# Supplementary material for: Future Sequon Finder - A novel approach for predicting future N-linked glycosylation sequon locations on viral surface proteins
Source: PLoS One. 2025 Aug 14;20(8):e0328174. doi: 10.1371/journal.pone.0328174 (PMC12352829; doi:10.1371/journal.pone.0328174)
Supplement: S1 Appendix — (ZIP) [file pone.0328174.s001.zip]

Archive with 1 entries (1 files):
- S1_appendix.csv
