# Supplementary material for: Future Sequon Finder - A novel approach for predicting future N-linked glycosylation sequon locations on viral surface proteins
Source: PLoS One. 2025 Aug 14;20(8):e0328174. doi: 10.1371/journal.pone.0328174 (PMC12352829; doi:10.1371/journal.pone.0328174)
Supplement: S1 File — (ZIP) [file pone.0328174.s002.zip]

Archive with 125 entries (72 files):
- S1_File/
- S1_File/S1_File/
- S1_File/S1_File/.git/
- S1_File/S1_File/.git/COMMIT_EDITMSG
- S1_File/S1_File/.git/config
- S1_File/S1_File/.git/description
- S1_File/S1_File/.git/HEAD
- S1_File/S1_File/.git/hooks/
- S1_File/S1_File/.git/hooks/applypatch-msg.sample
- S1_File/S1_File/.git/hooks/commit-msg.sample
- S1_File/S1_File/.git/hooks/fsmonitor-watchman.sample
- S1_File/S1_File/.git/hooks/post-update.sample
- S1_File/S1_File/.git/hooks/pre-applypatch.sample
- S1_File/S1_File/.git/hooks/pre-commit.sample
- S1_File/S1_File/.git/hooks/pre-merge-commit.sample
- S1_File/S1_File/.git/hooks/pre-push.sample
- S1_File/S1_File/.git/hooks/pre-rebase.sample
- S1_File/S1_File/.git/hooks/pre-receive.sample
- S1_File/S1_File/.git/hooks/prepare-commit-msg.sample
- S1_File/S1_File/.git/hooks/push-to-checkout.sample
- S1_File/S1_File/.git/hooks/sendemail-validate.sample
- S1_File/S1_File/.git/hooks/update.sample
- S1_File/S1_File/.git/index
- S1_File/S1_File/.git/info/
- S1_File/S1_File/.git/info/exclude
- S1_File/S1_File/.git/logs/
- S1_File/S1_File/.git/logs/HEAD
- S1_File/S1_File/.git/logs/refs/
- S1_File/S1_File/.git/logs/refs/heads/
- S1_File/S1_File/.git/logs/refs/heads/main
- S1_File/S1_File/.git/logs/refs/remotes/
- S1_File/S1_File/.git/logs/refs/remotes/origin/
- S1_File/S1_File/.git/logs/refs/remotes/origin/main
- S1_File/S1_File/.git/objects/
- S1_File/S1_File/.git/objects/01/
- S1_File/S1_File/.git/objects/01/1c0fc4e9cf204dbf990bc2766f7e1a3cb468e7
- S1_File/S1_File/.git/objects/0b/
- S1_File/S1_File/.git/objects/0b/8d7c2027b584887ca97e18f9d9e9908bd19d4e
- S1_File/S1_File/.git/objects/0e/
- S1_File/S1_File/.git/objects/0e/eb4f0d4c1b8be7889d7ebeff7a903c3a4f18e1
- S1_File/S1_File/.git/objects/10/
- S1_File/S1_File/.git/objects/10/153e185c3d74761efb2b08e5f983753277f5a3
- S1_File/S1_File/.git/objects/16/
- S1_File/S1_File/.git/objects/16/9db69a8dda33e28b715b0738beab7e2dc366b9
- S1_File/S1_File/.git/objects/1d/
- S1_File/S1_File/.git/objects/1d/a2ba67e265ea318b24c990976ffa307218b567
- S1_File/S1_File/.git/objects/3a/
- S1_File/S1_File/.git/objects/3a/c980b3cf45858bb0a462e38c8e804b38b25a9b
- S1_File/S1_File/.git/objects/3c/
- S1_File/S1_File/.git/objects/3c/5013f53d82e2977cbc00ba5484693447bf83d7
- S1_File/S1_File/.git/objects/4a/
- S1_File/S1_File/.git/objects/4a/db3db85c95c28cc5648a211cd4bb49da0c76bc
- S1_File/S1_File/.git/objects/54/
- S1_File/S1_File/.git/objects/54/a09ec4fc1225fd5ffc7e6cc58e8d2207929462
- S1_File/S1_File/.git/objects/62/
- S1_File/S1_File/.git/objects/62/261b27cb99ae191c95521ef12716bd7172f969
- S1_File/S1_File/.git/objects/68/
- S1_File/S1_File/.git/objects/68/1fd398774ffcf1ea3df02b7c5bc6215fe9f047
- S1_File/S1_File/.git/objects/7a/
- S1_File/S1_File/.git/objects/7a/b0e791656463de002ce8ed6f1cca746feeacd1
- S1_File/S1_File/.git/objects/96/
- S1_File/S1_File/.git/objects/96/0fb4f26dd43426a0354b06c5e23a176b3a844b
- S1_File/S1_File/.git/objects/9c/
- S1_File/S1_File/.git/objects/9c/6ef32328affffaa7e6771ce289c62c4c28681f
- S1_File/S1_File/.git/objects/ac/
- S1_File/S1_File/.git/objects/ac/e5adddfc1d15d41bd343a09a76eb002ab5a567
- S1_File/S1_File/.git/objects/ae/
- S1_File/S1_File/.git/objects/ae/1f02ee0afdca54396e57be0d1805039ba284a5
- S1_File/S1_File/.git/objects/b5/
- S1_File/S1_File/.git/objects/b5/e459e971a15cb0d502a680d1ca008922b78ce6
- S1_File/S1_File/.git/objects/bc/
- S1_File/S1_File/.git/objects/bc/566d9973ff0cbb76a0e39159451885be7e391d
- S1_File/S1_File/.git/objects/c0/
- S1_File/S1_File/.git/objects/c0/737144febe6950930e248d932b2755a605df65
- S1_File/S1_File/.git/objects/c1/
- S1_File/S1_File/.git/objects/c1/64f43f99cf52bbbcdb8bfa08df6e857e845a5a
- S1_File/S1_File/.git/objects/dc/
- S1_File/S1_File/.git/objects/dc/0e00ec82cb582ba02c794e44e1a3742f07c516
- S1_File/S1_File/.git/objects/df/
- S1_File/S1_File/.git/objects/df/d90f76b2ed8a3fd624aea3fd4690a0021afb8a
- S1_File/S1_File/.git/objects/e4/
- S1_File/S1_File/.git/objects/e4/2282b00cc4faa16af9b31383d17a030cdc8964
- S1_File/S1_File/.git/objects/e5/
- S1_File/S1_File/.git/objects/e5/8450157f76b4704e333d9cfbfa302a5a9441de
- S1_File/S1_File/.git/objects/ea/
- S1_File/S1_File/.git/objects/ea/1536dae505a231857f94e478cb92eee2bd380a
- S1_File/S1_File/.git/objects/ed/
- S1_File/S1_File/.git/objects/ed/359f75a8f061ee7d8d1ce81caf879a91a80a25
- S1_File/S1_File/.git/objects/f9/
- S1_File/S1_File/.git/objects/f9/00a5cf73e0ef92a68d601321d44810332b42c4
- S1_File/S1_File/.git/objects/info/
- S1_File/S1_File/.git/objects/pack/
- S1_File/S1_File/.git/refs/
- S1_File/S1_File/.git/refs/heads/
- S1_File/S1_File/.git/refs/heads/main
- S1_File/S1_File/.git/refs/remotes/
- S1_File/S1_File/.git/refs/remotes/origin/
- S1_File/S1_File/.git/refs/remotes/origin/main
- S1_File/S1_File/.git/refs/tags/
- S1_File/S1_File/.gitignore
- S1_File/S1_File/additional_tools/
- S1_File/S1_File/additional_tools/ifvDataCleaner/
- S1_File/S1_File/additional_tools/ifvDataCleaner/.idea/
- S1_File/S1_File/additional_tools/ifvDataCleaner/.idea/workspace.xml
- S1_File/S1_File/additional_tools/ifvDataCleaner/README.md
- S1_File/S1_File/additional_tools/ifvDataCleaner/src/
- S1_File/S1_File/additional_tools/ifvDataCleaner/src/Main.java
- S1_File/S1_File/additional_tools/ifvDataCleaner/src/NucleotideToAminoAcidConverter.java
- S1_File/S1_File/additional_tools/MultipleSequonFinder/
- S1_File/S1_File/additional_tools/MultipleSequonFinder/README.md
- S1_File/S1_File/additional_tools/MultipleSequonFinder/src/
- S1_File/S1_File/additional_tools/MultipleSequonFinder/src/Main.java
- S1_File/S1_File/additional_tools/MultipleSequonFinder/src/SequonScanner.java
- S1_File/S1_File/LICENSE
- S1_File/S1_File/README.md
- S1_File/S1_File/src/
- S1_File/S1_File/src/AminoAcid.java
- S1_File/S1_File/src/GetAreaAminoAcid.java
- S1_File/S1_File/src/GetAreaInputProcessor.java
- S1_File/S1_File/src/Main.java
- S1_File/S1_File/src/MegaInputProcessor.java
- S1_File/S1_File/src/MegaSiteRate.java
- S1_File/S1_File/src/NearSequonScanner.java
- S1_File/S1_File/src/NucleotideToAminoAcid.java
- S1_File/S1_File/src/SequonScanner.java
