# Supplementary material for: Future Sequon Finder - A novel approach for predicting future N-linked glycosylation sequon locations on viral surface proteins
Source: PLoS One. 2025 Aug 14;20(8):e0328174. doi: 10.1371/journal.pone.0328174 (PMC12352829; doi:10.1371/journal.pone.0328174)
Supplement: S1 File — (ZIP) [file pone.0328174.s002.zip › S1_File/S1_File/additional_tools/MultipleSequonFinder/README.md]

# Multiple Sequon Finder

This tool was designed to determine which influenza strains specific N-linked glycosylation sequons arose in, so that the strains preceeding them could be tested in the program Future Sequon Finder.
This approach was used primarily when analyzing swine influenza strains, whose glycosylation patterns have been
less rigorously studied than their human counterparts.

## System Requirements

- Java JDK 8 or later (tested with JDK 21)
- No external libraries required
