# Supplementary material for: Future Sequon Finder - A novel approach for predicting future N-linked glycosylation sequon locations on viral surface proteins
Source: PLoS One. 2025 Aug 14;20(8):e0328174. doi: 10.1371/journal.pone.0328174 (PMC12352829; doi:10.1371/journal.pone.0328174)
Supplement: S1 File — (ZIP) [file pone.0328174.s002.zip › S1_File/S1_File/src/GetAreaAminoAcid.java]

public class GetAreaAminoAcid {
    private String singleLetterIdentifier;
    private int positionIdentifier;
    private double exposureRatio;
    private boolean isOut;

    public GetAreaAminoAcid(String singleLetterIdentifier, int positionIdentifier, double exposureRatio, boolean isOut) {
        this.singleLetterIdentifier = singleLetterIdentifier;
        this.positionIdentifier = positionIdentifier;
        this.exposureRatio = exposureRatio;
        this.isOut = isOut;
    }

    public String getSingleLetterIdentifier() {
        return singleLetterIdentifier;
    }

    public int getPositionIdentifier() {
        return positionIdentifier;
    }

    public double getExposureRatio() {
        return exposureRatio;
    }

    public boolean isOut() {
        return isOut;
    }
}
