# Supplementary material for: Future Sequon Finder - A novel approach for predicting future N-linked glycosylation sequon locations on viral surface proteins
Source: PLoS One. 2025 Aug 14;20(8):e0328174. doi: 10.1371/journal.pone.0328174 (PMC12352829; doi:10.1371/journal.pone.0328174)
Supplement: S1 File — (ZIP) [file pone.0328174.s002.zip › S1_File/S1_File/src/Main.java]

import javax.swing.*;
import java.awt.*;
import java.awt.event.ActionEvent;
import java.awt.event.ActionListener;
import java.util.ArrayList;
import java.util.List;
import javax.swing.border.EmptyBorder;
import java.awt.event.ItemEvent;
import java.awt.event.ItemListener;
import java.util.Map;
import java.util.HashMap;
import java.util.stream.Collectors;

public class Main {
    private static JTextArea outputTextArea;
    private static JTextArea inputField;
    private static JTextArea areaInputField;

    private static JLabel inputLabel;
    private static JTextArea megaInputField;
    private static List<String> veryNearSequons;
    private static List<String> ultraNearSequons;
    private static List<GetAreaAminoAcid> getAreaAminoAcids;
    private static List<String> sequonsWithExposedSurface;
    private static List<String> nearSequonsWithExposedSurface;
    private static List<String> veryNearSequonsWithExposedSurface;
    private static List<String> ultraNearSequonsWithExposedSurface;
    private static JCheckBox checkBox1;
    private static JCheckBox checkBox2;
    private static JCheckBox checkBox3;
    private static JCheckBox checkBox4;
    private static JCheckBox checkBox5;
    private static JCheckBox checkBox6;
    private static JCheckBox checkBox7;
    private static JCheckBox checkBox8;
    private static JCheckBox checkBox9;
    private static JCheckBox checkBox10;
    private static JCheckBox checkBox11;
    private static JCheckBox checkBox12;

    private static JCheckBox singleSequenceAnalysisCheckBox;
    private static JCheckBox multipleSequenceAnalysisCheckBox;

    public static void main(String[] args) {
        JFrame frame = new JFrame("Future Sequon Finder v1.0");
        frame.setDefaultCloseOperation(JFrame.EXIT_ON_CLOSE);
        Toolkit toolkit = Toolkit.getDefaultToolkit();
        Dimension screenSize = toolkit.getScreenSize();
        int width = (int) (screenSize.width * 0.85);
        int height = (int) (screenSize.height * 0.85);
        frame.setSize(width, height);

        int marginSize = 15;
        ((JComponent) frame.getContentPane()).setBorder(new EmptyBorder(marginSize, marginSize, marginSize, marginSize));
        frame.setLayout(new BorderLayout());


        JPanel titleAndAnalysisModePanel = new JPanel(new BorderLayout());
        JLabel titleLabel = new JLabel("Future Sequon Finder - Zand Lab", SwingConstants.CENTER);
        titleLabel.setFont(new Font("Arial", Font.BOLD, 20));
        titleAndAnalysisModePanel.add(titleLabel, BorderLayout.CENTER);

        frame.add(titleAndAnalysisModePanel, BorderLayout.NORTH);

        outputTextArea = new JTextArea();
        outputTextArea.setFont(new Font("Monospaced", Font.PLAIN, 12));
        outputTextArea.setEditable(false);
        JScrollPane scrollPane = new JScrollPane(outputTextArea);
        scrollPane.setPreferredSize(new Dimension(width, height / 2));
        frame.add(scrollPane, BorderLayout.CENTER);

        JPanel inputPanel = new JPanel();
        inputPanel.setLayout(new BoxLayout(inputPanel, BoxLayout.Y_AXIS));

        JPanel checkboxesPanel = new JPanel(new GridLayout(4,3));

        checkBox1 = new JCheckBox("Display existing sequons");
        checkBox2 = new JCheckBox("Display near-sequons");
        checkBox3 = new JCheckBox("Display very near-sequons");
        checkBox4 = new JCheckBox("Display ultra near-sequons");
        checkBox5 = new JCheckBox("Use GetArea Surface Accessibility feature");
        checkBox6 = new JCheckBox("Display near-sequons with exposed surfaces");
        checkBox7 = new JCheckBox("Display very near-sequons with exposed surfaces");
        checkBox8 = new JCheckBox("Display ultra near-sequons with exposed surfaces");
        checkBox9 = new JCheckBox("Use MEGA mutation feature");
        checkBox10 = new JCheckBox("Sort all near-sequons");
        checkBox11 = new JCheckBox("Sort all very near-sequons");
        checkBox12 = new JCheckBox("Sort all ultra near-sequons");

        checkboxesPanel.add(checkBox1);
        checkboxesPanel.add(checkBox5);
        checkboxesPanel.add(checkBox9);

        checkboxesPanel.add(checkBox2);
        checkboxesPanel.add(checkBox6);
        checkboxesPanel.add(checkBox10);

        checkboxesPanel.add(checkBox3);
        checkboxesPanel.add(checkBox7);
        checkboxesPanel.add(checkBox11);

        checkboxesPanel.add(checkBox4);
        checkboxesPanel.add(checkBox8);
        checkboxesPanel.add(checkBox12);

        inputPanel.add(checkboxesPanel, BorderLayout.NORTH);

        int dynamicRows = screenSize.height < 800 ? 5 : 10;

        JPanel firstInputPanel = new JPanel(new BorderLayout());
        inputLabel = new JLabel("Input nucleotide sequence here:   ", SwingConstants.LEFT);
        inputField = new JTextArea(dynamicRows, 100);
        inputField.setLineWrap(true);
        inputField.setWrapStyleWord(true);
        JScrollPane firstScrollPane = new JScrollPane(inputField);
        firstScrollPane.setPreferredSize(new Dimension(width - 200, 100));
        firstInputPanel.add(inputLabel, BorderLayout.WEST);
        firstInputPanel.add(firstScrollPane, BorderLayout.CENTER);
        inputPanel.add(firstInputPanel);

        JPanel secondInputPanel = new JPanel(new BorderLayout());
        JLabel areaInputLabel = new JLabel("Input 'GetArea' surface accessibility result:   ", SwingConstants.LEFT);
        areaInputField = new JTextArea(dynamicRows, 100);
        areaInputField.setLineWrap(true);
        areaInputField.setWrapStyleWord(true);
        JScrollPane secondScrollPane = new JScrollPane(areaInputField);
        secondScrollPane.setPreferredSize(new Dimension(width - 200, 100));
        secondInputPanel.add(areaInputLabel, BorderLayout.WEST);
        secondInputPanel.add(secondScrollPane, BorderLayout.CENTER);
        inputPanel.add(secondInputPanel);

        JPanel thirdInputPanel = new JPanel(new BorderLayout());
        JLabel megaInputLabel = new JLabel("Input 'MEGA' mutation frequency result:   ", SwingConstants.LEFT);
        megaInputField = new JTextArea(dynamicRows, 100);
        megaInputField.setLineWrap(true);
        megaInputField.setWrapStyleWord(true);
        JScrollPane thirdScrollPane = new JScrollPane(megaInputField);
        thirdScrollPane.setPreferredSize(new Dimension(width - 200, 100));
        thirdInputPanel.add(megaInputLabel, BorderLayout.WEST);
        thirdInputPanel.add(thirdScrollPane, BorderLayout.CENTER);
        inputPanel.add(thirdInputPanel);


        JPanel buttonsPanel = new JPanel();
        buttonsPanel.setLayout(new FlowLayout(FlowLayout.RIGHT));
        JButton submitButton = new JButton("Submit");
        submitButton.addActionListener(new ActionListener() {
            @Override
            public void actionPerformed(ActionEvent e) {
                processInput();
            }
        });
        buttonsPanel.add(submitButton);

        JButton resetButton = new JButton("Reset");
        resetButton.addActionListener(new ActionListener() {
            @Override
            public void actionPerformed(ActionEvent e) {
                resetProgram();
            }
        });
        buttonsPanel.add(resetButton);

        JButton helpButton = new JButton("Help");
        helpButton.addActionListener(new ActionListener() {
            @Override
            public void actionPerformed(ActionEvent e) {

                outputTextArea.setText(" Future Sequon Finder is a program that processes a nucleotide sequence beginning with a start codon from the user and converts it into an amino acid sequence."
                        + "\n\n The resulting amino acid sequence is then scanned for N-linked glycosylation sequons, and sites that may become glycosylation sequons using the known N-linked glycosylation sequon definition (N - !P - S/T)."
                        + "\n\n These sites will be sorted into the following categories:"
                        + "\n\n\n    Near-sequon       - A site that may become an N-linked glycosylation sequon if a single amino acid is changed"
                        + "\n\n    Very near-sequon  - A site that may become an N-linked glycosylation sequon if a single nucleotide is changed"
                        + "\n\n    Ultra near-sequon - A site that may become an N-linked glycosylation sequon if a single nucleotide is changed, and the resultant change does not alter the charge or polarity of the amino acid"
                        + "\n\n\n The 'GetArea' surface accessibility feature allows users to pair their nucleic acid sequence with surface accessability results from https://curie.utmb.edu/getarea.html to improve predictive accuracy."
                        + "\n\n To use this feature, users will need a three dimensional structure of their protein of interest saved as a PDB file."
                        + "\n\n When using this feature, it is critical that the amino acid sequence generated from the nucleotide input matches the amino acid sequence AND position numbers of the PDB file provided to the GetArea program."
                        + "\n\n When using GetArea, use the default probe radius of 1.4 angstrom."
                        + "\n\n To input the results from GetArea into Future Sequon Finder, simply copy and paste the query results from GetArea, starting with the first amino acid, into the associated input box in FSF after pasting the corresponding nucleotide sequence in the box above."
                        + "\n\n    Note: Do not include the 'Probe radius' or any of the columb titles in the input for your GetArea results, as this will result in an error."
                        + "\n\n\n If all amino acids in the GetArea result allign with the amino acids generated from the nucleotide sequence, the sidechain surface exposure ratio will be saved to each exposed amino acid."
                        + "\n\n Any amino acid associated with the asparagine (N) site of a near-sequon that has a side chain exposure ratio exceeding 15% will be marked as exposed."
                        + "\n\n\n The 'MEGA' mutation frequency feature allows users to incorporate site-specific mutation frequency data to sort near-sequpons based on the relative mutation frequency of the site where their mismatched AA is located."
                        + "\n\n After each category is sorted, the rankings of all near-sequons are displayed to the user with those whose mismatched AA is most likely to mutate ranked at the top of the list."
                        + "\n\n To use this feature, a list of nucleotide sequences relating to and predating the sequence of interest must first be obtained. These sequences provide evolutionary context for the sequence of interest showing which regions are most likely to change over time."
                        + "\n\n All related sequences must then be aligned (for this we recommend MUSCLE), saved as a .meg file, and then imported into the Molecular Evolutionary Genetics Analysis (MEGA) tool. This tool can be installed from https://mega.io/desktop."
                        + "\n\n Site-specific mutation rates can now calculated in MEGA. We reccomend using the Le and Gascuel model for most proteins. Results may then be copied directly into their associated input box in FSF."
                        + "\n\n\n Use the check boxes to select the lists that are to be printed once the 'Submit' button is pressed."
                        + "\n\n Press the 'Reset' button at any time to reset the program to its launch state.");
            }
        });
        buttonsPanel.add(helpButton);


        JPanel inputAndCheckboxesPanel = new JPanel(new BorderLayout());
        inputAndCheckboxesPanel.add(inputPanel, BorderLayout.CENTER);
        inputAndCheckboxesPanel.add(buttonsPanel, BorderLayout.SOUTH);


        checkBox6.setEnabled(false);
        checkBox7.setEnabled(false);
        checkBox8.setEnabled(false);
        areaInputLabel.setEnabled(false);
        areaInputField.setEnabled(false);

        checkBox5.addItemListener(new ItemListener() {
            @Override
            public void itemStateChanged(ItemEvent e) {

                boolean useGetAreaFeature = checkBox5.isSelected();

                checkBox6.setEnabled(useGetAreaFeature);
                checkBox7.setEnabled(useGetAreaFeature);
                checkBox8.setEnabled(useGetAreaFeature);

                areaInputField.setEnabled(useGetAreaFeature);
                areaInputLabel.setEnabled(useGetAreaFeature);

                if (!useGetAreaFeature) {
                    checkBox6.setSelected(false);
                    checkBox7.setSelected(false);
                    checkBox8.setSelected(false);
                    areaInputField.setText("");
                }
            }
        });

        checkBox10.setEnabled(false);
        checkBox11.setEnabled(false);
        checkBox12.setEnabled(false);
        megaInputLabel.setEnabled(false);
        megaInputField.setEnabled(false);

        checkBox9.addItemListener(new ItemListener() {
            @Override
            public void itemStateChanged(ItemEvent e) {

                boolean useGetAreaFeature = checkBox9.isSelected();

                checkBox10.setEnabled(useGetAreaFeature);
                checkBox11.setEnabled(useGetAreaFeature);
                checkBox12.setEnabled(useGetAreaFeature);

                megaInputField.setEnabled(useGetAreaFeature);
                megaInputLabel.setEnabled(useGetAreaFeature);

                if (!useGetAreaFeature) {
                    checkBox10.setSelected(false);
                    checkBox11.setSelected(false);
                    checkBox12.setSelected(false);
                    megaInputField.setText("");
                }
            }
        });

        frame.add(inputAndCheckboxesPanel, BorderLayout.SOUTH);


        veryNearSequons = new ArrayList<>();
        ultraNearSequons = new ArrayList<>();
        sequonsWithExposedSurface = new ArrayList<>();
        nearSequonsWithExposedSurface = new ArrayList<>();
        veryNearSequonsWithExposedSurface = new ArrayList<>();
        ultraNearSequonsWithExposedSurface = new ArrayList<>();
        getAreaAminoAcids = new ArrayList<>();


        frame.setVisible(true);

        outputTextArea.append("Welcome to Future Sequon Finder!"
                + "\n\n\nThis program has been designed to detect N-linked glycosylation sequons in viral surface proteins and identify sites that are likely to become N-linked glycosylation sequons in the future. These sites have been termed 'Near Sequons.'"
                + "\n\n\nPlease input the nucleotide sequence of the protein you would like to inspect below, beginning with the start codon."
                + "\n\n\nUsing the surface accessibility and mutation frequency features improves the predictive efficacy of the program. Check the boxes below to enable these features."
                + "\n\n\nFor more information about running the program, press the 'Help' button.");
    }


    private static void processInput() {
        String inputSequence;
        String inputSequenceUnrefined = inputField.getText();


        inputSequence = inputSequenceUnrefined.replaceAll("\n", "")
                .replaceAll("\\d", "")
                .replaceAll(" ", "")
                .toUpperCase();

        int invalidPosition = findInvalidPosition(inputSequence);

        if (invalidPosition != -1) {
            char invalidChar = inputSequence.charAt(invalidPosition);
            System.out.println("Invalid character '" + invalidChar + "' found in nucleotide sequence at position " + (invalidPosition + 1));

            outputTextArea.setText("");
            outputTextArea.append("Error: Unacceptable character '" + invalidChar + "' entered in nucleotide sequence input at position " + (invalidPosition + 1) + ". Input sequence should consist of only 'A', 'T', 'G', and 'C'. Spaces, indentations, numbers, and lowercase nucleotides are acceptable as well and will be deleted upon entry.\n");
            return;
        }


        String getAreaInput = areaInputField.getText();
        getAreaAminoAcids = GetAreaInputProcessor.processInput(getAreaInput);

        List<AminoAcid> aminoAcids = NucleotideToAminoAcid.convertToAminoAcids(inputSequence);
        StringBuilder aminoAcidSequence = new StringBuilder("Amino acid sequence: ");


        for (AminoAcid aa : aminoAcids) {
            aminoAcidSequence.append(aa.getAminoAcid());
        }


        List<String> sequons = SequonScanner.findSequons(aminoAcids);

        List<String> nearSequons = NearSequonScanner.findNearSequons(aminoAcids, sequons);

        List<String> nearSequonsWithExposedSurface = new ArrayList<>();

        List<String> veryNearSequonsWithExposedSurface = new ArrayList<>();

        List<String> ultraNearSequonsWithExposedSurface = new ArrayList<>();


        if (checkBox5.isSelected()) {
            Map<Integer, Integer> adjustedPositionMap = createAdjustedPositionMap(aminoAcids);
            for (int i = 0; i < sequons.size(); i++) {
                String sequon = sequons.get(i);
                int aminoAcidPosition = extractAminoAcidPosition(sequon);
                int adjustedPosition = adjustedPositionMap.getOrDefault(aminoAcidPosition, -1);

                GetAreaAminoAcid matchingGetAreaAminoAcid = getAreaAminoAcids.stream()
                        .filter(aa -> aa.getPositionIdentifier() == adjustedPosition)
                        .findFirst()
                        .orElse(null);

                if (matchingGetAreaAminoAcid != null) {
                    AminoAcid originalAA = aminoAcids.stream()
                            .filter(aa -> aa.getAminoAcidOrder() == aminoAcidPosition)
                            .findFirst()
                            .orElse(null);
                    if (originalAA != null && !matchingGetAreaAminoAcid.getSingleLetterIdentifier().equals(originalAA.getAminoAcid())) {
                        outputTextArea.setText("");
                        outputTextArea.append("Error: Mismatch between GetArea amino acid sequence and amino acid sequence generated from user input detected - Position: " + aminoAcidPosition + " AA: " + matchingGetAreaAminoAcid.getSingleLetterIdentifier() + ", press 'Help' for more assistance.");
                        return;
                    }
                    double exposureRatio = matchingGetAreaAminoAcid.getExposureRatio();
                    String updatedSequon = sequon + ", Side Chain Exposure Ratio: " + (exposureRatio > 0 ? exposureRatio + "%" : "NA");
                    sequons.set(i, updatedSequon);
                    if (exposureRatio > 15) {
                        sequonsWithExposedSurface.add(updatedSequon);
                    }
                } else {
                    sequons.set(i, sequon + ", Side Chain Exposure Ratio: NA");
                }
            }
        }

        if (checkBox5.isSelected()) {
            Map<Integer, Integer> adjustedPositionMap = createAdjustedPositionMap(aminoAcids);
            for (int i = 0; i < nearSequons.size(); i++) {
                String nearSequon = nearSequons.get(i);
                int aminoAcidPosition = extractAminoAcidPosition(nearSequon);
                int adjustedPosition = adjustedPositionMap.getOrDefault(aminoAcidPosition, -1);

                GetAreaAminoAcid matchingGetAreaAminoAcid = getAreaAminoAcids.stream()
                        .filter(aa -> aa.getPositionIdentifier() == adjustedPosition)
                        .findFirst()
                        .orElse(null);

                if (matchingGetAreaAminoAcid != null) {
                    AminoAcid originalAA = aminoAcids.get(aminoAcidPosition - 1);
                    if (!matchingGetAreaAminoAcid.getSingleLetterIdentifier().equals(originalAA.getAminoAcid())) {
                        outputTextArea.setText("");
                        outputTextArea.append("Error: Mismatch between GetArea amino acid sequence and amino acid sequence generated from user input detected - Position: " + aminoAcidPosition + " AA: " + matchingGetAreaAminoAcid.getSingleLetterIdentifier() + ", press 'Help' for more assistance.");
                        return;
                    }
                    double exposureRatio = matchingGetAreaAminoAcid.getExposureRatio();
                    String updatedNearSequon = nearSequon + ", Side Chain Exposure Ratio: " + (exposureRatio > 0 ? exposureRatio + "%" : "NA");
                    nearSequons.set(i, updatedNearSequon);
                    if (exposureRatio > 15) {
                        nearSequonsWithExposedSurface.add(updatedNearSequon);
                    }
                } else {
                    nearSequons.set(i, nearSequon + ", Side Chain Exposure Ratio: NA");
                }
            }
        }

        for (String nearSequon : nearSequonsWithExposedSurface) {
            boolean singleNucleotideChange = nearSequon.contains("Single nucleotide change: true");
            if (singleNucleotideChange) {
                veryNearSequonsWithExposedSurface.add(nearSequon);
            }

            boolean ultraNearSequonCondition = nearSequon.contains("Single nucleotide change: true") && nearSequon.contains("Same charge & polarity: true");
            if (ultraNearSequonCondition) {
                ultraNearSequonsWithExposedSurface.add(nearSequon);
            }
        }


        for (String nearSequon : nearSequons) {
            boolean singleNucleotideChange = nearSequon.contains("Single nucleotide change: true");
            if (singleNucleotideChange) {
                veryNearSequons.add(nearSequon);
            }
        }

        for (String nearSequon : nearSequons) {
            boolean singleNucleotideChange = nearSequon.contains("Single nucleotide change: true") && nearSequon.contains("Same charge & polarity: true");
            if (singleNucleotideChange) {
                ultraNearSequons.add(nearSequon);
            }


        }

        List<String> mutSortedNearSequons = new ArrayList<>();
        List<String> mutSortedVeryNearSequons = new ArrayList<>();
        List<String> mutSortedUltraNearSequons = new ArrayList<>();
        List<String> mutSortedNearSequonsWithExposedSurface = new ArrayList<>();
        List<String> mutSortedVeryNearSequonsWithExposedSurface = new ArrayList<>();
        List<String> mutSortedUltraNearSequonsWithExposedSurface = new ArrayList<>();


        if (checkBox9.isSelected()) {
            String megaInput = megaInputField.getText();
            List<MegaSiteRate> megaSiteRates = MegaInputProcessor.processInput(megaInput);
            mutSortedNearSequons = processAndSortNearSequons(nearSequons, megaSiteRates);
            mutSortedVeryNearSequons = processAndSortNearSequons(veryNearSequons, megaSiteRates);
            mutSortedUltraNearSequons = processAndSortNearSequons(ultraNearSequons, megaSiteRates);
            mutSortedNearSequonsWithExposedSurface = processAndSortNearSequons(nearSequonsWithExposedSurface, megaSiteRates);
            mutSortedVeryNearSequonsWithExposedSurface = processAndSortNearSequons(veryNearSequonsWithExposedSurface, megaSiteRates);
            mutSortedUltraNearSequonsWithExposedSurface = processAndSortNearSequons(ultraNearSequonsWithExposedSurface, megaSiteRates);
        }


        formatAndDisplayOutput(
                aminoAcids,
                sequons,
                nearSequons,
                veryNearSequons,
                ultraNearSequons,
                nearSequonsWithExposedSurface,
                veryNearSequonsWithExposedSurface,
                ultraNearSequonsWithExposedSurface,
                mutSortedNearSequons,
                mutSortedVeryNearSequons,
                mutSortedUltraNearSequons,
                mutSortedNearSequonsWithExposedSurface,
                mutSortedVeryNearSequonsWithExposedSurface,
                mutSortedUltraNearSequonsWithExposedSurface);
    }

    private static int findInvalidPosition(String inputSequence) {
        for (int i = 0; i < inputSequence.length(); i++) {
            char nucleotide = inputSequence.charAt(i);

            if (nucleotide != 'A' && nucleotide != 'T' && nucleotide != 'G' && nucleotide != 'C' && nucleotide != ' ' && nucleotide != '-') {
                return i;
            }
        }
        return -1;
    }

    private static void formatAndDisplayOutput(
            List<AminoAcid> aminoAcids,
            List<String> sequons,
            List<String> nearSequons,
            List<String> veryNearSequons,
            List<String> ultraNearSequons,
            List<String> nearSequonsWithExposedSurface,
            List<String> veryNearSequonsWithExposedSurface,
            List<String> ultraNearSequonsWithExposedSurface,
            List<String> mutSortedNearSequons,
            List<String> mutSortedVeryNearSequons,
            List<String> mutSortedUltraNearSequons,
            List<String> mutSortedNearSequonsWithExposedSurface,
            List<String> mutSortedVeryNearSequonsWithExposedSurface,
            List<String> mutSortedUltraNearSequonsWithExposedSurface
    ) {

        String inputSequence;
        String inputSequenceUnrefined = inputField.getText();
        boolean displayExistingSequons = checkBox1.isSelected();
        boolean displayNearSequons = checkBox2.isSelected();
        boolean displayVeryNearSequons = checkBox3.isSelected();
        boolean displayUltraNearSequons = checkBox4.isSelected();

        boolean useSurfaceAccessibility = checkBox5.isSelected();
        boolean displayNearSequonsExposed = checkBox6.isSelected();
        boolean displayVeryNearSequonsExposed = checkBox7.isSelected();
        boolean displayUltraNearSequonsExposed = checkBox8.isSelected();
        boolean useMutSortedSequons = checkBox9.isSelected();
        boolean displayMutSortedNearSequons = checkBox10.isSelected();
        boolean displayMutSortedVeryNearSequons = checkBox11.isSelected();
        boolean displayMutSortedUltraNearSequons = checkBox12.isSelected();

        inputSequence = inputSequenceUnrefined.replaceAll("\n", "")
                .replaceAll("\\d", "")
                .replaceAll(" ", "")
                .toUpperCase();

        outputTextArea.setText("");

        outputTextArea.append("Nucleotide sequence input: " + inputSequence + "\n\n");

        outputTextArea.append("Amino acid sequence: ");
        for (AminoAcid aa : aminoAcids) {
            outputTextArea.append(aa.getAminoAcid());
        }
        outputTextArea.append("\n\n");

        // This was used to ensure displayed sequons and near sequons are in the head region of the H1 HA domain (AA 60-300). Disabled for general use.
        java.util.function.Predicate<String> positionFilter = sequon -> {
            int position = extractAminoAcidPosition(sequon);
            return position > 0 && position < 99999;
        };


        if (displayExistingSequons) {
            List<String> filteredSequons = sequons.stream().filter(positionFilter).collect(Collectors.toList());
            outputTextArea.append("List of all existing N-linked glycosylation sequons in amino acid sequence:\n\n");
            displayFormattedList(filteredSequons);
            outputTextArea.append("\nTotal number of sequons found: " + filteredSequons.size() + "\n\n\n\n");
        }

        if (displayNearSequons) {
            List<String> filteredNearSequons = nearSequons.stream().filter(positionFilter).collect(Collectors.toList());
            outputTextArea.append("List of near-sequons, defined as being able to become a sequon if only one amino acid is changed:\n\n");
            displayFormattedList(filteredNearSequons);
            outputTextArea.append("\nTotal number of near-sequons found: " + filteredNearSequons.size() + "\n\n\n\n");
        }

        if (displayVeryNearSequons) {
            List<String> filteredVeryNearSequons = veryNearSequons.stream().filter(positionFilter).collect(Collectors.toList());
            outputTextArea.append("List of very near-sequons, defined as being able to become a sequon if only one nucleotide is changed:\n\n");
            displayFormattedList(filteredVeryNearSequons);
            outputTextArea.append("\nTotal number of very near-sequons found: " + filteredVeryNearSequons.size() + "\n\n\n\n");
        }

        if (displayUltraNearSequons) {
            List<String> filteredUltraNearSequons = ultraNearSequons.stream().filter(positionFilter).collect(Collectors.toList());
            outputTextArea.append("List of ultra near-sequons, defined as a very near-sequon in which the single nucleotide change does not change the charge or polarity of the original AA:\n\n");
            displayFormattedList(filteredUltraNearSequons);
            outputTextArea.append("\nTotal number of ultra near-sequons found: " + filteredUltraNearSequons.size() + "\n\n\n\n\n\n");
        }


        if (useSurfaceAccessibility) {
            if (displayExistingSequons) {
                List<String> filteredSequonsWithExposedSurface = sequonsWithExposedSurface.stream().filter(positionFilter).collect(Collectors.toList());
                outputTextArea.append("List of existing sequons for which the first asparagine residue has a sidechain exposure exceeding 15%:\n\n");
                displayFormattedList(filteredSequonsWithExposedSurface);
                outputTextArea.append("\nTotal number of sequons found with exposed sidechain: " + filteredSequonsWithExposedSurface.size() + "\n\n\n\n");
            }

            if (displayNearSequonsExposed) {
                List<String> filteredNearSequonsWithExposedSurface = nearSequonsWithExposedSurface.stream().filter(positionFilter).collect(Collectors.toList());
                outputTextArea.append("List of near-sequons for which the first AA has a sidechain exposure exceeding 15%: \n\n");
                displayFormattedList(filteredNearSequonsWithExposedSurface);
                outputTextArea.append("\nTotal number of near-Sequons with exposed sidechain: " + filteredNearSequonsWithExposedSurface.size() + "\n\n\n\n");
            }

            if (displayVeryNearSequonsExposed) {
                List<String> filteredVeryNearSequonsWithExposedSurface = veryNearSequonsWithExposedSurface.stream().filter(positionFilter).collect(Collectors.toList());
                outputTextArea.append("List of very near-sequons for which the first AA has a sidechain exposure exceeding 15%:\n\n");
                displayFormattedList(filteredVeryNearSequonsWithExposedSurface);
                outputTextArea.append("\nTotal number of very near-Sequons with exposed sidechain: " + filteredVeryNearSequonsWithExposedSurface.size() + "\n\n\n\n");
            }

            if (displayUltraNearSequonsExposed) {
                List<String> filteredUltraNearSequonsWithExposedSurface = ultraNearSequonsWithExposedSurface.stream().filter(positionFilter).collect(Collectors.toList());
                outputTextArea.append("List of ultra near-sequons for which the first AA has a sidechain exposure exceeding 15%:\n\n");
                displayFormattedList(filteredUltraNearSequonsWithExposedSurface);
                outputTextArea.append("\nTotal number of ultra near-Sequons with exposed sidechain: " + filteredUltraNearSequonsWithExposedSurface.size() + "\n\n\n\n\n\n");
            }
        }

        if (useMutSortedSequons) {
            if (displayMutSortedNearSequons) {
                List<String> filteredMutSortedNearSequons = mutSortedNearSequons.stream().filter(positionFilter).collect(Collectors.toList());
                outputTextArea.append("Sorted near-sequons based on the mutation frequency of the amino acid site that must change (highest to lowest):\n\n");
                displayFormattedList(filteredMutSortedNearSequons);
                outputTextArea.append("\nTotal number of near-Sequons sorted by mutation rate: " + filteredMutSortedNearSequons.size() + "\n\n\n\n");

                if (displayNearSequonsExposed) {
                    List<String> filteredMutSortedNearSequonsWithExposedSurface = mutSortedNearSequonsWithExposedSurface.stream().filter(positionFilter).collect(Collectors.toList());
                    outputTextArea.append("List of near-sequons for which the first AA has a sidechain exposure exceeding 15% sorted by mutation rate: \n\n");
                    displayFormattedList(filteredMutSortedNearSequonsWithExposedSurface);
                    outputTextArea.append("\nTotal number of near-Sequons with exposed sidechain sorted by mutation rate: " + filteredMutSortedNearSequonsWithExposedSurface.size() + "\n\n\n\n");
                }
            }

            if (displayMutSortedVeryNearSequons) {
                List<String> filteredMutSortedVeryNearSequons = mutSortedVeryNearSequons.stream().filter(positionFilter).collect(Collectors.toList());
                outputTextArea.append("Sorted very near-sequons based on the mutation frequency of the amino acid site that must change (highest to lowest):\n\n");
                displayFormattedList(filteredMutSortedVeryNearSequons);
                outputTextArea.append("\nTotal number of very near-Sequons sorted by mutation rate: " + filteredMutSortedVeryNearSequons.size() + "\n\n\n\n");

                if (displayVeryNearSequonsExposed) {
                    List<String> filteredMutSortedVeryNearSequonsWithExposedSurface = mutSortedVeryNearSequonsWithExposedSurface.stream().filter(positionFilter).collect(Collectors.toList());
                    outputTextArea.append("List of very near-sequons for which the first AA has a sidechain exposure exceeding 15% sorted by mutation rate:\n\n");
                    displayFormattedList(filteredMutSortedVeryNearSequonsWithExposedSurface);
                    outputTextArea.append("\nTotal number of very near-Sequons with exposed sidechain sorted by mutation rate: " + filteredMutSortedVeryNearSequonsWithExposedSurface.size() + "\n\n\n\n");
                }
            }

            if (displayMutSortedUltraNearSequons) {
                List<String> filteredMutSortedUltraNearSequons = mutSortedUltraNearSequons.stream().filter(positionFilter).collect(Collectors.toList());
                outputTextArea.append("Sorted ultra near-sequons based on the mutation frequency of the amino acid site that must change (highest to lowest):\n\n");
                displayFormattedList(filteredMutSortedUltraNearSequons);
                outputTextArea.append("\nTotal number of ultra near-Sequons sorted by mutation rate: " + filteredMutSortedUltraNearSequons.size() + "\n\n\n\n");

                if (displayUltraNearSequonsExposed) {
                    List<String> filteredMutSortedUltraNearSequonsWithExposedSurface = mutSortedUltraNearSequonsWithExposedSurface.stream().filter(positionFilter).collect(Collectors.toList());
                    outputTextArea.append("List of ultra near-sequons for which the first AA has a sidechain exposure exceeding 15% sorted by mutation rate:\n\n");
                    displayFormattedList(filteredMutSortedUltraNearSequonsWithExposedSurface);
                    outputTextArea.append("\nTotal number of ultra near-Sequons with exposed sidechain sorted by mutation rate: " + filteredMutSortedUltraNearSequonsWithExposedSurface.size() + "\n\n\n\n");
                }
            }
        }

        veryNearSequons.clear();
        ultraNearSequons.clear();
        sequonsWithExposedSurface.clear();
    }

    private static void displayFormattedList(List<String> list) {
        for (String item : list) {
            String[] parts = item.split(", ");
            for (String part : parts) {
                outputTextArea.append(String.format("%-50s", part));
            }
            outputTextArea.append("\n");
        }
    }

    private static void resetProgram() {

        veryNearSequons.clear();
        ultraNearSequons.clear();
        sequonsWithExposedSurface.clear();

        inputField.setText("");

        areaInputField.setText("");

        megaInputField.setText("");

        outputTextArea.setText("");

        outputTextArea.append("Welcome to Future Sequon Finder!"
                + "\n\n\nThis program has been designed to detect N-linked glycosylation sequons in viral surface proteins and identify sites that are likely to become N-linked glycosylation sequons in the future. These sites have been termed 'Near Sequons.'"
                + "\n\n\nPlease input the nucleotide sequence of the protein you would like to inspect below, beginning with the start codon."
                + "\n\n\nUsing the surface accessibility and mutation frequency features improves the predictive efficacy of the program. Check the boxes below to enable these features."
                + "\n\n\nFor more information about running the program, press the 'Help' button.");
    }


    private static int extractAminoAcidPosition(String nearSequon) {
        java.util.regex.Pattern pattern = java.util.regex.Pattern.compile("at AA position (\\d+):");
        java.util.regex.Matcher matcher = pattern.matcher(nearSequon);

        if (matcher.find()) {
            return Integer.parseInt(matcher.group(1));
        }

        return -1;
    }


    private static Map<Integer, Integer> createAdjustedPositionMap(List<AminoAcid> aminoAcids) {
        Map<Integer, Integer> adjustedPositionMap = new HashMap<>();
        int adjustedPosition = 1;
        for (int i = 0; i < aminoAcids.size(); i++) {
            if (!aminoAcids.get(i).getAminoAcid().equals("-")) {
                adjustedPositionMap.put(i + 1, adjustedPosition++);
            }
        }
        return adjustedPositionMap;
    }

    private static List<String> processAndSortNearSequons(List<String> sequons, List<MegaSiteRate> megaSiteRates) {
        Map<Integer, Double> mutationRateMap = megaSiteRates.stream()
                .collect(Collectors.toMap(MegaSiteRate::getPositionIdentifier, MegaSiteRate::getMutationRate));

        List<String> sortedSequons = new ArrayList<>();
        for (String sequon : sequons) {
            int position = extractAminoAcidPosition(sequon);
            if (position <= 0 || position >= 99999) {
                continue;  // Skip sequons outside the AA position range of 60-300 (outside of the H1 head domain). Disabled for general use.
            }
            String aaIdentifier;
            int offset;
            if (sequon.contains("Mismatched codon (AA1")) {
                aaIdentifier = "AA1";
                offset = 0;
            } else if (sequon.contains("Mismatched codon (AA2")) {
                aaIdentifier = "AA2";
                offset = 1;
            } else {
                aaIdentifier = "AA3";
                offset = 2;
            }
            double mutationRate = mutationRateMap.getOrDefault(position + offset, 0.0);
            String updatedSequon = sequon + ", Mutation rate of site " + (position + offset) + " (" + aaIdentifier + "): " + mutationRate;
            sortedSequons.add(updatedSequon);
        }

        sortedSequons.sort((a, b) -> {
            double rateA = Double.parseDouble(a.substring(a.lastIndexOf(":") + 1));
            double rateB = Double.parseDouble(b.substring(b.lastIndexOf(":") + 1));
            return Double.compare(rateB, rateA);
        });

        // Re-rank the sequons after sorting and filtering
        List<String> rankedSequons = new ArrayList<>();
        int rank = 1;
        for (String sequon : sortedSequons) {
            String rankedSequon = String.format("#%d %s", rank, sequon);
            rankedSequons.add(rankedSequon);
            rank++;
        }

        return rankedSequons;
    }

}
