# Supplementary material for: Future Sequon Finder - A novel approach for predicting future N-linked glycosylation sequon locations on viral surface proteins
Source: PLoS One. 2025 Aug 14;20(8):e0328174. doi: 10.1371/journal.pone.0328174 (PMC12352829; doi:10.1371/journal.pone.0328174)
Supplement: S1 File — (ZIP) [file pone.0328174.s002.zip › S1_File/S1_File/src/MegaInputProcessor.java]

import java.util.ArrayList;
import java.util.List;


public class MegaInputProcessor {
    public static List<MegaSiteRate> processInput(String input) {
        List<MegaSiteRate> siteRates = new ArrayList<>();

        String[] lines = input.split("\n");
        for (String line : lines) {
            String[] parts = line.split(",");
            if (parts.length >= 2) {
                int position = Integer.parseInt(parts[0].trim());
                double rate = Double.parseDouble(parts[1].trim());
                rate = Math.round(rate * 10000.0) / 10000.0; // Round to 4 decimal places
                MegaSiteRate siteRate = new MegaSiteRate(position, rate);
                siteRates.add(siteRate);
            }
        }

        return siteRates;
    }
}
