# Supplementary material for: Future Sequon Finder - A novel approach for predicting future N-linked glycosylation sequon locations on viral surface proteins
Source: PLoS One. 2025 Aug 14;20(8):e0328174. doi: 10.1371/journal.pone.0328174 (PMC12352829; doi:10.1371/journal.pone.0328174)
Supplement: S1 File — (ZIP) [file pone.0328174.s002.zip › S1_File/S1_File/src/MegaSiteRate.java]

public class MegaSiteRate {
    private int positionIdentifier;
    private double mutationRate;

    public MegaSiteRate(int positionIdentifier, double mutationRate) {
        this.positionIdentifier = positionIdentifier;
        this.mutationRate = mutationRate;
    }

    public int getPositionIdentifier() {
        return positionIdentifier;
    }

    public double getMutationRate() {
        return mutationRate;
    }

}
