# Supplementary material for: Future Sequon Finder - A novel approach for predicting future N-linked glycosylation sequon locations on viral surface proteins
Source: PLoS One. 2025 Aug 14;20(8):e0328174. doi: 10.1371/journal.pone.0328174 (PMC12352829; doi:10.1371/journal.pone.0328174)
Supplement: S2 File — (ZIP) [file pone.0328174.s003.zip]

Archive with 5 entries (3 files):
- S2_File/
- S2_File/S2_File/
- S2_File/S2_File/H1N1humanPhyloTreeNewick.nwk
- S2_File/S2_File/H1N1swinePhyloTreeNewick
- S2_File/S2_File/H3N2humanPhyloTreeNewick
