# Supplementary material for: Future Sequon Finder - A novel approach for predicting future N-linked glycosylation sequon locations on viral surface proteins
Source: PLoS One. 2025 Aug 14;20(8):e0328174. doi: 10.1371/journal.pone.0328174 (PMC12352829; doi:10.1371/journal.pone.0328174)
Supplement: S3 File — (ZIP) [file pone.0328174.s004.zip]

Archive with 61 entries (52 files):
- S3_File/
- S3_File/S3_File/
- S3_File/S3_File/Human H1N1/
- S3_File/S3_File/Human H1N1/Future Prediction Strains/
- S3_File/S3_File/Human H1N1/Future Prediction Strains/AAragon1022024_77e3b_unrelaxed_rank_001_alphafold2_ptm_model_1_seed_000.pdb
- S3_File/S3_File/Human H1N1/Future Prediction Strains/ABangkokP4792024H1N1_ff424_unrelaxed_rank_001_alphafold2_ptm_model_1_seed_000.pdb
- S3_File/S3_File/Human H1N1/Future Prediction Strains/ABayern332024_384fd_unrelaxed_rank_001_alphafold2_ptm_model_1_seed_000.pdb
- S3_File/S3_File/Human H1N1/Future Prediction Strains/ACuracao100792024_881e0_unrelaxed_rank_001_alphafold2_ptm_model_1_seed_000.pdb
- S3_File/S3_File/Human H1N1/Future Prediction Strains/ANetherlands101142024_c824d_unrelaxed_rank_001_alphafold2_ptm_model_1_seed_000.pdb
- S3_File/S3_File/Human H1N1/Future Prediction Strains/ANorthCarolina146112024H1N1_45b05_unrelaxed_rank_001_alphafold2_ptm_model_1_seed_000.pdb
- S3_File/S3_File/Human H1N1/Future Prediction Strains/ANorway010132024H1N1_2282a_unrelaxed_rank_001_alphafold2_ptm_model_1_seed_000.pdb
- S3_File/S3_File/Human H1N1/Future Prediction Strains/ASri_Lanka322024_6d61d_unrelaxed_rank_001_alphafold2_ptm_model_1_seed_000.pdb
- S3_File/S3_File/Human H1N1/Future Prediction Strains/ATimis5636342024H1N1_9c884_unrelaxed_rank_001_alphafold2_ptm_model_1_seed_000.pdb
- S3_File/S3_File/Human H1N1/Future Prediction Strains/AUnitedKingdom147622024H1N1_4cf65_unrelaxed_rank_001_alphafold2_ptm_model_1_seed_000.pdb
- S3_File/S3_File/Human H1N1/Historic Analysis Strains/
- S3_File/S3_File/Human H1N1/Historic Analysis Strains/ACameron1946_H1N1_2c8e9_unrelaxed_rank_001_alphafold2_ptm_model_1_seed_000.pdb
- S3_File/S3_File/Human H1N1/Historic Analysis Strains/AColorado142015H1N1_6fedd_unrelaxed_rank_001_alphafold2_ptm_model_1_seed_000.pdb
- S3_File/S3_File/Human H1N1/Historic Analysis Strains/AFortMonmouth1947_H1N1_2182c_unrelaxed_rank_001_alphafold2_ptm_model_1_seed_000.pdb
- S3_File/S3_File/Human H1N1/Historic Analysis Strains/AMalaysiaJY21954H1N1_369c7_unrelaxed_rank_001_alphafold2_ptm_model_2_seed_000.pdb
- S3_File/S3_File/Human H1N1/Historic Analysis Strains/AMelbourneJY21935_11836_unrelaxed_rank_001_alphafold2_ptm_model_1_seed_000.pdb
- S3_File/S3_File/Human H1N1/Historic Analysis Strains/ANewYorkCity21918_814ba_unrelaxed_rank_001_alphafold2_ptm_model_1_seed_000.pdb
- S3_File/S3_File/Human H1N1/Historic Analysis Strains/APuertoRico1934_H1N1_828b9_unrelaxed_rank_001_alphafold2_ptm_model_1_seed_000.pdb
- S3_File/S3_File/Human H1N1/Historic Analysis Strains/ATonga1984H1N1_c4ff1_unrelaxed_rank_001_alphafold2_ptm_model_1_seed_000.pdb
- S3_File/S3_File/Human H3N2/
- S3_File/S3_File/Human H3N2/Future Prediction Strains/
- S3_File/S3_File/Human H3N2/Future Prediction Strains/ABangkokP4582024_6dd78_unrelaxed_rank_001_alphafold2_ptm_model_1_seed_000.pdb
- S3_File/S3_File/Human H3N2/Future Prediction Strains/ACanberra142024_85e4d_unrelaxed_rank_001_alphafold2_ptm_model_1_seed_000.pdb
- S3_File/S3_File/Human H3N2/Future Prediction Strains/ACuracao100822024_0f7bf_unrelaxed_rank_001_alphafold2_ptm_model_1_seed_000.pdb
- S3_File/S3_File/Human H3N2/Future Prediction Strains/AHungary12024_b3d25_unrelaxed_rank_001_alphafold2_ptm_model_1_seed_000.pdb
- S3_File/S3_File/Human H3N2/Future Prediction Strains/ANetherlands101102024_1133d_unrelaxed_rank_001_alphafold2_ptm_model_1_seed_000.pdb
- S3_File/S3_File/Human H3N2/Future Prediction Strains/ANorway007322024H3N2_1ad7f_unrelaxed_rank_001_alphafold2_ptm_model_1_seed_000.pdb
- S3_File/S3_File/Human H3N2/Future Prediction Strains/AOklahoma146222024H3N2_e0d02_unrelaxed_rank_001_alphafold2_ptm_model_1_seed_000.pdb
- S3_File/S3_File/Human H3N2/Future Prediction Strains/APhilippines22024H3N2_32d1d_unrelaxed_rank_001_alphafold2_ptm_model_1_seed_000.pdb
- S3_File/S3_File/Human H3N2/Future Prediction Strains/AVictoria122024H3N2_32d1d_unrelaxed_rank_001_alphafold2_ptm_model_1_seed_000.pdb
- S3_File/S3_File/Human H3N2/Future Prediction Strains/AYekaterinburg22024H3N2_32d1d_unrelaxed_rank_001_alphafold2_ptm_model_1_seed_000.pdb
- S3_File/S3_File/Human H3N2/Historic Analysis Strains/
- S3_File/S3_File/Human H3N2/Historic Analysis Strains/ABangkok11979H3N2_d7648_unrelaxed_rank_001_alphafold2_ptm_model_1_seed_000.pdb
- S3_File/S3_File/Human H3N2/Historic Analysis Strains/ABeijing321992H3N2_e521c_unrelaxed_rank_001_alphafold2_ptm_model_1_seed_000.pdb
- S3_File/S3_File/Human H3N2/Historic Analysis Strains/AGermany132472022_ba663_unrelaxed_rank_001_alphafold2_ptm_model_1_seed_000.pdb
- S3_File/S3_File/Human H3N2/Historic Analysis Strains/ANanchang1995_H3N2_783ed_unrelaxed_rank_001_alphafold2_ptm_model_1_seed_000.pdb
- S3_File/S3_File/Human H3N2/Historic Analysis Strains/ASydney51997H3N2_c2aec_unrelaxed_rank_001_alphafold2_ptm_model_1_seed_000.pdb
- S3_File/S3_File/Human H3N2/Historic Analysis Strains/AUdorn3071972H3N2_a6c37_unrelaxed_rank_001_alphafold2_ptm_model_1_seed_000.pdb
- S3_File/S3_File/Human H3N2/Historic Analysis Strains/AVictoria3612011_44b4e_unrelaxed_rank_001_alphafold2_ptm_model_1_seed_000.pdb
- S3_File/S3_File/Human H3N2/Historic Analysis Strains/AWisconsin152009H3N2_e10b2_unrelaxed_rank_001_alphafold2_ptm_model_1_seed_000.pdb
- S3_File/S3_File/Swine H1N1/
- S3_File/S3_File/Swine H1N1/AswineBeienrode30532004_76f05_unrelaxed_rank_001_alphafold2_ptm_model_1_seed_000.pdb
- S3_File/S3_File/Swine H1N1/AswineColumbia102011_3d2cc_unrelaxed_rank_001_alphafold2_ptm_model_1_seed_000.pdb
- S3_File/S3_File/Swine H1N1/AswineHongKong15592008_0f510_unrelaxed_rank_001_alphafold2_ptm_model_1_seed_000.pdb
- S3_File/S3_File/Swine H1N1/AswineHongKong85122001_a6ae8_unrelaxed_rank_001_alphafold2_ptm_model_1_seed_000.pdb
- S3_File/S3_File/Swine H1N1/AswineHong_Kong2991993_0bd11_unrelaxed_rank_001_alphafold2_ptm_model_1_seed_000.pdb
- S3_File/S3_File/Swine H1N1/AswineHong_Kong722007H1N1_654c1_unrelaxed_rank_001_alphafold2_ptm_model_1_seed_000.pdb
- S3_File/S3_File/Swine H1N1/AswineItaly783832020H1N1_7c589_unrelaxed_rank_001_alphafold2_ptm_model_1_seed_000.pdb
- S3_File/S3_File/Swine H1N1/ASwineJiangsuzg72010_9c223_unrelaxed_rank_001_alphafold2_ptm_model_1_seed_000.pdb
- S3_File/S3_File/Swine H1N1/AswineMinnesota241975_16465_unrelaxed_rank_001_alphafold2_ptm_model_1_seed_000.pdb
- S3_File/S3_File/Swine H1N1/AswineMinnesotaSG13172008_c0ac2_unrelaxed_rank_001_alphafold2_ptm_model_1_seed_000.pdb
- S3_File/S3_File/Swine H1N1/AswineMississippiA012025932011_e49a2_unrelaxed_rank_001_alphafold2_ptm_model_1_seed_000.pdb
- S3_File/S3_File/Swine H1N1/AswineMolbergen121272010_cb405_unrelaxed_rank_001_alphafold2_ptm_model_1_seed_000.pdb
- S3_File/S3_File/Swine H1N1/AswineNorthCarolineA014768622014_12169_unrelaxed_rank_001_alphafold2_ptm_model_1_seed_000.pdb
- S3_File/S3_File/Swine H1N1/AswineShandong10122008_3273d_unrelaxed_rank_001_alphafold2_ptm_model_1_seed_000.pdb
- S3_File/S3_File/Swine H1N1/AswineTexasSG11622003_ce2c9_unrelaxed_rank_001_alphafold2_ptm_model_1_seed_000.pdb
- S3_File/S3_File/Swine H1N1/AswineWisconsin11971_c2daa_unrelaxed_rank_001_alphafold2_ptm_model_1_seed_000.pdb
