# Supplementary material for: Future Sequon Finder - A novel approach for predicting future N-linked glycosylation sequon locations on viral surface proteins
Source: PLoS One. 2025 Aug 14;20(8):e0328174. doi: 10.1371/journal.pone.0328174 (PMC12352829; doi:10.1371/journal.pone.0328174)
Supplement: S3 File — (ZIP) [file pone.0328174.s004.zip › S3_File/S3_File/Human H1N1/Future Prediction Strains/AAragon1022024_77e3b_unrelaxed_rank_001_alphafold2_ptm_model_1_seed_000.pdb]

MODEL     1                                                                     
ATOM      1  N   MET A   1      99.750   1.506 -35.219  1.00 35.00           N  
ATOM      2  CA  MET A   1      99.188   1.806 -36.531  1.00 35.00           C  
ATOM      3  C   MET A   1      97.750   1.490 -36.625  1.00 35.00           C  
ATOM      4  CB  MET A   1     100.000   1.018 -37.594  1.00 35.00           C  
ATOM      5  O   MET A   1      97.312   0.349 -36.406  1.00 35.00           O  
ATOM      6  CG  MET A   1     101.250   1.685 -38.031  1.00 35.00           C  
ATOM      7  SD  MET A   1     102.000   0.891 -39.531  1.00 35.00           S  
ATOM      8  CE  MET A   1     102.562  -0.690 -38.812  1.00 35.00           C  
ATOM      9  N   LYS A   2      96.812   2.355 -36.031  1.00 31.16           N  
ATOM     10  CA  LYS A   2      95.688   3.156 -36.469  1.00 31.16           C  
ATOM     11  C   LYS A   2      95.125   2.648 -37.812  1.00 31.16           C  
ATOM     12  CB  LYS A   2      96.062   4.629 -36.594  1.00 31.16           C  
ATOM     13  O   LYS A   2      95.812   2.672 -38.812  1.00 31.16           O  
ATOM     14  CG  LYS A   2      96.062   5.391 -35.281  1.00 31.16           C  
ATOM     15  CD  LYS A   2      96.375   6.863 -35.469  1.00 31.16           C  
ATOM     16  CE  LYS A   2      96.312   7.629 -34.156  1.00 31.16           C  
ATOM     17  NZ  LYS A   2      96.750   9.055 -34.344  1.00 31.16           N  
ATOM     18  N   ALA A   3      94.062   1.726 -37.750  1.00 35.66           N  
ATOM     19  CA  ALA A   3      93.125   1.897 -38.875  1.00 35.66           C  
ATOM     20  C   ALA A   3      91.688   1.724 -38.438  1.00 35.66           C  
ATOM     21  CB  ALA A   3      93.500   0.910 -40.000  1.00 35.66           C  
ATOM     22  O   ALA A   3      91.375   0.727 -37.812  1.00 35.66           O  
ATOM     23  N   ILE A   4      91.125   2.781 -37.812  1.00 35.12           N  
ATOM     24  CA  ILE A   4      89.812   3.408 -37.844  1.00 35.12           C  
ATOM     25  C   ILE A   4      88.938   2.801 -38.969  1.00 35.12           C  
ATOM     26  CB  ILE A   4      89.875   4.941 -38.031  1.00 35.12           C  
ATOM     27  O   ILE A   4      89.312   2.887 -40.156  1.00 35.12           O  
ATOM     28  CG1 ILE A   4      90.625   5.570 -36.812  1.00 35.12           C  
ATOM     29  CG2 ILE A   4      88.500   5.559 -38.250  1.00 35.12           C  
ATOM     30  CD1 ILE A   4      90.938   7.051 -37.000  1.00 35.12           C  
ATOM     31  N   LEU A   5      88.312   1.660 -38.750  1.00 34.28           N  
ATOM     32  CA  LEU A   5      87.188   1.052 -39.438  1.00 34.28           C  
ATOM     33  C   LEU A   5      85.938   1.866 -39.219  1.00 34.28           C  
ATOM     34  CB  LEU A   5      87.000  -0.385 -38.969  1.00 34.28           C  
ATOM     35  O   LEU A   5      85.562   2.145 -38.094  1.00 34.28           O  
ATOM     36  CG  LEU A   5      87.125  -1.485 -40.000  1.00 34.28           C  
ATOM     37  CD1 LEU A   5      88.000  -2.613 -39.469  1.00 34.28           C  
ATOM     38  CD2 LEU A   5      85.812  -2.016 -40.438  1.00 34.28           C  
ATOM     39  N   VAL A   6      85.688   2.904 -40.031  1.00 30.88           N  
ATOM     40  CA  VAL A   6      84.500   3.637 -40.406  1.00 30.88           C  
ATOM     41  C   VAL A   6      83.375   2.654 -40.781  1.00 30.88           C  
ATOM     42  CB  VAL A   6      84.750   4.605 -41.562  1.00 30.88           C  
ATOM     43  O   VAL A   6      83.500   1.877 -41.719  1.00 30.88           O  
ATOM     44  CG1 VAL A   6      83.438   5.289 -42.000  1.00 30.88           C  
ATOM     45  CG2 VAL A   6      85.812   5.645 -41.188  1.00 30.88           C  
ATOM     46  N   VAL A   7      82.688   1.951 -39.812  1.00 34.28           N  
ATOM     47  CA  VAL A   7      81.375   1.266 -39.844  1.00 34.28           C  
ATOM     48  C   VAL A   7      80.250   2.291 -39.875  1.00 34.28           C  
ATOM     49  CB  VAL A   7      81.250   0.314 -38.656  1.00 34.28           C  
ATOM     50  O   VAL A   7      80.188   3.156 -39.000  1.00 34.28           O  
ATOM     51  CG1 VAL A   7      79.812  -0.307 -38.656  1.00 34.28           C  
ATOM     52  CG2 VAL A   7      82.312  -0.773 -38.656  1.00 34.28           C  
ATOM     53  N   MET A   8      80.000   2.961 -41.031  1.00 29.50           N  
ATOM     54  CA  MET A   8      78.812   3.588 -41.531  1.00 29.50           C  
ATOM     55  C   MET A   8      77.562   2.771 -41.125  1.00 29.50           C  
ATOM     56  CB  MET A   8      78.812   3.754 -43.031  1.00 29.50           C  
ATOM     57  O   MET A   8      77.438   1.616 -41.500  1.00 29.50           O  
ATOM     58  CG  MET A   8      79.188   5.164 -43.500  1.00 29.50           C  
ATOM     59  SD  MET A   8      77.688   6.230 -43.656  1.00 29.50           S  
ATOM     60  CE  MET A   8      77.438   6.113 -45.438  1.00 29.50           C  
ATOM     61  N   LEU A   9      77.250   2.605 -39.812  1.00 26.81           N  
ATOM     62  CA  LEU A   9      75.938   2.312 -39.188  1.00 26.81           C  
ATOM     63  C   LEU A   9      74.812   3.107 -39.844  1.00 26.81           C  
ATOM     64  CB  LEU A   9      76.000   2.625 -37.688  1.00 26.81           C  
ATOM     65  O   LEU A   9      74.812   4.336 -39.750  1.00 26.81           O  
ATOM     66  CG  LEU A   9      76.312   1.455 -36.750  1.00 26.81           C  
ATOM     67  CD1 LEU A   9      77.250   1.912 -35.656  1.00 26.81           C  
ATOM     68  CD2 LEU A   9      75.062   0.851 -36.156  1.00 26.81           C  
ATOM     69  N   TYR A  10      74.562   2.889 -41.156  1.00 27.33           N  
ATOM     70  CA  TYR A  10      73.250   3.244 -41.750  1.00 27.33           C  
ATOM     71  C   TYR A  10      72.125   2.594 -41.000  1.00 27.33           C  
ATOM     72  CB  TYR A  10      73.250   2.828 -43.219  1.00 27.33           C  
ATOM     73  O   TYR A  10      72.062   1.374 -40.812  1.00 27.33           O  
ATOM     74  CG  TYR A  10      73.500   3.961 -44.188  1.00 27.33           C  
ATOM     75  CD1 TYR A  10      72.500   4.797 -44.625  1.00 27.33           C  
ATOM     76  CD2 TYR A  10      74.812   4.195 -44.656  1.00 27.33           C  
ATOM     77  CE1 TYR A  10      72.750   5.840 -45.500  1.00 27.33           C  
ATOM     78  CE2 TYR A  10      75.062   5.234 -45.531  1.00 27.33           C  
ATOM     79  OH  TYR A  10      74.312   7.086 -46.844  1.00 27.33           O  
ATOM     80  CZ  TYR A  10      74.000   6.051 -45.969  1.00 27.33           C  
ATOM     81  N   THR A  11      71.750   2.965 -39.750  1.00 26.30           N  
ATOM     82  CA  THR A  11      70.438   2.846 -39.094  1.00 26.30           C  
ATOM     83  C   THR A  11      69.312   2.789 -40.125  1.00 26.30           C  
ATOM     84  CB  THR A  11      70.188   4.020 -38.125  1.00 26.30           C  
ATOM     85  O   THR A  11      69.250   3.639 -41.000  1.00 26.30           O  
ATOM     86  CG2 THR A  11      71.188   3.977 -36.969  1.00 26.30           C  
ATOM     87  OG1 THR A  11      70.375   5.254 -38.844  1.00 26.30           O  
ATOM     88  N   PHE A  12      69.125   1.723 -40.969  1.00 28.17           N  
ATOM     89  CA  PHE A  12      67.875   1.318 -41.594  1.00 28.17           C  
ATOM     90  C   PHE A  12      66.688   1.713 -40.750  1.00 28.17           C  
ATOM     91  CB  PHE A  12      67.875  -0.193 -41.844  1.00 28.17           C  
ATOM     92  O   PHE A  12      66.562   1.261 -39.594  1.00 28.17           O  
ATOM     93  CG  PHE A  12      68.750  -0.619 -43.031  1.00 28.17           C  
ATOM     94  CD1 PHE A  12      68.250  -0.461 -44.312  1.00 28.17           C  
ATOM     95  CD2 PHE A  12      70.000  -1.178 -42.812  1.00 28.17           C  
ATOM     96  CE1 PHE A  12      69.062  -0.854 -45.406  1.00 28.17           C  
ATOM     97  CE2 PHE A  12      70.750  -1.573 -43.906  1.00 28.17           C  
ATOM     98  CZ  PHE A  12      70.312  -1.411 -45.188  1.00 28.17           C  
ATOM     99  N   THR A  13      66.438   3.021 -40.531  1.00 27.59           N  
ATOM    100  CA  THR A  13      65.188   3.627 -40.062  1.00 27.59           C  
ATOM    101  C   THR A  13      63.969   2.918 -40.656  1.00 27.59           C  
ATOM    102  CB  THR A  13      65.125   5.125 -40.406  1.00 27.59           C  
ATOM    103  O   THR A  13      63.906   2.676 -41.844  1.00 27.59           O  
ATOM    104  CG2 THR A  13      66.250   5.895 -39.719  1.00 27.59           C  
ATOM    105  OG1 THR A  13      65.250   5.289 -41.812  1.00 27.59           O  
ATOM    106  N   THR A  14      63.656   1.615 -40.344  1.00 31.53           N  
ATOM    107  CA  THR A  14      62.281   1.104 -40.531  1.00 31.53           C  
ATOM    108  C   THR A  14      61.344   2.238 -40.875  1.00 31.53           C  
ATOM    109  CB  THR A  14      61.812   0.358 -39.281  1.00 31.53           C  
ATOM    110  O   THR A  14      61.344   3.287 -40.219  1.00 31.53           O  
ATOM    111  CG2 THR A  14      62.625  -0.906 -39.031  1.00 31.53           C  
ATOM    112  OG1 THR A  14      61.938   1.219 -38.125  1.00 31.53           O  
ATOM    113  N   ALA A  15      61.344   2.832 -42.062  1.00 33.94           N  
ATOM    114  CA  ALA A  15      60.281   3.660 -42.656  1.00 33.94           C  
ATOM    115  C   ALA A  15      59.000   3.605 -41.844  1.00 33.94           C  
ATOM    116  CB  ALA A  15      60.031   3.217 -44.094  1.00 33.94           C  
ATOM    117  O   ALA A  15      58.438   2.529 -41.625  1.00 33.94           O  
ATOM    118  N   ASN A  16      58.906   4.051 -40.531  1.00 44.66           N  
ATOM    119  CA  ASN A  16      57.750   4.312 -39.719  1.00 44.66           C  
ATOM    120  C   ASN A  16      56.531   4.738 -40.562  1.00 44.66           C  
ATOM    121  CB  ASN A  16      58.062   5.375 -38.656  1.00 44.66           C  
ATOM    122  O   ASN A  16      56.531   5.836 -41.094  1.00 44.66           O  
ATOM    123  CG  ASN A  16      59.000   4.871 -37.562  1.00 44.66           C  
ATOM    124  ND2 ASN A  16      59.719   5.789 -36.938  1.00 44.66           N  
ATOM    125  OD1 ASN A  16      59.094   3.666 -37.312  1.00 44.66           O  
ATOM    126  N   ALA A  17      56.000   3.824 -41.406  1.00 53.53           N  
ATOM    127  CA  ALA A  17      54.750   4.090 -42.156  1.00 53.53           C  
ATOM    128  C   ALA A  17      53.594   4.406 -41.219  1.00 53.53           C  
ATOM    129  CB  ALA A  17      54.406   2.895 -43.031  1.00 53.53           C  
ATOM    130  O   ALA A  17      53.500   3.811 -40.125  1.00 53.53           O  
ATOM    131  N   ASP A  18      53.031   5.625 -41.344  1.00 67.12           N  
ATOM    132  CA  ASP A  18      51.906   6.195 -40.594  1.00 67.12           C  
ATOM    133  C   ASP A  18      50.625   5.438 -40.875  1.00 67.12           C  
ATOM    134  CB  ASP A  18      51.750   7.676 -40.938  1.00 67.12           C  
ATOM    135  O   ASP A  18      50.312   5.129 -42.031  1.00 67.12           O  
ATOM    136  CG  ASP A  18      52.938   8.523 -40.531  1.00 67.12           C  
ATOM    137  OD1 ASP A  18      53.469   8.320 -39.438  1.00 67.12           O  
ATOM    138  OD2 ASP A  18      53.344   9.398 -41.312  1.00 67.12           O  
ATOM    139  N   THR A  19      49.938   4.742 -39.906  1.00 65.88           N  
ATOM    140  CA  THR A  19      48.750   3.900 -40.000  1.00 65.88           C  
ATOM    141  C   THR A  19      47.500   4.633 -39.500  1.00 65.88           C  
ATOM    142  CB  THR A  19      48.938   2.580 -39.250  1.00 65.88           C  
ATOM    143  O   THR A  19      47.594   5.359 -38.500  1.00 65.88           O  
ATOM    144  CG2 THR A  19      50.000   1.700 -39.875  1.00 65.88           C  
ATOM    145  OG1 THR A  19      49.312   2.871 -37.875  1.00 65.88           O  
ATOM    146  N   LEU A  20      46.469   4.574 -40.344  1.00 66.12           N  
ATOM    147  CA  LEU A  20      45.156   5.105 -40.000  1.00 66.12           C  
ATOM    148  C   LEU A  20      44.125   3.984 -39.938  1.00 66.12           C  
ATOM    149  CB  LEU A  20      44.719   6.152 -41.031  1.00 66.12           C  
ATOM    150  O   LEU A  20      43.906   3.246 -40.906  1.00 66.12           O  
ATOM    151  CG  LEU A  20      43.281   6.719 -40.875  1.00 66.12           C  
ATOM    152  CD1 LEU A  20      43.219   7.605 -39.625  1.00 66.12           C  
ATOM    153  CD2 LEU A  20      42.875   7.500 -42.094  1.00 66.12           C  
ATOM    154  N   CYS A  21      43.438   3.824 -38.875  1.00 61.12           N  
ATOM    155  CA  CYS A  21      42.469   2.775 -38.688  1.00 61.12           C  
ATOM    156  C   CYS A  21      41.062   3.373 -38.438  1.00 61.12           C  
ATOM    157  CB  CYS A  21      42.844   1.855 -37.531  1.00 61.12           C  
ATOM    158  O   CYS A  21      40.906   4.207 -37.531  1.00 61.12           O  
ATOM    159  SG  CYS A  21      44.438   1.021 -37.781  1.00 61.12           S  
ATOM    160  N   ILE A  22      40.094   2.865 -39.344  1.00 56.38           N  
ATOM    161  CA  ILE A  22      38.688   3.311 -39.250  1.00 56.38           C  
ATOM    162  C   ILE A  22      37.812   2.137 -38.844  1.00 56.38           C  
ATOM    163  CB  ILE A  22      38.219   3.930 -40.562  1.00 56.38           C  
ATOM    164  O   ILE A  22      37.781   1.102 -39.531  1.00 56.38           O  
ATOM    165  CG1 ILE A  22      39.156   5.074 -41.000  1.00 56.38           C  
ATOM    166  CG2 ILE A  22      36.781   4.418 -40.469  1.00 56.38           C  
ATOM    167  CD1 ILE A  22      38.875   5.617 -42.406  1.00 56.38           C  
ATOM    168  N   GLY A  23      37.375   1.992 -37.719  1.00 52.97           N  
ATOM    169  CA  GLY A  23      36.531   0.852 -37.375  1.00 52.97           C  
ATOM    170  C   GLY A  23      37.062   0.091 -36.156  1.00 52.97           C  
ATOM    171  O   GLY A  23      37.969   0.570 -35.469  1.00 52.97           O  
ATOM    172  N   TYR A  24      36.250  -1.128 -35.500  1.00 48.38           N  
ATOM    173  CA  TYR A  24      35.906  -1.907 -34.312  1.00 48.38           C  
ATOM    174  C   TYR A  24      37.188  -2.264 -33.531  1.00 48.38           C  
ATOM    175  CB  TYR A  24      35.156  -3.184 -34.688  1.00 48.38           C  
ATOM    176  O   TYR A  24      38.000  -3.061 -34.000  1.00 48.38           O  
ATOM    177  CG  TYR A  24      33.750  -2.934 -35.188  1.00 48.38           C  
ATOM    178  CD1 TYR A  24      32.688  -2.803 -34.281  1.00 48.38           C  
ATOM    179  CD2 TYR A  24      33.500  -2.828 -36.531  1.00 48.38           C  
ATOM    180  CE1 TYR A  24      31.406  -2.572 -34.719  1.00 48.38           C  
ATOM    181  CE2 TYR A  24      32.188  -2.598 -37.000  1.00 48.38           C  
ATOM    182  OH  TYR A  24      29.891  -2.246 -36.531  1.00 48.38           O  
ATOM    183  CZ  TYR A  24      31.172  -2.473 -36.094  1.00 48.38           C  
ATOM    184  N   HIS A  25      37.969  -1.397 -32.969  1.00 43.78           N  
ATOM    185  CA  HIS A  25      38.969  -1.828 -32.031  1.00 43.78           C  
ATOM    186  C   HIS A  25      38.406  -1.869 -30.594  1.00 43.78           C  
ATOM    187  CB  HIS A  25      40.188  -0.904 -32.062  1.00 43.78           C  
ATOM    188  O   HIS A  25      37.781  -0.901 -30.141  1.00 43.78           O  
ATOM    189  CG  HIS A  25      41.188  -1.294 -33.094  1.00 43.78           C  
ATOM    190  CD2 HIS A  25      41.500  -0.739 -34.312  1.00 43.78           C  
ATOM    191  ND1 HIS A  25      42.031  -2.385 -32.969  1.00 43.78           N  
ATOM    192  CE1 HIS A  25      42.812  -2.482 -34.031  1.00 43.78           C  
ATOM    193  NE2 HIS A  25      42.500  -1.496 -34.844  1.00 43.78           N  
ATOM    194  N   ALA A  26      38.031  -3.211 -30.047  1.00 45.03           N  
ATOM    195  CA  ALA A  26      37.938  -4.262 -29.047  1.00 45.03           C  
ATOM    196  C   ALA A  26      38.500  -3.785 -27.703  1.00 45.03           C  
ATOM    197  CB  ALA A  26      38.688  -5.516 -29.500  1.00 45.03           C  
ATOM    198  O   ALA A  26      39.625  -3.346 -27.609  1.00 45.03           O  
ATOM    199  N   ASN A  27      37.562  -3.098 -26.953  1.00 43.53           N  
ATOM    200  CA  ASN A  27      37.719  -3.107 -25.500  1.00 43.53           C  
ATOM    201  C   ASN A  27      37.625  -4.520 -24.938  1.00 43.53           C  
ATOM    202  CB  ASN A  27      36.688  -2.193 -24.844  1.00 43.53           C  
ATOM    203  O   ASN A  27      37.094  -5.422 -25.594  1.00 43.53           O  
ATOM    204  CG  ASN A  27      36.250  -2.693 -23.469  1.00 43.53           C  
ATOM    205  ND2 ASN A  27      35.281  -2.010 -22.875  1.00 43.53           N  
ATOM    206  OD1 ASN A  27      36.781  -3.686 -22.969  1.00 43.53           O  
ATOM    207  N   ASN A  28      38.594  -5.125 -24.188  1.00 53.81           N  
ATOM    208  CA  ASN A  28      38.469  -6.316 -23.359  1.00 53.81           C  
ATOM    209  C   ASN A  28      37.156  -6.336 -22.609  1.00 53.81           C  
ATOM    210  CB  ASN A  28      39.656  -6.418 -22.391  1.00 53.81           C  
ATOM    211  O   ASN A  28      37.062  -6.887 -21.500  1.00 53.81           O  
ATOM    212  CG  ASN A  28      40.094  -7.848 -22.125  1.00 53.81           C  
ATOM    213  ND2 ASN A  28      41.094  -8.023 -21.297  1.00 53.81           N  
ATOM    214  OD1 ASN A  28      39.500  -8.789 -22.672  1.00 53.81           O  
ATOM    215  N   SER A  29      36.188  -5.637 -23.188  1.00 59.09           N  
ATOM    216  CA  SER A  29      34.938  -5.586 -22.453  1.00 59.09           C  
ATOM    217  C   SER A  29      34.188  -6.902 -22.578  1.00 59.09           C  
ATOM    218  CB  SER A  29      34.062  -4.434 -22.953  1.00 59.09           C  
ATOM    219  O   SER A  29      34.188  -7.527 -23.641  1.00 59.09           O  
ATOM    220  OG  SER A  29      32.781  -4.480 -22.359  1.00 59.09           O  
ATOM    221  N   THR A  30      33.781  -7.445 -21.500  1.00 72.44           N  
ATOM    222  CA  THR A  30      32.969  -8.656 -21.391  1.00 72.44           C  
ATOM    223  C   THR A  30      31.500  -8.320 -21.391  1.00 72.44           C  
ATOM    224  CB  THR A  30      33.344  -9.453 -20.125  1.00 72.44           C  
ATOM    225  O   THR A  30      30.656  -9.188 -21.125  1.00 72.44           O  
ATOM    226  CG2 THR A  30      34.781  -9.953 -20.172  1.00 72.44           C  
ATOM    227  OG1 THR A  30      33.156  -8.617 -18.984  1.00 72.44           O  
ATOM    228  N   ASP A  31      31.266  -7.000 -21.734  1.00 76.88           N  
ATOM    229  CA  ASP A  31      29.875  -6.574 -21.625  1.00 76.88           C  
ATOM    230  C   ASP A  31      29.062  -7.074 -22.828  1.00 76.88           C  
ATOM    231  CB  ASP A  31      29.781  -5.051 -21.531  1.00 76.88           C  
ATOM    232  O   ASP A  31      29.531  -7.035 -23.969  1.00 76.88           O  
ATOM    233  CG  ASP A  31      30.156  -4.523 -20.156  1.00 76.88           C  
ATOM    234  OD1 ASP A  31      30.422  -5.332 -19.250  1.00 76.88           O  
ATOM    235  OD2 ASP A  31      30.188  -3.285 -19.984  1.00 76.88           O  
ATOM    236  N   THR A  32      27.891  -7.551 -22.594  1.00 84.50           N  
ATOM    237  CA  THR A  32      27.000  -8.047 -23.625  1.00 84.50           C  
ATOM    238  C   THR A  32      25.609  -7.434 -23.484  1.00 84.50           C  
ATOM    239  CB  THR A  32      26.891  -9.586 -23.594  1.00 84.50           C  
ATOM    240  O   THR A  32      25.172  -7.113 -22.375  1.00 84.50           O  
ATOM    241  CG2 THR A  32      28.266 -10.234 -23.766  1.00 84.50           C  
ATOM    242  OG1 THR A  32      26.344  -9.984 -22.328  1.00 84.50           O  
ATOM    243  N   VAL A  33      25.094  -7.172 -24.703  1.00 85.19           N  
ATOM    244  CA  VAL A  33      23.703  -6.695 -24.703  1.00 85.19           C  
ATOM    245  C   VAL A  33      22.859  -7.559 -25.641  1.00 85.19           C  
ATOM    246  CB  VAL A  33      23.625  -5.211 -25.125  1.00 85.19           C  
ATOM    247  O   VAL A  33      23.391  -8.211 -26.531  1.00 85.19           O  
ATOM    248  CG1 VAL A  33      24.406  -4.328 -24.156  1.00 85.19           C  
ATOM    249  CG2 VAL A  33      24.141  -5.031 -26.547  1.00 85.19           C  
ATOM    250  N   ASP A  34      21.516  -7.527 -25.406  1.00 85.75           N  
ATOM    251  CA  ASP A  34      20.578  -8.211 -26.281  1.00 85.75           C  
ATOM    252  C   ASP A  34      19.953  -7.242 -27.281  1.00 85.75           C  
ATOM    253  CB  ASP A  34      19.500  -8.914 -25.469  1.00 85.75           C  
ATOM    254  O   ASP A  34      19.672  -6.090 -26.938  1.00 85.75           O  
ATOM    255  CG  ASP A  34      20.031 -10.055 -24.609  1.00 85.75           C  
ATOM    256  OD1 ASP A  34      21.125 -10.578 -24.922  1.00 85.75           O  
ATOM    257  OD2 ASP A  34      19.359 -10.422 -23.625  1.00 85.75           O  
ATOM    258  N   THR A  35      19.844  -7.699 -28.531  1.00 82.31           N  
ATOM    259  CA  THR A  35      19.094  -6.973 -29.547  1.00 82.31           C  
ATOM    260  C   THR A  35      17.859  -7.762 -29.984  1.00 82.31           C  
ATOM    261  CB  THR A  35      19.969  -6.668 -30.781  1.00 82.31           C  
ATOM    262  O   THR A  35      17.656  -8.891 -29.531  1.00 82.31           O  
ATOM    263  CG2 THR A  35      21.312  -6.074 -30.375  1.00 82.31           C  
ATOM    264  OG1 THR A  35      20.188  -7.883 -31.500  1.00 82.31           O  
ATOM    265  N   VAL A  36      17.016  -7.141 -30.844  1.00 79.50           N  
ATOM    266  CA  VAL A  36      15.812  -7.785 -31.344  1.00 79.50           C  
ATOM    267  C   VAL A  36      16.188  -9.047 -32.125  1.00 79.50           C  
ATOM    268  CB  VAL A  36      14.992  -6.832 -32.250  1.00 79.50           C  
ATOM    269  O   VAL A  36      15.469 -10.055 -32.062  1.00 79.50           O  
ATOM    270  CG1 VAL A  36      13.781  -7.555 -32.844  1.00 79.50           C  
ATOM    271  CG2 VAL A  36      14.547  -5.605 -31.453  1.00 79.50           C  
ATOM    272  N   LEU A  37      17.406  -9.062 -32.688  1.00 77.56           N  
ATOM    273  CA  LEU A  37      17.797 -10.086 -33.656  1.00 77.56           C  
ATOM    274  C   LEU A  37      18.812 -11.031 -33.062  1.00 77.56           C  
ATOM    275  CB  LEU A  37      18.359  -9.438 -34.938  1.00 77.56           C  
ATOM    276  O   LEU A  37      18.859 -12.219 -33.406  1.00 77.56           O  
ATOM    277  CG  LEU A  37      17.391  -8.578 -35.750  1.00 77.56           C  
ATOM    278  CD1 LEU A  37      18.141  -7.855 -36.844  1.00 77.56           C  
ATOM    279  CD2 LEU A  37      16.266  -9.422 -36.312  1.00 77.56           C  
ATOM    280  N   GLU A  38      19.641 -10.539 -32.094  1.00 79.12           N  
ATOM    281  CA  GLU A  38      20.750 -11.336 -31.594  1.00 79.12           C  
ATOM    282  C   GLU A  38      20.859 -11.203 -30.078  1.00 79.12           C  
ATOM    283  CB  GLU A  38      22.078 -10.914 -32.250  1.00 79.12           C  
ATOM    284  O   GLU A  38      20.688 -10.117 -29.516  1.00 79.12           O  
ATOM    285  CG  GLU A  38      22.141 -11.195 -33.750  1.00 79.12           C  
ATOM    286  CD  GLU A  38      23.422 -10.734 -34.375  1.00 79.12           C  
ATOM    287  OE1 GLU A  38      23.516 -10.719 -35.625  1.00 79.12           O  
ATOM    288  OE2 GLU A  38      24.359 -10.375 -33.625  1.00 79.12           O  
ATOM    289  N   LYS A  39      21.109 -12.367 -29.406  1.00 84.88           N  
ATOM    290  CA  LYS A  39      21.344 -12.367 -27.969  1.00 84.88           C  
ATOM    291  C   LYS A  39      22.844 -12.359 -27.672  1.00 84.88           C  
ATOM    292  CB  LYS A  39      20.688 -13.586 -27.312  1.00 84.88           C  
ATOM    293  O   LYS A  39      23.641 -12.906 -28.438  1.00 84.88           O  
ATOM    294  CG  LYS A  39      19.172 -13.531 -27.312  1.00 84.88           C  
ATOM    295  CD  LYS A  39      18.578 -14.633 -26.438  1.00 84.88           C  
ATOM    296  CE  LYS A  39      17.062 -14.547 -26.375  1.00 84.88           C  
ATOM    297  NZ  LYS A  39      16.469 -15.602 -25.500  1.00 84.88           N  
ATOM    298  N   ASN A  40      23.344 -11.641 -26.609  1.00 84.25           N  
ATOM    299  CA  ASN A  40      24.703 -11.633 -26.078  1.00 84.25           C  
ATOM    300  C   ASN A  40      25.688 -11.008 -27.062  1.00 84.25           C  
ATOM    301  CB  ASN A  40      25.141 -13.047 -25.703  1.00 84.25           C  
ATOM    302  O   ASN A  40      26.750 -11.578 -27.328  1.00 84.25           O  
ATOM    303  CG  ASN A  40      24.359 -13.617 -24.531  1.00 84.25           C  
ATOM    304  ND2 ASN A  40      24.125 -14.922 -24.562  1.00 84.25           N  
ATOM    305  OD1 ASN A  40      23.984 -12.891 -23.625  1.00 84.25           O  
ATOM    306  N   VAL A  41      25.297  -9.953 -27.594  1.00 79.75           N  
ATOM    307  CA  VAL A  41      26.156  -9.188 -28.484  1.00 79.75           C  
ATOM    308  C   VAL A  41      27.219  -8.445 -27.672  1.00 79.75           C  
ATOM    309  CB  VAL A  41      25.344  -8.180 -29.344  1.00 79.75           C  
ATOM    310  O   VAL A  41      26.891  -7.707 -26.750  1.00 79.75           O  
ATOM    311  CG1 VAL A  41      26.266  -7.387 -30.266  1.00 79.75           C  
ATOM    312  CG2 VAL A  41      24.266  -8.914 -30.156  1.00 79.75           C  
ATOM    313  N   THR A  42      28.422  -8.766 -27.922  1.00 77.94           N  
ATOM    314  CA  THR A  42      29.516  -8.117 -27.219  1.00 77.94           C  
ATOM    315  C   THR A  42      29.641  -6.652 -27.625  1.00 77.94           C  
ATOM    316  CB  THR A  42      30.859  -8.836 -27.469  1.00 77.94           C  
ATOM    317  O   THR A  42      29.719  -6.340 -28.812  1.00 77.94           O  
ATOM    318  CG2 THR A  42      30.844 -10.242 -26.891  1.00 77.94           C  
ATOM    319  OG1 THR A  42      31.094  -8.914 -28.891  1.00 77.94           O  
ATOM    320  N   VAL A  43      29.625  -5.836 -26.641  1.00 70.81           N  
ATOM    321  CA  VAL A  43      29.688  -4.402 -26.906  1.00 70.81           C  
ATOM    322  C   VAL A  43      30.828  -3.771 -26.125  1.00 70.81           C  
ATOM    323  CB  VAL A  43      28.344  -3.709 -26.547  1.00 70.81           C  
ATOM    324  O   VAL A  43      31.312  -4.352 -25.156  1.00 70.81           O  
ATOM    325  CG1 VAL A  43      27.203  -4.242 -27.422  1.00 70.81           C  
ATOM    326  CG2 VAL A  43      28.031  -3.900 -25.062  1.00 70.81           C  
ATOM    327  N   THR A  44      31.219  -2.713 -26.547  1.00 63.50           N  
ATOM    328  CA  THR A  44      32.344  -2.000 -25.969  1.00 63.50           C  
ATOM    329  C   THR A  44      31.953  -1.348 -24.656  1.00 63.50           C  
ATOM    330  CB  THR A  44      32.875  -0.928 -26.938  1.00 63.50           C  
ATOM    331  O   THR A  44      32.781  -1.240 -23.734  1.00 63.50           O  
ATOM    332  CG2 THR A  44      33.500  -1.563 -28.172  1.00 63.50           C  
ATOM    333  OG1 THR A  44      31.812  -0.064 -27.328  1.00 63.50           O  
ATOM    334  N   HIS A  45      30.719  -0.990 -24.469  1.00 64.88           N  
ATOM    335  CA  HIS A  45      30.188  -0.413 -23.250  1.00 64.88           C  
ATOM    336  C   HIS A  45      28.672  -0.612 -23.156  1.00 64.88           C  
ATOM    337  CB  HIS A  45      30.516   1.076 -23.156  1.00 64.88           C  
ATOM    338  O   HIS A  45      27.969  -0.584 -24.172  1.00 64.88           O  
ATOM    339  CG  HIS A  45      30.141   1.704 -21.859  1.00 64.88           C  
ATOM    340  CD2 HIS A  45      29.156   2.562 -21.531  1.00 64.88           C  
ATOM    341  ND1 HIS A  45      30.844   1.469 -20.688  1.00 64.88           N  
ATOM    342  CE1 HIS A  45      30.281   2.156 -19.703  1.00 64.88           C  
ATOM    343  NE2 HIS A  45      29.250   2.828 -20.188  1.00 64.88           N  
ATOM    344  N   SER A  46      28.219  -0.803 -21.984  1.00 78.56           N  
ATOM    345  CA  SER A  46      26.797  -0.899 -21.719  1.00 78.56           C  
ATOM    346  C   SER A  46      26.438  -0.344 -20.344  1.00 78.56           C  
ATOM    347  CB  SER A  46      26.328  -2.352 -21.828  1.00 78.56           C  
ATOM    348  O   SER A  46      27.297  -0.250 -19.469  1.00 78.56           O  
ATOM    349  OG  SER A  46      26.859  -3.133 -20.781  1.00 78.56           O  
ATOM    350  N   VAL A  47      25.312   0.154 -20.234  1.00 80.75           N  
ATOM    351  CA  VAL A  47      24.797   0.648 -18.953  1.00 80.75           C  
ATOM    352  C   VAL A  47      23.531  -0.112 -18.578  1.00 80.75           C  
ATOM    353  CB  VAL A  47      24.516   2.166 -19.000  1.00 80.75           C  
ATOM    354  O   VAL A  47      22.688  -0.390 -19.422  1.00 80.75           O  
ATOM    355  CG1 VAL A  47      23.953   2.654 -17.672  1.00 80.75           C  
ATOM    356  CG2 VAL A  47      25.797   2.934 -19.359  1.00 80.75           C  
ATOM    357  N   ASN A  48      23.547  -0.460 -17.297  1.00 88.56           N  
ATOM    358  CA  ASN A  48      22.328  -1.084 -16.797  1.00 88.56           C  
ATOM    359  C   ASN A  48      21.266  -0.043 -16.453  1.00 88.56           C  
ATOM    360  CB  ASN A  48      22.625  -1.969 -15.586  1.00 88.56           C  
ATOM    361  O   ASN A  48      21.547   0.895 -15.695  1.00 88.56           O  
ATOM    362  CG  ASN A  48      21.484  -2.914 -15.258  1.00 88.56           C  
ATOM    363  ND2 ASN A  48      21.641  -3.664 -14.172  1.00 88.56           N  
ATOM    364  OD1 ASN A  48      20.484  -2.971 -15.977  1.00 88.56           O  
ATOM    365  N   LEU A  49      20.109  -0.230 -17.000  1.00 85.94           N  
ATOM    366  CA  LEU A  49      19.031   0.747 -16.828  1.00 85.94           C  
ATOM    367  C   LEU A  49      18.188   0.415 -15.602  1.00 85.94           C  
ATOM    368  CB  LEU A  49      18.156   0.801 -18.078  1.00 85.94           C  
ATOM    369  O   LEU A  49      17.219   1.119 -15.305  1.00 85.94           O  
ATOM    370  CG  LEU A  49      18.828   1.260 -19.375  1.00 85.94           C  
ATOM    371  CD1 LEU A  49      17.844   1.212 -20.531  1.00 85.94           C  
ATOM    372  CD2 LEU A  49      19.406   2.664 -19.203  1.00 85.94           C  
ATOM    373  N   LEU A  50      18.594  -0.642 -14.859  1.00 90.56           N  
ATOM    374  CA  LEU A  50      17.797  -1.090 -13.719  1.00 90.56           C  
ATOM    375  C   LEU A  50      18.500  -0.744 -12.406  1.00 90.56           C  
ATOM    376  CB  LEU A  50      17.547  -2.600 -13.797  1.00 90.56           C  
ATOM    377  O   LEU A  50      19.688  -1.021 -12.242  1.00 90.56           O  
ATOM    378  CG  LEU A  50      16.547  -3.068 -14.844  1.00 90.56           C  
ATOM    379  CD1 LEU A  50      16.578  -4.586 -14.977  1.00 90.56           C  
ATOM    380  CD2 LEU A  50      15.141  -2.592 -14.484  1.00 90.56           C  
ATOM    381  N   GLU A  51      17.766  -0.060 -11.477  1.00 91.75           N  
ATOM    382  CA  GLU A  51      18.219   0.159 -10.102  1.00 91.75           C  
ATOM    383  C   GLU A  51      17.812  -1.005  -9.203  1.00 91.75           C  
ATOM    384  CB  GLU A  51      17.641   1.470  -9.555  1.00 91.75           C  
ATOM    385  O   GLU A  51      16.656  -1.400  -9.164  1.00 91.75           O  
ATOM    386  CG  GLU A  51      18.047   1.755  -8.117  1.00 91.75           C  
ATOM    387  CD  GLU A  51      19.547   1.867  -7.918  1.00 91.75           C  
ATOM    388  OE1 GLU A  51      20.141   0.988  -7.250  1.00 91.75           O  
ATOM    389  OE2 GLU A  51      20.141   2.842  -8.430  1.00 91.75           O  
ATOM    390  N   ASP A  52      18.828  -1.509  -8.516  1.00 90.88           N  
ATOM    391  CA  ASP A  52      18.516  -2.637  -7.648  1.00 90.88           C  
ATOM    392  C   ASP A  52      18.922  -2.354  -6.207  1.00 90.88           C  
ATOM    393  CB  ASP A  52      19.188  -3.912  -8.148  1.00 90.88           C  
ATOM    394  O   ASP A  52      18.781  -3.211  -5.332  1.00 90.88           O  
ATOM    395  CG  ASP A  52      20.703  -3.801  -8.188  1.00 90.88           C  
ATOM    396  OD1 ASP A  52      21.250  -2.717  -7.883  1.00 90.88           O  
ATOM    397  OD2 ASP A  52      21.359  -4.805  -8.539  1.00 90.88           O  
ATOM    398  N   LYS A  53      19.406  -1.120  -6.008  1.00 91.94           N  
ATOM    399  CA  LYS A  53      19.859  -0.726  -4.676  1.00 91.94           C  
ATOM    400  C   LYS A  53      18.781   0.059  -3.938  1.00 91.94           C  
ATOM    401  CB  LYS A  53      21.141   0.106  -4.773  1.00 91.94           C  
ATOM    402  O   LYS A  53      18.000   0.770  -4.559  1.00 91.94           O  
ATOM    403  CG  LYS A  53      22.344  -0.662  -5.309  1.00 91.94           C  
ATOM    404  CD  LYS A  53      23.625   0.172  -5.242  1.00 91.94           C  
ATOM    405  CE  LYS A  53      24.812  -0.593  -5.785  1.00 91.94           C  
ATOM    406  NZ  LYS A  53      26.062   0.234  -5.758  1.00 91.94           N  
ATOM    407  N   HIS A  54      18.781  -0.097  -2.633  1.00 92.69           N  
ATOM    408  CA  HIS A  54      17.891   0.626  -1.732  1.00 92.69           C  
ATOM    409  C   HIS A  54      18.547   0.889  -0.388  1.00 92.69           C  
ATOM    410  CB  HIS A  54      16.578  -0.151  -1.527  1.00 92.69           C  
ATOM    411  O   HIS A  54      19.531   0.228  -0.038  1.00 92.69           O  
ATOM    412  CG  HIS A  54      16.781  -1.496  -0.904  1.00 92.69           C  
ATOM    413  CD2 HIS A  54      16.875  -2.727  -1.459  1.00 92.69           C  
ATOM    414  ND1 HIS A  54      16.891  -1.676   0.457  1.00 92.69           N  
ATOM    415  CE1 HIS A  54      17.062  -2.963   0.713  1.00 92.69           C  
ATOM    416  NE2 HIS A  54      17.047  -3.623  -0.433  1.00 92.69           N  
ATOM    417  N   ASN A  55      18.000   1.788   0.360  1.00 91.56           N  
ATOM    418  CA  ASN A  55      18.688   2.217   1.578  1.00 91.56           C  
ATOM    419  C   ASN A  55      18.125   1.518   2.811  1.00 91.56           C  
ATOM    420  CB  ASN A  55      18.594   3.736   1.739  1.00 91.56           C  
ATOM    421  O   ASN A  55      18.578   1.757   3.930  1.00 91.56           O  
ATOM    422  CG  ASN A  55      17.172   4.211   1.970  1.00 91.56           C  
ATOM    423  ND2 ASN A  55      16.984   5.523   2.039  1.00 91.56           N  
ATOM    424  OD1 ASN A  55      16.250   3.402   2.086  1.00 91.56           O  
ATOM    425  N   GLY A  56      17.125   0.671   2.590  1.00 92.50           N  
ATOM    426  CA  GLY A  56      16.562  -0.137   3.660  1.00 92.50           C  
ATOM    427  C   GLY A  56      15.852   0.685   4.719  1.00 92.50           C  
ATOM    428  O   GLY A  56      15.664   0.224   5.848  1.00 92.50           O  
ATOM    429  N   LYS A  57      15.562   1.903   4.441  1.00 93.38           N  
ATOM    430  CA  LYS A  57      14.938   2.809   5.402  1.00 93.38           C  
ATOM    431  C   LYS A  57      13.602   3.336   4.871  1.00 93.38           C  
ATOM    432  CB  LYS A  57      15.867   3.975   5.727  1.00 93.38           C  
ATOM    433  O   LYS A  57      13.492   3.674   3.689  1.00 93.38           O  
ATOM    434  CG  LYS A  57      17.219   3.549   6.273  1.00 93.38           C  
ATOM    435  CD  LYS A  57      18.156   4.742   6.445  1.00 93.38           C  
ATOM    436  CE  LYS A  57      19.531   4.312   6.941  1.00 93.38           C  
ATOM    437  NZ  LYS A  57      20.469   5.469   7.055  1.00 93.38           N  
ATOM    438  N   LEU A  58      12.594   3.410   5.805  1.00 93.69           N  
ATOM    439  CA  LEU A  58      11.375   4.137   5.488  1.00 93.69           C  
ATOM    440  C   LEU A  58      11.539   5.625   5.758  1.00 93.69           C  
ATOM    441  CB  LEU A  58      10.195   3.584   6.305  1.00 93.69           C  
ATOM    442  O   LEU A  58      11.836   6.027   6.887  1.00 93.69           O  
ATOM    443  CG  LEU A  58       9.844   2.115   6.070  1.00 93.69           C  
ATOM    444  CD1 LEU A  58       8.703   1.692   6.996  1.00 93.69           C  
ATOM    445  CD2 LEU A  58       9.461   1.882   4.609  1.00 93.69           C  
ATOM    446  N   CYS A  59      11.375   6.441   4.691  1.00 93.31           N  
ATOM    447  CA  CYS A  59      11.703   7.859   4.777  1.00 93.31           C  
ATOM    448  C   CYS A  59      10.461   8.719   4.582  1.00 93.31           C  
ATOM    449  CB  CYS A  59      12.758   8.234   3.736  1.00 93.31           C  
ATOM    450  O   CYS A  59       9.422   8.227   4.129  1.00 93.31           O  
ATOM    451  SG  CYS A  59      14.305   7.309   3.904  1.00 93.31           S  
ATOM    452  N   LYS A  60      10.602   9.977   4.957  1.00 92.62           N  
ATOM    453  CA  LYS A  60       9.578  10.969   4.652  1.00 92.62           C  
ATOM    454  C   LYS A  60       9.445  11.180   3.145  1.00 92.62           C  
ATOM    455  CB  LYS A  60       9.891  12.297   5.344  1.00 92.62           C  
ATOM    456  O   LYS A  60      10.453  11.203   2.430  1.00 92.62           O  
ATOM    457  CG  LYS A  60       9.914  12.211   6.863  1.00 92.62           C  
ATOM    458  CD  LYS A  60      10.289  13.547   7.492  1.00 92.62           C  
ATOM    459  CE  LYS A  60      10.469  13.422   9.000  1.00 92.62           C  
ATOM    460  NZ  LYS A  60      10.906  14.711   9.609  1.00 92.62           N  
ATOM    461  N   LEU A  61       8.242  11.195   2.727  1.00 89.38           N  
ATOM    462  CA  LEU A  61       7.965  11.508   1.328  1.00 89.38           C  
ATOM    463  C   LEU A  61       7.566  12.969   1.163  1.00 89.38           C  
ATOM    464  CB  LEU A  61       6.859  10.594   0.785  1.00 89.38           C  
ATOM    465  O   LEU A  61       6.586  13.422   1.764  1.00 89.38           O  
ATOM    466  CG  LEU A  61       6.754  10.492  -0.737  1.00 89.38           C  
ATOM    467  CD1 LEU A  61       7.949   9.727  -1.300  1.00 89.38           C  
ATOM    468  CD2 LEU A  61       5.445   9.812  -1.139  1.00 89.38           C  
ATOM    469  N   ARG A  62       8.344  13.766   0.484  1.00 84.25           N  
ATOM    470  CA  ARG A  62       8.117  15.195   0.274  1.00 84.25           C  
ATOM    471  C   ARG A  62       8.055  15.938   1.604  1.00 84.25           C  
ATOM    472  CB  ARG A  62       6.832  15.422  -0.519  1.00 84.25           C  
ATOM    473  O   ARG A  62       7.215  16.828   1.785  1.00 84.25           O  
ATOM    474  CG  ARG A  62       6.859  14.844  -1.923  1.00 84.25           C  
ATOM    475  CD  ARG A  62       5.559  15.102  -2.668  1.00 84.25           C  
ATOM    476  NE  ARG A  62       5.570  14.500  -3.998  1.00 84.25           N  
ATOM    477  NH1 ARG A  62       3.352  14.961  -4.453  1.00 84.25           N  
ATOM    478  NH2 ARG A  62       4.641  13.875  -6.004  1.00 84.25           N  
ATOM    479  CZ  ARG A  62       4.520  14.445  -4.816  1.00 84.25           C  
ATOM    480  N   GLY A  63       8.766  15.477   2.559  1.00 85.50           N  
ATOM    481  CA  GLY A  63       8.891  16.188   3.816  1.00 85.50           C  
ATOM    482  C   GLY A  63       7.828  15.812   4.828  1.00 85.50           C  
ATOM    483  O   GLY A  63       7.805  16.344   5.941  1.00 85.50           O  
ATOM    484  N   VAL A  64       6.930  14.867   4.469  1.00 88.25           N  
ATOM    485  CA  VAL A  64       5.859  14.398   5.344  1.00 88.25           C  
ATOM    486  C   VAL A  64       6.160  12.977   5.812  1.00 88.25           C  
ATOM    487  CB  VAL A  64       4.488  14.445   4.637  1.00 88.25           C  
ATOM    488  O   VAL A  64       6.457  12.102   5.004  1.00 88.25           O  
ATOM    489  CG1 VAL A  64       3.379  13.977   5.574  1.00 88.25           C  
ATOM    490  CG2 VAL A  64       4.195  15.859   4.133  1.00 88.25           C  
ATOM    491  N   ALA A  65       6.062  12.695   7.102  1.00 90.25           N  
ATOM    492  CA  ALA A  65       6.387  11.406   7.703  1.00 90.25           C  
ATOM    493  C   ALA A  65       5.285  10.383   7.438  1.00 90.25           C  
ATOM    494  CB  ALA A  65       6.613  11.555   9.203  1.00 90.25           C  
ATOM    495  O   ALA A  65       4.105  10.734   7.355  1.00 90.25           O  
ATOM    496  N   PRO A  66       5.703   9.133   7.320  1.00 91.50           N  
ATOM    497  CA  PRO A  66       4.691   8.086   7.188  1.00 91.50           C  
ATOM    498  C   PRO A  66       3.955   7.805   8.492  1.00 91.50           C  
ATOM    499  CB  PRO A  66       5.508   6.863   6.750  1.00 91.50           C  
ATOM    500  O   PRO A  66       4.480   8.086   9.578  1.00 91.50           O  
ATOM    501  CG  PRO A  66       6.867   7.086   7.324  1.00 91.50           C  
ATOM    502  CD  PRO A  66       7.164   8.562   7.297  1.00 91.50           C  
ATOM    503  N   LEU A  67       2.717   7.223   8.344  1.00 90.88           N  
ATOM    504  CA  LEU A  67       1.984   6.715   9.500  1.00 90.88           C  
ATOM    505  C   LEU A  67       2.307   5.246   9.750  1.00 90.88           C  
ATOM    506  CB  LEU A  67       0.477   6.895   9.297  1.00 90.88           C  
ATOM    507  O   LEU A  67       1.866   4.375   9.000  1.00 90.88           O  
ATOM    508  CG  LEU A  67      -0.422   6.383  10.430  1.00 90.88           C  
ATOM    509  CD1 LEU A  67      -0.173   7.180  11.703  1.00 90.88           C  
ATOM    510  CD2 LEU A  67      -1.889   6.465  10.016  1.00 90.88           C  
ATOM    511  N   HIS A  68       3.078   5.023  10.711  1.00 90.69           N  
ATOM    512  CA  HIS A  68       3.455   3.666  11.086  1.00 90.69           C  
ATOM    513  C   HIS A  68       2.484   3.084  12.109  1.00 90.69           C  
ATOM    514  CB  HIS A  68       4.879   3.637  11.641  1.00 90.69           C  
ATOM    515  O   HIS A  68       2.365   3.600  13.219  1.00 90.69           O  
ATOM    516  CG  HIS A  68       5.488   2.271  11.672  1.00 90.69           C  
ATOM    517  CD2 HIS A  68       6.492   1.729  10.938  1.00 90.69           C  
ATOM    518  ND1 HIS A  68       5.055   1.281  12.523  1.00 90.69           N  
ATOM    519  CE1 HIS A  68       5.770   0.188  12.320  1.00 90.69           C  
ATOM    520  NE2 HIS A  68       6.648   0.433  11.367  1.00 90.69           N  
ATOM    521  N   LEU A  69       1.883   1.925  11.734  1.00 90.19           N  
ATOM    522  CA  LEU A  69       0.777   1.397  12.523  1.00 90.19           C  
ATOM    523  C   LEU A  69       1.286   0.440  13.602  1.00 90.19           C  
ATOM    524  CB  LEU A  69      -0.235   0.683  11.625  1.00 90.19           C  
ATOM    525  O   LEU A  69       0.506  -0.059  14.414  1.00 90.19           O  
ATOM    526  CG  LEU A  69      -0.975   1.557  10.609  1.00 90.19           C  
ATOM    527  CD1 LEU A  69      -1.966   0.716   9.812  1.00 90.19           C  
ATOM    528  CD2 LEU A  69      -1.686   2.709  11.312  1.00 90.19           C  
ATOM    529  N   GLY A  70       2.650   0.237  13.656  1.00 88.19           N  
ATOM    530  CA  GLY A  70       3.199  -0.664  14.656  1.00 88.19           C  
ATOM    531  C   GLY A  70       2.592  -2.053  14.602  1.00 88.19           C  
ATOM    532  O   GLY A  70       2.555  -2.682  13.547  1.00 88.19           O  
ATOM    533  N   GLN A  71       2.047  -2.516  15.758  1.00 88.94           N  
ATOM    534  CA  GLN A  71       1.452  -3.844  15.852  1.00 88.94           C  
ATOM    535  C   GLN A  71      -0.021  -3.818  15.453  1.00 88.94           C  
ATOM    536  CB  GLN A  71       1.602  -4.395  17.281  1.00 88.94           C  
ATOM    537  O   GLN A  71      -0.717  -4.832  15.562  1.00 88.94           O  
ATOM    538  CG  GLN A  71       3.041  -4.703  17.672  1.00 88.94           C  
ATOM    539  CD  GLN A  71       3.150  -5.363  19.031  1.00 88.94           C  
ATOM    540  NE2 GLN A  71       4.289  -5.996  19.281  1.00 88.94           N  
ATOM    541  OE1 GLN A  71       2.223  -5.301  19.844  1.00 88.94           O  
ATOM    542  N   CYS A  72      -0.484  -2.658  15.039  1.00 90.81           N  
ATOM    543  CA  CYS A  72      -1.878  -2.506  14.641  1.00 90.81           C  
ATOM    544  C   CYS A  72      -2.021  -2.613  13.125  1.00 90.81           C  
ATOM    545  CB  CYS A  72      -2.434  -1.166  15.117  1.00 90.81           C  
ATOM    546  O   CYS A  72      -1.108  -2.246  12.383  1.00 90.81           O  
ATOM    547  SG  CYS A  72      -2.463  -0.992  16.922  1.00 90.81           S  
ATOM    548  N   ASN A  73      -3.184  -3.160  12.719  1.00 91.12           N  
ATOM    549  CA  ASN A  73      -3.539  -3.078  11.305  1.00 91.12           C  
ATOM    550  C   ASN A  73      -4.586  -1.995  11.055  1.00 91.12           C  
ATOM    551  CB  ASN A  73      -4.043  -4.430  10.797  1.00 91.12           C  
ATOM    552  O   ASN A  73      -5.012  -1.309  11.984  1.00 91.12           O  
ATOM    553  CG  ASN A  73      -5.316  -4.879  11.492  1.00 91.12           C  
ATOM    554  ND2 ASN A  73      -5.633  -6.160  11.375  1.00 91.12           N  
ATOM    555  OD1 ASN A  73      -6.008  -4.074  12.125  1.00 91.12           O  
ATOM    556  N   ILE A  74      -4.855  -1.735   9.852  1.00 90.75           N  
ATOM    557  CA  ILE A  74      -5.734  -0.637   9.469  1.00 90.75           C  
ATOM    558  C   ILE A  74      -7.082  -0.785  10.172  1.00 90.75           C  
ATOM    559  CB  ILE A  74      -5.934  -0.582   7.934  1.00 90.75           C  
ATOM    560  O   ILE A  74      -7.652   0.199  10.648  1.00 90.75           O  
ATOM    561  CG1 ILE A  74      -4.637  -0.143   7.242  1.00 90.75           C  
ATOM    562  CG2 ILE A  74      -7.090   0.354   7.574  1.00 90.75           C  
ATOM    563  CD1 ILE A  74      -4.691  -0.206   5.723  1.00 90.75           C  
ATOM    564  N   ALA A  75      -7.590  -1.963  10.234  1.00 92.25           N  
ATOM    565  CA  ALA A  75      -8.859  -2.223  10.914  1.00 92.25           C  
ATOM    566  C   ALA A  75      -8.781  -1.836  12.391  1.00 92.25           C  
ATOM    567  CB  ALA A  75      -9.242  -3.693  10.773  1.00 92.25           C  
ATOM    568  O   ALA A  75      -9.688  -1.179  12.906  1.00 92.25           O  
ATOM    569  N   GLY A  76      -7.758  -2.285  13.047  1.00 92.25           N  
ATOM    570  CA  GLY A  76      -7.547  -1.936  14.445  1.00 92.25           C  
ATOM    571  C   GLY A  76      -7.426  -0.440  14.672  1.00 92.25           C  
ATOM    572  O   GLY A  76      -7.973   0.091  15.641  1.00 92.25           O  
ATOM    573  N   TRP A  77      -6.719   0.201  13.797  1.00 91.12           N  
ATOM    574  CA  TRP A  77      -6.508   1.644  13.859  1.00 91.12           C  
ATOM    575  C   TRP A  77      -7.824   2.395  13.680  1.00 91.12           C  
ATOM    576  CB  TRP A  77      -5.504   2.088  12.789  1.00 91.12           C  
ATOM    577  O   TRP A  77      -8.164   3.256  14.492  1.00 91.12           O  
ATOM    578  CG  TRP A  77      -5.387   3.574  12.641  1.00 91.12           C  
ATOM    579  CD1 TRP A  77      -5.273   4.496  13.648  1.00 91.12           C  
ATOM    580  CD2 TRP A  77      -5.375   4.316  11.422  1.00 91.12           C  
ATOM    581  CE2 TRP A  77      -5.254   5.680  11.758  1.00 91.12           C  
ATOM    582  CE3 TRP A  77      -5.457   3.955  10.070  1.00 91.12           C  
ATOM    583  NE1 TRP A  77      -5.195   5.762  13.125  1.00 91.12           N  
ATOM    584  CH2 TRP A  77      -5.293   6.309   9.477  1.00 91.12           C  
ATOM    585  CZ2 TRP A  77      -5.211   6.688  10.789  1.00 91.12           C  
ATOM    586  CZ3 TRP A  77      -5.414   4.961   9.109  1.00 91.12           C  
ATOM    587  N   ILE A  78      -8.625   2.057  12.703  1.00 91.81           N  
ATOM    588  CA  ILE A  78      -9.805   2.834  12.359  1.00 91.81           C  
ATOM    589  C   ILE A  78     -10.938   2.521  13.336  1.00 91.81           C  
ATOM    590  CB  ILE A  78     -10.266   2.549  10.906  1.00 91.81           C  
ATOM    591  O   ILE A  78     -11.758   3.389  13.648  1.00 91.81           O  
ATOM    592  CG1 ILE A  78     -10.414   1.041  10.680  1.00 91.81           C  
ATOM    593  CG2 ILE A  78      -9.281   3.156   9.906  1.00 91.81           C  
ATOM    594  CD1 ILE A  78     -10.969   0.673   9.312  1.00 91.81           C  
ATOM    595  N   LEU A  79     -11.055   1.312  13.789  1.00 93.56           N  
ATOM    596  CA  LEU A  79     -12.102   0.931  14.734  1.00 93.56           C  
ATOM    597  C   LEU A  79     -11.766   1.434  16.141  1.00 93.56           C  
ATOM    598  CB  LEU A  79     -12.273  -0.590  14.758  1.00 93.56           C  
ATOM    599  O   LEU A  79     -12.664   1.598  16.969  1.00 93.56           O  
ATOM    600  CG  LEU A  79     -12.945  -1.210  13.531  1.00 93.56           C  
ATOM    601  CD1 LEU A  79     -12.867  -2.732  13.594  1.00 93.56           C  
ATOM    602  CD2 LEU A  79     -14.398  -0.749  13.422  1.00 93.56           C  
ATOM    603  N   GLY A  80     -10.453   1.755  16.328  1.00 92.38           N  
ATOM    604  CA  GLY A  80     -10.008   2.279  17.609  1.00 92.38           C  
ATOM    605  C   GLY A  80      -9.703   1.195  18.625  1.00 92.38           C  
ATOM    606  O   GLY A  80     -10.086   1.310  19.797  1.00 92.38           O  
ATOM    607  N   ASN A  81      -9.039   0.170  18.172  1.00 92.94           N  
ATOM    608  CA  ASN A  81      -8.570  -0.838  19.109  1.00 92.94           C  
ATOM    609  C   ASN A  81      -7.750  -0.213  20.234  1.00 92.94           C  
ATOM    610  CB  ASN A  81      -7.746  -1.904  18.391  1.00 92.94           C  
ATOM    611  O   ASN A  81      -6.852   0.593  19.984  1.00 92.94           O  
ATOM    612  CG  ASN A  81      -7.418  -3.092  19.266  1.00 92.94           C  
ATOM    613  ND2 ASN A  81      -7.496  -4.293  18.703  1.00 92.94           N  
ATOM    614  OD1 ASN A  81      -7.105  -2.934  20.453  1.00 92.94           O  
ATOM    615  N   PRO A  82      -8.086  -0.481  21.391  1.00 89.62           N  
ATOM    616  CA  PRO A  82      -7.465   0.150  22.562  1.00 89.62           C  
ATOM    617  C   PRO A  82      -5.949  -0.032  22.594  1.00 89.62           C  
ATOM    618  CB  PRO A  82      -8.125  -0.566  23.734  1.00 89.62           C  
ATOM    619  O   PRO A  82      -5.234   0.795  23.172  1.00 89.62           O  
ATOM    620  CG  PRO A  82      -9.430  -1.061  23.203  1.00 89.62           C  
ATOM    621  CD  PRO A  82      -9.258  -1.382  21.750  1.00 89.62           C  
ATOM    622  N   GLU A  83      -5.438  -1.005  21.938  1.00 87.94           N  
ATOM    623  CA  GLU A  83      -4.004  -1.271  21.875  1.00 87.94           C  
ATOM    624  C   GLU A  83      -3.332  -0.435  20.781  1.00 87.94           C  
ATOM    625  CB  GLU A  83      -3.744  -2.760  21.625  1.00 87.94           C  
ATOM    626  O   GLU A  83      -2.104  -0.376  20.719  1.00 87.94           O  
ATOM    627  CG  GLU A  83      -4.164  -3.658  22.781  1.00 87.94           C  
ATOM    628  CD  GLU A  83      -3.295  -3.488  24.016  1.00 87.94           C  
ATOM    629  OE1 GLU A  83      -3.775  -3.768  25.141  1.00 87.94           O  
ATOM    630  OE2 GLU A  83      -2.125  -3.072  23.859  1.00 87.94           O  
ATOM    631  N   CYS A  84      -4.156   0.291  19.969  1.00 88.00           N  
ATOM    632  CA  CYS A  84      -3.652   1.105  18.859  1.00 88.00           C  
ATOM    633  C   CYS A  84      -3.852   2.590  19.141  1.00 88.00           C  
ATOM    634  CB  CYS A  84      -4.344   0.730  17.547  1.00 88.00           C  
ATOM    635  O   CYS A  84      -3.826   3.410  18.234  1.00 88.00           O  
ATOM    636  SG  CYS A  84      -4.082  -0.988  17.062  1.00 88.00           S  
ATOM    637  N   GLU A  85      -3.941   3.004  20.328  1.00 74.44           N  
ATOM    638  CA  GLU A  85      -4.340   4.328  20.797  1.00 74.44           C  
ATOM    639  C   GLU A  85      -3.289   5.379  20.453  1.00 74.44           C  
ATOM    640  CB  GLU A  85      -4.586   4.309  22.312  1.00 74.44           C  
ATOM    641  O   GLU A  85      -3.621   6.539  20.219  1.00 74.44           O  
ATOM    642  CG  GLU A  85      -5.246   5.574  22.844  1.00 74.44           C  
ATOM    643  CD  GLU A  85      -5.609   5.488  24.312  1.00 74.44           C  
ATOM    644  OE1 GLU A  85      -6.285   6.406  24.828  1.00 74.44           O  
ATOM    645  OE2 GLU A  85      -5.215   4.492  24.969  1.00 74.44           O  
ATOM    646  N   SER A  86      -2.123   4.980  20.297  1.00 72.56           N  
ATOM    647  CA  SER A  86      -1.023   5.898  20.016  1.00 72.56           C  
ATOM    648  C   SER A  86      -1.141   6.488  18.609  1.00 72.56           C  
ATOM    649  CB  SER A  86       0.321   5.188  20.172  1.00 72.56           C  
ATOM    650  O   SER A  86      -0.569   7.539  18.328  1.00 72.56           O  
ATOM    651  OG  SER A  86       0.407   4.078  19.297  1.00 72.56           O  
ATOM    652  N   LEU A  87      -2.098   6.000  17.828  1.00 75.31           N  
ATOM    653  CA  LEU A  87      -2.248   6.359  16.422  1.00 75.31           C  
ATOM    654  C   LEU A  87      -3.396   7.348  16.234  1.00 75.31           C  
ATOM    655  CB  LEU A  87      -2.490   5.109  15.578  1.00 75.31           C  
ATOM    656  O   LEU A  87      -3.619   7.840  15.133  1.00 75.31           O  
ATOM    657  CG  LEU A  87      -1.351   4.090  15.531  1.00 75.31           C  
ATOM    658  CD1 LEU A  87      -1.807   2.816  14.820  1.00 75.31           C  
ATOM    659  CD2 LEU A  87      -0.128   4.684  14.836  1.00 75.31           C  
ATOM    660  N   SER A  88      -4.055   7.820  17.297  1.00 66.00           N  
ATOM    661  CA  SER A  88      -5.250   8.656  17.328  1.00 66.00           C  
ATOM    662  C   SER A  88      -4.895  10.133  17.188  1.00 66.00           C  
ATOM    663  CB  SER A  88      -6.031   8.430  18.625  1.00 66.00           C  
ATOM    664  O   SER A  88      -5.730  10.945  16.781  1.00 66.00           O  
ATOM    665  OG  SER A  88      -5.250   8.789  19.750  1.00 66.00           O  
ATOM    666  N   THR A  89      -3.482  10.508  17.125  1.00 68.75           N  
ATOM    667  CA  THR A  89      -3.047  11.898  17.062  1.00 68.75           C  
ATOM    668  C   THR A  89      -2.486  12.242  15.688  1.00 68.75           C  
ATOM    669  CB  THR A  89      -1.986  12.195  18.141  1.00 68.75           C  
ATOM    670  O   THR A  89      -2.289  13.414  15.367  1.00 68.75           O  
ATOM    671  CG2 THR A  89      -2.588  12.125  19.547  1.00 68.75           C  
ATOM    672  OG1 THR A  89      -0.930  11.234  18.047  1.00 68.75           O  
ATOM    673  N   ALA A  90      -2.389  11.219  14.844  1.00 72.44           N  
ATOM    674  CA  ALA A  90      -1.806  11.453  13.523  1.00 72.44           C  
ATOM    675  C   ALA A  90      -2.824  12.078  12.578  1.00 72.44           C  
ATOM    676  CB  ALA A  90      -1.272  10.148  12.945  1.00 72.44           C  
ATOM    677  O   ALA A  90      -3.902  11.523  12.359  1.00 72.44           O  
ATOM    678  N   ARG A  91      -2.607  13.234  12.078  1.00 79.06           N  
ATOM    679  CA  ARG A  91      -3.564  14.023  11.305  1.00 79.06           C  
ATOM    680  C   ARG A  91      -3.180  14.062   9.836  1.00 79.06           C  
ATOM    681  CB  ARG A  91      -3.660  15.445  11.859  1.00 79.06           C  
ATOM    682  O   ARG A  91      -4.043  14.227   8.969  1.00 79.06           O  
ATOM    683  CG  ARG A  91      -4.293  15.531  13.242  1.00 79.06           C  
ATOM    684  CD  ARG A  91      -4.512  16.969  13.680  1.00 79.06           C  
ATOM    685  NE  ARG A  91      -5.082  17.047  15.016  1.00 79.06           N  
ATOM    686  NH1 ARG A  91      -5.164  19.359  15.070  1.00 79.06           N  
ATOM    687  NH2 ARG A  91      -5.898  18.141  16.875  1.00 79.06           N  
ATOM    688  CZ  ARG A  91      -5.383  18.188  15.648  1.00 79.06           C  
ATOM    689  N   SER A  92      -1.876  13.773   9.625  1.00 85.31           N  
ATOM    690  CA  SER A  92      -1.404  13.773   8.242  1.00 85.31           C  
ATOM    691  C   SER A  92      -0.215  12.828   8.070  1.00 85.31           C  
ATOM    692  CB  SER A  92      -1.018  15.180   7.801  1.00 85.31           C  
ATOM    693  O   SER A  92       0.606  12.688   8.977  1.00 85.31           O  
ATOM    694  OG  SER A  92       0.127  15.633   8.508  1.00 85.31           O  
ATOM    695  N   TRP A  93      -0.206  12.250   6.848  1.00 89.12           N  
ATOM    696  CA  TRP A  93       0.878  11.312   6.578  1.00 89.12           C  
ATOM    697  C   TRP A  93       1.166  11.227   5.082  1.00 89.12           C  
ATOM    698  CB  TRP A  93       0.535   9.922   7.121  1.00 89.12           C  
ATOM    699  O   TRP A  93       0.356  11.664   4.262  1.00 89.12           O  
ATOM    700  CG  TRP A  93      -0.757   9.367   6.602  1.00 89.12           C  
ATOM    701  CD1 TRP A  93      -0.939   8.625   5.465  1.00 89.12           C  
ATOM    702  CD2 TRP A  93      -2.049   9.508   7.199  1.00 89.12           C  
ATOM    703  CE2 TRP A  93      -2.971   8.828   6.371  1.00 89.12           C  
ATOM    704  CE3 TRP A  93      -2.518  10.141   8.359  1.00 89.12           C  
ATOM    705  NE1 TRP A  93      -2.268   8.297   5.320  1.00 89.12           N  
ATOM    706  CH2 TRP A  93      -4.766   9.398   7.805  1.00 89.12           C  
ATOM    707  CZ2 TRP A  93      -4.336   8.766   6.664  1.00 89.12           C  
ATOM    708  CZ3 TRP A  93      -3.877  10.078   8.648  1.00 89.12           C  
ATOM    709  N   SER A  94       2.398  10.773   4.805  1.00 87.69           N  
ATOM    710  CA  SER A  94       2.764  10.555   3.408  1.00 87.69           C  
ATOM    711  C   SER A  94       2.271   9.195   2.916  1.00 87.69           C  
ATOM    712  CB  SER A  94       4.277  10.648   3.229  1.00 87.69           C  
ATOM    713  O   SER A  94       1.799   9.070   1.784  1.00 87.69           O  
ATOM    714  OG  SER A  94       4.945   9.734   4.074  1.00 87.69           O  
ATOM    715  N   TYR A  95       2.322   8.180   3.627  1.00 90.19           N  
ATOM    716  CA  TYR A  95       1.810   6.840   3.359  1.00 90.19           C  
ATOM    717  C   TYR A  95       1.647   6.051   4.652  1.00 90.19           C  
ATOM    718  CB  TYR A  95       2.740   6.090   2.402  1.00 90.19           C  
ATOM    719  O   TYR A  95       2.184   6.434   5.695  1.00 90.19           O  
ATOM    720  CG  TYR A  95       4.164   5.996   2.891  1.00 90.19           C  
ATOM    721  CD1 TYR A  95       5.086   7.000   2.605  1.00 90.19           C  
ATOM    722  CD2 TYR A  95       4.594   4.902   3.637  1.00 90.19           C  
ATOM    723  CE1 TYR A  95       6.402   6.918   3.051  1.00 90.19           C  
ATOM    724  CE2 TYR A  95       5.906   4.809   4.090  1.00 90.19           C  
ATOM    725  OH  TYR A  95       8.102   5.734   4.234  1.00 90.19           O  
ATOM    726  CZ  TYR A  95       6.801   5.820   3.791  1.00 90.19           C  
ATOM    727  N   ILE A  96       0.891   4.945   4.652  1.00 90.94           N  
ATOM    728  CA  ILE A  96       0.601   4.117   5.816  1.00 90.94           C  
ATOM    729  C   ILE A  96       1.463   2.859   5.781  1.00 90.94           C  
ATOM    730  CB  ILE A  96      -0.896   3.742   5.883  1.00 90.94           C  
ATOM    731  O   ILE A  96       1.566   2.197   4.746  1.00 90.94           O  
ATOM    732  CG1 ILE A  96      -1.763   5.004   5.945  1.00 90.94           C  
ATOM    733  CG2 ILE A  96      -1.171   2.828   7.082  1.00 90.94           C  
ATOM    734  CD1 ILE A  96      -3.250   4.746   5.742  1.00 90.94           C  
ATOM    735  N   VAL A  97       2.066   2.596   6.914  1.00 91.75           N  
ATOM    736  CA  VAL A  97       2.918   1.415   7.004  1.00 91.75           C  
ATOM    737  C   VAL A  97       2.283   0.391   7.941  1.00 91.75           C  
ATOM    738  CB  VAL A  97       4.340   1.775   7.492  1.00 91.75           C  
ATOM    739  O   VAL A  97       2.041   0.682   9.117  1.00 91.75           O  
ATOM    740  CG1 VAL A  97       5.223   0.530   7.547  1.00 91.75           C  
ATOM    741  CG2 VAL A  97       4.961   2.836   6.582  1.00 91.75           C  
ATOM    742  N   GLU A  98       1.987  -0.813   7.355  1.00 91.69           N  
ATOM    743  CA  GLU A  98       1.559  -1.966   8.141  1.00 91.69           C  
ATOM    744  C   GLU A  98       2.678  -2.996   8.266  1.00 91.69           C  
ATOM    745  CB  GLU A  98       0.317  -2.609   7.520  1.00 91.69           C  
ATOM    746  O   GLU A  98       3.424  -3.227   7.316  1.00 91.69           O  
ATOM    747  CG  GLU A  98      -0.957  -1.800   7.711  1.00 91.69           C  
ATOM    748  CD  GLU A  98      -2.203  -2.514   7.211  1.00 91.69           C  
ATOM    749  OE1 GLU A  98      -3.119  -2.777   8.023  1.00 91.69           O  
ATOM    750  OE2 GLU A  98      -2.262  -2.811   5.996  1.00 91.69           O  
ATOM    751  N   THR A  99       2.754  -3.605   9.367  1.00 89.81           N  
ATOM    752  CA  THR A  99       3.756  -4.652   9.531  1.00 89.81           C  
ATOM    753  C   THR A  99       3.188  -6.012   9.141  1.00 89.81           C  
ATOM    754  CB  THR A  99       4.273  -4.711  10.984  1.00 89.81           C  
ATOM    755  O   THR A  99       1.971  -6.211   9.164  1.00 89.81           O  
ATOM    756  CG2 THR A  99       4.938  -3.396  11.383  1.00 89.81           C  
ATOM    757  OG1 THR A  99       3.176  -4.961  11.867  1.00 89.81           O  
ATOM    758  N   SER A 100       3.963  -6.891   8.672  1.00 83.94           N  
ATOM    759  CA  SER A 100       3.574  -8.227   8.227  1.00 83.94           C  
ATOM    760  C   SER A 100       2.992  -9.047   9.367  1.00 83.94           C  
ATOM    761  CB  SER A 100       4.770  -8.961   7.617  1.00 83.94           C  
ATOM    762  O   SER A 100       2.145  -9.914   9.148  1.00 83.94           O  
ATOM    763  OG  SER A 100       5.848  -9.016   8.531  1.00 83.94           O  
ATOM    764  N   ASN A 101       3.287  -8.688  10.641  1.00 79.94           N  
ATOM    765  CA  ASN A 101       2.820  -9.422  11.812  1.00 79.94           C  
ATOM    766  C   ASN A 101       1.920  -8.555  12.688  1.00 79.94           C  
ATOM    767  CB  ASN A 101       4.004  -9.945  12.617  1.00 79.94           C  
ATOM    768  O   ASN A 101       2.045  -8.570  13.914  1.00 79.94           O  
ATOM    769  CG  ASN A 101       4.727 -11.086  11.922  1.00 79.94           C  
ATOM    770  ND2 ASN A 101       5.992 -11.289  12.266  1.00 79.94           N  
ATOM    771  OD1 ASN A 101       4.148 -11.781  11.086  1.00 79.94           O  
ATOM    772  N   SER A 102       1.014  -7.879  12.086  1.00 81.56           N  
ATOM    773  CA  SER A 102       0.131  -7.043  12.898  1.00 81.56           C  
ATOM    774  C   SER A 102      -0.892  -7.891  13.648  1.00 81.56           C  
ATOM    775  CB  SER A 102      -0.588  -6.016  12.023  1.00 81.56           C  
ATOM    776  O   SER A 102      -1.555  -8.742  13.055  1.00 81.56           O  
ATOM    777  OG  SER A 102      -1.374  -6.656  11.039  1.00 81.56           O  
ATOM    778  N   ASP A 103      -0.895  -7.906  14.961  1.00 78.50           N  
ATOM    779  CA  ASP A 103      -1.706  -8.773  15.812  1.00 78.50           C  
ATOM    780  C   ASP A 103      -2.910  -8.023  16.375  1.00 78.50           C  
ATOM    781  CB  ASP A 103      -0.865  -9.352  16.953  1.00 78.50           C  
ATOM    782  O   ASP A 103      -3.906  -8.633  16.766  1.00 78.50           O  
ATOM    783  CG  ASP A 103       0.186 -10.336  16.469  1.00 78.50           C  
ATOM    784  OD1 ASP A 103       0.009 -10.945  15.398  1.00 78.50           O  
ATOM    785  OD2 ASP A 103       1.199 -10.508  17.188  1.00 78.50           O  
ATOM    786  N   ASN A 104      -2.803  -6.707  16.203  1.00 83.50           N  
ATOM    787  CA  ASN A 104      -3.852  -5.906  16.828  1.00 83.50           C  
ATOM    788  C   ASN A 104      -4.797  -5.316  15.781  1.00 83.50           C  
ATOM    789  CB  ASN A 104      -3.242  -4.789  17.672  1.00 83.50           C  
ATOM    790  O   ASN A 104      -4.664  -4.152  15.398  1.00 83.50           O  
ATOM    791  CG  ASN A 104      -2.469  -5.320  18.859  1.00 83.50           C  
ATOM    792  ND2 ASN A 104      -1.404  -4.621  19.234  1.00 83.50           N  
ATOM    793  OD1 ASN A 104      -2.826  -6.352  19.438  1.00 83.50           O  
ATOM    794  N   GLY A 105      -5.715  -6.012  15.320  1.00 86.38           N  
ATOM    795  CA  GLY A 105      -6.781  -5.652  14.398  1.00 86.38           C  
ATOM    796  C   GLY A 105      -8.141  -5.574  15.062  1.00 86.38           C  
ATOM    797  O   GLY A 105      -8.312  -4.871  16.062  1.00 86.38           O  
ATOM    798  N   THR A 106      -9.070  -6.262  14.617  1.00 91.62           N  
ATOM    799  CA  THR A 106     -10.383  -6.340  15.258  1.00 91.62           C  
ATOM    800  C   THR A 106     -10.320  -7.207  16.516  1.00 91.62           C  
ATOM    801  CB  THR A 106     -11.445  -6.906  14.297  1.00 91.62           C  
ATOM    802  O   THR A 106      -9.961  -8.383  16.453  1.00 91.62           O  
ATOM    803  CG2 THR A 106     -11.633  -5.988  13.094  1.00 91.62           C  
ATOM    804  OG1 THR A 106     -11.023  -8.195  13.836  1.00 91.62           O  
ATOM    805  N   CYS A 107     -10.500  -6.582  17.734  1.00 91.56           N  
ATOM    806  CA  CYS A 107     -10.344  -7.289  19.000  1.00 91.56           C  
ATOM    807  C   CYS A 107     -11.578  -8.133  19.297  1.00 91.56           C  
ATOM    808  CB  CYS A 107     -10.094  -6.301  20.141  1.00 91.56           C  
ATOM    809  O   CYS A 107     -11.469  -9.211  19.875  1.00 91.56           O  
ATOM    810  SG  CYS A 107     -11.406  -5.078  20.344  1.00 91.56           S  
ATOM    811  N   TYR A 108     -12.828  -7.746  18.938  1.00 93.81           N  
ATOM    812  CA  TYR A 108     -14.023  -8.570  19.031  1.00 93.81           C  
ATOM    813  C   TYR A 108     -14.219  -9.398  17.766  1.00 93.81           C  
ATOM    814  CB  TYR A 108     -15.258  -7.703  19.281  1.00 93.81           C  
ATOM    815  O   TYR A 108     -14.172  -8.867  16.656  1.00 93.81           O  
ATOM    816  CG  TYR A 108     -16.438  -8.461  19.844  1.00 93.81           C  
ATOM    817  CD1 TYR A 108     -17.281  -9.188  19.000  1.00 93.81           C  
ATOM    818  CD2 TYR A 108     -16.703  -8.453  21.203  1.00 93.81           C  
ATOM    819  CE1 TYR A 108     -18.375  -9.891  19.516  1.00 93.81           C  
ATOM    820  CE2 TYR A 108     -17.781  -9.156  21.734  1.00 93.81           C  
ATOM    821  OH  TYR A 108     -19.688 -10.562  21.391  1.00 93.81           O  
ATOM    822  CZ  TYR A 108     -18.609  -9.867  20.875  1.00 93.81           C  
ATOM    823  N   PRO A 109     -14.430 -10.672  17.891  1.00 93.12           N  
ATOM    824  CA  PRO A 109     -14.516 -11.531  16.703  1.00 93.12           C  
ATOM    825  C   PRO A 109     -15.672 -11.156  15.781  1.00 93.12           C  
ATOM    826  CB  PRO A 109     -14.719 -12.930  17.297  1.00 93.12           C  
ATOM    827  O   PRO A 109     -16.766 -10.852  16.250  1.00 93.12           O  
ATOM    828  CG  PRO A 109     -15.328 -12.688  18.641  1.00 93.12           C  
ATOM    829  CD  PRO A 109     -14.828 -11.367  19.156  1.00 93.12           C  
ATOM    830  N   GLY A 110     -15.398 -11.055  14.453  1.00 92.12           N  
ATOM    831  CA  GLY A 110     -16.391 -10.742  13.445  1.00 92.12           C  
ATOM    832  C   GLY A 110     -15.797 -10.383  12.102  1.00 92.12           C  
ATOM    833  O   GLY A 110     -14.570 -10.367  11.938  1.00 92.12           O  
ATOM    834  N   ASP A 111     -16.766 -10.141  11.203  1.00 92.75           N  
ATOM    835  CA  ASP A 111     -16.344  -9.805   9.844  1.00 92.75           C  
ATOM    836  C   ASP A 111     -16.344  -8.297   9.625  1.00 92.75           C  
ATOM    837  CB  ASP A 111     -17.250 -10.492   8.820  1.00 92.75           C  
ATOM    838  O   ASP A 111     -17.266  -7.602  10.078  1.00 92.75           O  
ATOM    839  CG  ASP A 111     -17.125 -12.000   8.836  1.00 92.75           C  
ATOM    840  OD1 ASP A 111     -16.031 -12.523   9.148  1.00 92.75           O  
ATOM    841  OD2 ASP A 111     -18.141 -12.680   8.539  1.00 92.75           O  
ATOM    842  N   PHE A 112     -15.297  -7.816   9.023  1.00 94.19           N  
ATOM    843  CA  PHE A 112     -15.281  -6.445   8.523  1.00 94.19           C  
ATOM    844  C   PHE A 112     -15.695  -6.398   7.059  1.00 94.19           C  
ATOM    845  CB  PHE A 112     -13.883  -5.832   8.688  1.00 94.19           C  
ATOM    846  O   PHE A 112     -14.914  -6.738   6.172  1.00 94.19           O  
ATOM    847  CG  PHE A 112     -13.883  -4.328   8.711  1.00 94.19           C  
ATOM    848  CD1 PHE A 112     -14.859  -3.605   8.039  1.00 94.19           C  
ATOM    849  CD2 PHE A 112     -12.906  -3.633   9.414  1.00 94.19           C  
ATOM    850  CE1 PHE A 112     -14.859  -2.213   8.055  1.00 94.19           C  
ATOM    851  CE2 PHE A 112     -12.898  -2.240   9.438  1.00 94.19           C  
ATOM    852  CZ  PHE A 112     -13.875  -1.533   8.758  1.00 94.19           C  
ATOM    853  N   ILE A 113     -16.875  -5.918   6.867  1.00 92.62           N  
ATOM    854  CA  ILE A 113     -17.531  -6.020   5.562  1.00 92.62           C  
ATOM    855  C   ILE A 113     -16.922  -4.996   4.605  1.00 92.62           C  
ATOM    856  CB  ILE A 113     -19.047  -5.812   5.668  1.00 92.62           C  
ATOM    857  O   ILE A 113     -16.859  -3.805   4.918  1.00 92.62           O  
ATOM    858  CG1 ILE A 113     -19.656  -6.773   6.703  1.00 92.62           C  
ATOM    859  CG2 ILE A 113     -19.719  -5.992   4.301  1.00 92.62           C  
ATOM    860  CD1 ILE A 113     -19.406  -8.242   6.391  1.00 92.62           C  
ATOM    861  N   ASN A 114     -16.438  -5.512   3.395  1.00 88.50           N  
ATOM    862  CA  ASN A 114     -15.852  -4.691   2.336  1.00 88.50           C  
ATOM    863  C   ASN A 114     -14.586  -3.988   2.803  1.00 88.50           C  
ATOM    864  CB  ASN A 114     -16.875  -3.666   1.833  1.00 88.50           C  
ATOM    865  O   ASN A 114     -14.398  -2.797   2.545  1.00 88.50           O  
ATOM    866  CG  ASN A 114     -18.062  -4.309   1.145  1.00 88.50           C  
ATOM    867  ND2 ASN A 114     -19.234  -3.734   1.335  1.00 88.50           N  
ATOM    868  OD1 ASN A 114     -17.922  -5.316   0.447  1.00 88.50           O  
ATOM    869  N   TYR A 115     -13.734  -4.613   3.621  1.00 89.06           N  
ATOM    870  CA  TYR A 115     -12.508  -4.109   4.227  1.00 89.06           C  
ATOM    871  C   TYR A 115     -11.484  -3.748   3.156  1.00 89.06           C  
ATOM    872  CB  TYR A 115     -11.914  -5.145   5.188  1.00 89.06           C  
ATOM    873  O   TYR A 115     -10.820  -2.715   3.248  1.00 89.06           O  
ATOM    874  CG  TYR A 115     -10.609  -4.719   5.805  1.00 89.06           C  
ATOM    875  CD1 TYR A 115      -9.445  -5.457   5.598  1.00 89.06           C  
ATOM    876  CD2 TYR A 115     -10.523  -3.576   6.594  1.00 89.06           C  
ATOM    877  CE1 TYR A 115      -8.234  -5.074   6.168  1.00 89.06           C  
ATOM    878  CE2 TYR A 115      -9.320  -3.182   7.168  1.00 89.06           C  
ATOM    879  OH  TYR A 115      -6.988  -3.547   7.516  1.00 89.06           O  
ATOM    880  CZ  TYR A 115      -8.188  -3.934   6.949  1.00 89.06           C  
ATOM    881  N   GLU A 116     -11.352  -4.539   2.168  1.00 84.12           N  
ATOM    882  CA  GLU A 116     -10.375  -4.293   1.104  1.00 84.12           C  
ATOM    883  C   GLU A 116     -10.703  -3.014   0.341  1.00 84.12           C  
ATOM    884  CB  GLU A 116     -10.328  -5.480   0.141  1.00 84.12           C  
ATOM    885  O   GLU A 116      -9.805  -2.262  -0.038  1.00 84.12           O  
ATOM    886  CG  GLU A 116      -9.750  -6.750   0.759  1.00 84.12           C  
ATOM    887  CD  GLU A 116      -8.328  -6.582   1.259  1.00 84.12           C  
ATOM    888  OE1 GLU A 116      -7.906  -7.336   2.166  1.00 84.12           O  
ATOM    889  OE2 GLU A 116      -7.621  -5.688   0.739  1.00 84.12           O  
ATOM    890  N   GLU A 117     -12.008  -2.809   0.138  1.00 84.69           N  
ATOM    891  CA  GLU A 117     -12.453  -1.568  -0.491  1.00 84.69           C  
ATOM    892  C   GLU A 117     -12.094  -0.356   0.364  1.00 84.69           C  
ATOM    893  CB  GLU A 117     -13.961  -1.606  -0.747  1.00 84.69           C  
ATOM    894  O   GLU A 117     -11.680   0.680  -0.160  1.00 84.69           O  
ATOM    895  CG  GLU A 117     -14.477  -0.425  -1.555  1.00 84.69           C  
ATOM    896  CD  GLU A 117     -15.953  -0.534  -1.899  1.00 84.69           C  
ATOM    897  OE1 GLU A 117     -16.500   0.401  -2.525  1.00 84.69           O  
ATOM    898  OE2 GLU A 117     -16.562  -1.562  -1.539  1.00 84.69           O  
ATOM    899  N   LEU A 118     -12.312  -0.462   1.564  1.00 89.12           N  
ATOM    900  CA  LEU A 118     -11.953   0.613   2.482  1.00 89.12           C  
ATOM    901  C   LEU A 118     -10.445   0.873   2.445  1.00 89.12           C  
ATOM    902  CB  LEU A 118     -12.391   0.270   3.908  1.00 89.12           C  
ATOM    903  O   LEU A 118     -10.016   2.027   2.422  1.00 89.12           O  
ATOM    904  CG  LEU A 118     -12.008   1.278   4.992  1.00 89.12           C  
ATOM    905  CD1 LEU A 118     -12.664   2.627   4.719  1.00 89.12           C  
ATOM    906  CD2 LEU A 118     -12.398   0.756   6.371  1.00 89.12           C  
ATOM    907  N   ARG A 119      -9.688  -0.195   2.482  1.00 88.38           N  
ATOM    908  CA  ARG A 119      -8.227  -0.089   2.416  1.00 88.38           C  
ATOM    909  C   ARG A 119      -7.793   0.687   1.178  1.00 88.38           C  
ATOM    910  CB  ARG A 119      -7.590  -1.479   2.418  1.00 88.38           C  
ATOM    911  O   ARG A 119      -6.887   1.519   1.247  1.00 88.38           O  
ATOM    912  CG  ARG A 119      -7.543  -2.135   3.787  1.00 88.38           C  
ATOM    913  CD  ARG A 119      -6.809  -3.467   3.750  1.00 88.38           C  
ATOM    914  NE  ARG A 119      -5.363  -3.283   3.645  1.00 88.38           N  
ATOM    915  NH1 ARG A 119      -4.836  -5.469   4.180  1.00 88.38           N  
ATOM    916  NH2 ARG A 119      -3.170  -3.961   3.725  1.00 88.38           N  
ATOM    917  CZ  ARG A 119      -4.461  -4.238   3.850  1.00 88.38           C  
ATOM    918  N   GLU A 120      -8.391   0.395   0.163  1.00 84.06           N  
ATOM    919  CA  GLU A 120      -8.117   1.099  -1.086  1.00 84.06           C  
ATOM    920  C   GLU A 120      -8.445   2.584  -0.967  1.00 84.06           C  
ATOM    921  CB  GLU A 120      -8.898   0.476  -2.242  1.00 84.06           C  
ATOM    922  O   GLU A 120      -7.691   3.432  -1.450  1.00 84.06           O  
ATOM    923  CG  GLU A 120      -8.555   1.059  -3.605  1.00 84.06           C  
ATOM    924  CD  GLU A 120      -9.320   0.403  -4.746  1.00 84.06           C  
ATOM    925  OE1 GLU A 120      -9.148   0.832  -5.910  1.00 84.06           O  
ATOM    926  OE2 GLU A 120     -10.086  -0.547  -4.473  1.00 84.06           O  
ATOM    927  N   GLN A 121      -9.617   2.846  -0.412  1.00 85.06           N  
ATOM    928  CA  GLN A 121     -10.000   4.238  -0.207  1.00 85.06           C  
ATOM    929  C   GLN A 121      -8.969   4.973   0.650  1.00 85.06           C  
ATOM    930  CB  GLN A 121     -11.383   4.328   0.443  1.00 85.06           C  
ATOM    931  O   GLN A 121      -8.594   6.105   0.347  1.00 85.06           O  
ATOM    932  CG  GLN A 121     -12.516   3.854  -0.455  1.00 85.06           C  
ATOM    933  CD  GLN A 121     -12.695   4.727  -1.682  1.00 85.06           C  
ATOM    934  NE2 GLN A 121     -12.984   4.102  -2.816  1.00 85.06           N  
ATOM    935  OE1 GLN A 121     -12.578   5.953  -1.609  1.00 85.06           O  
ATOM    936  N   LEU A 122      -8.508   4.305   1.596  1.00 87.25           N  
ATOM    937  CA  LEU A 122      -7.586   4.902   2.551  1.00 87.25           C  
ATOM    938  C   LEU A 122      -6.207   5.086   1.931  1.00 87.25           C  
ATOM    939  CB  LEU A 122      -7.480   4.039   3.811  1.00 87.25           C  
ATOM    940  O   LEU A 122      -5.422   5.926   2.385  1.00 87.25           O  
ATOM    941  CG  LEU A 122      -8.688   4.059   4.750  1.00 87.25           C  
ATOM    942  CD1 LEU A 122      -8.500   3.049   5.879  1.00 87.25           C  
ATOM    943  CD2 LEU A 122      -8.906   5.461   5.309  1.00 87.25           C  
ATOM    944  N   SER A 123      -5.938   4.254   0.972  1.00 83.75           N  
ATOM    945  CA  SER A 123      -4.648   4.336   0.294  1.00 83.75           C  
ATOM    946  C   SER A 123      -4.488   5.664  -0.433  1.00 83.75           C  
ATOM    947  CB  SER A 123      -4.488   3.182  -0.698  1.00 83.75           C  
ATOM    948  O   SER A 123      -3.369   6.094  -0.716  1.00 83.75           O  
ATOM    949  OG  SER A 123      -5.379   3.330  -1.790  1.00 83.75           O  
ATOM    950  N   SER A 124      -5.520   6.328  -0.637  1.00 81.56           N  
ATOM    951  CA  SER A 124      -5.500   7.586  -1.376  1.00 81.56           C  
ATOM    952  C   SER A 124      -5.695   8.773  -0.446  1.00 81.56           C  
ATOM    953  CB  SER A 124      -6.582   7.590  -2.457  1.00 81.56           C  
ATOM    954  O   SER A 124      -5.754   9.922  -0.899  1.00 81.56           O  
ATOM    955  OG  SER A 124      -7.871   7.492  -1.880  1.00 81.56           O  
ATOM    956  N   VAL A 125      -5.699   8.523   0.873  1.00 84.31           N  
ATOM    957  CA  VAL A 125      -5.984   9.547   1.870  1.00 84.31           C  
ATOM    958  C   VAL A 125      -4.680  10.039   2.496  1.00 84.31           C  
ATOM    959  CB  VAL A 125      -6.941   9.023   2.965  1.00 84.31           C  
ATOM    960  O   VAL A 125      -3.832   9.227   2.887  1.00 84.31           O  
ATOM    961  CG1 VAL A 125      -7.133  10.078   4.059  1.00 84.31           C  
ATOM    962  CG2 VAL A 125      -8.281   8.633   2.357  1.00 84.31           C  
ATOM    963  N   SER A 126      -4.500  11.312   2.564  1.00 80.44           N  
ATOM    964  CA  SER A 126      -3.254  11.898   3.045  1.00 80.44           C  
ATOM    965  C   SER A 126      -3.453  12.602   4.383  1.00 80.44           C  
ATOM    966  CB  SER A 126      -2.697  12.891   2.020  1.00 80.44           C  
ATOM    967  O   SER A 126      -2.488  12.844   5.113  1.00 80.44           O  
ATOM    968  OG  SER A 126      -3.652  13.891   1.720  1.00 80.44           O  
ATOM    969  N   SER A 127      -4.660  12.812   4.707  1.00 82.31           N  
ATOM    970  CA  SER A 127      -4.965  13.406   6.004  1.00 82.31           C  
ATOM    971  C   SER A 127      -6.293  12.883   6.547  1.00 82.31           C  
ATOM    972  CB  SER A 127      -5.008  14.930   5.898  1.00 82.31           C  
ATOM    973  O   SER A 127      -7.223  12.617   5.785  1.00 82.31           O  
ATOM    974  OG  SER A 127      -6.188  15.352   5.242  1.00 82.31           O  
ATOM    975  N   PHE A 128      -6.242  12.750   7.871  1.00 82.62           N  
ATOM    976  CA  PHE A 128      -7.367  12.195   8.609  1.00 82.62           C  
ATOM    977  C   PHE A 128      -7.719  13.078   9.805  1.00 82.62           C  
ATOM    978  CB  PHE A 128      -7.047  10.773   9.094  1.00 82.62           C  
ATOM    979  O   PHE A 128      -6.844  13.469  10.570  1.00 82.62           O  
ATOM    980  CG  PHE A 128      -8.266   9.898   9.250  1.00 82.62           C  
ATOM    981  CD1 PHE A 128      -8.883   9.758  10.484  1.00 82.62           C  
ATOM    982  CD2 PHE A 128      -8.789   9.211   8.156  1.00 82.62           C  
ATOM    983  CE1 PHE A 128     -10.008   8.953  10.633  1.00 82.62           C  
ATOM    984  CE2 PHE A 128      -9.906   8.406   8.297  1.00 82.62           C  
ATOM    985  CZ  PHE A 128     -10.516   8.273   9.539  1.00 82.62           C  
ATOM    986  N   GLU A 129      -8.953  13.617   9.859  1.00 87.94           N  
ATOM    987  CA  GLU A 129      -9.359  14.344  11.062  1.00 87.94           C  
ATOM    988  C   GLU A 129     -10.492  13.609  11.789  1.00 87.94           C  
ATOM    989  CB  GLU A 129      -9.797  15.766  10.711  1.00 87.94           C  
ATOM    990  O   GLU A 129     -11.547  13.367  11.211  1.00 87.94           O  
ATOM    991  CG  GLU A 129     -10.102  16.625  11.930  1.00 87.94           C  
ATOM    992  CD  GLU A 129     -10.633  18.016  11.562  1.00 87.94           C  
ATOM    993  OE1 GLU A 129     -10.977  18.781  12.484  1.00 87.94           O  
ATOM    994  OE2 GLU A 129     -10.711  18.312  10.352  1.00 87.94           O  
ATOM    995  N   ARG A 130     -10.172  13.281  12.953  1.00 90.81           N  
ATOM    996  CA  ARG A 130     -11.117  12.555  13.805  1.00 90.81           C  
ATOM    997  C   ARG A 130     -12.008  13.523  14.578  1.00 90.81           C  
ATOM    998  CB  ARG A 130     -10.375  11.633  14.773  1.00 90.81           C  
ATOM    999  O   ARG A 130     -11.516  14.477  15.180  1.00 90.81           O  
ATOM   1000  CG  ARG A 130     -11.289  10.773  15.633  1.00 90.81           C  
ATOM   1001  CD  ARG A 130     -10.500   9.844  16.547  1.00 90.81           C  
ATOM   1002  NE  ARG A 130     -10.164  10.484  17.812  1.00 90.81           N  
ATOM   1003  NH1 ARG A 130     -11.594   9.180  19.078  1.00 90.81           N  
ATOM   1004  NH2 ARG A 130     -10.320  10.805  20.078  1.00 90.81           N  
ATOM   1005  CZ  ARG A 130     -10.695  10.156  18.984  1.00 90.81           C  
ATOM   1006  N   PHE A 131     -13.336  13.336  14.602  1.00 92.06           N  
ATOM   1007  CA  PHE A 131     -14.250  14.188  15.352  1.00 92.06           C  
ATOM   1008  C   PHE A 131     -15.445  13.391  15.852  1.00 92.06           C  
ATOM   1009  CB  PHE A 131     -14.719  15.359  14.492  1.00 92.06           C  
ATOM   1010  O   PHE A 131     -15.789  12.352  15.273  1.00 92.06           O  
ATOM   1011  CG  PHE A 131     -15.477  14.945  13.258  1.00 92.06           C  
ATOM   1012  CD1 PHE A 131     -14.805  14.625  12.086  1.00 92.06           C  
ATOM   1013  CD2 PHE A 131     -16.859  14.875  13.273  1.00 92.06           C  
ATOM   1014  CE1 PHE A 131     -15.508  14.234  10.945  1.00 92.06           C  
ATOM   1015  CE2 PHE A 131     -17.578  14.484  12.141  1.00 92.06           C  
ATOM   1016  CZ  PHE A 131     -16.891  14.164  10.977  1.00 92.06           C  
ATOM   1017  N   GLU A 132     -16.016  13.859  16.859  1.00 92.75           N  
ATOM   1018  CA  GLU A 132     -17.109  13.133  17.516  1.00 92.75           C  
ATOM   1019  C   GLU A 132     -18.453  13.422  16.828  1.00 92.75           C  
ATOM   1020  CB  GLU A 132     -17.188  13.484  19.000  1.00 92.75           C  
ATOM   1021  O   GLU A 132     -18.828  14.586  16.672  1.00 92.75           O  
ATOM   1022  CG  GLU A 132     -18.016  12.516  19.828  1.00 92.75           C  
ATOM   1023  CD  GLU A 132     -17.953  12.781  21.312  1.00 92.75           C  
ATOM   1024  OE1 GLU A 132     -18.406  11.930  22.109  1.00 92.75           O  
ATOM   1025  OE2 GLU A 132     -17.438  13.852  21.703  1.00 92.75           O  
ATOM   1026  N   ILE A 133     -19.188  12.352  16.422  1.00 93.62           N  
ATOM   1027  CA  ILE A 133     -20.469  12.539  15.734  1.00 93.62           C  
ATOM   1028  C   ILE A 133     -21.609  12.188  16.688  1.00 93.62           C  
ATOM   1029  CB  ILE A 133     -20.562  11.680  14.453  1.00 93.62           C  
ATOM   1030  O   ILE A 133     -22.672  12.812  16.641  1.00 93.62           O  
ATOM   1031  CG1 ILE A 133     -20.406  10.195  14.797  1.00 93.62           C  
ATOM   1032  CG2 ILE A 133     -19.500  12.117  13.438  1.00 93.62           C  
ATOM   1033  CD1 ILE A 133     -20.719   9.258  13.641  1.00 93.62           C  
ATOM   1034  N   PHE A 134     -21.484  11.250  17.531  1.00 93.31           N  
ATOM   1035  CA  PHE A 134     -22.469  10.898  18.547  1.00 93.31           C  
ATOM   1036  C   PHE A 134     -21.797  10.742  19.906  1.00 93.31           C  
ATOM   1037  CB  PHE A 134     -23.188   9.602  18.172  1.00 93.31           C  
ATOM   1038  O   PHE A 134     -21.250   9.680  20.219  1.00 93.31           O  
ATOM   1039  CG  PHE A 134     -24.000   9.703  16.906  1.00 93.31           C  
ATOM   1040  CD1 PHE A 134     -25.078  10.578  16.828  1.00 93.31           C  
ATOM   1041  CD2 PHE A 134     -23.672   8.930  15.805  1.00 93.31           C  
ATOM   1042  CE1 PHE A 134     -25.828  10.672  15.648  1.00 93.31           C  
ATOM   1043  CE2 PHE A 134     -24.422   9.016  14.633  1.00 93.31           C  
ATOM   1044  CZ  PHE A 134     -25.500   9.891  14.555  1.00 93.31           C  
ATOM   1045  N   PRO A 135     -21.844  11.820  20.750  1.00 90.94           N  
ATOM   1046  CA  PRO A 135     -21.234  11.727  22.078  1.00 90.94           C  
ATOM   1047  C   PRO A 135     -21.938  10.711  22.984  1.00 90.94           C  
ATOM   1048  CB  PRO A 135     -21.375  13.141  22.625  1.00 90.94           C  
ATOM   1049  O   PRO A 135     -23.156  10.547  22.891  1.00 90.94           O  
ATOM   1050  CG  PRO A 135     -21.562  14.008  21.422  1.00 90.94           C  
ATOM   1051  CD  PRO A 135     -22.266  13.211  20.375  1.00 90.94           C  
ATOM   1052  N   LYS A 136     -21.203  10.000  23.781  1.00 84.81           N  
ATOM   1053  CA  LYS A 136     -21.641   8.875  24.609  1.00 84.81           C  
ATOM   1054  C   LYS A 136     -22.750   9.305  25.578  1.00 84.81           C  
ATOM   1055  CB  LYS A 136     -20.469   8.289  25.391  1.00 84.81           C  
ATOM   1056  O   LYS A 136     -23.797   8.641  25.672  1.00 84.81           O  
ATOM   1057  CG  LYS A 136     -20.766   6.953  26.047  1.00 84.81           C  
ATOM   1058  CD  LYS A 136     -19.531   6.348  26.688  1.00 84.81           C  
ATOM   1059  CE  LYS A 136     -19.828   5.023  27.375  1.00 84.81           C  
ATOM   1060  NZ  LYS A 136     -18.609   4.406  27.953  1.00 84.81           N  
ATOM   1061  N   THR A 137     -22.766  10.438  26.203  1.00 80.88           N  
ATOM   1062  CA  THR A 137     -23.672  10.867  27.266  1.00 80.88           C  
ATOM   1063  C   THR A 137     -24.875  11.602  26.688  1.00 80.88           C  
ATOM   1064  CB  THR A 137     -22.969  11.766  28.297  1.00 80.88           C  
ATOM   1065  O   THR A 137     -26.016  11.406  27.125  1.00 80.88           O  
ATOM   1066  CG2 THR A 137     -21.938  10.977  29.109  1.00 80.88           C  
ATOM   1067  OG1 THR A 137     -22.281  12.820  27.594  1.00 80.88           O  
ATOM   1068  N   SER A 138     -24.703  12.258  25.609  1.00 86.56           N  
ATOM   1069  CA  SER A 138     -25.766  13.109  25.094  1.00 86.56           C  
ATOM   1070  C   SER A 138     -26.578  12.391  24.016  1.00 86.56           C  
ATOM   1071  CB  SER A 138     -25.188  14.398  24.516  1.00 86.56           C  
ATOM   1072  O   SER A 138     -27.781  12.625  23.891  1.00 86.56           O  
ATOM   1073  OG  SER A 138     -24.297  14.117  23.453  1.00 86.56           O  
ATOM   1074  N   SER A 139     -26.000  11.477  23.375  1.00 88.25           N  
ATOM   1075  CA  SER A 139     -26.609  10.867  22.188  1.00 88.25           C  
ATOM   1076  C   SER A 139     -27.391   9.609  22.562  1.00 88.25           C  
ATOM   1077  CB  SER A 139     -25.531  10.516  21.156  1.00 88.25           C  
ATOM   1078  O   SER A 139     -28.297   9.195  21.828  1.00 88.25           O  
ATOM   1079  OG  SER A 139     -24.922  11.695  20.656  1.00 88.25           O  
ATOM   1080  N   TRP A 140     -27.078   9.078  23.812  1.00 89.06           N  
ATOM   1081  CA  TRP A 140     -27.750   7.840  24.188  1.00 89.06           C  
ATOM   1082  C   TRP A 140     -28.188   7.875  25.641  1.00 89.06           C  
ATOM   1083  CB  TRP A 140     -26.828   6.637  23.938  1.00 89.06           C  
ATOM   1084  O   TRP A 140     -27.766   7.047  26.453  1.00 89.06           O  
ATOM   1085  CG  TRP A 140     -26.062   6.707  22.656  1.00 89.06           C  
ATOM   1086  CD1 TRP A 140     -24.734   6.969  22.516  1.00 89.06           C  
ATOM   1087  CD2 TRP A 140     -26.578   6.523  21.344  1.00 89.06           C  
ATOM   1088  CE2 TRP A 140     -25.500   6.684  20.438  1.00 89.06           C  
ATOM   1089  CE3 TRP A 140     -27.859   6.234  20.828  1.00 89.06           C  
ATOM   1090  NE1 TRP A 140     -24.391   6.953  21.188  1.00 89.06           N  
ATOM   1091  CH2 TRP A 140     -26.922   6.281  18.578  1.00 89.06           C  
ATOM   1092  CZ2 TRP A 140     -25.656   6.562  19.062  1.00 89.06           C  
ATOM   1093  CZ3 TRP A 140     -28.016   6.117  19.453  1.00 89.06           C  
ATOM   1094  N   PRO A 141     -29.016   8.727  26.141  1.00 87.50           N  
ATOM   1095  CA  PRO A 141     -29.391   8.898  27.547  1.00 87.50           C  
ATOM   1096  C   PRO A 141     -30.250   7.746  28.078  1.00 87.50           C  
ATOM   1097  CB  PRO A 141     -30.172  10.211  27.547  1.00 87.50           C  
ATOM   1098  O   PRO A 141     -30.250   7.465  29.281  1.00 87.50           O  
ATOM   1099  CG  PRO A 141     -30.641  10.375  26.141  1.00 87.50           C  
ATOM   1100  CD  PRO A 141     -29.609   9.773  25.219  1.00 87.50           C  
ATOM   1101  N   ASN A 142     -30.875   7.008  27.156  1.00 91.00           N  
ATOM   1102  CA  ASN A 142     -31.781   5.938  27.562  1.00 91.00           C  
ATOM   1103  C   ASN A 142     -31.188   4.562  27.266  1.00 91.00           C  
ATOM   1104  CB  ASN A 142     -33.125   6.086  26.859  1.00 91.00           C  
ATOM   1105  O   ASN A 142     -31.891   3.561  27.266  1.00 91.00           O  
ATOM   1106  CG  ASN A 142     -33.844   7.371  27.234  1.00 91.00           C  
ATOM   1107  ND2 ASN A 142     -34.375   8.062  26.234  1.00 91.00           N  
ATOM   1108  OD1 ASN A 142     -33.906   7.742  28.406  1.00 91.00           O  
ATOM   1109  N   HIS A 143     -29.953   4.555  26.906  1.00 93.31           N  
ATOM   1110  CA  HIS A 143     -29.188   3.332  26.672  1.00 93.31           C  
ATOM   1111  C   HIS A 143     -27.922   3.295  27.500  1.00 93.31           C  
ATOM   1112  CB  HIS A 143     -28.844   3.201  25.188  1.00 93.31           C  
ATOM   1113  O   HIS A 143     -27.375   4.344  27.859  1.00 93.31           O  
ATOM   1114  CG  HIS A 143     -30.047   3.156  24.281  1.00 93.31           C  
ATOM   1115  CD2 HIS A 143     -30.641   2.119  23.656  1.00 93.31           C  
ATOM   1116  ND1 HIS A 143     -30.766   4.281  23.953  1.00 93.31           N  
ATOM   1117  CE1 HIS A 143     -31.766   3.938  23.156  1.00 93.31           C  
ATOM   1118  NE2 HIS A 143     -31.703   2.631  22.953  1.00 93.31           N  
ATOM   1119  N   ASP A 144     -27.531   2.094  27.906  1.00 92.06           N  
ATOM   1120  CA  ASP A 144     -26.281   1.919  28.656  1.00 92.06           C  
ATOM   1121  C   ASP A 144     -25.094   1.860  27.703  1.00 92.06           C  
ATOM   1122  CB  ASP A 144     -26.344   0.652  29.516  1.00 92.06           C  
ATOM   1123  O   ASP A 144     -24.875   0.854  27.031  1.00 92.06           O  
ATOM   1124  CG  ASP A 144     -25.188   0.535  30.484  1.00 92.06           C  
ATOM   1125  OD1 ASP A 144     -24.156   1.218  30.281  1.00 92.06           O  
ATOM   1126  OD2 ASP A 144     -25.297  -0.248  31.438  1.00 92.06           O  
ATOM   1127  N   SER A 145     -24.312   2.857  27.703  1.00 88.69           N  
ATOM   1128  CA  SER A 145     -23.156   2.957  26.812  1.00 88.69           C  
ATOM   1129  C   SER A 145     -21.859   2.609  27.547  1.00 88.69           C  
ATOM   1130  CB  SER A 145     -23.047   4.363  26.219  1.00 88.69           C  
ATOM   1131  O   SER A 145     -20.828   2.395  26.922  1.00 88.69           O  
ATOM   1132  OG  SER A 145     -22.859   5.324  27.250  1.00 88.69           O  
ATOM   1133  N   ASP A 146     -21.875   2.318  28.891  1.00 86.81           N  
ATOM   1134  CA  ASP A 146     -20.703   2.045  29.719  1.00 86.81           C  
ATOM   1135  C   ASP A 146     -20.516   0.542  29.922  1.00 86.81           C  
ATOM   1136  CB  ASP A 146     -20.844   2.742  31.078  1.00 86.81           C  
ATOM   1137  O   ASP A 146     -19.391   0.072  30.078  1.00 86.81           O  
ATOM   1138  CG  ASP A 146     -20.719   4.254  30.984  1.00 86.81           C  
ATOM   1139  OD1 ASP A 146     -20.000   4.750  30.078  1.00 86.81           O  
ATOM   1140  OD2 ASP A 146     -21.328   4.949  31.812  1.00 86.81           O  
ATOM   1141  N   ASN A 147     -21.531  -0.201  29.844  1.00 87.50           N  
ATOM   1142  CA  ASN A 147     -21.500  -1.629  30.141  1.00 87.50           C  
ATOM   1143  C   ASN A 147     -21.297  -2.459  28.875  1.00 87.50           C  
ATOM   1144  CB  ASN A 147     -22.781  -2.061  30.859  1.00 87.50           C  
ATOM   1145  O   ASN A 147     -21.109  -3.676  28.938  1.00 87.50           O  
ATOM   1146  CG  ASN A 147     -22.797  -1.619  32.312  1.00 87.50           C  
ATOM   1147  ND2 ASN A 147     -23.984  -1.304  32.812  1.00 87.50           N  
ATOM   1148  OD1 ASN A 147     -21.766  -1.561  32.969  1.00 87.50           O  
ATOM   1149  N   GLY A 148     -21.297  -1.792  27.750  1.00 87.56           N  
ATOM   1150  CA  GLY A 148     -20.938  -2.449  26.500  1.00 87.56           C  
ATOM   1151  C   GLY A 148     -19.453  -2.645  26.328  1.00 87.56           C  
ATOM   1152  O   GLY A 148     -18.844  -2.053  25.438  1.00 87.56           O  
ATOM   1153  N   VAL A 149     -18.828  -3.342  27.188  1.00 91.75           N  
ATOM   1154  CA  VAL A 149     -17.391  -3.598  27.156  1.00 91.75           C  
ATOM   1155  C   VAL A 149     -17.141  -5.102  27.078  1.00 91.75           C  
ATOM   1156  CB  VAL A 149     -16.688  -2.994  28.375  1.00 91.75           C  
ATOM   1157  O   VAL A 149     -18.016  -5.902  27.375  1.00 91.75           O  
ATOM   1158  CG1 VAL A 149     -16.812  -1.473  28.391  1.00 91.75           C  
ATOM   1159  CG2 VAL A 149     -17.250  -3.594  29.672  1.00 91.75           C  
ATOM   1160  N   THR A 150     -15.914  -5.480  26.625  1.00 91.75           N  
ATOM   1161  CA  THR A 150     -15.594  -6.891  26.438  1.00 91.75           C  
ATOM   1162  C   THR A 150     -14.148  -7.180  26.844  1.00 91.75           C  
ATOM   1163  CB  THR A 150     -15.812  -7.324  24.984  1.00 91.75           C  
ATOM   1164  O   THR A 150     -13.281  -6.309  26.719  1.00 91.75           O  
ATOM   1165  CG2 THR A 150     -14.984  -6.469  24.016  1.00 91.75           C  
ATOM   1166  OG1 THR A 150     -15.430  -8.695  24.828  1.00 91.75           O  
ATOM   1167  N   ALA A 151     -13.906  -8.367  27.328  1.00 91.31           N  
ATOM   1168  CA  ALA A 151     -12.562  -8.820  27.656  1.00 91.31           C  
ATOM   1169  C   ALA A 151     -11.727  -9.039  26.406  1.00 91.31           C  
ATOM   1170  CB  ALA A 151     -12.625 -10.102  28.484  1.00 91.31           C  
ATOM   1171  O   ALA A 151     -10.492  -9.086  26.469  1.00 91.31           O  
ATOM   1172  N   ALA A 152     -12.438  -9.133  25.312  1.00 90.75           N  
ATOM   1173  CA  ALA A 152     -11.789  -9.375  24.016  1.00 90.75           C  
ATOM   1174  C   ALA A 152     -11.070  -8.125  23.531  1.00 90.75           C  
ATOM   1175  CB  ALA A 152     -12.820  -9.836  22.984  1.00 90.75           C  
ATOM   1176  O   ALA A 152     -10.148  -8.211  22.703  1.00 90.75           O  
ATOM   1177  N   CYS A 153     -11.438  -7.012  24.094  1.00 91.50           N  
ATOM   1178  CA  CYS A 153     -10.797  -5.742  23.766  1.00 91.50           C  
ATOM   1179  C   CYS A 153     -10.258  -5.059  25.016  1.00 91.50           C  
ATOM   1180  CB  CYS A 153     -11.781  -4.816  23.047  1.00 91.50           C  
ATOM   1181  O   CYS A 153     -10.781  -4.027  25.438  1.00 91.50           O  
ATOM   1182  SG  CYS A 153     -12.375  -5.469  21.469  1.00 91.50           S  
ATOM   1183  N   PRO A 154      -9.258  -5.570  25.578  1.00 90.12           N  
ATOM   1184  CA  PRO A 154      -8.781  -5.016  26.844  1.00 90.12           C  
ATOM   1185  C   PRO A 154      -7.953  -3.746  26.656  1.00 90.12           C  
ATOM   1186  CB  PRO A 154      -7.922  -6.145  27.422  1.00 90.12           C  
ATOM   1187  O   PRO A 154      -7.289  -3.584  25.625  1.00 90.12           O  
ATOM   1188  CG  PRO A 154      -7.387  -6.863  26.219  1.00 90.12           C  
ATOM   1189  CD  PRO A 154      -8.414  -6.816  25.125  1.00 90.12           C  
ATOM   1190  N   HIS A 155      -8.086  -2.896  27.547  1.00 88.81           N  
ATOM   1191  CA  HIS A 155      -7.211  -1.738  27.656  1.00 88.81           C  
ATOM   1192  C   HIS A 155      -6.539  -1.682  29.031  1.00 88.81           C  
ATOM   1193  CB  HIS A 155      -7.988  -0.448  27.406  1.00 88.81           C  
ATOM   1194  O   HIS A 155      -7.219  -1.587  30.062  1.00 88.81           O  
ATOM   1195  CG  HIS A 155      -7.137   0.780  27.406  1.00 88.81           C  
ATOM   1196  CD2 HIS A 155      -7.082   1.824  28.266  1.00 88.81           C  
ATOM   1197  ND1 HIS A 155      -6.199   1.036  26.422  1.00 88.81           N  
ATOM   1198  CE1 HIS A 155      -5.605   2.188  26.688  1.00 88.81           C  
ATOM   1199  NE2 HIS A 155      -6.121   2.686  27.797  1.00 88.81           N  
ATOM   1200  N   ALA A 156      -5.281  -1.910  29.078  1.00 86.06           N  
ATOM   1201  CA  ALA A 156      -4.488  -1.922  30.297  1.00 86.06           C  
ATOM   1202  C   ALA A 156      -5.023  -2.955  31.297  1.00 86.06           C  
ATOM   1203  CB  ALA A 156      -4.480  -0.535  30.938  1.00 86.06           C  
ATOM   1204  O   ALA A 156      -5.094  -2.695  32.500  1.00 86.06           O  
ATOM   1205  N   GLY A 157      -5.469  -4.098  30.781  1.00 82.94           N  
ATOM   1206  CA  GLY A 157      -5.805  -5.215  31.656  1.00 82.94           C  
ATOM   1207  C   GLY A 157      -7.246  -5.195  32.125  1.00 82.94           C  
ATOM   1208  O   GLY A 157      -7.707  -6.141  32.750  1.00 82.94           O  
ATOM   1209  N   ALA A 158      -8.039  -4.145  31.688  1.00 90.50           N  
ATOM   1210  CA  ALA A 158      -9.461  -4.020  32.000  1.00 90.50           C  
ATOM   1211  C   ALA A 158     -10.312  -4.176  30.750  1.00 90.50           C  
ATOM   1212  CB  ALA A 158      -9.742  -2.674  32.656  1.00 90.50           C  
ATOM   1213  O   ALA A 158      -9.859  -3.885  29.641  1.00 90.50           O  
ATOM   1214  N   LYS A 159     -11.562  -4.715  31.031  1.00 92.25           N  
ATOM   1215  CA  LYS A 159     -12.492  -4.832  29.906  1.00 92.25           C  
ATOM   1216  C   LYS A 159     -12.773  -3.469  29.281  1.00 92.25           C  
ATOM   1217  CB  LYS A 159     -13.805  -5.477  30.359  1.00 92.25           C  
ATOM   1218  O   LYS A 159     -13.070  -2.502  29.984  1.00 92.25           O  
ATOM   1219  CG  LYS A 159     -13.648  -6.898  30.875  1.00 92.25           C  
ATOM   1220  CD  LYS A 159     -14.977  -7.469  31.359  1.00 92.25           C  
ATOM   1221  CE  LYS A 159     -14.805  -8.867  31.938  1.00 92.25           C  
ATOM   1222  NZ  LYS A 159     -16.094  -9.414  32.438  1.00 92.25           N  
ATOM   1223  N   SER A 160     -12.617  -3.420  28.031  1.00 93.25           N  
ATOM   1224  CA  SER A 160     -12.867  -2.207  27.250  1.00 93.25           C  
ATOM   1225  C   SER A 160     -13.539  -2.529  25.922  1.00 93.25           C  
ATOM   1226  CB  SER A 160     -11.562  -1.455  27.000  1.00 93.25           C  
ATOM   1227  O   SER A 160     -13.969  -3.662  25.688  1.00 93.25           O  
ATOM   1228  OG  SER A 160     -11.805  -0.230  26.328  1.00 93.25           O  
ATOM   1229  N   PHE A 161     -13.602  -1.408  25.141  1.00 93.88           N  
ATOM   1230  CA  PHE A 161     -14.180  -1.538  23.797  1.00 93.88           C  
ATOM   1231  C   PHE A 161     -13.508  -0.576  22.828  1.00 93.88           C  
ATOM   1232  CB  PHE A 161     -15.688  -1.280  23.844  1.00 93.88           C  
ATOM   1233  O   PHE A 161     -12.625   0.197  23.219  1.00 93.88           O  
ATOM   1234  CG  PHE A 161     -16.422  -1.764  22.609  1.00 93.88           C  
ATOM   1235  CD1 PHE A 161     -17.125  -0.876  21.812  1.00 93.88           C  
ATOM   1236  CD2 PHE A 161     -16.391  -3.107  22.266  1.00 93.88           C  
ATOM   1237  CE1 PHE A 161     -17.797  -1.321  20.672  1.00 93.88           C  
ATOM   1238  CE2 PHE A 161     -17.062  -3.559  21.125  1.00 93.88           C  
ATOM   1239  CZ  PHE A 161     -17.766  -2.664  20.344  1.00 93.88           C  
ATOM   1240  N   TYR A 162     -13.844  -0.701  21.578  1.00 93.94           N  
ATOM   1241  CA  TYR A 162     -13.281   0.178  20.562  1.00 93.94           C  
ATOM   1242  C   TYR A 162     -13.484   1.643  20.938  1.00 93.94           C  
ATOM   1243  CB  TYR A 162     -13.914  -0.109  19.203  1.00 93.94           C  
ATOM   1244  O   TYR A 162     -14.555   2.023  21.422  1.00 93.94           O  
ATOM   1245  CG  TYR A 162     -13.594  -1.484  18.656  1.00 93.94           C  
ATOM   1246  CD1 TYR A 162     -12.297  -1.828  18.297  1.00 93.94           C  
ATOM   1247  CD2 TYR A 162     -14.594  -2.443  18.531  1.00 93.94           C  
ATOM   1248  CE1 TYR A 162     -12.008  -3.094  17.797  1.00 93.94           C  
ATOM   1249  CE2 TYR A 162     -14.312  -3.711  18.031  1.00 93.94           C  
ATOM   1250  OH  TYR A 162     -12.734  -5.281  17.172  1.00 93.94           O  
ATOM   1251  CZ  TYR A 162     -13.016  -4.027  17.672  1.00 93.94           C  
ATOM   1252  N   LYS A 163     -12.602   2.543  20.609  1.00 91.88           N  
ATOM   1253  CA  LYS A 163     -12.641   3.953  20.984  1.00 91.88           C  
ATOM   1254  C   LYS A 163     -13.547   4.746  20.047  1.00 91.88           C  
ATOM   1255  CB  LYS A 163     -11.227   4.551  20.969  1.00 91.88           C  
ATOM   1256  O   LYS A 163     -14.078   5.789  20.422  1.00 91.88           O  
ATOM   1257  CG  LYS A 163     -10.344   4.062  22.109  1.00 91.88           C  
ATOM   1258  CD  LYS A 163     -10.805   4.617  23.453  1.00 91.88           C  
ATOM   1259  CE  LYS A 163      -9.852   4.242  24.578  1.00 91.88           C  
ATOM   1260  NZ  LYS A 163     -10.352   4.691  25.906  1.00 91.88           N  
ATOM   1261  N   ASN A 164     -13.617   4.199  18.781  1.00 93.62           N  
ATOM   1262  CA  ASN A 164     -14.398   4.930  17.797  1.00 93.62           C  
ATOM   1263  C   ASN A 164     -15.836   4.418  17.719  1.00 93.62           C  
ATOM   1264  CB  ASN A 164     -13.734   4.848  16.422  1.00 93.62           C  
ATOM   1265  O   ASN A 164     -16.656   4.977  17.000  1.00 93.62           O  
ATOM   1266  CG  ASN A 164     -12.414   5.586  16.359  1.00 93.62           C  
ATOM   1267  ND2 ASN A 164     -11.477   5.062  15.578  1.00 93.62           N  
ATOM   1268  OD1 ASN A 164     -12.234   6.617  17.016  1.00 93.62           O  
ATOM   1269  N   LEU A 165     -16.141   3.379  18.469  1.00 95.44           N  
ATOM   1270  CA  LEU A 165     -17.484   2.791  18.453  1.00 95.44           C  
ATOM   1271  C   LEU A 165     -18.047   2.686  19.859  1.00 95.44           C  
ATOM   1272  CB  LEU A 165     -17.438   1.407  17.797  1.00 95.44           C  
ATOM   1273  O   LEU A 165     -17.297   2.658  20.844  1.00 95.44           O  
ATOM   1274  CG  LEU A 165     -16.953   1.354  16.344  1.00 95.44           C  
ATOM   1275  CD1 LEU A 165     -16.797  -0.092  15.891  1.00 95.44           C  
ATOM   1276  CD2 LEU A 165     -17.938   2.096  15.430  1.00 95.44           C  
ATOM   1277  N   ILE A 166     -19.312   2.549  19.906  1.00 95.25           N  
ATOM   1278  CA  ILE A 166     -20.016   2.367  21.172  1.00 95.25           C  
ATOM   1279  C   ILE A 166     -20.922   1.146  21.094  1.00 95.25           C  
ATOM   1280  CB  ILE A 166     -20.828   3.621  21.547  1.00 95.25           C  
ATOM   1281  O   ILE A 166     -21.719   1.021  20.156  1.00 95.25           O  
ATOM   1282  CG1 ILE A 166     -19.922   4.859  21.594  1.00 95.25           C  
ATOM   1283  CG2 ILE A 166     -21.547   3.418  22.891  1.00 95.25           C  
ATOM   1284  CD1 ILE A 166     -20.688   6.176  21.719  1.00 95.25           C  
ATOM   1285  N   TRP A 167     -20.703   0.323  22.078  1.00 95.00           N  
ATOM   1286  CA  TRP A 167     -21.594  -0.832  22.172  1.00 95.00           C  
ATOM   1287  C   TRP A 167     -22.797  -0.523  23.062  1.00 95.00           C  
ATOM   1288  CB  TRP A 167     -20.828  -2.045  22.734  1.00 95.00           C  
ATOM   1289  O   TRP A 167     -22.688  -0.505  24.297  1.00 95.00           O  
ATOM   1290  CG  TRP A 167     -21.609  -3.326  22.672  1.00 95.00           C  
ATOM   1291  CD1 TRP A 167     -22.859  -3.508  22.141  1.00 95.00           C  
ATOM   1292  CD2 TRP A 167     -21.188  -4.605  23.141  1.00 95.00           C  
ATOM   1293  CE2 TRP A 167     -22.234  -5.520  22.875  1.00 95.00           C  
ATOM   1294  CE3 TRP A 167     -20.016  -5.070  23.766  1.00 95.00           C  
ATOM   1295  NE1 TRP A 167     -23.234  -4.824  22.266  1.00 95.00           N  
ATOM   1296  CH2 TRP A 167     -21.000  -7.297  23.828  1.00 95.00           C  
ATOM   1297  CZ2 TRP A 167     -22.141  -6.871  23.219  1.00 95.00           C  
ATOM   1298  CZ3 TRP A 167     -19.938  -6.418  24.109  1.00 95.00           C  
ATOM   1299  N   LEU A 168     -23.969  -0.351  22.406  1.00 94.12           N  
ATOM   1300  CA  LEU A 168     -25.172   0.050  23.141  1.00 94.12           C  
ATOM   1301  C   LEU A 168     -25.922  -1.169  23.672  1.00 94.12           C  
ATOM   1302  CB  LEU A 168     -26.094   0.874  22.234  1.00 94.12           C  
ATOM   1303  O   LEU A 168     -26.219  -2.094  22.906  1.00 94.12           O  
ATOM   1304  CG  LEU A 168     -25.531   2.191  21.703  1.00 94.12           C  
ATOM   1305  CD1 LEU A 168     -26.484   2.809  20.688  1.00 94.12           C  
ATOM   1306  CD2 LEU A 168     -25.266   3.160  22.859  1.00 94.12           C  
ATOM   1307  N   VAL A 169     -26.219  -1.158  25.000  1.00 94.25           N  
ATOM   1308  CA  VAL A 169     -27.000  -2.229  25.609  1.00 94.25           C  
ATOM   1309  C   VAL A 169     -28.141  -1.633  26.422  1.00 94.25           C  
ATOM   1310  CB  VAL A 169     -26.125  -3.129  26.500  1.00 94.25           C  
ATOM   1311  O   VAL A 169     -28.234  -0.414  26.578  1.00 94.25           O  
ATOM   1312  CG1 VAL A 169     -25.047  -3.834  25.672  1.00 94.25           C  
ATOM   1313  CG2 VAL A 169     -25.484  -2.309  27.625  1.00 94.25           C  
ATOM   1314  N   LYS A 170     -28.938  -2.469  26.922  1.00 94.31           N  
ATOM   1315  CA  LYS A 170     -30.141  -2.035  27.641  1.00 94.31           C  
ATOM   1316  C   LYS A 170     -29.766  -1.235  28.891  1.00 94.31           C  
ATOM   1317  CB  LYS A 170     -31.000  -3.238  28.031  1.00 94.31           C  
ATOM   1318  O   LYS A 170     -28.719  -1.486  29.500  1.00 94.31           O  
ATOM   1319  CG  LYS A 170     -30.375  -4.121  29.109  1.00 94.31           C  
ATOM   1320  CD  LYS A 170     -31.312  -5.254  29.516  1.00 94.31           C  
ATOM   1321  CE  LYS A 170     -30.703  -6.117  30.609  1.00 94.31           C  
ATOM   1322  NZ  LYS A 170     -31.594  -7.254  30.969  1.00 94.31           N  
ATOM   1323  N   LYS A 171     -30.391  -0.209  29.234  1.00 92.94           N  
ATOM   1324  CA  LYS A 171     -30.359   0.522  30.500  1.00 92.94           C  
ATOM   1325  C   LYS A 171     -31.531   0.138  31.391  1.00 92.94           C  
ATOM   1326  CB  LYS A 171     -30.359   2.031  30.234  1.00 92.94           C  
ATOM   1327  O   LYS A 171     -32.688   0.396  31.047  1.00 92.94           O  
ATOM   1328  CG  LYS A 171     -30.078   2.865  31.484  1.00 92.94           C  
ATOM   1329  CD  LYS A 171     -29.984   4.352  31.141  1.00 92.94           C  
ATOM   1330  CE  LYS A 171     -29.641   5.180  32.375  1.00 92.94           C  
ATOM   1331  NZ  LYS A 171     -29.484   6.629  32.031  1.00 92.94           N  
ATOM   1332  N   GLY A 172     -31.250  -0.536  32.500  1.00 90.94           N  
ATOM   1333  CA  GLY A 172     -32.344  -1.106  33.281  1.00 90.94           C  
ATOM   1334  C   GLY A 172     -33.062  -2.234  32.594  1.00 90.94           C  
ATOM   1335  O   GLY A 172     -32.438  -3.170  32.094  1.00 90.94           O  
ATOM   1336  N   LYS A 173     -34.312  -2.152  32.375  1.00 90.94           N  
ATOM   1337  CA  LYS A 173     -35.094  -3.199  31.719  1.00 90.94           C  
ATOM   1338  C   LYS A 173     -35.656  -2.715  30.391  1.00 90.94           C  
ATOM   1339  CB  LYS A 173     -36.219  -3.674  32.656  1.00 90.94           C  
ATOM   1340  O   LYS A 173     -36.625  -3.285  29.891  1.00 90.94           O  
ATOM   1341  CG  LYS A 173     -35.750  -4.398  33.875  1.00 90.94           C  
ATOM   1342  CD  LYS A 173     -36.906  -4.992  34.688  1.00 90.94           C  
ATOM   1343  CE  LYS A 173     -36.406  -5.738  35.906  1.00 90.94           C  
ATOM   1344  NZ  LYS A 173     -37.562  -6.320  36.688  1.00 90.94           N  
ATOM   1345  N   SER A 174     -35.094  -1.587  29.922  1.00 92.75           N  
ATOM   1346  CA  SER A 174     -35.656  -1.019  28.703  1.00 92.75           C  
ATOM   1347  C   SER A 174     -34.562  -0.767  27.656  1.00 92.75           C  
ATOM   1348  CB  SER A 174     -36.406   0.285  29.000  1.00 92.75           C  
ATOM   1349  O   SER A 174     -33.438  -0.464  28.000  1.00 92.75           O  
ATOM   1350  OG  SER A 174     -35.500   1.288  29.438  1.00 92.75           O  
ATOM   1351  N   TYR A 175     -34.938  -0.907  26.375  1.00 93.62           N  
ATOM   1352  CA  TYR A 175     -34.125  -0.550  25.203  1.00 93.62           C  
ATOM   1353  C   TYR A 175     -35.000   0.136  24.156  1.00 93.62           C  
ATOM   1354  CB  TYR A 175     -33.469  -1.793  24.609  1.00 93.62           C  
ATOM   1355  O   TYR A 175     -35.562  -0.525  23.281  1.00 93.62           O  
ATOM   1356  CG  TYR A 175     -32.375  -1.478  23.625  1.00 93.62           C  
ATOM   1357  CD1 TYR A 175     -32.656  -1.128  22.312  1.00 93.62           C  
ATOM   1358  CD2 TYR A 175     -31.031  -1.530  24.016  1.00 93.62           C  
ATOM   1359  CE1 TYR A 175     -31.641  -0.839  21.406  1.00 93.62           C  
ATOM   1360  CE2 TYR A 175     -30.016  -1.242  23.125  1.00 93.62           C  
ATOM   1361  OH  TYR A 175     -29.328  -0.613  20.922  1.00 93.62           O  
ATOM   1362  CZ  TYR A 175     -30.328  -0.898  21.812  1.00 93.62           C  
ATOM   1363  N   PRO A 176     -35.188   1.403  24.328  1.00 94.62           N  
ATOM   1364  CA  PRO A 176     -36.062   2.113  23.375  1.00 94.62           C  
ATOM   1365  C   PRO A 176     -35.438   2.160  21.969  1.00 94.62           C  
ATOM   1366  CB  PRO A 176     -36.156   3.520  23.969  1.00 94.62           C  
ATOM   1367  O   PRO A 176     -34.219   2.066  21.828  1.00 94.62           O  
ATOM   1368  CG  PRO A 176     -34.938   3.660  24.828  1.00 94.62           C  
ATOM   1369  CD  PRO A 176     -34.562   2.303  25.359  1.00 94.62           C  
ATOM   1370  N   LYS A 177     -36.312   2.277  21.016  1.00 94.75           N  
ATOM   1371  CA  LYS A 177     -35.906   2.373  19.625  1.00 94.75           C  
ATOM   1372  C   LYS A 177     -34.969   3.568  19.406  1.00 94.75           C  
ATOM   1373  CB  LYS A 177     -37.125   2.475  18.703  1.00 94.75           C  
ATOM   1374  O   LYS A 177     -35.219   4.652  19.953  1.00 94.75           O  
ATOM   1375  CG  LYS A 177     -36.750   2.498  17.219  1.00 94.75           C  
ATOM   1376  CD  LYS A 177     -38.000   2.619  16.344  1.00 94.75           C  
ATOM   1377  CE  LYS A 177     -37.656   2.721  14.867  1.00 94.75           C  
ATOM   1378  NZ  LYS A 177     -38.875   2.832  14.008  1.00 94.75           N  
ATOM   1379  N   ILE A 178     -33.875   3.322  18.703  1.00 93.88           N  
ATOM   1380  CA  ILE A 178     -32.875   4.332  18.391  1.00 93.88           C  
ATOM   1381  C   ILE A 178     -33.188   4.980  17.047  1.00 93.88           C  
ATOM   1382  CB  ILE A 178     -31.453   3.730  18.375  1.00 93.88           C  
ATOM   1383  O   ILE A 178     -33.531   4.289  16.078  1.00 93.88           O  
ATOM   1384  CG1 ILE A 178     -31.078   3.217  19.766  1.00 93.88           C  
ATOM   1385  CG2 ILE A 178     -30.438   4.762  17.875  1.00 93.88           C  
ATOM   1386  CD1 ILE A 178     -29.812   2.369  19.797  1.00 93.88           C  
ATOM   1387  N   ASN A 179     -33.156   6.270  17.047  1.00 94.25           N  
ATOM   1388  CA  ASN A 179     -33.250   7.066  15.828  1.00 94.25           C  
ATOM   1389  C   ASN A 179     -32.312   8.273  15.859  1.00 94.25           C  
ATOM   1390  CB  ASN A 179     -34.688   7.523  15.617  1.00 94.25           C  
ATOM   1391  O   ASN A 179     -32.625   9.297  16.469  1.00 94.25           O  
ATOM   1392  CG  ASN A 179     -34.906   8.117  14.234  1.00 94.25           C  
ATOM   1393  ND2 ASN A 179     -36.156   8.500  13.953  1.00 94.25           N  
ATOM   1394  OD1 ASN A 179     -34.000   8.234  13.438  1.00 94.25           O  
ATOM   1395  N   GLN A 180     -31.172   8.062  15.203  1.00 94.00           N  
ATOM   1396  CA  GLN A 180     -30.156   9.102  15.211  1.00 94.00           C  
ATOM   1397  C   GLN A 180     -29.688   9.422  13.789  1.00 94.00           C  
ATOM   1398  CB  GLN A 180     -28.969   8.672  16.062  1.00 94.00           C  
ATOM   1399  O   GLN A 180     -29.547   8.516  12.961  1.00 94.00           O  
ATOM   1400  CG  GLN A 180     -29.266   8.617  17.562  1.00 94.00           C  
ATOM   1401  CD  GLN A 180     -29.625   9.969  18.141  1.00 94.00           C  
ATOM   1402  NE2 GLN A 180     -29.125  10.250  19.344  1.00 94.00           N  
ATOM   1403  OE1 GLN A 180     -30.344  10.758  17.516  1.00 94.00           O  
ATOM   1404  N   THR A 181     -29.469  10.727  13.641  1.00 95.12           N  
ATOM   1405  CA  THR A 181     -29.031  11.148  12.312  1.00 95.12           C  
ATOM   1406  C   THR A 181     -27.859  12.117  12.414  1.00 95.12           C  
ATOM   1407  CB  THR A 181     -30.188  11.805  11.531  1.00 95.12           C  
ATOM   1408  O   THR A 181     -27.812  12.961  13.312  1.00 95.12           O  
ATOM   1409  CG2 THR A 181     -29.719  12.250  10.148  1.00 95.12           C  
ATOM   1410  OG1 THR A 181     -31.250  10.867  11.391  1.00 95.12           O  
ATOM   1411  N   TYR A 182     -26.984  11.945  11.492  1.00 95.31           N  
ATOM   1412  CA  TYR A 182     -25.859  12.867  11.352  1.00 95.31           C  
ATOM   1413  C   TYR A 182     -25.859  13.516   9.969  1.00 95.31           C  
ATOM   1414  CB  TYR A 182     -24.531  12.148  11.594  1.00 95.31           C  
ATOM   1415  O   TYR A 182     -25.953  12.820   8.953  1.00 95.31           O  
ATOM   1416  CG  TYR A 182     -23.328  12.992  11.281  1.00 95.31           C  
ATOM   1417  CD1 TYR A 182     -22.609  12.805  10.109  1.00 95.31           C  
ATOM   1418  CD2 TYR A 182     -22.891  13.977  12.164  1.00 95.31           C  
ATOM   1419  CE1 TYR A 182     -21.484  13.578   9.820  1.00 95.31           C  
ATOM   1420  CE2 TYR A 182     -21.781  14.758  11.891  1.00 95.31           C  
ATOM   1421  OH  TYR A 182     -19.969  15.320  10.430  1.00 95.31           O  
ATOM   1422  CZ  TYR A 182     -21.078  14.555  10.711  1.00 95.31           C  
ATOM   1423  N   ILE A 183     -25.703  14.859   9.992  1.00 95.81           N  
ATOM   1424  CA  ILE A 183     -25.625  15.609   8.742  1.00 95.81           C  
ATOM   1425  C   ILE A 183     -24.188  16.078   8.523  1.00 95.81           C  
ATOM   1426  CB  ILE A 183     -26.578  16.812   8.742  1.00 95.81           C  
ATOM   1427  O   ILE A 183     -23.609  16.750   9.383  1.00 95.81           O  
ATOM   1428  CG1 ILE A 183     -28.031  16.344   8.961  1.00 95.81           C  
ATOM   1429  CG2 ILE A 183     -26.453  17.609   7.438  1.00 95.81           C  
ATOM   1430  CD1 ILE A 183     -29.016  17.484   9.195  1.00 95.81           C  
ATOM   1431  N   ASN A 184     -23.641  15.625   7.328  1.00 95.19           N  
ATOM   1432  CA  ASN A 184     -22.266  15.992   6.996  1.00 95.19           C  
ATOM   1433  C   ASN A 184     -22.172  17.453   6.578  1.00 95.19           C  
ATOM   1434  CB  ASN A 184     -21.719  15.086   5.895  1.00 95.19           C  
ATOM   1435  O   ASN A 184     -22.484  17.812   5.438  1.00 95.19           O  
ATOM   1436  CG  ASN A 184     -20.281  15.406   5.535  1.00 95.19           C  
ATOM   1437  ND2 ASN A 184     -19.766  14.719   4.527  1.00 95.19           N  
ATOM   1438  OD1 ASN A 184     -19.656  16.266   6.160  1.00 95.19           O  
ATOM   1439  N   ASP A 185     -21.578  18.312   7.488  1.00 93.81           N  
ATOM   1440  CA  ASP A 185     -21.453  19.734   7.242  1.00 93.81           C  
ATOM   1441  C   ASP A 185     -19.984  20.156   7.148  1.00 93.81           C  
ATOM   1442  CB  ASP A 185     -22.156  20.547   8.344  1.00 93.81           C  
ATOM   1443  O   ASP A 185     -19.656  21.328   7.285  1.00 93.81           O  
ATOM   1444  CG  ASP A 185     -21.594  20.250   9.727  1.00 93.81           C  
ATOM   1445  OD1 ASP A 185     -20.750  19.328   9.875  1.00 93.81           O  
ATOM   1446  OD2 ASP A 185     -22.000  20.953  10.688  1.00 93.81           O  
ATOM   1447  N   LYS A 186     -19.078  19.234   6.871  1.00 91.31           N  
ATOM   1448  CA  LYS A 186     -17.625  19.438   6.938  1.00 91.31           C  
ATOM   1449  C   LYS A 186     -17.062  19.828   5.578  1.00 91.31           C  
ATOM   1450  CB  LYS A 186     -16.938  18.172   7.449  1.00 91.31           C  
ATOM   1451  O   LYS A 186     -15.906  20.219   5.469  1.00 91.31           O  
ATOM   1452  CG  LYS A 186     -17.281  17.812   8.883  1.00 91.31           C  
ATOM   1453  CD  LYS A 186     -16.766  18.844   9.867  1.00 91.31           C  
ATOM   1454  CE  LYS A 186     -17.016  18.422  11.312  1.00 91.31           C  
ATOM   1455  NZ  LYS A 186     -16.562  19.469  12.281  1.00 91.31           N  
ATOM   1456  N   GLY A 187     -17.984  19.891   4.496  1.00 89.81           N  
ATOM   1457  CA  GLY A 187     -17.531  20.281   3.170  1.00 89.81           C  
ATOM   1458  C   GLY A 187     -16.672  19.234   2.498  1.00 89.81           C  
ATOM   1459  O   GLY A 187     -16.141  19.469   1.409  1.00 89.81           O  
ATOM   1460  N   LYS A 188     -16.375  18.094   3.168  1.00 91.25           N  
ATOM   1461  CA  LYS A 188     -15.625  16.953   2.666  1.00 91.25           C  
ATOM   1462  C   LYS A 188     -16.328  15.641   3.010  1.00 91.25           C  
ATOM   1463  CB  LYS A 188     -14.203  16.953   3.234  1.00 91.25           C  
ATOM   1464  O   LYS A 188     -17.234  15.625   3.832  1.00 91.25           O  
ATOM   1465  CG  LYS A 188     -13.422  18.234   2.949  1.00 91.25           C  
ATOM   1466  CD  LYS A 188     -12.055  18.219   3.623  1.00 91.25           C  
ATOM   1467  CE  LYS A 188     -11.289  19.500   3.375  1.00 91.25           C  
ATOM   1468  NZ  LYS A 188      -9.977  19.516   4.082  1.00 91.25           N  
ATOM   1469  N   GLU A 189     -15.828  14.508   2.318  1.00 91.69           N  
ATOM   1470  CA  GLU A 189     -16.391  13.195   2.617  1.00 91.69           C  
ATOM   1471  C   GLU A 189     -16.047  12.758   4.039  1.00 91.69           C  
ATOM   1472  CB  GLU A 189     -15.898  12.156   1.609  1.00 91.69           C  
ATOM   1473  O   GLU A 189     -14.930  12.977   4.508  1.00 91.69           O  
ATOM   1474  CG  GLU A 189     -16.422  12.367   0.197  1.00 91.69           C  
ATOM   1475  CD  GLU A 189     -15.914  11.336  -0.793  1.00 91.69           C  
ATOM   1476  OE1 GLU A 189     -16.734  10.742  -1.530  1.00 91.69           O  
ATOM   1477  OE2 GLU A 189     -14.680  11.109  -0.833  1.00 91.69           O  
ATOM   1478  N   VAL A 190     -17.016  12.195   4.730  1.00 94.44           N  
ATOM   1479  CA  VAL A 190     -16.844  11.742   6.105  1.00 94.44           C  
ATOM   1480  C   VAL A 190     -17.016  10.227   6.176  1.00 94.44           C  
ATOM   1481  CB  VAL A 190     -17.828  12.438   7.066  1.00 94.44           C  
ATOM   1482  O   VAL A 190     -18.000   9.680   5.684  1.00 94.44           O  
ATOM   1483  CG1 VAL A 190     -17.766  11.805   8.453  1.00 94.44           C  
ATOM   1484  CG2 VAL A 190     -17.547  13.930   7.145  1.00 94.44           C  
ATOM   1485  N   LEU A 191     -15.969   9.594   6.707  1.00 95.06           N  
ATOM   1486  CA  LEU A 191     -16.016   8.148   6.922  1.00 95.06           C  
ATOM   1487  C   LEU A 191     -16.656   7.820   8.266  1.00 95.06           C  
ATOM   1488  CB  LEU A 191     -14.609   7.547   6.852  1.00 95.06           C  
ATOM   1489  O   LEU A 191     -16.172   8.258   9.312  1.00 95.06           O  
ATOM   1490  CG  LEU A 191     -14.492   6.055   7.160  1.00 95.06           C  
ATOM   1491  CD1 LEU A 191     -15.203   5.234   6.090  1.00 95.06           C  
ATOM   1492  CD2 LEU A 191     -13.031   5.645   7.277  1.00 95.06           C  
ATOM   1493  N   VAL A 192     -17.719   7.039   8.258  1.00 95.69           N  
ATOM   1494  CA  VAL A 192     -18.438   6.641   9.469  1.00 95.69           C  
ATOM   1495  C   VAL A 192     -18.406   5.121   9.609  1.00 95.69           C  
ATOM   1496  CB  VAL A 192     -19.906   7.145   9.453  1.00 95.69           C  
ATOM   1497  O   VAL A 192     -18.812   4.398   8.695  1.00 95.69           O  
ATOM   1498  CG1 VAL A 192     -20.625   6.719  10.727  1.00 95.69           C  
ATOM   1499  CG2 VAL A 192     -19.938   8.664   9.289  1.00 95.69           C  
ATOM   1500  N   LEU A 193     -17.875   4.703  10.773  1.00 96.44           N  
ATOM   1501  CA  LEU A 193     -17.812   3.271  11.055  1.00 96.44           C  
ATOM   1502  C   LEU A 193     -18.953   2.846  11.977  1.00 96.44           C  
ATOM   1503  CB  LEU A 193     -16.469   2.912  11.688  1.00 96.44           C  
ATOM   1504  O   LEU A 193     -19.297   3.564  12.922  1.00 96.44           O  
ATOM   1505  CG  LEU A 193     -15.219   3.252  10.867  1.00 96.44           C  
ATOM   1506  CD1 LEU A 193     -13.977   3.205  11.742  1.00 96.44           C  
ATOM   1507  CD2 LEU A 193     -15.086   2.299   9.680  1.00 96.44           C  
ATOM   1508  N   TRP A 194     -19.484   1.633  11.773  1.00 96.56           N  
ATOM   1509  CA  TRP A 194     -20.547   1.091  12.617  1.00 96.56           C  
ATOM   1510  C   TRP A 194     -20.578  -0.431  12.531  1.00 96.56           C  
ATOM   1511  CB  TRP A 194     -21.906   1.674  12.219  1.00 96.56           C  
ATOM   1512  O   TRP A 194     -19.859  -1.032  11.727  1.00 96.56           O  
ATOM   1513  CG  TRP A 194     -22.266   1.456  10.781  1.00 96.56           C  
ATOM   1514  CD1 TRP A 194     -21.859   2.207   9.711  1.00 96.56           C  
ATOM   1515  CD2 TRP A 194     -23.094   0.419  10.250  1.00 96.56           C  
ATOM   1516  CE2 TRP A 194     -23.156   0.601   8.852  1.00 96.56           C  
ATOM   1517  CE3 TRP A 194     -23.797  -0.649  10.828  1.00 96.56           C  
ATOM   1518  NE1 TRP A 194     -22.391   1.697   8.547  1.00 96.56           N  
ATOM   1519  CH2 TRP A 194     -24.562  -1.282   8.609  1.00 96.56           C  
ATOM   1520  CZ2 TRP A 194     -23.891  -0.246   8.016  1.00 96.56           C  
ATOM   1521  CZ3 TRP A 194     -24.531  -1.491  10.000  1.00 96.56           C  
ATOM   1522  N   GLY A 195     -21.453  -1.029  13.359  1.00 96.75           N  
ATOM   1523  CA  GLY A 195     -21.453  -2.484  13.352  1.00 96.75           C  
ATOM   1524  C   GLY A 195     -22.750  -3.082  13.844  1.00 96.75           C  
ATOM   1525  O   GLY A 195     -23.625  -2.363  14.328  1.00 96.75           O  
ATOM   1526  N   ILE A 196     -22.797  -4.414  13.727  1.00 97.25           N  
ATOM   1527  CA  ILE A 196     -23.953  -5.180  14.180  1.00 97.25           C  
ATOM   1528  C   ILE A 196     -23.500  -6.328  15.078  1.00 97.25           C  
ATOM   1529  CB  ILE A 196     -24.781  -5.723  12.992  1.00 97.25           C  
ATOM   1530  O   ILE A 196     -22.656  -7.141  14.672  1.00 97.25           O  
ATOM   1531  CG1 ILE A 196     -25.219  -4.570  12.086  1.00 97.25           C  
ATOM   1532  CG2 ILE A 196     -25.984  -6.523  13.492  1.00 97.25           C  
ATOM   1533  CD1 ILE A 196     -25.906  -5.027  10.797  1.00 97.25           C  
ATOM   1534  N   HIS A 197     -24.047  -6.332  16.234  1.00 97.00           N  
ATOM   1535  CA  HIS A 197     -23.719  -7.410  17.172  1.00 97.00           C  
ATOM   1536  C   HIS A 197     -24.594  -8.625  16.938  1.00 97.00           C  
ATOM   1537  CB  HIS A 197     -23.859  -6.930  18.609  1.00 97.00           C  
ATOM   1538  O   HIS A 197     -25.828  -8.508  16.844  1.00 97.00           O  
ATOM   1539  CG  HIS A 197     -23.500  -7.973  19.625  1.00 97.00           C  
ATOM   1540  CD2 HIS A 197     -22.375  -8.711  19.781  1.00 97.00           C  
ATOM   1541  ND1 HIS A 197     -24.359  -8.352  20.625  1.00 97.00           N  
ATOM   1542  CE1 HIS A 197     -23.781  -9.289  21.375  1.00 97.00           C  
ATOM   1543  NE2 HIS A 197     -22.578  -9.523  20.875  1.00 97.00           N  
ATOM   1544  N   HIS A 198     -23.953  -9.789  16.828  1.00 96.44           N  
ATOM   1545  CA  HIS A 198     -24.641 -11.062  16.656  1.00 96.44           C  
ATOM   1546  C   HIS A 198     -24.484 -11.945  17.891  1.00 96.44           C  
ATOM   1547  CB  HIS A 198     -24.109 -11.789  15.422  1.00 96.44           C  
ATOM   1548  O   HIS A 198     -23.469 -12.602  18.062  1.00 96.44           O  
ATOM   1549  CG  HIS A 198     -24.188 -10.977  14.164  1.00 96.44           C  
ATOM   1550  CD2 HIS A 198     -23.234 -10.289  13.492  1.00 96.44           C  
ATOM   1551  ND1 HIS A 198     -25.359 -10.812  13.461  1.00 96.44           N  
ATOM   1552  CE1 HIS A 198     -25.125 -10.047  12.406  1.00 96.44           C  
ATOM   1553  NE2 HIS A 198     -23.844  -9.719  12.406  1.00 96.44           N  
ATOM   1554  N   PRO A 199     -25.516 -11.969  18.703  1.00 95.44           N  
ATOM   1555  CA  PRO A 199     -25.438 -12.742  19.953  1.00 95.44           C  
ATOM   1556  C   PRO A 199     -25.453 -14.250  19.719  1.00 95.44           C  
ATOM   1557  CB  PRO A 199     -26.672 -12.289  20.734  1.00 95.44           C  
ATOM   1558  O   PRO A 199     -26.031 -14.711  18.734  1.00 95.44           O  
ATOM   1559  CG  PRO A 199     -27.047 -10.977  20.125  1.00 95.44           C  
ATOM   1560  CD  PRO A 199     -26.656 -10.992  18.672  1.00 95.44           C  
ATOM   1561  N   PRO A 200     -24.969 -15.000  20.688  1.00 95.00           N  
ATOM   1562  CA  PRO A 200     -24.859 -16.453  20.547  1.00 95.00           C  
ATOM   1563  C   PRO A 200     -26.172 -17.172  20.812  1.00 95.00           C  
ATOM   1564  CB  PRO A 200     -23.797 -16.828  21.578  1.00 95.00           C  
ATOM   1565  O   PRO A 200     -26.375 -18.297  20.328  1.00 95.00           O  
ATOM   1566  CG  PRO A 200     -23.875 -15.750  22.625  1.00 95.00           C  
ATOM   1567  CD  PRO A 200     -24.234 -14.461  21.938  1.00 95.00           C  
ATOM   1568  N   THR A 201     -27.062 -16.562  21.641  1.00 95.69           N  
ATOM   1569  CA  THR A 201     -28.344 -17.172  21.984  1.00 95.69           C  
ATOM   1570  C   THR A 201     -29.453 -16.125  22.047  1.00 95.69           C  
ATOM   1571  CB  THR A 201     -28.266 -17.922  23.328  1.00 95.69           C  
ATOM   1572  O   THR A 201     -29.172 -14.930  22.203  1.00 95.69           O  
ATOM   1573  CG2 THR A 201     -27.094 -18.875  23.359  1.00 95.69           C  
ATOM   1574  OG1 THR A 201     -28.109 -16.969  24.391  1.00 95.69           O  
ATOM   1575  N   ILE A 202     -30.641 -16.578  21.969  1.00 95.25           N  
ATOM   1576  CA  ILE A 202     -31.797 -15.703  22.062  1.00 95.25           C  
ATOM   1577  C   ILE A 202     -31.875 -15.086  23.453  1.00 95.25           C  
ATOM   1578  CB  ILE A 202     -33.094 -16.469  21.734  1.00 95.25           C  
ATOM   1579  O   ILE A 202     -32.312 -13.945  23.609  1.00 95.25           O  
ATOM   1580  CG1 ILE A 202     -34.250 -15.477  21.531  1.00 95.25           C  
ATOM   1581  CG2 ILE A 202     -33.438 -17.453  22.859  1.00 95.25           C  
ATOM   1582  CD1 ILE A 202     -34.156 -14.664  20.250  1.00 95.25           C  
ATOM   1583  N   THR A 203     -31.438 -15.820  24.469  1.00 95.50           N  
ATOM   1584  CA  THR A 203     -31.391 -15.312  25.844  1.00 95.50           C  
ATOM   1585  C   THR A 203     -30.438 -14.117  25.938  1.00 95.50           C  
ATOM   1586  CB  THR A 203     -30.938 -16.406  26.828  1.00 95.50           C  
ATOM   1587  O   THR A 203     -30.766 -13.117  26.578  1.00 95.50           O  
ATOM   1588  CG2 THR A 203     -30.906 -15.891  28.250  1.00 95.50           C  
ATOM   1589  OG1 THR A 203     -31.844 -17.516  26.750  1.00 95.50           O  
ATOM   1590  N   ASP A 204     -29.266 -14.211  25.406  1.00 94.19           N  
ATOM   1591  CA  ASP A 204     -28.297 -13.117  25.375  1.00 94.19           C  
ATOM   1592  C   ASP A 204     -28.859 -11.906  24.625  1.00 94.19           C  
ATOM   1593  CB  ASP A 204     -26.984 -13.578  24.719  1.00 94.19           C  
ATOM   1594  O   ASP A 204     -28.641 -10.766  25.047  1.00 94.19           O  
ATOM   1595  CG  ASP A 204     -26.203 -14.547  25.594  1.00 94.19           C  
ATOM   1596  OD1 ASP A 204     -26.297 -14.469  26.828  1.00 94.19           O  
ATOM   1597  OD2 ASP A 204     -25.469 -15.391  25.031  1.00 94.19           O  
ATOM   1598  N   GLN A 205     -29.547 -12.133  23.562  1.00 95.31           N  
ATOM   1599  CA  GLN A 205     -30.188 -11.086  22.781  1.00 95.31           C  
ATOM   1600  C   GLN A 205     -31.203 -10.312  23.625  1.00 95.31           C  
ATOM   1601  CB  GLN A 205     -30.891 -11.680  21.547  1.00 95.31           C  
ATOM   1602  O   GLN A 205     -31.172  -9.078  23.656  1.00 95.31           O  
ATOM   1603  CG  GLN A 205     -31.719 -10.672  20.766  1.00 95.31           C  
ATOM   1604  CD  GLN A 205     -30.875  -9.758  19.906  1.00 95.31           C  
ATOM   1605  NE2 GLN A 205     -31.438  -8.633  19.500  1.00 95.31           N  
ATOM   1606  OE1 GLN A 205     -29.703 -10.055  19.609  1.00 95.31           O  
ATOM   1607  N   GLU A 206     -32.062 -11.000  24.266  1.00 95.50           N  
ATOM   1608  CA  GLU A 206     -33.125 -10.398  25.094  1.00 95.50           C  
ATOM   1609  C   GLU A 206     -32.500  -9.703  26.312  1.00 95.50           C  
ATOM   1610  CB  GLU A 206     -34.125 -11.445  25.531  1.00 95.50           C  
ATOM   1611  O   GLU A 206     -33.000  -8.664  26.750  1.00 95.50           O  
ATOM   1612  CG  GLU A 206     -35.031 -11.922  24.406  1.00 95.50           C  
ATOM   1613  CD  GLU A 206     -36.031 -12.992  24.844  1.00 95.50           C  
ATOM   1614  OE1 GLU A 206     -37.031 -13.227  24.125  1.00 95.50           O  
ATOM   1615  OE2 GLU A 206     -35.812 -13.594  25.922  1.00 95.50           O  
ATOM   1616  N   SER A 207     -31.484 -10.281  26.844  1.00 94.50           N  
ATOM   1617  CA  SER A 207     -30.828  -9.719  28.016  1.00 94.50           C  
ATOM   1618  C   SER A 207     -30.125  -8.406  27.688  1.00 94.50           C  
ATOM   1619  CB  SER A 207     -29.828 -10.711  28.594  1.00 94.50           C  
ATOM   1620  O   SER A 207     -30.141  -7.469  28.484  1.00 94.50           O  
ATOM   1621  OG  SER A 207     -29.109 -10.133  29.672  1.00 94.50           O  
ATOM   1622  N   LEU A 208     -29.562  -8.359  26.547  1.00 94.56           N  
ATOM   1623  CA  LEU A 208     -28.781  -7.195  26.156  1.00 94.56           C  
ATOM   1624  C   LEU A 208     -29.672  -6.121  25.531  1.00 94.56           C  
ATOM   1625  CB  LEU A 208     -27.672  -7.594  25.172  1.00 94.56           C  
ATOM   1626  O   LEU A 208     -29.484  -4.930  25.797  1.00 94.56           O  
ATOM   1627  CG  LEU A 208     -26.500  -8.391  25.734  1.00 94.56           C  
ATOM   1628  CD1 LEU A 208     -25.656  -8.961  24.609  1.00 94.56           C  
ATOM   1629  CD2 LEU A 208     -25.656  -7.512  26.656  1.00 94.56           C  
ATOM   1630  N   TYR A 209     -30.750  -6.523  24.781  1.00 95.31           N  
ATOM   1631  CA  TYR A 209     -31.469  -5.543  23.969  1.00 95.31           C  
ATOM   1632  C   TYR A 209     -32.969  -5.559  24.281  1.00 95.31           C  
ATOM   1633  CB  TYR A 209     -31.234  -5.809  22.484  1.00 95.31           C  
ATOM   1634  O   TYR A 209     -33.719  -4.754  23.734  1.00 95.31           O  
ATOM   1635  CG  TYR A 209     -29.781  -5.852  22.094  1.00 95.31           C  
ATOM   1636  CD1 TYR A 209     -28.969  -4.723  22.219  1.00 95.31           C  
ATOM   1637  CD2 TYR A 209     -29.203  -7.016  21.594  1.00 95.31           C  
ATOM   1638  CE1 TYR A 209     -27.625  -4.758  21.859  1.00 95.31           C  
ATOM   1639  CE2 TYR A 209     -27.875  -7.062  21.219  1.00 95.31           C  
ATOM   1640  OH  TYR A 209     -25.766  -5.965  21.000  1.00 95.31           O  
ATOM   1641  CZ  TYR A 209     -27.094  -5.926  21.359  1.00 95.31           C  
ATOM   1642  N   GLN A 210     -33.469  -6.531  25.125  1.00 94.75           N  
ATOM   1643  CA  GLN A 210     -34.844  -6.656  25.578  1.00 94.75           C  
ATOM   1644  C   GLN A 210     -35.781  -6.906  24.406  1.00 94.75           C  
ATOM   1645  CB  GLN A 210     -35.281  -5.406  26.344  1.00 94.75           C  
ATOM   1646  O   GLN A 210     -36.969  -6.559  24.453  1.00 94.75           O  
ATOM   1647  CG  GLN A 210     -34.500  -5.152  27.609  1.00 94.75           C  
ATOM   1648  CD  GLN A 210     -34.625  -6.273  28.625  1.00 94.75           C  
ATOM   1649  NE2 GLN A 210     -33.500  -6.695  29.188  1.00 94.75           N  
ATOM   1650  OE1 GLN A 210     -35.719  -6.758  28.891  1.00 94.75           O  
ATOM   1651  N   ASN A 211     -35.156  -7.246  23.250  1.00 92.88           N  
ATOM   1652  CA  ASN A 211     -35.906  -7.523  22.031  1.00 92.88           C  
ATOM   1653  C   ASN A 211     -35.406  -8.789  21.344  1.00 92.88           C  
ATOM   1654  CB  ASN A 211     -35.812  -6.336  21.078  1.00 92.88           C  
ATOM   1655  O   ASN A 211     -34.250  -8.852  20.906  1.00 92.88           O  
ATOM   1656  CG  ASN A 211     -36.812  -6.430  19.938  1.00 92.88           C  
ATOM   1657  ND2 ASN A 211     -37.125  -5.293  19.328  1.00 92.88           N  
ATOM   1658  OD1 ASN A 211     -37.312  -7.516  19.609  1.00 92.88           O  
ATOM   1659  N   ALA A 212     -36.281  -9.797  21.188  1.00 91.25           N  
ATOM   1660  CA  ALA A 212     -35.938 -11.086  20.609  1.00 91.25           C  
ATOM   1661  C   ALA A 212     -35.781 -10.977  19.094  1.00 91.25           C  
ATOM   1662  CB  ALA A 212     -36.969 -12.148  20.969  1.00 91.25           C  
ATOM   1663  O   ALA A 212     -35.000 -11.695  18.484  1.00 91.25           O  
ATOM   1664  N   ASP A 213     -36.562 -10.016  18.484  1.00 91.81           N  
ATOM   1665  CA  ASP A 213     -36.562  -9.797  17.047  1.00 91.81           C  
ATOM   1666  C   ASP A 213     -36.094  -8.383  16.703  1.00 91.81           C  
ATOM   1667  CB  ASP A 213     -37.938 -10.055  16.469  1.00 91.81           C  
ATOM   1668  O   ASP A 213     -36.875  -7.559  16.250  1.00 91.81           O  
ATOM   1669  CG  ASP A 213     -37.938 -10.203  14.953  1.00 91.81           C  
ATOM   1670  OD1 ASP A 213     -36.844 -10.367  14.359  1.00 91.81           O  
ATOM   1671  OD2 ASP A 213     -39.031 -10.156  14.344  1.00 91.81           O  
ATOM   1672  N   ALA A 214     -34.812  -8.078  16.844  1.00 94.88           N  
ATOM   1673  CA  ALA A 214     -34.250  -6.742  16.688  1.00 94.88           C  
ATOM   1674  C   ALA A 214     -33.750  -6.523  15.258  1.00 94.88           C  
ATOM   1675  CB  ALA A 214     -33.125  -6.512  17.688  1.00 94.88           C  
ATOM   1676  O   ALA A 214     -33.469  -7.484  14.547  1.00 94.88           O  
ATOM   1677  N   TYR A 215     -33.719  -5.273  14.906  1.00 96.38           N  
ATOM   1678  CA  TYR A 215     -33.188  -4.910  13.602  1.00 96.38           C  
ATOM   1679  C   TYR A 215     -32.375  -3.623  13.680  1.00 96.38           C  
ATOM   1680  CB  TYR A 215     -34.312  -4.750  12.578  1.00 96.38           C  
ATOM   1681  O   TYR A 215     -32.531  -2.846  14.625  1.00 96.38           O  
ATOM   1682  CG  TYR A 215     -35.156  -3.516  12.781  1.00 96.38           C  
ATOM   1683  CD1 TYR A 215     -36.312  -3.559  13.562  1.00 96.38           C  
ATOM   1684  CD2 TYR A 215     -34.812  -2.303  12.203  1.00 96.38           C  
ATOM   1685  CE1 TYR A 215     -37.094  -2.422  13.758  1.00 96.38           C  
ATOM   1686  CE2 TYR A 215     -35.562  -1.160  12.391  1.00 96.38           C  
ATOM   1687  OH  TYR A 215     -37.469  -0.102  13.359  1.00 96.38           O  
ATOM   1688  CZ  TYR A 215     -36.719  -1.229  13.172  1.00 96.38           C  
ATOM   1689  N   VAL A 216     -31.531  -3.482  12.648  1.00 97.06           N  
ATOM   1690  CA  VAL A 216     -30.766  -2.248  12.484  1.00 97.06           C  
ATOM   1691  C   VAL A 216     -30.953  -1.712  11.070  1.00 97.06           C  
ATOM   1692  CB  VAL A 216     -29.266  -2.463  12.789  1.00 97.06           C  
ATOM   1693  O   VAL A 216     -30.734  -2.434  10.094  1.00 97.06           O  
ATOM   1694  CG1 VAL A 216     -28.484  -1.168  12.586  1.00 97.06           C  
ATOM   1695  CG2 VAL A 216     -29.078  -2.982  14.219  1.00 97.06           C  
ATOM   1696  N   PHE A 217     -31.391  -0.472  11.078  1.00 97.06           N  
ATOM   1697  CA  PHE A 217     -31.531   0.199   9.797  1.00 97.06           C  
ATOM   1698  C   PHE A 217     -30.516   1.321   9.656  1.00 97.06           C  
ATOM   1699  CB  PHE A 217     -32.938   0.757   9.625  1.00 97.06           C  
ATOM   1700  O   PHE A 217     -30.359   2.141  10.562  1.00 97.06           O  
ATOM   1701  CG  PHE A 217     -33.125   1.602   8.398  1.00 97.06           C  
ATOM   1702  CD1 PHE A 217     -32.969   2.982   8.453  1.00 97.06           C  
ATOM   1703  CD2 PHE A 217     -33.438   1.016   7.180  1.00 97.06           C  
ATOM   1704  CE1 PHE A 217     -33.156   3.766   7.316  1.00 97.06           C  
ATOM   1705  CE2 PHE A 217     -33.625   1.793   6.035  1.00 97.06           C  
ATOM   1706  CZ  PHE A 217     -33.469   3.168   6.105  1.00 97.06           C  
ATOM   1707  N   VAL A 218     -29.812   1.323   8.500  1.00 95.81           N  
ATOM   1708  CA  VAL A 218     -28.875   2.393   8.164  1.00 95.81           C  
ATOM   1709  C   VAL A 218     -29.219   2.969   6.793  1.00 95.81           C  
ATOM   1710  CB  VAL A 218     -27.406   1.895   8.188  1.00 95.81           C  
ATOM   1711  O   VAL A 218     -29.391   2.225   5.828  1.00 95.81           O  
ATOM   1712  CG1 VAL A 218     -26.438   3.047   7.922  1.00 95.81           C  
ATOM   1713  CG2 VAL A 218     -27.094   1.225   9.523  1.00 95.81           C  
ATOM   1714  N   GLY A 219     -29.297   4.270   6.770  1.00 93.44           N  
ATOM   1715  CA  GLY A 219     -29.688   4.844   5.488  1.00 93.44           C  
ATOM   1716  C   GLY A 219     -29.000   6.168   5.199  1.00 93.44           C  
ATOM   1717  O   GLY A 219     -28.797   6.977   6.109  1.00 93.44           O  
ATOM   1718  N   THR A 220     -28.562   6.266   3.906  1.00 93.00           N  
ATOM   1719  CA  THR A 220     -28.125   7.523   3.311  1.00 93.00           C  
ATOM   1720  C   THR A 220     -28.938   7.848   2.066  1.00 93.00           C  
ATOM   1721  CB  THR A 220     -26.625   7.477   2.945  1.00 93.00           C  
ATOM   1722  O   THR A 220     -29.859   7.109   1.715  1.00 93.00           O  
ATOM   1723  CG2 THR A 220     -25.781   6.953   4.109  1.00 93.00           C  
ATOM   1724  OG1 THR A 220     -26.438   6.613   1.815  1.00 93.00           O  
ATOM   1725  N   SER A 221     -28.703   8.914   1.427  1.00 89.12           N  
ATOM   1726  CA  SER A 221     -29.406   9.258   0.197  1.00 89.12           C  
ATOM   1727  C   SER A 221     -29.219   8.188  -0.871  1.00 89.12           C  
ATOM   1728  CB  SER A 221     -28.922  10.609  -0.335  1.00 89.12           C  
ATOM   1729  O   SER A 221     -30.125   7.961  -1.690  1.00 89.12           O  
ATOM   1730  OG  SER A 221     -27.531  10.578  -0.572  1.00 89.12           O  
ATOM   1731  N   ARG A 222     -28.156   7.414  -0.807  1.00 84.94           N  
ATOM   1732  CA  ARG A 222     -27.781   6.477  -1.861  1.00 84.94           C  
ATOM   1733  C   ARG A 222     -27.844   5.035  -1.356  1.00 84.94           C  
ATOM   1734  CB  ARG A 222     -26.391   6.789  -2.400  1.00 84.94           C  
ATOM   1735  O   ARG A 222     -27.781   4.094  -2.148  1.00 84.94           O  
ATOM   1736  CG  ARG A 222     -26.297   8.133  -3.113  1.00 84.94           C  
ATOM   1737  CD  ARG A 222     -24.906   8.359  -3.703  1.00 84.94           C  
ATOM   1738  NE  ARG A 222     -24.797   9.664  -4.348  1.00 84.94           N  
ATOM   1739  NH1 ARG A 222     -22.641   9.352  -5.086  1.00 84.94           N  
ATOM   1740  NH2 ARG A 222     -23.734  11.312  -5.543  1.00 84.94           N  
ATOM   1741  CZ  ARG A 222     -23.734  10.102  -4.992  1.00 84.94           C  
ATOM   1742  N   TYR A 223     -27.969   4.895  -0.094  1.00 86.25           N  
ATOM   1743  CA  TYR A 223     -27.891   3.562   0.498  1.00 86.25           C  
ATOM   1744  C   TYR A 223     -28.906   3.414   1.633  1.00 86.25           C  
ATOM   1745  CB  TYR A 223     -26.484   3.279   1.014  1.00 86.25           C  
ATOM   1746  O   TYR A 223     -29.031   4.301   2.482  1.00 86.25           O  
ATOM   1747  CG  TYR A 223     -26.344   1.946   1.709  1.00 86.25           C  
ATOM   1748  CD1 TYR A 223     -26.406   1.854   3.098  1.00 86.25           C  
ATOM   1749  CD2 TYR A 223     -26.156   0.777   0.978  1.00 86.25           C  
ATOM   1750  CE1 TYR A 223     -26.266   0.627   3.742  1.00 86.25           C  
ATOM   1751  CE2 TYR A 223     -26.031  -0.454   1.612  1.00 86.25           C  
ATOM   1752  OH  TYR A 223     -25.969  -1.735   3.625  1.00 86.25           O  
ATOM   1753  CZ  TYR A 223     -26.094  -0.519   2.992  1.00 86.25           C  
ATOM   1754  N   SER A 224     -29.688   2.402   1.533  1.00 91.69           N  
ATOM   1755  CA  SER A 224     -30.609   2.064   2.605  1.00 91.69           C  
ATOM   1756  C   SER A 224     -30.734   0.554   2.781  1.00 91.69           C  
ATOM   1757  CB  SER A 224     -32.000   2.660   2.326  1.00 91.69           C  
ATOM   1758  O   SER A 224     -31.094  -0.160   1.842  1.00 91.69           O  
ATOM   1759  OG  SER A 224     -32.906   2.363   3.381  1.00 91.69           O  
ATOM   1760  N   LYS A 225     -30.391   0.114   3.982  1.00 94.12           N  
ATOM   1761  CA  LYS A 225     -30.422  -1.325   4.223  1.00 94.12           C  
ATOM   1762  C   LYS A 225     -30.875  -1.636   5.645  1.00 94.12           C  
ATOM   1763  CB  LYS A 225     -29.047  -1.942   3.965  1.00 94.12           C  
ATOM   1764  O   LYS A 225     -30.516  -0.927   6.586  1.00 94.12           O  
ATOM   1765  CG  LYS A 225     -29.062  -3.461   3.879  1.00 94.12           C  
ATOM   1766  CD  LYS A 225     -27.703  -4.004   3.416  1.00 94.12           C  
ATOM   1767  CE  LYS A 225     -27.734  -5.520   3.270  1.00 94.12           C  
ATOM   1768  NZ  LYS A 225     -26.422  -6.051   2.797  1.00 94.12           N  
ATOM   1769  N   LYS A 226     -31.672  -2.637   5.723  1.00 95.44           N  
ATOM   1770  CA  LYS A 226     -32.094  -3.176   7.016  1.00 95.44           C  
ATOM   1771  C   LYS A 226     -31.359  -4.473   7.336  1.00 95.44           C  
ATOM   1772  CB  LYS A 226     -33.594  -3.410   7.039  1.00 95.44           C  
ATOM   1773  O   LYS A 226     -31.281  -5.375   6.496  1.00 95.44           O  
ATOM   1774  CG  LYS A 226     -34.156  -3.760   8.414  1.00 95.44           C  
ATOM   1775  CD  LYS A 226     -35.688  -3.881   8.391  1.00 95.44           C  
ATOM   1776  CE  LYS A 226     -36.219  -4.230   9.766  1.00 95.44           C  
ATOM   1777  NZ  LYS A 226     -37.719  -4.301   9.758  1.00 95.44           N  
ATOM   1778  N   PHE A 227     -30.844  -4.594   8.570  1.00 96.06           N  
ATOM   1779  CA  PHE A 227     -30.047  -5.746   8.984  1.00 96.06           C  
ATOM   1780  C   PHE A 227     -30.734  -6.492  10.125  1.00 96.06           C  
ATOM   1781  CB  PHE A 227     -28.641  -5.312   9.414  1.00 96.06           C  
ATOM   1782  O   PHE A 227     -31.203  -5.879  11.078  1.00 96.06           O  
ATOM   1783  CG  PHE A 227     -27.859  -4.637   8.320  1.00 96.06           C  
ATOM   1784  CD1 PHE A 227     -27.031  -5.375   7.473  1.00 96.06           C  
ATOM   1785  CD2 PHE A 227     -27.938  -3.262   8.141  1.00 96.06           C  
ATOM   1786  CE1 PHE A 227     -26.312  -4.750   6.465  1.00 96.06           C  
ATOM   1787  CE2 PHE A 227     -27.219  -2.631   7.133  1.00 96.06           C  
ATOM   1788  CZ  PHE A 227     -26.406  -3.377   6.297  1.00 96.06           C  
ATOM   1789  N   LYS A 228     -30.703  -7.766   9.961  1.00 95.62           N  
ATOM   1790  CA  LYS A 228     -31.172  -8.633  11.039  1.00 95.62           C  
ATOM   1791  C   LYS A 228     -30.016  -9.430  11.641  1.00 95.62           C  
ATOM   1792  CB  LYS A 228     -32.250  -9.594  10.531  1.00 95.62           C  
ATOM   1793  O   LYS A 228     -29.219 -10.039  10.914  1.00 95.62           O  
ATOM   1794  CG  LYS A 228     -33.562  -8.922  10.227  1.00 95.62           C  
ATOM   1795  CD  LYS A 228     -34.656  -9.945   9.906  1.00 95.62           C  
ATOM   1796  CE  LYS A 228     -36.000  -9.273   9.602  1.00 95.62           C  
ATOM   1797  NZ  LYS A 228     -37.062 -10.266   9.281  1.00 95.62           N  
ATOM   1798  N   PRO A 229     -29.906  -9.375  13.016  1.00 95.06           N  
ATOM   1799  CA  PRO A 229     -28.797 -10.102  13.633  1.00 95.06           C  
ATOM   1800  C   PRO A 229     -28.922 -11.617  13.484  1.00 95.06           C  
ATOM   1801  CB  PRO A 229     -28.875  -9.695  15.102  1.00 95.06           C  
ATOM   1802  O   PRO A 229     -30.031 -12.141  13.430  1.00 95.06           O  
ATOM   1803  CG  PRO A 229     -30.297  -9.312  15.320  1.00 95.06           C  
ATOM   1804  CD  PRO A 229     -30.828  -8.727  14.047  1.00 95.06           C  
ATOM   1805  N   GLU A 230     -27.828 -12.281  13.336  1.00 94.56           N  
ATOM   1806  CA  GLU A 230     -27.781 -13.734  13.281  1.00 94.56           C  
ATOM   1807  C   GLU A 230     -27.516 -14.328  14.664  1.00 94.56           C  
ATOM   1808  CB  GLU A 230     -26.703 -14.203  12.297  1.00 94.56           C  
ATOM   1809  O   GLU A 230     -26.406 -14.250  15.180  1.00 94.56           O  
ATOM   1810  CG  GLU A 230     -26.969 -13.797  10.859  1.00 94.56           C  
ATOM   1811  CD  GLU A 230     -25.859 -14.219   9.898  1.00 94.56           C  
ATOM   1812  OE1 GLU A 230     -25.922 -13.852   8.703  1.00 94.56           O  
ATOM   1813  OE2 GLU A 230     -24.938 -14.922  10.352  1.00 94.56           O  
ATOM   1814  N   ILE A 231     -28.547 -14.953  15.156  1.00 94.31           N  
ATOM   1815  CA  ILE A 231     -28.422 -15.586  16.469  1.00 94.31           C  
ATOM   1816  C   ILE A 231     -28.094 -17.062  16.297  1.00 94.31           C  
ATOM   1817  CB  ILE A 231     -29.719 -15.422  17.297  1.00 94.31           C  
ATOM   1818  O   ILE A 231     -28.922 -17.844  15.828  1.00 94.31           O  
ATOM   1819  CG1 ILE A 231     -30.109 -13.945  17.406  1.00 94.31           C  
ATOM   1820  CG2 ILE A 231     -29.562 -16.062  18.672  1.00 94.31           C  
ATOM   1821  CD1 ILE A 231     -31.469 -13.703  18.016  1.00 94.31           C  
ATOM   1822  N   ALA A 232     -26.891 -17.312  16.672  1.00 93.19           N  
ATOM   1823  CA  ALA A 232     -26.422 -18.688  16.484  1.00 93.19           C  
ATOM   1824  C   ALA A 232     -25.281 -19.031  17.438  1.00 93.19           C  
ATOM   1825  CB  ALA A 232     -25.984 -18.922  15.039  1.00 93.19           C  
ATOM   1826  O   ALA A 232     -24.484 -18.156  17.781  1.00 93.19           O  
ATOM   1827  N   THR A 233     -25.328 -20.281  17.859  1.00 91.56           N  
ATOM   1828  CA  THR A 233     -24.219 -20.766  18.688  1.00 91.56           C  
ATOM   1829  C   THR A 233     -22.953 -20.938  17.844  1.00 91.56           C  
ATOM   1830  CB  THR A 233     -24.578 -22.094  19.359  1.00 91.56           C  
ATOM   1831  O   THR A 233     -23.000 -21.531  16.766  1.00 91.56           O  
ATOM   1832  CG2 THR A 233     -23.500 -22.516  20.359  1.00 91.56           C  
ATOM   1833  OG1 THR A 233     -25.812 -21.953  20.062  1.00 91.56           O  
ATOM   1834  N   ARG A 234     -21.844 -20.422  18.422  1.00 91.19           N  
ATOM   1835  CA  ARG A 234     -20.562 -20.453  17.734  1.00 91.19           C  
ATOM   1836  C   ARG A 234     -19.438 -20.828  18.703  1.00 91.19           C  
ATOM   1837  CB  ARG A 234     -20.266 -19.109  17.062  1.00 91.19           C  
ATOM   1838  O   ARG A 234     -19.562 -20.625  19.906  1.00 91.19           O  
ATOM   1839  CG  ARG A 234     -21.344 -18.656  16.094  1.00 91.19           C  
ATOM   1840  CD  ARG A 234     -21.062 -17.266  15.562  1.00 91.19           C  
ATOM   1841  NE  ARG A 234     -22.141 -16.797  14.672  1.00 91.19           N  
ATOM   1842  NH1 ARG A 234     -23.531 -16.109  16.375  1.00 91.19           N  
ATOM   1843  NH2 ARG A 234     -24.188 -15.875  14.195  1.00 91.19           N  
ATOM   1844  CZ  ARG A 234     -23.281 -16.266  15.086  1.00 91.19           C  
ATOM   1845  N   PRO A 235     -18.359 -21.266  18.125  1.00 91.56           N  
ATOM   1846  CA  PRO A 235     -17.188 -21.484  18.984  1.00 91.56           C  
ATOM   1847  C   PRO A 235     -16.625 -20.188  19.562  1.00 91.56           C  
ATOM   1848  CB  PRO A 235     -16.172 -22.125  18.031  1.00 91.56           C  
ATOM   1849  O   PRO A 235     -16.688 -19.141  18.906  1.00 91.56           O  
ATOM   1850  CG  PRO A 235     -16.984 -22.672  16.906  1.00 91.56           C  
ATOM   1851  CD  PRO A 235     -18.203 -21.812  16.750  1.00 91.56           C  
ATOM   1852  N   LYS A 236     -16.156 -20.250  20.688  1.00 91.44           N  
ATOM   1853  CA  LYS A 236     -15.594 -19.062  21.344  1.00 91.44           C  
ATOM   1854  C   LYS A 236     -14.258 -18.672  20.734  1.00 91.44           C  
ATOM   1855  CB  LYS A 236     -15.430 -19.312  22.844  1.00 91.44           C  
ATOM   1856  O   LYS A 236     -13.391 -19.531  20.516  1.00 91.44           O  
ATOM   1857  CG  LYS A 236     -16.750 -19.422  23.609  1.00 91.44           C  
ATOM   1858  CD  LYS A 236     -16.516 -19.562  25.109  1.00 91.44           C  
ATOM   1859  CE  LYS A 236     -17.828 -19.656  25.859  1.00 91.44           C  
ATOM   1860  NZ  LYS A 236     -17.609 -19.797  27.328  1.00 91.44           N  
ATOM   1861  N   VAL A 237     -14.211 -17.516  20.391  1.00 89.06           N  
ATOM   1862  CA  VAL A 237     -12.984 -16.875  19.922  1.00 89.06           C  
ATOM   1863  C   VAL A 237     -12.617 -15.727  20.859  1.00 89.06           C  
ATOM   1864  CB  VAL A 237     -13.117 -16.375  18.469  1.00 89.06           C  
ATOM   1865  O   VAL A 237     -13.422 -14.820  21.078  1.00 89.06           O  
ATOM   1866  CG1 VAL A 237     -11.812 -15.727  18.000  1.00 89.06           C  
ATOM   1867  CG2 VAL A 237     -13.516 -17.516  17.547  1.00 89.06           C  
ATOM   1868  N   ARG A 238     -11.453 -15.867  21.516  1.00 88.12           N  
ATOM   1869  CA  ARG A 238     -11.023 -14.883  22.516  1.00 88.12           C  
ATOM   1870  C   ARG A 238     -12.062 -14.734  23.625  1.00 88.12           C  
ATOM   1871  CB  ARG A 238     -10.773 -13.531  21.844  1.00 88.12           C  
ATOM   1872  O   ARG A 238     -12.375 -13.617  24.031  1.00 88.12           O  
ATOM   1873  CG  ARG A 238      -9.602 -13.523  20.875  1.00 88.12           C  
ATOM   1874  CD  ARG A 238      -9.328 -12.133  20.328  1.00 88.12           C  
ATOM   1875  NE  ARG A 238     -10.211 -11.812  19.203  1.00 88.12           N  
ATOM   1876  NH1 ARG A 238      -9.000  -9.984  18.500  1.00 88.12           N  
ATOM   1877  NH2 ARG A 238     -10.906 -10.602  17.375  1.00 88.12           N  
ATOM   1878  CZ  ARG A 238     -10.039 -10.805  18.359  1.00 88.12           C  
ATOM   1879  N   ASP A 239     -12.727 -15.867  23.953  1.00 88.56           N  
ATOM   1880  CA  ASP A 239     -13.664 -16.047  25.062  1.00 88.56           C  
ATOM   1881  C   ASP A 239     -15.000 -15.367  24.750  1.00 88.56           C  
ATOM   1882  CB  ASP A 239     -13.070 -15.477  26.344  1.00 88.56           C  
ATOM   1883  O   ASP A 239     -15.727 -14.984  25.672  1.00 88.56           O  
ATOM   1884  CG  ASP A 239     -11.891 -16.281  26.859  1.00 88.56           C  
ATOM   1885  OD1 ASP A 239     -11.883 -17.516  26.688  1.00 88.56           O  
ATOM   1886  OD2 ASP A 239     -10.969 -15.672  27.438  1.00 88.56           O  
ATOM   1887  N   GLN A 240     -15.219 -15.086  23.422  1.00 91.81           N  
ATOM   1888  CA  GLN A 240     -16.484 -14.508  23.000  1.00 91.81           C  
ATOM   1889  C   GLN A 240     -17.281 -15.484  22.141  1.00 91.81           C  
ATOM   1890  CB  GLN A 240     -16.250 -13.203  22.234  1.00 91.81           C  
ATOM   1891  O   GLN A 240     -16.766 -16.000  21.141  1.00 91.81           O  
ATOM   1892  CG  GLN A 240     -15.617 -12.102  23.062  1.00 91.81           C  
ATOM   1893  CD  GLN A 240     -16.516 -11.625  24.188  1.00 91.81           C  
ATOM   1894  NE2 GLN A 240     -15.922 -11.219  25.297  1.00 91.81           N  
ATOM   1895  OE1 GLN A 240     -17.750 -11.617  24.047  1.00 91.81           O  
ATOM   1896  N   ALA A 241     -18.484 -15.680  22.516  1.00 92.94           N  
ATOM   1897  CA  ALA A 241     -19.359 -16.578  21.781  1.00 92.94           C  
ATOM   1898  C   ALA A 241     -20.172 -15.820  20.734  1.00 92.94           C  
ATOM   1899  CB  ALA A 241     -20.281 -17.344  22.734  1.00 92.94           C  
ATOM   1900  O   ALA A 241     -20.672 -16.422  19.781  1.00 92.94           O  
ATOM   1901  N   GLY A 242     -20.281 -14.523  20.891  1.00 93.88           N  
ATOM   1902  CA  GLY A 242     -20.938 -13.656  19.922  1.00 93.88           C  
ATOM   1903  C   GLY A 242     -20.016 -13.180  18.812  1.00 93.88           C  
ATOM   1904  O   GLY A 242     -18.797 -13.367  18.891  1.00 93.88           O  
ATOM   1905  N   ARG A 243     -20.656 -12.625  17.703  1.00 95.38           N  
ATOM   1906  CA  ARG A 243     -19.906 -12.008  16.625  1.00 95.38           C  
ATOM   1907  C   ARG A 243     -20.375 -10.570  16.391  1.00 95.38           C  
ATOM   1908  CB  ARG A 243     -20.047 -12.820  15.336  1.00 95.38           C  
ATOM   1909  O   ARG A 243     -21.531 -10.234  16.641  1.00 95.38           O  
ATOM   1910  CG  ARG A 243     -19.531 -14.250  15.445  1.00 95.38           C  
ATOM   1911  CD  ARG A 243     -18.031 -14.289  15.609  1.00 95.38           C  
ATOM   1912  NE  ARG A 243     -17.531 -15.656  15.633  1.00 95.38           N  
ATOM   1913  NH1 ARG A 243     -17.828 -15.945  17.906  1.00 95.38           N  
ATOM   1914  NH2 ARG A 243     -16.969 -17.656  16.641  1.00 95.38           N  
ATOM   1915  CZ  ARG A 243     -17.438 -16.406  16.734  1.00 95.38           C  
ATOM   1916  N   MET A 244     -19.344  -9.750  15.883  1.00 95.81           N  
ATOM   1917  CA  MET A 244     -19.688  -8.398  15.445  1.00 95.81           C  
ATOM   1918  C   MET A 244     -19.219  -8.156  14.016  1.00 95.81           C  
ATOM   1919  CB  MET A 244     -19.047  -7.359  16.375  1.00 95.81           C  
ATOM   1920  O   MET A 244     -18.062  -8.383  13.680  1.00 95.81           O  
ATOM   1921  CG  MET A 244     -19.703  -7.301  17.750  1.00 95.81           C  
ATOM   1922  SD  MET A 244     -19.031  -5.945  18.797  1.00 95.81           S  
ATOM   1923  CE  MET A 244     -20.422  -5.668  19.906  1.00 95.81           C  
ATOM   1924  N   ASN A 245     -20.188  -7.793  13.250  1.00 96.56           N  
ATOM   1925  CA  ASN A 245     -19.828  -7.359  11.906  1.00 96.56           C  
ATOM   1926  C   ASN A 245     -19.625  -5.848  11.836  1.00 96.56           C  
ATOM   1927  CB  ASN A 245     -20.891  -7.797  10.898  1.00 96.56           C  
ATOM   1928  O   ASN A 245     -20.438  -5.086  12.383  1.00 96.56           O  
ATOM   1929  CG  ASN A 245     -20.922  -9.297  10.695  1.00 96.56           C  
ATOM   1930  ND2 ASN A 245     -22.000  -9.797  10.094  1.00 96.56           N  
ATOM   1931  OD1 ASN A 245     -19.984 -10.008  11.070  1.00 96.56           O  
ATOM   1932  N   TYR A 246     -18.641  -5.430  11.164  1.00 96.88           N  
ATOM   1933  CA  TYR A 246     -18.297  -4.016  11.062  1.00 96.88           C  
ATOM   1934  C   TYR A 246     -18.516  -3.506   9.641  1.00 96.88           C  
ATOM   1935  CB  TYR A 246     -16.844  -3.783  11.484  1.00 96.88           C  
ATOM   1936  O   TYR A 246     -18.141  -4.176   8.672  1.00 96.88           O  
ATOM   1937  CG  TYR A 246     -16.484  -4.395  12.820  1.00 96.88           C  
ATOM   1938  CD1 TYR A 246     -16.828  -3.758  14.008  1.00 96.88           C  
ATOM   1939  CD2 TYR A 246     -15.820  -5.613  12.891  1.00 96.88           C  
ATOM   1940  CE1 TYR A 246     -16.500  -4.316  15.242  1.00 96.88           C  
ATOM   1941  CE2 TYR A 246     -15.492  -6.184  14.117  1.00 96.88           C  
ATOM   1942  OH  TYR A 246     -15.516  -6.086  16.500  1.00 96.88           O  
ATOM   1943  CZ  TYR A 246     -15.836  -5.527  15.281  1.00 96.88           C  
ATOM   1944  N   TYR A 247     -19.047  -2.281   9.648  1.00 96.19           N  
ATOM   1945  CA  TYR A 247     -19.359  -1.651   8.375  1.00 96.19           C  
ATOM   1946  C   TYR A 247     -18.797  -0.238   8.305  1.00 96.19           C  
ATOM   1947  CB  TYR A 247     -20.875  -1.618   8.156  1.00 96.19           C  
ATOM   1948  O   TYR A 247     -18.438   0.347   9.336  1.00 96.19           O  
ATOM   1949  CG  TYR A 247     -21.516  -2.984   8.141  1.00 96.19           C  
ATOM   1950  CD1 TYR A 247     -21.766  -3.648   6.945  1.00 96.19           C  
ATOM   1951  CD2 TYR A 247     -21.875  -3.613   9.328  1.00 96.19           C  
ATOM   1952  CE1 TYR A 247     -22.359  -4.906   6.930  1.00 96.19           C  
ATOM   1953  CE2 TYR A 247     -22.469  -4.871   9.328  1.00 96.19           C  
ATOM   1954  OH  TYR A 247     -23.297  -6.754   8.117  1.00 96.19           O  
ATOM   1955  CZ  TYR A 247     -22.703  -5.508   8.125  1.00 96.19           C  
ATOM   1956  N   TRP A 248     -18.750   0.319   7.098  1.00 95.06           N  
ATOM   1957  CA  TRP A 248     -18.328   1.704   6.902  1.00 95.06           C  
ATOM   1958  C   TRP A 248     -19.172   2.381   5.832  1.00 95.06           C  
ATOM   1959  CB  TRP A 248     -16.844   1.771   6.516  1.00 95.06           C  
ATOM   1960  O   TRP A 248     -19.719   1.715   4.945  1.00 95.06           O  
ATOM   1961  CG  TRP A 248     -16.516   1.070   5.234  1.00 95.06           C  
ATOM   1962  CD1 TRP A 248     -16.188  -0.248   5.074  1.00 95.06           C  
ATOM   1963  CD2 TRP A 248     -16.484   1.653   3.926  1.00 95.06           C  
ATOM   1964  CE2 TRP A 248     -16.125   0.629   3.021  1.00 95.06           C  
ATOM   1965  CE3 TRP A 248     -16.719   2.943   3.434  1.00 95.06           C  
ATOM   1966  NE1 TRP A 248     -15.953  -0.520   3.746  1.00 95.06           N  
ATOM   1967  CH2 TRP A 248     -16.234   2.127   1.193  1.00 95.06           C  
ATOM   1968  CZ2 TRP A 248     -16.000   0.856   1.649  1.00 95.06           C  
ATOM   1969  CZ3 TRP A 248     -16.594   3.168   2.066  1.00 95.06           C  
ATOM   1970  N   THR A 249     -19.344   3.639   6.035  1.00 94.19           N  
ATOM   1971  CA  THR A 249     -20.094   4.422   5.055  1.00 94.19           C  
ATOM   1972  C   THR A 249     -19.422   5.770   4.809  1.00 94.19           C  
ATOM   1973  CB  THR A 249     -21.547   4.648   5.512  1.00 94.19           C  
ATOM   1974  O   THR A 249     -19.000   6.441   5.754  1.00 94.19           O  
ATOM   1975  CG2 THR A 249     -22.344   5.387   4.445  1.00 94.19           C  
ATOM   1976  OG1 THR A 249     -22.172   3.383   5.770  1.00 94.19           O  
ATOM   1977  N   LEU A 250     -19.234   6.102   3.510  1.00 93.19           N  
ATOM   1978  CA  LEU A 250     -18.766   7.434   3.152  1.00 93.19           C  
ATOM   1979  C   LEU A 250     -19.922   8.391   2.945  1.00 93.19           C  
ATOM   1980  CB  LEU A 250     -17.906   7.371   1.884  1.00 93.19           C  
ATOM   1981  O   LEU A 250     -20.781   8.164   2.082  1.00 93.19           O  
ATOM   1982  CG  LEU A 250     -16.562   6.660   2.010  1.00 93.19           C  
ATOM   1983  CD1 LEU A 250     -15.898   6.527   0.642  1.00 93.19           C  
ATOM   1984  CD2 LEU A 250     -15.648   7.414   2.977  1.00 93.19           C  
ATOM   1985  N   VAL A 251     -20.016   9.438   3.754  1.00 94.25           N  
ATOM   1986  CA  VAL A 251     -21.109  10.406   3.686  1.00 94.25           C  
ATOM   1987  C   VAL A 251     -20.641  11.648   2.936  1.00 94.25           C  
ATOM   1988  CB  VAL A 251     -21.609  10.789   5.094  1.00 94.25           C  
ATOM   1989  O   VAL A 251     -19.719  12.336   3.371  1.00 94.25           O  
ATOM   1990  CG1 VAL A 251     -22.828  11.719   4.996  1.00 94.25           C  
ATOM   1991  CG2 VAL A 251     -21.969   9.531   5.891  1.00 94.25           C  
ATOM   1992  N   GLU A 252     -21.250  11.938   1.819  1.00 93.25           N  
ATOM   1993  CA  GLU A 252     -20.891  13.086   0.995  1.00 93.25           C  
ATOM   1994  C   GLU A 252     -21.297  14.398   1.674  1.00 93.25           C  
ATOM   1995  CB  GLU A 252     -21.562  12.992  -0.382  1.00 93.25           C  
ATOM   1996  O   GLU A 252     -22.188  14.422   2.518  1.00 93.25           O  
ATOM   1997  CG  GLU A 252     -21.062  11.820  -1.219  1.00 93.25           C  
ATOM   1998  CD  GLU A 252     -21.734  11.734  -2.582  1.00 93.25           C  
ATOM   1999  OE1 GLU A 252     -21.297  10.922  -3.426  1.00 93.25           O  
ATOM   2000  OE2 GLU A 252     -22.719  12.484  -2.807  1.00 93.25           O  
ATOM   2001  N   PRO A 253     -20.578  15.445   1.185  1.00 93.62           N  
ATOM   2002  CA  PRO A 253     -20.922  16.750   1.743  1.00 93.62           C  
ATOM   2003  C   PRO A 253     -22.391  17.109   1.507  1.00 93.62           C  
ATOM   2004  CB  PRO A 253     -20.000  17.719   1.002  1.00 93.62           C  
ATOM   2005  O   PRO A 253     -22.891  17.016   0.381  1.00 93.62           O  
ATOM   2006  CG  PRO A 253     -18.844  16.875   0.576  1.00 93.62           C  
ATOM   2007  CD  PRO A 253     -19.344  15.492   0.267  1.00 93.62           C  
ATOM   2008  N   GLY A 254     -23.172  17.422   2.604  1.00 93.38           N  
ATOM   2009  CA  GLY A 254     -24.562  17.812   2.480  1.00 93.38           C  
ATOM   2010  C   GLY A 254     -25.531  16.656   2.619  1.00 93.38           C  
ATOM   2011  O   GLY A 254     -26.750  16.844   2.656  1.00 93.38           O  
ATOM   2012  N   ASP A 255     -24.969  15.422   2.635  1.00 95.12           N  
ATOM   2013  CA  ASP A 255     -25.781  14.219   2.820  1.00 95.12           C  
ATOM   2014  C   ASP A 255     -25.891  13.852   4.301  1.00 95.12           C  
ATOM   2015  CB  ASP A 255     -25.188  13.039   2.039  1.00 95.12           C  
ATOM   2016  O   ASP A 255     -25.156  14.383   5.133  1.00 95.12           O  
ATOM   2017  CG  ASP A 255     -26.203  11.961   1.729  1.00 95.12           C  
ATOM   2018  OD1 ASP A 255     -27.391  12.117   2.072  1.00 95.12           O  
ATOM   2019  OD2 ASP A 255     -25.797  10.930   1.140  1.00 95.12           O  
ATOM   2020  N   LYS A 256     -26.797  12.938   4.672  1.00 95.31           N  
ATOM   2021  CA  LYS A 256     -26.984  12.523   6.059  1.00 95.31           C  
ATOM   2022  C   LYS A 256     -26.969  11.000   6.188  1.00 95.31           C  
ATOM   2023  CB  LYS A 256     -28.281  13.086   6.625  1.00 95.31           C  
ATOM   2024  O   LYS A 256     -27.266  10.289   5.227  1.00 95.31           O  
ATOM   2025  CG  LYS A 256     -29.531  12.547   5.945  1.00 95.31           C  
ATOM   2026  CD  LYS A 256     -30.797  13.164   6.527  1.00 95.31           C  
ATOM   2027  CE  LYS A 256     -32.062  12.625   5.844  1.00 95.31           C  
ATOM   2028  NZ  LYS A 256     -33.281  13.320   6.324  1.00 95.31           N  
ATOM   2029  N   ILE A 257     -26.562  10.500   7.254  1.00 96.12           N  
ATOM   2030  CA  ILE A 257     -26.656   9.086   7.594  1.00 96.12           C  
ATOM   2031  C   ILE A 257     -27.547   8.898   8.812  1.00 96.12           C  
ATOM   2032  CB  ILE A 257     -25.266   8.477   7.855  1.00 96.12           C  
ATOM   2033  O   ILE A 257     -27.422   9.633   9.805  1.00 96.12           O  
ATOM   2034  CG1 ILE A 257     -25.375   6.973   8.109  1.00 96.12           C  
ATOM   2035  CG2 ILE A 257     -24.578   9.188   9.031  1.00 96.12           C  
ATOM   2036  CD1 ILE A 257     -24.031   6.242   8.102  1.00 96.12           C  
ATOM   2037  N   THR A 258     -28.484   7.953   8.617  1.00 96.62           N  
ATOM   2038  CA  THR A 258     -29.469   7.730   9.656  1.00 96.62           C  
ATOM   2039  C   THR A 258     -29.391   6.309  10.203  1.00 96.62           C  
ATOM   2040  CB  THR A 258     -30.906   7.996   9.141  1.00 96.62           C  
ATOM   2041  O   THR A 258     -29.234   5.355   9.430  1.00 96.62           O  
ATOM   2042  CG2 THR A 258     -31.922   7.852  10.258  1.00 96.62           C  
ATOM   2043  OG1 THR A 258     -30.969   9.328   8.609  1.00 96.62           O  
ATOM   2044  N   PHE A 259     -29.453   6.203  11.523  1.00 96.50           N  
ATOM   2045  CA  PHE A 259     -29.469   4.906  12.180  1.00 96.50           C  
ATOM   2046  C   PHE A 259     -30.797   4.684  12.914  1.00 96.50           C  
ATOM   2047  CB  PHE A 259     -28.312   4.785  13.164  1.00 96.50           C  
ATOM   2048  O   PHE A 259     -31.234   5.539  13.695  1.00 96.50           O  
ATOM   2049  CG  PHE A 259     -26.953   4.871  12.508  1.00 96.50           C  
ATOM   2050  CD1 PHE A 259     -26.328   3.730  12.031  1.00 96.50           C  
ATOM   2051  CD2 PHE A 259     -26.312   6.098  12.367  1.00 96.50           C  
ATOM   2052  CE1 PHE A 259     -25.062   3.811  11.422  1.00 96.50           C  
ATOM   2053  CE2 PHE A 259     -25.062   6.184  11.766  1.00 96.50           C  
ATOM   2054  CZ  PHE A 259     -24.438   5.039  11.297  1.00 96.50           C  
ATOM   2055  N   GLU A 260     -31.406   3.641  12.617  1.00 96.38           N  
ATOM   2056  CA  GLU A 260     -32.594   3.164  13.320  1.00 96.38           C  
ATOM   2057  C   GLU A 260     -32.406   1.727  13.797  1.00 96.38           C  
ATOM   2058  CB  GLU A 260     -33.844   3.266  12.422  1.00 96.38           C  
ATOM   2059  O   GLU A 260     -32.125   0.833  13.000  1.00 96.38           O  
ATOM   2060  CG  GLU A 260     -35.125   2.889  13.117  1.00 96.38           C  
ATOM   2061  CD  GLU A 260     -36.344   2.922  12.188  1.00 96.38           C  
ATOM   2062  OE1 GLU A 260     -37.219   2.029  12.297  1.00 96.38           O  
ATOM   2063  OE2 GLU A 260     -36.406   3.848  11.352  1.00 96.38           O  
ATOM   2064  N   ALA A 261     -32.625   1.557  15.125  1.00 96.62           N  
ATOM   2065  CA  ALA A 261     -32.344   0.212  15.625  1.00 96.62           C  
ATOM   2066  C   ALA A 261     -33.219  -0.109  16.844  1.00 96.62           C  
ATOM   2067  CB  ALA A 261     -30.875   0.069  15.977  1.00 96.62           C  
ATOM   2068  O   ALA A 261     -33.469   0.759  17.688  1.00 96.62           O  
ATOM   2069  N   THR A 262     -33.688  -1.315  16.922  1.00 95.81           N  
ATOM   2070  CA  THR A 262     -34.438  -1.808  18.078  1.00 95.81           C  
ATOM   2071  C   THR A 262     -33.562  -2.730  18.922  1.00 95.81           C  
ATOM   2072  CB  THR A 262     -35.719  -2.555  17.641  1.00 95.81           C  
ATOM   2073  O   THR A 262     -34.031  -3.281  19.922  1.00 95.81           O  
ATOM   2074  CG2 THR A 262     -36.656  -1.629  16.891  1.00 95.81           C  
ATOM   2075  OG1 THR A 262     -35.344  -3.646  16.781  1.00 95.81           O  
ATOM   2076  N   GLY A 263     -32.188  -2.836  18.500  1.00 94.94           N  
ATOM   2077  CA  GLY A 263     -31.156  -3.590  19.203  1.00 94.94           C  
ATOM   2078  C   GLY A 263     -29.984  -3.963  18.328  1.00 94.94           C  
ATOM   2079  O   GLY A 263     -30.016  -3.744  17.125  1.00 94.94           O  
ATOM   2080  N   ASN A 264     -28.812  -4.316  18.828  1.00 96.25           N  
ATOM   2081  CA  ASN A 264     -27.672  -4.957  18.203  1.00 96.25           C  
ATOM   2082  C   ASN A 264     -26.828  -3.953  17.422  1.00 96.25           C  
ATOM   2083  CB  ASN A 264     -28.125  -6.094  17.281  1.00 96.25           C  
ATOM   2084  O   ASN A 264     -25.922  -4.340  16.688  1.00 96.25           O  
ATOM   2085  CG  ASN A 264     -28.766  -7.234  18.047  1.00 96.25           C  
ATOM   2086  ND2 ASN A 264     -27.984  -8.266  18.344  1.00 96.25           N  
ATOM   2087  OD1 ASN A 264     -29.969  -7.188  18.359  1.00 96.25           O  
ATOM   2088  N   LEU A 265     -27.141  -2.604  17.531  1.00 96.38           N  
ATOM   2089  CA  LEU A 265     -26.344  -1.582  16.859  1.00 96.38           C  
ATOM   2090  C   LEU A 265     -25.062  -1.295  17.625  1.00 96.38           C  
ATOM   2091  CB  LEU A 265     -27.156  -0.294  16.703  1.00 96.38           C  
ATOM   2092  O   LEU A 265     -25.094  -1.052  18.828  1.00 96.38           O  
ATOM   2093  CG  LEU A 265     -26.422   0.909  16.109  1.00 96.38           C  
ATOM   2094  CD1 LEU A 265     -26.031   0.641  14.664  1.00 96.38           C  
ATOM   2095  CD2 LEU A 265     -27.266   2.168  16.219  1.00 96.38           C  
ATOM   2096  N   VAL A 266     -23.969  -1.472  17.031  1.00 96.62           N  
ATOM   2097  CA  VAL A 266     -22.703  -0.876  17.469  1.00 96.62           C  
ATOM   2098  C   VAL A 266     -22.531   0.499  16.828  1.00 96.62           C  
ATOM   2099  CB  VAL A 266     -21.500  -1.779  17.125  1.00 96.62           C  
ATOM   2100  O   VAL A 266     -22.250   0.602  15.633  1.00 96.62           O  
ATOM   2101  CG1 VAL A 266     -20.203  -1.157  17.609  1.00 96.62           C  
ATOM   2102  CG2 VAL A 266     -21.688  -3.174  17.703  1.00 96.62           C  
ATOM   2103  N   ALA A 267     -22.781   1.512  17.672  1.00 95.69           N  
ATOM   2104  CA  ALA A 267     -23.000   2.875  17.188  1.00 95.69           C  
ATOM   2105  C   ALA A 267     -21.672   3.605  17.000  1.00 95.69           C  
ATOM   2106  CB  ALA A 267     -23.891   3.645  18.141  1.00 95.69           C  
ATOM   2107  O   ALA A 267     -20.703   3.346  17.734  1.00 95.69           O  
ATOM   2108  N   PRO A 268     -21.672   4.473  16.047  1.00 95.81           N  
ATOM   2109  CA  PRO A 268     -20.484   5.301  15.867  1.00 95.81           C  
ATOM   2110  C   PRO A 268     -20.328   6.363  16.953  1.00 95.81           C  
ATOM   2111  CB  PRO A 268     -20.703   5.949  14.492  1.00 95.81           C  
ATOM   2112  O   PRO A 268     -21.312   7.004  17.328  1.00 95.81           O  
ATOM   2113  CG  PRO A 268     -22.188   5.977  14.320  1.00 95.81           C  
ATOM   2114  CD  PRO A 268     -22.781   4.824  15.078  1.00 95.81           C  
ATOM   2115  N   ARG A 269     -19.141   6.535  17.453  1.00 94.19           N  
ATOM   2116  CA  ARG A 269     -18.828   7.629  18.375  1.00 94.19           C  
ATOM   2117  C   ARG A 269     -18.062   8.734  17.656  1.00 94.19           C  
ATOM   2118  CB  ARG A 269     -18.016   7.121  19.562  1.00 94.19           C  
ATOM   2119  O   ARG A 269     -18.406   9.914  17.781  1.00 94.19           O  
ATOM   2120  CG  ARG A 269     -17.641   8.203  20.562  1.00 94.19           C  
ATOM   2121  CD  ARG A 269     -16.906   7.637  21.766  1.00 94.19           C  
ATOM   2122  NE  ARG A 269     -16.547   8.680  22.719  1.00 94.19           N  
ATOM   2123  NH1 ARG A 269     -15.727   7.227  24.312  1.00 94.19           N  
ATOM   2124  NH2 ARG A 269     -15.703   9.484  24.703  1.00 94.19           N  
ATOM   2125  CZ  ARG A 269     -15.992   8.461  23.906  1.00 94.19           C  
ATOM   2126  N   TYR A 270     -17.047   8.336  16.906  1.00 93.94           N  
ATOM   2127  CA  TYR A 270     -16.219   9.250  16.125  1.00 93.94           C  
ATOM   2128  C   TYR A 270     -16.359   8.977  14.633  1.00 93.94           C  
ATOM   2129  CB  TYR A 270     -14.750   9.133  16.547  1.00 93.94           C  
ATOM   2130  O   TYR A 270     -16.703   7.859  14.227  1.00 93.94           O  
ATOM   2131  CG  TYR A 270     -14.469   9.656  17.922  1.00 93.94           C  
ATOM   2132  CD1 TYR A 270     -14.133  10.992  18.141  1.00 93.94           C  
ATOM   2133  CD2 TYR A 270     -14.547   8.820  19.031  1.00 93.94           C  
ATOM   2134  CE1 TYR A 270     -13.867  11.477  19.406  1.00 93.94           C  
ATOM   2135  CE2 TYR A 270     -14.289   9.297  20.312  1.00 93.94           C  
ATOM   2136  OH  TYR A 270     -13.688  11.102  21.766  1.00 93.94           O  
ATOM   2137  CZ  TYR A 270     -13.945  10.625  20.500  1.00 93.94           C  
ATOM   2138  N   ALA A 271     -16.062  10.031  13.844  1.00 94.31           N  
ATOM   2139  CA  ALA A 271     -16.000   9.938  12.383  1.00 94.31           C  
ATOM   2140  C   ALA A 271     -14.750  10.633  11.852  1.00 94.31           C  
ATOM   2141  CB  ALA A 271     -17.250  10.547  11.750  1.00 94.31           C  
ATOM   2142  O   ALA A 271     -14.047  11.328  12.594  1.00 94.31           O  
ATOM   2143  N   PHE A 272     -14.484  10.375  10.477  1.00 93.19           N  
ATOM   2144  CA  PHE A 272     -13.219  10.875   9.961  1.00 93.19           C  
ATOM   2145  C   PHE A 272     -13.430  11.672   8.680  1.00 93.19           C  
ATOM   2146  CB  PHE A 272     -12.250   9.711   9.703  1.00 93.19           C  
ATOM   2147  O   PHE A 272     -14.055  11.180   7.734  1.00 93.19           O  
ATOM   2148  CG  PHE A 272     -12.047   8.812  10.891  1.00 93.19           C  
ATOM   2149  CD1 PHE A 272     -11.031   9.062  11.805  1.00 93.19           C  
ATOM   2150  CD2 PHE A 272     -12.875   7.715  11.086  1.00 93.19           C  
ATOM   2151  CE1 PHE A 272     -10.844   8.227  12.906  1.00 93.19           C  
ATOM   2152  CE2 PHE A 272     -12.695   6.879  12.188  1.00 93.19           C  
ATOM   2153  CZ  PHE A 272     -11.680   7.137  13.094  1.00 93.19           C  
ATOM   2154  N   THR A 273     -12.938  12.906   8.789  1.00 92.25           N  
ATOM   2155  CA  THR A 273     -12.867  13.648   7.535  1.00 92.25           C  
ATOM   2156  C   THR A 273     -11.609  13.273   6.754  1.00 92.25           C  
ATOM   2157  CB  THR A 273     -12.875  15.164   7.789  1.00 92.25           C  
ATOM   2158  O   THR A 273     -10.523  13.180   7.324  1.00 92.25           O  
ATOM   2159  CG2 THR A 273     -14.172  15.602   8.461  1.00 92.25           C  
ATOM   2160  OG1 THR A 273     -11.773  15.516   8.633  1.00 92.25           O  
ATOM   2161  N   MET A 274     -11.797  13.031   5.418  1.00 87.25           N  
ATOM   2162  CA  MET A 274     -10.664  12.531   4.637  1.00 87.25           C  
ATOM   2163  C   MET A 274     -10.328  13.484   3.496  1.00 87.25           C  
ATOM   2164  CB  MET A 274     -10.969  11.141   4.082  1.00 87.25           C  
ATOM   2165  O   MET A 274     -11.227  14.023   2.846  1.00 87.25           O  
ATOM   2166  CG  MET A 274     -11.312  10.117   5.152  1.00 87.25           C  
ATOM   2167  SD  MET A 274     -11.750   8.477   4.441  1.00 87.25           S  
ATOM   2168  CE  MET A 274     -13.336   8.891   3.652  1.00 87.25           C  
ATOM   2169  N   GLU A 275      -9.016  13.695   3.350  1.00 84.25           N  
ATOM   2170  CA  GLU A 275      -8.508  14.406   2.182  1.00 84.25           C  
ATOM   2171  C   GLU A 275      -7.691  13.484   1.284  1.00 84.25           C  
ATOM   2172  CB  GLU A 275      -7.664  15.609   2.611  1.00 84.25           C  
ATOM   2173  O   GLU A 275      -6.773  12.812   1.752  1.00 84.25           O  
ATOM   2174  CG  GLU A 275      -8.461  16.719   3.271  1.00 84.25           C  
ATOM   2175  CD  GLU A 275      -7.645  17.984   3.529  1.00 84.25           C  
ATOM   2176  OE1 GLU A 275      -8.211  18.984   4.016  1.00 84.25           O  
ATOM   2177  OE2 GLU A 275      -6.430  17.953   3.238  1.00 84.25           O  
ATOM   2178  N   LYS A 276      -8.133  13.430   0.071  1.00 79.50           N  
ATOM   2179  CA  LYS A 276      -7.465  12.523  -0.861  1.00 79.50           C  
ATOM   2180  C   LYS A 276      -6.285  13.203  -1.543  1.00 79.50           C  
ATOM   2181  CB  LYS A 276      -8.453  12.008  -1.912  1.00 79.50           C  
ATOM   2182  O   LYS A 276      -6.371  14.375  -1.923  1.00 79.50           O  
ATOM   2183  CG  LYS A 276      -9.570  11.148  -1.344  1.00 79.50           C  
ATOM   2184  CD  LYS A 276     -10.484  10.617  -2.445  1.00 79.50           C  
ATOM   2185  CE  LYS A 276     -11.602   9.750  -1.878  1.00 79.50           C  
ATOM   2186  NZ  LYS A 276     -12.492   9.227  -2.953  1.00 79.50           N  
ATOM   2187  N   ASP A 277      -5.145  12.547  -1.576  1.00 70.75           N  
ATOM   2188  CA  ASP A 277      -3.947  12.969  -2.297  1.00 70.75           C  
ATOM   2189  C   ASP A 277      -3.391  11.820  -3.146  1.00 70.75           C  
ATOM   2190  CB  ASP A 277      -2.879  13.461  -1.321  1.00 70.75           C  
ATOM   2191  O   ASP A 277      -3.232  10.703  -2.660  1.00 70.75           O  
ATOM   2192  CG  ASP A 277      -1.716  14.148  -2.014  1.00 70.75           C  
ATOM   2193  OD1 ASP A 277      -1.771  14.352  -3.248  1.00 70.75           O  
ATOM   2194  OD2 ASP A 277      -0.733  14.492  -1.322  1.00 70.75           O  
ATOM   2195  N   ALA A 278      -3.352  11.992  -4.527  1.00 62.62           N  
ATOM   2196  CA  ALA A 278      -2.971  11.070  -5.598  1.00 62.62           C  
ATOM   2197  C   ALA A 278      -1.536  10.586  -5.418  1.00 62.62           C  
ATOM   2198  CB  ALA A 278      -3.137  11.750  -6.957  1.00 62.62           C  
ATOM   2199  O   ALA A 278      -1.130   9.594  -6.031  1.00 62.62           O  
ATOM   2200  N   GLY A 279      -0.990  10.438  -4.117  1.00 66.69           N  
ATOM   2201  CA  GLY A 279       0.389  10.008  -3.961  1.00 66.69           C  
ATOM   2202  C   GLY A 279       0.644   9.281  -2.652  1.00 66.69           C  
ATOM   2203  O   GLY A 279       1.793   9.000  -2.305  1.00 66.69           O  
ATOM   2204  N   SER A 280      -0.515   8.984  -1.869  1.00 75.94           N  
ATOM   2205  CA  SER A 280      -0.427   8.211  -0.634  1.00 75.94           C  
ATOM   2206  C   SER A 280      -0.764   6.742  -0.874  1.00 75.94           C  
ATOM   2207  CB  SER A 280      -1.364   8.789   0.428  1.00 75.94           C  
ATOM   2208  O   SER A 280      -1.384   6.398  -1.883  1.00 75.94           O  
ATOM   2209  OG  SER A 280      -1.218   8.102   1.657  1.00 75.94           O  
ATOM   2210  N   GLY A 281      -0.237   5.816  -0.188  1.00 85.62           N  
ATOM   2211  CA  GLY A 281      -0.480   4.391  -0.328  1.00 85.62           C  
ATOM   2212  C   GLY A 281      -0.191   3.607   0.939  1.00 85.62           C  
ATOM   2213  O   GLY A 281       0.191   4.184   1.959  1.00 85.62           O  
ATOM   2214  N   ILE A 282      -0.527   2.346   0.893  1.00 88.00           N  
ATOM   2215  CA  ILE A 282      -0.277   1.448   2.016  1.00 88.00           C  
ATOM   2216  C   ILE A 282       0.854   0.484   1.663  1.00 88.00           C  
ATOM   2217  CB  ILE A 282      -1.549   0.663   2.404  1.00 88.00           C  
ATOM   2218  O   ILE A 282       0.835  -0.144   0.603  1.00 88.00           O  
ATOM   2219  CG1 ILE A 282      -2.680   1.628   2.775  1.00 88.00           C  
ATOM   2220  CG2 ILE A 282      -1.255  -0.304   3.555  1.00 88.00           C  
ATOM   2221  CD1 ILE A 282      -4.039   0.959   2.932  1.00 88.00           C  
ATOM   2222  N   ILE A 283       1.904   0.405   2.537  1.00 90.06           N  
ATOM   2223  CA  ILE A 283       2.982  -0.553   2.320  1.00 90.06           C  
ATOM   2224  C   ILE A 283       3.066  -1.513   3.504  1.00 90.06           C  
ATOM   2225  CB  ILE A 283       4.336   0.160   2.111  1.00 90.06           C  
ATOM   2226  O   ILE A 283       2.871  -1.110   4.652  1.00 90.06           O  
ATOM   2227  CG1 ILE A 283       4.297   1.026   0.847  1.00 90.06           C  
ATOM   2228  CG2 ILE A 283       5.480  -0.858   2.039  1.00 90.06           C  
ATOM   2229  CD1 ILE A 283       5.520   1.916   0.666  1.00 90.06           C  
ATOM   2230  N   ILE A 284       3.285  -2.686   3.174  1.00 90.19           N  
ATOM   2231  CA  ILE A 284       3.566  -3.686   4.199  1.00 90.19           C  
ATOM   2232  C   ILE A 284       5.074  -3.867   4.344  1.00 90.19           C  
ATOM   2233  CB  ILE A 284       2.891  -5.035   3.873  1.00 90.19           C  
ATOM   2234  O   ILE A 284       5.742  -4.332   3.414  1.00 90.19           O  
ATOM   2235  CG1 ILE A 284       1.373  -4.859   3.750  1.00 90.19           C  
ATOM   2236  CG2 ILE A 284       3.234  -6.082   4.938  1.00 90.19           C  
ATOM   2237  CD1 ILE A 284       0.644  -6.098   3.250  1.00 90.19           C  
ATOM   2238  N   SER A 285       5.570  -3.426   5.504  1.00 90.50           N  
ATOM   2239  CA  SER A 285       7.020  -3.471   5.676  1.00 90.50           C  
ATOM   2240  C   SER A 285       7.398  -3.547   7.152  1.00 90.50           C  
ATOM   2241  CB  SER A 285       7.676  -2.244   5.035  1.00 90.50           C  
ATOM   2242  O   SER A 285       6.773  -2.904   7.996  1.00 90.50           O  
ATOM   2243  OG  SER A 285       9.078  -2.262   5.238  1.00 90.50           O  
ATOM   2244  N   ASP A 286       8.438  -4.320   7.414  1.00 90.00           N  
ATOM   2245  CA  ASP A 286       8.969  -4.418   8.773  1.00 90.00           C  
ATOM   2246  C   ASP A 286      10.195  -3.521   8.945  1.00 90.00           C  
ATOM   2247  CB  ASP A 286       9.328  -5.867   9.102  1.00 90.00           C  
ATOM   2248  O   ASP A 286      10.844  -3.549   9.992  1.00 90.00           O  
ATOM   2249  CG  ASP A 286       8.109  -6.777   9.172  1.00 90.00           C  
ATOM   2250  OD1 ASP A 286       7.070  -6.363   9.719  1.00 90.00           O  
ATOM   2251  OD2 ASP A 286       8.203  -7.922   8.672  1.00 90.00           O  
ATOM   2252  N   THR A 287      10.445  -2.795   7.992  1.00 90.00           N  
ATOM   2253  CA  THR A 287      11.578  -1.881   7.984  1.00 90.00           C  
ATOM   2254  C   THR A 287      11.328  -0.695   8.914  1.00 90.00           C  
ATOM   2255  CB  THR A 287      11.875  -1.369   6.562  1.00 90.00           C  
ATOM   2256  O   THR A 287      10.227  -0.141   8.930  1.00 90.00           O  
ATOM   2257  CG2 THR A 287      13.156  -0.532   6.535  1.00 90.00           C  
ATOM   2258  OG1 THR A 287      12.039  -2.488   5.684  1.00 90.00           O  
ATOM   2259  N   PRO A 288      12.320  -0.247   9.664  1.00 87.69           N  
ATOM   2260  CA  PRO A 288      12.133   0.874  10.586  1.00 87.69           C  
ATOM   2261  C   PRO A 288      12.062   2.221   9.867  1.00 87.69           C  
ATOM   2262  CB  PRO A 288      13.359   0.801  11.492  1.00 87.69           C  
ATOM   2263  O   PRO A 288      12.609   2.373   8.773  1.00 87.69           O  
ATOM   2264  CG  PRO A 288      14.406   0.118  10.664  1.00 87.69           C  
ATOM   2265  CD  PRO A 288      13.719  -0.825   9.719  1.00 87.69           C  
ATOM   2266  N   VAL A 289      11.305   3.143  10.570  1.00 90.25           N  
ATOM   2267  CA  VAL A 289      11.164   4.500  10.055  1.00 90.25           C  
ATOM   2268  C   VAL A 289      12.375   5.336  10.461  1.00 90.25           C  
ATOM   2269  CB  VAL A 289       9.867   5.168  10.562  1.00 90.25           C  
ATOM   2270  O   VAL A 289      12.766   5.348  11.633  1.00 90.25           O  
ATOM   2271  CG1 VAL A 289       9.750   6.598  10.031  1.00 90.25           C  
ATOM   2272  CG2 VAL A 289       8.648   4.344  10.141  1.00 90.25           C  
ATOM   2273  N   HIS A 290      13.047   5.996   9.500  1.00 91.50           N  
ATOM   2274  CA  HIS A 290      14.203   6.844   9.758  1.00 91.50           C  
ATOM   2275  C   HIS A 290      13.938   8.281   9.320  1.00 91.50           C  
ATOM   2276  CB  HIS A 290      15.438   6.293   9.039  1.00 91.50           C  
ATOM   2277  O   HIS A 290      13.016   8.539   8.547  1.00 91.50           O  
ATOM   2278  CG  HIS A 290      15.922   4.988   9.594  1.00 91.50           C  
ATOM   2279  CD2 HIS A 290      15.555   3.715   9.305  1.00 91.50           C  
ATOM   2280  ND1 HIS A 290      16.891   4.906  10.562  1.00 91.50           N  
ATOM   2281  CE1 HIS A 290      17.109   3.633  10.852  1.00 91.50           C  
ATOM   2282  NE2 HIS A 290      16.312   2.891  10.102  1.00 91.50           N  
ATOM   2283  N   ASP A 291      14.680   9.227   9.961  1.00 90.12           N  
ATOM   2284  CA  ASP A 291      14.578  10.641   9.617  1.00 90.12           C  
ATOM   2285  C   ASP A 291      15.312  10.938   8.312  1.00 90.12           C  
ATOM   2286  CB  ASP A 291      15.133  11.508  10.750  1.00 90.12           C  
ATOM   2287  O   ASP A 291      16.500  11.250   8.320  1.00 90.12           O  
ATOM   2288  CG  ASP A 291      14.859  12.984  10.547  1.00 90.12           C  
ATOM   2289  OD1 ASP A 291      14.023  13.344   9.695  1.00 90.12           O  
ATOM   2290  OD2 ASP A 291      15.492  13.805  11.250  1.00 90.12           O  
ATOM   2291  N   CYS A 292      14.781  10.570   7.195  1.00 92.56           N  
ATOM   2292  CA  CYS A 292      15.297  10.789   5.852  1.00 92.56           C  
ATOM   2293  C   CYS A 292      14.172  11.180   4.895  1.00 92.56           C  
ATOM   2294  CB  CYS A 292      16.016   9.547   5.336  1.00 92.56           C  
ATOM   2295  O   CYS A 292      13.000  10.938   5.176  1.00 92.56           O  
ATOM   2296  SG  CYS A 292      14.938   8.094   5.207  1.00 92.56           S  
ATOM   2297  N   ASN A 293      14.555  11.898   3.842  1.00 92.31           N  
ATOM   2298  CA  ASN A 293      13.609  12.352   2.828  1.00 92.31           C  
ATOM   2299  C   ASN A 293      13.852  11.656   1.488  1.00 92.31           C  
ATOM   2300  CB  ASN A 293      13.680  13.867   2.664  1.00 92.31           C  
ATOM   2301  O   ASN A 293      14.992  11.492   1.067  1.00 92.31           O  
ATOM   2302  CG  ASN A 293      12.422  14.453   2.059  1.00 92.31           C  
ATOM   2303  ND2 ASN A 293      12.383  15.773   1.929  1.00 92.31           N  
ATOM   2304  OD1 ASN A 293      11.492  13.727   1.712  1.00 92.31           O  
ATOM   2305  N   THR A 294      12.695  11.289   0.855  1.00 91.75           N  
ATOM   2306  CA  THR A 294      12.828  10.625  -0.437  1.00 91.75           C  
ATOM   2307  C   THR A 294      11.641  10.961  -1.340  1.00 91.75           C  
ATOM   2308  CB  THR A 294      12.938   9.102  -0.271  1.00 91.75           C  
ATOM   2309  O   THR A 294      10.586  11.383  -0.860  1.00 91.75           O  
ATOM   2310  CG2 THR A 294      11.633   8.516   0.273  1.00 91.75           C  
ATOM   2311  OG1 THR A 294      13.219   8.508  -1.544  1.00 91.75           O  
ATOM   2312  N   THR A 295      11.867  10.773  -2.637  1.00 90.50           N  
ATOM   2313  CA  THR A 295      10.797  10.984  -3.604  1.00 90.50           C  
ATOM   2314  C   THR A 295      10.188   9.656  -4.035  1.00 90.50           C  
ATOM   2315  CB  THR A 295      11.305  11.750  -4.840  1.00 90.50           C  
ATOM   2316  O   THR A 295       9.117   9.625  -4.648  1.00 90.50           O  
ATOM   2317  CG2 THR A 295      11.789  13.148  -4.465  1.00 90.50           C  
ATOM   2318  OG1 THR A 295      12.391  11.023  -5.434  1.00 90.50           O  
ATOM   2319  N   CYS A 296      10.922   8.570  -3.701  1.00 91.31           N  
ATOM   2320  CA  CYS A 296      10.484   7.227  -4.059  1.00 91.31           C  
ATOM   2321  C   CYS A 296      10.664   6.266  -2.889  1.00 91.31           C  
ATOM   2322  CB  CYS A 296      11.258   6.715  -5.273  1.00 91.31           C  
ATOM   2323  O   CYS A 296      11.789   6.047  -2.426  1.00 91.31           O  
ATOM   2324  SG  CYS A 296      10.805   5.043  -5.777  1.00 91.31           S  
ATOM   2325  N   GLN A 297       9.523   5.617  -2.547  1.00 93.00           N  
ATOM   2326  CA  GLN A 297       9.539   4.711  -1.403  1.00 93.00           C  
ATOM   2327  C   GLN A 297       8.992   3.340  -1.782  1.00 93.00           C  
ATOM   2328  CB  GLN A 297       8.727   5.297  -0.244  1.00 93.00           C  
ATOM   2329  O   GLN A 297       7.953   3.238  -2.439  1.00 93.00           O  
ATOM   2330  CG  GLN A 297       8.789   4.465   1.029  1.00 93.00           C  
ATOM   2331  CD  GLN A 297      10.172   4.445   1.655  1.00 93.00           C  
ATOM   2332  NE2 GLN A 297      10.602   3.271   2.104  1.00 93.00           N  
ATOM   2333  OE1 GLN A 297      10.844   5.477   1.733  1.00 93.00           O  
ATOM   2334  N   THR A 298       9.750   2.277  -1.288  1.00 92.75           N  
ATOM   2335  CA  THR A 298       9.305   0.895  -1.428  1.00 92.75           C  
ATOM   2336  C   THR A 298       9.273   0.197  -0.070  1.00 92.75           C  
ATOM   2337  CB  THR A 298      10.219   0.109  -2.391  1.00 92.75           C  
ATOM   2338  O   THR A 298       9.812   0.715   0.912  1.00 92.75           O  
ATOM   2339  CG2 THR A 298      10.469   0.894  -3.674  1.00 92.75           C  
ATOM   2340  OG1 THR A 298      11.469  -0.150  -1.750  1.00 92.75           O  
ATOM   2341  N   PRO A 299       8.570  -0.962  -0.062  1.00 91.12           N  
ATOM   2342  CA  PRO A 299       8.562  -1.701   1.203  1.00 91.12           C  
ATOM   2343  C   PRO A 299       9.961  -2.084   1.670  1.00 91.12           C  
ATOM   2344  CB  PRO A 299       7.734  -2.947   0.879  1.00 91.12           C  
ATOM   2345  O   PRO A 299      10.188  -2.270   2.867  1.00 91.12           O  
ATOM   2346  CG  PRO A 299       6.812  -2.521  -0.219  1.00 91.12           C  
ATOM   2347  CD  PRO A 299       7.551  -1.568  -1.115  1.00 91.12           C  
ATOM   2348  N   GLU A 300      10.883  -2.184   0.746  1.00 92.00           N  
ATOM   2349  CA  GLU A 300      12.250  -2.602   1.047  1.00 92.00           C  
ATOM   2350  C   GLU A 300      13.125  -1.406   1.422  1.00 92.00           C  
ATOM   2351  CB  GLU A 300      12.859  -3.344  -0.144  1.00 92.00           C  
ATOM   2352  O   GLU A 300      14.148  -1.564   2.088  1.00 92.00           O  
ATOM   2353  CG  GLU A 300      12.188  -4.672  -0.452  1.00 92.00           C  
ATOM   2354  CD  GLU A 300      12.969  -5.531  -1.432  1.00 92.00           C  
ATOM   2355  OE1 GLU A 300      12.500  -6.641  -1.776  1.00 92.00           O  
ATOM   2356  OE2 GLU A 300      14.062  -5.094  -1.857  1.00 92.00           O  
ATOM   2357  N   GLY A 301      12.695  -0.195   1.075  1.00 92.44           N  
ATOM   2358  CA  GLY A 301      13.453   1.014   1.363  1.00 92.44           C  
ATOM   2359  C   GLY A 301      13.391   2.037   0.245  1.00 92.44           C  
ATOM   2360  O   GLY A 301      12.867   1.753  -0.836  1.00 92.44           O  
ATOM   2361  N   ALA A 302      13.930   3.258   0.538  1.00 92.75           N  
ATOM   2362  CA  ALA A 302      13.867   4.359  -0.418  1.00 92.75           C  
ATOM   2363  C   ALA A 302      14.867   4.160  -1.556  1.00 92.75           C  
ATOM   2364  CB  ALA A 302      14.133   5.691   0.285  1.00 92.75           C  
ATOM   2365  O   ALA A 302      15.969   3.650  -1.341  1.00 92.75           O  
ATOM   2366  N   ILE A 303      14.406   4.488  -2.758  1.00 92.19           N  
ATOM   2367  CA  ILE A 303      15.242   4.410  -3.955  1.00 92.19           C  
ATOM   2368  C   ILE A 303      15.633   5.816  -4.402  1.00 92.19           C  
ATOM   2369  CB  ILE A 303      14.516   3.668  -5.102  1.00 92.19           C  
ATOM   2370  O   ILE A 303      14.766   6.680  -4.586  1.00 92.19           O  
ATOM   2371  CG1 ILE A 303      14.148   2.244  -4.664  1.00 92.19           C  
ATOM   2372  CG2 ILE A 303      15.375   3.650  -6.363  1.00 92.19           C  
ATOM   2373  CD1 ILE A 303      13.242   1.511  -5.648  1.00 92.19           C  
ATOM   2374  N   ASN A 304      16.906   6.059  -4.469  1.00 89.62           N  
ATOM   2375  CA  ASN A 304      17.438   7.305  -5.008  1.00 89.62           C  
ATOM   2376  C   ASN A 304      18.234   7.066  -6.289  1.00 89.62           C  
ATOM   2377  CB  ASN A 304      18.312   8.008  -3.969  1.00 89.62           C  
ATOM   2378  O   ASN A 304      19.406   6.676  -6.238  1.00 89.62           O  
ATOM   2379  CG  ASN A 304      18.609   9.453  -4.336  1.00 89.62           C  
ATOM   2380  ND2 ASN A 304      19.438  10.109  -3.529  1.00 89.62           N  
ATOM   2381  OD1 ASN A 304      18.094   9.969  -5.332  1.00 89.62           O  
ATOM   2382  N   THR A 305      17.469   7.203  -7.418  1.00 86.88           N  
ATOM   2383  CA  THR A 305      18.156   6.902  -8.672  1.00 86.88           C  
ATOM   2384  C   THR A 305      17.609   7.766  -9.805  1.00 86.88           C  
ATOM   2385  CB  THR A 305      18.000   5.414  -9.047  1.00 86.88           C  
ATOM   2386  O   THR A 305      16.469   8.234  -9.742  1.00 86.88           O  
ATOM   2387  CG2 THR A 305      16.531   5.035  -9.227  1.00 86.88           C  
ATOM   2388  OG1 THR A 305      18.703   5.160 -10.266  1.00 86.88           O  
ATOM   2389  N   SER A 306      18.500   8.008 -10.766  1.00 85.06           N  
ATOM   2390  CA  SER A 306      18.078   8.727 -11.969  1.00 85.06           C  
ATOM   2391  C   SER A 306      17.734   7.758 -13.094  1.00 85.06           C  
ATOM   2392  CB  SER A 306      19.172   9.688 -12.430  1.00 85.06           C  
ATOM   2393  O   SER A 306      17.438   8.180 -14.211  1.00 85.06           O  
ATOM   2394  OG  SER A 306      20.375   8.992 -12.727  1.00 85.06           O  
ATOM   2395  N   LEU A 307      17.844   6.453 -12.781  1.00 88.25           N  
ATOM   2396  CA  LEU A 307      17.547   5.430 -13.781  1.00 88.25           C  
ATOM   2397  C   LEU A 307      16.047   5.301 -14.008  1.00 88.25           C  
ATOM   2398  CB  LEU A 307      18.141   4.082 -13.352  1.00 88.25           C  
ATOM   2399  O   LEU A 307      15.258   5.562 -13.102  1.00 88.25           O  
ATOM   2400  CG  LEU A 307      19.656   4.004 -13.227  1.00 88.25           C  
ATOM   2401  CD1 LEU A 307      20.078   2.668 -12.625  1.00 88.25           C  
ATOM   2402  CD2 LEU A 307      20.312   4.219 -14.586  1.00 88.25           C  
ATOM   2403  N   PRO A 308      15.719   4.875 -15.148  1.00 83.06           N  
ATOM   2404  CA  PRO A 308      14.312   4.863 -15.562  1.00 83.06           C  
ATOM   2405  C   PRO A 308      13.555   3.654 -15.031  1.00 83.06           C  
ATOM   2406  CB  PRO A 308      14.406   4.824 -17.094  1.00 83.06           C  
ATOM   2407  O   PRO A 308      12.320   3.695 -14.914  1.00 83.06           O  
ATOM   2408  CG  PRO A 308      15.734   4.219 -17.375  1.00 83.06           C  
ATOM   2409  CD  PRO A 308      16.688   4.598 -16.281  1.00 83.06           C  
ATOM   2410  N   PHE A 309      14.352   2.521 -14.648  1.00 90.25           N  
ATOM   2411  CA  PHE A 309      13.688   1.312 -14.172  1.00 90.25           C  
ATOM   2412  C   PHE A 309      14.281   0.858 -12.844  1.00 90.25           C  
ATOM   2413  CB  PHE A 309      13.797   0.191 -15.211  1.00 90.25           C  
ATOM   2414  O   PHE A 309      15.422   1.181 -12.523  1.00 90.25           O  
ATOM   2415  CG  PHE A 309      13.273   0.566 -16.578  1.00 90.25           C  
ATOM   2416  CD1 PHE A 309      11.914   0.720 -16.781  1.00 90.25           C  
ATOM   2417  CD2 PHE A 309      14.148   0.766 -17.625  1.00 90.25           C  
ATOM   2418  CE1 PHE A 309      11.422   1.067 -18.047  1.00 90.25           C  
ATOM   2419  CE2 PHE A 309      13.672   1.113 -18.891  1.00 90.25           C  
ATOM   2420  CZ  PHE A 309      12.305   1.263 -19.094  1.00 90.25           C  
ATOM   2421  N   GLN A 310      13.438   0.117 -12.078  1.00 92.75           N  
ATOM   2422  CA  GLN A 310      13.883  -0.506 -10.836  1.00 92.75           C  
ATOM   2423  C   GLN A 310      13.367  -1.936 -10.719  1.00 92.75           C  
ATOM   2424  CB  GLN A 310      13.430   0.317  -9.625  1.00 92.75           C  
ATOM   2425  O   GLN A 310      12.352  -2.283 -11.328  1.00 92.75           O  
ATOM   2426  CG  GLN A 310      11.922   0.344  -9.430  1.00 92.75           C  
ATOM   2427  CD  GLN A 310      11.422  -0.797  -8.570  1.00 92.75           C  
ATOM   2428  NE2 GLN A 310      10.141  -1.126  -8.703  1.00 92.75           N  
ATOM   2429  OE1 GLN A 310      12.180  -1.380  -7.785  1.00 92.75           O  
ATOM   2430  N   ASN A 311      14.203  -2.764 -10.016  1.00 92.00           N  
ATOM   2431  CA  ASN A 311      13.812  -4.145  -9.766  1.00 92.00           C  
ATOM   2432  C   ASN A 311      13.781  -4.457  -8.273  1.00 92.00           C  
ATOM   2433  CB  ASN A 311      14.758  -5.109 -10.484  1.00 92.00           C  
ATOM   2434  O   ASN A 311      14.023  -5.594  -7.863  1.00 92.00           O  
ATOM   2435  CG  ASN A 311      16.141  -5.129  -9.883  1.00 92.00           C  
ATOM   2436  ND2 ASN A 311      16.922  -6.148 -10.227  1.00 92.00           N  
ATOM   2437  OD1 ASN A 311      16.516  -4.234  -9.117  1.00 92.00           O  
ATOM   2438  N   VAL A 312      13.516  -3.471  -7.461  1.00 90.25           N  
ATOM   2439  CA  VAL A 312      13.508  -3.576  -6.008  1.00 90.25           C  
ATOM   2440  C   VAL A 312      12.156  -4.102  -5.535  1.00 90.25           C  
ATOM   2441  CB  VAL A 312      13.812  -2.219  -5.336  1.00 90.25           C  
ATOM   2442  O   VAL A 312      12.086  -5.113  -4.832  1.00 90.25           O  
ATOM   2443  CG1 VAL A 312      13.688  -2.324  -3.818  1.00 90.25           C  
ATOM   2444  CG2 VAL A 312      15.211  -1.732  -5.727  1.00 90.25           C  
ATOM   2445  N   HIS A 313      11.055  -3.410  -5.879  1.00 89.25           N  
ATOM   2446  CA  HIS A 313       9.727  -3.867  -5.492  1.00 89.25           C  
ATOM   2447  C   HIS A 313       8.656  -3.328  -6.441  1.00 89.25           C  
ATOM   2448  CB  HIS A 313       9.414  -3.443  -4.055  1.00 89.25           C  
ATOM   2449  O   HIS A 313       8.727  -2.176  -6.871  1.00 89.25           O  
ATOM   2450  CG  HIS A 313       8.281  -4.207  -3.438  1.00 89.25           C  
ATOM   2451  CD2 HIS A 313       8.281  -5.219  -2.539  1.00 89.25           C  
ATOM   2452  ND1 HIS A 313       6.961  -3.955  -3.736  1.00 89.25           N  
ATOM   2453  CE1 HIS A 313       6.195  -4.781  -3.045  1.00 89.25           C  
ATOM   2454  NE2 HIS A 313       6.973  -5.559  -2.312  1.00 89.25           N  
ATOM   2455  N   PRO A 314       7.648  -4.121  -6.773  1.00 85.88           N  
ATOM   2456  CA  PRO A 314       6.582  -3.699  -7.684  1.00 85.88           C  
ATOM   2457  C   PRO A 314       5.672  -2.637  -7.070  1.00 85.88           C  
ATOM   2458  CB  PRO A 314       5.809  -4.996  -7.945  1.00 85.88           C  
ATOM   2459  O   PRO A 314       5.047  -1.861  -7.801  1.00 85.88           O  
ATOM   2460  CG  PRO A 314       6.164  -5.891  -6.801  1.00 85.88           C  
ATOM   2461  CD  PRO A 314       7.547  -5.535  -6.328  1.00 85.88           C  
ATOM   2462  N   ILE A 315       5.566  -2.643  -5.719  1.00 85.94           N  
ATOM   2463  CA  ILE A 315       4.746  -1.644  -5.039  1.00 85.94           C  
ATOM   2464  C   ILE A 315       5.613  -0.453  -4.641  1.00 85.94           C  
ATOM   2465  CB  ILE A 315       4.047  -2.236  -3.797  1.00 85.94           C  
ATOM   2466  O   ILE A 315       6.547  -0.595  -3.844  1.00 85.94           O  
ATOM   2467  CG1 ILE A 315       3.146  -3.410  -4.199  1.00 85.94           C  
ATOM   2468  CG2 ILE A 315       3.242  -1.158  -3.064  1.00 85.94           C  
ATOM   2469  CD1 ILE A 315       2.535  -4.156  -3.023  1.00 85.94           C  
ATOM   2470  N   THR A 316       5.316   0.729  -5.250  1.00 87.69           N  
ATOM   2471  CA  THR A 316       6.105   1.927  -4.980  1.00 87.69           C  
ATOM   2472  C   THR A 316       5.195   3.115  -4.676  1.00 87.69           C  
ATOM   2473  CB  THR A 316       7.020   2.271  -6.172  1.00 87.69           C  
ATOM   2474  O   THR A 316       4.059   3.174  -5.152  1.00 87.69           O  
ATOM   2475  CG2 THR A 316       7.973   1.122  -6.484  1.00 87.69           C  
ATOM   2476  OG1 THR A 316       6.211   2.537  -7.328  1.00 87.69           O  
ATOM   2477  N   ILE A 317       5.621   4.031  -3.820  1.00 86.44           N  
ATOM   2478  CA  ILE A 317       4.887   5.246  -3.484  1.00 86.44           C  
ATOM   2479  C   ILE A 317       5.750   6.473  -3.771  1.00 86.44           C  
ATOM   2480  CB  ILE A 317       4.438   5.242  -2.006  1.00 86.44           C  
ATOM   2481  O   ILE A 317       6.906   6.535  -3.350  1.00 86.44           O  
ATOM   2482  CG1 ILE A 317       3.584   4.004  -1.710  1.00 86.44           C  
ATOM   2483  CG2 ILE A 317       3.672   6.527  -1.670  1.00 86.44           C  
ATOM   2484  CD1 ILE A 317       3.244   3.822  -0.237  1.00 86.44           C  
ATOM   2485  N   GLY A 318       5.227   7.453  -4.523  1.00 86.12           N  
ATOM   2486  CA  GLY A 318       5.973   8.641  -4.906  1.00 86.12           C  
ATOM   2487  C   GLY A 318       6.488   8.586  -6.328  1.00 86.12           C  
ATOM   2488  O   GLY A 318       5.949   7.859  -7.164  1.00 86.12           O  
ATOM   2489  N   LYS A 319       7.488   9.336  -6.633  1.00 87.38           N  
ATOM   2490  CA  LYS A 319       8.102   9.375  -7.957  1.00 87.38           C  
ATOM   2491  C   LYS A 319       9.195   8.320  -8.094  1.00 87.38           C  
ATOM   2492  CB  LYS A 319       8.680  10.766  -8.234  1.00 87.38           C  
ATOM   2493  O   LYS A 319      10.367   8.602  -7.844  1.00 87.38           O  
ATOM   2494  CG  LYS A 319       7.633  11.859  -8.344  1.00 87.38           C  
ATOM   2495  CD  LYS A 319       8.258  13.203  -8.711  1.00 87.38           C  
ATOM   2496  CE  LYS A 319       7.215  14.305  -8.789  1.00 87.38           C  
ATOM   2497  NZ  LYS A 319       7.832  15.633  -9.086  1.00 87.38           N  
ATOM   2498  N   CYS A 320       8.766   7.043  -8.398  1.00 88.81           N  
ATOM   2499  CA  CYS A 320       9.703   5.926  -8.484  1.00 88.81           C  
ATOM   2500  C   CYS A 320       9.852   5.441  -9.922  1.00 88.81           C  
ATOM   2501  CB  CYS A 320       9.234   4.773  -7.594  1.00 88.81           C  
ATOM   2502  O   CYS A 320       8.906   5.512 -10.703  1.00 88.81           O  
ATOM   2503  SG  CYS A 320       9.031   5.227  -5.859  1.00 88.81           S  
ATOM   2504  N   PRO A 321      11.164   5.035 -10.242  1.00 87.38           N  
ATOM   2505  CA  PRO A 321      11.320   4.355 -11.531  1.00 87.38           C  
ATOM   2506  C   PRO A 321      10.422   3.131 -11.664  1.00 87.38           C  
ATOM   2507  CB  PRO A 321      12.797   3.951 -11.531  1.00 87.38           C  
ATOM   2508  O   PRO A 321      10.047   2.523 -10.656  1.00 87.38           O  
ATOM   2509  CG  PRO A 321      13.438   4.816 -10.492  1.00 87.38           C  
ATOM   2510  CD  PRO A 321      12.398   5.168  -9.469  1.00 87.38           C  
ATOM   2511  N   LYS A 322      10.039   2.781 -12.836  1.00 85.19           N  
ATOM   2512  CA  LYS A 322       9.070   1.709 -13.062  1.00 85.19           C  
ATOM   2513  C   LYS A 322       9.695   0.343 -12.797  1.00 85.19           C  
ATOM   2514  CB  LYS A 322       8.539   1.768 -14.500  1.00 85.19           C  
ATOM   2515  O   LYS A 322      10.844   0.091 -13.172  1.00 85.19           O  
ATOM   2516  CG  LYS A 322       7.645   2.965 -14.773  1.00 85.19           C  
ATOM   2517  CD  LYS A 322       6.336   2.877 -14.000  1.00 85.19           C  
ATOM   2518  CE  LYS A 322       5.414   4.043 -14.320  1.00 85.19           C  
ATOM   2519  NZ  LYS A 322       4.133   3.967 -13.555  1.00 85.19           N  
ATOM   2520  N   TYR A 323       8.898  -0.438 -12.211  1.00 87.50           N  
ATOM   2521  CA  TYR A 323       9.352  -1.779 -11.852  1.00 87.50           C  
ATOM   2522  C   TYR A 323       9.383  -2.686 -13.078  1.00 87.50           C  
ATOM   2523  CB  TYR A 323       8.445  -2.385 -10.781  1.00 87.50           C  
ATOM   2524  O   TYR A 323       8.438  -2.711 -13.867  1.00 87.50           O  
ATOM   2525  CG  TYR A 323       8.797  -3.805 -10.414  1.00 87.50           C  
ATOM   2526  CD1 TYR A 323       8.133  -4.883 -10.984  1.00 87.50           C  
ATOM   2527  CD2 TYR A 323       9.805  -4.074  -9.492  1.00 87.50           C  
ATOM   2528  CE1 TYR A 323       8.453  -6.195 -10.648  1.00 87.50           C  
ATOM   2529  CE2 TYR A 323      10.141  -5.379  -9.148  1.00 87.50           C  
ATOM   2530  OH  TYR A 323       9.781  -7.727  -9.398  1.00 87.50           O  
ATOM   2531  CZ  TYR A 323       9.461  -6.430  -9.734  1.00 87.50           C  
ATOM   2532  N   VAL A 324      10.445  -3.418 -13.273  1.00 88.50           N  
ATOM   2533  CA  VAL A 324      10.625  -4.418 -14.320  1.00 88.50           C  
ATOM   2534  C   VAL A 324      11.141  -5.719 -13.711  1.00 88.50           C  
ATOM   2535  CB  VAL A 324      11.594  -3.924 -15.422  1.00 88.50           C  
ATOM   2536  O   VAL A 324      12.125  -5.715 -12.969  1.00 88.50           O  
ATOM   2537  CG1 VAL A 324      11.805  -5.004 -16.484  1.00 88.50           C  
ATOM   2538  CG2 VAL A 324      11.062  -2.639 -16.062  1.00 88.50           C  
ATOM   2539  N   ARG A 325      10.398  -6.738 -13.977  1.00 86.38           N  
ATOM   2540  CA  ARG A 325      10.750  -8.047 -13.438  1.00 86.38           C  
ATOM   2541  C   ARG A 325      11.898  -8.672 -14.227  1.00 86.38           C  
ATOM   2542  CB  ARG A 325       9.539  -8.984 -13.453  1.00 86.38           C  
ATOM   2543  O   ARG A 325      11.703  -9.664 -14.938  1.00 86.38           O  
ATOM   2544  CG  ARG A 325       9.703 -10.219 -12.594  1.00 86.38           C  
ATOM   2545  CD  ARG A 325       8.438 -11.070 -12.570  1.00 86.38           C  
ATOM   2546  NE  ARG A 325       8.523 -12.148 -11.594  1.00 86.38           N  
ATOM   2547  NH1 ARG A 325       6.445 -13.031 -12.078  1.00 86.38           N  
ATOM   2548  NH2 ARG A 325       7.758 -13.992 -10.461  1.00 86.38           N  
ATOM   2549  CZ  ARG A 325       7.574 -13.055 -11.375  1.00 86.38           C  
ATOM   2550  N   SER A 326      13.008  -7.980 -14.328  1.00 85.88           N  
ATOM   2551  CA  SER A 326      14.234  -8.391 -14.992  1.00 85.88           C  
ATOM   2552  C   SER A 326      15.453  -8.164 -14.102  1.00 85.88           C  
ATOM   2553  CB  SER A 326      14.414  -7.637 -16.312  1.00 85.88           C  
ATOM   2554  O   SER A 326      15.430  -7.301 -13.219  1.00 85.88           O  
ATOM   2555  OG  SER A 326      15.523  -8.148 -17.031  1.00 85.88           O  
ATOM   2556  N   THR A 327      16.391  -9.047 -14.289  1.00 83.56           N  
ATOM   2557  CA  THR A 327      17.594  -8.969 -13.469  1.00 83.56           C  
ATOM   2558  C   THR A 327      18.594  -8.000 -14.078  1.00 83.56           C  
ATOM   2559  CB  THR A 327      18.250 -10.352 -13.289  1.00 83.56           C  
ATOM   2560  O   THR A 327      19.406  -7.398 -13.367  1.00 83.56           O  
ATOM   2561  CG2 THR A 327      17.359 -11.281 -12.484  1.00 83.56           C  
ATOM   2562  OG1 THR A 327      18.484 -10.930 -14.586  1.00 83.56           O  
ATOM   2563  N   LYS A 328      18.406  -7.801 -15.398  1.00 84.44           N  
ATOM   2564  CA  LYS A 328      19.297  -6.887 -16.109  1.00 84.44           C  
ATOM   2565  C   LYS A 328      18.609  -6.301 -17.344  1.00 84.44           C  
ATOM   2566  CB  LYS A 328      20.594  -7.602 -16.516  1.00 84.44           C  
ATOM   2567  O   LYS A 328      17.891  -7.004 -18.047  1.00 84.44           O  
ATOM   2568  CG  LYS A 328      21.438  -8.055 -15.336  1.00 84.44           C  
ATOM   2569  CD  LYS A 328      22.719  -8.742 -15.797  1.00 84.44           C  
ATOM   2570  CE  LYS A 328      23.547  -9.242 -14.625  1.00 84.44           C  
ATOM   2571  NZ  LYS A 328      24.812  -9.891 -15.070  1.00 84.44           N  
ATOM   2572  N   LEU A 329      18.734  -5.035 -17.484  1.00 86.81           N  
ATOM   2573  CA  LEU A 329      18.312  -4.305 -18.672  1.00 86.81           C  
ATOM   2574  C   LEU A 329      19.422  -3.393 -19.172  1.00 86.81           C  
ATOM   2575  CB  LEU A 329      17.047  -3.482 -18.391  1.00 86.81           C  
ATOM   2576  O   LEU A 329      19.516  -2.234 -18.766  1.00 86.81           O  
ATOM   2577  CG  LEU A 329      16.203  -3.104 -19.594  1.00 86.81           C  
ATOM   2578  CD1 LEU A 329      15.508  -4.340 -20.156  1.00 86.81           C  
ATOM   2579  CD2 LEU A 329      15.172  -2.045 -19.203  1.00 86.81           C  
ATOM   2580  N   ARG A 330      20.250  -3.990 -20.094  1.00 87.19           N  
ATOM   2581  CA  ARG A 330      21.453  -3.301 -20.516  1.00 87.19           C  
ATOM   2582  C   ARG A 330      21.250  -2.551 -21.828  1.00 87.19           C  
ATOM   2583  CB  ARG A 330      22.609  -4.293 -20.672  1.00 87.19           C  
ATOM   2584  O   ARG A 330      20.703  -3.107 -22.781  1.00 87.19           O  
ATOM   2585  CG  ARG A 330      23.125  -4.855 -19.344  1.00 87.19           C  
ATOM   2586  CD  ARG A 330      24.469  -5.535 -19.500  1.00 87.19           C  
ATOM   2587  NE  ARG A 330      25.031  -5.914 -18.203  1.00 87.19           N  
ATOM   2588  NH1 ARG A 330      27.141  -6.398 -19.047  1.00 87.19           N  
ATOM   2589  NH2 ARG A 330      26.703  -6.633 -16.797  1.00 87.19           N  
ATOM   2590  CZ  ARG A 330      26.297  -6.312 -18.016  1.00 87.19           C  
ATOM   2591  N   LEU A 331      21.625  -1.414 -21.797  1.00 79.88           N  
ATOM   2592  CA  LEU A 331      21.578  -0.575 -22.984  1.00 79.88           C  
ATOM   2593  C   LEU A 331      22.984  -0.339 -23.547  1.00 79.88           C  
ATOM   2594  CB  LEU A 331      20.906   0.765 -22.672  1.00 79.88           C  
ATOM   2595  O   LEU A 331      23.891   0.063 -22.797  1.00 79.88           O  
ATOM   2596  CG  LEU A 331      20.734   1.727 -23.859  1.00 79.88           C  
ATOM   2597  CD1 LEU A 331      19.641   1.228 -24.781  1.00 79.88           C  
ATOM   2598  CD2 LEU A 331      20.422   3.133 -23.359  1.00 79.88           C  
ATOM   2599  N   ALA A 332      23.031  -0.712 -24.812  1.00 70.75           N  
ATOM   2600  CA  ALA A 332      24.328  -0.530 -25.453  1.00 70.75           C  
ATOM   2601  C   ALA A 332      24.656   0.951 -25.641  1.00 70.75           C  
ATOM   2602  CB  ALA A 332      24.359  -1.250 -26.797  1.00 70.75           C  
ATOM   2603  O   ALA A 332      23.828   1.712 -26.141  1.00 70.75           O  
ATOM   2604  N   THR A 333      25.703   1.407 -25.078  1.00 65.31           N  
ATOM   2605  CA  THR A 333      26.156   2.787 -25.234  1.00 65.31           C  
ATOM   2606  C   THR A 333      27.391   2.855 -26.109  1.00 65.31           C  
ATOM   2607  CB  THR A 333      26.453   3.438 -23.875  1.00 65.31           C  
ATOM   2608  O   THR A 333      27.875   3.945 -26.438  1.00 65.31           O  
ATOM   2609  CG2 THR A 333      25.203   3.504 -23.000  1.00 65.31           C  
ATOM   2610  OG1 THR A 333      27.453   2.668 -23.188  1.00 65.31           O  
ATOM   2611  N   GLY A 334      27.766   1.646 -26.547  1.00 58.12           N  
ATOM   2612  CA  GLY A 334      28.953   1.478 -27.375  1.00 58.12           C  
ATOM   2613  C   GLY A 334      28.688   0.614 -28.594  1.00 58.12           C  
ATOM   2614  O   GLY A 334      27.547   0.350 -28.953  1.00 58.12           O  
ATOM   2615  N   LEU A 335      29.656   0.237 -29.469  1.00 58.31           N  
ATOM   2616  CA  LEU A 335      29.531  -0.509 -30.719  1.00 58.31           C  
ATOM   2617  C   LEU A 335      29.656  -2.008 -30.469  1.00 58.31           C  
ATOM   2618  CB  LEU A 335      30.578  -0.052 -31.734  1.00 58.31           C  
ATOM   2619  O   LEU A 335      30.062  -2.430 -29.375  1.00 58.31           O  
ATOM   2620  CG  LEU A 335      30.547   1.426 -32.125  1.00 58.31           C  
ATOM   2621  CD1 LEU A 335      31.859   1.829 -32.781  1.00 58.31           C  
ATOM   2622  CD2 LEU A 335      29.359   1.705 -33.062  1.00 58.31           C  
ATOM   2623  N   ARG A 336      29.344  -2.662 -31.375  1.00 64.81           N  
ATOM   2624  CA  ARG A 336      29.578  -4.102 -31.344  1.00 64.81           C  
ATOM   2625  C   ARG A 336      31.062  -4.414 -31.234  1.00 64.81           C  
ATOM   2626  CB  ARG A 336      29.000  -4.777 -32.594  1.00 64.81           C  
ATOM   2627  O   ARG A 336      31.891  -3.785 -31.906  1.00 64.81           O  
ATOM   2628  CG  ARG A 336      27.469  -4.855 -32.594  1.00 64.81           C  
ATOM   2629  CD  ARG A 336      26.953  -5.582 -33.812  1.00 64.81           C  
ATOM   2630  NE  ARG A 336      25.484  -5.594 -33.844  1.00 64.81           N  
ATOM   2631  NH1 ARG A 336      25.344  -6.797 -35.812  1.00 64.81           N  
ATOM   2632  NH2 ARG A 336      23.438  -6.117 -34.719  1.00 64.81           N  
ATOM   2633  CZ  ARG A 336      24.750  -6.168 -34.781  1.00 64.81           C  
ATOM   2634  N   ASN A 337      31.438  -5.164 -30.078  1.00 58.66           N  
ATOM   2635  CA  ASN A 337      32.812  -5.535 -29.781  1.00 58.66           C  
ATOM   2636  C   ASN A 337      33.312  -6.637 -30.719  1.00 58.66           C  
ATOM   2637  CB  ASN A 337      32.938  -5.973 -28.328  1.00 58.66           C  
ATOM   2638  O   ASN A 337      32.750  -7.738 -30.734  1.00 58.66           O  
ATOM   2639  CG  ASN A 337      34.406  -6.094 -27.891  1.00 58.66           C  
ATOM   2640  ND2 ASN A 337      34.625  -6.703 -26.734  1.00 58.66           N  
ATOM   2641  OD1 ASN A 337      35.312  -5.641 -28.578  1.00 58.66           O  
ATOM   2642  N   VAL A 338      34.156  -6.398 -31.688  1.00 52.16           N  
ATOM   2643  CA  VAL A 338      34.812  -7.387 -32.531  1.00 52.16           C  
ATOM   2644  C   VAL A 338      36.281  -7.516 -32.125  1.00 52.16           C  
ATOM   2645  CB  VAL A 338      34.719  -7.016 -34.031  1.00 52.16           C  
ATOM   2646  O   VAL A 338      37.031  -6.523 -32.125  1.00 52.16           O  
ATOM   2647  CG1 VAL A 338      35.312  -8.109 -34.906  1.00 52.16           C  
ATOM   2648  CG2 VAL A 338      33.250  -6.773 -34.406  1.00 52.16           C  
ATOM   2649  N   PRO A 339      36.844  -8.477 -31.328  1.00 37.88           N  
ATOM   2650  CA  PRO A 339      38.188  -8.547 -30.734  1.00 37.88           C  
ATOM   2651  C   PRO A 339      39.281  -8.273 -31.734  1.00 37.88           C  
ATOM   2652  CB  PRO A 339      38.250  -9.984 -30.203  1.00 37.88           C  
ATOM   2653  O   PRO A 339      39.250  -8.805 -32.844  1.00 37.88           O  
ATOM   2654  CG  PRO A 339      37.031 -10.656 -30.766  1.00 37.88           C  
ATOM   2655  CD  PRO A 339      36.281  -9.672 -31.625  1.00 37.88           C  
ATOM   2656  N   SER A 340      40.250  -7.094 -31.594  1.00 33.75           N  
ATOM   2657  CA  SER A 340      41.500  -6.777 -32.281  1.00 33.75           C  
ATOM   2658  C   SER A 340      42.656  -6.738 -31.297  1.00 33.75           C  
ATOM   2659  CB  SER A 340      41.375  -5.434 -33.000  1.00 33.75           C  
ATOM   2660  O   SER A 340      42.500  -6.359 -30.125  1.00 33.75           O  
ATOM   2661  OG  SER A 340      41.406  -4.359 -32.062  1.00 33.75           O  
ATOM   2662  N   ILE A 341      43.531  -7.637 -31.078  1.00 27.70           N  
ATOM   2663  CA  ILE A 341      44.844  -7.770 -30.438  1.00 27.70           C  
ATOM   2664  C   ILE A 341      45.562  -6.426 -30.453  1.00 27.70           C  
ATOM   2665  CB  ILE A 341      45.688  -8.852 -31.141  1.00 27.70           C  
ATOM   2666  O   ILE A 341      45.750  -5.836 -31.516  1.00 27.70           O  
ATOM   2667  CG1 ILE A 341      44.969 -10.203 -31.109  1.00 27.70           C  
ATOM   2668  CG2 ILE A 341      47.062  -8.953 -30.484  1.00 27.70           C  
ATOM   2669  CD1 ILE A 341      45.594 -11.250 -32.031  1.00 27.70           C  
ATOM   2670  N   GLN A 342      45.500  -5.355 -29.344  1.00 27.80           N  
ATOM   2671  CA  GLN A 342      46.031  -4.457 -28.328  1.00 27.80           C  
ATOM   2672  C   GLN A 342      46.750  -3.264 -28.953  1.00 27.80           C  
ATOM   2673  CB  GLN A 342      47.000  -5.207 -27.406  1.00 27.80           C  
ATOM   2674  O   GLN A 342      47.562  -3.430 -29.859  1.00 27.80           O  
ATOM   2675  CG  GLN A 342      46.344  -5.750 -26.141  1.00 27.80           C  
ATOM   2676  CD  GLN A 342      47.344  -6.457 -25.234  1.00 27.80           C  
ATOM   2677  NE2 GLN A 342      46.844  -7.293 -24.328  1.00 27.80           N  
ATOM   2678  OE1 GLN A 342      48.562  -6.250 -25.328  1.00 27.80           O  
ATOM   2679  N   SER A 343      46.344  -1.729 -28.438  1.00 26.64           N  
ATOM   2680  CA  SER A 343      46.594  -0.760 -27.375  1.00 26.64           C  
ATOM   2681  C   SER A 343      46.344   0.666 -27.859  1.00 26.64           C  
ATOM   2682  CB  SER A 343      48.031  -0.889 -26.828  1.00 26.64           C  
ATOM   2683  O   SER A 343      46.969   1.112 -28.812  1.00 26.64           O  
ATOM   2684  OG  SER A 343      48.969  -0.700 -27.859  1.00 26.64           O  
ATOM   2685  N   ARG A 344      45.188   1.489 -27.484  1.00 30.17           N  
ATOM   2686  CA  ARG A 344      44.938   2.600 -26.578  1.00 30.17           C  
ATOM   2687  C   ARG A 344      44.125   3.699 -27.250  1.00 30.17           C  
ATOM   2688  CB  ARG A 344      46.281   3.170 -26.047  1.00 30.17           C  
ATOM   2689  O   ARG A 344      44.531   4.227 -28.281  1.00 30.17           O  
ATOM   2690  CG  ARG A 344      47.000   2.250 -25.094  1.00 30.17           C  
ATOM   2691  CD  ARG A 344      48.125   2.969 -24.375  1.00 30.17           C  
ATOM   2692  NE  ARG A 344      48.312   2.490 -23.016  1.00 30.17           N  
ATOM   2693  NH1 ARG A 344      50.594   2.771 -22.984  1.00 30.17           N  
ATOM   2694  NH2 ARG A 344      49.531   1.957 -21.125  1.00 30.17           N  
ATOM   2695  CZ  ARG A 344      49.469   2.408 -22.375  1.00 30.17           C  
ATOM   2696  N   GLY A 345      42.812   4.141 -26.656  1.00 30.23           N  
ATOM   2697  CA  GLY A 345      41.875   4.648 -25.672  1.00 30.23           C  
ATOM   2698  C   GLY A 345      41.625   6.137 -25.812  1.00 30.23           C  
ATOM   2699  O   GLY A 345      42.344   6.840 -26.500  1.00 30.23           O  
ATOM   2700  N   LEU A 346      40.312   6.785 -25.391  1.00 33.12           N  
ATOM   2701  CA  LEU A 346      39.156   7.344 -24.703  1.00 33.12           C  
ATOM   2702  C   LEU A 346      39.469   8.742 -24.172  1.00 33.12           C  
ATOM   2703  CB  LEU A 346      38.750   6.426 -23.547  1.00 33.12           C  
ATOM   2704  O   LEU A 346      38.594   9.594 -24.109  1.00 33.12           O  
ATOM   2705  CG  LEU A 346      37.438   6.809 -22.812  1.00 33.12           C  
ATOM   2706  CD1 LEU A 346      36.250   6.566 -23.719  1.00 33.12           C  
ATOM   2707  CD2 LEU A 346      37.312   6.023 -21.516  1.00 33.12           C  
ATOM   2708  N   PHE A 347      40.375   9.695 -24.484  1.00 30.48           N  
ATOM   2709  CA  PHE A 347      40.531  11.094 -24.109  1.00 30.48           C  
ATOM   2710  C   PHE A 347      40.562  11.992 -25.328  1.00 30.48           C  
ATOM   2711  CB  PHE A 347      41.812  11.305 -23.281  1.00 30.48           C  
ATOM   2712  O   PHE A 347      40.312  13.203 -25.234  1.00 30.48           O  
ATOM   2713  CG  PHE A 347      41.656  10.922 -21.828  1.00 30.48           C  
ATOM   2714  CD1 PHE A 347      41.031  11.789 -20.938  1.00 30.48           C  
ATOM   2715  CD2 PHE A 347      42.125   9.703 -21.359  1.00 30.48           C  
ATOM   2716  CE1 PHE A 347      40.906  11.438 -19.594  1.00 30.48           C  
ATOM   2717  CE2 PHE A 347      42.000   9.352 -20.031  1.00 30.48           C  
ATOM   2718  CZ  PHE A 347      41.375  10.219 -19.141  1.00 30.48           C  
ATOM   2719  N   GLY A 348      40.094  11.523 -26.547  1.00 31.44           N  
ATOM   2720  CA  GLY A 348      40.000  12.070 -27.875  1.00 31.44           C  
ATOM   2721  C   GLY A 348      38.562  12.375 -28.297  1.00 31.44           C  
ATOM   2722  O   GLY A 348      38.312  13.336 -29.031  1.00 31.44           O  
ATOM   2723  N   ALA A 349      37.656  11.938 -27.500  1.00 31.83           N  
ATOM   2724  CA  ALA A 349      36.219  12.156 -27.672  1.00 31.83           C  
ATOM   2725  C   ALA A 349      35.750  13.359 -26.844  1.00 31.83           C  
ATOM   2726  CB  ALA A 349      35.438  10.906 -27.281  1.00 31.83           C  
ATOM   2727  O   ALA A 349      34.844  14.102 -27.266  1.00 31.83           O  
ATOM   2728  N   ILE A 350      36.500  13.898 -26.109  1.00 31.12           N  
ATOM   2729  CA  ILE A 350      36.125  14.992 -25.234  1.00 31.12           C  
ATOM   2730  C   ILE A 350      36.750  16.297 -25.688  1.00 31.12           C  
ATOM   2731  CB  ILE A 350      36.500  14.688 -23.766  1.00 31.12           C  
ATOM   2732  O   ILE A 350      36.125  17.344 -25.703  1.00 31.12           O  
ATOM   2733  CG1 ILE A 350      35.750  13.469 -23.250  1.00 31.12           C  
ATOM   2734  CG2 ILE A 350      36.250  15.914 -22.875  1.00 31.12           C  
ATOM   2735  CD1 ILE A 350      36.156  13.008 -21.859  1.00 31.12           C  
ATOM   2736  N   ALA A 351      37.625  16.531 -26.672  1.00 29.75           N  
ATOM   2737  CA  ALA A 351      38.219  17.734 -27.266  1.00 29.75           C  
ATOM   2738  C   ALA A 351      37.688  17.953 -28.688  1.00 29.75           C  
ATOM   2739  CB  ALA A 351      39.750  17.641 -27.297  1.00 29.75           C  
ATOM   2740  O   ALA A 351      37.500  19.094 -29.125  1.00 29.75           O  
ATOM   2741  N   GLY A 352      36.969  17.203 -29.250  1.00 31.03           N  
ATOM   2742  CA  GLY A 352      36.344  17.203 -30.562  1.00 31.03           C  
ATOM   2743  C   GLY A 352      34.938  17.750 -30.578  1.00 31.03           C  
ATOM   2744  O   GLY A 352      34.500  18.375 -31.547  1.00 31.03           O  
ATOM   2745  N   PHE A 353      34.438  17.672 -29.547  1.00 28.41           N  
ATOM   2746  CA  PHE A 353      33.125  18.281 -29.312  1.00 28.41           C  
ATOM   2747  C   PHE A 353      33.281  19.734 -28.891  1.00 28.41           C  
ATOM   2748  CB  PHE A 353      32.375  17.500 -28.234  1.00 28.41           C  
ATOM   2749  O   PHE A 353      32.500  20.594 -29.312  1.00 28.41           O  
ATOM   2750  CG  PHE A 353      30.938  17.953 -28.062  1.00 28.41           C  
ATOM   2751  CD1 PHE A 353      30.562  18.781 -27.016  1.00 28.41           C  
ATOM   2752  CD2 PHE A 353      29.953  17.531 -28.969  1.00 28.41           C  
ATOM   2753  CE1 PHE A 353      29.234  19.188 -26.859  1.00 28.41           C  
ATOM   2754  CE2 PHE A 353      28.641  17.938 -28.812  1.00 28.41           C  
ATOM   2755  CZ  PHE A 353      28.281  18.766 -27.766  1.00 28.41           C  
ATOM   2756  N   ILE A 354      34.406  20.250 -28.562  1.00 30.73           N  
ATOM   2757  CA  ILE A 354      34.562  21.625 -28.094  1.00 30.73           C  
ATOM   2758  C   ILE A 354      35.156  22.484 -29.188  1.00 30.73           C  
ATOM   2759  CB  ILE A 354      35.406  21.703 -26.812  1.00 30.73           C  
ATOM   2760  O   ILE A 354      34.781  23.641 -29.359  1.00 30.73           O  
ATOM   2761  CG1 ILE A 354      34.750  20.938 -25.656  1.00 30.73           C  
ATOM   2762  CG2 ILE A 354      35.688  23.156 -26.422  1.00 30.73           C  
ATOM   2763  CD1 ILE A 354      35.562  20.922 -24.375  1.00 30.73           C  
ATOM   2764  N   GLU A 355      35.531  22.109 -30.453  1.00 28.34           N  
ATOM   2765  CA  GLU A 355      36.156  22.922 -31.484  1.00 28.34           C  
ATOM   2766  C   GLU A 355      35.469  22.719 -32.844  1.00 28.34           C  
ATOM   2767  CB  GLU A 355      37.656  22.578 -31.609  1.00 28.34           C  
ATOM   2768  O   GLU A 355      35.406  23.641 -33.656  1.00 28.34           O  
ATOM   2769  CG  GLU A 355      38.531  23.312 -30.609  1.00 28.34           C  
ATOM   2770  CD  GLU A 355      40.000  22.875 -30.672  1.00 28.34           C  
ATOM   2771  OE1 GLU A 355      40.812  23.391 -29.875  1.00 28.34           O  
ATOM   2772  OE2 GLU A 355      40.312  22.016 -31.516  1.00 28.34           O  
ATOM   2773  N   GLY A 356      34.188  21.906 -32.938  1.00 29.92           N  
ATOM   2774  CA  GLY A 356      33.750  21.891 -34.344  1.00 29.92           C  
ATOM   2775  C   GLY A 356      32.375  21.281 -34.500  1.00 29.92           C  
ATOM   2776  O   GLY A 356      31.922  21.078 -35.625  1.00 29.92           O  
ATOM   2777  N   GLY A 357      31.547  21.391 -33.438  1.00 32.56           N  
ATOM   2778  CA  GLY A 357      30.156  20.969 -33.406  1.00 32.56           C  
ATOM   2779  C   GLY A 357      29.969  19.547 -33.906  1.00 32.56           C  
ATOM   2780  O   GLY A 357      30.891  18.734 -33.906  1.00 32.56           O  
ATOM   2781  N   TRP A 358      28.734  18.891 -34.406  1.00 33.72           N  
ATOM   2782  CA  TRP A 358      28.172  17.578 -34.688  1.00 33.72           C  
ATOM   2783  C   TRP A 358      29.109  16.766 -35.594  1.00 33.72           C  
ATOM   2784  CB  TRP A 358      26.797  17.703 -35.375  1.00 33.72           C  
ATOM   2785  O   TRP A 358      29.266  15.562 -35.406  1.00 33.72           O  
ATOM   2786  CG  TRP A 358      25.672  17.125 -34.562  1.00 33.72           C  
ATOM   2787  CD1 TRP A 358      24.516  17.750 -34.219  1.00 33.72           C  
ATOM   2788  CD2 TRP A 358      25.609  15.812 -34.000  1.00 33.72           C  
ATOM   2789  CE2 TRP A 358      24.375  15.703 -33.344  1.00 33.72           C  
ATOM   2790  CE3 TRP A 358      26.469  14.703 -34.031  1.00 33.72           C  
ATOM   2791  NE1 TRP A 358      23.719  16.906 -33.469  1.00 33.72           N  
ATOM   2792  CH2 TRP A 358      24.844  13.477 -32.688  1.00 33.72           C  
ATOM   2793  CZ2 TRP A 358      23.984  14.539 -32.656  1.00 33.72           C  
ATOM   2794  CZ3 TRP A 358      26.078  13.547 -33.344  1.00 33.72           C  
ATOM   2795  N   THR A 359      29.984  17.281 -36.219  1.00 33.31           N  
ATOM   2796  CA  THR A 359      31.078  16.734 -37.031  1.00 33.31           C  
ATOM   2797  C   THR A 359      32.344  16.594 -36.156  1.00 33.31           C  
ATOM   2798  CB  THR A 359      31.375  17.609 -38.250  1.00 33.31           C  
ATOM   2799  O   THR A 359      33.094  15.625 -36.312  1.00 33.31           O  
ATOM   2800  CG2 THR A 359      30.344  17.391 -39.344  1.00 33.31           C  
ATOM   2801  OG1 THR A 359      31.359  18.984 -37.844  1.00 33.31           O  
ATOM   2802  N   GLY A 360      32.469  17.281 -35.000  1.00 36.59           N  
ATOM   2803  CA  GLY A 360      33.438  17.297 -33.938  1.00 36.59           C  
ATOM   2804  C   GLY A 360      33.156  16.312 -32.812  1.00 36.59           C  
ATOM   2805  O   GLY A 360      34.094  15.742 -32.250  1.00 36.59           O  
ATOM   2806  N   MET A 361      31.984  15.648 -32.844  1.00 39.03           N  
ATOM   2807  CA  MET A 361      31.422  14.586 -32.000  1.00 39.03           C  
ATOM   2808  C   MET A 361      31.422  13.258 -32.750  1.00 39.03           C  
ATOM   2809  CB  MET A 361      30.000  14.945 -31.547  1.00 39.03           C  
ATOM   2810  O   MET A 361      31.703  12.211 -32.156  1.00 39.03           O  
ATOM   2811  CG  MET A 361      29.406  13.945 -30.578  1.00 39.03           C  
ATOM   2812  SD  MET A 361      27.672  14.352 -30.141  1.00 39.03           S  
ATOM   2813  CE  MET A 361      26.812  13.719 -31.609  1.00 39.03           C  
ATOM   2814  N   VAL A 362      31.453  13.164 -33.938  1.00 36.41           N  
ATOM   2815  CA  VAL A 362      31.547  12.016 -34.844  1.00 36.41           C  
ATOM   2816  C   VAL A 362      33.000  11.594 -34.969  1.00 36.41           C  
ATOM   2817  CB  VAL A 362      30.953  12.328 -36.219  1.00 36.41           C  
ATOM   2818  O   VAL A 362      33.312  10.398 -34.969  1.00 36.41           O  
ATOM   2819  CG1 VAL A 362      31.156  11.148 -37.188  1.00 36.41           C  
ATOM   2820  CG2 VAL A 362      29.469  12.664 -36.125  1.00 36.41           C  
ATOM   2821  N   ASP A 363      33.906  12.305 -34.625  1.00 36.31           N  
ATOM   2822  CA  ASP A 363      35.375  12.203 -34.625  1.00 36.31           C  
ATOM   2823  C   ASP A 363      35.906  11.820 -33.250  1.00 36.31           C  
ATOM   2824  CB  ASP A 363      36.000  13.523 -35.094  1.00 36.31           C  
ATOM   2825  O   ASP A 363      36.906  11.125 -33.125  1.00 36.31           O  
ATOM   2826  CG  ASP A 363      36.000  13.688 -36.594  1.00 36.31           C  
ATOM   2827  OD1 ASP A 363      35.781  12.688 -37.312  1.00 36.31           O  
ATOM   2828  OD2 ASP A 363      36.188  14.828 -37.062  1.00 36.31           O  
ATOM   2829  N   GLY A 364      35.094  11.688 -32.312  1.00 37.50           N  
ATOM   2830  CA  GLY A 364      35.312  11.328 -30.906  1.00 37.50           C  
ATOM   2831  C   GLY A 364      34.562  10.078 -30.500  1.00 37.50           C  
ATOM   2832  O   GLY A 364      35.000   9.320 -29.641  1.00 37.50           O  
ATOM   2833  N   TRP A 365      33.781   9.289 -31.250  1.00 34.09           N  
ATOM   2834  CA  TRP A 365      32.906   8.141 -31.016  1.00 34.09           C  
ATOM   2835  C   TRP A 365      33.250   7.000 -31.984  1.00 34.09           C  
ATOM   2836  CB  TRP A 365      31.453   8.531 -31.156  1.00 34.09           C  
ATOM   2837  O   TRP A 365      33.188   5.828 -31.609  1.00 34.09           O  
ATOM   2838  CG  TRP A 365      30.500   7.562 -30.531  1.00 34.09           C  
ATOM   2839  CD1 TRP A 365      30.078   6.359 -31.031  1.00 34.09           C  
ATOM   2840  CD2 TRP A 365      29.828   7.723 -29.266  1.00 34.09           C  
ATOM   2841  CE2 TRP A 365      29.031   6.574 -29.078  1.00 34.09           C  
ATOM   2842  CE3 TRP A 365      29.828   8.727 -28.297  1.00 34.09           C  
ATOM   2843  NE1 TRP A 365      29.203   5.758 -30.156  1.00 34.09           N  
ATOM   2844  CH2 TRP A 365      28.250   7.398 -27.000  1.00 34.09           C  
ATOM   2845  CZ2 TRP A 365      28.234   6.402 -27.938  1.00 34.09           C  
ATOM   2846  CZ3 TRP A 365      29.031   8.555 -27.156  1.00 34.09           C  
ATOM   2847  N   TYR A 366      34.188   7.125 -32.969  1.00 34.94           N  
ATOM   2848  CA  TYR A 366      34.594   6.066 -33.875  1.00 34.94           C  
ATOM   2849  C   TYR A 366      36.094   5.992 -34.031  1.00 34.94           C  
ATOM   2850  CB  TYR A 366      33.938   6.285 -35.250  1.00 34.94           C  
ATOM   2851  O   TYR A 366      36.750   6.992 -34.312  1.00 34.94           O  
ATOM   2852  CG  TYR A 366      32.469   6.027 -35.281  1.00 34.94           C  
ATOM   2853  CD1 TYR A 366      31.953   4.730 -35.250  1.00 34.94           C  
ATOM   2854  CD2 TYR A 366      31.547   7.086 -35.344  1.00 34.94           C  
ATOM   2855  CE1 TYR A 366      30.578   4.492 -35.281  1.00 34.94           C  
ATOM   2856  CE2 TYR A 366      30.172   6.855 -35.375  1.00 34.94           C  
ATOM   2857  OH  TYR A 366      28.344   5.324 -35.375  1.00 34.94           O  
ATOM   2858  CZ  TYR A 366      29.703   5.559 -35.344  1.00 34.94           C  
ATOM   2859  N   GLY A 367      36.938   5.953 -33.062  1.00 33.34           N  
ATOM   2860  CA  GLY A 367      38.375   5.871 -32.844  1.00 33.34           C  
ATOM   2861  C   GLY A 367      39.156   5.609 -34.125  1.00 33.34           C  
ATOM   2862  O   GLY A 367      38.750   4.754 -34.938  1.00 33.34           O  
ATOM   2863  N   TYR A 368      39.656   6.672 -34.875  1.00 33.97           N  
ATOM   2864  CA  TYR A 368      40.844   6.879 -35.688  1.00 33.97           C  
ATOM   2865  C   TYR A 368      42.125   6.719 -34.875  1.00 33.97           C  
ATOM   2866  CB  TYR A 368      40.812   8.266 -36.344  1.00 33.97           C  
ATOM   2867  O   TYR A 368      42.219   7.262 -33.781  1.00 33.97           O  
ATOM   2868  CG  TYR A 368      40.562   8.234 -37.844  1.00 33.97           C  
ATOM   2869  CD1 TYR A 368      41.594   8.148 -38.750  1.00 33.97           C  
ATOM   2870  CD2 TYR A 368      39.250   8.289 -38.344  1.00 33.97           C  
ATOM   2871  CE1 TYR A 368      41.375   8.125 -40.094  1.00 33.97           C  
ATOM   2872  CE2 TYR A 368      39.000   8.266 -39.688  1.00 33.97           C  
ATOM   2873  OH  TYR A 368      39.844   8.156 -41.938  1.00 33.97           O  
ATOM   2874  CZ  TYR A 368      40.062   8.180 -40.594  1.00 33.97           C  
ATOM   2875  N   HIS A 369      42.750   5.625 -35.000  1.00 38.22           N  
ATOM   2876  CA  HIS A 369      44.062   5.371 -34.438  1.00 38.22           C  
ATOM   2877  C   HIS A 369      45.188   5.645 -35.469  1.00 38.22           C  
ATOM   2878  CB  HIS A 369      44.188   3.930 -33.938  1.00 38.22           C  
ATOM   2879  O   HIS A 369      45.094   5.160 -36.594  1.00 38.22           O  
ATOM   2880  CG  HIS A 369      45.500   3.602 -33.312  1.00 38.22           C  
ATOM   2881  CD2 HIS A 369      46.500   2.805 -33.719  1.00 38.22           C  
ATOM   2882  ND1 HIS A 369      45.906   4.117 -32.094  1.00 38.22           N  
ATOM   2883  CE1 HIS A 369      47.094   3.654 -31.797  1.00 38.22           C  
ATOM   2884  NE2 HIS A 369      47.500   2.854 -32.781  1.00 38.22           N  
ATOM   2885  N   HIS A 370      45.781   6.848 -35.156  1.00 38.47           N  
ATOM   2886  CA  HIS A 370      46.906   7.035 -36.094  1.00 38.47           C  
ATOM   2887  C   HIS A 370      48.250   7.051 -35.375  1.00 38.47           C  
ATOM   2888  CB  HIS A 370      46.719   8.336 -36.906  1.00 38.47           C  
ATOM   2889  O   HIS A 370      48.312   7.375 -34.188  1.00 38.47           O  
ATOM   2890  CG  HIS A 370      46.906   9.570 -36.062  1.00 38.47           C  
ATOM   2891  CD2 HIS A 370      47.969  10.391 -35.938  1.00 38.47           C  
ATOM   2892  ND1 HIS A 370      45.906  10.086 -35.250  1.00 38.47           N  
ATOM   2893  CE1 HIS A 370      46.375  11.172 -34.656  1.00 38.47           C  
ATOM   2894  NE2 HIS A 370      47.625  11.375 -35.062  1.00 38.47           N  
ATOM   2895  N   GLN A 371      49.188   6.242 -35.781  1.00 41.84           N  
ATOM   2896  CA  GLN A 371      50.562   6.211 -35.344  1.00 41.84           C  
ATOM   2897  C   GLN A 371      51.469   6.945 -36.312  1.00 41.84           C  
ATOM   2898  CB  GLN A 371      51.031   4.766 -35.156  1.00 41.84           C  
ATOM   2899  O   GLN A 371      51.438   6.684 -37.531  1.00 41.84           O  
ATOM   2900  CG  GLN A 371      51.344   4.383 -33.719  1.00 41.84           C  
ATOM   2901  CD  GLN A 371      51.531   2.891 -33.531  1.00 41.84           C  
ATOM   2902  NE2 GLN A 371      51.844   2.480 -32.312  1.00 41.84           N  
ATOM   2903  OE1 GLN A 371      51.375   2.111 -34.500  1.00 41.84           O  
ATOM   2904  N   ASN A 372      52.062   8.281 -35.781  1.00 43.50           N  
ATOM   2905  CA  ASN A 372      53.094   8.961 -36.594  1.00 43.50           C  
ATOM   2906  C   ASN A 372      54.406   9.094 -35.844  1.00 43.50           C  
ATOM   2907  CB  ASN A 372      52.562  10.336 -37.031  1.00 43.50           C  
ATOM   2908  O   ASN A 372      54.562   8.531 -34.750  1.00 43.50           O  
ATOM   2909  CG  ASN A 372      52.250  11.242 -35.844  1.00 43.50           C  
ATOM   2910  ND2 ASN A 372      51.625  12.367 -36.125  1.00 43.50           N  
ATOM   2911  OD1 ASN A 372      52.594  10.938 -34.719  1.00 43.50           O  
ATOM   2912  N   GLU A 373      55.562   9.531 -36.500  1.00 34.56           N  
ATOM   2913  CA  GLU A 373      56.938   9.695 -36.000  1.00 34.56           C  
ATOM   2914  C   GLU A 373      56.969  10.531 -34.750  1.00 34.56           C  
ATOM   2915  CB  GLU A 373      57.812  10.344 -37.094  1.00 34.56           C  
ATOM   2916  O   GLU A 373      57.875  10.391 -33.906  1.00 34.56           O  
ATOM   2917  CG  GLU A 373      58.344   9.359 -38.125  1.00 34.56           C  
ATOM   2918  CD  GLU A 373      59.344   9.977 -39.062  1.00 34.56           C  
ATOM   2919  OE1 GLU A 373      59.969   9.234 -39.875  1.00 34.56           O  
ATOM   2920  OE2 GLU A 373      59.500  11.219 -39.031  1.00 34.56           O  
ATOM   2921  N   GLN A 374      55.781  11.094 -34.281  1.00 33.69           N  
ATOM   2922  CA  GLN A 374      55.688  12.016 -33.156  1.00 33.69           C  
ATOM   2923  C   GLN A 374      54.781  11.438 -32.062  1.00 33.69           C  
ATOM   2924  CB  GLN A 374      55.125  13.359 -33.625  1.00 33.69           C  
ATOM   2925  O   GLN A 374      54.656  12.023 -30.984  1.00 33.69           O  
ATOM   2926  CG  GLN A 374      56.031  14.102 -34.594  1.00 33.69           C  
ATOM   2927  CD  GLN A 374      55.312  15.242 -35.312  1.00 33.69           C  
ATOM   2928  NE2 GLN A 374      56.094  16.078 -36.000  1.00 33.69           N  
ATOM   2929  OE1 GLN A 374      54.094  15.383 -35.219  1.00 33.69           O  
ATOM   2930  N   GLY A 375      54.281  10.078 -32.156  1.00 33.56           N  
ATOM   2931  CA  GLY A 375      53.562   9.414 -31.078  1.00 33.56           C  
ATOM   2932  C   GLY A 375      52.156   8.945 -31.500  1.00 33.56           C  
ATOM   2933  O   GLY A 375      51.812   9.000 -32.688  1.00 33.56           O  
ATOM   2934  N   SER A 376      51.375   7.988 -30.594  1.00 34.91           N  
ATOM   2935  CA  SER A 376      50.062   7.355 -30.781  1.00 34.91           C  
ATOM   2936  C   SER A 376      48.969   8.148 -30.094  1.00 34.91           C  
ATOM   2937  CB  SER A 376      50.094   5.922 -30.266  1.00 34.91           C  
ATOM   2938  O   SER A 376      49.188   8.773 -29.062  1.00 34.91           O  
ATOM   2939  OG  SER A 376      50.250   5.902 -28.844  1.00 34.91           O  
ATOM   2940  N   GLY A 377      47.969   8.633 -30.797  1.00 31.33           N  
ATOM   2941  CA  GLY A 377      46.844   9.328 -30.156  1.00 31.33           C  
ATOM   2942  C   GLY A 377      45.531   8.586 -30.281  1.00 31.33           C  
ATOM   2943  O   GLY A 377      45.281   7.910 -31.281  1.00 31.33           O  
ATOM   2944  N   TYR A 378      44.688   8.320 -28.828  1.00 31.20           N  
ATOM   2945  CA  TYR A 378      43.375   7.684 -28.750  1.00 31.20           C  
ATOM   2946  C   TYR A 378      42.312   8.672 -28.297  1.00 31.20           C  
ATOM   2947  CB  TYR A 378      43.406   6.480 -27.797  1.00 31.20           C  
ATOM   2948  O   TYR A 378      42.562   9.508 -27.422  1.00 31.20           O  
ATOM   2949  CG  TYR A 378      44.406   5.414 -28.219  1.00 31.20           C  
ATOM   2950  CD1 TYR A 378      44.031   4.410 -29.109  1.00 31.20           C  
ATOM   2951  CD2 TYR A 378      45.688   5.414 -27.719  1.00 31.20           C  
ATOM   2952  CE1 TYR A 378      44.938   3.424 -29.484  1.00 31.20           C  
ATOM   2953  CE2 TYR A 378      46.625   4.434 -28.078  1.00 31.20           C  
ATOM   2954  OH  TYR A 378      47.125   2.471 -29.344  1.00 31.20           O  
ATOM   2955  CZ  TYR A 378      46.219   3.443 -28.969  1.00 31.20           C  
ATOM   2956  N   ALA A 379      40.906   8.789 -28.750  1.00 30.23           N  
ATOM   2957  CA  ALA A 379      39.906   9.547 -28.016  1.00 30.23           C  
ATOM   2958  C   ALA A 379      38.531   8.859 -28.078  1.00 30.23           C  
ATOM   2959  CB  ALA A 379      39.812  10.977 -28.547  1.00 30.23           C  
ATOM   2960  O   ALA A 379      38.125   8.367 -29.141  1.00 30.23           O  
ATOM   2961  N   ALA A 380      37.375   8.883 -26.734  1.00 30.17           N  
ATOM   2962  CA  ALA A 380      36.000   8.445 -26.469  1.00 30.17           C  
ATOM   2963  C   ALA A 380      35.219   9.539 -25.766  1.00 30.17           C  
ATOM   2964  CB  ALA A 380      36.000   7.176 -25.609  1.00 30.17           C  
ATOM   2965  O   ALA A 380      35.750  10.281 -24.938  1.00 30.17           O  
ATOM   2966  N   ASP A 381      33.375   9.703 -25.859  1.00 34.50           N  
ATOM   2967  CA  ASP A 381      32.688  10.758 -25.125  1.00 34.50           C  
ATOM   2968  C   ASP A 381      31.359  10.258 -24.531  1.00 34.50           C  
ATOM   2969  CB  ASP A 381      32.438  11.961 -26.031  1.00 34.50           C  
ATOM   2970  O   ASP A 381      30.531   9.695 -25.250  1.00 34.50           O  
ATOM   2971  CG  ASP A 381      31.453  12.969 -25.438  1.00 34.50           C  
ATOM   2972  OD1 ASP A 381      31.375  13.070 -24.188  1.00 34.50           O  
ATOM   2973  OD2 ASP A 381      30.766  13.664 -26.219  1.00 34.50           O  
ATOM   2974  N   LEU A 382      30.812  10.141 -23.125  1.00 34.53           N  
ATOM   2975  CA  LEU A 382      30.016  10.086 -21.906  1.00 34.53           C  
ATOM   2976  C   LEU A 382      28.734  10.906 -22.062  1.00 34.53           C  
ATOM   2977  CB  LEU A 382      30.828  10.594 -20.719  1.00 34.53           C  
ATOM   2978  O   LEU A 382      27.672  10.484 -21.609  1.00 34.53           O  
ATOM   2979  CG  LEU A 382      30.266  10.281 -19.328  1.00 34.53           C  
ATOM   2980  CD1 LEU A 382      30.828   8.969 -18.812  1.00 34.53           C  
ATOM   2981  CD2 LEU A 382      30.562  11.422 -18.359  1.00 34.53           C  
ATOM   2982  N   LYS A 383      28.375  11.852 -22.953  1.00 36.50           N  
ATOM   2983  CA  LYS A 383      27.250  12.789 -23.094  1.00 36.50           C  
ATOM   2984  C   LYS A 383      26.219  12.266 -24.094  1.00 36.50           C  
ATOM   2985  CB  LYS A 383      27.766  14.164 -23.547  1.00 36.50           C  
ATOM   2986  O   LYS A 383      25.016  12.391 -23.859  1.00 36.50           O  
ATOM   2987  CG  LYS A 383      26.797  15.305 -23.250  1.00 36.50           C  
ATOM   2988  CD  LYS A 383      27.438  16.656 -23.531  1.00 36.50           C  
ATOM   2989  CE  LYS A 383      26.469  17.797 -23.266  1.00 36.50           C  
ATOM   2990  NZ  LYS A 383      27.094  19.125 -23.516  1.00 36.50           N  
ATOM   2991  N   SER A 384      26.438  11.547 -25.094  1.00 37.22           N  
ATOM   2992  CA  SER A 384      25.578  10.875 -26.062  1.00 37.22           C  
ATOM   2993  C   SER A 384      24.953   9.625 -25.469  1.00 37.22           C  
ATOM   2994  CB  SER A 384      26.375  10.508 -27.328  1.00 37.22           C  
ATOM   2995  O   SER A 384      23.781   9.328 -25.734  1.00 37.22           O  
ATOM   2996  OG  SER A 384      25.578   9.750 -28.219  1.00 37.22           O  
ATOM   2997  N   THR A 385      25.688   9.086 -24.594  1.00 38.06           N  
ATOM   2998  CA  THR A 385      25.188   7.988 -23.766  1.00 38.06           C  
ATOM   2999  C   THR A 385      24.172   8.492 -22.750  1.00 38.06           C  
ATOM   3000  CB  THR A 385      26.344   7.285 -23.031  1.00 38.06           C  
ATOM   3001  O   THR A 385      23.125   7.863 -22.547  1.00 38.06           O  
ATOM   3002  CG2 THR A 385      25.859   6.039 -22.297  1.00 38.06           C  
ATOM   3003  OG1 THR A 385      27.359   6.902 -23.984  1.00 38.06           O  
ATOM   3004  N   GLN A 386      24.297   9.602 -22.234  1.00 38.81           N  
ATOM   3005  CA  GLN A 386      23.359  10.227 -21.312  1.00 38.81           C  
ATOM   3006  C   GLN A 386      22.125  10.758 -22.031  1.00 38.81           C  
ATOM   3007  CB  GLN A 386      24.047  11.359 -20.531  1.00 38.81           C  
ATOM   3008  O   GLN A 386      21.016  10.688 -21.516  1.00 38.81           O  
ATOM   3009  CG  GLN A 386      23.266  11.828 -19.312  1.00 38.81           C  
ATOM   3010  CD  GLN A 386      23.062  10.734 -18.281  1.00 38.81           C  
ATOM   3011  NE2 GLN A 386      21.844  10.602 -17.797  1.00 38.81           N  
ATOM   3012  OE1 GLN A 386      24.000  10.008 -17.938  1.00 38.81           O  
ATOM   3013  N   ASN A 387      22.172  11.172 -23.266  1.00 44.56           N  
ATOM   3014  CA  ASN A 387      21.078  11.633 -24.125  1.00 44.56           C  
ATOM   3015  C   ASN A 387      20.234  10.469 -24.609  1.00 44.56           C  
ATOM   3016  CB  ASN A 387      21.625  12.430 -25.312  1.00 44.56           C  
ATOM   3017  O   ASN A 387      19.000  10.578 -24.688  1.00 44.56           O  
ATOM   3018  CG  ASN A 387      21.906  13.883 -24.969  1.00 44.56           C  
ATOM   3019  ND2 ASN A 387      22.578  14.594 -25.859  1.00 44.56           N  
ATOM   3020  OD1 ASN A 387      21.516  14.359 -23.891  1.00 44.56           O  
ATOM   3021  N   ALA A 388      20.891   9.398 -24.984  1.00 39.91           N  
ATOM   3022  CA  ALA A 388      20.203   8.156 -25.328  1.00 39.91           C  
ATOM   3023  C   ALA A 388      19.469   7.590 -24.109  1.00 39.91           C  
ATOM   3024  CB  ALA A 388      21.188   7.129 -25.875  1.00 39.91           C  
ATOM   3025  O   ALA A 388      18.328   7.121 -24.219  1.00 39.91           O  
ATOM   3026  N   ILE A 389      20.109   7.703 -22.906  1.00 44.62           N  
ATOM   3027  CA  ILE A 389      19.500   7.305 -21.641  1.00 44.62           C  
ATOM   3028  C   ILE A 389      18.312   8.227 -21.328  1.00 44.62           C  
ATOM   3029  CB  ILE A 389      20.516   7.336 -20.484  1.00 44.62           C  
ATOM   3030  O   ILE A 389      17.250   7.754 -20.922  1.00 44.62           O  
ATOM   3031  CG1 ILE A 389      21.578   6.246 -20.688  1.00 44.62           C  
ATOM   3032  CG2 ILE A 389      19.812   7.176 -19.141  1.00 44.62           C  
ATOM   3033  CD1 ILE A 389      22.703   6.285 -19.672  1.00 44.62           C  
ATOM   3034  N   ASP A 390      18.438   9.469 -21.562  1.00 49.59           N  
ATOM   3035  CA  ASP A 390      17.406  10.469 -21.328  1.00 49.59           C  
ATOM   3036  C   ASP A 390      16.234  10.273 -22.297  1.00 49.59           C  
ATOM   3037  CB  ASP A 390      17.969  11.883 -21.484  1.00 49.59           C  
ATOM   3038  O   ASP A 390      15.070  10.461 -21.922  1.00 49.59           O  
ATOM   3039  CG  ASP A 390      18.844  12.289 -20.297  1.00 49.59           C  
ATOM   3040  OD1 ASP A 390      18.781  11.625 -19.250  1.00 49.59           O  
ATOM   3041  OD2 ASP A 390      19.578  13.289 -20.422  1.00 49.59           O  
ATOM   3042  N   LYS A 391      16.422   9.930 -23.578  1.00 49.75           N  
ATOM   3043  CA  LYS A 391      15.414   9.664 -24.594  1.00 49.75           C  
ATOM   3044  C   LYS A 391      14.625   8.398 -24.266  1.00 49.75           C  
ATOM   3045  CB  LYS A 391      16.062   9.539 -25.969  1.00 49.75           C  
ATOM   3046  O   LYS A 391      13.406   8.352 -24.469  1.00 49.75           O  
ATOM   3047  CG  LYS A 391      16.312  10.867 -26.672  1.00 49.75           C  
ATOM   3048  CD  LYS A 391      16.859  10.672 -28.078  1.00 49.75           C  
ATOM   3049  CE  LYS A 391      17.250  12.000 -28.719  1.00 49.75           C  
ATOM   3050  NZ  LYS A 391      17.812  11.812 -30.078  1.00 49.75           N  
ATOM   3051  N   ILE A 392      15.297   7.434 -23.781  1.00 44.53           N  
ATOM   3052  CA  ILE A 392      14.680   6.215 -23.281  1.00 44.53           C  
ATOM   3053  C   ILE A 392      13.820   6.539 -22.062  1.00 44.53           C  
ATOM   3054  CB  ILE A 392      15.750   5.156 -22.906  1.00 44.53           C  
ATOM   3055  O   ILE A 392      12.688   6.066 -21.953  1.00 44.53           O  
ATOM   3056  CG1 ILE A 392      16.453   4.656 -24.172  1.00 44.53           C  
ATOM   3057  CG2 ILE A 392      15.117   3.994 -22.141  1.00 44.53           C  
ATOM   3058  CD1 ILE A 392      17.641   3.744 -23.891  1.00 44.53           C  
ATOM   3059  N   THR A 393      14.391   7.379 -21.188  1.00 47.09           N  
ATOM   3060  CA  THR A 393      13.672   7.824 -20.000  1.00 47.09           C  
ATOM   3061  C   THR A 393      12.422   8.602 -20.375  1.00 47.09           C  
ATOM   3062  CB  THR A 393      14.570   8.703 -19.094  1.00 47.09           C  
ATOM   3063  O   THR A 393      11.352   8.375 -19.812  1.00 47.09           O  
ATOM   3064  CG2 THR A 393      13.836   9.133 -17.828  1.00 47.09           C  
ATOM   3065  OG1 THR A 393      15.742   7.957 -18.734  1.00 47.09           O  
ATOM   3066  N   ASN A 394      12.484   9.469 -21.359  1.00 53.50           N  
ATOM   3067  CA  ASN A 394      11.375  10.289 -21.844  1.00 53.50           C  
ATOM   3068  C   ASN A 394      10.328   9.445 -22.562  1.00 53.50           C  
ATOM   3069  CB  ASN A 394      11.891  11.398 -22.750  1.00 53.50           C  
ATOM   3070  O   ASN A 394       9.125   9.656 -22.391  1.00 53.50           O  
ATOM   3071  CG  ASN A 394      12.602  12.500 -22.000  1.00 53.50           C  
ATOM   3072  ND2 ASN A 394      13.453  13.242 -22.688  1.00 53.50           N  
ATOM   3073  OD1 ASN A 394      12.398  12.672 -20.797  1.00 53.50           O  
ATOM   3074  N   LYS A 395      10.734   8.484 -23.406  1.00 51.50           N  
ATOM   3075  CA  LYS A 395       9.859   7.574 -24.141  1.00 51.50           C  
ATOM   3076  C   LYS A 395       9.188   6.590 -23.188  1.00 51.50           C  
ATOM   3077  CB  LYS A 395      10.641   6.816 -25.219  1.00 51.50           C  
ATOM   3078  O   LYS A 395       8.000   6.277 -23.344  1.00 51.50           O  
ATOM   3079  CG  LYS A 395      10.781   7.574 -26.531  1.00 51.50           C  
ATOM   3080  CD  LYS A 395      11.562   6.770 -27.547  1.00 51.50           C  
ATOM   3081  CE  LYS A 395      11.867   7.594 -28.797  1.00 51.50           C  
ATOM   3082  NZ  LYS A 395      12.109   6.730 -29.984  1.00 51.50           N  
ATOM   3083  N   VAL A 396       9.898   6.191 -22.203  1.00 49.94           N  
ATOM   3084  CA  VAL A 396       9.398   5.320 -21.156  1.00 49.94           C  
ATOM   3085  C   VAL A 396       8.344   6.059 -20.328  1.00 49.94           C  
ATOM   3086  CB  VAL A 396      10.539   4.828 -20.234  1.00 49.94           C  
ATOM   3087  O   VAL A 396       7.285   5.504 -20.016  1.00 49.94           O  
ATOM   3088  CG1 VAL A 396       9.969   4.152 -18.984  1.00 49.94           C  
ATOM   3089  CG2 VAL A 396      11.453   3.871 -20.984  1.00 49.94           C  
ATOM   3090  N   ASN A 397       8.672   7.312 -19.984  1.00 49.97           N  
ATOM   3091  CA  ASN A 397       7.750   8.148 -19.219  1.00 49.97           C  
ATOM   3092  C   ASN A 397       6.445   8.375 -19.984  1.00 49.97           C  
ATOM   3093  CB  ASN A 397       8.398   9.484 -18.875  1.00 49.97           C  
ATOM   3094  O   ASN A 397       5.371   8.398 -19.391  1.00 49.97           O  
ATOM   3095  CG  ASN A 397       9.438   9.352 -17.766  1.00 49.97           C  
ATOM   3096  ND2 ASN A 397      10.352  10.312 -17.703  1.00 49.97           N  
ATOM   3097  OD1 ASN A 397       9.414   8.398 -16.984  1.00 49.97           O  
ATOM   3098  N   SER A 398       6.500   8.531 -21.328  1.00 53.69           N  
ATOM   3099  CA  SER A 398       5.344   8.727 -22.188  1.00 53.69           C  
ATOM   3100  C   SER A 398       4.520   7.449 -22.312  1.00 53.69           C  
ATOM   3101  CB  SER A 398       5.781   9.203 -23.578  1.00 53.69           C  
ATOM   3102  O   SER A 398       3.289   7.488 -22.281  1.00 53.69           O  
ATOM   3103  OG  SER A 398       6.328   8.125 -24.312  1.00 53.69           O  
ATOM   3104  N   VAL A 399       5.133   6.316 -22.500  1.00 47.62           N  
ATOM   3105  CA  VAL A 399       4.496   5.008 -22.594  1.00 47.62           C  
ATOM   3106  C   VAL A 399       3.906   4.613 -21.250  1.00 47.62           C  
ATOM   3107  CB  VAL A 399       5.492   3.928 -23.078  1.00 47.62           C  
ATOM   3108  O   VAL A 399       2.799   4.070 -21.188  1.00 47.62           O  
ATOM   3109  CG1 VAL A 399       4.867   2.535 -22.984  1.00 47.62           C  
ATOM   3110  CG2 VAL A 399       5.941   4.219 -24.516  1.00 47.62           C  
ATOM   3111  N   ILE A 400       4.512   4.992 -20.188  1.00 50.88           N  
ATOM   3112  CA  ILE A 400       4.105   4.734 -18.812  1.00 50.88           C  
ATOM   3113  C   ILE A 400       2.840   5.523 -18.484  1.00 50.88           C  
ATOM   3114  CB  ILE A 400       5.230   5.094 -17.812  1.00 50.88           C  
ATOM   3115  O   ILE A 400       1.915   5.000 -17.859  1.00 50.88           O  
ATOM   3116  CG1 ILE A 400       6.391   4.098 -17.938  1.00 50.88           C  
ATOM   3117  CG2 ILE A 400       4.688   5.129 -16.375  1.00 50.88           C  
ATOM   3118  CD1 ILE A 400       7.617   4.477 -17.109  1.00 50.88           C  
ATOM   3119  N   GLU A 401       2.857   6.754 -18.828  1.00 50.19           N  
ATOM   3120  CA  GLU A 401       1.704   7.617 -18.609  1.00 50.19           C  
ATOM   3121  C   GLU A 401       0.458   7.070 -19.297  1.00 50.19           C  
ATOM   3122  CB  GLU A 401       1.992   9.039 -19.078  1.00 50.19           C  
ATOM   3123  O   GLU A 401      -0.634   7.090 -18.719  1.00 50.19           O  
ATOM   3124  CG  GLU A 401       2.670   9.914 -18.047  1.00 50.19           C  
ATOM   3125  CD  GLU A 401       2.861  11.352 -18.500  1.00 50.19           C  
ATOM   3126  OE1 GLU A 401       3.428  12.164 -17.734  1.00 50.19           O  
ATOM   3127  OE2 GLU A 401       2.438  11.672 -19.641  1.00 50.19           O  
ATOM   3128  N   LYS A 402       0.624   6.547 -20.422  1.00 50.38           N  
ATOM   3129  CA  LYS A 402      -0.467   6.012 -21.234  1.00 50.38           C  
ATOM   3130  C   LYS A 402      -0.911   4.645 -20.719  1.00 50.38           C  
ATOM   3131  CB  LYS A 402      -0.048   5.910 -22.703  1.00 50.38           C  
ATOM   3132  O   LYS A 402      -2.107   4.348 -20.688  1.00 50.38           O  
ATOM   3133  CG  LYS A 402      -0.191   7.215 -23.469  1.00 50.38           C  
ATOM   3134  CD  LYS A 402       0.197   7.039 -24.938  1.00 50.38           C  
ATOM   3135  CE  LYS A 402       0.219   8.367 -25.672  1.00 50.38           C  
ATOM   3136  NZ  LYS A 402       0.527   8.195 -27.125  1.00 50.38           N  
ATOM   3137  N   MET A 403       0.015   3.863 -20.203  1.00 48.88           N  
ATOM   3138  CA  MET A 403      -0.247   2.529 -19.672  1.00 48.88           C  
ATOM   3139  C   MET A 403      -0.811   2.613 -18.250  1.00 48.88           C  
ATOM   3140  CB  MET A 403       1.029   1.687 -19.672  1.00 48.88           C  
ATOM   3141  O   MET A 403      -1.686   1.828 -17.875  1.00 48.88           O  
ATOM   3142  CG  MET A 403       1.393   1.134 -21.047  1.00 48.88           C  
ATOM   3143  SD  MET A 403       2.766  -0.081 -20.969  1.00 48.88           S  
ATOM   3144  CE  MET A 403       1.989  -1.381 -19.969  1.00 48.88           C  
ATOM   3145  N   ASN A 404      -0.343   3.543 -17.391  1.00 50.03           N  
ATOM   3146  CA  ASN A 404      -0.804   3.793 -16.031  1.00 50.03           C  
ATOM   3147  C   ASN A 404      -2.270   4.219 -16.000  1.00 50.03           C  
ATOM   3148  CB  ASN A 404       0.068   4.852 -15.352  1.00 50.03           C  
ATOM   3149  O   ASN A 404      -3.023   3.807 -15.117  1.00 50.03           O  
ATOM   3150  CG  ASN A 404       1.290   4.262 -14.672  1.00 50.03           C  
ATOM   3151  ND2 ASN A 404       2.217   5.121 -14.266  1.00 50.03           N  
ATOM   3152  OD1 ASN A 404       1.403   3.041 -14.523  1.00 50.03           O  
ATOM   3153  N   THR A 405      -2.764   5.020 -16.922  1.00 55.75           N  
ATOM   3154  CA  THR A 405      -4.156   5.441 -17.016  1.00 55.75           C  
ATOM   3155  C   THR A 405      -5.062   4.254 -17.312  1.00 55.75           C  
ATOM   3156  CB  THR A 405      -4.336   6.523 -18.094  1.00 55.75           C  
ATOM   3157  O   THR A 405      -6.137   4.117 -16.734  1.00 55.75           O  
ATOM   3158  CG2 THR A 405      -5.742   7.117 -18.047  1.00 55.75           C  
ATOM   3159  OG1 THR A 405      -3.383   7.570 -17.875  1.00 55.75           O  
ATOM   3160  N   GLN A 406      -4.629   3.383 -18.141  1.00 48.81           N  
ATOM   3161  CA  GLN A 406      -5.402   2.227 -18.594  1.00 48.81           C  
ATOM   3162  C   GLN A 406      -5.391   1.122 -17.531  1.00 48.81           C  
ATOM   3163  CB  GLN A 406      -4.852   1.690 -19.906  1.00 48.81           C  
ATOM   3164  O   GLN A 406      -6.418   0.482 -17.297  1.00 48.81           O  
ATOM   3165  CG  GLN A 406      -5.020   2.652 -21.078  1.00 48.81           C  
ATOM   3166  CD  GLN A 406      -6.457   2.758 -21.547  1.00 48.81           C  
ATOM   3167  NE2 GLN A 406      -6.809   3.898 -22.141  1.00 48.81           N  
ATOM   3168  OE1 GLN A 406      -7.250   1.822 -21.391  1.00 48.81           O  
ATOM   3169  N   PHE A 407      -4.234   1.018 -16.781  1.00 51.78           N  
ATOM   3170  CA  PHE A 407      -4.059  -0.003 -15.750  1.00 51.78           C  
ATOM   3171  C   PHE A 407      -4.766   0.396 -14.461  1.00 51.78           C  
ATOM   3172  CB  PHE A 407      -2.568  -0.240 -15.484  1.00 51.78           C  
ATOM   3173  O   PHE A 407      -5.352  -0.448 -13.781  1.00 51.78           O  
ATOM   3174  CG  PHE A 407      -1.881  -1.059 -16.547  1.00 51.78           C  
ATOM   3175  CD1 PHE A 407      -2.432  -2.258 -16.984  1.00 51.78           C  
ATOM   3176  CD2 PHE A 407      -0.685  -0.629 -17.109  1.00 51.78           C  
ATOM   3177  CE1 PHE A 407      -1.798  -3.018 -17.953  1.00 51.78           C  
ATOM   3178  CE2 PHE A 407      -0.046  -1.384 -18.078  1.00 51.78           C  
ATOM   3179  CZ  PHE A 407      -0.604  -2.578 -18.516  1.00 51.78           C  
ATOM   3180  N   THR A 408      -4.660   1.709 -14.172  1.00 49.03           N  
ATOM   3181  CA  THR A 408      -5.367   2.291 -13.031  1.00 49.03           C  
ATOM   3182  C   THR A 408      -6.879   2.180 -13.219  1.00 49.03           C  
ATOM   3183  CB  THR A 408      -4.980   3.768 -12.828  1.00 49.03           C  
ATOM   3184  O   THR A 408      -7.609   1.892 -12.273  1.00 49.03           O  
ATOM   3185  CG2 THR A 408      -5.633   4.340 -11.578  1.00 49.03           C  
ATOM   3186  OG1 THR A 408      -3.557   3.869 -12.703  1.00 49.03           O  
ATOM   3187  N   ALA A 409      -7.355   2.336 -14.367  1.00 49.91           N  
ATOM   3188  CA  ALA A 409      -8.766   2.207 -14.727  1.00 49.91           C  
ATOM   3189  C   ALA A 409      -9.227   0.756 -14.633  1.00 49.91           C  
ATOM   3190  CB  ALA A 409      -9.008   2.748 -16.125  1.00 49.91           C  
ATOM   3191  O   ALA A 409     -10.312   0.476 -14.125  1.00 49.91           O  
ATOM   3192  N   VAL A 410      -8.383  -0.171 -15.031  1.00 50.41           N  
ATOM   3193  CA  VAL A 410      -8.648  -1.606 -15.016  1.00 50.41           C  
ATOM   3194  C   VAL A 410      -8.531  -2.135 -13.586  1.00 50.41           C  
ATOM   3195  CB  VAL A 410      -7.688  -2.373 -15.945  1.00 50.41           C  
ATOM   3196  O   VAL A 410      -9.344  -2.961 -13.156  1.00 50.41           O  
ATOM   3197  CG1 VAL A 410      -7.855  -3.881 -15.781  1.00 50.41           C  
ATOM   3198  CG2 VAL A 410      -7.918  -1.967 -17.406  1.00 50.41           C  
ATOM   3199  N   GLY A 411      -7.480  -1.689 -12.828  1.00 48.66           N  
ATOM   3200  CA  GLY A 411      -7.328  -1.992 -11.414  1.00 48.66           C  
ATOM   3201  C   GLY A 411      -8.500  -1.526 -10.578  1.00 48.66           C  
ATOM   3202  O   GLY A 411      -8.953  -2.242  -9.680  1.00 48.66           O  
ATOM   3203  N   LYS A 412      -9.102  -0.285 -10.844  1.00 50.09           N  
ATOM   3204  CA  LYS A 412     -10.258   0.306 -10.172  1.00 50.09           C  
ATOM   3205  C   LYS A 412     -11.531  -0.481 -10.469  1.00 50.09           C  
ATOM   3206  CB  LYS A 412     -10.438   1.766 -10.594  1.00 50.09           C  
ATOM   3207  O   LYS A 412     -12.367  -0.680  -9.586  1.00 50.09           O  
ATOM   3208  CG  LYS A 412      -9.445   2.721  -9.938  1.00 50.09           C  
ATOM   3209  CD  LYS A 412      -9.742   4.168 -10.312  1.00 50.09           C  
ATOM   3210  CE  LYS A 412      -8.695   5.117  -9.734  1.00 50.09           C  
ATOM   3211  NZ  LYS A 412      -8.961   6.535 -10.117  1.00 50.09           N  
ATOM   3212  N   GLU A 413     -11.680  -1.044 -11.633  1.00 51.94           N  
ATOM   3213  CA  GLU A 413     -12.836  -1.819 -12.078  1.00 51.94           C  
ATOM   3214  C   GLU A 413     -12.836  -3.217 -11.469  1.00 51.94           C  
ATOM   3215  CB  GLU A 413     -12.859  -1.915 -13.609  1.00 51.94           C  
ATOM   3216  O   GLU A 413     -13.891  -3.746 -11.109  1.00 51.94           O  
ATOM   3217  CG  GLU A 413     -13.258  -0.618 -14.297  1.00 51.94           C  
ATOM   3218  CD  GLU A 413     -14.734  -0.282 -14.156  1.00 51.94           C  
ATOM   3219  OE1 GLU A 413     -15.133   0.859 -14.477  1.00 51.94           O  
ATOM   3220  OE2 GLU A 413     -15.492  -1.169 -13.711  1.00 51.94           O  
ATOM   3221  N   PHE A 414     -11.727  -3.779 -11.180  1.00 52.75           N  
ATOM   3222  CA  PHE A 414     -11.547  -5.125 -10.656  1.00 52.75           C  
ATOM   3223  C   PHE A 414     -11.672  -5.137  -9.133  1.00 52.75           C  
ATOM   3224  CB  PHE A 414     -10.180  -5.691 -11.070  1.00 52.75           C  
ATOM   3225  O   PHE A 414     -12.117  -6.125  -8.547  1.00 52.75           O  
ATOM   3226  CG  PHE A 414     -10.141  -6.184 -12.492  1.00 52.75           C  
ATOM   3227  CD1 PHE A 414     -10.820  -7.336 -12.867  1.00 52.75           C  
ATOM   3228  CD2 PHE A 414      -9.422  -5.492 -13.461  1.00 52.75           C  
ATOM   3229  CE1 PHE A 414     -10.781  -7.793 -14.180  1.00 52.75           C  
ATOM   3230  CE2 PHE A 414      -9.375  -5.941 -14.773  1.00 52.75           C  
ATOM   3231  CZ  PHE A 414     -10.055  -7.094 -15.133  1.00 52.75           C  
ATOM   3232  N   ASN A 415     -11.312  -4.035  -8.430  1.00 47.16           N  
ATOM   3233  CA  ASN A 415     -11.492  -3.814  -6.996  1.00 47.16           C  
ATOM   3234  C   ASN A 415     -12.969  -3.727  -6.625  1.00 47.16           C  
ATOM   3235  CB  ASN A 415     -10.758  -2.549  -6.551  1.00 47.16           C  
ATOM   3236  O   ASN A 415     -13.359  -4.105  -5.520  1.00 47.16           O  
ATOM   3237  CG  ASN A 415      -9.281  -2.793  -6.289  1.00 47.16           C  
ATOM   3238  ND2 ASN A 415      -8.508  -1.717  -6.207  1.00 47.16           N  
ATOM   3239  OD1 ASN A 415      -8.844  -3.938  -6.164  1.00 47.16           O  
ATOM   3240  N   HIS A 416     -13.898  -3.369  -7.504  1.00 51.31           N  
ATOM   3241  CA  HIS A 416     -15.344  -3.238  -7.336  1.00 51.31           C  
ATOM   3242  C   HIS A 416     -16.031  -4.598  -7.418  1.00 51.31           C  
ATOM   3243  CB  HIS A 416     -15.922  -2.291  -8.383  1.00 51.31           C  
ATOM   3244  O   HIS A 416     -17.062  -4.812  -6.785  1.00 51.31           O  
ATOM   3245  CG  HIS A 416     -17.344  -1.918  -8.141  1.00 51.31           C  
ATOM   3246  CD2 HIS A 416     -17.891  -0.834  -7.535  1.00 51.31           C  
ATOM   3247  ND1 HIS A 416     -18.406  -2.713  -8.531  1.00 51.31           N  
ATOM   3248  CE1 HIS A 416     -19.547  -2.131  -8.180  1.00 51.31           C  
ATOM   3249  NE2 HIS A 416     -19.250  -0.991  -7.570  1.00 51.31           N  
ATOM   3250  N   LEU A 417     -15.336  -5.828  -7.621  1.00 52.25           N  
ATOM   3251  CA  LEU A 417     -15.984  -7.125  -7.750  1.00 52.25           C  
ATOM   3252  C   LEU A 417     -15.383  -8.141  -6.785  1.00 52.25           C  
ATOM   3253  CB  LEU A 417     -15.875  -7.641  -9.188  1.00 52.25           C  
ATOM   3254  O   LEU A 417     -14.930  -9.203  -7.203  1.00 52.25           O  
ATOM   3255  CG  LEU A 417     -16.812  -7.000 -10.211  1.00 52.25           C  
ATOM   3256  CD1 LEU A 417     -16.266  -7.191 -11.625  1.00 52.25           C  
ATOM   3257  CD2 LEU A 417     -18.219  -7.586 -10.094  1.00 52.25           C  
ATOM   3258  N   GLU A 418     -15.398  -8.203  -5.359  1.00 46.31           N  
ATOM   3259  CA  GLU A 418     -14.680  -8.648  -4.168  1.00 46.31           C  
ATOM   3260  C   GLU A 418     -15.188 -10.008  -3.693  1.00 46.31           C  
ATOM   3261  CB  GLU A 418     -14.812  -7.613  -3.047  1.00 46.31           C  
ATOM   3262  O   GLU A 418     -14.414 -10.812  -3.170  1.00 46.31           O  
ATOM   3263  CG  GLU A 418     -13.773  -7.770  -1.944  1.00 46.31           C  
ATOM   3264  CD  GLU A 418     -13.867  -6.691  -0.877  1.00 46.31           C  
ATOM   3265  OE1 GLU A 418     -13.039  -6.688   0.058  1.00 46.31           O  
ATOM   3266  OE2 GLU A 418     -14.781  -5.840  -0.976  1.00 46.31           O  
ATOM   3267  N   LYS A 419     -15.578 -11.070  -4.434  1.00 48.50           N  
ATOM   3268  CA  LYS A 419     -15.664 -12.398  -3.830  1.00 48.50           C  
ATOM   3269  C   LYS A 419     -15.141 -13.469  -4.781  1.00 48.50           C  
ATOM   3270  CB  LYS A 419     -17.109 -12.711  -3.434  1.00 48.50           C  
ATOM   3271  O   LYS A 419     -14.492 -14.422  -4.348  1.00 48.50           O  
ATOM   3272  CG  LYS A 419     -17.453 -12.312  -2.006  1.00 48.50           C  
ATOM   3273  CD  LYS A 419     -18.859 -12.758  -1.630  1.00 48.50           C  
ATOM   3274  CE  LYS A 419     -19.234 -12.320  -0.220  1.00 48.50           C  
ATOM   3275  NZ  LYS A 419     -20.625 -12.734   0.145  1.00 48.50           N  
ATOM   3276  N   ARG A 420     -14.664 -13.219  -5.957  1.00 46.06           N  
ATOM   3277  CA  ARG A 420     -14.000 -13.984  -7.008  1.00 46.06           C  
ATOM   3278  C   ARG A 420     -12.695 -13.305  -7.426  1.00 46.06           C  
ATOM   3279  CB  ARG A 420     -14.914 -14.148  -8.219  1.00 46.06           C  
ATOM   3280  O   ARG A 420     -11.852 -13.922  -8.078  1.00 46.06           O  
ATOM   3281  CG  ARG A 420     -15.758 -15.414  -8.188  1.00 46.06           C  
ATOM   3282  CD  ARG A 420     -16.719 -15.492  -9.367  1.00 46.06           C  
ATOM   3283  NE  ARG A 420     -16.188 -16.344 -10.430  1.00 46.06           N  
ATOM   3284  NH1 ARG A 420     -17.938 -15.938 -11.891  1.00 46.06           N  
ATOM   3285  NH2 ARG A 420     -16.234 -17.328 -12.500  1.00 46.06           N  
ATOM   3286  CZ  ARG A 420     -16.797 -16.531 -11.602  1.00 46.06           C  
ATOM   3287  N   ILE A 421     -12.070 -12.297  -6.672  1.00 50.59           N  
ATOM   3288  CA  ILE A 421     -11.211 -11.250  -7.215  1.00 50.59           C  
ATOM   3289  C   ILE A 421      -9.922 -11.172  -6.410  1.00 50.59           C  
ATOM   3290  CB  ILE A 421     -11.930  -9.875  -7.219  1.00 50.59           C  
ATOM   3291  O   ILE A 421      -8.930 -10.594  -6.867  1.00 50.59           O  
ATOM   3292  CG1 ILE A 421     -13.039  -9.859  -8.273  1.00 50.59           C  
ATOM   3293  CG2 ILE A 421     -10.922  -8.742  -7.465  1.00 50.59           C  
ATOM   3294  CD1 ILE A 421     -13.883  -8.586  -8.258  1.00 50.59           C  
ATOM   3295  N   GLU A 422      -9.836 -11.852  -5.199  1.00 49.25           N  
ATOM   3296  CA  GLU A 422      -8.555 -11.688  -4.516  1.00 49.25           C  
ATOM   3297  C   GLU A 422      -7.445 -12.438  -5.246  1.00 49.25           C  
ATOM   3298  CB  GLU A 422      -8.648 -12.172  -3.066  1.00 49.25           C  
ATOM   3299  O   GLU A 422      -6.340 -11.914  -5.406  1.00 49.25           O  
ATOM   3300  CG  GLU A 422      -9.258 -11.148  -2.115  1.00 49.25           C  
ATOM   3301  CD  GLU A 422      -9.352 -11.648  -0.682  1.00 49.25           C  
ATOM   3302  OE1 GLU A 422      -9.828 -10.891   0.193  1.00 49.25           O  
ATOM   3303  OE2 GLU A 422      -8.945 -12.805  -0.431  1.00 49.25           O  
ATOM   3304  N   ASN A 423      -7.781 -13.633  -5.891  1.00 49.31           N  
ATOM   3305  CA  ASN A 423      -6.852 -14.406  -6.711  1.00 49.31           C  
ATOM   3306  C   ASN A 423      -6.730 -13.812  -8.117  1.00 49.31           C  
ATOM   3307  CB  ASN A 423      -7.289 -15.867  -6.789  1.00 49.31           C  
ATOM   3308  O   ASN A 423      -5.641 -13.805  -8.695  1.00 49.31           O  
ATOM   3309  CG  ASN A 423      -6.148 -16.797  -7.133  1.00 49.31           C  
ATOM   3310  ND2 ASN A 423      -6.465 -18.078  -7.355  1.00 49.31           N  
ATOM   3311  OD1 ASN A 423      -4.988 -16.391  -7.203  1.00 49.31           O  
ATOM   3312  N   LEU A 424      -7.781 -13.180  -8.586  1.00 49.41           N  
ATOM   3313  CA  LEU A 424      -7.855 -12.562  -9.906  1.00 49.41           C  
ATOM   3314  C   LEU A 424      -7.145 -11.211  -9.914  1.00 49.41           C  
ATOM   3315  CB  LEU A 424      -9.312 -12.383 -10.336  1.00 49.41           C  
ATOM   3316  O   LEU A 424      -6.484 -10.859 -10.891  1.00 49.41           O  
ATOM   3317  CG  LEU A 424      -9.555 -12.117 -11.820  1.00 49.41           C  
ATOM   3318  CD1 LEU A 424      -9.180 -13.344 -12.648  1.00 49.41           C  
ATOM   3319  CD2 LEU A 424     -11.008 -11.727 -12.062  1.00 49.41           C  
ATOM   3320  N   ASN A 425      -7.258 -10.484  -8.867  1.00 50.22           N  
ATOM   3321  CA  ASN A 425      -6.543  -9.227  -8.680  1.00 50.22           C  
ATOM   3322  C   ASN A 425      -5.031  -9.438  -8.688  1.00 50.22           C  
ATOM   3323  CB  ASN A 425      -6.977  -8.547  -7.379  1.00 50.22           C  
ATOM   3324  O   ASN A 425      -4.293  -8.656  -9.289  1.00 50.22           O  
ATOM   3325  CG  ASN A 425      -6.441  -7.137  -7.246  1.00 50.22           C  
ATOM   3326  ND2 ASN A 425      -6.500  -6.590  -6.039  1.00 50.22           N  
ATOM   3327  OD1 ASN A 425      -5.973  -6.543  -8.219  1.00 50.22           O  
ATOM   3328  N   LYS A 426      -4.551 -10.500  -7.988  1.00 56.50           N  
ATOM   3329  CA  LYS A 426      -3.133 -10.852  -7.980  1.00 56.50           C  
ATOM   3330  C   LYS A 426      -2.670 -11.305  -9.367  1.00 56.50           C  
ATOM   3331  CB  LYS A 426      -2.861 -11.953  -6.953  1.00 56.50           C  
ATOM   3332  O   LYS A 426      -1.571 -10.961  -9.797  1.00 56.50           O  
ATOM   3333  CG  LYS A 426      -2.854 -11.469  -5.512  1.00 56.50           C  
ATOM   3334  CD  LYS A 426      -2.461 -12.578  -4.547  1.00 56.50           C  
ATOM   3335  CE  LYS A 426      -2.525 -12.109  -3.100  1.00 56.50           C  
ATOM   3336  NZ  LYS A 426      -2.213 -13.219  -2.146  1.00 56.50           N  
ATOM   3337  N   LYS A 427      -3.508 -12.055 -10.062  1.00 55.81           N  
ATOM   3338  CA  LYS A 427      -3.234 -12.547 -11.406  1.00 55.81           C  
ATOM   3339  C   LYS A 427      -3.248 -11.406 -12.422  1.00 55.81           C  
ATOM   3340  CB  LYS A 427      -4.254 -13.617 -11.805  1.00 55.81           C  
ATOM   3341  O   LYS A 427      -2.418 -11.367 -13.336  1.00 55.81           O  
ATOM   3342  CG  LYS A 427      -3.959 -14.992 -11.234  1.00 55.81           C  
ATOM   3343  CD  LYS A 427      -4.953 -16.031 -11.742  1.00 55.81           C  
ATOM   3344  CE  LYS A 427      -4.738 -17.391 -11.078  1.00 55.81           C  
ATOM   3345  NZ  LYS A 427      -5.777 -18.375 -11.484  1.00 55.81           N  
ATOM   3346  N   VAL A 428      -4.145 -10.531 -12.305  1.00 65.44           N  
ATOM   3347  CA  VAL A 428      -4.254  -9.359 -13.172  1.00 65.44           C  
ATOM   3348  C   VAL A 428      -3.066  -8.430 -12.930  1.00 65.44           C  
ATOM   3349  CB  VAL A 428      -5.582  -8.602 -12.938  1.00 65.44           C  
ATOM   3350  O   VAL A 428      -2.455  -7.934 -13.883  1.00 65.44           O  
ATOM   3351  CG1 VAL A 428      -5.574  -7.262 -13.680  1.00 65.44           C  
ATOM   3352  CG2 VAL A 428      -6.766  -9.453 -13.375  1.00 65.44           C  
ATOM   3353  N   ASP A 429      -2.723  -8.180 -11.625  1.00 65.62           N  
ATOM   3354  CA  ASP A 429      -1.547  -7.391 -11.281  1.00 65.62           C  
ATOM   3355  C   ASP A 429      -0.273  -8.031 -11.828  1.00 65.62           C  
ATOM   3356  CB  ASP A 429      -1.441  -7.223  -9.766  1.00 65.62           C  
ATOM   3357  O   ASP A 429       0.599  -7.336 -12.352  1.00 65.62           O  
ATOM   3358  CG  ASP A 429      -2.432  -6.215  -9.203  1.00 65.62           C  
ATOM   3359  OD1 ASP A 429      -3.016  -5.434  -9.992  1.00 65.62           O  
ATOM   3360  OD2 ASP A 429      -2.627  -6.195  -7.973  1.00 65.62           O  
ATOM   3361  N   ASP A 430      -0.257  -9.305 -11.703  1.00 68.38           N  
ATOM   3362  CA  ASP A 430       0.872 -10.070 -12.219  1.00 68.38           C  
ATOM   3363  C   ASP A 430       0.928 -10.016 -13.742  1.00 68.38           C  
ATOM   3364  CB  ASP A 430       0.788 -11.523 -11.750  1.00 68.38           C  
ATOM   3365  O   ASP A 430       2.004  -9.867 -14.328  1.00 68.38           O  
ATOM   3366  CG  ASP A 430       1.263 -11.719 -10.320  1.00 68.38           C  
ATOM   3367  OD1 ASP A 430       1.774 -10.750  -9.711  1.00 68.38           O  
ATOM   3368  OD2 ASP A 430       1.126 -12.844  -9.797  1.00 68.38           O  
ATOM   3369  N   GLY A 431      -0.192 -10.188 -14.398  1.00 71.25           N  
ATOM   3370  CA  GLY A 431      -0.290 -10.070 -15.852  1.00 71.25           C  
ATOM   3371  C   GLY A 431       0.123  -8.703 -16.359  1.00 71.25           C  
ATOM   3372  O   GLY A 431       0.828  -8.602 -17.375  1.00 71.25           O  
ATOM   3373  N   PHE A 432      -0.315  -7.711 -15.703  1.00 75.44           N  
ATOM   3374  CA  PHE A 432       0.043  -6.340 -16.047  1.00 75.44           C  
ATOM   3375  C   PHE A 432       1.548  -6.129 -15.938  1.00 75.44           C  
ATOM   3376  CB  PHE A 432      -0.697  -5.344 -15.148  1.00 75.44           C  
ATOM   3377  O   PHE A 432       2.160  -5.496 -16.797  1.00 75.44           O  
ATOM   3378  CG  PHE A 432      -2.158  -5.195 -15.484  1.00 75.44           C  
ATOM   3379  CD1 PHE A 432      -2.564  -4.895 -16.781  1.00 75.44           C  
ATOM   3380  CD2 PHE A 432      -3.125  -5.359 -14.500  1.00 75.44           C  
ATOM   3381  CE1 PHE A 432      -3.914  -4.758 -17.078  1.00 75.44           C  
ATOM   3382  CE2 PHE A 432      -4.477  -5.223 -14.797  1.00 75.44           C  
ATOM   3383  CZ  PHE A 432      -4.871  -4.922 -16.094  1.00 75.44           C  
ATOM   3384  N   LEU A 433       2.072  -6.566 -14.906  1.00 79.94           N  
ATOM   3385  CA  LEU A 433       3.504  -6.445 -14.656  1.00 79.94           C  
ATOM   3386  C   LEU A 433       4.305  -7.191 -15.719  1.00 79.94           C  
ATOM   3387  CB  LEU A 433       3.852  -6.984 -13.266  1.00 79.94           C  
ATOM   3388  O   LEU A 433       5.340  -6.703 -16.172  1.00 79.94           O  
ATOM   3389  CG  LEU A 433       5.301  -6.809 -12.812  1.00 79.94           C  
ATOM   3390  CD1 LEU A 433       5.641  -5.328 -12.680  1.00 79.94           C  
ATOM   3391  CD2 LEU A 433       5.543  -7.539 -11.500  1.00 79.94           C  
ATOM   3392  N   ASP A 434       3.850  -8.312 -16.094  1.00 78.69           N  
ATOM   3393  CA  ASP A 434       4.496  -9.109 -17.125  1.00 78.69           C  
ATOM   3394  C   ASP A 434       4.480  -8.375 -18.469  1.00 78.69           C  
ATOM   3395  CB  ASP A 434       3.814 -10.469 -17.266  1.00 78.69           C  
ATOM   3396  O   ASP A 434       5.492  -8.352 -19.172  1.00 78.69           O  
ATOM   3397  CG  ASP A 434       4.164 -11.422 -16.125  1.00 78.69           C  
ATOM   3398  OD1 ASP A 434       5.152 -11.172 -15.406  1.00 78.69           O  
ATOM   3399  OD2 ASP A 434       3.447 -12.430 -15.961  1.00 78.69           O  
ATOM   3400  N   VAL A 435       3.381  -7.887 -18.797  1.00 75.88           N  
ATOM   3401  CA  VAL A 435       3.232  -7.168 -20.047  1.00 75.88           C  
ATOM   3402  C   VAL A 435       4.148  -5.945 -20.062  1.00 75.88           C  
ATOM   3403  CB  VAL A 435       1.768  -6.738 -20.297  1.00 75.88           C  
ATOM   3404  O   VAL A 435       4.836  -5.684 -21.047  1.00 75.88           O  
ATOM   3405  CG1 VAL A 435       1.666  -5.812 -21.500  1.00 75.88           C  
ATOM   3406  CG2 VAL A 435       0.875  -7.965 -20.469  1.00 75.88           C  
ATOM   3407  N   TRP A 436       4.066  -5.262 -18.969  1.00 80.50           N  
ATOM   3408  CA  TRP A 436       4.930  -4.090 -18.844  1.00 80.50           C  
ATOM   3409  C   TRP A 436       6.398  -4.480 -18.969  1.00 80.50           C  
ATOM   3410  CB  TRP A 436       4.680  -3.375 -17.516  1.00 80.50           C  
ATOM   3411  O   TRP A 436       7.176  -3.814 -19.656  1.00 80.50           O  
ATOM   3412  CG  TRP A 436       5.676  -2.297 -17.219  1.00 80.50           C  
ATOM   3413  CD1 TRP A 436       6.664  -2.336 -16.266  1.00 80.50           C  
ATOM   3414  CD2 TRP A 436       5.777  -1.020 -17.844  1.00 80.50           C  
ATOM   3415  CE2 TRP A 436       6.852  -0.333 -17.234  1.00 80.50           C  
ATOM   3416  CE3 TRP A 436       5.062  -0.388 -18.875  1.00 80.50           C  
ATOM   3417  NE1 TRP A 436       7.375  -1.156 -16.281  1.00 80.50           N  
ATOM   3418  CH2 TRP A 436       6.512   1.551 -18.625  1.00 80.50           C  
ATOM   3419  CZ2 TRP A 436       7.227   0.956 -17.625  1.00 80.50           C  
ATOM   3420  CZ3 TRP A 436       5.438   0.895 -19.250  1.00 80.50           C  
ATOM   3421  N   THR A 437       6.738  -5.449 -18.219  1.00 82.44           N  
ATOM   3422  CA  THR A 437       8.109  -5.941 -18.250  1.00 82.44           C  
ATOM   3423  C   THR A 437       8.531  -6.312 -19.672  1.00 82.44           C  
ATOM   3424  CB  THR A 437       8.281  -7.164 -17.328  1.00 82.44           C  
ATOM   3425  O   THR A 437       9.633  -5.973 -20.109  1.00 82.44           O  
ATOM   3426  CG2 THR A 437       9.727  -7.660 -17.328  1.00 82.44           C  
ATOM   3427  OG1 THR A 437       7.918  -6.801 -15.984  1.00 82.44           O  
ATOM   3428  N   TYR A 438       7.727  -6.941 -20.359  1.00 79.25           N  
ATOM   3429  CA  TYR A 438       7.984  -7.309 -21.750  1.00 79.25           C  
ATOM   3430  C   TYR A 438       8.148  -6.066 -22.625  1.00 79.25           C  
ATOM   3431  CB  TYR A 438       6.848  -8.180 -22.297  1.00 79.25           C  
ATOM   3432  O   TYR A 438       9.062  -6.000 -23.453  1.00 79.25           O  
ATOM   3433  CG  TYR A 438       7.008  -8.539 -23.750  1.00 79.25           C  
ATOM   3434  CD1 TYR A 438       6.352  -7.816 -24.750  1.00 79.25           C  
ATOM   3435  CD2 TYR A 438       7.816  -9.602 -24.141  1.00 79.25           C  
ATOM   3436  CE1 TYR A 438       6.492  -8.148 -26.094  1.00 79.25           C  
ATOM   3437  CE2 TYR A 438       7.965  -9.945 -25.484  1.00 79.25           C  
ATOM   3438  OH  TYR A 438       7.445  -9.539 -27.781  1.00 79.25           O  
ATOM   3439  CZ  TYR A 438       7.301  -9.211 -26.453  1.00 79.25           C  
ATOM   3440  N   ASN A 439       7.270  -5.160 -22.531  1.00 78.25           N  
ATOM   3441  CA  ASN A 439       7.332  -3.924 -23.312  1.00 78.25           C  
ATOM   3442  C   ASN A 439       8.609  -3.148 -23.016  1.00 78.25           C  
ATOM   3443  CB  ASN A 439       6.105  -3.053 -23.016  1.00 78.25           C  
ATOM   3444  O   ASN A 439       9.227  -2.592 -23.938  1.00 78.25           O  
ATOM   3445  CG  ASN A 439       4.848  -3.574 -23.688  1.00 78.25           C  
ATOM   3446  ND2 ASN A 439       3.693  -3.115 -23.203  1.00 78.25           N  
ATOM   3447  OD1 ASN A 439       4.910  -4.387 -24.609  1.00 78.25           O  
ATOM   3448  N   ALA A 440       8.906  -3.074 -21.812  1.00 78.94           N  
ATOM   3449  CA  ALA A 440      10.133  -2.395 -21.422  1.00 78.94           C  
ATOM   3450  C   ALA A 440      11.359  -3.078 -22.016  1.00 78.94           C  
ATOM   3451  CB  ALA A 440      10.250  -2.350 -19.891  1.00 78.94           C  
ATOM   3452  O   ALA A 440      12.258  -2.412 -22.547  1.00 78.94           O  
ATOM   3453  N   GLU A 441      11.398  -4.402 -21.938  1.00 81.69           N  
ATOM   3454  CA  GLU A 441      12.484  -5.176 -22.516  1.00 81.69           C  
ATOM   3455  C   GLU A 441      12.555  -4.977 -24.031  1.00 81.69           C  
ATOM   3456  CB  GLU A 441      12.328  -6.664 -22.188  1.00 81.69           C  
ATOM   3457  O   GLU A 441      13.641  -4.844 -24.594  1.00 81.69           O  
ATOM   3458  CG  GLU A 441      12.648  -7.012 -20.750  1.00 81.69           C  
ATOM   3459  CD  GLU A 441      12.461  -8.484 -20.422  1.00 81.69           C  
ATOM   3460  OE1 GLU A 441      12.727  -8.898 -19.281  1.00 81.69           O  
ATOM   3461  OE2 GLU A 441      12.047  -9.234 -21.344  1.00 81.69           O  
ATOM   3462  N   LEU A 442      11.477  -5.023 -24.672  1.00 78.69           N  
ATOM   3463  CA  LEU A 442      11.398  -4.812 -26.109  1.00 78.69           C  
ATOM   3464  C   LEU A 442      11.930  -3.436 -26.484  1.00 78.69           C  
ATOM   3465  CB  LEU A 442       9.953  -4.965 -26.594  1.00 78.69           C  
ATOM   3466  O   LEU A 442      12.656  -3.297 -27.484  1.00 78.69           O  
ATOM   3467  CG  LEU A 442       9.719  -4.789 -28.094  1.00 78.69           C  
ATOM   3468  CD1 LEU A 442      10.547  -5.805 -28.891  1.00 78.69           C  
ATOM   3469  CD2 LEU A 442       8.234  -4.926 -28.438  1.00 78.69           C  
ATOM   3470  N   LEU A 443      11.477  -2.451 -25.844  1.00 73.75           N  
ATOM   3471  CA  LEU A 443      11.945  -1.091 -26.078  1.00 73.75           C  
ATOM   3472  C   LEU A 443      13.469  -1.026 -26.031  1.00 73.75           C  
ATOM   3473  CB  LEU A 443      11.352  -0.127 -25.047  1.00 73.75           C  
ATOM   3474  O   LEU A 443      14.094  -0.422 -26.906  1.00 73.75           O  
ATOM   3475  CG  LEU A 443      11.656   1.357 -25.250  1.00 73.75           C  
ATOM   3476  CD1 LEU A 443      10.414   2.197 -25.000  1.00 73.75           C  
ATOM   3477  CD2 LEU A 443      12.797   1.796 -24.344  1.00 73.75           C  
ATOM   3478  N   VAL A 444      14.016  -1.568 -25.000  1.00 77.06           N  
ATOM   3479  CA  VAL A 444      15.461  -1.575 -24.828  1.00 77.06           C  
ATOM   3480  C   VAL A 444      16.109  -2.355 -25.969  1.00 77.06           C  
ATOM   3481  CB  VAL A 444      15.875  -2.182 -23.469  1.00 77.06           C  
ATOM   3482  O   VAL A 444      17.141  -1.933 -26.516  1.00 77.06           O  
ATOM   3483  CG1 VAL A 444      17.391  -2.365 -23.391  1.00 77.06           C  
ATOM   3484  CG2 VAL A 444      15.375  -1.299 -22.328  1.00 77.06           C  
ATOM   3485  N   LEU A 445      15.562  -3.479 -26.359  1.00 77.44           N  
ATOM   3486  CA  LEU A 445      16.062  -4.281 -27.469  1.00 77.44           C  
ATOM   3487  C   LEU A 445      16.078  -3.471 -28.766  1.00 77.44           C  
ATOM   3488  CB  LEU A 445      15.195  -5.531 -27.656  1.00 77.44           C  
ATOM   3489  O   LEU A 445      17.047  -3.520 -29.516  1.00 77.44           O  
ATOM   3490  CG  LEU A 445      15.289  -6.590 -26.547  1.00 77.44           C  
ATOM   3491  CD1 LEU A 445      14.266  -7.699 -26.797  1.00 77.44           C  
ATOM   3492  CD2 LEU A 445      16.703  -7.160 -26.484  1.00 77.44           C  
ATOM   3493  N   LEU A 446      15.031  -2.816 -29.062  1.00 70.81           N  
ATOM   3494  CA  LEU A 446      14.922  -1.997 -30.266  1.00 70.81           C  
ATOM   3495  C   LEU A 446      15.977  -0.889 -30.266  1.00 70.81           C  
ATOM   3496  CB  LEU A 446      13.523  -1.391 -30.375  1.00 70.81           C  
ATOM   3497  O   LEU A 446      16.594  -0.610 -31.297  1.00 70.81           O  
ATOM   3498  CG  LEU A 446      12.398  -2.350 -30.766  1.00 70.81           C  
ATOM   3499  CD1 LEU A 446      11.047  -1.668 -30.609  1.00 70.81           C  
ATOM   3500  CD2 LEU A 446      12.594  -2.850 -32.188  1.00 70.81           C  
ATOM   3501  N   GLU A 447      16.141  -0.228 -29.109  1.00 71.94           N  
ATOM   3502  CA  GLU A 447      17.141   0.834 -28.984  1.00 71.94           C  
ATOM   3503  C   GLU A 447      18.547   0.298 -29.188  1.00 71.94           C  
ATOM   3504  CB  GLU A 447      17.031   1.507 -27.609  1.00 71.94           C  
ATOM   3505  O   GLU A 447      19.391   0.967 -29.797  1.00 71.94           O  
ATOM   3506  CG  GLU A 447      15.797   2.383 -27.453  1.00 71.94           C  
ATOM   3507  CD  GLU A 447      15.758   3.553 -28.422  1.00 71.94           C  
ATOM   3508  OE1 GLU A 447      14.664   4.109 -28.656  1.00 71.94           O  
ATOM   3509  OE2 GLU A 447      16.844   3.916 -28.938  1.00 71.94           O  
ATOM   3510  N   ASN A 448      18.828  -0.798 -28.625  1.00 74.25           N  
ATOM   3511  CA  ASN A 448      20.125  -1.446 -28.812  1.00 74.25           C  
ATOM   3512  C   ASN A 448      20.391  -1.748 -30.297  1.00 74.25           C  
ATOM   3513  CB  ASN A 448      20.203  -2.730 -27.984  1.00 74.25           C  
ATOM   3514  O   ASN A 448      21.500  -1.538 -30.781  1.00 74.25           O  
ATOM   3515  CG  ASN A 448      20.500  -2.463 -26.531  1.00 74.25           C  
ATOM   3516  ND2 ASN A 448      20.188  -3.432 -25.672  1.00 74.25           N  
ATOM   3517  OD1 ASN A 448      21.000  -1.394 -26.172  1.00 74.25           O  
ATOM   3518  N   GLU A 449      19.328  -2.254 -30.984  1.00 70.25           N  
ATOM   3519  CA  GLU A 449      19.469  -2.527 -32.406  1.00 70.25           C  
ATOM   3520  C   GLU A 449      19.750  -1.249 -33.188  1.00 70.25           C  
ATOM   3521  CB  GLU A 449      18.203  -3.197 -32.969  1.00 70.25           C  
ATOM   3522  O   GLU A 449      20.641  -1.228 -34.062  1.00 70.25           O  
ATOM   3523  CG  GLU A 449      18.328  -3.695 -34.375  1.00 70.25           C  
ATOM   3524  CD  GLU A 449      19.141  -4.973 -34.500  1.00 70.25           C  
ATOM   3525  OE1 GLU A 449      19.609  -5.293 -35.625  1.00 70.25           O  
ATOM   3526  OE2 GLU A 449      19.312  -5.660 -33.469  1.00 70.25           O  
ATOM   3527  N   ARG A 450      18.969  -0.354 -32.938  1.00 63.25           N  
ATOM   3528  CA  ARG A 450      19.109   0.938 -33.594  1.00 63.25           C  
ATOM   3529  C   ARG A 450      20.500   1.516 -33.375  1.00 63.25           C  
ATOM   3530  CB  ARG A 450      18.047   1.921 -33.094  1.00 63.25           C  
ATOM   3531  O   ARG A 450      21.156   1.993 -34.312  1.00 63.25           O  
ATOM   3532  CG  ARG A 450      18.078   3.266 -33.812  1.00 63.25           C  
ATOM   3533  CD  ARG A 450      17.031   4.223 -33.250  1.00 63.25           C  
ATOM   3534  NE  ARG A 450      17.156   5.555 -33.844  1.00 63.25           N  
ATOM   3535  NH1 ARG A 450      15.258   6.398 -32.812  1.00 63.25           N  
ATOM   3536  NH2 ARG A 450      16.516   7.727 -34.219  1.00 63.25           N  
ATOM   3537  CZ  ARG A 450      16.312   6.555 -33.625  1.00 63.25           C  
ATOM   3538  N   THR A 451      20.906   1.608 -32.125  1.00 62.19           N  
ATOM   3539  CA  THR A 451      22.203   2.145 -31.719  1.00 62.19           C  
ATOM   3540  C   THR A 451      23.328   1.391 -32.406  1.00 62.19           C  
ATOM   3541  CB  THR A 451      22.391   2.072 -30.188  1.00 62.19           C  
ATOM   3542  O   THR A 451      24.266   2.004 -32.938  1.00 62.19           O  
ATOM   3543  CG2 THR A 451      23.719   2.689 -29.766  1.00 62.19           C  
ATOM   3544  OG1 THR A 451      21.312   2.783 -29.547  1.00 62.19           O  
ATOM   3545  N   LEU A 452      23.234   0.148 -32.406  1.00 64.44           N  
ATOM   3546  CA  LEU A 452      24.281  -0.682 -32.969  1.00 64.44           C  
ATOM   3547  C   LEU A 452      24.281  -0.561 -34.500  1.00 64.44           C  
ATOM   3548  CB  LEU A 452      24.094  -2.146 -32.562  1.00 64.44           C  
ATOM   3549  O   LEU A 452      25.344  -0.464 -35.125  1.00 64.44           O  
ATOM   3550  CG  LEU A 452      24.375  -2.482 -31.109  1.00 64.44           C  
ATOM   3551  CD1 LEU A 452      24.016  -3.939 -30.812  1.00 64.44           C  
ATOM   3552  CD2 LEU A 452      25.828  -2.197 -30.750  1.00 64.44           C  
ATOM   3553  N   ASP A 453      23.125  -0.607 -35.188  1.00 62.78           N  
ATOM   3554  CA  ASP A 453      22.984  -0.497 -36.625  1.00 62.78           C  
ATOM   3555  C   ASP A 453      23.422   0.880 -37.125  1.00 62.78           C  
ATOM   3556  CB  ASP A 453      21.547  -0.768 -37.031  1.00 62.78           C  
ATOM   3557  O   ASP A 453      24.078   0.995 -38.156  1.00 62.78           O  
ATOM   3558  CG  ASP A 453      21.172  -2.240 -37.000  1.00 62.78           C  
ATOM   3559  OD1 ASP A 453      22.078  -3.092 -36.875  1.00 62.78           O  
ATOM   3560  OD2 ASP A 453      19.969  -2.553 -37.062  1.00 62.78           O  
ATOM   3561  N   TYR A 454      23.000   1.889 -36.469  1.00 58.19           N  
ATOM   3562  CA  TYR A 454      23.391   3.252 -36.812  1.00 58.19           C  
ATOM   3563  C   TYR A 454      24.906   3.430 -36.719  1.00 58.19           C  
ATOM   3564  CB  TYR A 454      22.688   4.258 -35.906  1.00 58.19           C  
ATOM   3565  O   TYR A 454      25.531   4.008 -37.625  1.00 58.19           O  
ATOM   3566  CG  TYR A 454      22.922   5.699 -36.281  1.00 58.19           C  
ATOM   3567  CD1 TYR A 454      23.844   6.477 -35.562  1.00 58.19           C  
ATOM   3568  CD2 TYR A 454      22.234   6.281 -37.312  1.00 58.19           C  
ATOM   3569  CE1 TYR A 454      24.078   7.809 -35.938  1.00 58.19           C  
ATOM   3570  CE2 TYR A 454      22.453   7.609 -37.688  1.00 58.19           C  
ATOM   3571  OH  TYR A 454      23.578   9.680 -37.312  1.00 58.19           O  
ATOM   3572  CZ  TYR A 454      23.375   8.367 -36.969  1.00 58.19           C  
ATOM   3573  N   HIS A 455      25.406   2.951 -35.656  1.00 58.91           N  
ATOM   3574  CA  HIS A 455      26.844   3.041 -35.406  1.00 58.91           C  
ATOM   3575  C   HIS A 455      27.625   2.271 -36.438  1.00 58.91           C  
ATOM   3576  CB  HIS A 455      27.172   2.518 -34.000  1.00 58.91           C  
ATOM   3577  O   HIS A 455      28.656   2.748 -36.938  1.00 58.91           O  
ATOM   3578  CG  HIS A 455      26.766   3.438 -32.906  1.00 58.91           C  
ATOM   3579  CD2 HIS A 455      25.797   3.312 -31.953  1.00 58.91           C  
ATOM   3580  ND1 HIS A 455      27.359   4.660 -32.688  1.00 58.91           N  
ATOM   3581  CE1 HIS A 455      26.781   5.246 -31.641  1.00 58.91           C  
ATOM   3582  NE2 HIS A 455      25.844   4.453 -31.188  1.00 58.91           N  
ATOM   3583  N   ASP A 456      27.219   1.163 -36.750  1.00 60.06           N  
ATOM   3584  CA  ASP A 456      27.844   0.325 -37.781  1.00 60.06           C  
ATOM   3585  C   ASP A 456      27.781   0.986 -39.156  1.00 60.06           C  
ATOM   3586  CB  ASP A 456      27.188  -1.053 -37.812  1.00 60.06           C  
ATOM   3587  O   ASP A 456      28.734   0.942 -39.906  1.00 60.06           O  
ATOM   3588  CG  ASP A 456      27.625  -1.959 -36.688  1.00 60.06           C  
ATOM   3589  OD1 ASP A 456      28.547  -1.588 -35.938  1.00 60.06           O  
ATOM   3590  OD2 ASP A 456      27.047  -3.055 -36.531  1.00 60.06           O  
ATOM   3591  N   SER A 457      26.641   1.597 -39.500  1.00 58.59           N  
ATOM   3592  CA  SER A 457      26.438   2.285 -40.750  1.00 58.59           C  
ATOM   3593  C   SER A 457      27.328   3.525 -40.875  1.00 58.59           C  
ATOM   3594  CB  SER A 457      24.969   2.678 -40.938  1.00 58.59           C  
ATOM   3595  O   SER A 457      27.875   3.809 -41.938  1.00 58.59           O  
ATOM   3596  OG  SER A 457      24.594   3.641 -39.969  1.00 58.59           O  
ATOM   3597  N   ASN A 458      27.438   4.293 -39.875  1.00 58.25           N  
ATOM   3598  CA  ASN A 458      28.266   5.492 -39.812  1.00 58.25           C  
ATOM   3599  C   ASN A 458      29.750   5.152 -39.969  1.00 58.25           C  
ATOM   3600  CB  ASN A 458      28.031   6.250 -38.500  1.00 58.25           C  
ATOM   3601  O   ASN A 458      30.484   5.867 -40.656  1.00 58.25           O  
ATOM   3602  CG  ASN A 458      26.719   6.996 -38.500  1.00 58.25           C  
ATOM   3603  ND2 ASN A 458      26.219   7.309 -37.281  1.00 58.25           N  
ATOM   3604  OD1 ASN A 458      26.141   7.289 -39.531  1.00 58.25           O  
ATOM   3605  N   VAL A 459      30.125   4.113 -39.281  1.00 59.34           N  
ATOM   3606  CA  VAL A 459      31.500   3.637 -39.375  1.00 59.34           C  
ATOM   3607  C   VAL A 459      31.797   3.189 -40.812  1.00 59.34           C  
ATOM   3608  CB  VAL A 459      31.766   2.480 -38.406  1.00 59.34           C  
ATOM   3609  O   VAL A 459      32.875   3.471 -41.344  1.00 59.34           O  
ATOM   3610  CG1 VAL A 459      33.156   1.862 -38.656  1.00 59.34           C  
ATOM   3611  CG2 VAL A 459      31.656   2.973 -36.969  1.00 59.34           C  
ATOM   3612  N   LYS A 460      30.938   2.549 -41.375  1.00 61.53           N  
ATOM   3613  CA  LYS A 460      31.062   2.104 -42.750  1.00 61.53           C  
ATOM   3614  C   LYS A 460      31.156   3.291 -43.719  1.00 61.53           C  
ATOM   3615  CB  LYS A 460      29.891   1.206 -43.156  1.00 61.53           C  
ATOM   3616  O   LYS A 460      31.969   3.293 -44.656  1.00 61.53           O  
ATOM   3617  CG  LYS A 460      30.016   0.590 -44.531  1.00 61.53           C  
ATOM   3618  CD  LYS A 460      28.859  -0.358 -44.844  1.00 61.53           C  
ATOM   3619  CE  LYS A 460      28.969  -0.946 -46.219  1.00 61.53           C  
ATOM   3620  NZ  LYS A 460      27.828  -1.872 -46.531  1.00 61.53           N  
ATOM   3621  N   ASN A 461      30.328   4.273 -43.594  1.00 62.09           N  
ATOM   3622  CA  ASN A 461      30.328   5.488 -44.406  1.00 62.09           C  
ATOM   3623  C   ASN A 461      31.641   6.246 -44.281  1.00 62.09           C  
ATOM   3624  CB  ASN A 461      29.156   6.395 -44.000  1.00 62.09           C  
ATOM   3625  O   ASN A 461      32.188   6.734 -45.281  1.00 62.09           O  
ATOM   3626  CG  ASN A 461      28.875   7.469 -45.031  1.00 62.09           C  
ATOM   3627  ND2 ASN A 461      27.812   8.234 -44.844  1.00 62.09           N  
ATOM   3628  OD1 ASN A 461      29.609   7.605 -46.031  1.00 62.09           O  
ATOM   3629  N   LEU A 462      32.094   6.332 -43.094  1.00 61.69           N  
ATOM   3630  CA  LEU A 462      33.375   6.973 -42.812  1.00 61.69           C  
ATOM   3631  C   LEU A 462      34.500   6.203 -43.469  1.00 61.69           C  
ATOM   3632  CB  LEU A 462      33.594   7.078 -41.312  1.00 61.69           C  
ATOM   3633  O   LEU A 462      35.438   6.809 -44.031  1.00 61.69           O  
ATOM   3634  CG  LEU A 462      34.844   7.824 -40.875  1.00 61.69           C  
ATOM   3635  CD1 LEU A 462      34.812   9.258 -41.375  1.00 61.69           C  
ATOM   3636  CD2 LEU A 462      34.969   7.805 -39.344  1.00 61.69           C  
ATOM   3637  N   TYR A 463      34.469   4.988 -43.250  1.00 64.25           N  
ATOM   3638  CA  TYR A 463      35.469   4.125 -43.875  1.00 64.25           C  
ATOM   3639  C   TYR A 463      35.500   4.367 -45.375  1.00 64.25           C  
ATOM   3640  CB  TYR A 463      35.156   2.650 -43.594  1.00 64.25           C  
ATOM   3641  O   TYR A 463      36.594   4.508 -45.969  1.00 64.25           O  
ATOM   3642  CG  TYR A 463      36.062   1.687 -44.344  1.00 64.25           C  
ATOM   3643  CD1 TYR A 463      35.656   1.130 -45.562  1.00 64.25           C  
ATOM   3644  CD2 TYR A 463      37.281   1.331 -43.812  1.00 64.25           C  
ATOM   3645  CE1 TYR A 463      36.469   0.239 -46.250  1.00 64.25           C  
ATOM   3646  CE2 TYR A 463      38.125   0.442 -44.500  1.00 64.25           C  
ATOM   3647  OH  TYR A 463      38.531  -0.979 -46.375  1.00 64.25           O  
ATOM   3648  CZ  TYR A 463      37.719  -0.098 -45.688  1.00 64.25           C  
ATOM   3649  N   GLU A 464      34.406   4.402 -46.031  1.00 69.56           N  
ATOM   3650  CA  GLU A 464      34.281   4.605 -47.469  1.00 69.56           C  
ATOM   3651  C   GLU A 464      34.781   5.992 -47.875  1.00 69.56           C  
ATOM   3652  CB  GLU A 464      32.844   4.410 -47.938  1.00 69.56           C  
ATOM   3653  O   GLU A 464      35.438   6.148 -48.906  1.00 69.56           O  
ATOM   3654  CG  GLU A 464      32.406   2.953 -47.969  1.00 69.56           C  
ATOM   3655  CD  GLU A 464      30.984   2.770 -48.500  1.00 69.56           C  
ATOM   3656  OE1 GLU A 464      30.547   1.609 -48.688  1.00 69.56           O  
ATOM   3657  OE2 GLU A 464      30.312   3.795 -48.719  1.00 69.56           O  
ATOM   3658  N   LYS A 465      34.531   6.977 -47.156  1.00 68.25           N  
ATOM   3659  CA  LYS A 465      34.938   8.352 -47.406  1.00 68.25           C  
ATOM   3660  C   LYS A 465      36.469   8.469 -47.312  1.00 68.25           C  
ATOM   3661  CB  LYS A 465      34.312   9.297 -46.375  1.00 68.25           C  
ATOM   3662  O   LYS A 465      37.094   9.109 -48.188  1.00 68.25           O  
ATOM   3663  CG  LYS A 465      34.531  10.773 -46.688  1.00 68.25           C  
ATOM   3664  CD  LYS A 465      33.750  11.664 -45.719  1.00 68.25           C  
ATOM   3665  CE  LYS A 465      34.000  13.141 -46.000  1.00 68.25           C  
ATOM   3666  NZ  LYS A 465      33.188  14.016 -45.094  1.00 68.25           N  
ATOM   3667  N   VAL A 466      37.031   7.910 -46.250  1.00 68.62           N  
ATOM   3668  CA  VAL A 466      38.469   7.922 -46.062  1.00 68.62           C  
ATOM   3669  C   VAL A 466      39.156   7.137 -47.156  1.00 68.62           C  
ATOM   3670  CB  VAL A 466      38.844   7.336 -44.688  1.00 68.62           C  
ATOM   3671  O   VAL A 466      40.188   7.551 -47.688  1.00 68.62           O  
ATOM   3672  CG1 VAL A 466      40.375   7.133 -44.562  1.00 68.62           C  
ATOM   3673  CG2 VAL A 466      38.344   8.250 -43.562  1.00 68.62           C  
ATOM   3674  N   ARG A 467      38.562   6.062 -47.438  1.00 77.44           N  
ATOM   3675  CA  ARG A 467      39.062   5.254 -48.562  1.00 77.44           C  
ATOM   3676  C   ARG A 467      39.094   6.055 -49.875  1.00 77.44           C  
ATOM   3677  CB  ARG A 467      38.219   3.996 -48.750  1.00 77.44           C  
ATOM   3678  O   ARG A 467      40.062   5.988 -50.625  1.00 77.44           O  
ATOM   3679  CG  ARG A 467      38.688   3.066 -49.844  1.00 77.44           C  
ATOM   3680  CD  ARG A 467      37.812   1.845 -49.969  1.00 77.44           C  
ATOM   3681  NE  ARG A 467      38.250   0.970 -51.062  1.00 77.44           N  
ATOM   3682  NH1 ARG A 467      36.531  -0.549 -50.812  1.00 77.44           N  
ATOM   3683  NH2 ARG A 467      38.125  -0.868 -52.438  1.00 77.44           N  
ATOM   3684  CZ  ARG A 467      37.625  -0.147 -51.438  1.00 77.44           C  
ATOM   3685  N   ASN A 468      38.094   6.824 -50.125  1.00 81.25           N  
ATOM   3686  CA  ASN A 468      37.969   7.648 -51.312  1.00 81.25           C  
ATOM   3687  C   ASN A 468      39.000   8.797 -51.312  1.00 81.25           C  
ATOM   3688  CB  ASN A 468      36.562   8.195 -51.438  1.00 81.25           C  
ATOM   3689  O   ASN A 468      39.500   9.156 -52.375  1.00 81.25           O  
ATOM   3690  CG  ASN A 468      35.562   7.164 -51.969  1.00 81.25           C  
ATOM   3691  ND2 ASN A 468      34.281   7.410 -51.750  1.00 81.25           N  
ATOM   3692  OD1 ASN A 468      35.969   6.148 -52.531  1.00 81.25           O  
ATOM   3693  N   GLN A 469      39.281   9.367 -50.219  1.00 80.19           N  
ATOM   3694  CA  GLN A 469      40.219  10.477 -50.062  1.00 80.19           C  
ATOM   3695  C   GLN A 469      41.656  10.016 -50.250  1.00 80.19           C  
ATOM   3696  CB  GLN A 469      40.062  11.117 -48.688  1.00 80.19           C  
ATOM   3697  O   GLN A 469      42.438  10.703 -50.906  1.00 80.19           O  
ATOM   3698  CG  GLN A 469      38.812  11.984 -48.531  1.00 80.19           C  
ATOM   3699  CD  GLN A 469      38.750  12.719 -47.219  1.00 80.19           C  
ATOM   3700  NE2 GLN A 469      38.000  13.812 -47.156  1.00 80.19           N  
ATOM   3701  OE1 GLN A 469      39.375  12.305 -46.219  1.00 80.19           O  
ATOM   3702  N   LEU A 470      42.000   8.867 -49.625  1.00 81.38           N  
ATOM   3703  CA  LEU A 470      43.375   8.359 -49.594  1.00 81.38           C  
ATOM   3704  C   LEU A 470      43.719   7.629 -50.875  1.00 81.38           C  
ATOM   3705  CB  LEU A 470      43.531   7.426 -48.375  1.00 81.38           C  
ATOM   3706  O   LEU A 470      44.906   7.617 -51.281  1.00 81.38           O  
ATOM   3707  CG  LEU A 470      43.438   8.070 -47.000  1.00 81.38           C  
ATOM   3708  CD1 LEU A 470      43.469   7.000 -45.906  1.00 81.38           C  
ATOM   3709  CD2 LEU A 470      44.531   9.102 -46.781  1.00 81.38           C  
ATOM   3710  N   LYS A 471      42.844   7.168 -51.562  1.00 85.19           N  
ATOM   3711  CA  LYS A 471      43.031   6.469 -52.844  1.00 85.19           C  
ATOM   3712  C   LYS A 471      44.312   5.664 -52.844  1.00 85.19           C  
ATOM   3713  CB  LYS A 471      43.031   7.461 -54.000  1.00 85.19           C  
ATOM   3714  O   LYS A 471      44.500   4.734 -52.062  1.00 85.19           O  
ATOM   3715  CG  LYS A 471      41.688   8.164 -54.219  1.00 85.19           C  
ATOM   3716  CD  LYS A 471      41.750   9.117 -55.406  1.00 85.19           C  
ATOM   3717  CE  LYS A 471      40.438   9.828 -55.625  1.00 85.19           C  
ATOM   3718  NZ  LYS A 471      40.469  10.758 -56.781  1.00 85.19           N  
ATOM   3719  N   ASN A 472      45.250   5.949 -53.719  1.00 84.62           N  
ATOM   3720  CA  ASN A 472      46.469   5.152 -53.875  1.00 84.62           C  
ATOM   3721  C   ASN A 472      47.594   5.695 -53.000  1.00 84.62           C  
ATOM   3722  CB  ASN A 472      46.875   5.098 -55.344  1.00 84.62           C  
ATOM   3723  O   ASN A 472      48.750   5.258 -53.125  1.00 84.62           O  
ATOM   3724  CG  ASN A 472      45.781   4.574 -56.250  1.00 84.62           C  
ATOM   3725  ND2 ASN A 472      45.875   4.922 -57.531  1.00 84.62           N  
ATOM   3726  OD1 ASN A 472      44.875   3.871 -55.812  1.00 84.62           O  
ATOM   3727  N   ASN A 473      47.281   6.680 -52.188  1.00 82.50           N  
ATOM   3728  CA  ASN A 473      48.250   7.262 -51.250  1.00 82.50           C  
ATOM   3729  C   ASN A 473      48.375   6.434 -49.969  1.00 82.50           C  
ATOM   3730  CB  ASN A 473      47.875   8.703 -50.906  1.00 82.50           C  
ATOM   3731  O   ASN A 473      49.281   6.660 -49.156  1.00 82.50           O  
ATOM   3732  CG  ASN A 473      48.219   9.664 -52.031  1.00 82.50           C  
ATOM   3733  ND2 ASN A 473      47.656  10.875 -51.969  1.00 82.50           N  
ATOM   3734  OD1 ASN A 473      48.938   9.328 -52.969  1.00 82.50           O  
ATOM   3735  N   ALA A 474      47.469   5.359 -49.812  1.00 82.88           N  
ATOM   3736  CA  ALA A 474      47.469   4.484 -48.656  1.00 82.88           C  
ATOM   3737  C   ALA A 474      47.062   3.064 -49.031  1.00 82.88           C  
ATOM   3738  CB  ALA A 474      46.562   5.035 -47.562  1.00 82.88           C  
ATOM   3739  O   ALA A 474      46.375   2.855 -50.000  1.00 82.88           O  
ATOM   3740  N   LYS A 475      47.594   2.086 -48.375  1.00 80.62           N  
ATOM   3741  CA  LYS A 475      47.250   0.676 -48.531  1.00 80.62           C  
ATOM   3742  C   LYS A 475      46.312   0.199 -47.438  1.00 80.62           C  
ATOM   3743  CB  LYS A 475      48.500  -0.183 -48.594  1.00 80.62           C  
ATOM   3744  O   LYS A 475      46.531   0.518 -46.250  1.00 80.62           O  
ATOM   3745  CG  LYS A 475      48.250  -1.677 -48.688  1.00 80.62           C  
ATOM   3746  CD  LYS A 475      49.531  -2.484 -48.594  1.00 80.62           C  
ATOM   3747  CE  LYS A 475      49.281  -3.979 -48.719  1.00 80.62           C  
ATOM   3748  NZ  LYS A 475      50.531  -4.777 -48.625  1.00 80.62           N  
ATOM   3749  N   GLU A 476      45.344  -0.566 -47.844  1.00 77.31           N  
ATOM   3750  CA  GLU A 476      44.406  -1.132 -46.875  1.00 77.31           C  
ATOM   3751  C   GLU A 476      45.000  -2.373 -46.188  1.00 77.31           C  
ATOM   3752  CB  GLU A 476      43.062  -1.475 -47.531  1.00 77.31           C  
ATOM   3753  O   GLU A 476      45.375  -3.324 -46.875  1.00 77.31           O  
ATOM   3754  CG  GLU A 476      42.281  -0.257 -47.969  1.00 77.31           C  
ATOM   3755  CD  GLU A 476      40.906  -0.610 -48.531  1.00 77.31           C  
ATOM   3756  OE1 GLU A 476      40.250   0.281 -49.125  1.00 77.31           O  
ATOM   3757  OE2 GLU A 476      40.500  -1.786 -48.406  1.00 77.31           O  
ATOM   3758  N   ILE A 477      45.156  -2.369 -44.906  1.00 71.38           N  
ATOM   3759  CA  ILE A 477      45.844  -3.404 -44.156  1.00 71.38           C  
ATOM   3760  C   ILE A 477      44.844  -4.316 -43.469  1.00 71.38           C  
ATOM   3761  CB  ILE A 477      46.812  -2.795 -43.125  1.00 71.38           C  
ATOM   3762  O   ILE A 477      45.188  -5.395 -42.969  1.00 71.38           O  
ATOM   3763  CG1 ILE A 477      47.750  -1.762 -43.781  1.00 71.38           C  
ATOM   3764  CG2 ILE A 477      47.656  -3.891 -42.438  1.00 71.38           C  
ATOM   3765  CD1 ILE A 477      48.562  -0.926 -42.812  1.00 71.38           C  
ATOM   3766  N   GLY A 478      43.438  -3.994 -43.719  1.00 60.97           N  
ATOM   3767  CA  GLY A 478      42.438  -4.848 -43.094  1.00 60.97           C  
ATOM   3768  C   GLY A 478      42.000  -4.383 -41.719  1.00 60.97           C  
ATOM   3769  O   GLY A 478      42.688  -3.564 -41.094  1.00 60.97           O  
ATOM   3770  N   ASN A 479      40.594  -4.637 -41.312  1.00 54.53           N  
ATOM   3771  CA  ASN A 479      40.031  -4.277 -40.000  1.00 54.53           C  
ATOM   3772  C   ASN A 479      39.781  -2.775 -39.875  1.00 54.53           C  
ATOM   3773  CB  ASN A 479      40.906  -4.766 -38.875  1.00 54.53           C  
ATOM   3774  O   ASN A 479      39.938  -2.201 -38.812  1.00 54.53           O  
ATOM   3775  CG  ASN A 479      41.000  -6.277 -38.781  1.00 54.53           C  
ATOM   3776  ND2 ASN A 479      42.062  -6.785 -38.188  1.00 54.53           N  
ATOM   3777  OD1 ASN A 479      40.125  -6.984 -39.281  1.00 54.53           O  
ATOM   3778  N   GLY A 480      39.656  -2.166 -41.125  1.00 61.66           N  
ATOM   3779  CA  GLY A 480      39.312  -0.755 -41.156  1.00 61.66           C  
ATOM   3780  C   GLY A 480      40.500   0.159 -41.000  1.00 61.66           C  
ATOM   3781  O   GLY A 480      40.375   1.337 -40.656  1.00 61.66           O  
ATOM   3782  N   CYS A 481      41.812  -0.334 -41.312  1.00 62.91           N  
ATOM   3783  CA  CYS A 481      43.031   0.425 -41.156  1.00 62.91           C  
ATOM   3784  C   CYS A 481      43.688   0.688 -42.531  1.00 62.91           C  
ATOM   3785  CB  CYS A 481      44.031  -0.319 -40.250  1.00 62.91           C  
ATOM   3786  O   CYS A 481      43.562  -0.127 -43.438  1.00 62.91           O  
ATOM   3787  SG  CYS A 481      43.438  -0.538 -38.562  1.00 62.91           S  
ATOM   3788  N   PHE A 482      44.344   1.887 -42.562  1.00 72.12           N  
ATOM   3789  CA  PHE A 482      45.094   2.312 -43.750  1.00 72.12           C  
ATOM   3790  C   PHE A 482      46.531   2.609 -43.406  1.00 72.12           C  
ATOM   3791  CB  PHE A 482      44.438   3.549 -44.375  1.00 72.12           C  
ATOM   3792  O   PHE A 482      46.844   3.211 -42.375  1.00 72.12           O  
ATOM   3793  CG  PHE A 482      43.000   3.326 -44.812  1.00 72.12           C  
ATOM   3794  CD1 PHE A 482      42.719   2.832 -46.062  1.00 72.12           C  
ATOM   3795  CD2 PHE A 482      41.969   3.611 -43.938  1.00 72.12           C  
ATOM   3796  CE1 PHE A 482      41.406   2.625 -46.469  1.00 72.12           C  
ATOM   3797  CE2 PHE A 482      40.625   3.408 -44.344  1.00 72.12           C  
ATOM   3798  CZ  PHE A 482      40.375   2.916 -45.625  1.00 72.12           C  
ATOM   3799  N   GLU A 483      47.375   2.029 -44.219  1.00 79.25           N  
ATOM   3800  CA  GLU A 483      48.812   2.367 -44.125  1.00 79.25           C  
ATOM   3801  C   GLU A 483      49.219   3.363 -45.188  1.00 79.25           C  
ATOM   3802  CB  GLU A 483      49.656   1.106 -44.188  1.00 79.25           C  
ATOM   3803  O   GLU A 483      49.062   3.092 -46.375  1.00 79.25           O  
ATOM   3804  CG  GLU A 483      51.125   1.347 -43.875  1.00 79.25           C  
ATOM   3805  CD  GLU A 483      51.969   0.077 -43.938  1.00 79.25           C  
ATOM   3806  OE1 GLU A 483      53.094   0.068 -43.344  1.00 79.25           O  
ATOM   3807  OE2 GLU A 483      51.500  -0.916 -44.531  1.00 79.25           O  
ATOM   3808  N   PHE A 484      49.781   4.598 -44.688  1.00 79.44           N  
ATOM   3809  CA  PHE A 484      50.125   5.656 -45.625  1.00 79.44           C  
ATOM   3810  C   PHE A 484      51.438   5.344 -46.344  1.00 79.44           C  
ATOM   3811  CB  PHE A 484      50.219   7.004 -44.906  1.00 79.44           C  
ATOM   3812  O   PHE A 484      52.375   4.836 -45.719  1.00 79.44           O  
ATOM   3813  CG  PHE A 484      48.906   7.539 -44.438  1.00 79.44           C  
ATOM   3814  CD1 PHE A 484      48.125   8.344 -45.250  1.00 79.44           C  
ATOM   3815  CD2 PHE A 484      48.438   7.238 -43.156  1.00 79.44           C  
ATOM   3816  CE1 PHE A 484      46.906   8.844 -44.812  1.00 79.44           C  
ATOM   3817  CE2 PHE A 484      47.219   7.730 -42.719  1.00 79.44           C  
ATOM   3818  CZ  PHE A 484      46.438   8.539 -43.531  1.00 79.44           C  
ATOM   3819  N   TYR A 485      51.562   5.617 -47.594  1.00 78.69           N  
ATOM   3820  CA  TYR A 485      52.781   5.453 -48.375  1.00 78.69           C  
ATOM   3821  C   TYR A 485      53.656   6.707 -48.312  1.00 78.69           C  
ATOM   3822  CB  TYR A 485      52.438   5.133 -49.844  1.00 78.69           C  
ATOM   3823  O   TYR A 485      54.781   6.707 -48.781  1.00 78.69           O  
ATOM   3824  CG  TYR A 485      51.906   3.734 -50.062  1.00 78.69           C  
ATOM   3825  CD1 TYR A 485      52.719   2.623 -49.812  1.00 78.69           C  
ATOM   3826  CD2 TYR A 485      50.625   3.518 -50.500  1.00 78.69           C  
ATOM   3827  CE1 TYR A 485      52.219   1.331 -50.000  1.00 78.69           C  
ATOM   3828  CE2 TYR A 485      50.125   2.230 -50.719  1.00 78.69           C  
ATOM   3829  OH  TYR A 485      50.469  -0.132 -50.625  1.00 78.69           O  
ATOM   3830  CZ  TYR A 485      50.938   1.146 -50.438  1.00 78.69           C  
ATOM   3831  N   HIS A 486      53.125   7.777 -47.719  1.00 78.25           N  
ATOM   3832  CA  HIS A 486      53.812   9.031 -47.469  1.00 78.25           C  
ATOM   3833  C   HIS A 486      53.875   9.375 -46.000  1.00 78.25           C  
ATOM   3834  CB  HIS A 486      53.188  10.164 -48.281  1.00 78.25           C  
ATOM   3835  O   HIS A 486      53.094   8.820 -45.188  1.00 78.25           O  
ATOM   3836  CG  HIS A 486      51.781  10.484 -47.844  1.00 78.25           C  
ATOM   3837  CD2 HIS A 486      50.594  10.062 -48.312  1.00 78.25           C  
ATOM   3838  ND1 HIS A 486      51.500  11.328 -46.781  1.00 78.25           N  
ATOM   3839  CE1 HIS A 486      50.188  11.414 -46.625  1.00 78.25           C  
ATOM   3840  NE2 HIS A 486      49.625  10.656 -47.562  1.00 78.25           N  
ATOM   3841  N   LYS A 487      54.844  10.164 -45.594  1.00 78.06           N  
ATOM   3842  CA  LYS A 487      54.875  10.664 -44.219  1.00 78.06           C  
ATOM   3843  C   LYS A 487      53.688  11.609 -43.969  1.00 78.06           C  
ATOM   3844  CB  LYS A 487      56.188  11.367 -43.938  1.00 78.06           C  
ATOM   3845  O   LYS A 487      53.438  12.539 -44.750  1.00 78.06           O  
ATOM   3846  CG  LYS A 487      57.375  10.422 -43.844  1.00 78.06           C  
ATOM   3847  CD  LYS A 487      58.656  11.164 -43.438  1.00 78.06           C  
ATOM   3848  CE  LYS A 487      59.844  10.234 -43.375  1.00 78.06           C  
ATOM   3849  NZ  LYS A 487      61.094  10.961 -43.000  1.00 78.06           N  
ATOM   3850  N   CYS A 488      52.906  11.195 -43.000  1.00 74.38           N  
ATOM   3851  CA  CYS A 488      51.750  12.000 -42.688  1.00 74.38           C  
ATOM   3852  C   CYS A 488      51.875  12.578 -41.281  1.00 74.38           C  
ATOM   3853  CB  CYS A 488      50.469  11.164 -42.781  1.00 74.38           C  
ATOM   3854  O   CYS A 488      51.781  11.852 -40.281  1.00 74.38           O  
ATOM   3855  SG  CYS A 488      48.969  12.141 -42.688  1.00 74.38           S  
ATOM   3856  N   ASP A 489      52.156  13.859 -41.188  1.00 70.94           N  
ATOM   3857  CA  ASP A 489      52.312  14.570 -39.906  1.00 70.94           C  
ATOM   3858  C   ASP A 489      50.938  14.984 -39.375  1.00 70.94           C  
ATOM   3859  CB  ASP A 489      53.188  15.789 -40.094  1.00 70.94           C  
ATOM   3860  O   ASP A 489      49.906  14.664 -39.938  1.00 70.94           O  
ATOM   3861  CG  ASP A 489      52.656  16.797 -41.094  1.00 70.94           C  
ATOM   3862  OD1 ASP A 489      51.500  16.609 -41.562  1.00 70.94           O  
ATOM   3863  OD2 ASP A 489      53.344  17.781 -41.375  1.00 70.94           O  
ATOM   3864  N   ASN A 490      50.750  15.602 -38.219  1.00 62.91           N  
ATOM   3865  CA  ASN A 490      49.531  16.016 -37.531  1.00 62.91           C  
ATOM   3866  C   ASN A 490      48.656  16.875 -38.438  1.00 62.91           C  
ATOM   3867  CB  ASN A 490      49.875  16.750 -36.250  1.00 62.91           C  
ATOM   3868  O   ASN A 490      47.438  16.781 -38.406  1.00 62.91           O  
ATOM   3869  CG  ASN A 490      50.312  15.812 -35.125  1.00 62.91           C  
ATOM   3870  ND2 ASN A 490      50.812  16.375 -34.062  1.00 62.91           N  
ATOM   3871  OD1 ASN A 490      50.188  14.594 -35.250  1.00 62.91           O  
ATOM   3872  N   THR A 491      49.281  17.609 -39.281  1.00 67.88           N  
ATOM   3873  CA  THR A 491      48.625  18.469 -40.250  1.00 67.88           C  
ATOM   3874  C   THR A 491      47.969  17.656 -41.344  1.00 67.88           C  
ATOM   3875  CB  THR A 491      49.594  19.500 -40.875  1.00 67.88           C  
ATOM   3876  O   THR A 491      46.844  17.953 -41.781  1.00 67.88           O  
ATOM   3877  CG2 THR A 491      48.844  20.516 -41.719  1.00 67.88           C  
ATOM   3878  OG1 THR A 491      50.250  20.203 -39.812  1.00 67.88           O  
ATOM   3879  N   CYS A 492      48.594  16.672 -41.875  1.00 71.06           N  
ATOM   3880  CA  CYS A 492      48.125  15.727 -42.844  1.00 71.06           C  
ATOM   3881  C   CYS A 492      46.969  14.883 -42.281  1.00 71.06           C  
ATOM   3882  CB  CYS A 492      49.250  14.820 -43.344  1.00 71.06           C  
ATOM   3883  O   CYS A 492      45.938  14.695 -42.938  1.00 71.06           O  
ATOM   3884  SG  CYS A 492      48.719  13.492 -44.438  1.00 71.06           S  
ATOM   3885  N   MET A 493      47.094  14.453 -41.156  1.00 67.12           N  
ATOM   3886  CA  MET A 493      46.094  13.672 -40.438  1.00 67.12           C  
ATOM   3887  C   MET A 493      44.812  14.500 -40.219  1.00 67.12           C  
ATOM   3888  CB  MET A 493      46.625  13.148 -39.125  1.00 67.12           C  
ATOM   3889  O   MET A 493      43.719  13.992 -40.344  1.00 67.12           O  
ATOM   3890  CG  MET A 493      47.625  12.016 -39.281  1.00 67.12           C  
ATOM   3891  SD  MET A 493      46.938  10.570 -40.156  1.00 67.12           S  
ATOM   3892  CE  MET A 493      46.094   9.727 -38.781  1.00 67.12           C  
ATOM   3893  N   GLU A 494      45.000  15.750 -39.906  1.00 63.91           N  
ATOM   3894  CA  GLU A 494      43.938  16.719 -39.719  1.00 63.91           C  
ATOM   3895  C   GLU A 494      43.188  17.000 -41.031  1.00 63.91           C  
ATOM   3896  CB  GLU A 494      44.469  18.016 -39.125  1.00 63.91           C  
ATOM   3897  O   GLU A 494      41.969  17.188 -41.031  1.00 63.91           O  
ATOM   3898  CG  GLU A 494      44.656  18.000 -37.625  1.00 63.91           C  
ATOM   3899  CD  GLU A 494      45.156  19.312 -37.062  1.00 63.91           C  
ATOM   3900  OE1 GLU A 494      45.312  19.422 -35.812  1.00 63.91           O  
ATOM   3901  OE2 GLU A 494      45.344  20.266 -37.844  1.00 63.91           O  
ATOM   3902  N   SER A 495      43.875  16.891 -42.094  1.00 70.00           N  
ATOM   3903  CA  SER A 495      43.312  17.094 -43.406  1.00 70.00           C  
ATOM   3904  C   SER A 495      42.469  15.891 -43.844  1.00 70.00           C  
ATOM   3905  CB  SER A 495      44.406  17.344 -44.438  1.00 70.00           C  
ATOM   3906  O   SER A 495      41.438  16.047 -44.531  1.00 70.00           O  
ATOM   3907  OG  SER A 495      45.188  16.172 -44.656  1.00 70.00           O  
ATOM   3908  N   VAL A 496      42.812  14.703 -43.500  1.00 69.62           N  
ATOM   3909  CA  VAL A 496      42.062  13.469 -43.719  1.00 69.62           C  
ATOM   3910  C   VAL A 496      40.812  13.461 -42.844  1.00 69.62           C  
ATOM   3911  CB  VAL A 496      42.906  12.227 -43.438  1.00 69.62           C  
ATOM   3912  O   VAL A 496      39.719  13.125 -43.312  1.00 69.62           O  
ATOM   3913  CG1 VAL A 496      42.062  10.945 -43.562  1.00 69.62           C  
ATOM   3914  CG2 VAL A 496      44.125  12.172 -44.375  1.00 69.62           C  
ATOM   3915  N   LYS A 497      40.969  14.039 -41.656  1.00 61.69           N  
ATOM   3916  CA  LYS A 497      39.906  14.180 -40.688  1.00 61.69           C  
ATOM   3917  C   LYS A 497      38.844  15.195 -41.188  1.00 61.69           C  
ATOM   3918  CB  LYS A 497      40.438  14.594 -39.344  1.00 61.69           C  
ATOM   3919  O   LYS A 497      37.656  14.984 -41.031  1.00 61.69           O  
ATOM   3920  CG  LYS A 497      39.375  14.672 -38.250  1.00 61.69           C  
ATOM   3921  CD  LYS A 497      39.969  15.117 -36.906  1.00 61.69           C  
ATOM   3922  CE  LYS A 497      38.906  15.328 -35.844  1.00 61.69           C  
ATOM   3923  NZ  LYS A 497      39.500  15.797 -34.562  1.00 61.69           N  
ATOM   3924  N   ASN A 498      39.188  16.328 -41.719  1.00 62.94           N  
ATOM   3925  CA  ASN A 498      38.344  17.438 -42.125  1.00 62.94           C  
ATOM   3926  C   ASN A 498      37.844  17.281 -43.562  1.00 62.94           C  
ATOM   3927  CB  ASN A 498      39.094  18.766 -41.969  1.00 62.94           C  
ATOM   3928  O   ASN A 498      37.094  18.125 -44.062  1.00 62.94           O  
ATOM   3929  CG  ASN A 498      39.250  19.172 -40.500  1.00 62.94           C  
ATOM   3930  ND2 ASN A 498      40.156  20.109 -40.250  1.00 62.94           N  
ATOM   3931  OD1 ASN A 498      38.594  18.641 -39.625  1.00 62.94           O  
ATOM   3932  N   GLY A 499      38.281  16.031 -44.094  1.00 72.38           N  
ATOM   3933  CA  GLY A 499      37.844  15.750 -45.469  1.00 72.38           C  
ATOM   3934  C   GLY A 499      38.500  16.641 -46.500  1.00 72.38           C  
ATOM   3935  O   GLY A 499      37.969  16.828 -47.594  1.00 72.38           O  
ATOM   3936  N   THR A 500      39.531  17.422 -46.156  1.00 82.19           N  
ATOM   3937  CA  THR A 500      40.250  18.359 -47.031  1.00 82.19           C  
ATOM   3938  C   THR A 500      41.625  17.781 -47.406  1.00 82.19           C  
ATOM   3939  CB  THR A 500      40.469  19.719 -46.344  1.00 82.19           C  
ATOM   3940  O   THR A 500      42.531  18.531 -47.750  1.00 82.19           O  
ATOM   3941  CG2 THR A 500      39.125  20.406 -46.094  1.00 82.19           C  
ATOM   3942  OG1 THR A 500      41.094  19.516 -45.062  1.00 82.19           O  
ATOM   3943  N   TYR A 501      41.750  16.500 -47.344  1.00 78.44           N  
ATOM   3944  CA  TYR A 501      43.000  15.828 -47.719  1.00 78.44           C  
ATOM   3945  C   TYR A 501      43.406  16.141 -49.156  1.00 78.44           C  
ATOM   3946  CB  TYR A 501      42.875  14.312 -47.531  1.00 78.44           C  
ATOM   3947  O   TYR A 501      42.594  15.984 -50.062  1.00 78.44           O  
ATOM   3948  CG  TYR A 501      44.125  13.547 -47.875  1.00 78.44           C  
ATOM   3949  CD1 TYR A 501      44.250  12.859 -49.094  1.00 78.44           C  
ATOM   3950  CD2 TYR A 501      45.188  13.500 -47.000  1.00 78.44           C  
ATOM   3951  CE1 TYR A 501      45.406  12.148 -49.406  1.00 78.44           C  
ATOM   3952  CE2 TYR A 501      46.344  12.797 -47.281  1.00 78.44           C  
ATOM   3953  OH  TYR A 501      47.594  11.430 -48.812  1.00 78.44           O  
ATOM   3954  CZ  TYR A 501      46.438  12.125 -48.500  1.00 78.44           C  
ATOM   3955  N   ASP A 502      44.594  16.781 -49.312  1.00 84.81           N  
ATOM   3956  CA  ASP A 502      45.125  17.188 -50.625  1.00 84.81           C  
ATOM   3957  C   ASP A 502      45.875  16.047 -51.281  1.00 84.81           C  
ATOM   3958  CB  ASP A 502      46.031  18.406 -50.469  1.00 84.81           C  
ATOM   3959  O   ASP A 502      47.062  15.867 -51.062  1.00 84.81           O  
ATOM   3960  CG  ASP A 502      46.406  19.016 -51.812  1.00 84.81           C  
ATOM   3961  OD1 ASP A 502      46.094  18.422 -52.875  1.00 84.81           O  
ATOM   3962  OD2 ASP A 502      47.062  20.094 -51.812  1.00 84.81           O  
ATOM   3963  N   TYR A 503      45.062  15.305 -52.031  1.00 83.69           N  
ATOM   3964  CA  TYR A 503      45.562  14.070 -52.656  1.00 83.69           C  
ATOM   3965  C   TYR A 503      46.781  14.344 -53.500  1.00 83.69           C  
ATOM   3966  CB  TYR A 503      44.469  13.430 -53.500  1.00 83.69           C  
ATOM   3967  O   TYR A 503      47.812  13.656 -53.375  1.00 83.69           O  
ATOM   3968  CG  TYR A 503      44.969  12.312 -54.406  1.00 83.69           C  
ATOM   3969  CD1 TYR A 503      45.281  12.539 -55.719  1.00 83.69           C  
ATOM   3970  CD2 TYR A 503      45.125  11.023 -53.906  1.00 83.69           C  
ATOM   3971  CE1 TYR A 503      45.750  11.516 -56.531  1.00 83.69           C  
ATOM   3972  CE2 TYR A 503      45.562   9.984 -54.688  1.00 83.69           C  
ATOM   3973  OH  TYR A 503      46.344   9.219 -56.812  1.00 83.69           O  
ATOM   3974  CZ  TYR A 503      45.875  10.242 -56.031  1.00 83.69           C  
ATOM   3975  N   PRO A 504      46.812  15.461 -54.344  1.00 84.62           N  
ATOM   3976  CA  PRO A 504      47.969  15.711 -55.250  1.00 84.62           C  
ATOM   3977  C   PRO A 504      49.219  16.094 -54.500  1.00 84.62           C  
ATOM   3978  CB  PRO A 504      47.469  16.875 -56.125  1.00 84.62           C  
ATOM   3979  O   PRO A 504      50.344  15.828 -54.969  1.00 84.62           O  
ATOM   3980  CG  PRO A 504      45.969  16.812 -56.031  1.00 84.62           C  
ATOM   3981  CD  PRO A 504      45.594  16.219 -54.688  1.00 84.62           C  
ATOM   3982  N   LYS A 505      49.125  16.609 -53.406  1.00 84.81           N  
ATOM   3983  CA  LYS A 505      50.250  17.062 -52.594  1.00 84.81           C  
ATOM   3984  C   LYS A 505      51.094  15.883 -52.125  1.00 84.81           C  
ATOM   3985  CB  LYS A 505      49.750  17.844 -51.375  1.00 84.81           C  
ATOM   3986  O   LYS A 505      52.344  15.977 -52.094  1.00 84.81           O  
ATOM   3987  CG  LYS A 505      50.875  18.438 -50.531  1.00 84.81           C  
ATOM   3988  CD  LYS A 505      50.312  19.203 -49.344  1.00 84.81           C  
ATOM   3989  CE  LYS A 505      51.406  19.734 -48.438  1.00 84.81           C  
ATOM   3990  NZ  LYS A 505      50.875  20.469 -47.250  1.00 84.81           N  
ATOM   3991  N   TYR A 506      50.500  14.680 -51.844  1.00 81.69           N  
ATOM   3992  CA  TYR A 506      51.188  13.547 -51.250  1.00 81.69           C  
ATOM   3993  C   TYR A 506      51.344  12.406 -52.250  1.00 81.69           C  
ATOM   3994  CB  TYR A 506      50.438  13.062 -50.000  1.00 81.69           C  
ATOM   3995  O   TYR A 506      51.875  11.352 -51.906  1.00 81.69           O  
ATOM   3996  CG  TYR A 506      50.281  14.117 -48.938  1.00 81.69           C  
ATOM   3997  CD1 TYR A 506      51.375  14.516 -48.156  1.00 81.69           C  
ATOM   3998  CD2 TYR A 506      49.031  14.727 -48.719  1.00 81.69           C  
ATOM   3999  CE1 TYR A 506      51.219  15.484 -47.188  1.00 81.69           C  
ATOM   4000  CE2 TYR A 506      48.906  15.695 -47.719  1.00 81.69           C  
ATOM   4001  OH  TYR A 506      49.844  17.031 -46.000  1.00 81.69           O  
ATOM   4002  CZ  TYR A 506      49.969  16.078 -46.969  1.00 81.69           C  
ATOM   4003  N   SER A 507      50.906  12.602 -53.438  1.00 80.19           N  
ATOM   4004  CA  SER A 507      50.844  11.594 -54.500  1.00 80.19           C  
ATOM   4005  C   SER A 507      52.250  11.258 -55.031  1.00 80.19           C  
ATOM   4006  CB  SER A 507      49.969  12.078 -55.656  1.00 80.19           C  
ATOM   4007  O   SER A 507      52.531  10.102 -55.312  1.00 80.19           O  
ATOM   4008  OG  SER A 507      49.906  11.102 -56.688  1.00 80.19           O  
ATOM   4009  N   GLU A 508      53.125  12.258 -55.062  1.00 78.56           N  
ATOM   4010  CA  GLU A 508      54.469  12.094 -55.594  1.00 78.56           C  
ATOM   4011  C   GLU A 508      55.344  11.289 -54.625  1.00 78.56           C  
ATOM   4012  CB  GLU A 508      55.125  13.461 -55.875  1.00 78.56           C  
ATOM   4013  O   GLU A 508      56.094  10.383 -55.062  1.00 78.56           O  
ATOM   4014  CG  GLU A 508      54.562  14.164 -57.094  1.00 78.56           C  
ATOM   4015  CD  GLU A 508      54.875  13.438 -58.375  1.00 78.56           C  
ATOM   4016  OE1 GLU A 508      54.125  13.633 -59.375  1.00 78.56           O  
ATOM   4017  OE2 GLU A 508      55.875  12.680 -58.406  1.00 78.56           O  
ATOM   4018  N   GLU A 509      55.219  11.625 -53.281  1.00 78.25           N  
ATOM   4019  CA  GLU A 509      55.906  10.906 -52.219  1.00 78.25           C  
ATOM   4020  C   GLU A 509      55.375   9.492 -52.062  1.00 78.25           C  
ATOM   4021  CB  GLU A 509      55.781  11.664 -50.906  1.00 78.25           C  
ATOM   4022  O   GLU A 509      56.125   8.555 -51.844  1.00 78.25           O  
ATOM   4023  CG  GLU A 509      56.656  11.109 -49.781  1.00 78.25           C  
ATOM   4024  CD  GLU A 509      56.562  11.891 -48.500  1.00 78.25           C  
ATOM   4025  OE1 GLU A 509      57.219  11.523 -47.500  1.00 78.25           O  
ATOM   4026  OE2 GLU A 509      55.781  12.883 -48.469  1.00 78.25           O  
ATOM   4027  N   ALA A 510      54.094   9.305 -52.219  1.00 77.50           N  
ATOM   4028  CA  ALA A 510      53.406   8.023 -52.156  1.00 77.50           C  
ATOM   4029  C   ALA A 510      53.750   7.129 -53.344  1.00 77.50           C  
ATOM   4030  CB  ALA A 510      51.875   8.250 -52.094  1.00 77.50           C  
ATOM   4031  O   ALA A 510      53.875   5.914 -53.188  1.00 77.50           O  
ATOM   4032  N   LYS A 511      53.875   7.719 -54.594  1.00 78.75           N  
ATOM   4033  CA  LYS A 511      54.250   7.016 -55.844  1.00 78.75           C  
ATOM   4034  C   LYS A 511      55.656   6.449 -55.719  1.00 78.75           C  
ATOM   4035  CB  LYS A 511      54.125   7.949 -57.031  1.00 78.75           C  
ATOM   4036  O   LYS A 511      55.906   5.320 -56.156  1.00 78.75           O  
ATOM   4037  CG  LYS A 511      54.188   7.230 -58.375  1.00 78.75           C  
ATOM   4038  CD  LYS A 511      54.000   8.203 -59.531  1.00 78.75           C  
ATOM   4039  CE  LYS A 511      54.125   7.496 -60.875  1.00 78.75           C  
ATOM   4040  NZ  LYS A 511      53.938   8.445 -62.031  1.00 78.75           N  
ATOM   4041  N   LEU A 512      56.625   7.230 -55.156  1.00 72.62           N  
ATOM   4042  CA  LEU A 512      58.031   6.875 -54.938  1.00 72.62           C  
ATOM   4043  C   LEU A 512      58.188   5.746 -53.938  1.00 72.62           C  
ATOM   4044  CB  LEU A 512      58.844   8.094 -54.500  1.00 72.62           C  
ATOM   4045  O   LEU A 512      58.969   4.824 -54.125  1.00 72.62           O  
ATOM   4046  CG  LEU A 512      60.281   8.180 -55.000  1.00 72.62           C  
ATOM   4047  CD1 LEU A 512      60.406   9.188 -56.125  1.00 72.62           C  
ATOM   4048  CD2 LEU A 512      61.219   8.547 -53.844  1.00 72.62           C  
ATOM   4049  N   ASN A 513      57.375   5.664 -52.906  1.00 68.75           N  
ATOM   4050  CA  ASN A 513      57.375   4.672 -51.844  1.00 68.75           C  
ATOM   4051  C   ASN A 513      56.625   3.414 -52.250  1.00 68.75           C  
ATOM   4052  CB  ASN A 513      56.812   5.262 -50.562  1.00 68.75           C  
ATOM   4053  O   ASN A 513      56.906   2.318 -51.750  1.00 68.75           O  
ATOM   4054  CG  ASN A 513      57.750   6.230 -49.875  1.00 68.75           C  
ATOM   4055  ND2 ASN A 513      57.188   7.215 -49.156  1.00 68.75           N  
ATOM   4056  OD1 ASN A 513      58.969   6.098 -49.969  1.00 68.75           O  
ATOM   4057  N   ARG A 514      55.625   3.598 -53.188  1.00 67.25           N  
ATOM   4058  CA  ARG A 514      54.906   2.479 -53.781  1.00 67.25           C  
ATOM   4059  C   ARG A 514      55.812   1.660 -54.688  1.00 67.25           C  
ATOM   4060  CB  ARG A 514      53.688   2.977 -54.562  1.00 67.25           C  
ATOM   4061  O   ARG A 514      55.656   0.441 -54.781  1.00 67.25           O  
ATOM   4062  CG  ARG A 514      52.500   3.338 -53.688  1.00 67.25           C  
ATOM   4063  CD  ARG A 514      51.344   3.896 -54.500  1.00 67.25           C  
ATOM   4064  NE  ARG A 514      50.375   2.863 -54.844  1.00 67.25           N  
ATOM   4065  NH1 ARG A 514      48.750   4.336 -55.594  1.00 67.25           N  
ATOM   4066  NH2 ARG A 514      48.344   2.080 -55.625  1.00 67.25           N  
ATOM   4067  CZ  ARG A 514      49.156   3.096 -55.344  1.00 67.25           C  
ATOM   4068  N   GLU A 515      56.750   2.467 -55.344  1.00 62.94           N  
ATOM   4069  CA  GLU A 515      57.656   1.885 -56.344  1.00 62.94           C  
ATOM   4070  C   GLU A 515      58.938   1.354 -55.719  1.00 62.94           C  
ATOM   4071  CB  GLU A 515      58.000   2.914 -57.438  1.00 62.94           C  
ATOM   4072  O   GLU A 515      59.719   0.686 -56.375  1.00 62.94           O  
ATOM   4073  CG  GLU A 515      56.844   3.234 -58.375  1.00 62.94           C  
ATOM   4074  CD  GLU A 515      57.219   4.238 -59.438  1.00 62.94           C  
ATOM   4075  OE1 GLU A 515      56.344   4.523 -60.344  1.00 62.94           O  
ATOM   4076  OE2 GLU A 515      58.344   4.742 -59.438  1.00 62.94           O  
ATOM   4077  N   LYS A 516      59.094   1.710 -54.312  1.00 56.91           N  
ATOM   4078  CA  LYS A 516      60.188   1.176 -53.531  1.00 56.91           C  
ATOM   4079  C   LYS A 516      60.000  -0.312 -53.250  1.00 56.91           C  
ATOM   4080  CB  LYS A 516      60.344   1.942 -52.219  1.00 56.91           C  
ATOM   4081  O   LYS A 516      58.938  -0.736 -52.812  1.00 56.91           O  
ATOM   4082  CG  LYS A 516      61.781   2.365 -51.906  1.00 56.91           C  
ATOM   4083  CD  LYS A 516      61.844   3.189 -50.625  1.00 56.91           C  
ATOM   4084  CE  LYS A 516      63.250   3.641 -50.312  1.00 56.91           C  
ATOM   4085  NZ  LYS A 516      63.312   4.531 -49.125  1.00 56.91           N  
ATOM   4086  N   ILE A 517      60.594  -1.175 -54.031  1.00 42.94           N  
ATOM   4087  CA  ILE A 517      60.719  -2.611 -53.812  1.00 42.94           C  
ATOM   4088  C   ILE A 517      61.562  -2.875 -52.562  1.00 42.94           C  
ATOM   4089  CB  ILE A 517      61.344  -3.320 -55.031  1.00 42.94           C  
ATOM   4090  O   ILE A 517      62.688  -2.436 -52.469  1.00 42.94           O  
ATOM   4091  CG1 ILE A 517      60.531  -3.027 -56.312  1.00 42.94           C  
ATOM   4092  CG2 ILE A 517      61.438  -4.828 -54.781  1.00 42.94           C  
ATOM   4093  CD1 ILE A 517      61.156  -3.578 -57.562  1.00 42.94           C  
ATOM   4094  N   ASP A 518      60.938  -2.949 -51.344  1.00 42.81           N  
ATOM   4095  CA  ASP A 518      61.656  -3.391 -50.156  1.00 42.81           C  
ATOM   4096  C   ASP A 518      62.375  -4.719 -50.406  1.00 42.81           C  
ATOM   4097  CB  ASP A 518      60.719  -3.514 -48.969  1.00 42.81           C  
ATOM   4098  O   ASP A 518      61.781  -5.652 -50.969  1.00 42.81           O  
ATOM   4099  CG  ASP A 518      60.531  -2.201 -48.250  1.00 42.81           C  
ATOM   4100  OD1 ASP A 518      61.406  -1.313 -48.312  1.00 42.81           O  
ATOM   4101  OD2 ASP A 518      59.469  -2.053 -47.562  1.00 42.81           O  
ATOM   4102  N   GLY A 519      63.625  -4.719 -50.844  1.00 32.31           N  
ATOM   4103  CA  GLY A 519      64.500  -5.863 -50.750  1.00 32.31           C  
ATOM   4104  C   GLY A 519      64.188  -6.777 -49.594  1.00 32.31           C  
ATOM   4105  O   GLY A 519      63.719  -6.316 -48.531  1.00 32.31           O  
ATOM   4106  N   VAL A 520      63.500  -7.973 -49.719  1.00 30.09           N  
ATOM   4107  CA  VAL A 520      63.312  -8.992 -48.688  1.00 30.09           C  
ATOM   4108  C   VAL A 520      64.375  -8.852 -47.594  1.00 30.09           C  
ATOM   4109  CB  VAL A 520      63.344 -10.414 -49.281  1.00 30.09           C  
ATOM   4110  O   VAL A 520      65.562  -8.852 -47.906  1.00 30.09           O  
ATOM   4111  CG1 VAL A 520      63.125 -11.461 -48.188  1.00 30.09           C  
ATOM   4112  CG2 VAL A 520      62.281 -10.555 -50.375  1.00 30.09           C  
ATOM   4113  N   LYS A 521      64.312  -8.055 -46.594  1.00 32.28           N  
ATOM   4114  CA  LYS A 521      65.062  -8.031 -45.312  1.00 32.28           C  
ATOM   4115  C   LYS A 521      64.938  -9.367 -44.594  1.00 32.28           C  
ATOM   4116  CB  LYS A 521      64.500  -6.906 -44.438  1.00 32.28           C  
ATOM   4117  O   LYS A 521      63.812  -9.852 -44.344  1.00 32.28           O  
ATOM   4118  CG  LYS A 521      65.562  -5.965 -43.906  1.00 32.28           C  
ATOM   4119  CD  LYS A 521      65.000  -4.883 -43.000  1.00 32.28           C  
ATOM   4120  CE  LYS A 521      66.062  -3.934 -42.500  1.00 32.28           C  
ATOM   4121  NZ  LYS A 521      65.500  -2.836 -41.656  1.00 32.28           N  
ATOM   4122  N   LEU A 522      65.812 -10.289 -44.812  1.00 31.98           N  
ATOM   4123  CA  LEU A 522      66.125 -11.453 -44.000  1.00 31.98           C  
ATOM   4124  C   LEU A 522      66.375 -11.062 -42.531  1.00 31.98           C  
ATOM   4125  CB  LEU A 522      67.375 -12.156 -44.562  1.00 31.98           C  
ATOM   4126  O   LEU A 522      67.312 -10.258 -42.250  1.00 31.98           O  
ATOM   4127  CG  LEU A 522      67.125 -13.227 -45.625  1.00 31.98           C  
ATOM   4128  CD1 LEU A 522      68.125 -13.102 -46.781  1.00 31.98           C  
ATOM   4129  CD2 LEU A 522      67.188 -14.617 -45.000  1.00 31.98           C  
ATOM   4130  N   ASP A 523      65.500 -10.602 -41.719  1.00 32.19           N  
ATOM   4131  CA  ASP A 523      65.625 -10.188 -40.312  1.00 32.19           C  
ATOM   4132  C   ASP A 523      65.562 -11.391 -39.406  1.00 32.19           C  
ATOM   4133  CB  ASP A 523      64.562  -9.164 -39.969  1.00 32.19           C  
ATOM   4134  O   ASP A 523      64.625 -12.219 -39.531  1.00 32.19           O  
ATOM   4135  CG  ASP A 523      65.062  -8.039 -39.094  1.00 32.19           C  
ATOM   4136  OD1 ASP A 523      66.250  -8.031 -38.750  1.00 32.19           O  
ATOM   4137  OD2 ASP A 523      64.250  -7.145 -38.750  1.00 32.19           O  
ATOM   4138  N   SER A 524      66.812 -12.102 -39.062  1.00 37.16           N  
ATOM   4139  CA  SER A 524      67.562 -12.625 -37.969  1.00 37.16           C  
ATOM   4140  C   SER A 524      67.625 -14.148 -37.969  1.00 37.16           C  
ATOM   4141  CB  SER A 524      67.000 -12.109 -36.625  1.00 37.16           C  
ATOM   4142  O   SER A 524      66.562 -14.789 -37.906  1.00 37.16           O  
ATOM   4143  OG  SER A 524      66.188 -13.070 -36.031  1.00 37.16           O  
ATOM   4144  N   THR A 525      68.250 -14.766 -38.750  1.00 38.09           N  
ATOM   4145  CA  THR A 525      68.875 -16.078 -38.906  1.00 38.09           C  
ATOM   4146  C   THR A 525      68.938 -16.797 -37.562  1.00 38.09           C  
ATOM   4147  CB  THR A 525      70.312 -15.969 -39.500  1.00 38.09           C  
ATOM   4148  O   THR A 525      69.000 -18.031 -37.500  1.00 38.09           O  
ATOM   4149  CG2 THR A 525      70.250 -15.859 -41.031  1.00 38.09           C  
ATOM   4150  OG1 THR A 525      70.938 -14.797 -38.969  1.00 38.09           O  
ATOM   4151  N   ARG A 526      68.250 -16.266 -36.406  1.00 44.03           N  
ATOM   4152  CA  ARG A 526      68.375 -17.047 -35.188  1.00 44.03           C  
ATOM   4153  C   ARG A 526      67.000 -17.438 -34.625  1.00 44.03           C  
ATOM   4154  CB  ARG A 526      69.188 -16.266 -34.125  1.00 44.03           C  
ATOM   4155  O   ARG A 526      66.875 -18.516 -34.062  1.00 44.03           O  
ATOM   4156  CG  ARG A 526      70.375 -17.031 -33.562  1.00 44.03           C  
ATOM   4157  CD  ARG A 526      71.125 -16.203 -32.500  1.00 44.03           C  
ATOM   4158  NE  ARG A 526      72.375 -16.859 -32.094  1.00 44.03           N  
ATOM   4159  NH1 ARG A 526      72.625 -15.570 -30.203  1.00 44.03           N  
ATOM   4160  NH2 ARG A 526      74.188 -17.188 -30.750  1.00 44.03           N  
ATOM   4161  CZ  ARG A 526      73.062 -16.531 -31.016  1.00 44.03           C  
ATOM   4162  N   ILE A 527      65.812 -16.781 -35.062  1.00 45.03           N  
ATOM   4163  CA  ILE A 527      64.438 -17.031 -34.625  1.00 45.03           C  
ATOM   4164  C   ILE A 527      63.688 -17.797 -35.719  1.00 45.03           C  
ATOM   4165  CB  ILE A 527      63.719 -15.719 -34.281  1.00 45.03           C  
ATOM   4166  O   ILE A 527      62.906 -18.688 -35.406  1.00 45.03           O  
ATOM   4167  CG1 ILE A 527      64.375 -15.047 -33.062  1.00 45.03           C  
ATOM   4168  CG2 ILE A 527      62.250 -15.984 -34.031  1.00 45.03           C  
ATOM   4169  CD1 ILE A 527      63.875 -13.625 -32.812  1.00 45.03           C  
ATOM   4170  N   TYR A 528      64.188 -17.562 -36.969  1.00 46.72           N  
ATOM   4171  CA  TYR A 528      63.688 -18.344 -38.094  1.00 46.72           C  
ATOM   4172  C   TYR A 528      64.438 -19.641 -38.219  1.00 46.72           C  
ATOM   4173  CB  TYR A 528      63.781 -17.531 -39.406  1.00 46.72           C  
ATOM   4174  O   TYR A 528      63.906 -20.672 -38.656  1.00 46.72           O  
ATOM   4175  CG  TYR A 528      62.750 -16.438 -39.500  1.00 46.72           C  
ATOM   4176  CD1 TYR A 528      61.438 -16.719 -39.812  1.00 46.72           C  
ATOM   4177  CD2 TYR A 528      63.125 -15.102 -39.312  1.00 46.72           C  
ATOM   4178  CE1 TYR A 528      60.469 -15.711 -39.906  1.00 46.72           C  
ATOM   4179  CE2 TYR A 528      62.156 -14.086 -39.406  1.00 46.72           C  
ATOM   4180  OH  TYR A 528      59.938 -13.391 -39.812  1.00 46.72           O  
ATOM   4181  CZ  TYR A 528      60.844 -14.398 -39.719  1.00 46.72           C  
ATOM   4182  N   GLN A 529      65.812 -19.734 -37.750  1.00 47.69           N  
ATOM   4183  CA  GLN A 529      66.562 -20.953 -37.688  1.00 47.69           C  
ATOM   4184  C   GLN A 529      66.125 -21.859 -36.562  1.00 47.69           C  
ATOM   4185  CB  GLN A 529      68.062 -20.625 -37.562  1.00 47.69           C  
ATOM   4186  O   GLN A 529      66.125 -23.078 -36.688  1.00 47.69           O  
ATOM   4187  CG  GLN A 529      68.812 -20.391 -38.875  1.00 47.69           C  
ATOM   4188  CD  GLN A 529      70.250 -20.031 -38.688  1.00 47.69           C  
ATOM   4189  NE2 GLN A 529      71.062 -20.234 -39.750  1.00 47.69           N  
ATOM   4190  OE1 GLN A 529      70.688 -19.578 -37.625  1.00 47.69           O  
ATOM   4191  N   ILE A 530      65.625 -21.141 -35.406  1.00 56.56           N  
ATOM   4192  CA  ILE A 530      65.062 -21.828 -34.219  1.00 56.56           C  
ATOM   4193  C   ILE A 530      63.656 -22.312 -34.500  1.00 56.56           C  
ATOM   4194  CB  ILE A 530      65.125 -20.938 -32.969  1.00 56.56           C  
ATOM   4195  O   ILE A 530      63.281 -23.422 -34.125  1.00 56.56           O  
ATOM   4196  CG1 ILE A 530      66.562 -20.734 -32.500  1.00 56.56           C  
ATOM   4197  CG2 ILE A 530      64.250 -21.516 -31.859  1.00 56.56           C  
ATOM   4198  CD1 ILE A 530      66.750 -19.562 -31.531  1.00 56.56           C  
ATOM   4199  N   LEU A 531      62.844 -21.562 -35.188  1.00 54.47           N  
ATOM   4200  CA  LEU A 531      61.500 -21.922 -35.625  1.00 54.47           C  
ATOM   4201  C   LEU A 531      61.562 -22.891 -36.812  1.00 54.47           C  
ATOM   4202  CB  LEU A 531      60.719 -20.672 -36.000  1.00 54.47           C  
ATOM   4203  O   LEU A 531      60.719 -23.797 -36.906  1.00 54.47           O  
ATOM   4204  CG  LEU A 531      59.844 -20.078 -34.875  1.00 54.47           C  
ATOM   4205  CD1 LEU A 531      59.969 -18.562 -34.875  1.00 54.47           C  
ATOM   4206  CD2 LEU A 531      58.375 -20.500 -35.062  1.00 54.47           C  
ATOM   4207  N   ALA A 532      62.531 -22.703 -37.719  1.00 58.78           N  
ATOM   4208  CA  ALA A 532      62.812 -23.609 -38.812  1.00 58.78           C  
ATOM   4209  C   ALA A 532      63.438 -24.922 -38.312  1.00 58.78           C  
ATOM   4210  CB  ALA A 532      63.750 -22.969 -39.844  1.00 58.78           C  
ATOM   4211  O   ALA A 532      63.094 -26.000 -38.812  1.00 58.78           O  
ATOM   4212  N   ILE A 533      64.312 -24.922 -37.188  1.00 65.56           N  
ATOM   4213  CA  ILE A 533      64.812 -26.078 -36.500  1.00 65.56           C  
ATOM   4214  C   ILE A 533      63.750 -26.750 -35.656  1.00 65.56           C  
ATOM   4215  CB  ILE A 533      66.000 -25.688 -35.562  1.00 65.56           C  
ATOM   4216  O   ILE A 533      63.656 -27.984 -35.625  1.00 65.56           O  
ATOM   4217  CG1 ILE A 533      67.188 -25.172 -36.406  1.00 65.56           C  
ATOM   4218  CG2 ILE A 533      66.438 -26.859 -34.688  1.00 65.56           C  
ATOM   4219  CD1 ILE A 533      68.312 -24.594 -35.594  1.00 65.56           C  
ATOM   4220  N   TYR A 534      62.812 -25.953 -35.031  1.00 63.19           N  
ATOM   4221  CA  TYR A 534      61.656 -26.438 -34.281  1.00 63.19           C  
ATOM   4222  C   TYR A 534      60.594 -26.984 -35.219  1.00 63.19           C  
ATOM   4223  CB  TYR A 534      61.094 -25.328 -33.406  1.00 63.19           C  
ATOM   4224  O   TYR A 534      59.969 -28.016 -34.906  1.00 63.19           O  
ATOM   4225  CG  TYR A 534      61.062 -25.656 -31.938  1.00 63.19           C  
ATOM   4226  CD1 TYR A 534      60.000 -26.344 -31.359  1.00 63.19           C  
ATOM   4227  CD2 TYR A 534      62.125 -25.266 -31.109  1.00 63.19           C  
ATOM   4228  CE1 TYR A 534      60.000 -26.641 -30.000  1.00 63.19           C  
ATOM   4229  CE2 TYR A 534      62.125 -25.562 -29.750  1.00 63.19           C  
ATOM   4230  OH  TYR A 534      61.031 -26.547 -27.859  1.00 63.19           O  
ATOM   4231  CZ  TYR A 534      61.062 -26.250 -29.203  1.00 63.19           C  
ATOM   4232  N   SER A 535      60.312 -26.406 -36.312  1.00 63.94           N  
ATOM   4233  CA  SER A 535      59.406 -26.875 -37.375  1.00 63.94           C  
ATOM   4234  C   SER A 535      59.938 -28.109 -38.062  1.00 63.94           C  
ATOM   4235  CB  SER A 535      59.156 -25.766 -38.375  1.00 63.94           C  
ATOM   4236  O   SER A 535      59.188 -29.047 -38.344  1.00 63.94           O  
ATOM   4237  OG  SER A 535      58.531 -26.281 -39.531  1.00 63.94           O  
ATOM   4238  N   THR A 536      61.344 -28.141 -38.312  1.00 69.56           N  
ATOM   4239  CA  THR A 536      62.000 -29.312 -38.906  1.00 69.56           C  
ATOM   4240  C   THR A 536      62.062 -30.453 -37.875  1.00 69.56           C  
ATOM   4241  CB  THR A 536      63.438 -28.969 -39.344  1.00 69.56           C  
ATOM   4242  O   THR A 536      61.844 -31.609 -38.250  1.00 69.56           O  
ATOM   4243  CG2 THR A 536      63.406 -28.203 -40.688  1.00 69.56           C  
ATOM   4244  OG1 THR A 536      64.062 -28.156 -38.344  1.00 69.56           O  
ATOM   4245  N   VAL A 537      62.219 -30.172 -36.562  1.00 70.81           N  
ATOM   4246  CA  VAL A 537      62.219 -31.141 -35.469  1.00 70.81           C  
ATOM   4247  C   VAL A 537      60.812 -31.625 -35.219  1.00 70.81           C  
ATOM   4248  CB  VAL A 537      62.844 -30.562 -34.188  1.00 70.81           C  
ATOM   4249  O   VAL A 537      60.562 -32.812 -35.000  1.00 70.81           O  
ATOM   4250  CG1 VAL A 537      62.719 -31.562 -33.031  1.00 70.81           C  
ATOM   4251  CG2 VAL A 537      64.312 -30.188 -34.406  1.00 70.81           C  
ATOM   4252  N   ALA A 538      59.812 -30.719 -35.281  1.00 66.25           N  
ATOM   4253  CA  ALA A 538      58.406 -31.031 -35.094  1.00 66.25           C  
ATOM   4254  C   ALA A 538      57.812 -31.781 -36.281  1.00 66.25           C  
ATOM   4255  CB  ALA A 538      57.594 -29.750 -34.812  1.00 66.25           C  
ATOM   4256  O   ALA A 538      57.031 -32.719 -36.125  1.00 66.25           O  
ATOM   4257  N   SER A 539      58.250 -31.359 -37.531  1.00 69.38           N  
ATOM   4258  CA  SER A 539      57.844 -32.062 -38.750  1.00 69.38           C  
ATOM   4259  C   SER A 539      58.531 -33.406 -38.844  1.00 69.38           C  
ATOM   4260  CB  SER A 539      58.156 -31.203 -39.969  1.00 69.38           C  
ATOM   4261  O   SER A 539      57.906 -34.375 -39.312  1.00 69.38           O  
ATOM   4262  OG  SER A 539      59.219 -31.781 -40.719  1.00 69.38           O  
ATOM   4263  N   SER A 540      59.875 -33.531 -38.375  1.00 74.44           N  
ATOM   4264  CA  SER A 540      60.594 -34.812 -38.344  1.00 74.44           C  
ATOM   4265  C   SER A 540      60.031 -35.719 -37.250  1.00 74.44           C  
ATOM   4266  CB  SER A 540      62.094 -34.562 -38.125  1.00 74.44           C  
ATOM   4267  O   SER A 540      60.031 -36.938 -37.438  1.00 74.44           O  
ATOM   4268  OG  SER A 540      62.281 -33.906 -36.875  1.00 74.44           O  
ATOM   4269  N   LEU A 541      59.500 -35.219 -36.125  1.00 70.94           N  
ATOM   4270  CA  LEU A 541      58.906 -35.969 -35.031  1.00 70.94           C  
ATOM   4271  C   LEU A 541      57.531 -36.469 -35.438  1.00 70.94           C  
ATOM   4272  CB  LEU A 541      58.781 -35.094 -33.781  1.00 70.94           C  
ATOM   4273  O   LEU A 541      57.156 -37.594 -35.094  1.00 70.94           O  
ATOM   4274  CG  LEU A 541      59.000 -35.812 -32.438  1.00 70.94           C  
ATOM   4275  CD1 LEU A 541      60.344 -35.344 -31.828  1.00 70.94           C  
ATOM   4276  CD2 LEU A 541      57.844 -35.531 -31.484  1.00 70.94           C  
ATOM   4277  N   VAL A 542      56.781 -35.688 -36.188  1.00 74.12           N  
ATOM   4278  CA  VAL A 542      55.469 -36.062 -36.688  1.00 74.12           C  
ATOM   4279  C   VAL A 542      55.625 -37.156 -37.750  1.00 74.12           C  
ATOM   4280  CB  VAL A 542      54.719 -34.844 -37.250  1.00 74.12           C  
ATOM   4281  O   VAL A 542      54.844 -38.094 -37.812  1.00 74.12           O  
ATOM   4282  CG1 VAL A 542      53.438 -35.312 -37.938  1.00 74.12           C  
ATOM   4283  CG2 VAL A 542      54.406 -33.844 -36.156  1.00 74.12           C  
ATOM   4284  N   LEU A 543      56.688 -37.062 -38.562  1.00 73.38           N  
ATOM   4285  CA  LEU A 543      56.969 -38.062 -39.594  1.00 73.38           C  
ATOM   4286  C   LEU A 543      57.438 -39.344 -38.938  1.00 73.38           C  
ATOM   4287  CB  LEU A 543      58.031 -37.531 -40.562  1.00 73.38           C  
ATOM   4288  O   LEU A 543      57.062 -40.438 -39.375  1.00 73.38           O  
ATOM   4289  CG  LEU A 543      57.531 -36.688 -41.719  1.00 73.38           C  
ATOM   4290  CD1 LEU A 543      58.719 -36.062 -42.469  1.00 73.38           C  
ATOM   4291  CD2 LEU A 543      56.719 -37.531 -42.688  1.00 73.38           C  
ATOM   4292  N   VAL A 544      58.250 -39.375 -37.844  1.00 75.44           N  
ATOM   4293  CA  VAL A 544      58.719 -40.562 -37.125  1.00 75.44           C  
ATOM   4294  C   VAL A 544      57.531 -41.219 -36.406  1.00 75.44           C  
ATOM   4295  CB  VAL A 544      59.812 -40.188 -36.125  1.00 75.44           C  
ATOM   4296  O   VAL A 544      57.438 -42.438 -36.406  1.00 75.44           O  
ATOM   4297  CG1 VAL A 544      60.156 -41.375 -35.219  1.00 75.44           C  
ATOM   4298  CG2 VAL A 544      61.094 -39.719 -36.844  1.00 75.44           C  
ATOM   4299  N   VAL A 545      56.688 -40.344 -35.812  1.00 76.31           N  
ATOM   4300  CA  VAL A 545      55.500 -40.844 -35.125  1.00 76.31           C  
ATOM   4301  C   VAL A 545      54.531 -41.438 -36.125  1.00 76.31           C  
ATOM   4302  CB  VAL A 545      54.812 -39.719 -34.312  1.00 76.31           C  
ATOM   4303  O   VAL A 545      53.938 -42.500 -35.875  1.00 76.31           O  
ATOM   4304  CG1 VAL A 545      53.469 -40.219 -33.750  1.00 76.31           C  
ATOM   4305  CG2 VAL A 545      55.719 -39.219 -33.188  1.00 76.31           C  
ATOM   4306  N   SER A 546      54.438 -40.781 -37.281  1.00 74.38           N  
ATOM   4307  CA  SER A 546      53.531 -41.281 -38.344  1.00 74.38           C  
ATOM   4308  C   SER A 546      54.094 -42.531 -39.000  1.00 74.38           C  
ATOM   4309  CB  SER A 546      53.312 -40.188 -39.406  1.00 74.38           C  
ATOM   4310  O   SER A 546      53.344 -43.469 -39.281  1.00 74.38           O  
ATOM   4311  OG  SER A 546      54.500 -39.438 -39.594  1.00 74.38           O  
ATOM   4312  N   LEU A 547      55.406 -42.625 -39.156  1.00 77.31           N  
ATOM   4313  CA  LEU A 547      56.062 -43.844 -39.688  1.00 77.31           C  
ATOM   4314  C   LEU A 547      56.031 -44.969 -38.688  1.00 77.31           C  
ATOM   4315  CB  LEU A 547      57.531 -43.531 -40.094  1.00 77.31           C  
ATOM   4316  O   LEU A 547      55.875 -46.125 -39.031  1.00 77.31           O  
ATOM   4317  CG  LEU A 547      57.719 -42.812 -41.438  1.00 77.31           C  
ATOM   4318  CD1 LEU A 547      59.156 -42.281 -41.531  1.00 77.31           C  
ATOM   4319  CD2 LEU A 547      57.406 -43.750 -42.594  1.00 77.31           C  
ATOM   4320  N   GLY A 548      56.219 -44.625 -37.344  1.00 79.50           N  
ATOM   4321  CA  GLY A 548      56.062 -45.594 -36.281  1.00 79.50           C  
ATOM   4322  C   GLY A 548      54.625 -46.125 -36.188  1.00 79.50           C  
ATOM   4323  O   GLY A 548      54.438 -47.344 -36.000  1.00 79.50           O  
ATOM   4324  N   ALA A 549      53.625 -45.250 -36.344  1.00 75.44           N  
ATOM   4325  CA  ALA A 549      52.219 -45.625 -36.312  1.00 75.44           C  
ATOM   4326  C   ALA A 549      51.875 -46.469 -37.531  1.00 75.44           C  
ATOM   4327  CB  ALA A 549      51.344 -44.406 -36.250  1.00 75.44           C  
ATOM   4328  O   ALA A 549      51.125 -47.469 -37.406  1.00 75.44           O  
ATOM   4329  N   ILE A 550      52.438 -46.156 -38.688  1.00 76.31           N  
ATOM   4330  CA  ILE A 550      52.188 -46.875 -39.938  1.00 76.31           C  
ATOM   4331  C   ILE A 550      52.906 -48.219 -39.875  1.00 76.31           C  
ATOM   4332  CB  ILE A 550      52.656 -46.062 -41.156  1.00 76.31           C  
ATOM   4333  O   ILE A 550      52.375 -49.250 -40.312  1.00 76.31           O  
ATOM   4334  CG1 ILE A 550      51.781 -44.844 -41.344  1.00 76.31           C  
ATOM   4335  CG2 ILE A 550      52.656 -46.938 -42.406  1.00 76.31           C  
ATOM   4336  CD1 ILE A 550      52.281 -43.875 -42.406  1.00 76.31           C  
ATOM   4337  N   SER A 551      54.156 -48.250 -39.344  1.00 73.31           N  
ATOM   4338  CA  SER A 551      54.938 -49.469 -39.156  1.00 73.31           C  
ATOM   4339  C   SER A 551      54.312 -50.406 -38.156  1.00 73.31           C  
ATOM   4340  CB  SER A 551      56.375 -49.156 -38.719  1.00 73.31           C  
ATOM   4341  O   SER A 551      54.250 -51.625 -38.344  1.00 73.31           O  
ATOM   4342  OG  SER A 551      57.000 -48.281 -39.656  1.00 73.31           O  
ATOM   4343  N   PHE A 552      53.750 -49.812 -37.000  1.00 73.00           N  
ATOM   4344  CA  PHE A 552      53.000 -50.562 -36.000  1.00 73.00           C  
ATOM   4345  C   PHE A 552      51.688 -51.094 -36.594  1.00 73.00           C  
ATOM   4346  CB  PHE A 552      52.719 -49.719 -34.781  1.00 73.00           C  
ATOM   4347  O   PHE A 552      51.281 -52.219 -36.312  1.00 73.00           O  
ATOM   4348  CG  PHE A 552      52.625 -50.500 -33.500  1.00 73.00           C  
ATOM   4349  CD1 PHE A 552      51.375 -50.938 -33.031  1.00 73.00           C  
ATOM   4350  CD2 PHE A 552      53.750 -50.812 -32.750  1.00 73.00           C  
ATOM   4351  CE1 PHE A 552      51.250 -51.656 -31.859  1.00 73.00           C  
ATOM   4352  CE2 PHE A 552      53.656 -51.562 -31.578  1.00 73.00           C  
ATOM   4353  CZ  PHE A 552      52.406 -51.969 -31.141  1.00 73.00           C  
ATOM   4354  N   TRP A 553      51.062 -50.250 -37.375  1.00 73.31           N  
ATOM   4355  CA  TRP A 553      49.844 -50.625 -38.094  1.00 73.31           C  
ATOM   4356  C   TRP A 553      50.094 -51.688 -39.125  1.00 73.31           C  
ATOM   4357  CB  TRP A 553      49.188 -49.375 -38.750  1.00 73.31           C  
ATOM   4358  O   TRP A 553      49.344 -52.656 -39.281  1.00 73.31           O  
ATOM   4359  CG  TRP A 553      47.844 -49.625 -39.344  1.00 73.31           C  
ATOM   4360  CD1 TRP A 553      46.656 -49.781 -38.688  1.00 73.31           C  
ATOM   4361  CD2 TRP A 553      47.562 -49.781 -40.750  1.00 73.31           C  
ATOM   4362  CE2 TRP A 553      46.188 -50.031 -40.875  1.00 73.31           C  
ATOM   4363  CE3 TRP A 553      48.344 -49.750 -41.906  1.00 73.31           C  
ATOM   4364  NE1 TRP A 553      45.656 -50.000 -39.594  1.00 73.31           N  
ATOM   4365  CH2 TRP A 553      46.344 -50.188 -43.219  1.00 73.31           C  
ATOM   4366  CZ2 TRP A 553      45.562 -50.219 -42.094  1.00 73.31           C  
ATOM   4367  CZ3 TRP A 553      47.719 -49.938 -43.125  1.00 73.31           C  
ATOM   4368  N   MET A 554      51.219 -51.594 -39.844  1.00 73.81           N  
ATOM   4369  CA  MET A 554      51.625 -52.562 -40.844  1.00 73.81           C  
ATOM   4370  C   MET A 554      52.125 -53.844 -40.219  1.00 73.81           C  
ATOM   4371  CB  MET A 554      52.688 -51.938 -41.781  1.00 73.81           C  
ATOM   4372  O   MET A 554      51.938 -54.906 -40.750  1.00 73.81           O  
ATOM   4373  CG  MET A 554      52.156 -50.938 -42.750  1.00 73.81           C  
ATOM   4374  SD  MET A 554      53.375 -50.469 -44.031  1.00 73.81           S  
ATOM   4375  CE  MET A 554      52.344 -49.531 -45.188  1.00 73.81           C  
ATOM   4376  N   CYS A 555      52.750 -53.844 -38.906  1.00 71.81           N  
ATOM   4377  CA  CYS A 555      53.188 -55.000 -38.125  1.00 71.81           C  
ATOM   4378  C   CYS A 555      52.000 -55.719 -37.500  1.00 71.81           C  
ATOM   4379  CB  CYS A 555      54.156 -54.562 -37.031  1.00 71.81           C  
ATOM   4380  O   CYS A 555      52.000 -56.938 -37.406  1.00 71.81           O  
ATOM   4381  SG  CYS A 555      55.844 -54.344 -37.625  1.00 71.81           S  
ATOM   4382  N   SER A 556      50.812 -54.938 -37.219  1.00 68.44           N  
ATOM   4383  CA  SER A 556      49.594 -55.500 -36.656  1.00 68.44           C  
ATOM   4384  C   SER A 556      48.719 -56.125 -37.719  1.00 68.44           C  
ATOM   4385  CB  SER A 556      48.812 -54.406 -35.906  1.00 68.44           C  
ATOM   4386  O   SER A 556      47.969 -57.062 -37.469  1.00 68.44           O  
ATOM   4387  OG  SER A 556      47.469 -54.344 -36.344  1.00 68.44           O  
ATOM   4388  N   ASN A 557      48.906 -55.688 -39.031  1.00 67.50           N  
ATOM   4389  CA  ASN A 557      48.125 -56.156 -40.188  1.00 67.50           C  
ATOM   4390  C   ASN A 557      48.906 -57.156 -41.031  1.00 67.50           C  
ATOM   4391  CB  ASN A 557      47.688 -54.969 -41.031  1.00 67.50           C  
ATOM   4392  O   ASN A 557      48.406 -57.656 -42.031  1.00 67.50           O  
ATOM   4393  CG  ASN A 557      46.312 -54.438 -40.656  1.00 67.50           C  
ATOM   4394  ND2 ASN A 557      45.875 -53.406 -41.344  1.00 67.50           N  
ATOM   4395  OD1 ASN A 557      45.656 -55.000 -39.812  1.00 67.50           O  
ATOM   4396  N   GLY A 558      50.125 -57.656 -40.469  1.00 64.38           N  
ATOM   4397  CA  GLY A 558      50.812 -58.812 -41.031  1.00 64.38           C  
ATOM   4398  C   GLY A 558      51.500 -58.500 -42.344  1.00 64.38           C  
ATOM   4399  O   GLY A 558      52.000 -59.406 -43.031  1.00 64.38           O  
ATOM   4400  N   SER A 559      51.656 -57.188 -42.812  1.00 63.47           N  
ATOM   4401  CA  SER A 559      52.188 -56.688 -44.062  1.00 63.47           C  
ATOM   4402  C   SER A 559      53.625 -56.156 -43.906  1.00 63.47           C  
ATOM   4403  CB  SER A 559      51.312 -55.562 -44.594  1.00 63.47           C  
ATOM   4404  O   SER A 559      54.344 -56.031 -44.906  1.00 63.47           O  
ATOM   4405  OG  SER A 559      51.562 -54.344 -43.938  1.00 63.47           O  
ATOM   4406  N   LEU A 560      54.312 -56.188 -42.656  1.00 62.75           N  
ATOM   4407  CA  LEU A 560      55.688 -55.812 -42.375  1.00 62.75           C  
ATOM   4408  C   LEU A 560      56.312 -56.719 -41.312  1.00 62.75           C  
ATOM   4409  CB  LEU A 560      55.781 -54.344 -41.938  1.00 62.75           C  
ATOM   4410  O   LEU A 560      55.688 -56.969 -40.281  1.00 62.75           O  
ATOM   4411  CG  LEU A 560      56.781 -53.469 -42.656  1.00 62.75           C  
ATOM   4412  CD1 LEU A 560      56.094 -52.281 -43.312  1.00 62.75           C  
ATOM   4413  CD2 LEU A 560      57.906 -53.031 -41.719  1.00 62.75           C  
ATOM   4414  N   GLN A 561      57.156 -57.719 -41.562  1.00 59.47           N  
ATOM   4415  CA  GLN A 561      57.938 -58.656 -40.750  1.00 59.47           C  
ATOM   4416  C   GLN A 561      59.000 -57.906 -39.969  1.00 59.47           C  
ATOM   4417  CB  GLN A 561      58.594 -59.719 -41.656  1.00 59.47           C  
ATOM   4418  O   GLN A 561      59.906 -57.250 -40.531  1.00 59.47           O  
ATOM   4419  CG  GLN A 561      57.969 -61.094 -41.531  1.00 59.47           C  
ATOM   4420  CD  GLN A 561      58.562 -62.094 -42.469  1.00 59.47           C  
ATOM   4421  NE2 GLN A 561      58.312 -63.375 -42.219  1.00 59.47           N  
ATOM   4422  OE1 GLN A 561      59.219 -61.719 -43.469  1.00 59.47           O  
ATOM   4423  N   CYS A 562      58.688 -57.219 -38.688  1.00 56.81           N  
ATOM   4424  CA  CYS A 562      59.625 -56.500 -37.844  1.00 56.81           C  
ATOM   4425  C   CYS A 562      60.312 -57.438 -36.875  1.00 56.81           C  
ATOM   4426  CB  CYS A 562      58.906 -55.406 -37.062  1.00 56.81           C  
ATOM   4427  O   CYS A 562      59.656 -58.156 -36.125  1.00 56.81           O  
ATOM   4428  SG  CYS A 562      58.750 -53.844 -37.969  1.00 56.81           S  
ATOM   4429  N   ARG A 563      61.531 -58.062 -37.156  1.00 55.03           N  
ATOM   4430  CA  ARG A 563      62.500 -58.812 -36.344  1.00 55.03           C  
ATOM   4431  C   ARG A 563      63.406 -57.875 -35.531  1.00 55.03           C  
ATOM   4432  CB  ARG A 563      63.344 -59.719 -37.219  1.00 55.03           C  
ATOM   4433  O   ARG A 563      64.188 -57.125 -36.125  1.00 55.03           O  
ATOM   4434  CG  ARG A 563      62.906 -61.188 -37.219  1.00 55.03           C  
ATOM   4435  CD  ARG A 563      63.781 -62.031 -38.094  1.00 55.03           C  
ATOM   4436  NE  ARG A 563      63.250 -63.375 -38.250  1.00 55.03           N  
ATOM   4437  NH1 ARG A 563      65.312 -64.438 -38.344  1.00 55.03           N  
ATOM   4438  NH2 ARG A 563      63.406 -65.688 -38.469  1.00 55.03           N  
ATOM   4439  CZ  ARG A 563      64.000 -64.500 -38.344  1.00 55.03           C  
ATOM   4440  N   ILE A 564      62.938 -57.188 -34.406  1.00 55.34           N  
ATOM   4441  CA  ILE A 564      63.781 -56.375 -33.562  1.00 55.34           C  
ATOM   4442  C   ILE A 564      64.438 -57.250 -32.469  1.00 55.34           C  
ATOM   4443  CB  ILE A 564      62.969 -55.250 -32.875  1.00 55.34           C  
ATOM   4444  O   ILE A 564      63.719 -58.000 -31.766  1.00 55.34           O  
ATOM   4445  CG1 ILE A 564      62.375 -54.312 -33.969  1.00 55.34           C  
ATOM   4446  CG2 ILE A 564      63.844 -54.438 -31.906  1.00 55.34           C  
ATOM   4447  CD1 ILE A 564      61.312 -53.344 -33.438  1.00 55.34           C  
ATOM   4448  N   CYS A 565      65.688 -57.812 -32.594  1.00 46.28           N  
ATOM   4449  CA  CYS A 565      66.625 -58.406 -31.656  1.00 46.28           C  
ATOM   4450  C   CYS A 565      67.062 -57.375 -30.625  1.00 46.28           C  
ATOM   4451  CB  CYS A 565      67.812 -59.000 -32.375  1.00 46.28           C  
ATOM   4452  O   CYS A 565      67.500 -56.281 -30.984  1.00 46.28           O  
ATOM   4453  SG  CYS A 565      67.500 -60.531 -33.250  1.00 46.28           S  
ATOM   4454  N   ILE A 566      66.500 -57.250 -29.375  1.00 40.66           N  
ATOM   4455  CA  ILE A 566      66.938 -56.500 -28.203  1.00 40.66           C  
ATOM   4456  C   ILE A 566      68.438 -56.562 -28.094  1.00 40.66           C  
ATOM   4457  CB  ILE A 566      66.250 -57.031 -26.906  1.00 40.66           C  
ATOM   4458  O   ILE A 566      69.062 -57.594 -28.328  1.00 40.66           O  
ATOM   4459  CG1 ILE A 566      64.750 -56.938 -26.984  1.00 40.66           C  
ATOM   4460  CG2 ILE A 566      66.812 -56.281 -25.688  1.00 40.66           C  
ATOM   4461  CD1 ILE A 566      64.000 -57.656 -25.844  1.00 40.66           C  
TER    4462      ILE A 566                                                      
ENDMDL                                                                          
END                                                                             
