# Supplementary material for: Future Sequon Finder - A novel approach for predicting future N-linked glycosylation sequon locations on viral surface proteins
Source: PLoS One. 2025 Aug 14;20(8):e0328174. doi: 10.1371/journal.pone.0328174 (PMC12352829; doi:10.1371/journal.pone.0328174)
Supplement: S3 File — (ZIP) [file pone.0328174.s004.zip › S3_File/S3_File/Human H1N1/Future Prediction Strains/ABangkokP4792024H1N1_ff424_unrelaxed_rank_001_alphafold2_ptm_model_1_seed_000.pdb]

MODEL     1                                                                     
ATOM      1  N   MET A   1      87.188 -32.406 -48.125  1.00 32.91           N  
ATOM      2  CA  MET A   1      87.000 -31.719 -49.406  1.00 32.91           C  
ATOM      3  C   MET A   1      85.562 -31.219 -49.562  1.00 32.91           C  
ATOM      4  CB  MET A   1      87.375 -32.656 -50.562  1.00 32.91           C  
ATOM      5  O   MET A   1      84.625 -32.031 -49.562  1.00 32.91           O  
ATOM      6  CG  MET A   1      88.875 -32.750 -50.844  1.00 32.91           C  
ATOM      7  SD  MET A   1      89.250 -33.594 -52.438  1.00 32.91           S  
ATOM      8  CE  MET A   1      88.375 -35.156 -52.156  1.00 32.91           C  
ATOM      9  N   LYS A   2      85.125 -30.094 -48.812  1.00 31.81           N  
ATOM     10  CA  LYS A   2      84.750 -28.703 -49.062  1.00 31.81           C  
ATOM     11  C   LYS A   2      84.000 -28.578 -50.375  1.00 31.81           C  
ATOM     12  CB  LYS A   2      86.000 -27.797 -49.094  1.00 31.81           C  
ATOM     13  O   LYS A   2      84.562 -28.891 -51.438  1.00 31.81           O  
ATOM     14  CG  LYS A   2      86.500 -27.375 -47.719  1.00 31.81           C  
ATOM     15  CD  LYS A   2      87.688 -26.438 -47.781  1.00 31.81           C  
ATOM     16  CE  LYS A   2      88.188 -26.016 -46.406  1.00 31.81           C  
ATOM     17  NZ  LYS A   2      89.375 -25.141 -46.500  1.00 31.81           N  
ATOM     18  N   ALA A   3      82.625 -28.453 -50.312  1.00 35.06           N  
ATOM     19  CA  ALA A   3      82.062 -27.391 -51.156  1.00 35.06           C  
ATOM     20  C   ALA A   3      80.688 -26.984 -50.719  1.00 35.06           C  
ATOM     21  CB  ALA A   3      82.062 -27.844 -52.625  1.00 35.06           C  
ATOM     22  O   ALA A   3      79.812 -27.828 -50.562  1.00 35.06           O  
ATOM     23  N   ILE A   4      80.562 -26.031 -49.719  1.00 32.69           N  
ATOM     24  CA  ILE A   4      79.875 -24.750 -49.531  1.00 32.69           C  
ATOM     25  C   ILE A   4      78.812 -24.547 -50.625  1.00 32.69           C  
ATOM     26  CB  ILE A   4      80.875 -23.578 -49.531  1.00 32.69           C  
ATOM     27  O   ILE A   4      79.188 -24.469 -51.812  1.00 32.69           O  
ATOM     28  CG1 ILE A   4      81.875 -23.719 -48.344  1.00 32.69           C  
ATOM     29  CG2 ILE A   4      80.125 -22.234 -49.469  1.00 32.69           C  
ATOM     30  CD1 ILE A   4      83.000 -22.703 -48.312  1.00 32.69           C  
ATOM     31  N   LEU A   5      77.562 -25.000 -50.500  1.00 32.75           N  
ATOM     32  CA  LEU A   5      76.438 -24.484 -51.219  1.00 32.75           C  
ATOM     33  C   LEU A   5      75.688 -23.453 -50.406  1.00 32.75           C  
ATOM     34  CB  LEU A   5      75.500 -25.625 -51.625  1.00 32.75           C  
ATOM     35  O   LEU A   5      75.312 -23.734 -49.281  1.00 32.75           O  
ATOM     36  CG  LEU A   5      75.312 -25.875 -53.125  1.00 32.75           C  
ATOM     37  CD1 LEU A   5      75.688 -27.328 -53.469  1.00 32.75           C  
ATOM     38  CD2 LEU A   5      73.938 -25.531 -53.594  1.00 32.75           C  
ATOM     39  N   VAL A   6      76.125 -22.188 -50.375  1.00 28.30           N  
ATOM     40  CA  VAL A   6      75.500 -20.859 -50.312  1.00 28.30           C  
ATOM     41  C   VAL A   6      74.062 -20.922 -50.781  1.00 28.30           C  
ATOM     42  CB  VAL A   6      76.312 -19.828 -51.156  1.00 28.30           C  
ATOM     43  O   VAL A   6      73.812 -21.250 -51.938  1.00 28.30           O  
ATOM     44  CG1 VAL A   6      75.625 -18.484 -51.156  1.00 28.30           C  
ATOM     45  CG2 VAL A   6      77.750 -19.703 -50.625  1.00 28.30           C  
ATOM     46  N   VAL A   7      73.062 -21.344 -49.969  1.00 31.38           N  
ATOM     47  CA  VAL A   7      71.625 -21.172 -50.062  1.00 31.38           C  
ATOM     48  C   VAL A   7      71.250 -19.812 -49.500  1.00 31.38           C  
ATOM     49  CB  VAL A   7      70.875 -22.297 -49.312  1.00 31.38           C  
ATOM     50  O   VAL A   7      71.562 -19.453 -48.375  1.00 31.38           O  
ATOM     51  CG1 VAL A   7      69.375 -22.031 -49.344  1.00 31.38           C  
ATOM     52  CG2 VAL A   7      71.188 -23.656 -49.938  1.00 31.38           C  
ATOM     53  N   ILE A   8      71.500 -18.734 -50.250  1.00 30.56           N  
ATOM     54  CA  ILE A   8      70.812 -17.422 -50.250  1.00 30.56           C  
ATOM     55  C   ILE A   8      69.438 -17.547 -49.625  1.00 30.56           C  
ATOM     56  CB  ILE A   8      70.750 -16.844 -51.688  1.00 30.56           C  
ATOM     57  O   ILE A   8      68.625 -18.312 -50.125  1.00 30.56           O  
ATOM     58  CG1 ILE A   8      72.125 -16.562 -52.250  1.00 30.56           C  
ATOM     59  CG2 ILE A   8      69.875 -15.586 -51.688  1.00 30.56           C  
ATOM     60  CD1 ILE A   8      72.125 -16.141 -53.719  1.00 30.56           C  
ATOM     61  N   LEU A   9      69.250 -17.750 -48.281  1.00 26.67           N  
ATOM     62  CA  LEU A   9      68.188 -17.422 -47.406  1.00 26.67           C  
ATOM     63  C   LEU A   9      67.625 -16.047 -47.688  1.00 26.67           C  
ATOM     64  CB  LEU A   9      68.625 -17.500 -45.938  1.00 26.67           C  
ATOM     65  O   LEU A   9      68.312 -15.031 -47.469  1.00 26.67           O  
ATOM     66  CG  LEU A   9      68.250 -18.766 -45.156  1.00 26.67           C  
ATOM     67  CD1 LEU A   9      69.438 -19.344 -44.469  1.00 26.67           C  
ATOM     68  CD2 LEU A   9      67.125 -18.484 -44.156  1.00 26.67           C  
ATOM     69  N   TYR A  10      67.062 -15.812 -48.906  1.00 26.58           N  
ATOM     70  CA  TYR A  10      66.188 -14.680 -49.094  1.00 26.58           C  
ATOM     71  C   TYR A  10      64.938 -14.836 -48.219  1.00 26.58           C  
ATOM     72  CB  TYR A  10      65.750 -14.523 -50.562  1.00 26.58           C  
ATOM     73  O   TYR A  10      64.188 -15.844 -48.281  1.00 26.58           O  
ATOM     74  CG  TYR A  10      66.438 -13.398 -51.250  1.00 26.58           C  
ATOM     75  CD1 TYR A  10      65.938 -12.109 -51.250  1.00 26.58           C  
ATOM     76  CD2 TYR A  10      67.625 -13.617 -51.938  1.00 26.58           C  
ATOM     77  CE1 TYR A  10      66.562 -11.062 -51.906  1.00 26.58           C  
ATOM     78  CE2 TYR A  10      68.312 -12.586 -52.594  1.00 26.58           C  
ATOM     79  OH  TYR A  10      68.438 -10.281 -53.219  1.00 26.58           O  
ATOM     80  CZ  TYR A  10      67.750 -11.312 -52.594  1.00 26.58           C  
ATOM     81  N   THR A  11      64.938 -14.773 -46.812  1.00 26.39           N  
ATOM     82  CA  THR A  11      63.875 -14.375 -45.906  1.00 26.39           C  
ATOM     83  C   THR A  11      62.812 -13.555 -46.656  1.00 26.39           C  
ATOM     84  CB  THR A  11      64.438 -13.562 -44.719  1.00 26.39           C  
ATOM     85  O   THR A  11      63.125 -12.547 -47.281  1.00 26.39           O  
ATOM     86  CG2 THR A  11      65.312 -14.430 -43.812  1.00 26.39           C  
ATOM     87  OG1 THR A  11      65.188 -12.469 -45.219  1.00 26.39           O  
ATOM     88  N   VAL A  12      62.031 -14.109 -47.656  1.00 29.69           N  
ATOM     89  CA  VAL A  12      60.750 -13.578 -48.094  1.00 29.69           C  
ATOM     90  C   VAL A  12      59.969 -13.023 -46.875  1.00 29.69           C  
ATOM     91  CB  VAL A  12      59.906 -14.656 -48.812  1.00 29.69           C  
ATOM     92  O   VAL A  12      59.688 -13.758 -45.938  1.00 29.69           O  
ATOM     93  CG1 VAL A  12      58.562 -14.086 -49.250  1.00 29.69           C  
ATOM     94  CG2 VAL A  12      60.656 -15.211 -50.000  1.00 29.69           C  
ATOM     95  N   THR A  13      60.500 -11.992 -46.188  1.00 27.89           N  
ATOM     96  CA  THR A  13      59.781 -11.062 -45.312  1.00 27.89           C  
ATOM     97  C   THR A  13      58.344 -10.867 -45.750  1.00 27.89           C  
ATOM     98  CB  THR A  13      60.500  -9.695 -45.250  1.00 27.89           C  
ATOM     99  O   THR A  13      58.094 -10.648 -46.938  1.00 27.89           O  
ATOM    100  CG2 THR A  13      61.875  -9.812 -44.594  1.00 27.89           C  
ATOM    101  OG1 THR A  13      60.656  -9.203 -46.594  1.00 27.89           O  
ATOM    102  N   THR A  14      57.375 -11.891 -45.719  1.00 31.30           N  
ATOM    103  CA  THR A  14      55.969 -11.539 -45.750  1.00 31.30           C  
ATOM    104  C   THR A  14      55.781 -10.047 -45.500  1.00 31.30           C  
ATOM    105  CB  THR A  14      55.188 -12.344 -44.688  1.00 31.30           C  
ATOM    106  O   THR A  14      56.344  -9.484 -44.562  1.00 31.30           O  
ATOM    107  CG2 THR A  14      55.188 -13.828 -45.031  1.00 31.30           C  
ATOM    108  OG1 THR A  14      55.781 -12.148 -43.406  1.00 31.30           O  
ATOM    109  N   THR A  15      56.156  -9.148 -46.375  1.00 37.41           N  
ATOM    110  CA  THR A  15      55.812  -7.734 -46.469  1.00 37.41           C  
ATOM    111  C   THR A  15      54.625  -7.426 -45.562  1.00 37.41           C  
ATOM    112  CB  THR A  15      55.531  -7.301 -47.906  1.00 37.41           C  
ATOM    113  O   THR A  15      53.562  -8.086 -45.688  1.00 37.41           O  
ATOM    114  CG2 THR A  15      56.781  -7.344 -48.750  1.00 37.41           C  
ATOM    115  OG1 THR A  15      54.531  -8.180 -48.469  1.00 37.41           O  
ATOM    116  N   ASN A  16      54.625  -7.488 -44.219  1.00 47.09           N  
ATOM    117  CA  ASN A  16      53.688  -6.910 -43.250  1.00 47.09           C  
ATOM    118  C   ASN A  16      52.938  -5.727 -43.844  1.00 47.09           C  
ATOM    119  CB  ASN A  16      54.438  -6.484 -42.000  1.00 47.09           C  
ATOM    120  O   ASN A  16      53.531  -4.676 -44.125  1.00 47.09           O  
ATOM    121  CG  ASN A  16      54.906  -7.668 -41.188  1.00 47.09           C  
ATOM    122  ND2 ASN A  16      55.938  -7.441 -40.344  1.00 47.09           N  
ATOM    123  OD1 ASN A  16      54.375  -8.773 -41.281  1.00 47.09           O  
ATOM    124  N   ALA A  17      52.031  -5.934 -44.875  1.00 53.84           N  
ATOM    125  CA  ALA A  17      51.156  -4.883 -45.406  1.00 53.84           C  
ATOM    126  C   ALA A  17      50.438  -4.152 -44.250  1.00 53.84           C  
ATOM    127  CB  ALA A  17      50.156  -5.465 -46.375  1.00 53.84           C  
ATOM    128  O   ALA A  17      50.031  -4.770 -43.281  1.00 53.84           O  
ATOM    129  N   ASP A  18      50.688  -2.855 -44.156  1.00 72.12           N  
ATOM    130  CA  ASP A  18      50.062  -1.928 -43.219  1.00 72.12           C  
ATOM    131  C   ASP A  18      48.562  -1.921 -43.375  1.00 72.12           C  
ATOM    132  CB  ASP A  18      50.625  -0.515 -43.406  1.00 72.12           C  
ATOM    133  O   ASP A  18      48.031  -1.816 -44.469  1.00 72.12           O  
ATOM    134  CG  ASP A  18      52.125  -0.416 -43.125  1.00 72.12           C  
ATOM    135  OD1 ASP A  18      52.594  -1.026 -42.125  1.00 72.12           O  
ATOM    136  OD2 ASP A  18      52.812   0.281 -43.875  1.00 72.12           O  
ATOM    137  N   THR A  19      47.781  -2.350 -42.281  1.00 70.75           N  
ATOM    138  CA  THR A  19      46.344  -2.482 -42.281  1.00 70.75           C  
ATOM    139  C   THR A  19      45.688  -1.396 -41.438  1.00 70.75           C  
ATOM    140  CB  THR A  19      45.906  -3.869 -41.781  1.00 70.75           C  
ATOM    141  O   THR A  19      46.250  -1.013 -40.406  1.00 70.75           O  
ATOM    142  CG2 THR A  19      46.375  -4.977 -42.719  1.00 70.75           C  
ATOM    143  OG1 THR A  19      46.438  -4.082 -40.469  1.00 70.75           O  
ATOM    144  N   LEU A  20      44.688  -0.848 -42.062  1.00 74.25           N  
ATOM    145  CA  LEU A  20      43.875   0.135 -41.375  1.00 74.25           C  
ATOM    146  C   LEU A  20      42.406  -0.333 -41.281  1.00 74.25           C  
ATOM    147  CB  LEU A  20      43.938   1.490 -42.094  1.00 74.25           C  
ATOM    148  O   LEU A  20      41.781  -0.636 -42.312  1.00 74.25           O  
ATOM    149  CG  LEU A  20      43.031   2.590 -41.531  1.00 74.25           C  
ATOM    150  CD1 LEU A  20      43.500   3.059 -40.188  1.00 74.25           C  
ATOM    151  CD2 LEU A  20      42.938   3.756 -42.531  1.00 74.25           C  
ATOM    152  N   CYS A  21      41.938  -0.403 -40.062  1.00 68.12           N  
ATOM    153  CA  CYS A  21      40.562  -0.810 -39.844  1.00 68.12           C  
ATOM    154  C   CYS A  21      39.750   0.295 -39.156  1.00 68.12           C  
ATOM    155  CB  CYS A  21      40.500  -2.088 -39.031  1.00 68.12           C  
ATOM    156  O   CYS A  21      40.250   0.918 -38.219  1.00 68.12           O  
ATOM    157  SG  CYS A  21      41.344  -3.492 -39.781  1.00 68.12           S  
ATOM    158  N   ILE A  22      38.625   0.487 -39.750  1.00 67.31           N  
ATOM    159  CA  ILE A  22      37.688   1.469 -39.219  1.00 67.31           C  
ATOM    160  C   ILE A  22      36.500   0.754 -38.625  1.00 67.31           C  
ATOM    161  CB  ILE A  22      37.250   2.469 -40.312  1.00 67.31           C  
ATOM    162  O   ILE A  22      35.844  -0.073 -39.281  1.00 67.31           O  
ATOM    163  CG1 ILE A  22      38.438   3.150 -40.969  1.00 67.31           C  
ATOM    164  CG2 ILE A  22      36.281   3.504 -39.719  1.00 67.31           C  
ATOM    165  CD1 ILE A  22      38.125   3.969 -42.188  1.00 67.31           C  
ATOM    166  N   GLY A  23      36.375   0.811 -37.469  1.00 62.84           N  
ATOM    167  CA  GLY A  23      35.281   0.126 -36.844  1.00 62.84           C  
ATOM    168  C   GLY A  23      35.062   0.538 -35.375  1.00 62.84           C  
ATOM    169  O   GLY A  23      35.531   1.611 -34.969  1.00 62.84           O  
ATOM    170  N   TYR A  24      34.156  -0.152 -34.750  1.00 59.31           N  
ATOM    171  CA  TYR A  24      33.812   0.120 -33.344  1.00 59.31           C  
ATOM    172  C   TYR A  24      34.969  -0.274 -32.438  1.00 59.31           C  
ATOM    173  CB  TYR A  24      32.531  -0.627 -32.938  1.00 59.31           C  
ATOM    174  O   TYR A  24      35.781  -1.152 -32.781  1.00 59.31           O  
ATOM    175  CG  TYR A  24      31.328  -0.257 -33.750  1.00 59.31           C  
ATOM    176  CD1 TYR A  24      30.594   0.879 -33.469  1.00 59.31           C  
ATOM    177  CD2 TYR A  24      30.938  -1.041 -34.844  1.00 59.31           C  
ATOM    178  CE1 TYR A  24      29.469   1.225 -34.219  1.00 59.31           C  
ATOM    179  CE2 TYR A  24      29.812  -0.707 -35.594  1.00 59.31           C  
ATOM    180  OH  TYR A  24      27.984   0.763 -36.000  1.00 59.31           O  
ATOM    181  CZ  TYR A  24      29.094   0.427 -35.281  1.00 59.31           C  
ATOM    182  N   HIS A  25      35.344   0.484 -31.422  1.00 54.69           N  
ATOM    183  CA  HIS A  25      36.281   0.086 -30.391  1.00 54.69           C  
ATOM    184  C   HIS A  25      36.031  -1.347 -29.938  1.00 54.69           C  
ATOM    185  CB  HIS A  25      36.219   1.040 -29.203  1.00 54.69           C  
ATOM    186  O   HIS A  25      34.906  -1.763 -29.781  1.00 54.69           O  
ATOM    187  CG  HIS A  25      37.469   1.025 -28.344  1.00 54.69           C  
ATOM    188  CD2 HIS A  25      38.562   1.796 -28.375  1.00 54.69           C  
ATOM    189  ND1 HIS A  25      37.625   0.130 -27.312  1.00 54.69           N  
ATOM    190  CE1 HIS A  25      38.812   0.352 -26.750  1.00 54.69           C  
ATOM    191  NE2 HIS A  25      39.406   1.358 -27.375  1.00 54.69           N  
ATOM    192  N   ALA A  26      37.031  -2.301 -30.047  1.00 55.06           N  
ATOM    193  CA  ALA A  26      37.000  -3.643 -29.469  1.00 55.06           C  
ATOM    194  C   ALA A  26      37.312  -3.607 -27.969  1.00 55.06           C  
ATOM    195  CB  ALA A  26      38.000  -4.555 -30.188  1.00 55.06           C  
ATOM    196  O   ALA A  26      38.312  -3.002 -27.562  1.00 55.06           O  
ATOM    197  N   ASN A  27      36.281  -3.756 -27.141  1.00 57.22           N  
ATOM    198  CA  ASN A  27      36.406  -3.832 -25.688  1.00 57.22           C  
ATOM    199  C   ASN A  27      36.031  -5.211 -25.172  1.00 57.22           C  
ATOM    200  CB  ASN A  27      35.562  -2.752 -25.031  1.00 57.22           C  
ATOM    201  O   ASN A  27      35.438  -6.016 -25.891  1.00 57.22           O  
ATOM    202  CG  ASN A  27      35.750  -2.715 -23.516  1.00 57.22           C  
ATOM    203  ND2 ASN A  27      35.062  -1.790 -22.859  1.00 57.22           N  
ATOM    204  OD1 ASN A  27      36.500  -3.510 -22.953  1.00 57.22           O  
ATOM    205  N   ASN A  28      36.656  -5.688 -24.062  1.00 61.31           N  
ATOM    206  CA  ASN A  28      36.344  -6.965 -23.438  1.00 61.31           C  
ATOM    207  C   ASN A  28      34.969  -6.934 -22.750  1.00 61.31           C  
ATOM    208  CB  ASN A  28      37.438  -7.355 -22.438  1.00 61.31           C  
ATOM    209  O   ASN A  28      34.688  -7.758 -21.875  1.00 61.31           O  
ATOM    210  CG  ASN A  28      37.500  -8.852 -22.203  1.00 61.31           C  
ATOM    211  ND2 ASN A  28      38.375  -9.273 -21.312  1.00 61.31           N  
ATOM    212  OD1 ASN A  28      36.781  -9.625 -22.844  1.00 61.31           O  
ATOM    213  N   SER A  29      34.156  -5.906 -23.125  1.00 65.19           N  
ATOM    214  CA  SER A  29      32.844  -5.781 -22.500  1.00 65.19           C  
ATOM    215  C   SER A  29      31.906  -6.902 -22.938  1.00 65.19           C  
ATOM    216  CB  SER A  29      32.219  -4.422 -22.828  1.00 65.19           C  
ATOM    217  O   SER A  29      31.922  -7.305 -24.109  1.00 65.19           O  
ATOM    218  OG  SER A  29      30.891  -4.355 -22.359  1.00 65.19           O  
ATOM    219  N   THR A  30      31.203  -7.508 -22.000  1.00 77.12           N  
ATOM    220  CA  THR A  30      30.203  -8.547 -22.250  1.00 77.12           C  
ATOM    221  C   THR A  30      28.797  -7.969 -22.203  1.00 77.12           C  
ATOM    222  CB  THR A  30      30.328  -9.695 -21.234  1.00 77.12           C  
ATOM    223  O   THR A  30      27.812  -8.719 -22.172  1.00 77.12           O  
ATOM    224  CG2 THR A  30      31.672 -10.398 -21.359  1.00 77.12           C  
ATOM    225  OG1 THR A  30      30.188  -9.172 -19.906  1.00 77.12           O  
ATOM    226  N   ASP A  31      28.797  -6.641 -22.203  1.00 81.94           N  
ATOM    227  CA  ASP A  31      27.500  -6.000 -22.047  1.00 81.94           C  
ATOM    228  C   ASP A  31      26.672  -6.109 -23.328  1.00 81.94           C  
ATOM    229  CB  ASP A  31      27.656  -4.531 -21.656  1.00 81.94           C  
ATOM    230  O   ASP A  31      27.219  -5.918 -24.438  1.00 81.94           O  
ATOM    231  CG  ASP A  31      28.031  -4.348 -20.203  1.00 81.94           C  
ATOM    232  OD1 ASP A  31      28.188  -5.355 -19.469  1.00 81.94           O  
ATOM    233  OD2 ASP A  31      28.188  -3.184 -19.766  1.00 81.94           O  
ATOM    234  N   THR A  32      25.391  -6.391 -23.203  1.00 87.31           N  
ATOM    235  CA  THR A  32      24.484  -6.469 -24.344  1.00 87.31           C  
ATOM    236  C   THR A  32      23.219  -5.656 -24.094  1.00 87.31           C  
ATOM    237  CB  THR A  32      24.109  -7.926 -24.656  1.00 87.31           C  
ATOM    238  O   THR A  32      22.781  -5.520 -22.953  1.00 87.31           O  
ATOM    239  CG2 THR A  32      25.359  -8.766 -24.953  1.00 87.31           C  
ATOM    240  OG1 THR A  32      23.422  -8.492 -23.531  1.00 87.31           O  
ATOM    241  N   VAL A  33      22.797  -5.086 -25.219  1.00 87.44           N  
ATOM    242  CA  VAL A  33      21.531  -4.367 -25.125  1.00 87.44           C  
ATOM    243  C   VAL A  33      20.594  -4.844 -26.234  1.00 87.44           C  
ATOM    244  CB  VAL A  33      21.734  -2.840 -25.219  1.00 87.44           C  
ATOM    245  O   VAL A  33      21.047  -5.387 -27.250  1.00 87.44           O  
ATOM    246  CG1 VAL A  33      22.625  -2.342 -24.094  1.00 87.44           C  
ATOM    247  CG2 VAL A  33      22.328  -2.465 -26.578  1.00 87.44           C  
ATOM    248  N   ASP A  34      19.266  -4.613 -26.016  1.00 88.88           N  
ATOM    249  CA  ASP A  34      18.266  -4.914 -27.031  1.00 88.88           C  
ATOM    250  C   ASP A  34      17.844  -3.648 -27.781  1.00 88.88           C  
ATOM    251  CB  ASP A  34      17.047  -5.590 -26.422  1.00 88.88           C  
ATOM    252  O   ASP A  34      17.750  -2.572 -27.188  1.00 88.88           O  
ATOM    253  CG  ASP A  34      17.344  -6.961 -25.844  1.00 88.88           C  
ATOM    254  OD1 ASP A  34      18.344  -7.590 -26.266  1.00 88.88           O  
ATOM    255  OD2 ASP A  34      16.594  -7.422 -24.969  1.00 88.88           O  
ATOM    256  N   THR A  35      17.703  -3.787 -29.062  1.00 86.56           N  
ATOM    257  CA  THR A  35      17.125  -2.736 -29.891  1.00 86.56           C  
ATOM    258  C   THR A  35      15.781  -3.188 -30.469  1.00 86.56           C  
ATOM    259  CB  THR A  35      18.062  -2.326 -31.031  1.00 86.56           C  
ATOM    260  O   THR A  35      15.375  -4.336 -30.281  1.00 86.56           O  
ATOM    261  CG2 THR A  35      19.484  -2.107 -30.516  1.00 86.56           C  
ATOM    262  OG1 THR A  35      18.078  -3.359 -32.031  1.00 86.56           O  
ATOM    263  N   VAL A  36      15.109  -2.287 -31.172  1.00 85.12           N  
ATOM    264  CA  VAL A  36      13.820  -2.605 -31.781  1.00 85.12           C  
ATOM    265  C   VAL A  36      14.000  -3.732 -32.781  1.00 85.12           C  
ATOM    266  CB  VAL A  36      13.195  -1.368 -32.469  1.00 85.12           C  
ATOM    267  O   VAL A  36      13.141  -4.609 -32.906  1.00 85.12           O  
ATOM    268  CG1 VAL A  36      11.906  -1.744 -33.188  1.00 85.12           C  
ATOM    269  CG2 VAL A  36      12.938  -0.268 -31.438  1.00 85.12           C  
ATOM    270  N   LEU A  37      15.195  -3.797 -33.406  1.00 84.00           N  
ATOM    271  CA  LEU A  37      15.430  -4.660 -34.562  1.00 84.00           C  
ATOM    272  C   LEU A  37      16.297  -5.855 -34.188  1.00 84.00           C  
ATOM    273  CB  LEU A  37      16.094  -3.875 -35.719  1.00 84.00           C  
ATOM    274  O   LEU A  37      16.172  -6.930 -34.781  1.00 84.00           O  
ATOM    275  CG  LEU A  37      15.266  -2.732 -36.312  1.00 84.00           C  
ATOM    276  CD1 LEU A  37      16.109  -1.938 -37.312  1.00 84.00           C  
ATOM    277  CD2 LEU A  37      14.016  -3.275 -37.000  1.00 84.00           C  
ATOM    278  N   GLU A  38      17.172  -5.695 -33.188  1.00 84.00           N  
ATOM    279  CA  GLU A  38      18.156  -6.734 -32.875  1.00 84.00           C  
ATOM    280  C   GLU A  38      18.203  -6.988 -31.359  1.00 84.00           C  
ATOM    281  CB  GLU A  38      19.531  -6.355 -33.375  1.00 84.00           C  
ATOM    282  O   GLU A  38      18.203  -6.043 -30.562  1.00 84.00           O  
ATOM    283  CG  GLU A  38      19.625  -6.262 -34.906  1.00 84.00           C  
ATOM    284  CD  GLU A  38      20.984  -5.812 -35.406  1.00 84.00           C  
ATOM    285  OE1 GLU A  38      21.094  -5.414 -36.594  1.00 84.00           O  
ATOM    286  OE2 GLU A  38      21.953  -5.867 -34.625  1.00 84.00           O  
ATOM    287  N   LYS A  39      18.234  -8.258 -31.000  1.00 87.31           N  
ATOM    288  CA  LYS A  39      18.406  -8.625 -29.594  1.00 87.31           C  
ATOM    289  C   LYS A  39      19.859  -8.961 -29.281  1.00 87.31           C  
ATOM    290  CB  LYS A  39      17.500  -9.812 -29.234  1.00 87.31           C  
ATOM    291  O   LYS A  39      20.594  -9.438 -30.156  1.00 87.31           O  
ATOM    292  CG  LYS A  39      16.016  -9.492 -29.234  1.00 87.31           C  
ATOM    293  CD  LYS A  39      15.203 -10.609 -28.609  1.00 87.31           C  
ATOM    294  CE  LYS A  39      13.719 -10.250 -28.531  1.00 87.31           C  
ATOM    295  NZ  LYS A  39      12.922 -11.336 -27.891  1.00 87.31           N  
ATOM    296  N   ASN A  40      20.422  -8.609 -28.109  1.00 87.06           N  
ATOM    297  CA  ASN A  40      21.719  -8.969 -27.562  1.00 87.06           C  
ATOM    298  C   ASN A  40      22.859  -8.352 -28.375  1.00 87.06           C  
ATOM    299  CB  ASN A  40      21.875 -10.484 -27.500  1.00 87.06           C  
ATOM    300  O   ASN A  40      23.812  -9.039 -28.750  1.00 87.06           O  
ATOM    301  CG  ASN A  40      20.953 -11.133 -26.500  1.00 87.06           C  
ATOM    302  ND2 ASN A  40      20.469 -12.328 -26.812  1.00 87.06           N  
ATOM    303  OD1 ASN A  40      20.656 -10.562 -25.438  1.00 87.06           O  
ATOM    304  N   VAL A  41      22.703  -7.141 -28.656  1.00 84.75           N  
ATOM    305  CA  VAL A  41      23.750  -6.383 -29.344  1.00 84.75           C  
ATOM    306  C   VAL A  41      24.875  -6.055 -28.359  1.00 84.75           C  
ATOM    307  CB  VAL A  41      23.188  -5.086 -29.969  1.00 84.75           C  
ATOM    308  O   VAL A  41      24.625  -5.496 -27.297  1.00 84.75           O  
ATOM    309  CG1 VAL A  41      24.297  -4.309 -30.672  1.00 84.75           C  
ATOM    310  CG2 VAL A  41      22.047  -5.406 -30.938  1.00 84.75           C  
ATOM    311  N   THR A  42      26.062  -6.488 -28.656  1.00 82.56           N  
ATOM    312  CA  THR A  42      27.203  -6.219 -27.797  1.00 82.56           C  
ATOM    313  C   THR A  42      27.625  -4.754 -27.891  1.00 82.56           C  
ATOM    314  CB  THR A  42      28.406  -7.113 -28.172  1.00 82.56           C  
ATOM    315  O   THR A  42      27.797  -4.219 -28.984  1.00 82.56           O  
ATOM    316  CG2 THR A  42      28.094  -8.586 -27.922  1.00 82.56           C  
ATOM    317  OG1 THR A  42      28.703  -6.938 -29.562  1.00 82.56           O  
ATOM    318  N   VAL A  43      27.734  -4.164 -26.719  1.00 76.12           N  
ATOM    319  CA  VAL A  43      28.094  -2.748 -26.672  1.00 76.12           C  
ATOM    320  C   VAL A  43      29.281  -2.543 -25.750  1.00 76.12           C  
ATOM    321  CB  VAL A  43      26.906  -1.880 -26.219  1.00 76.12           C  
ATOM    322  O   VAL A  43      29.578  -3.404 -24.906  1.00 76.12           O  
ATOM    323  CG1 VAL A  43      25.750  -1.971 -27.234  1.00 76.12           C  
ATOM    324  CG2 VAL A  43      26.438  -2.303 -24.828  1.00 76.12           C  
ATOM    325  N   THR A  44      29.938  -1.518 -25.875  1.00 68.69           N  
ATOM    326  CA  THR A  44      31.125  -1.201 -25.109  1.00 68.69           C  
ATOM    327  C   THR A  44      30.766  -0.805 -23.688  1.00 68.69           C  
ATOM    328  CB  THR A  44      31.938  -0.067 -25.766  1.00 68.69           C  
ATOM    329  O   THR A  44      31.516  -1.070 -22.750  1.00 68.69           O  
ATOM    330  CG2 THR A  44      32.531  -0.509 -27.109  1.00 68.69           C  
ATOM    331  OG1 THR A  44      31.078   1.062 -25.984  1.00 68.69           O  
ATOM    332  N   HIS A  45      29.562  -0.217 -23.547  1.00 70.69           N  
ATOM    333  CA  HIS A  45      29.062   0.171 -22.219  1.00 70.69           C  
ATOM    334  C   HIS A  45      27.547   0.226 -22.203  1.00 70.69           C  
ATOM    335  CB  HIS A  45      29.641   1.525 -21.812  1.00 70.69           C  
ATOM    336  O   HIS A  45      26.922   0.621 -23.188  1.00 70.69           O  
ATOM    337  CG  HIS A  45      29.266   1.949 -20.438  1.00 70.69           C  
ATOM    338  CD2 HIS A  45      28.406   2.902 -20.000  1.00 70.69           C  
ATOM    339  ND1 HIS A  45      29.781   1.366 -19.297  1.00 70.69           N  
ATOM    340  CE1 HIS A  45      29.266   1.943 -18.234  1.00 70.69           C  
ATOM    341  NE2 HIS A  45      28.422   2.881 -18.641  1.00 70.69           N  
ATOM    342  N   SER A  46      26.969  -0.143 -21.141  1.00 80.56           N  
ATOM    343  CA  SER A  46      25.531  -0.043 -20.922  1.00 80.56           C  
ATOM    344  C   SER A  46      25.203   0.213 -19.453  1.00 80.56           C  
ATOM    345  CB  SER A  46      24.828  -1.316 -21.391  1.00 80.56           C  
ATOM    346  O   SER A  46      26.016  -0.058 -18.578  1.00 80.56           O  
ATOM    347  OG  SER A  46      25.141  -2.408 -20.547  1.00 80.56           O  
ATOM    348  N   VAL A  47      24.125   0.873 -19.250  1.00 82.25           N  
ATOM    349  CA  VAL A  47      23.656   1.111 -17.891  1.00 82.25           C  
ATOM    350  C   VAL A  47      22.266   0.521 -17.719  1.00 82.25           C  
ATOM    351  CB  VAL A  47      23.641   2.617 -17.547  1.00 82.25           C  
ATOM    352  O   VAL A  47      21.422   0.628 -18.609  1.00 82.25           O  
ATOM    353  CG1 VAL A  47      23.125   2.848 -16.141  1.00 82.25           C  
ATOM    354  CG2 VAL A  47      25.047   3.209 -17.703  1.00 82.25           C  
ATOM    355  N   ASN A  48      22.125  -0.161 -16.578  1.00 88.38           N  
ATOM    356  CA  ASN A  48      20.797  -0.666 -16.266  1.00 88.38           C  
ATOM    357  C   ASN A  48      19.922   0.414 -15.633  1.00 88.38           C  
ATOM    358  CB  ASN A  48      20.891  -1.882 -15.336  1.00 88.38           C  
ATOM    359  O   ASN A  48      20.328   1.070 -14.672  1.00 88.38           O  
ATOM    360  CG  ASN A  48      19.578  -2.662 -15.273  1.00 88.38           C  
ATOM    361  ND2 ASN A  48      19.531  -3.658 -14.398  1.00 88.38           N  
ATOM    362  OD1 ASN A  48      18.625  -2.371 -16.000  1.00 88.38           O  
ATOM    363  N   LEU A  49      18.750   0.626 -16.188  1.00 86.25           N  
ATOM    364  CA  LEU A  49      17.844   1.684 -15.734  1.00 86.25           C  
ATOM    365  C   LEU A  49      16.891   1.160 -14.672  1.00 86.25           C  
ATOM    366  CB  LEU A  49      17.062   2.262 -16.906  1.00 86.25           C  
ATOM    367  O   LEU A  49      16.000   1.890 -14.219  1.00 86.25           O  
ATOM    368  CG  LEU A  49      17.875   2.932 -18.016  1.00 86.25           C  
ATOM    369  CD1 LEU A  49      16.969   3.393 -19.156  1.00 86.25           C  
ATOM    370  CD2 LEU A  49      18.672   4.105 -17.453  1.00 86.25           C  
ATOM    371  N   LEU A  50      17.094  -0.094 -14.289  1.00 89.69           N  
ATOM    372  CA  LEU A  50      16.188  -0.742 -13.359  1.00 89.69           C  
ATOM    373  C   LEU A  50      16.844  -0.983 -12.008  1.00 89.69           C  
ATOM    374  CB  LEU A  50      15.680  -2.068 -13.938  1.00 89.69           C  
ATOM    375  O   LEU A  50      17.953  -1.516 -11.953  1.00 89.69           O  
ATOM    376  CG  LEU A  50      14.492  -2.717 -13.219  1.00 89.69           C  
ATOM    377  CD1 LEU A  50      13.203  -1.989 -13.562  1.00 89.69           C  
ATOM    378  CD2 LEU A  50      14.398  -4.195 -13.578  1.00 89.69           C  
ATOM    379  N   GLU A  51      16.219  -0.531 -10.914  1.00 91.69           N  
ATOM    380  CA  GLU A  51      16.641  -0.838  -9.555  1.00 91.69           C  
ATOM    381  C   GLU A  51      15.984  -2.123  -9.047  1.00 91.69           C  
ATOM    382  CB  GLU A  51      16.312   0.324  -8.609  1.00 91.69           C  
ATOM    383  O   GLU A  51      14.766  -2.277  -9.133  1.00 91.69           O  
ATOM    384  CG  GLU A  51      16.688   0.067  -7.160  1.00 91.69           C  
ATOM    385  CD  GLU A  51      18.172  -0.180  -6.961  1.00 91.69           C  
ATOM    386  OE1 GLU A  51      18.562  -1.322  -6.629  1.00 91.69           O  
ATOM    387  OE2 GLU A  51      18.953   0.778  -7.141  1.00 91.69           O  
ATOM    388  N   ASP A  52      16.859  -2.982  -8.562  1.00 91.25           N  
ATOM    389  CA  ASP A  52      16.297  -4.234  -8.078  1.00 91.25           C  
ATOM    390  C   ASP A  52      16.703  -4.496  -6.629  1.00 91.25           C  
ATOM    391  CB  ASP A  52      16.719  -5.402  -8.969  1.00 91.25           C  
ATOM    392  O   ASP A  52      16.359  -5.539  -6.062  1.00 91.25           O  
ATOM    393  CG  ASP A  52      18.219  -5.594  -9.008  1.00 91.25           C  
ATOM    394  OD1 ASP A  52      18.953  -4.805  -8.375  1.00 91.25           O  
ATOM    395  OD2 ASP A  52      18.688  -6.539  -9.688  1.00 91.25           O  
ATOM    396  N   LYS A  53      17.422  -3.510  -6.090  1.00 92.19           N  
ATOM    397  CA  LYS A  53      17.891  -3.646  -4.719  1.00 92.19           C  
ATOM    398  C   LYS A  53      16.984  -2.914  -3.740  1.00 92.19           C  
ATOM    399  CB  LYS A  53      19.328  -3.119  -4.598  1.00 92.19           C  
ATOM    400  O   LYS A  53      16.375  -1.898  -4.086  1.00 92.19           O  
ATOM    401  CG  LYS A  53      20.359  -3.926  -5.383  1.00 92.19           C  
ATOM    402  CD  LYS A  53      21.766  -3.445  -5.105  1.00 92.19           C  
ATOM    403  CE  LYS A  53      22.797  -4.246  -5.895  1.00 92.19           C  
ATOM    404  NZ  LYS A  53      24.188  -3.762  -5.648  1.00 92.19           N  
ATOM    405  N   HIS A  54      16.906  -3.457  -2.578  1.00 92.94           N  
ATOM    406  CA  HIS A  54      16.172  -2.865  -1.465  1.00 92.94           C  
ATOM    407  C   HIS A  54      16.844  -3.166  -0.133  1.00 92.94           C  
ATOM    408  CB  HIS A  54      14.727  -3.373  -1.443  1.00 92.94           C  
ATOM    409  O   HIS A  54      17.656  -4.098  -0.039  1.00 92.94           O  
ATOM    410  CG  HIS A  54      14.617  -4.855  -1.271  1.00 92.94           C  
ATOM    411  CD2 HIS A  54      14.453  -5.844  -2.180  1.00 92.94           C  
ATOM    412  ND1 HIS A  54      14.664  -5.465  -0.037  1.00 92.94           N  
ATOM    413  CE1 HIS A  54      14.539  -6.773  -0.195  1.00 92.94           C  
ATOM    414  NE2 HIS A  54      14.406  -7.027  -1.485  1.00 92.94           N  
ATOM    415  N   ASN A  55      16.516  -2.432   0.854  1.00 91.75           N  
ATOM    416  CA  ASN A  55      17.266  -2.539   2.107  1.00 91.75           C  
ATOM    417  C   ASN A  55      16.547  -3.447   3.104  1.00 91.75           C  
ATOM    418  CB  ASN A  55      17.484  -1.154   2.719  1.00 91.75           C  
ATOM    419  O   ASN A  55      17.031  -3.660   4.215  1.00 91.75           O  
ATOM    420  CG  ASN A  55      16.188  -0.496   3.164  1.00 91.75           C  
ATOM    421  ND2 ASN A  55      16.297   0.735   3.652  1.00 91.75           N  
ATOM    422  OD1 ASN A  55      15.117  -1.089   3.072  1.00 91.75           O  
ATOM    423  N   GLY A  56      15.383  -3.961   2.672  1.00 92.62           N  
ATOM    424  CA  GLY A  56      14.648  -4.918   3.480  1.00 92.62           C  
ATOM    425  C   GLY A  56      14.109  -4.324   4.766  1.00 92.62           C  
ATOM    426  O   GLY A  56      13.789  -5.051   5.707  1.00 92.62           O  
ATOM    427  N   LYS A  57      14.125  -3.047   4.898  1.00 93.62           N  
ATOM    428  CA  LYS A  57      13.688  -2.361   6.109  1.00 93.62           C  
ATOM    429  C   LYS A  57      12.523  -1.423   5.816  1.00 93.62           C  
ATOM    430  CB  LYS A  57      14.844  -1.578   6.730  1.00 93.62           C  
ATOM    431  O   LYS A  57      12.523  -0.723   4.801  1.00 93.62           O  
ATOM    432  CG  LYS A  57      16.062  -2.432   7.070  1.00 93.62           C  
ATOM    433  CD  LYS A  57      17.219  -1.579   7.555  1.00 93.62           C  
ATOM    434  CE  LYS A  57      18.453  -2.426   7.844  1.00 93.62           C  
ATOM    435  NZ  LYS A  57      19.625  -1.588   8.258  1.00 93.62           N  
ATOM    436  N   LEU A  58      11.523  -1.422   6.746  1.00 93.94           N  
ATOM    437  CA  LEU A  58      10.492  -0.388   6.707  1.00 93.94           C  
ATOM    438  C   LEU A  58      10.969   0.881   7.402  1.00 93.94           C  
ATOM    439  CB  LEU A  58       9.203  -0.890   7.363  1.00 93.94           C  
ATOM    440  O   LEU A  58      11.336   0.849   8.578  1.00 93.94           O  
ATOM    441  CG  LEU A  58       8.547  -2.113   6.723  1.00 93.94           C  
ATOM    442  CD1 LEU A  58       7.316  -2.531   7.516  1.00 93.94           C  
ATOM    443  CD2 LEU A  58       8.180  -1.825   5.270  1.00 93.94           C  
ATOM    444  N   CYS A  59      10.992   1.992   6.652  1.00 93.62           N  
ATOM    445  CA  CYS A  59      11.609   3.221   7.145  1.00 93.62           C  
ATOM    446  C   CYS A  59      10.570   4.332   7.281  1.00 93.62           C  
ATOM    447  CB  CYS A  59      12.727   3.666   6.211  1.00 93.62           C  
ATOM    448  O   CYS A  59       9.461   4.219   6.758  1.00 93.62           O  
ATOM    449  SG  CYS A  59      14.047   2.445   6.016  1.00 93.62           S  
ATOM    450  N   LYS A  60      10.984   5.371   7.992  1.00 92.94           N  
ATOM    451  CA  LYS A  60      10.195   6.598   8.055  1.00 92.94           C  
ATOM    452  C   LYS A  60      10.125   7.285   6.695  1.00 92.94           C  
ATOM    453  CB  LYS A  60      10.766   7.555   9.102  1.00 92.94           C  
ATOM    454  O   LYS A  60      11.117   7.316   5.965  1.00 92.94           O  
ATOM    455  CG  LYS A  60      10.773   6.992  10.516  1.00 92.94           C  
ATOM    456  CD  LYS A  60      11.422   7.965  11.500  1.00 92.94           C  
ATOM    457  CE  LYS A  60      11.578   7.340  12.875  1.00 92.94           C  
ATOM    458  NZ  LYS A  60      12.273   8.266  13.828  1.00 92.94           N  
ATOM    459  N   LEU A  61       8.953   7.684   6.371  1.00 89.56           N  
ATOM    460  CA  LEU A  61       8.766   8.461   5.152  1.00 89.56           C  
ATOM    461  C   LEU A  61       8.656   9.953   5.473  1.00 89.56           C  
ATOM    462  CB  LEU A  61       7.520   7.996   4.398  1.00 89.56           C  
ATOM    463  O   LEU A  61       7.785  10.359   6.238  1.00 89.56           O  
ATOM    464  CG  LEU A  61       7.453   8.352   2.912  1.00 89.56           C  
ATOM    465  CD1 LEU A  61       8.398   7.461   2.113  1.00 89.56           C  
ATOM    466  CD2 LEU A  61       6.023   8.219   2.396  1.00 89.56           C  
ATOM    467  N   ARG A  62       9.586  10.773   5.016  1.00 84.12           N  
ATOM    468  CA  ARG A  62       9.641  12.211   5.273  1.00 84.12           C  
ATOM    469  C   ARG A  62       9.742  12.500   6.770  1.00 84.12           C  
ATOM    470  CB  ARG A  62       8.414  12.914   4.688  1.00 84.12           C  
ATOM    471  O   ARG A  62       9.102  13.422   7.273  1.00 84.12           O  
ATOM    472  CG  ARG A  62       8.312  12.805   3.174  1.00 84.12           C  
ATOM    473  CD  ARG A  62       7.070  13.516   2.643  1.00 84.12           C  
ATOM    474  NE  ARG A  62       6.949  13.375   1.194  1.00 84.12           N  
ATOM    475  NH1 ARG A  62       4.828  14.281   1.077  1.00 84.12           N  
ATOM    476  NH2 ARG A  62       5.883  13.570  -0.830  1.00 84.12           N  
ATOM    477  CZ  ARG A  62       5.887  13.742   0.484  1.00 84.12           C  
ATOM    478  N   GLY A  63      10.359  11.625   7.492  1.00 85.62           N  
ATOM    479  CA  GLY A  63      10.641  11.867   8.898  1.00 85.62           C  
ATOM    480  C   GLY A  63       9.523  11.414   9.812  1.00 85.62           C  
ATOM    481  O   GLY A  63       9.609  11.578  11.031  1.00 85.62           O  
ATOM    482  N   VAL A  64       8.445  10.828   9.242  1.00 88.38           N  
ATOM    483  CA  VAL A  64       7.301  10.336  10.000  1.00 88.38           C  
ATOM    484  C   VAL A  64       7.289   8.812   9.992  1.00 88.38           C  
ATOM    485  CB  VAL A  64       5.969  10.883   9.438  1.00 88.38           C  
ATOM    486  O   VAL A  64       7.395   8.188   8.930  1.00 88.38           O  
ATOM    487  CG1 VAL A  64       4.785  10.375  10.266  1.00 88.38           C  
ATOM    488  CG2 VAL A  64       5.988  12.414   9.414  1.00 88.38           C  
ATOM    489  N   ALA A  65       7.148   8.156  11.117  1.00 90.56           N  
ATOM    490  CA  ALA A  65       7.191   6.707  11.266  1.00 90.56           C  
ATOM    491  C   ALA A  65       5.895   6.066  10.773  1.00 90.56           C  
ATOM    492  CB  ALA A  65       7.441   6.328  12.727  1.00 90.56           C  
ATOM    493  O   ALA A  65       4.820   6.660  10.883  1.00 90.56           O  
ATOM    494  N   PRO A  66       6.039   4.855  10.250  1.00 91.88           N  
ATOM    495  CA  PRO A  66       4.828   4.133   9.867  1.00 91.88           C  
ATOM    496  C   PRO A  66       4.035   3.623  11.070  1.00 91.88           C  
ATOM    497  CB  PRO A  66       5.363   2.971   9.031  1.00 91.88           C  
ATOM    498  O   PRO A  66       4.602   3.430  12.148  1.00 91.88           O  
ATOM    499  CG  PRO A  66       6.734   2.713   9.562  1.00 91.88           C  
ATOM    500  CD  PRO A  66       7.340   4.027   9.969  1.00 91.88           C  
ATOM    501  N   LEU A  67       2.711   3.406  10.828  1.00 91.31           N  
ATOM    502  CA  LEU A  67       1.880   2.732  11.820  1.00 91.31           C  
ATOM    503  C   LEU A  67       1.882   1.225  11.602  1.00 91.31           C  
ATOM    504  CB  LEU A  67       0.446   3.266  11.766  1.00 91.31           C  
ATOM    505  O   LEU A  67       1.275   0.732  10.648  1.00 91.31           O  
ATOM    506  CG  LEU A  67      -0.551   2.627  12.734  1.00 91.31           C  
ATOM    507  CD1 LEU A  67      -0.147   2.914  14.180  1.00 91.31           C  
ATOM    508  CD2 LEU A  67      -1.963   3.131  12.461  1.00 91.31           C  
ATOM    509  N   HIS A  68       2.588   0.560  12.422  1.00 91.12           N  
ATOM    510  CA  HIS A  68       2.670  -0.894  12.344  1.00 91.12           C  
ATOM    511  C   HIS A  68       1.592  -1.552  13.203  1.00 91.12           C  
ATOM    512  CB  HIS A  68       4.055  -1.375  12.789  1.00 91.12           C  
ATOM    513  O   HIS A  68       1.585  -1.400  14.422  1.00 91.12           O  
ATOM    514  CG  HIS A  68       4.359  -2.781  12.375  1.00 91.12           C  
ATOM    515  CD2 HIS A  68       5.188  -3.271  11.430  1.00 91.12           C  
ATOM    516  ND1 HIS A  68       3.768  -3.873  12.977  1.00 91.12           N  
ATOM    517  CE1 HIS A  68       4.227  -4.977  12.414  1.00 91.12           C  
ATOM    518  NE2 HIS A  68       5.090  -4.641  11.469  1.00 91.12           N  
ATOM    519  N   LEU A  69       0.758  -2.381  12.539  1.00 90.62           N  
ATOM    520  CA  LEU A  69      -0.439  -2.885  13.203  1.00 90.62           C  
ATOM    521  C   LEU A  69      -0.151  -4.203  13.914  1.00 90.62           C  
ATOM    522  CB  LEU A  69      -1.573  -3.074  12.195  1.00 90.62           C  
ATOM    523  O   LEU A  69      -1.008  -4.727  14.633  1.00 90.62           O  
ATOM    524  CG  LEU A  69      -2.105  -1.806  11.523  1.00 90.62           C  
ATOM    525  CD1 LEU A  69      -3.248  -2.146  10.578  1.00 90.62           C  
ATOM    526  CD2 LEU A  69      -2.557  -0.797  12.578  1.00 90.62           C  
ATOM    527  N   GLY A  70       1.120  -4.707  13.797  1.00 88.50           N  
ATOM    528  CA  GLY A  70       1.462  -5.961  14.445  1.00 88.50           C  
ATOM    529  C   GLY A  70       0.559  -7.113  14.039  1.00 88.50           C  
ATOM    530  O   GLY A  70       0.373  -7.371  12.852  1.00 88.50           O  
ATOM    531  N   GLN A  71      -0.062  -7.785  15.047  1.00 89.12           N  
ATOM    532  CA  GLN A  71      -0.938  -8.922  14.789  1.00 89.12           C  
ATOM    533  C   GLN A  71      -2.371  -8.469  14.531  1.00 89.12           C  
ATOM    534  CB  GLN A  71      -0.903  -9.898  15.969  1.00 89.12           C  
ATOM    535  O   GLN A  71      -3.273  -9.297  14.391  1.00 89.12           O  
ATOM    536  CG  GLN A  71       0.433 -10.609  16.141  1.00 89.12           C  
ATOM    537  CD  GLN A  71       0.402 -11.664  17.234  1.00 89.12           C  
ATOM    538  NE2 GLN A  71       1.363 -12.578  17.203  1.00 89.12           N  
ATOM    539  OE1 GLN A  71      -0.479 -11.648  18.094  1.00 89.12           O  
ATOM    540  N   CYS A  72      -2.566  -7.180  14.508  1.00 91.12           N  
ATOM    541  CA  CYS A  72      -3.895  -6.625  14.281  1.00 91.12           C  
ATOM    542  C   CYS A  72      -4.070  -6.227  12.820  1.00 91.12           C  
ATOM    543  CB  CYS A  72      -4.133  -5.414  15.180  1.00 91.12           C  
ATOM    544  O   CYS A  72      -3.104  -5.848  12.148  1.00 91.12           O  
ATOM    545  SG  CYS A  72      -4.098  -5.801  16.938  1.00 91.12           S  
ATOM    546  N   ASN A  73      -5.312  -6.359  12.352  1.00 91.06           N  
ATOM    547  CA  ASN A  73      -5.648  -5.766  11.062  1.00 91.06           C  
ATOM    548  C   ASN A  73      -6.418  -4.461  11.227  1.00 91.06           C  
ATOM    549  CB  ASN A  73      -6.453  -6.754  10.211  1.00 91.06           C  
ATOM    550  O   ASN A  73      -6.652  -4.012  12.352  1.00 91.06           O  
ATOM    551  CG  ASN A  73      -7.789  -7.105  10.836  1.00 91.06           C  
ATOM    552  ND2 ASN A  73      -8.383  -8.203  10.383  1.00 91.06           N  
ATOM    553  OD1 ASN A  73      -8.281  -6.395  11.719  1.00 91.06           O  
ATOM    554  N   ILE A  74      -6.637  -3.797  10.172  1.00 90.44           N  
ATOM    555  CA  ILE A  74      -7.242  -2.469  10.195  1.00 90.44           C  
ATOM    556  C   ILE A  74      -8.570  -2.523  10.945  1.00 90.44           C  
ATOM    557  CB  ILE A  74      -7.449  -1.913   8.773  1.00 90.44           C  
ATOM    558  O   ILE A  74      -8.883  -1.630  11.734  1.00 90.44           O  
ATOM    559  CG1 ILE A  74      -6.102  -1.588   8.117  1.00 90.44           C  
ATOM    560  CG2 ILE A  74      -8.359  -0.679   8.797  1.00 90.44           C  
ATOM    561  CD1 ILE A  74      -6.203  -1.171   6.660  1.00 90.44           C  
ATOM    562  N   ALA A  75      -9.344  -3.527  10.734  1.00 92.31           N  
ATOM    563  CA  ALA A  75     -10.617  -3.701  11.414  1.00 92.31           C  
ATOM    564  C   ALA A  75     -10.430  -3.795  12.930  1.00 92.31           C  
ATOM    565  CB  ALA A  75     -11.336  -4.945  10.898  1.00 92.31           C  
ATOM    566  O   ALA A  75     -11.148  -3.146  13.688  1.00 92.31           O  
ATOM    567  N   GLY A  76      -9.523  -4.641  13.344  1.00 92.50           N  
ATOM    568  CA  GLY A  76      -9.211  -4.770  14.758  1.00 92.50           C  
ATOM    569  C   GLY A  76      -8.750  -3.469  15.383  1.00 92.50           C  
ATOM    570  O   GLY A  76      -9.141  -3.145  16.516  1.00 92.50           O  
ATOM    571  N   TRP A  77      -7.934  -2.754  14.672  1.00 91.50           N  
ATOM    572  CA  TRP A  77      -7.402  -1.472  15.117  1.00 91.50           C  
ATOM    573  C   TRP A  77      -8.516  -0.443  15.266  1.00 91.50           C  
ATOM    574  CB  TRP A  77      -6.340  -0.954  14.141  1.00 91.50           C  
ATOM    575  O   TRP A  77      -8.648   0.194  16.312  1.00 91.50           O  
ATOM    576  CG  TRP A  77      -5.902   0.454  14.414  1.00 91.50           C  
ATOM    577  CD1 TRP A  77      -5.586   1.001  15.625  1.00 91.50           C  
ATOM    578  CD2 TRP A  77      -5.738   1.496  13.445  1.00 91.50           C  
ATOM    579  CE2 TRP A  77      -5.316   2.650  14.141  1.00 91.50           C  
ATOM    580  CE3 TRP A  77      -5.906   1.566  12.055  1.00 91.50           C  
ATOM    581  NE1 TRP A  77      -5.230   2.322  15.469  1.00 91.50           N  
ATOM    582  CH2 TRP A  77      -5.230   3.902  12.141  1.00 91.50           C  
ATOM    583  CZ2 TRP A  77      -5.059   3.861  13.500  1.00 91.50           C  
ATOM    584  CZ3 TRP A  77      -5.648   2.773  11.414  1.00 91.50           C  
ATOM    585  N   ILE A  78      -9.391  -0.296  14.297  1.00 92.19           N  
ATOM    586  CA  ILE A  78     -10.367   0.783  14.281  1.00 92.19           C  
ATOM    587  C   ILE A  78     -11.531   0.441  15.219  1.00 92.19           C  
ATOM    588  CB  ILE A  78     -10.898   1.046  12.852  1.00 92.19           C  
ATOM    589  O   ILE A  78     -12.125   1.332  15.828  1.00 92.19           O  
ATOM    590  CG1 ILE A  78     -11.398  -0.257  12.219  1.00 92.19           C  
ATOM    591  CG2 ILE A  78      -9.812   1.694  11.992  1.00 92.19           C  
ATOM    592  CD1 ILE A  78     -12.039  -0.073  10.852  1.00 92.19           C  
ATOM    593  N   LEU A  79     -11.930  -0.798  15.320  1.00 93.81           N  
ATOM    594  CA  LEU A  79     -13.023  -1.208  16.203  1.00 93.81           C  
ATOM    595  C   LEU A  79     -12.570  -1.229  17.656  1.00 93.81           C  
ATOM    596  CB  LEU A  79     -13.539  -2.590  15.789  1.00 93.81           C  
ATOM    597  O   LEU A  79     -13.398  -1.134  18.562  1.00 93.81           O  
ATOM    598  CG  LEU A  79     -14.336  -2.658  14.492  1.00 93.81           C  
ATOM    599  CD1 LEU A  79     -14.609  -4.109  14.109  1.00 93.81           C  
ATOM    600  CD2 LEU A  79     -15.648  -1.886  14.617  1.00 93.81           C  
ATOM    601  N   GLY A  80     -11.219  -1.270  17.812  1.00 92.62           N  
ATOM    602  CA  GLY A  80     -10.656  -1.260  19.156  1.00 92.62           C  
ATOM    603  C   GLY A  80     -10.609  -2.635  19.797  1.00 92.62           C  
ATOM    604  O   GLY A  80     -10.945  -2.787  20.969  1.00 92.62           O  
ATOM    605  N   ASN A  81     -10.211  -3.619  19.016  1.00 93.00           N  
ATOM    606  CA  ASN A  81      -9.984  -4.941  19.594  1.00 93.00           C  
ATOM    607  C   ASN A  81      -9.016  -4.879  20.766  1.00 93.00           C  
ATOM    608  CB  ASN A  81      -9.461  -5.906  18.516  1.00 93.00           C  
ATOM    609  O   ASN A  81      -7.938  -4.289  20.656  1.00 93.00           O  
ATOM    610  CG  ASN A  81      -9.414  -7.340  19.000  1.00 93.00           C  
ATOM    611  ND2 ASN A  81      -9.742  -8.273  18.109  1.00 93.00           N  
ATOM    612  OD1 ASN A  81      -9.086  -7.609  20.156  1.00 93.00           O  
ATOM    613  N   PRO A  82      -9.383  -5.371  21.844  1.00 89.88           N  
ATOM    614  CA  PRO A  82      -8.594  -5.266  23.062  1.00 89.88           C  
ATOM    615  C   PRO A  82      -7.180  -5.816  22.906  1.00 89.88           C  
ATOM    616  CB  PRO A  82      -9.398  -6.102  24.078  1.00 89.88           C  
ATOM    617  O   PRO A  82      -6.266  -5.387  23.609  1.00 89.88           O  
ATOM    618  CG  PRO A  82     -10.805  -6.070  23.562  1.00 89.88           C  
ATOM    619  CD  PRO A  82     -10.758  -6.020  22.062  1.00 89.88           C  
ATOM    620  N   GLU A  83      -6.973  -6.680  22.000  1.00 87.94           N  
ATOM    621  CA  GLU A  83      -5.660  -7.254  21.719  1.00 87.94           C  
ATOM    622  C   GLU A  83      -4.805  -6.301  20.891  1.00 87.94           C  
ATOM    623  CB  GLU A  83      -5.797  -8.594  21.000  1.00 87.94           C  
ATOM    624  O   GLU A  83      -3.600  -6.508  20.734  1.00 87.94           O  
ATOM    625  CG  GLU A  83      -6.445  -9.688  21.844  1.00 87.94           C  
ATOM    626  CD  GLU A  83      -5.578 -10.133  23.000  1.00 87.94           C  
ATOM    627  OE1 GLU A  83      -6.129 -10.617  24.016  1.00 87.94           O  
ATOM    628  OE2 GLU A  83      -4.340 -10.008  22.906  1.00 87.94           O  
ATOM    629  N   CYS A  84      -5.426  -5.184  20.391  1.00 88.94           N  
ATOM    630  CA  CYS A  84      -4.730  -4.195  19.562  1.00 88.94           C  
ATOM    631  C   CYS A  84      -4.586  -2.873  20.312  1.00 88.94           C  
ATOM    632  CB  CYS A  84      -5.477  -3.969  18.250  1.00 88.94           C  
ATOM    633  O   CYS A  84      -4.406  -1.822  19.688  1.00 88.94           O  
ATOM    634  SG  CYS A  84      -5.641  -5.461  17.234  1.00 88.94           S  
ATOM    635  N   GLU A  85      -4.570  -2.844  21.531  1.00 77.69           N  
ATOM    636  CA  GLU A  85      -4.637  -1.676  22.406  1.00 77.69           C  
ATOM    637  C   GLU A  85      -3.391  -0.808  22.266  1.00 77.69           C  
ATOM    638  CB  GLU A  85      -4.820  -2.104  23.859  1.00 77.69           C  
ATOM    639  O   GLU A  85      -3.457   0.414  22.422  1.00 77.69           O  
ATOM    640  CG  GLU A  85      -5.141  -0.951  24.797  1.00 77.69           C  
ATOM    641  CD  GLU A  85      -5.457  -1.405  26.219  1.00 77.69           C  
ATOM    642  OE1 GLU A  85      -5.891  -0.567  27.047  1.00 77.69           O  
ATOM    643  OE2 GLU A  85      -5.270  -2.609  26.516  1.00 77.69           O  
ATOM    644  N   SER A  86      -2.354  -1.382  21.906  1.00 77.25           N  
ATOM    645  CA  SER A  86      -1.091  -0.663  21.781  1.00 77.25           C  
ATOM    646  C   SER A  86      -1.148   0.351  20.641  1.00 77.25           C  
ATOM    647  CB  SER A  86       0.061  -1.641  21.547  1.00 77.25           C  
ATOM    648  O   SER A  86      -0.370   1.307  20.609  1.00 77.25           O  
ATOM    649  OG  SER A  86      -0.154  -2.395  20.359  1.00 77.25           O  
ATOM    650  N   LEU A  87      -2.207   0.312  19.859  1.00 79.25           N  
ATOM    651  CA  LEU A  87      -2.338   1.126  18.656  1.00 79.25           C  
ATOM    652  C   LEU A  87      -3.270   2.309  18.891  1.00 79.25           C  
ATOM    653  CB  LEU A  87      -2.859   0.280  17.484  1.00 79.25           C  
ATOM    654  O   LEU A  87      -3.445   3.156  18.016  1.00 79.25           O  
ATOM    655  CG  LEU A  87      -1.957  -0.865  17.016  1.00 79.25           C  
ATOM    656  CD1 LEU A  87      -2.684  -1.730  16.000  1.00 79.25           C  
ATOM    657  CD2 LEU A  87      -0.656  -0.319  16.438  1.00 79.25           C  
ATOM    658  N   SER A  88      -3.764   2.504  20.078  1.00 70.12           N  
ATOM    659  CA  SER A  88      -4.770   3.482  20.484  1.00 70.12           C  
ATOM    660  C   SER A  88      -4.148   4.855  20.703  1.00 70.12           C  
ATOM    661  CB  SER A  88      -5.492   3.025  21.750  1.00 70.12           C  
ATOM    662  O   SER A  88      -4.836   5.875  20.625  1.00 70.12           O  
ATOM    663  OG  SER A  88      -4.582   2.920  22.828  1.00 70.12           O  
ATOM    664  N   THR A  89      -2.701   4.977  20.672  1.00 71.62           N  
ATOM    665  CA  THR A  89      -2.014   6.234  20.938  1.00 71.62           C  
ATOM    666  C   THR A  89      -1.431   6.820  19.656  1.00 71.62           C  
ATOM    667  CB  THR A  89      -0.894   6.047  21.984  1.00 71.62           C  
ATOM    668  O   THR A  89      -0.934   7.949  19.656  1.00 71.62           O  
ATOM    669  CG2 THR A  89      -1.465   5.672  23.344  1.00 71.62           C  
ATOM    670  OG1 THR A  89      -0.013   5.004  21.547  1.00 71.62           O  
ATOM    671  N   ALA A  90      -1.639   6.090  18.578  1.00 74.94           N  
ATOM    672  CA  ALA A  90      -1.050   6.543  17.328  1.00 74.94           C  
ATOM    673  C   ALA A  90      -1.847   7.699  16.734  1.00 74.94           C  
ATOM    674  CB  ALA A  90      -0.971   5.387  16.328  1.00 74.94           C  
ATOM    675  O   ALA A  90      -3.053   7.578  16.500  1.00 74.94           O  
ATOM    676  N   ARG A  91      -1.279   8.828  16.484  1.00 80.50           N  
ATOM    677  CA  ARG A  91      -1.973  10.055  16.078  1.00 80.50           C  
ATOM    678  C   ARG A  91      -1.583  10.461  14.664  1.00 80.50           C  
ATOM    679  CB  ARG A  91      -1.668  11.188  17.062  1.00 80.50           C  
ATOM    680  O   ARG A  91      -2.373  11.078  13.953  1.00 80.50           O  
ATOM    681  CG  ARG A  91      -2.262  10.992  18.438  1.00 80.50           C  
ATOM    682  CD  ARG A  91      -2.064  12.219  19.328  1.00 80.50           C  
ATOM    683  NE  ARG A  91      -2.605  12.016  20.672  1.00 80.50           N  
ATOM    684  NH1 ARG A  91      -2.062  14.125  21.438  1.00 80.50           N  
ATOM    685  NH2 ARG A  91      -3.113  12.625  22.812  1.00 80.50           N  
ATOM    686  CZ  ARG A  91      -2.594  12.922  21.641  1.00 80.50           C  
ATOM    687  N   SER A  92      -0.396  10.000  14.305  1.00 86.06           N  
ATOM    688  CA  SER A  92       0.077  10.336  12.961  1.00 86.06           C  
ATOM    689  C   SER A  92       1.037   9.273  12.438  1.00 86.06           C  
ATOM    690  CB  SER A  92       0.762  11.703  12.961  1.00 86.06           C  
ATOM    691  O   SER A  92       1.801   8.680  13.203  1.00 86.06           O  
ATOM    692  OG  SER A  92       1.966  11.664  13.703  1.00 86.06           O  
ATOM    693  N   TRP A  93       0.923   9.117  11.102  1.00 89.81           N  
ATOM    694  CA  TRP A  93       1.782   8.109  10.492  1.00 89.81           C  
ATOM    695  C   TRP A  93       2.068   8.438   9.031  1.00 89.81           C  
ATOM    696  CB  TRP A  93       1.140   6.723  10.602  1.00 89.81           C  
ATOM    697  O   TRP A  93       1.387   9.273   8.438  1.00 89.81           O  
ATOM    698  CG  TRP A  93      -0.240   6.645  10.016  1.00 89.81           C  
ATOM    699  CD1 TRP A  93      -0.571   6.367   8.719  1.00 89.81           C  
ATOM    700  CD2 TRP A  93      -1.474   6.852  10.711  1.00 89.81           C  
ATOM    701  CE2 TRP A  93      -2.516   6.684   9.773  1.00 89.81           C  
ATOM    702  CE3 TRP A  93      -1.800   7.160  12.039  1.00 89.81           C  
ATOM    703  NE1 TRP A  93      -1.938   6.391   8.570  1.00 89.81           N  
ATOM    704  CH2 TRP A  93      -4.152   7.117  11.422  1.00 89.81           C  
ATOM    705  CZ2 TRP A  93      -3.861   6.816  10.117  1.00 89.81           C  
ATOM    706  CZ3 TRP A  93      -3.141   7.289  12.383  1.00 89.81           C  
ATOM    707  N   SER A  94       3.182   7.855   8.547  1.00 88.12           N  
ATOM    708  CA  SER A  94       3.510   8.008   7.137  1.00 88.12           C  
ATOM    709  C   SER A  94       2.752   7.000   6.281  1.00 88.12           C  
ATOM    710  CB  SER A  94       5.016   7.852   6.914  1.00 88.12           C  
ATOM    711  O   SER A  94       2.283   7.328   5.188  1.00 88.12           O  
ATOM    712  OG  SER A  94       5.469   6.602   7.406  1.00 88.12           O  
ATOM    713  N   TYR A  95       2.562   5.828   6.629  1.00 90.06           N  
ATOM    714  CA  TYR A  95       1.780   4.770   6.004  1.00 90.06           C  
ATOM    715  C   TYR A  95       1.445   3.672   7.004  1.00 90.06           C  
ATOM    716  CB  TYR A  95       2.537   4.176   4.812  1.00 90.06           C  
ATOM    717  O   TYR A  95       2.035   3.607   8.086  1.00 90.06           O  
ATOM    718  CG  TYR A  95       3.904   3.639   5.168  1.00 90.06           C  
ATOM    719  CD1 TYR A  95       5.023   4.469   5.164  1.00 90.06           C  
ATOM    720  CD2 TYR A  95       4.078   2.303   5.508  1.00 90.06           C  
ATOM    721  CE1 TYR A  95       6.281   3.980   5.488  1.00 90.06           C  
ATOM    722  CE2 TYR A  95       5.336   1.803   5.836  1.00 90.06           C  
ATOM    723  OH  TYR A  95       7.676   2.158   6.145  1.00 90.06           O  
ATOM    724  CZ  TYR A  95       6.430   2.648   5.820  1.00 90.06           C  
ATOM    725  N   ILE A  96       0.469   2.789   6.727  1.00 90.75           N  
ATOM    726  CA  ILE A  96      -0.002   1.729   7.609  1.00 90.75           C  
ATOM    727  C   ILE A  96       0.566   0.386   7.152  1.00 90.75           C  
ATOM    728  CB  ILE A  96      -1.545   1.672   7.652  1.00 90.75           C  
ATOM    729  O   ILE A  96       0.525   0.060   5.965  1.00 90.75           O  
ATOM    730  CG1 ILE A  96      -2.115   3.008   8.141  1.00 90.75           C  
ATOM    731  CG2 ILE A  96      -2.020   0.517   8.539  1.00 90.75           C  
ATOM    732  CD1 ILE A  96      -3.623   3.141   7.961  1.00 90.75           C  
ATOM    733  N   VAL A  97       1.102  -0.317   8.117  1.00 91.88           N  
ATOM    734  CA  VAL A  97       1.674  -1.622   7.801  1.00 91.88           C  
ATOM    735  C   VAL A  97       0.824  -2.725   8.430  1.00 91.88           C  
ATOM    736  CB  VAL A  97       3.137  -1.733   8.289  1.00 91.88           C  
ATOM    737  O   VAL A  97       0.655  -2.768   9.648  1.00 91.88           O  
ATOM    738  CG1 VAL A  97       3.727  -3.094   7.918  1.00 91.88           C  
ATOM    739  CG2 VAL A  97       3.980  -0.603   7.703  1.00 91.88           C  
ATOM    740  N   GLU A  98       0.262  -3.596   7.555  1.00 91.00           N  
ATOM    741  CA  GLU A  98      -0.422  -4.812   7.988  1.00 91.00           C  
ATOM    742  C   GLU A  98       0.434  -6.047   7.730  1.00 91.00           C  
ATOM    743  CB  GLU A  98      -1.771  -4.949   7.277  1.00 91.00           C  
ATOM    744  O   GLU A  98       1.099  -6.145   6.695  1.00 91.00           O  
ATOM    745  CG  GLU A  98      -2.664  -6.035   7.859  1.00 91.00           C  
ATOM    746  CD  GLU A  98      -4.035  -6.102   7.203  1.00 91.00           C  
ATOM    747  OE1 GLU A  98      -4.320  -7.098   6.500  1.00 91.00           O  
ATOM    748  OE2 GLU A  98      -4.824  -5.152   7.395  1.00 91.00           O  
ATOM    749  N   THR A  99       0.378  -6.953   8.594  1.00 89.62           N  
ATOM    750  CA  THR A  99       1.127  -8.188   8.375  1.00 89.62           C  
ATOM    751  C   THR A  99       0.270  -9.219   7.648  1.00 89.62           C  
ATOM    752  CB  THR A  99       1.627  -8.773   9.711  1.00 89.62           C  
ATOM    753  O   THR A  99      -0.960  -9.148   7.691  1.00 89.62           O  
ATOM    754  CG2 THR A  99       2.537  -7.793  10.438  1.00 89.62           C  
ATOM    755  OG1 THR A  99       0.501  -9.078  10.547  1.00 89.62           O  
ATOM    756  N   SER A 100       0.849 -10.070   6.910  1.00 83.69           N  
ATOM    757  CA  SER A 100       0.172 -11.094   6.125  1.00 83.69           C  
ATOM    758  C   SER A 100      -0.577 -12.078   7.023  1.00 83.69           C  
ATOM    759  CB  SER A 100       1.176 -11.852   5.254  1.00 83.69           C  
ATOM    760  O   SER A 100      -1.587 -12.648   6.617  1.00 83.69           O  
ATOM    761  OG  SER A 100       2.219 -12.398   6.047  1.00 83.69           O  
ATOM    762  N   ASN A 101      -0.215 -12.164   8.336  1.00 79.69           N  
ATOM    763  CA  ASN A 101      -0.824 -13.102   9.273  1.00 79.69           C  
ATOM    764  C   ASN A 101      -1.549 -12.367  10.398  1.00 79.69           C  
ATOM    765  CB  ASN A 101       0.230 -14.047   9.852  1.00 79.69           C  
ATOM    766  O   ASN A 101      -1.525 -12.812  11.555  1.00 79.69           O  
ATOM    767  CG  ASN A 101       0.708 -15.070   8.836  1.00 79.69           C  
ATOM    768  ND2 ASN A 101       1.897 -15.617   9.062  1.00 79.69           N  
ATOM    769  OD1 ASN A 101       0.013 -15.367   7.863  1.00 79.69           O  
ATOM    770  N   SER A 102      -2.260 -11.344  10.070  1.00 81.69           N  
ATOM    771  CA  SER A 102      -2.967 -10.609  11.125  1.00 81.69           C  
ATOM    772  C   SER A 102      -4.172 -11.398  11.625  1.00 81.69           C  
ATOM    773  CB  SER A 102      -3.416  -9.242  10.617  1.00 81.69           C  
ATOM    774  O   SER A 102      -5.027 -11.812  10.836  1.00 81.69           O  
ATOM    775  OG  SER A 102      -4.285  -9.383   9.500  1.00 81.69           O  
ATOM    776  N   ASP A 103      -4.180 -11.867  12.852  1.00 78.69           N  
ATOM    777  CA  ASP A 103      -5.184 -12.766  13.422  1.00 78.69           C  
ATOM    778  C   ASP A 103      -6.180 -12.000  14.281  1.00 78.69           C  
ATOM    779  CB  ASP A 103      -4.512 -13.867  14.242  1.00 78.69           C  
ATOM    780  O   ASP A 103      -7.297 -12.461  14.516  1.00 78.69           O  
ATOM    781  CG  ASP A 103      -3.719 -14.844  13.391  1.00 78.69           C  
ATOM    782  OD1 ASP A 103      -4.008 -14.977  12.188  1.00 78.69           O  
ATOM    783  OD2 ASP A 103      -2.799 -15.492  13.938  1.00 78.69           O  
ATOM    784  N   ASN A 104      -5.750 -10.773  14.562  1.00 83.06           N  
ATOM    785  CA  ASN A 104      -6.586 -10.008  15.484  1.00 83.06           C  
ATOM    786  C   ASN A 104      -7.379  -8.930  14.750  1.00 83.06           C  
ATOM    787  CB  ASN A 104      -5.734  -9.383  16.594  1.00 83.06           C  
ATOM    788  O   ASN A 104      -6.965  -7.770  14.703  1.00 83.06           O  
ATOM    789  CG  ASN A 104      -5.090 -10.422  17.484  1.00 83.06           C  
ATOM    790  ND2 ASN A 104      -3.893 -10.117  17.969  1.00 83.06           N  
ATOM    791  OD1 ASN A 104      -5.664 -11.484  17.734  1.00 83.06           O  
ATOM    792  N   GLY A 105      -8.469  -9.211  14.195  1.00 86.31           N  
ATOM    793  CA  GLY A 105      -9.430  -8.359  13.523  1.00 86.31           C  
ATOM    794  C   GLY A 105     -10.719  -8.188  14.305  1.00 86.31           C  
ATOM    795  O   GLY A 105     -10.703  -7.766  15.461  1.00 86.31           O  
ATOM    796  N   THR A 106     -11.797  -8.523  13.789  1.00 91.81           N  
ATOM    797  CA  THR A 106     -13.070  -8.500  14.492  1.00 91.81           C  
ATOM    798  C   THR A 106     -13.180  -9.672  15.461  1.00 91.81           C  
ATOM    799  CB  THR A 106     -14.258  -8.531  13.516  1.00 91.81           C  
ATOM    800  O   THR A 106     -13.086 -10.828  15.047  1.00 91.81           O  
ATOM    801  CG2 THR A 106     -14.273  -7.293  12.625  1.00 91.81           C  
ATOM    802  OG1 THR A 106     -14.156  -9.695  12.688  1.00 91.81           O  
ATOM    803  N   CYS A 107     -13.180  -9.391  16.797  1.00 91.69           N  
ATOM    804  CA  CYS A 107     -13.172 -10.438  17.812  1.00 91.69           C  
ATOM    805  C   CYS A 107     -14.562 -11.047  17.984  1.00 91.69           C  
ATOM    806  CB  CYS A 107     -12.672  -9.891  19.156  1.00 91.69           C  
ATOM    807  O   CYS A 107     -14.688 -12.242  18.266  1.00 91.69           O  
ATOM    808  SG  CYS A 107     -13.688  -8.555  19.812  1.00 91.69           S  
ATOM    809  N   TYR A 108     -15.695 -10.336  17.828  1.00 94.00           N  
ATOM    810  CA  TYR A 108     -17.047 -10.875  17.781  1.00 94.00           C  
ATOM    811  C   TYR A 108     -17.453 -11.242  16.359  1.00 94.00           C  
ATOM    812  CB  TYR A 108     -18.047  -9.867  18.359  1.00 94.00           C  
ATOM    813  O   TYR A 108     -17.281 -10.438  15.430  1.00 94.00           O  
ATOM    814  CG  TYR A 108     -19.359 -10.484  18.766  1.00 94.00           C  
ATOM    815  CD1 TYR A 108     -20.359 -10.734  17.844  1.00 94.00           C  
ATOM    816  CD2 TYR A 108     -19.594 -10.828  20.094  1.00 94.00           C  
ATOM    817  CE1 TYR A 108     -21.578 -11.305  18.219  1.00 94.00           C  
ATOM    818  CE2 TYR A 108     -20.812 -11.398  20.484  1.00 94.00           C  
ATOM    819  OH  TYR A 108     -22.984 -12.195  19.922  1.00 94.00           O  
ATOM    820  CZ  TYR A 108     -21.781 -11.633  19.547  1.00 94.00           C  
ATOM    821  N   PRO A 109     -17.953 -12.422  16.125  1.00 93.44           N  
ATOM    822  CA  PRO A 109     -18.234 -12.859  14.758  1.00 93.44           C  
ATOM    823  C   PRO A 109     -19.281 -11.977  14.070  1.00 93.44           C  
ATOM    824  CB  PRO A 109     -18.766 -14.281  14.953  1.00 93.44           C  
ATOM    825  O   PRO A 109     -20.266 -11.578  14.688  1.00 93.44           O  
ATOM    826  CG  PRO A 109     -19.297 -14.312  16.359  1.00 93.44           C  
ATOM    827  CD  PRO A 109     -18.484 -13.352  17.172  1.00 93.44           C  
ATOM    828  N   GLY A 110     -19.016 -11.578  12.805  1.00 92.38           N  
ATOM    829  CA  GLY A 110     -19.906 -10.766  12.000  1.00 92.38           C  
ATOM    830  C   GLY A 110     -19.219 -10.172  10.773  1.00 92.38           C  
ATOM    831  O   GLY A 110     -18.031 -10.398  10.547  1.00 92.38           O  
ATOM    832  N   ASN A 111     -20.094  -9.492  10.047  1.00 93.38           N  
ATOM    833  CA  ASN A 111     -19.609  -8.875   8.820  1.00 93.38           C  
ATOM    834  C   ASN A 111     -19.266  -7.402   9.023  1.00 93.38           C  
ATOM    835  CB  ASN A 111     -20.625  -9.039   7.688  1.00 93.38           C  
ATOM    836  O   ASN A 111     -20.016  -6.680   9.688  1.00 93.38           O  
ATOM    837  CG  ASN A 111     -20.812 -10.484   7.270  1.00 93.38           C  
ATOM    838  ND2 ASN A 111     -22.000 -10.820   6.793  1.00 93.38           N  
ATOM    839  OD1 ASN A 111     -19.891 -11.297   7.375  1.00 93.38           O  
ATOM    840  N   PHE A 112     -18.125  -7.031   8.508  1.00 94.50           N  
ATOM    841  CA  PHE A 112     -17.797  -5.613   8.398  1.00 94.50           C  
ATOM    842  C   PHE A 112     -18.188  -5.062   7.039  1.00 94.50           C  
ATOM    843  CB  PHE A 112     -16.297  -5.395   8.641  1.00 94.50           C  
ATOM    844  O   PHE A 112     -17.516  -5.312   6.039  1.00 94.50           O  
ATOM    845  CG  PHE A 112     -15.953  -3.994   9.078  1.00 94.50           C  
ATOM    846  CD1 PHE A 112     -16.672  -2.906   8.609  1.00 94.50           C  
ATOM    847  CD2 PHE A 112     -14.898  -3.770   9.953  1.00 94.50           C  
ATOM    848  CE1 PHE A 112     -16.359  -1.611   9.016  1.00 94.50           C  
ATOM    849  CE2 PHE A 112     -14.570  -2.479  10.359  1.00 94.50           C  
ATOM    850  CZ  PHE A 112     -15.305  -1.400   9.891  1.00 94.50           C  
ATOM    851  N   ILE A 113     -19.219  -4.305   7.051  1.00 93.50           N  
ATOM    852  CA  ILE A 113     -19.875  -3.879   5.816  1.00 93.50           C  
ATOM    853  C   ILE A 113     -19.047  -2.777   5.152  1.00 93.50           C  
ATOM    854  CB  ILE A 113     -21.312  -3.387   6.082  1.00 93.50           C  
ATOM    855  O   ILE A 113     -18.719  -1.771   5.785  1.00 93.50           O  
ATOM    856  CG1 ILE A 113     -22.109  -4.453   6.844  1.00 93.50           C  
ATOM    857  CG2 ILE A 113     -22.016  -3.020   4.766  1.00 93.50           C  
ATOM    858  CD1 ILE A 113     -22.219  -5.789   6.117  1.00 93.50           C  
ATOM    859  N   ASN A 114     -18.688  -3.010   3.787  1.00 88.94           N  
ATOM    860  CA  ASN A 114     -17.953  -2.062   2.965  1.00 88.94           C  
ATOM    861  C   ASN A 114     -16.547  -1.822   3.518  1.00 88.94           C  
ATOM    862  CB  ASN A 114     -18.703  -0.740   2.848  1.00 88.94           C  
ATOM    863  O   ASN A 114     -16.094  -0.681   3.584  1.00 88.94           O  
ATOM    864  CG  ASN A 114     -20.016  -0.878   2.084  1.00 88.94           C  
ATOM    865  ND2 ASN A 114     -21.031  -0.137   2.506  1.00 88.94           N  
ATOM    866  OD1 ASN A 114     -20.094  -1.646   1.122  1.00 88.94           O  
ATOM    867  N   TYR A 115     -15.883  -2.820   4.066  1.00 87.75           N  
ATOM    868  CA  TYR A 115     -14.570  -2.801   4.695  1.00 87.75           C  
ATOM    869  C   TYR A 115     -13.500  -2.363   3.703  1.00 87.75           C  
ATOM    870  CB  TYR A 115     -14.219  -4.184   5.258  1.00 87.75           C  
ATOM    871  O   TYR A 115     -12.625  -1.562   4.039  1.00 87.75           O  
ATOM    872  CG  TYR A 115     -12.844  -4.258   5.875  1.00 87.75           C  
ATOM    873  CD1 TYR A 115     -11.883  -5.121   5.359  1.00 87.75           C  
ATOM    874  CD2 TYR A 115     -12.508  -3.473   6.969  1.00 87.75           C  
ATOM    875  CE1 TYR A 115     -10.609  -5.195   5.926  1.00 87.75           C  
ATOM    876  CE2 TYR A 115     -11.242  -3.539   7.543  1.00 87.75           C  
ATOM    877  OH  TYR A 115      -9.047  -4.473   7.578  1.00 87.75           O  
ATOM    878  CZ  TYR A 115     -10.305  -4.402   7.016  1.00 87.75           C  
ATOM    879  N   GLU A 116     -13.523  -2.834   2.467  1.00 84.94           N  
ATOM    880  CA  GLU A 116     -12.531  -2.492   1.455  1.00 84.94           C  
ATOM    881  C   GLU A 116     -12.578  -1.007   1.111  1.00 84.94           C  
ATOM    882  CB  GLU A 116     -12.734  -3.332   0.192  1.00 84.94           C  
ATOM    883  O   GLU A 116     -11.539  -0.378   0.901  1.00 84.94           O  
ATOM    884  CG  GLU A 116     -12.461  -4.816   0.388  1.00 84.94           C  
ATOM    885  CD  GLU A 116     -11.047  -5.109   0.855  1.00 84.94           C  
ATOM    886  OE1 GLU A 116     -10.828  -6.148   1.517  1.00 84.94           O  
ATOM    887  OE2 GLU A 116     -10.148  -4.293   0.559  1.00 84.94           O  
ATOM    888  N   GLU A 117     -13.805  -0.489   1.086  1.00 85.25           N  
ATOM    889  CA  GLU A 117     -13.977   0.942   0.857  1.00 85.25           C  
ATOM    890  C   GLU A 117     -13.359   1.762   1.986  1.00 85.25           C  
ATOM    891  CB  GLU A 117     -15.461   1.286   0.708  1.00 85.25           C  
ATOM    892  O   GLU A 117     -12.742   2.797   1.740  1.00 85.25           O  
ATOM    893  CG  GLU A 117     -15.727   2.729   0.300  1.00 85.25           C  
ATOM    894  CD  GLU A 117     -17.188   3.027   0.050  1.00 85.25           C  
ATOM    895  OE1 GLU A 117     -17.531   4.199  -0.229  1.00 85.25           O  
ATOM    896  OE2 GLU A 117     -18.016   2.082   0.134  1.00 85.25           O  
ATOM    897  N   LEU A 118     -13.594   1.348   3.145  1.00 87.75           N  
ATOM    898  CA  LEU A 118     -12.992   2.020   4.293  1.00 87.75           C  
ATOM    899  C   LEU A 118     -11.469   1.968   4.219  1.00 87.75           C  
ATOM    900  CB  LEU A 118     -13.477   1.380   5.598  1.00 87.75           C  
ATOM    901  O   LEU A 118     -10.797   2.969   4.480  1.00 87.75           O  
ATOM    902  CG  LEU A 118     -12.875   1.938   6.891  1.00 87.75           C  
ATOM    903  CD1 LEU A 118     -13.234   3.412   7.047  1.00 87.75           C  
ATOM    904  CD2 LEU A 118     -13.352   1.135   8.094  1.00 87.75           C  
ATOM    905  N   ARG A 119     -10.977   0.791   3.898  1.00 87.19           N  
ATOM    906  CA  ARG A 119      -9.531   0.611   3.758  1.00 87.19           C  
ATOM    907  C   ARG A 119      -8.953   1.605   2.758  1.00 87.19           C  
ATOM    908  CB  ARG A 119      -9.211  -0.819   3.322  1.00 87.19           C  
ATOM    909  O   ARG A 119      -7.887   2.178   2.992  1.00 87.19           O  
ATOM    910  CG  ARG A 119      -9.297  -1.840   4.445  1.00 87.19           C  
ATOM    911  CD  ARG A 119      -8.883  -3.229   3.979  1.00 87.19           C  
ATOM    912  NE  ARG A 119      -7.438  -3.324   3.777  1.00 87.19           N  
ATOM    913  NH1 ARG A 119      -7.418  -5.621   3.521  1.00 87.19           N  
ATOM    914  NH2 ARG A 119      -5.461  -4.430   3.396  1.00 87.19           N  
ATOM    915  CZ  ARG A 119      -6.773  -4.457   3.566  1.00 87.19           C  
ATOM    916  N   GLU A 120      -9.609   1.765   1.750  1.00 84.00           N  
ATOM    917  CA  GLU A 120      -9.203   2.727   0.731  1.00 84.00           C  
ATOM    918  C   GLU A 120      -9.188   4.148   1.288  1.00 84.00           C  
ATOM    919  CB  GLU A 120     -10.125   2.646  -0.486  1.00 84.00           C  
ATOM    920  O   GLU A 120      -8.273   4.922   1.006  1.00 84.00           O  
ATOM    921  CG  GLU A 120      -9.680   3.510  -1.656  1.00 84.00           C  
ATOM    922  CD  GLU A 120     -10.602   3.410  -2.861  1.00 84.00           C  
ATOM    923  OE1 GLU A 120     -10.375   4.129  -3.861  1.00 84.00           O  
ATOM    924  OE2 GLU A 120     -11.562   2.607  -2.807  1.00 84.00           O  
ATOM    925  N   GLN A 121     -10.250   4.477   1.993  1.00 84.06           N  
ATOM    926  CA  GLN A 121     -10.305   5.797   2.611  1.00 84.06           C  
ATOM    927  C   GLN A 121      -9.133   6.012   3.561  1.00 84.06           C  
ATOM    928  CB  GLN A 121     -11.625   5.980   3.359  1.00 84.06           C  
ATOM    929  O   GLN A 121      -8.516   7.082   3.562  1.00 84.06           O  
ATOM    930  CG  GLN A 121     -12.844   6.043   2.449  1.00 84.06           C  
ATOM    931  CD  GLN A 121     -12.820   7.234   1.512  1.00 84.06           C  
ATOM    932  NE2 GLN A 121     -13.180   7.008   0.253  1.00 84.06           N  
ATOM    933  OE1 GLN A 121     -12.477   8.352   1.915  1.00 84.06           O  
ATOM    934  N   LEU A 122      -8.820   5.023   4.254  1.00 86.56           N  
ATOM    935  CA  LEU A 122      -7.781   5.113   5.273  1.00 86.56           C  
ATOM    936  C   LEU A 122      -6.398   5.172   4.637  1.00 86.56           C  
ATOM    937  CB  LEU A 122      -7.867   3.920   6.230  1.00 86.56           C  
ATOM    938  O   LEU A 122      -5.445   5.660   5.250  1.00 86.56           O  
ATOM    939  CG  LEU A 122      -9.031   3.928   7.223  1.00 86.56           C  
ATOM    940  CD1 LEU A 122      -9.062   2.623   8.016  1.00 86.56           C  
ATOM    941  CD2 LEU A 122      -8.922   5.125   8.164  1.00 86.56           C  
ATOM    942  N   SER A 123      -6.316   4.637   3.465  1.00 83.56           N  
ATOM    943  CA  SER A 123      -5.043   4.645   2.748  1.00 83.56           C  
ATOM    944  C   SER A 123      -4.605   6.066   2.420  1.00 83.56           C  
ATOM    945  CB  SER A 123      -5.148   3.824   1.461  1.00 83.56           C  
ATOM    946  O   SER A 123      -3.422   6.316   2.178  1.00 83.56           O  
ATOM    947  OG  SER A 123      -5.984   4.473   0.518  1.00 83.56           O  
ATOM    948  N   SER A 124      -5.469   6.953   2.498  1.00 82.44           N  
ATOM    949  CA  SER A 124      -5.176   8.344   2.154  1.00 82.44           C  
ATOM    950  C   SER A 124      -5.102   9.219   3.402  1.00 82.44           C  
ATOM    951  CB  SER A 124      -6.238   8.898   1.202  1.00 82.44           C  
ATOM    952  O   SER A 124      -4.891  10.430   3.309  1.00 82.44           O  
ATOM    953  OG  SER A 124      -7.512   8.914   1.824  1.00 82.44           O  
ATOM    954  N   VAL A 125      -5.152   8.586   4.590  1.00 84.62           N  
ATOM    955  CA  VAL A 125      -5.195   9.305   5.859  1.00 84.62           C  
ATOM    956  C   VAL A 125      -3.824   9.258   6.527  1.00 84.62           C  
ATOM    957  CB  VAL A 125      -6.270   8.719   6.805  1.00 84.62           C  
ATOM    958  O   VAL A 125      -3.197   8.195   6.602  1.00 84.62           O  
ATOM    959  CG1 VAL A 125      -6.223   9.406   8.164  1.00 84.62           C  
ATOM    960  CG2 VAL A 125      -7.656   8.852   6.184  1.00 84.62           C  
ATOM    961  N   SER A 126      -3.387  10.383   6.984  1.00 82.00           N  
ATOM    962  CA  SER A 126      -2.039  10.477   7.535  1.00 82.00           C  
ATOM    963  C   SER A 126      -2.074  10.781   9.031  1.00 82.00           C  
ATOM    964  CB  SER A 126      -1.237  11.555   6.809  1.00 82.00           C  
ATOM    965  O   SER A 126      -1.086  10.562   9.734  1.00 82.00           O  
ATOM    966  OG  SER A 126      -1.904  12.805   6.867  1.00 82.00           O  
ATOM    967  N   SER A 127      -3.217  11.102   9.492  1.00 84.31           N  
ATOM    968  CA  SER A 127      -3.359  11.328  10.922  1.00 84.31           C  
ATOM    969  C   SER A 127      -4.785  11.062  11.391  1.00 84.31           C  
ATOM    970  CB  SER A 127      -2.963  12.766  11.281  1.00 84.31           C  
ATOM    971  O   SER A 127      -5.738  11.281  10.641  1.00 84.31           O  
ATOM    972  OG  SER A 127      -3.939  13.688  10.820  1.00 84.31           O  
ATOM    973  N   PHE A 128      -4.797  10.516  12.641  1.00 84.12           N  
ATOM    974  CA  PHE A 128      -6.043  10.172  13.312  1.00 84.12           C  
ATOM    975  C   PHE A 128      -6.113  10.820  14.688  1.00 84.12           C  
ATOM    976  CB  PHE A 128      -6.188   8.648  13.438  1.00 84.12           C  
ATOM    977  O   PHE A 128      -5.129  10.828  15.430  1.00 84.12           O  
ATOM    978  CG  PHE A 128      -6.957   8.023  12.312  1.00 84.12           C  
ATOM    979  CD1 PHE A 128      -8.023   8.688  11.719  1.00 84.12           C  
ATOM    980  CD2 PHE A 128      -6.613   6.758  11.844  1.00 84.12           C  
ATOM    981  CE1 PHE A 128      -8.734   8.102  10.672  1.00 84.12           C  
ATOM    982  CE2 PHE A 128      -7.320   6.168  10.797  1.00 84.12           C  
ATOM    983  CZ  PHE A 128      -8.383   6.844  10.219  1.00 84.12           C  
ATOM    984  N   GLU A 129      -7.191  11.539  14.969  1.00 88.50           N  
ATOM    985  CA  GLU A 129      -7.422  11.953  16.359  1.00 88.50           C  
ATOM    986  C   GLU A 129      -8.672  11.289  16.922  1.00 88.50           C  
ATOM    987  CB  GLU A 129      -7.551  13.477  16.438  1.00 88.50           C  
ATOM    988  O   GLU A 129      -9.773  11.453  16.391  1.00 88.50           O  
ATOM    989  CG  GLU A 129      -7.613  14.008  17.875  1.00 88.50           C  
ATOM    990  CD  GLU A 129      -7.840  15.508  17.938  1.00 88.50           C  
ATOM    991  OE1 GLU A 129      -8.008  16.047  19.062  1.00 88.50           O  
ATOM    992  OE2 GLU A 129      -7.855  16.156  16.875  1.00 88.50           O  
ATOM    993  N   ARG A 130      -8.414  10.539  17.938  1.00 91.00           N  
ATOM    994  CA  ARG A 130      -9.477   9.797  18.594  1.00 91.00           C  
ATOM    995  C   ARG A 130     -10.141  10.641  19.672  1.00 91.00           C  
ATOM    996  CB  ARG A 130      -8.922   8.508  19.219  1.00 91.00           C  
ATOM    997  O   ARG A 130      -9.469  11.281  20.484  1.00 91.00           O  
ATOM    998  CG  ARG A 130      -9.984   7.621  19.844  1.00 91.00           C  
ATOM    999  CD  ARG A 130      -9.391   6.324  20.375  1.00 91.00           C  
ATOM   1000  NE  ARG A 130      -8.773   6.508  21.688  1.00 91.00           N  
ATOM   1001  NH1 ARG A 130     -10.656   5.918  22.891  1.00 91.00           N  
ATOM   1002  NH2 ARG A 130      -8.727   6.512  23.984  1.00 91.00           N  
ATOM   1003  CZ  ARG A 130      -9.383   6.312  22.844  1.00 91.00           C  
ATOM   1004  N   PHE A 131     -11.484  10.719  19.734  1.00 92.19           N  
ATOM   1005  CA  PHE A 131     -12.203  11.469  20.750  1.00 92.19           C  
ATOM   1006  C   PHE A 131     -13.531  10.805  21.078  1.00 92.19           C  
ATOM   1007  CB  PHE A 131     -12.445  12.914  20.281  1.00 92.19           C  
ATOM   1008  O   PHE A 131     -14.078  10.055  20.266  1.00 92.19           O  
ATOM   1009  CG  PHE A 131     -13.344  13.023  19.078  1.00 92.19           C  
ATOM   1010  CD1 PHE A 131     -12.820  12.914  17.797  1.00 92.19           C  
ATOM   1011  CD2 PHE A 131     -14.703  13.234  19.234  1.00 92.19           C  
ATOM   1012  CE1 PHE A 131     -13.648  13.016  16.688  1.00 92.19           C  
ATOM   1013  CE2 PHE A 131     -15.539  13.336  18.125  1.00 92.19           C  
ATOM   1014  CZ  PHE A 131     -15.008  13.227  16.844  1.00 92.19           C  
ATOM   1015  N   GLU A 132     -13.961  11.055  22.219  1.00 92.25           N  
ATOM   1016  CA  GLU A 132     -15.203  10.438  22.672  1.00 92.25           C  
ATOM   1017  C   GLU A 132     -16.422  11.156  22.094  1.00 92.25           C  
ATOM   1018  CB  GLU A 132     -15.266  10.438  24.203  1.00 92.25           C  
ATOM   1019  O   GLU A 132     -16.578  12.367  22.297  1.00 92.25           O  
ATOM   1020  CG  GLU A 132     -16.328   9.508  24.766  1.00 92.25           C  
ATOM   1021  CD  GLU A 132     -16.281   9.406  26.297  1.00 92.25           C  
ATOM   1022  OE1 GLU A 132     -17.000   8.547  26.859  1.00 92.25           O  
ATOM   1023  OE2 GLU A 132     -15.523  10.180  26.906  1.00 92.25           O  
ATOM   1024  N   ILE A 133     -17.266  10.414  21.344  1.00 93.31           N  
ATOM   1025  CA  ILE A 133     -18.422  11.000  20.672  1.00 93.31           C  
ATOM   1026  C   ILE A 133     -19.656  10.906  21.562  1.00 93.31           C  
ATOM   1027  CB  ILE A 133     -18.703  10.305  19.312  1.00 93.31           C  
ATOM   1028  O   ILE A 133     -20.438  11.859  21.672  1.00 93.31           O  
ATOM   1029  CG1 ILE A 133     -19.781  11.062  18.531  1.00 93.31           C  
ATOM   1030  CG2 ILE A 133     -19.109   8.836  19.531  1.00 93.31           C  
ATOM   1031  CD1 ILE A 133     -20.000  10.539  17.125  1.00 93.31           C  
ATOM   1032  N   PHE A 134     -19.844   9.789  22.266  1.00 91.38           N  
ATOM   1033  CA  PHE A 134     -20.922   9.578  23.234  1.00 91.38           C  
ATOM   1034  C   PHE A 134     -20.375   9.031  24.547  1.00 91.38           C  
ATOM   1035  CB  PHE A 134     -21.969   8.625  22.656  1.00 91.38           C  
ATOM   1036  O   PHE A 134     -20.141   7.824  24.656  1.00 91.38           O  
ATOM   1037  CG  PHE A 134     -22.672   9.164  21.438  1.00 91.38           C  
ATOM   1038  CD1 PHE A 134     -23.500  10.273  21.531  1.00 91.38           C  
ATOM   1039  CD2 PHE A 134     -22.500   8.555  20.203  1.00 91.38           C  
ATOM   1040  CE1 PHE A 134     -24.156  10.773  20.391  1.00 91.38           C  
ATOM   1041  CE2 PHE A 134     -23.156   9.047  19.062  1.00 91.38           C  
ATOM   1042  CZ  PHE A 134     -23.969  10.156  19.172  1.00 91.38           C  
ATOM   1043  N   PRO A 135     -20.188   9.906  25.578  1.00 88.69           N  
ATOM   1044  CA  PRO A 135     -19.703   9.406  26.859  1.00 88.69           C  
ATOM   1045  C   PRO A 135     -20.672   8.438  27.531  1.00 88.69           C  
ATOM   1046  CB  PRO A 135     -19.547  10.680  27.703  1.00 88.69           C  
ATOM   1047  O   PRO A 135     -21.891   8.648  27.469  1.00 88.69           O  
ATOM   1048  CG  PRO A 135     -19.422  11.781  26.688  1.00 88.69           C  
ATOM   1049  CD  PRO A 135     -20.234  11.406  25.484  1.00 88.69           C  
ATOM   1050  N   LYS A 136     -20.188   7.375  28.094  1.00 83.62           N  
ATOM   1051  CA  LYS A 136     -20.953   6.242  28.625  1.00 83.62           C  
ATOM   1052  C   LYS A 136     -21.938   6.688  29.688  1.00 83.62           C  
ATOM   1053  CB  LYS A 136     -20.000   5.180  29.188  1.00 83.62           C  
ATOM   1054  O   LYS A 136     -23.125   6.352  29.625  1.00 83.62           O  
ATOM   1055  CG  LYS A 136     -20.672   3.854  29.500  1.00 83.62           C  
ATOM   1056  CD  LYS A 136     -19.672   2.805  29.953  1.00 83.62           C  
ATOM   1057  CE  LYS A 136     -20.344   1.496  30.328  1.00 83.62           C  
ATOM   1058  NZ  LYS A 136     -19.359   0.458  30.750  1.00 83.62           N  
ATOM   1059  N   ALA A 137     -21.609   7.520  30.625  1.00 80.38           N  
ATOM   1060  CA  ALA A 137     -22.406   7.906  31.781  1.00 80.38           C  
ATOM   1061  C   ALA A 137     -23.500   8.898  31.391  1.00 80.38           C  
ATOM   1062  CB  ALA A 137     -21.500   8.508  32.875  1.00 80.38           C  
ATOM   1063  O   ALA A 137     -24.625   8.805  31.891  1.00 80.38           O  
ATOM   1064  N   SER A 138     -23.203   9.656  30.422  1.00 85.31           N  
ATOM   1065  CA  SER A 138     -24.125  10.734  30.078  1.00 85.31           C  
ATOM   1066  C   SER A 138     -25.031  10.352  28.922  1.00 85.31           C  
ATOM   1067  CB  SER A 138     -23.359  12.016  29.734  1.00 85.31           C  
ATOM   1068  O   SER A 138     -26.188  10.773  28.859  1.00 85.31           O  
ATOM   1069  OG  SER A 138     -22.516  11.805  28.625  1.00 85.31           O  
ATOM   1070  N   SER A 139     -24.594   9.531  28.094  1.00 87.38           N  
ATOM   1071  CA  SER A 139     -25.266   9.266  26.828  1.00 87.38           C  
ATOM   1072  C   SER A 139     -26.234   8.086  26.953  1.00 87.38           C  
ATOM   1073  CB  SER A 139     -24.250   9.000  25.719  1.00 87.38           C  
ATOM   1074  O   SER A 139     -27.203   7.996  26.203  1.00 87.38           O  
ATOM   1075  OG  SER A 139     -23.453  10.141  25.469  1.00 87.38           O  
ATOM   1076  N   TRP A 140     -25.953   7.227  27.969  1.00 88.62           N  
ATOM   1077  CA  TRP A 140     -26.797   6.043  28.094  1.00 88.62           C  
ATOM   1078  C   TRP A 140     -27.156   5.773  29.547  1.00 88.62           C  
ATOM   1079  CB  TRP A 140     -26.094   4.820  27.500  1.00 88.62           C  
ATOM   1080  O   TRP A 140     -26.875   4.695  30.078  1.00 88.62           O  
ATOM   1081  CG  TRP A 140     -25.312   5.113  26.250  1.00 88.62           C  
ATOM   1082  CD1 TRP A 140     -23.953   5.129  26.109  1.00 88.62           C  
ATOM   1083  CD2 TRP A 140     -25.844   5.445  24.969  1.00 88.62           C  
ATOM   1084  CE2 TRP A 140     -24.750   5.645  24.094  1.00 88.62           C  
ATOM   1085  CE3 TRP A 140     -27.141   5.590  24.453  1.00 88.62           C  
ATOM   1086  NE1 TRP A 140     -23.609   5.445  24.812  1.00 88.62           N  
ATOM   1087  CH2 TRP A 140     -26.203   6.117  22.281  1.00 88.62           C  
ATOM   1088  CZ2 TRP A 140     -24.922   5.980  22.750  1.00 88.62           C  
ATOM   1089  CZ3 TRP A 140     -27.312   5.926  23.125  1.00 88.62           C  
ATOM   1090  N   PRO A 141     -27.781   6.594  30.328  1.00 87.50           N  
ATOM   1091  CA  PRO A 141     -28.047   6.430  31.766  1.00 87.50           C  
ATOM   1092  C   PRO A 141     -29.125   5.379  32.031  1.00 87.50           C  
ATOM   1093  CB  PRO A 141     -28.531   7.820  32.188  1.00 87.50           C  
ATOM   1094  O   PRO A 141     -29.141   4.773  33.125  1.00 87.50           O  
ATOM   1095  CG  PRO A 141     -29.016   8.461  30.938  1.00 87.50           C  
ATOM   1096  CD  PRO A 141     -28.188   7.953  29.781  1.00 87.50           C  
ATOM   1097  N   ASN A 142     -29.922   5.086  31.016  1.00 90.88           N  
ATOM   1098  CA  ASN A 142     -31.031   4.152  31.203  1.00 90.88           C  
ATOM   1099  C   ASN A 142     -30.766   2.822  30.500  1.00 90.88           C  
ATOM   1100  CB  ASN A 142     -32.344   4.762  30.703  1.00 90.88           C  
ATOM   1101  O   ASN A 142     -31.688   2.033  30.281  1.00 90.88           O  
ATOM   1102  CG  ASN A 142     -32.750   6.004  31.469  1.00 90.88           C  
ATOM   1103  ND2 ASN A 142     -33.156   7.043  30.750  1.00 90.88           N  
ATOM   1104  OD1 ASN A 142     -32.688   6.031  32.688  1.00 90.88           O  
ATOM   1105  N   HIS A 143     -29.547   2.662  30.047  1.00 93.06           N  
ATOM   1106  CA  HIS A 143     -29.094   1.426  29.422  1.00 93.06           C  
ATOM   1107  C   HIS A 143     -27.875   0.869  30.141  1.00 93.06           C  
ATOM   1108  CB  HIS A 143     -28.781   1.655  27.953  1.00 93.06           C  
ATOM   1109  O   HIS A 143     -27.094   1.625  30.719  1.00 93.06           O  
ATOM   1110  CG  HIS A 143     -29.969   2.119  27.141  1.00 93.06           C  
ATOM   1111  CD2 HIS A 143     -30.781   1.452  26.297  1.00 93.06           C  
ATOM   1112  ND1 HIS A 143     -30.406   3.420  27.172  1.00 93.06           N  
ATOM   1113  CE1 HIS A 143     -31.453   3.533  26.375  1.00 93.06           C  
ATOM   1114  NE2 HIS A 143     -31.703   2.354  25.828  1.00 93.06           N  
ATOM   1115  N   ASP A 144     -27.781  -0.460  30.203  1.00 91.50           N  
ATOM   1116  CA  ASP A 144     -26.609  -1.108  30.766  1.00 91.50           C  
ATOM   1117  C   ASP A 144     -25.453  -1.133  29.750  1.00 91.50           C  
ATOM   1118  CB  ASP A 144     -26.938  -2.531  31.219  1.00 91.50           C  
ATOM   1119  O   ASP A 144     -25.484  -1.912  28.797  1.00 91.50           O  
ATOM   1120  CG  ASP A 144     -25.812  -3.178  32.000  1.00 91.50           C  
ATOM   1121  OD1 ASP A 144     -24.672  -2.703  31.938  1.00 91.50           O  
ATOM   1122  OD2 ASP A 144     -26.094  -4.172  32.719  1.00 91.50           O  
ATOM   1123  N   SER A 145     -24.469  -0.348  29.969  1.00 87.75           N  
ATOM   1124  CA  SER A 145     -23.344  -0.215  29.062  1.00 87.75           C  
ATOM   1125  C   SER A 145     -22.141  -1.005  29.562  1.00 87.75           C  
ATOM   1126  CB  SER A 145     -22.953   1.256  28.891  1.00 87.75           C  
ATOM   1127  O   SER A 145     -21.156  -1.189  28.828  1.00 87.75           O  
ATOM   1128  OG  SER A 145     -22.562   1.820  30.125  1.00 87.75           O  
ATOM   1129  N   ASP A 146     -22.203  -1.693  30.734  1.00 85.75           N  
ATOM   1130  CA  ASP A 146     -21.094  -2.416  31.359  1.00 85.75           C  
ATOM   1131  C   ASP A 146     -21.250  -3.924  31.156  1.00 85.75           C  
ATOM   1132  CB  ASP A 146     -21.016  -2.092  32.844  1.00 85.75           C  
ATOM   1133  O   ASP A 146     -20.250  -4.652  31.141  1.00 85.75           O  
ATOM   1134  CG  ASP A 146     -20.578  -0.663  33.125  1.00 85.75           C  
ATOM   1135  OD1 ASP A 146     -19.797  -0.104  32.312  1.00 85.75           O  
ATOM   1136  OD2 ASP A 146     -21.016  -0.093  34.125  1.00 85.75           O  
ATOM   1137  N   ASN A 147     -22.375  -4.418  30.938  1.00 85.31           N  
ATOM   1138  CA  ASN A 147     -22.656  -5.848  30.875  1.00 85.31           C  
ATOM   1139  C   ASN A 147     -22.641  -6.352  29.438  1.00 85.31           C  
ATOM   1140  CB  ASN A 147     -23.984  -6.168  31.547  1.00 85.31           C  
ATOM   1141  O   ASN A 147     -22.734  -7.559  29.188  1.00 85.31           O  
ATOM   1142  CG  ASN A 147     -23.906  -6.109  33.062  1.00 85.31           C  
ATOM   1143  ND2 ASN A 147     -25.000  -5.691  33.688  1.00 85.31           N  
ATOM   1144  OD1 ASN A 147     -22.875  -6.441  33.656  1.00 85.31           O  
ATOM   1145  N   GLY A 148     -22.484  -5.445  28.500  1.00 84.31           N  
ATOM   1146  CA  GLY A 148     -22.297  -5.832  27.109  1.00 84.31           C  
ATOM   1147  C   GLY A 148     -20.891  -6.312  26.797  1.00 84.31           C  
ATOM   1148  O   GLY A 148     -20.156  -5.664  26.047  1.00 84.31           O  
ATOM   1149  N   VAL A 149     -20.438  -7.340  27.438  1.00 89.56           N  
ATOM   1150  CA  VAL A 149     -19.109  -7.883  27.250  1.00 89.56           C  
ATOM   1151  C   VAL A 149     -19.203  -9.320  26.734  1.00 89.56           C  
ATOM   1152  CB  VAL A 149     -18.281  -7.844  28.562  1.00 89.56           C  
ATOM   1153  O   VAL A 149     -20.234  -9.961  26.859  1.00 89.56           O  
ATOM   1154  CG1 VAL A 149     -18.078  -6.406  29.016  1.00 89.56           C  
ATOM   1155  CG2 VAL A 149     -18.984  -8.656  29.656  1.00 89.56           C  
ATOM   1156  N   THR A 150     -18.125  -9.797  26.062  1.00 90.56           N  
ATOM   1157  CA  THR A 150     -18.125 -11.117  25.453  1.00 90.56           C  
ATOM   1158  C   THR A 150     -16.781 -11.812  25.656  1.00 90.56           C  
ATOM   1159  CB  THR A 150     -18.438 -11.039  23.938  1.00 90.56           C  
ATOM   1160  O   THR A 150     -15.750 -11.156  25.750  1.00 90.56           O  
ATOM   1161  CG2 THR A 150     -17.438 -10.133  23.234  1.00 90.56           C  
ATOM   1162  OG1 THR A 150     -18.359 -12.352  23.375  1.00 90.56           O  
ATOM   1163  N   ALA A 151     -16.828 -13.125  25.750  1.00 90.56           N  
ATOM   1164  CA  ALA A 151     -15.617 -13.938  25.844  1.00 90.56           C  
ATOM   1165  C   ALA A 151     -14.852 -13.945  24.531  1.00 90.56           C  
ATOM   1166  CB  ALA A 151     -15.961 -15.359  26.266  1.00 90.56           C  
ATOM   1167  O   ALA A 151     -13.664 -14.258  24.484  1.00 90.56           O  
ATOM   1168  N   ALA A 152     -15.578 -13.578  23.500  1.00 90.38           N  
ATOM   1169  CA  ALA A 152     -15.016 -13.562  22.156  1.00 90.38           C  
ATOM   1170  C   ALA A 152     -14.039 -12.406  21.969  1.00 90.38           C  
ATOM   1171  CB  ALA A 152     -16.141 -13.477  21.109  1.00 90.38           C  
ATOM   1172  O   ALA A 152     -13.172 -12.453  21.094  1.00 90.38           O  
ATOM   1173  N   CYS A 153     -14.141 -11.445  22.859  1.00 91.31           N  
ATOM   1174  CA  CYS A 153     -13.234 -10.305  22.844  1.00 91.31           C  
ATOM   1175  C   CYS A 153     -12.547 -10.141  24.203  1.00 91.31           C  
ATOM   1176  CB  CYS A 153     -13.984  -9.023  22.484  1.00 91.31           C  
ATOM   1177  O   CYS A 153     -12.836  -9.195  24.938  1.00 91.31           O  
ATOM   1178  SG  CYS A 153     -14.719  -9.055  20.844  1.00 91.31           S  
ATOM   1179  N   PRO A 154     -11.672 -10.992  24.516  1.00 89.62           N  
ATOM   1180  CA  PRO A 154     -11.078 -10.945  25.859  1.00 89.62           C  
ATOM   1181  C   PRO A 154     -10.000  -9.867  25.984  1.00 89.62           C  
ATOM   1182  CB  PRO A 154     -10.477 -12.344  26.016  1.00 89.62           C  
ATOM   1183  O   PRO A 154      -9.320  -9.555  25.000  1.00 89.62           O  
ATOM   1184  CG  PRO A 154     -10.117 -12.773  24.641  1.00 89.62           C  
ATOM   1185  CD  PRO A 154     -11.117 -12.203  23.688  1.00 89.62           C  
ATOM   1186  N   HIS A 155      -9.938  -9.297  27.094  1.00 88.19           N  
ATOM   1187  CA  HIS A 155      -8.836  -8.422  27.469  1.00 88.19           C  
ATOM   1188  C   HIS A 155      -8.133  -8.938  28.719  1.00 88.19           C  
ATOM   1189  CB  HIS A 155      -9.328  -6.992  27.703  1.00 88.19           C  
ATOM   1190  O   HIS A 155      -8.734  -9.008  29.797  1.00 88.19           O  
ATOM   1191  CG  HIS A 155      -8.234  -6.016  28.000  1.00 88.19           C  
ATOM   1192  CD2 HIS A 155      -7.938  -5.340  29.125  1.00 88.19           C  
ATOM   1193  ND1 HIS A 155      -7.297  -5.641  27.062  1.00 88.19           N  
ATOM   1194  CE1 HIS A 155      -6.465  -4.773  27.609  1.00 88.19           C  
ATOM   1195  NE2 HIS A 155      -6.832  -4.574  28.859  1.00 88.19           N  
ATOM   1196  N   ALA A 156      -6.945  -9.445  28.578  1.00 85.38           N  
ATOM   1197  CA  ALA A 156      -6.145 -10.016  29.656  1.00 85.38           C  
ATOM   1198  C   ALA A 156      -6.883 -11.164  30.328  1.00 85.38           C  
ATOM   1199  CB  ALA A 156      -5.797  -8.938  30.688  1.00 85.38           C  
ATOM   1200  O   ALA A 156      -6.855 -11.297  31.562  1.00 85.38           O  
ATOM   1201  N   GLY A 157      -7.609 -11.961  29.562  1.00 82.12           N  
ATOM   1202  CA  GLY A 157      -8.180 -13.188  30.078  1.00 82.12           C  
ATOM   1203  C   GLY A 157      -9.570 -13.008  30.656  1.00 82.12           C  
ATOM   1204  O   GLY A 157     -10.234 -13.984  31.016  1.00 82.12           O  
ATOM   1205  N   ALA A 158     -10.086 -11.727  30.656  1.00 89.75           N  
ATOM   1206  CA  ALA A 158     -11.438 -11.406  31.125  1.00 89.75           C  
ATOM   1207  C   ALA A 158     -12.328 -11.008  29.953  1.00 89.75           C  
ATOM   1208  CB  ALA A 158     -11.391 -10.281  32.156  1.00 89.75           C  
ATOM   1209  O   ALA A 158     -11.844 -10.508  28.922  1.00 89.75           O  
ATOM   1210  N   ARG A 159     -13.648 -11.312  30.141  1.00 91.44           N  
ATOM   1211  CA  ARG A 159     -14.609 -10.898  29.125  1.00 91.44           C  
ATOM   1212  C   ARG A 159     -14.578  -9.391  28.922  1.00 91.44           C  
ATOM   1213  CB  ARG A 159     -16.016 -11.352  29.500  1.00 91.44           C  
ATOM   1214  O   ARG A 159     -14.633  -8.625  29.891  1.00 91.44           O  
ATOM   1215  CG  ARG A 159     -16.188 -12.859  29.594  1.00 91.44           C  
ATOM   1216  CD  ARG A 159     -17.594 -13.250  30.016  1.00 91.44           C  
ATOM   1217  NE  ARG A 159     -17.906 -14.625  29.625  1.00 91.44           N  
ATOM   1218  NH1 ARG A 159     -19.984 -14.664  30.641  1.00 91.44           N  
ATOM   1219  NH2 ARG A 159     -19.219 -16.516  29.516  1.00 91.44           N  
ATOM   1220  CZ  ARG A 159     -19.031 -15.266  29.922  1.00 91.44           C  
ATOM   1221  N   SER A 160     -14.445  -8.992  27.734  1.00 92.75           N  
ATOM   1222  CA  SER A 160     -14.414  -7.586  27.344  1.00 92.75           C  
ATOM   1223  C   SER A 160     -15.164  -7.359  26.047  1.00 92.75           C  
ATOM   1224  CB  SER A 160     -12.977  -7.098  27.219  1.00 92.75           C  
ATOM   1225  O   SER A 160     -15.836  -8.266  25.547  1.00 92.75           O  
ATOM   1226  OG  SER A 160     -12.938  -5.711  26.922  1.00 92.75           O  
ATOM   1227  N   PHE A 161     -14.984  -6.070  25.609  1.00 93.62           N  
ATOM   1228  CA  PHE A 161     -15.586  -5.684  24.328  1.00 93.62           C  
ATOM   1229  C   PHE A 161     -14.719  -4.664  23.609  1.00 93.62           C  
ATOM   1230  CB  PHE A 161     -16.984  -5.109  24.562  1.00 93.62           C  
ATOM   1231  O   PHE A 161     -13.672  -4.254  24.125  1.00 93.62           O  
ATOM   1232  CG  PHE A 161     -17.828  -5.043  23.312  1.00 93.62           C  
ATOM   1233  CD1 PHE A 161     -18.312  -3.824  22.844  1.00 93.62           C  
ATOM   1234  CD2 PHE A 161     -18.125  -6.195  22.594  1.00 93.62           C  
ATOM   1235  CE1 PHE A 161     -19.078  -3.756  21.688  1.00 93.62           C  
ATOM   1236  CE2 PHE A 161     -18.891  -6.133  21.438  1.00 93.62           C  
ATOM   1237  CZ  PHE A 161     -19.375  -4.914  20.984  1.00 93.62           C  
ATOM   1238  N   TYR A 162     -15.086  -4.371  22.406  1.00 93.75           N  
ATOM   1239  CA  TYR A 162     -14.336  -3.383  21.625  1.00 93.75           C  
ATOM   1240  C   TYR A 162     -14.180  -2.084  22.406  1.00 93.75           C  
ATOM   1241  CB  TYR A 162     -15.039  -3.107  20.297  1.00 93.75           C  
ATOM   1242  O   TYR A 162     -15.117  -1.632  23.078  1.00 93.75           O  
ATOM   1243  CG  TYR A 162     -15.062  -4.297  19.375  1.00 93.75           C  
ATOM   1244  CD1 TYR A 162     -13.891  -4.785  18.797  1.00 93.75           C  
ATOM   1245  CD2 TYR A 162     -16.266  -4.934  19.062  1.00 93.75           C  
ATOM   1246  CE1 TYR A 162     -13.906  -5.883  17.938  1.00 93.75           C  
ATOM   1247  CE2 TYR A 162     -16.297  -6.031  18.203  1.00 93.75           C  
ATOM   1248  OH  TYR A 162     -15.141  -7.582  16.797  1.00 93.75           O  
ATOM   1249  CZ  TYR A 162     -15.109  -6.496  17.656  1.00 93.75           C  
ATOM   1250  N   LYS A 163     -13.094  -1.338  22.281  1.00 91.75           N  
ATOM   1251  CA  LYS A 163     -12.789  -0.132  23.047  1.00 91.75           C  
ATOM   1252  C   LYS A 163     -13.484   1.088  22.438  1.00 91.75           C  
ATOM   1253  CB  LYS A 163     -11.281   0.099  23.094  1.00 91.75           C  
ATOM   1254  O   LYS A 163     -13.734   2.072  23.141  1.00 91.75           O  
ATOM   1255  CG  LYS A 163     -10.531  -0.905  23.969  1.00 91.75           C  
ATOM   1256  CD  LYS A 163     -10.875  -0.741  25.438  1.00 91.75           C  
ATOM   1257  CE  LYS A 163     -10.070  -1.691  26.312  1.00 91.75           C  
ATOM   1258  NZ  LYS A 163     -10.461  -1.592  27.750  1.00 91.75           N  
ATOM   1259  N   ASN A 164     -13.711   0.972  21.078  1.00 93.44           N  
ATOM   1260  CA  ASN A 164     -14.305   2.121  20.406  1.00 93.44           C  
ATOM   1261  C   ASN A 164     -15.820   1.981  20.297  1.00 93.44           C  
ATOM   1262  CB  ASN A 164     -13.680   2.316  19.031  1.00 93.44           C  
ATOM   1263  O   ASN A 164     -16.500   2.883  19.781  1.00 93.44           O  
ATOM   1264  CG  ASN A 164     -12.219   2.729  19.094  1.00 93.44           C  
ATOM   1265  ND2 ASN A 164     -11.430   2.270  18.141  1.00 93.44           N  
ATOM   1266  OD1 ASN A 164     -11.812   3.453  20.016  1.00 93.44           O  
ATOM   1267  N   LEU A 165     -16.359   0.871  20.734  1.00 95.06           N  
ATOM   1268  CA  LEU A 165     -17.797   0.625  20.641  1.00 95.06           C  
ATOM   1269  C   LEU A 165     -18.375   0.260  22.016  1.00 95.06           C  
ATOM   1270  CB  LEU A 165     -18.094  -0.493  19.641  1.00 95.06           C  
ATOM   1271  O   LEU A 165     -17.641  -0.201  22.891  1.00 95.06           O  
ATOM   1272  CG  LEU A 165     -17.625  -0.250  18.203  1.00 95.06           C  
ATOM   1273  CD1 LEU A 165     -17.812  -1.512  17.359  1.00 95.06           C  
ATOM   1274  CD2 LEU A 165     -18.391   0.921  17.594  1.00 95.06           C  
ATOM   1275  N   ILE A 166     -19.641   0.392  22.094  1.00 94.62           N  
ATOM   1276  CA  ILE A 166     -20.344   0.020  23.312  1.00 94.62           C  
ATOM   1277  C   ILE A 166     -21.531  -0.877  22.953  1.00 94.62           C  
ATOM   1278  CB  ILE A 166     -20.828   1.266  24.078  1.00 94.62           C  
ATOM   1279  O   ILE A 166     -22.328  -0.547  22.062  1.00 94.62           O  
ATOM   1280  CG1 ILE A 166     -19.641   2.168  24.438  1.00 94.62           C  
ATOM   1281  CG2 ILE A 166     -21.609   0.854  25.344  1.00 94.62           C  
ATOM   1282  CD1 ILE A 166     -20.047   3.520  25.016  1.00 94.62           C  
ATOM   1283  N   TRP A 167     -21.531  -1.970  23.672  1.00 94.62           N  
ATOM   1284  CA  TRP A 167     -22.656  -2.871  23.500  1.00 94.62           C  
ATOM   1285  C   TRP A 167     -23.766  -2.553  24.500  1.00 94.62           C  
ATOM   1286  CB  TRP A 167     -22.219  -4.328  23.656  1.00 94.62           C  
ATOM   1287  O   TRP A 167     -23.656  -2.902  25.672  1.00 94.62           O  
ATOM   1288  CG  TRP A 167     -23.266  -5.328  23.266  1.00 94.62           C  
ATOM   1289  CD1 TRP A 167     -24.531  -5.066  22.844  1.00 94.62           C  
ATOM   1290  CD2 TRP A 167     -23.141  -6.754  23.297  1.00 94.62           C  
ATOM   1291  CE2 TRP A 167     -24.375  -7.293  22.859  1.00 94.62           C  
ATOM   1292  CE3 TRP A 167     -22.094  -7.629  23.625  1.00 94.62           C  
ATOM   1293  NE1 TRP A 167     -25.203  -6.242  22.594  1.00 94.62           N  
ATOM   1294  CH2 TRP A 167     -23.562  -9.500  23.094  1.00 94.62           C  
ATOM   1295  CZ2 TRP A 167     -24.594  -8.664  22.750  1.00 94.62           C  
ATOM   1296  CZ3 TRP A 167     -22.312  -9.000  23.531  1.00 94.62           C  
ATOM   1297  N   LEU A 168     -24.875  -1.942  24.000  1.00 93.88           N  
ATOM   1298  CA  LEU A 168     -25.969  -1.498  24.859  1.00 93.88           C  
ATOM   1299  C   LEU A 168     -26.984  -2.615  25.094  1.00 93.88           C  
ATOM   1300  CB  LEU A 168     -26.656  -0.269  24.281  1.00 93.88           C  
ATOM   1301  O   LEU A 168     -27.500  -3.189  24.125  1.00 93.88           O  
ATOM   1302  CG  LEU A 168     -25.797   0.974  24.078  1.00 93.88           C  
ATOM   1303  CD1 LEU A 168     -26.562   2.053  23.328  1.00 93.88           C  
ATOM   1304  CD2 LEU A 168     -25.297   1.497  25.422  1.00 93.88           C  
ATOM   1305  N   VAL A 169     -27.266  -2.932  26.391  1.00 93.81           N  
ATOM   1306  CA  VAL A 169     -28.281  -3.932  26.719  1.00 93.81           C  
ATOM   1307  C   VAL A 169     -29.250  -3.354  27.734  1.00 93.81           C  
ATOM   1308  CB  VAL A 169     -27.625  -5.223  27.266  1.00 93.81           C  
ATOM   1309  O   VAL A 169     -29.062  -2.242  28.234  1.00 93.81           O  
ATOM   1310  CG1 VAL A 169     -26.750  -5.883  26.219  1.00 93.81           C  
ATOM   1311  CG2 VAL A 169     -26.828  -4.922  28.531  1.00 93.81           C  
ATOM   1312  N   LYS A 170     -30.234  -4.102  28.062  1.00 93.94           N  
ATOM   1313  CA  LYS A 170     -31.281  -3.641  28.953  1.00 93.94           C  
ATOM   1314  C   LYS A 170     -30.734  -3.338  30.344  1.00 93.94           C  
ATOM   1315  CB  LYS A 170     -32.406  -4.684  29.047  1.00 93.94           C  
ATOM   1316  O   LYS A 170     -29.781  -3.980  30.797  1.00 93.94           O  
ATOM   1317  CG  LYS A 170     -32.000  -5.953  29.797  1.00 93.94           C  
ATOM   1318  CD  LYS A 170     -33.188  -6.914  29.922  1.00 93.94           C  
ATOM   1319  CE  LYS A 170     -32.781  -8.172  30.703  1.00 93.94           C  
ATOM   1320  NZ  LYS A 170     -33.938  -9.133  30.797  1.00 93.94           N  
ATOM   1321  N   LYS A 171     -31.125  -2.328  31.016  1.00 92.88           N  
ATOM   1322  CA  LYS A 171     -30.922  -2.018  32.438  1.00 92.88           C  
ATOM   1323  C   LYS A 171     -32.156  -2.361  33.250  1.00 92.88           C  
ATOM   1324  CB  LYS A 171     -30.562  -0.542  32.594  1.00 92.88           C  
ATOM   1325  O   LYS A 171     -33.219  -1.771  33.062  1.00 92.88           O  
ATOM   1326  CG  LYS A 171     -30.078  -0.186  34.000  1.00 92.88           C  
ATOM   1327  CD  LYS A 171     -29.641   1.271  34.094  1.00 92.88           C  
ATOM   1328  CE  LYS A 171     -29.109   1.610  35.469  1.00 92.88           C  
ATOM   1329  NZ  LYS A 171     -28.609   3.020  35.531  1.00 92.88           N  
ATOM   1330  N   GLY A 172     -32.062  -3.350  34.125  1.00 90.69           N  
ATOM   1331  CA  GLY A 172     -33.250  -3.863  34.781  1.00 90.69           C  
ATOM   1332  C   GLY A 172     -34.219  -4.562  33.844  1.00 90.69           C  
ATOM   1333  O   GLY A 172     -33.812  -5.449  33.094  1.00 90.69           O  
ATOM   1334  N   LYS A 173     -35.406  -4.156  33.750  1.00 90.62           N  
ATOM   1335  CA  LYS A 173     -36.406  -4.785  32.875  1.00 90.62           C  
ATOM   1336  C   LYS A 173     -36.844  -3.840  31.766  1.00 90.62           C  
ATOM   1337  CB  LYS A 173     -37.625  -5.234  33.688  1.00 90.62           C  
ATOM   1338  O   LYS A 173     -37.906  -4.020  31.172  1.00 90.62           O  
ATOM   1339  CG  LYS A 173     -37.312  -6.359  34.688  1.00 90.62           C  
ATOM   1340  CD  LYS A 173     -38.594  -6.875  35.344  1.00 90.62           C  
ATOM   1341  CE  LYS A 173     -38.312  -8.023  36.281  1.00 90.62           C  
ATOM   1342  NZ  LYS A 173     -39.562  -8.531  36.938  1.00 90.62           N  
ATOM   1343  N   SER A 174     -36.031  -2.781  31.594  1.00 92.75           N  
ATOM   1344  CA  SER A 174     -36.438  -1.790  30.594  1.00 92.75           C  
ATOM   1345  C   SER A 174     -35.312  -1.499  29.609  1.00 92.75           C  
ATOM   1346  CB  SER A 174     -36.875  -0.494  31.281  1.00 92.75           C  
ATOM   1347  O   SER A 174     -34.125  -1.573  29.953  1.00 92.75           O  
ATOM   1348  OG  SER A 174     -35.750   0.126  31.922  1.00 92.75           O  
ATOM   1349  N   TYR A 175     -35.688  -1.188  28.344  1.00 93.50           N  
ATOM   1350  CA  TYR A 175     -34.812  -0.697  27.266  1.00 93.50           C  
ATOM   1351  C   TYR A 175     -35.500   0.433  26.500  1.00 93.50           C  
ATOM   1352  CB  TYR A 175     -34.438  -1.833  26.312  1.00 93.50           C  
ATOM   1353  O   TYR A 175     -36.188   0.191  25.516  1.00 93.50           O  
ATOM   1354  CG  TYR A 175     -33.312  -1.502  25.391  1.00 93.50           C  
ATOM   1355  CD1 TYR A 175     -33.500  -0.723  24.250  1.00 93.50           C  
ATOM   1356  CD2 TYR A 175     -32.000  -1.969  25.656  1.00 93.50           C  
ATOM   1357  CE1 TYR A 175     -32.438  -0.418  23.406  1.00 93.50           C  
ATOM   1358  CE2 TYR A 175     -30.953  -1.670  24.812  1.00 93.50           C  
ATOM   1359  OH  TYR A 175     -30.125  -0.595  22.844  1.00 93.50           O  
ATOM   1360  CZ  TYR A 175     -31.172  -0.894  23.688  1.00 93.50           C  
ATOM   1361  N   PRO A 176     -35.406   1.604  27.047  1.00 94.56           N  
ATOM   1362  CA  PRO A 176     -36.062   2.725  26.375  1.00 94.56           C  
ATOM   1363  C   PRO A 176     -35.469   3.037  25.016  1.00 94.56           C  
ATOM   1364  CB  PRO A 176     -35.875   3.891  27.344  1.00 94.56           C  
ATOM   1365  O   PRO A 176     -34.281   2.725  24.766  1.00 94.56           O  
ATOM   1366  CG  PRO A 176     -34.656   3.512  28.141  1.00 94.56           C  
ATOM   1367  CD  PRO A 176     -34.594   2.014  28.234  1.00 94.56           C  
ATOM   1368  N   LYS A 177     -36.312   3.623  24.188  1.00 94.75           N  
ATOM   1369  CA  LYS A 177     -35.875   4.016  22.859  1.00 94.75           C  
ATOM   1370  C   LYS A 177     -34.688   4.984  22.922  1.00 94.75           C  
ATOM   1371  CB  LYS A 177     -37.031   4.645  22.078  1.00 94.75           C  
ATOM   1372  O   LYS A 177     -34.688   5.898  23.750  1.00 94.75           O  
ATOM   1373  CG  LYS A 177     -36.656   5.008  20.641  1.00 94.75           C  
ATOM   1374  CD  LYS A 177     -37.844   5.645  19.922  1.00 94.75           C  
ATOM   1375  CE  LYS A 177     -37.469   6.078  18.500  1.00 94.75           C  
ATOM   1376  NZ  LYS A 177     -38.625   6.691  17.797  1.00 94.75           N  
ATOM   1377  N   ILE A 178     -33.688   4.707  22.094  1.00 93.94           N  
ATOM   1378  CA  ILE A 178     -32.469   5.527  22.016  1.00 93.94           C  
ATOM   1379  C   ILE A 178     -32.625   6.578  20.906  1.00 93.94           C  
ATOM   1380  CB  ILE A 178     -31.219   4.664  21.734  1.00 93.94           C  
ATOM   1381  O   ILE A 178     -33.094   6.266  19.812  1.00 93.94           O  
ATOM   1382  CG1 ILE A 178     -30.969   3.703  22.906  1.00 93.94           C  
ATOM   1383  CG2 ILE A 178     -30.000   5.551  21.484  1.00 93.94           C  
ATOM   1384  CD1 ILE A 178     -29.938   2.635  22.625  1.00 93.94           C  
ATOM   1385  N   ASN A 179     -32.312   7.781  21.266  1.00 94.19           N  
ATOM   1386  CA  ASN A 179     -32.250   8.891  20.328  1.00 94.19           C  
ATOM   1387  C   ASN A 179     -31.078   9.812  20.625  1.00 94.19           C  
ATOM   1388  CB  ASN A 179     -33.562   9.680  20.344  1.00 94.19           C  
ATOM   1389  O   ASN A 179     -31.172  10.680  21.500  1.00 94.19           O  
ATOM   1390  CG  ASN A 179     -33.688  10.664  19.188  1.00 94.19           C  
ATOM   1391  ND2 ASN A 179     -34.781  11.383  19.125  1.00 94.19           N  
ATOM   1392  OD1 ASN A 179     -32.781  10.766  18.375  1.00 94.19           O  
ATOM   1393  N   GLN A 180     -30.016   9.547  19.875  1.00 93.94           N  
ATOM   1394  CA  GLN A 180     -28.781  10.305  20.094  1.00 93.94           C  
ATOM   1395  C   GLN A 180     -28.281  10.914  18.781  1.00 93.94           C  
ATOM   1396  CB  GLN A 180     -27.703   9.406  20.703  1.00 93.94           C  
ATOM   1397  O   GLN A 180     -28.344  10.281  17.734  1.00 93.94           O  
ATOM   1398  CG  GLN A 180     -28.000   8.977  22.141  1.00 93.94           C  
ATOM   1399  CD  GLN A 180     -28.016  10.141  23.109  1.00 93.94           C  
ATOM   1400  NE2 GLN A 180     -27.750   9.859  24.375  1.00 93.94           N  
ATOM   1401  OE1 GLN A 180     -28.266  11.289  22.719  1.00 93.94           O  
ATOM   1402  N   THR A 181     -27.812  12.148  18.969  1.00 94.88           N  
ATOM   1403  CA  THR A 181     -27.312  12.828  17.781  1.00 94.88           C  
ATOM   1404  C   THR A 181     -25.969  13.492  18.078  1.00 94.88           C  
ATOM   1405  CB  THR A 181     -28.312  13.891  17.281  1.00 94.88           C  
ATOM   1406  O   THR A 181     -25.750  14.023  19.172  1.00 94.88           O  
ATOM   1407  CG2 THR A 181     -27.781  14.594  16.031  1.00 94.88           C  
ATOM   1408  OG1 THR A 181     -29.547  13.250  16.969  1.00 94.88           O  
ATOM   1409  N   TYR A 182     -25.125  13.406  17.109  1.00 95.06           N  
ATOM   1410  CA  TYR A 182     -23.844  14.086  17.172  1.00 95.06           C  
ATOM   1411  C   TYR A 182     -23.672  15.047  16.000  1.00 95.06           C  
ATOM   1412  CB  TYR A 182     -22.688  13.070  17.188  1.00 95.06           C  
ATOM   1413  O   TYR A 182     -23.891  14.672  14.844  1.00 95.06           O  
ATOM   1414  CG  TYR A 182     -21.328  13.695  17.062  1.00 95.06           C  
ATOM   1415  CD1 TYR A 182     -20.656  13.703  15.844  1.00 95.06           C  
ATOM   1416  CD2 TYR A 182     -20.703  14.273  18.156  1.00 95.06           C  
ATOM   1417  CE1 TYR A 182     -19.391  14.273  15.727  1.00 95.06           C  
ATOM   1418  CE2 TYR A 182     -19.438  14.852  18.062  1.00 95.06           C  
ATOM   1419  OH  TYR A 182     -17.547  15.414  16.719  1.00 95.06           O  
ATOM   1420  CZ  TYR A 182     -18.797  14.844  16.844  1.00 95.06           C  
ATOM   1421  N   THR A 183     -23.250  16.297  16.375  1.00 95.62           N  
ATOM   1422  CA  THR A 183     -22.938  17.297  15.352  1.00 95.62           C  
ATOM   1423  C   THR A 183     -21.438  17.484  15.211  1.00 95.62           C  
ATOM   1424  CB  THR A 183     -23.594  18.641  15.688  1.00 95.62           C  
ATOM   1425  O   THR A 183     -20.734  17.750  16.188  1.00 95.62           O  
ATOM   1426  CG2 THR A 183     -23.344  19.672  14.586  1.00 95.62           C  
ATOM   1427  OG1 THR A 183     -25.016  18.469  15.836  1.00 95.62           O  
ATOM   1428  N   ASN A 184     -20.969  17.234  13.914  1.00 95.25           N  
ATOM   1429  CA  ASN A 184     -19.547  17.359  13.641  1.00 95.25           C  
ATOM   1430  C   ASN A 184     -19.094  18.812  13.641  1.00 95.25           C  
ATOM   1431  CB  ASN A 184     -19.203  16.703  12.305  1.00 95.25           C  
ATOM   1432  O   ASN A 184     -19.312  19.531  12.664  1.00 95.25           O  
ATOM   1433  CG  ASN A 184     -17.719  16.766  11.984  1.00 95.25           C  
ATOM   1434  ND2 ASN A 184     -17.344  16.281  10.805  1.00 95.25           N  
ATOM   1435  OD1 ASN A 184     -16.922  17.250  12.789  1.00 95.25           O  
ATOM   1436  N   ASP A 185     -18.359  19.219  14.719  1.00 93.81           N  
ATOM   1437  CA  ASP A 185     -17.891  20.594  14.883  1.00 93.81           C  
ATOM   1438  C   ASP A 185     -16.375  20.672  14.844  1.00 93.81           C  
ATOM   1439  CB  ASP A 185     -18.422  21.188  16.188  1.00 93.81           C  
ATOM   1440  O   ASP A 185     -15.789  21.656  15.297  1.00 93.81           O  
ATOM   1441  CG  ASP A 185     -18.000  20.391  17.406  1.00 93.81           C  
ATOM   1442  OD1 ASP A 185     -17.438  19.281  17.250  1.00 93.81           O  
ATOM   1443  OD2 ASP A 185     -18.219  20.875  18.547  1.00 93.81           O  
ATOM   1444  N   LYS A 186     -15.703  19.703  14.273  1.00 91.38           N  
ATOM   1445  CA  LYS A 186     -14.258  19.547  14.336  1.00 91.38           C  
ATOM   1446  C   LYS A 186     -13.586  20.156  13.109  1.00 91.38           C  
ATOM   1447  CB  LYS A 186     -13.875  18.078  14.453  1.00 91.38           C  
ATOM   1448  O   LYS A 186     -12.359  20.281  13.055  1.00 91.38           O  
ATOM   1449  CG  LYS A 186     -14.352  17.406  15.742  1.00 91.38           C  
ATOM   1450  CD  LYS A 186     -13.641  17.984  16.969  1.00 91.38           C  
ATOM   1451  CE  LYS A 186     -14.039  17.250  18.234  1.00 91.38           C  
ATOM   1452  NZ  LYS A 186     -13.391  17.828  19.438  1.00 91.38           N  
ATOM   1453  N   GLY A 187     -14.430  20.719  12.125  1.00 90.06           N  
ATOM   1454  CA  GLY A 187     -13.883  21.375  10.938  1.00 90.06           C  
ATOM   1455  C   GLY A 187     -13.258  20.391   9.961  1.00 90.06           C  
ATOM   1456  O   GLY A 187     -12.688  20.812   8.945  1.00 90.06           O  
ATOM   1457  N   LYS A 188     -13.242  19.078  10.250  1.00 91.56           N  
ATOM   1458  CA  LYS A 188     -12.766  17.984   9.414  1.00 91.56           C  
ATOM   1459  C   LYS A 188     -13.758  16.828   9.398  1.00 91.56           C  
ATOM   1460  CB  LYS A 188     -11.398  17.500   9.906  1.00 91.56           C  
ATOM   1461  O   LYS A 188     -14.680  16.781  10.219  1.00 91.56           O  
ATOM   1462  CG  LYS A 188     -10.336  18.578   9.953  1.00 91.56           C  
ATOM   1463  CD  LYS A 188      -9.031  18.062  10.539  1.00 91.56           C  
ATOM   1464  CE  LYS A 188      -7.984  19.156  10.641  1.00 91.56           C  
ATOM   1465  NZ  LYS A 188      -6.719  18.672  11.266  1.00 91.56           N  
ATOM   1466  N   GLU A 189     -13.523  15.859   8.391  1.00 92.19           N  
ATOM   1467  CA  GLU A 189     -14.383  14.680   8.336  1.00 92.19           C  
ATOM   1468  C   GLU A 189     -14.172  13.781   9.547  1.00 92.19           C  
ATOM   1469  CB  GLU A 189     -14.133  13.898   7.043  1.00 92.19           C  
ATOM   1470  O   GLU A 189     -13.039  13.594   9.992  1.00 92.19           O  
ATOM   1471  CG  GLU A 189     -14.586  14.625   5.785  1.00 92.19           C  
ATOM   1472  CD  GLU A 189     -14.336  13.828   4.512  1.00 92.19           C  
ATOM   1473  OE1 GLU A 189     -15.273  13.688   3.689  1.00 92.19           O  
ATOM   1474  OE2 GLU A 189     -13.203  13.328   4.336  1.00 92.19           O  
ATOM   1475  N   VAL A 190     -15.234  13.281  10.109  1.00 94.81           N  
ATOM   1476  CA  VAL A 190     -15.180  12.414  11.289  1.00 94.81           C  
ATOM   1477  C   VAL A 190     -15.672  11.016  10.930  1.00 94.81           C  
ATOM   1478  CB  VAL A 190     -16.016  12.992  12.453  1.00 94.81           C  
ATOM   1479  O   VAL A 190     -16.750  10.859  10.352  1.00 94.81           O  
ATOM   1480  CG1 VAL A 190     -16.109  11.992  13.602  1.00 94.81           C  
ATOM   1481  CG2 VAL A 190     -15.414  14.312  12.938  1.00 94.81           C  
ATOM   1482  N   LEU A 191     -14.805  10.039  11.203  1.00 95.38           N  
ATOM   1483  CA  LEU A 191     -15.172   8.641  11.000  1.00 95.38           C  
ATOM   1484  C   LEU A 191     -15.883   8.086  12.227  1.00 95.38           C  
ATOM   1485  CB  LEU A 191     -13.930   7.805  10.688  1.00 95.38           C  
ATOM   1486  O   LEU A 191     -15.320   8.078  13.328  1.00 95.38           O  
ATOM   1487  CG  LEU A 191     -14.148   6.297  10.555  1.00 95.38           C  
ATOM   1488  CD1 LEU A 191     -15.016   5.988   9.336  1.00 95.38           C  
ATOM   1489  CD2 LEU A 191     -12.805   5.570  10.461  1.00 95.38           C  
ATOM   1490  N   VAL A 192     -17.109   7.590  12.062  1.00 95.81           N  
ATOM   1491  CA  VAL A 192     -17.906   7.031  13.141  1.00 95.81           C  
ATOM   1492  C   VAL A 192     -18.203   5.562  12.859  1.00 95.81           C  
ATOM   1493  CB  VAL A 192     -19.219   7.816  13.344  1.00 95.81           C  
ATOM   1494  O   VAL A 192     -18.766   5.227  11.805  1.00 95.81           O  
ATOM   1495  CG1 VAL A 192     -20.031   7.227  14.500  1.00 95.81           C  
ATOM   1496  CG2 VAL A 192     -18.922   9.289  13.594  1.00 95.81           C  
ATOM   1497  N   LEU A 193     -17.797   4.723  13.836  1.00 96.50           N  
ATOM   1498  CA  LEU A 193     -18.047   3.291  13.703  1.00 96.50           C  
ATOM   1499  C   LEU A 193     -19.250   2.869  14.555  1.00 96.50           C  
ATOM   1500  CB  LEU A 193     -16.812   2.490  14.109  1.00 96.50           C  
ATOM   1501  O   LEU A 193     -19.406   3.340  15.680  1.00 96.50           O  
ATOM   1502  CG  LEU A 193     -15.531   2.775  13.320  1.00 96.50           C  
ATOM   1503  CD1 LEU A 193     -14.320   2.223  14.062  1.00 96.50           C  
ATOM   1504  CD2 LEU A 193     -15.625   2.184  11.922  1.00 96.50           C  
ATOM   1505  N   TRP A 194     -20.047   1.923  14.062  1.00 96.56           N  
ATOM   1506  CA  TRP A 194     -21.188   1.404  14.805  1.00 96.56           C  
ATOM   1507  C   TRP A 194     -21.578   0.015  14.305  1.00 96.56           C  
ATOM   1508  CB  TRP A 194     -22.391   2.354  14.680  1.00 96.56           C  
ATOM   1509  O   TRP A 194     -21.016  -0.473  13.312  1.00 96.56           O  
ATOM   1510  CG  TRP A 194     -22.797   2.637  13.266  1.00 96.56           C  
ATOM   1511  CD1 TRP A 194     -22.250   3.555  12.414  1.00 96.56           C  
ATOM   1512  CD2 TRP A 194     -23.844   2.000  12.539  1.00 96.56           C  
ATOM   1513  CE2 TRP A 194     -23.875   2.582  11.250  1.00 96.56           C  
ATOM   1514  CE3 TRP A 194     -24.766   0.992  12.844  1.00 96.56           C  
ATOM   1515  NE1 TRP A 194     -22.891   3.527  11.203  1.00 96.56           N  
ATOM   1516  CH2 TRP A 194     -25.688   1.198  10.602  1.00 96.56           C  
ATOM   1517  CZ2 TRP A 194     -24.797   2.186  10.273  1.00 96.56           C  
ATOM   1518  CZ3 TRP A 194     -25.688   0.601  11.875  1.00 96.56           C  
ATOM   1519  N   GLY A 195     -22.547  -0.603  15.000  1.00 96.75           N  
ATOM   1520  CA  GLY A 195     -22.875  -1.960  14.602  1.00 96.75           C  
ATOM   1521  C   GLY A 195     -24.281  -2.367  14.977  1.00 96.75           C  
ATOM   1522  O   GLY A 195     -24.969  -1.645  15.703  1.00 96.75           O  
ATOM   1523  N   ILE A 196     -24.641  -3.562  14.500  1.00 97.25           N  
ATOM   1524  CA  ILE A 196     -25.953  -4.145  14.797  1.00 97.25           C  
ATOM   1525  C   ILE A 196     -25.781  -5.574  15.297  1.00 97.25           C  
ATOM   1526  CB  ILE A 196     -26.875  -4.125  13.555  1.00 97.25           C  
ATOM   1527  O   ILE A 196     -25.141  -6.402  14.633  1.00 97.25           O  
ATOM   1528  CG1 ILE A 196     -27.031  -2.691  13.039  1.00 97.25           C  
ATOM   1529  CG2 ILE A 196     -28.234  -4.750  13.883  1.00 97.25           C  
ATOM   1530  CD1 ILE A 196     -27.797  -2.592  11.719  1.00 97.25           C  
ATOM   1531  N   HIS A 197     -26.312  -5.781  16.453  1.00 96.88           N  
ATOM   1532  CA  HIS A 197     -26.250  -7.125  17.016  1.00 96.88           C  
ATOM   1533  C   HIS A 197     -27.406  -7.992  16.516  1.00 96.88           C  
ATOM   1534  CB  HIS A 197     -26.281  -7.062  18.547  1.00 96.88           C  
ATOM   1535  O   HIS A 197     -28.562  -7.582  16.562  1.00 96.88           O  
ATOM   1536  CG  HIS A 197     -26.172  -8.406  19.203  1.00 96.88           C  
ATOM   1537  CD2 HIS A 197     -25.266  -9.398  19.062  1.00 96.88           C  
ATOM   1538  ND1 HIS A 197     -27.094  -8.844  20.141  1.00 96.88           N  
ATOM   1539  CE1 HIS A 197     -26.750 -10.055  20.531  1.00 96.88           C  
ATOM   1540  NE2 HIS A 197     -25.656 -10.414  19.906  1.00 96.88           N  
ATOM   1541  N   HIS A 198     -27.047  -9.203  16.047  1.00 96.62           N  
ATOM   1542  CA  HIS A 198     -28.016 -10.188  15.562  1.00 96.62           C  
ATOM   1543  C   HIS A 198     -28.078 -11.398  16.484  1.00 96.62           C  
ATOM   1544  CB  HIS A 198     -27.672 -10.633  14.133  1.00 96.62           C  
ATOM   1545  O   HIS A 198     -27.234 -12.297  16.406  1.00 96.62           O  
ATOM   1546  CG  HIS A 198     -27.562  -9.500  13.164  1.00 96.62           C  
ATOM   1547  CD2 HIS A 198     -26.484  -8.867  12.648  1.00 96.62           C  
ATOM   1548  ND1 HIS A 198     -28.672  -8.883  12.617  1.00 96.62           N  
ATOM   1549  CE1 HIS A 198     -28.266  -7.918  11.805  1.00 96.62           C  
ATOM   1550  NE2 HIS A 198     -26.938  -7.895  11.805  1.00 96.62           N  
ATOM   1551  N   PRO A 199     -29.078 -11.414  17.344  1.00 95.62           N  
ATOM   1552  CA  PRO A 199     -29.172 -12.500  18.312  1.00 95.62           C  
ATOM   1553  C   PRO A 199     -29.547 -13.836  17.688  1.00 95.62           C  
ATOM   1554  CB  PRO A 199     -30.281 -12.023  19.266  1.00 95.62           C  
ATOM   1555  O   PRO A 199     -30.219 -13.867  16.656  1.00 95.62           O  
ATOM   1556  CG  PRO A 199     -30.328 -10.547  19.078  1.00 95.62           C  
ATOM   1557  CD  PRO A 199     -29.953 -10.234  17.656  1.00 95.62           C  
ATOM   1558  N   PRO A 200     -29.250 -14.930  18.359  1.00 95.44           N  
ATOM   1559  CA  PRO A 200     -29.469 -16.266  17.812  1.00 95.44           C  
ATOM   1560  C   PRO A 200     -30.922 -16.734  17.984  1.00 95.44           C  
ATOM   1561  CB  PRO A 200     -28.516 -17.156  18.625  1.00 95.44           C  
ATOM   1562  O   PRO A 200     -31.375 -17.594  17.234  1.00 95.44           O  
ATOM   1563  CG  PRO A 200     -28.344 -16.438  19.922  1.00 95.44           C  
ATOM   1564  CD  PRO A 200     -28.406 -14.953  19.672  1.00 95.44           C  
ATOM   1565  N   THR A 201     -31.641 -16.188  19.000  1.00 96.12           N  
ATOM   1566  CA  THR A 201     -33.031 -16.578  19.250  1.00 96.12           C  
ATOM   1567  C   THR A 201     -33.875 -15.367  19.672  1.00 96.12           C  
ATOM   1568  CB  THR A 201     -33.125 -17.672  20.344  1.00 96.12           C  
ATOM   1569  O   THR A 201     -33.312 -14.359  20.109  1.00 96.12           O  
ATOM   1570  CG2 THR A 201     -32.188 -18.844  20.031  1.00 96.12           C  
ATOM   1571  OG1 THR A 201     -32.750 -17.109  21.609  1.00 96.12           O  
ATOM   1572  N   ILE A 202     -35.125 -15.531  19.547  1.00 95.50           N  
ATOM   1573  CA  ILE A 202     -36.062 -14.477  19.953  1.00 95.50           C  
ATOM   1574  C   ILE A 202     -35.969 -14.273  21.469  1.00 95.50           C  
ATOM   1575  CB  ILE A 202     -37.500 -14.812  19.531  1.00 95.50           C  
ATOM   1576  O   ILE A 202     -36.156 -13.156  21.953  1.00 95.50           O  
ATOM   1577  CG1 ILE A 202     -38.406 -13.578  19.672  1.00 95.50           C  
ATOM   1578  CG2 ILE A 202     -38.062 -15.977  20.375  1.00 95.50           C  
ATOM   1579  CD1 ILE A 202     -38.156 -12.516  18.609  1.00 95.50           C  
ATOM   1580  N   THR A 203     -35.719 -15.336  22.219  1.00 95.69           N  
ATOM   1581  CA  THR A 203     -35.562 -15.258  23.656  1.00 95.69           C  
ATOM   1582  C   THR A 203     -34.344 -14.375  24.016  1.00 95.69           C  
ATOM   1583  CB  THR A 203     -35.375 -16.656  24.281  1.00 95.69           C  
ATOM   1584  O   THR A 203     -34.438 -13.547  24.922  1.00 95.69           O  
ATOM   1585  CG2 THR A 203     -35.219 -16.578  25.797  1.00 95.69           C  
ATOM   1586  OG1 THR A 203     -36.500 -17.469  23.969  1.00 95.69           O  
ATOM   1587  N   ASP A 204     -33.219 -14.594  23.391  1.00 94.19           N  
ATOM   1588  CA  ASP A 204     -32.031 -13.781  23.594  1.00 94.19           C  
ATOM   1589  C   ASP A 204     -32.281 -12.312  23.250  1.00 94.19           C  
ATOM   1590  CB  ASP A 204     -30.859 -14.312  22.750  1.00 94.19           C  
ATOM   1591  O   ASP A 204     -31.828 -11.414  23.953  1.00 94.19           O  
ATOM   1592  CG  ASP A 204     -30.312 -15.625  23.281  1.00 94.19           C  
ATOM   1593  OD1 ASP A 204     -30.406 -15.883  24.500  1.00 94.19           O  
ATOM   1594  OD2 ASP A 204     -29.766 -16.406  22.469  1.00 94.19           O  
ATOM   1595  N   GLN A 205     -33.031 -12.070  22.219  1.00 95.31           N  
ATOM   1596  CA  GLN A 205     -33.406 -10.727  21.797  1.00 95.31           C  
ATOM   1597  C   GLN A 205     -34.219 -10.016  22.875  1.00 95.31           C  
ATOM   1598  CB  GLN A 205     -34.219 -10.789  20.500  1.00 95.31           C  
ATOM   1599  O   GLN A 205     -33.906  -8.875  23.234  1.00 95.31           O  
ATOM   1600  CG  GLN A 205     -34.812  -9.445  20.062  1.00 95.31           C  
ATOM   1601  CD  GLN A 205     -33.781  -8.531  19.453  1.00 95.31           C  
ATOM   1602  NE2 GLN A 205     -34.062  -7.227  19.484  1.00 95.31           N  
ATOM   1603  OE1 GLN A 205     -32.750  -8.984  18.953  1.00 95.31           O  
ATOM   1604  N   GLU A 206     -35.219 -10.656  23.375  1.00 95.31           N  
ATOM   1605  CA  GLU A 206     -36.094 -10.086  24.406  1.00 95.31           C  
ATOM   1606  C   GLU A 206     -35.344  -9.914  25.719  1.00 95.31           C  
ATOM   1607  CB  GLU A 206     -37.344 -10.969  24.594  1.00 95.31           C  
ATOM   1608  O   GLU A 206     -35.594  -8.945  26.453  1.00 95.31           O  
ATOM   1609  CG  GLU A 206     -38.344 -10.898  23.453  1.00 95.31           C  
ATOM   1610  CD  GLU A 206     -39.531 -11.797  23.656  1.00 95.31           C  
ATOM   1611  OE1 GLU A 206     -40.562 -11.594  22.969  1.00 95.31           O  
ATOM   1612  OE2 GLU A 206     -39.469 -12.711  24.516  1.00 95.31           O  
ATOM   1613  N   SER A 207     -34.469 -10.828  25.984  1.00 94.12           N  
ATOM   1614  CA  SER A 207     -33.719 -10.773  27.219  1.00 94.12           C  
ATOM   1615  C   SER A 207     -32.719  -9.609  27.219  1.00 94.12           C  
ATOM   1616  CB  SER A 207     -32.969 -12.086  27.438  1.00 94.12           C  
ATOM   1617  O   SER A 207     -32.531  -8.953  28.250  1.00 94.12           O  
ATOM   1618  OG  SER A 207     -32.125 -12.008  28.594  1.00 94.12           O  
ATOM   1619  N   LEU A 208     -32.188  -9.367  26.109  1.00 94.19           N  
ATOM   1620  CA  LEU A 208     -31.156  -8.336  26.000  1.00 94.19           C  
ATOM   1621  C   LEU A 208     -31.766  -6.969  25.750  1.00 94.19           C  
ATOM   1622  CB  LEU A 208     -30.172  -8.680  24.875  1.00 94.19           C  
ATOM   1623  O   LEU A 208     -31.328  -5.969  26.312  1.00 94.19           O  
ATOM   1624  CG  LEU A 208     -29.219  -9.844  25.141  1.00 94.19           C  
ATOM   1625  CD1 LEU A 208     -28.500 -10.250  23.844  1.00 94.19           C  
ATOM   1626  CD2 LEU A 208     -28.203  -9.484  26.219  1.00 94.19           C  
ATOM   1627  N   TYR A 209     -32.906  -6.895  24.984  1.00 95.00           N  
ATOM   1628  CA  TYR A 209     -33.375  -5.598  24.500  1.00 95.00           C  
ATOM   1629  C   TYR A 209     -34.844  -5.367  24.891  1.00 95.00           C  
ATOM   1630  CB  TYR A 209     -33.219  -5.488  22.984  1.00 95.00           C  
ATOM   1631  O   TYR A 209     -35.375  -4.293  24.641  1.00 95.00           O  
ATOM   1632  CG  TYR A 209     -31.797  -5.738  22.516  1.00 95.00           C  
ATOM   1633  CD1 TYR A 209     -30.750  -4.895  22.891  1.00 95.00           C  
ATOM   1634  CD2 TYR A 209     -31.500  -6.812  21.688  1.00 95.00           C  
ATOM   1635  CE1 TYR A 209     -29.453  -5.121  22.453  1.00 95.00           C  
ATOM   1636  CE2 TYR A 209     -30.203  -7.047  21.234  1.00 95.00           C  
ATOM   1637  OH  TYR A 209     -27.891  -6.426  21.203  1.00 95.00           O  
ATOM   1638  CZ  TYR A 209     -29.188  -6.195  21.641  1.00 95.00           C  
ATOM   1639  N   GLN A 210     -35.594  -6.387  25.469  1.00 94.56           N  
ATOM   1640  CA  GLN A 210     -36.969  -6.320  25.953  1.00 94.56           C  
ATOM   1641  C   GLN A 210     -37.938  -6.008  24.812  1.00 94.56           C  
ATOM   1642  CB  GLN A 210     -37.094  -5.273  27.062  1.00 94.56           C  
ATOM   1643  O   GLN A 210     -39.000  -5.453  25.047  1.00 94.56           O  
ATOM   1644  CG  GLN A 210     -36.250  -5.578  28.297  1.00 94.56           C  
ATOM   1645  CD  GLN A 210     -36.656  -6.883  28.969  1.00 94.56           C  
ATOM   1646  NE2 GLN A 210     -35.656  -7.711  29.297  1.00 94.56           N  
ATOM   1647  OE1 GLN A 210     -37.844  -7.141  29.203  1.00 94.56           O  
ATOM   1648  N   ASN A 211     -37.375  -6.105  23.594  1.00 92.88           N  
ATOM   1649  CA  ASN A 211     -38.156  -5.855  22.391  1.00 92.88           C  
ATOM   1650  C   ASN A 211     -37.969  -6.949  21.344  1.00 92.88           C  
ATOM   1651  CB  ASN A 211     -37.812  -4.484  21.797  1.00 92.88           C  
ATOM   1652  O   ASN A 211     -36.844  -7.109  20.812  1.00 92.88           O  
ATOM   1653  CG  ASN A 211     -38.812  -4.035  20.734  1.00 92.88           C  
ATOM   1654  ND2 ASN A 211     -38.844  -2.732  20.484  1.00 92.88           N  
ATOM   1655  OD1 ASN A 211     -39.531  -4.852  20.156  1.00 92.88           O  
ATOM   1656  N   ALA A 212     -39.062  -7.684  20.984  1.00 91.19           N  
ATOM   1657  CA  ALA A 212     -39.000  -8.797  20.047  1.00 91.19           C  
ATOM   1658  C   ALA A 212     -38.844  -8.297  18.609  1.00 91.19           C  
ATOM   1659  CB  ALA A 212     -40.219  -9.688  20.188  1.00 91.19           C  
ATOM   1660  O   ALA A 212     -38.250  -8.961  17.781  1.00 91.19           O  
ATOM   1661  N   ASP A 213     -39.406  -7.062  18.359  1.00 92.06           N  
ATOM   1662  CA  ASP A 213     -39.344  -6.453  17.031  1.00 92.06           C  
ATOM   1663  C   ASP A 213     -38.562  -5.141  17.062  1.00 92.06           C  
ATOM   1664  CB  ASP A 213     -40.750  -6.215  16.500  1.00 92.06           C  
ATOM   1665  O   ASP A 213     -39.156  -4.062  16.906  1.00 92.06           O  
ATOM   1666  CG  ASP A 213     -40.812  -5.926  15.008  1.00 92.06           C  
ATOM   1667  OD1 ASP A 213     -39.781  -6.141  14.320  1.00 92.06           O  
ATOM   1668  OD2 ASP A 213     -41.844  -5.480  14.516  1.00 92.06           O  
ATOM   1669  N   ALA A 214     -37.250  -5.180  17.219  1.00 95.06           N  
ATOM   1670  CA  ALA A 214     -36.406  -4.008  17.391  1.00 95.06           C  
ATOM   1671  C   ALA A 214     -35.875  -3.512  16.047  1.00 95.06           C  
ATOM   1672  CB  ALA A 214     -35.250  -4.324  18.344  1.00 95.06           C  
ATOM   1673  O   ALA A 214     -35.812  -4.270  15.078  1.00 95.06           O  
ATOM   1674  N   TYR A 215     -35.531  -2.252  16.062  1.00 96.62           N  
ATOM   1675  CA  TYR A 215     -34.906  -1.671  14.867  1.00 96.62           C  
ATOM   1676  C   TYR A 215     -33.812  -0.675  15.250  1.00 96.62           C  
ATOM   1677  CB  TYR A 215     -35.969  -0.983  13.992  1.00 96.62           C  
ATOM   1678  O   TYR A 215     -33.781  -0.177  16.375  1.00 96.62           O  
ATOM   1679  CG  TYR A 215     -36.500   0.299  14.586  1.00 96.62           C  
ATOM   1680  CD1 TYR A 215     -37.625   0.299  15.391  1.00 96.62           C  
ATOM   1681  CD2 TYR A 215     -35.875   1.514  14.344  1.00 96.62           C  
ATOM   1682  CE1 TYR A 215     -38.125   1.479  15.930  1.00 96.62           C  
ATOM   1683  CE2 TYR A 215     -36.344   2.699  14.883  1.00 96.62           C  
ATOM   1684  OH  TYR A 215     -37.969   3.842  16.219  1.00 96.62           O  
ATOM   1685  CZ  TYR A 215     -37.469   2.672  15.672  1.00 96.62           C  
ATOM   1686  N   VAL A 216     -32.938  -0.441  14.242  1.00 97.31           N  
ATOM   1687  CA  VAL A 216     -31.906   0.584  14.383  1.00 97.31           C  
ATOM   1688  C   VAL A 216     -31.953   1.524  13.180  1.00 97.31           C  
ATOM   1689  CB  VAL A 216     -30.500  -0.039  14.523  1.00 97.31           C  
ATOM   1690  O   VAL A 216     -31.906   1.075  12.031  1.00 97.31           O  
ATOM   1691  CG1 VAL A 216     -29.438   1.050  14.641  1.00 97.31           C  
ATOM   1692  CG2 VAL A 216     -30.453  -0.968  15.734  1.00 97.31           C  
ATOM   1693  N   PHE A 217     -32.094   2.781  13.555  1.00 97.25           N  
ATOM   1694  CA  PHE A 217     -32.062   3.803  12.508  1.00 97.25           C  
ATOM   1695  C   PHE A 217     -30.828   4.672  12.633  1.00 97.25           C  
ATOM   1696  CB  PHE A 217     -33.312   4.676  12.586  1.00 97.25           C  
ATOM   1697  O   PHE A 217     -30.500   5.145  13.719  1.00 97.25           O  
ATOM   1698  CG  PHE A 217     -33.312   5.859  11.656  1.00 97.25           C  
ATOM   1699  CD1 PHE A 217     -32.844   7.098  12.102  1.00 97.25           C  
ATOM   1700  CD2 PHE A 217     -33.719   5.734  10.336  1.00 97.25           C  
ATOM   1701  CE1 PHE A 217     -32.812   8.195  11.242  1.00 97.25           C  
ATOM   1702  CE2 PHE A 217     -33.688   6.824   9.469  1.00 97.25           C  
ATOM   1703  CZ  PHE A 217     -33.250   8.055   9.930  1.00 97.25           C  
ATOM   1704  N   VAL A 218     -30.109   4.852  11.477  1.00 96.19           N  
ATOM   1705  CA  VAL A 218     -28.969   5.742  11.398  1.00 96.19           C  
ATOM   1706  C   VAL A 218     -29.156   6.738  10.258  1.00 96.19           C  
ATOM   1707  CB  VAL A 218     -27.656   4.953  11.203  1.00 96.19           C  
ATOM   1708  O   VAL A 218     -29.500   6.348   9.141  1.00 96.19           O  
ATOM   1709  CG1 VAL A 218     -26.453   5.898  11.227  1.00 96.19           C  
ATOM   1710  CG2 VAL A 218     -27.500   3.883  12.289  1.00 96.19           C  
ATOM   1711  N   GLY A 219     -28.953   7.988  10.586  1.00 93.81           N  
ATOM   1712  CA  GLY A 219     -29.172   8.961   9.523  1.00 93.81           C  
ATOM   1713  C   GLY A 219     -28.234  10.141   9.586  1.00 93.81           C  
ATOM   1714  O   GLY A 219     -27.875  10.609  10.672  1.00 93.81           O  
ATOM   1715  N   THR A 220     -27.750  10.500   8.359  1.00 93.56           N  
ATOM   1716  CA  THR A 220     -27.062  11.750   8.109  1.00 93.56           C  
ATOM   1717  C   THR A 220     -27.766  12.562   7.027  1.00 93.56           C  
ATOM   1718  CB  THR A 220     -25.594  11.508   7.699  1.00 93.56           C  
ATOM   1719  O   THR A 220     -28.812  12.148   6.520  1.00 93.56           O  
ATOM   1720  CG2 THR A 220     -24.906  10.523   8.648  1.00 93.56           C  
ATOM   1721  OG1 THR A 220     -25.562  10.969   6.371  1.00 93.56           O  
ATOM   1722  N   SER A 221     -27.281  13.680   6.695  1.00 89.81           N  
ATOM   1723  CA  SER A 221     -27.875  14.484   5.625  1.00 89.81           C  
ATOM   1724  C   SER A 221     -27.891  13.727   4.305  1.00 89.81           C  
ATOM   1725  CB  SER A 221     -27.109  15.797   5.457  1.00 89.81           C  
ATOM   1726  O   SER A 221     -28.797  13.906   3.486  1.00 89.81           O  
ATOM   1727  OG  SER A 221     -25.750  15.547   5.172  1.00 89.81           O  
ATOM   1728  N   ARG A 222     -27.016  12.781   4.121  1.00 86.06           N  
ATOM   1729  CA  ARG A 222     -26.828  12.094   2.842  1.00 86.06           C  
ATOM   1730  C   ARG A 222     -27.172  10.617   2.957  1.00 86.06           C  
ATOM   1731  CB  ARG A 222     -25.391  12.266   2.346  1.00 86.06           C  
ATOM   1732  O   ARG A 222     -27.281   9.922   1.946  1.00 86.06           O  
ATOM   1733  CG  ARG A 222     -25.031  13.703   1.990  1.00 86.06           C  
ATOM   1734  CD  ARG A 222     -23.625  13.797   1.414  1.00 86.06           C  
ATOM   1735  NE  ARG A 222     -23.266  15.180   1.110  1.00 86.06           N  
ATOM   1736  NH1 ARG A 222     -21.188  14.664   0.222  1.00 86.06           N  
ATOM   1737  NH2 ARG A 222     -21.891  16.844   0.319  1.00 86.06           N  
ATOM   1738  CZ  ARG A 222     -22.109  15.562   0.551  1.00 86.06           C  
ATOM   1739  N   TYR A 223     -27.344  10.164   4.152  1.00 87.12           N  
ATOM   1740  CA  TYR A 223     -27.547   8.734   4.383  1.00 87.12           C  
ATOM   1741  C   TYR A 223     -28.609   8.500   5.445  1.00 87.12           C  
ATOM   1742  CB  TYR A 223     -26.234   8.062   4.805  1.00 87.12           C  
ATOM   1743  O   TYR A 223     -28.594   9.141   6.504  1.00 87.12           O  
ATOM   1744  CG  TYR A 223     -26.375   6.590   5.105  1.00 87.12           C  
ATOM   1745  CD1 TYR A 223     -26.531   6.141   6.418  1.00 87.12           C  
ATOM   1746  CD2 TYR A 223     -26.375   5.648   4.086  1.00 87.12           C  
ATOM   1747  CE1 TYR A 223     -26.656   4.785   6.699  1.00 87.12           C  
ATOM   1748  CE2 TYR A 223     -26.500   4.289   4.355  1.00 87.12           C  
ATOM   1749  OH  TYR A 223     -26.766   2.525   5.941  1.00 87.12           O  
ATOM   1750  CZ  TYR A 223     -26.641   3.869   5.664  1.00 87.12           C  
ATOM   1751  N   SER A 224     -29.594   7.750   5.098  1.00 92.38           N  
ATOM   1752  CA  SER A 224     -30.625   7.363   6.047  1.00 92.38           C  
ATOM   1753  C   SER A 224     -31.078   5.922   5.812  1.00 92.38           C  
ATOM   1754  CB  SER A 224     -31.828   8.305   5.941  1.00 92.38           C  
ATOM   1755  O   SER A 224     -31.562   5.586   4.730  1.00 92.38           O  
ATOM   1756  OG  SER A 224     -32.812   7.965   6.902  1.00 92.38           O  
ATOM   1757  N   LYS A 225     -30.875   5.105   6.840  1.00 94.69           N  
ATOM   1758  CA  LYS A 225     -31.219   3.695   6.688  1.00 94.69           C  
ATOM   1759  C   LYS A 225     -31.766   3.119   7.988  1.00 94.69           C  
ATOM   1760  CB  LYS A 225     -30.016   2.887   6.219  1.00 94.69           C  
ATOM   1761  O   LYS A 225     -31.297   3.463   9.070  1.00 94.69           O  
ATOM   1762  CG  LYS A 225     -30.359   1.498   5.703  1.00 94.69           C  
ATOM   1763  CD  LYS A 225     -29.156   0.834   5.043  1.00 94.69           C  
ATOM   1764  CE  LYS A 225     -29.516  -0.537   4.484  1.00 94.69           C  
ATOM   1765  NZ  LYS A 225     -28.344  -1.180   3.809  1.00 94.69           N  
ATOM   1766  N   LYS A 226     -32.781   2.332   7.848  1.00 95.94           N  
ATOM   1767  CA  LYS A 226     -33.312   1.572   8.969  1.00 95.94           C  
ATOM   1768  C   LYS A 226     -32.938   0.099   8.875  1.00 95.94           C  
ATOM   1769  CB  LYS A 226     -34.844   1.710   9.008  1.00 95.94           C  
ATOM   1770  O   LYS A 226     -33.062  -0.521   7.820  1.00 95.94           O  
ATOM   1771  CG  LYS A 226     -35.500   1.141  10.266  1.00 95.94           C  
ATOM   1772  CD  LYS A 226     -37.000   1.397  10.289  1.00 95.94           C  
ATOM   1773  CE  LYS A 226     -37.625   0.824  11.547  1.00 95.94           C  
ATOM   1774  NZ  LYS A 226     -39.094   1.129  11.609  1.00 95.94           N  
ATOM   1775  N   PHE A 227     -32.500  -0.474   9.984  1.00 96.44           N  
ATOM   1776  CA  PHE A 227     -32.000  -1.849  10.023  1.00 96.44           C  
ATOM   1777  C   PHE A 227     -32.875  -2.701  10.945  1.00 96.44           C  
ATOM   1778  CB  PHE A 227     -30.547  -1.896  10.469  1.00 96.44           C  
ATOM   1779  O   PHE A 227     -33.188  -2.285  12.062  1.00 96.44           O  
ATOM   1780  CG  PHE A 227     -29.609  -1.132   9.570  1.00 96.44           C  
ATOM   1781  CD1 PHE A 227     -28.984  -1.761   8.508  1.00 96.44           C  
ATOM   1782  CD2 PHE A 227     -29.359   0.217   9.797  1.00 96.44           C  
ATOM   1783  CE1 PHE A 227     -28.109  -1.056   7.676  1.00 96.44           C  
ATOM   1784  CE2 PHE A 227     -28.500   0.928   8.969  1.00 96.44           C  
ATOM   1785  CZ  PHE A 227     -27.875   0.289   7.910  1.00 96.44           C  
ATOM   1786  N   LYS A 228     -33.156  -3.848  10.438  1.00 96.00           N  
ATOM   1787  CA  LYS A 228     -33.812  -4.855  11.266  1.00 96.00           C  
ATOM   1788  C   LYS A 228     -32.875  -6.027  11.555  1.00 96.00           C  
ATOM   1789  CB  LYS A 228     -35.094  -5.359  10.578  1.00 96.00           C  
ATOM   1790  O   LYS A 228     -32.250  -6.582  10.641  1.00 96.00           O  
ATOM   1791  CG  LYS A 228     -36.219  -4.340  10.547  1.00 96.00           C  
ATOM   1792  CD  LYS A 228     -37.500  -4.953  10.016  1.00 96.00           C  
ATOM   1793  CE  LYS A 228     -38.625  -3.934   9.977  1.00 96.00           C  
ATOM   1794  NZ  LYS A 228     -39.906  -4.523   9.430  1.00 96.00           N  
ATOM   1795  N   PRO A 229     -32.750  -6.379  12.891  1.00 95.25           N  
ATOM   1796  CA  PRO A 229     -31.844  -7.484  13.211  1.00 95.25           C  
ATOM   1797  C   PRO A 229     -32.344  -8.828  12.664  1.00 95.25           C  
ATOM   1798  CB  PRO A 229     -31.828  -7.492  14.742  1.00 95.25           C  
ATOM   1799  O   PRO A 229     -33.531  -9.047  12.555  1.00 95.25           O  
ATOM   1800  CG  PRO A 229     -33.125  -6.863  15.141  1.00 95.25           C  
ATOM   1801  CD  PRO A 229     -33.500  -5.844  14.102  1.00 95.25           C  
ATOM   1802  N   GLU A 230     -31.422  -9.656  12.266  1.00 94.88           N  
ATOM   1803  CA  GLU A 230     -31.719 -11.008  11.812  1.00 94.88           C  
ATOM   1804  C   GLU A 230     -31.594 -12.016  12.961  1.00 94.88           C  
ATOM   1805  CB  GLU A 230     -30.781 -11.406  10.664  1.00 94.88           C  
ATOM   1806  O   GLU A 230     -30.484 -12.352  13.383  1.00 94.88           O  
ATOM   1807  CG  GLU A 230     -30.953 -10.562   9.414  1.00 94.88           C  
ATOM   1808  CD  GLU A 230     -29.969 -10.930   8.305  1.00 94.88           C  
ATOM   1809  OE1 GLU A 230     -29.953 -10.234   7.266  1.00 94.88           O  
ATOM   1810  OE2 GLU A 230     -29.234 -11.922   8.484  1.00 94.88           O  
ATOM   1811  N   ILE A 231     -32.750 -12.484  13.367  1.00 95.06           N  
ATOM   1812  CA  ILE A 231     -32.781 -13.469  14.453  1.00 95.06           C  
ATOM   1813  C   ILE A 231     -32.812 -14.875  13.867  1.00 95.06           C  
ATOM   1814  CB  ILE A 231     -34.000 -13.250  15.375  1.00 95.06           C  
ATOM   1815  O   ILE A 231     -33.812 -15.297  13.273  1.00 95.06           O  
ATOM   1816  CG1 ILE A 231     -34.031 -11.805  15.898  1.00 95.06           C  
ATOM   1817  CG2 ILE A 231     -34.000 -14.250  16.531  1.00 95.06           C  
ATOM   1818  CD1 ILE A 231     -35.312 -11.445  16.641  1.00 95.06           C  
ATOM   1819  N   ALA A 232     -31.688 -15.492  14.047  1.00 94.38           N  
ATOM   1820  CA  ALA A 232     -31.562 -16.828  13.461  1.00 94.38           C  
ATOM   1821  C   ALA A 232     -30.500 -17.656  14.188  1.00 94.38           C  
ATOM   1822  CB  ALA A 232     -31.234 -16.719  11.977  1.00 94.38           C  
ATOM   1823  O   ALA A 232     -29.500 -17.109  14.641  1.00 94.38           O  
ATOM   1824  N   ALA A 233     -30.828 -18.953  14.305  1.00 93.62           N  
ATOM   1825  CA  ALA A 233     -29.859 -19.875  14.867  1.00 93.62           C  
ATOM   1826  C   ALA A 233     -28.672 -20.062  13.922  1.00 93.62           C  
ATOM   1827  CB  ALA A 233     -30.500 -21.219  15.180  1.00 93.62           C  
ATOM   1828  O   ALA A 233     -28.859 -20.266  12.719  1.00 93.62           O  
ATOM   1829  N   ARG A 234     -27.469 -20.000  14.516  1.00 93.00           N  
ATOM   1830  CA  ARG A 234     -26.234 -20.125  13.750  1.00 93.00           C  
ATOM   1831  C   ARG A 234     -25.219 -21.000  14.492  1.00 93.00           C  
ATOM   1832  CB  ARG A 234     -25.641 -18.750  13.461  1.00 93.00           C  
ATOM   1833  O   ARG A 234     -25.281 -21.109  15.719  1.00 93.00           O  
ATOM   1834  CG  ARG A 234     -26.562 -17.812  12.703  1.00 93.00           C  
ATOM   1835  CD  ARG A 234     -25.984 -16.406  12.602  1.00 93.00           C  
ATOM   1836  NE  ARG A 234     -26.922 -15.492  11.938  1.00 93.00           N  
ATOM   1837  NH1 ARG A 234     -28.125 -15.008  13.844  1.00 93.00           N  
ATOM   1838  NH2 ARG A 234     -28.688 -14.047  11.836  1.00 93.00           N  
ATOM   1839  CZ  ARG A 234     -27.906 -14.852  12.539  1.00 93.00           C  
ATOM   1840  N   PRO A 235     -24.281 -21.516  13.734  1.00 93.19           N  
ATOM   1841  CA  PRO A 235     -23.203 -22.234  14.422  1.00 93.19           C  
ATOM   1842  C   PRO A 235     -22.344 -21.312  15.297  1.00 93.19           C  
ATOM   1843  CB  PRO A 235     -22.375 -22.797  13.266  1.00 93.19           C  
ATOM   1844  O   PRO A 235     -22.156 -20.141  14.961  1.00 93.19           O  
ATOM   1845  CG  PRO A 235     -23.297 -22.797  12.094  1.00 93.19           C  
ATOM   1846  CD  PRO A 235     -24.266 -21.672  12.258  1.00 93.19           C  
ATOM   1847  N   LYS A 236     -21.891 -21.797  16.328  1.00 92.50           N  
ATOM   1848  CA  LYS A 236     -21.062 -21.016  17.234  1.00 92.50           C  
ATOM   1849  C   LYS A 236     -19.688 -20.750  16.641  1.00 92.50           C  
ATOM   1850  CB  LYS A 236     -20.938 -21.719  18.594  1.00 92.50           C  
ATOM   1851  O   LYS A 236     -19.031 -21.672  16.141  1.00 92.50           O  
ATOM   1852  CG  LYS A 236     -22.219 -21.734  19.406  1.00 92.50           C  
ATOM   1853  CD  LYS A 236     -22.000 -22.344  20.781  1.00 92.50           C  
ATOM   1854  CE  LYS A 236     -23.281 -22.359  21.594  1.00 92.50           C  
ATOM   1855  NZ  LYS A 236     -23.078 -22.953  22.953  1.00 92.50           N  
ATOM   1856  N   VAL A 237     -19.359 -19.578  16.625  1.00 90.25           N  
ATOM   1857  CA  VAL A 237     -18.031 -19.125  16.266  1.00 90.25           C  
ATOM   1858  C   VAL A 237     -17.391 -18.391  17.438  1.00 90.25           C  
ATOM   1859  CB  VAL A 237     -18.062 -18.203  15.016  1.00 90.25           C  
ATOM   1860  O   VAL A 237     -17.969 -17.438  17.953  1.00 90.25           O  
ATOM   1861  CG1 VAL A 237     -16.656 -17.750  14.641  1.00 90.25           C  
ATOM   1862  CG2 VAL A 237     -18.719 -18.922  13.844  1.00 90.25           C  
ATOM   1863  N   ARG A 238     -16.281 -18.953  17.938  1.00 88.81           N  
ATOM   1864  CA  ARG A 238     -15.617 -18.406  19.109  1.00 88.81           C  
ATOM   1865  C   ARG A 238     -16.562 -18.344  20.297  1.00 88.81           C  
ATOM   1866  CB  ARG A 238     -15.062 -17.000  18.812  1.00 88.81           C  
ATOM   1867  O   ARG A 238     -16.594 -17.359  21.031  1.00 88.81           O  
ATOM   1868  CG  ARG A 238     -13.938 -16.984  17.797  1.00 88.81           C  
ATOM   1869  CD  ARG A 238     -13.336 -15.602  17.641  1.00 88.81           C  
ATOM   1870  NE  ARG A 238     -14.172 -14.742  16.797  1.00 88.81           N  
ATOM   1871  NH1 ARG A 238     -12.469 -13.281  16.250  1.00 88.81           N  
ATOM   1872  NH2 ARG A 238     -14.578 -12.953  15.414  1.00 88.81           N  
ATOM   1873  CZ  ARG A 238     -13.734 -13.664  16.156  1.00 88.81           C  
ATOM   1874  N   ASP A 239     -17.484 -19.344  20.359  1.00 89.38           N  
ATOM   1875  CA  ASP A 239     -18.422 -19.609  21.453  1.00 89.38           C  
ATOM   1876  C   ASP A 239     -19.578 -18.609  21.438  1.00 89.38           C  
ATOM   1877  CB  ASP A 239     -17.703 -19.578  22.797  1.00 89.38           C  
ATOM   1878  O   ASP A 239     -20.188 -18.359  22.469  1.00 89.38           O  
ATOM   1879  CG  ASP A 239     -16.750 -20.750  22.984  1.00 89.38           C  
ATOM   1880  OD1 ASP A 239     -17.016 -21.844  22.484  1.00 89.38           O  
ATOM   1881  OD2 ASP A 239     -15.703 -20.547  23.656  1.00 89.38           O  
ATOM   1882  N   GLN A 240     -19.719 -17.938  20.266  1.00 92.25           N  
ATOM   1883  CA  GLN A 240     -20.828 -16.984  20.109  1.00 92.25           C  
ATOM   1884  C   GLN A 240     -21.844 -17.500  19.094  1.00 92.25           C  
ATOM   1885  CB  GLN A 240     -20.297 -15.617  19.703  1.00 92.25           C  
ATOM   1886  O   GLN A 240     -21.469 -17.828  17.953  1.00 92.25           O  
ATOM   1887  CG  GLN A 240     -19.406 -14.961  20.750  1.00 92.25           C  
ATOM   1888  CD  GLN A 240     -20.141 -14.641  22.031  1.00 92.25           C  
ATOM   1889  NE2 GLN A 240     -19.438 -14.719  23.156  1.00 92.25           N  
ATOM   1890  OE1 GLN A 240     -21.328 -14.328  22.016  1.00 92.25           O  
ATOM   1891  N   ALA A 241     -23.047 -17.500  19.500  1.00 93.38           N  
ATOM   1892  CA  ALA A 241     -24.109 -17.938  18.609  1.00 93.38           C  
ATOM   1893  C   ALA A 241     -24.750 -16.750  17.875  1.00 93.38           C  
ATOM   1894  CB  ALA A 241     -25.188 -18.719  19.391  1.00 93.38           C  
ATOM   1895  O   ALA A 241     -25.375 -16.922  16.828  1.00 93.38           O  
ATOM   1896  N   GLY A 242     -24.547 -15.570  18.391  1.00 94.12           N  
ATOM   1897  CA  GLY A 242     -24.984 -14.336  17.750  1.00 94.12           C  
ATOM   1898  C   GLY A 242     -23.984 -13.789  16.750  1.00 94.12           C  
ATOM   1899  O   GLY A 242     -22.828 -14.234  16.719  1.00 94.12           O  
ATOM   1900  N   ARG A 243     -24.500 -12.812  15.867  1.00 95.81           N  
ATOM   1901  CA  ARG A 243     -23.625 -12.102  14.945  1.00 95.81           C  
ATOM   1902  C   ARG A 243     -23.734 -10.594  15.148  1.00 95.81           C  
ATOM   1903  CB  ARG A 243     -23.953 -12.461  13.500  1.00 95.81           C  
ATOM   1904  O   ARG A 243     -24.781 -10.086  15.547  1.00 95.81           O  
ATOM   1905  CG  ARG A 243     -23.781 -13.938  13.180  1.00 95.81           C  
ATOM   1906  CD  ARG A 243     -22.328 -14.359  13.211  1.00 95.81           C  
ATOM   1907  NE  ARG A 243     -22.156 -15.758  12.820  1.00 95.81           N  
ATOM   1908  NH1 ARG A 243     -22.531 -16.609  14.938  1.00 95.81           N  
ATOM   1909  NH2 ARG A 243     -22.094 -18.031  13.188  1.00 95.81           N  
ATOM   1910  CZ  ARG A 243     -22.266 -16.797  13.648  1.00 95.81           C  
ATOM   1911  N   MET A 244     -22.531  -9.922  14.836  1.00 95.94           N  
ATOM   1912  CA  MET A 244     -22.547  -8.461  14.820  1.00 95.94           C  
ATOM   1913  C   MET A 244     -22.031  -7.926  13.484  1.00 95.94           C  
ATOM   1914  CB  MET A 244     -21.703  -7.898  15.969  1.00 95.94           C  
ATOM   1915  O   MET A 244     -20.938  -8.289  13.047  1.00 95.94           O  
ATOM   1916  CG  MET A 244     -22.328  -8.102  17.344  1.00 95.94           C  
ATOM   1917  SD  MET A 244     -21.344  -7.332  18.688  1.00 95.94           S  
ATOM   1918  CE  MET A 244     -22.672  -6.914  19.859  1.00 95.94           C  
ATOM   1919  N   ASN A 245     -22.891  -7.164  12.906  1.00 96.75           N  
ATOM   1920  CA  ASN A 245     -22.438  -6.457  11.711  1.00 96.75           C  
ATOM   1921  C   ASN A 245     -21.906  -5.066  12.055  1.00 96.75           C  
ATOM   1922  CB  ASN A 245     -23.562  -6.355  10.680  1.00 96.75           C  
ATOM   1923  O   ASN A 245     -22.516  -4.344  12.844  1.00 96.75           O  
ATOM   1924  CG  ASN A 245     -23.922  -7.699  10.086  1.00 96.75           C  
ATOM   1925  ND2 ASN A 245     -25.109  -7.777   9.477  1.00 96.75           N  
ATOM   1926  OD1 ASN A 245     -23.156  -8.664  10.172  1.00 96.75           O  
ATOM   1927  N   TYR A 246     -20.844  -4.699  11.438  1.00 97.12           N  
ATOM   1928  CA  TYR A 246     -20.188  -3.426  11.711  1.00 97.12           C  
ATOM   1929  C   TYR A 246     -20.281  -2.492  10.508  1.00 97.12           C  
ATOM   1930  CB  TYR A 246     -18.719  -3.646  12.086  1.00 97.12           C  
ATOM   1931  O   TYR A 246     -20.078  -2.916   9.367  1.00 97.12           O  
ATOM   1932  CG  TYR A 246     -18.516  -4.680  13.164  1.00 97.12           C  
ATOM   1933  CD1 TYR A 246     -18.688  -4.359  14.508  1.00 97.12           C  
ATOM   1934  CD2 TYR A 246     -18.141  -5.984  12.852  1.00 97.12           C  
ATOM   1935  CE1 TYR A 246     -18.516  -5.309  15.508  1.00 97.12           C  
ATOM   1936  CE2 TYR A 246     -17.953  -6.941  13.836  1.00 97.12           C  
ATOM   1937  OH  TYR A 246     -17.953  -7.539  16.156  1.00 97.12           O  
ATOM   1938  CZ  TYR A 246     -18.141  -6.594  15.164  1.00 97.12           C  
ATOM   1939  N   TYR A 247     -20.500  -1.244  10.883  1.00 96.38           N  
ATOM   1940  CA  TYR A 247     -20.672  -0.220   9.859  1.00 96.38           C  
ATOM   1941  C   TYR A 247     -19.812   0.999  10.156  1.00 96.38           C  
ATOM   1942  CB  TYR A 247     -22.156   0.195   9.766  1.00 96.38           C  
ATOM   1943  O   TYR A 247     -19.344   1.178  11.281  1.00 96.38           O  
ATOM   1944  CG  TYR A 247     -23.078  -0.943   9.422  1.00 96.38           C  
ATOM   1945  CD1 TYR A 247     -23.484  -1.165   8.109  1.00 96.38           C  
ATOM   1946  CD2 TYR A 247     -23.562  -1.798  10.406  1.00 96.38           C  
ATOM   1947  CE1 TYR A 247     -24.344  -2.211   7.785  1.00 96.38           C  
ATOM   1948  CE2 TYR A 247     -24.422  -2.848  10.102  1.00 96.38           C  
ATOM   1949  OH  TYR A 247     -25.656  -4.082   8.477  1.00 96.38           O  
ATOM   1950  CZ  TYR A 247     -24.797  -3.045   8.789  1.00 96.38           C  
ATOM   1951  N   TRP A 248     -19.641   1.849   9.141  1.00 95.31           N  
ATOM   1952  CA  TRP A 248     -18.938   3.109   9.312  1.00 95.31           C  
ATOM   1953  C   TRP A 248     -19.594   4.227   8.523  1.00 95.31           C  
ATOM   1954  CB  TRP A 248     -17.469   2.965   8.883  1.00 95.31           C  
ATOM   1955  O   TRP A 248     -20.266   3.973   7.516  1.00 95.31           O  
ATOM   1956  CG  TRP A 248     -17.297   2.619   7.434  1.00 95.31           C  
ATOM   1957  CD1 TRP A 248     -17.266   1.367   6.883  1.00 95.31           C  
ATOM   1958  CD2 TRP A 248     -17.109   3.537   6.352  1.00 95.31           C  
ATOM   1959  CE2 TRP A 248     -16.984   2.771   5.168  1.00 95.31           C  
ATOM   1960  CE3 TRP A 248     -17.047   4.934   6.266  1.00 95.31           C  
ATOM   1961  NE1 TRP A 248     -17.094   1.453   5.520  1.00 95.31           N  
ATOM   1962  CH2 TRP A 248     -16.734   4.727   3.861  1.00 95.31           C  
ATOM   1963  CZ2 TRP A 248     -16.797   3.359   3.916  1.00 95.31           C  
ATOM   1964  CZ3 TRP A 248     -16.859   5.516   5.016  1.00 95.31           C  
ATOM   1965  N   THR A 249     -19.484   5.398   9.078  1.00 94.50           N  
ATOM   1966  CA  THR A 249     -20.031   6.570   8.398  1.00 94.50           C  
ATOM   1967  C   THR A 249     -19.078   7.754   8.516  1.00 94.50           C  
ATOM   1968  CB  THR A 249     -21.406   6.961   8.977  1.00 94.50           C  
ATOM   1969  O   THR A 249     -18.531   8.016   9.594  1.00 94.50           O  
ATOM   1970  CG2 THR A 249     -22.016   8.125   8.203  1.00 94.50           C  
ATOM   1971  OG1 THR A 249     -22.281   5.832   8.898  1.00 94.50           O  
ATOM   1972  N   LEU A 250     -18.812   8.414   7.352  1.00 93.44           N  
ATOM   1973  CA  LEU A 250     -18.047   9.656   7.371  1.00 93.44           C  
ATOM   1974  C   LEU A 250     -18.969  10.867   7.520  1.00 93.44           C  
ATOM   1975  CB  LEU A 250     -17.203   9.797   6.094  1.00 93.44           C  
ATOM   1976  O   LEU A 250     -19.859  11.078   6.695  1.00 93.44           O  
ATOM   1977  CG  LEU A 250     -16.062   8.797   5.926  1.00 93.44           C  
ATOM   1978  CD1 LEU A 250     -15.430   8.945   4.543  1.00 93.44           C  
ATOM   1979  CD2 LEU A 250     -15.016   8.992   7.020  1.00 93.44           C  
ATOM   1980  N   VAL A 251     -18.812  11.609   8.594  1.00 94.56           N  
ATOM   1981  CA  VAL A 251     -19.641  12.773   8.867  1.00 94.56           C  
ATOM   1982  C   VAL A 251     -18.906  14.055   8.477  1.00 94.56           C  
ATOM   1983  CB  VAL A 251     -20.062  12.836  10.352  1.00 94.56           C  
ATOM   1984  O   VAL A 251     -17.844  14.359   9.039  1.00 94.56           O  
ATOM   1985  CG1 VAL A 251     -21.016  14.000  10.602  1.00 94.56           C  
ATOM   1986  CG2 VAL A 251     -20.703  11.508  10.781  1.00 94.56           C  
ATOM   1987  N   GLU A 252     -19.406  14.766   7.500  1.00 93.56           N  
ATOM   1988  CA  GLU A 252     -18.797  16.000   7.012  1.00 93.56           C  
ATOM   1989  C   GLU A 252     -18.891  17.109   8.055  1.00 93.56           C  
ATOM   1990  CB  GLU A 252     -19.438  16.438   5.699  1.00 93.56           C  
ATOM   1991  O   GLU A 252     -19.781  17.094   8.906  1.00 93.56           O  
ATOM   1992  CG  GLU A 252     -19.203  15.484   4.543  1.00 93.56           C  
ATOM   1993  CD  GLU A 252     -19.859  15.938   3.244  1.00 93.56           C  
ATOM   1994  OE1 GLU A 252     -19.594  15.328   2.186  1.00 93.56           O  
ATOM   1995  OE2 GLU A 252     -20.625  16.922   3.285  1.00 93.56           O  
ATOM   1996  N   PRO A 253     -17.953  18.062   7.844  1.00 93.88           N  
ATOM   1997  CA  PRO A 253     -18.016  19.219   8.758  1.00 93.88           C  
ATOM   1998  C   PRO A 253     -19.359  19.938   8.703  1.00 93.88           C  
ATOM   1999  CB  PRO A 253     -16.891  20.125   8.266  1.00 93.88           C  
ATOM   2000  O   PRO A 253     -19.844  20.250   7.621  1.00 93.88           O  
ATOM   2001  CG  PRO A 253     -15.930  19.203   7.578  1.00 93.88           C  
ATOM   2002  CD  PRO A 253     -16.703  18.094   6.930  1.00 93.88           C  
ATOM   2003  N   GLY A 254     -20.062  20.078   9.883  1.00 93.81           N  
ATOM   2004  CA  GLY A 254     -21.328  20.781   9.953  1.00 93.81           C  
ATOM   2005  C   GLY A 254     -22.531  19.859   9.820  1.00 93.81           C  
ATOM   2006  O   GLY A 254     -23.672  20.281   9.992  1.00 93.81           O  
ATOM   2007  N   ASP A 255     -22.281  18.562   9.453  1.00 95.50           N  
ATOM   2008  CA  ASP A 255     -23.328  17.562   9.336  1.00 95.50           C  
ATOM   2009  C   ASP A 255     -23.562  16.844  10.664  1.00 95.50           C  
ATOM   2010  CB  ASP A 255     -22.984  16.547   8.242  1.00 95.50           C  
ATOM   2011  O   ASP A 255     -22.703  16.891  11.547  1.00 95.50           O  
ATOM   2012  CG  ASP A 255     -24.203  15.812   7.711  1.00 95.50           C  
ATOM   2013  OD1 ASP A 255     -25.344  16.156   8.109  1.00 95.50           O  
ATOM   2014  OD2 ASP A 255     -24.031  14.883   6.895  1.00 95.50           O  
ATOM   2015  N   LYS A 256     -24.719  16.156  10.812  1.00 95.56           N  
ATOM   2016  CA  LYS A 256     -25.031  15.430  12.039  1.00 95.56           C  
ATOM   2017  C   LYS A 256     -25.297  13.953  11.750  1.00 95.56           C  
ATOM   2018  CB  LYS A 256     -26.250  16.047  12.727  1.00 95.56           C  
ATOM   2019  O   LYS A 256     -25.750  13.602  10.656  1.00 95.56           O  
ATOM   2020  CG  LYS A 256     -26.109  17.547  13.000  1.00 95.56           C  
ATOM   2021  CD  LYS A 256     -27.375  18.109  13.625  1.00 95.56           C  
ATOM   2022  CE  LYS A 256     -27.266  19.625  13.844  1.00 95.56           C  
ATOM   2023  NZ  LYS A 256     -28.469  20.172  14.531  1.00 95.56           N  
ATOM   2024  N   ILE A 257     -24.969  13.141  12.641  1.00 96.19           N  
ATOM   2025  CA  ILE A 257     -25.344  11.734  12.586  1.00 96.19           C  
ATOM   2026  C   ILE A 257     -26.266  11.391  13.758  1.00 96.19           C  
ATOM   2027  CB  ILE A 257     -24.094  10.812  12.594  1.00 96.19           C  
ATOM   2028  O   ILE A 257     -25.984  11.773  14.898  1.00 96.19           O  
ATOM   2029  CG1 ILE A 257     -24.516   9.344  12.438  1.00 96.19           C  
ATOM   2030  CG2 ILE A 257     -23.281  11.023  13.875  1.00 96.19           C  
ATOM   2031  CD1 ILE A 257     -23.359   8.398  12.156  1.00 96.19           C  
ATOM   2032  N   THR A 258     -27.391  10.734  13.367  1.00 96.56           N  
ATOM   2033  CA  THR A 258     -28.406  10.438  14.359  1.00 96.56           C  
ATOM   2034  C   THR A 258     -28.625   8.930  14.477  1.00 96.56           C  
ATOM   2035  CB  THR A 258     -29.734  11.117  14.016  1.00 96.56           C  
ATOM   2036  O   THR A 258     -28.688   8.227  13.469  1.00 96.56           O  
ATOM   2037  CG2 THR A 258     -30.781  10.875  15.109  1.00 96.56           C  
ATOM   2038  OG1 THR A 258     -29.531  12.531  13.883  1.00 96.56           O  
ATOM   2039  N   PHE A 259     -28.703   8.477  15.734  1.00 96.50           N  
ATOM   2040  CA  PHE A 259     -29.000   7.078  16.000  1.00 96.50           C  
ATOM   2041  C   PHE A 259     -30.328   6.945  16.734  1.00 96.50           C  
ATOM   2042  CB  PHE A 259     -27.891   6.438  16.844  1.00 96.50           C  
ATOM   2043  O   PHE A 259     -30.562   7.605  17.750  1.00 96.50           O  
ATOM   2044  CG  PHE A 259     -26.562   6.395  16.141  1.00 96.50           C  
ATOM   2045  CD1 PHE A 259     -26.203   5.305  15.352  1.00 96.50           C  
ATOM   2046  CD2 PHE A 259     -25.656   7.441  16.266  1.00 96.50           C  
ATOM   2047  CE1 PHE A 259     -24.969   5.258  14.703  1.00 96.50           C  
ATOM   2048  CE2 PHE A 259     -24.422   7.406  15.617  1.00 96.50           C  
ATOM   2049  CZ  PHE A 259     -24.078   6.312  14.844  1.00 96.50           C  
ATOM   2050  N   GLU A 260     -31.188   6.207  16.188  1.00 96.38           N  
ATOM   2051  CA  GLU A 260     -32.438   5.820  16.797  1.00 96.38           C  
ATOM   2052  C   GLU A 260     -32.594   4.305  16.859  1.00 96.38           C  
ATOM   2053  CB  GLU A 260     -33.625   6.434  16.031  1.00 96.38           C  
ATOM   2054  O   GLU A 260     -32.500   3.625  15.828  1.00 96.38           O  
ATOM   2055  CG  GLU A 260     -34.969   6.164  16.672  1.00 96.38           C  
ATOM   2056  CD  GLU A 260     -36.156   6.707  15.859  1.00 96.38           C  
ATOM   2057  OE1 GLU A 260     -37.188   6.031  15.773  1.00 96.38           O  
ATOM   2058  OE2 GLU A 260     -36.000   7.812  15.289  1.00 96.38           O  
ATOM   2059  N   ALA A 261     -32.844   3.809  18.109  1.00 96.75           N  
ATOM   2060  CA  ALA A 261     -32.875   2.352  18.203  1.00 96.75           C  
ATOM   2061  C   ALA A 261     -33.781   1.896  19.344  1.00 96.75           C  
ATOM   2062  CB  ALA A 261     -31.469   1.802  18.406  1.00 96.75           C  
ATOM   2063  O   ALA A 261     -33.844   2.523  20.406  1.00 96.75           O  
ATOM   2064  N   THR A 262     -34.531   0.861  19.094  1.00 95.94           N  
ATOM   2065  CA  THR A 262     -35.375   0.241  20.125  1.00 95.94           C  
ATOM   2066  C   THR A 262     -34.750  -1.058  20.625  1.00 95.94           C  
ATOM   2067  CB  THR A 262     -36.781  -0.042  19.578  1.00 95.94           C  
ATOM   2068  O   THR A 262     -35.344  -1.759  21.438  1.00 95.94           O  
ATOM   2069  CG2 THR A 262     -37.500   1.250  19.172  1.00 95.94           C  
ATOM   2070  OG1 THR A 262     -36.688  -0.897  18.438  1.00 95.94           O  
ATOM   2071  N   GLY A 263     -33.438  -1.347  20.109  1.00 94.94           N  
ATOM   2072  CA  GLY A 263     -32.625  -2.486  20.516  1.00 94.94           C  
ATOM   2073  C   GLY A 263     -31.562  -2.846  19.500  1.00 94.94           C  
ATOM   2074  O   GLY A 263     -31.516  -2.277  18.406  1.00 94.94           O  
ATOM   2075  N   ASN A 264     -30.516  -3.594  19.781  1.00 96.19           N  
ATOM   2076  CA  ASN A 264     -29.531  -4.266  18.938  1.00 96.19           C  
ATOM   2077  C   ASN A 264     -28.484  -3.293  18.422  1.00 96.19           C  
ATOM   2078  CB  ASN A 264     -30.234  -4.961  17.766  1.00 96.19           C  
ATOM   2079  O   ASN A 264     -27.672  -3.641  17.547  1.00 96.19           O  
ATOM   2080  CG  ASN A 264     -31.141  -6.094  18.203  1.00 96.19           C  
ATOM   2081  ND2 ASN A 264     -30.625  -7.316  18.172  1.00 96.19           N  
ATOM   2082  OD1 ASN A 264     -32.281  -5.871  18.594  1.00 96.19           O  
ATOM   2083  N   LEU A 265     -28.484  -2.002  18.906  1.00 96.25           N  
ATOM   2084  CA  LEU A 265     -27.469  -1.028  18.500  1.00 96.25           C  
ATOM   2085  C   LEU A 265     -26.156  -1.264  19.234  1.00 96.25           C  
ATOM   2086  CB  LEU A 265     -27.969   0.396  18.766  1.00 96.25           C  
ATOM   2087  O   LEU A 265     -26.141  -1.374  20.453  1.00 96.25           O  
ATOM   2088  CG  LEU A 265     -26.969   1.521  18.500  1.00 96.25           C  
ATOM   2089  CD1 LEU A 265     -26.641   1.601  17.000  1.00 96.25           C  
ATOM   2090  CD2 LEU A 265     -27.516   2.854  19.000  1.00 96.25           C  
ATOM   2091  N   VAL A 266     -25.125  -1.511  18.547  1.00 96.38           N  
ATOM   2092  CA  VAL A 266     -23.766  -1.355  19.047  1.00 96.38           C  
ATOM   2093  C   VAL A 266     -23.281   0.069  18.781  1.00 96.38           C  
ATOM   2094  CB  VAL A 266     -22.797  -2.373  18.391  1.00 96.38           C  
ATOM   2095  O   VAL A 266     -22.969   0.430  17.656  1.00 96.38           O  
ATOM   2096  CG1 VAL A 266     -21.391  -2.229  18.969  1.00 96.38           C  
ATOM   2097  CG2 VAL A 266     -23.312  -3.797  18.594  1.00 96.38           C  
ATOM   2098  N   ALA A 267     -23.297   0.838  19.891  1.00 95.44           N  
ATOM   2099  CA  ALA A 267     -23.188   2.293  19.812  1.00 95.44           C  
ATOM   2100  C   ALA A 267     -21.719   2.723  19.750  1.00 95.44           C  
ATOM   2101  CB  ALA A 267     -23.875   2.951  21.000  1.00 95.44           C  
ATOM   2102  O   ALA A 267     -20.844   2.055  20.297  1.00 95.44           O  
ATOM   2103  N   PRO A 268     -21.516   3.816  19.062  1.00 95.38           N  
ATOM   2104  CA  PRO A 268     -20.156   4.363  19.031  1.00 95.38           C  
ATOM   2105  C   PRO A 268     -19.750   4.988  20.359  1.00 95.38           C  
ATOM   2106  CB  PRO A 268     -20.234   5.426  17.922  1.00 95.38           C  
ATOM   2107  O   PRO A 268     -20.516   5.742  20.953  1.00 95.38           O  
ATOM   2108  CG  PRO A 268     -21.656   5.836  17.891  1.00 95.38           C  
ATOM   2109  CD  PRO A 268     -22.500   4.672  18.328  1.00 95.38           C  
ATOM   2110  N   ARG A 269     -18.578   4.672  20.844  1.00 93.06           N  
ATOM   2111  CA  ARG A 269     -18.016   5.324  22.016  1.00 93.06           C  
ATOM   2112  C   ARG A 269     -17.031   6.410  21.609  1.00 93.06           C  
ATOM   2113  CB  ARG A 269     -17.328   4.301  22.922  1.00 93.06           C  
ATOM   2114  O   ARG A 269     -17.078   7.527  22.125  1.00 93.06           O  
ATOM   2115  CG  ARG A 269     -16.688   4.906  24.156  1.00 93.06           C  
ATOM   2116  CD  ARG A 269     -16.141   3.834  25.094  1.00 93.06           C  
ATOM   2117  NE  ARG A 269     -15.555   4.414  26.297  1.00 93.06           N  
ATOM   2118  NH1 ARG A 269     -15.328   2.404  27.406  1.00 93.06           N  
ATOM   2119  NH2 ARG A 269     -14.648   4.355  28.406  1.00 93.06           N  
ATOM   2120  CZ  ARG A 269     -15.180   3.723  27.359  1.00 93.06           C  
ATOM   2121  N   TYR A 270     -16.125   6.062  20.703  1.00 93.56           N  
ATOM   2122  CA  TYR A 270     -15.133   6.984  20.156  1.00 93.56           C  
ATOM   2123  C   TYR A 270     -15.320   7.180  18.672  1.00 93.56           C  
ATOM   2124  CB  TYR A 270     -13.719   6.469  20.453  1.00 93.56           C  
ATOM   2125  O   TYR A 270     -15.867   6.309  17.984  1.00 93.56           O  
ATOM   2126  CG  TYR A 270     -13.336   6.520  21.906  1.00 93.56           C  
ATOM   2127  CD1 TYR A 270     -12.766   7.668  22.453  1.00 93.56           C  
ATOM   2128  CD2 TYR A 270     -13.547   5.426  22.734  1.00 93.56           C  
ATOM   2129  CE1 TYR A 270     -12.414   7.719  23.797  1.00 93.56           C  
ATOM   2130  CE2 TYR A 270     -13.195   5.465  24.078  1.00 93.56           C  
ATOM   2131  OH  TYR A 270     -12.281   6.660  25.938  1.00 93.56           O  
ATOM   2132  CZ  TYR A 270     -12.625   6.613  24.609  1.00 93.56           C  
ATOM   2133  N   ALA A 271     -14.844   8.352  18.188  1.00 94.44           N  
ATOM   2134  CA  ALA A 271     -14.797   8.680  16.766  1.00 94.44           C  
ATOM   2135  C   ALA A 271     -13.438   9.242  16.375  1.00 94.44           C  
ATOM   2136  CB  ALA A 271     -15.906   9.672  16.406  1.00 94.44           C  
ATOM   2137  O   ALA A 271     -12.609   9.547  17.234  1.00 94.44           O  
ATOM   2138  N   PHE A 272     -13.227   9.336  14.961  1.00 93.81           N  
ATOM   2139  CA  PHE A 272     -11.883   9.703  14.531  1.00 93.81           C  
ATOM   2140  C   PHE A 272     -11.930  10.875  13.555  1.00 93.81           C  
ATOM   2141  CB  PHE A 272     -11.180   8.508  13.891  1.00 93.81           C  
ATOM   2142  O   PHE A 272     -12.625  10.812  12.539  1.00 93.81           O  
ATOM   2143  CG  PHE A 272     -11.156   7.277  14.750  1.00 93.81           C  
ATOM   2144  CD1 PHE A 272     -10.117   7.055  15.641  1.00 93.81           C  
ATOM   2145  CD2 PHE A 272     -12.188   6.348  14.680  1.00 93.81           C  
ATOM   2146  CE1 PHE A 272     -10.094   5.914  16.453  1.00 93.81           C  
ATOM   2147  CE2 PHE A 272     -12.172   5.207  15.477  1.00 93.81           C  
ATOM   2148  CZ  PHE A 272     -11.125   4.992  16.359  1.00 93.81           C  
ATOM   2149  N   THR A 273     -11.219  11.922  13.977  1.00 92.88           N  
ATOM   2150  CA  THR A 273     -11.000  12.984  13.000  1.00 92.88           C  
ATOM   2151  C   THR A 273      -9.859  12.617  12.055  1.00 92.88           C  
ATOM   2152  CB  THR A 273     -10.688  14.320  13.695  1.00 92.88           C  
ATOM   2153  O   THR A 273      -8.789  12.195  12.492  1.00 92.88           O  
ATOM   2154  CG2 THR A 273     -11.852  14.781  14.555  1.00 92.88           C  
ATOM   2155  OG1 THR A 273      -9.523  14.164  14.523  1.00 92.88           O  
ATOM   2156  N   MET A 274     -10.125  12.781  10.734  1.00 88.56           N  
ATOM   2157  CA  MET A 274      -9.141  12.305   9.766  1.00 88.56           C  
ATOM   2158  C   MET A 274      -8.586  13.461   8.938  1.00 88.56           C  
ATOM   2159  CB  MET A 274      -9.758  11.250   8.844  1.00 88.56           C  
ATOM   2160  O   MET A 274      -9.336  14.352   8.531  1.00 88.56           O  
ATOM   2161  CG  MET A 274     -10.320  10.047   9.578  1.00 88.56           C  
ATOM   2162  SD  MET A 274     -11.102   8.828   8.445  1.00 88.56           S  
ATOM   2163  CE  MET A 274     -12.516   9.797   7.855  1.00 88.56           C  
ATOM   2164  N   GLU A 275      -7.273  13.391   8.750  1.00 85.06           N  
ATOM   2165  CA  GLU A 275      -6.605  14.297   7.820  1.00 85.06           C  
ATOM   2166  C   GLU A 275      -6.020  13.531   6.637  1.00 85.06           C  
ATOM   2167  CB  GLU A 275      -5.504  15.086   8.531  1.00 85.06           C  
ATOM   2168  O   GLU A 275      -5.270  12.570   6.820  1.00 85.06           O  
ATOM   2169  CG  GLU A 275      -6.027  16.109   9.523  1.00 85.06           C  
ATOM   2170  CD  GLU A 275      -4.938  17.000  10.094  1.00 85.06           C  
ATOM   2171  OE1 GLU A 275      -5.250  17.891  10.914  1.00 85.06           O  
ATOM   2172  OE2 GLU A 275      -3.758  16.812   9.719  1.00 85.06           O  
ATOM   2173  N   LYS A 276      -6.461  13.938   5.504  1.00 79.69           N  
ATOM   2174  CA  LYS A 276      -6.016  13.234   4.301  1.00 79.69           C  
ATOM   2175  C   LYS A 276      -4.711  13.820   3.773  1.00 79.69           C  
ATOM   2176  CB  LYS A 276      -7.094  13.289   3.217  1.00 79.69           C  
ATOM   2177  O   LYS A 276      -4.535  15.047   3.760  1.00 79.69           O  
ATOM   2178  CG  LYS A 276      -8.375  12.547   3.580  1.00 79.69           C  
ATOM   2179  CD  LYS A 276      -9.375  12.570   2.432  1.00 79.69           C  
ATOM   2180  CE  LYS A 276     -10.656  11.836   2.795  1.00 79.69           C  
ATOM   2181  NZ  LYS A 276     -11.641  11.852   1.673  1.00 79.69           N  
ATOM   2182  N   ASP A 277      -3.742  12.992   3.475  1.00 70.81           N  
ATOM   2183  CA  ASP A 277      -2.480  13.352   2.832  1.00 70.81           C  
ATOM   2184  C   ASP A 277      -2.193  12.430   1.645  1.00 70.81           C  
ATOM   2185  CB  ASP A 277      -1.328  13.281   3.836  1.00 70.81           C  
ATOM   2186  O   ASP A 277      -2.289  11.211   1.763  1.00 70.81           O  
ATOM   2187  CG  ASP A 277      -0.040  13.883   3.301  1.00 70.81           C  
ATOM   2188  OD1 ASP A 277      -0.042  14.430   2.176  1.00 70.81           O  
ATOM   2189  OD2 ASP A 277       0.988  13.805   4.008  1.00 70.81           O  
ATOM   2190  N   ALA A 278      -2.115  12.984   0.397  1.00 62.22           N  
ATOM   2191  CA  ALA A 278      -1.948  12.383  -0.924  1.00 62.22           C  
ATOM   2192  C   ALA A 278      -0.673  11.547  -0.989  1.00 62.22           C  
ATOM   2193  CB  ALA A 278      -1.929  13.469  -2.002  1.00 62.22           C  
ATOM   2194  O   ALA A 278      -0.524  10.703  -1.871  1.00 62.22           O  
ATOM   2195  N   GLY A 279      -0.153  10.953   0.196  1.00 66.81           N  
ATOM   2196  CA  GLY A 279       1.100  10.219   0.121  1.00 66.81           C  
ATOM   2197  C   GLY A 279       1.189   9.086   1.128  1.00 66.81           C  
ATOM   2198  O   GLY A 279       2.246   8.477   1.287  1.00 66.81           O  
ATOM   2199  N   SER A 280      -0.003   8.805   1.865  1.00 76.62           N  
ATOM   2200  CA  SER A 280      -0.080   7.680   2.793  1.00 76.62           C  
ATOM   2201  C   SER A 280      -0.723   6.461   2.137  1.00 76.62           C  
ATOM   2202  CB  SER A 280      -0.868   8.070   4.043  1.00 76.62           C  
ATOM   2203  O   SER A 280      -1.403   6.586   1.117  1.00 76.62           O  
ATOM   2204  OG  SER A 280      -0.876   7.012   4.984  1.00 76.62           O  
ATOM   2205  N   GLY A 281      -0.430   5.305   2.465  1.00 85.75           N  
ATOM   2206  CA  GLY A 281      -0.973   4.070   1.918  1.00 85.75           C  
ATOM   2207  C   GLY A 281      -0.872   2.898   2.875  1.00 85.75           C  
ATOM   2208  O   GLY A 281      -0.371   3.043   3.992  1.00 85.75           O  
ATOM   2209  N   ILE A 282      -1.474   1.812   2.479  1.00 86.88           N  
ATOM   2210  CA  ILE A 282      -1.429   0.587   3.270  1.00 86.88           C  
ATOM   2211  C   ILE A 282      -0.539  -0.442   2.576  1.00 86.88           C  
ATOM   2212  CB  ILE A 282      -2.844   0.007   3.494  1.00 86.88           C  
ATOM   2213  O   ILE A 282      -0.693  -0.702   1.381  1.00 86.88           O  
ATOM   2214  CG1 ILE A 282      -3.734   1.032   4.207  1.00 86.88           C  
ATOM   2215  CG2 ILE A 282      -2.771  -1.301   4.289  1.00 86.88           C  
ATOM   2216  CD1 ILE A 282      -5.207   0.646   4.254  1.00 86.88           C  
ATOM   2217  N   ILE A 283       0.462  -0.987   3.309  1.00 89.69           N  
ATOM   2218  CA  ILE A 283       1.300  -2.041   2.746  1.00 89.69           C  
ATOM   2219  C   ILE A 283       1.170  -3.307   3.588  1.00 89.69           C  
ATOM   2220  CB  ILE A 283       2.779  -1.603   2.662  1.00 89.69           C  
ATOM   2221  O   ILE A 283       1.069  -3.236   4.816  1.00 89.69           O  
ATOM   2222  CG1 ILE A 283       2.936  -0.430   1.688  1.00 89.69           C  
ATOM   2223  CG2 ILE A 283       3.668  -2.779   2.250  1.00 89.69           C  
ATOM   2224  CD1 ILE A 283       4.324   0.195   1.688  1.00 89.69           C  
ATOM   2225  N   ILE A 284       1.143  -4.359   2.920  1.00 89.62           N  
ATOM   2226  CA  ILE A 284       1.195  -5.652   3.588  1.00 89.62           C  
ATOM   2227  C   ILE A 284       2.629  -6.176   3.588  1.00 89.62           C  
ATOM   2228  CB  ILE A 284       0.252  -6.676   2.916  1.00 89.62           C  
ATOM   2229  O   ILE A 284       3.189  -6.473   2.529  1.00 89.62           O  
ATOM   2230  CG1 ILE A 284      -1.191  -6.160   2.930  1.00 89.62           C  
ATOM   2231  CG2 ILE A 284       0.352  -8.039   3.607  1.00 89.62           C  
ATOM   2232  CD1 ILE A 284      -2.162  -7.016   2.127  1.00 89.62           C  
ATOM   2233  N   SER A 285       3.195  -6.215   4.785  1.00 90.50           N  
ATOM   2234  CA  SER A 285       4.598  -6.609   4.859  1.00 90.50           C  
ATOM   2235  C   SER A 285       4.934  -7.203   6.223  1.00 90.50           C  
ATOM   2236  CB  SER A 285       5.508  -5.410   4.578  1.00 90.50           C  
ATOM   2237  O   SER A 285       4.453  -6.727   7.250  1.00 90.50           O  
ATOM   2238  OG  SER A 285       6.871  -5.773   4.691  1.00 90.50           O  
ATOM   2239  N   ASP A 286       5.758  -8.219   6.191  1.00 89.81           N  
ATOM   2240  CA  ASP A 286       6.238  -8.836   7.426  1.00 89.81           C  
ATOM   2241  C   ASP A 286       7.625  -8.320   7.797  1.00 89.81           C  
ATOM   2242  CB  ASP A 286       6.262 -10.359   7.293  1.00 89.81           C  
ATOM   2243  O   ASP A 286       8.242  -8.797   8.750  1.00 89.81           O  
ATOM   2244  CG  ASP A 286       4.875 -10.961   7.152  1.00 89.81           C  
ATOM   2245  OD1 ASP A 286       3.943 -10.523   7.852  1.00 89.81           O  
ATOM   2246  OD2 ASP A 286       4.719 -11.898   6.332  1.00 89.81           O  
ATOM   2247  N   THR A 287       8.047  -7.414   7.086  1.00 90.31           N  
ATOM   2248  CA  THR A 287       9.359  -6.812   7.293  1.00 90.31           C  
ATOM   2249  C   THR A 287       9.359  -5.934   8.539  1.00 90.31           C  
ATOM   2250  CB  THR A 287       9.789  -5.977   6.074  1.00 90.31           C  
ATOM   2251  O   THR A 287       8.398  -5.203   8.789  1.00 90.31           O  
ATOM   2252  CG2 THR A 287      11.219  -5.469   6.234  1.00 90.31           C  
ATOM   2253  OG1 THR A 287       9.711  -6.789   4.895  1.00 90.31           O  
ATOM   2254  N   PRO A 288      10.438  -5.941   9.328  1.00 88.06           N  
ATOM   2255  CA  PRO A 288      10.484  -5.133  10.555  1.00 88.06           C  
ATOM   2256  C   PRO A 288      10.711  -3.648  10.266  1.00 88.06           C  
ATOM   2257  CB  PRO A 288      11.672  -5.723  11.320  1.00 88.06           C  
ATOM   2258  O   PRO A 288      11.281  -3.291   9.234  1.00 88.06           O  
ATOM   2259  CG  PRO A 288      12.547  -6.324  10.266  1.00 88.06           C  
ATOM   2260  CD  PRO A 288      11.680  -6.781   9.133  1.00 88.06           C  
ATOM   2261  N   VAL A 289      10.164  -2.832  11.242  1.00 90.56           N  
ATOM   2262  CA  VAL A 289      10.320  -1.384  11.156  1.00 90.56           C  
ATOM   2263  C   VAL A 289      11.664  -0.973  11.750  1.00 90.56           C  
ATOM   2264  CB  VAL A 289       9.172  -0.648  11.883  1.00 90.56           C  
ATOM   2265  O   VAL A 289      12.023  -1.395  12.852  1.00 90.56           O  
ATOM   2266  CG1 VAL A 289       9.367   0.865  11.805  1.00 90.56           C  
ATOM   2267  CG2 VAL A 289       7.820  -1.046  11.289  1.00 90.56           C  
ATOM   2268  N   HIS A 290      12.477  -0.197  11.031  1.00 91.94           N  
ATOM   2269  CA  HIS A 290      13.781   0.279  11.477  1.00 91.94           C  
ATOM   2270  C   HIS A 290      13.836   1.803  11.500  1.00 91.94           C  
ATOM   2271  CB  HIS A 290      14.883  -0.275  10.578  1.00 91.94           C  
ATOM   2272  O   HIS A 290      12.992   2.465  10.883  1.00 91.94           O  
ATOM   2273  CG  HIS A 290      15.070  -1.755  10.695  1.00 91.94           C  
ATOM   2274  CD2 HIS A 290      14.438  -2.777  10.070  1.00 91.94           C  
ATOM   2275  ND1 HIS A 290      15.992  -2.328  11.539  1.00 91.94           N  
ATOM   2276  CE1 HIS A 290      15.922  -3.645  11.430  1.00 91.94           C  
ATOM   2277  NE2 HIS A 290      14.992  -3.943  10.539  1.00 91.94           N  
ATOM   2278  N   ASP A 291      14.742   2.328  12.344  1.00 90.56           N  
ATOM   2279  CA  ASP A 291      14.945   3.770  12.438  1.00 90.56           C  
ATOM   2280  C   ASP A 291      15.750   4.297  11.250  1.00 90.56           C  
ATOM   2281  CB  ASP A 291      15.656   4.125  13.750  1.00 90.56           C  
ATOM   2282  O   ASP A 291      16.984   4.344  11.297  1.00 90.56           O  
ATOM   2283  CG  ASP A 291      15.695   5.621  14.016  1.00 90.56           C  
ATOM   2284  OD1 ASP A 291      14.961   6.379  13.344  1.00 90.56           O  
ATOM   2285  OD2 ASP A 291      16.469   6.047  14.898  1.00 90.56           O  
ATOM   2286  N   CYS A 292      15.156   4.383  10.109  1.00 92.81           N  
ATOM   2287  CA  CYS A 292      15.734   4.895   8.867  1.00 92.81           C  
ATOM   2288  C   CYS A 292      14.727   5.766   8.125  1.00 92.81           C  
ATOM   2289  CB  CYS A 292      16.188   3.742   7.973  1.00 92.81           C  
ATOM   2290  O   CYS A 292      13.523   5.684   8.375  1.00 92.81           O  
ATOM   2291  SG  CYS A 292      14.844   2.641   7.469  1.00 92.81           S  
ATOM   2292  N   ASN A 293      15.250   6.664   7.320  1.00 92.44           N  
ATOM   2293  CA  ASN A 293      14.422   7.578   6.531  1.00 92.44           C  
ATOM   2294  C   ASN A 293      14.539   7.281   5.039  1.00 92.44           C  
ATOM   2295  CB  ASN A 293      14.812   9.031   6.816  1.00 92.44           C  
ATOM   2296  O   ASN A 293      15.633   7.016   4.535  1.00 92.44           O  
ATOM   2297  CG  ASN A 293      13.648   9.984   6.645  1.00 92.44           C  
ATOM   2298  ND2 ASN A 293      13.883  11.266   6.906  1.00 92.44           N  
ATOM   2299  OD1 ASN A 293      12.539   9.578   6.277  1.00 92.44           O  
ATOM   2300  N   THR A 294      13.336   7.379   4.379  1.00 91.94           N  
ATOM   2301  CA  THR A 294      13.352   7.117   2.943  1.00 91.94           C  
ATOM   2302  C   THR A 294      12.281   7.945   2.232  1.00 91.94           C  
ATOM   2303  CB  THR A 294      13.125   5.625   2.643  1.00 91.94           C  
ATOM   2304  O   THR A 294      11.336   8.422   2.865  1.00 91.94           O  
ATOM   2305  CG2 THR A 294      11.719   5.184   3.039  1.00 91.94           C  
ATOM   2306  OG1 THR A 294      13.312   5.391   1.241  1.00 91.94           O  
ATOM   2307  N   THR A 295      12.484   8.109   0.937  1.00 90.81           N  
ATOM   2308  CA  THR A 295      11.500   8.820   0.129  1.00 90.81           C  
ATOM   2309  C   THR A 295      10.625   7.840  -0.649  1.00 90.81           C  
ATOM   2310  CB  THR A 295      12.180   9.797  -0.851  1.00 90.81           C  
ATOM   2311  O   THR A 295       9.594   8.219  -1.198  1.00 90.81           O  
ATOM   2312  CG2 THR A 295      12.953  10.875  -0.103  1.00 90.81           C  
ATOM   2313  OG1 THR A 295      13.086   9.070  -1.689  1.00 90.81           O  
ATOM   2314  N   CYS A 296      11.109   6.586  -0.685  1.00 91.69           N  
ATOM   2315  CA  CYS A 296      10.406   5.531  -1.400  1.00 91.69           C  
ATOM   2316  C   CYS A 296      10.352   4.250  -0.574  1.00 91.69           C  
ATOM   2317  CB  CYS A 296      11.070   5.254  -2.746  1.00 91.69           C  
ATOM   2318  O   CYS A 296      11.391   3.678  -0.242  1.00 91.69           O  
ATOM   2319  SG  CYS A 296      10.289   3.928  -3.689  1.00 91.69           S  
ATOM   2320  N   GLN A 297       9.094   3.785  -0.400  1.00 93.06           N  
ATOM   2321  CA  GLN A 297       8.891   2.596   0.420  1.00 93.06           C  
ATOM   2322  C   GLN A 297       8.070   1.546  -0.325  1.00 93.06           C  
ATOM   2323  CB  GLN A 297       8.203   2.961   1.737  1.00 93.06           C  
ATOM   2324  O   GLN A 297       7.055   1.867  -0.938  1.00 93.06           O  
ATOM   2325  CG  GLN A 297       8.062   1.790   2.699  1.00 93.06           C  
ATOM   2326  CD  GLN A 297       9.391   1.299   3.232  1.00 93.06           C  
ATOM   2327  NE2 GLN A 297       9.586  -0.016   3.236  1.00 93.06           N  
ATOM   2328  OE1 GLN A 297      10.250   2.096   3.637  1.00 93.06           O  
ATOM   2329  N   THR A 298       8.578   0.257  -0.194  1.00 92.81           N  
ATOM   2330  CA  THR A 298       7.848  -0.892  -0.716  1.00 92.81           C  
ATOM   2331  C   THR A 298       7.645  -1.942   0.371  1.00 92.81           C  
ATOM   2332  CB  THR A 298       8.586  -1.525  -1.912  1.00 92.81           C  
ATOM   2333  O   THR A 298       8.258  -1.870   1.437  1.00 92.81           O  
ATOM   2334  CG2 THR A 298       9.031  -0.461  -2.908  1.00 92.81           C  
ATOM   2335  OG1 THR A 298       9.734  -2.232  -1.437  1.00 92.81           O  
ATOM   2336  N   PRO A 299       6.707  -2.883   0.057  1.00 91.06           N  
ATOM   2337  CA  PRO A 299       6.523  -3.949   1.044  1.00 91.06           C  
ATOM   2338  C   PRO A 299       7.805  -4.734   1.311  1.00 91.06           C  
ATOM   2339  CB  PRO A 299       5.457  -4.840   0.402  1.00 91.06           C  
ATOM   2340  O   PRO A 299       7.961  -5.320   2.385  1.00 91.06           O  
ATOM   2341  CG  PRO A 299       4.664  -3.922  -0.471  1.00 91.06           C  
ATOM   2342  CD  PRO A 299       5.602  -2.920  -1.083  1.00 91.06           C  
ATOM   2343  N   GLU A 300       8.703  -4.750   0.371  1.00 92.31           N  
ATOM   2344  CA  GLU A 300       9.938  -5.512   0.473  1.00 92.31           C  
ATOM   2345  C   GLU A 300      11.039  -4.688   1.136  1.00 92.31           C  
ATOM   2346  CB  GLU A 300      10.398  -5.984  -0.910  1.00 92.31           C  
ATOM   2347  O   GLU A 300      12.008  -5.242   1.658  1.00 92.31           O  
ATOM   2348  CG  GLU A 300       9.453  -6.988  -1.558  1.00 92.31           C  
ATOM   2349  CD  GLU A 300      10.055  -7.664  -2.781  1.00 92.31           C  
ATOM   2350  OE1 GLU A 300       9.352  -8.484  -3.420  1.00 92.31           O  
ATOM   2351  OE2 GLU A 300      11.227  -7.371  -3.105  1.00 92.31           O  
ATOM   2352  N   GLY A 301      10.875  -3.381   1.198  1.00 92.88           N  
ATOM   2353  CA  GLY A 301      11.867  -2.498   1.798  1.00 92.88           C  
ATOM   2354  C   GLY A 301      12.047  -1.199   1.034  1.00 92.88           C  
ATOM   2355  O   GLY A 301      11.508  -1.037  -0.062  1.00 92.88           O  
ATOM   2356  N   ALA A 302      12.836  -0.270   1.654  1.00 93.00           N  
ATOM   2357  CA  ALA A 302      13.023   1.055   1.070  1.00 93.00           C  
ATOM   2358  C   ALA A 302      13.977   1.000  -0.120  1.00 93.00           C  
ATOM   2359  CB  ALA A 302      13.547   2.031   2.123  1.00 93.00           C  
ATOM   2360  O   ALA A 302      14.938   0.223  -0.120  1.00 93.00           O  
ATOM   2361  N   ILE A 303      13.633   1.762  -1.144  1.00 92.69           N  
ATOM   2362  CA  ILE A 303      14.453   1.880  -2.342  1.00 92.69           C  
ATOM   2363  C   ILE A 303      15.141   3.244  -2.363  1.00 92.69           C  
ATOM   2364  CB  ILE A 303      13.617   1.679  -3.625  1.00 92.69           C  
ATOM   2365  O   ILE A 303      14.477   4.277  -2.240  1.00 92.69           O  
ATOM   2366  CG1 ILE A 303      12.969   0.291  -3.627  1.00 92.69           C  
ATOM   2367  CG2 ILE A 303      14.484   1.879  -4.871  1.00 92.69           C  
ATOM   2368  CD1 ILE A 303      11.961   0.082  -4.746  1.00 92.69           C  
ATOM   2369  N   ASN A 304      16.406   3.229  -2.379  1.00 89.88           N  
ATOM   2370  CA  ASN A 304      17.188   4.441  -2.533  1.00 89.88           C  
ATOM   2371  C   ASN A 304      17.969   4.445  -3.848  1.00 89.88           C  
ATOM   2372  CB  ASN A 304      18.156   4.613  -1.352  1.00 89.88           C  
ATOM   2373  O   ASN A 304      19.031   3.826  -3.945  1.00 89.88           O  
ATOM   2374  CG  ASN A 304      18.766   6.004  -1.290  1.00 89.88           C  
ATOM   2375  ND2 ASN A 304      19.672   6.207  -0.347  1.00 89.88           N  
ATOM   2376  OD1 ASN A 304      18.406   6.883  -2.082  1.00 89.88           O  
ATOM   2377  N   THR A 305      17.281   5.082  -4.824  1.00 86.75           N  
ATOM   2378  CA  THR A 305      17.938   5.043  -6.133  1.00 86.75           C  
ATOM   2379  C   THR A 305      17.594   6.293  -6.938  1.00 86.75           C  
ATOM   2380  CB  THR A 305      17.516   3.789  -6.922  1.00 86.75           C  
ATOM   2381  O   THR A 305      16.562   6.938  -6.691  1.00 86.75           O  
ATOM   2382  CG2 THR A 305      16.016   3.766  -7.168  1.00 86.75           C  
ATOM   2383  OG1 THR A 305      18.203   3.779  -8.188  1.00 86.75           O  
ATOM   2384  N   SER A 306      18.500   6.645  -7.809  1.00 83.81           N  
ATOM   2385  CA  SER A 306      18.234   7.750  -8.727  1.00 83.81           C  
ATOM   2386  C   SER A 306      17.719   7.238 -10.070  1.00 83.81           C  
ATOM   2387  CB  SER A 306      19.500   8.578  -8.945  1.00 83.81           C  
ATOM   2388  O   SER A 306      17.516   8.023 -11.000  1.00 83.81           O  
ATOM   2389  OG  SER A 306      20.547   7.785  -9.484  1.00 83.81           O  
ATOM   2390  N   LEU A 307      17.578   5.898 -10.109  1.00 87.25           N  
ATOM   2391  CA  LEU A 307      17.109   5.285 -11.344  1.00 87.25           C  
ATOM   2392  C   LEU A 307      15.609   5.516 -11.539  1.00 87.25           C  
ATOM   2393  CB  LEU A 307      17.406   3.783 -11.352  1.00 87.25           C  
ATOM   2394  O   LEU A 307      14.867   5.637 -10.562  1.00 87.25           O  
ATOM   2395  CG  LEU A 307      18.891   3.389 -11.320  1.00 87.25           C  
ATOM   2396  CD1 LEU A 307      19.031   1.879 -11.156  1.00 87.25           C  
ATOM   2397  CD2 LEU A 307      19.594   3.861 -12.586  1.00 87.25           C  
ATOM   2398  N   PRO A 308      15.195   5.512 -12.688  1.00 82.50           N  
ATOM   2399  CA  PRO A 308      13.828   5.902 -13.016  1.00 82.50           C  
ATOM   2400  C   PRO A 308      12.836   4.750 -12.867  1.00 82.50           C  
ATOM   2401  CB  PRO A 308      13.930   6.348 -14.477  1.00 82.50           C  
ATOM   2402  O   PRO A 308      11.633   4.984 -12.695  1.00 82.50           O  
ATOM   2403  CG  PRO A 308      15.109   5.609 -15.023  1.00 82.50           C  
ATOM   2404  CD  PRO A 308      16.109   5.434 -13.914  1.00 82.50           C  
ATOM   2405  N   PHE A 309      13.414   3.459 -12.891  1.00 89.31           N  
ATOM   2406  CA  PHE A 309      12.516   2.311 -12.805  1.00 89.31           C  
ATOM   2407  C   PHE A 309      12.969   1.356 -11.703  1.00 89.31           C  
ATOM   2408  CB  PHE A 309      12.453   1.573 -14.141  1.00 89.31           C  
ATOM   2409  O   PHE A 309      14.141   1.338 -11.328  1.00 89.31           O  
ATOM   2410  CG  PHE A 309      12.039   2.445 -15.297  1.00 89.31           C  
ATOM   2411  CD1 PHE A 309      10.719   2.861 -15.430  1.00 89.31           C  
ATOM   2412  CD2 PHE A 309      12.969   2.848 -16.250  1.00 89.31           C  
ATOM   2413  CE1 PHE A 309      10.336   3.668 -16.500  1.00 89.31           C  
ATOM   2414  CE2 PHE A 309      12.586   3.654 -17.312  1.00 89.31           C  
ATOM   2415  CZ  PHE A 309      11.266   4.062 -17.438  1.00 89.31           C  
ATOM   2416  N   GLN A 310      12.000   0.611 -11.219  1.00 92.38           N  
ATOM   2417  CA  GLN A 310      12.273  -0.437 -10.242  1.00 92.38           C  
ATOM   2418  C   GLN A 310      11.445  -1.686 -10.523  1.00 92.38           C  
ATOM   2419  CB  GLN A 310      11.992   0.066  -8.820  1.00 92.38           C  
ATOM   2420  O   GLN A 310      10.391  -1.604 -11.156  1.00 92.38           O  
ATOM   2421  CG  GLN A 310      10.523   0.364  -8.555  1.00 92.38           C  
ATOM   2422  CD  GLN A 310       9.766  -0.846  -8.047  1.00 92.38           C  
ATOM   2423  NE2 GLN A 310       8.445  -0.830  -8.211  1.00 92.38           N  
ATOM   2424  OE1 GLN A 310      10.352  -1.787  -7.508  1.00 92.38           O  
ATOM   2425  N   ASN A 311      12.070  -2.854 -10.156  1.00 92.31           N  
ATOM   2426  CA  ASN A 311      11.352  -4.117 -10.305  1.00 92.31           C  
ATOM   2427  C   ASN A 311      11.203  -4.836  -8.969  1.00 92.31           C  
ATOM   2428  CB  ASN A 311      12.055  -5.016 -11.320  1.00 92.31           C  
ATOM   2429  O   ASN A 311      11.133  -6.066  -8.930  1.00 92.31           O  
ATOM   2430  CG  ASN A 311      13.391  -5.531 -10.820  1.00 92.31           C  
ATOM   2431  ND2 ASN A 311      13.930  -6.539 -11.492  1.00 92.31           N  
ATOM   2432  OD1 ASN A 311      13.930  -5.027  -9.828  1.00 92.31           O  
ATOM   2433  N   VAL A 312      11.203  -4.109  -7.910  1.00 91.19           N  
ATOM   2434  CA  VAL A 312      11.125  -4.629  -6.547  1.00 91.19           C  
ATOM   2435  C   VAL A 312       9.680  -4.973  -6.203  1.00 91.19           C  
ATOM   2436  CB  VAL A 312      11.695  -3.625  -5.523  1.00 91.19           C  
ATOM   2437  O   VAL A 312       9.375  -6.102  -5.816  1.00 91.19           O  
ATOM   2438  CG1 VAL A 312      11.500  -4.137  -4.098  1.00 91.19           C  
ATOM   2439  CG2 VAL A 312      13.172  -3.361  -5.801  1.00 91.19           C  
ATOM   2440  N   HIS A 313       8.766  -3.982  -6.285  1.00 89.62           N  
ATOM   2441  CA  HIS A 313       7.355  -4.238  -6.000  1.00 89.62           C  
ATOM   2442  C   HIS A 313       6.461  -3.229  -6.711  1.00 89.62           C  
ATOM   2443  CB  HIS A 313       7.098  -4.199  -4.492  1.00 89.62           C  
ATOM   2444  O   HIS A 313       6.789  -2.043  -6.781  1.00 89.62           O  
ATOM   2445  CG  HIS A 313       5.816  -4.855  -4.086  1.00 89.62           C  
ATOM   2446  CD2 HIS A 313       5.578  -6.062  -3.523  1.00 89.62           C  
ATOM   2447  ND1 HIS A 313       4.590  -4.254  -4.250  1.00 89.62           N  
ATOM   2448  CE1 HIS A 313       3.645  -5.066  -3.807  1.00 89.62           C  
ATOM   2449  NE2 HIS A 313       4.219  -6.168  -3.359  1.00 89.62           N  
ATOM   2450  N   PRO A 314       5.316  -3.654  -7.219  1.00 85.62           N  
ATOM   2451  CA  PRO A 314       4.395  -2.764  -7.930  1.00 85.62           C  
ATOM   2452  C   PRO A 314       3.713  -1.760  -7.004  1.00 85.62           C  
ATOM   2453  CB  PRO A 314       3.373  -3.727  -8.539  1.00 85.62           C  
ATOM   2454  O   PRO A 314       3.297  -0.687  -7.449  1.00 85.62           O  
ATOM   2455  CG  PRO A 314       3.500  -4.980  -7.734  1.00 85.62           C  
ATOM   2456  CD  PRO A 314       4.906  -5.078  -7.223  1.00 85.62           C  
ATOM   2457  N   ILE A 315       3.539  -2.164  -5.723  1.00 85.62           N  
ATOM   2458  CA  ILE A 315       2.936  -1.254  -4.754  1.00 85.62           C  
ATOM   2459  C   ILE A 315       4.027  -0.448  -4.055  1.00 85.62           C  
ATOM   2460  CB  ILE A 315       2.082  -2.018  -3.715  1.00 85.62           C  
ATOM   2461  O   ILE A 315       4.891  -1.014  -3.381  1.00 85.62           O  
ATOM   2462  CG1 ILE A 315       0.965  -2.801  -4.414  1.00 85.62           C  
ATOM   2463  CG2 ILE A 315       1.507  -1.053  -2.676  1.00 85.62           C  
ATOM   2464  CD1 ILE A 315       0.168  -3.705  -3.482  1.00 85.62           C  
ATOM   2465  N   THR A 316       3.994   0.894  -4.266  1.00 87.94           N  
ATOM   2466  CA  THR A 316       5.012   1.763  -3.682  1.00 87.94           C  
ATOM   2467  C   THR A 316       4.367   2.961  -2.992  1.00 87.94           C  
ATOM   2468  CB  THR A 316       6.004   2.254  -4.750  1.00 87.94           C  
ATOM   2469  O   THR A 316       3.279   3.395  -3.375  1.00 87.94           O  
ATOM   2470  CG2 THR A 316       6.699   1.082  -5.438  1.00 87.94           C  
ATOM   2471  OG1 THR A 316       5.297   3.020  -5.734  1.00 87.94           O  
ATOM   2472  N   ILE A 317       4.961   3.496  -1.927  1.00 86.50           N  
ATOM   2473  CA  ILE A 317       4.492   4.676  -1.212  1.00 86.50           C  
ATOM   2474  C   ILE A 317       5.602   5.727  -1.163  1.00 86.50           C  
ATOM   2475  CB  ILE A 317       4.027   4.324   0.218  1.00 86.50           C  
ATOM   2476  O   ILE A 317       6.738   5.418  -0.795  1.00 86.50           O  
ATOM   2477  CG1 ILE A 317       2.922   3.260   0.173  1.00 86.50           C  
ATOM   2478  CG2 ILE A 317       3.547   5.578   0.955  1.00 86.50           C  
ATOM   2479  CD1 ILE A 317       2.531   2.715   1.539  1.00 86.50           C  
ATOM   2480  N   GLY A 318       5.301   6.973  -1.562  1.00 86.38           N  
ATOM   2481  CA  GLY A 318       6.285   8.039  -1.608  1.00 86.38           C  
ATOM   2482  C   GLY A 318       6.816   8.305  -3.004  1.00 86.38           C  
ATOM   2483  O   GLY A 318       6.160   7.980  -3.996  1.00 86.38           O  
ATOM   2484  N   LYS A 319       7.965   8.875  -3.115  1.00 87.31           N  
ATOM   2485  CA  LYS A 319       8.609   9.172  -4.395  1.00 87.31           C  
ATOM   2486  C   LYS A 319       9.445   7.996  -4.871  1.00 87.31           C  
ATOM   2487  CB  LYS A 319       9.477  10.430  -4.277  1.00 87.31           C  
ATOM   2488  O   LYS A 319      10.648   7.934  -4.598  1.00 87.31           O  
ATOM   2489  CG  LYS A 319       8.695  11.703  -4.000  1.00 87.31           C  
ATOM   2490  CD  LYS A 319       9.602  12.922  -3.979  1.00 87.31           C  
ATOM   2491  CE  LYS A 319       8.820  14.195  -3.688  1.00 87.31           C  
ATOM   2492  NZ  LYS A 319       9.719  15.391  -3.594  1.00 87.31           N  
ATOM   2493  N   CYS A 320       8.758   7.008  -5.523  1.00 88.44           N  
ATOM   2494  CA  CYS A 320       9.430   5.785  -5.945  1.00 88.44           C  
ATOM   2495  C   CYS A 320       9.555   5.727  -7.465  1.00 88.44           C  
ATOM   2496  CB  CYS A 320       8.680   4.555  -5.441  1.00 88.44           C  
ATOM   2497  O   CYS A 320       8.695   6.238  -8.180  1.00 88.44           O  
ATOM   2498  SG  CYS A 320       8.484   4.504  -3.645  1.00 88.44           S  
ATOM   2499  N   PRO A 321      10.766   5.121  -7.914  1.00 87.56           N  
ATOM   2500  CA  PRO A 321      10.844   4.836  -9.344  1.00 87.56           C  
ATOM   2501  C   PRO A 321       9.680   3.977  -9.836  1.00 87.56           C  
ATOM   2502  CB  PRO A 321      12.172   4.094  -9.492  1.00 87.56           C  
ATOM   2503  O   PRO A 321       9.094   3.219  -9.062  1.00 87.56           O  
ATOM   2504  CG  PRO A 321      12.922   4.414  -8.242  1.00 87.56           C  
ATOM   2505  CD  PRO A 321      11.938   4.699  -7.148  1.00 87.56           C  
ATOM   2506  N   LYS A 322       9.328   4.117 -11.062  1.00 84.81           N  
ATOM   2507  CA  LYS A 322       8.164   3.422 -11.609  1.00 84.81           C  
ATOM   2508  C   LYS A 322       8.438   1.928 -11.758  1.00 84.81           C  
ATOM   2509  CB  LYS A 322       7.766   4.020 -12.953  1.00 84.81           C  
ATOM   2510  O   LYS A 322       9.516   1.530 -12.203  1.00 84.81           O  
ATOM   2511  CG  LYS A 322       7.258   5.453 -12.867  1.00 84.81           C  
ATOM   2512  CD  LYS A 322       5.910   5.531 -12.164  1.00 84.81           C  
ATOM   2513  CE  LYS A 322       5.363   6.953 -12.156  1.00 84.81           C  
ATOM   2514  NZ  LYS A 322       4.066   7.043 -11.430  1.00 84.81           N  
ATOM   2515  N   TYR A 323       7.453   1.190 -11.398  1.00 86.62           N  
ATOM   2516  CA  TYR A 323       7.586  -0.260 -11.453  1.00 86.62           C  
ATOM   2517  C   TYR A 323       7.492  -0.764 -12.891  1.00 86.62           C  
ATOM   2518  CB  TYR A 323       6.516  -0.934 -10.594  1.00 86.62           C  
ATOM   2519  O   TYR A 323       6.613  -0.343 -13.641  1.00 86.62           O  
ATOM   2520  CG  TYR A 323       6.555  -2.441 -10.641  1.00 86.62           C  
ATOM   2521  CD1 TYR A 323       5.711  -3.150 -11.492  1.00 86.62           C  
ATOM   2522  CD2 TYR A 323       7.434  -3.160  -9.836  1.00 86.62           C  
ATOM   2523  CE1 TYR A 323       5.742  -4.543 -11.539  1.00 86.62           C  
ATOM   2524  CE2 TYR A 323       7.473  -4.551  -9.875  1.00 86.62           C  
ATOM   2525  OH  TYR A 323       6.660  -6.605 -10.773  1.00 86.62           O  
ATOM   2526  CZ  TYR A 323       6.625  -5.230 -10.734  1.00 86.62           C  
ATOM   2527  N   VAL A 324       8.375  -1.650 -13.289  1.00 87.69           N  
ATOM   2528  CA  VAL A 324       8.359  -2.336 -14.578  1.00 87.69           C  
ATOM   2529  C   VAL A 324       8.602  -3.830 -14.367  1.00 87.69           C  
ATOM   2530  CB  VAL A 324       9.422  -1.754 -15.539  1.00 87.69           C  
ATOM   2531  O   VAL A 324       9.508  -4.223 -13.625  1.00 87.69           O  
ATOM   2532  CG1 VAL A 324       9.391  -2.479 -16.875  1.00 87.69           C  
ATOM   2533  CG2 VAL A 324       9.203  -0.255 -15.727  1.00 87.69           C  
ATOM   2534  N   ARG A 325       7.785  -4.590 -14.961  1.00 86.50           N  
ATOM   2535  CA  ARG A 325       7.875  -6.039 -14.828  1.00 86.50           C  
ATOM   2536  C   ARG A 325       8.938  -6.613 -15.758  1.00 86.50           C  
ATOM   2537  CB  ARG A 325       6.520  -6.691 -15.109  1.00 86.50           C  
ATOM   2538  O   ARG A 325       8.609  -7.336 -16.703  1.00 86.50           O  
ATOM   2539  CG  ARG A 325       6.414  -8.125 -14.625  1.00 86.50           C  
ATOM   2540  CD  ARG A 325       5.027  -8.703 -14.875  1.00 86.50           C  
ATOM   2541  NE  ARG A 325       4.637  -9.641 -13.828  1.00 86.50           N  
ATOM   2542  NH1 ARG A 325       2.596 -10.172 -14.773  1.00 86.50           N  
ATOM   2543  NH2 ARG A 325       3.236 -11.148 -12.797  1.00 86.50           N  
ATOM   2544  CZ  ARG A 325       3.490 -10.320 -13.797  1.00 86.50           C  
ATOM   2545  N   SER A 326      10.109  -6.070 -15.719  1.00 86.44           N  
ATOM   2546  CA  SER A 326      11.281  -6.492 -16.484  1.00 86.44           C  
ATOM   2547  C   SER A 326      12.461  -6.801 -15.578  1.00 86.44           C  
ATOM   2548  CB  SER A 326      11.672  -5.410 -17.500  1.00 86.44           C  
ATOM   2549  O   SER A 326      12.562  -6.262 -14.477  1.00 86.44           O  
ATOM   2550  OG  SER A 326      10.680  -5.270 -18.500  1.00 86.44           O  
ATOM   2551  N   THR A 327      13.211  -7.762 -16.031  1.00 84.69           N  
ATOM   2552  CA  THR A 327      14.359  -8.180 -15.234  1.00 84.69           C  
ATOM   2553  C   THR A 327      15.578  -7.316 -15.547  1.00 84.69           C  
ATOM   2554  CB  THR A 327      14.703  -9.656 -15.469  1.00 84.69           C  
ATOM   2555  O   THR A 327      16.453  -7.145 -14.703  1.00 84.69           O  
ATOM   2556  CG2 THR A 327      13.586 -10.570 -14.969  1.00 84.69           C  
ATOM   2557  OG1 THR A 327      14.883  -9.883 -16.875  1.00 84.69           O  
ATOM   2558  N   LYS A 328      15.484  -6.738 -16.750  1.00 84.75           N  
ATOM   2559  CA  LYS A 328      16.578  -5.871 -17.172  1.00 84.75           C  
ATOM   2560  C   LYS A 328      16.109  -4.816 -18.172  1.00 84.75           C  
ATOM   2561  CB  LYS A 328      17.719  -6.695 -17.781  1.00 84.75           C  
ATOM   2562  O   LYS A 328      15.281  -5.105 -19.031  1.00 84.75           O  
ATOM   2563  CG  LYS A 328      18.375  -7.660 -16.812  1.00 84.75           C  
ATOM   2564  CD  LYS A 328      19.500  -8.438 -17.484  1.00 84.75           C  
ATOM   2565  CE  LYS A 328      20.141  -9.438 -16.516  1.00 84.75           C  
ATOM   2566  NZ  LYS A 328      21.250 -10.195 -17.156  1.00 84.75           N  
ATOM   2567  N   LEU A 329      16.500  -3.611 -17.953  1.00 86.75           N  
ATOM   2568  CA  LEU A 329      16.281  -2.502 -18.875  1.00 86.75           C  
ATOM   2569  C   LEU A 329      17.578  -1.740 -19.125  1.00 86.75           C  
ATOM   2570  CB  LEU A 329      15.219  -1.550 -18.312  1.00 86.75           C  
ATOM   2571  O   LEU A 329      17.859  -0.732 -18.469  1.00 86.75           O  
ATOM   2572  CG  LEU A 329      13.773  -2.027 -18.406  1.00 86.75           C  
ATOM   2573  CD1 LEU A 329      12.867  -1.149 -17.547  1.00 86.75           C  
ATOM   2574  CD2 LEU A 329      13.297  -2.027 -19.859  1.00 86.75           C  
ATOM   2575  N   ARG A 330      18.328  -2.266 -20.141  1.00 88.31           N  
ATOM   2576  CA  ARG A 330      19.672  -1.741 -20.375  1.00 88.31           C  
ATOM   2577  C   ARG A 330      19.656  -0.675 -21.469  1.00 88.31           C  
ATOM   2578  CB  ARG A 330      20.625  -2.869 -20.766  1.00 88.31           C  
ATOM   2579  O   ARG A 330      19.062  -0.879 -22.531  1.00 88.31           O  
ATOM   2580  CG  ARG A 330      21.016  -3.768 -19.594  1.00 88.31           C  
ATOM   2581  CD  ARG A 330      22.297  -4.539 -19.891  1.00 88.31           C  
ATOM   2582  NE  ARG A 330      22.797  -5.234 -18.703  1.00 88.31           N  
ATOM   2583  NH1 ARG A 330      24.859  -5.730 -19.594  1.00 88.31           N  
ATOM   2584  NH2 ARG A 330      24.344  -6.395 -17.469  1.00 88.31           N  
ATOM   2585  CZ  ARG A 330      24.000  -5.785 -18.594  1.00 88.31           C  
ATOM   2586  N   LEU A 331      20.234   0.351 -21.172  1.00 83.12           N  
ATOM   2587  CA  LEU A 331      20.391   1.445 -22.125  1.00 83.12           C  
ATOM   2588  C   LEU A 331      21.844   1.547 -22.594  1.00 83.12           C  
ATOM   2589  CB  LEU A 331      19.953   2.771 -21.484  1.00 83.12           C  
ATOM   2590  O   LEU A 331      22.766   1.592 -21.781  1.00 83.12           O  
ATOM   2591  CG  LEU A 331      20.031   4.008 -22.391  1.00 83.12           C  
ATOM   2592  CD1 LEU A 331      18.953   3.965 -23.453  1.00 83.12           C  
ATOM   2593  CD2 LEU A 331      19.922   5.281 -21.547  1.00 83.12           C  
ATOM   2594  N   ALA A 332      21.953   1.439 -23.875  1.00 78.88           N  
ATOM   2595  CA  ALA A 332      23.281   1.532 -24.438  1.00 78.88           C  
ATOM   2596  C   ALA A 332      23.859   2.939 -24.281  1.00 78.88           C  
ATOM   2597  CB  ALA A 332      23.266   1.134 -25.922  1.00 78.88           C  
ATOM   2598  O   ALA A 332      23.219   3.920 -24.688  1.00 78.88           O  
ATOM   2599  N   THR A 333      24.953   3.066 -23.547  1.00 69.44           N  
ATOM   2600  CA  THR A 333      25.625   4.348 -23.391  1.00 69.44           C  
ATOM   2601  C   THR A 333      26.953   4.359 -24.156  1.00 69.44           C  
ATOM   2602  CB  THR A 333      25.891   4.656 -21.906  1.00 69.44           C  
ATOM   2603  O   THR A 333      27.594   5.402 -24.281  1.00 69.44           O  
ATOM   2604  CG2 THR A 333      24.594   4.805 -21.125  1.00 69.44           C  
ATOM   2605  OG1 THR A 333      26.656   3.588 -21.328  1.00 69.44           O  
ATOM   2606  N   GLY A 334      27.188   3.174 -24.688  1.00 63.19           N  
ATOM   2607  CA  GLY A 334      28.391   2.957 -25.484  1.00 63.19           C  
ATOM   2608  C   GLY A 334      28.094   2.477 -26.891  1.00 63.19           C  
ATOM   2609  O   GLY A 334      26.938   2.459 -27.312  1.00 63.19           O  
ATOM   2610  N   LEU A 335      29.078   2.162 -27.703  1.00 67.69           N  
ATOM   2611  CA  LEU A 335      28.938   1.791 -29.109  1.00 67.69           C  
ATOM   2612  C   LEU A 335      28.812   0.278 -29.250  1.00 67.69           C  
ATOM   2613  CB  LEU A 335      30.109   2.311 -29.922  1.00 67.69           C  
ATOM   2614  O   LEU A 335      29.062  -0.466 -28.297  1.00 67.69           O  
ATOM   2615  CG  LEU A 335      30.422   3.803 -29.797  1.00 67.69           C  
ATOM   2616  CD1 LEU A 335      31.797   4.113 -30.391  1.00 67.69           C  
ATOM   2617  CD2 LEU A 335      29.344   4.633 -30.484  1.00 67.69           C  
ATOM   2618  N   ARG A 336      28.484  -0.016 -30.422  1.00 69.00           N  
ATOM   2619  CA  ARG A 336      28.500  -1.440 -30.734  1.00 69.00           C  
ATOM   2620  C   ARG A 336      29.906  -2.018 -30.594  1.00 69.00           C  
ATOM   2621  CB  ARG A 336      27.984  -1.681 -32.156  1.00 69.00           C  
ATOM   2622  O   ARG A 336      30.891  -1.376 -30.969  1.00 69.00           O  
ATOM   2623  CG  ARG A 336      26.469  -1.689 -32.281  1.00 69.00           C  
ATOM   2624  CD  ARG A 336      26.016  -2.047 -33.688  1.00 69.00           C  
ATOM   2625  NE  ARG A 336      24.562  -2.047 -33.781  1.00 69.00           N  
ATOM   2626  NH1 ARG A 336      24.500  -3.023 -35.875  1.00 69.00           N  
ATOM   2627  NH2 ARG A 336      22.547  -2.463 -34.812  1.00 69.00           N  
ATOM   2628  CZ  ARG A 336      23.875  -2.512 -34.812  1.00 69.00           C  
ATOM   2629  N   ASN A 337      30.031  -3.117 -29.922  1.00 66.94           N  
ATOM   2630  CA  ASN A 337      31.312  -3.736 -29.594  1.00 66.94           C  
ATOM   2631  C   ASN A 337      31.578  -4.957 -30.469  1.00 66.94           C  
ATOM   2632  CB  ASN A 337      31.359  -4.121 -28.125  1.00 66.94           C  
ATOM   2633  O   ASN A 337      30.656  -5.730 -30.766  1.00 66.94           O  
ATOM   2634  CG  ASN A 337      32.719  -4.590 -27.688  1.00 66.94           C  
ATOM   2635  ND2 ASN A 337      32.781  -5.473 -26.688  1.00 66.94           N  
ATOM   2636  OD1 ASN A 337      33.750  -4.156 -28.234  1.00 66.94           O  
ATOM   2637  N   VAL A 338      32.750  -5.125 -30.969  1.00 60.66           N  
ATOM   2638  CA  VAL A 338      33.250  -6.332 -31.625  1.00 60.66           C  
ATOM   2639  C   VAL A 338      34.188  -7.078 -30.719  1.00 60.66           C  
ATOM   2640  CB  VAL A 338      33.938  -6.004 -32.969  1.00 60.66           C  
ATOM   2641  O   VAL A 338      35.156  -6.496 -30.219  1.00 60.66           O  
ATOM   2642  CG1 VAL A 338      34.375  -7.285 -33.688  1.00 60.66           C  
ATOM   2643  CG2 VAL A 338      33.000  -5.207 -33.875  1.00 60.66           C  
ATOM   2644  N   PRO A 339      33.812  -8.352 -30.234  1.00 52.06           N  
ATOM   2645  CA  PRO A 339      34.656  -9.086 -29.281  1.00 52.06           C  
ATOM   2646  C   PRO A 339      36.094  -9.250 -29.766  1.00 52.06           C  
ATOM   2647  CB  PRO A 339      33.969 -10.445 -29.188  1.00 52.06           C  
ATOM   2648  O   PRO A 339      36.344  -9.492 -30.953  1.00 52.06           O  
ATOM   2649  CG  PRO A 339      32.781 -10.328 -30.062  1.00 52.06           C  
ATOM   2650  CD  PRO A 339      32.844  -9.023 -30.797  1.00 52.06           C  
ATOM   2651  N   SER A 340      37.188  -8.641 -29.125  1.00 44.69           N  
ATOM   2652  CA  SER A 340      38.594  -8.719 -29.453  1.00 44.69           C  
ATOM   2653  C   SER A 340      39.156 -10.102 -29.141  1.00 44.69           C  
ATOM   2654  CB  SER A 340      39.375  -7.656 -28.672  1.00 44.69           C  
ATOM   2655  O   SER A 340      38.812 -10.703 -28.125  1.00 44.69           O  
ATOM   2656  OG  SER A 340      39.594  -8.086 -27.344  1.00 44.69           O  
ATOM   2657  N   ILE A 341      39.625 -11.031 -30.125  1.00 35.28           N  
ATOM   2658  CA  ILE A 341      40.438 -12.227 -29.938  1.00 35.28           C  
ATOM   2659  C   ILE A 341      41.906 -11.836 -29.875  1.00 35.28           C  
ATOM   2660  CB  ILE A 341      40.219 -13.250 -31.078  1.00 35.28           C  
ATOM   2661  O   ILE A 341      42.438 -11.203 -30.797  1.00 35.28           O  
ATOM   2662  CG1 ILE A 341      38.719 -13.602 -31.172  1.00 35.28           C  
ATOM   2663  CG2 ILE A 341      41.062 -14.508 -30.844  1.00 35.28           C  
ATOM   2664  CD1 ILE A 341      38.344 -14.367 -32.438  1.00 35.28           C  
ATOM   2665  N   GLN A 342      42.406 -10.773 -28.938  1.00 29.11           N  
ATOM   2666  CA  GLN A 342      43.812 -10.773 -28.625  1.00 29.11           C  
ATOM   2667  C   GLN A 342      44.188  -9.609 -27.703  1.00 29.11           C  
ATOM   2668  CB  GLN A 342      44.656 -10.711 -29.906  1.00 29.11           C  
ATOM   2669  O   GLN A 342      43.625  -8.516 -27.828  1.00 29.11           O  
ATOM   2670  CG  GLN A 342      44.938 -12.070 -30.516  1.00 29.11           C  
ATOM   2671  CD  GLN A 342      45.781 -11.984 -31.781  1.00 29.11           C  
ATOM   2672  NE2 GLN A 342      45.781 -13.055 -32.562  1.00 29.11           N  
ATOM   2673  OE1 GLN A 342      46.406 -10.953 -32.062  1.00 29.11           O  
ATOM   2674  N   SER A 343      44.906  -9.867 -26.500  1.00 29.56           N  
ATOM   2675  CA  SER A 343      45.531  -9.188 -25.359  1.00 29.56           C  
ATOM   2676  C   SER A 343      46.438  -8.047 -25.828  1.00 29.56           C  
ATOM   2677  CB  SER A 343      46.344 -10.180 -24.516  1.00 29.56           C  
ATOM   2678  O   SER A 343      47.156  -8.180 -26.828  1.00 29.56           O  
ATOM   2679  OG  SER A 343      47.406 -10.727 -25.281  1.00 29.56           O  
ATOM   2680  N   ARG A 344      46.031  -6.742 -25.797  1.00 34.22           N  
ATOM   2681  CA  ARG A 344      47.062  -5.965 -25.141  1.00 34.22           C  
ATOM   2682  C   ARG A 344      47.000  -4.492 -25.531  1.00 34.22           C  
ATOM   2683  CB  ARG A 344      48.469  -6.523 -25.484  1.00 34.22           C  
ATOM   2684  O   ARG A 344      46.719  -4.168 -26.703  1.00 34.22           O  
ATOM   2685  CG  ARG A 344      48.719  -7.906 -24.922  1.00 34.22           C  
ATOM   2686  CD  ARG A 344      50.219  -8.234 -24.906  1.00 34.22           C  
ATOM   2687  NE  ARG A 344      50.531  -9.297 -23.953  1.00 34.22           N  
ATOM   2688  NH1 ARG A 344      52.438  -9.977 -25.016  1.00 34.22           N  
ATOM   2689  NH2 ARG A 344      51.750 -11.023 -23.094  1.00 34.22           N  
ATOM   2690  CZ  ARG A 344      51.562 -10.094 -24.031  1.00 34.22           C  
ATOM   2691  N   GLY A 345      47.438  -3.377 -24.469  1.00 27.52           N  
ATOM   2692  CA  GLY A 345      48.594  -2.631 -23.938  1.00 27.52           C  
ATOM   2693  C   GLY A 345      48.438  -1.132 -24.125  1.00 27.52           C  
ATOM   2694  O   GLY A 345      47.969  -0.673 -25.172  1.00 27.52           O  
ATOM   2695  N   LEU A 346      48.281  -0.331 -23.094  1.00 30.02           N  
ATOM   2696  CA  LEU A 346      48.438   0.790 -22.172  1.00 30.02           C  
ATOM   2697  C   LEU A 346      49.406   1.839 -22.734  1.00 30.02           C  
ATOM   2698  CB  LEU A 346      48.938   0.303 -20.812  1.00 30.02           C  
ATOM   2699  O   LEU A 346      49.406   2.980 -22.266  1.00 30.02           O  
ATOM   2700  CG  LEU A 346      48.812   1.288 -19.641  1.00 30.02           C  
ATOM   2701  CD1 LEU A 346      47.344   1.445 -19.234  1.00 30.02           C  
ATOM   2702  CD2 LEU A 346      49.656   0.829 -18.469  1.00 30.02           C  
ATOM   2703  N   PHE A 347      49.281   2.420 -24.047  1.00 26.92           N  
ATOM   2704  CA  PHE A 347      50.000   3.688 -24.094  1.00 26.92           C  
ATOM   2705  C   PHE A 347      50.094   4.203 -25.531  1.00 26.92           C  
ATOM   2706  CB  PHE A 347      51.406   3.529 -23.516  1.00 26.92           C  
ATOM   2707  O   PHE A 347      50.781   3.631 -26.359  1.00 26.92           O  
ATOM   2708  CG  PHE A 347      51.438   3.516 -22.000  1.00 26.92           C  
ATOM   2709  CD1 PHE A 347      51.438   4.703 -21.281  1.00 26.92           C  
ATOM   2710  CD2 PHE A 347      51.469   2.312 -21.312  1.00 26.92           C  
ATOM   2711  CE1 PHE A 347      51.438   4.691 -19.891  1.00 26.92           C  
ATOM   2712  CE2 PHE A 347      51.500   2.295 -19.922  1.00 26.92           C  
ATOM   2713  CZ  PHE A 347      51.500   3.486 -19.219  1.00 26.92           C  
ATOM   2714  N   GLY A 348      49.031   4.789 -26.172  1.00 32.94           N  
ATOM   2715  CA  GLY A 348      49.219   5.504 -27.422  1.00 32.94           C  
ATOM   2716  C   GLY A 348      48.406   6.766 -27.531  1.00 32.94           C  
ATOM   2717  O   GLY A 348      48.469   7.492 -28.531  1.00 32.94           O  
ATOM   2718  N   ALA A 349      47.812   7.391 -26.516  1.00 33.38           N  
ATOM   2719  CA  ALA A 349      46.906   8.539 -26.625  1.00 33.38           C  
ATOM   2720  C   ALA A 349      47.562   9.797 -26.047  1.00 33.38           C  
ATOM   2721  CB  ALA A 349      45.594   8.242 -25.906  1.00 33.38           C  
ATOM   2722  O   ALA A 349      46.938  10.859 -26.031  1.00 33.38           O  
ATOM   2723  N   ILE A 350      48.844   9.945 -25.859  1.00 34.06           N  
ATOM   2724  CA  ILE A 350      49.531  11.148 -25.422  1.00 34.06           C  
ATOM   2725  C   ILE A 350      50.250  11.805 -26.594  1.00 34.06           C  
ATOM   2726  CB  ILE A 350      50.531  10.836 -24.281  1.00 34.06           C  
ATOM   2727  O   ILE A 350      50.344  13.031 -26.672  1.00 34.06           O  
ATOM   2728  CG1 ILE A 350      49.812  10.234 -23.078  1.00 34.06           C  
ATOM   2729  CG2 ILE A 350      51.312  12.102 -23.891  1.00 34.06           C  
ATOM   2730  CD1 ILE A 350      50.750   9.781 -21.969  1.00 34.06           C  
ATOM   2731  N   ALA A 351      49.594  11.852 -27.922  1.00 32.66           N  
ATOM   2732  CA  ALA A 351      50.219  12.734 -28.906  1.00 32.66           C  
ATOM   2733  C   ALA A 351      49.156  13.273 -29.891  1.00 32.66           C  
ATOM   2734  CB  ALA A 351      51.312  12.000 -29.672  1.00 32.66           C  
ATOM   2735  O   ALA A 351      49.312  14.375 -30.422  1.00 32.66           O  
ATOM   2736  N   GLY A 352      47.844  12.930 -29.781  1.00 34.06           N  
ATOM   2737  CA  GLY A 352      46.781  13.398 -30.703  1.00 34.06           C  
ATOM   2738  C   GLY A 352      45.875  14.445 -30.078  1.00 34.06           C  
ATOM   2739  O   GLY A 352      45.375  15.328 -30.781  1.00 34.06           O  
ATOM   2740  N   PHE A 353      45.781  14.672 -28.828  1.00 29.59           N  
ATOM   2741  CA  PHE A 353      45.000  15.648 -28.109  1.00 29.59           C  
ATOM   2742  C   PHE A 353      45.812  16.891 -27.797  1.00 29.59           C  
ATOM   2743  CB  PHE A 353      44.438  15.047 -26.797  1.00 29.59           C  
ATOM   2744  O   PHE A 353      45.281  18.016 -27.828  1.00 29.59           O  
ATOM   2745  CG  PHE A 353      43.156  15.672 -26.328  1.00 29.59           C  
ATOM   2746  CD1 PHE A 353      43.156  16.688 -25.391  1.00 29.59           C  
ATOM   2747  CD2 PHE A 353      41.938  15.234 -26.844  1.00 29.59           C  
ATOM   2748  CE1 PHE A 353      41.969  17.266 -24.953  1.00 29.59           C  
ATOM   2749  CE2 PHE A 353      40.750  15.805 -26.406  1.00 29.59           C  
ATOM   2750  CZ  PHE A 353      40.750  16.812 -25.469  1.00 29.59           C  
ATOM   2751  N   ILE A 354      46.969  16.891 -28.031  1.00 33.47           N  
ATOM   2752  CA  ILE A 354      47.781  18.062 -27.734  1.00 33.47           C  
ATOM   2753  C   ILE A 354      48.062  18.828 -29.031  1.00 33.47           C  
ATOM   2754  CB  ILE A 354      49.094  17.672 -27.062  1.00 33.47           C  
ATOM   2755  O   ILE A 354      48.094  20.062 -29.047  1.00 33.47           O  
ATOM   2756  CG1 ILE A 354      48.844  17.016 -25.703  1.00 33.47           C  
ATOM   2757  CG2 ILE A 354      50.000  18.906 -26.891  1.00 33.47           C  
ATOM   2758  CD1 ILE A 354      50.094  16.594 -24.953  1.00 33.47           C  
ATOM   2759  N   GLU A 355      47.406  18.406 -30.234  1.00 34.34           N  
ATOM   2760  CA  GLU A 355      47.750  19.094 -31.469  1.00 34.34           C  
ATOM   2761  C   GLU A 355      46.531  19.312 -32.344  1.00 34.34           C  
ATOM   2762  CB  GLU A 355      48.812  18.297 -32.250  1.00 34.34           C  
ATOM   2763  O   GLU A 355      46.469  20.297 -33.094  1.00 34.34           O  
ATOM   2764  CG  GLU A 355      50.250  18.625 -31.828  1.00 34.34           C  
ATOM   2765  CD  GLU A 355      51.281  17.766 -32.531  1.00 34.34           C  
ATOM   2766  OE1 GLU A 355      52.500  17.906 -32.250  1.00 34.34           O  
ATOM   2767  OE2 GLU A 355      50.875  16.953 -33.406  1.00 34.34           O  
ATOM   2768  N   GLY A 356      45.094  18.969 -31.844  1.00 31.86           N  
ATOM   2769  CA  GLY A 356      44.125  19.172 -32.906  1.00 31.86           C  
ATOM   2770  C   GLY A 356      42.719  19.375 -32.375  1.00 31.86           C  
ATOM   2771  O   GLY A 356      41.750  19.469 -33.125  1.00 31.86           O  
ATOM   2772  N   GLY A 357      42.469  19.781 -31.062  1.00 33.06           N  
ATOM   2773  CA  GLY A 357      41.125  20.094 -30.562  1.00 33.06           C  
ATOM   2774  C   GLY A 357      40.062  19.188 -31.109  1.00 33.06           C  
ATOM   2775  O   GLY A 357      40.344  18.062 -31.531  1.00 33.06           O  
ATOM   2776  N   TRP A 358      38.594  19.297 -31.172  1.00 32.56           N  
ATOM   2777  CA  TRP A 358      37.312  18.703 -31.516  1.00 32.56           C  
ATOM   2778  C   TRP A 358      37.469  17.734 -32.688  1.00 32.56           C  
ATOM   2779  CB  TRP A 358      36.281  19.781 -31.844  1.00 32.56           C  
ATOM   2780  O   TRP A 358      36.844  16.688 -32.719  1.00 32.56           O  
ATOM   2781  CG  TRP A 358      34.875  19.266 -31.938  1.00 32.56           C  
ATOM   2782  CD1 TRP A 358      34.125  19.141 -33.062  1.00 32.56           C  
ATOM   2783  CD2 TRP A 358      34.062  18.828 -30.844  1.00 32.56           C  
ATOM   2784  CE2 TRP A 358      32.812  18.453 -31.391  1.00 32.56           C  
ATOM   2785  CE3 TRP A 358      34.250  18.719 -29.469  1.00 32.56           C  
ATOM   2786  NE1 TRP A 358      32.875  18.641 -32.750  1.00 32.56           N  
ATOM   2787  CH2 TRP A 358      32.000  17.859 -29.250  1.00 32.56           C  
ATOM   2788  CZ2 TRP A 358      31.766  17.969 -30.594  1.00 32.56           C  
ATOM   2789  CZ3 TRP A 358      33.219  18.234 -28.672  1.00 32.56           C  
ATOM   2790  N   THR A 359      38.500  17.766 -33.531  1.00 36.91           N  
ATOM   2791  CA  THR A 359      38.812  16.938 -34.656  1.00 36.91           C  
ATOM   2792  C   THR A 359      39.750  15.797 -34.250  1.00 36.91           C  
ATOM   2793  CB  THR A 359      39.469  17.750 -35.812  1.00 36.91           C  
ATOM   2794  O   THR A 359      39.656  14.688 -34.781  1.00 36.91           O  
ATOM   2795  CG2 THR A 359      38.438  18.594 -36.531  1.00 36.91           C  
ATOM   2796  OG1 THR A 359      40.469  18.625 -35.250  1.00 36.91           O  
ATOM   2797  N   GLY A 360      40.531  15.969 -33.219  1.00 37.59           N  
ATOM   2798  CA  GLY A 360      41.344  14.992 -32.531  1.00 37.59           C  
ATOM   2799  C   GLY A 360      40.531  14.117 -31.562  1.00 37.59           C  
ATOM   2800  O   GLY A 360      40.875  12.945 -31.375  1.00 37.59           O  
ATOM   2801  N   MET A 361      39.250  14.461 -31.188  1.00 35.38           N  
ATOM   2802  CA  MET A 361      38.156  13.945 -30.359  1.00 35.38           C  
ATOM   2803  C   MET A 361      37.219  13.070 -31.188  1.00 35.38           C  
ATOM   2804  CB  MET A 361      37.406  15.094 -29.719  1.00 35.38           C  
ATOM   2805  O   MET A 361      36.812  12.008 -30.719  1.00 35.38           O  
ATOM   2806  CG  MET A 361      36.344  14.633 -28.734  1.00 35.38           C  
ATOM   2807  SD  MET A 361      35.344  16.031 -28.078  1.00 35.38           S  
ATOM   2808  CE  MET A 361      34.281  16.375 -29.516  1.00 35.38           C  
ATOM   2809  N   VAL A 362      37.031  13.164 -32.438  1.00 34.72           N  
ATOM   2810  CA  VAL A 362      36.219  12.406 -33.375  1.00 34.72           C  
ATOM   2811  C   VAL A 362      37.031  11.227 -33.938  1.00 34.72           C  
ATOM   2812  CB  VAL A 362      35.750  13.289 -34.562  1.00 34.72           C  
ATOM   2813  O   VAL A 362      36.531  10.125 -34.094  1.00 34.72           O  
ATOM   2814  CG1 VAL A 362      35.000  12.453 -35.594  1.00 34.72           C  
ATOM   2815  CG2 VAL A 362      34.844  14.406 -34.031  1.00 34.72           C  
ATOM   2816  N   ASP A 363      38.406  11.242 -33.906  1.00 36.22           N  
ATOM   2817  CA  ASP A 363      39.406  10.250 -34.281  1.00 36.22           C  
ATOM   2818  C   ASP A 363      39.688   9.281 -33.156  1.00 36.22           C  
ATOM   2819  CB  ASP A 363      40.688  10.945 -34.750  1.00 36.22           C  
ATOM   2820  O   ASP A 363      40.031   8.117 -33.375  1.00 36.22           O  
ATOM   2821  CG  ASP A 363      40.594  11.477 -36.156  1.00 36.22           C  
ATOM   2822  OD1 ASP A 363      39.688  11.062 -36.906  1.00 36.22           O  
ATOM   2823  OD2 ASP A 363      41.438  12.312 -36.531  1.00 36.22           O  
ATOM   2824  N   GLY A 364      39.344   9.602 -31.984  1.00 39.81           N  
ATOM   2825  CA  GLY A 364      39.500   8.836 -30.750  1.00 39.81           C  
ATOM   2826  C   GLY A 364      38.250   8.094 -30.344  1.00 39.81           C  
ATOM   2827  O   GLY A 364      38.312   7.023 -29.734  1.00 39.81           O  
ATOM   2828  N   TRP A 365      37.000   8.258 -30.828  1.00 36.66           N  
ATOM   2829  CA  TRP A 365      35.688   7.652 -30.609  1.00 36.66           C  
ATOM   2830  C   TRP A 365      35.344   6.676 -31.734  1.00 36.66           C  
ATOM   2831  CB  TRP A 365      34.594   8.734 -30.516  1.00 36.66           C  
ATOM   2832  O   TRP A 365      34.750   5.629 -31.484  1.00 36.66           O  
ATOM   2833  CG  TRP A 365      34.062   8.930 -29.125  1.00 36.66           C  
ATOM   2834  CD1 TRP A 365      34.812   9.070 -27.969  1.00 36.66           C  
ATOM   2835  CD2 TRP A 365      32.688   9.008 -28.734  1.00 36.66           C  
ATOM   2836  CE2 TRP A 365      32.656   9.195 -27.344  1.00 36.66           C  
ATOM   2837  CE3 TRP A 365      31.484   8.938 -29.438  1.00 36.66           C  
ATOM   2838  NE1 TRP A 365      33.969   9.227 -26.891  1.00 36.66           N  
ATOM   2839  CH2 TRP A 365      30.297   9.242 -27.344  1.00 36.66           C  
ATOM   2840  CZ2 TRP A 365      31.469   9.312 -26.625  1.00 36.66           C  
ATOM   2841  CZ3 TRP A 365      30.297   9.055 -28.734  1.00 36.66           C  
ATOM   2842  N   TYR A 366      35.906   6.809 -33.031  1.00 45.66           N  
ATOM   2843  CA  TYR A 366      35.969   6.090 -34.312  1.00 45.66           C  
ATOM   2844  C   TYR A 366      37.406   5.719 -34.656  1.00 45.66           C  
ATOM   2845  CB  TYR A 366      35.344   6.926 -35.438  1.00 45.66           C  
ATOM   2846  O   TYR A 366      38.312   6.559 -34.562  1.00 45.66           O  
ATOM   2847  CG  TYR A 366      33.938   7.336 -35.188  1.00 45.66           C  
ATOM   2848  CD1 TYR A 366      32.906   6.406 -35.281  1.00 45.66           C  
ATOM   2849  CD2 TYR A 366      33.594   8.648 -34.875  1.00 45.66           C  
ATOM   2850  CE1 TYR A 366      31.562   6.777 -35.062  1.00 45.66           C  
ATOM   2851  CE2 TYR A 366      32.281   9.031 -34.625  1.00 45.66           C  
ATOM   2852  OH  TYR A 366      29.969   8.461 -34.500  1.00 45.66           O  
ATOM   2853  CZ  TYR A 366      31.281   8.094 -34.750  1.00 45.66           C  
ATOM   2854  N   GLY A 367      37.781   4.734 -34.094  1.00 50.53           N  
ATOM   2855  CA  GLY A 367      39.219   4.625 -34.094  1.00 50.53           C  
ATOM   2856  C   GLY A 367      39.750   3.697 -35.156  1.00 50.53           C  
ATOM   2857  O   GLY A 367      39.000   3.064 -35.875  1.00 50.53           O  
ATOM   2858  N   TYR A 368      40.750   4.152 -35.719  1.00 50.88           N  
ATOM   2859  CA  TYR A 368      41.656   3.494 -36.625  1.00 50.88           C  
ATOM   2860  C   TYR A 368      42.438   2.393 -35.906  1.00 50.88           C  
ATOM   2861  CB  TYR A 368      42.625   4.512 -37.219  1.00 50.88           C  
ATOM   2862  O   TYR A 368      42.906   2.584 -34.812  1.00 50.88           O  
ATOM   2863  CG  TYR A 368      41.969   5.555 -38.094  1.00 50.88           C  
ATOM   2864  CD1 TYR A 368      41.750   5.344 -39.469  1.00 50.88           C  
ATOM   2865  CD2 TYR A 368      41.531   6.758 -37.531  1.00 50.88           C  
ATOM   2866  CE1 TYR A 368      41.125   6.305 -40.250  1.00 50.88           C  
ATOM   2867  CE2 TYR A 368      40.906   7.723 -38.312  1.00 50.88           C  
ATOM   2868  OH  TYR A 368      40.094   8.445 -40.469  1.00 50.88           O  
ATOM   2869  CZ  TYR A 368      40.719   7.488 -39.688  1.00 50.88           C  
ATOM   2870  N   HIS A 369      42.094   1.213 -36.250  1.00 55.91           N  
ATOM   2871  CA  HIS A 369      43.031   0.174 -35.875  1.00 55.91           C  
ATOM   2872  C   HIS A 369      44.062  -0.080 -37.000  1.00 55.91           C  
ATOM   2873  CB  HIS A 369      42.312  -1.123 -35.531  1.00 55.91           C  
ATOM   2874  O   HIS A 369      43.656  -0.317 -38.156  1.00 55.91           O  
ATOM   2875  CG  HIS A 369      43.219  -2.260 -35.188  1.00 55.91           C  
ATOM   2876  CD2 HIS A 369      43.562  -3.354 -35.906  1.00 55.91           C  
ATOM   2877  ND1 HIS A 369      43.906  -2.354 -34.000  1.00 55.91           N  
ATOM   2878  CE1 HIS A 369      44.625  -3.459 -34.000  1.00 55.91           C  
ATOM   2879  NE2 HIS A 369      44.438  -4.086 -35.156  1.00 55.91           N  
ATOM   2880  N   HIS A 370      45.250   0.342 -36.656  1.00 50.94           N  
ATOM   2881  CA  HIS A 370      46.188   0.098 -37.750  1.00 50.94           C  
ATOM   2882  C   HIS A 370      47.375  -0.731 -37.250  1.00 50.94           C  
ATOM   2883  CB  HIS A 370      46.688   1.421 -38.344  1.00 50.94           C  
ATOM   2884  O   HIS A 370      47.719  -0.724 -36.062  1.00 50.94           O  
ATOM   2885  CG  HIS A 370      47.469   2.258 -37.375  1.00 50.94           C  
ATOM   2886  CD2 HIS A 370      47.094   3.332 -36.625  1.00 50.94           C  
ATOM   2887  ND1 HIS A 370      48.781   2.020 -37.094  1.00 50.94           N  
ATOM   2888  CE1 HIS A 370      49.219   2.914 -36.219  1.00 50.94           C  
ATOM   2889  NE2 HIS A 370      48.219   3.723 -35.938  1.00 50.94           N  
ATOM   2890  N   GLN A 371      47.781  -1.624 -38.000  1.00 58.38           N  
ATOM   2891  CA  GLN A 371      49.000  -2.402 -37.812  1.00 58.38           C  
ATOM   2892  C   GLN A 371      50.062  -2.064 -38.844  1.00 58.38           C  
ATOM   2893  CB  GLN A 371      48.688  -3.900 -37.812  1.00 58.38           C  
ATOM   2894  O   GLN A 371      49.812  -2.180 -40.062  1.00 58.38           O  
ATOM   2895  CG  GLN A 371      47.969  -4.402 -36.594  1.00 58.38           C  
ATOM   2896  CD  GLN A 371      47.594  -5.867 -36.688  1.00 58.38           C  
ATOM   2897  NE2 GLN A 371      47.062  -6.406 -35.594  1.00 58.38           N  
ATOM   2898  OE1 GLN A 371      47.781  -6.508 -37.719  1.00 58.38           O  
ATOM   2899  N   ASN A 372      51.281  -1.363 -38.281  1.00 57.72           N  
ATOM   2900  CA  ASN A 372      52.375  -1.109 -39.219  1.00 57.72           C  
ATOM   2901  C   ASN A 372      53.719  -1.659 -38.719  1.00 57.72           C  
ATOM   2902  CB  ASN A 372      52.500   0.388 -39.500  1.00 57.72           C  
ATOM   2903  O   ASN A 372      53.750  -2.361 -37.688  1.00 57.72           O  
ATOM   2904  CG  ASN A 372      52.781   1.204 -38.250  1.00 57.72           C  
ATOM   2905  ND2 ASN A 372      52.562   2.514 -38.344  1.00 57.72           N  
ATOM   2906  OD1 ASN A 372      53.156   0.661 -37.219  1.00 57.72           O  
ATOM   2907  N   GLU A 373      54.812  -1.623 -39.469  1.00 48.75           N  
ATOM   2908  CA  GLU A 373      56.156  -2.107 -39.188  1.00 48.75           C  
ATOM   2909  C   GLU A 373      56.688  -1.489 -37.906  1.00 48.75           C  
ATOM   2910  CB  GLU A 373      57.094  -1.805 -40.344  1.00 48.75           C  
ATOM   2911  O   GLU A 373      57.531  -2.092 -37.219  1.00 48.75           O  
ATOM   2912  CG  GLU A 373      56.969  -2.777 -41.500  1.00 48.75           C  
ATOM   2913  CD  GLU A 373      58.031  -2.598 -42.562  1.00 48.75           C  
ATOM   2914  OE1 GLU A 373      58.125  -3.414 -43.500  1.00 48.75           O  
ATOM   2915  OE2 GLU A 373      58.844  -1.634 -42.438  1.00 48.75           O  
ATOM   2916  N   GLN A 374      56.062  -0.362 -37.281  1.00 40.44           N  
ATOM   2917  CA  GLN A 374      56.500   0.426 -36.125  1.00 40.44           C  
ATOM   2918  C   GLN A 374      55.594   0.182 -34.906  1.00 40.44           C  
ATOM   2919  CB  GLN A 374      56.531   1.916 -36.469  1.00 40.44           C  
ATOM   2920  O   GLN A 374      55.938   0.610 -33.812  1.00 40.44           O  
ATOM   2921  CG  GLN A 374      57.562   2.287 -37.531  1.00 40.44           C  
ATOM   2922  CD  GLN A 374      57.531   3.762 -37.875  1.00 40.44           C  
ATOM   2923  NE2 GLN A 374      58.594   4.250 -38.500  1.00 40.44           N  
ATOM   2924  OE1 GLN A 374      56.531   4.457 -37.625  1.00 40.44           O  
ATOM   2925  N   GLY A 375      54.469  -0.687 -35.031  1.00 41.97           N  
ATOM   2926  CA  GLY A 375      53.656  -1.006 -33.875  1.00 41.97           C  
ATOM   2927  C   GLY A 375      52.156  -0.859 -34.156  1.00 41.97           C  
ATOM   2928  O   GLY A 375      51.750  -0.625 -35.312  1.00 41.97           O  
ATOM   2929  N   SER A 376      51.094  -1.450 -33.250  1.00 43.69           N  
ATOM   2930  CA  SER A 376      49.625  -1.414 -33.312  1.00 43.69           C  
ATOM   2931  C   SER A 376      49.094  -0.260 -32.469  1.00 43.69           C  
ATOM   2932  CB  SER A 376      49.062  -2.736 -32.812  1.00 43.69           C  
ATOM   2933  O   SER A 376      49.688   0.156 -31.484  1.00 43.69           O  
ATOM   2934  OG  SER A 376      49.344  -2.932 -31.438  1.00 43.69           O  
ATOM   2935  N   GLY A 377      48.281   0.752 -33.031  1.00 44.56           N  
ATOM   2936  CA  GLY A 377      47.625   1.854 -32.312  1.00 44.56           C  
ATOM   2937  C   GLY A 377      46.156   1.609 -32.062  1.00 44.56           C  
ATOM   2938  O   GLY A 377      45.469   0.984 -32.875  1.00 44.56           O  
ATOM   2939  N   TYR A 378      45.688   1.626 -30.562  1.00 43.19           N  
ATOM   2940  CA  TYR A 378      44.281   1.480 -30.141  1.00 43.19           C  
ATOM   2941  C   TYR A 378      43.750   2.793 -29.594  1.00 43.19           C  
ATOM   2942  CB  TYR A 378      44.156   0.376 -29.094  1.00 43.19           C  
ATOM   2943  O   TYR A 378      44.469   3.584 -29.016  1.00 43.19           O  
ATOM   2944  CG  TYR A 378      44.656  -0.970 -29.562  1.00 43.19           C  
ATOM   2945  CD1 TYR A 378      43.812  -1.865 -30.203  1.00 43.19           C  
ATOM   2946  CD2 TYR A 378      45.969  -1.349 -29.359  1.00 43.19           C  
ATOM   2947  CE1 TYR A 378      44.250  -3.107 -30.625  1.00 43.19           C  
ATOM   2948  CE2 TYR A 378      46.438  -2.588 -29.781  1.00 43.19           C  
ATOM   2949  OH  TYR A 378      46.031  -4.688 -30.844  1.00 43.19           O  
ATOM   2950  CZ  TYR A 378      45.594  -3.459 -30.422  1.00 43.19           C  
ATOM   2951  N   ALA A 379      42.406   3.277 -29.828  1.00 42.81           N  
ATOM   2952  CA  ALA A 379      41.750   4.477 -29.281  1.00 42.81           C  
ATOM   2953  C   ALA A 379      41.094   4.184 -27.938  1.00 42.81           C  
ATOM   2954  CB  ALA A 379      40.750   5.043 -30.266  1.00 42.81           C  
ATOM   2955  O   ALA A 379      40.500   3.117 -27.750  1.00 42.81           O  
ATOM   2956  N   ALA A 380      41.125   5.090 -26.719  1.00 44.12           N  
ATOM   2957  CA  ALA A 380      40.750   6.316 -26.016  1.00 44.12           C  
ATOM   2958  C   ALA A 380      41.000   6.195 -24.516  1.00 44.12           C  
ATOM   2959  CB  ALA A 380      39.281   6.664 -26.297  1.00 44.12           C  
ATOM   2960  O   ALA A 380      40.781   5.125 -23.938  1.00 44.12           O  
ATOM   2961  N   ASP A 381      41.375   7.539 -23.828  1.00 37.44           N  
ATOM   2962  CA  ASP A 381      41.688   8.539 -22.812  1.00 37.44           C  
ATOM   2963  C   ASP A 381      40.500   8.797 -21.891  1.00 37.44           C  
ATOM   2964  CB  ASP A 381      42.125   9.852 -23.469  1.00 37.44           C  
ATOM   2965  O   ASP A 381      39.344   8.820 -22.344  1.00 37.44           O  
ATOM   2966  CG  ASP A 381      42.062  11.047 -22.531  1.00 37.44           C  
ATOM   2967  OD1 ASP A 381      42.438  10.930 -21.359  1.00 37.44           O  
ATOM   2968  OD2 ASP A 381      41.594  12.109 -22.984  1.00 37.44           O  
ATOM   2969  N   LEU A 382      40.469   8.555 -20.656  1.00 35.31           N  
ATOM   2970  CA  LEU A 382      39.781   8.664 -19.359  1.00 35.31           C  
ATOM   2971  C   LEU A 382      39.000   9.953 -19.266  1.00 35.31           C  
ATOM   2972  CB  LEU A 382      40.812   8.602 -18.219  1.00 35.31           C  
ATOM   2973  O   LEU A 382      37.875   9.953 -18.766  1.00 35.31           O  
ATOM   2974  CG  LEU A 382      40.250   8.336 -16.828  1.00 35.31           C  
ATOM   2975  CD1 LEU A 382      40.281   6.840 -16.516  1.00 35.31           C  
ATOM   2976  CD2 LEU A 382      41.062   9.102 -15.773  1.00 35.31           C  
ATOM   2977  N   LYS A 383      39.188  11.102 -20.094  1.00 40.91           N  
ATOM   2978  CA  LYS A 383      38.531  12.398 -19.984  1.00 40.91           C  
ATOM   2979  C   LYS A 383      37.469  12.555 -21.047  1.00 40.91           C  
ATOM   2980  CB  LYS A 383      39.562  13.531 -20.109  1.00 40.91           C  
ATOM   2981  O   LYS A 383      36.375  13.102 -20.781  1.00 40.91           O  
ATOM   2982  CG  LYS A 383      39.250  14.742 -19.234  1.00 40.91           C  
ATOM   2983  CD  LYS A 383      40.375  15.766 -19.281  1.00 40.91           C  
ATOM   2984  CE  LYS A 383      40.094  16.969 -18.391  1.00 40.91           C  
ATOM   2985  NZ  LYS A 383      41.188  17.969 -18.422  1.00 40.91           N  
ATOM   2986  N   SER A 384      37.469  11.938 -22.266  1.00 38.91           N  
ATOM   2987  CA  SER A 384      36.469  11.789 -23.328  1.00 38.91           C  
ATOM   2988  C   SER A 384      35.469  10.695 -22.984  1.00 38.91           C  
ATOM   2989  CB  SER A 384      37.156  11.484 -24.656  1.00 38.91           C  
ATOM   2990  O   SER A 384      34.281  10.820 -23.297  1.00 38.91           O  
ATOM   2991  OG  SER A 384      36.281  10.734 -25.500  1.00 38.91           O  
ATOM   2992  N   THR A 385      35.938   9.766 -22.219  1.00 37.47           N  
ATOM   2993  CA  THR A 385      35.094   8.766 -21.562  1.00 37.47           C  
ATOM   2994  C   THR A 385      34.250   9.398 -20.469  1.00 37.47           C  
ATOM   2995  CB  THR A 385      35.969   7.633 -20.969  1.00 37.47           C  
ATOM   2996  O   THR A 385      33.062   9.078 -20.328  1.00 37.47           O  
ATOM   2997  CG2 THR A 385      35.094   6.488 -20.469  1.00 37.47           C  
ATOM   2998  OG1 THR A 385      36.844   7.129 -21.969  1.00 37.47           O  
ATOM   2999  N   GLN A 386      34.781  10.484 -19.953  1.00 35.19           N  
ATOM   3000  CA  GLN A 386      34.062  11.211 -18.906  1.00 35.19           C  
ATOM   3001  C   GLN A 386      33.125  12.250 -19.500  1.00 35.19           C  
ATOM   3002  CB  GLN A 386      35.062  11.891 -17.969  1.00 35.19           C  
ATOM   3003  O   GLN A 386      32.031  12.453 -18.984  1.00 35.19           O  
ATOM   3004  CG  GLN A 386      34.500  12.250 -16.609  1.00 35.19           C  
ATOM   3005  CD  GLN A 386      34.062  11.039 -15.805  1.00 35.19           C  
ATOM   3006  NE2 GLN A 386      32.969  11.148 -15.086  1.00 35.19           N  
ATOM   3007  OE1 GLN A 386      34.750  10.000 -15.828  1.00 35.19           O  
ATOM   3008  N   ASN A 387      33.406  12.852 -20.641  1.00 46.59           N  
ATOM   3009  CA  ASN A 387      32.562  13.781 -21.359  1.00 46.59           C  
ATOM   3010  C   ASN A 387      31.438  13.055 -22.094  1.00 46.59           C  
ATOM   3011  CB  ASN A 387      33.375  14.633 -22.344  1.00 46.59           C  
ATOM   3012  O   ASN A 387      30.297  13.539 -22.141  1.00 46.59           O  
ATOM   3013  CG  ASN A 387      33.875  15.906 -21.719  1.00 46.59           C  
ATOM   3014  ND2 ASN A 387      34.719  16.625 -22.453  1.00 46.59           N  
ATOM   3015  OD1 ASN A 387      33.531  16.250 -20.578  1.00 46.59           O  
ATOM   3016  N   ALA A 388      31.625  11.883 -22.641  1.00 39.00           N  
ATOM   3017  CA  ALA A 388      30.656  10.922 -23.156  1.00 39.00           C  
ATOM   3018  C   ALA A 388      29.797  10.344 -22.031  1.00 39.00           C  
ATOM   3019  CB  ALA A 388      31.375   9.789 -23.906  1.00 39.00           C  
ATOM   3020  O   ALA A 388      28.594  10.164 -22.188  1.00 39.00           O  
ATOM   3021  N   ILE A 389      30.453  10.203 -20.875  1.00 41.38           N  
ATOM   3022  CA  ILE A 389      29.750   9.805 -19.656  1.00 41.38           C  
ATOM   3023  C   ILE A 389      28.844  10.938 -19.188  1.00 41.38           C  
ATOM   3024  CB  ILE A 389      30.734   9.414 -18.531  1.00 41.38           C  
ATOM   3025  O   ILE A 389      27.688  10.703 -18.797  1.00 41.38           O  
ATOM   3026  CG1 ILE A 389      31.484   8.125 -18.906  1.00 41.38           C  
ATOM   3027  CG2 ILE A 389      30.000   9.258 -17.203  1.00 41.38           C  
ATOM   3028  CD1 ILE A 389      32.562   7.734 -17.906  1.00 41.38           C  
ATOM   3029  N   ASP A 390      29.281  12.227 -19.438  1.00 45.16           N  
ATOM   3030  CA  ASP A 390      28.531  13.430 -19.062  1.00 45.16           C  
ATOM   3031  C   ASP A 390      27.406  13.703 -20.062  1.00 45.16           C  
ATOM   3032  CB  ASP A 390      29.469  14.641 -18.969  1.00 45.16           C  
ATOM   3033  O   ASP A 390      26.328  14.133 -19.688  1.00 45.16           O  
ATOM   3034  CG  ASP A 390      30.328  14.625 -17.734  1.00 45.16           C  
ATOM   3035  OD1 ASP A 390      30.031  13.859 -16.797  1.00 45.16           O  
ATOM   3036  OD2 ASP A 390      31.312  15.391 -17.688  1.00 45.16           O  
ATOM   3037  N   LYS A 391      27.609  13.469 -21.406  1.00 48.84           N  
ATOM   3038  CA  LYS A 391      26.578  13.594 -22.438  1.00 48.84           C  
ATOM   3039  C   LYS A 391      25.547  12.469 -22.344  1.00 48.84           C  
ATOM   3040  CB  LYS A 391      27.219  13.594 -23.828  1.00 48.84           C  
ATOM   3041  O   LYS A 391      24.359  12.688 -22.578  1.00 48.84           O  
ATOM   3042  CG  LYS A 391      27.734  14.953 -24.281  1.00 48.84           C  
ATOM   3043  CD  LYS A 391      28.250  14.914 -25.703  1.00 48.84           C  
ATOM   3044  CE  LYS A 391      28.891  16.234 -26.109  1.00 48.84           C  
ATOM   3045  NZ  LYS A 391      29.406  16.203 -27.516  1.00 48.84           N  
ATOM   3046  N   ILE A 392      26.000  11.352 -21.812  1.00 48.28           N  
ATOM   3047  CA  ILE A 392      25.234  10.148 -21.531  1.00 48.28           C  
ATOM   3048  C   ILE A 392      24.391  10.352 -20.281  1.00 48.28           C  
ATOM   3049  CB  ILE A 392      26.156   8.914 -21.359  1.00 48.28           C  
ATOM   3050  O   ILE A 392      23.219   9.977 -20.234  1.00 48.28           O  
ATOM   3051  CG1 ILE A 392      26.859   8.594 -22.688  1.00 48.28           C  
ATOM   3052  CG2 ILE A 392      25.359   7.711 -20.859  1.00 48.28           C  
ATOM   3053  CD1 ILE A 392      27.953   7.551 -22.562  1.00 48.28           C  
ATOM   3054  N   THR A 393      25.000  11.047 -19.297  1.00 47.16           N  
ATOM   3055  CA  THR A 393      24.281  11.406 -18.078  1.00 47.16           C  
ATOM   3056  C   THR A 393      23.172  12.414 -18.375  1.00 47.16           C  
ATOM   3057  CB  THR A 393      25.250  11.992 -17.031  1.00 47.16           C  
ATOM   3058  O   THR A 393      22.062  12.297 -17.844  1.00 47.16           O  
ATOM   3059  CG2 THR A 393      24.531  12.258 -15.703  1.00 47.16           C  
ATOM   3060  OG1 THR A 393      26.312  11.062 -16.797  1.00 47.16           O  
ATOM   3061  N   ASN A 394      23.375  13.367 -19.328  1.00 55.88           N  
ATOM   3062  CA  ASN A 394      22.391  14.359 -19.734  1.00 55.88           C  
ATOM   3063  C   ASN A 394      21.312  13.734 -20.609  1.00 55.88           C  
ATOM   3064  CB  ASN A 394      23.078  15.508 -20.484  1.00 55.88           C  
ATOM   3065  O   ASN A 394      20.125  14.086 -20.484  1.00 55.88           O  
ATOM   3066  CG  ASN A 394      23.875  16.406 -19.562  1.00 55.88           C  
ATOM   3067  ND2 ASN A 394      24.828  17.141 -20.125  1.00 55.88           N  
ATOM   3068  OD1 ASN A 394      23.625  16.453 -18.359  1.00 55.88           O  
ATOM   3069  N   LYS A 395      21.641  12.711 -21.484  1.00 57.91           N  
ATOM   3070  CA  LYS A 395      20.703  11.977 -22.312  1.00 57.91           C  
ATOM   3071  C   LYS A 395      19.844  11.031 -21.469  1.00 57.91           C  
ATOM   3072  CB  LYS A 395      21.422  11.195 -23.406  1.00 57.91           C  
ATOM   3073  O   LYS A 395      18.641  10.914 -21.688  1.00 57.91           O  
ATOM   3074  CG  LYS A 395      20.531  10.727 -24.547  1.00 57.91           C  
ATOM   3075  CD  LYS A 395      21.234  10.781 -25.891  1.00 57.91           C  
ATOM   3076  CE  LYS A 395      20.328  10.336 -27.031  1.00 57.91           C  
ATOM   3077  NZ  LYS A 395      21.078  10.219 -28.312  1.00 57.91           N  
ATOM   3078  N   VAL A 396      20.484  10.406 -20.531  1.00 55.22           N  
ATOM   3079  CA  VAL A 396      19.828   9.547 -19.562  1.00 55.22           C  
ATOM   3080  C   VAL A 396      18.828  10.359 -18.734  1.00 55.22           C  
ATOM   3081  CB  VAL A 396      20.844   8.852 -18.625  1.00 55.22           C  
ATOM   3082  O   VAL A 396      17.672   9.945 -18.547  1.00 55.22           O  
ATOM   3083  CG1 VAL A 396      20.125   8.125 -17.484  1.00 55.22           C  
ATOM   3084  CG2 VAL A 396      21.719   7.883 -19.406  1.00 55.22           C  
ATOM   3085  N   ASN A 397      19.297  11.500 -18.344  1.00 60.94           N  
ATOM   3086  CA  ASN A 397      18.438  12.398 -17.562  1.00 60.94           C  
ATOM   3087  C   ASN A 397      17.281  12.930 -18.391  1.00 60.94           C  
ATOM   3088  CB  ASN A 397      19.266  13.555 -16.984  1.00 60.94           C  
ATOM   3089  O   ASN A 397      16.172  13.078 -17.891  1.00 60.94           O  
ATOM   3090  CG  ASN A 397      20.172  13.117 -15.859  1.00 60.94           C  
ATOM   3091  ND2 ASN A 397      21.250  13.867 -15.633  1.00 60.94           N  
ATOM   3092  OD1 ASN A 397      19.922  12.109 -15.188  1.00 60.94           O  
ATOM   3093  N   SER A 398      17.516  13.234 -19.703  1.00 64.81           N  
ATOM   3094  CA  SER A 398      16.484  13.703 -20.625  1.00 64.81           C  
ATOM   3095  C   SER A 398      15.461  12.609 -20.906  1.00 64.81           C  
ATOM   3096  CB  SER A 398      17.109  14.172 -21.938  1.00 64.81           C  
ATOM   3097  O   SER A 398      14.258  12.875 -20.953  1.00 64.81           O  
ATOM   3098  OG  SER A 398      16.156  14.195 -22.969  1.00 64.81           O  
ATOM   3099  N   VAL A 399      15.906  11.430 -21.125  1.00 60.53           N  
ATOM   3100  CA  VAL A 399      15.039  10.281 -21.359  1.00 60.53           C  
ATOM   3101  C   VAL A 399      14.227   9.969 -20.109  1.00 60.53           C  
ATOM   3102  CB  VAL A 399      15.852   9.039 -21.797  1.00 60.53           C  
ATOM   3103  O   VAL A 399      13.031   9.680 -20.188  1.00 60.53           O  
ATOM   3104  CG1 VAL A 399      14.961   7.805 -21.844  1.00 60.53           C  
ATOM   3105  CG2 VAL A 399      16.500   9.281 -23.156  1.00 60.53           C  
ATOM   3106  N   ILE A 400      14.883  10.094 -19.000  1.00 59.81           N  
ATOM   3107  CA  ILE A 400      14.258   9.883 -17.703  1.00 59.81           C  
ATOM   3108  C   ILE A 400      13.156  10.922 -17.484  1.00 59.81           C  
ATOM   3109  CB  ILE A 400      15.289   9.945 -16.562  1.00 59.81           C  
ATOM   3110  O   ILE A 400      12.055  10.594 -17.047  1.00 59.81           O  
ATOM   3111  CG1 ILE A 400      16.234   8.742 -16.625  1.00 59.81           C  
ATOM   3112  CG2 ILE A 400      14.586  10.023 -15.203  1.00 59.81           C  
ATOM   3113  CD1 ILE A 400      17.391   8.805 -15.633  1.00 59.81           C  
ATOM   3114  N   GLU A 401      13.453  12.117 -17.750  1.00 63.78           N  
ATOM   3115  CA  GLU A 401      12.492  13.211 -17.641  1.00 63.78           C  
ATOM   3116  C   GLU A 401      11.320  13.023 -18.594  1.00 63.78           C  
ATOM   3117  CB  GLU A 401      13.180  14.555 -17.922  1.00 63.78           C  
ATOM   3118  O   GLU A 401      10.164  13.250 -18.219  1.00 63.78           O  
ATOM   3119  CG  GLU A 401      12.367  15.766 -17.469  1.00 63.78           C  
ATOM   3120  CD  GLU A 401      13.062  17.094 -17.734  1.00 63.78           C  
ATOM   3121  OE1 GLU A 401      12.461  18.156 -17.484  1.00 63.78           O  
ATOM   3122  OE2 GLU A 401      14.227  17.062 -18.203  1.00 63.78           O  
ATOM   3123  N   LYS A 402      11.586  12.727 -19.797  1.00 63.06           N  
ATOM   3124  CA  LYS A 402      10.562  12.492 -20.828  1.00 63.06           C  
ATOM   3125  C   LYS A 402       9.680  11.305 -20.453  1.00 63.06           C  
ATOM   3126  CB  LYS A 402      11.211  12.258 -22.188  1.00 63.06           C  
ATOM   3127  O   LYS A 402       8.461  11.344 -20.641  1.00 63.06           O  
ATOM   3128  CG  LYS A 402      10.258  12.422 -23.359  1.00 63.06           C  
ATOM   3129  CD  LYS A 402      11.000  12.422 -24.688  1.00 63.06           C  
ATOM   3130  CE  LYS A 402      10.047  12.570 -25.875  1.00 63.06           C  
ATOM   3131  NZ  LYS A 402      10.773  12.539 -27.172  1.00 63.06           N  
ATOM   3132  N   MET A 403      10.312  10.344 -19.859  1.00 60.25           N  
ATOM   3133  CA  MET A 403       9.594   9.156 -19.406  1.00 60.25           C  
ATOM   3134  C   MET A 403       8.727   9.469 -18.188  1.00 60.25           C  
ATOM   3135  CB  MET A 403      10.570   8.031 -19.062  1.00 60.25           C  
ATOM   3136  O   MET A 403       7.594   8.984 -18.094  1.00 60.25           O  
ATOM   3137  CG  MET A 403      11.164   7.340 -20.281  1.00 60.25           C  
ATOM   3138  SD  MET A 403      12.219   5.906 -19.844  1.00 60.25           S  
ATOM   3139  CE  MET A 403      10.961   4.762 -19.219  1.00 60.25           C  
ATOM   3140  N   ASN A 404       9.227  10.242 -17.344  1.00 58.81           N  
ATOM   3141  CA  ASN A 404       8.492  10.656 -16.141  1.00 58.81           C  
ATOM   3142  C   ASN A 404       7.273  11.500 -16.500  1.00 58.81           C  
ATOM   3143  CB  ASN A 404       9.406  11.422 -15.195  1.00 58.81           C  
ATOM   3144  O   ASN A 404       6.199  11.320 -15.922  1.00 58.81           O  
ATOM   3145  CG  ASN A 404      10.258  10.508 -14.328  1.00 58.81           C  
ATOM   3146  ND2 ASN A 404      11.320  11.047 -13.758  1.00 58.81           N  
ATOM   3147  OD1 ASN A 404       9.953   9.320 -14.180  1.00 58.81           O  
ATOM   3148  N   THR A 405       7.316  12.406 -17.453  1.00 61.62           N  
ATOM   3149  CA  THR A 405       6.238  13.273 -17.906  1.00 61.62           C  
ATOM   3150  C   THR A 405       5.188  12.477 -18.688  1.00 61.62           C  
ATOM   3151  CB  THR A 405       6.773  14.414 -18.797  1.00 61.62           C  
ATOM   3152  O   THR A 405       3.988  12.648 -18.453  1.00 61.62           O  
ATOM   3153  CG2 THR A 405       5.680  15.422 -19.125  1.00 61.62           C  
ATOM   3154  OG1 THR A 405       7.840  15.086 -18.125  1.00 61.62           O  
ATOM   3155  N   GLN A 406       5.590  11.750 -19.641  1.00 56.44           N  
ATOM   3156  CA  GLN A 406       4.684  10.961 -20.469  1.00 56.44           C  
ATOM   3157  C   GLN A 406       3.996   9.875 -19.641  1.00 56.44           C  
ATOM   3158  CB  GLN A 406       5.434  10.336 -21.641  1.00 56.44           C  
ATOM   3159  O   GLN A 406       2.812   9.594 -19.844  1.00 56.44           O  
ATOM   3160  CG  GLN A 406       5.953  11.352 -22.656  1.00 56.44           C  
ATOM   3161  CD  GLN A 406       4.848  11.969 -23.484  1.00 56.44           C  
ATOM   3162  NE2 GLN A 406       5.055  13.203 -23.922  1.00 56.44           N  
ATOM   3163  OE1 GLN A 406       3.812  11.336 -23.734  1.00 56.44           O  
ATOM   3164  N   PHE A 407       4.695   9.555 -18.656  1.00 59.06           N  
ATOM   3165  CA  PHE A 407       4.223   8.469 -17.812  1.00 59.06           C  
ATOM   3166  C   PHE A 407       3.287   9.000 -16.719  1.00 59.06           C  
ATOM   3167  CB  PHE A 407       5.402   7.734 -17.156  1.00 59.06           C  
ATOM   3168  O   PHE A 407       2.320   8.336 -16.344  1.00 59.06           O  
ATOM   3169  CG  PHE A 407       6.121   6.805 -18.109  1.00 59.06           C  
ATOM   3170  CD1 PHE A 407       5.504   5.645 -18.562  1.00 59.06           C  
ATOM   3171  CD2 PHE A 407       7.410   7.090 -18.531  1.00 59.06           C  
ATOM   3172  CE1 PHE A 407       6.168   4.781 -19.438  1.00 59.06           C  
ATOM   3173  CE2 PHE A 407       8.078   6.230 -19.391  1.00 59.06           C  
ATOM   3174  CZ  PHE A 407       7.457   5.078 -19.844  1.00 59.06           C  
ATOM   3175  N   THR A 408       3.508  10.125 -16.250  1.00 55.56           N  
ATOM   3176  CA  THR A 408       2.617  10.844 -15.359  1.00 55.56           C  
ATOM   3177  C   THR A 408       1.303  11.188 -16.047  1.00 55.56           C  
ATOM   3178  CB  THR A 408       3.277  12.141 -14.836  1.00 55.56           C  
ATOM   3179  O   THR A 408       0.232  11.094 -15.453  1.00 55.56           O  
ATOM   3180  CG2 THR A 408       2.387  12.844 -13.820  1.00 55.56           C  
ATOM   3181  OG1 THR A 408       4.527  11.812 -14.219  1.00 55.56           O  
ATOM   3182  N   ALA A 409       1.255  11.508 -17.234  1.00 52.47           N  
ATOM   3183  CA  ALA A 409       0.091  11.828 -18.062  1.00 52.47           C  
ATOM   3184  C   ALA A 409      -0.743  10.586 -18.344  1.00 52.47           C  
ATOM   3185  CB  ALA A 409       0.527  12.484 -19.359  1.00 52.47           C  
ATOM   3186  O   ALA A 409      -1.974  10.625 -18.266  1.00 52.47           O  
ATOM   3187  N   VAL A 410      -0.094   9.477 -18.625  1.00 53.53           N  
ATOM   3188  CA  VAL A 410      -0.755   8.203 -18.875  1.00 53.53           C  
ATOM   3189  C   VAL A 410      -1.318   7.652 -17.562  1.00 53.53           C  
ATOM   3190  CB  VAL A 410       0.211   7.176 -19.500  1.00 53.53           C  
ATOM   3191  O   VAL A 410      -2.424   7.105 -17.531  1.00 53.53           O  
ATOM   3192  CG1 VAL A 410      -0.446   5.801 -19.594  1.00 53.53           C  
ATOM   3193  CG2 VAL A 410       0.656   7.652 -20.891  1.00 53.53           C  
ATOM   3194  N   GLY A 411      -0.482   7.766 -16.469  1.00 49.38           N  
ATOM   3195  CA  GLY A 411      -0.933   7.422 -15.133  1.00 49.38           C  
ATOM   3196  C   GLY A 411      -2.188   8.164 -14.719  1.00 49.38           C  
ATOM   3197  O   GLY A 411      -3.090   7.578 -14.109  1.00 49.38           O  
ATOM   3198  N   LYS A 412      -2.385   9.484 -14.969  1.00 50.75           N  
ATOM   3199  CA  LYS A 412      -3.537  10.328 -14.680  1.00 50.75           C  
ATOM   3200  C   LYS A 412      -4.758   9.891 -15.477  1.00 50.75           C  
ATOM   3201  CB  LYS A 412      -3.213  11.797 -14.977  1.00 50.75           C  
ATOM   3202  O   LYS A 412      -5.879   9.883 -14.961  1.00 50.75           O  
ATOM   3203  CG  LYS A 412      -2.334  12.461 -13.930  1.00 50.75           C  
ATOM   3204  CD  LYS A 412      -2.127  13.938 -14.227  1.00 50.75           C  
ATOM   3205  CE  LYS A 412      -1.167  14.586 -13.242  1.00 50.75           C  
ATOM   3206  NZ  LYS A 412      -0.943  16.031 -13.547  1.00 50.75           N  
ATOM   3207  N   GLU A 413      -4.641   9.430 -16.594  1.00 50.62           N  
ATOM   3208  CA  GLU A 413      -5.711   8.969 -17.469  1.00 50.62           C  
ATOM   3209  C   GLU A 413      -6.230   7.602 -17.031  1.00 50.62           C  
ATOM   3210  CB  GLU A 413      -5.227   8.898 -18.922  1.00 50.62           C  
ATOM   3211  O   GLU A 413      -7.438   7.352 -17.062  1.00 50.62           O  
ATOM   3212  CG  GLU A 413      -5.039  10.266 -19.578  1.00 50.62           C  
ATOM   3213  CD  GLU A 413      -6.348  10.969 -19.891  1.00 50.62           C  
ATOM   3214  OE1 GLU A 413      -6.328  12.180 -20.203  1.00 50.62           O  
ATOM   3215  OE2 GLU A 413      -7.406  10.297 -19.812  1.00 50.62           O  
ATOM   3216  N   PHE A 414      -5.332   6.906 -16.484  1.00 49.41           N  
ATOM   3217  CA  PHE A 414      -5.645   5.539 -16.094  1.00 49.41           C  
ATOM   3218  C   PHE A 414      -6.242   5.512 -14.688  1.00 49.41           C  
ATOM   3219  CB  PHE A 414      -4.391   4.660 -16.141  1.00 49.41           C  
ATOM   3220  O   PHE A 414      -7.082   4.664 -14.383  1.00 49.41           O  
ATOM   3221  CG  PHE A 414      -3.992   4.262 -17.547  1.00 49.41           C  
ATOM   3222  CD1 PHE A 414      -4.742   3.338 -18.250  1.00 49.41           C  
ATOM   3223  CD2 PHE A 414      -2.865   4.812 -18.141  1.00 49.41           C  
ATOM   3224  CE1 PHE A 414      -4.375   2.967 -19.547  1.00 49.41           C  
ATOM   3225  CE2 PHE A 414      -2.492   4.445 -19.422  1.00 49.41           C  
ATOM   3226  CZ  PHE A 414      -3.248   3.523 -20.125  1.00 49.41           C  
ATOM   3227  N   ASN A 415      -5.727   6.414 -13.766  1.00 45.78           N  
ATOM   3228  CA  ASN A 415      -6.320   6.648 -12.453  1.00 45.78           C  
ATOM   3229  C   ASN A 415      -7.785   7.062 -12.570  1.00 45.78           C  
ATOM   3230  CB  ASN A 415      -5.527   7.711 -11.688  1.00 45.78           C  
ATOM   3231  O   ASN A 415      -8.617   6.648 -11.758  1.00 45.78           O  
ATOM   3232  CG  ASN A 415      -4.414   7.117 -10.852  1.00 45.78           C  
ATOM   3233  ND2 ASN A 415      -3.529   7.973 -10.352  1.00 45.78           N  
ATOM   3234  OD1 ASN A 415      -4.348   5.902 -10.656  1.00 45.78           O  
ATOM   3235  N   HIS A 416      -8.219   7.746 -13.516  1.00 46.75           N  
ATOM   3236  CA  HIS A 416      -9.578   8.141 -13.852  1.00 46.75           C  
ATOM   3237  C   HIS A 416     -10.398   6.945 -14.328  1.00 46.75           C  
ATOM   3238  CB  HIS A 416      -9.570   9.234 -14.922  1.00 46.75           C  
ATOM   3239  O   HIS A 416     -11.578   6.816 -13.977  1.00 46.75           O  
ATOM   3240  CG  HIS A 416     -10.922   9.805 -15.203  1.00 46.75           C  
ATOM   3241  CD2 HIS A 416     -11.539  10.906 -14.719  1.00 46.75           C  
ATOM   3242  ND1 HIS A 416     -11.812   9.219 -16.078  1.00 46.75           N  
ATOM   3243  CE1 HIS A 416     -12.922   9.945 -16.125  1.00 46.75           C  
ATOM   3244  NE2 HIS A 416     -12.781  10.977 -15.312  1.00 46.75           N  
ATOM   3245  N   LEU A 417      -9.789   5.965 -14.922  1.00 49.72           N  
ATOM   3246  CA  LEU A 417     -10.406   4.762 -15.477  1.00 49.72           C  
ATOM   3247  C   LEU A 417     -10.547   3.684 -14.406  1.00 49.72           C  
ATOM   3248  CB  LEU A 417      -9.594   4.230 -16.656  1.00 49.72           C  
ATOM   3249  O   LEU A 417     -11.500   2.906 -14.422  1.00 49.72           O  
ATOM   3250  CG  LEU A 417      -9.867   4.867 -18.016  1.00 49.72           C  
ATOM   3251  CD1 LEU A 417      -8.602   4.883 -18.859  1.00 49.72           C  
ATOM   3252  CD2 LEU A 417     -10.992   4.125 -18.734  1.00 49.72           C  
ATOM   3253  N   GLU A 418      -9.602   3.506 -13.375  1.00 44.25           N  
ATOM   3254  CA  GLU A 418      -9.555   2.654 -12.188  1.00 44.25           C  
ATOM   3255  C   GLU A 418     -10.703   2.971 -11.234  1.00 44.25           C  
ATOM   3256  CB  GLU A 418      -8.211   2.812 -11.461  1.00 44.25           C  
ATOM   3257  O   GLU A 418     -11.281   2.066 -10.633  1.00 44.25           O  
ATOM   3258  CG  GLU A 418      -7.961   1.757 -10.398  1.00 44.25           C  
ATOM   3259  CD  GLU A 418      -6.594   1.877  -9.742  1.00 44.25           C  
ATOM   3260  OE1 GLU A 418      -6.270   1.054  -8.859  1.00 44.25           O  
ATOM   3261  OE2 GLU A 418      -5.844   2.805 -10.125  1.00 44.25           O  
ATOM   3262  N   LYS A 419     -11.188   4.199 -11.109  1.00 48.66           N  
ATOM   3263  CA  LYS A 419     -12.305   4.664 -10.305  1.00 48.66           C  
ATOM   3264  C   LYS A 419     -13.641   4.234 -10.906  1.00 48.66           C  
ATOM   3265  CB  LYS A 419     -12.266   6.184 -10.148  1.00 48.66           C  
ATOM   3266  O   LYS A 419     -14.602   3.965 -10.188  1.00 48.66           O  
ATOM   3267  CG  LYS A 419     -11.305   6.672  -9.078  1.00 48.66           C  
ATOM   3268  CD  LYS A 419     -11.422   8.172  -8.852  1.00 48.66           C  
ATOM   3269  CE  LYS A 419     -10.414   8.672  -7.828  1.00 48.66           C  
ATOM   3270  NZ  LYS A 419     -10.508  10.148  -7.637  1.00 48.66           N  
ATOM   3271  N   ARG A 420     -13.703   3.660 -12.109  1.00 48.31           N  
ATOM   3272  CA  ARG A 420     -14.898   3.312 -12.867  1.00 48.31           C  
ATOM   3273  C   ARG A 420     -15.047   1.800 -12.992  1.00 48.31           C  
ATOM   3274  CB  ARG A 420     -14.859   3.955 -14.258  1.00 48.31           C  
ATOM   3275  O   ARG A 420     -16.156   1.280 -13.039  1.00 48.31           O  
ATOM   3276  CG  ARG A 420     -15.430   5.363 -14.297  1.00 48.31           C  
ATOM   3277  CD  ARG A 420     -15.305   5.980 -15.688  1.00 48.31           C  
ATOM   3278  NE  ARG A 420     -16.484   5.719 -16.500  1.00 48.31           N  
ATOM   3279  NH1 ARG A 420     -15.664   6.758 -18.391  1.00 48.31           N  
ATOM   3280  NH2 ARG A 420     -17.750   5.805 -18.406  1.00 48.31           N  
ATOM   3281  CZ  ARG A 420     -16.625   6.098 -17.766  1.00 48.31           C  
ATOM   3282  N   ILE A 421     -14.125   0.934 -12.273  1.00 47.53           N  
ATOM   3283  CA  ILE A 421     -14.352  -0.492 -12.484  1.00 47.53           C  
ATOM   3284  C   ILE A 421     -13.875  -1.275 -11.258  1.00 47.53           C  
ATOM   3285  CB  ILE A 421     -13.641  -1.000 -13.758  1.00 47.53           C  
ATOM   3286  O   ILE A 421     -12.672  -1.406 -11.031  1.00 47.53           O  
ATOM   3287  CG1 ILE A 421     -14.266  -0.371 -15.008  1.00 47.53           C  
ATOM   3288  CG2 ILE A 421     -13.688  -2.529 -13.828  1.00 47.53           C  
ATOM   3289  CD1 ILE A 421     -13.523  -0.677 -16.297  1.00 47.53           C  
ATOM   3290  N   GLU A 422     -14.492  -1.432 -10.016  1.00 44.84           N  
ATOM   3291  CA  GLU A 422     -14.219  -1.941  -8.680  1.00 44.84           C  
ATOM   3292  C   GLU A 422     -14.352  -3.461  -8.625  1.00 44.84           C  
ATOM   3293  CB  GLU A 422     -15.164  -1.301  -7.656  1.00 44.84           C  
ATOM   3294  O   GLU A 422     -13.562  -4.133  -7.965  1.00 44.84           O  
ATOM   3295  CG  GLU A 422     -14.562  -0.106  -6.930  1.00 44.84           C  
ATOM   3296  CD  GLU A 422     -15.508   0.507  -5.902  1.00 44.84           C  
ATOM   3297  OE1 GLU A 422     -15.117   1.487  -5.230  1.00 44.84           O  
ATOM   3298  OE2 GLU A 422     -16.641   0.001  -5.770  1.00 44.84           O  
ATOM   3299  N   ASN A 423     -14.539  -4.344  -9.719  1.00 42.12           N  
ATOM   3300  CA  ASN A 423     -14.500  -5.801  -9.758  1.00 42.12           C  
ATOM   3301  C   ASN A 423     -13.625  -6.305 -10.906  1.00 42.12           C  
ATOM   3302  CB  ASN A 423     -15.914  -6.371  -9.883  1.00 42.12           C  
ATOM   3303  O   ASN A 423     -13.086  -7.406 -10.836  1.00 42.12           O  
ATOM   3304  CG  ASN A 423     -16.188  -7.465  -8.875  1.00 42.12           C  
ATOM   3305  ND2 ASN A 423     -17.422  -7.977  -8.875  1.00 42.12           N  
ATOM   3306  OD1 ASN A 423     -15.320  -7.848  -8.102  1.00 42.12           O  
ATOM   3307  N   LEU A 424     -12.922  -5.426 -11.664  1.00 44.22           N  
ATOM   3308  CA  LEU A 424     -11.961  -5.480 -12.758  1.00 44.22           C  
ATOM   3309  C   LEU A 424     -10.609  -4.938 -12.320  1.00 44.22           C  
ATOM   3310  CB  LEU A 424     -12.477  -4.688 -13.969  1.00 44.22           C  
ATOM   3311  O   LEU A 424      -9.695  -4.789 -13.133  1.00 44.22           O  
ATOM   3312  CG  LEU A 424     -12.844  -5.504 -15.203  1.00 44.22           C  
ATOM   3313  CD1 LEU A 424     -14.344  -5.445 -15.453  1.00 44.22           C  
ATOM   3314  CD2 LEU A 424     -12.078  -5.000 -16.422  1.00 44.22           C  
ATOM   3315  N   ASN A 425     -10.477  -4.480 -11.133  1.00 40.88           N  
ATOM   3316  CA  ASN A 425      -9.391  -3.695 -10.562  1.00 40.88           C  
ATOM   3317  C   ASN A 425      -8.094  -4.500 -10.492  1.00 40.88           C  
ATOM   3318  CB  ASN A 425      -9.766  -3.174  -9.180  1.00 40.88           C  
ATOM   3319  O   ASN A 425      -7.020  -3.984 -10.797  1.00 40.88           O  
ATOM   3320  CG  ASN A 425      -8.875  -2.041  -8.711  1.00 40.88           C  
ATOM   3321  ND2 ASN A 425      -9.133  -1.537  -7.512  1.00 40.88           N  
ATOM   3322  OD1 ASN A 425      -7.961  -1.623  -9.430  1.00 40.88           O  
ATOM   3323  N   LYS A 426      -8.195  -5.938 -10.250  1.00 46.31           N  
ATOM   3324  CA  LYS A 426      -6.973  -6.734 -10.250  1.00 46.31           C  
ATOM   3325  C   LYS A 426      -6.504  -7.027 -11.672  1.00 46.31           C  
ATOM   3326  CB  LYS A 426      -7.180  -8.039  -9.484  1.00 46.31           C  
ATOM   3327  O   LYS A 426      -5.309  -6.973 -11.961  1.00 46.31           O  
ATOM   3328  CG  LYS A 426      -7.133  -7.887  -7.969  1.00 46.31           C  
ATOM   3329  CD  LYS A 426      -7.176  -9.234  -7.270  1.00 46.31           C  
ATOM   3330  CE  LYS A 426      -7.207  -9.086  -5.754  1.00 46.31           C  
ATOM   3331  NZ  LYS A 426      -7.309 -10.406  -5.062  1.00 46.31           N  
ATOM   3332  N   LYS A 427      -7.496  -7.328 -12.570  1.00 49.19           N  
ATOM   3333  CA  LYS A 427      -7.242  -7.582 -13.984  1.00 49.19           C  
ATOM   3334  C   LYS A 427      -6.883  -6.297 -14.727  1.00 49.19           C  
ATOM   3335  CB  LYS A 427      -8.461  -8.242 -14.641  1.00 49.19           C  
ATOM   3336  O   LYS A 427      -6.004  -6.293 -15.586  1.00 49.19           O  
ATOM   3337  CG  LYS A 427      -8.547  -9.742 -14.422  1.00 49.19           C  
ATOM   3338  CD  LYS A 427      -9.727 -10.352 -15.164  1.00 49.19           C  
ATOM   3339  CE  LYS A 427      -9.922 -11.820 -14.812  1.00 49.19           C  
ATOM   3340  NZ  LYS A 427     -11.133 -12.391 -15.469  1.00 49.19           N  
ATOM   3341  N   VAL A 428      -7.449  -5.238 -14.398  1.00 53.69           N  
ATOM   3342  CA  VAL A 428      -7.199  -3.910 -14.953  1.00 53.69           C  
ATOM   3343  C   VAL A 428      -5.863  -3.379 -14.438  1.00 53.69           C  
ATOM   3344  CB  VAL A 428      -8.336  -2.926 -14.602  1.00 53.69           C  
ATOM   3345  O   VAL A 428      -5.074  -2.816 -15.203  1.00 53.69           O  
ATOM   3346  CG1 VAL A 428      -7.961  -1.500 -15.000  1.00 53.69           C  
ATOM   3347  CG2 VAL A 428      -9.641  -3.350 -15.273  1.00 53.69           C  
ATOM   3348  N   ASP A 429      -5.512  -3.670 -13.086  1.00 58.56           N  
ATOM   3349  CA  ASP A 429      -4.223  -3.283 -12.516  1.00 58.56           C  
ATOM   3350  C   ASP A 429      -3.080  -4.059 -13.164  1.00 58.56           C  
ATOM   3351  CB  ASP A 429      -4.219  -3.504 -11.000  1.00 58.56           C  
ATOM   3352  O   ASP A 429      -2.029  -3.490 -13.469  1.00 58.56           O  
ATOM   3353  CG  ASP A 429      -4.996  -2.443 -10.242  1.00 58.56           C  
ATOM   3354  OD1 ASP A 429      -5.312  -1.386 -10.828  1.00 58.56           O  
ATOM   3355  OD2 ASP A 429      -5.293  -2.668  -9.047  1.00 58.56           O  
ATOM   3356  N   ASP A 430      -3.352  -5.344 -13.453  1.00 62.28           N  
ATOM   3357  CA  ASP A 430      -2.377  -6.203 -14.125  1.00 62.28           C  
ATOM   3358  C   ASP A 430      -2.205  -5.797 -15.586  1.00 62.28           C  
ATOM   3359  CB  ASP A 430      -2.799  -7.668 -14.031  1.00 62.28           C  
ATOM   3360  O   ASP A 430      -1.085  -5.762 -16.094  1.00 62.28           O  
ATOM   3361  CG  ASP A 430      -2.461  -8.297 -12.688  1.00 62.28           C  
ATOM   3362  OD1 ASP A 430      -1.774  -7.656 -11.867  1.00 62.28           O  
ATOM   3363  OD2 ASP A 430      -2.881  -9.453 -12.453  1.00 62.28           O  
ATOM   3364  N   GLY A 431      -3.281  -5.531 -16.281  1.00 64.44           N  
ATOM   3365  CA  GLY A 431      -3.250  -5.047 -17.656  1.00 64.44           C  
ATOM   3366  C   GLY A 431      -2.551  -3.709 -17.797  1.00 64.44           C  
ATOM   3367  O   GLY A 431      -1.777  -3.506 -18.734  1.00 64.44           O  
ATOM   3368  N   PHE A 432      -2.771  -2.908 -16.875  1.00 67.75           N  
ATOM   3369  CA  PHE A 432      -2.139  -1.595 -16.844  1.00 67.75           C  
ATOM   3370  C   PHE A 432      -0.634  -1.722 -16.641  1.00 67.75           C  
ATOM   3371  CB  PHE A 432      -2.748  -0.729 -15.742  1.00 67.75           C  
ATOM   3372  O   PHE A 432       0.147  -1.022 -17.297  1.00 67.75           O  
ATOM   3373  CG  PHE A 432      -4.105  -0.175 -16.078  1.00 67.75           C  
ATOM   3374  CD1 PHE A 432      -4.270   0.684 -17.156  1.00 67.75           C  
ATOM   3375  CD2 PHE A 432      -5.215  -0.514 -15.312  1.00 67.75           C  
ATOM   3376  CE1 PHE A 432      -5.527   1.198 -17.469  1.00 67.75           C  
ATOM   3377  CE2 PHE A 432      -6.473  -0.004 -15.625  1.00 67.75           C  
ATOM   3378  CZ  PHE A 432      -6.625   0.853 -16.703  1.00 67.75           C  
ATOM   3379  N   LEU A 433      -0.279  -2.498 -15.758  1.00 74.88           N  
ATOM   3380  CA  LEU A 433       1.130  -2.729 -15.453  1.00 74.88           C  
ATOM   3381  C   LEU A 433       1.853  -3.326 -16.656  1.00 74.88           C  
ATOM   3382  CB  LEU A 433       1.274  -3.652 -14.242  1.00 74.88           C  
ATOM   3383  O   LEU A 433       2.990  -2.955 -16.953  1.00 74.88           O  
ATOM   3384  CG  LEU A 433       2.695  -3.863 -13.719  1.00 74.88           C  
ATOM   3385  CD1 LEU A 433       3.254  -2.555 -13.164  1.00 74.88           C  
ATOM   3386  CD2 LEU A 433       2.713  -4.949 -12.648  1.00 74.88           C  
ATOM   3387  N   ASP A 434       1.225  -4.207 -17.344  1.00 74.12           N  
ATOM   3388  CA  ASP A 434       1.783  -4.832 -18.547  1.00 74.12           C  
ATOM   3389  C   ASP A 434       1.973  -3.807 -19.656  1.00 74.12           C  
ATOM   3390  CB  ASP A 434       0.883  -5.973 -19.016  1.00 74.12           C  
ATOM   3391  O   ASP A 434       3.004  -3.801 -20.328  1.00 74.12           O  
ATOM   3392  CG  ASP A 434       0.988  -7.215 -18.156  1.00 74.12           C  
ATOM   3393  OD1 ASP A 434       1.967  -7.344 -17.391  1.00 74.12           O  
ATOM   3394  OD2 ASP A 434       0.086  -8.078 -18.250  1.00 74.12           O  
ATOM   3395  N   ILE A 435       1.015  -3.078 -19.844  1.00 70.06           N  
ATOM   3396  CA  ILE A 435       1.082  -2.039 -20.859  1.00 70.06           C  
ATOM   3397  C   ILE A 435       2.186  -1.044 -20.516  1.00 70.06           C  
ATOM   3398  CB  ILE A 435      -0.271  -1.308 -21.016  1.00 70.06           C  
ATOM   3399  O   ILE A 435       2.977  -0.656 -21.375  1.00 70.06           O  
ATOM   3400  CG1 ILE A 435      -1.320  -2.246 -21.625  1.00 70.06           C  
ATOM   3401  CG2 ILE A 435      -0.110  -0.044 -21.859  1.00 70.06           C  
ATOM   3402  CD1 ILE A 435      -2.730  -1.671 -21.641  1.00 70.06           C  
ATOM   3403  N   TRP A 436       2.150  -0.756 -19.203  1.00 74.94           N  
ATOM   3404  CA  TRP A 436       3.172   0.152 -18.688  1.00 74.94           C  
ATOM   3405  C   TRP A 436       4.570  -0.412 -18.922  1.00 74.94           C  
ATOM   3406  CB  TRP A 436       2.959   0.413 -17.203  1.00 74.94           C  
ATOM   3407  O   TRP A 436       5.469   0.308 -19.375  1.00 74.94           O  
ATOM   3408  CG  TRP A 436       4.035   1.246 -16.562  1.00 74.94           C  
ATOM   3409  CD1 TRP A 436       5.051   0.810 -15.766  1.00 74.94           C  
ATOM   3410  CD2 TRP A 436       4.191   2.664 -16.672  1.00 74.94           C  
ATOM   3411  CE2 TRP A 436       5.332   3.020 -15.922  1.00 74.94           C  
ATOM   3412  CE3 TRP A 436       3.484   3.668 -17.344  1.00 74.94           C  
ATOM   3413  NE1 TRP A 436       5.836   1.871 -15.375  1.00 74.94           N  
ATOM   3414  CH2 TRP A 436       5.062   5.301 -16.484  1.00 74.94           C  
ATOM   3415  CZ2 TRP A 436       5.777   4.340 -15.820  1.00 74.94           C  
ATOM   3416  CZ3 TRP A 436       3.930   4.980 -17.250  1.00 74.94           C  
ATOM   3417  N   THR A 437       4.750  -1.580 -18.594  1.00 81.00           N  
ATOM   3418  CA  THR A 437       6.023  -2.277 -18.734  1.00 81.00           C  
ATOM   3419  C   THR A 437       6.438  -2.346 -20.203  1.00 81.00           C  
ATOM   3420  CB  THR A 437       5.949  -3.701 -18.156  1.00 81.00           C  
ATOM   3421  O   THR A 437       7.598  -2.096 -20.547  1.00 81.00           O  
ATOM   3422  CG2 THR A 437       7.285  -4.422 -18.297  1.00 81.00           C  
ATOM   3423  OG1 THR A 437       5.594  -3.627 -16.766  1.00 81.00           O  
ATOM   3424  N   TYR A 438       5.578  -2.580 -21.078  1.00 78.75           N  
ATOM   3425  CA  TYR A 438       5.840  -2.648 -22.500  1.00 78.75           C  
ATOM   3426  C   TYR A 438       6.281  -1.293 -23.047  1.00 78.75           C  
ATOM   3427  CB  TYR A 438       4.594  -3.127 -23.266  1.00 78.75           C  
ATOM   3428  O   TYR A 438       7.234  -1.209 -23.828  1.00 78.75           O  
ATOM   3429  CG  TYR A 438       4.379  -4.621 -23.188  1.00 78.75           C  
ATOM   3430  CD1 TYR A 438       5.211  -5.496 -23.891  1.00 78.75           C  
ATOM   3431  CD2 TYR A 438       3.346  -5.156 -22.422  1.00 78.75           C  
ATOM   3432  CE1 TYR A 438       5.016  -6.871 -23.828  1.00 78.75           C  
ATOM   3433  CE2 TYR A 438       3.141  -6.531 -22.359  1.00 78.75           C  
ATOM   3434  OH  TYR A 438       3.781  -8.742 -23.000  1.00 78.75           O  
ATOM   3435  CZ  TYR A 438       3.979  -7.379 -23.062  1.00 78.75           C  
ATOM   3436  N   ASN A 439       5.594  -0.281 -22.719  1.00 76.56           N  
ATOM   3437  CA  ASN A 439       5.926   1.067 -23.156  1.00 76.56           C  
ATOM   3438  C   ASN A 439       7.312   1.492 -22.688  1.00 76.56           C  
ATOM   3439  CB  ASN A 439       4.871   2.066 -22.688  1.00 76.56           C  
ATOM   3440  O   ASN A 439       8.062   2.115 -23.453  1.00 76.56           O  
ATOM   3441  CG  ASN A 439       3.576   1.974 -23.469  1.00 76.56           C  
ATOM   3442  ND2 ASN A 439       2.496   2.480 -22.875  1.00 76.56           N  
ATOM   3443  OD1 ASN A 439       3.547   1.450 -24.578  1.00 76.56           O  
ATOM   3444  N   ALA A 440       7.543   1.218 -21.469  1.00 79.38           N  
ATOM   3445  CA  ALA A 440       8.867   1.525 -20.922  1.00 79.38           C  
ATOM   3446  C   ALA A 440       9.961   0.773 -21.672  1.00 79.38           C  
ATOM   3447  CB  ALA A 440       8.914   1.186 -19.438  1.00 79.38           C  
ATOM   3448  O   ALA A 440      10.984   1.355 -22.031  1.00 79.38           O  
ATOM   3449  N   GLU A 441       9.734  -0.490 -21.953  1.00 84.38           N  
ATOM   3450  CA  GLU A 441      10.688  -1.307 -22.703  1.00 84.38           C  
ATOM   3451  C   GLU A 441      10.867  -0.792 -24.125  1.00 84.38           C  
ATOM   3452  CB  GLU A 441      10.242  -2.771 -22.719  1.00 84.38           C  
ATOM   3453  O   GLU A 441      11.984  -0.744 -24.641  1.00 84.38           O  
ATOM   3454  CG  GLU A 441      10.422  -3.488 -21.391  1.00 84.38           C  
ATOM   3455  CD  GLU A 441       9.969  -4.938 -21.422  1.00 84.38           C  
ATOM   3456  OE1 GLU A 441      10.109  -5.641 -20.406  1.00 84.38           O  
ATOM   3457  OE2 GLU A 441       9.477  -5.375 -22.484  1.00 84.38           O  
ATOM   3458  N   LEU A 442       9.828  -0.499 -24.766  1.00 82.56           N  
ATOM   3459  CA  LEU A 442       9.859   0.006 -26.125  1.00 82.56           C  
ATOM   3460  C   LEU A 442      10.680   1.287 -26.219  1.00 82.56           C  
ATOM   3461  CB  LEU A 442       8.438   0.260 -26.641  1.00 82.56           C  
ATOM   3462  O   LEU A 442      11.469   1.462 -27.156  1.00 82.56           O  
ATOM   3463  CG  LEU A 442       8.312   0.770 -28.078  1.00 82.56           C  
ATOM   3464  CD1 LEU A 442       8.938  -0.224 -29.047  1.00 82.56           C  
ATOM   3465  CD2 LEU A 442       6.848   1.017 -28.422  1.00 82.56           C  
ATOM   3466  N   LEU A 443      10.406   2.186 -25.469  1.00 76.31           N  
ATOM   3467  CA  LEU A 443      11.133   3.449 -25.453  1.00 76.31           C  
ATOM   3468  C   LEU A 443      12.633   3.209 -25.328  1.00 76.31           C  
ATOM   3469  CB  LEU A 443      10.648   4.332 -24.297  1.00 76.31           C  
ATOM   3470  O   LEU A 443      13.430   3.836 -26.031  1.00 76.31           O  
ATOM   3471  CG  LEU A 443      11.125   5.785 -24.312  1.00 76.31           C  
ATOM   3472  CD1 LEU A 443      10.062   6.691 -23.688  1.00 76.31           C  
ATOM   3473  CD2 LEU A 443      12.445   5.918 -23.562  1.00 76.31           C  
ATOM   3474  N   VAL A 444      13.023   2.352 -24.359  1.00 80.31           N  
ATOM   3475  CA  VAL A 444      14.430   2.014 -24.188  1.00 80.31           C  
ATOM   3476  C   VAL A 444      14.977   1.385 -25.469  1.00 80.31           C  
ATOM   3477  CB  VAL A 444      14.641   1.058 -22.984  1.00 80.31           C  
ATOM   3478  O   VAL A 444      16.078   1.715 -25.906  1.00 80.31           O  
ATOM   3479  CG1 VAL A 444      16.094   0.565 -22.938  1.00 80.31           C  
ATOM   3480  CG2 VAL A 444      14.266   1.749 -21.688  1.00 80.31           C  
ATOM   3481  N   LEU A 445      14.211   0.524 -26.078  1.00 84.38           N  
ATOM   3482  CA  LEU A 445      14.609  -0.114 -27.344  1.00 84.38           C  
ATOM   3483  C   LEU A 445      14.844   0.926 -28.422  1.00 84.38           C  
ATOM   3484  CB  LEU A 445      13.539  -1.110 -27.797  1.00 84.38           C  
ATOM   3485  O   LEU A 445      15.828   0.843 -29.172  1.00 84.38           O  
ATOM   3486  CG  LEU A 445      13.367  -2.363 -26.922  1.00 84.38           C  
ATOM   3487  CD1 LEU A 445      12.180  -3.184 -27.406  1.00 84.38           C  
ATOM   3488  CD2 LEU A 445      14.648  -3.199 -26.938  1.00 84.38           C  
ATOM   3489  N   LEU A 446      13.969   1.840 -28.578  1.00 78.56           N  
ATOM   3490  CA  LEU A 446      14.070   2.887 -29.594  1.00 78.56           C  
ATOM   3491  C   LEU A 446      15.305   3.748 -29.359  1.00 78.56           C  
ATOM   3492  CB  LEU A 446      12.812   3.764 -29.578  1.00 78.56           C  
ATOM   3493  O   LEU A 446      16.000   4.109 -30.312  1.00 78.56           O  
ATOM   3494  CG  LEU A 446      11.547   3.141 -30.172  1.00 78.56           C  
ATOM   3495  CD1 LEU A 446      10.336   4.023 -29.891  1.00 78.56           C  
ATOM   3496  CD2 LEU A 446      11.719   2.918 -31.672  1.00 78.56           C  
ATOM   3497  N   GLU A 447      15.516   4.066 -28.141  1.00 77.38           N  
ATOM   3498  CA  GLU A 447      16.688   4.867 -27.797  1.00 77.38           C  
ATOM   3499  C   GLU A 447      17.984   4.113 -28.109  1.00 77.38           C  
ATOM   3500  CB  GLU A 447      16.656   5.270 -26.312  1.00 77.38           C  
ATOM   3501  O   GLU A 447      18.953   4.703 -28.578  1.00 77.38           O  
ATOM   3502  CG  GLU A 447      17.719   6.305 -25.938  1.00 77.38           C  
ATOM   3503  CD  GLU A 447      17.578   7.609 -26.703  1.00 77.38           C  
ATOM   3504  OE1 GLU A 447      18.578   8.344 -26.844  1.00 77.38           O  
ATOM   3505  OE2 GLU A 447      16.453   7.902 -27.172  1.00 77.38           O  
ATOM   3506  N   ASN A 448      18.031   2.904 -27.750  1.00 81.38           N  
ATOM   3507  CA  ASN A 448      19.188   2.076 -28.078  1.00 81.38           C  
ATOM   3508  C   ASN A 448      19.422   2.033 -29.594  1.00 81.38           C  
ATOM   3509  CB  ASN A 448      19.000   0.659 -27.531  1.00 81.38           C  
ATOM   3510  O   ASN A 448      20.562   2.113 -30.047  1.00 81.38           O  
ATOM   3511  CG  ASN A 448      19.250   0.578 -26.047  1.00 81.38           C  
ATOM   3512  ND2 ASN A 448      18.750  -0.487 -25.422  1.00 81.38           N  
ATOM   3513  OD1 ASN A 448      19.875   1.465 -25.453  1.00 81.38           O  
ATOM   3514  N   GLU A 449      18.281   1.916 -30.328  1.00 79.44           N  
ATOM   3515  CA  GLU A 449      18.391   1.917 -31.781  1.00 79.44           C  
ATOM   3516  C   GLU A 449      18.969   3.232 -32.281  1.00 79.44           C  
ATOM   3517  CB  GLU A 449      17.031   1.661 -32.438  1.00 79.44           C  
ATOM   3518  O   GLU A 449      19.859   3.236 -33.156  1.00 79.44           O  
ATOM   3519  CG  GLU A 449      17.094   1.473 -33.938  1.00 79.44           C  
ATOM   3520  CD  GLU A 449      17.547   0.081 -34.344  1.00 79.44           C  
ATOM   3521  OE1 GLU A 449      17.938  -0.106 -35.531  1.00 79.44           O  
ATOM   3522  OE2 GLU A 449      17.500  -0.829 -33.500  1.00 79.44           O  
ATOM   3523  N   ARG A 450      18.406   4.211 -31.844  1.00 72.81           N  
ATOM   3524  CA  ARG A 450      18.844   5.543 -32.250  1.00 72.81           C  
ATOM   3525  C   ARG A 450      20.328   5.742 -31.938  1.00 72.81           C  
ATOM   3526  CB  ARG A 450      18.016   6.621 -31.547  1.00 72.81           C  
ATOM   3527  O   ARG A 450      21.078   6.254 -32.781  1.00 72.81           O  
ATOM   3528  CG  ARG A 450      18.375   8.039 -31.969  1.00 72.81           C  
ATOM   3529  CD  ARG A 450      17.562   9.070 -31.188  1.00 72.81           C  
ATOM   3530  NE  ARG A 450      18.000  10.438 -31.484  1.00 72.81           N  
ATOM   3531  NH1 ARG A 450      16.203  11.461 -30.453  1.00 72.81           N  
ATOM   3532  NH2 ARG A 450      17.828  12.727 -31.469  1.00 72.81           N  
ATOM   3533  CZ  ARG A 450      17.344  11.539 -31.141  1.00 72.81           C  
ATOM   3534  N   THR A 451      20.766   5.461 -30.734  1.00 68.31           N  
ATOM   3535  CA  THR A 451      22.141   5.602 -30.281  1.00 68.31           C  
ATOM   3536  C   THR A 451      23.078   4.766 -31.141  1.00 68.31           C  
ATOM   3537  CB  THR A 451      22.297   5.188 -28.812  1.00 68.31           C  
ATOM   3538  O   THR A 451      24.125   5.250 -31.594  1.00 68.31           O  
ATOM   3539  CG2 THR A 451      23.734   5.355 -28.328  1.00 68.31           C  
ATOM   3540  OG1 THR A 451      21.438   6.004 -28.000  1.00 68.31           O  
ATOM   3541  N   LEU A 452      22.672   3.586 -31.375  1.00 74.38           N  
ATOM   3542  CA  LEU A 452      23.516   2.684 -32.156  1.00 74.38           C  
ATOM   3543  C   LEU A 452      23.531   3.078 -33.625  1.00 74.38           C  
ATOM   3544  CB  LEU A 452      23.031   1.238 -32.000  1.00 74.38           C  
ATOM   3545  O   LEU A 452      24.562   3.000 -34.281  1.00 74.38           O  
ATOM   3546  CG  LEU A 452      23.203   0.605 -30.609  1.00 74.38           C  
ATOM   3547  CD1 LEU A 452      22.609  -0.798 -30.594  1.00 74.38           C  
ATOM   3548  CD2 LEU A 452      24.688   0.570 -30.219  1.00 74.38           C  
ATOM   3549  N   ASP A 453      22.406   3.471 -34.219  1.00 73.56           N  
ATOM   3550  CA  ASP A 453      22.297   3.896 -35.625  1.00 73.56           C  
ATOM   3551  C   ASP A 453      23.125   5.160 -35.875  1.00 73.56           C  
ATOM   3552  CB  ASP A 453      20.844   4.133 -36.000  1.00 73.56           C  
ATOM   3553  O   ASP A 453      23.750   5.305 -36.906  1.00 73.56           O  
ATOM   3554  CG  ASP A 453      20.078   2.844 -36.281  1.00 73.56           C  
ATOM   3555  OD1 ASP A 453      20.719   1.771 -36.375  1.00 73.56           O  
ATOM   3556  OD2 ASP A 453      18.844   2.900 -36.406  1.00 73.56           O  
ATOM   3557  N   TYR A 454      22.984   6.090 -35.031  1.00 66.88           N  
ATOM   3558  CA  TYR A 454      23.766   7.316 -35.156  1.00 66.88           C  
ATOM   3559  C   TYR A 454      25.266   7.008 -35.188  1.00 66.88           C  
ATOM   3560  CB  TYR A 454      23.469   8.242 -33.969  1.00 66.88           C  
ATOM   3561  O   TYR A 454      25.984   7.559 -36.031  1.00 66.88           O  
ATOM   3562  CG  TYR A 454      24.219   9.562 -34.031  1.00 66.88           C  
ATOM   3563  CD1 TYR A 454      25.344   9.781 -33.250  1.00 66.88           C  
ATOM   3564  CD2 TYR A 454      23.781  10.578 -34.875  1.00 66.88           C  
ATOM   3565  CE1 TYR A 454      26.016  10.992 -33.281  1.00 66.88           C  
ATOM   3566  CE2 TYR A 454      24.453  11.797 -34.938  1.00 66.88           C  
ATOM   3567  OH  TYR A 454      26.250  13.195 -34.188  1.00 66.88           O  
ATOM   3568  CZ  TYR A 454      25.578  11.992 -34.125  1.00 66.88           C  
ATOM   3569  N   HIS A 455      25.594   6.105 -34.375  1.00 64.19           N  
ATOM   3570  CA  HIS A 455      27.000   5.699 -34.312  1.00 64.19           C  
ATOM   3571  C   HIS A 455      27.406   4.957 -35.594  1.00 64.19           C  
ATOM   3572  CB  HIS A 455      27.250   4.820 -33.094  1.00 64.19           C  
ATOM   3573  O   HIS A 455      28.500   5.168 -36.125  1.00 64.19           O  
ATOM   3574  CG  HIS A 455      27.203   5.562 -31.797  1.00 64.19           C  
ATOM   3575  CD2 HIS A 455      26.344   5.477 -30.766  1.00 64.19           C  
ATOM   3576  ND1 HIS A 455      28.109   6.539 -31.469  1.00 64.19           N  
ATOM   3577  CE1 HIS A 455      27.812   7.020 -30.266  1.00 64.19           C  
ATOM   3578  NE2 HIS A 455      26.734   6.391 -29.812  1.00 64.19           N  
ATOM   3579  N   ASP A 456      26.641   4.121 -36.031  1.00 66.94           N  
ATOM   3580  CA  ASP A 456      26.875   3.389 -37.281  1.00 66.94           C  
ATOM   3581  C   ASP A 456      27.031   4.348 -38.469  1.00 66.94           C  
ATOM   3582  CB  ASP A 456      25.734   2.408 -37.562  1.00 66.94           C  
ATOM   3583  O   ASP A 456      27.875   4.137 -39.344  1.00 66.94           O  
ATOM   3584  CG  ASP A 456      25.812   1.154 -36.688  1.00 66.94           C  
ATOM   3585  OD1 ASP A 456      26.828   0.952 -36.000  1.00 66.94           O  
ATOM   3586  OD2 ASP A 456      24.844   0.362 -36.719  1.00 66.94           O  
ATOM   3587  N   SER A 457      26.219   5.340 -38.500  1.00 67.88           N  
ATOM   3588  CA  SER A 457      26.281   6.336 -39.562  1.00 67.88           C  
ATOM   3589  C   SER A 457      27.594   7.094 -39.531  1.00 67.88           C  
ATOM   3590  CB  SER A 457      25.109   7.316 -39.438  1.00 67.88           C  
ATOM   3591  O   SER A 457      28.172   7.375 -40.594  1.00 67.88           O  
ATOM   3592  OG  SER A 457      25.203   8.062 -38.250  1.00 67.88           O  
ATOM   3593  N   ASN A 458      28.016   7.465 -38.406  1.00 65.38           N  
ATOM   3594  CA  ASN A 458      29.297   8.164 -38.219  1.00 65.38           C  
ATOM   3595  C   ASN A 458      30.469   7.297 -38.656  1.00 65.38           C  
ATOM   3596  CB  ASN A 458      29.469   8.609 -36.781  1.00 65.38           C  
ATOM   3597  O   ASN A 458      31.406   7.785 -39.312  1.00 65.38           O  
ATOM   3598  CG  ASN A 458      28.609   9.805 -36.438  1.00 65.38           C  
ATOM   3599  ND2 ASN A 458      28.328   9.961 -35.125  1.00 65.38           N  
ATOM   3600  OD1 ASN A 458      28.203  10.570 -37.281  1.00 65.38           O  
ATOM   3601  N   VAL A 459      30.484   6.020 -38.250  1.00 64.12           N  
ATOM   3602  CA  VAL A 459      31.516   5.074 -38.656  1.00 64.12           C  
ATOM   3603  C   VAL A 459      31.500   4.906 -40.156  1.00 64.12           C  
ATOM   3604  CB  VAL A 459      31.328   3.701 -37.969  1.00 64.12           C  
ATOM   3605  O   VAL A 459      32.562   4.879 -40.812  1.00 64.12           O  
ATOM   3606  CG1 VAL A 459      32.312   2.672 -38.531  1.00 64.12           C  
ATOM   3607  CG2 VAL A 459      31.516   3.832 -36.438  1.00 64.12           C  
ATOM   3608  N   LYS A 460      30.359   4.797 -40.719  1.00 69.19           N  
ATOM   3609  CA  LYS A 460      30.203   4.684 -42.188  1.00 69.19           C  
ATOM   3610  C   LYS A 460      30.750   5.914 -42.875  1.00 69.19           C  
ATOM   3611  CB  LYS A 460      28.734   4.480 -42.562  1.00 69.19           C  
ATOM   3612  O   LYS A 460      31.438   5.793 -43.906  1.00 69.19           O  
ATOM   3613  CG  LYS A 460      28.500   4.211 -44.031  1.00 69.19           C  
ATOM   3614  CD  LYS A 460      27.031   3.947 -44.312  1.00 69.19           C  
ATOM   3615  CE  LYS A 460      26.781   3.723 -45.812  1.00 69.19           C  
ATOM   3616  NZ  LYS A 460      25.344   3.457 -46.094  1.00 69.19           N  
ATOM   3617  N   ASN A 461      30.406   7.074 -42.406  1.00 72.12           N  
ATOM   3618  CA  ASN A 461      30.922   8.320 -42.938  1.00 72.12           C  
ATOM   3619  C   ASN A 461      32.438   8.367 -42.906  1.00 72.12           C  
ATOM   3620  CB  ASN A 461      30.328   9.523 -42.188  1.00 72.12           C  
ATOM   3621  O   ASN A 461      33.062   8.789 -43.906  1.00 72.12           O  
ATOM   3622  CG  ASN A 461      30.531  10.828 -42.938  1.00 72.12           C  
ATOM   3623  ND2 ASN A 461      30.062  11.922 -42.344  1.00 72.12           N  
ATOM   3624  OD1 ASN A 461      31.094  10.852 -44.031  1.00 72.12           O  
ATOM   3625  N   LEU A 462      32.938   7.973 -41.844  1.00 69.94           N  
ATOM   3626  CA  LEU A 462      34.406   7.906 -41.688  1.00 69.94           C  
ATOM   3627  C   LEU A 462      35.000   6.895 -42.625  1.00 69.94           C  
ATOM   3628  CB  LEU A 462      34.750   7.543 -40.219  1.00 69.94           C  
ATOM   3629  O   LEU A 462      36.062   7.156 -43.219  1.00 69.94           O  
ATOM   3630  CG  LEU A 462      36.250   7.570 -39.875  1.00 69.94           C  
ATOM   3631  CD1 LEU A 462      36.812   8.961 -40.125  1.00 69.94           C  
ATOM   3632  CD2 LEU A 462      36.438   7.145 -38.438  1.00 69.94           C  
ATOM   3633  N   TYR A 463      34.438   5.762 -42.688  1.00 70.81           N  
ATOM   3634  CA  TYR A 463      34.844   4.727 -43.625  1.00 70.81           C  
ATOM   3635  C   TYR A 463      34.875   5.266 -45.031  1.00 70.81           C  
ATOM   3636  CB  TYR A 463      33.906   3.516 -43.531  1.00 70.81           C  
ATOM   3637  O   TYR A 463      35.844   5.059 -45.781  1.00 70.81           O  
ATOM   3638  CG  TYR A 463      34.219   2.443 -44.562  1.00 70.81           C  
ATOM   3639  CD1 TYR A 463      33.562   2.398 -45.781  1.00 70.81           C  
ATOM   3640  CD2 TYR A 463      35.188   1.473 -44.281  1.00 70.81           C  
ATOM   3641  CE1 TYR A 463      33.844   1.410 -46.719  1.00 70.81           C  
ATOM   3642  CE2 TYR A 463      35.469   0.481 -45.219  1.00 70.81           C  
ATOM   3643  OH  TYR A 463      35.062  -0.521 -47.344  1.00 70.81           O  
ATOM   3644  CZ  TYR A 463      34.781   0.458 -46.438  1.00 70.81           C  
ATOM   3645  N   GLU A 464      33.812   5.930 -45.438  1.00 79.69           N  
ATOM   3646  CA  GLU A 464      33.688   6.480 -46.781  1.00 79.69           C  
ATOM   3647  C   GLU A 464      34.750   7.562 -47.031  1.00 79.69           C  
ATOM   3648  CB  GLU A 464      32.281   7.051 -47.000  1.00 79.69           C  
ATOM   3649  O   GLU A 464      35.312   7.648 -48.125  1.00 79.69           O  
ATOM   3650  CG  GLU A 464      31.234   5.984 -47.219  1.00 79.69           C  
ATOM   3651  CD  GLU A 464      29.859   6.566 -47.531  1.00 79.69           C  
ATOM   3652  OE1 GLU A 464      28.922   5.789 -47.844  1.00 79.69           O  
ATOM   3653  OE2 GLU A 464      29.703   7.805 -47.438  1.00 79.69           O  
ATOM   3654  N   LYS A 465      34.969   8.406 -46.094  1.00 81.12           N  
ATOM   3655  CA  LYS A 465      36.000   9.445 -46.156  1.00 81.12           C  
ATOM   3656  C   LYS A 465      37.375   8.836 -46.375  1.00 81.12           C  
ATOM   3657  CB  LYS A 465      36.000  10.289 -44.875  1.00 81.12           C  
ATOM   3658  O   LYS A 465      38.125   9.312 -47.219  1.00 81.12           O  
ATOM   3659  CG  LYS A 465      36.875  11.516 -44.969  1.00 81.12           C  
ATOM   3660  CD  LYS A 465      36.781  12.367 -43.688  1.00 81.12           C  
ATOM   3661  CE  LYS A 465      37.688  13.570 -43.750  1.00 81.12           C  
ATOM   3662  NZ  LYS A 465      37.531  14.445 -42.562  1.00 81.12           N  
ATOM   3663  N   VAL A 466      37.688   7.805 -45.594  1.00 78.81           N  
ATOM   3664  CA  VAL A 466      38.969   7.117 -45.656  1.00 78.81           C  
ATOM   3665  C   VAL A 466      39.094   6.398 -47.000  1.00 78.81           C  
ATOM   3666  CB  VAL A 466      39.156   6.117 -44.500  1.00 78.81           C  
ATOM   3667  O   VAL A 466      40.125   6.414 -47.625  1.00 78.81           O  
ATOM   3668  CG1 VAL A 466      40.375   5.250 -44.750  1.00 78.81           C  
ATOM   3669  CG2 VAL A 466      39.250   6.859 -43.188  1.00 78.81           C  
ATOM   3670  N   ARG A 467      38.000   5.773 -47.375  1.00 82.69           N  
ATOM   3671  CA  ARG A 467      37.969   5.102 -48.656  1.00 82.69           C  
ATOM   3672  C   ARG A 467      38.250   6.078 -49.812  1.00 82.69           C  
ATOM   3673  CB  ARG A 467      36.594   4.449 -48.875  1.00 82.69           C  
ATOM   3674  O   ARG A 467      39.000   5.758 -50.719  1.00 82.69           O  
ATOM   3675  CG  ARG A 467      36.469   3.682 -50.188  1.00 82.69           C  
ATOM   3676  CD  ARG A 467      35.062   3.072 -50.344  1.00 82.69           C  
ATOM   3677  NE  ARG A 467      34.938   2.361 -51.625  1.00 82.69           N  
ATOM   3678  NH1 ARG A 467      32.750   1.771 -51.312  1.00 82.69           N  
ATOM   3679  NH2 ARG A 467      33.844   1.141 -53.219  1.00 82.69           N  
ATOM   3680  CZ  ARG A 467      33.844   1.760 -52.031  1.00 82.69           C  
ATOM   3681  N   ASN A 468      37.688   7.258 -49.750  1.00 85.69           N  
ATOM   3682  CA  ASN A 468      37.875   8.297 -50.750  1.00 85.69           C  
ATOM   3683  C   ASN A 468      39.312   8.828 -50.750  1.00 85.69           C  
ATOM   3684  CB  ASN A 468      36.875   9.438 -50.531  1.00 85.69           C  
ATOM   3685  O   ASN A 468      39.844   9.133 -51.844  1.00 85.69           O  
ATOM   3686  CG  ASN A 468      35.469   9.102 -51.000  1.00 85.69           C  
ATOM   3687  ND2 ASN A 468      34.500   9.859 -50.531  1.00 85.69           N  
ATOM   3688  OD1 ASN A 468      35.281   8.164 -51.781  1.00 85.69           O  
ATOM   3689  N   GLN A 469      39.906   8.930 -49.594  1.00 84.88           N  
ATOM   3690  CA  GLN A 469      41.250   9.414 -49.438  1.00 84.88           C  
ATOM   3691  C   GLN A 469      42.281   8.414 -50.000  1.00 84.88           C  
ATOM   3692  CB  GLN A 469      41.562   9.703 -47.969  1.00 84.88           C  
ATOM   3693  O   GLN A 469      43.219   8.797 -50.688  1.00 84.88           O  
ATOM   3694  CG  GLN A 469      40.906  10.969 -47.438  1.00 84.88           C  
ATOM   3695  CD  GLN A 469      41.344  11.312 -46.031  1.00 84.88           C  
ATOM   3696  NE2 GLN A 469      41.594  12.586 -45.781  1.00 84.88           N  
ATOM   3697  OE1 GLN A 469      41.438  10.430 -45.156  1.00 84.88           O  
ATOM   3698  N   LEU A 470      42.031   7.090 -49.688  1.00 85.12           N  
ATOM   3699  CA  LEU A 470      43.000   6.023 -50.000  1.00 85.12           C  
ATOM   3700  C   LEU A 470      42.812   5.543 -51.438  1.00 85.12           C  
ATOM   3701  CB  LEU A 470      42.812   4.852 -49.031  1.00 85.12           C  
ATOM   3702  O   LEU A 470      43.781   5.113 -52.062  1.00 85.12           O  
ATOM   3703  CG  LEU A 470      43.156   5.121 -47.562  1.00 85.12           C  
ATOM   3704  CD1 LEU A 470      42.812   3.906 -46.719  1.00 85.12           C  
ATOM   3705  CD2 LEU A 470      44.625   5.480 -47.438  1.00 85.12           C  
ATOM   3706  N   LYS A 471      41.750   5.680 -52.031  1.00 87.38           N  
ATOM   3707  CA  LYS A 471      41.438   5.285 -53.406  1.00 87.38           C  
ATOM   3708  C   LYS A 471      42.156   4.000 -53.781  1.00 87.38           C  
ATOM   3709  CB  LYS A 471      41.812   6.406 -54.375  1.00 87.38           C  
ATOM   3710  O   LYS A 471      41.938   2.951 -53.188  1.00 87.38           O  
ATOM   3711  CG  LYS A 471      40.969   7.668 -54.219  1.00 87.38           C  
ATOM   3712  CD  LYS A 471      41.375   8.734 -55.219  1.00 87.38           C  
ATOM   3713  CE  LYS A 471      40.562  10.008 -55.062  1.00 87.38           C  
ATOM   3714  NZ  LYS A 471      40.938  11.055 -56.031  1.00 87.38           N  
ATOM   3715  N   ASN A 472      42.969   4.016 -54.781  1.00 86.69           N  
ATOM   3716  CA  ASN A 472      43.625   2.805 -55.281  1.00 86.69           C  
ATOM   3717  C   ASN A 472      44.938   2.555 -54.594  1.00 86.69           C  
ATOM   3718  CB  ASN A 472      43.812   2.887 -56.812  1.00 86.69           C  
ATOM   3719  O   ASN A 472      45.719   1.686 -55.000  1.00 86.69           O  
ATOM   3720  CG  ASN A 472      42.500   3.109 -57.562  1.00 86.69           C  
ATOM   3721  ND2 ASN A 472      42.594   3.672 -58.750  1.00 86.69           N  
ATOM   3722  OD1 ASN A 472      41.438   2.779 -57.062  1.00 86.69           O  
ATOM   3723  N   ASN A 473      45.219   3.354 -53.562  1.00 85.25           N  
ATOM   3724  CA  ASN A 473      46.438   3.184 -52.750  1.00 85.25           C  
ATOM   3725  C   ASN A 473      46.250   2.123 -51.688  1.00 85.25           C  
ATOM   3726  CB  ASN A 473      46.875   4.516 -52.125  1.00 85.25           C  
ATOM   3727  O   ASN A 473      47.219   1.721 -51.031  1.00 85.25           O  
ATOM   3728  CG  ASN A 473      47.531   5.449 -53.125  1.00 85.25           C  
ATOM   3729  ND2 ASN A 473      47.656   6.715 -52.750  1.00 85.25           N  
ATOM   3730  OD1 ASN A 473      47.875   5.039 -54.250  1.00 85.25           O  
ATOM   3731  N   ALA A 474      45.000   1.573 -51.531  1.00 85.81           N  
ATOM   3732  CA  ALA A 474      44.719   0.546 -50.531  1.00 85.81           C  
ATOM   3733  C   ALA A 474      43.625  -0.406 -51.062  1.00 85.81           C  
ATOM   3734  CB  ALA A 474      44.250   1.188 -49.219  1.00 85.81           C  
ATOM   3735  O   ALA A 474      42.812  -0.038 -51.906  1.00 85.81           O  
ATOM   3736  N   LYS A 475      43.656  -1.648 -50.656  1.00 83.75           N  
ATOM   3737  CA  LYS A 475      42.656  -2.666 -50.969  1.00 83.75           C  
ATOM   3738  C   LYS A 475      41.719  -2.902 -49.781  1.00 83.75           C  
ATOM   3739  CB  LYS A 475      43.312  -3.977 -51.375  1.00 83.75           C  
ATOM   3740  O   LYS A 475      42.156  -2.994 -48.625  1.00 83.75           O  
ATOM   3741  CG  LYS A 475      42.344  -5.109 -51.656  1.00 83.75           C  
ATOM   3742  CD  LYS A 475      43.062  -6.418 -51.938  1.00 83.75           C  
ATOM   3743  CE  LYS A 475      42.094  -7.547 -52.250  1.00 83.75           C  
ATOM   3744  NZ  LYS A 475      42.812  -8.836 -52.500  1.00 83.75           N  
ATOM   3745  N   GLU A 476      40.500  -3.002 -50.156  1.00 83.44           N  
ATOM   3746  CA  GLU A 476      39.500  -3.281 -49.094  1.00 83.44           C  
ATOM   3747  C   GLU A 476      39.469  -4.770 -48.781  1.00 83.44           C  
ATOM   3748  CB  GLU A 476      38.125  -2.799 -49.531  1.00 83.44           C  
ATOM   3749  O   GLU A 476      39.250  -5.605 -49.656  1.00 83.44           O  
ATOM   3750  CG  GLU A 476      38.000  -1.286 -49.625  1.00 83.44           C  
ATOM   3751  CD  GLU A 476      36.594  -0.819 -49.969  1.00 83.44           C  
ATOM   3752  OE1 GLU A 476      36.406   0.389 -50.219  1.00 83.44           O  
ATOM   3753  OE2 GLU A 476      35.656  -1.669 -49.969  1.00 83.44           O  
ATOM   3754  N   ILE A 477      39.688  -5.109 -47.500  1.00 78.38           N  
ATOM   3755  CA  ILE A 477      39.844  -6.496 -47.094  1.00 78.38           C  
ATOM   3756  C   ILE A 477      38.594  -6.957 -46.375  1.00 78.38           C  
ATOM   3757  CB  ILE A 477      41.094  -6.676 -46.188  1.00 78.38           C  
ATOM   3758  O   ILE A 477      38.406  -8.156 -46.125  1.00 78.38           O  
ATOM   3759  CG1 ILE A 477      42.344  -6.027 -46.844  1.00 78.38           C  
ATOM   3760  CG2 ILE A 477      41.344  -8.156 -45.906  1.00 78.38           C  
ATOM   3761  CD1 ILE A 477      43.531  -5.941 -45.906  1.00 78.38           C  
ATOM   3762  N   GLY A 478      37.531  -5.926 -46.250  1.00 66.62           N  
ATOM   3763  CA  GLY A 478      36.281  -6.305 -45.625  1.00 66.62           C  
ATOM   3764  C   GLY A 478      36.250  -6.043 -44.125  1.00 66.62           C  
ATOM   3765  O   GLY A 478      37.281  -5.801 -43.500  1.00 66.62           O  
ATOM   3766  N   ASN A 479      34.969  -5.742 -43.500  1.00 63.38           N  
ATOM   3767  CA  ASN A 479      34.719  -5.484 -42.062  1.00 63.38           C  
ATOM   3768  C   ASN A 479      35.281  -4.133 -41.656  1.00 63.38           C  
ATOM   3769  CB  ASN A 479      35.312  -6.605 -41.219  1.00 63.38           C  
ATOM   3770  O   ASN A 479      35.781  -3.996 -40.531  1.00 63.38           O  
ATOM   3771  CG  ASN A 479      34.594  -7.926 -41.406  1.00 63.38           C  
ATOM   3772  ND2 ASN A 479      35.250  -9.023 -41.094  1.00 63.38           N  
ATOM   3773  OD1 ASN A 479      33.438  -7.957 -41.844  1.00 63.38           O  
ATOM   3774  N   GLY A 480      35.375  -3.225 -42.688  1.00 66.56           N  
ATOM   3775  CA  GLY A 480      35.781  -1.858 -42.375  1.00 66.56           C  
ATOM   3776  C   GLY A 480      37.281  -1.669 -42.344  1.00 66.56           C  
ATOM   3777  O   GLY A 480      37.781  -0.676 -41.781  1.00 66.56           O  
ATOM   3778  N   CYS A 481      38.094  -2.674 -43.000  1.00 73.69           N  
ATOM   3779  CA  CYS A 481      39.531  -2.641 -42.969  1.00 73.69           C  
ATOM   3780  C   CYS A 481      40.125  -2.398 -44.344  1.00 73.69           C  
ATOM   3781  CB  CYS A 481      40.094  -3.947 -42.375  1.00 73.69           C  
ATOM   3782  O   CYS A 481      39.531  -2.824 -45.344  1.00 73.69           O  
ATOM   3783  SG  CYS A 481      39.625  -4.254 -40.688  1.00 73.69           S  
ATOM   3784  N   PHE A 482      41.312  -1.676 -44.344  1.00 79.38           N  
ATOM   3785  CA  PHE A 482      42.062  -1.385 -45.562  1.00 79.38           C  
ATOM   3786  C   PHE A 482      43.500  -1.915 -45.469  1.00 79.38           C  
ATOM   3787  CB  PHE A 482      42.094   0.123 -45.844  1.00 79.38           C  
ATOM   3788  O   PHE A 482      44.125  -1.812 -44.438  1.00 79.38           O  
ATOM   3789  CG  PHE A 482      40.719   0.722 -46.031  1.00 79.38           C  
ATOM   3790  CD1 PHE A 482      40.125   0.749 -47.281  1.00 79.38           C  
ATOM   3791  CD2 PHE A 482      40.031   1.258 -44.969  1.00 79.38           C  
ATOM   3792  CE1 PHE A 482      38.844   1.303 -47.469  1.00 79.38           C  
ATOM   3793  CE2 PHE A 482      38.750   1.812 -45.125  1.00 79.38           C  
ATOM   3794  CZ  PHE A 482      38.188   1.835 -46.406  1.00 79.38           C  
ATOM   3795  N   GLU A 483      43.812  -2.592 -46.594  1.00 82.12           N  
ATOM   3796  CA  GLU A 483      45.219  -2.984 -46.719  1.00 82.12           C  
ATOM   3797  C   GLU A 483      45.969  -2.074 -47.688  1.00 82.12           C  
ATOM   3798  CB  GLU A 483      45.312  -4.441 -47.156  1.00 82.12           C  
ATOM   3799  O   GLU A 483      45.562  -1.956 -48.844  1.00 82.12           O  
ATOM   3800  CG  GLU A 483      46.750  -4.984 -47.125  1.00 82.12           C  
ATOM   3801  CD  GLU A 483      46.844  -6.449 -47.531  1.00 82.12           C  
ATOM   3802  OE1 GLU A 483      47.875  -7.098 -47.219  1.00 82.12           O  
ATOM   3803  OE2 GLU A 483      45.875  -6.953 -48.156  1.00 82.12           O  
ATOM   3804  N   PHE A 484      47.094  -1.366 -47.094  1.00 83.50           N  
ATOM   3805  CA  PHE A 484      47.812  -0.404 -47.906  1.00 83.50           C  
ATOM   3806  C   PHE A 484      48.719  -1.117 -48.906  1.00 83.50           C  
ATOM   3807  CB  PHE A 484      48.625   0.538 -47.031  1.00 83.50           C  
ATOM   3808  O   PHE A 484      49.344  -2.129 -48.562  1.00 83.50           O  
ATOM   3809  CG  PHE A 484      47.812   1.515 -46.219  1.00 83.50           C  
ATOM   3810  CD1 PHE A 484      47.500   2.773 -46.750  1.00 83.50           C  
ATOM   3811  CD2 PHE A 484      47.312   1.176 -44.969  1.00 83.50           C  
ATOM   3812  CE1 PHE A 484      46.750   3.680 -46.031  1.00 83.50           C  
ATOM   3813  CE2 PHE A 484      46.562   2.076 -44.250  1.00 83.50           C  
ATOM   3814  CZ  PHE A 484      46.281   3.328 -44.750  1.00 83.50           C  
ATOM   3815  N   TYR A 485      48.812  -0.625 -50.156  1.00 81.62           N  
ATOM   3816  CA  TYR A 485      49.688  -1.146 -51.188  1.00 81.62           C  
ATOM   3817  C   TYR A 485      51.062  -0.488 -51.094  1.00 81.62           C  
ATOM   3818  CB  TYR A 485      49.094  -0.930 -52.562  1.00 81.62           C  
ATOM   3819  O   TYR A 485      52.000  -0.866 -51.812  1.00 81.62           O  
ATOM   3820  CG  TYR A 485      47.938  -1.833 -52.875  1.00 81.62           C  
ATOM   3821  CD1 TYR A 485      48.094  -3.217 -52.938  1.00 81.62           C  
ATOM   3822  CD2 TYR A 485      46.656  -1.307 -53.125  1.00 81.62           C  
ATOM   3823  CE1 TYR A 485      47.031  -4.051 -53.219  1.00 81.62           C  
ATOM   3824  CE2 TYR A 485      45.594  -2.133 -53.406  1.00 81.62           C  
ATOM   3825  OH  TYR A 485      44.719  -4.324 -53.719  1.00 81.62           O  
ATOM   3826  CZ  TYR A 485      45.781  -3.502 -53.438  1.00 81.62           C  
ATOM   3827  N   HIS A 486      51.219   0.526 -50.188  1.00 81.19           N  
ATOM   3828  CA  HIS A 486      52.469   1.210 -49.906  1.00 81.19           C  
ATOM   3829  C   HIS A 486      52.812   1.162 -48.406  1.00 81.19           C  
ATOM   3830  CB  HIS A 486      52.406   2.662 -50.375  1.00 81.19           C  
ATOM   3831  O   HIS A 486      51.938   0.882 -47.594  1.00 81.19           O  
ATOM   3832  CG  HIS A 486      51.406   3.490 -49.656  1.00 81.19           C  
ATOM   3833  CD2 HIS A 486      50.125   3.793 -49.969  1.00 81.19           C  
ATOM   3834  ND1 HIS A 486      51.656   4.121 -48.469  1.00 81.19           N  
ATOM   3835  CE1 HIS A 486      50.594   4.777 -48.062  1.00 81.19           C  
ATOM   3836  NE2 HIS A 486      49.625   4.594 -48.969  1.00 81.19           N  
ATOM   3837  N   LYS A 487      54.062   1.300 -48.094  1.00 80.56           N  
ATOM   3838  CA  LYS A 487      54.438   1.411 -46.688  1.00 80.56           C  
ATOM   3839  C   LYS A 487      53.906   2.703 -46.062  1.00 80.56           C  
ATOM   3840  CB  LYS A 487      55.938   1.349 -46.531  1.00 80.56           C  
ATOM   3841  O   LYS A 487      54.062   3.781 -46.656  1.00 80.56           O  
ATOM   3842  CG  LYS A 487      56.531  -0.037 -46.750  1.00 80.56           C  
ATOM   3843  CD  LYS A 487      58.031  -0.070 -46.406  1.00 80.56           C  
ATOM   3844  CE  LYS A 487      58.625  -1.438 -46.688  1.00 80.56           C  
ATOM   3845  NZ  LYS A 487      60.094  -1.468 -46.406  1.00 80.56           N  
ATOM   3846  N   CYS A 488      53.125   2.492 -45.062  1.00 77.81           N  
ATOM   3847  CA  CYS A 488      52.562   3.650 -44.375  1.00 77.81           C  
ATOM   3848  C   CYS A 488      53.094   3.805 -42.969  1.00 77.81           C  
ATOM   3849  CB  CYS A 488      51.031   3.523 -44.344  1.00 77.81           C  
ATOM   3850  O   CYS A 488      52.781   3.020 -42.094  1.00 77.81           O  
ATOM   3851  SG  CYS A 488      50.188   5.027 -43.812  1.00 77.81           S  
ATOM   3852  N   ASP A 489      54.000   4.773 -42.781  1.00 74.94           N  
ATOM   3853  CA  ASP A 489      54.594   5.043 -41.469  1.00 74.94           C  
ATOM   3854  C   ASP A 489      53.688   5.887 -40.594  1.00 74.94           C  
ATOM   3855  CB  ASP A 489      55.938   5.746 -41.625  1.00 74.94           C  
ATOM   3856  O   ASP A 489      52.562   6.219 -41.000  1.00 74.94           O  
ATOM   3857  CG  ASP A 489      55.844   7.078 -42.344  1.00 74.94           C  
ATOM   3858  OD1 ASP A 489      54.719   7.535 -42.625  1.00 74.94           O  
ATOM   3859  OD2 ASP A 489      56.906   7.676 -42.656  1.00 74.94           O  
ATOM   3860  N   ASN A 490      54.000   6.227 -39.375  1.00 67.75           N  
ATOM   3861  CA  ASN A 490      53.188   6.961 -38.406  1.00 67.75           C  
ATOM   3862  C   ASN A 490      52.750   8.312 -38.969  1.00 67.75           C  
ATOM   3863  CB  ASN A 490      53.969   7.152 -37.094  1.00 67.75           C  
ATOM   3864  O   ASN A 490      51.625   8.758 -38.688  1.00 67.75           O  
ATOM   3865  CG  ASN A 490      54.062   5.875 -36.281  1.00 67.75           C  
ATOM   3866  ND2 ASN A 490      54.969   5.859 -35.312  1.00 67.75           N  
ATOM   3867  OD1 ASN A 490      53.344   4.910 -36.531  1.00 67.75           O  
ATOM   3868  N   THR A 491      53.594   8.906 -39.750  1.00 73.56           N  
ATOM   3869  CA  THR A 491      53.312  10.180 -40.406  1.00 73.56           C  
ATOM   3870  C   THR A 491      52.219  10.023 -41.469  1.00 73.56           C  
ATOM   3871  CB  THR A 491      54.562  10.781 -41.031  1.00 73.56           C  
ATOM   3872  O   THR A 491      51.312  10.867 -41.562  1.00 73.56           O  
ATOM   3873  CG2 THR A 491      54.312  12.180 -41.594  1.00 73.56           C  
ATOM   3874  OG1 THR A 491      55.625  10.852 -40.062  1.00 73.56           O  
ATOM   3875  N   CYS A 492      52.281   8.977 -42.250  1.00 78.38           N  
ATOM   3876  CA  CYS A 492      51.312   8.609 -43.250  1.00 78.38           C  
ATOM   3877  C   CYS A 492      49.969   8.281 -42.594  1.00 78.38           C  
ATOM   3878  CB  CYS A 492      51.781   7.414 -44.062  1.00 78.38           C  
ATOM   3879  O   CYS A 492      48.906   8.758 -43.031  1.00 78.38           O  
ATOM   3880  SG  CYS A 492      50.531   6.766 -45.188  1.00 78.38           S  
ATOM   3881  N   MET A 493      49.938   7.555 -41.562  1.00 75.31           N  
ATOM   3882  CA  MET A 493      48.750   7.180 -40.812  1.00 75.31           C  
ATOM   3883  C   MET A 493      48.094   8.406 -40.188  1.00 75.31           C  
ATOM   3884  CB  MET A 493      49.094   6.160 -39.719  1.00 75.31           C  
ATOM   3885  O   MET A 493      46.875   8.508 -40.156  1.00 75.31           O  
ATOM   3886  CG  MET A 493      49.406   4.773 -40.250  1.00 75.31           C  
ATOM   3887  SD  MET A 493      48.031   4.090 -41.281  1.00 75.31           S  
ATOM   3888  CE  MET A 493      46.781   3.818 -39.969  1.00 75.31           C  
ATOM   3889  N   GLU A 494      48.906   9.289 -39.719  1.00 72.06           N  
ATOM   3890  CA  GLU A 494      48.438  10.555 -39.156  1.00 72.06           C  
ATOM   3891  C   GLU A 494      47.812  11.445 -40.219  1.00 72.06           C  
ATOM   3892  CB  GLU A 494      49.594  11.289 -38.469  1.00 72.06           C  
ATOM   3893  O   GLU A 494      46.844  12.148 -39.938  1.00 72.06           O  
ATOM   3894  CG  GLU A 494      49.906  10.812 -37.062  1.00 72.06           C  
ATOM   3895  CD  GLU A 494      51.031  11.586 -36.375  1.00 72.06           C  
ATOM   3896  OE1 GLU A 494      51.344  11.297 -35.219  1.00 72.06           O  
ATOM   3897  OE2 GLU A 494      51.562  12.500 -37.031  1.00 72.06           O  
ATOM   3898  N   SER A 495      48.312  11.367 -41.375  1.00 77.62           N  
ATOM   3899  CA  SER A 495      47.781  12.117 -42.500  1.00 77.62           C  
ATOM   3900  C   SER A 495      46.438  11.570 -42.938  1.00 77.62           C  
ATOM   3901  CB  SER A 495      48.750  12.070 -43.688  1.00 77.62           C  
ATOM   3902  O   SER A 495      45.562  12.336 -43.375  1.00 77.62           O  
ATOM   3903  OG  SER A 495      48.812  10.766 -44.250  1.00 77.62           O  
ATOM   3904  N   VAL A 496      46.219  10.266 -42.906  1.00 78.12           N  
ATOM   3905  CA  VAL A 496      44.938   9.609 -43.156  1.00 78.12           C  
ATOM   3906  C   VAL A 496      43.938   9.969 -42.062  1.00 78.12           C  
ATOM   3907  CB  VAL A 496      45.094   8.078 -43.250  1.00 78.12           C  
ATOM   3908  O   VAL A 496      42.781  10.305 -42.344  1.00 78.12           O  
ATOM   3909  CG1 VAL A 496      43.719   7.398 -43.406  1.00 78.12           C  
ATOM   3910  CG2 VAL A 496      46.031   7.707 -44.406  1.00 78.12           C  
ATOM   3911  N   LYS A 497      44.469  10.039 -40.812  1.00 69.94           N  
ATOM   3912  CA  LYS A 497      43.656  10.406 -39.656  1.00 69.94           C  
ATOM   3913  C   LYS A 497      43.219  11.867 -39.750  1.00 69.94           C  
ATOM   3914  CB  LYS A 497      44.438  10.164 -38.375  1.00 69.94           C  
ATOM   3915  O   LYS A 497      42.062  12.195 -39.375  1.00 69.94           O  
ATOM   3916  CG  LYS A 497      43.594  10.336 -37.094  1.00 69.94           C  
ATOM   3917  CD  LYS A 497      44.438  10.047 -35.844  1.00 69.94           C  
ATOM   3918  CE  LYS A 497      43.625  10.352 -34.594  1.00 69.94           C  
ATOM   3919  NZ  LYS A 497      44.438  10.086 -33.344  1.00 69.94           N  
ATOM   3920  N   ASN A 498      44.031  12.828 -40.219  1.00 70.69           N  
ATOM   3921  CA  ASN A 498      43.781  14.266 -40.250  1.00 70.69           C  
ATOM   3922  C   ASN A 498      43.156  14.695 -41.562  1.00 70.69           C  
ATOM   3923  CB  ASN A 498      45.094  15.023 -40.000  1.00 70.69           C  
ATOM   3924  O   ASN A 498      42.875  15.875 -41.781  1.00 70.69           O  
ATOM   3925  CG  ASN A 498      45.562  14.922 -38.594  1.00 70.69           C  
ATOM   3926  ND2 ASN A 498      46.844  15.250 -38.344  1.00 70.69           N  
ATOM   3927  OD1 ASN A 498      44.812  14.555 -37.688  1.00 70.69           O  
ATOM   3928  N   GLY A 499      42.875  13.617 -42.406  1.00 78.50           N  
ATOM   3929  CA  GLY A 499      42.250  13.914 -43.688  1.00 78.50           C  
ATOM   3930  C   GLY A 499      43.156  14.633 -44.656  1.00 78.50           C  
ATOM   3931  O   GLY A 499      42.688  15.305 -45.562  1.00 78.50           O  
ATOM   3932  N   THR A 500      44.438  14.727 -44.438  1.00 84.88           N  
ATOM   3933  CA  THR A 500      45.438  15.406 -45.250  1.00 84.88           C  
ATOM   3934  C   THR A 500      46.312  14.391 -46.000  1.00 84.88           C  
ATOM   3935  CB  THR A 500      46.344  16.312 -44.406  1.00 84.88           C  
ATOM   3936  O   THR A 500      47.438  14.695 -46.406  1.00 84.88           O  
ATOM   3937  CG2 THR A 500      45.562  17.453 -43.781  1.00 84.88           C  
ATOM   3938  OG1 THR A 500      46.938  15.531 -43.344  1.00 84.88           O  
ATOM   3939  N   TYR A 501      45.781  13.219 -46.219  1.00 81.88           N  
ATOM   3940  CA  TYR A 501      46.500  12.156 -46.938  1.00 81.88           C  
ATOM   3941  C   TYR A 501      46.844  12.586 -48.344  1.00 81.88           C  
ATOM   3942  CB  TYR A 501      45.656  10.883 -46.938  1.00 81.88           C  
ATOM   3943  O   TYR A 501      45.969  13.031 -49.094  1.00 81.88           O  
ATOM   3944  CG  TYR A 501      46.312   9.727 -47.656  1.00 81.88           C  
ATOM   3945  CD1 TYR A 501      45.938   9.367 -48.938  1.00 81.88           C  
ATOM   3946  CD2 TYR A 501      47.312   8.984 -47.031  1.00 81.88           C  
ATOM   3947  CE1 TYR A 501      46.562   8.305 -49.594  1.00 81.88           C  
ATOM   3948  CE2 TYR A 501      47.906   7.914 -47.656  1.00 81.88           C  
ATOM   3949  OH  TYR A 501      48.156   6.527 -49.594  1.00 81.88           O  
ATOM   3950  CZ  TYR A 501      47.531   7.582 -48.969  1.00 81.88           C  
ATOM   3951  N   ASP A 502      48.156  12.633 -48.656  1.00 85.94           N  
ATOM   3952  CA  ASP A 502      48.656  13.039 -49.969  1.00 85.94           C  
ATOM   3953  C   ASP A 502      48.656  11.867 -50.938  1.00 85.94           C  
ATOM   3954  CB  ASP A 502      50.062  13.641 -49.844  1.00 85.94           C  
ATOM   3955  O   ASP A 502      49.656  11.117 -51.000  1.00 85.94           O  
ATOM   3956  CG  ASP A 502      50.531  14.281 -51.125  1.00 85.94           C  
ATOM   3957  OD1 ASP A 502      49.875  14.156 -52.156  1.00 85.94           O  
ATOM   3958  OD2 ASP A 502      51.625  14.906 -51.094  1.00 85.94           O  
ATOM   3959  N   TYR A 503      47.562  11.758 -51.656  1.00 85.50           N  
ATOM   3960  CA  TYR A 503      47.312  10.617 -52.531  1.00 85.50           C  
ATOM   3961  C   TYR A 503      48.438  10.461 -53.562  1.00 85.50           C  
ATOM   3962  CB  TYR A 503      45.969  10.766 -53.250  1.00 85.50           C  
ATOM   3963  O   TYR A 503      49.000   9.375 -53.750  1.00 85.50           O  
ATOM   3964  CG  TYR A 503      45.750   9.766 -54.375  1.00 85.50           C  
ATOM   3965  CD1 TYR A 503      46.031  10.094 -55.688  1.00 85.50           C  
ATOM   3966  CD2 TYR A 503      45.281   8.484 -54.094  1.00 85.50           C  
ATOM   3967  CE1 TYR A 503      45.812   9.180 -56.719  1.00 85.50           C  
ATOM   3968  CE2 TYR A 503      45.062   7.562 -55.125  1.00 85.50           C  
ATOM   3969  OH  TYR A 503      45.156   7.004 -57.438  1.00 85.50           O  
ATOM   3970  CZ  TYR A 503      45.344   7.914 -56.406  1.00 85.50           C  
ATOM   3971  N   PRO A 504      48.906  11.594 -54.219  1.00 85.62           N  
ATOM   3972  CA  PRO A 504      49.906  11.484 -55.281  1.00 85.62           C  
ATOM   3973  C   PRO A 504      51.281  11.047 -54.750  1.00 85.62           C  
ATOM   3974  CB  PRO A 504      49.969  12.906 -55.844  1.00 85.62           C  
ATOM   3975  O   PRO A 504      52.031  10.406 -55.469  1.00 85.62           O  
ATOM   3976  CG  PRO A 504      48.656  13.523 -55.469  1.00 85.62           C  
ATOM   3977  CD  PRO A 504      48.188  12.906 -54.188  1.00 85.62           C  
ATOM   3978  N   LYS A 505      51.531  11.320 -53.594  1.00 85.94           N  
ATOM   3979  CA  LYS A 505      52.812  10.984 -52.969  1.00 85.94           C  
ATOM   3980  C   LYS A 505      53.000   9.477 -52.875  1.00 85.94           C  
ATOM   3981  CB  LYS A 505      52.906  11.617 -51.562  1.00 85.94           C  
ATOM   3982  O   LYS A 505      54.094   8.969 -53.094  1.00 85.94           O  
ATOM   3983  CG  LYS A 505      54.219  11.391 -50.875  1.00 85.94           C  
ATOM   3984  CD  LYS A 505      54.281  12.039 -49.500  1.00 85.94           C  
ATOM   3985  CE  LYS A 505      55.562  11.742 -48.781  1.00 85.94           C  
ATOM   3986  NZ  LYS A 505      55.594  12.367 -47.406  1.00 85.94           N  
ATOM   3987  N   TYR A 506      51.906   8.656 -52.656  1.00 83.50           N  
ATOM   3988  CA  TYR A 506      52.000   7.227 -52.344  1.00 83.50           C  
ATOM   3989  C   TYR A 506      51.469   6.395 -53.531  1.00 83.50           C  
ATOM   3990  CB  TYR A 506      51.219   6.895 -51.094  1.00 83.50           C  
ATOM   3991  O   TYR A 506      51.469   5.164 -53.469  1.00 83.50           O  
ATOM   3992  CG  TYR A 506      51.719   7.625 -49.875  1.00 83.50           C  
ATOM   3993  CD1 TYR A 506      52.938   7.273 -49.250  1.00 83.50           C  
ATOM   3994  CD2 TYR A 506      50.969   8.664 -49.312  1.00 83.50           C  
ATOM   3995  CE1 TYR A 506      53.375   7.941 -48.125  1.00 83.50           C  
ATOM   3996  CE2 TYR A 506      51.438   9.344 -48.188  1.00 83.50           C  
ATOM   3997  OH  TYR A 506      53.094   9.641 -46.469  1.00 83.50           O  
ATOM   3998  CZ  TYR A 506      52.625   8.977 -47.594  1.00 83.50           C  
ATOM   3999  N   SER A 507      51.062   7.020 -54.562  1.00 82.00           N  
ATOM   4000  CA  SER A 507      50.406   6.410 -55.719  1.00 82.00           C  
ATOM   4001  C   SER A 507      51.406   5.594 -56.562  1.00 82.00           C  
ATOM   4002  CB  SER A 507      49.781   7.484 -56.625  1.00 82.00           C  
ATOM   4003  O   SER A 507      51.062   4.523 -57.062  1.00 82.00           O  
ATOM   4004  OG  SER A 507      49.156   6.898 -57.750  1.00 82.00           O  
ATOM   4005  N   GLU A 508      52.656   6.055 -56.625  1.00 80.12           N  
ATOM   4006  CA  GLU A 508      53.688   5.398 -57.438  1.00 80.12           C  
ATOM   4007  C   GLU A 508      54.125   4.078 -56.812  1.00 80.12           C  
ATOM   4008  CB  GLU A 508      54.906   6.320 -57.594  1.00 80.12           C  
ATOM   4009  O   GLU A 508      54.219   3.064 -57.500  1.00 80.12           O  
ATOM   4010  CG  GLU A 508      54.656   7.465 -58.594  1.00 80.12           C  
ATOM   4011  CD  GLU A 508      54.500   7.000 -60.031  1.00 80.12           C  
ATOM   4012  OE1 GLU A 508      53.875   7.738 -60.812  1.00 80.12           O  
ATOM   4013  OE2 GLU A 508      54.969   5.891 -60.344  1.00 80.12           O  
ATOM   4014  N   GLU A 509      54.312   4.117 -55.406  1.00 80.00           N  
ATOM   4015  CA  GLU A 509      54.656   2.930 -54.625  1.00 80.00           C  
ATOM   4016  C   GLU A 509      53.500   1.934 -54.625  1.00 80.00           C  
ATOM   4017  CB  GLU A 509      55.062   3.314 -53.219  1.00 80.00           C  
ATOM   4018  O   GLU A 509      53.719   0.723 -54.688  1.00 80.00           O  
ATOM   4019  CG  GLU A 509      55.625   2.160 -52.406  1.00 80.00           C  
ATOM   4020  CD  GLU A 509      56.031   2.561 -51.000  1.00 80.00           C  
ATOM   4021  OE1 GLU A 509      56.500   1.687 -50.219  1.00 80.00           O  
ATOM   4022  OE2 GLU A 509      55.875   3.758 -50.656  1.00 80.00           O  
ATOM   4023  N   ALA A 510      52.312   2.396 -54.531  1.00 80.00           N  
ATOM   4024  CA  ALA A 510      51.062   1.610 -54.500  1.00 80.00           C  
ATOM   4025  C   ALA A 510      50.812   0.953 -55.844  1.00 80.00           C  
ATOM   4026  CB  ALA A 510      49.875   2.488 -54.094  1.00 80.00           C  
ATOM   4027  O   ALA A 510      50.344  -0.190 -55.906  1.00 80.00           O  
ATOM   4028  N   LYS A 511      51.062   1.679 -57.000  1.00 80.62           N  
ATOM   4029  CA  LYS A 511      50.906   1.173 -58.375  1.00 80.62           C  
ATOM   4030  C   LYS A 511      51.844   0.001 -58.625  1.00 80.62           C  
ATOM   4031  CB  LYS A 511      51.156   2.285 -59.375  1.00 80.62           C  
ATOM   4032  O   LYS A 511      51.438  -0.991 -59.250  1.00 80.62           O  
ATOM   4033  CG  LYS A 511      50.719   1.940 -60.812  1.00 80.62           C  
ATOM   4034  CD  LYS A 511      50.906   3.115 -61.750  1.00 80.62           C  
ATOM   4035  CE  LYS A 511      50.531   2.746 -63.188  1.00 80.62           C  
ATOM   4036  NZ  LYS A 511      50.750   3.893 -64.125  1.00 80.62           N  
ATOM   4037  N   LEU A 512      53.094   0.086 -58.156  1.00 76.12           N  
ATOM   4038  CA  LEU A 512      54.156  -0.923 -58.312  1.00 76.12           C  
ATOM   4039  C   LEU A 512      53.812  -2.186 -57.531  1.00 76.12           C  
ATOM   4040  CB  LEU A 512      55.500  -0.375 -57.875  1.00 76.12           C  
ATOM   4041  O   LEU A 512      54.000  -3.299 -58.031  1.00 76.12           O  
ATOM   4042  CG  LEU A 512      56.750  -1.129 -58.344  1.00 76.12           C  
ATOM   4043  CD1 LEU A 512      57.188  -0.606 -59.719  1.00 76.12           C  
ATOM   4044  CD2 LEU A 512      57.875  -1.006 -57.344  1.00 76.12           C  
ATOM   4045  N   ASN A 513      53.250  -2.111 -56.344  1.00 72.88           N  
ATOM   4046  CA  ASN A 513      52.875  -3.209 -55.469  1.00 72.88           C  
ATOM   4047  C   ASN A 513      51.562  -3.848 -55.875  1.00 72.88           C  
ATOM   4048  CB  ASN A 513      52.781  -2.725 -54.031  1.00 72.88           C  
ATOM   4049  O   ASN A 513      51.312  -5.031 -55.625  1.00 72.88           O  
ATOM   4050  CG  ASN A 513      54.156  -2.482 -53.406  1.00 72.88           C  
ATOM   4051  ND2 ASN A 513      54.250  -1.541 -52.469  1.00 72.88           N  
ATOM   4052  OD1 ASN A 513      55.156  -3.135 -53.781  1.00 72.88           O  
ATOM   4053  N   ARG A 514      50.656  -3.018 -56.562  1.00 70.75           N  
ATOM   4054  CA  ARG A 514      49.406  -3.520 -57.125  1.00 70.75           C  
ATOM   4055  C   ARG A 514      49.688  -4.457 -58.281  1.00 70.75           C  
ATOM   4056  CB  ARG A 514      48.531  -2.361 -57.594  1.00 70.75           C  
ATOM   4057  O   ARG A 514      48.938  -5.418 -58.531  1.00 70.75           O  
ATOM   4058  CG  ARG A 514      47.750  -1.690 -56.438  1.00 70.75           C  
ATOM   4059  CD  ARG A 514      46.969  -0.493 -56.938  1.00 70.75           C  
ATOM   4060  NE  ARG A 514      45.750  -0.907 -57.625  1.00 70.75           N  
ATOM   4061  NH1 ARG A 514      44.812   1.209 -57.688  1.00 70.75           N  
ATOM   4062  NH2 ARG A 514      43.688  -0.572 -58.594  1.00 70.75           N  
ATOM   4063  CZ  ARG A 514      44.750  -0.089 -57.969  1.00 70.75           C  
ATOM   4064  N   GLU A 515      50.781  -4.051 -59.031  1.00 65.06           N  
ATOM   4065  CA  GLU A 515      51.125  -4.758 -60.250  1.00 65.06           C  
ATOM   4066  C   GLU A 515      52.062  -5.938 -59.969  1.00 65.06           C  
ATOM   4067  CB  GLU A 515      51.812  -3.805 -61.250  1.00 65.06           C  
ATOM   4068  O   GLU A 515      52.344  -6.746 -60.844  1.00 65.06           O  
ATOM   4069  CG  GLU A 515      50.844  -2.795 -61.875  1.00 65.06           C  
ATOM   4070  CD  GLU A 515      51.500  -1.870 -62.875  1.00 65.06           C  
ATOM   4071  OE1 GLU A 515      50.812  -1.050 -63.500  1.00 65.06           O  
ATOM   4072  OE2 GLU A 515      52.750  -1.970 -63.031  1.00 65.06           O  
ATOM   4073  N   LYS A 516      52.531  -6.020 -58.594  1.00 58.97           N  
ATOM   4074  CA  LYS A 516      53.344  -7.137 -58.125  1.00 58.97           C  
ATOM   4075  C   LYS A 516      52.500  -8.398 -57.938  1.00 58.97           C  
ATOM   4076  CB  LYS A 516      54.031  -6.781 -56.781  1.00 58.97           C  
ATOM   4077  O   LYS A 516      51.438  -8.367 -57.344  1.00 58.97           O  
ATOM   4078  CG  LYS A 516      55.406  -7.352 -56.656  1.00 58.97           C  
ATOM   4079  CD  LYS A 516      56.094  -6.879 -55.344  1.00 58.97           C  
ATOM   4080  CE  LYS A 516      57.469  -7.465 -55.219  1.00 58.97           C  
ATOM   4081  NZ  LYS A 516      58.188  -6.922 -54.000  1.00 58.97           N  
ATOM   4082  N   ILE A 517      52.438  -9.305 -58.906  1.00 45.34           N  
ATOM   4083  CA  ILE A 517      51.875 -10.648 -58.844  1.00 45.34           C  
ATOM   4084  C   ILE A 517      52.656 -11.492 -57.844  1.00 45.34           C  
ATOM   4085  CB  ILE A 517      51.906 -11.320 -60.250  1.00 45.34           C  
ATOM   4086  O   ILE A 517      53.875 -11.656 -57.938  1.00 45.34           O  
ATOM   4087  CG1 ILE A 517      51.156 -10.461 -61.250  1.00 45.34           C  
ATOM   4088  CG2 ILE A 517      51.312 -12.734 -60.156  1.00 45.34           C  
ATOM   4089  CD1 ILE A 517      51.250 -10.992 -62.688  1.00 45.34           C  
ATOM   4090  N   ASP A 518      52.219 -11.523 -56.500  1.00 44.75           N  
ATOM   4091  CA  ASP A 518      52.812 -12.438 -55.531  1.00 44.75           C  
ATOM   4092  C   ASP A 518      52.719 -13.883 -56.000  1.00 44.75           C  
ATOM   4093  CB  ASP A 518      52.094 -12.297 -54.156  1.00 44.75           C  
ATOM   4094  O   ASP A 518      51.688 -14.328 -56.500  1.00 44.75           O  
ATOM   4095  CG  ASP A 518      52.625 -11.141 -53.344  1.00 44.75           C  
ATOM   4096  OD1 ASP A 518      53.781 -10.742 -53.531  1.00 44.75           O  
ATOM   4097  OD2 ASP A 518      51.844 -10.617 -52.500  1.00 44.75           O  
ATOM   4098  N   GLY A 519      53.750 -14.438 -56.562  1.00 37.16           N  
ATOM   4099  CA  GLY A 519      54.000 -15.859 -56.750  1.00 37.16           C  
ATOM   4100  C   GLY A 519      53.438 -16.703 -55.625  1.00 37.16           C  
ATOM   4101  O   GLY A 519      53.406 -16.266 -54.469  1.00 37.16           O  
ATOM   4102  N   VAL A 520      52.219 -17.359 -55.625  1.00 32.53           N  
ATOM   4103  CA  VAL A 520      51.625 -18.281 -54.656  1.00 32.53           C  
ATOM   4104  C   VAL A 520      52.719 -18.969 -53.844  1.00 32.53           C  
ATOM   4105  CB  VAL A 520      50.750 -19.328 -55.344  1.00 32.53           C  
ATOM   4106  O   VAL A 520      53.625 -19.594 -54.406  1.00 32.53           O  
ATOM   4107  CG1 VAL A 520      50.094 -20.266 -54.312  1.00 32.53           C  
ATOM   4108  CG2 VAL A 520      49.656 -18.641 -56.188  1.00 32.53           C  
ATOM   4109  N   LYS A 521      53.188 -18.500 -52.594  1.00 34.84           N  
ATOM   4110  CA  LYS A 521      53.969 -19.078 -51.500  1.00 34.84           C  
ATOM   4111  C   LYS A 521      53.188 -20.188 -50.812  1.00 34.84           C  
ATOM   4112  CB  LYS A 521      54.344 -18.000 -50.500  1.00 34.84           C  
ATOM   4113  O   LYS A 521      52.062 -19.984 -50.344  1.00 34.84           O  
ATOM   4114  CG  LYS A 521      55.781 -18.078 -50.031  1.00 34.84           C  
ATOM   4115  CD  LYS A 521      56.125 -17.000 -49.000  1.00 34.84           C  
ATOM   4116  CE  LYS A 521      57.562 -17.062 -48.562  1.00 34.84           C  
ATOM   4117  NZ  LYS A 521      57.906 -15.969 -47.594  1.00 34.84           N  
ATOM   4118  N   LEU A 522      53.344 -21.438 -51.125  1.00 33.28           N  
ATOM   4119  CA  LEU A 522      52.781 -22.703 -50.719  1.00 33.28           C  
ATOM   4120  C   LEU A 522      53.188 -23.031 -49.281  1.00 33.28           C  
ATOM   4121  CB  LEU A 522      53.219 -23.828 -51.656  1.00 33.28           C  
ATOM   4122  O   LEU A 522      54.375 -23.281 -49.000  1.00 33.28           O  
ATOM   4123  CG  LEU A 522      52.438 -23.984 -52.938  1.00 33.28           C  
ATOM   4124  CD1 LEU A 522      53.344 -24.406 -54.094  1.00 33.28           C  
ATOM   4125  CD2 LEU A 522      51.312 -25.000 -52.750  1.00 33.28           C  
ATOM   4126  N   ASP A 523      52.500 -22.547 -48.219  1.00 35.22           N  
ATOM   4127  CA  ASP A 523      52.781 -22.766 -46.812  1.00 35.22           C  
ATOM   4128  C   ASP A 523      51.781 -23.750 -46.219  1.00 35.22           C  
ATOM   4129  CB  ASP A 523      52.750 -21.438 -46.031  1.00 35.22           C  
ATOM   4130  O   ASP A 523      50.594 -23.422 -46.000  1.00 35.22           O  
ATOM   4131  CG  ASP A 523      53.844 -21.312 -45.031  1.00 35.22           C  
ATOM   4132  OD1 ASP A 523      54.688 -22.250 -44.906  1.00 35.22           O  
ATOM   4133  OD2 ASP A 523      53.906 -20.281 -44.344  1.00 35.22           O  
ATOM   4134  N   SER A 524      51.688 -25.062 -46.656  1.00 41.84           N  
ATOM   4135  CA  SER A 524      51.250 -26.172 -45.812  1.00 41.84           C  
ATOM   4136  C   SER A 524      51.688 -27.516 -46.406  1.00 41.84           C  
ATOM   4137  CB  SER A 524      49.719 -26.156 -45.688  1.00 41.84           C  
ATOM   4138  O   SER A 524      51.344 -27.844 -47.531  1.00 41.84           O  
ATOM   4139  OG  SER A 524      49.156 -27.359 -46.156  1.00 41.84           O  
ATOM   4140  N   THR A 525      52.875 -27.953 -46.188  1.00 45.03           N  
ATOM   4141  CA  THR A 525      53.562 -29.188 -46.531  1.00 45.03           C  
ATOM   4142  C   THR A 525      52.625 -30.391 -46.344  1.00 45.03           C  
ATOM   4143  CB  THR A 525      54.844 -29.375 -45.719  1.00 45.03           C  
ATOM   4144  O   THR A 525      52.688 -31.359 -47.125  1.00 45.03           O  
ATOM   4145  CG2 THR A 525      56.000 -28.656 -46.344  1.00 45.03           C  
ATOM   4146  OG1 THR A 525      54.625 -28.875 -44.406  1.00 45.03           O  
ATOM   4147  N   ARG A 526      51.312 -30.297 -45.875  1.00 48.34           N  
ATOM   4148  CA  ARG A 526      50.438 -31.453 -45.625  1.00 48.34           C  
ATOM   4149  C   ARG A 526      49.125 -31.312 -46.375  1.00 48.34           C  
ATOM   4150  CB  ARG A 526      50.188 -31.609 -44.125  1.00 48.34           C  
ATOM   4151  O   ARG A 526      48.594 -32.281 -46.906  1.00 48.34           O  
ATOM   4152  CG  ARG A 526      50.312 -33.062 -43.656  1.00 48.34           C  
ATOM   4153  CD  ARG A 526      50.062 -33.156 -42.156  1.00 48.34           C  
ATOM   4154  NE  ARG A 526      50.281 -34.531 -41.656  1.00 48.34           N  
ATOM   4155  NH1 ARG A 526      49.250 -34.188 -39.625  1.00 48.34           N  
ATOM   4156  NH2 ARG A 526      50.125 -36.219 -40.125  1.00 48.34           N  
ATOM   4157  CZ  ARG A 526      49.875 -34.969 -40.469  1.00 48.34           C  
ATOM   4158  N   ILE A 527      48.656 -30.125 -46.781  1.00 48.16           N  
ATOM   4159  CA  ILE A 527      47.438 -29.766 -47.531  1.00 48.16           C  
ATOM   4160  C   ILE A 527      47.781 -29.562 -49.000  1.00 48.16           C  
ATOM   4161  CB  ILE A 527      46.781 -28.500 -46.938  1.00 48.16           C  
ATOM   4162  O   ILE A 527      47.000 -29.953 -49.875  1.00 48.16           O  
ATOM   4163  CG1 ILE A 527      46.281 -28.750 -45.500  1.00 48.16           C  
ATOM   4164  CG2 ILE A 527      45.625 -28.016 -47.844  1.00 48.16           C  
ATOM   4165  CD1 ILE A 527      45.844 -27.500 -44.750  1.00 48.16           C  
ATOM   4166  N   TYR A 528      49.000 -29.344 -49.312  1.00 50.28           N  
ATOM   4167  CA  TYR A 528      49.531 -29.219 -50.688  1.00 50.28           C  
ATOM   4168  C   TYR A 528      50.094 -30.547 -51.188  1.00 50.28           C  
ATOM   4169  CB  TYR A 528      50.625 -28.141 -50.719  1.00 50.28           C  
ATOM   4170  O   TYR A 528      50.062 -30.828 -52.375  1.00 50.28           O  
ATOM   4171  CG  TYR A 528      50.094 -26.734 -50.625  1.00 50.28           C  
ATOM   4172  CD1 TYR A 528      49.469 -26.109 -51.688  1.00 50.28           C  
ATOM   4173  CD2 TYR A 528      50.219 -26.016 -49.438  1.00 50.28           C  
ATOM   4174  CE1 TYR A 528      48.969 -24.812 -51.562  1.00 50.28           C  
ATOM   4175  CE2 TYR A 528      49.750 -24.719 -49.312  1.00 50.28           C  
ATOM   4176  OH  TYR A 528      48.656 -22.844 -50.281  1.00 50.28           O  
ATOM   4177  CZ  TYR A 528      49.125 -24.125 -50.375  1.00 50.28           C  
ATOM   4178  N   GLN A 529      50.531 -31.500 -50.281  1.00 52.75           N  
ATOM   4179  CA  GLN A 529      50.875 -32.875 -50.656  1.00 52.75           C  
ATOM   4180  C   GLN A 529      49.625 -33.656 -51.062  1.00 52.75           C  
ATOM   4181  CB  GLN A 529      51.594 -33.594 -49.500  1.00 52.75           C  
ATOM   4182  O   GLN A 529      49.656 -34.438 -52.000  1.00 52.75           O  
ATOM   4183  CG  GLN A 529      53.094 -33.375 -49.500  1.00 52.75           C  
ATOM   4184  CD  GLN A 529      53.781 -34.094 -48.344  1.00 52.75           C  
ATOM   4185  NE2 GLN A 529      55.062 -34.375 -48.500  1.00 52.75           N  
ATOM   4186  OE1 GLN A 529      53.156 -34.375 -47.312  1.00 52.75           O  
ATOM   4187  N   ILE A 530      48.562 -33.188 -50.375  1.00 59.09           N  
ATOM   4188  CA  ILE A 530      47.250 -33.781 -50.625  1.00 59.09           C  
ATOM   4189  C   ILE A 530      46.625 -33.125 -51.875  1.00 59.09           C  
ATOM   4190  CB  ILE A 530      46.312 -33.656 -49.406  1.00 59.09           C  
ATOM   4191  O   ILE A 530      46.031 -33.812 -52.688  1.00 59.09           O  
ATOM   4192  CG1 ILE A 530      46.844 -34.500 -48.250  1.00 59.09           C  
ATOM   4193  CG2 ILE A 530      44.906 -34.094 -49.781  1.00 59.09           C  
ATOM   4194  CD1 ILE A 530      46.156 -34.219 -46.938  1.00 59.09           C  
ATOM   4195  N   LEU A 531      46.750 -31.828 -52.062  1.00 57.88           N  
ATOM   4196  CA  LEU A 531      46.281 -31.078 -53.250  1.00 57.88           C  
ATOM   4197  C   LEU A 531      47.188 -31.297 -54.438  1.00 57.88           C  
ATOM   4198  CB  LEU A 531      46.156 -29.594 -52.906  1.00 57.88           C  
ATOM   4199  O   LEU A 531      46.750 -31.391 -55.562  1.00 57.88           O  
ATOM   4200  CG  LEU A 531      44.844 -29.125 -52.312  1.00 57.88           C  
ATOM   4201  CD1 LEU A 531      45.062 -27.938 -51.375  1.00 57.88           C  
ATOM   4202  CD2 LEU A 531      43.812 -28.797 -53.375  1.00 57.88           C  
ATOM   4203  N   ALA A 532      48.594 -31.438 -54.219  1.00 57.47           N  
ATOM   4204  CA  ALA A 532      49.594 -31.781 -55.219  1.00 57.47           C  
ATOM   4205  C   ALA A 532      49.469 -33.250 -55.656  1.00 57.47           C  
ATOM   4206  CB  ALA A 532      51.000 -31.531 -54.688  1.00 57.47           C  
ATOM   4207  O   ALA A 532      49.594 -33.562 -56.844  1.00 57.47           O  
ATOM   4208  N   ILE A 533      49.031 -34.219 -54.750  1.00 64.19           N  
ATOM   4209  CA  ILE A 533      48.719 -35.594 -55.000  1.00 64.19           C  
ATOM   4210  C   ILE A 533      47.406 -35.719 -55.750  1.00 64.19           C  
ATOM   4211  CB  ILE A 533      48.688 -36.438 -53.719  1.00 64.19           C  
ATOM   4212  O   ILE A 533      47.250 -36.500 -56.688  1.00 64.19           O  
ATOM   4213  CG1 ILE A 533      50.062 -36.469 -53.062  1.00 64.19           C  
ATOM   4214  CG2 ILE A 533      48.156 -37.844 -53.969  1.00 64.19           C  
ATOM   4215  CD1 ILE A 533      50.094 -37.125 -51.688  1.00 64.19           C  
ATOM   4216  N   TYR A 534      46.406 -34.812 -55.375  1.00 65.56           N  
ATOM   4217  CA  TYR A 534      45.125 -34.750 -56.031  1.00 65.56           C  
ATOM   4218  C   TYR A 534      45.219 -34.062 -57.375  1.00 65.56           C  
ATOM   4219  CB  TYR A 534      44.094 -34.000 -55.125  1.00 65.56           C  
ATOM   4220  O   TYR A 534      44.562 -34.500 -58.344  1.00 65.56           O  
ATOM   4221  CG  TYR A 534      43.250 -34.938 -54.312  1.00 65.56           C  
ATOM   4222  CD1 TYR A 534      42.125 -35.531 -54.844  1.00 65.56           C  
ATOM   4223  CD2 TYR A 534      43.531 -35.188 -52.969  1.00 65.56           C  
ATOM   4224  CE1 TYR A 534      41.312 -36.406 -54.094  1.00 65.56           C  
ATOM   4225  CE2 TYR A 534      42.750 -36.031 -52.219  1.00 65.56           C  
ATOM   4226  OH  TYR A 534      40.844 -37.469 -52.000  1.00 65.56           O  
ATOM   4227  CZ  TYR A 534      41.625 -36.625 -52.781  1.00 65.56           C  
ATOM   4228  N   SER A 535      46.000 -33.031 -57.562  1.00 62.44           N  
ATOM   4229  CA  SER A 535      46.250 -32.344 -58.844  1.00 62.44           C  
ATOM   4230  C   SER A 535      47.125 -33.188 -59.781  1.00 62.44           C  
ATOM   4231  CB  SER A 535      46.969 -31.000 -58.594  1.00 62.44           C  
ATOM   4232  O   SER A 535      46.875 -33.219 -60.969  1.00 62.44           O  
ATOM   4233  OG  SER A 535      47.594 -30.547 -59.750  1.00 62.44           O  
ATOM   4234  N   THR A 536      48.156 -33.969 -59.219  1.00 70.81           N  
ATOM   4235  CA  THR A 536      48.969 -34.906 -59.969  1.00 70.81           C  
ATOM   4236  C   THR A 536      48.125 -36.125 -60.406  1.00 70.81           C  
ATOM   4237  CB  THR A 536      50.188 -35.375 -59.156  1.00 70.81           C  
ATOM   4238  O   THR A 536      48.281 -36.625 -61.531  1.00 70.81           O  
ATOM   4239  CG2 THR A 536      51.281 -34.312 -59.125  1.00 70.81           C  
ATOM   4240  OG1 THR A 536      49.750 -35.688 -57.812  1.00 70.81           O  
ATOM   4241  N   VAL A 537      47.188 -36.562 -59.531  1.00 71.94           N  
ATOM   4242  CA  VAL A 537      46.281 -37.688 -59.812  1.00 71.94           C  
ATOM   4243  C   VAL A 537      45.250 -37.219 -60.844  1.00 71.94           C  
ATOM   4244  CB  VAL A 537      45.594 -38.188 -58.562  1.00 71.94           C  
ATOM   4245  O   VAL A 537      44.906 -37.938 -61.781  1.00 71.94           O  
ATOM   4246  CG1 VAL A 537      44.531 -39.250 -58.906  1.00 71.94           C  
ATOM   4247  CG2 VAL A 537      46.625 -38.750 -57.562  1.00 71.94           C  
ATOM   4248  N   ALA A 538      44.750 -36.000 -60.719  1.00 68.69           N  
ATOM   4249  CA  ALA A 538      43.781 -35.406 -61.625  1.00 68.69           C  
ATOM   4250  C   ALA A 538      44.406 -35.094 -62.969  1.00 68.69           C  
ATOM   4251  CB  ALA A 538      43.156 -34.156 -61.031  1.00 68.69           C  
ATOM   4252  O   ALA A 538      43.812 -35.312 -64.000  1.00 68.69           O  
ATOM   4253  N   SER A 539      45.688 -34.594 -63.000  1.00 69.31           N  
ATOM   4254  CA  SER A 539      46.438 -34.312 -64.250  1.00 69.31           C  
ATOM   4255  C   SER A 539      46.875 -35.594 -64.938  1.00 69.31           C  
ATOM   4256  CB  SER A 539      47.625 -33.438 -63.938  1.00 69.31           C  
ATOM   4257  O   SER A 539      46.844 -35.719 -66.125  1.00 69.31           O  
ATOM   4258  OG  SER A 539      48.531 -33.406 -65.062  1.00 69.31           O  
ATOM   4259  N   SER A 540      47.281 -36.656 -64.125  1.00 74.19           N  
ATOM   4260  CA  SER A 540      47.656 -37.969 -64.625  1.00 74.19           C  
ATOM   4261  C   SER A 540      46.406 -38.688 -65.188  1.00 74.19           C  
ATOM   4262  CB  SER A 540      48.312 -38.812 -63.531  1.00 74.19           C  
ATOM   4263  O   SER A 540      46.531 -39.406 -66.188  1.00 74.19           O  
ATOM   4264  OG  SER A 540      47.438 -38.969 -62.438  1.00 74.19           O  
ATOM   4265  N   LEU A 541      45.188 -38.500 -64.562  1.00 71.69           N  
ATOM   4266  CA  LEU A 541      43.938 -39.062 -65.062  1.00 71.69           C  
ATOM   4267  C   LEU A 541      43.500 -38.406 -66.375  1.00 71.69           C  
ATOM   4268  CB  LEU A 541      42.844 -38.906 -64.000  1.00 71.69           C  
ATOM   4269  O   LEU A 541      43.000 -39.094 -67.250  1.00 71.69           O  
ATOM   4270  CG  LEU A 541      41.844 -40.062 -63.875  1.00 71.69           C  
ATOM   4271  CD1 LEU A 541      42.125 -40.906 -62.656  1.00 71.69           C  
ATOM   4272  CD2 LEU A 541      40.406 -39.500 -63.812  1.00 71.69           C  
ATOM   4273  N   VAL A 542      43.688 -37.094 -66.438  1.00 74.94           N  
ATOM   4274  CA  VAL A 542      43.375 -36.344 -67.625  1.00 74.94           C  
ATOM   4275  C   VAL A 542      44.312 -36.750 -68.812  1.00 74.94           C  
ATOM   4276  CB  VAL A 542      43.438 -34.844 -67.438  1.00 74.94           C  
ATOM   4277  O   VAL A 542      43.875 -36.938 -69.938  1.00 74.94           O  
ATOM   4278  CG1 VAL A 542      43.250 -34.094 -68.750  1.00 74.94           C  
ATOM   4279  CG2 VAL A 542      42.344 -34.406 -66.438  1.00 74.94           C  
ATOM   4280  N   LEU A 543      45.594 -36.938 -68.500  1.00 73.62           N  
ATOM   4281  CA  LEU A 543      46.562 -37.375 -69.438  1.00 73.62           C  
ATOM   4282  C   LEU A 543      46.281 -38.812 -69.938  1.00 73.62           C  
ATOM   4283  CB  LEU A 543      48.000 -37.312 -68.875  1.00 73.62           C  
ATOM   4284  O   LEU A 543      46.375 -39.125 -71.062  1.00 73.62           O  
ATOM   4285  CG  LEU A 543      48.719 -35.969 -69.062  1.00 73.62           C  
ATOM   4286  CD1 LEU A 543      50.000 -35.969 -68.250  1.00 73.62           C  
ATOM   4287  CD2 LEU A 543      48.969 -35.656 -70.500  1.00 73.62           C  
ATOM   4288  N   VAL A 544      45.875 -39.781 -69.062  1.00 77.12           N  
ATOM   4289  CA  VAL A 544      45.531 -41.156 -69.375  1.00 77.12           C  
ATOM   4290  C   VAL A 544      44.250 -41.188 -70.188  1.00 77.12           C  
ATOM   4291  CB  VAL A 544      45.344 -42.000 -68.062  1.00 77.12           C  
ATOM   4292  O   VAL A 544      44.156 -41.938 -71.188  1.00 77.12           O  
ATOM   4293  CG1 VAL A 544      44.750 -43.375 -68.438  1.00 77.12           C  
ATOM   4294  CG2 VAL A 544      46.656 -42.156 -67.375  1.00 77.12           C  
ATOM   4295  N   VAL A 545      43.312 -40.344 -69.812  1.00 76.50           N  
ATOM   4296  CA  VAL A 545      42.062 -40.250 -70.562  1.00 76.50           C  
ATOM   4297  C   VAL A 545      42.312 -39.688 -71.938  1.00 76.50           C  
ATOM   4298  CB  VAL A 545      41.000 -39.375 -69.812  1.00 76.50           C  
ATOM   4299  O   VAL A 545      41.781 -40.156 -72.938  1.00 76.50           O  
ATOM   4300  CG1 VAL A 545      39.781 -39.125 -70.688  1.00 76.50           C  
ATOM   4301  CG2 VAL A 545      40.594 -40.000 -68.500  1.00 76.50           C  
ATOM   4302  N   SER A 546      43.188 -38.656 -72.000  1.00 75.69           N  
ATOM   4303  CA  SER A 546      43.562 -38.062 -73.250  1.00 75.69           C  
ATOM   4304  C   SER A 546      44.375 -39.000 -74.125  1.00 75.69           C  
ATOM   4305  CB  SER A 546      44.344 -36.750 -73.062  1.00 75.69           C  
ATOM   4306  O   SER A 546      44.156 -39.125 -75.312  1.00 75.69           O  
ATOM   4307  OG  SER A 546      45.125 -36.812 -71.875  1.00 75.69           O  
ATOM   4308  N   LEU A 547      45.312 -39.750 -73.500  1.00 78.00           N  
ATOM   4309  CA  LEU A 547      46.094 -40.750 -74.250  1.00 78.00           C  
ATOM   4310  C   LEU A 547      45.219 -41.906 -74.688  1.00 78.00           C  
ATOM   4311  CB  LEU A 547      47.250 -41.250 -73.375  1.00 78.00           C  
ATOM   4312  O   LEU A 547      45.406 -42.469 -75.750  1.00 78.00           O  
ATOM   4313  CG  LEU A 547      48.500 -40.375 -73.312  1.00 78.00           C  
ATOM   4314  CD1 LEU A 547      49.406 -40.812 -72.125  1.00 78.00           C  
ATOM   4315  CD2 LEU A 547      49.250 -40.438 -74.625  1.00 78.00           C  
ATOM   4316  N   GLY A 548      44.250 -42.375 -73.750  1.00 78.62           N  
ATOM   4317  CA  GLY A 548      43.281 -43.375 -74.125  1.00 78.62           C  
ATOM   4318  C   GLY A 548      42.406 -42.906 -75.312  1.00 78.62           C  
ATOM   4319  O   GLY A 548      42.125 -43.719 -76.188  1.00 78.62           O  
ATOM   4320  N   ALA A 549      41.969 -41.656 -75.250  1.00 76.00           N  
ATOM   4321  CA  ALA A 549      41.156 -41.062 -76.312  1.00 76.00           C  
ATOM   4322  C   ALA A 549      41.938 -41.000 -77.625  1.00 76.00           C  
ATOM   4323  CB  ALA A 549      40.625 -39.688 -75.938  1.00 76.00           C  
ATOM   4324  O   ALA A 549      41.406 -41.281 -78.688  1.00 76.00           O  
ATOM   4325  N   VAL A 550      43.188 -40.625 -77.562  1.00 77.44           N  
ATOM   4326  CA  VAL A 550      44.062 -40.531 -78.688  1.00 77.44           C  
ATOM   4327  C   VAL A 550      44.406 -41.938 -79.250  1.00 77.44           C  
ATOM   4328  CB  VAL A 550      45.375 -39.781 -78.375  1.00 77.44           C  
ATOM   4329  O   VAL A 550      44.438 -42.125 -80.438  1.00 77.44           O  
ATOM   4330  CG1 VAL A 550      46.375 -39.844 -79.500  1.00 77.44           C  
ATOM   4331  CG2 VAL A 550      45.062 -38.312 -78.000  1.00 77.44           C  
ATOM   4332  N   SER A 551      44.719 -42.875 -78.312  1.00 73.00           N  
ATOM   4333  CA  SER A 551      44.969 -44.250 -78.688  1.00 73.00           C  
ATOM   4334  C   SER A 551      43.750 -44.906 -79.312  1.00 73.00           C  
ATOM   4335  CB  SER A 551      45.406 -45.062 -77.438  1.00 73.00           C  
ATOM   4336  O   SER A 551      43.875 -45.625 -80.250  1.00 73.00           O  
ATOM   4337  OG  SER A 551      46.562 -44.500 -76.812  1.00 73.00           O  
ATOM   4338  N   PHE A 552      42.500 -44.656 -78.688  1.00 71.94           N  
ATOM   4339  CA  PHE A 552      41.250 -45.125 -79.312  1.00 71.94           C  
ATOM   4340  C   PHE A 552      41.000 -44.469 -80.625  1.00 71.94           C  
ATOM   4341  CB  PHE A 552      40.094 -44.812 -78.375  1.00 71.94           C  
ATOM   4342  O   PHE A 552      40.531 -45.125 -81.562  1.00 71.94           O  
ATOM   4343  CG  PHE A 552      38.906 -45.719 -78.562  1.00 71.94           C  
ATOM   4344  CD1 PHE A 552      37.812 -45.312 -79.375  1.00 71.94           C  
ATOM   4345  CD2 PHE A 552      38.844 -46.969 -77.938  1.00 71.94           C  
ATOM   4346  CE1 PHE A 552      36.719 -46.156 -79.562  1.00 71.94           C  
ATOM   4347  CE2 PHE A 552      37.750 -47.812 -78.125  1.00 71.94           C  
ATOM   4348  CZ  PHE A 552      36.688 -47.406 -78.938  1.00 71.94           C  
ATOM   4349  N   TRP A 553      41.281 -43.188 -80.688  1.00 73.88           N  
ATOM   4350  CA  TRP A 553      41.188 -42.438 -81.938  1.00 73.88           C  
ATOM   4351  C   TRP A 553      42.188 -42.938 -83.000  1.00 73.88           C  
ATOM   4352  CB  TRP A 553      41.406 -40.938 -81.688  1.00 73.88           C  
ATOM   4353  O   TRP A 553      41.844 -43.125 -84.188  1.00 73.88           O  
ATOM   4354  CG  TRP A 553      41.125 -40.062 -82.938  1.00 73.88           C  
ATOM   4355  CD1 TRP A 553      39.906 -39.719 -83.438  1.00 73.88           C  
ATOM   4356  CD2 TRP A 553      42.125 -39.469 -83.750  1.00 73.88           C  
ATOM   4357  CE2 TRP A 553      41.406 -38.750 -84.750  1.00 73.88           C  
ATOM   4358  CE3 TRP A 553      43.500 -39.469 -83.812  1.00 73.88           C  
ATOM   4359  NE1 TRP A 553      40.062 -38.938 -84.500  1.00 73.88           N  
ATOM   4360  CH2 TRP A 553      43.438 -38.062 -85.750  1.00 73.88           C  
ATOM   4361  CZ2 TRP A 553      42.062 -38.062 -85.750  1.00 73.88           C  
ATOM   4362  CZ3 TRP A 553      44.156 -38.781 -84.812  1.00 73.88           C  
ATOM   4363  N   MET A 554      43.406 -43.250 -82.562  1.00 73.25           N  
ATOM   4364  CA  MET A 554      44.469 -43.781 -83.438  1.00 73.25           C  
ATOM   4365  C   MET A 554      44.188 -45.250 -83.812  1.00 73.25           C  
ATOM   4366  CB  MET A 554      45.812 -43.656 -82.812  1.00 73.25           C  
ATOM   4367  O   MET A 554      44.500 -45.656 -84.938  1.00 73.25           O  
ATOM   4368  CG  MET A 554      46.375 -42.250 -82.812  1.00 73.25           C  
ATOM   4369  SD  MET A 554      48.156 -42.188 -82.375  1.00 73.25           S  
ATOM   4370  CE  MET A 554      48.562 -40.469 -82.875  1.00 73.25           C  
ATOM   4371  N   CYS A 555      43.438 -46.156 -82.938  1.00 68.94           N  
ATOM   4372  CA  CYS A 555      43.031 -47.531 -83.188  1.00 68.94           C  
ATOM   4373  C   CYS A 555      41.844 -47.562 -84.125  1.00 68.94           C  
ATOM   4374  CB  CYS A 555      42.688 -48.250 -81.875  1.00 68.94           C  
ATOM   4375  O   CYS A 555      41.719 -48.438 -85.000  1.00 68.94           O  
ATOM   4376  SG  CYS A 555      44.125 -48.844 -81.000  1.00 68.94           S  
ATOM   4377  N   SER A 556      40.938 -46.438 -84.125  1.00 66.50           N  
ATOM   4378  CA  SER A 556      39.750 -46.344 -85.000  1.00 66.50           C  
ATOM   4379  C   SER A 556      40.125 -45.812 -86.375  1.00 66.50           C  
ATOM   4380  CB  SER A 556      38.719 -45.406 -84.312  1.00 66.50           C  
ATOM   4381  O   SER A 556      39.469 -46.156 -87.375  1.00 66.50           O  
ATOM   4382  OG  SER A 556      38.406 -44.312 -85.188  1.00 66.50           O  
ATOM   4383  N   ASN A 557      41.344 -45.094 -86.500  1.00 68.12           N  
ATOM   4384  CA  ASN A 557      41.812 -44.500 -87.688  1.00 68.12           C  
ATOM   4385  C   ASN A 557      42.938 -45.312 -88.312  1.00 68.12           C  
ATOM   4386  CB  ASN A 557      42.281 -43.062 -87.438  1.00 68.12           C  
ATOM   4387  O   ASN A 557      43.469 -44.938 -89.375  1.00 68.12           O  
ATOM   4388  CG  ASN A 557      41.156 -42.031 -87.750  1.00 68.12           C  
ATOM   4389  ND2 ASN A 557      41.469 -40.781 -87.438  1.00 68.12           N  
ATOM   4390  OD1 ASN A 557      40.062 -42.375 -88.188  1.00 68.12           O  
ATOM   4391  N   GLY A 558      43.156 -46.656 -87.750  1.00 64.38           N  
ATOM   4392  CA  GLY A 558      43.969 -47.656 -88.438  1.00 64.38           C  
ATOM   4393  C   GLY A 558      45.469 -47.344 -88.375  1.00 64.38           C  
ATOM   4394  O   GLY A 558      46.281 -47.969 -89.062  1.00 64.38           O  
ATOM   4395  N   SER A 559      46.094 -46.438 -87.438  1.00 61.28           N  
ATOM   4396  CA  SER A 559      47.438 -45.875 -87.312  1.00 61.28           C  
ATOM   4397  C   SER A 559      48.125 -46.406 -86.062  1.00 61.28           C  
ATOM   4398  CB  SER A 559      47.406 -44.375 -87.312  1.00 61.28           C  
ATOM   4399  O   SER A 559      49.344 -46.375 -85.938  1.00 61.28           O  
ATOM   4400  OG  SER A 559      47.469 -43.875 -85.938  1.00 61.28           O  
ATOM   4401  N   LEU A 560      47.531 -47.375 -85.188  1.00 55.59           N  
ATOM   4402  CA  LEU A 560      48.094 -48.062 -84.000  1.00 55.59           C  
ATOM   4403  C   LEU A 560      47.562 -49.469 -83.938  1.00 55.59           C  
ATOM   4404  CB  LEU A 560      47.750 -47.281 -82.750  1.00 55.59           C  
ATOM   4405  O   LEU A 560      46.344 -49.719 -84.000  1.00 55.59           O  
ATOM   4406  CG  LEU A 560      48.938 -46.781 -81.875  1.00 55.59           C  
ATOM   4407  CD1 LEU A 560      48.812 -45.281 -81.625  1.00 55.59           C  
ATOM   4408  CD2 LEU A 560      49.031 -47.562 -80.562  1.00 55.59           C  
ATOM   4409  N   GLN A 561      48.250 -50.562 -84.312  1.00 56.50           N  
ATOM   4410  CA  GLN A 561      48.062 -52.031 -84.250  1.00 56.50           C  
ATOM   4411  C   GLN A 561      48.062 -52.500 -82.812  1.00 56.50           C  
ATOM   4412  CB  GLN A 561      49.156 -52.750 -85.062  1.00 56.50           C  
ATOM   4413  O   GLN A 561      49.062 -52.312 -82.062  1.00 56.50           O  
ATOM   4414  CG  GLN A 561      48.688 -53.250 -86.375  1.00 56.50           C  
ATOM   4415  CD  GLN A 561      49.781 -53.875 -87.188  1.00 56.50           C  
ATOM   4416  NE2 GLN A 561      49.438 -54.562 -88.250  1.00 56.50           N  
ATOM   4417  OE1 GLN A 561      50.969 -53.688 -86.875  1.00 56.50           O  
ATOM   4418  N   CYS A 562      46.906 -52.406 -81.875  1.00 54.31           N  
ATOM   4419  CA  CYS A 562      46.719 -52.906 -80.562  1.00 54.31           C  
ATOM   4420  C   CYS A 562      46.656 -54.438 -80.500  1.00 54.31           C  
ATOM   4421  CB  CYS A 562      45.438 -52.312 -79.938  1.00 54.31           C  
ATOM   4422  O   CYS A 562      45.812 -55.031 -81.188  1.00 54.31           O  
ATOM   4423  SG  CYS A 562      45.750 -50.812 -78.938  1.00 54.31           S  
ATOM   4424  N   ARG A 563      47.750 -55.156 -80.375  1.00 54.25           N  
ATOM   4425  CA  ARG A 563      47.844 -56.594 -80.062  1.00 54.25           C  
ATOM   4426  C   ARG A 563      47.719 -56.875 -78.562  1.00 54.25           C  
ATOM   4427  CB  ARG A 563      49.188 -57.156 -80.625  1.00 54.25           C  
ATOM   4428  O   ARG A 563      48.594 -56.562 -77.812  1.00 54.25           O  
ATOM   4429  CG  ARG A 563      49.062 -57.844 -81.938  1.00 54.25           C  
ATOM   4430  CD  ARG A 563      50.406 -58.375 -82.438  1.00 54.25           C  
ATOM   4431  NE  ARG A 563      50.344 -58.938 -83.750  1.00 54.25           N  
ATOM   4432  NH1 ARG A 563      51.938 -60.562 -83.375  1.00 54.25           N  
ATOM   4433  NH2 ARG A 563      50.906 -60.406 -85.438  1.00 54.25           N  
ATOM   4434  CZ  ARG A 563      51.062 -59.969 -84.188  1.00 54.25           C  
ATOM   4435  N   ILE A 564      46.656 -56.469 -77.875  1.00 51.31           N  
ATOM   4436  CA  ILE A 564      46.469 -56.906 -76.500  1.00 51.31           C  
ATOM   4437  C   ILE A 564      45.375 -57.969 -76.438  1.00 51.31           C  
ATOM   4438  CB  ILE A 564      46.188 -55.750 -75.500  1.00 51.31           C  
ATOM   4439  O   ILE A 564      44.250 -57.719 -76.938  1.00 51.31           O  
ATOM   4440  CG1 ILE A 564      47.344 -54.750 -75.500  1.00 51.31           C  
ATOM   4441  CG2 ILE A 564      45.875 -56.281 -74.125  1.00 51.31           C  
ATOM   4442  CD1 ILE A 564      47.031 -53.406 -74.875  1.00 51.31           C  
ATOM   4443  N   CYS A 565      45.594 -59.344 -76.438  1.00 44.03           N  
ATOM   4444  CA  CYS A 565      44.875 -60.562 -76.000  1.00 44.03           C  
ATOM   4445  C   CYS A 565      44.562 -60.500 -74.500  1.00 44.03           C  
ATOM   4446  CB  CYS A 565      45.688 -61.812 -76.312  1.00 44.03           C  
ATOM   4447  O   CYS A 565      45.438 -60.125 -73.688  1.00 44.03           O  
ATOM   4448  SG  CYS A 565      45.688 -62.250 -78.062  1.00 44.03           S  
ATOM   4449  N   ILE A 566      43.312 -60.094 -73.938  1.00 37.81           N  
ATOM   4450  CA  ILE A 566      42.812 -60.188 -72.562  1.00 37.81           C  
ATOM   4451  C   ILE A 566      43.719 -61.125 -71.750  1.00 37.81           C  
ATOM   4452  CB  ILE A 566      41.375 -60.719 -72.562  1.00 37.81           C  
ATOM   4453  O   ILE A 566      44.125 -62.188 -72.250  1.00 37.81           O  
ATOM   4454  CG1 ILE A 566      40.438 -59.750 -73.312  1.00 37.81           C  
ATOM   4455  CG2 ILE A 566      40.875 -60.875 -71.125  1.00 37.81           C  
ATOM   4456  CD1 ILE A 566      39.031 -60.281 -73.500  1.00 37.81           C  
TER    4457      ILE A 566                                                      
ENDMDL                                                                          
END                                                                             
