# Supplementary material for: Future Sequon Finder - A novel approach for predicting future N-linked glycosylation sequon locations on viral surface proteins
Source: PLoS One. 2025 Aug 14;20(8):e0328174. doi: 10.1371/journal.pone.0328174 (PMC12352829; doi:10.1371/journal.pone.0328174)
Supplement: S3 File — (ZIP) [file pone.0328174.s004.zip › S3_File/S3_File/Human H1N1/Future Prediction Strains/ABayern332024_384fd_unrelaxed_rank_001_alphafold2_ptm_model_1_seed_000.pdb]

MODEL     1                                                                     
ATOM      1  N   MET A   1      99.125  -3.953 -50.031  1.00 35.78           N  
ATOM      2  CA  MET A   1      98.500  -3.668 -51.312  1.00 35.78           C  
ATOM      3  C   MET A   1      97.000  -4.039 -51.250  1.00 35.78           C  
ATOM      4  CB  MET A   1      99.188  -4.422 -52.438  1.00 35.78           C  
ATOM      5  O   MET A   1      96.688  -5.195 -51.000  1.00 35.78           O  
ATOM      6  CG  MET A   1     100.438  -3.734 -52.969  1.00 35.78           C  
ATOM      7  SD  MET A   1     101.062  -4.465 -54.531  1.00 35.78           S  
ATOM      8  CE  MET A   1     101.375  -6.156 -53.969  1.00 35.78           C  
ATOM      9  N   LYS A   2      96.188  -3.203 -50.562  1.00 29.83           N  
ATOM     10  CA  LYS A   2      95.000  -2.381 -50.875  1.00 29.83           C  
ATOM     11  C   LYS A   2      94.125  -3.021 -51.969  1.00 29.83           C  
ATOM     12  CB  LYS A   2      95.438  -0.977 -51.281  1.00 29.83           C  
ATOM     13  O   LYS A   2      94.562  -3.109 -53.094  1.00 29.83           O  
ATOM     14  CG  LYS A   2      95.812  -0.058 -50.125  1.00 29.83           C  
ATOM     15  CD  LYS A   2      96.125   1.346 -50.625  1.00 29.83           C  
ATOM     16  CE  LYS A   2      96.500   2.268 -49.438  1.00 29.83           C  
ATOM     17  NZ  LYS A   2      96.875   3.621 -49.938  1.00 29.83           N  
ATOM     18  N   ALA A   3      93.125  -3.834 -51.562  1.00 34.66           N  
ATOM     19  CA  ALA A   3      91.938  -3.709 -52.375  1.00 34.66           C  
ATOM     20  C   ALA A   3      90.688  -3.646 -51.531  1.00 34.66           C  
ATOM     21  CB  ALA A   3      91.875  -4.871 -53.375  1.00 34.66           C  
ATOM     22  O   ALA A   3      90.438  -4.523 -50.688  1.00 34.66           O  
ATOM     23  N   ILE A   4      90.438  -2.482 -50.906  1.00 35.34           N  
ATOM     24  CA  ILE A   4      89.188  -1.773 -50.562  1.00 35.34           C  
ATOM     25  C   ILE A   4      88.062  -2.125 -51.531  1.00 35.34           C  
ATOM     26  CB  ILE A   4      89.438  -0.244 -50.500  1.00 35.34           C  
ATOM     27  O   ILE A   4      88.188  -1.858 -52.750  1.00 35.34           O  
ATOM     28  CG1 ILE A   4      90.438   0.124 -49.406  1.00 35.34           C  
ATOM     29  CG2 ILE A   4      88.062   0.489 -50.312  1.00 35.34           C  
ATOM     30  CD1 ILE A   4      90.812   1.590 -49.406  1.00 35.34           C  
ATOM     31  N   LEU A   5      87.375  -3.203 -51.344  1.00 35.09           N  
ATOM     32  CA  LEU A   5      86.000  -3.531 -51.875  1.00 35.09           C  
ATOM     33  C   LEU A   5      84.938  -2.828 -51.062  1.00 35.09           C  
ATOM     34  CB  LEU A   5      85.812  -5.047 -51.844  1.00 35.09           C  
ATOM     35  O   LEU A   5      84.875  -2.955 -49.812  1.00 35.09           O  
ATOM     36  CG  LEU A   5      85.562  -5.719 -53.188  1.00 35.09           C  
ATOM     37  CD1 LEU A   5      86.500  -6.926 -53.344  1.00 35.09           C  
ATOM     38  CD2 LEU A   5      84.125  -6.133 -53.312  1.00 35.09           C  
ATOM     39  N   VAL A   6      84.625  -1.555 -51.344  1.00 31.17           N  
ATOM     40  CA  VAL A   6      83.438  -0.730 -51.125  1.00 31.17           C  
ATOM     41  C   VAL A   6      82.188  -1.534 -51.438  1.00 31.17           C  
ATOM     42  CB  VAL A   6      83.500   0.559 -51.969  1.00 31.17           C  
ATOM     43  O   VAL A   6      82.000  -1.973 -52.594  1.00 31.17           O  
ATOM     44  CG1 VAL A   6      82.188   1.365 -51.781  1.00 31.17           C  
ATOM     45  CG2 VAL A   6      84.688   1.402 -51.594  1.00 31.17           C  
ATOM     46  N   VAL A   7      81.688  -2.438 -50.562  1.00 34.66           N  
ATOM     47  CA  VAL A   7      80.375  -3.023 -50.469  1.00 34.66           C  
ATOM     48  C   VAL A   7      79.438  -2.035 -49.812  1.00 34.66           C  
ATOM     49  CB  VAL A   7      80.375  -4.352 -49.688  1.00 34.66           C  
ATOM     50  O   VAL A   7      79.688  -1.530 -48.719  1.00 34.66           O  
ATOM     51  CG1 VAL A   7      78.938  -4.887 -49.500  1.00 34.66           C  
ATOM     52  CG2 VAL A   7      81.250  -5.387 -50.406  1.00 34.66           C  
ATOM     53  N   MET A   8      78.938  -0.983 -50.531  1.00 29.55           N  
ATOM     54  CA  MET A   8      77.625  -0.237 -50.438  1.00 29.55           C  
ATOM     55  C   MET A   8      76.562  -1.092 -49.812  1.00 29.55           C  
ATOM     56  CB  MET A   8      77.188   0.254 -51.812  1.00 29.55           C  
ATOM     57  O   MET A   8      76.125  -2.096 -50.375  1.00 29.55           O  
ATOM     58  CG  MET A   8      77.438   1.742 -52.031  1.00 29.55           C  
ATOM     59  SD  MET A   8      76.000   2.750 -51.500  1.00 29.55           S  
ATOM     60  CE  MET A   8      75.125   3.008 -53.062  1.00 29.55           C  
ATOM     61  N   LEU A   9      76.625  -1.498 -48.500  1.00 28.80           N  
ATOM     62  CA  LEU A   9      75.625  -1.976 -47.594  1.00 28.80           C  
ATOM     63  C   LEU A   9      74.500  -0.928 -47.406  1.00 28.80           C  
ATOM     64  CB  LEU A   9      76.250  -2.328 -46.219  1.00 28.80           C  
ATOM     65  O   LEU A   9      74.750   0.168 -46.906  1.00 28.80           O  
ATOM     66  CG  LEU A   9      76.438  -3.814 -45.969  1.00 28.80           C  
ATOM     67  CD1 LEU A   9      77.938  -4.051 -45.594  1.00 28.80           C  
ATOM     68  CD2 LEU A   9      75.562  -4.320 -44.844  1.00 28.80           C  
ATOM     69  N   TYR A  10      73.750  -0.542 -48.500  1.00 27.50           N  
ATOM     70  CA  TYR A  10      72.375   0.023 -48.406  1.00 27.50           C  
ATOM     71  C   TYR A  10      71.562  -0.780 -47.438  1.00 27.50           C  
ATOM     72  CB  TYR A  10      71.750   0.067 -49.781  1.00 27.50           C  
ATOM     73  O   TYR A  10      71.438  -1.998 -47.562  1.00 27.50           O  
ATOM     74  CG  TYR A  10      71.875   1.396 -50.469  1.00 27.50           C  
ATOM     75  CD1 TYR A  10      71.000   2.439 -50.219  1.00 27.50           C  
ATOM     76  CD2 TYR A  10      72.875   1.610 -51.406  1.00 27.50           C  
ATOM     77  CE1 TYR A  10      71.125   3.666 -50.875  1.00 27.50           C  
ATOM     78  CE2 TYR A  10      73.000   2.832 -52.062  1.00 27.50           C  
ATOM     79  OH  TYR A  10      72.250   5.062 -52.438  1.00 27.50           O  
ATOM     80  CZ  TYR A  10      72.125   3.852 -51.781  1.00 27.50           C  
ATOM     81  N   THR A  11      71.750  -0.788 -46.094  1.00 27.80           N  
ATOM     82  CA  THR A  11      70.812  -1.062 -45.062  1.00 27.80           C  
ATOM     83  C   THR A  11      69.375  -0.792 -45.562  1.00 27.80           C  
ATOM     84  CB  THR A  11      71.062  -0.215 -43.781  1.00 27.80           C  
ATOM     85  O   THR A  11      69.125   0.273 -46.125  1.00 27.80           O  
ATOM     86  CG2 THR A  11      72.312  -0.624 -43.125  1.00 27.80           C  
ATOM     87  OG1 THR A  11      71.125   1.167 -44.156  1.00 27.80           O  
ATOM     88  N   LEU A  12      68.750  -1.611 -46.500  1.00 29.70           N  
ATOM     89  CA  LEU A  12      67.312  -1.862 -46.719  1.00 29.70           C  
ATOM     90  C   LEU A  12      66.562  -1.569 -45.438  1.00 29.70           C  
ATOM     91  CB  LEU A  12      67.125  -3.312 -47.156  1.00 29.70           C  
ATOM     92  O   LEU A  12      66.688  -2.234 -44.438  1.00 29.70           O  
ATOM     93  CG  LEU A  12      67.375  -3.627 -48.625  1.00 29.70           C  
ATOM     94  CD1 LEU A  12      67.875  -5.066 -48.781  1.00 29.70           C  
ATOM     95  CD2 LEU A  12      66.125  -3.379 -49.469  1.00 29.70           C  
ATOM     96  N   THR A  13      66.562  -0.298 -44.969  1.00 28.45           N  
ATOM     97  CA  THR A  13      65.562   0.188 -44.031  1.00 28.45           C  
ATOM     98  C   THR A  13      64.125  -0.247 -44.500  1.00 28.45           C  
ATOM     99  CB  THR A  13      65.562   1.722 -43.906  1.00 28.45           C  
ATOM    100  O   THR A  13      63.812  -0.109 -45.656  1.00 28.45           O  
ATOM    101  CG2 THR A  13      66.938   2.184 -43.312  1.00 28.45           C  
ATOM    102  OG1 THR A  13      65.438   2.307 -45.219  1.00 28.45           O  
ATOM    103  N   THR A  14      63.750  -1.545 -44.438  1.00 31.98           N  
ATOM    104  CA  THR A  14      62.344  -1.931 -44.500  1.00 31.98           C  
ATOM    105  C   THR A  14      61.438  -0.731 -44.219  1.00 31.98           C  
ATOM    106  CB  THR A  14      62.031  -3.055 -43.469  1.00 31.98           C  
ATOM    107  O   THR A  14      61.656   0.005 -43.250  1.00 31.98           O  
ATOM    108  CG2 THR A  14      62.750  -4.340 -43.844  1.00 31.98           C  
ATOM    109  OG1 THR A  14      62.438  -2.641 -42.156  1.00 31.98           O  
ATOM    110  N   ALA A  15      61.281   0.253 -45.062  1.00 35.84           N  
ATOM    111  CA  ALA A  15      60.281   1.290 -45.188  1.00 35.84           C  
ATOM    112  C   ALA A  15      59.062   0.983 -44.312  1.00 35.84           C  
ATOM    113  CB  ALA A  15      59.812   1.433 -46.656  1.00 35.84           C  
ATOM    114  O   ALA A  15      58.469  -0.089 -44.406  1.00 35.84           O  
ATOM    115  N   ASN A  16      59.125   1.019 -42.938  1.00 44.03           N  
ATOM    116  CA  ASN A  16      57.969   1.061 -42.031  1.00 44.03           C  
ATOM    117  C   ASN A  16      56.750   1.691 -42.719  1.00 44.03           C  
ATOM    118  CB  ASN A  16      58.312   1.817 -40.750  1.00 44.03           C  
ATOM    119  O   ASN A  16      56.750   2.883 -43.031  1.00 44.03           O  
ATOM    120  CG  ASN A  16      59.281   1.054 -39.875  1.00 44.03           C  
ATOM    121  ND2 ASN A  16      60.000   1.772 -39.000  1.00 44.03           N  
ATOM    122  OD1 ASN A  16      59.406  -0.171 -39.969  1.00 44.03           O  
ATOM    123  N   ALA A  17      56.156   1.076 -43.719  1.00 54.56           N  
ATOM    124  CA  ALA A  17      54.906   1.550 -44.312  1.00 54.56           C  
ATOM    125  C   ALA A  17      53.906   1.948 -43.250  1.00 54.56           C  
ATOM    126  CB  ALA A  17      54.312   0.479 -45.250  1.00 54.56           C  
ATOM    127  O   ALA A  17      53.781   1.261 -42.219  1.00 54.56           O  
ATOM    128  N   ASP A  18      53.594   3.271 -43.188  1.00 67.25           N  
ATOM    129  CA  ASP A  18      52.625   3.875 -42.281  1.00 67.25           C  
ATOM    130  C   ASP A  18      51.219   3.326 -42.531  1.00 67.25           C  
ATOM    131  CB  ASP A  18      52.625   5.398 -42.438  1.00 67.25           C  
ATOM    132  O   ASP A  18      50.812   3.178 -43.688  1.00 67.25           O  
ATOM    133  CG  ASP A  18      53.938   6.031 -42.000  1.00 67.25           C  
ATOM    134  OD1 ASP A  18      54.469   5.652 -40.938  1.00 67.25           O  
ATOM    135  OD2 ASP A  18      54.438   6.918 -42.719  1.00 67.25           O  
ATOM    136  N   THR A  19      50.594   2.625 -41.562  1.00 68.00           N  
ATOM    137  CA  THR A  19      49.281   2.000 -41.625  1.00 68.00           C  
ATOM    138  C   THR A  19      48.219   2.869 -40.938  1.00 68.00           C  
ATOM    139  CB  THR A  19      49.281   0.602 -41.000  1.00 68.00           C  
ATOM    140  O   THR A  19      48.469   3.492 -39.938  1.00 68.00           O  
ATOM    141  CG2 THR A  19      50.156  -0.357 -41.750  1.00 68.00           C  
ATOM    142  OG1 THR A  19      49.750   0.706 -39.625  1.00 68.00           O  
ATOM    143  N   LEU A  20      47.156   3.129 -41.688  1.00 68.56           N  
ATOM    144  CA  LEU A  20      46.000   3.822 -41.156  1.00 68.56           C  
ATOM    145  C   LEU A  20      44.812   2.869 -41.031  1.00 68.56           C  
ATOM    146  CB  LEU A  20      45.625   5.004 -42.062  1.00 68.56           C  
ATOM    147  O   LEU A  20      44.375   2.258 -42.031  1.00 68.56           O  
ATOM    148  CG  LEU A  20      44.344   5.777 -41.688  1.00 68.56           C  
ATOM    149  CD1 LEU A  20      44.594   6.547 -40.375  1.00 68.56           C  
ATOM    150  CD2 LEU A  20      43.938   6.719 -42.812  1.00 68.56           C  
ATOM    151  N   CYS A  21      44.344   2.750 -39.844  1.00 65.19           N  
ATOM    152  CA  CYS A  21      43.219   1.877 -39.594  1.00 65.19           C  
ATOM    153  C   CYS A  21      42.000   2.676 -39.094  1.00 65.19           C  
ATOM    154  CB  CYS A  21      43.562   0.794 -38.594  1.00 65.19           C  
ATOM    155  O   CYS A  21      42.125   3.492 -38.188  1.00 65.19           O  
ATOM    156  SG  CYS A  21      44.938  -0.260 -39.094  1.00 65.19           S  
ATOM    157  N   ILE A  22      40.906   2.428 -39.781  1.00 64.00           N  
ATOM    158  CA  ILE A  22      39.656   3.092 -39.438  1.00 64.00           C  
ATOM    159  C   ILE A  22      38.750   2.107 -38.719  1.00 64.00           C  
ATOM    160  CB  ILE A  22      38.969   3.668 -40.688  1.00 64.00           C  
ATOM    161  O   ILE A  22      38.406   1.046 -39.281  1.00 64.00           O  
ATOM    162  CG1 ILE A  22      39.906   4.625 -41.438  1.00 64.00           C  
ATOM    163  CG2 ILE A  22      37.656   4.371 -40.312  1.00 64.00           C  
ATOM    164  CD1 ILE A  22      39.375   5.137 -42.750  1.00 64.00           C  
ATOM    165  N   GLY A  23      38.625   2.188 -37.500  1.00 59.00           N  
ATOM    166  CA  GLY A  23      37.812   1.283 -36.719  1.00 59.00           C  
ATOM    167  C   GLY A  23      37.719   1.678 -35.250  1.00 59.00           C  
ATOM    168  O   GLY A  23      38.062   2.805 -34.875  1.00 59.00           O  
ATOM    169  N   TYR A  24      37.031   0.893 -34.438  1.00 56.66           N  
ATOM    170  CA  TYR A  24      36.844   1.184 -33.031  1.00 56.66           C  
ATOM    171  C   TYR A  24      38.125   0.872 -32.250  1.00 56.66           C  
ATOM    172  CB  TYR A  24      35.656   0.383 -32.469  1.00 56.66           C  
ATOM    173  O   TYR A  24      38.844  -0.055 -32.594  1.00 56.66           O  
ATOM    174  CG  TYR A  24      34.344   0.716 -33.094  1.00 56.66           C  
ATOM    175  CD1 TYR A  24      33.656   1.873 -32.750  1.00 56.66           C  
ATOM    176  CD2 TYR A  24      33.781  -0.125 -34.062  1.00 56.66           C  
ATOM    177  CE1 TYR A  24      32.438   2.184 -33.344  1.00 56.66           C  
ATOM    178  CE2 TYR A  24      32.562   0.175 -34.656  1.00 56.66           C  
ATOM    179  OH  TYR A  24      30.688   1.632 -34.875  1.00 56.66           O  
ATOM    180  CZ  TYR A  24      31.891   1.330 -34.281  1.00 56.66           C  
ATOM    181  N   HIS A  25      38.594   1.701 -31.359  1.00 52.25           N  
ATOM    182  CA  HIS A  25      39.719   1.463 -30.453  1.00 52.25           C  
ATOM    183  C   HIS A  25      39.438   0.322 -29.500  1.00 52.25           C  
ATOM    184  CB  HIS A  25      40.062   2.734 -29.688  1.00 52.25           C  
ATOM    185  O   HIS A  25      38.312   0.186 -29.016  1.00 52.25           O  
ATOM    186  CG  HIS A  25      40.812   3.744 -30.484  1.00 52.25           C  
ATOM    187  CD2 HIS A  25      40.406   4.895 -31.078  1.00 52.25           C  
ATOM    188  ND1 HIS A  25      42.156   3.623 -30.750  1.00 52.25           N  
ATOM    189  CE1 HIS A  25      42.562   4.656 -31.484  1.00 52.25           C  
ATOM    190  NE2 HIS A  25      41.531   5.441 -31.688  1.00 52.25           N  
ATOM    191  N   ALA A  26      40.312  -0.740 -29.453  1.00 54.38           N  
ATOM    192  CA  ALA A  26      40.281  -1.794 -28.438  1.00 54.38           C  
ATOM    193  C   ALA A  26      40.531  -1.224 -27.047  1.00 54.38           C  
ATOM    194  CB  ALA A  26      41.312  -2.871 -28.750  1.00 54.38           C  
ATOM    195  O   ALA A  26      41.375  -0.357 -26.859  1.00 54.38           O  
ATOM    196  N   ASN A  27      39.531  -1.233 -26.203  1.00 59.12           N  
ATOM    197  CA  ASN A  27      39.594  -0.852 -24.797  1.00 59.12           C  
ATOM    198  C   ASN A  27      39.531  -2.070 -23.891  1.00 59.12           C  
ATOM    199  CB  ASN A  27      38.500   0.141 -24.453  1.00 59.12           C  
ATOM    200  O   ASN A  27      39.188  -3.164 -24.328  1.00 59.12           O  
ATOM    201  CG  ASN A  27      38.625   0.680 -23.031  1.00 59.12           C  
ATOM    202  ND2 ASN A  27      37.750   1.630 -22.688  1.00 59.12           N  
ATOM    203  OD1 ASN A  27      39.469   0.246 -22.266  1.00 59.12           O  
ATOM    204  N   ASN A  28      40.156  -2.082 -22.719  1.00 63.91           N  
ATOM    205  CA  ASN A  28      40.188  -3.178 -21.766  1.00 63.91           C  
ATOM    206  C   ASN A  28      38.812  -3.354 -21.094  1.00 63.91           C  
ATOM    207  CB  ASN A  28      41.250  -2.949 -20.703  1.00 63.91           C  
ATOM    208  O   ASN A  28      38.719  -4.027 -20.062  1.00 63.91           O  
ATOM    209  CG  ASN A  28      42.656  -3.266 -21.219  1.00 63.91           C  
ATOM    210  ND2 ASN A  28      43.656  -2.861 -20.469  1.00 63.91           N  
ATOM    211  OD1 ASN A  28      42.812  -3.869 -22.281  1.00 63.91           O  
ATOM    212  N   SER A  29      37.812  -2.695 -21.656  1.00 66.62           N  
ATOM    213  CA  SER A  29      36.469  -2.779 -21.062  1.00 66.62           C  
ATOM    214  C   SER A  29      35.875  -4.160 -21.266  1.00 66.62           C  
ATOM    215  CB  SER A  29      35.562  -1.708 -21.641  1.00 66.62           C  
ATOM    216  O   SER A  29      36.031  -4.758 -22.328  1.00 66.62           O  
ATOM    217  OG  SER A  29      34.219  -1.880 -21.172  1.00 66.62           O  
ATOM    218  N   THR A  30      35.281  -4.754 -20.266  1.00 77.50           N  
ATOM    219  CA  THR A  30      34.594  -6.035 -20.297  1.00 77.50           C  
ATOM    220  C   THR A  30      33.094  -5.832 -20.312  1.00 77.50           C  
ATOM    221  CB  THR A  30      34.969  -6.918 -19.094  1.00 77.50           C  
ATOM    222  O   THR A  30      32.312  -6.773 -20.094  1.00 77.50           O  
ATOM    223  CG2 THR A  30      36.469  -7.273 -19.125  1.00 77.50           C  
ATOM    224  OG1 THR A  30      34.688  -6.207 -17.891  1.00 77.50           O  
ATOM    225  N   ASP A  31      32.719  -4.570 -20.562  1.00 82.81           N  
ATOM    226  CA  ASP A  31      31.297  -4.250 -20.516  1.00 82.81           C  
ATOM    227  C   ASP A  31      30.547  -4.836 -21.719  1.00 82.81           C  
ATOM    228  CB  ASP A  31      31.078  -2.734 -20.453  1.00 82.81           C  
ATOM    229  O   ASP A  31      31.062  -4.797 -22.844  1.00 82.81           O  
ATOM    230  CG  ASP A  31      31.375  -2.148 -19.094  1.00 82.81           C  
ATOM    231  OD1 ASP A  31      31.719  -2.912 -18.156  1.00 82.81           O  
ATOM    232  OD2 ASP A  31      31.266  -0.913 -18.938  1.00 82.81           O  
ATOM    233  N   THR A  32      29.375  -5.398 -21.484  1.00 85.81           N  
ATOM    234  CA  THR A  32      28.547  -5.938 -22.547  1.00 85.81           C  
ATOM    235  C   THR A  32      27.125  -5.387 -22.453  1.00 85.81           C  
ATOM    236  CB  THR A  32      28.500  -7.477 -22.500  1.00 85.81           C  
ATOM    237  O   THR A  32      26.641  -5.090 -21.359  1.00 85.81           O  
ATOM    238  CG2 THR A  32      29.906  -8.070 -22.609  1.00 85.81           C  
ATOM    239  OG1 THR A  32      27.922  -7.895 -21.266  1.00 85.81           O  
ATOM    240  N   VAL A  33      26.609  -5.195 -23.688  1.00 85.75           N  
ATOM    241  CA  VAL A  33      25.203  -4.781 -23.750  1.00 85.75           C  
ATOM    242  C   VAL A  33      24.438  -5.699 -24.703  1.00 85.75           C  
ATOM    243  CB  VAL A  33      25.062  -3.311 -24.203  1.00 85.75           C  
ATOM    244  O   VAL A  33      25.016  -6.336 -25.562  1.00 85.75           O  
ATOM    245  CG1 VAL A  33      25.781  -2.377 -23.234  1.00 85.75           C  
ATOM    246  CG2 VAL A  33      25.625  -3.135 -25.625  1.00 85.75           C  
ATOM    247  N   ASP A  34      23.078  -5.754 -24.500  1.00 82.50           N  
ATOM    248  CA  ASP A  34      22.203  -6.496 -25.422  1.00 82.50           C  
ATOM    249  C   ASP A  34      21.562  -5.562 -26.438  1.00 82.50           C  
ATOM    250  CB  ASP A  34      21.141  -7.258 -24.641  1.00 82.50           C  
ATOM    251  O   ASP A  34      21.203  -4.422 -26.109  1.00 82.50           O  
ATOM    252  CG  ASP A  34      21.719  -8.359 -23.766  1.00 82.50           C  
ATOM    253  OD1 ASP A  34      22.812  -8.859 -24.062  1.00 82.50           O  
ATOM    254  OD2 ASP A  34      21.047  -8.734 -22.766  1.00 82.50           O  
ATOM    255  N   THR A  35      21.484  -6.016 -27.672  1.00 76.56           N  
ATOM    256  CA  THR A  35      20.703  -5.332 -28.719  1.00 76.56           C  
ATOM    257  C   THR A  35      19.531  -6.191 -29.156  1.00 76.56           C  
ATOM    258  CB  THR A  35      21.594  -4.992 -29.922  1.00 76.56           C  
ATOM    259  O   THR A  35      19.375  -7.328 -28.719  1.00 76.56           O  
ATOM    260  CG2 THR A  35      22.906  -4.348 -29.500  1.00 76.56           C  
ATOM    261  OG1 THR A  35      21.875  -6.195 -30.656  1.00 76.56           O  
ATOM    262  N   VAL A  36      18.703  -5.656 -30.047  1.00 66.75           N  
ATOM    263  CA  VAL A  36      17.547  -6.371 -30.562  1.00 66.75           C  
ATOM    264  C   VAL A  36      17.984  -7.629 -31.297  1.00 66.75           C  
ATOM    265  CB  VAL A  36      16.703  -5.477 -31.500  1.00 66.75           C  
ATOM    266  O   VAL A  36      17.328  -8.672 -31.219  1.00 66.75           O  
ATOM    267  CG1 VAL A  36      15.547  -6.273 -32.125  1.00 66.75           C  
ATOM    268  CG2 VAL A  36      16.156  -4.262 -30.750  1.00 66.75           C  
ATOM    269  N   LEU A  37      19.203  -7.574 -31.875  1.00 62.91           N  
ATOM    270  CA  LEU A  37      19.656  -8.594 -32.812  1.00 62.91           C  
ATOM    271  C   LEU A  37      20.734  -9.469 -32.188  1.00 62.91           C  
ATOM    272  CB  LEU A  37      20.188  -7.949 -34.094  1.00 62.91           C  
ATOM    273  O   LEU A  37      20.875 -10.641 -32.531  1.00 62.91           O  
ATOM    274  CG  LEU A  37      19.172  -7.168 -34.938  1.00 62.91           C  
ATOM    275  CD1 LEU A  37      19.859  -6.438 -36.062  1.00 62.91           C  
ATOM    276  CD2 LEU A  37      18.078  -8.094 -35.469  1.00 62.91           C  
ATOM    277  N   GLU A  38      21.500  -8.875 -31.234  1.00 72.31           N  
ATOM    278  CA  GLU A  38      22.656  -9.578 -30.688  1.00 72.31           C  
ATOM    279  C   GLU A  38      22.703  -9.469 -29.172  1.00 72.31           C  
ATOM    280  CB  GLU A  38      23.938  -9.039 -31.312  1.00 72.31           C  
ATOM    281  O   GLU A  38      22.453  -8.398 -28.609  1.00 72.31           O  
ATOM    282  CG  GLU A  38      24.047  -9.266 -32.812  1.00 72.31           C  
ATOM    283  CD  GLU A  38      25.297  -8.656 -33.406  1.00 72.31           C  
ATOM    284  OE1 GLU A  38      25.359  -8.500 -34.656  1.00 72.31           O  
ATOM    285  OE2 GLU A  38      26.234  -8.344 -32.656  1.00 72.31           O  
ATOM    286  N   LYS A  39      23.000 -10.586 -28.500  1.00 80.44           N  
ATOM    287  CA  LYS A  39      23.203 -10.586 -27.047  1.00 80.44           C  
ATOM    288  C   LYS A  39      24.688 -10.492 -26.703  1.00 80.44           C  
ATOM    289  CB  LYS A  39      22.594 -11.836 -26.422  1.00 80.44           C  
ATOM    290  O   LYS A  39      25.531 -10.969 -27.453  1.00 80.44           O  
ATOM    291  CG  LYS A  39      21.062 -11.875 -26.469  1.00 80.44           C  
ATOM    292  CD  LYS A  39      20.516 -13.016 -25.625  1.00 80.44           C  
ATOM    293  CE  LYS A  39      18.984 -13.008 -25.609  1.00 80.44           C  
ATOM    294  NZ  LYS A  39      18.438 -14.102 -24.766  1.00 80.44           N  
ATOM    295  N   ASN A  40      25.109  -9.766 -25.625  1.00 83.19           N  
ATOM    296  CA  ASN A  40      26.438  -9.680 -25.031  1.00 83.19           C  
ATOM    297  C   ASN A  40      27.422  -9.016 -26.000  1.00 83.19           C  
ATOM    298  CB  ASN A  40      26.938 -11.062 -24.625  1.00 83.19           C  
ATOM    299  O   ASN A  40      28.516  -9.531 -26.219  1.00 83.19           O  
ATOM    300  CG  ASN A  40      26.141 -11.664 -23.484  1.00 83.19           C  
ATOM    301  ND2 ASN A  40      25.984 -12.984 -23.516  1.00 83.19           N  
ATOM    302  OD1 ASN A  40      25.672 -10.953 -22.609  1.00 83.19           O  
ATOM    303  N   VAL A  41      27.016  -7.941 -26.547  1.00 78.88           N  
ATOM    304  CA  VAL A  41      27.875  -7.145 -27.406  1.00 78.88           C  
ATOM    305  C   VAL A  41      28.875  -6.355 -26.562  1.00 78.88           C  
ATOM    306  CB  VAL A  41      27.047  -6.184 -28.297  1.00 78.88           C  
ATOM    307  O   VAL A  41      28.484  -5.629 -25.641  1.00 78.88           O  
ATOM    308  CG1 VAL A  41      27.969  -5.352 -29.188  1.00 78.88           C  
ATOM    309  CG2 VAL A  41      26.047  -6.965 -29.141  1.00 78.88           C  
ATOM    310  N   THR A  42      30.141  -6.574 -26.781  1.00 81.56           N  
ATOM    311  CA  THR A  42      31.172  -5.867 -26.031  1.00 81.56           C  
ATOM    312  C   THR A  42      31.250  -4.406 -26.469  1.00 81.56           C  
ATOM    313  CB  THR A  42      32.562  -6.531 -26.234  1.00 81.56           C  
ATOM    314  O   THR A  42      31.344  -4.105 -27.656  1.00 81.56           O  
ATOM    315  CG2 THR A  42      32.562  -7.934 -25.625  1.00 81.56           C  
ATOM    316  OG1 THR A  42      32.844  -6.613 -27.625  1.00 81.56           O  
ATOM    317  N   VAL A  43      31.234  -3.525 -25.484  1.00 77.62           N  
ATOM    318  CA  VAL A  43      31.266  -2.094 -25.781  1.00 77.62           C  
ATOM    319  C   VAL A  43      32.344  -1.420 -24.938  1.00 77.62           C  
ATOM    320  CB  VAL A  43      29.891  -1.435 -25.500  1.00 77.62           C  
ATOM    321  O   VAL A  43      32.812  -1.973 -23.938  1.00 77.62           O  
ATOM    322  CG1 VAL A  43      28.812  -2.006 -26.422  1.00 77.62           C  
ATOM    323  CG2 VAL A  43      29.484  -1.623 -24.031  1.00 77.62           C  
ATOM    324  N   THR A  44      32.781  -0.307 -25.359  1.00 71.50           N  
ATOM    325  CA  THR A  44      33.844   0.439 -24.719  1.00 71.50           C  
ATOM    326  C   THR A  44      33.375   1.068 -23.422  1.00 71.50           C  
ATOM    327  CB  THR A  44      34.406   1.535 -25.656  1.00 71.50           C  
ATOM    328  O   THR A  44      34.125   1.199 -22.469  1.00 71.50           O  
ATOM    329  CG2 THR A  44      35.094   0.929 -26.859  1.00 71.50           C  
ATOM    330  OG1 THR A  44      33.312   2.363 -26.094  1.00 71.50           O  
ATOM    331  N   HIS A  45      32.062   1.438 -23.359  1.00 75.88           N  
ATOM    332  CA  HIS A  45      31.438   2.004 -22.156  1.00 75.88           C  
ATOM    333  C   HIS A  45      29.938   1.707 -22.125  1.00 75.88           C  
ATOM    334  CB  HIS A  45      31.672   3.516 -22.094  1.00 75.88           C  
ATOM    335  O   HIS A  45      29.281   1.676 -23.156  1.00 75.88           O  
ATOM    336  CG  HIS A  45      31.219   4.141 -20.812  1.00 75.88           C  
ATOM    337  CD2 HIS A  45      30.172   4.949 -20.547  1.00 75.88           C  
ATOM    338  ND1 HIS A  45      31.891   3.965 -19.625  1.00 75.88           N  
ATOM    339  CE1 HIS A  45      31.266   4.637 -18.672  1.00 75.88           C  
ATOM    340  NE2 HIS A  45      30.219   5.242 -19.203  1.00 75.88           N  
ATOM    341  N   SER A  46      29.438   1.490 -20.984  1.00 86.06           N  
ATOM    342  CA  SER A  46      28.000   1.305 -20.781  1.00 86.06           C  
ATOM    343  C   SER A  46      27.578   1.816 -19.406  1.00 86.06           C  
ATOM    344  CB  SER A  46      27.625  -0.171 -20.922  1.00 86.06           C  
ATOM    345  O   SER A  46      28.406   1.950 -18.500  1.00 86.06           O  
ATOM    346  OG  SER A  46      28.172  -0.932 -19.844  1.00 86.06           O  
ATOM    347  N   VAL A  47      26.391   2.215 -19.344  1.00 85.81           N  
ATOM    348  CA  VAL A  47      25.828   2.660 -18.078  1.00 85.81           C  
ATOM    349  C   VAL A  47      24.594   1.819 -17.734  1.00 85.81           C  
ATOM    350  CB  VAL A  47      25.453   4.160 -18.109  1.00 85.81           C  
ATOM    351  O   VAL A  47      23.797   1.488 -18.609  1.00 85.81           O  
ATOM    352  CG1 VAL A  47      24.844   4.598 -16.781  1.00 85.81           C  
ATOM    353  CG2 VAL A  47      26.672   5.004 -18.453  1.00 85.81           C  
ATOM    354  N   ASN A  48      24.578   1.428 -16.453  1.00 89.88           N  
ATOM    355  CA  ASN A  48      23.391   0.719 -16.000  1.00 89.88           C  
ATOM    356  C   ASN A  48      22.250   1.683 -15.695  1.00 89.88           C  
ATOM    357  CB  ASN A  48      23.703  -0.133 -14.766  1.00 89.88           C  
ATOM    358  O   ASN A  48      22.438   2.668 -14.977  1.00 89.88           O  
ATOM    359  CG  ASN A  48      22.625  -1.160 -14.477  1.00 89.88           C  
ATOM    360  ND2 ASN A  48      22.750  -1.843 -13.344  1.00 89.88           N  
ATOM    361  OD1 ASN A  48      21.688  -1.340 -15.258  1.00 89.88           O  
ATOM    362  N   LEU A  49      21.094   1.395 -16.250  1.00 88.38           N  
ATOM    363  CA  LEU A  49      19.953   2.285 -16.094  1.00 88.38           C  
ATOM    364  C   LEU A  49      19.078   1.865 -14.914  1.00 88.38           C  
ATOM    365  CB  LEU A  49      19.109   2.297 -17.375  1.00 88.38           C  
ATOM    366  O   LEU A  49      18.047   2.482 -14.648  1.00 88.38           O  
ATOM    367  CG  LEU A  49      19.797   2.828 -18.641  1.00 88.38           C  
ATOM    368  CD1 LEU A  49      18.859   2.729 -19.828  1.00 88.38           C  
ATOM    369  CD2 LEU A  49      20.250   4.270 -18.422  1.00 88.38           C  
ATOM    370  N   LEU A  50      19.516   0.824 -14.188  1.00 91.12           N  
ATOM    371  CA  LEU A  50      18.719   0.271 -13.102  1.00 91.12           C  
ATOM    372  C   LEU A  50      19.328   0.594 -11.750  1.00 91.12           C  
ATOM    373  CB  LEU A  50      18.562  -1.245 -13.266  1.00 91.12           C  
ATOM    374  O   LEU A  50      20.516   0.359 -11.531  1.00 91.12           O  
ATOM    375  CG  LEU A  50      17.500  -1.918 -12.398  1.00 91.12           C  
ATOM    376  CD1 LEU A  50      16.141  -1.808 -13.070  1.00 91.12           C  
ATOM    377  CD2 LEU A  50      17.859  -3.379 -12.148  1.00 91.12           C  
ATOM    378  N   GLU A  51      18.531   1.185 -10.820  1.00 92.25           N  
ATOM    379  CA  GLU A  51      18.922   1.385  -9.430  1.00 92.25           C  
ATOM    380  C   GLU A  51      18.516   0.189  -8.562  1.00 92.25           C  
ATOM    381  CB  GLU A  51      18.297   2.666  -8.875  1.00 92.25           C  
ATOM    382  O   GLU A  51      17.359  -0.233  -8.586  1.00 92.25           O  
ATOM    383  CG  GLU A  51      18.609   2.928  -7.410  1.00 92.25           C  
ATOM    384  CD  GLU A  51      20.094   3.082  -7.141  1.00 92.25           C  
ATOM    385  OE1 GLU A  51      20.688   2.211  -6.461  1.00 92.25           O  
ATOM    386  OE2 GLU A  51      20.688   4.082  -7.613  1.00 92.25           O  
ATOM    387  N   ASP A  52      19.516  -0.292  -7.863  1.00 91.38           N  
ATOM    388  CA  ASP A  52      19.188  -1.448  -7.035  1.00 91.38           C  
ATOM    389  C   ASP A  52      19.547  -1.198  -5.570  1.00 91.38           C  
ATOM    390  CB  ASP A  52      19.906  -2.697  -7.547  1.00 91.38           C  
ATOM    391  O   ASP A  52      19.391  -2.086  -4.730  1.00 91.38           O  
ATOM    392  CG  ASP A  52      21.422  -2.559  -7.535  1.00 91.38           C  
ATOM    393  OD1 ASP A  52      21.922  -1.480  -7.164  1.00 91.38           O  
ATOM    394  OD2 ASP A  52      22.109  -3.537  -7.902  1.00 91.38           O  
ATOM    395  N   LYS A  53      20.000   0.026  -5.320  1.00 92.44           N  
ATOM    396  CA  LYS A  53      20.391   0.398  -3.965  1.00 92.44           C  
ATOM    397  C   LYS A  53      19.266   1.142  -3.246  1.00 92.44           C  
ATOM    398  CB  LYS A  53      21.656   1.260  -3.996  1.00 92.44           C  
ATOM    399  O   LYS A  53      18.469   1.840  -3.879  1.00 92.44           O  
ATOM    400  CG  LYS A  53      22.891   0.532  -4.512  1.00 92.44           C  
ATOM    401  CD  LYS A  53      24.141   1.396  -4.395  1.00 92.44           C  
ATOM    402  CE  LYS A  53      25.375   0.672  -4.918  1.00 92.44           C  
ATOM    403  NZ  LYS A  53      26.594   1.530  -4.844  1.00 92.44           N  
ATOM    404  N   HIS A  54      19.234   0.977  -1.953  1.00 93.06           N  
ATOM    405  CA  HIS A  54      18.312   1.671  -1.067  1.00 93.06           C  
ATOM    406  C   HIS A  54      18.938   1.947   0.290  1.00 93.06           C  
ATOM    407  CB  HIS A  54      17.031   0.856  -0.891  1.00 93.06           C  
ATOM    408  O   HIS A  54      19.938   1.316   0.654  1.00 93.06           O  
ATOM    409  CG  HIS A  54      17.250  -0.482  -0.260  1.00 93.06           C  
ATOM    410  CD2 HIS A  54      17.391  -1.710  -0.810  1.00 93.06           C  
ATOM    411  ND1 HIS A  54      17.344  -0.655   1.104  1.00 93.06           N  
ATOM    412  CE1 HIS A  54      17.531  -1.938   1.366  1.00 93.06           C  
ATOM    413  NE2 HIS A  54      17.562  -2.600   0.222  1.00 93.06           N  
ATOM    414  N   ASN A  55      18.359   2.822   1.036  1.00 91.81           N  
ATOM    415  CA  ASN A  55      19.000   3.266   2.266  1.00 91.81           C  
ATOM    416  C   ASN A  55      18.438   2.547   3.488  1.00 91.81           C  
ATOM    417  CB  ASN A  55      18.859   4.781   2.430  1.00 91.81           C  
ATOM    418  O   ASN A  55      18.859   2.803   4.617  1.00 91.81           O  
ATOM    419  CG  ASN A  55      17.422   5.215   2.641  1.00 91.81           C  
ATOM    420  ND2 ASN A  55      17.203   6.523   2.711  1.00 91.81           N  
ATOM    421  OD1 ASN A  55      16.516   4.383   2.738  1.00 91.81           O  
ATOM    422  N   GLY A  56      17.453   1.679   3.242  1.00 92.69           N  
ATOM    423  CA  GLY A  56      16.891   0.854   4.301  1.00 92.69           C  
ATOM    424  C   GLY A  56      16.125   1.652   5.340  1.00 92.69           C  
ATOM    425  O   GLY A  56      15.898   1.175   6.453  1.00 92.69           O  
ATOM    426  N   LYS A  57      15.828   2.869   5.066  1.00 93.69           N  
ATOM    427  CA  LYS A  57      15.148   3.756   6.008  1.00 93.69           C  
ATOM    428  C   LYS A  57      13.812   4.230   5.449  1.00 93.69           C  
ATOM    429  CB  LYS A  57      16.031   4.957   6.348  1.00 93.69           C  
ATOM    430  O   LYS A  57      13.719   4.578   4.273  1.00 93.69           O  
ATOM    431  CG  LYS A  57      17.391   4.586   6.930  1.00 93.69           C  
ATOM    432  CD  LYS A  57      18.266   5.812   7.121  1.00 93.69           C  
ATOM    433  CE  LYS A  57      19.641   5.438   7.656  1.00 93.69           C  
ATOM    434  NZ  LYS A  57      20.531   6.633   7.793  1.00 93.69           N  
ATOM    435  N   LEU A  58      12.773   4.250   6.344  1.00 94.19           N  
ATOM    436  CA  LEU A  58      11.531   4.934   6.000  1.00 94.19           C  
ATOM    437  C   LEU A  58      11.633   6.426   6.289  1.00 94.19           C  
ATOM    438  CB  LEU A  58      10.359   4.328   6.777  1.00 94.19           C  
ATOM    439  O   LEU A  58      11.891   6.828   7.426  1.00 94.19           O  
ATOM    440  CG  LEU A  58      10.070   2.848   6.531  1.00 94.19           C  
ATOM    441  CD1 LEU A  58       8.914   2.379   7.410  1.00 94.19           C  
ATOM    442  CD2 LEU A  58       9.758   2.604   5.059  1.00 94.19           C  
ATOM    443  N   CYS A  59      11.445   7.234   5.227  1.00 93.94           N  
ATOM    444  CA  CYS A  59      11.719   8.664   5.328  1.00 93.94           C  
ATOM    445  C   CYS A  59      10.445   9.477   5.117  1.00 93.94           C  
ATOM    446  CB  CYS A  59      12.781   9.086   4.312  1.00 93.94           C  
ATOM    447  O   CYS A  59       9.438   8.945   4.645  1.00 93.94           O  
ATOM    448  SG  CYS A  59      14.352   8.219   4.504  1.00 93.94           S  
ATOM    449  N   LYS A  60      10.539  10.750   5.492  1.00 93.25           N  
ATOM    450  CA  LYS A  60       9.477  11.703   5.191  1.00 93.25           C  
ATOM    451  C   LYS A  60       9.359  11.945   3.688  1.00 93.25           C  
ATOM    452  CB  LYS A  60       9.719  13.031   5.918  1.00 93.25           C  
ATOM    453  O   LYS A  60      10.367  12.000   2.986  1.00 93.25           O  
ATOM    454  CG  LYS A  60       9.734  12.906   7.434  1.00 93.25           C  
ATOM    455  CD  LYS A  60      10.055  14.242   8.094  1.00 93.25           C  
ATOM    456  CE  LYS A  60      10.234  14.094   9.602  1.00 93.25           C  
ATOM    457  NZ  LYS A  60      10.609  15.391  10.242  1.00 93.25           N  
ATOM    458  N   LEU A  61       8.164  11.961   3.246  1.00 90.19           N  
ATOM    459  CA  LEU A  61       7.895  12.320   1.859  1.00 90.19           C  
ATOM    460  C   LEU A  61       7.371  13.750   1.761  1.00 90.19           C  
ATOM    461  CB  LEU A  61       6.883  11.352   1.242  1.00 90.19           C  
ATOM    462  O   LEU A  61       6.371  14.094   2.396  1.00 90.19           O  
ATOM    463  CG  LEU A  61       7.449  10.039   0.702  1.00 90.19           C  
ATOM    464  CD1 LEU A  61       6.316   9.062   0.384  1.00 90.19           C  
ATOM    465  CD2 LEU A  61       8.305  10.289  -0.534  1.00 90.19           C  
ATOM    466  N   ARG A  62       8.070  14.648   1.101  1.00 84.69           N  
ATOM    467  CA  ARG A  62       7.711  16.062   0.961  1.00 84.69           C  
ATOM    468  C   ARG A  62       7.668  16.750   2.320  1.00 84.69           C  
ATOM    469  CB  ARG A  62       6.359  16.203   0.255  1.00 84.69           C  
ATOM    470  O   ARG A  62       6.777  17.562   2.578  1.00 84.69           O  
ATOM    471  CG  ARG A  62       6.348  15.648  -1.162  1.00 84.69           C  
ATOM    472  CD  ARG A  62       4.973  15.797  -1.807  1.00 84.69           C  
ATOM    473  NE  ARG A  62       4.949  15.227  -3.150  1.00 84.69           N  
ATOM    474  NH1 ARG A  62       2.666  15.445  -3.426  1.00 84.69           N  
ATOM    475  NH2 ARG A  62       3.943  14.539  -5.102  1.00 84.69           N  
ATOM    476  CZ  ARG A  62       3.854  15.070  -3.889  1.00 84.69           C  
ATOM    477  N   GLY A  63       8.445  16.297   3.217  1.00 86.38           N  
ATOM    478  CA  GLY A  63       8.578  16.953   4.504  1.00 86.38           C  
ATOM    479  C   GLY A  63       7.543  16.500   5.516  1.00 86.38           C  
ATOM    480  O   GLY A  63       7.500  17.016   6.637  1.00 86.38           O  
ATOM    481  N   ILE A  64       6.676  15.523   5.133  1.00 88.88           N  
ATOM    482  CA  ILE A  64       5.625  14.992   5.996  1.00 88.88           C  
ATOM    483  C   ILE A  64       5.988  13.570   6.430  1.00 88.88           C  
ATOM    484  CB  ILE A  64       4.250  15.008   5.293  1.00 88.88           C  
ATOM    485  O   ILE A  64       6.316  12.727   5.590  1.00 88.88           O  
ATOM    486  CG1 ILE A  64       3.881  16.438   4.875  1.00 88.88           C  
ATOM    487  CG2 ILE A  64       3.174  14.398   6.199  1.00 88.88           C  
ATOM    488  CD1 ILE A  64       2.635  16.516   4.000  1.00 88.88           C  
ATOM    489  N   ALA A  65       5.883  13.234   7.676  1.00 91.00           N  
ATOM    490  CA  ALA A  65       6.254  11.938   8.242  1.00 91.00           C  
ATOM    491  C   ALA A  65       5.195  10.883   7.926  1.00 91.00           C  
ATOM    492  CB  ALA A  65       6.457  12.047   9.750  1.00 91.00           C  
ATOM    493  O   ALA A  65       4.004  11.195   7.844  1.00 91.00           O  
ATOM    494  N   PRO A  66       5.668   9.648   7.777  1.00 92.56           N  
ATOM    495  CA  PRO A  66       4.691   8.570   7.602  1.00 92.56           C  
ATOM    496  C   PRO A  66       3.941   8.242   8.891  1.00 92.56           C  
ATOM    497  CB  PRO A  66       5.555   7.391   7.152  1.00 92.56           C  
ATOM    498  O   PRO A  66       4.441   8.508   9.984  1.00 92.56           O  
ATOM    499  CG  PRO A  66       6.898   7.645   7.758  1.00 92.56           C  
ATOM    500  CD  PRO A  66       7.145   9.125   7.766  1.00 92.56           C  
ATOM    501  N   LEU A  67       2.721   7.625   8.703  1.00 91.94           N  
ATOM    502  CA  LEU A  67       1.985   7.074   9.836  1.00 91.94           C  
ATOM    503  C   LEU A  67       2.363   5.613  10.070  1.00 91.94           C  
ATOM    504  CB  LEU A  67       0.476   7.191   9.609  1.00 91.94           C  
ATOM    505  O   LEU A  67       1.969   4.734   9.297  1.00 91.94           O  
ATOM    506  CG  LEU A  67      -0.424   6.621  10.703  1.00 91.94           C  
ATOM    507  CD1 LEU A  67      -0.232   7.395  12.000  1.00 91.94           C  
ATOM    508  CD2 LEU A  67      -1.885   6.652  10.266  1.00 91.94           C  
ATOM    509  N   HIS A  68       3.135   5.414  11.055  1.00 91.81           N  
ATOM    510  CA  HIS A  68       3.561   4.066  11.414  1.00 91.81           C  
ATOM    511  C   HIS A  68       2.598   3.434  12.406  1.00 91.81           C  
ATOM    512  CB  HIS A  68       4.977   4.090  11.992  1.00 91.81           C  
ATOM    513  O   HIS A  68       2.447   3.922  13.531  1.00 91.81           O  
ATOM    514  CG  HIS A  68       5.633   2.746  12.023  1.00 91.81           C  
ATOM    515  CD2 HIS A  68       6.645   2.234  11.281  1.00 91.81           C  
ATOM    516  ND1 HIS A  68       5.250   1.750  12.891  1.00 91.81           N  
ATOM    517  CE1 HIS A  68       6.000   0.681  12.688  1.00 91.81           C  
ATOM    518  NE2 HIS A  68       6.855   0.948  11.719  1.00 91.81           N  
ATOM    519  N   LEU A  69       2.041   2.277  12.023  1.00 91.44           N  
ATOM    520  CA  LEU A  69       0.946   1.701  12.797  1.00 91.44           C  
ATOM    521  C   LEU A  69       1.477   0.769  13.875  1.00 91.44           C  
ATOM    522  CB  LEU A  69      -0.016   0.941  11.875  1.00 91.44           C  
ATOM    523  O   LEU A  69       0.711   0.280  14.711  1.00 91.44           O  
ATOM    524  CG  LEU A  69      -0.778   1.779  10.852  1.00 91.44           C  
ATOM    525  CD1 LEU A  69      -1.718   0.895  10.039  1.00 91.44           C  
ATOM    526  CD2 LEU A  69      -1.551   2.898  11.539  1.00 91.44           C  
ATOM    527  N   GLY A  70       2.834   0.581  13.922  1.00 89.50           N  
ATOM    528  CA  GLY A  70       3.404  -0.298  14.930  1.00 89.50           C  
ATOM    529  C   GLY A  70       2.830  -1.701  14.891  1.00 89.50           C  
ATOM    530  O   GLY A  70       2.811  -2.344  13.836  1.00 89.50           O  
ATOM    531  N   GLN A  71       2.281  -2.154  16.062  1.00 90.00           N  
ATOM    532  CA  GLN A  71       1.714  -3.494  16.172  1.00 90.00           C  
ATOM    533  C   GLN A  71       0.246  -3.506  15.750  1.00 90.00           C  
ATOM    534  CB  GLN A  71       1.861  -4.027  17.594  1.00 90.00           C  
ATOM    535  O   GLN A  71      -0.429  -4.531  15.867  1.00 90.00           O  
ATOM    536  CG  GLN A  71       3.303  -4.301  18.000  1.00 90.00           C  
ATOM    537  CD  GLN A  71       3.410  -4.965  19.359  1.00 90.00           C  
ATOM    538  NE2 GLN A  71       4.543  -5.609  19.609  1.00 90.00           N  
ATOM    539  OE1 GLN A  71       2.482  -4.898  20.172  1.00 90.00           O  
ATOM    540  N   CYS A  72      -0.247  -2.371  15.328  1.00 91.88           N  
ATOM    541  CA  CYS A  72      -1.639  -2.258  14.898  1.00 91.88           C  
ATOM    542  C   CYS A  72      -1.760  -2.375  13.391  1.00 91.88           C  
ATOM    543  CB  CYS A  72      -2.236  -0.932  15.367  1.00 91.88           C  
ATOM    544  O   CYS A  72      -0.838  -2.006  12.656  1.00 91.88           O  
ATOM    545  SG  CYS A  72      -2.287  -0.750  17.172  1.00 91.88           S  
ATOM    546  N   ASN A  73      -2.916  -2.916  12.961  1.00 91.75           N  
ATOM    547  CA  ASN A  73      -3.250  -2.840  11.539  1.00 91.75           C  
ATOM    548  C   ASN A  73      -4.332  -1.796  11.273  1.00 91.75           C  
ATOM    549  CB  ASN A  73      -3.695  -4.207  11.023  1.00 91.75           C  
ATOM    550  O   ASN A  73      -4.793  -1.123  12.195  1.00 91.75           O  
ATOM    551  CG  ASN A  73      -4.965  -4.699  11.688  1.00 91.75           C  
ATOM    552  ND2 ASN A  73      -5.230  -5.996  11.570  1.00 91.75           N  
ATOM    553  OD1 ASN A  73      -5.703  -3.924  12.297  1.00 91.75           O  
ATOM    554  N   ILE A  74      -4.590  -1.553  10.055  1.00 91.56           N  
ATOM    555  CA  ILE A  74      -5.500  -0.485   9.664  1.00 91.56           C  
ATOM    556  C   ILE A  74      -6.848  -0.674  10.352  1.00 91.56           C  
ATOM    557  CB  ILE A  74      -5.684  -0.439   8.125  1.00 91.56           C  
ATOM    558  O   ILE A  74      -7.449   0.291  10.828  1.00 91.56           O  
ATOM    559  CG1 ILE A  74      -4.395   0.042   7.449  1.00 91.56           C  
ATOM    560  CG2 ILE A  74      -6.867   0.457   7.754  1.00 91.56           C  
ATOM    561  CD1 ILE A  74      -4.430  -0.035   5.930  1.00 91.56           C  
ATOM    562  N   ALA A  75      -7.328  -1.865  10.422  1.00 92.75           N  
ATOM    563  CA  ALA A  75      -8.594  -2.168  11.078  1.00 92.75           C  
ATOM    564  C   ALA A  75      -8.555  -1.774  12.555  1.00 92.75           C  
ATOM    565  CB  ALA A  75      -8.930  -3.650  10.938  1.00 92.75           C  
ATOM    566  O   ALA A  75      -9.484  -1.143  13.062  1.00 92.75           O  
ATOM    567  N   GLY A  76      -7.520  -2.189  13.227  1.00 92.88           N  
ATOM    568  CA  GLY A  76      -7.340  -1.830  14.625  1.00 92.88           C  
ATOM    569  C   GLY A  76      -7.281  -0.332  14.852  1.00 92.88           C  
ATOM    570  O   GLY A  76      -7.863   0.179  15.812  1.00 92.88           O  
ATOM    571  N   TRP A  77      -6.574   0.323  13.992  1.00 92.12           N  
ATOM    572  CA  TRP A  77      -6.418   1.771  14.062  1.00 92.12           C  
ATOM    573  C   TRP A  77      -7.754   2.475  13.852  1.00 92.12           C  
ATOM    574  CB  TRP A  77      -5.406   2.254  13.016  1.00 92.12           C  
ATOM    575  O   TRP A  77      -8.148   3.320  14.664  1.00 92.12           O  
ATOM    576  CG  TRP A  77      -5.344   3.744  12.867  1.00 92.12           C  
ATOM    577  CD1 TRP A  77      -5.312   4.668  13.875  1.00 92.12           C  
ATOM    578  CD2 TRP A  77      -5.309   4.484  11.648  1.00 92.12           C  
ATOM    579  CE2 TRP A  77      -5.254   5.855  11.984  1.00 92.12           C  
ATOM    580  CE3 TRP A  77      -5.312   4.121  10.289  1.00 92.12           C  
ATOM    581  NE1 TRP A  77      -5.258   5.938  13.352  1.00 92.12           N  
ATOM    582  CH2 TRP A  77      -5.215   6.480   9.703  1.00 92.12           C  
ATOM    583  CZ2 TRP A  77      -5.207   6.863  11.023  1.00 92.12           C  
ATOM    584  CZ3 TRP A  77      -5.266   5.129   9.336  1.00 92.12           C  
ATOM    585  N   ILE A  78      -8.531   2.111  12.859  1.00 92.44           N  
ATOM    586  CA  ILE A  78      -9.727   2.850  12.484  1.00 92.44           C  
ATOM    587  C   ILE A  78     -10.875   2.490  13.430  1.00 92.44           C  
ATOM    588  CB  ILE A  78     -10.141   2.566  11.023  1.00 92.44           C  
ATOM    589  O   ILE A  78     -11.734   3.322  13.711  1.00 92.44           O  
ATOM    590  CG1 ILE A  78     -10.242   1.056  10.781  1.00 92.44           C  
ATOM    591  CG2 ILE A  78      -9.141   3.207  10.047  1.00 92.44           C  
ATOM    592  CD1 ILE A  78     -10.766   0.685   9.398  1.00 92.44           C  
ATOM    593  N   LEU A  79     -10.969   1.276  13.891  1.00 94.12           N  
ATOM    594  CA  LEU A  79     -12.016   0.858  14.805  1.00 94.12           C  
ATOM    595  C   LEU A  79     -11.750   1.379  16.219  1.00 94.12           C  
ATOM    596  CB  LEU A  79     -12.141  -0.668  14.828  1.00 94.12           C  
ATOM    597  O   LEU A  79     -12.672   1.514  17.016  1.00 94.12           O  
ATOM    598  CG  LEU A  79     -12.742  -1.318  13.586  1.00 94.12           C  
ATOM    599  CD1 LEU A  79     -12.609  -2.836  13.656  1.00 94.12           C  
ATOM    600  CD2 LEU A  79     -14.211  -0.917  13.430  1.00 94.12           C  
ATOM    601  N   GLY A  80     -10.453   1.732  16.438  1.00 93.25           N  
ATOM    602  CA  GLY A  80     -10.062   2.275  17.719  1.00 93.25           C  
ATOM    603  C   GLY A  80      -9.742   1.206  18.750  1.00 93.25           C  
ATOM    604  O   GLY A  80     -10.141   1.311  19.906  1.00 93.25           O  
ATOM    605  N   ASN A  81      -9.023   0.200  18.312  1.00 93.69           N  
ATOM    606  CA  ASN A  81      -8.523  -0.784  19.266  1.00 93.69           C  
ATOM    607  C   ASN A  81      -7.734  -0.121  20.391  1.00 93.69           C  
ATOM    608  CB  ASN A  81      -7.660  -1.829  18.562  1.00 93.69           C  
ATOM    609  O   ASN A  81      -6.840   0.690  20.141  1.00 93.69           O  
ATOM    610  CG  ASN A  81      -7.297  -2.996  19.453  1.00 93.69           C  
ATOM    611  ND2 ASN A  81      -7.281  -4.195  18.891  1.00 93.69           N  
ATOM    612  OD1 ASN A  81      -7.035  -2.816  20.656  1.00 93.69           O  
ATOM    613  N   PRO A  82      -8.078  -0.360  21.547  1.00 91.00           N  
ATOM    614  CA  PRO A  82      -7.473   0.308  22.703  1.00 91.00           C  
ATOM    615  C   PRO A  82      -5.957   0.155  22.750  1.00 91.00           C  
ATOM    616  CB  PRO A  82      -8.125  -0.392  23.891  1.00 91.00           C  
ATOM    617  O   PRO A  82      -5.258   1.012  23.297  1.00 91.00           O  
ATOM    618  CG  PRO A  82      -9.438  -0.894  23.375  1.00 91.00           C  
ATOM    619  CD  PRO A  82      -9.266  -1.266  21.938  1.00 91.00           C  
ATOM    620  N   GLU A  83      -5.438  -0.845  22.141  1.00 89.50           N  
ATOM    621  CA  GLU A  83      -3.996  -1.077  22.094  1.00 89.50           C  
ATOM    622  C   GLU A  83      -3.338  -0.203  21.031  1.00 89.50           C  
ATOM    623  CB  GLU A  83      -3.701  -2.555  21.812  1.00 89.50           C  
ATOM    624  O   GLU A  83      -2.113  -0.087  20.984  1.00 89.50           O  
ATOM    625  CG  GLU A  83      -4.113  -3.486  22.938  1.00 89.50           C  
ATOM    626  CD  GLU A  83      -3.273  -3.316  24.203  1.00 89.50           C  
ATOM    627  OE1 GLU A  83      -3.764  -3.639  25.297  1.00 89.50           O  
ATOM    628  OE2 GLU A  83      -2.117  -2.854  24.078  1.00 89.50           O  
ATOM    629  N   CYS A  84      -4.168   0.462  20.188  1.00 90.19           N  
ATOM    630  CA  CYS A  84      -3.666   1.322  19.125  1.00 90.19           C  
ATOM    631  C   CYS A  84      -3.945   2.789  19.422  1.00 90.19           C  
ATOM    632  CB  CYS A  84      -4.301   0.942  17.781  1.00 90.19           C  
ATOM    633  O   CYS A  84      -3.936   3.629  18.531  1.00 90.19           O  
ATOM    634  SG  CYS A  84      -3.963  -0.758  17.281  1.00 90.19           S  
ATOM    635  N   GLU A  85      -4.121   3.158  20.578  1.00 80.69           N  
ATOM    636  CA  GLU A  85      -4.574   4.473  21.016  1.00 80.69           C  
ATOM    637  C   GLU A  85      -3.553   5.555  20.672  1.00 80.69           C  
ATOM    638  CB  GLU A  85      -4.855   4.469  22.516  1.00 80.69           C  
ATOM    639  O   GLU A  85      -3.918   6.703  20.422  1.00 80.69           O  
ATOM    640  CG  GLU A  85      -5.523   5.742  23.016  1.00 80.69           C  
ATOM    641  CD  GLU A  85      -5.930   5.668  24.484  1.00 80.69           C  
ATOM    642  OE1 GLU A  85      -6.680   6.555  24.953  1.00 80.69           O  
ATOM    643  OE2 GLU A  85      -5.492   4.719  25.172  1.00 80.69           O  
ATOM    644  N   SER A  86      -2.367   5.188  20.641  1.00 80.31           N  
ATOM    645  CA  SER A  86      -1.290   6.137  20.359  1.00 80.31           C  
ATOM    646  C   SER A  86      -1.415   6.730  18.969  1.00 80.31           C  
ATOM    647  CB  SER A  86       0.072   5.457  20.516  1.00 80.31           C  
ATOM    648  O   SER A  86      -0.869   7.805  18.688  1.00 80.31           O  
ATOM    649  OG  SER A  86       0.196   4.367  19.625  1.00 80.31           O  
ATOM    650  N   LEU A  87      -2.283   6.172  18.172  1.00 82.06           N  
ATOM    651  CA  LEU A  87      -2.432   6.551  16.766  1.00 82.06           C  
ATOM    652  C   LEU A  87      -3.613   7.496  16.578  1.00 82.06           C  
ATOM    653  CB  LEU A  87      -2.613   5.309  15.891  1.00 82.06           C  
ATOM    654  O   LEU A  87      -3.844   8.000  15.477  1.00 82.06           O  
ATOM    655  CG  LEU A  87      -1.439   4.332  15.844  1.00 82.06           C  
ATOM    656  CD1 LEU A  87      -1.838   3.057  15.109  1.00 82.06           C  
ATOM    657  CD2 LEU A  87      -0.225   4.977  15.195  1.00 82.06           C  
ATOM    658  N   SER A  88      -4.305   7.875  17.625  1.00 72.88           N  
ATOM    659  CA  SER A  88      -5.531   8.664  17.625  1.00 72.88           C  
ATOM    660  C   SER A  88      -5.230  10.156  17.469  1.00 72.88           C  
ATOM    661  CB  SER A  88      -6.309   8.430  18.922  1.00 72.88           C  
ATOM    662  O   SER A  88      -6.094  10.922  17.047  1.00 72.88           O  
ATOM    663  OG  SER A  88      -5.551   8.844  20.047  1.00 72.88           O  
ATOM    664  N   THR A  89      -3.871  10.578  17.516  1.00 74.38           N  
ATOM    665  CA  THR A  89      -3.488  11.984  17.438  1.00 74.38           C  
ATOM    666  C   THR A  89      -2.930  12.320  16.062  1.00 74.38           C  
ATOM    667  CB  THR A  89      -2.447  12.336  18.516  1.00 74.38           C  
ATOM    668  O   THR A  89      -2.740  13.492  15.727  1.00 74.38           O  
ATOM    669  CG2 THR A  89      -3.039  12.219  19.906  1.00 74.38           C  
ATOM    670  OG1 THR A  89      -1.329  11.445  18.406  1.00 74.38           O  
ATOM    671  N   ALA A  90      -2.816  11.289  15.242  1.00 77.75           N  
ATOM    672  CA  ALA A  90      -2.238  11.500  13.922  1.00 77.75           C  
ATOM    673  C   ALA A  90      -3.244  12.156  12.984  1.00 77.75           C  
ATOM    674  CB  ALA A  90      -1.752  10.180  13.336  1.00 77.75           C  
ATOM    675  O   ALA A  90      -4.344  11.633  12.781  1.00 77.75           O  
ATOM    676  N   ARG A  91      -2.969  13.266  12.438  1.00 82.00           N  
ATOM    677  CA  ARG A  91      -3.914  14.062  11.656  1.00 82.00           C  
ATOM    678  C   ARG A  91      -3.500  14.133  10.195  1.00 82.00           C  
ATOM    679  CB  ARG A  91      -4.027  15.477  12.234  1.00 82.00           C  
ATOM    680  O   ARG A  91      -4.344  14.305   9.312  1.00 82.00           O  
ATOM    681  CG  ARG A  91      -4.688  15.531  13.602  1.00 82.00           C  
ATOM    682  CD  ARG A  91      -4.945  16.969  14.047  1.00 82.00           C  
ATOM    683  NE  ARG A  91      -5.547  17.016  15.375  1.00 82.00           N  
ATOM    684  NH1 ARG A  91      -5.676  19.312  15.453  1.00 82.00           N  
ATOM    685  NH2 ARG A  91      -6.426  18.062  17.219  1.00 82.00           N  
ATOM    686  CZ  ARG A  91      -5.883  18.141  16.016  1.00 82.00           C  
ATOM    687  N   SER A  92      -2.191  13.914  10.016  1.00 87.38           N  
ATOM    688  CA  SER A  92      -1.688  13.953   8.648  1.00 87.38           C  
ATOM    689  C   SER A  92      -0.465  13.055   8.484  1.00 87.38           C  
ATOM    690  CB  SER A  92      -1.338  15.383   8.242  1.00 87.38           C  
ATOM    691  O   SER A  92       0.324  12.898   9.422  1.00 87.38           O  
ATOM    692  OG  SER A  92      -0.235  15.859   8.984  1.00 87.38           O  
ATOM    693  N   TRP A  93      -0.383  12.516   7.250  1.00 91.06           N  
ATOM    694  CA  TRP A  93       0.737  11.625   6.992  1.00 91.06           C  
ATOM    695  C   TRP A  93       1.084  11.594   5.508  1.00 91.06           C  
ATOM    696  CB  TRP A  93       0.415  10.203   7.477  1.00 91.06           C  
ATOM    697  O   TRP A  93       0.287  12.031   4.668  1.00 91.06           O  
ATOM    698  CG  TRP A  93      -0.853   9.641   6.906  1.00 91.06           C  
ATOM    699  CD1 TRP A  93      -0.997   8.953   5.734  1.00 91.06           C  
ATOM    700  CD2 TRP A  93      -2.158   9.719   7.488  1.00 91.06           C  
ATOM    701  CE2 TRP A  93      -3.047   9.055   6.613  1.00 91.06           C  
ATOM    702  CE3 TRP A  93      -2.662  10.281   8.672  1.00 91.06           C  
ATOM    703  NE1 TRP A  93      -2.314   8.602   5.551  1.00 91.06           N  
ATOM    704  CH2 TRP A  93      -4.879   9.508   8.039  1.00 91.06           C  
ATOM    705  CZ2 TRP A  93      -4.414   8.945   6.879  1.00 91.06           C  
ATOM    706  CZ3 TRP A  93      -4.023  10.172   8.930  1.00 91.06           C  
ATOM    707  N   SER A  94       2.357  11.211   5.250  1.00 89.44           N  
ATOM    708  CA  SER A  94       2.771  11.039   3.863  1.00 89.44           C  
ATOM    709  C   SER A  94       2.342   9.680   3.322  1.00 89.44           C  
ATOM    710  CB  SER A  94       4.285  11.195   3.732  1.00 89.44           C  
ATOM    711  O   SER A  94       1.909   9.570   2.174  1.00 89.44           O  
ATOM    712  OG  SER A  94       4.961  10.281   4.574  1.00 89.44           O  
ATOM    713  N   TYR A  95       2.395   8.664   4.000  1.00 91.75           N  
ATOM    714  CA  TYR A  95       1.939   7.312   3.699  1.00 91.75           C  
ATOM    715  C   TYR A  95       1.777   6.492   4.977  1.00 91.75           C  
ATOM    716  CB  TYR A  95       2.920   6.613   2.752  1.00 91.75           C  
ATOM    717  O   TYR A  95       2.266   6.887   6.035  1.00 91.75           O  
ATOM    718  CG  TYR A  95       4.336   6.559   3.273  1.00 91.75           C  
ATOM    719  CD1 TYR A  95       5.223   7.609   3.041  1.00 91.75           C  
ATOM    720  CD2 TYR A  95       4.785   5.461   3.998  1.00 91.75           C  
ATOM    721  CE1 TYR A  95       6.527   7.562   3.520  1.00 91.75           C  
ATOM    722  CE2 TYR A  95       6.090   5.406   4.480  1.00 91.75           C  
ATOM    723  OH  TYR A  95       8.242   6.410   4.711  1.00 91.75           O  
ATOM    724  CZ  TYR A  95       6.953   6.461   4.234  1.00 91.75           C  
ATOM    725  N   ILE A  96       1.063   5.363   4.945  1.00 92.31           N  
ATOM    726  CA  ILE A  96       0.775   4.512   6.094  1.00 92.31           C  
ATOM    727  C   ILE A  96       1.678   3.281   6.062  1.00 92.31           C  
ATOM    728  CB  ILE A  96      -0.710   4.086   6.121  1.00 92.31           C  
ATOM    729  O   ILE A  96       1.823   2.637   5.023  1.00 92.31           O  
ATOM    730  CG1 ILE A  96      -1.618   5.320   6.184  1.00 92.31           C  
ATOM    731  CG2 ILE A  96      -0.981   3.150   7.305  1.00 92.31           C  
ATOM    732  CD1 ILE A  96      -3.090   5.020   5.934  1.00 92.31           C  
ATOM    733  N   VAL A  97       2.268   3.018   7.199  1.00 92.94           N  
ATOM    734  CA  VAL A  97       3.152   1.860   7.293  1.00 92.94           C  
ATOM    735  C   VAL A  97       2.531   0.809   8.211  1.00 92.94           C  
ATOM    736  CB  VAL A  97       4.555   2.258   7.812  1.00 92.94           C  
ATOM    737  O   VAL A  97       2.275   1.073   9.383  1.00 92.94           O  
ATOM    738  CG1 VAL A  97       5.473   1.039   7.867  1.00 92.94           C  
ATOM    739  CG2 VAL A  97       5.160   3.348   6.930  1.00 92.94           C  
ATOM    740  N   GLU A  98       2.256  -0.389   7.629  1.00 92.50           N  
ATOM    741  CA  GLU A  98       1.834  -1.558   8.398  1.00 92.50           C  
ATOM    742  C   GLU A  98       2.975  -2.561   8.547  1.00 92.50           C  
ATOM    743  CB  GLU A  98       0.626  -2.227   7.738  1.00 92.50           C  
ATOM    744  O   GLU A  98       3.740  -2.781   7.602  1.00 92.50           O  
ATOM    745  CG  GLU A  98      -0.676  -1.460   7.918  1.00 92.50           C  
ATOM    746  CD  GLU A  98      -1.890  -2.203   7.379  1.00 92.50           C  
ATOM    747  OE1 GLU A  98      -2.775  -2.578   8.180  1.00 92.50           O  
ATOM    748  OE2 GLU A  98      -1.954  -2.414   6.148  1.00 92.50           O  
ATOM    749  N   THR A  99       3.047  -3.164   9.633  1.00 90.62           N  
ATOM    750  CA  THR A  99       4.070  -4.188   9.812  1.00 90.62           C  
ATOM    751  C   THR A  99       3.545  -5.559   9.406  1.00 90.62           C  
ATOM    752  CB  THR A  99       4.555  -4.234  11.273  1.00 90.62           C  
ATOM    753  O   THR A  99       2.334  -5.789   9.406  1.00 90.62           O  
ATOM    754  CG2 THR A  99       5.168  -2.902  11.695  1.00 90.62           C  
ATOM    755  OG1 THR A  99       3.445  -4.531  12.133  1.00 90.62           O  
ATOM    756  N   SER A 100       4.367  -6.426   8.961  1.00 84.25           N  
ATOM    757  CA  SER A 100       4.020  -7.766   8.500  1.00 84.25           C  
ATOM    758  C   SER A 100       3.447  -8.617   9.625  1.00 84.25           C  
ATOM    759  CB  SER A 100       5.246  -8.461   7.898  1.00 84.25           C  
ATOM    760  O   SER A 100       2.625  -9.500   9.391  1.00 84.25           O  
ATOM    761  OG  SER A 100       6.316  -8.477   8.828  1.00 84.25           O  
ATOM    762  N   ASN A 101       3.703  -8.242  10.898  1.00 79.44           N  
ATOM    763  CA  ASN A 101       3.252  -9.016  12.055  1.00 79.44           C  
ATOM    764  C   ASN A 101       2.350  -8.188  12.969  1.00 79.44           C  
ATOM    765  CB  ASN A 101       4.449  -9.555  12.844  1.00 79.44           C  
ATOM    766  O   ASN A 101       2.508  -8.203  14.188  1.00 79.44           O  
ATOM    767  CG  ASN A 101       5.184 -10.656  12.109  1.00 79.44           C  
ATOM    768  ND2 ASN A 101       6.461 -10.836  12.422  1.00 79.44           N  
ATOM    769  OD1 ASN A 101       4.605 -11.344  11.258  1.00 79.44           O  
ATOM    770  N   SER A 102       1.378  -7.559  12.398  1.00 82.25           N  
ATOM    771  CA  SER A 102       0.490  -6.758  13.234  1.00 82.25           C  
ATOM    772  C   SER A 102      -0.509  -7.641  13.984  1.00 82.25           C  
ATOM    773  CB  SER A 102      -0.257  -5.727  12.391  1.00 82.25           C  
ATOM    774  O   SER A 102      -1.153  -8.500  13.375  1.00 82.25           O  
ATOM    775  OG  SER A 102      -1.065  -6.363  11.422  1.00 82.25           O  
ATOM    776  N   ASP A 103      -0.525  -7.633  15.305  1.00 80.56           N  
ATOM    777  CA  ASP A 103      -1.335  -8.516  16.141  1.00 80.56           C  
ATOM    778  C   ASP A 103      -2.562  -7.789  16.672  1.00 80.56           C  
ATOM    779  CB  ASP A 103      -0.502  -9.078  17.281  1.00 80.56           C  
ATOM    780  O   ASP A 103      -3.541  -8.422  17.078  1.00 80.56           O  
ATOM    781  CG  ASP A 103       0.594 -10.023  16.828  1.00 80.56           C  
ATOM    782  OD1 ASP A 103       0.471 -10.602  15.727  1.00 80.56           O  
ATOM    783  OD2 ASP A 103       1.588 -10.180  17.562  1.00 80.56           O  
ATOM    784  N   ASN A 104      -2.473  -6.480  16.516  1.00 84.94           N  
ATOM    785  CA  ASN A 104      -3.549  -5.695  17.109  1.00 84.94           C  
ATOM    786  C   ASN A 104      -4.492  -5.145  16.047  1.00 84.94           C  
ATOM    787  CB  ASN A 104      -2.980  -4.555  17.953  1.00 84.94           C  
ATOM    788  O   ASN A 104      -4.395  -3.975  15.664  1.00 84.94           O  
ATOM    789  CG  ASN A 104      -2.199  -5.051  19.156  1.00 84.94           C  
ATOM    790  ND2 ASN A 104      -1.160  -4.316  19.531  1.00 84.94           N  
ATOM    791  OD1 ASN A 104      -2.527  -6.086  19.734  1.00 84.94           O  
ATOM    792  N   GLY A 105      -5.402  -5.852  15.578  1.00 87.50           N  
ATOM    793  CA  GLY A 105      -6.469  -5.531  14.641  1.00 87.50           C  
ATOM    794  C   GLY A 105      -7.840  -5.508  15.281  1.00 87.50           C  
ATOM    795  O   GLY A 105      -8.055  -4.820  16.281  1.00 87.50           O  
ATOM    796  N   THR A 106      -8.758  -6.227  14.828  1.00 92.19           N  
ATOM    797  CA  THR A 106     -10.070  -6.348  15.453  1.00 92.19           C  
ATOM    798  C   THR A 106      -9.992  -7.188  16.719  1.00 92.19           C  
ATOM    799  CB  THR A 106     -11.102  -6.969  14.484  1.00 92.19           C  
ATOM    800  O   THR A 106      -9.562  -8.344  16.688  1.00 92.19           O  
ATOM    801  CG2 THR A 106     -11.305  -6.086  13.266  1.00 92.19           C  
ATOM    802  OG1 THR A 106     -10.633  -8.250  14.062  1.00 92.19           O  
ATOM    803  N   CYS A 107     -10.227  -6.562  17.922  1.00 92.12           N  
ATOM    804  CA  CYS A 107     -10.070  -7.254  19.188  1.00 92.12           C  
ATOM    805  C   CYS A 107     -11.281  -8.141  19.484  1.00 92.12           C  
ATOM    806  CB  CYS A 107      -9.875  -6.254  20.328  1.00 92.12           C  
ATOM    807  O   CYS A 107     -11.148  -9.203  20.094  1.00 92.12           O  
ATOM    808  SG  CYS A 107     -11.234  -5.078  20.500  1.00 92.12           S  
ATOM    809  N   TYR A 108     -12.523  -7.816  19.078  1.00 94.31           N  
ATOM    810  CA  TYR A 108     -13.695  -8.688  19.156  1.00 94.31           C  
ATOM    811  C   TYR A 108     -13.836  -9.508  17.875  1.00 94.31           C  
ATOM    812  CB  TYR A 108     -14.969  -7.863  19.391  1.00 94.31           C  
ATOM    813  O   TYR A 108     -13.797  -8.969  16.766  1.00 94.31           O  
ATOM    814  CG  TYR A 108     -16.125  -8.672  19.922  1.00 94.31           C  
ATOM    815  CD1 TYR A 108     -16.922  -9.430  19.078  1.00 94.31           C  
ATOM    816  CD2 TYR A 108     -16.406  -8.680  21.297  1.00 94.31           C  
ATOM    817  CE1 TYR A 108     -17.984 -10.172  19.578  1.00 94.31           C  
ATOM    818  CE2 TYR A 108     -17.469  -9.422  21.797  1.00 94.31           C  
ATOM    819  OH  TYR A 108     -19.312 -10.898  21.422  1.00 94.31           O  
ATOM    820  CZ  TYR A 108     -18.250 -10.164  20.922  1.00 94.31           C  
ATOM    821  N   PRO A 109     -14.008 -10.805  17.984  1.00 93.69           N  
ATOM    822  CA  PRO A 109     -14.039 -11.656  16.797  1.00 93.69           C  
ATOM    823  C   PRO A 109     -15.195 -11.320  15.859  1.00 93.69           C  
ATOM    824  CB  PRO A 109     -14.195 -13.062  17.375  1.00 93.69           C  
ATOM    825  O   PRO A 109     -16.312 -11.070  16.312  1.00 93.69           O  
ATOM    826  CG  PRO A 109     -14.828 -12.859  18.719  1.00 93.69           C  
ATOM    827  CD  PRO A 109     -14.391 -11.531  19.250  1.00 93.69           C  
ATOM    828  N   GLY A 110     -14.891 -11.203  14.547  1.00 92.50           N  
ATOM    829  CA  GLY A 110     -15.883 -10.922  13.523  1.00 92.50           C  
ATOM    830  C   GLY A 110     -15.273 -10.562  12.180  1.00 92.50           C  
ATOM    831  O   GLY A 110     -14.047 -10.469  12.055  1.00 92.50           O  
ATOM    832  N   ASP A 111     -16.219 -10.414  11.266  1.00 92.75           N  
ATOM    833  CA  ASP A 111     -15.781 -10.086   9.914  1.00 92.75           C  
ATOM    834  C   ASP A 111     -15.828  -8.586   9.664  1.00 92.75           C  
ATOM    835  CB  ASP A 111     -16.656 -10.812   8.883  1.00 92.75           C  
ATOM    836  O   ASP A 111     -16.766  -7.906  10.109  1.00 92.75           O  
ATOM    837  CG  ASP A 111     -16.469 -12.320   8.906  1.00 92.75           C  
ATOM    838  OD1 ASP A 111     -15.383 -12.797   9.305  1.00 92.75           O  
ATOM    839  OD2 ASP A 111     -17.406 -13.039   8.523  1.00 92.75           O  
ATOM    840  N   PHE A 112     -14.820  -8.070   9.031  1.00 94.31           N  
ATOM    841  CA  PHE A 112     -14.820  -6.703   8.539  1.00 94.31           C  
ATOM    842  C   PHE A 112     -15.172  -6.664   7.055  1.00 94.31           C  
ATOM    843  CB  PHE A 112     -13.453  -6.043   8.766  1.00 94.31           C  
ATOM    844  O   PHE A 112     -14.344  -6.977   6.203  1.00 94.31           O  
ATOM    845  CG  PHE A 112     -13.500  -4.539   8.773  1.00 94.31           C  
ATOM    846  CD1 PHE A 112     -14.672  -3.867   9.117  1.00 94.31           C  
ATOM    847  CD2 PHE A 112     -12.375  -3.797   8.438  1.00 94.31           C  
ATOM    848  CE1 PHE A 112     -14.719  -2.477   9.125  1.00 94.31           C  
ATOM    849  CE2 PHE A 112     -12.414  -2.404   8.445  1.00 94.31           C  
ATOM    850  CZ  PHE A 112     -13.586  -1.747   8.789  1.00 94.31           C  
ATOM    851  N   THR A 113     -16.359  -6.223   6.828  1.00 92.00           N  
ATOM    852  CA  THR A 113     -16.922  -6.309   5.488  1.00 92.00           C  
ATOM    853  C   THR A 113     -16.297  -5.277   4.562  1.00 92.00           C  
ATOM    854  CB  THR A 113     -18.453  -6.102   5.520  1.00 92.00           C  
ATOM    855  O   THR A 113     -16.219  -4.094   4.895  1.00 92.00           O  
ATOM    856  CG2 THR A 113     -19.062  -6.254   4.125  1.00 92.00           C  
ATOM    857  OG1 THR A 113     -19.047  -7.074   6.391  1.00 92.00           O  
ATOM    858  N   ASN A 114     -15.805  -5.789   3.334  1.00 88.31           N  
ATOM    859  CA  ASN A 114     -15.219  -4.961   2.285  1.00 88.31           C  
ATOM    860  C   ASN A 114     -13.992  -4.211   2.787  1.00 88.31           C  
ATOM    861  CB  ASN A 114     -16.250  -3.973   1.738  1.00 88.31           C  
ATOM    862  O   ASN A 114     -13.828  -3.020   2.521  1.00 88.31           O  
ATOM    863  CG  ASN A 114     -17.391  -4.664   1.000  1.00 88.31           C  
ATOM    864  ND2 ASN A 114     -18.594  -4.117   1.117  1.00 88.31           N  
ATOM    865  OD1 ASN A 114     -17.172  -5.676   0.330  1.00 88.31           O  
ATOM    866  N   TYR A 115     -13.141  -4.801   3.619  1.00 89.62           N  
ATOM    867  CA  TYR A 115     -11.953  -4.246   4.258  1.00 89.62           C  
ATOM    868  C   TYR A 115     -10.914  -3.844   3.219  1.00 89.62           C  
ATOM    869  CB  TYR A 115     -11.344  -5.254   5.238  1.00 89.62           C  
ATOM    870  O   TYR A 115     -10.297  -2.781   3.330  1.00 89.62           O  
ATOM    871  CG  TYR A 115     -10.078  -4.773   5.898  1.00 89.62           C  
ATOM    872  CD1 TYR A 115      -8.875  -5.449   5.719  1.00 89.62           C  
ATOM    873  CD2 TYR A 115     -10.078  -3.641   6.707  1.00 89.62           C  
ATOM    874  CE1 TYR A 115      -7.703  -5.012   6.324  1.00 89.62           C  
ATOM    875  CE2 TYR A 115      -8.914  -3.193   7.320  1.00 89.62           C  
ATOM    876  OH  TYR A 115      -6.578  -3.445   7.730  1.00 89.62           O  
ATOM    877  CZ  TYR A 115      -7.734  -3.883   7.125  1.00 89.62           C  
ATOM    878  N   GLU A 116     -10.680  -4.613   2.223  1.00 85.12           N  
ATOM    879  CA  GLU A 116      -9.688  -4.320   1.190  1.00 85.12           C  
ATOM    880  C   GLU A 116     -10.055  -3.059   0.416  1.00 85.12           C  
ATOM    881  CB  GLU A 116      -9.555  -5.508   0.230  1.00 85.12           C  
ATOM    882  O   GLU A 116      -9.172  -2.271   0.056  1.00 85.12           O  
ATOM    883  CG  GLU A 116      -8.953  -6.750   0.869  1.00 85.12           C  
ATOM    884  CD  GLU A 116      -7.555  -6.523   1.427  1.00 85.12           C  
ATOM    885  OE1 GLU A 116      -7.152  -7.242   2.369  1.00 85.12           O  
ATOM    886  OE2 GLU A 116      -6.855  -5.613   0.918  1.00 85.12           O  
ATOM    887  N   GLU A 117     -11.367  -2.930   0.190  1.00 85.50           N  
ATOM    888  CA  GLU A 117     -11.852  -1.713  -0.455  1.00 85.50           C  
ATOM    889  C   GLU A 117     -11.570  -0.484   0.404  1.00 85.50           C  
ATOM    890  CB  GLU A 117     -13.352  -1.818  -0.749  1.00 85.50           C  
ATOM    891  O   GLU A 117     -11.188   0.567  -0.113  1.00 85.50           O  
ATOM    892  CG  GLU A 117     -13.898  -0.661  -1.570  1.00 85.50           C  
ATOM    893  CD  GLU A 117     -15.359  -0.828  -1.940  1.00 85.50           C  
ATOM    894  OE1 GLU A 117     -15.938   0.090  -2.566  1.00 85.50           O  
ATOM    895  OE2 GLU A 117     -15.938  -1.886  -1.600  1.00 85.50           O  
ATOM    896  N   LEU A 118     -11.820  -0.612   1.592  1.00 89.75           N  
ATOM    897  CA  LEU A 118     -11.523   0.479   2.512  1.00 89.75           C  
ATOM    898  C   LEU A 118     -10.031   0.807   2.504  1.00 89.75           C  
ATOM    899  CB  LEU A 118     -11.969   0.121   3.932  1.00 89.75           C  
ATOM    900  O   LEU A 118      -9.648   1.979   2.479  1.00 89.75           O  
ATOM    901  CG  LEU A 118     -11.641   1.139   5.023  1.00 89.75           C  
ATOM    902  CD1 LEU A 118     -12.320   2.471   4.734  1.00 89.75           C  
ATOM    903  CD2 LEU A 118     -12.055   0.608   6.395  1.00 89.75           C  
ATOM    904  N   ARG A 119      -9.219  -0.215   2.572  1.00 89.25           N  
ATOM    905  CA  ARG A 119      -7.773  -0.044   2.539  1.00 89.25           C  
ATOM    906  C   ARG A 119      -7.344   0.743   1.307  1.00 89.25           C  
ATOM    907  CB  ARG A 119      -7.070  -1.403   2.564  1.00 89.25           C  
ATOM    908  O   ARG A 119      -6.484   1.625   1.396  1.00 89.25           O  
ATOM    909  CG  ARG A 119      -6.957  -2.012   3.953  1.00 89.25           C  
ATOM    910  CD  ARG A 119      -6.066  -3.248   3.957  1.00 89.25           C  
ATOM    911  NE  ARG A 119      -4.660  -2.898   4.113  1.00 89.25           N  
ATOM    912  NH1 ARG A 119      -3.896  -5.078   4.047  1.00 89.25           N  
ATOM    913  NH2 ARG A 119      -2.416  -3.348   4.301  1.00 89.25           N  
ATOM    914  CZ  ARG A 119      -3.660  -3.775   4.156  1.00 89.25           C  
ATOM    915  N   GLU A 120      -7.895   0.414   0.276  1.00 84.62           N  
ATOM    916  CA  GLU A 120      -7.617   1.121  -0.971  1.00 84.62           C  
ATOM    917  C   GLU A 120      -8.016   2.590  -0.874  1.00 84.62           C  
ATOM    918  CB  GLU A 120      -8.344   0.454  -2.141  1.00 84.62           C  
ATOM    919  O   GLU A 120      -7.293   3.469  -1.345  1.00 84.62           O  
ATOM    920  CG  GLU A 120      -8.000   1.050  -3.498  1.00 84.62           C  
ATOM    921  CD  GLU A 120      -8.695   0.352  -4.656  1.00 84.62           C  
ATOM    922  OE1 GLU A 120      -8.531   0.787  -5.816  1.00 84.62           O  
ATOM    923  OE2 GLU A 120      -9.422  -0.636  -4.395  1.00 84.62           O  
ATOM    924  N   GLN A 121      -9.203   2.795  -0.351  1.00 86.12           N  
ATOM    925  CA  GLN A 121      -9.648   4.172  -0.168  1.00 86.12           C  
ATOM    926  C   GLN A 121      -8.680   4.953   0.708  1.00 86.12           C  
ATOM    927  CB  GLN A 121     -11.047   4.203   0.445  1.00 86.12           C  
ATOM    928  O   GLN A 121      -8.344   6.102   0.404  1.00 86.12           O  
ATOM    929  CG  GLN A 121     -12.141   3.674  -0.479  1.00 86.12           C  
ATOM    930  CD  GLN A 121     -12.320   4.527  -1.722  1.00 86.12           C  
ATOM    931  NE2 GLN A 121     -12.523   3.877  -2.861  1.00 86.12           N  
ATOM    932  OE1 GLN A 121     -12.273   5.758  -1.656  1.00 86.12           O  
ATOM    933  N   LEU A 122      -8.211   4.309   1.667  1.00 88.56           N  
ATOM    934  CA  LEU A 122      -7.344   4.961   2.641  1.00 88.56           C  
ATOM    935  C   LEU A 122      -5.957   5.211   2.053  1.00 88.56           C  
ATOM    936  CB  LEU A 122      -7.227   4.113   3.910  1.00 88.56           C  
ATOM    937  O   LEU A 122      -5.227   6.086   2.523  1.00 88.56           O  
ATOM    938  CG  LEU A 122      -8.453   4.086   4.820  1.00 88.56           C  
ATOM    939  CD1 LEU A 122      -8.242   3.098   5.965  1.00 88.56           C  
ATOM    940  CD2 LEU A 122      -8.750   5.480   5.359  1.00 88.56           C  
ATOM    941  N   SER A 123      -5.617   4.398   1.102  1.00 85.62           N  
ATOM    942  CA  SER A 123      -4.312   4.543   0.459  1.00 85.62           C  
ATOM    943  C   SER A 123      -4.195   5.887  -0.251  1.00 85.62           C  
ATOM    944  CB  SER A 123      -4.078   3.408  -0.538  1.00 85.62           C  
ATOM    945  O   SER A 123      -3.086   6.363  -0.511  1.00 85.62           O  
ATOM    946  OG  SER A 123      -4.938   3.535  -1.656  1.00 85.62           O  
ATOM    947  N   SER A 124      -5.254   6.500  -0.482  1.00 83.75           N  
ATOM    948  CA  SER A 124      -5.262   7.770  -1.200  1.00 83.75           C  
ATOM    949  C   SER A 124      -5.516   8.938  -0.253  1.00 83.75           C  
ATOM    950  CB  SER A 124      -6.324   7.758  -2.301  1.00 83.75           C  
ATOM    951  O   SER A 124      -5.562  10.094  -0.682  1.00 83.75           O  
ATOM    952  OG  SER A 124      -7.621   7.629  -1.747  1.00 83.75           O  
ATOM    953  N   VAL A 125      -5.562   8.656   1.060  1.00 86.12           N  
ATOM    954  CA  VAL A 125      -5.895   9.656   2.068  1.00 86.12           C  
ATOM    955  C   VAL A 125      -4.617  10.148   2.744  1.00 86.12           C  
ATOM    956  CB  VAL A 125      -6.871   9.094   3.123  1.00 86.12           C  
ATOM    957  O   VAL A 125      -3.768   9.352   3.145  1.00 86.12           O  
ATOM    958  CG1 VAL A 125      -7.121  10.125   4.227  1.00 86.12           C  
ATOM    959  CG2 VAL A 125      -8.188   8.688   2.463  1.00 86.12           C  
ATOM    960  N   SER A 126      -4.484  11.422   2.867  1.00 84.00           N  
ATOM    961  CA  SER A 126      -3.262  12.008   3.406  1.00 84.00           C  
ATOM    962  C   SER A 126      -3.516  12.680   4.750  1.00 84.00           C  
ATOM    963  CB  SER A 126      -2.674  13.016   2.422  1.00 84.00           C  
ATOM    964  O   SER A 126      -2.580  12.930   5.512  1.00 84.00           O  
ATOM    965  OG  SER A 126      -3.623  14.023   2.105  1.00 84.00           O  
ATOM    966  N   SER A 127      -4.746  12.812   5.055  1.00 85.50           N  
ATOM    967  CA  SER A 127      -5.090  13.383   6.352  1.00 85.50           C  
ATOM    968  C   SER A 127      -6.480  12.945   6.801  1.00 85.50           C  
ATOM    969  CB  SER A 127      -5.020  14.914   6.305  1.00 85.50           C  
ATOM    970  O   SER A 127      -7.367  12.734   5.969  1.00 85.50           O  
ATOM    971  OG  SER A 127      -6.105  15.438   5.562  1.00 85.50           O  
ATOM    972  N   PHE A 128      -6.539  12.789   8.211  1.00 85.25           N  
ATOM    973  CA  PHE A 128      -7.785  12.430   8.867  1.00 85.25           C  
ATOM    974  C   PHE A 128      -8.133  13.430   9.961  1.00 85.25           C  
ATOM    975  CB  PHE A 128      -7.691  11.016   9.461  1.00 85.25           C  
ATOM    976  O   PHE A 128      -7.246  13.930  10.656  1.00 85.25           O  
ATOM    977  CG  PHE A 128      -7.988   9.922   8.477  1.00 85.25           C  
ATOM    978  CD1 PHE A 128      -8.766  10.180   7.348  1.00 85.25           C  
ATOM    979  CD2 PHE A 128      -7.492   8.641   8.672  1.00 85.25           C  
ATOM    980  CE1 PHE A 128      -9.039   9.164   6.430  1.00 85.25           C  
ATOM    981  CE2 PHE A 128      -7.766   7.625   7.758  1.00 85.25           C  
ATOM    982  CZ  PHE A 128      -8.539   7.887   6.641  1.00 85.25           C  
ATOM    983  N   GLU A 129      -9.383  13.820   9.961  1.00 89.38           N  
ATOM    984  CA  GLU A 129      -9.859  14.523  11.148  1.00 89.38           C  
ATOM    985  C   GLU A 129     -10.945  13.734  11.859  1.00 89.38           C  
ATOM    986  CB  GLU A 129     -10.375  15.914  10.773  1.00 89.38           C  
ATOM    987  O   GLU A 129     -11.992  13.430  11.273  1.00 89.38           O  
ATOM    988  CG  GLU A 129     -10.750  16.781  11.977  1.00 89.38           C  
ATOM    989  CD  GLU A 129     -11.367  18.109  11.586  1.00 89.38           C  
ATOM    990  OE1 GLU A 129     -11.805  18.859  12.492  1.00 89.38           O  
ATOM    991  OE2 GLU A 129     -11.430  18.406  10.375  1.00 89.38           O  
ATOM    992  N   ARG A 130     -10.617  13.406  13.047  1.00 91.50           N  
ATOM    993  CA  ARG A 130     -11.523  12.625  13.875  1.00 91.50           C  
ATOM    994  C   ARG A 130     -12.484  13.523  14.633  1.00 91.50           C  
ATOM    995  CB  ARG A 130     -10.734  11.758  14.859  1.00 91.50           C  
ATOM    996  O   ARG A 130     -12.070  14.516  15.250  1.00 91.50           O  
ATOM    997  CG  ARG A 130     -11.602  10.828  15.695  1.00 91.50           C  
ATOM    998  CD  ARG A 130     -10.766   9.938  16.594  1.00 91.50           C  
ATOM    999  NE  ARG A 130     -10.609  10.516  17.938  1.00 91.50           N  
ATOM   1000  NH1 ARG A 130     -11.578   8.742  19.047  1.00 91.50           N  
ATOM   1001  NH2 ARG A 130     -10.805  10.555  20.219  1.00 91.50           N  
ATOM   1002  CZ  ARG A 130     -11.000   9.938  19.062  1.00 91.50           C  
ATOM   1003  N   PHE A 131     -13.812  13.258  14.633  1.00 92.56           N  
ATOM   1004  CA  PHE A 131     -14.797  14.055  15.359  1.00 92.56           C  
ATOM   1005  C   PHE A 131     -15.953  13.180  15.836  1.00 92.56           C  
ATOM   1006  CB  PHE A 131     -15.320  15.188  14.477  1.00 92.56           C  
ATOM   1007  O   PHE A 131     -16.219  12.125  15.266  1.00 92.56           O  
ATOM   1008  CG  PHE A 131     -16.062  14.719  13.258  1.00 92.56           C  
ATOM   1009  CD1 PHE A 131     -15.391  14.406  12.086  1.00 92.56           C  
ATOM   1010  CD2 PHE A 131     -17.453  14.586  13.281  1.00 92.56           C  
ATOM   1011  CE1 PHE A 131     -16.078  13.969  10.961  1.00 92.56           C  
ATOM   1012  CE2 PHE A 131     -18.141  14.148  12.164  1.00 92.56           C  
ATOM   1013  CZ  PHE A 131     -17.453  13.844  11.000  1.00 92.56           C  
ATOM   1014  N   GLU A 132     -16.562  13.625  16.828  1.00 92.62           N  
ATOM   1015  CA  GLU A 132     -17.656  12.859  17.422  1.00 92.62           C  
ATOM   1016  C   GLU A 132     -18.953  13.039  16.609  1.00 92.62           C  
ATOM   1017  CB  GLU A 132     -17.891  13.273  18.875  1.00 92.62           C  
ATOM   1018  O   GLU A 132     -19.406  14.164  16.422  1.00 92.62           O  
ATOM   1019  CG  GLU A 132     -18.719  12.281  19.672  1.00 92.62           C  
ATOM   1020  CD  GLU A 132     -18.797  12.625  21.156  1.00 92.62           C  
ATOM   1021  OE1 GLU A 132     -19.344  11.812  21.938  1.00 92.62           O  
ATOM   1022  OE2 GLU A 132     -18.297  13.703  21.531  1.00 92.62           O  
ATOM   1023  N   ILE A 133     -19.531  11.922  16.141  1.00 93.38           N  
ATOM   1024  CA  ILE A 133     -20.719  11.969  15.297  1.00 93.38           C  
ATOM   1025  C   ILE A 133     -21.969  11.758  16.156  1.00 93.38           C  
ATOM   1026  CB  ILE A 133     -20.656  10.914  14.164  1.00 93.38           C  
ATOM   1027  O   ILE A 133     -22.984  12.422  15.945  1.00 93.38           O  
ATOM   1028  CG1 ILE A 133     -21.797  11.125  13.172  1.00 93.38           C  
ATOM   1029  CG2 ILE A 133     -20.703   9.492  14.750  1.00 93.38           C  
ATOM   1030  CD1 ILE A 133     -21.719  10.234  11.938  1.00 93.38           C  
ATOM   1031  N   PHE A 134     -21.938  10.875  17.125  1.00 91.81           N  
ATOM   1032  CA  PHE A 134     -23.000  10.625  18.078  1.00 91.81           C  
ATOM   1033  C   PHE A 134     -22.469  10.602  19.500  1.00 91.81           C  
ATOM   1034  CB  PHE A 134     -23.703   9.297  17.766  1.00 91.81           C  
ATOM   1035  O   PHE A 134     -21.953   9.578  19.969  1.00 91.81           O  
ATOM   1036  CG  PHE A 134     -24.391   9.281  16.422  1.00 91.81           C  
ATOM   1037  CD1 PHE A 134     -25.484  10.102  16.172  1.00 91.81           C  
ATOM   1038  CD2 PHE A 134     -23.938   8.430  15.422  1.00 91.81           C  
ATOM   1039  CE1 PHE A 134     -26.109  10.086  14.930  1.00 91.81           C  
ATOM   1040  CE2 PHE A 134     -24.562   8.406  14.180  1.00 91.81           C  
ATOM   1041  CZ  PHE A 134     -25.656   9.234  13.930  1.00 91.81           C  
ATOM   1042  N   PRO A 135     -22.562  11.750  20.234  1.00 89.06           N  
ATOM   1043  CA  PRO A 135     -22.078  11.766  21.625  1.00 89.06           C  
ATOM   1044  C   PRO A 135     -22.859  10.805  22.516  1.00 89.06           C  
ATOM   1045  CB  PRO A 135     -22.297  13.211  22.047  1.00 89.06           C  
ATOM   1046  O   PRO A 135     -24.078  10.672  22.391  1.00 89.06           O  
ATOM   1047  CG  PRO A 135     -22.375  13.984  20.781  1.00 89.06           C  
ATOM   1048  CD  PRO A 135     -22.969  13.109  19.719  1.00 89.06           C  
ATOM   1049  N   LYS A 136     -22.156  10.102  23.375  1.00 83.94           N  
ATOM   1050  CA  LYS A 136     -22.672   9.008  24.203  1.00 83.94           C  
ATOM   1051  C   LYS A 136     -23.828   9.469  25.078  1.00 83.94           C  
ATOM   1052  CB  LYS A 136     -21.547   8.438  25.078  1.00 83.94           C  
ATOM   1053  O   LYS A 136     -24.891   8.828  25.094  1.00 83.94           O  
ATOM   1054  CG  LYS A 136     -21.906   7.133  25.766  1.00 83.94           C  
ATOM   1055  CD  LYS A 136     -20.719   6.555  26.531  1.00 83.94           C  
ATOM   1056  CE  LYS A 136     -21.109   5.289  27.281  1.00 83.94           C  
ATOM   1057  NZ  LYS A 136     -19.938   4.715  28.031  1.00 83.94           N  
ATOM   1058  N   ALA A 137     -23.797  10.609  25.719  1.00 79.88           N  
ATOM   1059  CA  ALA A 137     -24.766  11.086  26.703  1.00 79.88           C  
ATOM   1060  C   ALA A 137     -26.016  11.633  26.016  1.00 79.88           C  
ATOM   1061  CB  ALA A 137     -24.125  12.156  27.594  1.00 79.88           C  
ATOM   1062  O   ALA A 137     -27.125  11.414  26.500  1.00 79.88           O  
ATOM   1063  N   SER A 138     -25.844  12.117  24.859  1.00 85.31           N  
ATOM   1064  CA  SER A 138     -26.953  12.812  24.219  1.00 85.31           C  
ATOM   1065  C   SER A 138     -27.641  11.914  23.188  1.00 85.31           C  
ATOM   1066  CB  SER A 138     -26.469  14.094  23.547  1.00 85.31           C  
ATOM   1067  O   SER A 138     -28.844  12.016  22.984  1.00 85.31           O  
ATOM   1068  OG  SER A 138     -25.500  13.805  22.547  1.00 85.31           O  
ATOM   1069  N   SER A 139     -26.953  11.039  22.641  1.00 87.62           N  
ATOM   1070  CA  SER A 139     -27.438  10.297  21.484  1.00 87.62           C  
ATOM   1071  C   SER A 139     -28.109   8.992  21.922  1.00 87.62           C  
ATOM   1072  CB  SER A 139     -26.281   9.992  20.516  1.00 87.62           C  
ATOM   1073  O   SER A 139     -28.953   8.461  21.188  1.00 87.62           O  
ATOM   1074  OG  SER A 139     -25.750  11.195  19.984  1.00 87.62           O  
ATOM   1075  N   TRP A 140     -27.750   8.547  23.156  1.00 88.94           N  
ATOM   1076  CA  TRP A 140     -28.312   7.270  23.594  1.00 88.94           C  
ATOM   1077  C   TRP A 140     -28.781   7.332  25.047  1.00 88.94           C  
ATOM   1078  CB  TRP A 140     -27.297   6.145  23.406  1.00 88.94           C  
ATOM   1079  O   TRP A 140     -28.312   6.555  25.875  1.00 88.94           O  
ATOM   1080  CG  TRP A 140     -26.484   6.258  22.156  1.00 88.94           C  
ATOM   1081  CD1 TRP A 140     -25.156   6.582  22.062  1.00 88.94           C  
ATOM   1082  CD2 TRP A 140     -26.938   6.043  20.812  1.00 88.94           C  
ATOM   1083  CE2 TRP A 140     -25.844   6.258  19.953  1.00 88.94           C  
ATOM   1084  CE3 TRP A 140     -28.172   5.691  20.266  1.00 88.94           C  
ATOM   1085  NE1 TRP A 140     -24.766   6.586  20.734  1.00 88.94           N  
ATOM   1086  CH2 TRP A 140     -27.156   5.789  18.047  1.00 88.94           C  
ATOM   1087  CZ2 TRP A 140     -25.938   6.133  18.562  1.00 88.94           C  
ATOM   1088  CZ3 TRP A 140     -28.281   5.566  18.875  1.00 88.94           C  
ATOM   1089  N   PRO A 141     -29.656   8.148  25.516  1.00 87.38           N  
ATOM   1090  CA  PRO A 141     -30.047   8.336  26.922  1.00 87.38           C  
ATOM   1091  C   PRO A 141     -30.859   7.160  27.469  1.00 87.38           C  
ATOM   1092  CB  PRO A 141     -30.891   9.609  26.891  1.00 87.38           C  
ATOM   1093  O   PRO A 141     -30.859   6.910  28.672  1.00 87.38           O  
ATOM   1094  CG  PRO A 141     -31.375   9.711  25.469  1.00 87.38           C  
ATOM   1095  CD  PRO A 141     -30.312   9.141  24.562  1.00 87.38           C  
ATOM   1096  N   ASN A 142     -31.438   6.363  26.547  1.00 91.00           N  
ATOM   1097  CA  ASN A 142     -32.281   5.258  26.984  1.00 91.00           C  
ATOM   1098  C   ASN A 142     -31.625   3.906  26.734  1.00 91.00           C  
ATOM   1099  CB  ASN A 142     -33.656   5.324  26.281  1.00 91.00           C  
ATOM   1100  O   ASN A 142     -32.281   2.873  26.734  1.00 91.00           O  
ATOM   1101  CG  ASN A 142     -34.406   6.582  26.625  1.00 91.00           C  
ATOM   1102  ND2 ASN A 142     -34.969   7.227  25.594  1.00 91.00           N  
ATOM   1103  OD1 ASN A 142     -34.531   6.969  27.781  1.00 91.00           O  
ATOM   1104  N   HIS A 143     -30.375   3.967  26.406  1.00 93.38           N  
ATOM   1105  CA  HIS A 143     -29.562   2.775  26.203  1.00 93.38           C  
ATOM   1106  C   HIS A 143     -28.312   2.809  27.078  1.00 93.38           C  
ATOM   1107  CB  HIS A 143     -29.172   2.639  24.734  1.00 93.38           C  
ATOM   1108  O   HIS A 143     -27.812   3.883  27.422  1.00 93.38           O  
ATOM   1109  CG  HIS A 143     -30.344   2.516  23.812  1.00 93.38           C  
ATOM   1110  CD2 HIS A 143     -30.875   1.438  23.188  1.00 93.38           C  
ATOM   1111  ND1 HIS A 143     -31.109   3.598  23.422  1.00 93.38           N  
ATOM   1112  CE1 HIS A 143     -32.062   3.188  22.609  1.00 93.38           C  
ATOM   1113  NE2 HIS A 143     -31.938   1.881  22.453  1.00 93.38           N  
ATOM   1114  N   ASP A 144     -27.891   1.625  27.516  1.00 92.12           N  
ATOM   1115  CA  ASP A 144     -26.656   1.518  28.281  1.00 92.12           C  
ATOM   1116  C   ASP A 144     -25.438   1.516  27.359  1.00 92.12           C  
ATOM   1117  CB  ASP A 144     -26.656   0.253  29.141  1.00 92.12           C  
ATOM   1118  O   ASP A 144     -25.172   0.522  26.672  1.00 92.12           O  
ATOM   1119  CG  ASP A 144     -25.500   0.201  30.125  1.00 92.12           C  
ATOM   1120  OD1 ASP A 144     -24.500   0.907  29.922  1.00 92.12           O  
ATOM   1121  OD2 ASP A 144     -25.609  -0.556  31.125  1.00 92.12           O  
ATOM   1122  N   SER A 145     -24.703   2.559  27.375  1.00 88.38           N  
ATOM   1123  CA  SER A 145     -23.547   2.725  26.500  1.00 88.38           C  
ATOM   1124  C   SER A 145     -22.234   2.459  27.234  1.00 88.38           C  
ATOM   1125  CB  SER A 145     -23.531   4.133  25.906  1.00 88.38           C  
ATOM   1126  O   SER A 145     -21.188   2.340  26.625  1.00 88.38           O  
ATOM   1127  OG  SER A 145     -23.422   5.109  26.922  1.00 88.38           O  
ATOM   1128  N   ASP A 146     -22.281   2.121  28.562  1.00 86.62           N  
ATOM   1129  CA  ASP A 146     -21.094   1.917  29.406  1.00 86.62           C  
ATOM   1130  C   ASP A 146     -20.844   0.431  29.656  1.00 86.62           C  
ATOM   1131  CB  ASP A 146     -21.234   2.658  30.734  1.00 86.62           C  
ATOM   1132  O   ASP A 146     -19.703   0.011  29.859  1.00 86.62           O  
ATOM   1133  CG  ASP A 146     -21.188   4.168  30.578  1.00 86.62           C  
ATOM   1134  OD1 ASP A 146     -20.484   4.664  29.672  1.00 86.62           O  
ATOM   1135  OD2 ASP A 146     -21.844   4.867  31.375  1.00 86.62           O  
ATOM   1136  N   ASN A 147     -21.812  -0.366  29.594  1.00 86.56           N  
ATOM   1137  CA  ASN A 147     -21.734  -1.776  29.953  1.00 86.56           C  
ATOM   1138  C   ASN A 147     -21.453  -2.652  28.734  1.00 86.56           C  
ATOM   1139  CB  ASN A 147     -23.016  -2.230  30.656  1.00 86.56           C  
ATOM   1140  O   ASN A 147     -21.188  -3.850  28.875  1.00 86.56           O  
ATOM   1141  CG  ASN A 147     -23.109  -1.733  32.094  1.00 86.56           C  
ATOM   1142  ND2 ASN A 147     -24.328  -1.455  32.531  1.00 86.56           N  
ATOM   1143  OD1 ASN A 147     -22.094  -1.600  32.781  1.00 86.56           O  
ATOM   1144  N   GLY A 148     -21.438  -2.033  27.578  1.00 86.25           N  
ATOM   1145  CA  GLY A 148     -21.016  -2.736  26.375  1.00 86.25           C  
ATOM   1146  C   GLY A 148     -19.516  -2.873  26.266  1.00 86.25           C  
ATOM   1147  O   GLY A 148     -18.891  -2.254  25.391  1.00 86.25           O  
ATOM   1148  N   VAL A 149     -18.891  -3.561  27.141  1.00 91.12           N  
ATOM   1149  CA  VAL A 149     -17.453  -3.754  27.156  1.00 91.12           C  
ATOM   1150  C   VAL A 149     -17.125  -5.246  27.109  1.00 91.12           C  
ATOM   1151  CB  VAL A 149     -16.812  -3.115  28.406  1.00 91.12           C  
ATOM   1152  O   VAL A 149     -17.984  -6.086  27.375  1.00 91.12           O  
ATOM   1153  CG1 VAL A 149     -17.031  -1.603  28.422  1.00 91.12           C  
ATOM   1154  CG2 VAL A 149     -17.375  -3.744  29.688  1.00 91.12           C  
ATOM   1155  N   THR A 150     -15.883  -5.574  26.703  1.00 91.81           N  
ATOM   1156  CA  THR A 150     -15.484  -6.969  26.531  1.00 91.81           C  
ATOM   1157  C   THR A 150     -14.039  -7.176  26.969  1.00 91.81           C  
ATOM   1158  CB  THR A 150     -15.648  -7.422  25.078  1.00 91.81           C  
ATOM   1159  O   THR A 150     -13.211  -6.270  26.859  1.00 91.81           O  
ATOM   1160  CG2 THR A 150     -14.852  -6.531  24.125  1.00 91.81           C  
ATOM   1161  OG1 THR A 150     -15.188  -8.773  24.938  1.00 91.81           O  
ATOM   1162  N   ALA A 151     -13.758  -8.344  27.453  1.00 91.62           N  
ATOM   1163  CA  ALA A 151     -12.391  -8.727  27.828  1.00 91.62           C  
ATOM   1164  C   ALA A 151     -11.523  -8.922  26.594  1.00 91.62           C  
ATOM   1165  CB  ALA A 151     -12.406  -9.992  28.672  1.00 91.62           C  
ATOM   1166  O   ALA A 151     -10.297  -8.914  26.672  1.00 91.62           O  
ATOM   1167  N   ALA A 152     -12.219  -9.078  25.484  1.00 91.25           N  
ATOM   1168  CA  ALA A 152     -11.539  -9.305  24.219  1.00 91.25           C  
ATOM   1169  C   ALA A 152     -10.859  -8.031  23.719  1.00 91.25           C  
ATOM   1170  CB  ALA A 152     -12.523  -9.820  23.172  1.00 91.25           C  
ATOM   1171  O   ALA A 152      -9.930  -8.086  22.906  1.00 91.25           O  
ATOM   1172  N   CYS A 153     -11.281  -6.918  24.281  1.00 92.06           N  
ATOM   1173  CA  CYS A 153     -10.680  -5.629  23.953  1.00 92.06           C  
ATOM   1174  C   CYS A 153     -10.195  -4.918  25.203  1.00 92.06           C  
ATOM   1175  CB  CYS A 153     -11.688  -4.742  23.219  1.00 92.06           C  
ATOM   1176  O   CYS A 153     -10.773  -3.914  25.625  1.00 92.06           O  
ATOM   1177  SG  CYS A 153     -12.227  -5.422  21.625  1.00 92.06           S  
ATOM   1178  N   PRO A 154      -9.188  -5.383  25.766  1.00 90.50           N  
ATOM   1179  CA  PRO A 154      -8.750  -4.812  27.047  1.00 90.50           C  
ATOM   1180  C   PRO A 154      -8.008  -3.492  26.875  1.00 90.50           C  
ATOM   1181  CB  PRO A 154      -7.832  -5.891  27.625  1.00 90.50           C  
ATOM   1182  O   PRO A 154      -7.328  -3.285  25.875  1.00 90.50           O  
ATOM   1183  CG  PRO A 154      -7.238  -6.566  26.422  1.00 90.50           C  
ATOM   1184  CD  PRO A 154      -8.266  -6.574  25.328  1.00 90.50           C  
ATOM   1185  N   HIS A 155      -8.219  -2.643  27.781  1.00 89.19           N  
ATOM   1186  CA  HIS A 155      -7.430  -1.425  27.906  1.00 89.19           C  
ATOM   1187  C   HIS A 155      -6.801  -1.315  29.297  1.00 89.19           C  
ATOM   1188  CB  HIS A 155      -8.289  -0.193  27.625  1.00 89.19           C  
ATOM   1189  O   HIS A 155      -7.516  -1.253  30.297  1.00 89.19           O  
ATOM   1190  CG  HIS A 155      -7.523   1.092  27.641  1.00 89.19           C  
ATOM   1191  CD2 HIS A 155      -7.566   2.139  28.500  1.00 89.19           C  
ATOM   1192  ND1 HIS A 155      -6.582   1.411  26.688  1.00 89.19           N  
ATOM   1193  CE1 HIS A 155      -6.074   2.602  26.969  1.00 89.19           C  
ATOM   1194  NE2 HIS A 155      -6.656   3.064  28.062  1.00 89.19           N  
ATOM   1195  N   ALA A 156      -5.531  -1.474  29.375  1.00 86.62           N  
ATOM   1196  CA  ALA A 156      -4.773  -1.422  30.625  1.00 86.62           C  
ATOM   1197  C   ALA A 156      -5.266  -2.477  31.609  1.00 86.62           C  
ATOM   1198  CB  ALA A 156      -4.867  -0.031  31.250  1.00 86.62           C  
ATOM   1199  O   ALA A 156      -5.387  -2.209  32.812  1.00 86.62           O  
ATOM   1200  N   GLY A 157      -5.637  -3.646  31.109  1.00 83.38           N  
ATOM   1201  CA  GLY A 157      -5.922  -4.773  31.969  1.00 83.38           C  
ATOM   1202  C   GLY A 157      -7.375  -4.836  32.406  1.00 83.38           C  
ATOM   1203  O   GLY A 157      -7.789  -5.793  33.062  1.00 83.38           O  
ATOM   1204  N   ALA A 158      -8.203  -3.854  31.938  1.00 90.81           N  
ATOM   1205  CA  ALA A 158      -9.641  -3.814  32.219  1.00 90.81           C  
ATOM   1206  C   ALA A 158     -10.445  -4.023  30.953  1.00 90.81           C  
ATOM   1207  CB  ALA A 158     -10.016  -2.488  32.875  1.00 90.81           C  
ATOM   1208  O   ALA A 158      -9.977  -3.725  29.844  1.00 90.81           O  
ATOM   1209  N   LYS A 159     -11.672  -4.613  31.203  1.00 92.31           N  
ATOM   1210  CA  LYS A 159     -12.562  -4.781  30.062  1.00 92.31           C  
ATOM   1211  C   LYS A 159     -12.891  -3.436  29.406  1.00 92.31           C  
ATOM   1212  CB  LYS A 159     -13.852  -5.480  30.484  1.00 92.31           C  
ATOM   1213  O   LYS A 159     -13.234  -2.475  30.109  1.00 92.31           O  
ATOM   1214  CG  LYS A 159     -13.641  -6.891  31.016  1.00 92.31           C  
ATOM   1215  CD  LYS A 159     -14.953  -7.520  31.469  1.00 92.31           C  
ATOM   1216  CE  LYS A 159     -14.742  -8.906  32.062  1.00 92.31           C  
ATOM   1217  NZ  LYS A 159     -16.016  -9.508  32.531  1.00 92.31           N  
ATOM   1218  N   SER A 160     -12.719  -3.375  28.156  1.00 93.56           N  
ATOM   1219  CA  SER A 160     -13.008  -2.184  27.375  1.00 93.56           C  
ATOM   1220  C   SER A 160     -13.633  -2.547  26.031  1.00 93.56           C  
ATOM   1221  CB  SER A 160     -11.734  -1.370  27.141  1.00 93.56           C  
ATOM   1222  O   SER A 160     -14.023  -3.697  25.812  1.00 93.56           O  
ATOM   1223  OG  SER A 160     -12.023  -0.160  26.469  1.00 93.56           O  
ATOM   1224  N   PHE A 161     -13.727  -1.439  25.219  1.00 94.19           N  
ATOM   1225  CA  PHE A 161     -14.258  -1.607  23.875  1.00 94.19           C  
ATOM   1226  C   PHE A 161     -13.586  -0.651  22.906  1.00 94.19           C  
ATOM   1227  CB  PHE A 161     -15.773  -1.383  23.859  1.00 94.19           C  
ATOM   1228  O   PHE A 161     -12.719   0.135  23.297  1.00 94.19           O  
ATOM   1229  CG  PHE A 161     -16.453  -1.906  22.625  1.00 94.19           C  
ATOM   1230  CD1 PHE A 161     -17.172  -1.052  21.797  1.00 94.19           C  
ATOM   1231  CD2 PHE A 161     -16.391  -3.254  22.297  1.00 94.19           C  
ATOM   1232  CE1 PHE A 161     -17.797  -1.534  20.656  1.00 94.19           C  
ATOM   1233  CE2 PHE A 161     -17.016  -3.744  21.156  1.00 94.19           C  
ATOM   1234  CZ  PHE A 161     -17.719  -2.883  20.344  1.00 94.19           C  
ATOM   1235  N   TYR A 162     -13.891  -0.796  21.656  1.00 94.25           N  
ATOM   1236  CA  TYR A 162     -13.320   0.087  20.656  1.00 94.25           C  
ATOM   1237  C   TYR A 162     -13.570   1.550  21.000  1.00 94.25           C  
ATOM   1238  CB  TYR A 162     -13.914  -0.224  19.266  1.00 94.25           C  
ATOM   1239  O   TYR A 162     -14.656   1.908  21.469  1.00 94.25           O  
ATOM   1240  CG  TYR A 162     -13.555  -1.597  18.750  1.00 94.25           C  
ATOM   1241  CD1 TYR A 162     -12.242  -1.905  18.391  1.00 94.25           C  
ATOM   1242  CD2 TYR A 162     -14.523  -2.586  18.641  1.00 94.25           C  
ATOM   1243  CE1 TYR A 162     -11.914  -3.168  17.906  1.00 94.25           C  
ATOM   1244  CE2 TYR A 162     -14.203  -3.854  18.156  1.00 94.25           C  
ATOM   1245  OH  TYR A 162     -12.570  -5.387  17.328  1.00 94.25           O  
ATOM   1246  CZ  TYR A 162     -12.891  -4.133  17.797  1.00 94.25           C  
ATOM   1247  N   LYS A 163     -12.688   2.467  20.672  1.00 92.19           N  
ATOM   1248  CA  LYS A 163     -12.773   3.877  21.031  1.00 92.19           C  
ATOM   1249  C   LYS A 163     -13.680   4.641  20.062  1.00 92.19           C  
ATOM   1250  CB  LYS A 163     -11.383   4.512  21.047  1.00 92.19           C  
ATOM   1251  O   LYS A 163     -14.250   5.676  20.438  1.00 92.19           O  
ATOM   1252  CG  LYS A 163     -10.508   4.051  22.203  1.00 92.19           C  
ATOM   1253  CD  LYS A 163     -11.062   4.512  23.547  1.00 92.19           C  
ATOM   1254  CE  LYS A 163     -10.164   4.102  24.703  1.00 92.19           C  
ATOM   1255  NZ  LYS A 163     -10.742   4.480  26.031  1.00 92.19           N  
ATOM   1256  N   ASN A 164     -13.727   4.070  18.812  1.00 93.81           N  
ATOM   1257  CA  ASN A 164     -14.516   4.777  17.812  1.00 93.81           C  
ATOM   1258  C   ASN A 164     -15.930   4.211  17.703  1.00 93.81           C  
ATOM   1259  CB  ASN A 164     -13.812   4.730  16.453  1.00 93.81           C  
ATOM   1260  O   ASN A 164     -16.750   4.711  16.938  1.00 93.81           O  
ATOM   1261  CG  ASN A 164     -12.523   5.527  16.438  1.00 93.81           C  
ATOM   1262  ND2 ASN A 164     -11.547   5.047  15.680  1.00 93.81           N  
ATOM   1263  OD1 ASN A 164     -12.406   6.562  17.094  1.00 93.81           O  
ATOM   1264  N   LEU A 165     -16.234   3.176  18.453  1.00 95.38           N  
ATOM   1265  CA  LEU A 165     -17.547   2.539  18.391  1.00 95.38           C  
ATOM   1266  C   LEU A 165     -18.156   2.432  19.797  1.00 95.38           C  
ATOM   1267  CB  LEU A 165     -17.438   1.147  17.766  1.00 95.38           C  
ATOM   1268  O   LEU A 165     -17.438   2.455  20.781  1.00 95.38           O  
ATOM   1269  CG  LEU A 165     -16.906   1.091  16.328  1.00 95.38           C  
ATOM   1270  CD1 LEU A 165     -16.688  -0.356  15.906  1.00 95.38           C  
ATOM   1271  CD2 LEU A 165     -17.859   1.798  15.375  1.00 95.38           C  
ATOM   1272  N   ILE A 166     -19.422   2.227  19.797  1.00 95.06           N  
ATOM   1273  CA  ILE A 166     -20.141   2.031  21.031  1.00 95.06           C  
ATOM   1274  C   ILE A 166     -21.016   0.779  20.938  1.00 95.06           C  
ATOM   1275  CB  ILE A 166     -21.016   3.260  21.375  1.00 95.06           C  
ATOM   1276  O   ILE A 166     -21.766   0.608  19.969  1.00 95.06           O  
ATOM   1277  CG1 ILE A 166     -20.156   4.523  21.453  1.00 95.06           C  
ATOM   1278  CG2 ILE A 166     -21.766   3.037  22.703  1.00 95.06           C  
ATOM   1279  CD1 ILE A 166     -20.953   5.816  21.562  1.00 95.06           C  
ATOM   1280  N   TRP A 167     -20.812  -0.017  21.938  1.00 95.00           N  
ATOM   1281  CA  TRP A 167     -21.656  -1.200  22.031  1.00 95.00           C  
ATOM   1282  C   TRP A 167     -22.906  -0.916  22.859  1.00 95.00           C  
ATOM   1283  CB  TRP A 167     -20.891  -2.377  22.625  1.00 95.00           C  
ATOM   1284  O   TRP A 167     -22.844  -0.878  24.094  1.00 95.00           O  
ATOM   1285  CG  TRP A 167     -21.625  -3.684  22.562  1.00 95.00           C  
ATOM   1286  CD1 TRP A 167     -22.859  -3.906  22.031  1.00 95.00           C  
ATOM   1287  CD2 TRP A 167     -21.156  -4.945  23.062  1.00 95.00           C  
ATOM   1288  CE2 TRP A 167     -22.172  -5.895  22.781  1.00 95.00           C  
ATOM   1289  CE3 TRP A 167     -19.984  -5.367  23.703  1.00 95.00           C  
ATOM   1290  NE1 TRP A 167     -23.203  -5.234  22.156  1.00 95.00           N  
ATOM   1291  CH2 TRP A 167     -20.891  -7.625  23.766  1.00 95.00           C  
ATOM   1292  CZ2 TRP A 167     -22.047  -7.238  23.141  1.00 95.00           C  
ATOM   1293  CZ3 TRP A 167     -19.859  -6.707  24.047  1.00 95.00           C  
ATOM   1294  N   LEU A 168     -24.078  -0.784  22.156  1.00 94.12           N  
ATOM   1295  CA  LEU A 168     -25.312  -0.414  22.844  1.00 94.12           C  
ATOM   1296  C   LEU A 168     -26.031  -1.649  23.359  1.00 94.12           C  
ATOM   1297  CB  LEU A 168     -26.234   0.359  21.891  1.00 94.12           C  
ATOM   1298  O   LEU A 168     -26.281  -2.600  22.625  1.00 94.12           O  
ATOM   1299  CG  LEU A 168     -25.688   1.692  21.359  1.00 94.12           C  
ATOM   1300  CD1 LEU A 168     -26.625   2.256  20.297  1.00 94.12           C  
ATOM   1301  CD2 LEU A 168     -25.516   2.686  22.500  1.00 94.12           C  
ATOM   1302  N   VAL A 169     -26.375  -1.632  24.688  1.00 94.31           N  
ATOM   1303  CA  VAL A 169     -27.141  -2.719  25.281  1.00 94.31           C  
ATOM   1304  C   VAL A 169     -28.328  -2.150  26.047  1.00 94.31           C  
ATOM   1305  CB  VAL A 169     -26.266  -3.582  26.219  1.00 94.31           C  
ATOM   1306  O   VAL A 169     -28.453  -0.933  26.203  1.00 94.31           O  
ATOM   1307  CG1 VAL A 169     -25.141  -4.258  25.438  1.00 94.31           C  
ATOM   1308  CG2 VAL A 169     -25.688  -2.727  27.359  1.00 94.31           C  
ATOM   1309  N   LYS A 170     -29.125  -3.002  26.547  1.00 94.31           N  
ATOM   1310  CA  LYS A 170     -30.359  -2.596  27.219  1.00 94.31           C  
ATOM   1311  C   LYS A 170     -30.047  -1.767  28.469  1.00 94.31           C  
ATOM   1312  CB  LYS A 170     -31.188  -3.822  27.609  1.00 94.31           C  
ATOM   1313  O   LYS A 170     -29.016  -1.969  29.109  1.00 94.31           O  
ATOM   1314  CG  LYS A 170     -30.562  -4.668  28.719  1.00 94.31           C  
ATOM   1315  CD  LYS A 170     -31.484  -5.824  29.109  1.00 94.31           C  
ATOM   1316  CE  LYS A 170     -30.875  -6.652  30.234  1.00 94.31           C  
ATOM   1317  NZ  LYS A 170     -31.750  -7.809  30.594  1.00 94.31           N  
ATOM   1318  N   LYS A 171     -30.734  -0.758  28.781  1.00 93.06           N  
ATOM   1319  CA  LYS A 171     -30.766  -0.013  30.031  1.00 93.06           C  
ATOM   1320  C   LYS A 171     -31.953  -0.427  30.891  1.00 93.06           C  
ATOM   1321  CB  LYS A 171     -30.812   1.492  29.766  1.00 93.06           C  
ATOM   1322  O   LYS A 171     -33.125  -0.225  30.500  1.00 93.06           O  
ATOM   1323  CG  LYS A 171     -30.594   2.350  31.000  1.00 93.06           C  
ATOM   1324  CD  LYS A 171     -30.531   3.832  30.656  1.00 93.06           C  
ATOM   1325  CE  LYS A 171     -30.250   4.684  31.875  1.00 93.06           C  
ATOM   1326  NZ  LYS A 171     -30.125   6.133  31.531  1.00 93.06           N  
ATOM   1327  N   GLY A 172     -31.688  -1.067  32.000  1.00 91.00           N  
ATOM   1328  CA  GLY A 172     -32.781  -1.663  32.781  1.00 91.00           C  
ATOM   1329  C   GLY A 172     -33.438  -2.832  32.062  1.00 91.00           C  
ATOM   1330  O   GLY A 172     -32.750  -3.754  31.609  1.00 91.00           O  
ATOM   1331  N   LYS A 173     -34.688  -2.791  31.812  1.00 91.00           N  
ATOM   1332  CA  LYS A 173     -35.406  -3.881  31.172  1.00 91.00           C  
ATOM   1333  C   LYS A 173     -35.969  -3.451  29.812  1.00 91.00           C  
ATOM   1334  CB  LYS A 173     -36.562  -4.371  32.062  1.00 91.00           C  
ATOM   1335  O   LYS A 173     -36.875  -4.066  29.281  1.00 91.00           O  
ATOM   1336  CG  LYS A 173     -36.094  -5.039  33.344  1.00 91.00           C  
ATOM   1337  CD  LYS A 173     -37.281  -5.652  34.094  1.00 91.00           C  
ATOM   1338  CE  LYS A 173     -36.812  -6.344  35.375  1.00 91.00           C  
ATOM   1339  NZ  LYS A 173     -37.969  -6.938  36.125  1.00 91.00           N  
ATOM   1340  N   SER A 174     -35.406  -2.307  29.344  1.00 92.94           N  
ATOM   1341  CA  SER A 174     -35.938  -1.788  28.094  1.00 92.94           C  
ATOM   1342  C   SER A 174     -34.844  -1.515  27.078  1.00 92.94           C  
ATOM   1343  CB  SER A 174     -36.750  -0.509  28.344  1.00 92.94           C  
ATOM   1344  O   SER A 174     -33.719  -1.184  27.469  1.00 92.94           O  
ATOM   1345  OG  SER A 174     -35.906   0.540  28.781  1.00 92.94           O  
ATOM   1346  N   TYR A 175     -35.156  -1.672  25.781  1.00 93.81           N  
ATOM   1347  CA  TYR A 175     -34.344  -1.302  24.641  1.00 93.81           C  
ATOM   1348  C   TYR A 175     -35.188  -0.667  23.547  1.00 93.81           C  
ATOM   1349  CB  TYR A 175     -33.594  -2.525  24.078  1.00 93.81           C  
ATOM   1350  O   TYR A 175     -35.688  -1.363  22.656  1.00 93.81           O  
ATOM   1351  CG  TYR A 175     -32.469  -2.182  23.141  1.00 93.81           C  
ATOM   1352  CD1 TYR A 175     -32.719  -1.846  21.812  1.00 93.81           C  
ATOM   1353  CD2 TYR A 175     -31.156  -2.193  23.578  1.00 93.81           C  
ATOM   1354  CE1 TYR A 175     -31.688  -1.530  20.938  1.00 93.81           C  
ATOM   1355  CE2 TYR A 175     -30.109  -1.879  22.703  1.00 93.81           C  
ATOM   1356  OH  TYR A 175     -29.359  -1.237  20.531  1.00 93.81           O  
ATOM   1357  CZ  TYR A 175     -30.391  -1.549  21.391  1.00 93.81           C  
ATOM   1358  N   PRO A 176     -35.469   0.580  23.688  1.00 94.88           N  
ATOM   1359  CA  PRO A 176     -36.312   1.233  22.688  1.00 94.88           C  
ATOM   1360  C   PRO A 176     -35.656   1.290  21.312  1.00 94.88           C  
ATOM   1361  CB  PRO A 176     -36.500   2.641  23.266  1.00 94.88           C  
ATOM   1362  O   PRO A 176     -34.438   1.248  21.219  1.00 94.88           O  
ATOM   1363  CG  PRO A 176     -35.344   2.855  24.172  1.00 94.88           C  
ATOM   1364  CD  PRO A 176     -34.906   1.525  24.719  1.00 94.88           C  
ATOM   1365  N   LYS A 177     -36.531   1.374  20.328  1.00 95.06           N  
ATOM   1366  CA  LYS A 177     -36.062   1.471  18.938  1.00 95.06           C  
ATOM   1367  C   LYS A 177     -35.188   2.701  18.750  1.00 95.06           C  
ATOM   1368  CB  LYS A 177     -37.250   1.514  17.969  1.00 95.06           C  
ATOM   1369  O   LYS A 177     -35.469   3.777  19.266  1.00 95.06           O  
ATOM   1370  CG  LYS A 177     -36.844   1.537  16.500  1.00 95.06           C  
ATOM   1371  CD  LYS A 177     -38.062   1.599  15.594  1.00 95.06           C  
ATOM   1372  CE  LYS A 177     -37.656   1.701  14.133  1.00 95.06           C  
ATOM   1373  NZ  LYS A 177     -38.844   1.751  13.227  1.00 95.06           N  
ATOM   1374  N   ILE A 178     -34.031   2.486  18.078  1.00 94.00           N  
ATOM   1375  CA  ILE A 178     -33.062   3.539  17.781  1.00 94.00           C  
ATOM   1376  C   ILE A 178     -33.375   4.152  16.406  1.00 94.00           C  
ATOM   1377  CB  ILE A 178     -31.625   3.004  17.812  1.00 94.00           C  
ATOM   1378  O   ILE A 178     -33.656   3.430  15.445  1.00 94.00           O  
ATOM   1379  CG1 ILE A 178     -31.266   2.531  19.219  1.00 94.00           C  
ATOM   1380  CG2 ILE A 178     -30.641   4.074  17.328  1.00 94.00           C  
ATOM   1381  CD1 ILE A 178     -29.969   1.736  19.297  1.00 94.00           C  
ATOM   1382  N   ASN A 179     -33.375   5.453  16.391  1.00 94.25           N  
ATOM   1383  CA  ASN A 179     -33.500   6.223  15.156  1.00 94.25           C  
ATOM   1384  C   ASN A 179     -32.625   7.469  15.195  1.00 94.25           C  
ATOM   1385  CB  ASN A 179     -34.969   6.613  14.891  1.00 94.25           C  
ATOM   1386  O   ASN A 179     -33.000   8.492  15.766  1.00 94.25           O  
ATOM   1387  CG  ASN A 179     -35.156   7.168  13.500  1.00 94.25           C  
ATOM   1388  ND2 ASN A 179     -36.406   7.488  13.172  1.00 94.25           N  
ATOM   1389  OD1 ASN A 179     -34.219   7.301  12.719  1.00 94.25           O  
ATOM   1390  N   GLN A 180     -31.438   7.289  14.578  1.00 94.06           N  
ATOM   1391  CA  GLN A 180     -30.469   8.375  14.594  1.00 94.06           C  
ATOM   1392  C   GLN A 180     -29.984   8.695  13.180  1.00 94.06           C  
ATOM   1393  CB  GLN A 180     -29.281   8.016  15.484  1.00 94.06           C  
ATOM   1394  O   GLN A 180     -29.766   7.793  12.367  1.00 94.06           O  
ATOM   1395  CG  GLN A 180     -29.625   7.965  16.969  1.00 94.06           C  
ATOM   1396  CD  GLN A 180     -30.016   9.320  17.531  1.00 94.06           C  
ATOM   1397  NE2 GLN A 180     -29.984   9.445  18.844  1.00 94.06           N  
ATOM   1398  OE1 GLN A 180     -30.344  10.242  16.781  1.00 94.06           O  
ATOM   1399  N   THR A 181     -29.828  10.008  13.000  1.00 95.00           N  
ATOM   1400  CA  THR A 181     -29.391  10.445  11.688  1.00 95.00           C  
ATOM   1401  C   THR A 181     -28.281  11.484  11.805  1.00 95.00           C  
ATOM   1402  CB  THR A 181     -30.547  11.023  10.859  1.00 95.00           C  
ATOM   1403  O   THR A 181     -28.312  12.344  12.688  1.00 95.00           O  
ATOM   1404  CG2 THR A 181     -30.078  11.469   9.477  1.00 95.00           C  
ATOM   1405  OG1 THR A 181     -31.562  10.023  10.703  1.00 95.00           O  
ATOM   1406  N   TYR A 182     -27.344  11.328  10.922  1.00 95.19           N  
ATOM   1407  CA  TYR A 182     -26.281  12.312  10.812  1.00 95.19           C  
ATOM   1408  C   TYR A 182     -26.250  12.930   9.414  1.00 95.19           C  
ATOM   1409  CB  TYR A 182     -24.922  11.672  11.125  1.00 95.19           C  
ATOM   1410  O   TYR A 182     -26.250  12.211   8.414  1.00 95.19           O  
ATOM   1411  CG  TYR A 182     -23.750  12.578  10.859  1.00 95.19           C  
ATOM   1412  CD1 TYR A 182     -22.969  12.430   9.711  1.00 95.19           C  
ATOM   1413  CD2 TYR A 182     -23.406  13.586  11.758  1.00 95.19           C  
ATOM   1414  CE1 TYR A 182     -21.891  13.266   9.461  1.00 95.19           C  
ATOM   1415  CE2 TYR A 182     -22.312  14.422  11.523  1.00 95.19           C  
ATOM   1416  OH  TYR A 182     -20.484  15.078  10.133  1.00 95.19           O  
ATOM   1417  CZ  TYR A 182     -21.562  14.250  10.375  1.00 95.19           C  
ATOM   1418  N   ILE A 183     -26.156  14.297   9.414  1.00 95.62           N  
ATOM   1419  CA  ILE A 183     -26.047  15.023   8.148  1.00 95.62           C  
ATOM   1420  C   ILE A 183     -24.625  15.547   7.984  1.00 95.62           C  
ATOM   1421  CB  ILE A 183     -27.062  16.188   8.070  1.00 95.62           C  
ATOM   1422  O   ILE A 183     -24.109  16.266   8.852  1.00 95.62           O  
ATOM   1423  CG1 ILE A 183     -28.500  15.656   8.234  1.00 95.62           C  
ATOM   1424  CG2 ILE A 183     -26.906  16.953   6.758  1.00 95.62           C  
ATOM   1425  CD1 ILE A 183     -29.547  16.750   8.391  1.00 95.62           C  
ATOM   1426  N   ASN A 184     -24.000  15.078   6.844  1.00 95.31           N  
ATOM   1427  CA  ASN A 184     -22.625  15.500   6.574  1.00 95.31           C  
ATOM   1428  C   ASN A 184     -22.562  16.953   6.117  1.00 95.31           C  
ATOM   1429  CB  ASN A 184     -21.969  14.586   5.527  1.00 95.31           C  
ATOM   1430  O   ASN A 184     -22.844  17.250   4.953  1.00 95.31           O  
ATOM   1431  CG  ASN A 184     -20.531  14.961   5.234  1.00 95.31           C  
ATOM   1432  ND2 ASN A 184     -19.938  14.273   4.273  1.00 95.31           N  
ATOM   1433  OD1 ASN A 184     -19.969  15.859   5.867  1.00 95.31           O  
ATOM   1434  N   ASP A 185     -22.062  17.844   7.035  1.00 94.00           N  
ATOM   1435  CA  ASP A 185     -21.984  19.281   6.754  1.00 94.00           C  
ATOM   1436  C   ASP A 185     -20.531  19.750   6.742  1.00 94.00           C  
ATOM   1437  CB  ASP A 185     -22.797  20.078   7.781  1.00 94.00           C  
ATOM   1438  O   ASP A 185     -20.266  20.938   6.875  1.00 94.00           O  
ATOM   1439  CG  ASP A 185     -22.312  19.844   9.211  1.00 94.00           C  
ATOM   1440  OD1 ASP A 185     -21.453  18.984   9.438  1.00 94.00           O  
ATOM   1441  OD2 ASP A 185     -22.812  20.547  10.117  1.00 94.00           O  
ATOM   1442  N   LYS A 186     -19.578  18.859   6.547  1.00 91.75           N  
ATOM   1443  CA  LYS A 186     -18.156  19.125   6.691  1.00 91.75           C  
ATOM   1444  C   LYS A 186     -17.531  19.531   5.355  1.00 91.75           C  
ATOM   1445  CB  LYS A 186     -17.422  17.906   7.266  1.00 91.75           C  
ATOM   1446  O   LYS A 186     -16.375  19.969   5.309  1.00 91.75           O  
ATOM   1447  CG  LYS A 186     -17.859  17.547   8.680  1.00 91.75           C  
ATOM   1448  CD  LYS A 186     -17.422  18.594   9.688  1.00 91.75           C  
ATOM   1449  CE  LYS A 186     -17.719  18.172  11.117  1.00 91.75           C  
ATOM   1450  NZ  LYS A 186     -17.328  19.219  12.102  1.00 91.75           N  
ATOM   1451  N   GLY A 187     -18.391  19.516   4.219  1.00 90.31           N  
ATOM   1452  CA  GLY A 187     -17.891  19.922   2.912  1.00 90.31           C  
ATOM   1453  C   GLY A 187     -16.938  18.906   2.303  1.00 90.31           C  
ATOM   1454  O   GLY A 187     -16.359  19.156   1.236  1.00 90.31           O  
ATOM   1455  N   LYS A 188     -16.625  17.781   3.002  1.00 91.62           N  
ATOM   1456  CA  LYS A 188     -15.797  16.672   2.557  1.00 91.62           C  
ATOM   1457  C   LYS A 188     -16.453  15.328   2.875  1.00 91.62           C  
ATOM   1458  CB  LYS A 188     -14.414  16.734   3.203  1.00 91.62           C  
ATOM   1459  O   LYS A 188     -17.406  15.273   3.652  1.00 91.62           O  
ATOM   1460  CG  LYS A 188     -13.664  18.031   2.932  1.00 91.62           C  
ATOM   1461  CD  LYS A 188     -12.336  18.078   3.676  1.00 91.62           C  
ATOM   1462  CE  LYS A 188     -11.609  19.391   3.438  1.00 91.62           C  
ATOM   1463  NZ  LYS A 188     -10.320  19.453   4.199  1.00 91.62           N  
ATOM   1464  N   GLU A 189     -15.891  14.219   2.225  1.00 92.19           N  
ATOM   1465  CA  GLU A 189     -16.406  12.883   2.512  1.00 92.19           C  
ATOM   1466  C   GLU A 189     -16.109  12.469   3.951  1.00 92.19           C  
ATOM   1467  CB  GLU A 189     -15.828  11.852   1.538  1.00 92.19           C  
ATOM   1468  O   GLU A 189     -15.031  12.750   4.469  1.00 92.19           O  
ATOM   1469  CG  GLU A 189     -16.312  12.031   0.103  1.00 92.19           C  
ATOM   1470  CD  GLU A 189     -15.711  11.008  -0.854  1.00 92.19           C  
ATOM   1471  OE1 GLU A 189     -16.484  10.375  -1.620  1.00 92.19           O  
ATOM   1472  OE2 GLU A 189     -14.477  10.836  -0.836  1.00 92.19           O  
ATOM   1473  N   VAL A 190     -17.094  11.867   4.613  1.00 94.88           N  
ATOM   1474  CA  VAL A 190     -16.953  11.438   5.996  1.00 94.88           C  
ATOM   1475  C   VAL A 190     -17.047   9.914   6.074  1.00 94.88           C  
ATOM   1476  CB  VAL A 190     -18.016  12.078   6.906  1.00 94.88           C  
ATOM   1477  O   VAL A 190     -17.984   9.312   5.543  1.00 94.88           O  
ATOM   1478  CG1 VAL A 190     -17.984  11.461   8.305  1.00 94.88           C  
ATOM   1479  CG2 VAL A 190     -17.812  13.586   6.980  1.00 94.88           C  
ATOM   1480  N   LEU A 191     -15.984   9.320   6.648  1.00 95.44           N  
ATOM   1481  CA  LEU A 191     -15.969   7.879   6.871  1.00 95.44           C  
ATOM   1482  C   LEU A 191     -16.641   7.527   8.195  1.00 95.44           C  
ATOM   1483  CB  LEU A 191     -14.531   7.352   6.855  1.00 95.44           C  
ATOM   1484  O   LEU A 191     -16.203   7.992   9.258  1.00 95.44           O  
ATOM   1485  CG  LEU A 191     -14.352   5.867   7.180  1.00 95.44           C  
ATOM   1486  CD1 LEU A 191     -14.992   5.004   6.098  1.00 95.44           C  
ATOM   1487  CD2 LEU A 191     -12.875   5.531   7.336  1.00 95.44           C  
ATOM   1488  N   VAL A 192     -17.672   6.695   8.164  1.00 96.00           N  
ATOM   1489  CA  VAL A 192     -18.406   6.266   9.344  1.00 96.00           C  
ATOM   1490  C   VAL A 192     -18.312   4.750   9.500  1.00 96.00           C  
ATOM   1491  CB  VAL A 192     -19.891   6.699   9.281  1.00 96.00           C  
ATOM   1492  O   VAL A 192     -18.656   4.004   8.586  1.00 96.00           O  
ATOM   1493  CG1 VAL A 192     -20.641   6.258  10.531  1.00 96.00           C  
ATOM   1494  CG2 VAL A 192     -20.000   8.211   9.094  1.00 96.00           C  
ATOM   1495  N   LEU A 193     -17.797   4.363  10.688  1.00 96.62           N  
ATOM   1496  CA  LEU A 193     -17.672   2.938  10.984  1.00 96.62           C  
ATOM   1497  C   LEU A 193     -18.812   2.471  11.883  1.00 96.62           C  
ATOM   1498  CB  LEU A 193     -16.328   2.641  11.648  1.00 96.62           C  
ATOM   1499  O   LEU A 193     -19.203   3.178  12.812  1.00 96.62           O  
ATOM   1500  CG  LEU A 193     -15.086   3.023  10.852  1.00 96.62           C  
ATOM   1501  CD1 LEU A 193     -13.859   3.041  11.766  1.00 96.62           C  
ATOM   1502  CD2 LEU A 193     -14.875   2.061   9.688  1.00 96.62           C  
ATOM   1503  N   TRP A 194     -19.312   1.247  11.664  1.00 96.69           N  
ATOM   1504  CA  TRP A 194     -20.375   0.676  12.484  1.00 96.69           C  
ATOM   1505  C   TRP A 194     -20.359  -0.847  12.414  1.00 96.69           C  
ATOM   1506  CB  TRP A 194     -21.734   1.206  12.039  1.00 96.69           C  
ATOM   1507  O   TRP A 194     -19.594  -1.431  11.641  1.00 96.69           O  
ATOM   1508  CG  TRP A 194     -22.047   0.955  10.594  1.00 96.69           C  
ATOM   1509  CD1 TRP A 194     -21.641   1.700   9.523  1.00 96.69           C  
ATOM   1510  CD2 TRP A 194     -22.844  -0.115  10.062  1.00 96.69           C  
ATOM   1511  CE2 TRP A 194     -22.859   0.044   8.656  1.00 96.69           C  
ATOM   1512  CE3 TRP A 194     -23.516  -1.193  10.641  1.00 96.69           C  
ATOM   1513  NE1 TRP A 194     -22.125   1.157   8.359  1.00 96.69           N  
ATOM   1514  CH2 TRP A 194     -24.219  -1.884   8.406  1.00 96.69           C  
ATOM   1515  CZ2 TRP A 194     -23.547  -0.837   7.820  1.00 96.69           C  
ATOM   1516  CZ3 TRP A 194     -24.203  -2.068   9.805  1.00 96.69           C  
ATOM   1517  N   GLY A 195     -21.234  -1.473  13.227  1.00 96.88           N  
ATOM   1518  CA  GLY A 195     -21.188  -2.926  13.242  1.00 96.88           C  
ATOM   1519  C   GLY A 195     -22.484  -3.562  13.703  1.00 96.88           C  
ATOM   1520  O   GLY A 195     -23.406  -2.865  14.148  1.00 96.88           O  
ATOM   1521  N   ILE A 196     -22.484  -4.902  13.617  1.00 97.31           N  
ATOM   1522  CA  ILE A 196     -23.625  -5.699  14.047  1.00 97.31           C  
ATOM   1523  C   ILE A 196     -23.156  -6.820  14.969  1.00 97.31           C  
ATOM   1524  CB  ILE A 196     -24.406  -6.285  12.844  1.00 97.31           C  
ATOM   1525  O   ILE A 196     -22.281  -7.609  14.602  1.00 97.31           O  
ATOM   1526  CG1 ILE A 196     -24.859  -5.164  11.906  1.00 97.31           C  
ATOM   1527  CG2 ILE A 196     -25.594  -7.121  13.320  1.00 97.31           C  
ATOM   1528  CD1 ILE A 196     -25.500  -5.656  10.617  1.00 97.31           C  
ATOM   1529  N   HIS A 197     -23.734  -6.832  16.109  1.00 97.06           N  
ATOM   1530  CA  HIS A 197     -23.406  -7.887  17.062  1.00 97.06           C  
ATOM   1531  C   HIS A 197     -24.234  -9.141  16.812  1.00 97.06           C  
ATOM   1532  CB  HIS A 197     -23.594  -7.398  18.500  1.00 97.06           C  
ATOM   1533  O   HIS A 197     -25.469  -9.062  16.703  1.00 97.06           O  
ATOM   1534  CG  HIS A 197     -23.234  -8.414  19.531  1.00 97.06           C  
ATOM   1535  CD2 HIS A 197     -22.109  -9.133  19.719  1.00 97.06           C  
ATOM   1536  ND1 HIS A 197     -24.094  -8.789  20.547  1.00 97.06           N  
ATOM   1537  CE1 HIS A 197     -23.516  -9.695  21.297  1.00 97.06           C  
ATOM   1538  NE2 HIS A 197     -22.297  -9.930  20.812  1.00 97.06           N  
ATOM   1539  N   HIS A 198     -23.562 -10.289  16.750  1.00 96.69           N  
ATOM   1540  CA  HIS A 198     -24.188 -11.586  16.562  1.00 96.69           C  
ATOM   1541  C   HIS A 198     -24.047 -12.453  17.812  1.00 96.69           C  
ATOM   1542  CB  HIS A 198     -23.594 -12.312  15.359  1.00 96.69           C  
ATOM   1543  O   HIS A 198     -23.000 -13.078  18.031  1.00 96.69           O  
ATOM   1544  CG  HIS A 198     -23.672 -11.516  14.094  1.00 96.69           C  
ATOM   1545  CD2 HIS A 198     -22.734 -10.781  13.445  1.00 96.69           C  
ATOM   1546  ND1 HIS A 198     -24.812 -11.414  13.344  1.00 96.69           N  
ATOM   1547  CE1 HIS A 198     -24.578 -10.648  12.289  1.00 96.69           C  
ATOM   1548  NE2 HIS A 198     -23.328 -10.258  12.328  1.00 96.69           N  
ATOM   1549  N   PRO A 199     -25.078 -12.484  18.609  1.00 95.75           N  
ATOM   1550  CA  PRO A 199     -25.016 -13.242  19.859  1.00 95.75           C  
ATOM   1551  C   PRO A 199     -24.969 -14.750  19.641  1.00 95.75           C  
ATOM   1552  CB  PRO A 199     -26.281 -12.828  20.609  1.00 95.75           C  
ATOM   1553  O   PRO A 199     -25.500 -15.250  18.656  1.00 95.75           O  
ATOM   1554  CG  PRO A 199     -26.672 -11.523  19.984  1.00 95.75           C  
ATOM   1555  CD  PRO A 199     -26.250 -11.531  18.547  1.00 95.75           C  
ATOM   1556  N   PRO A 200     -24.469 -15.469  20.641  1.00 95.44           N  
ATOM   1557  CA  PRO A 200     -24.297 -16.922  20.516  1.00 95.44           C  
ATOM   1558  C   PRO A 200     -25.594 -17.688  20.781  1.00 95.44           C  
ATOM   1559  CB  PRO A 200     -23.250 -17.250  21.578  1.00 95.44           C  
ATOM   1560  O   PRO A 200     -25.750 -18.812  20.312  1.00 95.44           O  
ATOM   1561  CG  PRO A 200     -23.406 -16.172  22.609  1.00 95.44           C  
ATOM   1562  CD  PRO A 200     -23.797 -14.898  21.922  1.00 95.44           C  
ATOM   1563  N   THR A 201     -26.531 -17.094  21.562  1.00 96.06           N  
ATOM   1564  CA  THR A 201     -27.797 -17.750  21.891  1.00 96.06           C  
ATOM   1565  C   THR A 201     -28.953 -16.734  21.891  1.00 96.06           C  
ATOM   1566  CB  THR A 201     -27.734 -18.469  23.250  1.00 96.06           C  
ATOM   1567  O   THR A 201     -28.719 -15.539  22.031  1.00 96.06           O  
ATOM   1568  CG2 THR A 201     -26.516 -19.375  23.328  1.00 96.06           C  
ATOM   1569  OG1 THR A 201     -27.656 -17.484  24.297  1.00 96.06           O  
ATOM   1570  N   ILE A 202     -30.109 -17.266  21.797  1.00 95.62           N  
ATOM   1571  CA  ILE A 202     -31.312 -16.438  21.828  1.00 95.62           C  
ATOM   1572  C   ILE A 202     -31.438 -15.797  23.219  1.00 95.62           C  
ATOM   1573  CB  ILE A 202     -32.562 -17.266  21.500  1.00 95.62           C  
ATOM   1574  O   ILE A 202     -31.938 -14.672  23.328  1.00 95.62           O  
ATOM   1575  CG1 ILE A 202     -33.750 -16.328  21.234  1.00 95.62           C  
ATOM   1576  CG2 ILE A 202     -32.906 -18.250  22.625  1.00 95.62           C  
ATOM   1577  CD1 ILE A 202     -33.656 -15.531  19.938  1.00 95.62           C  
ATOM   1578  N   THR A 203     -31.016 -16.484  24.266  1.00 95.81           N  
ATOM   1579  CA  THR A 203     -31.031 -15.945  25.609  1.00 95.81           C  
ATOM   1580  C   THR A 203     -30.141 -14.711  25.719  1.00 95.81           C  
ATOM   1581  CB  THR A 203     -30.562 -17.000  26.641  1.00 95.81           C  
ATOM   1582  O   THR A 203     -30.531 -13.703  26.328  1.00 95.81           O  
ATOM   1583  CG2 THR A 203     -30.578 -16.453  28.047  1.00 95.81           C  
ATOM   1584  OG1 THR A 203     -31.422 -18.141  26.562  1.00 95.81           O  
ATOM   1585  N   ASP A 204     -28.938 -14.773  25.219  1.00 94.38           N  
ATOM   1586  CA  ASP A 204     -28.016 -13.648  25.203  1.00 94.38           C  
ATOM   1587  C   ASP A 204     -28.594 -12.477  24.422  1.00 94.38           C  
ATOM   1588  CB  ASP A 204     -26.672 -14.062  24.594  1.00 94.38           C  
ATOM   1589  O   ASP A 204     -28.453 -11.320  24.812  1.00 94.38           O  
ATOM   1590  CG  ASP A 204     -25.859 -14.961  25.516  1.00 94.38           C  
ATOM   1591  OD1 ASP A 204     -26.031 -14.883  26.750  1.00 94.38           O  
ATOM   1592  OD2 ASP A 204     -25.047 -15.750  25.000  1.00 94.38           O  
ATOM   1593  N   GLN A 205     -29.250 -12.758  23.344  1.00 95.62           N  
ATOM   1594  CA  GLN A 205     -29.922 -11.758  22.516  1.00 95.62           C  
ATOM   1595  C   GLN A 205     -30.984 -11.000  23.312  1.00 95.62           C  
ATOM   1596  CB  GLN A 205     -30.547 -12.406  21.281  1.00 95.62           C  
ATOM   1597  O   GLN A 205     -31.000  -9.773  23.312  1.00 95.62           O  
ATOM   1598  CG  GLN A 205     -31.391 -11.453  20.453  1.00 95.62           C  
ATOM   1599  CD  GLN A 205     -30.562 -10.508  19.609  1.00 95.62           C  
ATOM   1600  NE2 GLN A 205     -31.156  -9.367  19.234  1.00 95.62           N  
ATOM   1601  OE1 GLN A 205     -29.406 -10.789  19.297  1.00 95.62           O  
ATOM   1602  N   GLU A 206     -31.828 -11.711  23.953  1.00 95.62           N  
ATOM   1603  CA  GLU A 206     -32.938 -11.133  24.734  1.00 95.62           C  
ATOM   1604  C   GLU A 206     -32.406 -10.398  25.953  1.00 95.62           C  
ATOM   1605  CB  GLU A 206     -33.906 -12.219  25.156  1.00 95.62           C  
ATOM   1606  O   GLU A 206     -32.938  -9.367  26.359  1.00 95.62           O  
ATOM   1607  CG  GLU A 206     -34.781 -12.750  24.016  1.00 95.62           C  
ATOM   1608  CD  GLU A 206     -35.750 -13.844  24.438  1.00 95.62           C  
ATOM   1609  OE1 GLU A 206     -36.688 -14.133  23.688  1.00 95.62           O  
ATOM   1610  OE2 GLU A 206     -35.531 -14.414  25.531  1.00 95.62           O  
ATOM   1611  N   SER A 207     -31.359 -10.906  26.516  1.00 94.62           N  
ATOM   1612  CA  SER A 207     -30.766 -10.297  27.703  1.00 94.62           C  
ATOM   1613  C   SER A 207     -30.109  -8.969  27.359  1.00 94.62           C  
ATOM   1614  CB  SER A 207     -29.734 -11.242  28.328  1.00 94.62           C  
ATOM   1615  O   SER A 207     -30.188  -8.016  28.156  1.00 94.62           O  
ATOM   1616  OG  SER A 207     -29.078 -10.609  29.406  1.00 94.62           O  
ATOM   1617  N   LEU A 208     -29.516  -8.914  26.250  1.00 94.62           N  
ATOM   1618  CA  LEU A 208     -28.766  -7.727  25.859  1.00 94.62           C  
ATOM   1619  C   LEU A 208     -29.672  -6.703  25.188  1.00 94.62           C  
ATOM   1620  CB  LEU A 208     -27.609  -8.102  24.922  1.00 94.62           C  
ATOM   1621  O   LEU A 208     -29.547  -5.504  25.438  1.00 94.62           O  
ATOM   1622  CG  LEU A 208     -26.438  -8.844  25.562  1.00 94.62           C  
ATOM   1623  CD1 LEU A 208     -25.516  -9.398  24.469  1.00 94.62           C  
ATOM   1624  CD2 LEU A 208     -25.672  -7.926  26.500  1.00 94.62           C  
ATOM   1625  N   TYR A 209     -30.703  -7.172  24.422  1.00 95.38           N  
ATOM   1626  CA  TYR A 209     -31.422  -6.234  23.547  1.00 95.38           C  
ATOM   1627  C   TYR A 209     -32.938  -6.301  23.797  1.00 95.38           C  
ATOM   1628  CB  TYR A 209     -31.125  -6.527  22.078  1.00 95.38           C  
ATOM   1629  O   TYR A 209     -33.688  -5.520  23.234  1.00 95.38           O  
ATOM   1630  CG  TYR A 209     -29.656  -6.520  21.750  1.00 95.38           C  
ATOM   1631  CD1 TYR A 209     -28.891  -5.363  21.875  1.00 95.38           C  
ATOM   1632  CD2 TYR A 209     -29.031  -7.672  21.281  1.00 95.38           C  
ATOM   1633  CE1 TYR A 209     -27.547  -5.348  21.578  1.00 95.38           C  
ATOM   1634  CE2 TYR A 209     -27.672  -7.672  20.969  1.00 95.38           C  
ATOM   1635  OH  TYR A 209     -25.594  -6.500  20.812  1.00 95.38           O  
ATOM   1636  CZ  TYR A 209     -26.938  -6.508  21.109  1.00 95.38           C  
ATOM   1637  N   GLN A 210     -33.438  -7.277  24.625  1.00 94.94           N  
ATOM   1638  CA  GLN A 210     -34.844  -7.441  25.047  1.00 94.94           C  
ATOM   1639  C   GLN A 210     -35.719  -7.738  23.844  1.00 94.94           C  
ATOM   1640  CB  GLN A 210     -35.344  -6.191  25.766  1.00 94.94           C  
ATOM   1641  O   GLN A 210     -36.938  -7.449  23.859  1.00 94.94           O  
ATOM   1642  CG  GLN A 210     -34.562  -5.883  27.047  1.00 94.94           C  
ATOM   1643  CD  GLN A 210     -34.688  -6.996  28.078  1.00 94.94           C  
ATOM   1644  NE2 GLN A 210     -33.531  -7.398  28.641  1.00 94.94           N  
ATOM   1645  OE1 GLN A 210     -35.781  -7.484  28.375  1.00 94.94           O  
ATOM   1646  N   ASN A 211     -35.062  -8.047  22.734  1.00 93.12           N  
ATOM   1647  CA  ASN A 211     -35.750  -8.359  21.484  1.00 93.12           C  
ATOM   1648  C   ASN A 211     -35.188  -9.609  20.828  1.00 93.12           C  
ATOM   1649  CB  ASN A 211     -35.688  -7.172  20.531  1.00 93.12           C  
ATOM   1650  O   ASN A 211     -34.031  -9.609  20.391  1.00 93.12           O  
ATOM   1651  CG  ASN A 211     -36.656  -7.320  19.359  1.00 93.12           C  
ATOM   1652  ND2 ASN A 211     -37.000  -6.207  18.719  1.00 93.12           N  
ATOM   1653  OD1 ASN A 211     -37.125  -8.430  19.047  1.00 93.12           O  
ATOM   1654  N   ALA A 212     -36.000 -10.680  20.672  1.00 91.69           N  
ATOM   1655  CA  ALA A 212     -35.562 -11.953  20.109  1.00 91.69           C  
ATOM   1656  C   ALA A 212     -35.406 -11.852  18.594  1.00 91.69           C  
ATOM   1657  CB  ALA A 212     -36.562 -13.062  20.453  1.00 91.69           C  
ATOM   1658  O   ALA A 212     -34.562 -12.531  18.000  1.00 91.69           O  
ATOM   1659  N   ASP A 213     -36.219 -10.938  17.953  1.00 92.38           N  
ATOM   1660  CA  ASP A 213     -36.188 -10.734  16.516  1.00 92.38           C  
ATOM   1661  C   ASP A 213     -35.750  -9.312  16.156  1.00 92.38           C  
ATOM   1662  CB  ASP A 213     -37.531 -11.039  15.898  1.00 92.38           C  
ATOM   1663  O   ASP A 213     -36.531  -8.531  15.648  1.00 92.38           O  
ATOM   1664  CG  ASP A 213     -37.500 -11.195  14.391  1.00 92.38           C  
ATOM   1665  OD1 ASP A 213     -36.406 -11.344  13.820  1.00 92.38           O  
ATOM   1666  OD2 ASP A 213     -38.562 -11.180  13.758  1.00 92.38           O  
ATOM   1667  N   ALA A 214     -34.500  -8.953  16.391  1.00 95.31           N  
ATOM   1668  CA  ALA A 214     -33.969  -7.602  16.219  1.00 95.31           C  
ATOM   1669  C   ALA A 214     -33.438  -7.383  14.812  1.00 95.31           C  
ATOM   1670  CB  ALA A 214     -32.875  -7.320  17.250  1.00 95.31           C  
ATOM   1671  O   ALA A 214     -33.094  -8.344  14.117  1.00 95.31           O  
ATOM   1672  N   TYR A 215     -33.406  -6.125  14.438  1.00 96.75           N  
ATOM   1673  CA  TYR A 215     -32.844  -5.762  13.148  1.00 96.75           C  
ATOM   1674  C   TYR A 215     -32.094  -4.441  13.242  1.00 96.75           C  
ATOM   1675  CB  TYR A 215     -33.938  -5.664  12.078  1.00 96.75           C  
ATOM   1676  O   TYR A 215     -32.312  -3.658  14.164  1.00 96.75           O  
ATOM   1677  CG  TYR A 215     -34.812  -4.457  12.234  1.00 96.75           C  
ATOM   1678  CD1 TYR A 215     -36.000  -4.531  12.961  1.00 96.75           C  
ATOM   1679  CD2 TYR A 215     -34.500  -3.238  11.648  1.00 96.75           C  
ATOM   1680  CE1 TYR A 215     -36.844  -3.424  13.102  1.00 96.75           C  
ATOM   1681  CE2 TYR A 215     -35.312  -2.125  11.789  1.00 96.75           C  
ATOM   1682  OH  TYR A 215     -37.281  -1.125  12.656  1.00 96.75           O  
ATOM   1683  CZ  TYR A 215     -36.469  -2.227  12.516  1.00 96.75           C  
ATOM   1684  N   VAL A 216     -31.203  -4.277  12.219  1.00 97.31           N  
ATOM   1685  CA  VAL A 216     -30.484  -3.018  12.055  1.00 97.31           C  
ATOM   1686  C   VAL A 216     -30.625  -2.514  10.625  1.00 97.31           C  
ATOM   1687  CB  VAL A 216     -28.984  -3.162  12.414  1.00 97.31           C  
ATOM   1688  O   VAL A 216     -30.344  -3.240   9.672  1.00 97.31           O  
ATOM   1689  CG1 VAL A 216     -28.250  -1.841  12.203  1.00 97.31           C  
ATOM   1690  CG2 VAL A 216     -28.828  -3.643  13.859  1.00 97.31           C  
ATOM   1691  N   PHE A 217     -31.141  -1.301  10.594  1.00 97.25           N  
ATOM   1692  CA  PHE A 217     -31.250  -0.654   9.297  1.00 97.25           C  
ATOM   1693  C   PHE A 217     -30.281   0.507   9.172  1.00 97.25           C  
ATOM   1694  CB  PHE A 217     -32.688  -0.159   9.070  1.00 97.25           C  
ATOM   1695  O   PHE A 217     -30.188   1.342  10.078  1.00 97.25           O  
ATOM   1696  CG  PHE A 217     -32.844   0.668   7.824  1.00 97.25           C  
ATOM   1697  CD1 PHE A 217     -32.750   2.053   7.875  1.00 97.25           C  
ATOM   1698  CD2 PHE A 217     -33.125   0.059   6.602  1.00 97.25           C  
ATOM   1699  CE1 PHE A 217     -32.906   2.820   6.723  1.00 97.25           C  
ATOM   1700  CE2 PHE A 217     -33.281   0.820   5.449  1.00 97.25           C  
ATOM   1701  CZ  PHE A 217     -33.188   2.201   5.512  1.00 97.25           C  
ATOM   1702  N   VAL A 218     -29.531   0.524   8.047  1.00 95.94           N  
ATOM   1703  CA  VAL A 218     -28.641   1.628   7.723  1.00 95.94           C  
ATOM   1704  C   VAL A 218     -28.953   2.168   6.332  1.00 95.94           C  
ATOM   1705  CB  VAL A 218     -27.156   1.193   7.801  1.00 95.94           C  
ATOM   1706  O   VAL A 218     -29.094   1.400   5.375  1.00 95.94           O  
ATOM   1707  CG1 VAL A 218     -26.234   2.383   7.547  1.00 95.94           C  
ATOM   1708  CG2 VAL A 218     -26.859   0.559   9.156  1.00 95.94           C  
ATOM   1709  N   GLY A 219     -29.078   3.473   6.270  1.00 93.56           N  
ATOM   1710  CA  GLY A 219     -29.438   4.008   4.965  1.00 93.56           C  
ATOM   1711  C   GLY A 219     -28.812   5.355   4.680  1.00 93.56           C  
ATOM   1712  O   GLY A 219     -28.672   6.191   5.578  1.00 93.56           O  
ATOM   1713  N   THR A 220     -28.328   5.449   3.404  1.00 93.31           N  
ATOM   1714  CA  THR A 220     -27.922   6.715   2.799  1.00 93.31           C  
ATOM   1715  C   THR A 220     -28.719   6.973   1.517  1.00 93.31           C  
ATOM   1716  CB  THR A 220     -26.422   6.742   2.494  1.00 93.31           C  
ATOM   1717  O   THR A 220     -29.594   6.188   1.150  1.00 93.31           O  
ATOM   1718  CG2 THR A 220     -25.609   6.285   3.701  1.00 93.31           C  
ATOM   1719  OG1 THR A 220     -26.141   5.867   1.392  1.00 93.31           O  
ATOM   1720  N   SER A 221     -28.500   8.031   0.852  1.00 89.81           N  
ATOM   1721  CA  SER A 221     -29.188   8.320  -0.408  1.00 89.81           C  
ATOM   1722  C   SER A 221     -28.906   7.238  -1.443  1.00 89.81           C  
ATOM   1723  CB  SER A 221     -28.734   9.680  -0.955  1.00 89.81           C  
ATOM   1724  O   SER A 221     -29.766   6.949  -2.285  1.00 89.81           O  
ATOM   1725  OG  SER A 221     -27.344   9.711  -1.150  1.00 89.81           O  
ATOM   1726  N   ARG A 222     -27.812   6.520  -1.335  1.00 85.88           N  
ATOM   1727  CA  ARG A 222     -27.359   5.574  -2.357  1.00 85.88           C  
ATOM   1728  C   ARG A 222     -27.359   4.148  -1.819  1.00 85.88           C  
ATOM   1729  CB  ARG A 222     -25.969   5.953  -2.867  1.00 85.88           C  
ATOM   1730  O   ARG A 222     -27.203   3.193  -2.582  1.00 85.88           O  
ATOM   1731  CG  ARG A 222     -25.922   7.277  -3.607  1.00 85.88           C  
ATOM   1732  CD  ARG A 222     -24.531   7.570  -4.152  1.00 85.88           C  
ATOM   1733  NE  ARG A 222     -24.469   8.867  -4.820  1.00 85.88           N  
ATOM   1734  NH1 ARG A 222     -22.266   8.664  -5.480  1.00 85.88           N  
ATOM   1735  NH2 ARG A 222     -23.469  10.547  -6.016  1.00 85.88           N  
ATOM   1736  CZ  ARG A 222     -23.406   9.359  -5.438  1.00 85.88           C  
ATOM   1737  N   TYR A 223     -27.531   4.023  -0.553  1.00 87.00           N  
ATOM   1738  CA  TYR A 223     -27.406   2.713   0.074  1.00 87.00           C  
ATOM   1739  C   TYR A 223     -28.453   2.535   1.170  1.00 87.00           C  
ATOM   1740  CB  TYR A 223     -26.000   2.518   0.654  1.00 87.00           C  
ATOM   1741  O   TYR A 223     -28.656   3.432   1.993  1.00 87.00           O  
ATOM   1742  CG  TYR A 223     -25.828   1.215   1.395  1.00 87.00           C  
ATOM   1743  CD1 TYR A 223     -25.938   1.160   2.783  1.00 87.00           C  
ATOM   1744  CD2 TYR A 223     -25.562   0.037   0.708  1.00 87.00           C  
ATOM   1745  CE1 TYR A 223     -25.766  -0.039   3.469  1.00 87.00           C  
ATOM   1746  CE2 TYR A 223     -25.391  -1.168   1.384  1.00 87.00           C  
ATOM   1747  OH  TYR A 223     -25.344  -2.385   3.438  1.00 87.00           O  
ATOM   1748  CZ  TYR A 223     -25.500  -1.195   2.762  1.00 87.00           C  
ATOM   1749  N   SER A 224     -29.172   1.482   1.062  1.00 91.88           N  
ATOM   1750  CA  SER A 224     -30.125   1.120   2.104  1.00 91.88           C  
ATOM   1751  C   SER A 224     -30.188  -0.391   2.301  1.00 91.88           C  
ATOM   1752  CB  SER A 224     -31.516   1.649   1.762  1.00 91.88           C  
ATOM   1753  O   SER A 224     -30.453  -1.137   1.357  1.00 91.88           O  
ATOM   1754  OG  SER A 224     -32.469   1.295   2.768  1.00 91.88           O  
ATOM   1755  N   LYS A 225     -29.906  -0.791   3.521  1.00 94.38           N  
ATOM   1756  CA  LYS A 225     -29.891  -2.227   3.789  1.00 94.38           C  
ATOM   1757  C   LYS A 225     -30.375  -2.527   5.199  1.00 94.38           C  
ATOM   1758  CB  LYS A 225     -28.484  -2.795   3.594  1.00 94.38           C  
ATOM   1759  O   LYS A 225     -30.078  -1.786   6.141  1.00 94.38           O  
ATOM   1760  CG  LYS A 225     -28.422  -4.312   3.561  1.00 94.38           C  
ATOM   1761  CD  LYS A 225     -27.047  -4.816   3.166  1.00 94.38           C  
ATOM   1762  CE  LYS A 225     -27.000  -6.336   3.072  1.00 94.38           C  
ATOM   1763  NZ  LYS A 225     -25.656  -6.828   2.664  1.00 94.38           N  
ATOM   1764  N   LYS A 226     -31.141  -3.559   5.266  1.00 95.81           N  
ATOM   1765  CA  LYS A 226     -31.578  -4.086   6.551  1.00 95.81           C  
ATOM   1766  C   LYS A 226     -30.812  -5.355   6.918  1.00 95.81           C  
ATOM   1767  CB  LYS A 226     -33.094  -4.371   6.523  1.00 95.81           C  
ATOM   1768  O   LYS A 226     -30.688  -6.270   6.102  1.00 95.81           O  
ATOM   1769  CG  LYS A 226     -33.688  -4.719   7.883  1.00 95.81           C  
ATOM   1770  CD  LYS A 226     -35.188  -4.891   7.812  1.00 95.81           C  
ATOM   1771  CE  LYS A 226     -35.781  -5.234   9.172  1.00 95.81           C  
ATOM   1772  NZ  LYS A 226     -37.281  -5.352   9.117  1.00 95.81           N  
ATOM   1773  N   PHE A 227     -30.344  -5.438   8.180  1.00 96.31           N  
ATOM   1774  CA  PHE A 227     -29.531  -6.555   8.641  1.00 96.31           C  
ATOM   1775  C   PHE A 227     -30.234  -7.305   9.773  1.00 96.31           C  
ATOM   1776  CB  PHE A 227     -28.156  -6.070   9.109  1.00 96.31           C  
ATOM   1777  O   PHE A 227     -30.750  -6.684  10.703  1.00 96.31           O  
ATOM   1778  CG  PHE A 227     -27.359  -5.387   8.031  1.00 96.31           C  
ATOM   1779  CD1 PHE A 227     -26.469  -6.109   7.234  1.00 96.31           C  
ATOM   1780  CD2 PHE A 227     -27.484  -4.020   7.809  1.00 96.31           C  
ATOM   1781  CE1 PHE A 227     -25.734  -5.480   6.238  1.00 96.31           C  
ATOM   1782  CE2 PHE A 227     -26.750  -3.385   6.812  1.00 96.31           C  
ATOM   1783  CZ  PHE A 227     -25.875  -4.117   6.027  1.00 96.31           C  
ATOM   1784  N   LYS A 228     -30.141  -8.594   9.633  1.00 95.94           N  
ATOM   1785  CA  LYS A 228     -30.609  -9.461  10.711  1.00 95.94           C  
ATOM   1786  C   LYS A 228     -29.453 -10.195  11.367  1.00 95.94           C  
ATOM   1787  CB  LYS A 228     -31.641 -10.461  10.188  1.00 95.94           C  
ATOM   1788  O   LYS A 228     -28.609 -10.781  10.680  1.00 95.94           O  
ATOM   1789  CG  LYS A 228     -33.000  -9.836   9.836  1.00 95.94           C  
ATOM   1790  CD  LYS A 228     -34.031 -10.898   9.500  1.00 95.94           C  
ATOM   1791  CE  LYS A 228     -35.375 -10.281   9.141  1.00 95.94           C  
ATOM   1792  NZ  LYS A 228     -36.375 -11.312   8.805  1.00 95.94           N  
ATOM   1793  N   PRO A 229     -29.406 -10.125  12.742  1.00 95.44           N  
ATOM   1794  CA  PRO A 229     -28.297 -10.805  13.406  1.00 95.44           C  
ATOM   1795  C   PRO A 229     -28.375 -12.328  13.273  1.00 95.44           C  
ATOM   1796  CB  PRO A 229     -28.438 -10.383  14.875  1.00 95.44           C  
ATOM   1797  O   PRO A 229     -29.469 -12.891  13.180  1.00 95.44           O  
ATOM   1798  CG  PRO A 229     -29.891 -10.055  15.031  1.00 95.44           C  
ATOM   1799  CD  PRO A 229     -30.391  -9.492  13.734  1.00 95.44           C  
ATOM   1800  N   GLU A 230     -27.250 -12.961  13.180  1.00 94.88           N  
ATOM   1801  CA  GLU A 230     -27.141 -14.414  13.148  1.00 94.88           C  
ATOM   1802  C   GLU A 230     -26.906 -14.984  14.547  1.00 94.88           C  
ATOM   1803  CB  GLU A 230     -26.016 -14.852  12.203  1.00 94.88           C  
ATOM   1804  O   GLU A 230     -25.797 -14.852  15.094  1.00 94.88           O  
ATOM   1805  CG  GLU A 230     -26.266 -14.469  10.750  1.00 94.88           C  
ATOM   1806  CD  GLU A 230     -25.109 -14.852   9.836  1.00 94.88           C  
ATOM   1807  OE1 GLU A 230     -25.141 -14.492   8.633  1.00 94.88           O  
ATOM   1808  OE2 GLU A 230     -24.172 -15.523  10.320  1.00 94.88           O  
ATOM   1809  N   ILE A 231     -27.922 -15.609  15.023  1.00 95.00           N  
ATOM   1810  CA  ILE A 231     -27.812 -16.219  16.344  1.00 95.00           C  
ATOM   1811  C   ILE A 231     -27.422 -17.688  16.203  1.00 95.00           C  
ATOM   1812  CB  ILE A 231     -29.141 -16.094  17.125  1.00 95.00           C  
ATOM   1813  O   ILE A 231     -28.219 -18.516  15.734  1.00 95.00           O  
ATOM   1814  CG1 ILE A 231     -29.578 -14.633  17.203  1.00 95.00           C  
ATOM   1815  CG2 ILE A 231     -29.000 -16.703  18.531  1.00 95.00           C  
ATOM   1816  CD1 ILE A 231     -30.969 -14.430  17.781  1.00 95.00           C  
ATOM   1817  N   ALA A 232     -26.203 -17.906  16.609  1.00 93.94           N  
ATOM   1818  CA  ALA A 232     -25.703 -19.266  16.453  1.00 93.94           C  
ATOM   1819  C   ALA A 232     -24.562 -19.531  17.422  1.00 93.94           C  
ATOM   1820  CB  ALA A 232     -25.234 -19.484  15.008  1.00 93.94           C  
ATOM   1821  O   ALA A 232     -23.797 -18.625  17.766  1.00 93.94           O  
ATOM   1822  N   THR A 233     -24.547 -20.797  17.844  1.00 92.94           N  
ATOM   1823  CA  THR A 233     -23.438 -21.234  18.688  1.00 92.94           C  
ATOM   1824  C   THR A 233     -22.156 -21.359  17.875  1.00 92.94           C  
ATOM   1825  CB  THR A 233     -23.750 -22.562  19.375  1.00 92.94           C  
ATOM   1826  O   THR A 233     -22.156 -21.953  16.797  1.00 92.94           O  
ATOM   1827  CG2 THR A 233     -22.656 -22.938  20.391  1.00 92.94           C  
ATOM   1828  OG1 THR A 233     -25.000 -22.469  20.062  1.00 92.94           O  
ATOM   1829  N   ARG A 234     -21.078 -20.781  18.469  1.00 92.50           N  
ATOM   1830  CA  ARG A 234     -19.781 -20.781  17.797  1.00 92.50           C  
ATOM   1831  C   ARG A 234     -18.656 -21.109  18.781  1.00 92.50           C  
ATOM   1832  CB  ARG A 234     -19.531 -19.422  17.141  1.00 92.50           C  
ATOM   1833  O   ARG A 234     -18.812 -20.891  19.984  1.00 92.50           O  
ATOM   1834  CG  ARG A 234     -20.594 -19.016  16.141  1.00 92.50           C  
ATOM   1835  CD  ARG A 234     -20.359 -17.609  15.617  1.00 92.50           C  
ATOM   1836  NE  ARG A 234     -21.438 -17.188  14.719  1.00 92.50           N  
ATOM   1837  NH1 ARG A 234     -22.906 -16.594  16.406  1.00 92.50           N  
ATOM   1838  NH2 ARG A 234     -23.516 -16.359  14.219  1.00 92.50           N  
ATOM   1839  CZ  ARG A 234     -22.609 -16.703  15.117  1.00 92.50           C  
ATOM   1840  N   PRO A 235     -17.562 -21.531  18.219  1.00 92.88           N  
ATOM   1841  CA  PRO A 235     -16.391 -21.688  19.094  1.00 92.88           C  
ATOM   1842  C   PRO A 235     -15.906 -20.375  19.672  1.00 92.88           C  
ATOM   1843  CB  PRO A 235     -15.344 -22.312  18.172  1.00 92.88           C  
ATOM   1844  O   PRO A 235     -15.992 -19.328  19.016  1.00 92.88           O  
ATOM   1845  CG  PRO A 235     -16.125 -22.891  17.031  1.00 92.88           C  
ATOM   1846  CD  PRO A 235     -17.375 -22.062  16.844  1.00 92.88           C  
ATOM   1847  N   LYS A 236     -15.430 -20.422  20.797  1.00 92.44           N  
ATOM   1848  CA  LYS A 236     -14.930 -19.219  21.453  1.00 92.44           C  
ATOM   1849  C   LYS A 236     -13.602 -18.766  20.844  1.00 92.44           C  
ATOM   1850  CB  LYS A 236     -14.750 -19.453  22.953  1.00 92.44           C  
ATOM   1851  O   LYS A 236     -12.703 -19.578  20.625  1.00 92.44           O  
ATOM   1852  CG  LYS A 236     -16.062 -19.609  23.719  1.00 92.44           C  
ATOM   1853  CD  LYS A 236     -15.828 -19.719  25.219  1.00 92.44           C  
ATOM   1854  CE  LYS A 236     -17.141 -19.875  25.984  1.00 92.44           C  
ATOM   1855  NZ  LYS A 236     -16.906 -20.000  27.453  1.00 92.44           N  
ATOM   1856  N   VAL A 237     -13.602 -17.609  20.516  1.00 90.25           N  
ATOM   1857  CA  VAL A 237     -12.398 -16.922  20.062  1.00 90.25           C  
ATOM   1858  C   VAL A 237     -12.094 -15.742  21.000  1.00 90.25           C  
ATOM   1859  CB  VAL A 237     -12.539 -16.422  18.609  1.00 90.25           C  
ATOM   1860  O   VAL A 237     -12.938 -14.875  21.203  1.00 90.25           O  
ATOM   1861  CG1 VAL A 237     -11.258 -15.727  18.156  1.00 90.25           C  
ATOM   1862  CG2 VAL A 237     -12.875 -17.578  17.688  1.00 90.25           C  
ATOM   1863  N   ARG A 238     -10.938 -15.828  21.656  1.00 88.88           N  
ATOM   1864  CA  ARG A 238     -10.562 -14.828  22.641  1.00 88.88           C  
ATOM   1865  C   ARG A 238     -11.617 -14.711  23.734  1.00 88.88           C  
ATOM   1866  CB  ARG A 238     -10.352 -13.461  21.969  1.00 88.88           C  
ATOM   1867  O   ARG A 238     -11.977 -13.609  24.156  1.00 88.88           O  
ATOM   1868  CG  ARG A 238      -9.164 -13.414  21.031  1.00 88.88           C  
ATOM   1869  CD  ARG A 238      -8.906 -12.008  20.516  1.00 88.88           C  
ATOM   1870  NE  ARG A 238      -9.867 -11.633  19.484  1.00 88.88           N  
ATOM   1871  NH1 ARG A 238      -8.469 -10.125  18.438  1.00 88.88           N  
ATOM   1872  NH2 ARG A 238     -10.578 -10.477  17.625  1.00 88.88           N  
ATOM   1873  CZ  ARG A 238      -9.633 -10.750  18.516  1.00 88.88           C  
ATOM   1874  N   ASP A 239     -12.250 -15.875  24.062  1.00 89.69           N  
ATOM   1875  CA  ASP A 239     -13.195 -16.078  25.156  1.00 89.69           C  
ATOM   1876  C   ASP A 239     -14.555 -15.469  24.828  1.00 89.69           C  
ATOM   1877  CB  ASP A 239     -12.648 -15.492  26.453  1.00 89.69           C  
ATOM   1878  O   ASP A 239     -15.312 -15.117  25.734  1.00 89.69           O  
ATOM   1879  CG  ASP A 239     -11.438 -16.250  26.984  1.00 89.69           C  
ATOM   1880  OD1 ASP A 239     -11.375 -17.484  26.828  1.00 89.69           O  
ATOM   1881  OD2 ASP A 239     -10.547 -15.602  27.578  1.00 89.69           O  
ATOM   1882  N   GLN A 240     -14.742 -15.195  23.516  1.00 92.56           N  
ATOM   1883  CA  GLN A 240     -16.031 -14.664  23.062  1.00 92.56           C  
ATOM   1884  C   GLN A 240     -16.781 -15.695  22.219  1.00 92.56           C  
ATOM   1885  CB  GLN A 240     -15.836 -13.375  22.266  1.00 92.56           C  
ATOM   1886  O   GLN A 240     -16.234 -16.219  21.250  1.00 92.56           O  
ATOM   1887  CG  GLN A 240     -15.258 -12.227  23.094  1.00 92.56           C  
ATOM   1888  CD  GLN A 240     -16.203 -11.766  24.188  1.00 92.56           C  
ATOM   1889  NE2 GLN A 240     -15.633 -11.312  25.297  1.00 92.56           N  
ATOM   1890  OE1 GLN A 240     -17.422 -11.805  24.031  1.00 92.56           O  
ATOM   1891  N   ALA A 241     -17.984 -15.906  22.609  1.00 93.50           N  
ATOM   1892  CA  ALA A 241     -18.812 -16.859  21.875  1.00 93.50           C  
ATOM   1893  C   ALA A 241     -19.641 -16.141  20.812  1.00 93.50           C  
ATOM   1894  CB  ALA A 241     -19.719 -17.625  22.828  1.00 93.50           C  
ATOM   1895  O   ALA A 241     -20.109 -16.766  19.859  1.00 93.50           O  
ATOM   1896  N   GLY A 242     -19.797 -14.836  20.938  1.00 94.25           N  
ATOM   1897  CA  GLY A 242     -20.469 -14.016  19.938  1.00 94.25           C  
ATOM   1898  C   GLY A 242     -19.531 -13.516  18.859  1.00 94.25           C  
ATOM   1899  O   GLY A 242     -18.312 -13.664  18.953  1.00 94.25           O  
ATOM   1900  N   ARG A 243     -20.188 -12.961  17.719  1.00 95.81           N  
ATOM   1901  CA  ARG A 243     -19.438 -12.320  16.656  1.00 95.81           C  
ATOM   1902  C   ARG A 243     -19.922 -10.906  16.406  1.00 95.81           C  
ATOM   1903  CB  ARG A 243     -19.516 -13.141  15.367  1.00 95.81           C  
ATOM   1904  O   ARG A 243     -21.109 -10.602  16.625  1.00 95.81           O  
ATOM   1905  CG  ARG A 243     -18.953 -14.547  15.492  1.00 95.81           C  
ATOM   1906  CD  ARG A 243     -17.453 -14.539  15.672  1.00 95.81           C  
ATOM   1907  NE  ARG A 243     -16.891 -15.891  15.711  1.00 95.81           N  
ATOM   1908  NH1 ARG A 243     -17.266 -16.203  17.969  1.00 95.81           N  
ATOM   1909  NH2 ARG A 243     -16.312 -17.859  16.719  1.00 95.81           N  
ATOM   1910  CZ  ARG A 243     -16.828 -16.656  16.797  1.00 95.81           C  
ATOM   1911  N   MET A 244     -18.906 -10.062  15.938  1.00 95.94           N  
ATOM   1912  CA  MET A 244     -19.281  -8.727  15.484  1.00 95.94           C  
ATOM   1913  C   MET A 244     -18.781  -8.477  14.062  1.00 95.94           C  
ATOM   1914  CB  MET A 244     -18.719  -7.664  16.438  1.00 95.94           C  
ATOM   1915  O   MET A 244     -17.578  -8.625  13.789  1.00 95.94           O  
ATOM   1916  CG  MET A 244     -19.422  -7.613  17.781  1.00 95.94           C  
ATOM   1917  SD  MET A 244     -18.797  -6.258  18.844  1.00 95.94           S  
ATOM   1918  CE  MET A 244     -20.297  -5.844  19.750  1.00 95.94           C  
ATOM   1919  N   ASN A 245     -19.734  -8.180  13.266  1.00 96.62           N  
ATOM   1920  CA  ASN A 245     -19.344  -7.770  11.914  1.00 96.62           C  
ATOM   1921  C   ASN A 245     -19.219  -6.254  11.812  1.00 96.62           C  
ATOM   1922  CB  ASN A 245     -20.359  -8.289  10.891  1.00 96.62           C  
ATOM   1923  O   ASN A 245     -20.062  -5.516  12.312  1.00 96.62           O  
ATOM   1924  CG  ASN A 245     -20.312  -9.797  10.742  1.00 96.62           C  
ATOM   1925  ND2 ASN A 245     -21.312 -10.359  10.062  1.00 96.62           N  
ATOM   1926  OD1 ASN A 245     -19.391 -10.461  11.227  1.00 96.62           O  
ATOM   1927  N   TYR A 246     -18.219  -5.805  11.125  1.00 97.12           N  
ATOM   1928  CA  TYR A 246     -17.922  -4.383  11.016  1.00 97.12           C  
ATOM   1929  C   TYR A 246     -18.125  -3.893   9.586  1.00 97.12           C  
ATOM   1930  CB  TYR A 246     -16.484  -4.094  11.469  1.00 97.12           C  
ATOM   1931  O   TYR A 246     -17.766  -4.578   8.633  1.00 97.12           O  
ATOM   1932  CG  TYR A 246     -16.141  -4.680  12.812  1.00 97.12           C  
ATOM   1933  CD1 TYR A 246     -16.531  -4.043  13.992  1.00 97.12           C  
ATOM   1934  CD2 TYR A 246     -15.445  -5.875  12.914  1.00 97.12           C  
ATOM   1935  CE1 TYR A 246     -16.219  -4.578  15.234  1.00 97.12           C  
ATOM   1936  CE2 TYR A 246     -15.117  -6.418  14.148  1.00 97.12           C  
ATOM   1937  OH  TYR A 246     -15.195  -6.301  16.531  1.00 97.12           O  
ATOM   1938  CZ  TYR A 246     -15.508  -5.766  15.305  1.00 97.12           C  
ATOM   1939  N   TYR A 247     -18.656  -2.666   9.586  1.00 96.38           N  
ATOM   1940  CA  TYR A 247     -18.969  -2.055   8.297  1.00 96.38           C  
ATOM   1941  C   TYR A 247     -18.469  -0.618   8.242  1.00 96.38           C  
ATOM   1942  CB  TYR A 247     -20.484  -2.090   8.039  1.00 96.38           C  
ATOM   1943  O   TYR A 247     -18.172  -0.014   9.273  1.00 96.38           O  
ATOM   1944  CG  TYR A 247     -21.062  -3.480   8.055  1.00 96.38           C  
ATOM   1945  CD1 TYR A 247     -21.234  -4.199   6.875  1.00 96.38           C  
ATOM   1946  CD2 TYR A 247     -21.453  -4.078   9.250  1.00 96.38           C  
ATOM   1947  CE1 TYR A 247     -21.781  -5.480   6.883  1.00 96.38           C  
ATOM   1948  CE2 TYR A 247     -21.984  -5.359   9.273  1.00 96.38           C  
ATOM   1949  OH  TYR A 247     -22.688  -7.320   8.102  1.00 96.38           O  
ATOM   1950  CZ  TYR A 247     -22.156  -6.051   8.086  1.00 96.38           C  
ATOM   1951  N   TRP A 248     -18.391  -0.070   7.027  1.00 95.25           N  
ATOM   1952  CA  TRP A 248     -18.031   1.329   6.832  1.00 95.25           C  
ATOM   1953  C   TRP A 248     -18.875   1.967   5.738  1.00 95.25           C  
ATOM   1954  CB  TRP A 248     -16.547   1.453   6.484  1.00 95.25           C  
ATOM   1955  O   TRP A 248     -19.359   1.275   4.840  1.00 95.25           O  
ATOM   1956  CG  TRP A 248     -16.156   0.754   5.215  1.00 95.25           C  
ATOM   1957  CD1 TRP A 248     -15.789  -0.554   5.074  1.00 95.25           C  
ATOM   1958  CD2 TRP A 248     -16.109   1.329   3.904  1.00 95.25           C  
ATOM   1959  CE2 TRP A 248     -15.688   0.311   3.018  1.00 95.25           C  
ATOM   1960  CE3 TRP A 248     -16.359   2.607   3.395  1.00 95.25           C  
ATOM   1961  NE1 TRP A 248     -15.500  -0.827   3.756  1.00 95.25           N  
ATOM   1962  CH2 TRP A 248     -15.797   1.793   1.176  1.00 95.25           C  
ATOM   1963  CZ2 TRP A 248     -15.531   0.533   1.647  1.00 95.25           C  
ATOM   1964  CZ3 TRP A 248     -16.203   2.826   2.031  1.00 95.25           C  
ATOM   1965  N   THR A 249     -19.109   3.230   5.938  1.00 94.56           N  
ATOM   1966  CA  THR A 249     -19.875   3.980   4.938  1.00 94.56           C  
ATOM   1967  C   THR A 249     -19.234   5.348   4.695  1.00 94.56           C  
ATOM   1968  CB  THR A 249     -21.344   4.160   5.367  1.00 94.56           C  
ATOM   1969  O   THR A 249     -18.875   6.043   5.645  1.00 94.56           O  
ATOM   1970  CG2 THR A 249     -22.141   4.859   4.281  1.00 94.56           C  
ATOM   1971  OG1 THR A 249     -21.922   2.873   5.625  1.00 94.56           O  
ATOM   1972  N   LEU A 250     -19.031   5.656   3.402  1.00 93.50           N  
ATOM   1973  CA  LEU A 250     -18.594   7.000   3.043  1.00 93.50           C  
ATOM   1974  C   LEU A 250     -19.781   7.910   2.779  1.00 93.50           C  
ATOM   1975  CB  LEU A 250     -17.688   6.957   1.809  1.00 93.50           C  
ATOM   1976  O   LEU A 250     -20.594   7.637   1.890  1.00 93.50           O  
ATOM   1977  CG  LEU A 250     -16.312   6.301   1.994  1.00 93.50           C  
ATOM   1978  CD1 LEU A 250     -15.602   6.180   0.652  1.00 93.50           C  
ATOM   1979  CD2 LEU A 250     -15.469   7.098   2.984  1.00 93.50           C  
ATOM   1980  N   VAL A 251     -19.938   8.961   3.566  1.00 94.50           N  
ATOM   1981  CA  VAL A 251     -21.062   9.883   3.441  1.00 94.50           C  
ATOM   1982  C   VAL A 251     -20.609  11.141   2.689  1.00 94.50           C  
ATOM   1983  CB  VAL A 251     -21.641  10.266   4.820  1.00 94.50           C  
ATOM   1984  O   VAL A 251     -19.750  11.875   3.158  1.00 94.50           O  
ATOM   1985  CG1 VAL A 251     -22.875  11.141   4.664  1.00 94.50           C  
ATOM   1986  CG2 VAL A 251     -21.969   9.008   5.629  1.00 94.50           C  
ATOM   1987  N   GLU A 252     -21.172  11.375   1.529  1.00 93.44           N  
ATOM   1988  CA  GLU A 252     -20.828  12.523   0.698  1.00 93.44           C  
ATOM   1989  C   GLU A 252     -21.312  13.828   1.326  1.00 93.44           C  
ATOM   1990  CB  GLU A 252     -21.422  12.367  -0.707  1.00 93.44           C  
ATOM   1991  O   GLU A 252     -22.266  13.828   2.117  1.00 93.44           O  
ATOM   1992  CG  GLU A 252     -20.844  11.203  -1.490  1.00 93.44           C  
ATOM   1993  CD  GLU A 252     -21.438  11.055  -2.881  1.00 93.44           C  
ATOM   1994  OE1 GLU A 252     -20.891  10.266  -3.691  1.00 93.44           O  
ATOM   1995  OE2 GLU A 252     -22.453  11.734  -3.162  1.00 93.44           O  
ATOM   1996  N   PRO A 253     -20.625  14.891   0.863  1.00 93.81           N  
ATOM   1997  CA  PRO A 253     -21.078  16.188   1.371  1.00 93.81           C  
ATOM   1998  C   PRO A 253     -22.531  16.484   1.052  1.00 93.81           C  
ATOM   1999  CB  PRO A 253     -20.156  17.188   0.656  1.00 93.81           C  
ATOM   2000  O   PRO A 253     -22.969  16.328  -0.095  1.00 93.81           O  
ATOM   2001  CG  PRO A 253     -18.922  16.391   0.321  1.00 93.81           C  
ATOM   2002  CD  PRO A 253     -19.344  14.977   0.018  1.00 93.81           C  
ATOM   2003  N   GLY A 254     -23.391  16.781   2.098  1.00 93.75           N  
ATOM   2004  CA  GLY A 254     -24.797  17.109   1.892  1.00 93.75           C  
ATOM   2005  C   GLY A 254     -25.703  15.906   2.016  1.00 93.75           C  
ATOM   2006  O   GLY A 254     -26.938  16.047   1.987  1.00 93.75           O  
ATOM   2007  N   ASP A 255     -25.094  14.703   2.084  1.00 95.38           N  
ATOM   2008  CA  ASP A 255     -25.859  13.469   2.264  1.00 95.38           C  
ATOM   2009  C   ASP A 255     -26.016  13.141   3.746  1.00 95.38           C  
ATOM   2010  CB  ASP A 255     -25.172  12.305   1.541  1.00 95.38           C  
ATOM   2011  O   ASP A 255     -25.344  13.727   4.598  1.00 95.38           O  
ATOM   2012  CG  ASP A 255     -26.109  11.164   1.222  1.00 95.38           C  
ATOM   2013  OD1 ASP A 255     -27.328  11.281   1.501  1.00 95.38           O  
ATOM   2014  OD2 ASP A 255     -25.641  10.141   0.688  1.00 95.38           O  
ATOM   2015  N   LYS A 256     -26.891  12.180   4.090  1.00 95.38           N  
ATOM   2016  CA  LYS A 256     -27.109  11.789   5.480  1.00 95.38           C  
ATOM   2017  C   LYS A 256     -27.031  10.273   5.645  1.00 95.38           C  
ATOM   2018  CB  LYS A 256     -28.469  12.289   5.969  1.00 95.38           C  
ATOM   2019  O   LYS A 256     -27.234   9.523   4.688  1.00 95.38           O  
ATOM   2020  CG  LYS A 256     -29.656  11.672   5.246  1.00 95.38           C  
ATOM   2021  CD  LYS A 256     -30.984  12.242   5.750  1.00 95.38           C  
ATOM   2022  CE  LYS A 256     -32.156  11.625   5.020  1.00 95.38           C  
ATOM   2023  NZ  LYS A 256     -33.469  12.258   5.426  1.00 95.38           N  
ATOM   2024  N   ILE A 257     -26.656   9.820   6.754  1.00 96.25           N  
ATOM   2025  CA  ILE A 257     -26.688   8.406   7.117  1.00 96.25           C  
ATOM   2026  C   ILE A 257     -27.625   8.203   8.312  1.00 96.25           C  
ATOM   2027  CB  ILE A 257     -25.281   7.875   7.449  1.00 96.25           C  
ATOM   2028  O   ILE A 257     -27.578   8.961   9.281  1.00 96.25           O  
ATOM   2029  CG1 ILE A 257     -25.328   6.371   7.738  1.00 96.25           C  
ATOM   2030  CG2 ILE A 257     -24.672   8.641   8.633  1.00 96.25           C  
ATOM   2031  CD1 ILE A 257     -23.953   5.711   7.797  1.00 96.25           C  
ATOM   2032  N   THR A 258     -28.500   7.199   8.102  1.00 96.62           N  
ATOM   2033  CA  THR A 258     -29.531   6.945   9.109  1.00 96.62           C  
ATOM   2034  C   THR A 258     -29.391   5.535   9.672  1.00 96.62           C  
ATOM   2035  CB  THR A 258     -30.938   7.137   8.539  1.00 96.62           C  
ATOM   2036  O   THR A 258     -29.188   4.578   8.930  1.00 96.62           O  
ATOM   2037  CG2 THR A 258     -32.000   6.938   9.617  1.00 96.62           C  
ATOM   2038  OG1 THR A 258     -31.062   8.461   8.000  1.00 96.62           O  
ATOM   2039  N   PHE A 259     -29.484   5.453  11.000  1.00 96.56           N  
ATOM   2040  CA  PHE A 259     -29.484   4.160  11.680  1.00 96.56           C  
ATOM   2041  C   PHE A 259     -30.812   3.906  12.367  1.00 96.56           C  
ATOM   2042  CB  PHE A 259     -28.344   4.098  12.703  1.00 96.56           C  
ATOM   2043  O   PHE A 259     -31.312   4.754  13.117  1.00 96.56           O  
ATOM   2044  CG  PHE A 259     -26.969   4.203  12.094  1.00 96.56           C  
ATOM   2045  CD1 PHE A 259     -26.297   3.066  11.680  1.00 96.56           C  
ATOM   2046  CD2 PHE A 259     -26.359   5.441  11.938  1.00 96.56           C  
ATOM   2047  CE1 PHE A 259     -25.016   3.162  11.109  1.00 96.56           C  
ATOM   2048  CE2 PHE A 259     -25.094   5.547  11.375  1.00 96.56           C  
ATOM   2049  CZ  PHE A 259     -24.422   4.406  10.961  1.00 96.56           C  
ATOM   2050  N   GLU A 260     -31.406   2.840  12.062  1.00 96.50           N  
ATOM   2051  CA  GLU A 260     -32.594   2.324  12.742  1.00 96.50           C  
ATOM   2052  C   GLU A 260     -32.375   0.904  13.250  1.00 96.50           C  
ATOM   2053  CB  GLU A 260     -33.812   2.355  11.797  1.00 96.50           C  
ATOM   2054  O   GLU A 260     -32.000   0.011  12.484  1.00 96.50           O  
ATOM   2055  CG  GLU A 260     -35.094   1.924  12.453  1.00 96.50           C  
ATOM   2056  CD  GLU A 260     -36.281   1.873  11.484  1.00 96.50           C  
ATOM   2057  OE1 GLU A 260     -37.000   0.850  11.461  1.00 96.50           O  
ATOM   2058  OE2 GLU A 260     -36.469   2.863  10.750  1.00 96.50           O  
ATOM   2059  N   ALA A 261     -32.594   0.742  14.578  1.00 96.81           N  
ATOM   2060  CA  ALA A 261     -32.281  -0.578  15.117  1.00 96.81           C  
ATOM   2061  C   ALA A 261     -33.156  -0.919  16.312  1.00 96.81           C  
ATOM   2062  CB  ALA A 261     -30.812  -0.646  15.516  1.00 96.81           C  
ATOM   2063  O   ALA A 261     -33.469  -0.050  17.125  1.00 96.81           O  
ATOM   2064  N   THR A 262     -33.594  -2.146  16.391  1.00 96.06           N  
ATOM   2065  CA  THR A 262     -34.344  -2.650  17.516  1.00 96.06           C  
ATOM   2066  C   THR A 262     -33.469  -3.531  18.406  1.00 96.06           C  
ATOM   2067  CB  THR A 262     -35.594  -3.447  17.062  1.00 96.06           C  
ATOM   2068  O   THR A 262     -33.969  -4.109  19.391  1.00 96.06           O  
ATOM   2069  CG2 THR A 262     -36.531  -2.566  16.266  1.00 96.06           C  
ATOM   2070  OG1 THR A 262     -35.156  -4.539  16.234  1.00 96.06           O  
ATOM   2071  N   GLY A 263     -32.094  -3.578  18.047  1.00 95.25           N  
ATOM   2072  CA  GLY A 263     -31.062  -4.293  18.797  1.00 95.25           C  
ATOM   2073  C   GLY A 263     -29.828  -4.621  17.969  1.00 95.25           C  
ATOM   2074  O   GLY A 263     -29.812  -4.387  16.750  1.00 95.25           O  
ATOM   2075  N   ASN A 264     -28.672  -4.945  18.500  1.00 96.44           N  
ATOM   2076  CA  ASN A 264     -27.469  -5.547  17.938  1.00 96.44           C  
ATOM   2077  C   ASN A 264     -26.641  -4.520  17.172  1.00 96.44           C  
ATOM   2078  CB  ASN A 264     -27.844  -6.711  17.016  1.00 96.44           C  
ATOM   2079  O   ASN A 264     -25.688  -4.879  16.484  1.00 96.44           O  
ATOM   2080  CG  ASN A 264     -28.484  -7.863  17.766  1.00 96.44           C  
ATOM   2081  ND2 ASN A 264     -27.688  -8.867  18.109  1.00 96.44           N  
ATOM   2082  OD1 ASN A 264     -29.688  -7.855  18.016  1.00 96.44           O  
ATOM   2083  N   LEU A 265     -27.031  -3.188  17.219  1.00 96.50           N  
ATOM   2084  CA  LEU A 265     -26.250  -2.148  16.562  1.00 96.50           C  
ATOM   2085  C   LEU A 265     -24.984  -1.814  17.375  1.00 96.50           C  
ATOM   2086  CB  LEU A 265     -27.094  -0.887  16.375  1.00 96.50           C  
ATOM   2087  O   LEU A 265     -25.078  -1.561  18.578  1.00 96.50           O  
ATOM   2088  CG  LEU A 265     -26.359   0.336  15.805  1.00 96.50           C  
ATOM   2089  CD1 LEU A 265     -25.906   0.071  14.375  1.00 96.50           C  
ATOM   2090  CD2 LEU A 265     -27.266   1.567  15.867  1.00 96.50           C  
ATOM   2091  N   VAL A 266     -23.859  -1.972  16.812  1.00 96.56           N  
ATOM   2092  CA  VAL A 266     -22.641  -1.330  17.281  1.00 96.56           C  
ATOM   2093  C   VAL A 266     -22.484   0.042  16.625  1.00 96.56           C  
ATOM   2094  CB  VAL A 266     -21.391  -2.197  17.000  1.00 96.56           C  
ATOM   2095  O   VAL A 266     -22.172   0.138  15.445  1.00 96.56           O  
ATOM   2096  CG1 VAL A 266     -20.125  -1.526  17.531  1.00 96.56           C  
ATOM   2097  CG2 VAL A 266     -21.562  -3.590  17.594  1.00 96.56           C  
ATOM   2098  N   ALA A 267     -22.797   1.062  17.469  1.00 95.62           N  
ATOM   2099  CA  ALA A 267     -23.047   2.410  16.953  1.00 95.62           C  
ATOM   2100  C   ALA A 267     -21.734   3.178  16.797  1.00 95.62           C  
ATOM   2101  CB  ALA A 267     -24.000   3.166  17.875  1.00 95.62           C  
ATOM   2102  O   ALA A 267     -20.781   2.955  17.547  1.00 95.62           O  
ATOM   2103  N   PRO A 268     -21.734   4.043  15.836  1.00 95.56           N  
ATOM   2104  CA  PRO A 268     -20.562   4.906  15.680  1.00 95.56           C  
ATOM   2105  C   PRO A 268     -20.469   5.973  16.766  1.00 95.56           C  
ATOM   2106  CB  PRO A 268     -20.766   5.543  14.305  1.00 95.56           C  
ATOM   2107  O   PRO A 268     -21.469   6.621  17.094  1.00 95.56           O  
ATOM   2108  CG  PRO A 268     -22.250   5.516  14.094  1.00 95.56           C  
ATOM   2109  CD  PRO A 268     -22.812   4.348  14.852  1.00 95.56           C  
ATOM   2110  N   ARG A 269     -19.297   6.145  17.328  1.00 93.44           N  
ATOM   2111  CA  ARG A 269     -19.047   7.242  18.266  1.00 93.44           C  
ATOM   2112  C   ARG A 269     -18.312   8.391  17.562  1.00 93.44           C  
ATOM   2113  CB  ARG A 269     -18.234   6.754  19.469  1.00 93.44           C  
ATOM   2114  O   ARG A 269     -18.688   9.555  17.719  1.00 93.44           O  
ATOM   2115  CG  ARG A 269     -17.922   7.840  20.484  1.00 93.44           C  
ATOM   2116  CD  ARG A 269     -17.234   7.273  21.719  1.00 93.44           C  
ATOM   2117  NE  ARG A 269     -16.969   8.312  22.703  1.00 93.44           N  
ATOM   2118  NH1 ARG A 269     -16.391   6.844  24.391  1.00 93.44           N  
ATOM   2119  NH2 ARG A 269     -16.359   9.102  24.766  1.00 93.44           N  
ATOM   2120  CZ  ARG A 269     -16.578   8.086  23.953  1.00 93.44           C  
ATOM   2121  N   TYR A 270     -17.266   8.031  16.844  1.00 93.81           N  
ATOM   2122  CA  TYR A 270     -16.469   8.992  16.078  1.00 93.81           C  
ATOM   2123  C   TYR A 270     -16.547   8.703  14.586  1.00 93.81           C  
ATOM   2124  CB  TYR A 270     -15.000   8.961  16.531  1.00 93.81           C  
ATOM   2125  O   TYR A 270     -16.812   7.566  14.180  1.00 93.81           O  
ATOM   2126  CG  TYR A 270     -14.789   9.500  17.922  1.00 93.81           C  
ATOM   2127  CD1 TYR A 270     -14.578  10.859  18.141  1.00 93.81           C  
ATOM   2128  CD2 TYR A 270     -14.805   8.656  19.031  1.00 93.81           C  
ATOM   2129  CE1 TYR A 270     -14.383  11.367  19.422  1.00 93.81           C  
ATOM   2130  CE2 TYR A 270     -14.602   9.148  20.312  1.00 93.81           C  
ATOM   2131  OH  TYR A 270     -14.203  10.992  21.781  1.00 93.81           O  
ATOM   2132  CZ  TYR A 270     -14.398  10.500  20.500  1.00 93.81           C  
ATOM   2133  N   ALA A 271     -16.297   9.781  13.789  1.00 94.62           N  
ATOM   2134  CA  ALA A 271     -16.188   9.695  12.336  1.00 94.62           C  
ATOM   2135  C   ALA A 271     -14.961  10.461  11.828  1.00 94.62           C  
ATOM   2136  CB  ALA A 271     -17.453  10.227  11.672  1.00 94.62           C  
ATOM   2137  O   ALA A 271     -14.328  11.195  12.586  1.00 94.62           O  
ATOM   2138  N   PHE A 272     -14.625  10.203  10.461  1.00 93.94           N  
ATOM   2139  CA  PHE A 272     -13.375  10.773   9.977  1.00 93.94           C  
ATOM   2140  C   PHE A 272     -13.602  11.555   8.688  1.00 93.94           C  
ATOM   2141  CB  PHE A 272     -12.336   9.672   9.742  1.00 93.94           C  
ATOM   2142  O   PHE A 272     -14.164  11.023   7.723  1.00 93.94           O  
ATOM   2143  CG  PHE A 272     -12.102   8.797  10.938  1.00 93.94           C  
ATOM   2144  CD1 PHE A 272     -11.125   9.109  11.875  1.00 93.94           C  
ATOM   2145  CD2 PHE A 272     -12.867   7.648  11.133  1.00 93.94           C  
ATOM   2146  CE1 PHE A 272     -10.906   8.297  12.984  1.00 93.94           C  
ATOM   2147  CE2 PHE A 272     -12.656   6.832  12.242  1.00 93.94           C  
ATOM   2148  CZ  PHE A 272     -11.680   7.156  13.164  1.00 93.94           C  
ATOM   2149  N   THR A 273     -13.219  12.828   8.789  1.00 93.12           N  
ATOM   2150  CA  THR A 273     -13.148  13.570   7.539  1.00 93.12           C  
ATOM   2151  C   THR A 273     -11.844  13.273   6.801  1.00 93.12           C  
ATOM   2152  CB  THR A 273     -13.266  15.086   7.785  1.00 93.12           C  
ATOM   2153  O   THR A 273     -10.766  13.297   7.402  1.00 93.12           O  
ATOM   2154  CG2 THR A 273     -14.609  15.438   8.414  1.00 93.12           C  
ATOM   2155  OG1 THR A 273     -12.211  15.508   8.664  1.00 93.12           O  
ATOM   2156  N   MET A 274     -11.953  12.977   5.500  1.00 88.88           N  
ATOM   2157  CA  MET A 274     -10.773  12.523   4.773  1.00 88.88           C  
ATOM   2158  C   MET A 274     -10.414  13.500   3.656  1.00 88.88           C  
ATOM   2159  CB  MET A 274     -11.008  11.125   4.195  1.00 88.88           C  
ATOM   2160  O   MET A 274     -11.297  14.016   2.969  1.00 88.88           O  
ATOM   2161  CG  MET A 274     -11.359  10.086   5.238  1.00 88.88           C  
ATOM   2162  SD  MET A 274     -11.711   8.438   4.500  1.00 88.88           S  
ATOM   2163  CE  MET A 274     -13.258   8.805   3.627  1.00 88.88           C  
ATOM   2164  N   GLU A 275      -9.117  13.750   3.553  1.00 85.69           N  
ATOM   2165  CA  GLU A 275      -8.578  14.492   2.420  1.00 85.69           C  
ATOM   2166  C   GLU A 275      -7.699  13.609   1.540  1.00 85.69           C  
ATOM   2167  CB  GLU A 275      -7.773  15.703   2.906  1.00 85.69           C  
ATOM   2168  O   GLU A 275      -6.777  12.953   2.031  1.00 85.69           O  
ATOM   2169  CG  GLU A 275      -8.625  16.797   3.545  1.00 85.69           C  
ATOM   2170  CD  GLU A 275      -7.848  18.062   3.846  1.00 85.69           C  
ATOM   2171  OE1 GLU A 275      -8.461  19.047   4.328  1.00 85.69           O  
ATOM   2172  OE2 GLU A 275      -6.625  18.078   3.596  1.00 85.69           O  
ATOM   2173  N   LYS A 276      -8.102  13.570   0.310  1.00 81.12           N  
ATOM   2174  CA  LYS A 276      -7.371  12.703  -0.615  1.00 81.12           C  
ATOM   2175  C   LYS A 276      -6.199  13.445  -1.252  1.00 81.12           C  
ATOM   2176  CB  LYS A 276      -8.312  12.172  -1.700  1.00 81.12           C  
ATOM   2177  O   LYS A 276      -6.316  14.617  -1.605  1.00 81.12           O  
ATOM   2178  CG  LYS A 276      -9.414  11.266  -1.176  1.00 81.12           C  
ATOM   2179  CD  LYS A 276     -10.266  10.711  -2.309  1.00 81.12           C  
ATOM   2180  CE  LYS A 276     -11.375   9.805  -1.784  1.00 81.12           C  
ATOM   2181  NZ  LYS A 276     -12.219   9.273  -2.891  1.00 81.12           N  
ATOM   2182  N   ASP A 277      -5.031  12.820  -1.287  1.00 71.69           N  
ATOM   2183  CA  ASP A 277      -3.832  13.305  -1.967  1.00 71.69           C  
ATOM   2184  C   ASP A 277      -3.217  12.211  -2.836  1.00 71.69           C  
ATOM   2185  CB  ASP A 277      -2.805  13.812  -0.951  1.00 71.69           C  
ATOM   2186  O   ASP A 277      -3.023  11.086  -2.379  1.00 71.69           O  
ATOM   2187  CG  ASP A 277      -1.649  14.555  -1.597  1.00 71.69           C  
ATOM   2188  OD1 ASP A 277      -1.680  14.781  -2.826  1.00 71.69           O  
ATOM   2189  OD2 ASP A 277      -0.698  14.914  -0.871  1.00 71.69           O  
ATOM   2190  N   ALA A 278      -3.160  12.430  -4.199  1.00 63.22           N  
ATOM   2191  CA  ALA A 278      -2.713  11.555  -5.285  1.00 63.22           C  
ATOM   2192  C   ALA A 278      -1.267  11.117  -5.078  1.00 63.22           C  
ATOM   2193  CB  ALA A 278      -2.865  12.266  -6.629  1.00 63.22           C  
ATOM   2194  O   ALA A 278      -0.803  10.172  -5.715  1.00 63.22           O  
ATOM   2195  N   GLY A 279      -0.770  10.891  -3.762  1.00 67.75           N  
ATOM   2196  CA  GLY A 279       0.618  10.492  -3.576  1.00 67.75           C  
ATOM   2197  C   GLY A 279       0.863   9.766  -2.270  1.00 67.75           C  
ATOM   2198  O   GLY A 279       2.012   9.523  -1.895  1.00 67.75           O  
ATOM   2199  N   SER A 280      -0.298   9.430  -1.524  1.00 79.00           N  
ATOM   2200  CA  SER A 280      -0.216   8.633  -0.303  1.00 79.00           C  
ATOM   2201  C   SER A 280      -0.472   7.160  -0.587  1.00 79.00           C  
ATOM   2202  CB  SER A 280      -1.216   9.148   0.736  1.00 79.00           C  
ATOM   2203  O   SER A 280      -0.967   6.805  -1.658  1.00 79.00           O  
ATOM   2204  OG  SER A 280      -1.055   8.461   1.966  1.00 79.00           O  
ATOM   2205  N   GLY A 281      -0.017   6.258   0.147  1.00 87.25           N  
ATOM   2206  CA  GLY A 281      -0.196   4.828  -0.029  1.00 87.25           C  
ATOM   2207  C   GLY A 281       0.094   4.031   1.229  1.00 87.25           C  
ATOM   2208  O   GLY A 281       0.436   4.602   2.266  1.00 87.25           O  
ATOM   2209  N   ILE A 282      -0.186   2.771   1.147  1.00 89.44           N  
ATOM   2210  CA  ILE A 282       0.070   1.866   2.264  1.00 89.44           C  
ATOM   2211  C   ILE A 282       1.229   0.935   1.917  1.00 89.44           C  
ATOM   2212  CB  ILE A 282      -1.188   1.046   2.625  1.00 89.44           C  
ATOM   2213  O   ILE A 282       1.238   0.316   0.850  1.00 89.44           O  
ATOM   2214  CG1 ILE A 282      -2.348   1.980   2.994  1.00 89.44           C  
ATOM   2215  CG2 ILE A 282      -0.887   0.069   3.766  1.00 89.44           C  
ATOM   2216  CD1 ILE A 282      -3.689   1.275   3.135  1.00 89.44           C  
ATOM   2217  N   ILE A 283       2.266   0.870   2.785  1.00 91.19           N  
ATOM   2218  CA  ILE A 283       3.361  -0.071   2.570  1.00 91.19           C  
ATOM   2219  C   ILE A 283       3.459  -1.027   3.756  1.00 91.19           C  
ATOM   2220  CB  ILE A 283       4.703   0.663   2.361  1.00 91.19           C  
ATOM   2221  O   ILE A 283       3.207  -0.638   4.898  1.00 91.19           O  
ATOM   2222  CG1 ILE A 283       5.062   1.486   3.604  1.00 91.19           C  
ATOM   2223  CG2 ILE A 283       4.645   1.550   1.114  1.00 91.19           C  
ATOM   2224  CD1 ILE A 283       6.453   2.104   3.557  1.00 91.19           C  
ATOM   2225  N   ILE A 284       3.746  -2.180   3.449  1.00 91.25           N  
ATOM   2226  CA  ILE A 284       4.035  -3.172   4.477  1.00 91.25           C  
ATOM   2227  C   ILE A 284       5.547  -3.295   4.664  1.00 91.25           C  
ATOM   2228  CB  ILE A 284       3.424  -4.547   4.125  1.00 91.25           C  
ATOM   2229  O   ILE A 284       6.258  -3.725   3.752  1.00 91.25           O  
ATOM   2230  CG1 ILE A 284       1.905  -4.426   3.959  1.00 91.25           C  
ATOM   2231  CG2 ILE A 284       3.779  -5.582   5.195  1.00 91.25           C  
ATOM   2232  CD1 ILE A 284       1.239  -5.691   3.438  1.00 91.25           C  
ATOM   2233  N   SER A 285       6.000  -2.859   5.844  1.00 91.44           N  
ATOM   2234  CA  SER A 285       7.441  -2.852   6.066  1.00 91.44           C  
ATOM   2235  C   SER A 285       7.773  -2.928   7.555  1.00 91.44           C  
ATOM   2236  CB  SER A 285       8.070  -1.597   5.461  1.00 91.44           C  
ATOM   2237  O   SER A 285       7.090  -2.318   8.383  1.00 91.44           O  
ATOM   2238  OG  SER A 285       9.469  -1.564   5.711  1.00 91.44           O  
ATOM   2239  N   ASP A 286       8.820  -3.658   7.844  1.00 90.06           N  
ATOM   2240  CA  ASP A 286       9.312  -3.748   9.219  1.00 90.06           C  
ATOM   2241  C   ASP A 286      10.500  -2.814   9.445  1.00 90.06           C  
ATOM   2242  CB  ASP A 286       9.703  -5.188   9.555  1.00 90.06           C  
ATOM   2243  O   ASP A 286      11.117  -2.832  10.508  1.00 90.06           O  
ATOM   2244  CG  ASP A 286       8.516  -6.137   9.578  1.00 90.06           C  
ATOM   2245  OD1 ASP A 286       7.445  -5.762  10.094  1.00 90.06           O  
ATOM   2246  OD2 ASP A 286       8.656  -7.270   9.062  1.00 90.06           O  
ATOM   2247  N   THR A 287      10.758  -2.072   8.516  1.00 89.88           N  
ATOM   2248  CA  THR A 287      11.867  -1.125   8.555  1.00 89.88           C  
ATOM   2249  C   THR A 287      11.539   0.051   9.477  1.00 89.88           C  
ATOM   2250  CB  THR A 287      12.203  -0.603   7.148  1.00 89.88           C  
ATOM   2251  O   THR A 287      10.414   0.558   9.469  1.00 89.88           O  
ATOM   2252  CG2 THR A 287      13.453   0.272   7.168  1.00 89.88           C  
ATOM   2253  OG1 THR A 287      12.430  -1.716   6.273  1.00 89.88           O  
ATOM   2254  N   PRO A 288      12.500   0.536  10.242  1.00 87.81           N  
ATOM   2255  CA  PRO A 288      12.242   1.654  11.156  1.00 87.81           C  
ATOM   2256  C   PRO A 288      12.141   2.994  10.430  1.00 87.81           C  
ATOM   2257  CB  PRO A 288      13.445   1.629  12.094  1.00 87.81           C  
ATOM   2258  O   PRO A 288      12.711   3.158   9.344  1.00 87.81           O  
ATOM   2259  CG  PRO A 288      14.539   0.983  11.305  1.00 87.81           C  
ATOM   2260  CD  PRO A 288      13.914   0.014  10.344  1.00 87.81           C  
ATOM   2261  N   VAL A 289      11.352   3.902  11.102  1.00 90.94           N  
ATOM   2262  CA  VAL A 289      11.180   5.254  10.570  1.00 90.94           C  
ATOM   2263  C   VAL A 289      12.352   6.133  11.016  1.00 90.94           C  
ATOM   2264  CB  VAL A 289       9.844   5.875  11.039  1.00 90.94           C  
ATOM   2265  O   VAL A 289      12.711   6.152  12.188  1.00 90.94           O  
ATOM   2266  CG1 VAL A 289       9.703   7.301  10.500  1.00 90.94           C  
ATOM   2267  CG2 VAL A 289       8.672   5.012  10.586  1.00 90.94           C  
ATOM   2268  N   HIS A 290      13.008   6.832  10.078  1.00 92.19           N  
ATOM   2269  CA  HIS A 290      14.133   7.719  10.367  1.00 92.19           C  
ATOM   2270  C   HIS A 290      13.820   9.148   9.938  1.00 92.19           C  
ATOM   2271  CB  HIS A 290      15.391   7.223   9.664  1.00 92.19           C  
ATOM   2272  O   HIS A 290      12.906   9.383   9.141  1.00 92.19           O  
ATOM   2273  CG  HIS A 290      15.898   5.914  10.188  1.00 92.19           C  
ATOM   2274  CD2 HIS A 290      15.570   4.641   9.867  1.00 92.19           C  
ATOM   2275  ND1 HIS A 290      16.859   5.828  11.164  1.00 92.19           N  
ATOM   2276  CE1 HIS A 290      17.109   4.555  11.430  1.00 92.19           C  
ATOM   2277  NE2 HIS A 290      16.328   3.814  10.648  1.00 92.19           N  
ATOM   2278  N   ASP A 291      14.508  10.094  10.617  1.00 90.94           N  
ATOM   2279  CA  ASP A 291      14.359  11.508  10.289  1.00 90.94           C  
ATOM   2280  C   ASP A 291      15.117  11.859   9.008  1.00 90.94           C  
ATOM   2281  CB  ASP A 291      14.844  12.391  11.445  1.00 90.94           C  
ATOM   2282  O   ASP A 291      16.297  12.234   9.062  1.00 90.94           O  
ATOM   2283  CG  ASP A 291      14.516  13.859  11.258  1.00 90.94           C  
ATOM   2284  OD1 ASP A 291      13.680  14.188  10.383  1.00 90.94           O  
ATOM   2285  OD2 ASP A 291      15.086  14.695  11.984  1.00 90.94           O  
ATOM   2286  N   CYS A 292      14.641  11.484   7.887  1.00 93.06           N  
ATOM   2287  CA  CYS A 292      15.188  11.750   6.562  1.00 93.06           C  
ATOM   2288  C   CYS A 292      14.086  12.094   5.570  1.00 93.06           C  
ATOM   2289  CB  CYS A 292      15.977  10.539   6.059  1.00 93.06           C  
ATOM   2290  O   CYS A 292      12.914  11.789   5.809  1.00 93.06           O  
ATOM   2291  SG  CYS A 292      14.984   9.047   5.871  1.00 93.06           S  
ATOM   2292  N   ASN A 293      14.469  12.820   4.531  1.00 92.75           N  
ATOM   2293  CA  ASN A 293      13.539  13.227   3.486  1.00 92.75           C  
ATOM   2294  C   ASN A 293      13.844  12.539   2.162  1.00 92.75           C  
ATOM   2295  CB  ASN A 293      13.562  14.750   3.309  1.00 92.75           C  
ATOM   2296  O   ASN A 293      15.008  12.391   1.785  1.00 92.75           O  
ATOM   2297  CG  ASN A 293      12.773  15.477   4.379  1.00 92.75           C  
ATOM   2298  ND2 ASN A 293      13.148  16.719   4.648  1.00 92.75           N  
ATOM   2299  OD1 ASN A 293      11.836  14.922   4.953  1.00 92.75           O  
ATOM   2300  N   THR A 294      12.695  12.141   1.484  1.00 92.19           N  
ATOM   2301  CA  THR A 294      12.891  11.477   0.200  1.00 92.19           C  
ATOM   2302  C   THR A 294      11.734  11.781  -0.747  1.00 92.19           C  
ATOM   2303  CB  THR A 294      13.031   9.953   0.372  1.00 92.19           C  
ATOM   2304  O   THR A 294      10.648  12.180  -0.306  1.00 92.19           O  
ATOM   2305  CG2 THR A 294      11.727   9.336   0.865  1.00 92.19           C  
ATOM   2306  OG1 THR A 294      13.375   9.367  -0.888  1.00 92.19           O  
ATOM   2307  N   THR A 295      12.000  11.609  -2.029  1.00 91.06           N  
ATOM   2308  CA  THR A 295      10.953  11.797  -3.031  1.00 91.06           C  
ATOM   2309  C   THR A 295      10.398  10.445  -3.492  1.00 91.06           C  
ATOM   2310  CB  THR A 295      11.477  12.578  -4.250  1.00 91.06           C  
ATOM   2311  O   THR A 295       9.352  10.391  -4.141  1.00 91.06           O  
ATOM   2312  CG2 THR A 295      11.922  13.977  -3.848  1.00 91.06           C  
ATOM   2313  OG1 THR A 295      12.594  11.875  -4.812  1.00 91.06           O  
ATOM   2314  N   CYS A 296      11.133   9.391  -3.135  1.00 92.06           N  
ATOM   2315  CA  CYS A 296      10.750   8.031  -3.512  1.00 92.06           C  
ATOM   2316  C   CYS A 296      10.930   7.066  -2.346  1.00 92.06           C  
ATOM   2317  CB  CYS A 296      11.570   7.555  -4.711  1.00 92.06           C  
ATOM   2318  O   CYS A 296      12.047   6.887  -1.852  1.00 92.06           O  
ATOM   2319  SG  CYS A 296      11.180   5.871  -5.234  1.00 92.06           S  
ATOM   2320  N   GLN A 297       9.812   6.387  -2.059  1.00 93.69           N  
ATOM   2321  CA  GLN A 297       9.820   5.473  -0.922  1.00 93.69           C  
ATOM   2322  C   GLN A 297       9.336   4.086  -1.327  1.00 93.69           C  
ATOM   2323  CB  GLN A 297       8.961   6.020   0.217  1.00 93.69           C  
ATOM   2324  O   GLN A 297       8.320   3.955  -2.018  1.00 93.69           O  
ATOM   2325  CG  GLN A 297       9.016   5.180   1.484  1.00 93.69           C  
ATOM   2326  CD  GLN A 297      10.375   5.203   2.154  1.00 93.69           C  
ATOM   2327  NE2 GLN A 297      10.859   4.035   2.553  1.00 93.69           N  
ATOM   2328  OE1 GLN A 297      10.984   6.266   2.309  1.00 93.69           O  
ATOM   2329  N   THR A 298      10.109   3.059  -0.802  1.00 93.56           N  
ATOM   2330  CA  THR A 298       9.719   1.665  -0.965  1.00 93.56           C  
ATOM   2331  C   THR A 298       9.680   0.952   0.384  1.00 93.56           C  
ATOM   2332  CB  THR A 298      10.672   0.919  -1.915  1.00 93.56           C  
ATOM   2333  O   THR A 298      10.180   1.475   1.383  1.00 93.56           O  
ATOM   2334  CG2 THR A 298      10.930   1.731  -3.180  1.00 93.56           C  
ATOM   2335  OG1 THR A 298      11.914   0.685  -1.246  1.00 93.56           O  
ATOM   2336  N   PRO A 299       9.008  -0.238   0.359  1.00 92.31           N  
ATOM   2337  CA  PRO A 299       9.000  -0.990   1.616  1.00 92.31           C  
ATOM   2338  C   PRO A 299      10.406  -1.328   2.111  1.00 92.31           C  
ATOM   2339  CB  PRO A 299       8.227  -2.262   1.261  1.00 92.31           C  
ATOM   2340  O   PRO A 299      10.609  -1.522   3.312  1.00 92.31           O  
ATOM   2341  CG  PRO A 299       7.316  -1.854   0.147  1.00 92.31           C  
ATOM   2342  CD  PRO A 299       8.039  -0.870  -0.726  1.00 92.31           C  
ATOM   2343  N   GLU A 300      11.367  -1.392   1.215  1.00 92.69           N  
ATOM   2344  CA  GLU A 300      12.734  -1.763   1.545  1.00 92.69           C  
ATOM   2345  C   GLU A 300      13.555  -0.542   1.957  1.00 92.69           C  
ATOM   2346  CB  GLU A 300      13.406  -2.467   0.360  1.00 92.69           C  
ATOM   2347  O   GLU A 300      14.578  -0.672   2.637  1.00 92.69           O  
ATOM   2348  CG  GLU A 300      12.742  -3.781  -0.025  1.00 92.69           C  
ATOM   2349  CD  GLU A 300      13.023  -4.906   0.958  1.00 92.69           C  
ATOM   2350  OE1 GLU A 300      12.391  -5.977   0.857  1.00 92.69           O  
ATOM   2351  OE2 GLU A 300      13.898  -4.715   1.836  1.00 92.69           O  
ATOM   2352  N   GLY A 301      13.078   0.652   1.620  1.00 92.88           N  
ATOM   2353  CA  GLY A 301      13.781   1.884   1.938  1.00 92.88           C  
ATOM   2354  C   GLY A 301      13.719   2.910   0.823  1.00 92.88           C  
ATOM   2355  O   GLY A 301      13.266   2.609  -0.281  1.00 92.88           O  
ATOM   2356  N   ALA A 302      14.211   4.152   1.135  1.00 93.12           N  
ATOM   2357  CA  ALA A 302      14.133   5.254   0.182  1.00 93.12           C  
ATOM   2358  C   ALA A 302      15.164   5.094  -0.931  1.00 93.12           C  
ATOM   2359  CB  ALA A 302      14.328   6.590   0.897  1.00 93.12           C  
ATOM   2360  O   ALA A 302      16.281   4.609  -0.692  1.00 93.12           O  
ATOM   2361  N   ILE A 303      14.742   5.418  -2.135  1.00 93.12           N  
ATOM   2362  CA  ILE A 303      15.602   5.387  -3.309  1.00 93.12           C  
ATOM   2363  C   ILE A 303      15.961   6.812  -3.727  1.00 93.12           C  
ATOM   2364  CB  ILE A 303      14.938   4.633  -4.484  1.00 93.12           C  
ATOM   2365  O   ILE A 303      15.070   7.645  -3.930  1.00 93.12           O  
ATOM   2366  CG1 ILE A 303      14.617   3.191  -4.078  1.00 93.12           C  
ATOM   2367  CG2 ILE A 303      15.836   4.664  -5.723  1.00 93.12           C  
ATOM   2368  CD1 ILE A 303      13.766   2.438  -5.094  1.00 93.12           C  
ATOM   2369  N   ASN A 304      17.219   7.105  -3.744  1.00 90.06           N  
ATOM   2370  CA  ASN A 304      17.703   8.383  -4.238  1.00 90.06           C  
ATOM   2371  C   ASN A 304      18.547   8.211  -5.504  1.00 90.06           C  
ATOM   2372  CB  ASN A 304      18.531   9.102  -3.158  1.00 90.06           C  
ATOM   2373  O   ASN A 304      19.734   7.871  -5.426  1.00 90.06           O  
ATOM   2374  CG  ASN A 304      18.781  10.555  -3.484  1.00 90.06           C  
ATOM   2375  ND2 ASN A 304      19.531  11.234  -2.631  1.00 90.06           N  
ATOM   2376  OD1 ASN A 304      18.297  11.070  -4.492  1.00 90.06           O  
ATOM   2377  N   THR A 305      17.812   8.359  -6.648  1.00 88.06           N  
ATOM   2378  CA  THR A 305      18.531   8.117  -7.891  1.00 88.06           C  
ATOM   2379  C   THR A 305      17.969   8.969  -9.023  1.00 88.06           C  
ATOM   2380  CB  THR A 305      18.484   6.633  -8.289  1.00 88.06           C  
ATOM   2381  O   THR A 305      16.812   9.391  -8.969  1.00 88.06           O  
ATOM   2382  CG2 THR A 305      17.047   6.176  -8.523  1.00 88.06           C  
ATOM   2383  OG1 THR A 305      19.234   6.438  -9.492  1.00 88.06           O  
ATOM   2384  N   SER A 306      18.828   9.273  -9.969  1.00 86.25           N  
ATOM   2385  CA  SER A 306      18.375   9.984 -11.164  1.00 86.25           C  
ATOM   2386  C   SER A 306      18.109   9.023 -12.312  1.00 86.25           C  
ATOM   2387  CB  SER A 306      19.422  11.023 -11.594  1.00 86.25           C  
ATOM   2388  O   SER A 306      17.797   9.445 -13.430  1.00 86.25           O  
ATOM   2389  OG  SER A 306      20.656  10.398 -11.875  1.00 86.25           O  
ATOM   2390  N   LEU A 307      18.281   7.738 -12.008  1.00 89.50           N  
ATOM   2391  CA  LEU A 307      18.062   6.715 -13.031  1.00 89.50           C  
ATOM   2392  C   LEU A 307      16.578   6.512 -13.289  1.00 89.50           C  
ATOM   2393  CB  LEU A 307      18.703   5.395 -12.602  1.00 89.50           C  
ATOM   2394  O   LEU A 307      15.750   6.715 -12.391  1.00 89.50           O  
ATOM   2395  CG  LEU A 307      20.234   5.398 -12.453  1.00 89.50           C  
ATOM   2396  CD1 LEU A 307      20.703   4.074 -11.859  1.00 89.50           C  
ATOM   2397  CD2 LEU A 307      20.906   5.660 -13.797  1.00 89.50           C  
ATOM   2398  N   PRO A 308      16.281   6.098 -14.422  1.00 84.75           N  
ATOM   2399  CA  PRO A 308      14.883   6.016 -14.859  1.00 84.75           C  
ATOM   2400  C   PRO A 308      14.188   4.750 -14.367  1.00 84.75           C  
ATOM   2401  CB  PRO A 308      14.992   6.016 -16.391  1.00 84.75           C  
ATOM   2402  O   PRO A 308      12.953   4.719 -14.266  1.00 84.75           O  
ATOM   2403  CG  PRO A 308      16.359   5.488 -16.672  1.00 84.75           C  
ATOM   2404  CD  PRO A 308      17.266   5.902 -15.562  1.00 84.75           C  
ATOM   2405  N   PHE A 309      15.039   3.672 -14.008  1.00 91.25           N  
ATOM   2406  CA  PHE A 309      14.438   2.416 -13.578  1.00 91.25           C  
ATOM   2407  C   PHE A 309      15.016   1.964 -12.242  1.00 91.25           C  
ATOM   2408  CB  PHE A 309      14.648   1.328 -14.641  1.00 91.25           C  
ATOM   2409  O   PHE A 309      16.125   2.342 -11.883  1.00 91.25           O  
ATOM   2410  CG  PHE A 309      14.133   1.699 -16.000  1.00 91.25           C  
ATOM   2411  CD1 PHE A 309      12.773   1.731 -16.266  1.00 91.25           C  
ATOM   2412  CD2 PHE A 309      15.016   2.016 -17.031  1.00 91.25           C  
ATOM   2413  CE1 PHE A 309      12.289   2.074 -17.516  1.00 91.25           C  
ATOM   2414  CE2 PHE A 309      14.547   2.359 -18.297  1.00 91.25           C  
ATOM   2415  CZ  PHE A 309      13.180   2.387 -18.531  1.00 91.25           C  
ATOM   2416  N   GLN A 310      14.219   1.151 -11.508  1.00 93.31           N  
ATOM   2417  CA  GLN A 310      14.656   0.531 -10.266  1.00 93.31           C  
ATOM   2418  C   GLN A 310      14.188  -0.918 -10.180  1.00 93.31           C  
ATOM   2419  CB  GLN A 310      14.141   1.322  -9.062  1.00 93.31           C  
ATOM   2420  O   GLN A 310      13.203  -1.299 -10.820  1.00 93.31           O  
ATOM   2421  CG  GLN A 310      12.625   1.287  -8.906  1.00 93.31           C  
ATOM   2422  CD  GLN A 310      12.148   0.132  -8.039  1.00 93.31           C  
ATOM   2423  NE2 GLN A 310      10.898  -0.272  -8.227  1.00 93.31           N  
ATOM   2424  OE1 GLN A 310      12.906  -0.394  -7.219  1.00 93.31           O  
ATOM   2425  N   ASN A 311      15.023  -1.715  -9.461  1.00 92.75           N  
ATOM   2426  CA  ASN A 311      14.672  -3.113  -9.227  1.00 92.75           C  
ATOM   2427  C   ASN A 311      14.609  -3.438  -7.738  1.00 92.75           C  
ATOM   2428  CB  ASN A 311      15.672  -4.035  -9.930  1.00 92.75           C  
ATOM   2429  O   ASN A 311      14.891  -4.566  -7.332  1.00 92.75           O  
ATOM   2430  CG  ASN A 311      17.031  -4.059  -9.258  1.00 92.75           C  
ATOM   2431  ND2 ASN A 311      17.875  -5.008  -9.641  1.00 92.75           N  
ATOM   2432  OD1 ASN A 311      17.312  -3.227  -8.391  1.00 92.75           O  
ATOM   2433  N   VAL A 312      14.289  -2.471  -6.938  1.00 91.44           N  
ATOM   2434  CA  VAL A 312      14.242  -2.590  -5.484  1.00 91.44           C  
ATOM   2435  C   VAL A 312      12.898  -3.178  -5.055  1.00 91.44           C  
ATOM   2436  CB  VAL A 312      14.469  -1.226  -4.793  1.00 91.44           C  
ATOM   2437  O   VAL A 312      12.852  -4.195  -4.359  1.00 91.44           O  
ATOM   2438  CG1 VAL A 312      14.305  -1.351  -3.279  1.00 91.44           C  
ATOM   2439  CG2 VAL A 312      15.852  -0.677  -5.141  1.00 91.44           C  
ATOM   2440  N   HIS A 313      11.781  -2.520  -5.414  1.00 90.62           N  
ATOM   2441  CA  HIS A 313      10.461  -3.029  -5.074  1.00 90.62           C  
ATOM   2442  C   HIS A 313       9.398  -2.521  -6.047  1.00 90.62           C  
ATOM   2443  CB  HIS A 313      10.086  -2.637  -3.643  1.00 90.62           C  
ATOM   2444  O   HIS A 313       9.445  -1.360  -6.465  1.00 90.62           O  
ATOM   2445  CG  HIS A 313       8.969  -3.449  -3.070  1.00 90.62           C  
ATOM   2446  CD2 HIS A 313       8.977  -4.484  -2.195  1.00 90.62           C  
ATOM   2447  ND1 HIS A 313       7.648  -3.230  -3.395  1.00 90.62           N  
ATOM   2448  CE1 HIS A 313       6.891  -4.094  -2.740  1.00 90.62           C  
ATOM   2449  NE2 HIS A 313       7.672  -4.867  -2.006  1.00 90.62           N  
ATOM   2450  N   PRO A 314       8.430  -3.350  -6.402  1.00 87.50           N  
ATOM   2451  CA  PRO A 314       7.379  -2.955  -7.344  1.00 87.50           C  
ATOM   2452  C   PRO A 314       6.414  -1.930  -6.750  1.00 87.50           C  
ATOM   2453  CB  PRO A 314       6.660  -4.273  -7.641  1.00 87.50           C  
ATOM   2454  O   PRO A 314       5.789  -1.165  -7.488  1.00 87.50           O  
ATOM   2455  CG  PRO A 314       7.016  -5.168  -6.500  1.00 87.50           C  
ATOM   2456  CD  PRO A 314       8.367  -4.773  -5.984  1.00 87.50           C  
ATOM   2457  N   ILE A 315       6.246  -1.979  -5.398  1.00 87.31           N  
ATOM   2458  CA  ILE A 315       5.379  -1.011  -4.734  1.00 87.31           C  
ATOM   2459  C   ILE A 315       6.195   0.207  -4.309  1.00 87.31           C  
ATOM   2460  CB  ILE A 315       4.668  -1.634  -3.514  1.00 87.31           C  
ATOM   2461  O   ILE A 315       7.117   0.091  -3.496  1.00 87.31           O  
ATOM   2462  CG1 ILE A 315       3.814  -2.832  -3.945  1.00 87.31           C  
ATOM   2463  CG2 ILE A 315       3.812  -0.585  -2.793  1.00 87.31           C  
ATOM   2464  CD1 ILE A 315       3.191  -3.600  -2.787  1.00 87.31           C  
ATOM   2465  N   THR A 316       5.844   1.376  -4.906  1.00 89.31           N  
ATOM   2466  CA  THR A 316       6.586   2.598  -4.613  1.00 89.31           C  
ATOM   2467  C   THR A 316       5.629   3.750  -4.312  1.00 89.31           C  
ATOM   2468  CB  THR A 316       7.508   2.986  -5.781  1.00 89.31           C  
ATOM   2469  O   THR A 316       4.504   3.775  -4.809  1.00 89.31           O  
ATOM   2470  CG2 THR A 316       8.508   1.876  -6.086  1.00 89.31           C  
ATOM   2471  OG1 THR A 316       6.715   3.232  -6.949  1.00 89.31           O  
ATOM   2472  N   ILE A 317       6.012   4.688  -3.467  1.00 88.25           N  
ATOM   2473  CA  ILE A 317       5.230   5.875  -3.139  1.00 88.25           C  
ATOM   2474  C   ILE A 317       6.062   7.129  -3.402  1.00 88.25           C  
ATOM   2475  CB  ILE A 317       4.750   5.848  -1.671  1.00 88.25           C  
ATOM   2476  O   ILE A 317       7.207   7.227  -2.951  1.00 88.25           O  
ATOM   2477  CG1 ILE A 317       3.928   4.582  -1.401  1.00 88.25           C  
ATOM   2478  CG2 ILE A 317       3.938   7.105  -1.346  1.00 88.25           C  
ATOM   2479  CD1 ILE A 317       3.557   4.387   0.062  1.00 88.25           C  
ATOM   2480  N   GLY A 318       5.504   8.102  -4.156  1.00 87.06           N  
ATOM   2481  CA  GLY A 318       6.219   9.312  -4.508  1.00 87.06           C  
ATOM   2482  C   GLY A 318       6.777   9.297  -5.918  1.00 87.06           C  
ATOM   2483  O   GLY A 318       6.289   8.555  -6.773  1.00 87.06           O  
ATOM   2484  N   LYS A 319       7.770  10.078  -6.176  1.00 88.19           N  
ATOM   2485  CA  LYS A 319       8.422  10.148  -7.480  1.00 88.19           C  
ATOM   2486  C   LYS A 319       9.547   9.133  -7.594  1.00 88.19           C  
ATOM   2487  CB  LYS A 319       8.961  11.562  -7.734  1.00 88.19           C  
ATOM   2488  O   LYS A 319      10.711   9.453  -7.316  1.00 88.19           O  
ATOM   2489  CG  LYS A 319       7.875  12.625  -7.844  1.00 88.19           C  
ATOM   2490  CD  LYS A 319       8.469  13.984  -8.180  1.00 88.19           C  
ATOM   2491  CE  LYS A 319       7.387  15.062  -8.266  1.00 88.19           C  
ATOM   2492  NZ  LYS A 319       7.969  16.406  -8.547  1.00 88.19           N  
ATOM   2493  N   CYS A 320       9.164   7.855  -7.906  1.00 89.88           N  
ATOM   2494  CA  CYS A 320      10.133   6.766  -7.953  1.00 89.88           C  
ATOM   2495  C   CYS A 320      10.383   6.312  -9.383  1.00 89.88           C  
ATOM   2496  CB  CYS A 320       9.648   5.582  -7.109  1.00 89.88           C  
ATOM   2497  O   CYS A 320       9.477   6.371 -10.227  1.00 89.88           O  
ATOM   2498  SG  CYS A 320       9.336   6.000  -5.383  1.00 89.88           S  
ATOM   2499  N   PRO A 321      11.734   5.949  -9.648  1.00 88.94           N  
ATOM   2500  CA  PRO A 321      11.969   5.281 -10.930  1.00 88.94           C  
ATOM   2501  C   PRO A 321      11.102   4.039 -11.117  1.00 88.94           C  
ATOM   2502  CB  PRO A 321      13.453   4.906 -10.867  1.00 88.94           C  
ATOM   2503  O   PRO A 321      10.688   3.412 -10.133  1.00 88.94           O  
ATOM   2504  CG  PRO A 321      14.016   5.770  -9.781  1.00 88.94           C  
ATOM   2505  CD  PRO A 321      12.922   6.094  -8.812  1.00 88.94           C  
ATOM   2506  N   LYS A 322      10.812   3.693 -12.312  1.00 86.62           N  
ATOM   2507  CA  LYS A 322       9.883   2.602 -12.594  1.00 86.62           C  
ATOM   2508  C   LYS A 322      10.539   1.247 -12.320  1.00 86.62           C  
ATOM   2509  CB  LYS A 322       9.391   2.670 -14.039  1.00 86.62           C  
ATOM   2510  O   LYS A 322      11.695   1.027 -12.688  1.00 86.62           O  
ATOM   2511  CG  LYS A 322       8.414   3.807 -14.305  1.00 86.62           C  
ATOM   2512  CD  LYS A 322       7.125   3.629 -13.516  1.00 86.62           C  
ATOM   2513  CE  LYS A 322       6.141   4.758 -13.789  1.00 86.62           C  
ATOM   2514  NZ  LYS A 322       4.879   4.598 -13.008  1.00 86.62           N  
ATOM   2515  N   TYR A 323       9.719   0.443 -11.797  1.00 89.25           N  
ATOM   2516  CA  TYR A 323      10.203  -0.886 -11.438  1.00 89.25           C  
ATOM   2517  C   TYR A 323      10.320  -1.775 -12.672  1.00 89.25           C  
ATOM   2518  CB  TYR A 323       9.273  -1.538 -10.406  1.00 89.25           C  
ATOM   2519  O   TYR A 323       9.414  -1.816 -13.500  1.00 89.25           O  
ATOM   2520  CG  TYR A 323       9.672  -2.945 -10.039  1.00 89.25           C  
ATOM   2521  CD1 TYR A 323       9.070  -4.043 -10.641  1.00 89.25           C  
ATOM   2522  CD2 TYR A 323      10.648  -3.178  -9.078  1.00 89.25           C  
ATOM   2523  CE1 TYR A 323       9.430  -5.344 -10.297  1.00 89.25           C  
ATOM   2524  CE2 TYR A 323      11.023  -4.473  -8.727  1.00 89.25           C  
ATOM   2525  OH  TYR A 323      10.773  -6.828  -9.000  1.00 89.25           O  
ATOM   2526  CZ  TYR A 323      10.406  -5.547  -9.344  1.00 89.25           C  
ATOM   2527  N   VAL A 324      11.406  -2.455 -12.836  1.00 88.69           N  
ATOM   2528  CA  VAL A 324      11.656  -3.439 -13.883  1.00 88.69           C  
ATOM   2529  C   VAL A 324      12.227  -4.715 -13.266  1.00 88.69           C  
ATOM   2530  CB  VAL A 324      12.625  -2.891 -14.953  1.00 88.69           C  
ATOM   2531  O   VAL A 324      13.172  -4.668 -12.477  1.00 88.69           O  
ATOM   2532  CG1 VAL A 324      12.906  -3.949 -16.016  1.00 88.69           C  
ATOM   2533  CG2 VAL A 324      12.055  -1.625 -15.594  1.00 88.69           C  
ATOM   2534  N   ARG A 325      11.578  -5.773 -13.578  1.00 86.44           N  
ATOM   2535  CA  ARG A 325      11.977  -7.070 -13.039  1.00 86.44           C  
ATOM   2536  C   ARG A 325      13.188  -7.629 -13.781  1.00 86.44           C  
ATOM   2537  CB  ARG A 325      10.812  -8.062 -13.109  1.00 86.44           C  
ATOM   2538  O   ARG A 325      13.078  -8.625 -14.500  1.00 86.44           O  
ATOM   2539  CG  ARG A 325      11.016  -9.312 -12.266  1.00 86.44           C  
ATOM   2540  CD  ARG A 325       9.812 -10.234 -12.328  1.00 86.44           C  
ATOM   2541  NE  ARG A 325       9.531 -10.852 -11.039  1.00 86.44           N  
ATOM   2542  NH1 ARG A 325       7.734 -12.094 -11.781  1.00 86.44           N  
ATOM   2543  NH2 ARG A 325       8.383 -12.219  -9.586  1.00 86.44           N  
ATOM   2544  CZ  ARG A 325       8.555 -11.719 -10.805  1.00 86.44           C  
ATOM   2545  N   SER A 326      14.250  -6.863 -13.914  1.00 85.75           N  
ATOM   2546  CA  SER A 326      15.523  -7.211 -14.547  1.00 85.75           C  
ATOM   2547  C   SER A 326      16.703  -6.957 -13.602  1.00 85.75           C  
ATOM   2548  CB  SER A 326      15.711  -6.414 -15.836  1.00 85.75           C  
ATOM   2549  O   SER A 326      16.594  -6.133 -12.695  1.00 85.75           O  
ATOM   2550  OG  SER A 326      14.766  -6.805 -16.812  1.00 85.75           O  
ATOM   2551  N   THR A 327      17.688  -7.781 -13.797  1.00 83.00           N  
ATOM   2552  CA  THR A 327      18.859  -7.672 -12.938  1.00 83.00           C  
ATOM   2553  C   THR A 327      19.859  -6.652 -13.492  1.00 83.00           C  
ATOM   2554  CB  THR A 327      19.562  -9.031 -12.766  1.00 83.00           C  
ATOM   2555  O   THR A 327      20.625  -6.051 -12.742  1.00 83.00           O  
ATOM   2556  CG2 THR A 327      18.672 -10.016 -12.008  1.00 83.00           C  
ATOM   2557  OG1 THR A 327      19.859  -9.570 -14.062  1.00 83.00           O  
ATOM   2558  N   LYS A 328      19.703  -6.445 -14.812  1.00 83.25           N  
ATOM   2559  CA  LYS A 328      20.578  -5.477 -15.469  1.00 83.25           C  
ATOM   2560  C   LYS A 328      19.906  -4.879 -16.703  1.00 83.25           C  
ATOM   2561  CB  LYS A 328      21.906  -6.125 -15.859  1.00 83.25           C  
ATOM   2562  O   LYS A 328      19.234  -5.586 -17.453  1.00 83.25           O  
ATOM   2563  CG  LYS A 328      22.734  -6.590 -14.672  1.00 83.25           C  
ATOM   2564  CD  LYS A 328      24.062  -7.211 -15.117  1.00 83.25           C  
ATOM   2565  CE  LYS A 328      24.859  -7.730 -13.938  1.00 83.25           C  
ATOM   2566  NZ  LYS A 328      26.156  -8.328 -14.375  1.00 83.25           N  
ATOM   2567  N   LEU A 329      19.984  -3.588 -16.812  1.00 86.88           N  
ATOM   2568  CA  LEU A 329      19.562  -2.840 -17.984  1.00 86.88           C  
ATOM   2569  C   LEU A 329      20.641  -1.857 -18.438  1.00 86.88           C  
ATOM   2570  CB  LEU A 329      18.250  -2.088 -17.703  1.00 86.88           C  
ATOM   2571  O   LEU A 329      20.656  -0.710 -17.984  1.00 86.88           O  
ATOM   2572  CG  LEU A 329      16.984  -2.932 -17.688  1.00 86.88           C  
ATOM   2573  CD1 LEU A 329      15.836  -2.143 -17.062  1.00 86.88           C  
ATOM   2574  CD2 LEU A 329      16.609  -3.385 -19.094  1.00 86.88           C  
ATOM   2575  N   ARG A 330      21.516  -2.365 -19.344  1.00 88.81           N  
ATOM   2576  CA  ARG A 330      22.688  -1.592 -19.719  1.00 88.81           C  
ATOM   2577  C   ARG A 330      22.469  -0.838 -21.016  1.00 88.81           C  
ATOM   2578  CB  ARG A 330      23.922  -2.504 -19.844  1.00 88.81           C  
ATOM   2579  O   ARG A 330      21.984  -1.411 -22.000  1.00 88.81           O  
ATOM   2580  CG  ARG A 330      24.438  -3.020 -18.516  1.00 88.81           C  
ATOM   2581  CD  ARG A 330      25.859  -3.539 -18.625  1.00 88.81           C  
ATOM   2582  NE  ARG A 330      26.438  -3.830 -17.312  1.00 88.81           N  
ATOM   2583  NH1 ARG A 330      28.625  -3.967 -18.078  1.00 88.81           N  
ATOM   2584  NH2 ARG A 330      28.156  -4.285 -15.859  1.00 88.81           N  
ATOM   2585  CZ  ARG A 330      27.734  -4.027 -17.094  1.00 88.81           C  
ATOM   2586  N   LEU A 331      22.812   0.386 -20.984  1.00 85.06           N  
ATOM   2587  CA  LEU A 331      22.750   1.240 -22.172  1.00 85.06           C  
ATOM   2588  C   LEU A 331      24.141   1.551 -22.688  1.00 85.06           C  
ATOM   2589  CB  LEU A 331      22.000   2.543 -21.844  1.00 85.06           C  
ATOM   2590  O   LEU A 331      25.016   1.980 -21.922  1.00 85.06           O  
ATOM   2591  CG  LEU A 331      21.844   3.527 -23.000  1.00 85.06           C  
ATOM   2592  CD1 LEU A 331      20.812   3.002 -24.000  1.00 85.06           C  
ATOM   2593  CD2 LEU A 331      21.438   4.902 -22.484  1.00 85.06           C  
ATOM   2594  N   ALA A 332      24.297   1.203 -23.938  1.00 81.06           N  
ATOM   2595  CA  ALA A 332      25.594   1.461 -24.547  1.00 81.06           C  
ATOM   2596  C   ALA A 332      25.828   2.959 -24.719  1.00 81.06           C  
ATOM   2597  CB  ALA A 332      25.703   0.750 -25.891  1.00 81.06           C  
ATOM   2598  O   ALA A 332      25.000   3.664 -25.281  1.00 81.06           O  
ATOM   2599  N   THR A 333      26.859   3.504 -24.125  1.00 72.81           N  
ATOM   2600  CA  THR A 333      27.234   4.906 -24.266  1.00 72.81           C  
ATOM   2601  C   THR A 333      28.531   5.043 -25.062  1.00 72.81           C  
ATOM   2602  CB  THR A 333      27.406   5.582 -22.891  1.00 72.81           C  
ATOM   2603  O   THR A 333      28.922   6.152 -25.438  1.00 72.81           O  
ATOM   2604  CG2 THR A 333      26.078   5.602 -22.125  1.00 72.81           C  
ATOM   2605  OG1 THR A 333      28.375   4.859 -22.125  1.00 72.81           O  
ATOM   2606  N   GLY A 334      29.047   3.873 -25.328  1.00 67.19           N  
ATOM   2607  CA  GLY A 334      30.281   3.781 -26.078  1.00 67.19           C  
ATOM   2608  C   GLY A 334      30.141   2.953 -27.344  1.00 67.19           C  
ATOM   2609  O   GLY A 334      29.031   2.605 -27.750  1.00 67.19           O  
ATOM   2610  N   LEU A 335      31.234   2.725 -28.109  1.00 67.75           N  
ATOM   2611  CA  LEU A 335      31.234   2.000 -29.375  1.00 67.75           C  
ATOM   2612  C   LEU A 335      31.391   0.501 -29.141  1.00 67.75           C  
ATOM   2613  CB  LEU A 335      32.375   2.510 -30.281  1.00 67.75           C  
ATOM   2614  O   LEU A 335      31.719   0.071 -28.031  1.00 67.75           O  
ATOM   2615  CG  LEU A 335      32.375   4.012 -30.578  1.00 67.75           C  
ATOM   2616  CD1 LEU A 335      33.688   4.418 -31.219  1.00 67.75           C  
ATOM   2617  CD2 LEU A 335      31.203   4.387 -31.484  1.00 67.75           C  
ATOM   2618  N   ARG A 336      31.078  -0.199 -30.094  1.00 69.25           N  
ATOM   2619  CA  ARG A 336      31.359  -1.632 -30.047  1.00 69.25           C  
ATOM   2620  C   ARG A 336      32.844  -1.901 -29.781  1.00 69.25           C  
ATOM   2621  CB  ARG A 336      30.922  -2.309 -31.359  1.00 69.25           C  
ATOM   2622  O   ARG A 336      33.688  -1.241 -30.344  1.00 69.25           O  
ATOM   2623  CG  ARG A 336      29.422  -2.488 -31.500  1.00 69.25           C  
ATOM   2624  CD  ARG A 336      29.062  -3.301 -32.719  1.00 69.25           C  
ATOM   2625  NE  ARG A 336      27.625  -3.553 -32.812  1.00 69.25           N  
ATOM   2626  NH1 ARG A 336      27.719  -4.629 -34.844  1.00 69.25           N  
ATOM   2627  NH2 ARG A 336      25.719  -4.352 -33.781  1.00 69.25           N  
ATOM   2628  CZ  ARG A 336      27.031  -4.176 -33.812  1.00 69.25           C  
ATOM   2629  N   ASN A 337      33.094  -2.744 -28.688  1.00 65.12           N  
ATOM   2630  CA  ASN A 337      34.469  -3.074 -28.266  1.00 65.12           C  
ATOM   2631  C   ASN A 337      34.938  -4.395 -28.875  1.00 65.12           C  
ATOM   2632  CB  ASN A 337      34.562  -3.131 -26.734  1.00 65.12           C  
ATOM   2633  O   ASN A 337      34.188  -5.367 -28.906  1.00 65.12           O  
ATOM   2634  CG  ASN A 337      35.969  -3.191 -26.234  1.00 65.12           C  
ATOM   2635  ND2 ASN A 337      36.156  -3.691 -25.016  1.00 65.12           N  
ATOM   2636  OD1 ASN A 337      36.906  -2.795 -26.938  1.00 65.12           O  
ATOM   2637  N   VAL A 338      35.938  -4.434 -29.484  1.00 54.19           N  
ATOM   2638  CA  VAL A 338      36.594  -5.668 -29.922  1.00 54.19           C  
ATOM   2639  C   VAL A 338      37.688  -6.047 -28.922  1.00 54.19           C  
ATOM   2640  CB  VAL A 338      37.188  -5.531 -31.328  1.00 54.19           C  
ATOM   2641  O   VAL A 338      38.656  -5.297 -28.719  1.00 54.19           O  
ATOM   2642  CG1 VAL A 338      37.812  -6.852 -31.781  1.00 54.19           C  
ATOM   2643  CG2 VAL A 338      36.125  -5.070 -32.312  1.00 54.19           C  
ATOM   2644  N   PRO A 339      37.438  -6.988 -27.906  1.00 43.47           N  
ATOM   2645  CA  PRO A 339      38.375  -7.324 -26.844  1.00 43.47           C  
ATOM   2646  C   PRO A 339      39.781  -7.559 -27.344  1.00 43.47           C  
ATOM   2647  CB  PRO A 339      37.781  -8.609 -26.250  1.00 43.47           C  
ATOM   2648  O   PRO A 339      39.969  -8.062 -28.453  1.00 43.47           O  
ATOM   2649  CG  PRO A 339      36.625  -8.938 -27.125  1.00 43.47           C  
ATOM   2650  CD  PRO A 339      36.562  -7.934 -28.250  1.00 43.47           C  
ATOM   2651  N   SER A 340      40.938  -6.812 -26.938  1.00 36.84           N  
ATOM   2652  CA  SER A 340      42.375  -7.020 -27.109  1.00 36.84           C  
ATOM   2653  C   SER A 340      42.812  -8.383 -26.578  1.00 36.84           C  
ATOM   2654  CB  SER A 340      43.156  -5.918 -26.406  1.00 36.84           C  
ATOM   2655  O   SER A 340      42.688  -8.664 -25.391  1.00 36.84           O  
ATOM   2656  OG  SER A 340      43.031  -6.027 -25.000  1.00 36.84           O  
ATOM   2657  N   ILE A 341      42.250  -9.570 -26.984  1.00 35.25           N  
ATOM   2658  CA  ILE A 341      42.719 -10.820 -26.406  1.00 35.25           C  
ATOM   2659  C   ILE A 341      43.906 -11.359 -27.250  1.00 35.25           C  
ATOM   2660  CB  ILE A 341      41.594 -11.875 -26.328  1.00 35.25           C  
ATOM   2661  O   ILE A 341      43.844 -11.344 -28.469  1.00 35.25           O  
ATOM   2662  CG1 ILE A 341      40.438 -11.359 -25.453  1.00 35.25           C  
ATOM   2663  CG2 ILE A 341      42.125 -13.211 -25.812  1.00 35.25           C  
ATOM   2664  CD1 ILE A 341      39.188 -12.195 -25.531  1.00 35.25           C  
ATOM   2665  N   GLN A 342      45.219 -11.477 -26.781  1.00 31.55           N  
ATOM   2666  CA  GLN A 342      46.500 -12.188 -26.719  1.00 31.55           C  
ATOM   2667  C   GLN A 342      46.500 -13.383 -27.672  1.00 31.55           C  
ATOM   2668  CB  GLN A 342      46.781 -12.641 -25.297  1.00 31.55           C  
ATOM   2669  O   GLN A 342      45.500 -14.102 -27.781  1.00 31.55           O  
ATOM   2670  CG  GLN A 342      47.688 -11.680 -24.516  1.00 31.55           C  
ATOM   2671  CD  GLN A 342      47.969 -12.156 -23.094  1.00 31.55           C  
ATOM   2672  NE2 GLN A 342      48.344 -11.234 -22.234  1.00 31.55           N  
ATOM   2673  OE1 GLN A 342      47.844 -13.344 -22.797  1.00 31.55           O  
ATOM   2674  N   SER A 343      47.062 -13.258 -28.922  1.00 26.80           N  
ATOM   2675  CA  SER A 343      47.562 -14.219 -29.906  1.00 26.80           C  
ATOM   2676  C   SER A 343      47.312 -15.648 -29.453  1.00 26.80           C  
ATOM   2677  CB  SER A 343      49.062 -13.992 -30.172  1.00 26.80           C  
ATOM   2678  O   SER A 343      47.781 -16.047 -28.375  1.00 26.80           O  
ATOM   2679  OG  SER A 343      49.781 -14.141 -28.969  1.00 26.80           O  
ATOM   2680  N   ARG A 344      45.969 -16.156 -29.516  1.00 27.88           N  
ATOM   2681  CA  ARG A 344      46.031 -17.609 -29.328  1.00 27.88           C  
ATOM   2682  C   ARG A 344      46.531 -18.297 -30.578  1.00 27.88           C  
ATOM   2683  CB  ARG A 344      44.625 -18.141 -28.938  1.00 27.88           C  
ATOM   2684  O   ARG A 344      46.000 -18.078 -31.672  1.00 27.88           O  
ATOM   2685  CG  ARG A 344      44.188 -17.734 -27.547  1.00 27.88           C  
ATOM   2686  CD  ARG A 344      43.000 -18.562 -27.094  1.00 27.88           C  
ATOM   2687  NE  ARG A 344      42.906 -18.609 -25.641  1.00 27.88           N  
ATOM   2688  NH1 ARG A 344      40.625 -19.016 -25.594  1.00 27.88           N  
ATOM   2689  NH2 ARG A 344      41.812 -18.844 -23.625  1.00 27.88           N  
ATOM   2690  CZ  ARG A 344      41.781 -18.812 -24.953  1.00 27.88           C  
ATOM   2691  N   GLY A 345      47.812 -18.266 -30.828  1.00 34.81           N  
ATOM   2692  CA  GLY A 345      48.781 -19.250 -31.250  1.00 34.81           C  
ATOM   2693  C   GLY A 345      48.188 -20.609 -31.547  1.00 34.81           C  
ATOM   2694  O   GLY A 345      47.031 -20.859 -31.234  1.00 34.81           O  
ATOM   2695  N   LEU A 346      48.406 -21.250 -32.656  1.00 33.69           N  
ATOM   2696  CA  LEU A 346      48.469 -22.547 -33.312  1.00 33.69           C  
ATOM   2697  C   LEU A 346      47.594 -23.562 -32.594  1.00 33.69           C  
ATOM   2698  CB  LEU A 346      49.906 -23.047 -33.375  1.00 33.69           C  
ATOM   2699  O   LEU A 346      46.938 -24.406 -33.250  1.00 33.69           O  
ATOM   2700  CG  LEU A 346      50.188 -24.250 -34.281  1.00 33.69           C  
ATOM   2701  CD1 LEU A 346      50.094 -23.828 -35.750  1.00 33.69           C  
ATOM   2702  CD2 LEU A 346      51.531 -24.859 -33.969  1.00 33.69           C  
ATOM   2703  N   PHE A 347      46.844 -23.219 -31.344  1.00 27.81           N  
ATOM   2704  CA  PHE A 347      46.062 -24.234 -30.641  1.00 27.81           C  
ATOM   2705  C   PHE A 347      44.594 -23.844 -30.609  1.00 27.81           C  
ATOM   2706  CB  PHE A 347      46.594 -24.422 -29.219  1.00 27.81           C  
ATOM   2707  O   PHE A 347      43.719 -24.703 -30.516  1.00 27.81           O  
ATOM   2708  CG  PHE A 347      47.812 -25.281 -29.125  1.00 27.81           C  
ATOM   2709  CD1 PHE A 347      47.719 -26.672 -29.172  1.00 27.81           C  
ATOM   2710  CD2 PHE A 347      49.062 -24.719 -29.000  1.00 27.81           C  
ATOM   2711  CE1 PHE A 347      48.844 -27.484 -29.094  1.00 27.81           C  
ATOM   2712  CE2 PHE A 347      50.219 -25.516 -28.922  1.00 27.81           C  
ATOM   2713  CZ  PHE A 347      50.094 -26.891 -28.969  1.00 27.81           C  
ATOM   2714  N   GLY A 348      44.188 -22.688 -31.172  1.00 31.55           N  
ATOM   2715  CA  GLY A 348      42.875 -22.141 -31.500  1.00 31.55           C  
ATOM   2716  C   GLY A 348      42.406 -22.484 -32.906  1.00 31.55           C  
ATOM   2717  O   GLY A 348      41.219 -22.672 -33.125  1.00 31.55           O  
ATOM   2718  N   ALA A 349      43.188 -22.953 -33.812  1.00 30.98           N  
ATOM   2719  CA  ALA A 349      43.000 -23.438 -35.156  1.00 30.98           C  
ATOM   2720  C   ALA A 349      42.688 -24.922 -35.188  1.00 30.98           C  
ATOM   2721  CB  ALA A 349      44.219 -23.125 -36.031  1.00 30.98           C  
ATOM   2722  O   ALA A 349      41.906 -25.391 -36.000  1.00 30.98           O  
ATOM   2723  N   ILE A 350      42.969 -25.547 -34.062  1.00 32.16           N  
ATOM   2724  CA  ILE A 350      42.781 -26.984 -34.000  1.00 32.16           C  
ATOM   2725  C   ILE A 350      41.438 -27.312 -33.312  1.00 32.16           C  
ATOM   2726  CB  ILE A 350      43.938 -27.688 -33.281  1.00 32.16           C  
ATOM   2727  O   ILE A 350      40.719 -28.188 -33.750  1.00 32.16           O  
ATOM   2728  CG1 ILE A 350      45.250 -27.484 -34.031  1.00 32.16           C  
ATOM   2729  CG2 ILE A 350      43.625 -29.188 -33.094  1.00 32.16           C  
ATOM   2730  CD1 ILE A 350      46.469 -28.016 -33.312  1.00 32.16           C  
ATOM   2731  N   ALA A 351      40.875 -26.422 -32.469  1.00 30.20           N  
ATOM   2732  CA  ALA A 351      39.594 -26.562 -31.797  1.00 30.20           C  
ATOM   2733  C   ALA A 351      38.469 -25.953 -32.625  1.00 30.20           C  
ATOM   2734  CB  ALA A 351      39.625 -25.906 -30.422  1.00 30.20           C  
ATOM   2735  O   ALA A 351      37.344 -26.469 -32.656  1.00 30.20           O  
ATOM   2736  N   GLY A 352      38.656 -25.125 -33.531  1.00 33.09           N  
ATOM   2737  CA  GLY A 352      37.812 -24.484 -34.531  1.00 33.09           C  
ATOM   2738  C   GLY A 352      37.625 -25.297 -35.781  1.00 33.09           C  
ATOM   2739  O   GLY A 352      36.562 -25.266 -36.406  1.00 33.09           O  
ATOM   2740  N   PHE A 353      38.469 -26.234 -36.062  1.00 29.94           N  
ATOM   2741  CA  PHE A 353      38.406 -27.203 -37.156  1.00 29.94           C  
ATOM   2742  C   PHE A 353      37.594 -28.422 -36.750  1.00 29.94           C  
ATOM   2743  CB  PHE A 353      39.844 -27.625 -37.562  1.00 29.94           C  
ATOM   2744  O   PHE A 353      36.844 -28.969 -37.562  1.00 29.94           O  
ATOM   2745  CG  PHE A 353      39.875 -28.453 -38.812  1.00 29.94           C  
ATOM   2746  CD1 PHE A 353      40.062 -29.828 -38.750  1.00 29.94           C  
ATOM   2747  CD2 PHE A 353      39.719 -27.859 -40.062  1.00 29.94           C  
ATOM   2748  CE1 PHE A 353      40.094 -30.609 -39.906  1.00 29.94           C  
ATOM   2749  CE2 PHE A 353      39.750 -28.641 -41.250  1.00 29.94           C  
ATOM   2750  CZ  PHE A 353      39.938 -30.000 -41.156  1.00 29.94           C  
ATOM   2751  N   ILE A 354      37.375 -28.641 -35.469  1.00 33.53           N  
ATOM   2752  CA  ILE A 354      36.688 -29.828 -34.969  1.00 33.53           C  
ATOM   2753  C   ILE A 354      35.219 -29.484 -34.688  1.00 33.53           C  
ATOM   2754  CB  ILE A 354      37.344 -30.375 -33.688  1.00 33.53           C  
ATOM   2755  O   ILE A 354      34.312 -30.297 -34.938  1.00 33.53           O  
ATOM   2756  CG1 ILE A 354      38.781 -30.828 -34.000  1.00 33.53           C  
ATOM   2757  CG2 ILE A 354      36.531 -31.531 -33.094  1.00 33.53           C  
ATOM   2758  CD1 ILE A 354      39.562 -31.297 -32.781  1.00 33.53           C  
ATOM   2759  N   GLU A 355      34.781 -28.172 -34.594  1.00 33.75           N  
ATOM   2760  CA  GLU A 355      33.438 -27.750 -34.188  1.00 33.75           C  
ATOM   2761  C   GLU A 355      32.781 -26.938 -35.312  1.00 33.75           C  
ATOM   2762  CB  GLU A 355      33.500 -26.922 -32.906  1.00 33.75           C  
ATOM   2763  O   GLU A 355      31.562 -26.953 -35.438  1.00 33.75           O  
ATOM   2764  CG  GLU A 355      33.562 -27.766 -31.641  1.00 33.75           C  
ATOM   2765  CD  GLU A 355      33.750 -26.938 -30.375  1.00 33.75           C  
ATOM   2766  OE1 GLU A 355      33.844 -27.531 -29.281  1.00 33.75           O  
ATOM   2767  OE2 GLU A 355      33.750 -25.688 -30.484  1.00 33.75           O  
ATOM   2768  N   GLY A 356      33.406 -26.828 -36.562  1.00 31.61           N  
ATOM   2769  CA  GLY A 356      32.688 -26.031 -37.562  1.00 31.61           C  
ATOM   2770  C   GLY A 356      33.406 -25.938 -38.875  1.00 31.61           C  
ATOM   2771  O   GLY A 356      33.000 -25.156 -39.750  1.00 31.61           O  
ATOM   2772  N   GLY A 357      34.344 -27.000 -39.250  1.00 31.09           N  
ATOM   2773  CA  GLY A 357      35.062 -27.078 -40.531  1.00 31.09           C  
ATOM   2774  C   GLY A 357      35.781 -25.797 -40.906  1.00 31.09           C  
ATOM   2775  O   GLY A 357      36.062 -24.969 -40.031  1.00 31.09           O  
ATOM   2776  N   TRP A 358      36.188 -25.312 -42.250  1.00 32.97           N  
ATOM   2777  CA  TRP A 358      37.000 -24.266 -42.844  1.00 32.97           C  
ATOM   2778  C   TRP A 358      36.594 -22.891 -42.344  1.00 32.97           C  
ATOM   2779  CB  TRP A 358      36.875 -24.328 -44.375  1.00 32.97           C  
ATOM   2780  O   TRP A 358      37.469 -22.016 -42.156  1.00 32.97           O  
ATOM   2781  CG  TRP A 358      38.156 -24.688 -45.094  1.00 32.97           C  
ATOM   2782  CD1 TRP A 358      38.375 -25.812 -45.844  1.00 32.97           C  
ATOM   2783  CD2 TRP A 358      39.375 -23.938 -45.094  1.00 32.97           C  
ATOM   2784  CE2 TRP A 358      40.312 -24.656 -45.875  1.00 32.97           C  
ATOM   2785  CE3 TRP A 358      39.750 -22.719 -44.531  1.00 32.97           C  
ATOM   2786  NE1 TRP A 358      39.688 -25.797 -46.312  1.00 32.97           N  
ATOM   2787  CH2 TRP A 358      41.969 -23.000 -45.531  1.00 32.97           C  
ATOM   2788  CZ2 TRP A 358      41.594 -24.188 -46.094  1.00 32.97           C  
ATOM   2789  CZ3 TRP A 358      41.062 -22.266 -44.750  1.00 32.97           C  
ATOM   2790  N   THR A 359      35.406 -22.750 -41.781  1.00 33.56           N  
ATOM   2791  CA  THR A 359      34.844 -21.547 -41.188  1.00 33.56           C  
ATOM   2792  C   THR A 359      35.188 -21.500 -39.688  1.00 33.56           C  
ATOM   2793  CB  THR A 359      33.312 -21.469 -41.375  1.00 33.56           C  
ATOM   2794  O   THR A 359      35.438 -20.422 -39.125  1.00 33.56           O  
ATOM   2795  CG2 THR A 359      32.969 -21.094 -42.812  1.00 33.56           C  
ATOM   2796  OG1 THR A 359      32.750 -22.734 -41.062  1.00 33.56           O  
ATOM   2797  N   GLY A 360      35.406 -22.672 -39.031  1.00 34.12           N  
ATOM   2798  CA  GLY A 360      35.875 -22.906 -37.688  1.00 34.12           C  
ATOM   2799  C   GLY A 360      37.375 -22.797 -37.531  1.00 34.12           C  
ATOM   2800  O   GLY A 360      37.875 -22.344 -36.500  1.00 34.12           O  
ATOM   2801  N   MET A 361      38.219 -22.922 -38.688  1.00 33.75           N  
ATOM   2802  CA  MET A 361      39.688 -22.812 -38.844  1.00 33.75           C  
ATOM   2803  C   MET A 361      40.094 -21.375 -39.125  1.00 33.75           C  
ATOM   2804  CB  MET A 361      40.188 -23.734 -39.938  1.00 33.75           C  
ATOM   2805  O   MET A 361      41.094 -20.875 -38.594  1.00 33.75           O  
ATOM   2806  CG  MET A 361      41.688 -23.766 -40.094  1.00 33.75           C  
ATOM   2807  SD  MET A 361      42.250 -24.828 -41.469  1.00 33.75           S  
ATOM   2808  CE  MET A 361      42.031 -23.688 -42.844  1.00 33.75           C  
ATOM   2809  N   VAL A 362      39.219 -20.562 -39.688  1.00 34.41           N  
ATOM   2810  CA  VAL A 362      39.375 -19.156 -40.031  1.00 34.41           C  
ATOM   2811  C   VAL A 362      38.969 -18.281 -38.844  1.00 34.41           C  
ATOM   2812  CB  VAL A 362      38.500 -18.781 -41.250  1.00 34.41           C  
ATOM   2813  O   VAL A 362      39.625 -17.281 -38.562  1.00 34.41           O  
ATOM   2814  CG1 VAL A 362      38.594 -17.297 -41.562  1.00 34.41           C  
ATOM   2815  CG2 VAL A 362      38.938 -19.609 -42.469  1.00 34.41           C  
ATOM   2816  N   ASP A 363      38.094 -18.766 -38.062  1.00 34.41           N  
ATOM   2817  CA  ASP A 363      37.625 -18.156 -36.812  1.00 34.41           C  
ATOM   2818  C   ASP A 363      38.625 -18.422 -35.656  1.00 34.41           C  
ATOM   2819  CB  ASP A 363      36.250 -18.688 -36.438  1.00 34.41           C  
ATOM   2820  O   ASP A 363      38.781 -17.578 -34.781  1.00 34.41           O  
ATOM   2821  CG  ASP A 363      35.125 -18.078 -37.250  1.00 34.41           C  
ATOM   2822  OD1 ASP A 363      35.344 -17.031 -37.875  1.00 34.41           O  
ATOM   2823  OD2 ASP A 363      34.000 -18.641 -37.250  1.00 34.41           O  
ATOM   2824  N   GLY A 364      39.406 -19.406 -35.812  1.00 29.66           N  
ATOM   2825  CA  GLY A 364      40.469 -19.828 -34.906  1.00 29.66           C  
ATOM   2826  C   GLY A 364      41.812 -19.281 -35.281  1.00 29.66           C  
ATOM   2827  O   GLY A 364      42.656 -19.000 -34.438  1.00 29.66           O  
ATOM   2828  N   TRP A 365      42.125 -18.844 -36.562  1.00 28.53           N  
ATOM   2829  CA  TRP A 365      43.344 -18.328 -37.156  1.00 28.53           C  
ATOM   2830  C   TRP A 365      43.281 -16.812 -37.281  1.00 28.53           C  
ATOM   2831  CB  TRP A 365      43.562 -18.938 -38.562  1.00 28.53           C  
ATOM   2832  O   TRP A 365      44.281 -16.125 -37.062  1.00 28.53           O  
ATOM   2833  CG  TRP A 365      44.969 -18.906 -39.031  1.00 28.53           C  
ATOM   2834  CD1 TRP A 365      45.719 -17.797 -39.344  1.00 28.53           C  
ATOM   2835  CD2 TRP A 365      45.844 -20.016 -39.219  1.00 28.53           C  
ATOM   2836  CE2 TRP A 365      47.094 -19.516 -39.656  1.00 28.53           C  
ATOM   2837  CE3 TRP A 365      45.688 -21.406 -39.031  1.00 28.53           C  
ATOM   2838  NE1 TRP A 365      46.969 -18.156 -39.719  1.00 28.53           N  
ATOM   2839  CH2 TRP A 365      48.000 -21.703 -39.750  1.00 28.53           C  
ATOM   2840  CZ2 TRP A 365      48.188 -20.344 -39.938  1.00 28.53           C  
ATOM   2841  CZ3 TRP A 365      46.781 -22.234 -39.312  1.00 28.53           C  
ATOM   2842  N   TYR A 366      42.125 -16.078 -37.188  1.00 27.27           N  
ATOM   2843  CA  TYR A 366      42.031 -14.641 -37.375  1.00 27.27           C  
ATOM   2844  C   TYR A 366      41.438 -13.969 -36.156  1.00 27.27           C  
ATOM   2845  CB  TYR A 366      41.188 -14.328 -38.625  1.00 27.27           C  
ATOM   2846  O   TYR A 366      41.125 -12.773 -36.188  1.00 27.27           O  
ATOM   2847  CG  TYR A 366      41.875 -14.617 -39.938  1.00 27.27           C  
ATOM   2848  CD1 TYR A 366      42.906 -13.789 -40.406  1.00 27.27           C  
ATOM   2849  CD2 TYR A 366      41.531 -15.719 -40.688  1.00 27.27           C  
ATOM   2850  CE1 TYR A 366      43.562 -14.047 -41.594  1.00 27.27           C  
ATOM   2851  CE2 TYR A 366      42.188 -15.992 -41.906  1.00 27.27           C  
ATOM   2852  OH  TYR A 366      43.812 -15.414 -43.531  1.00 27.27           O  
ATOM   2853  CZ  TYR A 366      43.188 -15.148 -42.344  1.00 27.27           C  
ATOM   2854  N   GLY A 367      41.656 -14.477 -35.000  1.00 24.61           N  
ATOM   2855  CA  GLY A 367      41.688 -13.852 -33.688  1.00 24.61           C  
ATOM   2856  C   GLY A 367      41.781 -12.344 -33.750  1.00 24.61           C  
ATOM   2857  O   GLY A 367      42.531 -11.789 -34.594  1.00 24.61           O  
ATOM   2858  N   TYR A 368      40.656 -11.570 -34.062  1.00 26.06           N  
ATOM   2859  CA  TYR A 368      40.438 -10.148 -33.812  1.00 26.06           C  
ATOM   2860  C   TYR A 368      41.719  -9.453 -33.406  1.00 26.06           C  
ATOM   2861  CB  TYR A 368      39.375  -9.938 -32.750  1.00 26.06           C  
ATOM   2862  O   TYR A 368      42.500  -9.969 -32.594  1.00 26.06           O  
ATOM   2863  CG  TYR A 368      37.969 -10.328 -33.188  1.00 26.06           C  
ATOM   2864  CD1 TYR A 368      37.219  -9.469 -33.969  1.00 26.06           C  
ATOM   2865  CD2 TYR A 368      37.438 -11.555 -32.812  1.00 26.06           C  
ATOM   2866  CE1 TYR A 368      35.938  -9.828 -34.375  1.00 26.06           C  
ATOM   2867  CE2 TYR A 368      36.156 -11.922 -33.219  1.00 26.06           C  
ATOM   2868  OH  TYR A 368      34.156 -11.406 -34.406  1.00 26.06           O  
ATOM   2869  CZ  TYR A 368      35.406 -11.047 -34.000  1.00 26.06           C  
ATOM   2870  N   HIS A 369      42.375  -8.633 -34.375  1.00 28.02           N  
ATOM   2871  CA  HIS A 369      43.312  -7.668 -33.781  1.00 28.02           C  
ATOM   2872  C   HIS A 369      43.281  -6.352 -34.562  1.00 28.02           C  
ATOM   2873  CB  HIS A 369      44.719  -8.234 -33.719  1.00 28.02           C  
ATOM   2874  O   HIS A 369      43.344  -6.352 -35.781  1.00 28.02           O  
ATOM   2875  CG  HIS A 369      45.062  -8.875 -32.406  1.00 28.02           C  
ATOM   2876  CD2 HIS A 369      46.000  -8.570 -31.500  1.00 28.02           C  
ATOM   2877  ND1 HIS A 369      44.375  -9.961 -31.922  1.00 28.02           N  
ATOM   2878  CE1 HIS A 369      44.906 -10.305 -30.750  1.00 28.02           C  
ATOM   2879  NE2 HIS A 369      45.875  -9.469 -30.469  1.00 28.02           N  
ATOM   2880  N   HIS A 370      43.156  -4.953 -33.844  1.00 29.47           N  
ATOM   2881  CA  HIS A 370      43.812  -3.672 -34.125  1.00 29.47           C  
ATOM   2882  C   HIS A 370      44.938  -3.395 -33.125  1.00 29.47           C  
ATOM   2883  CB  HIS A 370      42.781  -2.539 -34.062  1.00 29.47           C  
ATOM   2884  O   HIS A 370      44.812  -3.641 -31.938  1.00 29.47           O  
ATOM   2885  CG  HIS A 370      42.000  -2.484 -32.781  1.00 29.47           C  
ATOM   2886  CD2 HIS A 370      42.125  -1.663 -31.719  1.00 29.47           C  
ATOM   2887  ND1 HIS A 370      40.969  -3.357 -32.500  1.00 29.47           N  
ATOM   2888  CE1 HIS A 370      40.500  -3.072 -31.312  1.00 29.47           C  
ATOM   2889  NE2 HIS A 370      41.156  -2.049 -30.812  1.00 29.47           N  
ATOM   2890  N   GLN A 371      46.406  -3.441 -33.469  1.00 26.55           N  
ATOM   2891  CA  GLN A 371      47.625  -2.879 -32.938  1.00 26.55           C  
ATOM   2892  C   GLN A 371      47.844  -1.451 -33.406  1.00 26.55           C  
ATOM   2893  CB  GLN A 371      48.812  -3.752 -33.312  1.00 26.55           C  
ATOM   2894  O   GLN A 371      47.719  -1.175 -34.625  1.00 26.55           O  
ATOM   2895  CG  GLN A 371      49.156  -4.824 -32.281  1.00 26.55           C  
ATOM   2896  CD  GLN A 371      50.375  -5.641 -32.656  1.00 26.55           C  
ATOM   2897  NE2 GLN A 371      50.781  -6.531 -31.750  1.00 26.55           N  
ATOM   2898  OE1 GLN A 371      50.938  -5.473 -33.750  1.00 26.55           O  
ATOM   2899  N   ASN A 372      47.719  -0.323 -32.562  1.00 31.64           N  
ATOM   2900  CA  ASN A 372      48.781   0.591 -32.250  1.00 31.64           C  
ATOM   2901  C   ASN A 372      48.250   1.950 -31.781  1.00 31.64           C  
ATOM   2902  CB  ASN A 372      49.750   0.758 -33.438  1.00 31.64           C  
ATOM   2903  O   ASN A 372      47.250   2.420 -32.281  1.00 31.64           O  
ATOM   2904  CG  ASN A 372      50.438  -0.537 -33.812  1.00 31.64           C  
ATOM   2905  ND2 ASN A 372      50.906  -0.611 -35.062  1.00 31.64           N  
ATOM   2906  OD1 ASN A 372      50.531  -1.462 -33.000  1.00 31.64           O  
ATOM   2907  N   GLU A 373      48.625   2.291 -30.500  1.00 30.11           N  
ATOM   2908  CA  GLU A 373      49.375   3.246 -29.688  1.00 30.11           C  
ATOM   2909  C   GLU A 373      49.375   4.629 -30.344  1.00 30.11           C  
ATOM   2910  CB  GLU A 373      50.812   2.758 -29.484  1.00 30.11           C  
ATOM   2911  O   GLU A 373      49.719   4.766 -31.516  1.00 30.11           O  
ATOM   2912  CG  GLU A 373      50.969   1.799 -28.312  1.00 30.11           C  
ATOM   2913  CD  GLU A 373      52.406   1.407 -28.047  1.00 30.11           C  
ATOM   2914  OE1 GLU A 373      52.656   0.682 -27.062  1.00 30.11           O  
ATOM   2915  OE2 GLU A 373      53.281   1.830 -28.828  1.00 30.11           O  
ATOM   2916  N   GLN A 374      48.219   5.289 -30.297  1.00 26.64           N  
ATOM   2917  CA  GLN A 374      48.125   6.738 -30.141  1.00 26.64           C  
ATOM   2918  C   GLN A 374      46.812   7.270 -30.672  1.00 26.64           C  
ATOM   2919  CB  GLN A 374      49.312   7.418 -30.859  1.00 26.64           C  
ATOM   2920  O   GLN A 374      46.469   7.066 -31.844  1.00 26.64           O  
ATOM   2921  CG  GLN A 374      50.625   7.262 -30.156  1.00 26.64           C  
ATOM   2922  CD  GLN A 374      51.750   8.023 -30.844  1.00 26.64           C  
ATOM   2923  NE2 GLN A 374      52.875   8.172 -30.141  1.00 26.64           N  
ATOM   2924  OE1 GLN A 374      51.625   8.469 -31.984  1.00 26.64           O  
ATOM   2925  N   GLY A 375      45.656   7.188 -29.750  1.00 30.45           N  
ATOM   2926  CA  GLY A 375      44.688   8.234 -29.984  1.00 30.45           C  
ATOM   2927  C   GLY A 375      43.375   8.023 -29.203  1.00 30.45           C  
ATOM   2928  O   GLY A 375      42.938   6.887 -29.031  1.00 30.45           O  
ATOM   2929  N   SER A 376      43.094   8.586 -27.953  1.00 26.17           N  
ATOM   2930  CA  SER A 376      42.000   8.641 -27.016  1.00 26.17           C  
ATOM   2931  C   SER A 376      40.688   9.000 -27.719  1.00 26.17           C  
ATOM   2932  CB  SER A 376      42.281   9.648 -25.906  1.00 26.17           C  
ATOM   2933  O   SER A 376      40.625  10.000 -28.422  1.00 26.17           O  
ATOM   2934  OG  SER A 376      42.281  10.969 -26.406  1.00 26.17           O  
ATOM   2935  N   GLY A 377      39.938   8.016 -28.438  1.00 31.52           N  
ATOM   2936  CA  GLY A 377      38.625   8.211 -29.000  1.00 31.52           C  
ATOM   2937  C   GLY A 377      37.531   8.453 -27.969  1.00 31.52           C  
ATOM   2938  O   GLY A 377      37.469   7.754 -26.953  1.00 31.52           O  
ATOM   2939  N   TYR A 378      37.312   9.719 -27.578  1.00 30.31           N  
ATOM   2940  CA  TYR A 378      36.312  10.219 -26.656  1.00 30.31           C  
ATOM   2941  C   TYR A 378      34.906   9.852 -27.141  1.00 30.31           C  
ATOM   2942  CB  TYR A 378      36.406  11.742 -26.500  1.00 30.31           C  
ATOM   2943  O   TYR A 378      34.594  10.008 -28.328  1.00 30.31           O  
ATOM   2944  CG  TYR A 378      37.594  12.180 -25.688  1.00 30.31           C  
ATOM   2945  CD1 TYR A 378      37.531  12.281 -24.297  1.00 30.31           C  
ATOM   2946  CD2 TYR A 378      38.812  12.492 -26.297  1.00 30.31           C  
ATOM   2947  CE1 TYR A 378      38.594  12.688 -23.531  1.00 30.31           C  
ATOM   2948  CE2 TYR A 378      39.906  12.898 -25.547  1.00 30.31           C  
ATOM   2949  OH  TYR A 378      40.875  13.391 -23.422  1.00 30.31           O  
ATOM   2950  CZ  TYR A 378      39.812  12.992 -24.172  1.00 30.31           C  
ATOM   2951  N   ALA A 379      34.156   8.758 -26.578  1.00 36.22           N  
ATOM   2952  CA  ALA A 379      32.781   8.367 -26.359  1.00 36.22           C  
ATOM   2953  C   ALA A 379      31.844   9.578 -26.391  1.00 36.22           C  
ATOM   2954  CB  ALA A 379      32.625   7.637 -25.016  1.00 36.22           C  
ATOM   2955  O   ALA A 379      32.312  10.719 -26.266  1.00 36.22           O  
ATOM   2956  N   ALA A 380      30.641   9.523 -27.109  1.00 34.88           N  
ATOM   2957  CA  ALA A 380      29.500  10.422 -26.984  1.00 34.88           C  
ATOM   2958  C   ALA A 380      29.672  11.352 -25.797  1.00 34.88           C  
ATOM   2959  CB  ALA A 380      28.203   9.617 -26.859  1.00 34.88           C  
ATOM   2960  O   ALA A 380      30.188  10.953 -24.750  1.00 34.88           O  
ATOM   2961  N   ASP A 381      29.906  12.625 -25.984  1.00 38.59           N  
ATOM   2962  CA  ASP A 381      30.000  13.719 -25.016  1.00 38.59           C  
ATOM   2963  C   ASP A 381      28.953  13.578 -23.922  1.00 38.59           C  
ATOM   2964  CB  ASP A 381      29.844  15.070 -25.719  1.00 38.59           C  
ATOM   2965  O   ASP A 381      27.922  12.930 -24.109  1.00 38.59           O  
ATOM   2966  CG  ASP A 381      28.406  15.367 -26.125  1.00 38.59           C  
ATOM   2967  OD1 ASP A 381      27.516  14.523 -25.875  1.00 38.59           O  
ATOM   2968  OD2 ASP A 381      28.156  16.453 -26.688  1.00 38.59           O  
ATOM   2969  N   LEU A 382      29.328  13.430 -22.516  1.00 43.94           N  
ATOM   2970  CA  LEU A 382      28.531  13.414 -21.312  1.00 43.94           C  
ATOM   2971  C   LEU A 382      27.141  14.008 -21.562  1.00 43.94           C  
ATOM   2972  CB  LEU A 382      29.234  14.180 -20.188  1.00 43.94           C  
ATOM   2973  O   LEU A 382      26.141  13.484 -21.078  1.00 43.94           O  
ATOM   2974  CG  LEU A 382      28.625  14.055 -18.781  1.00 43.94           C  
ATOM   2975  CD1 LEU A 382      29.047  12.742 -18.141  1.00 43.94           C  
ATOM   2976  CD2 LEU A 382      29.016  15.242 -17.922  1.00 43.94           C  
ATOM   2977  N   LYS A 383      27.000  14.992 -22.469  1.00 47.22           N  
ATOM   2978  CA  LYS A 383      25.750  15.695 -22.797  1.00 47.22           C  
ATOM   2979  C   LYS A 383      24.859  14.852 -23.703  1.00 47.22           C  
ATOM   2980  CB  LYS A 383      26.047  17.031 -23.453  1.00 47.22           C  
ATOM   2981  O   LYS A 383      23.641  14.797 -23.500  1.00 47.22           O  
ATOM   2982  CG  LYS A 383      24.844  17.969 -23.531  1.00 47.22           C  
ATOM   2983  CD  LYS A 383      25.234  19.344 -24.078  1.00 47.22           C  
ATOM   2984  CE  LYS A 383      24.031  20.266 -24.172  1.00 47.22           C  
ATOM   2985  NZ  LYS A 383      24.406  21.609 -24.703  1.00 47.22           N  
ATOM   2986  N   SER A 384      25.422  14.109 -24.625  1.00 45.19           N  
ATOM   2987  CA  SER A 384      24.703  13.242 -25.562  1.00 45.19           C  
ATOM   2988  C   SER A 384      24.188  11.984 -24.859  1.00 45.19           C  
ATOM   2989  CB  SER A 384      25.609  12.859 -26.734  1.00 45.19           C  
ATOM   2990  O   SER A 384      23.078  11.523 -25.141  1.00 45.19           O  
ATOM   2991  OG  SER A 384      24.938  11.977 -27.609  1.00 45.19           O  
ATOM   2992  N   THR A 385      24.969  11.508 -23.938  1.00 43.91           N  
ATOM   2993  CA  THR A 385      24.594  10.391 -23.078  1.00 43.91           C  
ATOM   2994  C   THR A 385      23.453  10.781 -22.141  1.00 43.91           C  
ATOM   2995  CB  THR A 385      25.797   9.891 -22.250  1.00 43.91           C  
ATOM   2996  O   THR A 385      22.500  10.031 -21.969  1.00 43.91           O  
ATOM   2997  CG2 THR A 385      25.438   8.641 -21.453  1.00 43.91           C  
ATOM   2998  OG1 THR A 385      26.875   9.586 -23.125  1.00 43.91           O  
ATOM   2999  N   GLN A 386      23.500  11.859 -21.609  1.00 49.56           N  
ATOM   3000  CA  GLN A 386      22.438  12.398 -20.750  1.00 49.56           C  
ATOM   3001  C   GLN A 386      21.172  12.703 -21.562  1.00 49.56           C  
ATOM   3002  CB  GLN A 386      22.922  13.656 -20.031  1.00 49.56           C  
ATOM   3003  O   GLN A 386      20.062  12.500 -21.078  1.00 49.56           O  
ATOM   3004  CG  GLN A 386      21.984  14.117 -18.906  1.00 49.56           C  
ATOM   3005  CD  GLN A 386      21.828  13.078 -17.812  1.00 49.56           C  
ATOM   3006  NE2 GLN A 386      20.594  12.758 -17.484  1.00 49.56           N  
ATOM   3007  OE1 GLN A 386      22.812  12.570 -17.281  1.00 49.56           O  
ATOM   3008  N   ASN A 387      21.344  13.148 -22.828  1.00 58.19           N  
ATOM   3009  CA  ASN A 387      20.234  13.406 -23.734  1.00 58.19           C  
ATOM   3010  C   ASN A 387      19.516  12.109 -24.109  1.00 58.19           C  
ATOM   3011  CB  ASN A 387      20.719  14.133 -24.984  1.00 58.19           C  
ATOM   3012  O   ASN A 387      18.281  12.078 -24.188  1.00 58.19           O  
ATOM   3013  CG  ASN A 387      20.906  15.617 -24.766  1.00 58.19           C  
ATOM   3014  ND2 ASN A 387      21.547  16.281 -25.719  1.00 58.19           N  
ATOM   3015  OD1 ASN A 387      20.469  16.172 -23.750  1.00 58.19           O  
ATOM   3016  N   ALA A 388      20.297  11.078 -24.344  1.00 49.56           N  
ATOM   3017  CA  ALA A 388      19.750   9.750 -24.625  1.00 49.56           C  
ATOM   3018  C   ALA A 388      19.016   9.188 -23.406  1.00 49.56           C  
ATOM   3019  CB  ALA A 388      20.859   8.797 -25.062  1.00 49.56           C  
ATOM   3020  O   ALA A 388      17.938   8.617 -23.531  1.00 49.56           O  
ATOM   3021  N   ILE A 389      19.594   9.359 -22.219  1.00 56.06           N  
ATOM   3022  CA  ILE A 389      18.984   8.945 -20.969  1.00 56.06           C  
ATOM   3023  C   ILE A 389      17.719   9.758 -20.719  1.00 56.06           C  
ATOM   3024  CB  ILE A 389      19.969   9.102 -19.781  1.00 56.06           C  
ATOM   3025  O   ILE A 389      16.688   9.203 -20.328  1.00 56.06           O  
ATOM   3026  CG1 ILE A 389      21.125   8.109 -19.922  1.00 56.06           C  
ATOM   3027  CG2 ILE A 389      19.234   8.906 -18.453  1.00 56.06           C  
ATOM   3028  CD1 ILE A 389      22.219   8.289 -18.875  1.00 56.06           C  
ATOM   3029  N   ASP A 390      17.797  11.047 -20.953  1.00 60.44           N  
ATOM   3030  CA  ASP A 390      16.656  11.938 -20.812  1.00 60.44           C  
ATOM   3031  C   ASP A 390      15.539  11.578 -21.781  1.00 60.44           C  
ATOM   3032  CB  ASP A 390      17.078  13.398 -21.016  1.00 60.44           C  
ATOM   3033  O   ASP A 390      14.352  11.641 -21.438  1.00 60.44           O  
ATOM   3034  CG  ASP A 390      17.875  13.953 -19.844  1.00 60.44           C  
ATOM   3035  OD1 ASP A 390      17.859  13.344 -18.766  1.00 60.44           O  
ATOM   3036  OD2 ASP A 390      18.500  15.023 -20.016  1.00 60.44           O  
ATOM   3037  N   LYS A 391      15.914  11.258 -23.078  1.00 60.12           N  
ATOM   3038  CA  LYS A 391      14.953  10.844 -24.094  1.00 60.12           C  
ATOM   3039  C   LYS A 391      14.258   9.547 -23.688  1.00 60.12           C  
ATOM   3040  CB  LYS A 391      15.641  10.672 -25.438  1.00 60.12           C  
ATOM   3041  O   LYS A 391      13.047   9.398 -23.875  1.00 60.12           O  
ATOM   3042  CG  LYS A 391      15.844  11.969 -26.203  1.00 60.12           C  
ATOM   3043  CD  LYS A 391      16.453  11.727 -27.578  1.00 60.12           C  
ATOM   3044  CE  LYS A 391      16.781  13.031 -28.281  1.00 60.12           C  
ATOM   3045  NZ  LYS A 391      17.406  12.797 -29.625  1.00 60.12           N  
ATOM   3046  N   ILE A 392      15.008   8.648 -23.141  1.00 55.09           N  
ATOM   3047  CA  ILE A 392      14.477   7.398 -22.625  1.00 55.09           C  
ATOM   3048  C   ILE A 392      13.547   7.684 -21.438  1.00 55.09           C  
ATOM   3049  CB  ILE A 392      15.609   6.438 -22.188  1.00 55.09           C  
ATOM   3050  O   ILE A 392      12.445   7.133 -21.359  1.00 55.09           O  
ATOM   3051  CG1 ILE A 392      16.391   5.945 -23.422  1.00 55.09           C  
ATOM   3052  CG2 ILE A 392      15.047   5.258 -21.391  1.00 55.09           C  
ATOM   3053  CD1 ILE A 392      17.641   5.148 -23.078  1.00 55.09           C  
ATOM   3054  N   THR A 393      14.031   8.539 -20.562  1.00 53.41           N  
ATOM   3055  CA  THR A 393      13.258   8.938 -19.391  1.00 53.41           C  
ATOM   3056  C   THR A 393      11.953   9.609 -19.812  1.00 53.41           C  
ATOM   3057  CB  THR A 393      14.062   9.891 -18.484  1.00 53.41           C  
ATOM   3058  O   THR A 393      10.891   9.305 -19.266  1.00 53.41           O  
ATOM   3059  CG2 THR A 393      13.266  10.289 -17.250  1.00 53.41           C  
ATOM   3060  OG1 THR A 393      15.273   9.234 -18.062  1.00 53.41           O  
ATOM   3061  N   ASN A 394      12.008  10.516 -20.766  1.00 60.06           N  
ATOM   3062  CA  ASN A 394      10.852  11.234 -21.266  1.00 60.06           C  
ATOM   3063  C   ASN A 394       9.883  10.312 -22.000  1.00 60.06           C  
ATOM   3064  CB  ASN A 394      11.281  12.383 -22.172  1.00 60.06           C  
ATOM   3065  O   ASN A 394       8.664  10.430 -21.844  1.00 60.06           O  
ATOM   3066  CG  ASN A 394      11.906  13.531 -21.406  1.00 60.06           C  
ATOM   3067  ND2 ASN A 394      12.711  14.336 -22.109  1.00 60.06           N  
ATOM   3068  OD1 ASN A 394      11.672  13.703 -20.219  1.00 60.06           O  
ATOM   3069  N   LYS A 395      10.422   9.414 -22.828  1.00 58.75           N  
ATOM   3070  CA  LYS A 395       9.625   8.430 -23.562  1.00 58.75           C  
ATOM   3071  C   LYS A 395       8.969   7.438 -22.609  1.00 58.75           C  
ATOM   3072  CB  LYS A 395      10.477   7.691 -24.578  1.00 58.75           C  
ATOM   3073  O   LYS A 395       7.809   7.070 -22.781  1.00 58.75           O  
ATOM   3074  CG  LYS A 395      10.656   8.438 -25.891  1.00 58.75           C  
ATOM   3075  CD  LYS A 395      11.500   7.641 -26.891  1.00 58.75           C  
ATOM   3076  CE  LYS A 395      11.828   8.453 -28.125  1.00 58.75           C  
ATOM   3077  NZ  LYS A 395      12.109   7.582 -29.312  1.00 58.75           N  
ATOM   3078  N   VAL A 396       9.656   7.121 -21.625  1.00 54.66           N  
ATOM   3079  CA  VAL A 396       9.180   6.223 -20.578  1.00 54.66           C  
ATOM   3080  C   VAL A 396       8.078   6.906 -19.781  1.00 54.66           C  
ATOM   3081  CB  VAL A 396      10.328   5.785 -19.641  1.00 54.66           C  
ATOM   3082  O   VAL A 396       7.043   6.297 -19.484  1.00 54.66           O  
ATOM   3083  CG1 VAL A 396       9.773   5.078 -18.406  1.00 54.66           C  
ATOM   3084  CG2 VAL A 396      11.312   4.883 -20.375  1.00 54.66           C  
ATOM   3085  N   ASN A 397       8.336   8.156 -19.453  1.00 55.50           N  
ATOM   3086  CA  ASN A 397       7.359   8.930 -18.688  1.00 55.50           C  
ATOM   3087  C   ASN A 397       6.062   9.109 -19.484  1.00 55.50           C  
ATOM   3088  CB  ASN A 397       7.938  10.297 -18.312  1.00 55.50           C  
ATOM   3089  O   ASN A 397       4.973   9.070 -18.906  1.00 55.50           O  
ATOM   3090  CG  ASN A 397       8.953  10.203 -17.188  1.00 55.50           C  
ATOM   3091  ND2 ASN A 397       9.820  11.203 -17.094  1.00 55.50           N  
ATOM   3092  OD1 ASN A 397       8.969   9.234 -16.422  1.00 55.50           O  
ATOM   3093  N   SER A 398       6.121   9.289 -20.797  1.00 57.53           N  
ATOM   3094  CA  SER A 398       4.969   9.445 -21.688  1.00 57.53           C  
ATOM   3095  C   SER A 398       4.199   8.141 -21.828  1.00 57.53           C  
ATOM   3096  CB  SER A 398       5.410   9.945 -23.062  1.00 57.53           C  
ATOM   3097  O   SER A 398       2.967   8.133 -21.797  1.00 57.53           O  
ATOM   3098  OG  SER A 398       6.066   8.914 -23.781  1.00 57.53           O  
ATOM   3099  N   VAL A 399       4.859   7.086 -22.031  1.00 48.69           N  
ATOM   3100  CA  VAL A 399       4.277   5.754 -22.172  1.00 48.69           C  
ATOM   3101  C   VAL A 399       3.695   5.312 -20.828  1.00 48.69           C  
ATOM   3102  CB  VAL A 399       5.316   4.727 -22.672  1.00 48.69           C  
ATOM   3103  O   VAL A 399       2.619   4.711 -20.781  1.00 48.69           O  
ATOM   3104  CG1 VAL A 399       4.742   3.311 -22.609  1.00 48.69           C  
ATOM   3105  CG2 VAL A 399       5.766   5.070 -24.078  1.00 48.69           C  
ATOM   3106  N   ILE A 400       4.207   5.754 -19.797  1.00 54.50           N  
ATOM   3107  CA  ILE A 400       3.826   5.441 -18.422  1.00 54.50           C  
ATOM   3108  C   ILE A 400       2.533   6.168 -18.062  1.00 54.50           C  
ATOM   3109  CB  ILE A 400       4.945   5.816 -17.438  1.00 54.50           C  
ATOM   3110  O   ILE A 400       1.640   5.590 -17.453  1.00 54.50           O  
ATOM   3111  CG1 ILE A 400       6.148   4.879 -17.609  1.00 54.50           C  
ATOM   3112  CG2 ILE A 400       4.426   5.781 -15.992  1.00 54.50           C  
ATOM   3113  CD1 ILE A 400       7.379   5.301 -16.812  1.00 54.50           C  
ATOM   3114  N   GLU A 401       2.549   7.371 -18.328  1.00 52.72           N  
ATOM   3115  CA  GLU A 401       1.355   8.172 -18.062  1.00 52.72           C  
ATOM   3116  C   GLU A 401       0.129   7.570 -18.734  1.00 52.72           C  
ATOM   3117  CB  GLU A 401       1.562   9.617 -18.516  1.00 52.72           C  
ATOM   3118  O   GLU A 401      -0.955   7.531 -18.156  1.00 52.72           O  
ATOM   3119  CG  GLU A 401       2.213  10.508 -17.484  1.00 52.72           C  
ATOM   3120  CD  GLU A 401       2.305  11.969 -17.906  1.00 52.72           C  
ATOM   3121  OE1 GLU A 401       2.816  12.797 -17.125  1.00 52.72           O  
ATOM   3122  OE2 GLU A 401       1.861  12.273 -19.031  1.00 52.72           O  
ATOM   3123  N   LYS A 402       0.342   7.023 -19.812  1.00 52.91           N  
ATOM   3124  CA  LYS A 402      -0.737   6.445 -20.609  1.00 52.91           C  
ATOM   3125  C   LYS A 402      -1.104   5.051 -20.109  1.00 52.91           C  
ATOM   3126  CB  LYS A 402      -0.341   6.383 -22.094  1.00 52.91           C  
ATOM   3127  O   LYS A 402      -2.281   4.695 -20.047  1.00 52.91           O  
ATOM   3128  CG  LYS A 402      -0.562   7.688 -22.844  1.00 52.91           C  
ATOM   3129  CD  LYS A 402      -0.197   7.547 -24.312  1.00 52.91           C  
ATOM   3130  CE  LYS A 402      -0.259   8.883 -25.031  1.00 52.91           C  
ATOM   3131  NZ  LYS A 402       0.009   8.742 -26.500  1.00 52.91           N  
ATOM   3132  N   MET A 403      -0.134   4.328 -19.625  1.00 49.78           N  
ATOM   3133  CA  MET A 403      -0.316   2.969 -19.125  1.00 49.78           C  
ATOM   3134  C   MET A 403      -0.842   2.982 -17.688  1.00 49.78           C  
ATOM   3135  CB  MET A 403       0.999   2.189 -19.188  1.00 49.78           C  
ATOM   3136  O   MET A 403      -1.668   2.146 -17.312  1.00 49.78           O  
ATOM   3137  CG  MET A 403       1.363   1.721 -20.578  1.00 49.78           C  
ATOM   3138  SD  MET A 403       2.818   0.603 -20.594  1.00 49.78           S  
ATOM   3139  CE  MET A 403       2.189  -0.750 -19.562  1.00 49.78           C  
ATOM   3140  N   ASN A 404      -0.402   3.885 -16.812  1.00 53.53           N  
ATOM   3141  CA  ASN A 404      -0.831   4.059 -15.430  1.00 53.53           C  
ATOM   3142  C   ASN A 404      -2.311   4.418 -15.344  1.00 53.53           C  
ATOM   3143  CB  ASN A 404       0.017   5.129 -14.734  1.00 53.53           C  
ATOM   3144  O   ASN A 404      -3.021   3.936 -14.461  1.00 53.53           O  
ATOM   3145  CG  ASN A 404       1.311   4.574 -14.172  1.00 53.53           C  
ATOM   3146  ND2 ASN A 404       2.225   5.465 -13.805  1.00 53.53           N  
ATOM   3147  OD1 ASN A 404       1.486   3.357 -14.070  1.00 53.53           O  
ATOM   3148  N   THR A 405      -2.836   5.266 -16.203  1.00 56.62           N  
ATOM   3149  CA  THR A 405      -4.250   5.633 -16.250  1.00 56.62           C  
ATOM   3150  C   THR A 405      -5.113   4.418 -16.562  1.00 56.62           C  
ATOM   3151  CB  THR A 405      -4.508   6.742 -17.281  1.00 56.62           C  
ATOM   3152  O   THR A 405      -6.160   4.215 -15.945  1.00 56.62           O  
ATOM   3153  CG2 THR A 405      -5.930   7.281 -17.172  1.00 56.62           C  
ATOM   3154  OG1 THR A 405      -3.582   7.812 -17.078  1.00 56.62           O  
ATOM   3155  N   GLN A 406      -4.676   3.611 -17.438  1.00 49.28           N  
ATOM   3156  CA  GLN A 406      -5.422   2.438 -17.875  1.00 49.28           C  
ATOM   3157  C   GLN A 406      -5.328   1.311 -16.844  1.00 49.28           C  
ATOM   3158  CB  GLN A 406      -4.910   1.957 -19.234  1.00 49.28           C  
ATOM   3159  O   GLN A 406      -6.316   0.618 -16.594  1.00 49.28           O  
ATOM   3160  CG  GLN A 406      -5.156   2.943 -20.359  1.00 49.28           C  
ATOM   3161  CD  GLN A 406      -6.617   3.018 -20.766  1.00 49.28           C  
ATOM   3162  NE2 GLN A 406      -7.027   4.168 -21.297  1.00 49.28           N  
ATOM   3163  OE1 GLN A 406      -7.367   2.049 -20.625  1.00 49.28           O  
ATOM   3164  N   PHE A 407      -4.141   1.227 -16.172  1.00 55.88           N  
ATOM   3165  CA  PHE A 407      -3.871   0.180 -15.188  1.00 55.88           C  
ATOM   3166  C   PHE A 407      -4.570   0.480 -13.867  1.00 55.88           C  
ATOM   3167  CB  PHE A 407      -2.363   0.031 -14.961  1.00 55.88           C  
ATOM   3168  O   PHE A 407      -5.094  -0.427 -13.211  1.00 55.88           O  
ATOM   3169  CG  PHE A 407      -1.647  -0.666 -16.078  1.00 55.88           C  
ATOM   3170  CD1 PHE A 407      -2.201  -1.785 -16.688  1.00 55.88           C  
ATOM   3171  CD2 PHE A 407      -0.418  -0.202 -16.531  1.00 55.88           C  
ATOM   3172  CE1 PHE A 407      -1.540  -2.434 -17.734  1.00 55.88           C  
ATOM   3173  CE2 PHE A 407       0.249  -0.844 -17.578  1.00 55.88           C  
ATOM   3174  CZ  PHE A 407      -0.313  -1.959 -18.172  1.00 55.88           C  
ATOM   3175  N   THR A 408      -4.508   1.752 -13.500  1.00 52.53           N  
ATOM   3176  CA  THR A 408      -5.203   2.236 -12.312  1.00 52.53           C  
ATOM   3177  C   THR A 408      -6.715   2.061 -12.469  1.00 52.53           C  
ATOM   3178  CB  THR A 408      -4.883   3.719 -12.047  1.00 52.53           C  
ATOM   3179  O   THR A 408      -7.398   1.688 -11.508  1.00 52.53           O  
ATOM   3180  CG2 THR A 408      -5.547   4.199 -10.758  1.00 52.53           C  
ATOM   3181  OG1 THR A 408      -3.465   3.881 -11.930  1.00 52.53           O  
ATOM   3182  N   ALA A 409      -7.230   2.246 -13.594  1.00 52.47           N  
ATOM   3183  CA  ALA A 409      -8.641   2.061 -13.906  1.00 52.47           C  
ATOM   3184  C   ALA A 409      -9.031   0.585 -13.844  1.00 52.47           C  
ATOM   3185  CB  ALA A 409      -8.953   2.625 -15.297  1.00 52.47           C  
ATOM   3186  O   ALA A 409     -10.086   0.240 -13.312  1.00 52.47           O  
ATOM   3187  N   VAL A 410      -8.148  -0.280 -14.297  1.00 52.00           N  
ATOM   3188  CA  VAL A 410      -8.352  -1.726 -14.312  1.00 52.00           C  
ATOM   3189  C   VAL A 410      -8.195  -2.283 -12.898  1.00 52.00           C  
ATOM   3190  CB  VAL A 410      -7.371  -2.426 -15.273  1.00 52.00           C  
ATOM   3191  O   VAL A 410      -8.961  -3.154 -12.477  1.00 52.00           O  
ATOM   3192  CG1 VAL A 410      -7.477  -3.943 -15.148  1.00 52.00           C  
ATOM   3193  CG2 VAL A 410      -7.633  -1.989 -16.719  1.00 52.00           C  
ATOM   3194  N   GLY A 411      -7.109  -1.824 -12.180  1.00 51.19           N  
ATOM   3195  CA  GLY A 411      -6.926  -2.172 -10.781  1.00 51.19           C  
ATOM   3196  C   GLY A 411      -8.109  -1.789  -9.906  1.00 51.19           C  
ATOM   3197  O   GLY A 411      -8.508  -2.555  -9.031  1.00 51.19           O  
ATOM   3198  N   LYS A 412      -8.750  -0.547 -10.109  1.00 53.25           N  
ATOM   3199  CA  LYS A 412      -9.922  -0.035  -9.398  1.00 53.25           C  
ATOM   3200  C   LYS A 412     -11.156  -0.886  -9.680  1.00 53.25           C  
ATOM   3201  CB  LYS A 412     -10.188   1.421  -9.789  1.00 53.25           C  
ATOM   3202  O   LYS A 412     -11.953  -1.154  -8.781  1.00 53.25           O  
ATOM   3203  CG  LYS A 412      -9.234   2.416  -9.148  1.00 53.25           C  
ATOM   3204  CD  LYS A 412      -9.602   3.852  -9.492  1.00 53.25           C  
ATOM   3205  CE  LYS A 412      -8.602   4.844  -8.930  1.00 53.25           C  
ATOM   3206  NZ  LYS A 412      -8.945   6.250  -9.297  1.00 53.25           N  
ATOM   3207  N   GLU A 413     -11.305  -1.421 -10.844  1.00 55.03           N  
ATOM   3208  CA  GLU A 413     -12.430  -2.246 -11.273  1.00 55.03           C  
ATOM   3209  C   GLU A 413     -12.344  -3.648 -10.680  1.00 55.03           C  
ATOM   3210  CB  GLU A 413     -12.484  -2.328 -12.805  1.00 55.03           C  
ATOM   3211  O   GLU A 413     -13.359  -4.227 -10.289  1.00 55.03           O  
ATOM   3212  CG  GLU A 413     -12.953  -1.044 -13.469  1.00 55.03           C  
ATOM   3213  CD  GLU A 413     -14.430  -0.763 -13.266  1.00 55.03           C  
ATOM   3214  OE1 GLU A 413     -14.883   0.371 -13.547  1.00 55.03           O  
ATOM   3215  OE2 GLU A 413     -15.148  -1.685 -12.812  1.00 55.03           O  
ATOM   3216  N   PHE A 414     -11.195  -4.156 -10.461  1.00 55.28           N  
ATOM   3217  CA  PHE A 414     -10.945  -5.504  -9.953  1.00 55.28           C  
ATOM   3218  C   PHE A 414     -11.039  -5.543  -8.438  1.00 55.28           C  
ATOM   3219  CB  PHE A 414      -9.570  -6.004 -10.406  1.00 55.28           C  
ATOM   3220  O   PHE A 414     -11.438  -6.559  -7.859  1.00 55.28           O  
ATOM   3221  CG  PHE A 414      -9.531  -6.453 -11.844  1.00 55.28           C  
ATOM   3222  CD1 PHE A 414     -10.188  -7.613 -12.242  1.00 55.28           C  
ATOM   3223  CD2 PHE A 414      -8.844  -5.715 -12.797  1.00 55.28           C  
ATOM   3224  CE1 PHE A 414     -10.156  -8.031 -13.570  1.00 55.28           C  
ATOM   3225  CE2 PHE A 414      -8.805  -6.125 -14.125  1.00 55.28           C  
ATOM   3226  CZ  PHE A 414      -9.461  -7.285 -14.516  1.00 55.28           C  
ATOM   3227  N   ASN A 415     -10.672  -4.461  -7.742  1.00 49.34           N  
ATOM   3228  CA  ASN A 415     -10.789  -4.297  -6.301  1.00 49.34           C  
ATOM   3229  C   ASN A 415     -12.250  -4.250  -5.859  1.00 49.34           C  
ATOM   3230  CB  ASN A 415     -10.062  -3.033  -5.840  1.00 49.34           C  
ATOM   3231  O   ASN A 415     -12.578  -4.648  -4.742  1.00 49.34           O  
ATOM   3232  CG  ASN A 415      -8.562  -3.234  -5.730  1.00 49.34           C  
ATOM   3233  ND2 ASN A 415      -7.816  -2.137  -5.684  1.00 49.34           N  
ATOM   3234  OD1 ASN A 415      -8.078  -4.367  -5.688  1.00 49.34           O  
ATOM   3235  N   HIS A 416     -13.242  -3.895  -6.656  1.00 52.88           N  
ATOM   3236  CA  HIS A 416     -14.680  -3.859  -6.418  1.00 52.88           C  
ATOM   3237  C   HIS A 416     -15.273  -5.266  -6.391  1.00 52.88           C  
ATOM   3238  CB  HIS A 416     -15.383  -3.018  -7.488  1.00 52.88           C  
ATOM   3239  O   HIS A 416     -16.266  -5.512  -5.699  1.00 52.88           O  
ATOM   3240  CG  HIS A 416     -16.812  -2.742  -7.188  1.00 52.88           C  
ATOM   3241  CD2 HIS A 416     -17.422  -1.675  -6.609  1.00 52.88           C  
ATOM   3242  ND1 HIS A 416     -17.828  -3.633  -7.492  1.00 52.88           N  
ATOM   3243  CE1 HIS A 416     -18.984  -3.123  -7.113  1.00 52.88           C  
ATOM   3244  NE2 HIS A 416     -18.766  -1.937  -6.574  1.00 52.88           N  
ATOM   3245  N   LEU A 417     -14.477  -6.441  -6.668  1.00 56.31           N  
ATOM   3246  CA  LEU A 417     -14.992  -7.805  -6.695  1.00 56.31           C  
ATOM   3247  C   LEU A 417     -14.219  -8.695  -5.727  1.00 56.31           C  
ATOM   3248  CB  LEU A 417     -14.914  -8.383  -8.109  1.00 56.31           C  
ATOM   3249  O   LEU A 417     -13.078  -9.070  -6.004  1.00 56.31           O  
ATOM   3250  CG  LEU A 417     -15.867  -7.773  -9.141  1.00 56.31           C  
ATOM   3251  CD1 LEU A 417     -15.445  -8.164 -10.555  1.00 56.31           C  
ATOM   3252  CD2 LEU A 417     -17.312  -8.211  -8.867  1.00 56.31           C  
ATOM   3253  N   GLU A 418     -14.234  -8.812  -4.355  1.00 48.53           N  
ATOM   3254  CA  GLU A 418     -13.461  -9.055  -3.148  1.00 48.53           C  
ATOM   3255  C   GLU A 418     -13.375 -10.555  -2.842  1.00 48.53           C  
ATOM   3256  CB  GLU A 418     -14.055  -8.305  -1.957  1.00 48.53           C  
ATOM   3257  O   GLU A 418     -12.312 -11.062  -2.477  1.00 48.53           O  
ATOM   3258  CG  GLU A 418     -13.125  -8.219  -0.755  1.00 48.53           C  
ATOM   3259  CD  GLU A 418     -13.711  -7.418   0.398  1.00 48.53           C  
ATOM   3260  OE1 GLU A 418     -13.008  -7.207   1.410  1.00 48.53           O  
ATOM   3261  OE2 GLU A 418     -14.891  -7.004   0.290  1.00 48.53           O  
ATOM   3262  N   LYS A 419     -13.688 -11.711  -3.596  1.00 50.62           N  
ATOM   3263  CA  LYS A 419     -13.289 -13.047  -3.154  1.00 50.62           C  
ATOM   3264  C   LYS A 419     -12.656 -13.836  -4.297  1.00 50.62           C  
ATOM   3265  CB  LYS A 419     -14.500 -13.805  -2.598  1.00 50.62           C  
ATOM   3266  O   LYS A 419     -11.680 -14.562  -4.086  1.00 50.62           O  
ATOM   3267  CG  LYS A 419     -14.703 -13.625  -1.102  1.00 50.62           C  
ATOM   3268  CD  LYS A 419     -15.844 -14.492  -0.587  1.00 50.62           C  
ATOM   3269  CE  LYS A 419     -16.094 -14.266   0.897  1.00 50.62           C  
ATOM   3270  NZ  LYS A 419     -17.234 -15.094   1.400  1.00 50.62           N  
ATOM   3271  N   ARG A 420     -12.727 -13.586  -5.508  1.00 49.78           N  
ATOM   3272  CA  ARG A 420     -12.078 -14.023  -6.742  1.00 49.78           C  
ATOM   3273  C   ARG A 420     -11.031 -13.016  -7.199  1.00 49.78           C  
ATOM   3274  CB  ARG A 420     -13.117 -14.242  -7.844  1.00 49.78           C  
ATOM   3275  O   ARG A 420     -10.078 -13.375  -7.887  1.00 49.78           O  
ATOM   3276  CG  ARG A 420     -13.719 -15.633  -7.859  1.00 49.78           C  
ATOM   3277  CD  ARG A 420     -14.812 -15.766  -8.906  1.00 49.78           C  
ATOM   3278  NE  ARG A 420     -14.312 -16.344 -10.148  1.00 49.78           N  
ATOM   3279  NH1 ARG A 420     -16.266 -16.031 -11.336  1.00 49.78           N  
ATOM   3280  NH2 ARG A 420     -14.445 -17.000 -12.344  1.00 49.78           N  
ATOM   3281  CZ  ARG A 420     -15.008 -16.453 -11.273  1.00 49.78           C  
ATOM   3282  N   ILE A 421     -10.742 -11.961  -6.473  1.00 49.19           N  
ATOM   3283  CA  ILE A 421     -10.125 -10.711  -6.887  1.00 49.19           C  
ATOM   3284  C   ILE A 421      -8.766 -10.555  -6.199  1.00 49.19           C  
ATOM   3285  CB  ILE A 421     -11.023  -9.500  -6.570  1.00 49.19           C  
ATOM   3286  O   ILE A 421      -7.828 -10.000  -6.781  1.00 49.19           O  
ATOM   3287  CG1 ILE A 421     -12.266  -9.508  -7.465  1.00 49.19           C  
ATOM   3288  CG2 ILE A 421     -10.250  -8.188  -6.727  1.00 49.19           C  
ATOM   3289  CD1 ILE A 421     -13.297  -8.438  -7.113  1.00 49.19           C  
ATOM   3290  N   GLU A 422      -8.672 -11.227  -4.941  1.00 52.09           N  
ATOM   3291  CA  GLU A 422      -7.352 -11.094  -4.324  1.00 52.09           C  
ATOM   3292  C   GLU A 422      -6.293 -11.852  -5.121  1.00 52.09           C  
ATOM   3293  CB  GLU A 422      -7.379 -11.594  -2.879  1.00 52.09           C  
ATOM   3294  O   GLU A 422      -5.191 -11.344  -5.348  1.00 52.09           O  
ATOM   3295  CG  GLU A 422      -7.977 -10.602  -1.896  1.00 52.09           C  
ATOM   3296  CD  GLU A 422      -8.023 -11.125  -0.468  1.00 52.09           C  
ATOM   3297  OE1 GLU A 422      -8.516 -10.398   0.427  1.00 52.09           O  
ATOM   3298  OE2 GLU A 422      -7.562 -12.266  -0.243  1.00 52.09           O  
ATOM   3299  N   ASN A 423      -6.641 -13.102  -5.621  1.00 53.88           N  
ATOM   3300  CA  ASN A 423      -5.770 -13.906  -6.473  1.00 53.88           C  
ATOM   3301  C   ASN A 423      -5.656 -13.312  -7.871  1.00 53.88           C  
ATOM   3302  CB  ASN A 423      -6.273 -15.352  -6.543  1.00 53.88           C  
ATOM   3303  O   ASN A 423      -4.574 -13.320  -8.469  1.00 53.88           O  
ATOM   3304  CG  ASN A 423      -5.211 -16.312  -7.027  1.00 53.88           C  
ATOM   3305  ND2 ASN A 423      -5.605 -17.562  -7.281  1.00 53.88           N  
ATOM   3306  OD1 ASN A 423      -4.039 -15.945  -7.172  1.00 53.88           O  
ATOM   3307  N   LEU A 424      -6.684 -12.766  -8.352  1.00 52.03           N  
ATOM   3308  CA  LEU A 424      -6.758 -12.141  -9.664  1.00 52.03           C  
ATOM   3309  C   LEU A 424      -6.035 -10.797  -9.664  1.00 52.03           C  
ATOM   3310  CB  LEU A 424      -8.219 -11.945 -10.086  1.00 52.03           C  
ATOM   3311  O   LEU A 424      -5.367 -10.445 -10.641  1.00 52.03           O  
ATOM   3312  CG  LEU A 424      -8.453 -11.570 -11.547  1.00 52.03           C  
ATOM   3313  CD1 LEU A 424      -7.949 -12.680 -12.469  1.00 52.03           C  
ATOM   3314  CD2 LEU A 424      -9.938 -11.305 -11.797  1.00 52.03           C  
ATOM   3315  N   ASN A 425      -6.152 -10.023  -8.648  1.00 53.47           N  
ATOM   3316  CA  ASN A 425      -5.422  -8.781  -8.461  1.00 53.47           C  
ATOM   3317  C   ASN A 425      -3.912  -9.008  -8.477  1.00 53.47           C  
ATOM   3318  CB  ASN A 425      -5.844  -8.102  -7.152  1.00 53.47           C  
ATOM   3319  O   ASN A 425      -3.168  -8.227  -9.070  1.00 53.47           O  
ATOM   3320  CG  ASN A 425      -5.281  -6.703  -7.012  1.00 53.47           C  
ATOM   3321  ND2 ASN A 425      -5.426  -6.125  -5.824  1.00 53.47           N  
ATOM   3322  OD1 ASN A 425      -4.727  -6.145  -7.961  1.00 53.47           O  
ATOM   3323  N   LYS A 426      -3.443 -10.070  -7.789  1.00 59.59           N  
ATOM   3324  CA  LYS A 426      -2.027 -10.430  -7.777  1.00 59.59           C  
ATOM   3325  C   LYS A 426      -1.559 -10.852  -9.172  1.00 59.59           C  
ATOM   3326  CB  LYS A 426      -1.767 -11.555  -6.777  1.00 59.59           C  
ATOM   3327  O   LYS A 426      -0.465 -10.477  -9.602  1.00 59.59           O  
ATOM   3328  CG  LYS A 426      -1.780 -11.109  -5.324  1.00 59.59           C  
ATOM   3329  CD  LYS A 426      -1.424 -12.250  -4.383  1.00 59.59           C  
ATOM   3330  CE  LYS A 426      -1.517 -11.828  -2.924  1.00 59.59           C  
ATOM   3331  NZ  LYS A 426      -1.255 -12.969  -1.995  1.00 59.59           N  
ATOM   3332  N   LYS A 427      -2.352 -11.633  -9.859  1.00 58.16           N  
ATOM   3333  CA  LYS A 427      -2.057 -12.094 -11.211  1.00 58.16           C  
ATOM   3334  C   LYS A 427      -2.066 -10.938 -12.203  1.00 58.16           C  
ATOM   3335  CB  LYS A 427      -3.062 -13.164 -11.641  1.00 58.16           C  
ATOM   3336  O   LYS A 427      -1.219 -10.875 -13.102  1.00 58.16           O  
ATOM   3337  CG  LYS A 427      -2.781 -14.547 -11.062  1.00 58.16           C  
ATOM   3338  CD  LYS A 427      -3.752 -15.586 -11.609  1.00 58.16           C  
ATOM   3339  CE  LYS A 427      -3.539 -16.953 -10.953  1.00 58.16           C  
ATOM   3340  NZ  LYS A 427      -4.570 -17.938 -11.391  1.00 58.16           N  
ATOM   3341  N   VAL A 428      -3.020 -10.102 -12.117  1.00 64.50           N  
ATOM   3342  CA  VAL A 428      -3.137  -8.922 -12.969  1.00 64.50           C  
ATOM   3343  C   VAL A 428      -1.961  -7.977 -12.711  1.00 64.50           C  
ATOM   3344  CB  VAL A 428      -4.473  -8.180 -12.734  1.00 64.50           C  
ATOM   3345  O   VAL A 428      -1.352  -7.465 -13.656  1.00 64.50           O  
ATOM   3346  CG1 VAL A 428      -4.477  -6.828 -13.445  1.00 64.50           C  
ATOM   3347  CG2 VAL A 428      -5.648  -9.039 -13.203  1.00 64.50           C  
ATOM   3348  N   ASP A 429      -1.618  -7.715 -11.422  1.00 65.75           N  
ATOM   3349  CA  ASP A 429      -0.463  -6.898 -11.070  1.00 65.75           C  
ATOM   3350  C   ASP A 429       0.828  -7.500 -11.617  1.00 65.75           C  
ATOM   3351  CB  ASP A 429      -0.365  -6.738  -9.547  1.00 65.75           C  
ATOM   3352  O   ASP A 429       1.678  -6.781 -12.148  1.00 65.75           O  
ATOM   3353  CG  ASP A 429      -1.383  -5.762  -8.992  1.00 65.75           C  
ATOM   3354  OD1 ASP A 429      -1.986  -4.996  -9.766  1.00 65.75           O  
ATOM   3355  OD2 ASP A 429      -1.581  -5.758  -7.754  1.00 65.75           O  
ATOM   3356  N   ASP A 430       0.919  -8.773 -11.516  1.00 69.69           N  
ATOM   3357  CA  ASP A 430       2.078  -9.508 -12.023  1.00 69.69           C  
ATOM   3358  C   ASP A 430       2.154  -9.430 -13.547  1.00 69.69           C  
ATOM   3359  CB  ASP A 430       2.031 -10.969 -11.570  1.00 69.69           C  
ATOM   3360  O   ASP A 430       3.234  -9.250 -14.109  1.00 69.69           O  
ATOM   3361  CG  ASP A 430       2.486 -11.156 -10.133  1.00 69.69           C  
ATOM   3362  OD1 ASP A 430       2.963 -10.188  -9.516  1.00 69.69           O  
ATOM   3363  OD2 ASP A 430       2.373 -12.297  -9.625  1.00 69.69           O  
ATOM   3364  N   GLY A 431       1.057  -9.641 -14.242  1.00 70.50           N  
ATOM   3365  CA  GLY A 431       0.981  -9.508 -15.688  1.00 70.50           C  
ATOM   3366  C   GLY A 431       1.363  -8.125 -16.188  1.00 70.50           C  
ATOM   3367  O   GLY A 431       2.086  -7.996 -17.172  1.00 70.50           O  
ATOM   3368  N   PHE A 432       0.883  -7.168 -15.500  1.00 73.25           N  
ATOM   3369  CA  PHE A 432       1.199  -5.785 -15.844  1.00 73.25           C  
ATOM   3370  C   PHE A 432       2.691  -5.516 -15.688  1.00 73.25           C  
ATOM   3371  CB  PHE A 432       0.398  -4.816 -14.961  1.00 73.25           C  
ATOM   3372  O   PHE A 432       3.299  -4.848 -16.516  1.00 73.25           O  
ATOM   3373  CG  PHE A 432      -1.066  -4.758 -15.305  1.00 73.25           C  
ATOM   3374  CD1 PHE A 432      -1.483  -4.691 -16.625  1.00 73.25           C  
ATOM   3375  CD2 PHE A 432      -2.025  -4.770 -14.297  1.00 73.25           C  
ATOM   3376  CE1 PHE A 432      -2.838  -4.637 -16.953  1.00 73.25           C  
ATOM   3377  CE2 PHE A 432      -3.381  -4.715 -14.609  1.00 73.25           C  
ATOM   3378  CZ  PHE A 432      -3.785  -4.648 -15.938  1.00 73.25           C  
ATOM   3379  N   LEU A 433       3.225  -5.953 -14.656  1.00 79.50           N  
ATOM   3380  CA  LEU A 433       4.645  -5.773 -14.375  1.00 79.50           C  
ATOM   3381  C   LEU A 433       5.500  -6.473 -15.430  1.00 79.50           C  
ATOM   3382  CB  LEU A 433       4.988  -6.312 -12.984  1.00 79.50           C  
ATOM   3383  O   LEU A 433       6.520  -5.934 -15.867  1.00 79.50           O  
ATOM   3384  CG  LEU A 433       6.418  -6.066 -12.500  1.00 79.50           C  
ATOM   3385  CD1 LEU A 433       6.668  -4.570 -12.320  1.00 79.50           C  
ATOM   3386  CD2 LEU A 433       6.676  -6.816 -11.195  1.00 79.50           C  
ATOM   3387  N   ASP A 434       5.133  -7.605 -15.859  1.00 76.69           N  
ATOM   3388  CA  ASP A 434       5.840  -8.359 -16.891  1.00 76.69           C  
ATOM   3389  C   ASP A 434       5.820  -7.617 -18.219  1.00 76.69           C  
ATOM   3390  CB  ASP A 434       5.223  -9.750 -17.047  1.00 76.69           C  
ATOM   3391  O   ASP A 434       6.840  -7.543 -18.906  1.00 76.69           O  
ATOM   3392  CG  ASP A 434       5.582 -10.695 -15.914  1.00 76.69           C  
ATOM   3393  OD1 ASP A 434       6.547 -10.414 -15.172  1.00 76.69           O  
ATOM   3394  OD2 ASP A 434       4.898 -11.727 -15.766  1.00 76.69           O  
ATOM   3395  N   VAL A 435       4.730  -7.184 -18.578  1.00 69.94           N  
ATOM   3396  CA  VAL A 435       4.578  -6.453 -19.828  1.00 69.94           C  
ATOM   3397  C   VAL A 435       5.430  -5.184 -19.797  1.00 69.94           C  
ATOM   3398  CB  VAL A 435       3.102  -6.098 -20.109  1.00 69.94           C  
ATOM   3399  O   VAL A 435       6.133  -4.875 -20.750  1.00 69.94           O  
ATOM   3400  CG1 VAL A 435       2.988  -5.152 -21.297  1.00 69.94           C  
ATOM   3401  CG2 VAL A 435       2.283  -7.363 -20.344  1.00 69.94           C  
ATOM   3402  N   TRP A 436       5.273  -4.535 -18.688  1.00 78.00           N  
ATOM   3403  CA  TRP A 436       6.070  -3.322 -18.516  1.00 78.00           C  
ATOM   3404  C   TRP A 436       7.559  -3.633 -18.594  1.00 78.00           C  
ATOM   3405  CB  TRP A 436       5.746  -2.646 -17.172  1.00 78.00           C  
ATOM   3406  O   TRP A 436       8.312  -2.924 -19.266  1.00 78.00           O  
ATOM   3407  CG  TRP A 436       6.676  -1.527 -16.828  1.00 78.00           C  
ATOM   3408  CD1 TRP A 436       7.660  -1.544 -15.875  1.00 78.00           C  
ATOM   3409  CD2 TRP A 436       6.711  -0.222 -17.406  1.00 78.00           C  
ATOM   3410  CE2 TRP A 436       7.738   0.500 -16.766  1.00 78.00           C  
ATOM   3411  CE3 TRP A 436       5.969   0.406 -18.422  1.00 78.00           C  
ATOM   3412  NE1 TRP A 436       8.305  -0.328 -15.836  1.00 78.00           N  
ATOM   3413  CH2 TRP A 436       7.305   2.412 -18.094  1.00 78.00           C  
ATOM   3414  CZ2 TRP A 436       8.047   1.821 -17.094  1.00 78.00           C  
ATOM   3415  CZ3 TRP A 436       6.273   1.722 -18.750  1.00 78.00           C  
ATOM   3416  N   THR A 437       7.941  -4.566 -17.844  1.00 80.56           N  
ATOM   3417  CA  THR A 437       9.336  -4.984 -17.828  1.00 80.56           C  
ATOM   3418  C   THR A 437       9.812  -5.316 -19.250  1.00 80.56           C  
ATOM   3419  CB  THR A 437       9.547  -6.203 -16.922  1.00 80.56           C  
ATOM   3420  O   THR A 437      10.906  -4.906 -19.641  1.00 80.56           O  
ATOM   3421  CG2 THR A 437      11.016  -6.637 -16.906  1.00 80.56           C  
ATOM   3422  OG1 THR A 437       9.148  -5.867 -15.578  1.00 80.56           O  
ATOM   3423  N   TYR A 438       9.109  -5.992 -20.000  1.00 73.56           N  
ATOM   3424  CA  TYR A 438       9.430  -6.336 -21.375  1.00 73.56           C  
ATOM   3425  C   TYR A 438       9.570  -5.086 -22.234  1.00 73.56           C  
ATOM   3426  CB  TYR A 438       8.359  -7.258 -21.969  1.00 73.56           C  
ATOM   3427  O   TYR A 438      10.508  -4.961 -23.016  1.00 73.56           O  
ATOM   3428  CG  TYR A 438       8.602  -7.633 -23.406  1.00 73.56           C  
ATOM   3429  CD1 TYR A 438       7.957  -6.961 -24.453  1.00 73.56           C  
ATOM   3430  CD2 TYR A 438       9.477  -8.664 -23.734  1.00 73.56           C  
ATOM   3431  CE1 TYR A 438       8.180  -7.309 -25.781  1.00 73.56           C  
ATOM   3432  CE2 TYR A 438       9.711  -9.016 -25.062  1.00 73.56           C  
ATOM   3433  OH  TYR A 438       9.281  -8.680 -27.391  1.00 73.56           O  
ATOM   3434  CZ  TYR A 438       9.055  -8.336 -26.078  1.00 73.56           C  
ATOM   3435  N   ASN A 439       8.633  -4.223 -22.156  1.00 72.50           N  
ATOM   3436  CA  ASN A 439       8.656  -2.984 -22.938  1.00 72.50           C  
ATOM   3437  C   ASN A 439       9.875  -2.135 -22.594  1.00 72.50           C  
ATOM   3438  CB  ASN A 439       7.371  -2.188 -22.703  1.00 72.50           C  
ATOM   3439  O   ASN A 439      10.492  -1.540 -23.484  1.00 72.50           O  
ATOM   3440  CG  ASN A 439       6.176  -2.787 -23.422  1.00 72.50           C  
ATOM   3441  ND2 ASN A 439       4.977  -2.436 -22.969  1.00 72.50           N  
ATOM   3442  OD1 ASN A 439       6.328  -3.562 -24.359  1.00 72.50           O  
ATOM   3443  N   ALA A 440      10.102  -2.059 -21.344  1.00 76.38           N  
ATOM   3444  CA  ALA A 440      11.273  -1.307 -20.906  1.00 76.38           C  
ATOM   3445  C   ALA A 440      12.562  -1.907 -21.453  1.00 76.38           C  
ATOM   3446  CB  ALA A 440      11.328  -1.267 -19.375  1.00 76.38           C  
ATOM   3447  O   ALA A 440      13.438  -1.182 -21.938  1.00 76.38           O  
ATOM   3448  N   GLU A 441      12.695  -3.236 -21.391  1.00 79.25           N  
ATOM   3449  CA  GLU A 441      13.859  -3.934 -21.938  1.00 79.25           C  
ATOM   3450  C   GLU A 441      13.969  -3.721 -23.438  1.00 79.25           C  
ATOM   3451  CB  GLU A 441      13.781  -5.430 -21.625  1.00 79.25           C  
ATOM   3452  O   GLU A 441      15.070  -3.516 -23.969  1.00 79.25           O  
ATOM   3453  CG  GLU A 441      14.062  -5.766 -20.156  1.00 79.25           C  
ATOM   3454  CD  GLU A 441      13.969  -7.250 -19.859  1.00 79.25           C  
ATOM   3455  OE1 GLU A 441      14.227  -7.652 -18.703  1.00 79.25           O  
ATOM   3456  OE2 GLU A 441      13.641  -8.023 -20.781  1.00 79.25           O  
ATOM   3457  N   LEU A 442      12.906  -3.814 -24.109  1.00 72.75           N  
ATOM   3458  CA  LEU A 442      12.875  -3.609 -25.547  1.00 72.75           C  
ATOM   3459  C   LEU A 442      13.344  -2.203 -25.906  1.00 72.75           C  
ATOM   3460  CB  LEU A 442      11.461  -3.840 -26.094  1.00 72.75           C  
ATOM   3461  O   LEU A 442      14.102  -2.021 -26.875  1.00 72.75           O  
ATOM   3462  CG  LEU A 442      11.281  -3.680 -27.609  1.00 72.75           C  
ATOM   3463  CD1 LEU A 442      12.195  -4.645 -28.359  1.00 72.75           C  
ATOM   3464  CD2 LEU A 442       9.828  -3.900 -28.000  1.00 72.75           C  
ATOM   3465  N   LEU A 443      12.812  -1.235 -25.281  1.00 70.75           N  
ATOM   3466  CA  LEU A 443      13.219   0.148 -25.500  1.00 70.75           C  
ATOM   3467  C   LEU A 443      14.727   0.296 -25.406  1.00 70.75           C  
ATOM   3468  CB  LEU A 443      12.531   1.077 -24.500  1.00 70.75           C  
ATOM   3469  O   LEU A 443      15.352   0.935 -26.250  1.00 70.75           O  
ATOM   3470  CG  LEU A 443      12.805   2.572 -24.656  1.00 70.75           C  
ATOM   3471  CD1 LEU A 443      12.156   3.094 -25.938  1.00 70.75           C  
ATOM   3472  CD2 LEU A 443      12.305   3.346 -23.438  1.00 70.75           C  
ATOM   3473  N   VAL A 444      15.273  -0.233 -24.359  1.00 74.25           N  
ATOM   3474  CA  VAL A 444      16.719  -0.164 -24.141  1.00 74.25           C  
ATOM   3475  C   VAL A 444      17.438  -0.900 -25.266  1.00 74.25           C  
ATOM   3476  CB  VAL A 444      17.109  -0.756 -22.766  1.00 74.25           C  
ATOM   3477  O   VAL A 444      18.453  -0.417 -25.781  1.00 74.25           O  
ATOM   3478  CG1 VAL A 444      18.625  -0.851 -22.641  1.00 74.25           C  
ATOM   3479  CG2 VAL A 444      16.516   0.085 -21.641  1.00 74.25           C  
ATOM   3480  N   LEU A 445      16.969  -2.059 -25.672  1.00 74.25           N  
ATOM   3481  CA  LEU A 445      17.547  -2.826 -26.766  1.00 74.25           C  
ATOM   3482  C   LEU A 445      17.562  -2.012 -28.047  1.00 74.25           C  
ATOM   3483  CB  LEU A 445      16.766  -4.125 -26.984  1.00 74.25           C  
ATOM   3484  O   LEU A 445      18.562  -2.008 -28.781  1.00 74.25           O  
ATOM   3485  CG  LEU A 445      16.875  -5.176 -25.875  1.00 74.25           C  
ATOM   3486  CD1 LEU A 445      15.953  -6.352 -26.156  1.00 74.25           C  
ATOM   3487  CD2 LEU A 445      18.328  -5.652 -25.734  1.00 74.25           C  
ATOM   3488  N   LEU A 446      16.500  -1.386 -28.375  1.00 66.75           N  
ATOM   3489  CA  LEU A 446      16.391  -0.573 -29.594  1.00 66.75           C  
ATOM   3490  C   LEU A 446      17.375   0.589 -29.547  1.00 66.75           C  
ATOM   3491  CB  LEU A 446      14.961  -0.041 -29.750  1.00 66.75           C  
ATOM   3492  O   LEU A 446      18.000   0.909 -30.562  1.00 66.75           O  
ATOM   3493  CG  LEU A 446      13.898  -1.057 -30.188  1.00 66.75           C  
ATOM   3494  CD1 LEU A 446      12.508  -0.451 -30.062  1.00 66.75           C  
ATOM   3495  CD2 LEU A 446      14.164  -1.529 -31.609  1.00 66.75           C  
ATOM   3496  N   GLU A 447      17.484   1.253 -28.406  1.00 71.50           N  
ATOM   3497  CA  GLU A 447      18.422   2.363 -28.250  1.00 71.50           C  
ATOM   3498  C   GLU A 447      19.859   1.897 -28.422  1.00 71.50           C  
ATOM   3499  CB  GLU A 447      18.234   3.027 -26.875  1.00 71.50           C  
ATOM   3500  O   GLU A 447      20.688   2.605 -29.000  1.00 71.50           O  
ATOM   3501  CG  GLU A 447      16.953   3.840 -26.766  1.00 71.50           C  
ATOM   3502  CD  GLU A 447      16.906   5.031 -27.703  1.00 71.50           C  
ATOM   3503  OE1 GLU A 447      15.812   5.586 -27.922  1.00 71.50           O  
ATOM   3504  OE2 GLU A 447      17.984   5.414 -28.219  1.00 71.50           O  
ATOM   3505  N   ASN A 448      20.172   0.801 -27.844  1.00 74.00           N  
ATOM   3506  CA  ASN A 448      21.500   0.221 -28.016  1.00 74.00           C  
ATOM   3507  C   ASN A 448      21.812  -0.062 -29.469  1.00 74.00           C  
ATOM   3508  CB  ASN A 448      21.641  -1.060 -27.188  1.00 74.00           C  
ATOM   3509  O   ASN A 448      22.922   0.206 -29.938  1.00 74.00           O  
ATOM   3510  CG  ASN A 448      21.844  -0.782 -25.703  1.00 74.00           C  
ATOM   3511  ND2 ASN A 448      21.594  -1.786 -24.875  1.00 74.00           N  
ATOM   3512  OD1 ASN A 448      22.219   0.326 -25.312  1.00 74.00           O  
ATOM   3513  N   GLU A 449      20.766  -0.633 -30.188  1.00 68.19           N  
ATOM   3514  CA  GLU A 449      20.938  -0.896 -31.609  1.00 68.19           C  
ATOM   3515  C   GLU A 449      21.203   0.394 -32.375  1.00 68.19           C  
ATOM   3516  CB  GLU A 449      19.719  -1.613 -32.188  1.00 68.19           C  
ATOM   3517  O   GLU A 449      22.094   0.444 -33.219  1.00 68.19           O  
ATOM   3518  CG  GLU A 449      19.906  -2.127 -33.594  1.00 68.19           C  
ATOM   3519  CD  GLU A 449      20.734  -3.404 -33.656  1.00 68.19           C  
ATOM   3520  OE1 GLU A 449      21.219  -3.756 -34.750  1.00 68.19           O  
ATOM   3521  OE2 GLU A 449      20.891  -4.059 -32.625  1.00 68.19           O  
ATOM   3522  N   ARG A 450      20.391   1.300 -32.125  1.00 63.72           N  
ATOM   3523  CA  ARG A 450      20.516   2.596 -32.781  1.00 63.72           C  
ATOM   3524  C   ARG A 450      21.891   3.209 -32.531  1.00 63.72           C  
ATOM   3525  CB  ARG A 450      19.422   3.551 -32.312  1.00 63.72           C  
ATOM   3526  O   ARG A 450      22.531   3.707 -33.469  1.00 63.72           O  
ATOM   3527  CG  ARG A 450      19.438   4.910 -33.000  1.00 63.72           C  
ATOM   3528  CD  ARG A 450      18.375   5.840 -32.438  1.00 63.72           C  
ATOM   3529  NE  ARG A 450      18.469   7.176 -33.000  1.00 63.72           N  
ATOM   3530  NH1 ARG A 450      16.531   7.957 -32.031  1.00 63.72           N  
ATOM   3531  NH2 ARG A 450      17.766   9.336 -33.375  1.00 63.72           N  
ATOM   3532  CZ  ARG A 450      17.578   8.156 -32.812  1.00 63.72           C  
ATOM   3533  N   THR A 451      22.328   3.311 -31.312  1.00 64.25           N  
ATOM   3534  CA  THR A 451      23.609   3.889 -30.906  1.00 64.25           C  
ATOM   3535  C   THR A 451      24.766   3.156 -31.578  1.00 64.25           C  
ATOM   3536  CB  THR A 451      23.781   3.850 -29.391  1.00 64.25           C  
ATOM   3537  O   THR A 451      25.688   3.787 -32.125  1.00 64.25           O  
ATOM   3538  CG2 THR A 451      25.094   4.484 -28.969  1.00 64.25           C  
ATOM   3539  OG1 THR A 451      22.703   4.562 -28.766  1.00 64.25           O  
ATOM   3540  N   LEU A 452      24.688   1.901 -31.547  1.00 66.56           N  
ATOM   3541  CA  LEU A 452      25.766   1.103 -32.125  1.00 66.56           C  
ATOM   3542  C   LEU A 452      25.750   1.184 -33.625  1.00 66.56           C  
ATOM   3543  CB  LEU A 452      25.641  -0.358 -31.672  1.00 66.56           C  
ATOM   3544  O   LEU A 452      26.812   1.274 -34.250  1.00 66.56           O  
ATOM   3545  CG  LEU A 452      25.906  -0.640 -30.188  1.00 66.56           C  
ATOM   3546  CD1 LEU A 452      25.672  -2.113 -29.875  1.00 66.56           C  
ATOM   3547  CD2 LEU A 452      27.328  -0.241 -29.812  1.00 66.56           C  
ATOM   3548  N   ASP A 453      24.578   1.108 -34.281  1.00 63.44           N  
ATOM   3549  CA  ASP A 453      24.438   1.191 -35.750  1.00 63.44           C  
ATOM   3550  C   ASP A 453      24.859   2.568 -36.250  1.00 63.44           C  
ATOM   3551  CB  ASP A 453      23.000   0.887 -36.156  1.00 63.44           C  
ATOM   3552  O   ASP A 453      25.453   2.680 -37.312  1.00 63.44           O  
ATOM   3553  CG  ASP A 453      22.672  -0.594 -36.125  1.00 63.44           C  
ATOM   3554  OD1 ASP A 453      23.594  -1.422 -35.969  1.00 63.44           O  
ATOM   3555  OD2 ASP A 453      21.469  -0.937 -36.219  1.00 63.44           O  
ATOM   3556  N   TYR A 454      24.453   3.592 -35.625  1.00 61.62           N  
ATOM   3557  CA  TYR A 454      24.844   4.953 -36.000  1.00 61.62           C  
ATOM   3558  C   TYR A 454      26.359   5.102 -36.000  1.00 61.62           C  
ATOM   3559  CB  TYR A 454      24.219   5.961 -35.031  1.00 61.62           C  
ATOM   3560  O   TYR A 454      26.922   5.680 -36.938  1.00 61.62           O  
ATOM   3561  CG  TYR A 454      24.516   7.398 -35.375  1.00 61.62           C  
ATOM   3562  CD1 TYR A 454      25.516   8.109 -34.688  1.00 61.62           C  
ATOM   3563  CD2 TYR A 454      23.812   8.055 -36.375  1.00 61.62           C  
ATOM   3564  CE1 TYR A 454      25.781   9.438 -35.000  1.00 61.62           C  
ATOM   3565  CE2 TYR A 454      24.078   9.383 -36.688  1.00 61.62           C  
ATOM   3566  OH  TYR A 454      25.344  11.375 -36.312  1.00 61.62           O  
ATOM   3567  CZ  TYR A 454      25.078  10.062 -36.000  1.00 61.62           C  
ATOM   3568  N   HIS A 455      26.953   4.594 -34.969  1.00 62.47           N  
ATOM   3569  CA  HIS A 455      28.406   4.660 -34.875  1.00 62.47           C  
ATOM   3570  C   HIS A 455      29.062   3.846 -35.969  1.00 62.47           C  
ATOM   3571  CB  HIS A 455      28.875   4.168 -33.500  1.00 62.47           C  
ATOM   3572  O   HIS A 455      30.062   4.277 -36.562  1.00 62.47           O  
ATOM   3573  CG  HIS A 455      28.594   5.125 -32.375  1.00 62.47           C  
ATOM   3574  CD2 HIS A 455      27.766   5.027 -31.328  1.00 62.47           C  
ATOM   3575  ND1 HIS A 455      29.203   6.359 -32.281  1.00 62.47           N  
ATOM   3576  CE1 HIS A 455      28.766   6.980 -31.219  1.00 62.47           C  
ATOM   3577  NE2 HIS A 455      27.891   6.195 -30.609  1.00 62.47           N  
ATOM   3578  N   ASP A 456      28.516   2.719 -36.250  1.00 61.91           N  
ATOM   3579  CA  ASP A 456      29.016   1.860 -37.344  1.00 61.91           C  
ATOM   3580  C   ASP A 456      28.891   2.545 -38.688  1.00 61.91           C  
ATOM   3581  CB  ASP A 456      28.266   0.527 -37.344  1.00 61.91           C  
ATOM   3582  O   ASP A 456      29.781   2.453 -39.531  1.00 61.91           O  
ATOM   3583  CG  ASP A 456      28.750  -0.432 -36.281  1.00 61.91           C  
ATOM   3584  OD1 ASP A 456      29.766  -0.150 -35.625  1.00 61.91           O  
ATOM   3585  OD2 ASP A 456      28.094  -1.481 -36.094  1.00 61.91           O  
ATOM   3586  N   SER A 457      27.766   3.207 -38.938  1.00 59.84           N  
ATOM   3587  CA  SER A 457      27.547   3.941 -40.156  1.00 59.84           C  
ATOM   3588  C   SER A 457      28.531   5.090 -40.312  1.00 59.84           C  
ATOM   3589  CB  SER A 457      26.109   4.480 -40.219  1.00 59.84           C  
ATOM   3590  O   SER A 457      29.047   5.344 -41.406  1.00 59.84           O  
ATOM   3591  OG  SER A 457      25.906   5.430 -39.188  1.00 59.84           O  
ATOM   3592  N   ASN A 458      28.781   5.832 -39.250  1.00 62.72           N  
ATOM   3593  CA  ASN A 458      29.750   6.922 -39.250  1.00 62.72           C  
ATOM   3594  C   ASN A 458      31.172   6.422 -39.562  1.00 62.72           C  
ATOM   3595  CB  ASN A 458      29.734   7.668 -37.938  1.00 62.72           C  
ATOM   3596  O   ASN A 458      31.922   7.062 -40.281  1.00 62.72           O  
ATOM   3597  CG  ASN A 458      28.516   8.562 -37.781  1.00 62.72           C  
ATOM   3598  ND2 ASN A 458      28.172   8.898 -36.531  1.00 62.72           N  
ATOM   3599  OD1 ASN A 458      27.891   8.945 -38.781  1.00 62.72           O  
ATOM   3600  N   VAL A 459      31.469   5.324 -38.906  1.00 62.41           N  
ATOM   3601  CA  VAL A 459      32.781   4.719 -39.125  1.00 62.41           C  
ATOM   3602  C   VAL A 459      32.906   4.273 -40.594  1.00 62.41           C  
ATOM   3603  CB  VAL A 459      33.031   3.516 -38.188  1.00 62.41           C  
ATOM   3604  O   VAL A 459      33.938   4.473 -41.219  1.00 62.41           O  
ATOM   3605  CG1 VAL A 459      34.312   2.777 -38.562  1.00 62.41           C  
ATOM   3606  CG2 VAL A 459      33.094   3.984 -36.719  1.00 62.41           C  
ATOM   3607  N   LYS A 460      31.844   3.676 -41.125  1.00 63.09           N  
ATOM   3608  CA  LYS A 460      31.797   3.256 -42.500  1.00 63.09           C  
ATOM   3609  C   LYS A 460      31.938   4.453 -43.438  1.00 63.09           C  
ATOM   3610  CB  LYS A 460      30.500   2.508 -42.812  1.00 63.09           C  
ATOM   3611  O   LYS A 460      32.656   4.387 -44.438  1.00 63.09           O  
ATOM   3612  CG  LYS A 460      30.422   1.925 -44.219  1.00 63.09           C  
ATOM   3613  CD  LYS A 460      29.141   1.130 -44.406  1.00 63.09           C  
ATOM   3614  CE  LYS A 460      29.047   0.572 -45.844  1.00 63.09           C  
ATOM   3615  NZ  LYS A 460      27.797  -0.210 -46.031  1.00 63.09           N  
ATOM   3616  N   ASN A 461      31.188   5.512 -43.188  1.00 65.25           N  
ATOM   3617  CA  ASN A 461      31.281   6.746 -43.969  1.00 65.25           C  
ATOM   3618  C   ASN A 461      32.688   7.309 -43.969  1.00 65.25           C  
ATOM   3619  CB  ASN A 461      30.297   7.789 -43.438  1.00 65.25           C  
ATOM   3620  O   ASN A 461      33.219   7.754 -45.000  1.00 65.25           O  
ATOM   3621  CG  ASN A 461      30.078   8.930 -44.406  1.00 65.25           C  
ATOM   3622  ND2 ASN A 461      29.203   9.859 -44.031  1.00 65.25           N  
ATOM   3623  OD1 ASN A 461      30.672   8.969 -45.500  1.00 65.25           O  
ATOM   3624  N   LEU A 462      33.250   7.281 -42.781  1.00 67.19           N  
ATOM   3625  CA  LEU A 462      34.625   7.723 -42.656  1.00 67.19           C  
ATOM   3626  C   LEU A 462      35.594   6.840 -43.469  1.00 67.19           C  
ATOM   3627  CB  LEU A 462      35.062   7.707 -41.156  1.00 67.19           C  
ATOM   3628  O   LEU A 462      36.500   7.344 -44.094  1.00 67.19           O  
ATOM   3629  CG  LEU A 462      36.438   8.242 -40.844  1.00 67.19           C  
ATOM   3630  CD1 LEU A 462      36.594   9.688 -41.312  1.00 67.19           C  
ATOM   3631  CD2 LEU A 462      36.719   8.133 -39.344  1.00 67.19           C  
ATOM   3632  N   TYR A 463      35.375   5.574 -43.312  1.00 66.69           N  
ATOM   3633  CA  TYR A 463      36.156   4.613 -44.062  1.00 66.69           C  
ATOM   3634  C   TYR A 463      36.094   4.914 -45.562  1.00 66.69           C  
ATOM   3635  CB  TYR A 463      35.688   3.184 -43.812  1.00 66.69           C  
ATOM   3636  O   TYR A 463      37.094   4.934 -46.250  1.00 66.69           O  
ATOM   3637  CG  TYR A 463      36.344   2.143 -44.656  1.00 66.69           C  
ATOM   3638  CD1 TYR A 463      35.750   1.700 -45.844  1.00 66.69           C  
ATOM   3639  CD2 TYR A 463      37.562   1.597 -44.312  1.00 66.69           C  
ATOM   3640  CE1 TYR A 463      36.375   0.739 -46.656  1.00 66.69           C  
ATOM   3641  CE2 TYR A 463      38.188   0.635 -45.094  1.00 66.69           C  
ATOM   3642  OH  TYR A 463      38.188  -0.739 -47.062  1.00 66.69           O  
ATOM   3643  CZ  TYR A 463      37.594   0.213 -46.250  1.00 66.69           C  
ATOM   3644  N   GLU A 464      34.906   5.098 -46.094  1.00 74.31           N  
ATOM   3645  CA  GLU A 464      34.656   5.387 -47.500  1.00 74.31           C  
ATOM   3646  C   GLU A 464      35.312   6.711 -47.906  1.00 74.31           C  
ATOM   3647  CB  GLU A 464      33.156   5.418 -47.812  1.00 74.31           C  
ATOM   3648  O   GLU A 464      35.844   6.828 -49.000  1.00 74.31           O  
ATOM   3649  CG  GLU A 464      32.500   4.043 -47.844  1.00 74.31           C  
ATOM   3650  CD  GLU A 464      31.031   4.082 -48.188  1.00 74.31           C  
ATOM   3651  OE1 GLU A 464      30.406   3.004 -48.344  1.00 74.31           O  
ATOM   3652  OE2 GLU A 464      30.484   5.203 -48.344  1.00 74.31           O  
ATOM   3653  N   LYS A 465      35.188   7.730 -47.125  1.00 77.69           N  
ATOM   3654  CA  LYS A 465      35.812   9.031 -47.344  1.00 77.69           C  
ATOM   3655  C   LYS A 465      37.312   8.906 -47.469  1.00 77.69           C  
ATOM   3656  CB  LYS A 465      35.438  10.008 -46.219  1.00 77.69           C  
ATOM   3657  O   LYS A 465      37.938   9.484 -48.344  1.00 77.69           O  
ATOM   3658  CG  LYS A 465      35.875  11.438 -46.469  1.00 77.69           C  
ATOM   3659  CD  LYS A 465      35.406  12.375 -45.375  1.00 77.69           C  
ATOM   3660  CE  LYS A 465      35.906  13.805 -45.594  1.00 77.69           C  
ATOM   3661  NZ  LYS A 465      35.375  14.734 -44.562  1.00 77.69           N  
ATOM   3662  N   VAL A 466      37.906   8.172 -46.469  1.00 76.19           N  
ATOM   3663  CA  VAL A 466      39.344   7.953 -46.438  1.00 76.19           C  
ATOM   3664  C   VAL A 466      39.750   7.133 -47.625  1.00 76.19           C  
ATOM   3665  CB  VAL A 466      39.781   7.250 -45.125  1.00 76.19           C  
ATOM   3666  O   VAL A 466      40.812   7.414 -48.250  1.00 76.19           O  
ATOM   3667  CG1 VAL A 466      41.219   6.820 -45.219  1.00 76.19           C  
ATOM   3668  CG2 VAL A 466      39.531   8.164 -43.906  1.00 76.19           C  
ATOM   3669  N   ARG A 467      39.000   6.141 -47.906  1.00 79.44           N  
ATOM   3670  CA  ARG A 467      39.250   5.316 -49.094  1.00 79.44           C  
ATOM   3671  C   ARG A 467      39.250   6.160 -50.375  1.00 79.44           C  
ATOM   3672  CB  ARG A 467      38.188   4.211 -49.219  1.00 79.44           C  
ATOM   3673  O   ARG A 467      40.094   5.988 -51.219  1.00 79.44           O  
ATOM   3674  CG  ARG A 467      38.406   3.270 -50.375  1.00 79.44           C  
ATOM   3675  CD  ARG A 467      37.312   2.205 -50.469  1.00 79.44           C  
ATOM   3676  NE  ARG A 467      37.500   1.322 -51.594  1.00 79.44           N  
ATOM   3677  NH1 ARG A 467      35.625   0.063 -51.219  1.00 79.44           N  
ATOM   3678  NH2 ARG A 467      36.969  -0.415 -53.000  1.00 79.44           N  
ATOM   3679  CZ  ARG A 467      36.688   0.326 -51.938  1.00 79.44           C  
ATOM   3680  N   ASN A 468      38.312   7.102 -50.500  1.00 84.88           N  
ATOM   3681  CA  ASN A 468      38.188   7.996 -51.625  1.00 84.88           C  
ATOM   3682  C   ASN A 468      39.375   8.977 -51.719  1.00 84.88           C  
ATOM   3683  CB  ASN A 468      36.875   8.758 -51.594  1.00 84.88           C  
ATOM   3684  O   ASN A 468      39.812   9.312 -52.812  1.00 84.88           O  
ATOM   3685  CG  ASN A 468      35.688   7.914 -52.031  1.00 84.88           C  
ATOM   3686  ND2 ASN A 468      34.500   8.344 -51.688  1.00 84.88           N  
ATOM   3687  OD1 ASN A 468      35.875   6.883 -52.688  1.00 84.88           O  
ATOM   3688  N   GLN A 469      39.844   9.438 -50.594  1.00 84.00           N  
ATOM   3689  CA  GLN A 469      40.938  10.383 -50.500  1.00 84.00           C  
ATOM   3690  C   GLN A 469      42.250   9.711 -50.875  1.00 84.00           C  
ATOM   3691  CB  GLN A 469      41.031  10.969 -49.094  1.00 84.00           C  
ATOM   3692  O   GLN A 469      43.094  10.305 -51.594  1.00 84.00           O  
ATOM   3693  CG  GLN A 469      39.969  11.992 -48.781  1.00 84.00           C  
ATOM   3694  CD  GLN A 469      40.156  12.664 -47.438  1.00 84.00           C  
ATOM   3695  NE2 GLN A 469      40.000  13.984 -47.406  1.00 84.00           N  
ATOM   3696  OE1 GLN A 469      40.438  12.008 -46.438  1.00 84.00           O  
ATOM   3697  N   LEU A 470      42.469   8.438 -50.375  1.00 82.75           N  
ATOM   3698  CA  LEU A 470      43.750   7.730 -50.469  1.00 82.75           C  
ATOM   3699  C   LEU A 470      43.844   7.008 -51.812  1.00 82.75           C  
ATOM   3700  CB  LEU A 470      43.906   6.727 -49.312  1.00 82.75           C  
ATOM   3701  O   LEU A 470      44.938   6.840 -52.344  1.00 82.75           O  
ATOM   3702  CG  LEU A 470      44.062   7.320 -47.906  1.00 82.75           C  
ATOM   3703  CD1 LEU A 470      44.062   6.207 -46.875  1.00 82.75           C  
ATOM   3704  CD2 LEU A 470      45.312   8.164 -47.844  1.00 82.75           C  
ATOM   3705  N   LYS A 471      42.844   6.699 -52.469  1.00 87.00           N  
ATOM   3706  CA  LYS A 471      42.812   6.035 -53.750  1.00 87.00           C  
ATOM   3707  C   LYS A 471      43.969   5.059 -53.938  1.00 87.00           C  
ATOM   3708  CB  LYS A 471      42.812   7.062 -54.906  1.00 87.00           C  
ATOM   3709  O   LYS A 471      44.094   4.113 -53.156  1.00 87.00           O  
ATOM   3710  CG  LYS A 471      41.594   7.961 -54.938  1.00 87.00           C  
ATOM   3711  CD  LYS A 471      41.656   8.953 -56.094  1.00 87.00           C  
ATOM   3712  CE  LYS A 471      40.438   9.867 -56.094  1.00 87.00           C  
ATOM   3713  NZ  LYS A 471      40.500  10.836 -57.250  1.00 87.00           N  
ATOM   3714  N   ASN A 472      44.750   5.199 -54.938  1.00 86.31           N  
ATOM   3715  CA  ASN A 472      45.812   4.242 -55.219  1.00 86.31           C  
ATOM   3716  C   ASN A 472      47.094   4.582 -54.469  1.00 86.31           C  
ATOM   3717  CB  ASN A 472      46.062   4.184 -56.750  1.00 86.31           C  
ATOM   3718  O   ASN A 472      48.156   3.998 -54.750  1.00 86.31           O  
ATOM   3719  CG  ASN A 472      46.250   5.559 -57.344  1.00 86.31           C  
ATOM   3720  ND2 ASN A 472      46.656   5.598 -58.625  1.00 86.31           N  
ATOM   3721  OD1 ASN A 472      46.000   6.578 -56.719  1.00 86.31           O  
ATOM   3722  N   ASN A 473      47.031   5.578 -53.594  1.00 84.56           N  
ATOM   3723  CA  ASN A 473      48.156   5.965 -52.781  1.00 84.56           C  
ATOM   3724  C   ASN A 473      48.281   5.066 -51.531  1.00 84.56           C  
ATOM   3725  CB  ASN A 473      48.031   7.430 -52.344  1.00 84.56           C  
ATOM   3726  O   ASN A 473      49.281   5.113 -50.844  1.00 84.56           O  
ATOM   3727  CG  ASN A 473      48.406   8.391 -53.469  1.00 84.56           C  
ATOM   3728  ND2 ASN A 473      48.031   9.656 -53.281  1.00 84.56           N  
ATOM   3729  OD1 ASN A 473      48.969   8.000 -54.469  1.00 84.56           O  
ATOM   3730  N   ALA A 474      47.281   4.141 -51.312  1.00 84.19           N  
ATOM   3731  CA  ALA A 474      47.250   3.203 -50.219  1.00 84.19           C  
ATOM   3732  C   ALA A 474      46.594   1.885 -50.594  1.00 84.19           C  
ATOM   3733  CB  ALA A 474      46.531   3.814 -49.000  1.00 84.19           C  
ATOM   3734  O   ALA A 474      45.781   1.845 -51.531  1.00 84.19           O  
ATOM   3735  N   LYS A 475      47.031   0.753 -50.062  1.00 82.06           N  
ATOM   3736  CA  LYS A 475      46.438  -0.567 -50.250  1.00 82.06           C  
ATOM   3737  C   LYS A 475      45.594  -0.981 -49.062  1.00 82.06           C  
ATOM   3738  CB  LYS A 475      47.531  -1.608 -50.500  1.00 82.06           C  
ATOM   3739  O   LYS A 475      45.969  -0.771 -47.906  1.00 82.06           O  
ATOM   3740  CG  LYS A 475      47.031  -3.031 -50.656  1.00 82.06           C  
ATOM   3741  CD  LYS A 475      48.156  -4.035 -50.781  1.00 82.06           C  
ATOM   3742  CE  LYS A 475      47.656  -5.457 -50.938  1.00 82.06           C  
ATOM   3743  NZ  LYS A 475      48.750  -6.449 -51.000  1.00 82.06           N  
ATOM   3744  N   GLU A 476      44.500  -1.571 -49.469  1.00 79.31           N  
ATOM   3745  CA  GLU A 476      43.594  -2.057 -48.406  1.00 79.31           C  
ATOM   3746  C   GLU A 476      44.062  -3.412 -47.875  1.00 79.31           C  
ATOM   3747  CB  GLU A 476      42.156  -2.154 -48.938  1.00 79.31           C  
ATOM   3748  O   GLU A 476      44.219  -4.363 -48.656  1.00 79.31           O  
ATOM   3749  CG  GLU A 476      41.531  -0.804 -49.219  1.00 79.31           C  
ATOM   3750  CD  GLU A 476      40.062  -0.912 -49.625  1.00 79.31           C  
ATOM   3751  OE1 GLU A 476      39.469   0.114 -50.062  1.00 79.31           O  
ATOM   3752  OE2 GLU A 476      39.531  -2.031 -49.562  1.00 79.31           O  
ATOM   3753  N   ILE A 477      44.406  -3.426 -46.625  1.00 74.75           N  
ATOM   3754  CA  ILE A 477      45.000  -4.613 -46.031  1.00 74.75           C  
ATOM   3755  C   ILE A 477      43.906  -5.410 -45.281  1.00 74.75           C  
ATOM   3756  CB  ILE A 477      46.125  -4.242 -45.062  1.00 74.75           C  
ATOM   3757  O   ILE A 477      44.125  -6.555 -44.906  1.00 74.75           O  
ATOM   3758  CG1 ILE A 477      47.125  -3.297 -45.750  1.00 74.75           C  
ATOM   3759  CG2 ILE A 477      46.844  -5.504 -44.562  1.00 74.75           C  
ATOM   3760  CD1 ILE A 477      48.156  -2.674 -44.812  1.00 74.75           C  
ATOM   3761  N   GLY A 478      42.531  -4.809 -45.469  1.00 62.34           N  
ATOM   3762  CA  GLY A 478      41.469  -5.504 -44.812  1.00 62.34           C  
ATOM   3763  C   GLY A 478      41.250  -5.059 -43.375  1.00 62.34           C  
ATOM   3764  O   GLY A 478      42.125  -4.414 -42.781  1.00 62.34           O  
ATOM   3765  N   ASN A 479      39.906  -5.125 -42.844  1.00 56.38           N  
ATOM   3766  CA  ASN A 479      39.531  -4.816 -41.469  1.00 56.38           C  
ATOM   3767  C   ASN A 479      39.562  -3.312 -41.188  1.00 56.38           C  
ATOM   3768  CB  ASN A 479      40.469  -5.543 -40.500  1.00 56.38           C  
ATOM   3769  O   ASN A 479      39.938  -2.875 -40.125  1.00 56.38           O  
ATOM   3770  CG  ASN A 479      40.344  -7.051 -40.562  1.00 56.38           C  
ATOM   3771  ND2 ASN A 479      41.406  -7.754 -40.219  1.00 56.38           N  
ATOM   3772  OD1 ASN A 479      39.312  -7.578 -40.969  1.00 56.38           O  
ATOM   3773  N   GLY A 480      39.375  -2.498 -42.344  1.00 62.84           N  
ATOM   3774  CA  GLY A 480      39.250  -1.059 -42.188  1.00 62.84           C  
ATOM   3775  C   GLY A 480      40.594  -0.344 -42.094  1.00 62.84           C  
ATOM   3776  O   GLY A 480      40.656   0.809 -41.688  1.00 62.84           O  
ATOM   3777  N   CYS A 481      41.719  -1.061 -42.531  1.00 68.56           N  
ATOM   3778  CA  CYS A 481      43.062  -0.504 -42.469  1.00 68.56           C  
ATOM   3779  C   CYS A 481      43.625  -0.261 -43.875  1.00 68.56           C  
ATOM   3780  CB  CYS A 481      44.000  -1.438 -41.719  1.00 68.56           C  
ATOM   3781  O   CYS A 481      43.281  -0.995 -44.812  1.00 68.56           O  
ATOM   3782  SG  CYS A 481      43.562  -1.644 -39.969  1.00 68.56           S  
ATOM   3783  N   PHE A 482      44.469   0.849 -43.969  1.00 73.19           N  
ATOM   3784  CA  PHE A 482      45.156   1.229 -45.188  1.00 73.19           C  
ATOM   3785  C   PHE A 482      46.656   1.266 -45.000  1.00 73.19           C  
ATOM   3786  CB  PHE A 482      44.656   2.594 -45.688  1.00 73.19           C  
ATOM   3787  O   PHE A 482      47.156   1.748 -43.969  1.00 73.19           O  
ATOM   3788  CG  PHE A 482      43.188   2.633 -45.969  1.00 73.19           C  
ATOM   3789  CD1 PHE A 482      42.688   2.271 -47.219  1.00 73.19           C  
ATOM   3790  CD2 PHE A 482      42.281   3.029 -44.969  1.00 73.19           C  
ATOM   3791  CE1 PHE A 482      41.312   2.309 -47.469  1.00 73.19           C  
ATOM   3792  CE2 PHE A 482      40.906   3.068 -45.250  1.00 73.19           C  
ATOM   3793  CZ  PHE A 482      40.438   2.707 -46.500  1.00 73.19           C  
ATOM   3794  N   GLU A 483      47.250   0.537 -45.875  1.00 80.31           N  
ATOM   3795  CA  GLU A 483      48.719   0.642 -45.906  1.00 80.31           C  
ATOM   3796  C   GLU A 483      49.188   1.617 -47.000  1.00 80.31           C  
ATOM   3797  CB  GLU A 483      49.344  -0.732 -46.156  1.00 80.31           C  
ATOM   3798  O   GLU A 483      48.875   1.436 -48.188  1.00 80.31           O  
ATOM   3799  CG  GLU A 483      50.875  -0.743 -46.000  1.00 80.31           C  
ATOM   3800  CD  GLU A 483      51.469  -2.125 -46.188  1.00 80.31           C  
ATOM   3801  OE1 GLU A 483      52.625  -2.340 -45.719  1.00 80.31           O  
ATOM   3802  OE2 GLU A 483      50.781  -3.000 -46.750  1.00 80.31           O  
ATOM   3803  N   PHE A 484      49.938   2.785 -46.469  1.00 79.81           N  
ATOM   3804  CA  PHE A 484      50.344   3.828 -47.406  1.00 79.81           C  
ATOM   3805  C   PHE A 484      51.500   3.352 -48.250  1.00 79.81           C  
ATOM   3806  CB  PHE A 484      50.719   5.102 -46.625  1.00 79.81           C  
ATOM   3807  O   PHE A 484      52.406   2.684 -47.750  1.00 79.81           O  
ATOM   3808  CG  PHE A 484      49.562   5.809 -46.000  1.00 79.81           C  
ATOM   3809  CD1 PHE A 484      48.875   6.785 -46.688  1.00 79.81           C  
ATOM   3810  CD2 PHE A 484      49.156   5.500 -44.719  1.00 79.81           C  
ATOM   3811  CE1 PHE A 484      47.781   7.441 -46.125  1.00 79.81           C  
ATOM   3812  CE2 PHE A 484      48.094   6.152 -44.125  1.00 79.81           C  
ATOM   3813  CZ  PHE A 484      47.406   7.121 -44.812  1.00 79.81           C  
ATOM   3814  N   TYR A 485      51.500   3.641 -49.531  1.00 80.19           N  
ATOM   3815  CA  TYR A 485      52.594   3.342 -50.438  1.00 80.19           C  
ATOM   3816  C   TYR A 485      53.625   4.457 -50.438  1.00 80.19           C  
ATOM   3817  CB  TYR A 485      52.062   3.131 -51.875  1.00 80.19           C  
ATOM   3818  O   TYR A 485      54.688   4.328 -51.031  1.00 80.19           O  
ATOM   3819  CG  TYR A 485      51.312   1.833 -52.031  1.00 80.19           C  
ATOM   3820  CD1 TYR A 485      51.969   0.608 -51.906  1.00 80.19           C  
ATOM   3821  CD2 TYR A 485      49.969   1.827 -52.375  1.00 80.19           C  
ATOM   3822  CE1 TYR A 485      51.281  -0.592 -52.062  1.00 80.19           C  
ATOM   3823  CE2 TYR A 485      49.281   0.634 -52.531  1.00 80.19           C  
ATOM   3824  OH  TYR A 485      49.250  -1.753 -52.562  1.00 80.19           O  
ATOM   3825  CZ  TYR A 485      49.938  -0.569 -52.406  1.00 80.19           C  
ATOM   3826  N   HIS A 486      53.344   5.602 -49.719  1.00 80.19           N  
ATOM   3827  CA  HIS A 486      54.219   6.734 -49.531  1.00 80.19           C  
ATOM   3828  C   HIS A 486      54.469   7.020 -48.062  1.00 80.19           C  
ATOM   3829  CB  HIS A 486      53.656   7.980 -50.219  1.00 80.19           C  
ATOM   3830  O   HIS A 486      53.719   6.555 -47.188  1.00 80.19           O  
ATOM   3831  CG  HIS A 486      52.375   8.453 -49.656  1.00 80.19           C  
ATOM   3832  CD2 HIS A 486      51.094   8.227 -50.031  1.00 80.19           C  
ATOM   3833  ND1 HIS A 486      52.312   9.273 -48.531  1.00 80.19           N  
ATOM   3834  CE1 HIS A 486      51.062   9.531 -48.250  1.00 80.19           C  
ATOM   3835  NE2 HIS A 486      50.281   8.906 -49.156  1.00 80.19           N  
ATOM   3836  N   LYS A 487      55.594   7.652 -47.750  1.00 78.88           N  
ATOM   3837  CA  LYS A 487      55.812   8.102 -46.375  1.00 78.88           C  
ATOM   3838  C   LYS A 487      54.844   9.188 -45.969  1.00 78.88           C  
ATOM   3839  CB  LYS A 487      57.250   8.617 -46.219  1.00 78.88           C  
ATOM   3840  O   LYS A 487      54.625  10.141 -46.719  1.00 78.88           O  
ATOM   3841  CG  LYS A 487      58.312   7.527 -46.281  1.00 78.88           C  
ATOM   3842  CD  LYS A 487      59.719   8.086 -46.031  1.00 78.88           C  
ATOM   3843  CE  LYS A 487      60.781   7.016 -46.156  1.00 78.88           C  
ATOM   3844  NZ  LYS A 487      62.156   7.566 -45.938  1.00 78.88           N  
ATOM   3845  N   CYS A 488      54.094   8.867 -44.906  1.00 76.12           N  
ATOM   3846  CA  CYS A 488      53.094   9.812 -44.438  1.00 76.12           C  
ATOM   3847  C   CYS A 488      53.469  10.375 -43.062  1.00 76.12           C  
ATOM   3848  CB  CYS A 488      51.719   9.148 -44.344  1.00 76.12           C  
ATOM   3849  O   CYS A 488      53.406   9.664 -42.062  1.00 76.12           O  
ATOM   3850  SG  CYS A 488      50.375  10.312 -44.062  1.00 76.12           S  
ATOM   3851  N   ASP A 489      53.938  11.625 -43.000  1.00 73.56           N  
ATOM   3852  CA  ASP A 489      54.344  12.289 -41.750  1.00 73.56           C  
ATOM   3853  C   ASP A 489      53.125  12.867 -41.031  1.00 73.56           C  
ATOM   3854  CB  ASP A 489      55.344  13.398 -42.031  1.00 73.56           C  
ATOM   3855  O   ASP A 489      52.000  12.711 -41.469  1.00 73.56           O  
ATOM   3856  CG  ASP A 489      54.812  14.477 -42.969  1.00 73.56           C  
ATOM   3857  OD1 ASP A 489      53.594  14.453 -43.281  1.00 73.56           O  
ATOM   3858  OD2 ASP A 489      55.594  15.367 -43.344  1.00 73.56           O  
ATOM   3859  N   ASN A 490      53.219  13.445 -39.812  1.00 69.44           N  
ATOM   3860  CA  ASN A 490      52.156  13.992 -38.969  1.00 69.44           C  
ATOM   3861  C   ASN A 490      51.281  14.992 -39.750  1.00 69.44           C  
ATOM   3862  CB  ASN A 490      52.750  14.648 -37.719  1.00 69.44           C  
ATOM   3863  O   ASN A 490      50.062  15.047 -39.562  1.00 69.44           O  
ATOM   3864  CG  ASN A 490      53.188  13.633 -36.688  1.00 69.44           C  
ATOM   3865  ND2 ASN A 490      53.938  14.094 -35.688  1.00 69.44           N  
ATOM   3866  OD1 ASN A 490      52.875  12.445 -36.781  1.00 69.44           O  
ATOM   3867  N   THR A 491      51.906  15.711 -40.625  1.00 71.25           N  
ATOM   3868  CA  THR A 491      51.219  16.688 -41.469  1.00 71.25           C  
ATOM   3869  C   THR A 491      50.344  16.000 -42.500  1.00 71.25           C  
ATOM   3870  CB  THR A 491      52.250  17.594 -42.188  1.00 71.25           C  
ATOM   3871  O   THR A 491      49.219  16.438 -42.750  1.00 71.25           O  
ATOM   3872  CG2 THR A 491      51.531  18.719 -42.969  1.00 71.25           C  
ATOM   3873  OG1 THR A 491      53.125  18.172 -41.250  1.00 71.25           O  
ATOM   3874  N   CYS A 492      50.812  14.922 -43.125  1.00 74.88           N  
ATOM   3875  CA  CYS A 492      50.062  14.078 -44.062  1.00 74.88           C  
ATOM   3876  C   CYS A 492      48.906  13.391 -43.375  1.00 74.88           C  
ATOM   3877  CB  CYS A 492      51.000  13.031 -44.688  1.00 74.88           C  
ATOM   3878  O   CYS A 492      47.781  13.375 -43.875  1.00 74.88           O  
ATOM   3879  SG  CYS A 492      50.125  11.812 -45.719  1.00 74.88           S  
ATOM   3880  N   MET A 493      49.094  12.883 -42.188  1.00 70.25           N  
ATOM   3881  CA  MET A 493      48.062  12.227 -41.406  1.00 70.25           C  
ATOM   3882  C   MET A 493      46.969  13.211 -41.000  1.00 70.25           C  
ATOM   3883  CB  MET A 493      48.688  11.586 -40.156  1.00 70.25           C  
ATOM   3884  O   MET A 493      45.781  12.867 -40.969  1.00 70.25           O  
ATOM   3885  CG  MET A 493      49.531  10.344 -40.469  1.00 70.25           C  
ATOM   3886  SD  MET A 493      48.562   9.039 -41.312  1.00 70.25           S  
ATOM   3887  CE  MET A 493      47.469   8.508 -39.969  1.00 70.25           C  
ATOM   3888  N   GLU A 494      47.344  14.414 -40.656  1.00 70.19           N  
ATOM   3889  CA  GLU A 494      46.438  15.500 -40.312  1.00 70.19           C  
ATOM   3890  C   GLU A 494      45.594  15.930 -41.500  1.00 70.19           C  
ATOM   3891  CB  GLU A 494      47.219  16.688 -39.750  1.00 70.19           C  
ATOM   3892  O   GLU A 494      44.406  16.266 -41.344  1.00 70.19           O  
ATOM   3893  CG  GLU A 494      47.562  16.562 -38.281  1.00 70.19           C  
ATOM   3894  CD  GLU A 494      48.281  17.781 -37.719  1.00 70.19           C  
ATOM   3895  OE1 GLU A 494      48.656  17.781 -36.531  1.00 70.19           O  
ATOM   3896  OE2 GLU A 494      48.500  18.734 -38.500  1.00 70.19           O  
ATOM   3897  N   SER A 495      46.156  15.852 -42.625  1.00 75.25           N  
ATOM   3898  CA  SER A 495      45.469  16.188 -43.875  1.00 75.25           C  
ATOM   3899  C   SER A 495      44.406  15.125 -44.219  1.00 75.25           C  
ATOM   3900  CB  SER A 495      46.469  16.328 -45.031  1.00 75.25           C  
ATOM   3901  O   SER A 495      43.344  15.445 -44.781  1.00 75.25           O  
ATOM   3902  OG  SER A 495      47.031  15.078 -45.375  1.00 75.25           O  
ATOM   3903  N   VAL A 496      44.656  13.852 -43.969  1.00 74.06           N  
ATOM   3904  CA  VAL A 496      43.719  12.742 -44.125  1.00 74.06           C  
ATOM   3905  C   VAL A 496      42.625  12.859 -43.125  1.00 74.06           C  
ATOM   3906  CB  VAL A 496      44.438  11.375 -44.000  1.00 74.06           C  
ATOM   3907  O   VAL A 496      41.438  12.703 -43.438  1.00 74.06           O  
ATOM   3908  CG1 VAL A 496      43.438  10.234 -44.062  1.00 74.06           C  
ATOM   3909  CG2 VAL A 496      45.500  11.203 -45.094  1.00 74.06           C  
ATOM   3910  N   LYS A 497      43.000  13.281 -41.906  1.00 66.56           N  
ATOM   3911  CA  LYS A 497      42.062  13.492 -40.812  1.00 66.56           C  
ATOM   3912  C   LYS A 497      41.094  14.656 -41.094  1.00 66.56           C  
ATOM   3913  CB  LYS A 497      42.781  13.742 -39.500  1.00 66.56           C  
ATOM   3914  O   LYS A 497      39.906  14.578 -40.812  1.00 66.56           O  
ATOM   3915  CG  LYS A 497      41.875  13.867 -38.281  1.00 66.56           C  
ATOM   3916  CD  LYS A 497      42.656  14.148 -37.000  1.00 66.56           C  
ATOM   3917  CE  LYS A 497      41.750  14.414 -35.812  1.00 66.56           C  
ATOM   3918  NZ  LYS A 497      42.531  14.711 -34.594  1.00 66.56           N  
ATOM   3919  N   ASN A 498      41.562  15.789 -41.719  1.00 73.12           N  
ATOM   3920  CA  ASN A 498      40.812  17.016 -41.969  1.00 73.12           C  
ATOM   3921  C   ASN A 498      40.156  17.016 -43.344  1.00 73.12           C  
ATOM   3922  CB  ASN A 498      41.750  18.234 -41.812  1.00 73.12           C  
ATOM   3923  O   ASN A 498      39.500  17.984 -43.719  1.00 73.12           O  
ATOM   3924  CG  ASN A 498      42.125  18.500 -40.375  1.00 73.12           C  
ATOM   3925  ND2 ASN A 498      43.188  19.266 -40.188  1.00 73.12           N  
ATOM   3926  OD1 ASN A 498      41.469  18.016 -39.438  1.00 73.12           O  
ATOM   3927  N   GLY A 499      40.375  15.844 -44.062  1.00 79.00           N  
ATOM   3928  CA  GLY A 499      39.750  15.703 -45.344  1.00 79.00           C  
ATOM   3929  C   GLY A 499      40.406  16.547 -46.438  1.00 79.00           C  
ATOM   3930  O   GLY A 499      39.812  16.875 -47.438  1.00 79.00           O  
ATOM   3931  N   THR A 500      41.594  17.141 -46.219  1.00 85.62           N  
ATOM   3932  CA  THR A 500      42.344  18.016 -47.125  1.00 85.62           C  
ATOM   3933  C   THR A 500      43.531  17.281 -47.688  1.00 85.62           C  
ATOM   3934  CB  THR A 500      42.812  19.297 -46.406  1.00 85.62           C  
ATOM   3935  O   THR A 500      44.531  17.906 -48.094  1.00 85.62           O  
ATOM   3936  CG2 THR A 500      41.625  20.141 -45.969  1.00 85.62           C  
ATOM   3937  OG1 THR A 500      43.562  18.938 -45.250  1.00 85.62           O  
ATOM   3938  N   TYR A 501      43.500  15.961 -47.750  1.00 82.25           N  
ATOM   3939  CA  TYR A 501      44.562  15.133 -48.281  1.00 82.25           C  
ATOM   3940  C   TYR A 501      44.844  15.461 -49.750  1.00 82.25           C  
ATOM   3941  CB  TYR A 501      44.219  13.648 -48.156  1.00 82.25           C  
ATOM   3942  O   TYR A 501      43.906  15.477 -50.562  1.00 82.25           O  
ATOM   3943  CG  TYR A 501      45.281  12.719 -48.656  1.00 82.25           C  
ATOM   3944  CD1 TYR A 501      45.156  12.094 -49.906  1.00 82.25           C  
ATOM   3945  CD2 TYR A 501      46.438  12.461 -47.906  1.00 82.25           C  
ATOM   3946  CE1 TYR A 501      46.125  11.234 -50.375  1.00 82.25           C  
ATOM   3947  CE2 TYR A 501      47.406  11.602 -48.375  1.00 82.25           C  
ATOM   3948  OH  TYR A 501      48.250  10.148 -50.094  1.00 82.25           O  
ATOM   3949  CZ  TYR A 501      47.250  11.000 -49.625  1.00 82.25           C  
ATOM   3950  N   ASP A 502      46.094  15.914 -50.062  1.00 86.56           N  
ATOM   3951  CA  ASP A 502      46.531  16.281 -51.406  1.00 86.56           C  
ATOM   3952  C   ASP A 502      47.031  15.070 -52.188  1.00 86.56           C  
ATOM   3953  CB  ASP A 502      47.625  17.359 -51.344  1.00 86.56           C  
ATOM   3954  O   ASP A 502      48.188  14.703 -52.094  1.00 86.56           O  
ATOM   3955  CG  ASP A 502      47.969  17.938 -52.719  1.00 86.56           C  
ATOM   3956  OD1 ASP A 502      47.438  17.438 -53.750  1.00 86.56           O  
ATOM   3957  OD2 ASP A 502      48.750  18.906 -52.781  1.00 86.56           O  
ATOM   3958  N   TYR A 503      46.094  14.477 -52.969  1.00 85.88           N  
ATOM   3959  CA  TYR A 503      46.312  13.211 -53.656  1.00 85.88           C  
ATOM   3960  C   TYR A 503      47.500  13.320 -54.625  1.00 85.88           C  
ATOM   3961  CB  TYR A 503      45.062  12.781 -54.406  1.00 85.88           C  
ATOM   3962  O   TYR A 503      48.406  12.484 -54.594  1.00 85.88           O  
ATOM   3963  CG  TYR A 503      45.281  11.641 -55.375  1.00 85.88           C  
ATOM   3964  CD1 TYR A 503      45.531  11.875 -56.719  1.00 85.88           C  
ATOM   3965  CD2 TYR A 503      45.281  10.320 -54.938  1.00 85.88           C  
ATOM   3966  CE1 TYR A 503      45.750  10.828 -57.625  1.00 85.88           C  
ATOM   3967  CE2 TYR A 503      45.500   9.266 -55.812  1.00 85.88           C  
ATOM   3968  OH  TYR A 503      45.938   8.484 -58.031  1.00 85.88           O  
ATOM   3969  CZ  TYR A 503      45.719   9.523 -57.156  1.00 85.88           C  
ATOM   3970  N   PRO A 504      47.625  14.445 -55.406  1.00 86.25           N  
ATOM   3971  CA  PRO A 504      48.688  14.555 -56.406  1.00 86.25           C  
ATOM   3972  C   PRO A 504      50.062  14.695 -55.781  1.00 86.25           C  
ATOM   3973  CB  PRO A 504      48.312  15.820 -57.188  1.00 86.25           C  
ATOM   3974  O   PRO A 504      51.062  14.273 -56.375  1.00 86.25           O  
ATOM   3975  CG  PRO A 504      46.844  15.992 -56.938  1.00 86.25           C  
ATOM   3976  CD  PRO A 504      46.500  15.414 -55.594  1.00 86.25           C  
ATOM   3977  N   LYS A 505      50.125  15.188 -54.688  1.00 86.25           N  
ATOM   3978  CA  LYS A 505      51.375  15.414 -53.969  1.00 86.25           C  
ATOM   3979  C   LYS A 505      52.062  14.094 -53.656  1.00 86.25           C  
ATOM   3980  CB  LYS A 505      51.125  16.203 -52.688  1.00 86.25           C  
ATOM   3981  O   LYS A 505      53.281  13.984 -53.750  1.00 86.25           O  
ATOM   3982  CG  LYS A 505      52.406  16.562 -51.938  1.00 86.25           C  
ATOM   3983  CD  LYS A 505      52.094  17.359 -50.656  1.00 86.25           C  
ATOM   3984  CE  LYS A 505      53.375  17.656 -49.875  1.00 86.25           C  
ATOM   3985  NZ  LYS A 505      53.094  18.422 -48.625  1.00 86.25           N  
ATOM   3986  N   TYR A 506      51.312  12.953 -53.375  1.00 83.50           N  
ATOM   3987  CA  TYR A 506      51.875  11.703 -52.875  1.00 83.50           C  
ATOM   3988  C   TYR A 506      51.750  10.594 -53.906  1.00 83.50           C  
ATOM   3989  CB  TYR A 506      51.156  11.281 -51.562  1.00 83.50           C  
ATOM   3990  O   TYR A 506      52.156   9.461 -53.656  1.00 83.50           O  
ATOM   3991  CG  TYR A 506      51.281  12.297 -50.469  1.00 83.50           C  
ATOM   3992  CD1 TYR A 506      52.500  12.477 -49.781  1.00 83.50           C  
ATOM   3993  CD2 TYR A 506      50.219  13.078 -50.062  1.00 83.50           C  
ATOM   3994  CE1 TYR A 506      52.625  13.406 -48.750  1.00 83.50           C  
ATOM   3995  CE2 TYR A 506      50.312  14.008 -49.062  1.00 83.50           C  
ATOM   3996  OH  TYR A 506      51.625  15.094 -47.375  1.00 83.50           O  
ATOM   3997  CZ  TYR A 506      51.531  14.164 -48.406  1.00 83.50           C  
ATOM   3998  N   SER A 507      51.250  10.906 -55.031  1.00 82.31           N  
ATOM   3999  CA  SER A 507      50.906   9.961 -56.094  1.00 82.31           C  
ATOM   4000  C   SER A 507      52.188   9.438 -56.781  1.00 82.31           C  
ATOM   4001  CB  SER A 507      50.000  10.609 -57.125  1.00 82.31           C  
ATOM   4002  O   SER A 507      52.250   8.258 -57.125  1.00 82.31           O  
ATOM   4003  OG  SER A 507      49.688   9.695 -58.156  1.00 82.31           O  
ATOM   4004  N   GLU A 508      53.219  10.320 -56.875  1.00 80.62           N  
ATOM   4005  CA  GLU A 508      54.438   9.977 -57.562  1.00 80.62           C  
ATOM   4006  C   GLU A 508      55.281   9.000 -56.750  1.00 80.62           C  
ATOM   4007  CB  GLU A 508      55.281  11.242 -57.875  1.00 80.62           C  
ATOM   4008  O   GLU A 508      55.812   8.016 -57.281  1.00 80.62           O  
ATOM   4009  CG  GLU A 508      54.688  12.078 -59.000  1.00 80.62           C  
ATOM   4010  CD  GLU A 508      54.750  11.375 -60.344  1.00 80.62           C  
ATOM   4011  OE1 GLU A 508      53.906  11.688 -61.219  1.00 80.62           O  
ATOM   4012  OE2 GLU A 508      55.625  10.500 -60.531  1.00 80.62           O  
ATOM   4013  N   GLU A 509      55.344   9.281 -55.406  1.00 80.19           N  
ATOM   4014  CA  GLU A 509      56.031   8.422 -54.438  1.00 80.19           C  
ATOM   4015  C   GLU A 509      55.312   7.086 -54.281  1.00 80.19           C  
ATOM   4016  CB  GLU A 509      56.188   9.117 -53.094  1.00 80.19           C  
ATOM   4017  O   GLU A 509      55.938   6.035 -54.156  1.00 80.19           O  
ATOM   4018  CG  GLU A 509      57.062   8.367 -52.094  1.00 80.19           C  
ATOM   4019  CD  GLU A 509      57.188   9.078 -50.750  1.00 80.19           C  
ATOM   4020  OE1 GLU A 509      57.906   8.555 -49.875  1.00 80.19           O  
ATOM   4021  OE2 GLU A 509      56.625  10.180 -50.625  1.00 80.19           O  
ATOM   4022  N   ALA A 510      54.000   7.078 -54.250  1.00 80.06           N  
ATOM   4023  CA  ALA A 510      53.125   5.906 -54.156  1.00 80.06           C  
ATOM   4024  C   ALA A 510      53.219   5.027 -55.375  1.00 80.06           C  
ATOM   4025  CB  ALA A 510      51.688   6.340 -53.906  1.00 80.06           C  
ATOM   4026  O   ALA A 510      53.219   3.797 -55.281  1.00 80.06           O  
ATOM   4027  N   LYS A 511      53.281   5.672 -56.625  1.00 81.00           N  
ATOM   4028  CA  LYS A 511      53.438   4.969 -57.875  1.00 81.00           C  
ATOM   4029  C   LYS A 511      54.750   4.195 -57.938  1.00 81.00           C  
ATOM   4030  CB  LYS A 511      53.344   5.953 -59.062  1.00 81.00           C  
ATOM   4031  O   LYS A 511      54.781   3.055 -58.406  1.00 81.00           O  
ATOM   4032  CG  LYS A 511      53.219   5.289 -60.406  1.00 81.00           C  
ATOM   4033  CD  LYS A 511      53.094   6.320 -61.531  1.00 81.00           C  
ATOM   4034  CE  LYS A 511      53.031   5.656 -62.906  1.00 81.00           C  
ATOM   4035  NZ  LYS A 511      52.875   6.664 -64.000  1.00 81.00           N  
ATOM   4036  N   LEU A 512      55.875   4.773 -57.469  1.00 77.06           N  
ATOM   4037  CA  LEU A 512      57.219   4.199 -57.438  1.00 77.06           C  
ATOM   4038  C   LEU A 512      57.281   3.023 -56.469  1.00 77.06           C  
ATOM   4039  CB  LEU A 512      58.250   5.262 -57.062  1.00 77.06           C  
ATOM   4040  O   LEU A 512      57.906   2.006 -56.781  1.00 77.06           O  
ATOM   4041  CG  LEU A 512      59.594   5.176 -57.750  1.00 77.06           C  
ATOM   4042  CD1 LEU A 512      59.750   6.301 -58.750  1.00 77.06           C  
ATOM   4043  CD2 LEU A 512      60.719   5.223 -56.719  1.00 77.06           C  
ATOM   4044  N   ASN A 513      56.594   3.041 -55.344  1.00 73.38           N  
ATOM   4045  CA  ASN A 513      56.562   2.023 -54.312  1.00 73.38           C  
ATOM   4046  C   ASN A 513      55.625   0.891 -54.656  1.00 73.38           C  
ATOM   4047  CB  ASN A 513      56.219   2.646 -52.969  1.00 73.38           C  
ATOM   4048  O   ASN A 513      55.812  -0.245 -54.219  1.00 73.38           O  
ATOM   4049  CG  ASN A 513      57.344   3.471 -52.375  1.00 73.38           C  
ATOM   4050  ND2 ASN A 513      56.969   4.512 -51.625  1.00 73.38           N  
ATOM   4051  OD1 ASN A 513      58.500   3.174 -52.594  1.00 73.38           O  
ATOM   4052  N   ARG A 514      54.531   1.215 -55.469  1.00 71.06           N  
ATOM   4053  CA  ARG A 514      53.594   0.210 -55.969  1.00 71.06           C  
ATOM   4054  C   ARG A 514      54.312  -0.707 -56.969  1.00 71.06           C  
ATOM   4055  CB  ARG A 514      52.406   0.877 -56.656  1.00 71.06           C  
ATOM   4056  O   ARG A 514      53.969  -1.894 -57.062  1.00 71.06           O  
ATOM   4057  CG  ARG A 514      51.375   1.394 -55.656  1.00 71.06           C  
ATOM   4058  CD  ARG A 514      50.219   2.113 -56.344  1.00 71.06           C  
ATOM   4059  NE  ARG A 514      49.281   1.174 -56.938  1.00 71.06           N  
ATOM   4060  NH1 ARG A 514      47.688   2.770 -57.438  1.00 71.06           N  
ATOM   4061  NH2 ARG A 514      47.312   0.570 -57.969  1.00 71.06           N  
ATOM   4062  CZ  ARG A 514      48.094   1.507 -57.438  1.00 71.06           C  
ATOM   4063  N   GLU A 515      55.250  -0.017 -57.750  1.00 64.44           N  
ATOM   4064  CA  GLU A 515      55.938  -0.696 -58.812  1.00 64.44           C  
ATOM   4065  C   GLU A 515      57.219  -1.396 -58.312  1.00 64.44           C  
ATOM   4066  CB  GLU A 515      56.312   0.295 -59.938  1.00 64.44           C  
ATOM   4067  O   GLU A 515      57.844  -2.137 -59.062  1.00 64.44           O  
ATOM   4068  CG  GLU A 515      55.125   0.777 -60.750  1.00 64.44           C  
ATOM   4069  CD  GLU A 515      55.500   1.750 -61.844  1.00 64.44           C  
ATOM   4070  OE1 GLU A 515      54.594   2.162 -62.625  1.00 64.44           O  
ATOM   4071  OE2 GLU A 515      56.688   2.104 -61.938  1.00 64.44           O  
ATOM   4072  N   LYS A 516      57.531  -1.116 -56.938  1.00 58.12           N  
ATOM   4073  CA  LYS A 516      58.656  -1.782 -56.281  1.00 58.12           C  
ATOM   4074  C   LYS A 516      58.312  -3.234 -55.969  1.00 58.12           C  
ATOM   4075  CB  LYS A 516      59.031  -1.038 -55.000  1.00 58.12           C  
ATOM   4076  O   LYS A 516      57.250  -3.521 -55.406  1.00 58.12           O  
ATOM   4077  CG  LYS A 516      60.531  -0.917 -54.781  1.00 58.12           C  
ATOM   4078  CD  LYS A 516      60.875  -0.085 -53.562  1.00 58.12           C  
ATOM   4079  CE  LYS A 516      62.375   0.048 -53.344  1.00 58.12           C  
ATOM   4080  NZ  LYS A 516      62.688   0.941 -52.219  1.00 58.12           N  
ATOM   4081  N   ILE A 517      58.656  -4.215 -56.781  1.00 42.84           N  
ATOM   4082  CA  ILE A 517      58.656  -5.652 -56.531  1.00 42.84           C  
ATOM   4083  C   ILE A 517      59.562  -5.980 -55.344  1.00 42.84           C  
ATOM   4084  CB  ILE A 517      59.094  -6.449 -57.781  1.00 42.84           C  
ATOM   4085  O   ILE A 517      60.719  -5.645 -55.344  1.00 42.84           O  
ATOM   4086  CG1 ILE A 517      58.188  -6.094 -58.969  1.00 42.84           C  
ATOM   4087  CG2 ILE A 517      59.062  -7.953 -57.500  1.00 42.84           C  
ATOM   4088  CD1 ILE A 517      58.625  -6.758 -60.281  1.00 42.84           C  
ATOM   4089  N   ASP A 518      59.031  -6.055 -54.062  1.00 42.50           N  
ATOM   4090  CA  ASP A 518      59.812  -6.551 -52.906  1.00 42.50           C  
ATOM   4091  C   ASP A 518      60.562  -7.824 -53.281  1.00 42.50           C  
ATOM   4092  CB  ASP A 518      58.906  -6.805 -51.719  1.00 42.50           C  
ATOM   4093  O   ASP A 518      59.969  -8.750 -53.875  1.00 42.50           O  
ATOM   4094  CG  ASP A 518      58.625  -5.551 -50.906  1.00 42.50           C  
ATOM   4095  OD1 ASP A 518      59.438  -4.605 -50.938  1.00 42.50           O  
ATOM   4096  OD2 ASP A 518      57.562  -5.512 -50.219  1.00 42.50           O  
ATOM   4097  N   GLY A 519      61.781  -7.777 -53.719  1.00 33.19           N  
ATOM   4098  CA  GLY A 519      62.750  -8.867 -53.750  1.00 33.19           C  
ATOM   4099  C   GLY A 519      62.562  -9.844 -52.594  1.00 33.19           C  
ATOM   4100  O   GLY A 519      62.156  -9.461 -51.500  1.00 33.19           O  
ATOM   4101  N   VAL A 520      61.875 -10.984 -52.625  1.00 30.52           N  
ATOM   4102  CA  VAL A 520      61.781 -12.078 -51.656  1.00 30.52           C  
ATOM   4103  C   VAL A 520      62.906 -11.945 -50.625  1.00 30.52           C  
ATOM   4104  CB  VAL A 520      61.875 -13.453 -52.344  1.00 30.52           C  
ATOM   4105  O   VAL A 520      64.062 -11.812 -51.000  1.00 30.52           O  
ATOM   4106  CG1 VAL A 520      61.812 -14.586 -51.344  1.00 30.52           C  
ATOM   4107  CG2 VAL A 520      60.750 -13.586 -53.375  1.00 30.52           C  
ATOM   4108  N   LYS A 521      62.781 -11.336 -49.375  1.00 34.03           N  
ATOM   4109  CA  LYS A 521      63.594 -11.367 -48.156  1.00 34.03           C  
ATOM   4110  C   LYS A 521      63.906 -12.805 -47.750  1.00 34.03           C  
ATOM   4111  CB  LYS A 521      62.875 -10.656 -47.000  1.00 34.03           C  
ATOM   4112  O   LYS A 521      63.000 -13.633 -47.594  1.00 34.03           O  
ATOM   4113  CG  LYS A 521      63.688  -9.555 -46.344  1.00 34.03           C  
ATOM   4114  CD  LYS A 521      62.906  -8.883 -45.219  1.00 34.03           C  
ATOM   4115  CE  LYS A 521      63.719  -7.770 -44.562  1.00 34.03           C  
ATOM   4116  NZ  LYS A 521      62.938  -7.074 -43.500  1.00 34.03           N  
ATOM   4117  N   LEU A 522      65.062 -13.289 -48.156  1.00 29.59           N  
ATOM   4118  CA  LEU A 522      65.688 -14.570 -47.875  1.00 29.59           C  
ATOM   4119  C   LEU A 522      66.062 -14.703 -46.406  1.00 29.59           C  
ATOM   4120  CB  LEU A 522      66.938 -14.734 -48.750  1.00 29.59           C  
ATOM   4121  O   LEU A 522      66.812 -13.898 -45.875  1.00 29.59           O  
ATOM   4122  CG  LEU A 522      66.750 -15.344 -50.156  1.00 29.59           C  
ATOM   4123  CD1 LEU A 522      67.562 -14.609 -51.188  1.00 29.59           C  
ATOM   4124  CD2 LEU A 522      67.062 -16.828 -50.125  1.00 29.59           C  
ATOM   4125  N   ASP A 523      65.188 -15.109 -45.469  1.00 35.31           N  
ATOM   4126  CA  ASP A 523      65.375 -15.586 -44.125  1.00 35.31           C  
ATOM   4127  C   ASP A 523      66.125 -16.922 -44.094  1.00 35.31           C  
ATOM   4128  CB  ASP A 523      64.062 -15.703 -43.375  1.00 35.31           C  
ATOM   4129  O   ASP A 523      65.875 -17.781 -44.938  1.00 35.31           O  
ATOM   4130  CG  ASP A 523      64.188 -15.523 -41.875  1.00 35.31           C  
ATOM   4131  OD1 ASP A 523      65.312 -15.312 -41.375  1.00 35.31           O  
ATOM   4132  OD2 ASP A 523      63.156 -15.594 -41.188  1.00 35.31           O  
ATOM   4133  N   SER A 524      67.438 -17.031 -43.812  1.00 44.53           N  
ATOM   4134  CA  SER A 524      68.500 -17.984 -43.562  1.00 44.53           C  
ATOM   4135  C   SER A 524      68.000 -19.344 -43.125  1.00 44.53           C  
ATOM   4136  CB  SER A 524      69.500 -17.453 -42.500  1.00 44.53           C  
ATOM   4137  O   SER A 524      68.562 -20.375 -43.438  1.00 44.53           O  
ATOM   4138  OG  SER A 524      69.062 -17.859 -41.219  1.00 44.53           O  
ATOM   4139  N   THR A 525      66.500 -19.547 -43.094  1.00 45.28           N  
ATOM   4140  CA  THR A 525      65.875 -20.844 -42.844  1.00 45.28           C  
ATOM   4141  C   THR A 525      64.875 -21.172 -43.969  1.00 45.28           C  
ATOM   4142  CB  THR A 525      65.125 -20.859 -41.500  1.00 45.28           C  
ATOM   4143  O   THR A 525      64.625 -22.344 -44.219  1.00 45.28           O  
ATOM   4144  CG2 THR A 525      66.125 -21.172 -40.344  1.00 45.28           C  
ATOM   4145  OG1 THR A 525      64.562 -19.562 -41.250  1.00 45.28           O  
ATOM   4146  N   ARG A 526      64.562 -20.172 -44.844  1.00 42.25           N  
ATOM   4147  CA  ARG A 526      63.688 -20.188 -46.000  1.00 42.25           C  
ATOM   4148  C   ARG A 526      64.438 -20.281 -47.281  1.00 42.25           C  
ATOM   4149  CB  ARG A 526      62.781 -18.938 -46.000  1.00 42.25           C  
ATOM   4150  O   ARG A 526      63.875 -20.422 -48.375  1.00 42.25           O  
ATOM   4151  CG  ARG A 526      61.375 -19.188 -45.500  1.00 42.25           C  
ATOM   4152  CD  ARG A 526      60.500 -17.938 -45.625  1.00 42.25           C  
ATOM   4153  NE  ARG A 526      59.219 -18.094 -44.969  1.00 42.25           N  
ATOM   4154  NH1 ARG A 526      58.219 -16.281 -45.969  1.00 42.25           N  
ATOM   4155  NH2 ARG A 526      57.031 -17.562 -44.469  1.00 42.25           N  
ATOM   4156  CZ  ARG A 526      58.156 -17.312 -45.125  1.00 42.25           C  
ATOM   4157  N   ILE A 527      65.938 -20.094 -47.281  1.00 44.41           N  
ATOM   4158  CA  ILE A 527      66.938 -20.312 -48.344  1.00 44.41           C  
ATOM   4159  C   ILE A 527      66.938 -21.781 -48.719  1.00 44.41           C  
ATOM   4160  CB  ILE A 527      68.312 -19.828 -47.906  1.00 44.41           C  
ATOM   4161  O   ILE A 527      67.062 -22.125 -49.906  1.00 44.41           O  
ATOM   4162  CG1 ILE A 527      68.312 -18.312 -47.719  1.00 44.41           C  
ATOM   4163  CG2 ILE A 527      69.375 -20.266 -48.938  1.00 44.41           C  
ATOM   4164  CD1 ILE A 527      69.562 -17.781 -47.062  1.00 44.41           C  
ATOM   4165  N   TYR A 528      66.500 -22.734 -47.750  1.00 45.56           N  
ATOM   4166  CA  TYR A 528      66.438 -24.172 -48.062  1.00 45.56           C  
ATOM   4167  C   TYR A 528      65.062 -24.594 -48.562  1.00 45.56           C  
ATOM   4168  CB  TYR A 528      66.812 -24.984 -46.812  1.00 45.56           C  
ATOM   4169  O   TYR A 528      65.000 -25.484 -49.406  1.00 45.56           O  
ATOM   4170  CG  TYR A 528      68.250 -24.875 -46.406  1.00 45.56           C  
ATOM   4171  CD1 TYR A 528      69.250 -25.594 -47.094  1.00 45.56           C  
ATOM   4172  CD2 TYR A 528      68.688 -24.094 -45.344  1.00 45.56           C  
ATOM   4173  CE1 TYR A 528      70.562 -25.500 -46.750  1.00 45.56           C  
ATOM   4174  CE2 TYR A 528      70.000 -24.000 -44.969  1.00 45.56           C  
ATOM   4175  OH  TYR A 528      72.250 -24.625 -45.312  1.00 45.56           O  
ATOM   4176  CZ  TYR A 528      70.938 -24.703 -45.688  1.00 45.56           C  
ATOM   4177  N   GLN A 529      64.062 -23.766 -48.375  1.00 49.97           N  
ATOM   4178  CA  GLN A 529      62.688 -24.109 -48.719  1.00 49.97           C  
ATOM   4179  C   GLN A 529      62.281 -23.422 -50.031  1.00 49.97           C  
ATOM   4180  CB  GLN A 529      61.719 -23.719 -47.594  1.00 49.97           C  
ATOM   4181  O   GLN A 529      61.562 -24.016 -50.844  1.00 49.97           O  
ATOM   4182  CG  GLN A 529      61.656 -24.734 -46.469  1.00 49.97           C  
ATOM   4183  CD  GLN A 529      60.688 -24.312 -45.344  1.00 49.97           C  
ATOM   4184  NE2 GLN A 529      60.156 -25.297 -44.625  1.00 49.97           N  
ATOM   4185  OE1 GLN A 529      60.469 -23.125 -45.156  1.00 49.97           O  
ATOM   4186  N   ILE A 530      62.719 -22.172 -50.219  1.00 50.94           N  
ATOM   4187  CA  ILE A 530      62.469 -21.453 -51.469  1.00 50.94           C  
ATOM   4188  C   ILE A 530      63.500 -21.891 -52.531  1.00 50.94           C  
ATOM   4189  CB  ILE A 530      62.562 -19.922 -51.250  1.00 50.94           C  
ATOM   4190  O   ILE A 530      63.156 -22.016 -53.719  1.00 50.94           O  
ATOM   4191  CG1 ILE A 530      61.281 -19.406 -50.594  1.00 50.94           C  
ATOM   4192  CG2 ILE A 530      62.812 -19.203 -52.594  1.00 50.94           C  
ATOM   4193  CD1 ILE A 530      61.438 -18.078 -49.875  1.00 50.94           C  
ATOM   4194  N   LEU A 531      64.812 -22.156 -52.219  1.00 53.97           N  
ATOM   4195  CA  LEU A 531      65.812 -22.797 -53.062  1.00 53.97           C  
ATOM   4196  C   LEU A 531      65.438 -24.250 -53.344  1.00 53.97           C  
ATOM   4197  CB  LEU A 531      67.188 -22.734 -52.375  1.00 53.97           C  
ATOM   4198  O   LEU A 531      65.688 -24.766 -54.406  1.00 53.97           O  
ATOM   4199  CG  LEU A 531      68.000 -21.516 -52.719  1.00 53.97           C  
ATOM   4200  CD1 LEU A 531      68.812 -21.047 -51.500  1.00 53.97           C  
ATOM   4201  CD2 LEU A 531      69.000 -21.828 -53.875  1.00 53.97           C  
ATOM   4202  N   ALA A 532      64.688 -24.953 -52.406  1.00 56.28           N  
ATOM   4203  CA  ALA A 532      64.125 -26.297 -52.531  1.00 56.28           C  
ATOM   4204  C   ALA A 532      62.906 -26.344 -53.406  1.00 56.28           C  
ATOM   4205  CB  ALA A 532      63.781 -26.844 -51.125  1.00 56.28           C  
ATOM   4206  O   ALA A 532      62.719 -27.281 -54.188  1.00 56.28           O  
ATOM   4207  N   ILE A 533      62.094 -25.219 -53.500  1.00 61.22           N  
ATOM   4208  CA  ILE A 533      60.906 -25.078 -54.344  1.00 61.22           C  
ATOM   4209  C   ILE A 533      61.344 -24.641 -55.750  1.00 61.22           C  
ATOM   4210  CB  ILE A 533      59.906 -24.078 -53.750  1.00 61.22           C  
ATOM   4211  O   ILE A 533      60.844 -25.156 -56.750  1.00 61.22           O  
ATOM   4212  CG1 ILE A 533      59.344 -24.594 -52.406  1.00 61.22           C  
ATOM   4213  CG2 ILE A 533      58.781 -23.797 -54.750  1.00 61.22           C  
ATOM   4214  CD1 ILE A 533      58.469 -23.594 -51.688  1.00 61.22           C  
ATOM   4215  N   TYR A 534      62.344 -23.672 -55.875  1.00 61.19           N  
ATOM   4216  CA  TYR A 534      62.938 -23.250 -57.125  1.00 61.19           C  
ATOM   4217  C   TYR A 534      63.812 -24.359 -57.719  1.00 61.19           C  
ATOM   4218  CB  TYR A 534      63.781 -21.984 -56.938  1.00 61.19           C  
ATOM   4219  O   TYR A 534      63.844 -24.578 -58.938  1.00 61.19           O  
ATOM   4220  CG  TYR A 534      63.188 -20.766 -57.594  1.00 61.19           C  
ATOM   4221  CD1 TYR A 534      63.406 -20.484 -58.938  1.00 61.19           C  
ATOM   4222  CD2 TYR A 534      62.375 -19.891 -56.875  1.00 61.19           C  
ATOM   4223  CE1 TYR A 534      62.875 -19.359 -59.562  1.00 61.19           C  
ATOM   4224  CE2 TYR A 534      61.812 -18.766 -57.469  1.00 61.19           C  
ATOM   4225  OH  TYR A 534      61.531 -17.391 -59.406  1.00 61.19           O  
ATOM   4226  CZ  TYR A 534      62.062 -18.500 -58.812  1.00 61.19           C  
ATOM   4227  N   SER A 535      64.562 -25.188 -56.969  1.00 61.06           N  
ATOM   4228  CA  SER A 535      65.312 -26.359 -57.312  1.00 61.06           C  
ATOM   4229  C   SER A 535      64.438 -27.516 -57.750  1.00 61.06           C  
ATOM   4230  CB  SER A 535      66.188 -26.812 -56.156  1.00 61.06           C  
ATOM   4231  O   SER A 535      64.750 -28.234 -58.719  1.00 61.06           O  
ATOM   4232  OG  SER A 535      66.750 -28.078 -56.406  1.00 61.06           O  
ATOM   4233  N   THR A 536      63.219 -27.641 -57.125  1.00 65.06           N  
ATOM   4234  CA  THR A 536      62.188 -28.641 -57.469  1.00 65.06           C  
ATOM   4235  C   THR A 536      61.469 -28.266 -58.750  1.00 65.06           C  
ATOM   4236  CB  THR A 536      61.188 -28.828 -56.312  1.00 65.06           C  
ATOM   4237  O   THR A 536      61.156 -29.125 -59.562  1.00 65.06           O  
ATOM   4238  CG2 THR A 536      61.781 -29.656 -55.188  1.00 65.06           C  
ATOM   4239  OG1 THR A 536      60.812 -27.547 -55.812  1.00 65.06           O  
ATOM   4240  N   VAL A 537      61.188 -26.938 -58.938  1.00 67.62           N  
ATOM   4241  CA  VAL A 537      60.531 -26.438 -60.156  1.00 67.62           C  
ATOM   4242  C   VAL A 537      61.531 -26.406 -61.281  1.00 67.62           C  
ATOM   4243  CB  VAL A 537      59.906 -25.047 -59.938  1.00 67.62           C  
ATOM   4244  O   VAL A 537      61.188 -26.781 -62.438  1.00 67.62           O  
ATOM   4245  CG1 VAL A 537      59.344 -24.500 -61.219  1.00 67.62           C  
ATOM   4246  CG2 VAL A 537      58.844 -25.094 -58.844  1.00 67.62           C  
ATOM   4247  N   ALA A 538      62.812 -26.062 -61.031  1.00 63.59           N  
ATOM   4248  CA  ALA A 538      63.906 -26.062 -62.031  1.00 63.59           C  
ATOM   4249  C   ALA A 538      64.312 -27.469 -62.375  1.00 63.59           C  
ATOM   4250  CB  ALA A 538      65.062 -25.250 -61.531  1.00 63.59           C  
ATOM   4251  O   ALA A 538      64.625 -27.781 -63.531  1.00 63.59           O  
ATOM   4252  N   SER A 539      64.312 -28.422 -61.375  1.00 65.44           N  
ATOM   4253  CA  SER A 539      64.625 -29.844 -61.562  1.00 65.44           C  
ATOM   4254  C   SER A 539      63.500 -30.547 -62.281  1.00 65.44           C  
ATOM   4255  CB  SER A 539      64.875 -30.516 -60.219  1.00 65.44           C  
ATOM   4256  O   SER A 539      63.719 -31.422 -63.125  1.00 65.44           O  
ATOM   4257  OG  SER A 539      63.906 -31.484 -59.938  1.00 65.44           O  
ATOM   4258  N   SER A 540      62.219 -30.141 -62.000  1.00 68.50           N  
ATOM   4259  CA  SER A 540      61.031 -30.672 -62.688  1.00 68.50           C  
ATOM   4260  C   SER A 540      60.969 -30.188 -64.125  1.00 68.50           C  
ATOM   4261  CB  SER A 540      59.750 -30.281 -61.969  1.00 68.50           C  
ATOM   4262  O   SER A 540      60.562 -30.922 -65.000  1.00 68.50           O  
ATOM   4263  OG  SER A 540      59.594 -28.875 -61.938  1.00 68.50           O  
ATOM   4264  N   LEU A 541      61.438 -28.953 -64.438  1.00 69.06           N  
ATOM   4265  CA  LEU A 541      61.500 -28.406 -65.812  1.00 69.06           C  
ATOM   4266  C   LEU A 541      62.656 -29.031 -66.562  1.00 69.06           C  
ATOM   4267  CB  LEU A 541      61.688 -26.891 -65.750  1.00 69.06           C  
ATOM   4268  O   LEU A 541      62.531 -29.312 -67.750  1.00 69.06           O  
ATOM   4269  CG  LEU A 541      60.938 -26.094 -66.812  1.00 69.06           C  
ATOM   4270  CD1 LEU A 541      59.719 -25.375 -66.250  1.00 69.06           C  
ATOM   4271  CD2 LEU A 541      61.875 -25.078 -67.500  1.00 69.06           C  
ATOM   4272  N   VAL A 542      63.812 -29.312 -65.938  1.00 73.69           N  
ATOM   4273  CA  VAL A 542      65.000 -29.984 -66.562  1.00 73.69           C  
ATOM   4274  C   VAL A 542      64.625 -31.453 -66.812  1.00 73.69           C  
ATOM   4275  CB  VAL A 542      66.188 -29.891 -65.625  1.00 73.69           C  
ATOM   4276  O   VAL A 542      65.000 -32.000 -67.875  1.00 73.69           O  
ATOM   4277  CG1 VAL A 542      67.375 -30.719 -66.188  1.00 73.69           C  
ATOM   4278  CG2 VAL A 542      66.625 -28.422 -65.438  1.00 73.69           C  
ATOM   4279  N   LEU A 543      63.875 -32.125 -65.938  1.00 71.12           N  
ATOM   4280  CA  LEU A 543      63.406 -33.469 -66.125  1.00 71.12           C  
ATOM   4281  C   LEU A 543      62.438 -33.562 -67.312  1.00 71.12           C  
ATOM   4282  CB  LEU A 543      62.750 -34.031 -64.875  1.00 71.12           C  
ATOM   4283  O   LEU A 543      62.469 -34.500 -68.062  1.00 71.12           O  
ATOM   4284  CG  LEU A 543      63.688 -34.625 -63.812  1.00 71.12           C  
ATOM   4285  CD1 LEU A 543      62.938 -34.906 -62.500  1.00 71.12           C  
ATOM   4286  CD2 LEU A 543      64.312 -35.906 -64.312  1.00 71.12           C  
ATOM   4287  N   VAL A 544      61.562 -32.562 -67.438  1.00 72.75           N  
ATOM   4288  CA  VAL A 544      60.594 -32.531 -68.562  1.00 72.75           C  
ATOM   4289  C   VAL A 544      61.312 -32.250 -69.875  1.00 72.75           C  
ATOM   4290  CB  VAL A 544      59.531 -31.422 -68.312  1.00 72.75           C  
ATOM   4291  O   VAL A 544      61.000 -32.875 -70.875  1.00 72.75           O  
ATOM   4292  CG1 VAL A 544      58.656 -31.234 -69.562  1.00 72.75           C  
ATOM   4293  CG2 VAL A 544      58.656 -31.781 -67.062  1.00 72.75           C  
ATOM   4294  N   VAL A 545      62.281 -31.359 -69.812  1.00 76.25           N  
ATOM   4295  CA  VAL A 545      63.062 -31.062 -71.000  1.00 76.25           C  
ATOM   4296  C   VAL A 545      63.969 -32.250 -71.312  1.00 76.25           C  
ATOM   4297  CB  VAL A 545      63.938 -29.797 -70.750  1.00 76.25           C  
ATOM   4298  O   VAL A 545      64.125 -32.625 -72.500  1.00 76.25           O  
ATOM   4299  CG1 VAL A 545      64.875 -29.609 -71.938  1.00 76.25           C  
ATOM   4300  CG2 VAL A 545      63.062 -28.578 -70.625  1.00 76.25           C  
ATOM   4301  N   SER A 546      64.562 -32.938 -70.312  1.00 73.94           N  
ATOM   4302  CA  SER A 546      65.375 -34.125 -70.562  1.00 73.94           C  
ATOM   4303  C   SER A 546      64.562 -35.312 -71.000  1.00 73.94           C  
ATOM   4304  CB  SER A 546      66.125 -34.500 -69.250  1.00 73.94           C  
ATOM   4305  O   SER A 546      64.938 -36.062 -71.938  1.00 73.94           O  
ATOM   4306  OG  SER A 546      65.375 -34.094 -68.125  1.00 73.94           O  
ATOM   4307  N   LEU A 547      63.312 -35.500 -70.438  1.00 74.69           N  
ATOM   4308  CA  LEU A 547      62.406 -36.531 -70.875  1.00 74.69           C  
ATOM   4309  C   LEU A 547      61.938 -36.250 -72.312  1.00 74.69           C  
ATOM   4310  CB  LEU A 547      61.188 -36.625 -69.938  1.00 74.69           C  
ATOM   4311  O   LEU A 547      61.781 -37.188 -73.125  1.00 74.69           O  
ATOM   4312  CG  LEU A 547      61.406 -37.375 -68.625  1.00 74.69           C  
ATOM   4313  CD1 LEU A 547      60.250 -37.125 -67.688  1.00 74.69           C  
ATOM   4314  CD2 LEU A 547      61.562 -38.875 -68.938  1.00 74.69           C  
ATOM   4315  N   GLY A 548      61.688 -34.906 -72.625  1.00 76.94           N  
ATOM   4316  CA  GLY A 548      61.375 -34.500 -74.000  1.00 76.94           C  
ATOM   4317  C   GLY A 548      62.531 -34.750 -74.938  1.00 76.94           C  
ATOM   4318  O   GLY A 548      62.312 -35.219 -76.062  1.00 76.94           O  
ATOM   4319  N   ALA A 549      63.781 -34.500 -74.500  1.00 75.56           N  
ATOM   4320  CA  ALA A 549      65.000 -34.719 -75.312  1.00 75.56           C  
ATOM   4321  C   ALA A 549      65.250 -36.219 -75.500  1.00 75.56           C  
ATOM   4322  CB  ALA A 549      66.188 -34.031 -74.688  1.00 75.56           C  
ATOM   4323  O   ALA A 549      65.625 -36.656 -76.625  1.00 75.56           O  
ATOM   4324  N   ILE A 550      65.125 -37.094 -74.500  1.00 75.56           N  
ATOM   4325  CA  ILE A 550      65.312 -38.562 -74.500  1.00 75.56           C  
ATOM   4326  C   ILE A 550      64.188 -39.156 -75.375  1.00 75.56           C  
ATOM   4327  CB  ILE A 550      65.250 -39.156 -73.062  1.00 75.56           C  
ATOM   4328  O   ILE A 550      64.438 -40.094 -76.125  1.00 75.56           O  
ATOM   4329  CG1 ILE A 550      66.500 -38.719 -72.312  1.00 75.56           C  
ATOM   4330  CG2 ILE A 550      65.188 -40.688 -73.188  1.00 75.56           C  
ATOM   4331  CD1 ILE A 550      66.438 -39.094 -70.812  1.00 75.56           C  
ATOM   4332  N   SER A 551      62.938 -38.625 -75.188  1.00 69.38           N  
ATOM   4333  CA  SER A 551      61.812 -39.094 -76.000  1.00 69.38           C  
ATOM   4334  C   SER A 551      62.031 -38.719 -77.438  1.00 69.38           C  
ATOM   4335  CB  SER A 551      60.500 -38.438 -75.500  1.00 69.38           C  
ATOM   4336  O   SER A 551      61.750 -39.531 -78.312  1.00 69.38           O  
ATOM   4337  OG  SER A 551      60.250 -38.812 -74.188  1.00 69.38           O  
ATOM   4338  N   PHE A 552      62.594 -37.500 -77.750  1.00 72.50           N  
ATOM   4339  CA  PHE A 552      62.938 -37.094 -79.062  1.00 72.50           C  
ATOM   4340  C   PHE A 552      64.125 -37.875 -79.625  1.00 72.50           C  
ATOM   4341  CB  PHE A 552      63.281 -35.594 -79.125  1.00 72.50           C  
ATOM   4342  O   PHE A 552      64.125 -38.281 -80.750  1.00 72.50           O  
ATOM   4343  CG  PHE A 552      63.156 -34.969 -80.500  1.00 72.50           C  
ATOM   4344  CD1 PHE A 552      64.250 -34.812 -81.312  1.00 72.50           C  
ATOM   4345  CD2 PHE A 552      61.938 -34.531 -80.938  1.00 72.50           C  
ATOM   4346  CE1 PHE A 552      64.188 -34.219 -82.562  1.00 72.50           C  
ATOM   4347  CE2 PHE A 552      61.812 -33.969 -82.188  1.00 72.50           C  
ATOM   4348  CZ  PHE A 552      62.938 -33.812 -83.000  1.00 72.50           C  
ATOM   4349  N   TRP A 553      65.125 -38.156 -78.812  1.00 75.25           N  
ATOM   4350  CA  TRP A 553      66.312 -38.969 -79.125  1.00 75.25           C  
ATOM   4351  C   TRP A 553      65.875 -40.406 -79.375  1.00 75.25           C  
ATOM   4352  CB  TRP A 553      67.375 -38.906 -78.000  1.00 75.25           C  
ATOM   4353  O   TRP A 553      66.375 -41.062 -80.312  1.00 75.25           O  
ATOM   4354  CG  TRP A 553      68.625 -39.594 -78.312  1.00 75.25           C  
ATOM   4355  CD1 TRP A 553      69.625 -39.125 -79.125  1.00 75.25           C  
ATOM   4356  CD2 TRP A 553      69.062 -40.875 -77.812  1.00 75.25           C  
ATOM   4357  CE2 TRP A 553      70.312 -41.125 -78.375  1.00 75.25           C  
ATOM   4358  CE3 TRP A 553      68.500 -41.812 -77.000  1.00 75.25           C  
ATOM   4359  NE1 TRP A 553      70.688 -40.062 -79.188  1.00 75.25           N  
ATOM   4360  CH2 TRP A 553      70.438 -43.219 -77.312  1.00 75.25           C  
ATOM   4361  CZ2 TRP A 553      71.062 -42.312 -78.125  1.00 75.25           C  
ATOM   4362  CZ3 TRP A 553      69.188 -42.969 -76.688  1.00 75.25           C  
ATOM   4363  N   MET A 554      65.000 -41.031 -78.562  1.00 71.88           N  
ATOM   4364  CA  MET A 554      64.500 -42.375 -78.688  1.00 71.88           C  
ATOM   4365  C   MET A 554      63.562 -42.500 -79.875  1.00 71.88           C  
ATOM   4366  CB  MET A 554      63.719 -42.781 -77.375  1.00 71.88           C  
ATOM   4367  O   MET A 554      63.531 -43.531 -80.562  1.00 71.88           O  
ATOM   4368  CG  MET A 554      64.625 -43.125 -76.250  1.00 71.88           C  
ATOM   4369  SD  MET A 554      63.750 -44.000 -74.875  1.00 71.88           S  
ATOM   4370  CE  MET A 554      65.188 -44.469 -73.812  1.00 71.88           C  
ATOM   4371  N   CYS A 555      62.812 -41.312 -80.312  1.00 68.69           N  
ATOM   4372  CA  CYS A 555      62.000 -41.250 -81.500  1.00 68.69           C  
ATOM   4373  C   CYS A 555      62.875 -41.125 -82.750  1.00 68.69           C  
ATOM   4374  CB  CYS A 555      61.031 -40.062 -81.438  1.00 68.69           C  
ATOM   4375  O   CYS A 555      62.531 -41.688 -83.812  1.00 68.69           O  
ATOM   4376  SG  CYS A 555      59.562 -40.375 -80.438  1.00 68.69           S  
ATOM   4377  N   SER A 556      64.125 -40.469 -82.688  1.00 68.75           N  
ATOM   4378  CA  SER A 556      65.062 -40.281 -83.750  1.00 68.75           C  
ATOM   4379  C   SER A 556      66.000 -41.531 -83.938  1.00 68.75           C  
ATOM   4380  CB  SER A 556      65.938 -39.062 -83.500  1.00 68.75           C  
ATOM   4381  O   SER A 556      66.375 -41.812 -85.062  1.00 68.75           O  
ATOM   4382  OG  SER A 556      67.312 -39.406 -83.500  1.00 68.75           O  
ATOM   4383  N   ASN A 557      66.188 -42.469 -82.875  1.00 69.88           N  
ATOM   4384  CA  ASN A 557      67.000 -43.688 -82.875  1.00 69.88           C  
ATOM   4385  C   ASN A 557      66.188 -44.938 -83.000  1.00 69.88           C  
ATOM   4386  CB  ASN A 557      67.875 -43.719 -81.625  1.00 69.88           C  
ATOM   4387  O   ASN A 557      66.688 -46.031 -83.062  1.00 69.88           O  
ATOM   4388  CG  ASN A 557      69.250 -43.188 -81.812  1.00 69.88           C  
ATOM   4389  ND2 ASN A 557      70.062 -43.125 -80.750  1.00 69.88           N  
ATOM   4390  OD1 ASN A 557      69.625 -42.812 -82.938  1.00 69.88           O  
ATOM   4391  N   GLY A 558      64.750 -44.719 -83.375  1.00 64.00           N  
ATOM   4392  CA  GLY A 558      63.875 -45.781 -83.812  1.00 64.00           C  
ATOM   4393  C   GLY A 558      63.469 -46.750 -82.750  1.00 64.00           C  
ATOM   4394  O   GLY A 558      62.938 -47.812 -83.000  1.00 64.00           O  
ATOM   4395  N   SER A 559      63.594 -46.500 -81.375  1.00 61.69           N  
ATOM   4396  CA  SER A 559      63.312 -47.312 -80.188  1.00 61.69           C  
ATOM   4397  C   SER A 559      62.062 -46.875 -79.438  1.00 61.69           C  
ATOM   4398  CB  SER A 559      64.500 -47.281 -79.188  1.00 61.69           C  
ATOM   4399  O   SER A 559      61.500 -47.625 -78.688  1.00 61.69           O  
ATOM   4400  OG  SER A 559      64.500 -46.062 -78.500  1.00 61.69           O  
ATOM   4401  N   LEU A 560      61.312 -45.781 -79.875  1.00 56.66           N  
ATOM   4402  CA  LEU A 560      60.031 -45.312 -79.312  1.00 56.66           C  
ATOM   4403  C   LEU A 560      59.094 -44.875 -80.438  1.00 56.66           C  
ATOM   4404  CB  LEU A 560      60.281 -44.156 -78.375  1.00 56.66           C  
ATOM   4405  O   LEU A 560      59.500 -44.156 -81.375  1.00 56.66           O  
ATOM   4406  CG  LEU A 560      59.562 -44.219 -77.000  1.00 56.66           C  
ATOM   4407  CD1 LEU A 560      60.562 -44.250 -75.875  1.00 56.66           C  
ATOM   4408  CD2 LEU A 560      58.562 -43.062 -76.875  1.00 56.66           C  
ATOM   4409  N   GLN A 561      58.031 -45.625 -80.875  1.00 56.41           N  
ATOM   4410  CA  GLN A 561      56.969 -45.406 -81.812  1.00 56.41           C  
ATOM   4411  C   GLN A 561      56.000 -44.344 -81.312  1.00 56.41           C  
ATOM   4412  CB  GLN A 561      56.188 -46.719 -82.062  1.00 56.41           C  
ATOM   4413  O   GLN A 561      55.406 -44.469 -80.250  1.00 56.41           O  
ATOM   4414  CG  GLN A 561      56.500 -47.375 -83.375  1.00 56.41           C  
ATOM   4415  CD  GLN A 561      55.844 -48.719 -83.562  1.00 56.41           C  
ATOM   4416  NE2 GLN A 561      55.812 -49.219 -84.750  1.00 56.41           N  
ATOM   4417  OE1 GLN A 561      55.375 -49.312 -82.562  1.00 56.41           O  
ATOM   4418  N   CYS A 562      56.344 -42.906 -81.438  1.00 55.53           N  
ATOM   4419  CA  CYS A 562      55.469 -41.781 -81.125  1.00 55.53           C  
ATOM   4420  C   CYS A 562      54.375 -41.625 -82.125  1.00 55.53           C  
ATOM   4421  CB  CYS A 562      56.281 -40.500 -81.000  1.00 55.53           C  
ATOM   4422  O   CYS A 562      54.656 -41.500 -83.375  1.00 55.53           O  
ATOM   4423  SG  CYS A 562      56.844 -40.156 -79.312  1.00 55.53           S  
ATOM   4424  N   ARG A 563      53.125 -42.156 -81.938  1.00 54.75           N  
ATOM   4425  CA  ARG A 563      51.812 -42.031 -82.625  1.00 54.75           C  
ATOM   4426  C   ARG A 563      51.094 -40.781 -82.188  1.00 54.75           C  
ATOM   4427  CB  ARG A 563      50.969 -43.281 -82.375  1.00 54.75           C  
ATOM   4428  O   ARG A 563      50.562 -40.750 -81.062  1.00 54.75           O  
ATOM   4429  CG  ARG A 563      51.000 -44.281 -83.500  1.00 54.75           C  
ATOM   4430  CD  ARG A 563      50.125 -45.500 -83.188  1.00 54.75           C  
ATOM   4431  NE  ARG A 563      50.250 -46.531 -84.188  1.00 54.75           N  
ATOM   4432  NH1 ARG A 563      48.031 -47.156 -84.188  1.00 54.75           N  
ATOM   4433  NH2 ARG A 563      49.469 -48.188 -85.562  1.00 54.75           N  
ATOM   4434  CZ  ARG A 563      49.250 -47.281 -84.688  1.00 54.75           C  
ATOM   4435  N   ILE A 564      51.750 -39.594 -82.062  1.00 49.66           N  
ATOM   4436  CA  ILE A 564      50.969 -38.406 -81.875  1.00 49.66           C  
ATOM   4437  C   ILE A 564      51.094 -37.500 -83.062  1.00 49.66           C  
ATOM   4438  CB  ILE A 564      51.438 -37.656 -80.625  1.00 49.66           C  
ATOM   4439  O   ILE A 564      52.188 -37.156 -83.500  1.00 49.66           O  
ATOM   4440  CG1 ILE A 564      51.250 -38.531 -79.375  1.00 49.66           C  
ATOM   4441  CG2 ILE A 564      50.656 -36.344 -80.438  1.00 49.66           C  
ATOM   4442  CD1 ILE A 564      51.938 -38.000 -78.125  1.00 49.66           C  
ATOM   4443  N   CYS A 565      50.125 -37.562 -84.125  1.00 41.62           N  
ATOM   4444  CA  CYS A 565      49.688 -36.750 -85.250  1.00 41.62           C  
ATOM   4445  C   CYS A 565      49.406 -35.344 -84.812  1.00 41.62           C  
ATOM   4446  CB  CYS A 565      48.469 -37.375 -85.875  1.00 41.62           C  
ATOM   4447  O   CYS A 565      48.625 -35.094 -83.875  1.00 41.62           O  
ATOM   4448  SG  CYS A 565      48.812 -38.844 -86.875  1.00 41.62           S  
ATOM   4449  N   ILE A 566      50.344 -34.250 -84.812  1.00 37.53           N  
ATOM   4450  CA  ILE A 566      49.906 -32.875 -84.875  1.00 37.53           C  
ATOM   4451  C   ILE A 566      48.969 -32.656 -86.062  1.00 37.53           C  
ATOM   4452  CB  ILE A 566      51.094 -31.906 -84.938  1.00 37.53           C  
ATOM   4453  O   ILE A 566      49.250 -33.156 -87.125  1.00 37.53           O  
ATOM   4454  CG1 ILE A 566      52.000 -32.094 -83.688  1.00 37.53           C  
ATOM   4455  CG2 ILE A 566      50.625 -30.453 -85.000  1.00 37.53           C  
ATOM   4456  CD1 ILE A 566      53.312 -31.328 -83.750  1.00 37.53           C  
TER    4457      ILE A 566                                                      
ENDMDL                                                                          
END                                                                             
