# Supplementary material for: Future Sequon Finder - A novel approach for predicting future N-linked glycosylation sequon locations on viral surface proteins
Source: PLoS One. 2025 Aug 14;20(8):e0328174. doi: 10.1371/journal.pone.0328174 (PMC12352829; doi:10.1371/journal.pone.0328174)
Supplement: S3 File — (ZIP) [file pone.0328174.s004.zip › S3_File/S3_File/Human H1N1/Future Prediction Strains/ACuracao100792024_881e0_unrelaxed_rank_001_alphafold2_ptm_model_1_seed_000.pdb]

MODEL     1                                                                     
ATOM      1  N   MET A   1      95.062 -16.750 -53.312  1.00 36.19           N  
ATOM      2  CA  MET A   1      94.375 -16.203 -54.469  1.00 36.19           C  
ATOM      3  C   MET A   1      92.875 -16.109 -54.188  1.00 36.19           C  
ATOM      4  CB  MET A   1      94.625 -17.047 -55.719  1.00 36.19           C  
ATOM      5  O   MET A   1      92.188 -17.125 -53.906  1.00 36.19           O  
ATOM      6  CG  MET A   1      95.938 -16.750 -56.406  1.00 36.19           C  
ATOM      7  SD  MET A   1      96.062 -17.531 -58.062  1.00 36.19           S  
ATOM      8  CE  MET A   1      96.125 -19.281 -57.562  1.00 36.19           C  
ATOM      9  N   LYS A   2      92.438 -15.117 -53.312  1.00 32.09           N  
ATOM     10  CA  LYS A   2      91.500 -13.969 -53.375  1.00 32.09           C  
ATOM     11  C   LYS A   2      90.562 -14.094 -54.531  1.00 32.09           C  
ATOM     12  CB  LYS A   2      92.312 -12.672 -53.500  1.00 32.09           C  
ATOM     13  O   LYS A   2      90.938 -14.156 -55.688  1.00 32.09           O  
ATOM     14  CG  LYS A   2      92.875 -12.125 -52.188  1.00 32.09           C  
ATOM     15  CD  LYS A   2      93.562 -10.805 -52.375  1.00 32.09           C  
ATOM     16  CE  LYS A   2      94.062 -10.250 -51.062  1.00 32.09           C  
ATOM     17  NZ  LYS A   2      94.875  -8.984 -51.250  1.00 32.09           N  
ATOM     18  N   ALA A   3      89.312 -14.602 -54.250  1.00 35.59           N  
ATOM     19  CA  ALA A   3      88.250 -13.859 -54.938  1.00 35.59           C  
ATOM     20  C   ALA A   3      86.875 -14.078 -54.250  1.00 35.59           C  
ATOM     21  CB  ALA A   3      88.188 -14.266 -56.406  1.00 35.59           C  
ATOM     22  O   ALA A   3      86.438 -15.219 -54.125  1.00 35.59           O  
ATOM     23  N   ILE A   4      86.625 -13.445 -53.094  1.00 38.41           N  
ATOM     24  CA  ILE A   4      85.438 -12.883 -52.438  1.00 38.41           C  
ATOM     25  C   ILE A   4      84.500 -12.367 -53.500  1.00 38.41           C  
ATOM     26  CB  ILE A   4      85.812 -11.742 -51.469  1.00 38.41           C  
ATOM     27  O   ILE A   4      84.875 -11.508 -54.312  1.00 38.41           O  
ATOM     28  CG1 ILE A   4      86.688 -12.289 -50.312  1.00 38.41           C  
ATOM     29  CG2 ILE A   4      84.562 -11.055 -50.938  1.00 38.41           C  
ATOM     30  CD1 ILE A   4      87.250 -11.211 -49.375  1.00 38.41           C  
ATOM     31  N   LEU A   5      83.625 -13.203 -54.062  1.00 34.38           N  
ATOM     32  CA  LEU A   5      82.375 -13.023 -54.750  1.00 34.38           C  
ATOM     33  C   LEU A   5      81.375 -12.266 -53.844  1.00 34.38           C  
ATOM     34  CB  LEU A   5      81.750 -14.375 -55.156  1.00 34.38           C  
ATOM     35  O   LEU A   5      81.125 -12.672 -52.719  1.00 34.38           O  
ATOM     36  CG  LEU A   5      81.500 -14.594 -56.625  1.00 34.38           C  
ATOM     37  CD1 LEU A   5      82.062 -15.953 -57.062  1.00 34.38           C  
ATOM     38  CD2 LEU A   5      80.000 -14.492 -56.938  1.00 34.38           C  
ATOM     39  N   VAL A   6      81.375 -10.922 -53.875  1.00 31.78           N  
ATOM     40  CA  VAL A   6      80.375  -9.859 -53.656  1.00 31.78           C  
ATOM     41  C   VAL A   6      79.000 -10.258 -54.219  1.00 31.78           C  
ATOM     42  CB  VAL A   6      80.875  -8.516 -54.250  1.00 31.78           C  
ATOM     43  O   VAL A   6      78.938 -10.477 -55.438  1.00 31.78           O  
ATOM     44  CG1 VAL A   6      79.750  -7.445 -54.062  1.00 31.78           C  
ATOM     45  CG2 VAL A   6      82.188  -8.078 -53.594  1.00 31.78           C  
ATOM     46  N   VAL A   7      78.188 -11.117 -53.594  1.00 35.47           N  
ATOM     47  CA  VAL A   7      76.750 -11.320 -53.719  1.00 35.47           C  
ATOM     48  C   VAL A   7      76.000 -10.203 -53.000  1.00 35.47           C  
ATOM     49  CB  VAL A   7      76.312 -12.695 -53.188  1.00 35.47           C  
ATOM     50  O   VAL A   7      76.250  -9.969 -51.812  1.00 35.47           O  
ATOM     51  CG1 VAL A   7      74.812 -12.844 -53.250  1.00 35.47           C  
ATOM     52  CG2 VAL A   7      77.000 -13.820 -53.969  1.00 35.47           C  
ATOM     53  N   MET A   8      75.875  -8.953 -53.562  1.00 30.12           N  
ATOM     54  CA  MET A   8      74.875  -7.914 -53.438  1.00 30.12           C  
ATOM     55  C   MET A   8      73.500  -8.523 -53.188  1.00 30.12           C  
ATOM     56  CB  MET A   8      74.875  -7.047 -54.719  1.00 30.12           C  
ATOM     57  O   MET A   8      73.000  -9.227 -54.031  1.00 30.12           O  
ATOM     58  CG  MET A   8      75.562  -5.699 -54.531  1.00 30.12           C  
ATOM     59  SD  MET A   8      74.438  -4.438 -53.812  1.00 30.12           S  
ATOM     60  CE  MET A   8      73.812  -3.648 -55.312  1.00 30.12           C  
ATOM     61  N   LEU A   9      73.250  -9.188 -52.062  1.00 29.30           N  
ATOM     62  CA  LEU A   9      71.938  -9.469 -51.406  1.00 29.30           C  
ATOM     63  C   LEU A   9      71.125  -8.188 -51.188  1.00 29.30           C  
ATOM     64  CB  LEU A   9      72.188 -10.164 -50.062  1.00 29.30           C  
ATOM     65  O   LEU A   9      71.625  -7.266 -50.531  1.00 29.30           O  
ATOM     66  CG  LEU A   9      72.062 -11.688 -50.062  1.00 29.30           C  
ATOM     67  CD1 LEU A   9      73.188 -12.289 -49.188  1.00 29.30           C  
ATOM     68  CD2 LEU A   9      70.750 -12.148 -49.562  1.00 29.30           C  
ATOM     69  N   TYR A  10      70.688  -7.488 -52.250  1.00 27.53           N  
ATOM     70  CA  TYR A  10      69.500  -6.609 -52.250  1.00 27.53           C  
ATOM     71  C   TYR A  10      68.438  -7.133 -51.281  1.00 27.53           C  
ATOM     72  CB  TYR A  10      68.938  -6.465 -53.656  1.00 27.53           C  
ATOM     73  O   TYR A  10      68.000  -8.273 -51.406  1.00 27.53           O  
ATOM     74  CG  TYR A  10      69.375  -5.219 -54.375  1.00 27.53           C  
ATOM     75  CD1 TYR A  10      68.688  -4.008 -54.188  1.00 27.53           C  
ATOM     76  CD2 TYR A  10      70.438  -5.250 -55.219  1.00 27.53           C  
ATOM     77  CE1 TYR A  10      69.125  -2.857 -54.844  1.00 27.53           C  
ATOM     78  CE2 TYR A  10      70.875  -4.105 -55.906  1.00 27.53           C  
ATOM     79  OH  TYR A  10      70.625  -1.778 -56.375  1.00 27.53           O  
ATOM     80  CZ  TYR A  10      70.188  -2.916 -55.719  1.00 27.53           C  
ATOM     81  N   THR A  11      68.625  -7.133 -49.938  1.00 27.12           N  
ATOM     82  CA  THR A  11      67.562  -7.160 -48.938  1.00 27.12           C  
ATOM     83  C   THR A  11      66.375  -6.371 -49.375  1.00 27.12           C  
ATOM     84  CB  THR A  11      68.062  -6.594 -47.594  1.00 27.12           C  
ATOM     85  O   THR A  11      66.500  -5.227 -49.812  1.00 27.12           O  
ATOM     86  CG2 THR A  11      69.188  -7.492 -46.969  1.00 27.12           C  
ATOM     87  OG1 THR A  11      68.625  -5.289 -47.812  1.00 27.12           O  
ATOM     88  N   PHE A  12      65.562  -6.809 -50.406  1.00 29.08           N  
ATOM     89  CA  PHE A  12      64.125  -6.445 -50.594  1.00 29.08           C  
ATOM     90  C   PHE A  12      63.469  -6.141 -49.250  1.00 29.08           C  
ATOM     91  CB  PHE A  12      63.406  -7.570 -51.312  1.00 29.08           C  
ATOM     92  O   PHE A  12      63.438  -6.992 -48.375  1.00 29.08           O  
ATOM     93  CG  PHE A  12      63.719  -7.676 -52.781  1.00 29.08           C  
ATOM     94  CD1 PHE A  12      63.156  -6.789 -53.688  1.00 29.08           C  
ATOM     95  CD2 PHE A  12      64.562  -8.664 -53.250  1.00 29.08           C  
ATOM     96  CE1 PHE A  12      63.469  -6.887 -55.062  1.00 29.08           C  
ATOM     97  CE2 PHE A  12      64.875  -8.773 -54.594  1.00 29.08           C  
ATOM     98  CZ  PHE A  12      64.312  -7.879 -55.500  1.00 29.08           C  
ATOM     99  N   THR A  13      63.906  -5.090 -48.531  1.00 28.59           N  
ATOM    100  CA  THR A  13      63.125  -4.508 -47.469  1.00 28.59           C  
ATOM    101  C   THR A  13      61.625  -4.520 -47.844  1.00 28.59           C  
ATOM    102  CB  THR A  13      63.562  -3.068 -47.156  1.00 28.59           C  
ATOM    103  O   THR A  13      61.250  -4.133 -48.938  1.00 28.59           O  
ATOM    104  CG2 THR A  13      65.000  -3.031 -46.656  1.00 28.59           C  
ATOM    105  OG1 THR A  13      63.469  -2.279 -48.344  1.00 28.59           O  
ATOM    106  N   THR A  14      60.938  -5.660 -47.906  1.00 33.44           N  
ATOM    107  CA  THR A  14      59.469  -5.695 -47.875  1.00 33.44           C  
ATOM    108  C   THR A  14      58.906  -4.379 -47.344  1.00 33.44           C  
ATOM    109  CB  THR A  14      58.969  -6.855 -47.000  1.00 33.44           C  
ATOM    110  O   THR A  14      59.344  -3.871 -46.312  1.00 33.44           O  
ATOM    111  CG2 THR A  14      59.312  -8.203 -47.594  1.00 33.44           C  
ATOM    112  OG1 THR A  14      59.531  -6.766 -45.688  1.00 33.44           O  
ATOM    113  N   ALA A  15      59.000  -3.264 -48.062  1.00 36.44           N  
ATOM    114  CA  ALA A  15      58.250  -2.016 -47.906  1.00 36.44           C  
ATOM    115  C   ALA A  15      57.062  -2.189 -46.969  1.00 36.44           C  
ATOM    116  CB  ALA A  15      57.750  -1.527 -49.281  1.00 36.44           C  
ATOM    117  O   ALA A  15      56.219  -3.051 -47.188  1.00 36.44           O  
ATOM    118  N   ASN A  16      57.188  -2.422 -45.625  1.00 44.88           N  
ATOM    119  CA  ASN A  16      56.156  -2.303 -44.594  1.00 44.88           C  
ATOM    120  C   ASN A  16      55.125  -1.268 -45.000  1.00 44.88           C  
ATOM    121  CB  ASN A  16      56.781  -1.949 -43.250  1.00 44.88           C  
ATOM    122  O   ASN A  16      55.406  -0.069 -45.031  1.00 44.88           O  
ATOM    123  CG  ASN A  16      57.594  -3.090 -42.656  1.00 44.88           C  
ATOM    124  ND2 ASN A  16      58.562  -2.756 -41.812  1.00 44.88           N  
ATOM    125  OD1 ASN A  16      57.375  -4.262 -42.969  1.00 44.88           O  
ATOM    126  N   ALA A  17      54.344  -1.450 -46.031  1.00 55.75           N  
ATOM    127  CA  ALA A  17      53.250  -0.583 -46.406  1.00 55.75           C  
ATOM    128  C   ALA A  17      52.375  -0.246 -45.188  1.00 55.75           C  
ATOM    129  CB  ALA A  17      52.375  -1.242 -47.469  1.00 55.75           C  
ATOM    130  O   ALA A  17      52.094  -1.117 -44.344  1.00 55.75           O  
ATOM    131  N   ASP A  18      52.406   1.033 -44.750  1.00 69.88           N  
ATOM    132  CA  ASP A  18      51.625   1.596 -43.656  1.00 69.88           C  
ATOM    133  C   ASP A  18      50.125   1.474 -43.938  1.00 69.88           C  
ATOM    134  CB  ASP A  18      52.000   3.062 -43.438  1.00 69.88           C  
ATOM    135  O   ASP A  18      49.688   1.711 -45.062  1.00 69.88           O  
ATOM    136  CG  ASP A  18      53.438   3.240 -42.969  1.00 69.88           C  
ATOM    137  OD1 ASP A  18      53.875   2.484 -42.062  1.00 69.88           O  
ATOM    138  OD2 ASP A  18      54.125   4.145 -43.469  1.00 69.88           O  
ATOM    139  N   THR A  19      49.375   0.743 -43.062  1.00 70.19           N  
ATOM    140  CA  THR A  19      47.938   0.490 -43.156  1.00 70.19           C  
ATOM    141  C   THR A  19      47.156   1.397 -42.219  1.00 70.19           C  
ATOM    142  CB  THR A  19      47.594  -0.982 -42.844  1.00 70.19           C  
ATOM    143  O   THR A  19      47.594   1.656 -41.094  1.00 70.19           O  
ATOM    144  CG2 THR A  19      48.156  -1.908 -43.938  1.00 70.19           C  
ATOM    145  OG1 THR A  19      48.156  -1.338 -41.594  1.00 70.19           O  
ATOM    146  N   LEU A  20      46.156   2.100 -42.781  1.00 71.12           N  
ATOM    147  CA  LEU A  20      45.219   2.912 -42.031  1.00 71.12           C  
ATOM    148  C   LEU A  20      43.844   2.281 -42.000  1.00 71.12           C  
ATOM    149  CB  LEU A  20      45.156   4.328 -42.594  1.00 71.12           C  
ATOM    150  O   LEU A  20      43.250   2.049 -43.062  1.00 71.12           O  
ATOM    151  CG  LEU A  20      44.156   5.273 -41.938  1.00 71.12           C  
ATOM    152  CD1 LEU A  20      44.594   5.637 -40.531  1.00 71.12           C  
ATOM    153  CD2 LEU A  20      43.969   6.527 -42.781  1.00 71.12           C  
ATOM    154  N   CYS A  21      43.344   1.957 -40.844  1.00 67.31           N  
ATOM    155  CA  CYS A  21      42.031   1.356 -40.719  1.00 67.31           C  
ATOM    156  C   CYS A  21      41.094   2.283 -39.969  1.00 67.31           C  
ATOM    157  CB  CYS A  21      42.125   0.011 -40.000  1.00 67.31           C  
ATOM    158  O   CYS A  21      41.406   2.773 -38.875  1.00 67.31           O  
ATOM    159  SG  CYS A  21      43.156  -1.202 -40.844  1.00 67.31           S  
ATOM    160  N   ILE A  22      40.000   2.512 -40.656  1.00 65.44           N  
ATOM    161  CA  ILE A  22      38.938   3.330 -40.094  1.00 65.44           C  
ATOM    162  C   ILE A  22      37.781   2.434 -39.594  1.00 65.44           C  
ATOM    163  CB  ILE A  22      38.375   4.352 -41.125  1.00 65.44           C  
ATOM    164  O   ILE A  22      37.219   1.658 -40.375  1.00 65.44           O  
ATOM    165  CG1 ILE A  22      39.531   5.219 -41.656  1.00 65.44           C  
ATOM    166  CG2 ILE A  22      37.281   5.215 -40.500  1.00 65.44           C  
ATOM    167  CD1 ILE A  22      39.125   6.172 -42.750  1.00 65.44           C  
ATOM    168  N   GLY A  23      37.781   2.162 -38.375  1.00 59.06           N  
ATOM    169  CA  GLY A  23      36.781   1.248 -37.875  1.00 59.06           C  
ATOM    170  C   GLY A  23      36.656   1.283 -36.344  1.00 59.06           C  
ATOM    171  O   GLY A  23      37.125   2.215 -35.719  1.00 59.06           O  
ATOM    172  N   TYR A  24      35.781   0.481 -35.844  1.00 54.97           N  
ATOM    173  CA  TYR A  24      35.500   0.394 -34.406  1.00 54.97           C  
ATOM    174  C   TYR A  24      36.688  -0.154 -33.625  1.00 54.97           C  
ATOM    175  CB  TYR A  24      34.250  -0.489 -34.156  1.00 54.97           C  
ATOM    176  O   TYR A  24      37.438  -0.971 -34.156  1.00 54.97           O  
ATOM    177  CG  TYR A  24      33.000   0.053 -34.781  1.00 54.97           C  
ATOM    178  CD1 TYR A  24      32.219   1.021 -34.125  1.00 54.97           C  
ATOM    179  CD2 TYR A  24      32.562  -0.400 -36.031  1.00 54.97           C  
ATOM    180  CE1 TYR A  24      31.062   1.521 -34.688  1.00 54.97           C  
ATOM    181  CE2 TYR A  24      31.375   0.094 -36.594  1.00 54.97           C  
ATOM    182  OH  TYR A  24      29.484   1.546 -36.469  1.00 54.97           O  
ATOM    183  CZ  TYR A  24      30.641   1.054 -35.906  1.00 54.97           C  
ATOM    184  N   HIS A  25      37.188   0.495 -32.562  1.00 51.88           N  
ATOM    185  CA  HIS A  25      38.188  -0.021 -31.641  1.00 51.88           C  
ATOM    186  C   HIS A  25      37.781  -1.379 -31.094  1.00 51.88           C  
ATOM    187  CB  HIS A  25      38.406   0.967 -30.500  1.00 51.88           C  
ATOM    188  O   HIS A  25      36.594  -1.591 -30.766  1.00 51.88           O  
ATOM    189  CG  HIS A  25      39.375   2.055 -30.828  1.00 51.88           C  
ATOM    190  CD2 HIS A  25      39.188   3.354 -31.156  1.00 51.88           C  
ATOM    191  ND1 HIS A  25      40.750   1.852 -30.859  1.00 51.88           N  
ATOM    192  CE1 HIS A  25      41.344   2.984 -31.188  1.00 51.88           C  
ATOM    193  NE2 HIS A  25      40.438   3.910 -31.375  1.00 51.88           N  
ATOM    194  N   ALA A  26      38.531  -2.504 -31.391  1.00 55.69           N  
ATOM    195  CA  ALA A  26      38.375  -3.818 -30.781  1.00 55.69           C  
ATOM    196  C   ALA A  26      38.750  -3.789 -29.297  1.00 55.69           C  
ATOM    197  CB  ALA A  26      39.188  -4.867 -31.516  1.00 55.69           C  
ATOM    198  O   ALA A  26      39.781  -3.213 -28.922  1.00 55.69           O  
ATOM    199  N   ASN A  27      37.750  -3.934 -28.453  1.00 60.66           N  
ATOM    200  CA  ASN A  27      37.906  -4.035 -27.016  1.00 60.66           C  
ATOM    201  C   ASN A  27      37.531  -5.418 -26.500  1.00 60.66           C  
ATOM    202  CB  ASN A  27      37.094  -2.957 -26.312  1.00 60.66           C  
ATOM    203  O   ASN A  27      36.875  -6.180 -27.203  1.00 60.66           O  
ATOM    204  CG  ASN A  27      37.375  -2.885 -24.828  1.00 60.66           C  
ATOM    205  ND2 ASN A  27      36.750  -1.912 -24.156  1.00 60.66           N  
ATOM    206  OD1 ASN A  27      38.125  -3.699 -24.281  1.00 60.66           O  
ATOM    207  N   ASN A  28      38.219  -5.992 -25.500  1.00 63.81           N  
ATOM    208  CA  ASN A  28      37.938  -7.289 -24.906  1.00 63.81           C  
ATOM    209  C   ASN A  28      36.594  -7.266 -24.141  1.00 63.81           C  
ATOM    210  CB  ASN A  28      39.062  -7.734 -23.984  1.00 63.81           C  
ATOM    211  O   ASN A  28      36.375  -8.125 -23.297  1.00 63.81           O  
ATOM    212  CG  ASN A  28      39.094  -9.234 -23.781  1.00 63.81           C  
ATOM    213  ND2 ASN A  28      40.031  -9.703 -22.953  1.00 63.81           N  
ATOM    214  OD1 ASN A  28      38.312  -9.969 -24.359  1.00 63.81           O  
ATOM    215  N   SER A  29      35.781  -6.273 -24.422  1.00 67.12           N  
ATOM    216  CA  SER A  29      34.500  -6.145 -23.719  1.00 67.12           C  
ATOM    217  C   SER A  29      33.531  -7.211 -24.156  1.00 67.12           C  
ATOM    218  CB  SER A  29      33.906  -4.754 -23.938  1.00 67.12           C  
ATOM    219  O   SER A  29      33.438  -7.555 -25.344  1.00 67.12           O  
ATOM    220  OG  SER A  29      32.625  -4.668 -23.375  1.00 67.12           O  
ATOM    221  N   THR A  30      32.812  -7.855 -23.234  1.00 78.62           N  
ATOM    222  CA  THR A  30      31.797  -8.867 -23.484  1.00 78.62           C  
ATOM    223  C   THR A  30      30.406  -8.266 -23.328  1.00 78.62           C  
ATOM    224  CB  THR A  30      31.953 -10.055 -22.516  1.00 78.62           C  
ATOM    225  O   THR A  30      29.406  -8.992 -23.266  1.00 78.62           O  
ATOM    226  CG2 THR A  30      33.281 -10.781 -22.750  1.00 78.62           C  
ATOM    227  OG1 THR A  30      31.922  -9.578 -21.156  1.00 78.62           O  
ATOM    228  N   ASP A  31      30.406  -6.910 -23.266  1.00 84.19           N  
ATOM    229  CA  ASP A  31      29.125  -6.250 -23.016  1.00 84.19           C  
ATOM    230  C   ASP A  31      28.250  -6.297 -24.266  1.00 84.19           C  
ATOM    231  CB  ASP A  31      29.359  -4.797 -22.594  1.00 84.19           C  
ATOM    232  O   ASP A  31      28.719  -6.098 -25.391  1.00 84.19           O  
ATOM    233  CG  ASP A  31      29.828  -4.668 -21.156  1.00 84.19           C  
ATOM    234  OD1 ASP A  31      29.953  -5.703 -20.469  1.00 84.19           O  
ATOM    235  OD2 ASP A  31      30.047  -3.525 -20.703  1.00 84.19           O  
ATOM    236  N   THR A  32      26.953  -6.574 -24.078  1.00 87.69           N  
ATOM    237  CA  THR A  32      25.984  -6.602 -25.172  1.00 87.69           C  
ATOM    238  C   THR A  32      24.766  -5.762 -24.828  1.00 87.69           C  
ATOM    239  CB  THR A  32      25.562  -8.047 -25.484  1.00 87.69           C  
ATOM    240  O   THR A  32      24.391  -5.641 -23.656  1.00 87.69           O  
ATOM    241  CG2 THR A  32      26.750  -8.914 -25.859  1.00 87.69           C  
ATOM    242  OG1 THR A  32      24.906  -8.609 -24.344  1.00 87.69           O  
ATOM    243  N   VAL A  33      24.281  -5.148 -25.938  1.00 87.75           N  
ATOM    244  CA  VAL A  33      23.031  -4.406 -25.766  1.00 87.75           C  
ATOM    245  C   VAL A  33      22.031  -4.824 -26.844  1.00 87.75           C  
ATOM    246  CB  VAL A  33      23.281  -2.879 -25.844  1.00 87.75           C  
ATOM    247  O   VAL A  33      22.422  -5.352 -27.891  1.00 87.75           O  
ATOM    248  CG1 VAL A  33      24.219  -2.436 -24.719  1.00 87.75           C  
ATOM    249  CG2 VAL A  33      23.828  -2.482 -27.203  1.00 87.75           C  
ATOM    250  N   ASP A  34      20.719  -4.578 -26.562  1.00 86.69           N  
ATOM    251  CA  ASP A  34      19.672  -4.820 -27.562  1.00 86.69           C  
ATOM    252  C   ASP A  34      19.266  -3.523 -28.250  1.00 86.69           C  
ATOM    253  CB  ASP A  34      18.453  -5.465 -26.906  1.00 86.69           C  
ATOM    254  O   ASP A  34      19.234  -2.461 -27.625  1.00 86.69           O  
ATOM    255  CG  ASP A  34      18.734  -6.867 -26.391  1.00 86.69           C  
ATOM    256  OD1 ASP A  34      19.672  -7.523 -26.875  1.00 86.69           O  
ATOM    257  OD2 ASP A  34      18.000  -7.320 -25.484  1.00 86.69           O  
ATOM    258  N   THR A  35      19.078  -3.617 -29.547  1.00 84.06           N  
ATOM    259  CA  THR A  35      18.500  -2.523 -30.312  1.00 84.06           C  
ATOM    260  C   THR A  35      17.125  -2.916 -30.859  1.00 84.06           C  
ATOM    261  CB  THR A  35      19.406  -2.113 -31.484  1.00 84.06           C  
ATOM    262  O   THR A  35      16.688  -4.055 -30.688  1.00 84.06           O  
ATOM    263  CG2 THR A  35      20.844  -1.933 -31.000  1.00 84.06           C  
ATOM    264  OG1 THR A  35      19.375  -3.127 -32.500  1.00 84.06           O  
ATOM    265  N   VAL A  36      16.469  -1.973 -31.516  1.00 77.12           N  
ATOM    266  CA  VAL A  36      15.148  -2.221 -32.094  1.00 77.12           C  
ATOM    267  C   VAL A  36      15.242  -3.318 -33.156  1.00 77.12           C  
ATOM    268  CB  VAL A  36      14.547  -0.938 -32.688  1.00 77.12           C  
ATOM    269  O   VAL A  36      14.344  -4.160 -33.250  1.00 77.12           O  
ATOM    270  CG1 VAL A  36      13.219  -1.242 -33.375  1.00 77.12           C  
ATOM    271  CG2 VAL A  36      14.367   0.133 -31.625  1.00 77.12           C  
ATOM    272  N   LEU A  37      16.406  -3.420 -33.812  1.00 74.69           N  
ATOM    273  CA  LEU A  37      16.562  -4.250 -35.000  1.00 74.69           C  
ATOM    274  C   LEU A  37      17.391  -5.484 -34.688  1.00 74.69           C  
ATOM    275  CB  LEU A  37      17.203  -3.447 -36.125  1.00 74.69           C  
ATOM    276  O   LEU A  37      17.219  -6.531 -35.312  1.00 74.69           O  
ATOM    277  CG  LEU A  37      16.406  -2.256 -36.656  1.00 74.69           C  
ATOM    278  CD1 LEU A  37      17.234  -1.453 -37.656  1.00 74.69           C  
ATOM    279  CD2 LEU A  37      15.102  -2.729 -37.281  1.00 74.69           C  
ATOM    280  N   GLU A  38      18.312  -5.367 -33.719  1.00 78.44           N  
ATOM    281  CA  GLU A  38      19.266  -6.445 -33.438  1.00 78.44           C  
ATOM    282  C   GLU A  38      19.359  -6.754 -31.969  1.00 78.44           C  
ATOM    283  CB  GLU A  38      20.641  -6.086 -34.000  1.00 78.44           C  
ATOM    284  O   GLU A  38      19.406  -5.844 -31.141  1.00 78.44           O  
ATOM    285  CG  GLU A  38      20.672  -5.918 -35.531  1.00 78.44           C  
ATOM    286  CD  GLU A  38      22.031  -5.480 -36.062  1.00 78.44           C  
ATOM    287  OE1 GLU A  38      22.109  -5.016 -37.219  1.00 78.44           O  
ATOM    288  OE2 GLU A  38      23.016  -5.602 -35.312  1.00 78.44           O  
ATOM    289  N   LYS A  39      19.359  -8.039 -31.656  1.00 85.19           N  
ATOM    290  CA  LYS A  39      19.578  -8.477 -30.281  1.00 85.19           C  
ATOM    291  C   LYS A  39      21.031  -8.852 -30.047  1.00 85.19           C  
ATOM    292  CB  LYS A  39      18.672  -9.656 -29.938  1.00 85.19           C  
ATOM    293  O   LYS A  39      21.719  -9.305 -30.953  1.00 85.19           O  
ATOM    294  CG  LYS A  39      17.188  -9.305 -29.859  1.00 85.19           C  
ATOM    295  CD  LYS A  39      16.375 -10.445 -29.266  1.00 85.19           C  
ATOM    296  CE  LYS A  39      14.906 -10.062 -29.109  1.00 85.19           C  
ATOM    297  NZ  LYS A  39      14.109 -11.164 -28.516  1.00 85.19           N  
ATOM    298  N   ASN A  40      21.656  -8.555 -28.844  1.00 85.44           N  
ATOM    299  CA  ASN A  40      22.969  -8.953 -28.375  1.00 85.44           C  
ATOM    300  C   ASN A  40      24.078  -8.328 -29.203  1.00 85.44           C  
ATOM    301  CB  ASN A  40      23.109 -10.484 -28.359  1.00 85.44           C  
ATOM    302  O   ASN A  40      25.016  -9.016 -29.625  1.00 85.44           O  
ATOM    303  CG  ASN A  40      22.203 -11.148 -27.344  1.00 85.44           C  
ATOM    304  ND2 ASN A  40      21.688 -12.328 -27.688  1.00 85.44           N  
ATOM    305  OD1 ASN A  40      21.953 -10.602 -26.266  1.00 85.44           O  
ATOM    306  N   VAL A  41      23.953  -7.090 -29.438  1.00 83.19           N  
ATOM    307  CA  VAL A  41      24.969  -6.328 -30.156  1.00 83.19           C  
ATOM    308  C   VAL A  41      26.156  -6.059 -29.219  1.00 83.19           C  
ATOM    309  CB  VAL A  41      24.406  -4.996 -30.703  1.00 83.19           C  
ATOM    310  O   VAL A  41      25.969  -5.535 -28.109  1.00 83.19           O  
ATOM    311  CG1 VAL A  41      25.500  -4.211 -31.422  1.00 83.19           C  
ATOM    312  CG2 VAL A  41      23.219  -5.262 -31.625  1.00 83.19           C  
ATOM    313  N   THR A  42      27.312  -6.500 -29.594  1.00 83.25           N  
ATOM    314  CA  THR A  42      28.516  -6.297 -28.781  1.00 83.25           C  
ATOM    315  C   THR A  42      28.953  -4.836 -28.828  1.00 83.25           C  
ATOM    316  CB  THR A  42      29.672  -7.195 -29.266  1.00 83.25           C  
ATOM    317  O   THR A  42      29.094  -4.254 -29.906  1.00 83.25           O  
ATOM    318  CG2 THR A  42      29.328  -8.672 -29.062  1.00 83.25           C  
ATOM    319  OG1 THR A  42      29.922  -6.953 -30.656  1.00 83.25           O  
ATOM    320  N   VAL A  43      29.188  -4.266 -27.656  1.00 79.50           N  
ATOM    321  CA  VAL A  43      29.578  -2.863 -27.562  1.00 79.50           C  
ATOM    322  C   VAL A  43      30.812  -2.730 -26.672  1.00 79.50           C  
ATOM    323  CB  VAL A  43      28.438  -1.986 -27.016  1.00 79.50           C  
ATOM    324  O   VAL A  43      31.125  -3.637 -25.891  1.00 79.50           O  
ATOM    325  CG1 VAL A  43      27.250  -2.000 -27.969  1.00 79.50           C  
ATOM    326  CG2 VAL A  43      28.016  -2.463 -25.625  1.00 79.50           C  
ATOM    327  N   THR A  44      31.516  -1.705 -26.828  1.00 71.88           N  
ATOM    328  CA  THR A  44      32.750  -1.461 -26.094  1.00 71.88           C  
ATOM    329  C   THR A  44      32.469  -1.131 -24.625  1.00 71.88           C  
ATOM    330  CB  THR A  44      33.562  -0.315 -26.719  1.00 71.88           C  
ATOM    331  O   THR A  44      33.250  -1.482 -23.734  1.00 71.88           O  
ATOM    332  CG2 THR A  44      34.062  -0.701 -28.109  1.00 71.88           C  
ATOM    333  OG1 THR A  44      32.719   0.845 -26.844  1.00 71.88           O  
ATOM    334  N   HIS A  45      31.281  -0.468 -24.375  1.00 77.56           N  
ATOM    335  CA  HIS A  45      30.859  -0.130 -23.016  1.00 77.56           C  
ATOM    336  C   HIS A  45      29.328  -0.045 -22.938  1.00 77.56           C  
ATOM    337  CB  HIS A  45      31.484   1.191 -22.562  1.00 77.56           C  
ATOM    338  O   HIS A  45      28.672   0.386 -23.875  1.00 77.56           O  
ATOM    339  CG  HIS A  45      31.203   1.534 -21.141  1.00 77.56           C  
ATOM    340  CD2 HIS A  45      30.406   2.486 -20.594  1.00 77.56           C  
ATOM    341  ND1 HIS A  45      31.766   0.856 -20.094  1.00 77.56           N  
ATOM    342  CE1 HIS A  45      31.344   1.378 -18.953  1.00 77.56           C  
ATOM    343  NE2 HIS A  45      30.516   2.367 -19.234  1.00 77.56           N  
ATOM    344  N   SER A  46      28.781  -0.428 -21.859  1.00 87.25           N  
ATOM    345  CA  SER A  46      27.359  -0.302 -21.578  1.00 87.25           C  
ATOM    346  C   SER A  46      27.094  -0.094 -20.094  1.00 87.25           C  
ATOM    347  CB  SER A  46      26.609  -1.540 -22.078  1.00 87.25           C  
ATOM    348  O   SER A  46      27.938  -0.418 -19.266  1.00 87.25           O  
ATOM    349  OG  SER A  46      26.938  -2.672 -21.297  1.00 87.25           O  
ATOM    350  N   VAL A  47      26.031   0.546 -19.844  1.00 87.12           N  
ATOM    351  CA  VAL A  47      25.609   0.753 -18.453  1.00 87.12           C  
ATOM    352  C   VAL A  47      24.203   0.183 -18.250  1.00 87.12           C  
ATOM    353  CB  VAL A  47      25.641   2.250 -18.078  1.00 87.12           C  
ATOM    354  O   VAL A  47      23.328   0.337 -19.109  1.00 87.12           O  
ATOM    355  CG1 VAL A  47      25.156   2.449 -16.641  1.00 87.12           C  
ATOM    356  CG2 VAL A  47      27.047   2.818 -18.250  1.00 87.12           C  
ATOM    357  N   ASN A  48      24.109  -0.565 -17.141  1.00 90.44           N  
ATOM    358  CA  ASN A  48      22.781  -1.055 -16.797  1.00 90.44           C  
ATOM    359  C   ASN A  48      21.953   0.027 -16.109  1.00 90.44           C  
ATOM    360  CB  ASN A  48      22.875  -2.289 -15.891  1.00 90.44           C  
ATOM    361  O   ASN A  48      22.406   0.666 -15.164  1.00 90.44           O  
ATOM    362  CG  ASN A  48      21.578  -3.053 -15.797  1.00 90.44           C  
ATOM    363  ND2 ASN A  48      21.531  -4.051 -14.930  1.00 90.44           N  
ATOM    364  OD1 ASN A  48      20.609  -2.744 -16.500  1.00 90.44           O  
ATOM    365  N   LEU A  49      20.750   0.207 -16.609  1.00 89.25           N  
ATOM    366  CA  LEU A  49      19.891   1.276 -16.109  1.00 89.25           C  
ATOM    367  C   LEU A  49      18.969   0.763 -15.016  1.00 89.25           C  
ATOM    368  CB  LEU A  49      19.062   1.877 -17.250  1.00 89.25           C  
ATOM    369  O   LEU A  49      18.172   1.524 -14.469  1.00 89.25           O  
ATOM    370  CG  LEU A  49      19.859   2.535 -18.391  1.00 89.25           C  
ATOM    371  CD1 LEU A  49      18.906   3.041 -19.469  1.00 89.25           C  
ATOM    372  CD2 LEU A  49      20.719   3.674 -17.844  1.00 89.25           C  
ATOM    373  N   LEU A  50      19.094  -0.533 -14.672  1.00 91.44           N  
ATOM    374  CA  LEU A  50      18.172  -1.152 -13.727  1.00 91.44           C  
ATOM    375  C   LEU A  50      18.844  -1.423 -12.391  1.00 91.44           C  
ATOM    376  CB  LEU A  50      17.609  -2.457 -14.297  1.00 91.44           C  
ATOM    377  O   LEU A  50      19.938  -2.000 -12.352  1.00 91.44           O  
ATOM    378  CG  LEU A  50      16.531  -2.318 -15.375  1.00 91.44           C  
ATOM    379  CD1 LEU A  50      16.266  -3.664 -16.047  1.00 91.44           C  
ATOM    380  CD2 LEU A  50      15.242  -1.756 -14.766  1.00 91.44           C  
ATOM    381  N   GLU A  51      18.219  -0.973 -11.281  1.00 92.44           N  
ATOM    382  CA  GLU A  51      18.641  -1.318  -9.922  1.00 92.44           C  
ATOM    383  C   GLU A  51      17.938  -2.578  -9.430  1.00 92.44           C  
ATOM    384  CB  GLU A  51      18.375  -0.156  -8.969  1.00 92.44           C  
ATOM    385  O   GLU A  51      16.719  -2.672  -9.492  1.00 92.44           O  
ATOM    386  CG  GLU A  51      18.766  -0.451  -7.523  1.00 92.44           C  
ATOM    387  CD  GLU A  51      20.234  -0.751  -7.340  1.00 92.44           C  
ATOM    388  OE1 GLU A  51      20.594  -1.906  -7.004  1.00 92.44           O  
ATOM    389  OE2 GLU A  51      21.062   0.177  -7.535  1.00 92.44           O  
ATOM    390  N   ASP A  52      18.781  -3.482  -8.961  1.00 91.38           N  
ATOM    391  CA  ASP A  52      18.156  -4.711  -8.492  1.00 91.38           C  
ATOM    392  C   ASP A  52      18.547  -5.012  -7.047  1.00 91.38           C  
ATOM    393  CB  ASP A  52      18.531  -5.887  -9.391  1.00 91.38           C  
ATOM    394  O   ASP A  52      18.141  -6.023  -6.477  1.00 91.38           O  
ATOM    395  CG  ASP A  52      20.031  -6.141  -9.438  1.00 91.38           C  
ATOM    396  OD1 ASP A  52      20.797  -5.395  -8.797  1.00 91.38           O  
ATOM    397  OD2 ASP A  52      20.453  -7.098 -10.125  1.00 91.38           O  
ATOM    398  N   LYS A  53      19.312  -4.082  -6.473  1.00 92.00           N  
ATOM    399  CA  LYS A  53      19.797  -4.250  -5.102  1.00 92.00           C  
ATOM    400  C   LYS A  53      18.906  -3.500  -4.113  1.00 92.00           C  
ATOM    401  CB  LYS A  53      21.234  -3.771  -4.969  1.00 92.00           C  
ATOM    402  O   LYS A  53      18.344  -2.449  -4.445  1.00 92.00           O  
ATOM    403  CG  LYS A  53      22.234  -4.609  -5.750  1.00 92.00           C  
ATOM    404  CD  LYS A  53      23.672  -4.168  -5.480  1.00 92.00           C  
ATOM    405  CE  LYS A  53      24.672  -4.996  -6.270  1.00 92.00           C  
ATOM    406  NZ  LYS A  53      26.078  -4.539  -6.035  1.00 92.00           N  
ATOM    407  N   HIS A  54      18.781  -4.066  -2.938  1.00 92.38           N  
ATOM    408  CA  HIS A  54      18.062  -3.461  -1.820  1.00 92.38           C  
ATOM    409  C   HIS A  54      18.719  -3.807  -0.490  1.00 92.38           C  
ATOM    410  CB  HIS A  54      16.594  -3.912  -1.817  1.00 92.38           C  
ATOM    411  O   HIS A  54      19.469  -4.781  -0.398  1.00 92.38           O  
ATOM    412  CG  HIS A  54      16.422  -5.391  -1.669  1.00 92.38           C  
ATOM    413  CD2 HIS A  54      16.219  -6.355  -2.592  1.00 92.38           C  
ATOM    414  ND1 HIS A  54      16.469  -6.023  -0.447  1.00 92.38           N  
ATOM    415  CE1 HIS A  54      16.281  -7.324  -0.625  1.00 92.38           C  
ATOM    416  NE2 HIS A  54      16.125  -7.551  -1.918  1.00 92.38           N  
ATOM    417  N   ASP A  55      18.391  -3.090   0.515  1.00 90.75           N  
ATOM    418  CA  ASP A  55      19.141  -3.227   1.762  1.00 90.75           C  
ATOM    419  C   ASP A  55      18.375  -4.090   2.766  1.00 90.75           C  
ATOM    420  CB  ASP A  55      19.438  -1.853   2.367  1.00 90.75           C  
ATOM    421  O   ASP A  55      18.859  -4.348   3.867  1.00 90.75           O  
ATOM    422  CG  ASP A  55      18.172  -1.087   2.736  1.00 90.75           C  
ATOM    423  OD1 ASP A  55      17.062  -1.658   2.654  1.00 90.75           O  
ATOM    424  OD2 ASP A  55      18.297   0.100   3.113  1.00 90.75           O  
ATOM    425  N   GLY A  56      17.172  -4.520   2.344  1.00 91.81           N  
ATOM    426  CA  GLY A  56      16.391  -5.438   3.158  1.00 91.81           C  
ATOM    427  C   GLY A  56      15.891  -4.812   4.445  1.00 91.81           C  
ATOM    428  O   GLY A  56      15.531  -5.520   5.387  1.00 91.81           O  
ATOM    429  N   LYS A  57      15.969  -3.535   4.578  1.00 93.00           N  
ATOM    430  CA  LYS A  57      15.570  -2.828   5.793  1.00 93.00           C  
ATOM    431  C   LYS A  57      14.430  -1.852   5.512  1.00 93.00           C  
ATOM    432  CB  LYS A  57      16.766  -2.082   6.395  1.00 93.00           C  
ATOM    433  O   LYS A  57      14.445  -1.148   4.500  1.00 93.00           O  
ATOM    434  CG  LYS A  57      17.953  -2.975   6.715  1.00 93.00           C  
ATOM    435  CD  LYS A  57      19.156  -2.158   7.160  1.00 93.00           C  
ATOM    436  CE  LYS A  57      20.375  -3.039   7.387  1.00 93.00           C  
ATOM    437  NZ  LYS A  57      21.578  -2.236   7.766  1.00 93.00           N  
ATOM    438  N   LEU A  58      13.445  -1.822   6.449  1.00 93.69           N  
ATOM    439  CA  LEU A  58      12.453  -0.756   6.422  1.00 93.69           C  
ATOM    440  C   LEU A  58      12.969   0.486   7.141  1.00 93.69           C  
ATOM    441  CB  LEU A  58      11.141  -1.228   7.062  1.00 93.69           C  
ATOM    442  O   LEU A  58      13.328   0.420   8.320  1.00 93.69           O  
ATOM    443  CG  LEU A  58      10.453  -2.416   6.391  1.00 93.69           C  
ATOM    444  CD1 LEU A  58       9.188  -2.793   7.160  1.00 93.69           C  
ATOM    445  CD2 LEU A  58      10.125  -2.094   4.938  1.00 93.69           C  
ATOM    446  N   CYS A  59      13.008   1.614   6.402  1.00 93.25           N  
ATOM    447  CA  CYS A  59      13.656   2.812   6.922  1.00 93.25           C  
ATOM    448  C   CYS A  59      12.664   3.963   7.035  1.00 93.25           C  
ATOM    449  CB  CYS A  59      14.828   3.225   6.027  1.00 93.25           C  
ATOM    450  O   CYS A  59      11.562   3.896   6.480  1.00 93.25           O  
ATOM    451  SG  CYS A  59      16.094   1.954   5.867  1.00 93.25           S  
ATOM    452  N   LYS A  60      13.078   4.980   7.777  1.00 92.81           N  
ATOM    453  CA  LYS A  60      12.336   6.234   7.812  1.00 92.81           C  
ATOM    454  C   LYS A  60      12.320   6.906   6.441  1.00 92.81           C  
ATOM    455  CB  LYS A  60      12.930   7.184   8.852  1.00 92.81           C  
ATOM    456  O   LYS A  60      13.328   6.887   5.727  1.00 92.81           O  
ATOM    457  CG  LYS A  60      12.875   6.648  10.281  1.00 92.81           C  
ATOM    458  CD  LYS A  60      13.539   7.609  11.258  1.00 92.81           C  
ATOM    459  CE  LYS A  60      13.641   7.004  12.656  1.00 92.81           C  
ATOM    460  NZ  LYS A  60      14.352   7.910  13.602  1.00 92.81           N  
ATOM    461  N   LEU A  61      11.188   7.348   6.074  1.00 89.81           N  
ATOM    462  CA  LEU A  61      11.055   8.109   4.840  1.00 89.81           C  
ATOM    463  C   LEU A  61      11.016   9.609   5.125  1.00 89.81           C  
ATOM    464  CB  LEU A  61       9.789   7.695   4.086  1.00 89.81           C  
ATOM    465  O   LEU A  61      10.148  10.086   5.859  1.00 89.81           O  
ATOM    466  CG  LEU A  61       9.727   8.062   2.602  1.00 89.81           C  
ATOM    467  CD1 LEU A  61      10.734   7.234   1.808  1.00 89.81           C  
ATOM    468  CD2 LEU A  61       8.320   7.871   2.057  1.00 89.81           C  
ATOM    469  N   ARG A  62      12.008  10.367   4.691  1.00 84.56           N  
ATOM    470  CA  ARG A  62      12.141  11.797   4.922  1.00 84.56           C  
ATOM    471  C   ARG A  62      12.203  12.117   6.410  1.00 84.56           C  
ATOM    472  CB  ARG A  62      10.977  12.555   4.273  1.00 84.56           C  
ATOM    473  O   ARG A  62      11.594  13.078   6.875  1.00 84.56           O  
ATOM    474  CG  ARG A  62      10.922  12.422   2.762  1.00 84.56           C  
ATOM    475  CD  ARG A  62       9.750  13.195   2.170  1.00 84.56           C  
ATOM    476  NE  ARG A  62       9.680  13.039   0.720  1.00 84.56           N  
ATOM    477  NH1 ARG A  62       7.637  14.102   0.499  1.00 84.56           N  
ATOM    478  NH2 ARG A  62       8.711  13.281  -1.351  1.00 84.56           N  
ATOM    479  CZ  ARG A  62       8.680  13.477  -0.040  1.00 84.56           C  
ATOM    480  N   GLY A  63      12.742  11.234   7.176  1.00 85.75           N  
ATOM    481  CA  GLY A  63      12.992  11.500   8.586  1.00 85.75           C  
ATOM    482  C   GLY A  63      11.828  11.109   9.477  1.00 85.75           C  
ATOM    483  O   GLY A  63      11.891  11.297  10.695  1.00 85.75           O  
ATOM    484  N   VAL A  64      10.734  10.555   8.891  1.00 88.44           N  
ATOM    485  CA  VAL A  64       9.555  10.117   9.633  1.00 88.44           C  
ATOM    486  C   VAL A  64       9.484   8.594   9.648  1.00 88.44           C  
ATOM    487  CB  VAL A  64       8.258  10.711   9.023  1.00 88.44           C  
ATOM    488  O   VAL A  64       9.594   7.949   8.602  1.00 88.44           O  
ATOM    489  CG1 VAL A  64       7.035  10.258   9.820  1.00 88.44           C  
ATOM    490  CG2 VAL A  64       8.336  12.234   8.977  1.00 88.44           C  
ATOM    491  N   ALA A  65       9.273   7.980  10.781  1.00 90.44           N  
ATOM    492  CA  ALA A  65       9.250   6.531  10.961  1.00 90.44           C  
ATOM    493  C   ALA A  65       7.945   5.934  10.438  1.00 90.44           C  
ATOM    494  CB  ALA A  65       9.438   6.172  12.430  1.00 90.44           C  
ATOM    495  O   ALA A  65       6.891   6.570  10.508  1.00 90.44           O  
ATOM    496  N   PRO A  66       8.055   4.703   9.930  1.00 91.88           N  
ATOM    497  CA  PRO A  66       6.824   4.020   9.523  1.00 91.88           C  
ATOM    498  C   PRO A  66       5.988   3.547  10.703  1.00 91.88           C  
ATOM    499  CB  PRO A  66       7.340   2.832   8.703  1.00 91.88           C  
ATOM    500  O   PRO A  66       6.520   3.352  11.805  1.00 91.88           O  
ATOM    501  CG  PRO A  66       8.688   2.529   9.273  1.00 91.88           C  
ATOM    502  CD  PRO A  66       9.328   3.822   9.688  1.00 91.88           C  
ATOM    503  N   LEU A  67       4.645   3.354  10.453  1.00 91.25           N  
ATOM    504  CA  LEU A  67       3.766   2.713  11.422  1.00 91.25           C  
ATOM    505  C   LEU A  67       3.715   1.205  11.195  1.00 91.25           C  
ATOM    506  CB  LEU A  67       2.354   3.299  11.336  1.00 91.25           C  
ATOM    507  O   LEU A  67       3.113   0.736  10.227  1.00 91.25           O  
ATOM    508  CG  LEU A  67       1.310   2.699  12.273  1.00 91.25           C  
ATOM    509  CD1 LEU A  67       1.686   2.977  13.727  1.00 91.25           C  
ATOM    510  CD2 LEU A  67      -0.076   3.252  11.961  1.00 91.25           C  
ATOM    511  N   HIS A  68       4.379   0.523  12.023  1.00 91.00           N  
ATOM    512  CA  HIS A  68       4.402  -0.933  11.953  1.00 91.00           C  
ATOM    513  C   HIS A  68       3.283  -1.547  12.781  1.00 91.00           C  
ATOM    514  CB  HIS A  68       5.758  -1.470  12.414  1.00 91.00           C  
ATOM    515  O   HIS A  68       3.258  -1.392  14.008  1.00 91.00           O  
ATOM    516  CG  HIS A  68       6.016  -2.885  12.008  1.00 91.00           C  
ATOM    517  CD2 HIS A  68       6.855  -3.402  11.078  1.00 91.00           C  
ATOM    518  ND1 HIS A  68       5.363  -3.955  12.578  1.00 91.00           N  
ATOM    519  CE1 HIS A  68       5.793  -5.074  12.016  1.00 91.00           C  
ATOM    520  NE2 HIS A  68       6.699  -4.766  11.102  1.00 91.00           N  
ATOM    521  N   LEU A  69       2.432  -2.348  12.109  1.00 90.38           N  
ATOM    522  CA  LEU A  69       1.202  -2.805  12.750  1.00 90.38           C  
ATOM    523  C   LEU A  69       1.420  -4.141  13.453  1.00 90.38           C  
ATOM    524  CB  LEU A  69       0.080  -2.938  11.711  1.00 90.38           C  
ATOM    525  O   LEU A  69       0.523  -4.637  14.133  1.00 90.38           O  
ATOM    526  CG  LEU A  69      -0.385  -1.642  11.047  1.00 90.38           C  
ATOM    527  CD1 LEU A  69      -1.521  -1.926  10.070  1.00 90.38           C  
ATOM    528  CD2 LEU A  69      -0.817  -0.625  12.102  1.00 90.38           C  
ATOM    529  N   GLY A  70       2.678  -4.688  13.367  1.00 88.44           N  
ATOM    530  CA  GLY A  70       2.959  -5.953  14.031  1.00 88.44           C  
ATOM    531  C   GLY A  70       2.020  -7.070  13.609  1.00 88.44           C  
ATOM    532  O   GLY A  70       1.854  -7.332  12.414  1.00 88.44           O  
ATOM    533  N   GLN A  71       1.337  -7.676  14.594  1.00 88.88           N  
ATOM    534  CA  GLN A  71       0.421  -8.781  14.336  1.00 88.88           C  
ATOM    535  C   GLN A  71      -0.981  -8.273  14.023  1.00 88.88           C  
ATOM    536  CB  GLN A  71       0.377  -9.734  15.531  1.00 88.88           C  
ATOM    537  O   GLN A  71      -1.915  -9.062  13.867  1.00 88.88           O  
ATOM    538  CG  GLN A  71       1.679 -10.492  15.766  1.00 88.88           C  
ATOM    539  CD  GLN A  71       1.565 -11.531  16.859  1.00 88.88           C  
ATOM    540  NE2 GLN A  71       2.504 -12.469  16.891  1.00 88.88           N  
ATOM    541  OE1 GLN A  71       0.642 -11.492  17.688  1.00 88.88           O  
ATOM    542  N   CYS A  72      -1.133  -6.969  13.984  1.00 90.81           N  
ATOM    543  CA  CYS A  72      -2.428  -6.363  13.695  1.00 90.81           C  
ATOM    544  C   CYS A  72      -2.533  -5.969  12.227  1.00 90.81           C  
ATOM    545  CB  CYS A  72      -2.654  -5.137  14.578  1.00 90.81           C  
ATOM    546  O   CYS A  72      -1.528  -5.641  11.594  1.00 90.81           O  
ATOM    547  SG  CYS A  72      -2.701  -5.516  16.344  1.00 90.81           S  
ATOM    548  N   ASN A  73      -3.771  -6.059  11.719  1.00 91.19           N  
ATOM    549  CA  ASN A  73      -4.039  -5.473  10.414  1.00 91.19           C  
ATOM    550  C   ASN A  73      -4.777  -4.141  10.539  1.00 91.19           C  
ATOM    551  CB  ASN A  73      -4.840  -6.441   9.539  1.00 91.19           C  
ATOM    552  O   ASN A  73      -5.055  -3.680  11.641  1.00 91.19           O  
ATOM    553  CG  ASN A  73      -6.211  -6.746  10.109  1.00 91.19           C  
ATOM    554  ND2 ASN A  73      -6.820  -7.832   9.648  1.00 91.19           N  
ATOM    555  OD1 ASN A  73      -6.719  -6.008  10.961  1.00 91.19           O  
ATOM    556  N   ILE A  74      -4.930  -3.475   9.477  1.00 90.75           N  
ATOM    557  CA  ILE A  74      -5.496  -2.131   9.469  1.00 90.75           C  
ATOM    558  C   ILE A  74      -6.867  -2.145  10.148  1.00 90.75           C  
ATOM    559  CB  ILE A  74      -5.617  -1.576   8.031  1.00 90.75           C  
ATOM    560  O   ILE A  74      -7.191  -1.241  10.922  1.00 90.75           O  
ATOM    561  CG1 ILE A  74      -4.227  -1.290   7.449  1.00 90.75           C  
ATOM    562  CG2 ILE A  74      -6.488  -0.318   8.008  1.00 90.75           C  
ATOM    563  CD1 ILE A  74      -4.238  -0.884   5.984  1.00 90.75           C  
ATOM    564  N   ALA A  75      -7.664  -3.123   9.883  1.00 92.31           N  
ATOM    565  CA  ALA A  75      -8.984  -3.254  10.492  1.00 92.31           C  
ATOM    566  C   ALA A  75      -8.875  -3.350  12.016  1.00 92.31           C  
ATOM    567  CB  ALA A  75      -9.711  -4.477   9.938  1.00 92.31           C  
ATOM    568  O   ALA A  75      -9.609  -2.674  12.734  1.00 92.31           O  
ATOM    569  N   GLY A  76      -8.008  -4.211  12.469  1.00 92.25           N  
ATOM    570  CA  GLY A  76      -7.777  -4.355  13.898  1.00 92.25           C  
ATOM    571  C   GLY A  76      -7.305  -3.074  14.562  1.00 92.25           C  
ATOM    572  O   GLY A  76      -7.738  -2.740  15.664  1.00 92.25           O  
ATOM    573  N   TRP A  77      -6.430  -2.400  13.891  1.00 91.19           N  
ATOM    574  CA  TRP A  77      -5.875  -1.140  14.375  1.00 91.19           C  
ATOM    575  C   TRP A  77      -6.961  -0.072  14.477  1.00 91.19           C  
ATOM    576  CB  TRP A  77      -4.750  -0.656  13.453  1.00 91.19           C  
ATOM    577  O   TRP A  77      -7.117   0.563  15.523  1.00 91.19           O  
ATOM    578  CG  TRP A  77      -4.273   0.733  13.750  1.00 91.19           C  
ATOM    579  CD1 TRP A  77      -3.973   1.254  14.977  1.00 91.19           C  
ATOM    580  CD2 TRP A  77      -4.047   1.780  12.805  1.00 91.19           C  
ATOM    581  CE2 TRP A  77      -3.607   2.910  13.523  1.00 91.19           C  
ATOM    582  CE3 TRP A  77      -4.172   1.873  11.406  1.00 91.19           C  
ATOM    583  NE1 TRP A  77      -3.570   2.562  14.852  1.00 91.19           N  
ATOM    584  CH2 TRP A  77      -3.422   4.184  11.539  1.00 91.19           C  
ATOM    585  CZ2 TRP A  77      -3.291   4.121  12.906  1.00 91.19           C  
ATOM    586  CZ3 TRP A  77      -3.855   3.078  10.789  1.00 91.19           C  
ATOM    587  N   ILE A  78      -7.781   0.108  13.477  1.00 92.00           N  
ATOM    588  CA  ILE A  78      -8.727   1.216  13.414  1.00 92.00           C  
ATOM    589  C   ILE A  78      -9.938   0.910  14.305  1.00 92.00           C  
ATOM    590  CB  ILE A  78      -9.188   1.497  11.969  1.00 92.00           C  
ATOM    591  O   ILE A  78     -10.523   1.815  14.898  1.00 92.00           O  
ATOM    592  CG1 ILE A  78      -9.711   0.214  11.312  1.00 92.00           C  
ATOM    593  CG2 ILE A  78      -8.039   2.100  11.148  1.00 92.00           C  
ATOM    594  CD1 ILE A  78     -10.297   0.421   9.922  1.00 92.00           C  
ATOM    595  N   LEU A  79     -10.375  -0.312  14.375  1.00 93.62           N  
ATOM    596  CA  LEU A  79     -11.516  -0.693  15.203  1.00 93.62           C  
ATOM    597  C   LEU A  79     -11.133  -0.725  16.672  1.00 93.62           C  
ATOM    598  CB  LEU A  79     -12.055  -2.061  14.773  1.00 93.62           C  
ATOM    599  O   LEU A  79     -12.000  -0.599  17.547  1.00 93.62           O  
ATOM    600  CG  LEU A  79     -12.805  -2.105  13.438  1.00 93.62           C  
ATOM    601  CD1 LEU A  79     -13.094  -3.549  13.039  1.00 93.62           C  
ATOM    602  CD2 LEU A  79     -14.102  -1.304  13.523  1.00 93.62           C  
ATOM    603  N   GLY A  80      -9.797  -0.795  16.906  1.00 92.44           N  
ATOM    604  CA  GLY A  80      -9.297  -0.802  18.266  1.00 92.44           C  
ATOM    605  C   GLY A  80      -9.312  -2.180  18.906  1.00 92.44           C  
ATOM    606  O   GLY A  80      -9.703  -2.330  20.062  1.00 92.44           O  
ATOM    607  N   ASN A  81      -8.898  -3.168  18.141  1.00 92.94           N  
ATOM    608  CA  ASN A  81      -8.719  -4.492  18.719  1.00 92.94           C  
ATOM    609  C   ASN A  81      -7.828  -4.445  19.953  1.00 92.94           C  
ATOM    610  CB  ASN A  81      -8.148  -5.465  17.688  1.00 92.94           C  
ATOM    611  O   ASN A  81      -6.742  -3.863  19.922  1.00 92.94           O  
ATOM    612  CG  ASN A  81      -8.156  -6.902  18.172  1.00 92.94           C  
ATOM    613  ND2 ASN A  81      -8.484  -7.828  17.266  1.00 92.94           N  
ATOM    614  OD1 ASN A  81      -7.875  -7.180  19.328  1.00 92.94           O  
ATOM    615  N   PRO A  82      -8.273  -4.941  20.984  1.00 89.88           N  
ATOM    616  CA  PRO A  82      -7.566  -4.844  22.266  1.00 89.88           C  
ATOM    617  C   PRO A  82      -6.145  -5.398  22.203  1.00 89.88           C  
ATOM    618  CB  PRO A  82      -8.430  -5.680  23.219  1.00 89.88           C  
ATOM    619  O   PRO A  82      -5.273  -4.969  22.953  1.00 89.88           O  
ATOM    620  CG  PRO A  82      -9.797  -5.656  22.609  1.00 89.88           C  
ATOM    621  CD  PRO A  82      -9.656  -5.586  21.109  1.00 89.88           C  
ATOM    622  N   GLU A  83      -5.867  -6.258  21.297  1.00 88.12           N  
ATOM    623  CA  GLU A  83      -4.543  -6.844  21.109  1.00 88.12           C  
ATOM    624  C   GLU A  83      -3.641  -5.922  20.297  1.00 88.12           C  
ATOM    625  CB  GLU A  83      -4.652  -8.211  20.422  1.00 88.12           C  
ATOM    626  O   GLU A  83      -2.430  -6.145  20.203  1.00 88.12           O  
ATOM    627  CG  GLU A  83      -5.320  -9.273  21.281  1.00 88.12           C  
ATOM    628  CD  GLU A  83      -4.480  -9.695  22.469  1.00 88.12           C  
ATOM    629  OE1 GLU A  83      -5.051 -10.211  23.469  1.00 88.12           O  
ATOM    630  OE2 GLU A  83      -3.244  -9.516  22.422  1.00 88.12           O  
ATOM    631  N   CYS A  84      -4.223  -4.816  19.734  1.00 88.50           N  
ATOM    632  CA  CYS A  84      -3.480  -3.867  18.906  1.00 88.50           C  
ATOM    633  C   CYS A  84      -3.346  -2.525  19.625  1.00 88.50           C  
ATOM    634  CB  CYS A  84      -4.168  -3.674  17.562  1.00 88.50           C  
ATOM    635  O   CYS A  84      -3.066  -1.507  18.984  1.00 88.50           O  
ATOM    636  SG  CYS A  84      -4.289  -5.188  16.578  1.00 88.50           S  
ATOM    637  N   GLU A  85      -3.436  -2.473  20.844  1.00 75.94           N  
ATOM    638  CA  GLU A  85      -3.539  -1.278  21.688  1.00 75.94           C  
ATOM    639  C   GLU A  85      -2.242  -0.474  21.656  1.00 75.94           C  
ATOM    640  CB  GLU A  85      -3.895  -1.657  23.125  1.00 75.94           C  
ATOM    641  O   GLU A  85      -2.264   0.753  21.766  1.00 75.94           O  
ATOM    642  CG  GLU A  85      -4.242  -0.466  24.000  1.00 75.94           C  
ATOM    643  CD  GLU A  85      -4.719  -0.864  25.391  1.00 75.94           C  
ATOM    644  OE1 GLU A  85      -5.172   0.019  26.156  1.00 75.94           O  
ATOM    645  OE2 GLU A  85      -4.637  -2.068  25.719  1.00 75.94           O  
ATOM    646  N   SER A  86      -1.189  -1.097  21.422  1.00 74.88           N  
ATOM    647  CA  SER A  86       0.117  -0.447  21.422  1.00 74.88           C  
ATOM    648  C   SER A  86       0.250   0.530  20.266  1.00 74.88           C  
ATOM    649  CB  SER A  86       1.234  -1.488  21.359  1.00 74.88           C  
ATOM    650  O   SER A  86       1.078   1.442  20.297  1.00 74.88           O  
ATOM    651  OG  SER A  86       1.125  -2.268  20.172  1.00 74.88           O  
ATOM    652  N   LEU A  87      -0.729   0.536  19.359  1.00 77.56           N  
ATOM    653  CA  LEU A  87      -0.684   1.313  18.125  1.00 77.56           C  
ATOM    654  C   LEU A  87      -1.540   2.570  18.234  1.00 77.56           C  
ATOM    655  CB  LEU A  87      -1.159   0.467  16.938  1.00 77.56           C  
ATOM    656  O   LEU A  87      -1.549   3.406  17.328  1.00 77.56           O  
ATOM    657  CG  LEU A  87      -0.304  -0.752  16.594  1.00 77.56           C  
ATOM    658  CD1 LEU A  87      -0.997  -1.600  15.523  1.00 77.56           C  
ATOM    659  CD2 LEU A  87       1.078  -0.317  16.109  1.00 77.56           C  
ATOM    660  N   SER A  88      -2.139   2.867  19.375  1.00 67.06           N  
ATOM    661  CA  SER A  88      -3.090   3.936  19.656  1.00 67.06           C  
ATOM    662  C   SER A  88      -2.373   5.246  19.969  1.00 67.06           C  
ATOM    663  CB  SER A  88      -3.994   3.553  20.828  1.00 67.06           C  
ATOM    664  O   SER A  88      -2.957   6.324  19.828  1.00 67.06           O  
ATOM    665  OG  SER A  88      -3.234   3.369  22.016  1.00 67.06           O  
ATOM    666  N   THR A  89      -0.922   5.246  20.000  1.00 69.06           N  
ATOM    667  CA  THR A  89      -0.153   6.434  20.359  1.00 69.06           C  
ATOM    668  C   THR A  89       0.534   7.023  19.125  1.00 69.06           C  
ATOM    669  CB  THR A  89       0.900   6.109  21.438  1.00 69.06           C  
ATOM    670  O   THR A  89       1.026   8.156  19.172  1.00 69.06           O  
ATOM    671  CG2 THR A  89       0.239   5.742  22.766  1.00 69.06           C  
ATOM    672  OG1 THR A  89       1.703   5.008  20.984  1.00 69.06           O  
ATOM    673  N   ALA A  90       0.421   6.316  18.016  1.00 72.88           N  
ATOM    674  CA  ALA A  90       1.105   6.789  16.812  1.00 72.88           C  
ATOM    675  C   ALA A  90       0.306   7.891  16.125  1.00 72.88           C  
ATOM    676  CB  ALA A  90       1.349   5.629  15.859  1.00 72.88           C  
ATOM    677  O   ALA A  90      -0.856   7.691  15.773  1.00 72.88           O  
ATOM    678  N   ARG A  91       0.806   9.062  16.000  1.00 78.94           N  
ATOM    679  CA  ARG A  91       0.093  10.250  15.531  1.00 78.94           C  
ATOM    680  C   ARG A  91       0.536  10.625  14.125  1.00 78.94           C  
ATOM    681  CB  ARG A  91       0.313  11.422  16.484  1.00 78.94           C  
ATOM    682  O   ARG A  91      -0.228  11.234  13.367  1.00 78.94           O  
ATOM    683  CG  ARG A  91      -0.344  11.242  17.844  1.00 78.94           C  
ATOM    684  CD  ARG A  91      -0.233  12.500  18.703  1.00 78.94           C  
ATOM    685  NE  ARG A  91      -0.821  12.312  20.016  1.00 78.94           N  
ATOM    686  NH1 ARG A  91      -0.306  14.438  20.781  1.00 78.94           N  
ATOM    687  NH2 ARG A  91      -1.404  12.961  22.141  1.00 78.94           N  
ATOM    688  CZ  ARG A  91      -0.842  13.234  20.984  1.00 78.94           C  
ATOM    689  N   SER A  92       1.726  10.125  13.781  1.00 85.75           N  
ATOM    690  CA  SER A  92       2.234  10.422  12.445  1.00 85.75           C  
ATOM    691  C   SER A  92       3.168   9.320  11.953  1.00 85.75           C  
ATOM    692  CB  SER A  92       2.967  11.758  12.430  1.00 85.75           C  
ATOM    693  O   SER A  92       3.887   8.703  12.750  1.00 85.75           O  
ATOM    694  OG  SER A  92       4.152  11.695  13.203  1.00 85.75           O  
ATOM    695  N   TRP A  93       3.102   9.148  10.617  1.00 89.75           N  
ATOM    696  CA  TRP A  93       3.932   8.094  10.039  1.00 89.75           C  
ATOM    697  C   TRP A  93       4.262   8.406   8.578  1.00 89.75           C  
ATOM    698  CB  TRP A  93       3.232   6.738  10.141  1.00 89.75           C  
ATOM    699  O   TRP A  93       3.619   9.258   7.957  1.00 89.75           O  
ATOM    700  CG  TRP A  93       1.861   6.711   9.539  1.00 89.75           C  
ATOM    701  CD1 TRP A  93       1.540   6.453   8.234  1.00 89.75           C  
ATOM    702  CD2 TRP A  93       0.625   6.957  10.211  1.00 89.75           C  
ATOM    703  CE2 TRP A  93      -0.407   6.832   9.258  1.00 89.75           C  
ATOM    704  CE3 TRP A  93       0.289   7.273  11.539  1.00 89.75           C  
ATOM    705  NE1 TRP A  93       0.177   6.523   8.062  1.00 89.75           N  
ATOM    706  CH2 TRP A  93      -2.055   7.316  10.883  1.00 89.75           C  
ATOM    707  CZ2 TRP A  93      -1.754   7.008   9.586  1.00 89.75           C  
ATOM    708  CZ3 TRP A  93      -1.051   7.453  11.859  1.00 89.75           C  
ATOM    709  N   SER A  94       5.359   7.766   8.133  1.00 88.56           N  
ATOM    710  CA  SER A  94       5.727   7.898   6.723  1.00 88.56           C  
ATOM    711  C   SER A  94       4.949   6.910   5.859  1.00 88.56           C  
ATOM    712  CB  SER A  94       7.227   7.680   6.539  1.00 88.56           C  
ATOM    713  O   SER A  94       4.520   7.250   4.754  1.00 88.56           O  
ATOM    714  OG  SER A  94       7.621   6.418   7.043  1.00 88.56           O  
ATOM    715  N   TYR A  95       4.715   5.762   6.227  1.00 91.00           N  
ATOM    716  CA  TYR A  95       3.910   4.727   5.582  1.00 91.00           C  
ATOM    717  C   TYR A  95       3.506   3.650   6.582  1.00 91.00           C  
ATOM    718  CB  TYR A  95       4.676   4.098   4.414  1.00 91.00           C  
ATOM    719  O   TYR A  95       4.074   3.564   7.676  1.00 91.00           O  
ATOM    720  CG  TYR A  95       6.012   3.516   4.809  1.00 91.00           C  
ATOM    721  CD1 TYR A  95       7.160   4.305   4.828  1.00 91.00           C  
ATOM    722  CD2 TYR A  95       6.129   2.176   5.164  1.00 91.00           C  
ATOM    723  CE1 TYR A  95       8.391   3.771   5.188  1.00 91.00           C  
ATOM    724  CE2 TYR A  95       7.355   1.632   5.527  1.00 91.00           C  
ATOM    725  OH  TYR A  95       9.695   1.904   5.895  1.00 91.00           O  
ATOM    726  CZ  TYR A  95       8.477   2.438   5.535  1.00 91.00           C  
ATOM    727  N   ILE A  96       2.500   2.824   6.289  1.00 91.44           N  
ATOM    728  CA  ILE A  96       1.967   1.786   7.164  1.00 91.44           C  
ATOM    729  C   ILE A  96       2.490   0.421   6.723  1.00 91.44           C  
ATOM    730  CB  ILE A  96       0.421   1.792   7.168  1.00 91.44           C  
ATOM    731  O   ILE A  96       2.465   0.094   5.535  1.00 91.44           O  
ATOM    732  CG1 ILE A  96      -0.107   3.152   7.637  1.00 91.44           C  
ATOM    733  CG2 ILE A  96      -0.120   0.662   8.047  1.00 91.44           C  
ATOM    734  CD1 ILE A  96      -1.601   3.346   7.418  1.00 91.44           C  
ATOM    735  N   VAL A  97       2.979  -0.313   7.691  1.00 92.12           N  
ATOM    736  CA  VAL A  97       3.506  -1.640   7.391  1.00 92.12           C  
ATOM    737  C   VAL A  97       2.598  -2.707   8.000  1.00 92.12           C  
ATOM    738  CB  VAL A  97       4.949  -1.809   7.914  1.00 92.12           C  
ATOM    739  O   VAL A  97       2.393  -2.734   9.219  1.00 92.12           O  
ATOM    740  CG1 VAL A  97       5.496  -3.189   7.559  1.00 92.12           C  
ATOM    741  CG2 VAL A  97       5.852  -0.713   7.348  1.00 92.12           C  
ATOM    742  N   GLU A  98       2.023  -3.562   7.098  1.00 91.81           N  
ATOM    743  CA  GLU A  98       1.288  -4.754   7.516  1.00 91.81           C  
ATOM    744  C   GLU A  98       2.109  -6.020   7.285  1.00 91.81           C  
ATOM    745  CB  GLU A  98      -0.046  -4.848   6.773  1.00 91.81           C  
ATOM    746  O   GLU A  98       2.807  -6.137   6.277  1.00 91.81           O  
ATOM    747  CG  GLU A  98      -1.090  -3.850   7.250  1.00 91.81           C  
ATOM    748  CD  GLU A  98      -2.451  -4.047   6.602  1.00 91.81           C  
ATOM    749  OE1 GLU A  98      -3.459  -4.168   7.332  1.00 91.81           O  
ATOM    750  OE2 GLU A  98      -2.508  -4.082   5.352  1.00 91.81           O  
ATOM    751  N   THR A  99       1.990  -6.922   8.156  1.00 90.00           N  
ATOM    752  CA  THR A  99       2.695  -8.188   7.961  1.00 90.00           C  
ATOM    753  C   THR A  99       1.819  -9.180   7.207  1.00 90.00           C  
ATOM    754  CB  THR A  99       3.129  -8.797   9.305  1.00 90.00           C  
ATOM    755  O   THR A  99       0.592  -9.062   7.211  1.00 90.00           O  
ATOM    756  CG2 THR A  99       4.074  -7.863  10.055  1.00 90.00           C  
ATOM    757  OG1 THR A  99       1.968  -9.031  10.117  1.00 90.00           O  
ATOM    758  N   SER A 100       2.373 -10.062   6.469  1.00 84.00           N  
ATOM    759  CA  SER A 100       1.683 -11.062   5.652  1.00 84.00           C  
ATOM    760  C   SER A 100       0.863 -12.008   6.520  1.00 84.00           C  
ATOM    761  CB  SER A 100       2.684 -11.852   4.816  1.00 84.00           C  
ATOM    762  O   SER A 100      -0.168 -12.523   6.082  1.00 84.00           O  
ATOM    763  OG  SER A 100       3.678 -12.438   5.641  1.00 84.00           O  
ATOM    764  N   ASN A 101       1.177 -12.125   7.848  1.00 79.19           N  
ATOM    765  CA  ASN A 101       0.492 -13.039   8.758  1.00 79.19           C  
ATOM    766  C   ASN A 101      -0.203 -12.289   9.891  1.00 79.19           C  
ATOM    767  CB  ASN A 101       1.473 -14.070   9.320  1.00 79.19           C  
ATOM    768  O   ASN A 101      -0.130 -12.703  11.047  1.00 79.19           O  
ATOM    769  CG  ASN A 101       1.917 -15.086   8.289  1.00 79.19           C  
ATOM    770  ND2 ASN A 101       3.092 -15.672   8.500  1.00 79.19           N  
ATOM    771  OD1 ASN A 101       1.209 -15.344   7.312  1.00 79.19           O  
ATOM    772  N   SER A 102      -0.881 -11.242   9.562  1.00 81.25           N  
ATOM    773  CA  SER A 102      -1.562 -10.500  10.617  1.00 81.25           C  
ATOM    774  C   SER A 102      -2.797 -11.242  11.109  1.00 81.25           C  
ATOM    775  CB  SER A 102      -1.963  -9.109  10.117  1.00 81.25           C  
ATOM    776  O   SER A 102      -3.635 -11.664  10.312  1.00 81.25           O  
ATOM    777  OG  SER A 102      -2.838  -9.203   9.008  1.00 81.25           O  
ATOM    778  N   ASP A 103      -2.844 -11.672  12.344  1.00 77.81           N  
ATOM    779  CA  ASP A 103      -3.883 -12.531  12.914  1.00 77.81           C  
ATOM    780  C   ASP A 103      -4.887 -11.703  13.719  1.00 77.81           C  
ATOM    781  CB  ASP A 103      -3.262 -13.609  13.797  1.00 77.81           C  
ATOM    782  O   ASP A 103      -6.023 -12.141  13.938  1.00 77.81           O  
ATOM    783  CG  ASP A 103      -2.465 -14.633  13.008  1.00 77.81           C  
ATOM    784  OD1 ASP A 103      -2.727 -14.812  11.797  1.00 77.81           O  
ATOM    785  OD2 ASP A 103      -1.569 -15.273  13.602  1.00 77.81           O  
ATOM    786  N   ASN A 104      -4.445 -10.477  13.961  1.00 82.88           N  
ATOM    787  CA  ASN A 104      -5.289  -9.656  14.828  1.00 82.88           C  
ATOM    788  C   ASN A 104      -6.008  -8.570  14.047  1.00 82.88           C  
ATOM    789  CB  ASN A 104      -4.461  -9.047  15.961  1.00 82.88           C  
ATOM    790  O   ASN A 104      -5.562  -7.418  14.023  1.00 82.88           O  
ATOM    791  CG  ASN A 104      -3.908 -10.086  16.906  1.00 82.88           C  
ATOM    792  ND2 ASN A 104      -2.727  -9.820  17.453  1.00 82.88           N  
ATOM    793  OD1 ASN A 104      -4.535 -11.125  17.156  1.00 82.88           O  
ATOM    794  N   GLY A 105      -7.051  -8.820  13.430  1.00 86.00           N  
ATOM    795  CA  GLY A 105      -7.957  -7.941  12.703  1.00 86.00           C  
ATOM    796  C   GLY A 105      -9.289  -7.738  13.406  1.00 86.00           C  
ATOM    797  O   GLY A 105      -9.320  -7.320  14.570  1.00 86.00           O  
ATOM    798  N   THR A 106     -10.344  -8.047  12.805  1.00 91.50           N  
ATOM    799  CA  THR A 106     -11.648  -8.000  13.445  1.00 91.50           C  
ATOM    800  C   THR A 106     -11.836  -9.188  14.391  1.00 91.50           C  
ATOM    801  CB  THR A 106     -12.781  -7.996  12.398  1.00 91.50           C  
ATOM    802  O   THR A 106     -11.766 -10.344  13.969  1.00 91.50           O  
ATOM    803  CG2 THR A 106     -12.727  -6.746  11.531  1.00 91.50           C  
ATOM    804  OG1 THR A 106     -12.656  -9.156  11.562  1.00 91.50           O  
ATOM    805  N   CYS A 107     -11.875  -8.906  15.734  1.00 91.81           N  
ATOM    806  CA  CYS A 107     -11.922  -9.969  16.734  1.00 91.81           C  
ATOM    807  C   CYS A 107     -13.328 -10.547  16.844  1.00 91.81           C  
ATOM    808  CB  CYS A 107     -11.469  -9.445  18.094  1.00 91.81           C  
ATOM    809  O   CYS A 107     -13.500 -11.742  17.078  1.00 91.81           O  
ATOM    810  SG  CYS A 107     -12.469  -8.070  18.719  1.00 91.81           S  
ATOM    811  N   TYR A 108     -14.438  -9.797  16.656  1.00 94.00           N  
ATOM    812  CA  TYR A 108     -15.805 -10.312  16.562  1.00 94.00           C  
ATOM    813  C   TYR A 108     -16.156 -10.656  15.125  1.00 94.00           C  
ATOM    814  CB  TYR A 108     -16.797  -9.289  17.125  1.00 94.00           C  
ATOM    815  O   TYR A 108     -15.945  -9.844  14.219  1.00 94.00           O  
ATOM    816  CG  TYR A 108     -18.141  -9.883  17.469  1.00 94.00           C  
ATOM    817  CD1 TYR A 108     -19.109 -10.094  16.500  1.00 94.00           C  
ATOM    818  CD2 TYR A 108     -18.438 -10.234  18.781  1.00 94.00           C  
ATOM    819  CE1 TYR A 108     -20.359 -10.641  16.828  1.00 94.00           C  
ATOM    820  CE2 TYR A 108     -19.672 -10.781  19.125  1.00 94.00           C  
ATOM    821  OH  TYR A 108     -21.844 -11.516  18.453  1.00 94.00           O  
ATOM    822  CZ  TYR A 108     -20.625 -10.977  18.141  1.00 94.00           C  
ATOM    823  N   PRO A 109     -16.688 -11.820  14.875  1.00 93.25           N  
ATOM    824  CA  PRO A 109     -16.938 -12.250  13.500  1.00 93.25           C  
ATOM    825  C   PRO A 109     -17.938 -11.344  12.773  1.00 93.25           C  
ATOM    826  CB  PRO A 109     -17.516 -13.656  13.664  1.00 93.25           C  
ATOM    827  O   PRO A 109     -18.938 -10.922  13.359  1.00 93.25           O  
ATOM    828  CG  PRO A 109     -18.078 -13.680  15.047  1.00 93.25           C  
ATOM    829  CD  PRO A 109     -17.297 -12.734  15.898  1.00 93.25           C  
ATOM    830  N   GLY A 110     -17.609 -10.938  11.516  1.00 92.19           N  
ATOM    831  CA  GLY A 110     -18.469 -10.102  10.688  1.00 92.19           C  
ATOM    832  C   GLY A 110     -17.734  -9.516   9.492  1.00 92.19           C  
ATOM    833  O   GLY A 110     -16.547  -9.734   9.312  1.00 92.19           O  
ATOM    834  N   ASP A 111     -18.578  -8.797   8.727  1.00 92.88           N  
ATOM    835  CA  ASP A 111     -18.047  -8.195   7.516  1.00 92.88           C  
ATOM    836  C   ASP A 111     -17.672  -6.734   7.750  1.00 92.88           C  
ATOM    837  CB  ASP A 111     -19.047  -8.305   6.363  1.00 92.88           C  
ATOM    838  O   ASP A 111     -18.406  -6.000   8.422  1.00 92.88           O  
ATOM    839  CG  ASP A 111     -19.297  -9.742   5.926  1.00 92.88           C  
ATOM    840  OD1 ASP A 111     -18.375 -10.586   6.070  1.00 92.88           O  
ATOM    841  OD2 ASP A 111     -20.406 -10.023   5.434  1.00 92.88           O  
ATOM    842  N   PHE A 112     -16.500  -6.375   7.281  1.00 94.25           N  
ATOM    843  CA  PHE A 112     -16.125  -4.969   7.207  1.00 94.25           C  
ATOM    844  C   PHE A 112     -16.469  -4.391   5.836  1.00 94.25           C  
ATOM    845  CB  PHE A 112     -14.633  -4.789   7.496  1.00 94.25           C  
ATOM    846  O   PHE A 112     -15.758  -4.637   4.859  1.00 94.25           O  
ATOM    847  CG  PHE A 112     -14.266  -3.406   7.961  1.00 94.25           C  
ATOM    848  CD1 PHE A 112     -15.000  -2.301   7.551  1.00 94.25           C  
ATOM    849  CD2 PHE A 112     -13.180  -3.211   8.805  1.00 94.25           C  
ATOM    850  CE1 PHE A 112     -14.664  -1.020   7.980  1.00 94.25           C  
ATOM    851  CE2 PHE A 112     -12.836  -1.934   9.242  1.00 94.25           C  
ATOM    852  CZ  PHE A 112     -13.578  -0.839   8.828  1.00 94.25           C  
ATOM    853  N   ILE A 113     -17.484  -3.596   5.836  1.00 92.69           N  
ATOM    854  CA  ILE A 113     -18.094  -3.148   4.586  1.00 92.69           C  
ATOM    855  C   ILE A 113     -17.219  -2.072   3.949  1.00 92.69           C  
ATOM    856  CB  ILE A 113     -19.516  -2.609   4.805  1.00 92.69           C  
ATOM    857  O   ILE A 113     -16.875  -1.074   4.590  1.00 92.69           O  
ATOM    858  CG1 ILE A 113     -20.375  -3.652   5.535  1.00 92.69           C  
ATOM    859  CG2 ILE A 113     -20.156  -2.211   3.473  1.00 92.69           C  
ATOM    860  CD1 ILE A 113     -20.500  -4.977   4.797  1.00 92.69           C  
ATOM    861  N   ASN A 114     -16.812  -2.316   2.617  1.00 88.50           N  
ATOM    862  CA  ASN A 114     -16.016  -1.392   1.823  1.00 88.50           C  
ATOM    863  C   ASN A 114     -14.633  -1.177   2.436  1.00 88.50           C  
ATOM    864  CB  ASN A 114     -16.734  -0.053   1.665  1.00 88.50           C  
ATOM    865  O   ASN A 114     -14.156  -0.044   2.520  1.00 88.50           O  
ATOM    866  CG  ASN A 114     -18.016  -0.173   0.861  1.00 88.50           C  
ATOM    867  ND2 ASN A 114     -19.031   0.589   1.247  1.00 88.50           N  
ATOM    868  OD1 ASN A 114     -18.094  -0.944  -0.099  1.00 88.50           O  
ATOM    869  N   TYR A 115     -13.992  -2.188   3.004  1.00 89.38           N  
ATOM    870  CA  TYR A 115     -12.703  -2.189   3.688  1.00 89.38           C  
ATOM    871  C   TYR A 115     -11.578  -1.784   2.738  1.00 89.38           C  
ATOM    872  CB  TYR A 115     -12.414  -3.570   4.281  1.00 89.38           C  
ATOM    873  O   TYR A 115     -10.695  -1.005   3.107  1.00 89.38           O  
ATOM    874  CG  TYR A 115     -11.055  -3.672   4.945  1.00 89.38           C  
ATOM    875  CD1 TYR A 115     -10.102  -4.574   4.488  1.00 89.38           C  
ATOM    876  CD2 TYR A 115     -10.734  -2.865   6.031  1.00 89.38           C  
ATOM    877  CE1 TYR A 115      -8.852  -4.676   5.098  1.00 89.38           C  
ATOM    878  CE2 TYR A 115      -9.492  -2.955   6.648  1.00 89.38           C  
ATOM    879  OH  TYR A 115      -7.324  -3.955   6.781  1.00 89.38           O  
ATOM    880  CZ  TYR A 115      -8.562  -3.861   6.172  1.00 89.38           C  
ATOM    881  N   GLU A 116     -11.562  -2.268   1.553  1.00 84.44           N  
ATOM    882  CA  GLU A 116     -10.516  -1.966   0.580  1.00 84.44           C  
ATOM    883  C   GLU A 116     -10.508  -0.481   0.226  1.00 84.44           C  
ATOM    884  CB  GLU A 116     -10.703  -2.807  -0.687  1.00 84.44           C  
ATOM    885  O   GLU A 116      -9.438   0.112   0.048  1.00 84.44           O  
ATOM    886  CG  GLU A 116     -10.469  -4.297  -0.474  1.00 84.44           C  
ATOM    887  CD  GLU A 116      -9.070  -4.621   0.032  1.00 84.44           C  
ATOM    888  OE1 GLU A 116      -8.898  -5.660   0.708  1.00 84.44           O  
ATOM    889  OE2 GLU A 116      -8.148  -3.828  -0.249  1.00 84.44           O  
ATOM    890  N   GLU A 117     -11.727   0.072   0.146  1.00 85.19           N  
ATOM    891  CA  GLU A 117     -11.844   1.508  -0.088  1.00 85.19           C  
ATOM    892  C   GLU A 117     -11.242   2.305   1.066  1.00 85.19           C  
ATOM    893  CB  GLU A 117     -13.305   1.904  -0.292  1.00 85.19           C  
ATOM    894  O   GLU A 117     -10.570   3.314   0.846  1.00 85.19           O  
ATOM    895  CG  GLU A 117     -13.500   3.357  -0.700  1.00 85.19           C  
ATOM    896  CD  GLU A 117     -14.953   3.709  -0.999  1.00 85.19           C  
ATOM    897  OE1 GLU A 117     -15.242   4.895  -1.282  1.00 85.19           O  
ATOM    898  OE2 GLU A 117     -15.797   2.793  -0.949  1.00 85.19           O  
ATOM    899  N   LEU A 118     -11.531   1.913   2.189  1.00 89.44           N  
ATOM    900  CA  LEU A 118     -10.953   2.562   3.361  1.00 89.44           C  
ATOM    901  C   LEU A 118      -9.438   2.453   3.350  1.00 89.44           C  
ATOM    902  CB  LEU A 118     -11.516   1.943   4.645  1.00 89.44           C  
ATOM    903  O   LEU A 118      -8.734   3.426   3.645  1.00 89.44           O  
ATOM    904  CG  LEU A 118     -10.945   2.480   5.961  1.00 89.44           C  
ATOM    905  CD1 LEU A 118     -11.250   3.969   6.098  1.00 89.44           C  
ATOM    906  CD2 LEU A 118     -11.508   1.703   7.145  1.00 89.44           C  
ATOM    907  N   ARG A 119      -8.953   1.271   3.053  1.00 88.62           N  
ATOM    908  CA  ARG A 119      -7.516   1.037   2.973  1.00 88.62           C  
ATOM    909  C   ARG A 119      -6.855   2.008   2.000  1.00 88.62           C  
ATOM    910  CB  ARG A 119      -7.227  -0.405   2.551  1.00 88.62           C  
ATOM    911  O   ARG A 119      -5.781   2.545   2.283  1.00 88.62           O  
ATOM    912  CG  ARG A 119      -7.398  -1.420   3.670  1.00 88.62           C  
ATOM    913  CD  ARG A 119      -6.984  -2.818   3.232  1.00 88.62           C  
ATOM    914  NE  ARG A 119      -5.535  -2.969   3.211  1.00 88.62           N  
ATOM    915  NH1 ARG A 119      -5.562  -5.152   2.459  1.00 88.62           N  
ATOM    916  NH2 ARG A 119      -3.566  -4.102   2.863  1.00 88.62           N  
ATOM    917  CZ  ARG A 119      -4.891  -4.074   2.844  1.00 88.62           C  
ATOM    918  N   GLU A 120      -7.457   2.176   0.968  1.00 84.19           N  
ATOM    919  CA  GLU A 120      -6.965   3.119  -0.031  1.00 84.19           C  
ATOM    920  C   GLU A 120      -6.934   4.543   0.521  1.00 84.19           C  
ATOM    921  CB  GLU A 120      -7.828   3.066  -1.294  1.00 84.19           C  
ATOM    922  O   GLU A 120      -5.977   5.285   0.282  1.00 84.19           O  
ATOM    923  CG  GLU A 120      -7.297   3.916  -2.439  1.00 84.19           C  
ATOM    924  CD  GLU A 120      -8.141   3.820  -3.699  1.00 84.19           C  
ATOM    925  OE1 GLU A 120      -7.828   4.512  -4.695  1.00 84.19           O  
ATOM    926  OE2 GLU A 120      -9.125   3.049  -3.691  1.00 84.19           O  
ATOM    927  N   GLN A 121      -8.031   4.902   1.171  1.00 85.56           N  
ATOM    928  CA  GLN A 121      -8.078   6.230   1.779  1.00 85.56           C  
ATOM    929  C   GLN A 121      -6.938   6.410   2.779  1.00 85.56           C  
ATOM    930  CB  GLN A 121      -9.422   6.461   2.467  1.00 85.56           C  
ATOM    931  O   GLN A 121      -6.293   7.461   2.811  1.00 85.56           O  
ATOM    932  CG  GLN A 121     -10.602   6.551   1.504  1.00 85.56           C  
ATOM    933  CD  GLN A 121     -10.508   7.750   0.579  1.00 85.56           C  
ATOM    934  NE2 GLN A 121     -10.852   7.547  -0.689  1.00 85.56           N  
ATOM    935  OE1 GLN A 121     -10.141   8.852   1.001  1.00 85.56           O  
ATOM    936  N   LEU A 122      -6.691   5.406   3.471  1.00 87.62           N  
ATOM    937  CA  LEU A 122      -5.695   5.465   4.535  1.00 87.62           C  
ATOM    938  C   LEU A 122      -4.281   5.473   3.961  1.00 87.62           C  
ATOM    939  CB  LEU A 122      -5.863   4.281   5.492  1.00 87.62           C  
ATOM    940  O   LEU A 122      -3.342   5.918   4.625  1.00 87.62           O  
ATOM    941  CG  LEU A 122      -7.074   4.336   6.430  1.00 87.62           C  
ATOM    942  CD1 LEU A 122      -7.191   3.033   7.215  1.00 87.62           C  
ATOM    943  CD2 LEU A 122      -6.965   5.527   7.371  1.00 87.62           C  
ATOM    944  N   SER A 123      -4.168   4.934   2.783  1.00 84.62           N  
ATOM    945  CA  SER A 123      -2.865   4.887   2.127  1.00 84.62           C  
ATOM    946  C   SER A 123      -2.342   6.289   1.837  1.00 84.62           C  
ATOM    947  CB  SER A 123      -2.945   4.086   0.828  1.00 84.62           C  
ATOM    948  O   SER A 123      -1.138   6.484   1.657  1.00 84.62           O  
ATOM    949  OG  SER A 123      -3.707   4.781  -0.145  1.00 84.62           O  
ATOM    950  N   SER A 124      -3.168   7.215   1.876  1.00 82.56           N  
ATOM    951  CA  SER A 124      -2.795   8.594   1.563  1.00 82.56           C  
ATOM    952  C   SER A 124      -2.746   9.453   2.822  1.00 82.56           C  
ATOM    953  CB  SER A 124      -3.773   9.195   0.558  1.00 82.56           C  
ATOM    954  O   SER A 124      -2.510  10.656   2.746  1.00 82.56           O  
ATOM    955  OG  SER A 124      -5.082   9.258   1.102  1.00 82.56           O  
ATOM    956  N   VAL A 125      -2.871   8.820   4.004  1.00 85.06           N  
ATOM    957  CA  VAL A 125      -2.947   9.523   5.277  1.00 85.06           C  
ATOM    958  C   VAL A 125      -1.598   9.461   5.984  1.00 85.06           C  
ATOM    959  CB  VAL A 125      -4.055   8.945   6.184  1.00 85.06           C  
ATOM    960  O   VAL A 125      -0.997   8.383   6.090  1.00 85.06           O  
ATOM    961  CG1 VAL A 125      -4.043   9.625   7.551  1.00 85.06           C  
ATOM    962  CG2 VAL A 125      -5.422   9.102   5.520  1.00 85.06           C  
ATOM    963  N   SER A 126      -1.118  10.562   6.426  1.00 82.19           N  
ATOM    964  CA  SER A 126       0.209  10.648   7.027  1.00 82.19           C  
ATOM    965  C   SER A 126       0.123  10.938   8.523  1.00 82.19           C  
ATOM    966  CB  SER A 126       1.045  11.727   6.336  1.00 82.19           C  
ATOM    967  O   SER A 126       1.082  10.711   9.266  1.00 82.19           O  
ATOM    968  OG  SER A 126       0.387  12.984   6.387  1.00 82.19           O  
ATOM    969  N   SER A 127      -1.016  11.320   8.922  1.00 83.62           N  
ATOM    970  CA  SER A 127      -1.234  11.547  10.344  1.00 83.62           C  
ATOM    971  C   SER A 127      -2.678  11.250  10.734  1.00 83.62           C  
ATOM    972  CB  SER A 127      -0.882  12.984  10.719  1.00 83.62           C  
ATOM    973  O   SER A 127      -3.600  11.477   9.953  1.00 83.62           O  
ATOM    974  OG  SER A 127      -1.902  13.875  10.305  1.00 83.62           O  
ATOM    975  N   PHE A 128      -2.738  10.727  11.961  1.00 83.38           N  
ATOM    976  CA  PHE A 128      -4.008  10.281  12.523  1.00 83.38           C  
ATOM    977  C   PHE A 128      -4.191  10.828  13.938  1.00 83.38           C  
ATOM    978  CB  PHE A 128      -4.094   8.750  12.531  1.00 83.38           C  
ATOM    979  O   PHE A 128      -3.293  10.703  14.773  1.00 83.38           O  
ATOM    980  CG  PHE A 128      -5.500   8.227  12.562  1.00 83.38           C  
ATOM    981  CD1 PHE A 128      -6.082   7.820  13.758  1.00 83.38           C  
ATOM    982  CD2 PHE A 128      -6.242   8.125  11.391  1.00 83.38           C  
ATOM    983  CE1 PHE A 128      -7.387   7.328  13.789  1.00 83.38           C  
ATOM    984  CE2 PHE A 128      -7.543   7.637  11.414  1.00 83.38           C  
ATOM    985  CZ  PHE A 128      -8.117   7.234  12.609  1.00 83.38           C  
ATOM    986  N   GLU A 129      -5.238  11.641  14.203  1.00 88.06           N  
ATOM    987  CA  GLU A 129      -5.508  12.055  15.578  1.00 88.06           C  
ATOM    988  C   GLU A 129      -6.816  11.453  16.094  1.00 88.06           C  
ATOM    989  CB  GLU A 129      -5.555  13.578  15.680  1.00 88.06           C  
ATOM    990  O   GLU A 129      -7.875  11.656  15.484  1.00 88.06           O  
ATOM    991  CG  GLU A 129      -5.617  14.102  17.109  1.00 88.06           C  
ATOM    992  CD  GLU A 129      -5.719  15.609  17.203  1.00 88.06           C  
ATOM    993  OE1 GLU A 129      -5.844  16.156  18.328  1.00 88.06           O  
ATOM    994  OE2 GLU A 129      -5.676  16.266  16.141  1.00 88.06           O  
ATOM    995  N   ARG A 130      -6.648  10.734  17.109  1.00 90.81           N  
ATOM    996  CA  ARG A 130      -7.781  10.055  17.734  1.00 90.81           C  
ATOM    997  C   ARG A 130      -8.445  10.930  18.781  1.00 90.81           C  
ATOM    998  CB  ARG A 130      -7.332   8.727  18.359  1.00 90.81           C  
ATOM    999  O   ARG A 130      -7.762  11.531  19.625  1.00 90.81           O  
ATOM   1000  CG  ARG A 130      -8.469   7.914  18.953  1.00 90.81           C  
ATOM   1001  CD  ARG A 130      -7.980   6.582  19.500  1.00 90.81           C  
ATOM   1002  NE  ARG A 130      -7.312   6.742  20.797  1.00 90.81           N  
ATOM   1003  NH1 ARG A 130      -9.234   6.512  22.047  1.00 90.81           N  
ATOM   1004  NH2 ARG A 130      -7.219   6.863  23.078  1.00 90.81           N  
ATOM   1005  CZ  ARG A 130      -7.922   6.707  21.969  1.00 90.81           C  
ATOM   1006  N   PHE A 131      -9.766  11.094  18.781  1.00 92.00           N  
ATOM   1007  CA  PHE A 131     -10.477  11.875  19.797  1.00 92.00           C  
ATOM   1008  C   PHE A 131     -11.859  11.289  20.062  1.00 92.00           C  
ATOM   1009  CB  PHE A 131     -10.602  13.336  19.344  1.00 92.00           C  
ATOM   1010  O   PHE A 131     -12.414  10.594  19.203  1.00 92.00           O  
ATOM   1011  CG  PHE A 131     -11.398  13.516  18.078  1.00 92.00           C  
ATOM   1012  CD1 PHE A 131     -10.789  13.391  16.828  1.00 92.00           C  
ATOM   1013  CD2 PHE A 131     -12.750  13.820  18.125  1.00 92.00           C  
ATOM   1014  CE1 PHE A 131     -11.523  13.555  15.664  1.00 92.00           C  
ATOM   1015  CE2 PHE A 131     -13.492  13.984  16.969  1.00 92.00           C  
ATOM   1016  CZ  PHE A 131     -12.875  13.859  15.727  1.00 92.00           C  
ATOM   1017  N   GLU A 132     -12.352  11.570  21.188  1.00 92.62           N  
ATOM   1018  CA  GLU A 132     -13.617  10.977  21.625  1.00 92.62           C  
ATOM   1019  C   GLU A 132     -14.805  11.781  21.109  1.00 92.62           C  
ATOM   1020  CB  GLU A 132     -13.664  10.883  23.141  1.00 92.62           C  
ATOM   1021  O   GLU A 132     -14.883  12.992  21.312  1.00 92.62           O  
ATOM   1022  CG  GLU A 132     -14.758   9.961  23.672  1.00 92.62           C  
ATOM   1023  CD  GLU A 132     -14.695   9.750  25.172  1.00 92.62           C  
ATOM   1024  OE1 GLU A 132     -15.398   8.852  25.688  1.00 92.62           O  
ATOM   1025  OE2 GLU A 132     -13.930  10.477  25.844  1.00 92.62           O  
ATOM   1026  N   ILE A 133     -15.766  11.094  20.406  1.00 93.50           N  
ATOM   1027  CA  ILE A 133     -16.922  11.789  19.859  1.00 93.50           C  
ATOM   1028  C   ILE A 133     -18.156  11.469  20.688  1.00 93.50           C  
ATOM   1029  CB  ILE A 133     -17.156  11.406  18.375  1.00 93.50           C  
ATOM   1030  O   ILE A 133     -19.047  12.312  20.844  1.00 93.50           O  
ATOM   1031  CG1 ILE A 133     -17.391   9.891  18.250  1.00 93.50           C  
ATOM   1032  CG2 ILE A 133     -15.984  11.852  17.516  1.00 93.50           C  
ATOM   1033  CD1 ILE A 133     -17.844   9.453  16.875  1.00 93.50           C  
ATOM   1034  N   PHE A 134     -18.297  10.336  21.250  1.00 93.12           N  
ATOM   1035  CA  PHE A 134     -19.391   9.953  22.141  1.00 93.12           C  
ATOM   1036  C   PHE A 134     -18.844   9.281  23.391  1.00 93.12           C  
ATOM   1037  CB  PHE A 134     -20.375   9.023  21.422  1.00 93.12           C  
ATOM   1038  O   PHE A 134     -18.609   8.070  23.406  1.00 93.12           O  
ATOM   1039  CG  PHE A 134     -21.078   9.664  20.266  1.00 93.12           C  
ATOM   1040  CD1 PHE A 134     -21.938  10.742  20.453  1.00 93.12           C  
ATOM   1041  CD2 PHE A 134     -20.891   9.188  18.969  1.00 93.12           C  
ATOM   1042  CE1 PHE A 134     -22.578  11.336  19.375  1.00 93.12           C  
ATOM   1043  CE2 PHE A 134     -21.531   9.773  17.891  1.00 93.12           C  
ATOM   1044  CZ  PHE A 134     -22.391  10.844  18.094  1.00 93.12           C  
ATOM   1045  N   PRO A 135     -18.656  10.055  24.500  1.00 90.50           N  
ATOM   1046  CA  PRO A 135     -18.172   9.453  25.734  1.00 90.50           C  
ATOM   1047  C   PRO A 135     -19.172   8.469  26.344  1.00 90.50           C  
ATOM   1048  CB  PRO A 135     -17.969  10.664  26.656  1.00 90.50           C  
ATOM   1049  O   PRO A 135     -20.375   8.680  26.250  1.00 90.50           O  
ATOM   1050  CG  PRO A 135     -17.859  11.828  25.734  1.00 90.50           C  
ATOM   1051  CD  PRO A 135     -18.672  11.555  24.516  1.00 90.50           C  
ATOM   1052  N   LYS A 136     -18.703   7.395  26.922  1.00 85.00           N  
ATOM   1053  CA  LYS A 136     -19.484   6.262  27.391  1.00 85.00           C  
ATOM   1054  C   LYS A 136     -20.500   6.703  28.453  1.00 85.00           C  
ATOM   1055  CB  LYS A 136     -18.562   5.176  27.969  1.00 85.00           C  
ATOM   1056  O   LYS A 136     -21.688   6.387  28.344  1.00 85.00           O  
ATOM   1057  CG  LYS A 136     -19.266   3.848  28.219  1.00 85.00           C  
ATOM   1058  CD  LYS A 136     -18.281   2.768  28.641  1.00 85.00           C  
ATOM   1059  CE  LYS A 136     -18.984   1.452  28.938  1.00 85.00           C  
ATOM   1060  NZ  LYS A 136     -18.016   0.381  29.328  1.00 85.00           N  
ATOM   1061  N   ALA A 137     -20.172   7.531  29.391  1.00 81.06           N  
ATOM   1062  CA  ALA A 137     -21.000   7.891  30.547  1.00 81.06           C  
ATOM   1063  C   ALA A 137     -22.000   8.977  30.172  1.00 81.06           C  
ATOM   1064  CB  ALA A 137     -20.125   8.352  31.703  1.00 81.06           C  
ATOM   1065  O   ALA A 137     -23.172   8.922  30.594  1.00 81.06           O  
ATOM   1066  N   SER A 138     -21.641   9.812  29.281  1.00 85.75           N  
ATOM   1067  CA  SER A 138     -22.469  10.984  29.000  1.00 85.75           C  
ATOM   1068  C   SER A 138     -23.375  10.750  27.797  1.00 85.75           C  
ATOM   1069  CB  SER A 138     -21.594  12.219  28.766  1.00 85.75           C  
ATOM   1070  O   SER A 138     -24.484  11.266  27.750  1.00 85.75           O  
ATOM   1071  OG  SER A 138     -20.734  12.016  27.656  1.00 85.75           O  
ATOM   1072  N   SER A 139     -22.969   9.969  26.938  1.00 88.19           N  
ATOM   1073  CA  SER A 139     -23.656   9.836  25.656  1.00 88.19           C  
ATOM   1074  C   SER A 139     -24.703   8.734  25.688  1.00 88.19           C  
ATOM   1075  CB  SER A 139     -22.641   9.547  24.531  1.00 88.19           C  
ATOM   1076  O   SER A 139     -25.656   8.750  24.922  1.00 88.19           O  
ATOM   1077  OG  SER A 139     -21.766  10.641  24.359  1.00 88.19           O  
ATOM   1078  N   TRP A 140     -24.531   7.812  26.719  1.00 88.81           N  
ATOM   1079  CA  TRP A 140     -25.469   6.691  26.766  1.00 88.81           C  
ATOM   1080  C   TRP A 140     -25.906   6.406  28.188  1.00 88.81           C  
ATOM   1081  CB  TRP A 140     -24.828   5.441  26.156  1.00 88.81           C  
ATOM   1082  O   TRP A 140     -25.703   5.305  28.703  1.00 88.81           O  
ATOM   1083  CG  TRP A 140     -24.016   5.707  24.922  1.00 88.81           C  
ATOM   1084  CD1 TRP A 140     -22.656   5.652  24.797  1.00 88.81           C  
ATOM   1085  CD2 TRP A 140     -24.516   6.082  23.641  1.00 88.81           C  
ATOM   1086  CE2 TRP A 140     -23.406   6.234  22.781  1.00 88.81           C  
ATOM   1087  CE3 TRP A 140     -25.797   6.301  23.109  1.00 88.81           C  
ATOM   1088  NE1 TRP A 140     -22.281   5.965  23.516  1.00 88.81           N  
ATOM   1089  CH2 TRP A 140     -24.797   6.805  20.953  1.00 88.81           C  
ATOM   1090  CZ2 TRP A 140     -23.531   6.594  21.438  1.00 88.81           C  
ATOM   1091  CZ3 TRP A 140     -25.938   6.660  21.781  1.00 88.81           C  
ATOM   1092  N   PRO A 141     -26.547   7.246  28.953  1.00 87.25           N  
ATOM   1093  CA  PRO A 141     -26.891   7.074  30.359  1.00 87.25           C  
ATOM   1094  C   PRO A 141     -28.016   6.066  30.562  1.00 87.25           C  
ATOM   1095  CB  PRO A 141     -27.328   8.477  30.781  1.00 87.25           C  
ATOM   1096  O   PRO A 141     -28.109   5.457  31.641  1.00 87.25           O  
ATOM   1097  CG  PRO A 141     -27.719   9.156  29.516  1.00 87.25           C  
ATOM   1098  CD  PRO A 141     -26.859   8.633  28.406  1.00 87.25           C  
ATOM   1099  N   ASN A 142     -28.781   5.809  29.484  1.00 90.81           N  
ATOM   1100  CA  ASN A 142     -29.938   4.910  29.609  1.00 90.81           C  
ATOM   1101  C   ASN A 142     -29.672   3.572  28.922  1.00 90.81           C  
ATOM   1102  CB  ASN A 142     -31.188   5.566  29.031  1.00 90.81           C  
ATOM   1103  O   ASN A 142     -30.609   2.809  28.672  1.00 90.81           O  
ATOM   1104  CG  ASN A 142     -31.594   6.820  29.797  1.00 90.81           C  
ATOM   1105  ND2 ASN A 142     -31.922   7.875  29.047  1.00 90.81           N  
ATOM   1106  OD1 ASN A 142     -31.609   6.840  31.031  1.00 90.81           O  
ATOM   1107  N   HIS A 143     -28.453   3.381  28.531  1.00 93.12           N  
ATOM   1108  CA  HIS A 143     -28.000   2.131  27.922  1.00 93.12           C  
ATOM   1109  C   HIS A 143     -26.812   1.559  28.672  1.00 93.12           C  
ATOM   1110  CB  HIS A 143     -27.641   2.348  26.453  1.00 93.12           C  
ATOM   1111  O   HIS A 143     -26.047   2.303  29.297  1.00 93.12           O  
ATOM   1112  CG  HIS A 143     -28.781   2.842  25.625  1.00 93.12           C  
ATOM   1113  CD2 HIS A 143     -29.594   2.199  24.750  1.00 93.12           C  
ATOM   1114  ND1 HIS A 143     -29.203   4.156  25.641  1.00 93.12           N  
ATOM   1115  CE1 HIS A 143     -30.219   4.297  24.812  1.00 93.12           C  
ATOM   1116  NE2 HIS A 143     -30.484   3.125  24.250  1.00 93.12           N  
ATOM   1117  N   ASP A 144     -26.719   0.239  28.703  1.00 91.50           N  
ATOM   1118  CA  ASP A 144     -25.562  -0.420  29.297  1.00 91.50           C  
ATOM   1119  C   ASP A 144     -24.375  -0.429  28.328  1.00 91.50           C  
ATOM   1120  CB  ASP A 144     -25.906  -1.851  29.719  1.00 91.50           C  
ATOM   1121  O   ASP A 144     -24.359  -1.195  27.375  1.00 91.50           O  
ATOM   1122  CG  ASP A 144     -24.828  -2.508  30.547  1.00 91.50           C  
ATOM   1123  OD1 ASP A 144     -23.672  -2.031  30.531  1.00 91.50           O  
ATOM   1124  OD2 ASP A 144     -25.141  -3.512  31.234  1.00 91.50           O  
ATOM   1125  N   SER A 145     -23.391   0.358  28.609  1.00 87.75           N  
ATOM   1126  CA  SER A 145     -22.234   0.510  27.750  1.00 87.75           C  
ATOM   1127  C   SER A 145     -21.047  -0.276  28.281  1.00 87.75           C  
ATOM   1128  CB  SER A 145     -21.859   1.985  27.594  1.00 87.75           C  
ATOM   1129  O   SER A 145     -20.031  -0.437  27.578  1.00 87.75           O  
ATOM   1130  OG  SER A 145     -21.516   2.543  28.859  1.00 87.75           O  
ATOM   1131  N   ASP A 146     -21.156  -1.005  29.438  1.00 85.75           N  
ATOM   1132  CA  ASP A 146     -20.078  -1.735  30.094  1.00 85.75           C  
ATOM   1133  C   ASP A 146     -20.219  -3.240  29.875  1.00 85.75           C  
ATOM   1134  CB  ASP A 146     -20.047  -1.422  31.594  1.00 85.75           C  
ATOM   1135  O   ASP A 146     -19.234  -3.969  29.875  1.00 85.75           O  
ATOM   1136  CG  ASP A 146     -19.609  -0.001  31.891  1.00 85.75           C  
ATOM   1137  OD1 ASP A 146     -18.797   0.558  31.125  1.00 85.75           O  
ATOM   1138  OD2 ASP A 146     -20.078   0.565  32.906  1.00 85.75           O  
ATOM   1139  N   ASN A 147     -21.375  -3.719  29.641  1.00 85.25           N  
ATOM   1140  CA  ASN A 147     -21.656  -5.148  29.562  1.00 85.25           C  
ATOM   1141  C   ASN A 147     -21.625  -5.648  28.109  1.00 85.25           C  
ATOM   1142  CB  ASN A 147     -23.000  -5.469  30.203  1.00 85.25           C  
ATOM   1143  O   ASN A 147     -21.734  -6.852  27.875  1.00 85.25           O  
ATOM   1144  CG  ASN A 147     -22.938  -5.418  31.719  1.00 85.25           C  
ATOM   1145  ND2 ASN A 147     -24.047  -5.004  32.344  1.00 85.25           N  
ATOM   1146  OD1 ASN A 147     -21.922  -5.746  32.344  1.00 85.25           O  
ATOM   1147  N   GLY A 148     -21.406  -4.738  27.188  1.00 83.88           N  
ATOM   1148  CA  GLY A 148     -21.219  -5.125  25.797  1.00 83.88           C  
ATOM   1149  C   GLY A 148     -19.812  -5.645  25.516  1.00 83.88           C  
ATOM   1150  O   GLY A 148     -19.047  -5.012  24.797  1.00 83.88           O  
ATOM   1151  N   VAL A 149     -19.422  -6.695  26.156  1.00 89.69           N  
ATOM   1152  CA  VAL A 149     -18.094  -7.281  25.984  1.00 89.69           C  
ATOM   1153  C   VAL A 149     -18.219  -8.703  25.438  1.00 89.69           C  
ATOM   1154  CB  VAL A 149     -17.297  -7.281  27.297  1.00 89.69           C  
ATOM   1155  O   VAL A 149     -19.297  -9.312  25.531  1.00 89.69           O  
ATOM   1156  CG1 VAL A 149     -17.047  -5.852  27.781  1.00 89.69           C  
ATOM   1157  CG2 VAL A 149     -18.031  -8.086  28.375  1.00 89.69           C  
ATOM   1158  N   THR A 150     -17.125  -9.227  24.828  1.00 90.88           N  
ATOM   1159  CA  THR A 150     -17.156 -10.539  24.203  1.00 90.88           C  
ATOM   1160  C   THR A 150     -15.852 -11.281  24.438  1.00 90.88           C  
ATOM   1161  CB  THR A 150     -17.438 -10.445  22.688  1.00 90.88           C  
ATOM   1162  O   THR A 150     -14.789 -10.664  24.531  1.00 90.88           O  
ATOM   1163  CG2 THR A 150     -16.406  -9.562  22.000  1.00 90.88           C  
ATOM   1164  OG1 THR A 150     -17.406 -11.750  22.109  1.00 90.88           O  
ATOM   1165  N   ALA A 151     -15.938 -12.594  24.531  1.00 90.88           N  
ATOM   1166  CA  ALA A 151     -14.750 -13.445  24.656  1.00 90.88           C  
ATOM   1167  C   ALA A 151     -13.961 -13.484  23.359  1.00 90.88           C  
ATOM   1168  CB  ALA A 151     -15.156 -14.852  25.078  1.00 90.88           C  
ATOM   1169  O   ALA A 151     -12.781 -13.844  23.344  1.00 90.88           O  
ATOM   1170  N   ALA A 152     -14.656 -13.070  22.312  1.00 90.75           N  
ATOM   1171  CA  ALA A 152     -14.055 -13.070  20.984  1.00 90.75           C  
ATOM   1172  C   ALA A 152     -13.031 -11.945  20.844  1.00 90.75           C  
ATOM   1173  CB  ALA A 152     -15.141 -12.938  19.906  1.00 90.75           C  
ATOM   1174  O   ALA A 152     -12.148 -12.016  19.984  1.00 90.75           O  
ATOM   1175  N   CYS A 153     -13.133 -10.992  21.734  1.00 91.62           N  
ATOM   1176  CA  CYS A 153     -12.188  -9.883  21.750  1.00 91.62           C  
ATOM   1177  C   CYS A 153     -11.523  -9.758  23.109  1.00 91.62           C  
ATOM   1178  CB  CYS A 153     -12.891  -8.578  21.391  1.00 91.62           C  
ATOM   1179  O   CYS A 153     -11.805  -8.828  23.875  1.00 91.62           O  
ATOM   1180  SG  CYS A 153     -13.602  -8.555  19.734  1.00 91.62           S  
ATOM   1181  N   PRO A 154     -10.672 -10.617  23.422  1.00 90.06           N  
ATOM   1182  CA  PRO A 154     -10.094 -10.617  24.766  1.00 90.06           C  
ATOM   1183  C   PRO A 154      -8.977  -9.586  24.922  1.00 90.06           C  
ATOM   1184  CB  PRO A 154      -9.539 -12.039  24.906  1.00 90.06           C  
ATOM   1185  O   PRO A 154      -8.281  -9.266  23.953  1.00 90.06           O  
ATOM   1186  CG  PRO A 154      -9.172 -12.453  23.531  1.00 90.06           C  
ATOM   1187  CD  PRO A 154     -10.141 -11.828  22.562  1.00 90.06           C  
ATOM   1188  N   HIS A 155      -8.906  -9.055  26.062  1.00 88.50           N  
ATOM   1189  CA  HIS A 155      -7.770  -8.242  26.469  1.00 88.50           C  
ATOM   1190  C   HIS A 155      -7.117  -8.797  27.734  1.00 88.50           C  
ATOM   1191  CB  HIS A 155      -8.203  -6.793  26.688  1.00 88.50           C  
ATOM   1192  O   HIS A 155      -7.754  -8.859  28.781  1.00 88.50           O  
ATOM   1193  CG  HIS A 155      -7.070  -5.871  27.016  1.00 88.50           C  
ATOM   1194  CD2 HIS A 155      -6.762  -5.207  28.156  1.00 88.50           C  
ATOM   1195  ND1 HIS A 155      -6.094  -5.539  26.109  1.00 88.50           N  
ATOM   1196  CE1 HIS A 155      -5.230  -4.715  26.672  1.00 88.50           C  
ATOM   1197  NE2 HIS A 155      -5.613  -4.496  27.922  1.00 88.50           N  
ATOM   1198  N   ALA A 156      -5.965  -9.336  27.578  1.00 85.81           N  
ATOM   1199  CA  ALA A 156      -5.215  -9.938  28.672  1.00 85.81           C  
ATOM   1200  C   ALA A 156      -6.012 -11.070  29.312  1.00 85.81           C  
ATOM   1201  CB  ALA A 156      -4.848  -8.891  29.719  1.00 85.81           C  
ATOM   1202  O   ALA A 156      -6.020 -11.211  30.547  1.00 85.81           O  
ATOM   1203  N   GLY A 157      -6.750 -11.828  28.531  1.00 82.75           N  
ATOM   1204  CA  GLY A 157      -7.379 -13.039  29.031  1.00 82.75           C  
ATOM   1205  C   GLY A 157      -8.773 -12.797  29.578  1.00 82.75           C  
ATOM   1206  O   GLY A 157      -9.492 -13.750  29.891  1.00 82.75           O  
ATOM   1207  N   ALA A 158      -9.242 -11.500  29.594  1.00 90.12           N  
ATOM   1208  CA  ALA A 158     -10.586 -11.125  30.016  1.00 90.12           C  
ATOM   1209  C   ALA A 158     -11.430 -10.672  28.828  1.00 90.12           C  
ATOM   1210  CB  ALA A 158     -10.516 -10.023  31.062  1.00 90.12           C  
ATOM   1211  O   ALA A 158     -10.898 -10.172  27.828  1.00 90.12           O  
ATOM   1212  N   LYS A 159     -12.789 -10.938  29.000  1.00 91.75           N  
ATOM   1213  CA  LYS A 159     -13.703 -10.469  27.953  1.00 91.75           C  
ATOM   1214  C   LYS A 159     -13.617  -8.961  27.781  1.00 91.75           C  
ATOM   1215  CB  LYS A 159     -15.141 -10.883  28.281  1.00 91.75           C  
ATOM   1216  O   LYS A 159     -13.672  -8.211  28.766  1.00 91.75           O  
ATOM   1217  CG  LYS A 159     -15.352 -12.391  28.344  1.00 91.75           C  
ATOM   1218  CD  LYS A 159     -16.797 -12.734  28.719  1.00 91.75           C  
ATOM   1219  CE  LYS A 159     -16.984 -14.234  28.859  1.00 91.75           C  
ATOM   1220  NZ  LYS A 159     -18.391 -14.578  29.250  1.00 91.75           N  
ATOM   1221  N   SER A 160     -13.422  -8.555  26.609  1.00 92.94           N  
ATOM   1222  CA  SER A 160     -13.344  -7.145  26.234  1.00 92.94           C  
ATOM   1223  C   SER A 160     -14.062  -6.879  24.922  1.00 92.94           C  
ATOM   1224  CB  SER A 160     -11.891  -6.691  26.141  1.00 92.94           C  
ATOM   1225  O   SER A 160     -14.766  -7.750  24.391  1.00 92.94           O  
ATOM   1226  OG  SER A 160     -11.805  -5.289  25.953  1.00 92.94           O  
ATOM   1227  N   PHE A 161     -13.852  -5.578  24.484  1.00 93.69           N  
ATOM   1228  CA  PHE A 161     -14.422  -5.164  23.219  1.00 93.69           C  
ATOM   1229  C   PHE A 161     -13.531  -4.141  22.531  1.00 93.69           C  
ATOM   1230  CB  PHE A 161     -15.828  -4.590  23.422  1.00 93.69           C  
ATOM   1231  O   PHE A 161     -12.516  -3.717  23.094  1.00 93.69           O  
ATOM   1232  CG  PHE A 161     -16.625  -4.484  22.141  1.00 93.69           C  
ATOM   1233  CD1 PHE A 161     -17.078  -3.250  21.688  1.00 93.69           C  
ATOM   1234  CD2 PHE A 161     -16.922  -5.617  21.406  1.00 93.69           C  
ATOM   1235  CE1 PHE A 161     -17.828  -3.148  20.516  1.00 93.69           C  
ATOM   1236  CE2 PHE A 161     -17.672  -5.523  20.234  1.00 93.69           C  
ATOM   1237  CZ  PHE A 161     -18.109  -4.289  19.781  1.00 93.69           C  
ATOM   1238  N   TYR A 162     -13.852  -3.844  21.312  1.00 93.88           N  
ATOM   1239  CA  TYR A 162     -13.078  -2.852  20.562  1.00 93.88           C  
ATOM   1240  C   TYR A 162     -12.945  -1.560  21.359  1.00 93.88           C  
ATOM   1241  CB  TYR A 162     -13.734  -2.566  19.219  1.00 93.88           C  
ATOM   1242  O   TYR A 162     -13.914  -1.104  21.984  1.00 93.88           O  
ATOM   1243  CG  TYR A 162     -13.742  -3.752  18.281  1.00 93.88           C  
ATOM   1244  CD1 TYR A 162     -12.555  -4.258  17.750  1.00 93.88           C  
ATOM   1245  CD2 TYR A 162     -14.930  -4.371  17.922  1.00 93.88           C  
ATOM   1246  CE1 TYR A 162     -12.555  -5.348  16.891  1.00 93.88           C  
ATOM   1247  CE2 TYR A 162     -14.945  -5.465  17.062  1.00 93.88           C  
ATOM   1248  OH  TYR A 162     -13.758  -7.027  15.703  1.00 93.88           O  
ATOM   1249  CZ  TYR A 162     -13.758  -5.945  16.547  1.00 93.88           C  
ATOM   1250  N   LYS A 163     -11.859  -0.827  21.266  1.00 91.88           N  
ATOM   1251  CA  LYS A 163     -11.578   0.371  22.062  1.00 91.88           C  
ATOM   1252  C   LYS A 163     -12.227   1.603  21.438  1.00 91.88           C  
ATOM   1253  CB  LYS A 163     -10.070   0.585  22.188  1.00 91.88           C  
ATOM   1254  O   LYS A 163     -12.508   2.584  22.125  1.00 91.88           O  
ATOM   1255  CG  LYS A 163      -9.375  -0.426  23.094  1.00 91.88           C  
ATOM   1256  CD  LYS A 163      -9.836  -0.292  24.531  1.00 91.88           C  
ATOM   1257  CE  LYS A 163      -9.117  -1.279  25.438  1.00 91.88           C  
ATOM   1258  NZ  LYS A 163      -9.641  -1.227  26.844  1.00 91.88           N  
ATOM   1259  N   ASN A 164     -12.391   1.488  20.078  1.00 93.62           N  
ATOM   1260  CA  ASN A 164     -12.945   2.646  19.375  1.00 93.62           C  
ATOM   1261  C   ASN A 164     -14.461   2.529  19.219  1.00 93.62           C  
ATOM   1262  CB  ASN A 164     -12.273   2.828  18.016  1.00 93.62           C  
ATOM   1263  O   ASN A 164     -15.109   3.453  18.719  1.00 93.62           O  
ATOM   1264  CG  ASN A 164     -10.812   3.213  18.141  1.00 93.62           C  
ATOM   1265  ND2 ASN A 164      -9.992   2.727  17.203  1.00 93.62           N  
ATOM   1266  OD1 ASN A 164     -10.422   3.941  19.047  1.00 93.62           O  
ATOM   1267  N   LEU A 165     -15.031   1.420  19.625  1.00 95.25           N  
ATOM   1268  CA  LEU A 165     -16.469   1.190  19.484  1.00 95.25           C  
ATOM   1269  C   LEU A 165     -17.094   0.823  20.828  1.00 95.25           C  
ATOM   1270  CB  LEU A 165     -16.734   0.083  18.453  1.00 95.25           C  
ATOM   1271  O   LEU A 165     -16.406   0.339  21.719  1.00 95.25           O  
ATOM   1272  CG  LEU A 165     -16.219   0.333  17.047  1.00 95.25           C  
ATOM   1273  CD1 LEU A 165     -16.391  -0.922  16.188  1.00 95.25           C  
ATOM   1274  CD2 LEU A 165     -16.953   1.515  16.406  1.00 95.25           C  
ATOM   1275  N   ILE A 166     -18.359   0.987  20.859  1.00 95.00           N  
ATOM   1276  CA  ILE A 166     -19.125   0.619  22.047  1.00 95.00           C  
ATOM   1277  C   ILE A 166     -20.297  -0.271  21.641  1.00 95.00           C  
ATOM   1278  CB  ILE A 166     -19.625   1.867  22.797  1.00 95.00           C  
ATOM   1279  O   ILE A 166     -21.062   0.072  20.750  1.00 95.00           O  
ATOM   1280  CG1 ILE A 166     -18.453   2.785  23.156  1.00 95.00           C  
ATOM   1281  CG2 ILE A 166     -20.406   1.460  24.062  1.00 95.00           C  
ATOM   1282  CD1 ILE A 166     -18.875   4.148  23.688  1.00 95.00           C  
ATOM   1283  N   TRP A 167     -20.312  -1.367  22.344  1.00 94.69           N  
ATOM   1284  CA  TRP A 167     -21.469  -2.250  22.141  1.00 94.69           C  
ATOM   1285  C   TRP A 167     -22.594  -1.919  23.109  1.00 94.69           C  
ATOM   1286  CB  TRP A 167     -21.047  -3.715  22.297  1.00 94.69           C  
ATOM   1287  O   TRP A 167     -22.531  -2.279  24.281  1.00 94.69           O  
ATOM   1288  CG  TRP A 167     -22.094  -4.695  21.875  1.00 94.69           C  
ATOM   1289  CD1 TRP A 167     -23.344  -4.406  21.375  1.00 94.69           C  
ATOM   1290  CD2 TRP A 167     -22.000  -6.121  21.922  1.00 94.69           C  
ATOM   1291  CE2 TRP A 167     -23.234  -6.637  21.422  1.00 94.69           C  
ATOM   1292  CE3 TRP A 167     -21.000  -7.016  22.312  1.00 94.69           C  
ATOM   1293  NE1 TRP A 167     -24.016  -5.570  21.109  1.00 94.69           N  
ATOM   1294  CH2 TRP A 167     -22.484  -8.859  21.734  1.00 94.69           C  
ATOM   1295  CZ2 TRP A 167     -23.469  -8.008  21.328  1.00 94.69           C  
ATOM   1296  CZ3 TRP A 167     -21.250  -8.383  22.219  1.00 94.69           C  
ATOM   1297  N   LEU A 168     -23.672  -1.288  22.578  1.00 93.69           N  
ATOM   1298  CA  LEU A 168     -24.766  -0.833  23.422  1.00 93.69           C  
ATOM   1299  C   LEU A 168     -25.797  -1.937  23.609  1.00 93.69           C  
ATOM   1300  CB  LEU A 168     -25.438   0.407  22.812  1.00 93.69           C  
ATOM   1301  O   LEU A 168     -26.297  -2.506  22.641  1.00 93.69           O  
ATOM   1302  CG  LEU A 168     -24.547   1.646  22.672  1.00 93.69           C  
ATOM   1303  CD1 LEU A 168     -25.281   2.734  21.891  1.00 93.69           C  
ATOM   1304  CD2 LEU A 168     -24.109   2.158  24.047  1.00 93.69           C  
ATOM   1305  N   VAL A 169     -26.125  -2.236  24.891  1.00 93.69           N  
ATOM   1306  CA  VAL A 169     -27.156  -3.223  25.188  1.00 93.69           C  
ATOM   1307  C   VAL A 169     -28.156  -2.637  26.188  1.00 93.69           C  
ATOM   1308  CB  VAL A 169     -26.547  -4.527  25.750  1.00 93.69           C  
ATOM   1309  O   VAL A 169     -27.953  -1.536  26.703  1.00 93.69           O  
ATOM   1310  CG1 VAL A 169     -25.656  -5.195  24.703  1.00 93.69           C  
ATOM   1311  CG2 VAL A 169     -25.766  -4.246  27.031  1.00 93.69           C  
ATOM   1312  N   LYS A 170     -29.156  -3.350  26.469  1.00 93.81           N  
ATOM   1313  CA  LYS A 170     -30.234  -2.879  27.328  1.00 93.81           C  
ATOM   1314  C   LYS A 170     -29.719  -2.600  28.750  1.00 93.81           C  
ATOM   1315  CB  LYS A 170     -31.375  -3.902  27.391  1.00 93.81           C  
ATOM   1316  O   LYS A 170     -28.797  -3.268  29.219  1.00 93.81           O  
ATOM   1317  CG  LYS A 170     -31.016  -5.184  28.125  1.00 93.81           C  
ATOM   1318  CD  LYS A 170     -32.219  -6.129  28.219  1.00 93.81           C  
ATOM   1319  CE  LYS A 170     -31.859  -7.398  28.984  1.00 93.81           C  
ATOM   1320  NZ  LYS A 170     -33.000  -8.344  29.031  1.00 93.81           N  
ATOM   1321  N   LYS A 171     -30.094  -1.594  29.406  1.00 92.75           N  
ATOM   1322  CA  LYS A 171     -29.922  -1.302  30.828  1.00 92.75           C  
ATOM   1323  C   LYS A 171     -31.188  -1.641  31.609  1.00 92.75           C  
ATOM   1324  CB  LYS A 171     -29.547   0.169  31.031  1.00 92.75           C  
ATOM   1325  O   LYS A 171     -32.219  -1.031  31.406  1.00 92.75           O  
ATOM   1326  CG  LYS A 171     -29.109   0.504  32.438  1.00 92.75           C  
ATOM   1327  CD  LYS A 171     -28.656   1.953  32.562  1.00 92.75           C  
ATOM   1328  CE  LYS A 171     -28.141   2.271  33.969  1.00 92.75           C  
ATOM   1329  NZ  LYS A 171     -27.641   3.672  34.062  1.00 92.75           N  
ATOM   1330  N   GLY A 172     -31.109  -2.646  32.438  1.00 90.69           N  
ATOM   1331  CA  GLY A 172     -32.312  -3.152  33.094  1.00 90.69           C  
ATOM   1332  C   GLY A 172     -33.281  -3.811  32.094  1.00 90.69           C  
ATOM   1333  O   GLY A 172     -32.875  -4.680  31.328  1.00 90.69           O  
ATOM   1334  N   LYS A 173     -34.469  -3.373  31.969  1.00 90.69           N  
ATOM   1335  CA  LYS A 173     -35.438  -3.965  31.062  1.00 90.69           C  
ATOM   1336  C   LYS A 173     -35.844  -2.990  29.953  1.00 90.69           C  
ATOM   1337  CB  LYS A 173     -36.688  -4.395  31.844  1.00 90.69           C  
ATOM   1338  O   LYS A 173     -36.906  -3.141  29.328  1.00 90.69           O  
ATOM   1339  CG  LYS A 173     -36.438  -5.547  32.812  1.00 90.69           C  
ATOM   1340  CD  LYS A 173     -37.750  -6.047  33.438  1.00 90.69           C  
ATOM   1341  CE  LYS A 173     -37.500  -7.215  34.375  1.00 90.69           C  
ATOM   1342  NZ  LYS A 173     -38.781  -7.703  34.969  1.00 90.69           N  
ATOM   1343  N   SER A 174     -35.000  -1.938  29.828  1.00 92.69           N  
ATOM   1344  CA  SER A 174     -35.375  -0.921  28.844  1.00 92.69           C  
ATOM   1345  C   SER A 174     -34.219  -0.651  27.875  1.00 92.69           C  
ATOM   1346  CB  SER A 174     -35.781   0.378  29.547  1.00 92.69           C  
ATOM   1347  O   SER A 174     -33.062  -0.750  28.250  1.00 92.69           O  
ATOM   1348  OG  SER A 174     -34.656   0.959  30.203  1.00 92.69           O  
ATOM   1349  N   TYR A 175     -34.562  -0.313  26.625  1.00 93.50           N  
ATOM   1350  CA  TYR A 175     -33.688   0.160  25.578  1.00 93.50           C  
ATOM   1351  C   TYR A 175     -34.312   1.295  24.781  1.00 93.50           C  
ATOM   1352  CB  TYR A 175     -33.312  -0.986  24.625  1.00 93.50           C  
ATOM   1353  O   TYR A 175     -35.000   1.057  23.781  1.00 93.50           O  
ATOM   1354  CG  TYR A 175     -32.125  -0.678  23.734  1.00 93.50           C  
ATOM   1355  CD1 TYR A 175     -32.281   0.089  22.578  1.00 93.50           C  
ATOM   1356  CD2 TYR A 175     -30.844  -1.154  24.047  1.00 93.50           C  
ATOM   1357  CE1 TYR A 175     -31.188   0.374  21.766  1.00 93.50           C  
ATOM   1358  CE2 TYR A 175     -29.750  -0.876  23.234  1.00 93.50           C  
ATOM   1359  OH  TYR A 175     -28.859   0.167  21.281  1.00 93.50           O  
ATOM   1360  CZ  TYR A 175     -29.938  -0.112  22.094  1.00 93.50           C  
ATOM   1361  N   PRO A 176     -34.219   2.459  25.297  1.00 94.56           N  
ATOM   1362  CA  PRO A 176     -34.844   3.586  24.609  1.00 94.56           C  
ATOM   1363  C   PRO A 176     -34.188   3.889  23.266  1.00 94.56           C  
ATOM   1364  CB  PRO A 176     -34.656   4.750  25.578  1.00 94.56           C  
ATOM   1365  O   PRO A 176     -33.031   3.555  23.062  1.00 94.56           O  
ATOM   1366  CG  PRO A 176     -33.500   4.363  26.422  1.00 94.56           C  
ATOM   1367  CD  PRO A 176     -33.438   2.865  26.516  1.00 94.56           C  
ATOM   1368  N   LYS A 177     -35.000   4.484  22.422  1.00 94.75           N  
ATOM   1369  CA  LYS A 177     -34.500   4.879  21.109  1.00 94.75           C  
ATOM   1370  C   LYS A 177     -33.312   5.828  21.219  1.00 94.75           C  
ATOM   1371  CB  LYS A 177     -35.625   5.531  20.281  1.00 94.75           C  
ATOM   1372  O   LYS A 177     -33.312   6.734  22.062  1.00 94.75           O  
ATOM   1373  CG  LYS A 177     -35.219   5.898  18.875  1.00 94.75           C  
ATOM   1374  CD  LYS A 177     -36.344   6.562  18.109  1.00 94.75           C  
ATOM   1375  CE  LYS A 177     -35.938   7.000  16.719  1.00 94.75           C  
ATOM   1376  NZ  LYS A 177     -37.062   7.645  15.977  1.00 94.75           N  
ATOM   1377  N   ILE A 178     -32.281   5.555  20.422  1.00 93.81           N  
ATOM   1378  CA  ILE A 178     -31.062   6.348  20.391  1.00 93.81           C  
ATOM   1379  C   ILE A 178     -31.156   7.410  19.297  1.00 93.81           C  
ATOM   1380  CB  ILE A 178     -29.812   5.457  20.156  1.00 93.81           C  
ATOM   1381  O   ILE A 178     -31.594   7.125  18.188  1.00 93.81           O  
ATOM   1382  CG1 ILE A 178     -29.625   4.480  21.328  1.00 93.81           C  
ATOM   1383  CG2 ILE A 178     -28.562   6.316  19.953  1.00 93.81           C  
ATOM   1384  CD1 ILE A 178     -28.594   3.395  21.062  1.00 93.81           C  
ATOM   1385  N   ASN A 179     -30.797   8.594  19.672  1.00 94.19           N  
ATOM   1386  CA  ASN A 179     -30.672   9.711  18.734  1.00 94.19           C  
ATOM   1387  C   ASN A 179     -29.484  10.594  19.078  1.00 94.19           C  
ATOM   1388  CB  ASN A 179     -31.969  10.539  18.719  1.00 94.19           C  
ATOM   1389  O   ASN A 179     -29.578  11.453  19.953  1.00 94.19           O  
ATOM   1390  CG  ASN A 179     -32.000  11.531  17.578  1.00 94.19           C  
ATOM   1391  ND2 ASN A 179     -33.094  12.273  17.469  1.00 94.19           N  
ATOM   1392  OD1 ASN A 179     -31.047  11.633  16.797  1.00 94.19           O  
ATOM   1393  N   GLN A 180     -28.391  10.305  18.375  1.00 94.00           N  
ATOM   1394  CA  GLN A 180     -27.156  11.023  18.641  1.00 94.00           C  
ATOM   1395  C   GLN A 180     -26.578  11.617  17.359  1.00 94.00           C  
ATOM   1396  CB  GLN A 180     -26.125  10.102  19.297  1.00 94.00           C  
ATOM   1397  O   GLN A 180     -26.625  10.984  16.297  1.00 94.00           O  
ATOM   1398  CG  GLN A 180     -26.500   9.703  20.719  1.00 94.00           C  
ATOM   1399  CD  GLN A 180     -26.516  10.883  21.672  1.00 94.00           C  
ATOM   1400  NE2 GLN A 180     -26.516  10.602  22.969  1.00 94.00           N  
ATOM   1401  OE1 GLN A 180     -26.531  12.039  21.250  1.00 94.00           O  
ATOM   1402  N   THR A 181     -26.047  12.828  17.578  1.00 95.06           N  
ATOM   1403  CA  THR A 181     -25.484  13.500  16.406  1.00 95.06           C  
ATOM   1404  C   THR A 181     -24.109  14.094  16.750  1.00 95.06           C  
ATOM   1405  CB  THR A 181     -26.406  14.609  15.891  1.00 95.06           C  
ATOM   1406  O   THR A 181     -23.906  14.609  17.844  1.00 95.06           O  
ATOM   1407  CG2 THR A 181     -25.812  15.305  14.672  1.00 95.06           C  
ATOM   1408  OG1 THR A 181     -27.672  14.039  15.531  1.00 95.06           O  
ATOM   1409  N   TYR A 182     -23.250  13.961  15.812  1.00 95.12           N  
ATOM   1410  CA  TYR A 182     -21.938  14.594  15.914  1.00 95.12           C  
ATOM   1411  C   TYR A 182     -21.734  15.594  14.781  1.00 95.12           C  
ATOM   1412  CB  TYR A 182     -20.828  13.531  15.891  1.00 95.12           C  
ATOM   1413  O   TYR A 182     -21.938  15.273  13.609  1.00 95.12           O  
ATOM   1414  CG  TYR A 182     -19.438  14.117  15.805  1.00 95.12           C  
ATOM   1415  CD1 TYR A 182     -18.734  14.117  14.602  1.00 95.12           C  
ATOM   1416  CD2 TYR A 182     -18.828  14.664  16.922  1.00 95.12           C  
ATOM   1417  CE1 TYR A 182     -17.453  14.648  14.516  1.00 95.12           C  
ATOM   1418  CE2 TYR A 182     -17.547  15.195  16.859  1.00 95.12           C  
ATOM   1419  OH  TYR A 182     -15.602  15.719  15.570  1.00 95.12           O  
ATOM   1420  CZ  TYR A 182     -16.875  15.188  15.648  1.00 95.12           C  
ATOM   1421  N   ILE A 183     -21.250  16.812  15.188  1.00 95.62           N  
ATOM   1422  CA  ILE A 183     -20.938  17.844  14.211  1.00 95.62           C  
ATOM   1423  C   ILE A 183     -19.422  18.016  14.109  1.00 95.62           C  
ATOM   1424  CB  ILE A 183     -21.594  19.203  14.594  1.00 95.62           C  
ATOM   1425  O   ILE A 183     -18.734  18.234  15.109  1.00 95.62           O  
ATOM   1426  CG1 ILE A 183     -23.109  19.031  14.695  1.00 95.62           C  
ATOM   1427  CG2 ILE A 183     -21.219  20.281  13.570  1.00 95.62           C  
ATOM   1428  CD1 ILE A 183     -23.828  20.250  15.273  1.00 95.62           C  
ATOM   1429  N   ASN A 184     -18.938  17.812  12.828  1.00 95.06           N  
ATOM   1430  CA  ASN A 184     -17.500  17.906  12.594  1.00 95.06           C  
ATOM   1431  C   ASN A 184     -17.031  19.359  12.617  1.00 95.06           C  
ATOM   1432  CB  ASN A 184     -17.125  17.250  11.266  1.00 95.06           C  
ATOM   1433  O   ASN A 184     -17.188  20.094  11.641  1.00 95.06           O  
ATOM   1434  CG  ASN A 184     -15.641  17.312  10.977  1.00 95.06           C  
ATOM   1435  ND2 ASN A 184     -15.242  16.859   9.797  1.00 95.06           N  
ATOM   1436  OD1 ASN A 184     -14.852  17.750  11.820  1.00 95.06           O  
ATOM   1437  N   ASP A 185     -16.297  19.734  13.734  1.00 93.44           N  
ATOM   1438  CA  ASP A 185     -15.805  21.094  13.906  1.00 93.44           C  
ATOM   1439  C   ASP A 185     -14.273  21.125  13.930  1.00 93.44           C  
ATOM   1440  CB  ASP A 185     -16.359  21.703  15.195  1.00 93.44           C  
ATOM   1441  O   ASP A 185     -13.672  22.078  14.422  1.00 93.44           O  
ATOM   1442  CG  ASP A 185     -16.000  20.906  16.438  1.00 93.44           C  
ATOM   1443  OD1 ASP A 185     -15.445  19.797  16.312  1.00 93.44           O  
ATOM   1444  OD2 ASP A 185     -16.281  21.391  17.547  1.00 93.44           O  
ATOM   1445  N   GLN A 186     -13.609  20.109  13.391  1.00 90.31           N  
ATOM   1446  CA  GLN A 186     -12.164  19.906  13.477  1.00 90.31           C  
ATOM   1447  C   GLN A 186     -11.445  20.547  12.297  1.00 90.31           C  
ATOM   1448  CB  GLN A 186     -11.844  18.406  13.523  1.00 90.31           C  
ATOM   1449  O   GLN A 186     -10.219  20.641  12.289  1.00 90.31           O  
ATOM   1450  CG  GLN A 186     -12.391  17.703  14.758  1.00 90.31           C  
ATOM   1451  CD  GLN A 186     -11.781  18.219  16.047  1.00 90.31           C  
ATOM   1452  NE2 GLN A 186     -12.617  18.438  17.062  1.00 90.31           N  
ATOM   1453  OE1 GLN A 186     -10.562  18.406  16.141  1.00 90.31           O  
ATOM   1454  N   GLY A 187     -12.242  21.188  11.297  1.00 89.44           N  
ATOM   1455  CA  GLY A 187     -11.648  21.844  10.148  1.00 89.44           C  
ATOM   1456  C   GLY A 187     -11.031  20.875   9.156  1.00 89.44           C  
ATOM   1457  O   GLY A 187     -10.422  21.297   8.164  1.00 89.44           O  
ATOM   1458  N   LYS A 188     -11.062  19.547   9.430  1.00 91.19           N  
ATOM   1459  CA  LYS A 188     -10.594  18.469   8.570  1.00 91.19           C  
ATOM   1460  C   LYS A 188     -11.609  17.328   8.516  1.00 91.19           C  
ATOM   1461  CB  LYS A 188      -9.242  17.938   9.070  1.00 91.19           C  
ATOM   1462  O   LYS A 188     -12.539  17.281   9.328  1.00 91.19           O  
ATOM   1463  CG  LYS A 188      -8.164  19.000   9.156  1.00 91.19           C  
ATOM   1464  CD  LYS A 188      -6.875  18.438   9.758  1.00 91.19           C  
ATOM   1465  CE  LYS A 188      -5.816  19.516   9.914  1.00 91.19           C  
ATOM   1466  NZ  LYS A 188      -4.574  18.984  10.547  1.00 91.19           N  
ATOM   1467  N   GLU A 189     -11.383  16.391   7.508  1.00 91.88           N  
ATOM   1468  CA  GLU A 189     -12.258  15.227   7.410  1.00 91.88           C  
ATOM   1469  C   GLU A 189     -12.094  14.305   8.617  1.00 91.88           C  
ATOM   1470  CB  GLU A 189     -11.984  14.453   6.117  1.00 91.88           C  
ATOM   1471  O   GLU A 189     -10.977  14.094   9.094  1.00 91.88           O  
ATOM   1472  CG  GLU A 189     -12.398  15.203   4.855  1.00 91.88           C  
ATOM   1473  CD  GLU A 189     -12.117  14.430   3.578  1.00 91.88           C  
ATOM   1474  OE1 GLU A 189     -13.031  14.297   2.734  1.00 91.88           O  
ATOM   1475  OE2 GLU A 189     -10.969  13.945   3.424  1.00 91.88           O  
ATOM   1476  N   VAL A 190     -13.195  13.812   9.141  1.00 94.50           N  
ATOM   1477  CA  VAL A 190     -13.188  12.945  10.312  1.00 94.50           C  
ATOM   1478  C   VAL A 190     -13.711  11.562   9.938  1.00 94.50           C  
ATOM   1479  CB  VAL A 190     -14.023  13.539  11.469  1.00 94.50           C  
ATOM   1480  O   VAL A 190     -14.781  11.445   9.328  1.00 94.50           O  
ATOM   1481  CG1 VAL A 190     -14.164  12.531  12.609  1.00 94.50           C  
ATOM   1482  CG2 VAL A 190     -13.398  14.836  11.969  1.00 94.50           C  
ATOM   1483  N   LEU A 191     -12.883  10.562  10.227  1.00 95.12           N  
ATOM   1484  CA  LEU A 191     -13.281   9.180  10.008  1.00 95.12           C  
ATOM   1485  C   LEU A 191     -14.039   8.633  11.211  1.00 95.12           C  
ATOM   1486  CB  LEU A 191     -12.055   8.305   9.719  1.00 95.12           C  
ATOM   1487  O   LEU A 191     -13.508   8.617  12.328  1.00 95.12           O  
ATOM   1488  CG  LEU A 191     -12.320   6.805   9.578  1.00 95.12           C  
ATOM   1489  CD1 LEU A 191     -13.156   6.527   8.336  1.00 95.12           C  
ATOM   1490  CD2 LEU A 191     -11.000   6.039   9.516  1.00 95.12           C  
ATOM   1491  N   VAL A 192     -15.266   8.180  11.008  1.00 95.69           N  
ATOM   1492  CA  VAL A 192     -16.109   7.625  12.062  1.00 95.69           C  
ATOM   1493  C   VAL A 192     -16.438   6.168  11.750  1.00 95.69           C  
ATOM   1494  CB  VAL A 192     -17.406   8.445  12.242  1.00 95.69           C  
ATOM   1495  O   VAL A 192     -16.969   5.859  10.680  1.00 95.69           O  
ATOM   1496  CG1 VAL A 192     -18.266   7.852  13.352  1.00 95.69           C  
ATOM   1497  CG2 VAL A 192     -17.078   9.906  12.531  1.00 95.69           C  
ATOM   1498  N   LEU A 193     -16.078   5.324  12.727  1.00 96.44           N  
ATOM   1499  CA  LEU A 193     -16.359   3.900  12.578  1.00 96.44           C  
ATOM   1500  C   LEU A 193     -17.609   3.506  13.375  1.00 96.44           C  
ATOM   1501  CB  LEU A 193     -15.164   3.062  13.023  1.00 96.44           C  
ATOM   1502  O   LEU A 193     -17.797   3.977  14.492  1.00 96.44           O  
ATOM   1503  CG  LEU A 193     -13.844   3.326  12.305  1.00 96.44           C  
ATOM   1504  CD1 LEU A 193     -12.680   2.723  13.086  1.00 96.44           C  
ATOM   1505  CD2 LEU A 193     -13.891   2.764  10.883  1.00 96.44           C  
ATOM   1506  N   TRP A 194     -18.406   2.568  12.836  1.00 96.56           N  
ATOM   1507  CA  TRP A 194     -19.594   2.074  13.523  1.00 96.56           C  
ATOM   1508  C   TRP A 194     -20.000   0.699  13.000  1.00 96.56           C  
ATOM   1509  CB  TRP A 194     -20.766   3.055  13.352  1.00 96.56           C  
ATOM   1510  O   TRP A 194     -19.406   0.203  12.031  1.00 96.56           O  
ATOM   1511  CG  TRP A 194     -21.109   3.348  11.922  1.00 96.56           C  
ATOM   1512  CD1 TRP A 194     -20.484   4.238  11.094  1.00 96.56           C  
ATOM   1513  CD2 TRP A 194     -22.156   2.750  11.164  1.00 96.56           C  
ATOM   1514  CE2 TRP A 194     -22.125   3.326   9.875  1.00 96.56           C  
ATOM   1515  CE3 TRP A 194     -23.125   1.779  11.445  1.00 96.56           C  
ATOM   1516  NE1 TRP A 194     -21.094   4.230   9.859  1.00 96.56           N  
ATOM   1517  CH2 TRP A 194     -23.953   2.012   9.164  1.00 96.56           C  
ATOM   1518  CZ2 TRP A 194     -23.016   2.963   8.867  1.00 96.56           C  
ATOM   1519  CZ3 TRP A 194     -24.016   1.420  10.438  1.00 96.56           C  
ATOM   1520  N   GLY A 195     -21.000   0.119  13.656  1.00 96.75           N  
ATOM   1521  CA  GLY A 195     -21.344  -1.228  13.227  1.00 96.75           C  
ATOM   1522  C   GLY A 195     -22.766  -1.610  13.562  1.00 96.75           C  
ATOM   1523  O   GLY A 195     -23.469  -0.878  14.273  1.00 96.75           O  
ATOM   1524  N   ILE A 196     -23.141  -2.801  13.062  1.00 97.19           N  
ATOM   1525  CA  ILE A 196     -24.469  -3.359  13.312  1.00 97.19           C  
ATOM   1526  C   ILE A 196     -24.344  -4.801  13.797  1.00 97.19           C  
ATOM   1527  CB  ILE A 196     -25.359  -3.299  12.047  1.00 97.19           C  
ATOM   1528  O   ILE A 196     -23.703  -5.633  13.141  1.00 97.19           O  
ATOM   1529  CG1 ILE A 196     -25.484  -1.854  11.555  1.00 97.19           C  
ATOM   1530  CG2 ILE A 196     -26.734  -3.902  12.320  1.00 97.19           C  
ATOM   1531  CD1 ILE A 196     -26.203  -1.715  10.219  1.00 97.19           C  
ATOM   1532  N   HIS A 197     -24.906  -5.012  14.922  1.00 96.81           N  
ATOM   1533  CA  HIS A 197     -24.891  -6.363  15.469  1.00 96.81           C  
ATOM   1534  C   HIS A 197     -26.031  -7.203  14.906  1.00 96.81           C  
ATOM   1535  CB  HIS A 197     -24.969  -6.320  17.000  1.00 96.81           C  
ATOM   1536  O   HIS A 197     -27.188  -6.766  14.914  1.00 96.81           O  
ATOM   1537  CG  HIS A 197     -24.906  -7.672  17.641  1.00 96.81           C  
ATOM   1538  CD2 HIS A 197     -24.016  -8.680  17.516  1.00 96.81           C  
ATOM   1539  ND1 HIS A 197     -25.875  -8.109  18.531  1.00 96.81           N  
ATOM   1540  CE1 HIS A 197     -25.562  -9.336  18.922  1.00 96.81           C  
ATOM   1541  NE2 HIS A 197     -24.438  -9.703  18.328  1.00 96.81           N  
ATOM   1542  N   HIS A 198     -25.688  -8.414  14.445  1.00 96.38           N  
ATOM   1543  CA  HIS A 198     -26.656  -9.367  13.922  1.00 96.38           C  
ATOM   1544  C   HIS A 198     -26.781 -10.586  14.828  1.00 96.38           C  
ATOM   1545  CB  HIS A 198     -26.266  -9.805  12.508  1.00 96.38           C  
ATOM   1546  O   HIS A 198     -25.953 -11.500  14.766  1.00 96.38           O  
ATOM   1547  CG  HIS A 198     -26.109  -8.664  11.547  1.00 96.38           C  
ATOM   1548  CD2 HIS A 198     -25.000  -8.023  11.109  1.00 96.38           C  
ATOM   1549  ND1 HIS A 198     -27.172  -8.055  10.930  1.00 96.38           N  
ATOM   1550  CE1 HIS A 198     -26.734  -7.086  10.148  1.00 96.38           C  
ATOM   1551  NE2 HIS A 198     -25.406  -7.047  10.242  1.00 96.38           N  
ATOM   1552  N   PRO A 199     -27.797 -10.602  15.641  1.00 95.31           N  
ATOM   1553  CA  PRO A 199     -27.953 -11.695  16.594  1.00 95.31           C  
ATOM   1554  C   PRO A 199     -28.344 -13.016  15.930  1.00 95.31           C  
ATOM   1555  CB  PRO A 199     -29.078 -11.211  17.516  1.00 95.31           C  
ATOM   1556  O   PRO A 199     -28.969 -13.016  14.867  1.00 95.31           O  
ATOM   1557  CG  PRO A 199     -29.094  -9.727  17.344  1.00 95.31           C  
ATOM   1558  CD  PRO A 199     -28.672  -9.406  15.938  1.00 95.31           C  
ATOM   1559  N   PRO A 200     -28.078 -14.117  16.625  1.00 95.06           N  
ATOM   1560  CA  PRO A 200     -28.328 -15.445  16.047  1.00 95.06           C  
ATOM   1561  C   PRO A 200     -29.781 -15.875  16.156  1.00 95.06           C  
ATOM   1562  CB  PRO A 200     -27.422 -16.359  16.891  1.00 95.06           C  
ATOM   1563  O   PRO A 200     -30.234 -16.719  15.375  1.00 95.06           O  
ATOM   1564  CG  PRO A 200     -27.281 -15.656  18.203  1.00 95.06           C  
ATOM   1565  CD  PRO A 200     -27.297 -14.180  17.953  1.00 95.06           C  
ATOM   1566  N   THR A 201     -30.531 -15.336  17.156  1.00 95.69           N  
ATOM   1567  CA  THR A 201     -31.922 -15.688  17.359  1.00 95.69           C  
ATOM   1568  C   THR A 201     -32.750 -14.461  17.750  1.00 95.69           C  
ATOM   1569  CB  THR A 201     -32.094 -16.781  18.422  1.00 95.69           C  
ATOM   1570  O   THR A 201     -32.188 -13.469  18.234  1.00 95.69           O  
ATOM   1571  CG2 THR A 201     -31.188 -17.984  18.125  1.00 95.69           C  
ATOM   1572  OG1 THR A 201     -31.734 -16.250  19.703  1.00 95.69           O  
ATOM   1573  N   ILE A 202     -34.000 -14.578  17.578  1.00 95.25           N  
ATOM   1574  CA  ILE A 202     -34.938 -13.500  17.953  1.00 95.25           C  
ATOM   1575  C   ILE A 202     -34.906 -13.320  19.469  1.00 95.25           C  
ATOM   1576  CB  ILE A 202     -36.375 -13.789  17.469  1.00 95.25           C  
ATOM   1577  O   ILE A 202     -35.062 -12.203  19.969  1.00 95.25           O  
ATOM   1578  CG1 ILE A 202     -37.250 -12.539  17.609  1.00 95.25           C  
ATOM   1579  CG2 ILE A 202     -36.969 -14.969  18.234  1.00 95.25           C  
ATOM   1580  CD1 ILE A 202     -36.844 -11.406  16.656  1.00 95.25           C  
ATOM   1581  N   THR A 203     -34.719 -14.398  20.219  1.00 95.50           N  
ATOM   1582  CA  THR A 203     -34.625 -14.352  21.672  1.00 95.50           C  
ATOM   1583  C   THR A 203     -33.438 -13.508  22.109  1.00 95.50           C  
ATOM   1584  CB  THR A 203     -34.500 -15.758  22.281  1.00 95.50           C  
ATOM   1585  O   THR A 203     -33.531 -12.688  23.016  1.00 95.50           O  
ATOM   1586  CG2 THR A 203     -34.438 -15.703  23.797  1.00 95.50           C  
ATOM   1587  OG1 THR A 203     -35.625 -16.531  21.891  1.00 95.50           O  
ATOM   1588  N   ASP A 204     -32.281 -13.719  21.531  1.00 93.88           N  
ATOM   1589  CA  ASP A 204     -31.062 -12.938  21.797  1.00 93.88           C  
ATOM   1590  C   ASP A 204     -31.266 -11.461  21.469  1.00 93.88           C  
ATOM   1591  CB  ASP A 204     -29.875 -13.492  21.000  1.00 93.88           C  
ATOM   1592  O   ASP A 204     -30.812 -10.586  22.203  1.00 93.88           O  
ATOM   1593  CG  ASP A 204     -29.375 -14.828  21.531  1.00 93.88           C  
ATOM   1594  OD1 ASP A 204     -29.562 -15.117  22.734  1.00 93.88           O  
ATOM   1595  OD2 ASP A 204     -28.781 -15.594  20.750  1.00 93.88           O  
ATOM   1596  N   GLN A 205     -31.953 -11.195  20.391  1.00 95.00           N  
ATOM   1597  CA  GLN A 205     -32.281  -9.836  19.984  1.00 95.00           C  
ATOM   1598  C   GLN A 205     -33.094  -9.117  21.047  1.00 95.00           C  
ATOM   1599  CB  GLN A 205     -33.031  -9.852  18.641  1.00 95.00           C  
ATOM   1600  O   GLN A 205     -32.781  -7.996  21.438  1.00 95.00           O  
ATOM   1601  CG  GLN A 205     -33.562  -8.484  18.219  1.00 95.00           C  
ATOM   1602  CD  GLN A 205     -32.500  -7.602  17.625  1.00 95.00           C  
ATOM   1603  NE2 GLN A 205     -32.750  -6.297  17.578  1.00 95.00           N  
ATOM   1604  OE1 GLN A 205     -31.422  -8.078  17.219  1.00 95.00           O  
ATOM   1605  N   GLU A 206     -34.156  -9.734  21.484  1.00 95.31           N  
ATOM   1606  CA  GLU A 206     -35.062  -9.172  22.484  1.00 95.31           C  
ATOM   1607  C   GLU A 206     -34.375  -9.031  23.844  1.00 95.31           C  
ATOM   1608  CB  GLU A 206     -36.312 -10.031  22.641  1.00 95.31           C  
ATOM   1609  O   GLU A 206     -34.625  -8.070  24.578  1.00 95.31           O  
ATOM   1610  CG  GLU A 206     -37.281  -9.922  21.453  1.00 95.31           C  
ATOM   1611  CD  GLU A 206     -38.500 -10.797  21.594  1.00 95.31           C  
ATOM   1612  OE1 GLU A 206     -39.500 -10.555  20.891  1.00 95.31           O  
ATOM   1613  OE2 GLU A 206     -38.469 -11.742  22.422  1.00 95.31           O  
ATOM   1614  N   SER A 207     -33.531  -9.953  24.125  1.00 94.19           N  
ATOM   1615  CA  SER A 207     -32.812  -9.938  25.406  1.00 94.19           C  
ATOM   1616  C   SER A 207     -31.797  -8.797  25.453  1.00 94.19           C  
ATOM   1617  CB  SER A 207     -32.094 -11.273  25.625  1.00 94.19           C  
ATOM   1618  O   SER A 207     -31.609  -8.164  26.500  1.00 94.19           O  
ATOM   1619  OG  SER A 207     -31.281 -11.219  26.797  1.00 94.19           O  
ATOM   1620  N   LEU A 208     -31.188  -8.555  24.375  1.00 94.06           N  
ATOM   1621  CA  LEU A 208     -30.125  -7.547  24.328  1.00 94.06           C  
ATOM   1622  C   LEU A 208     -30.719  -6.160  24.078  1.00 94.06           C  
ATOM   1623  CB  LEU A 208     -29.109  -7.891  23.234  1.00 94.06           C  
ATOM   1624  O   LEU A 208     -30.266  -5.180  24.672  1.00 94.06           O  
ATOM   1625  CG  LEU A 208     -28.203  -9.086  23.500  1.00 94.06           C  
ATOM   1626  CD1 LEU A 208     -27.453  -9.484  22.234  1.00 94.06           C  
ATOM   1627  CD2 LEU A 208     -27.219  -8.758  24.625  1.00 94.06           C  
ATOM   1628  N   TYR A 209     -31.812  -6.059  23.266  1.00 94.88           N  
ATOM   1629  CA  TYR A 209     -32.250  -4.742  22.797  1.00 94.88           C  
ATOM   1630  C   TYR A 209     -33.688  -4.484  23.141  1.00 94.88           C  
ATOM   1631  CB  TYR A 209     -32.031  -4.609  21.297  1.00 94.88           C  
ATOM   1632  O   TYR A 209     -34.219  -3.396  22.891  1.00 94.88           O  
ATOM   1633  CG  TYR A 209     -30.609  -4.891  20.859  1.00 94.88           C  
ATOM   1634  CD1 TYR A 209     -29.547  -4.094  21.281  1.00 94.88           C  
ATOM   1635  CD2 TYR A 209     -30.328  -5.957  20.000  1.00 94.88           C  
ATOM   1636  CE1 TYR A 209     -28.250  -4.348  20.891  1.00 94.88           C  
ATOM   1637  CE2 TYR A 209     -29.016  -6.219  19.594  1.00 94.88           C  
ATOM   1638  OH  TYR A 209     -26.703  -5.672  19.641  1.00 94.88           O  
ATOM   1639  CZ  TYR A 209     -27.984  -5.414  20.047  1.00 94.88           C  
ATOM   1640  N   GLN A 210     -34.469  -5.500  23.688  1.00 94.62           N  
ATOM   1641  CA  GLN A 210     -35.844  -5.422  24.125  1.00 94.62           C  
ATOM   1642  C   GLN A 210     -36.781  -5.094  22.969  1.00 94.62           C  
ATOM   1643  CB  GLN A 210     -36.000  -4.375  25.234  1.00 94.62           C  
ATOM   1644  O   GLN A 210     -37.844  -4.500  23.156  1.00 94.62           O  
ATOM   1645  CG  GLN A 210     -35.219  -4.691  26.484  1.00 94.62           C  
ATOM   1646  CD  GLN A 210     -35.625  -5.992  27.141  1.00 94.62           C  
ATOM   1647  NE2 GLN A 210     -34.656  -6.832  27.484  1.00 94.62           N  
ATOM   1648  OE1 GLN A 210     -36.844  -6.238  27.328  1.00 94.62           O  
ATOM   1649  N   ASN A 211     -36.219  -5.238  21.750  1.00 92.94           N  
ATOM   1650  CA  ASN A 211     -36.969  -4.973  20.516  1.00 92.94           C  
ATOM   1651  C   ASN A 211     -36.750  -6.070  19.484  1.00 92.94           C  
ATOM   1652  CB  ASN A 211     -36.562  -3.611  19.938  1.00 92.94           C  
ATOM   1653  O   ASN A 211     -35.625  -6.270  19.000  1.00 92.94           O  
ATOM   1654  CG  ASN A 211     -37.531  -3.137  18.875  1.00 92.94           C  
ATOM   1655  ND2 ASN A 211     -37.531  -1.833  18.609  1.00 92.94           N  
ATOM   1656  OD1 ASN A 211     -38.281  -3.934  18.281  1.00 92.94           O  
ATOM   1657  N   ALA A 212     -37.844  -6.750  19.047  1.00 91.44           N  
ATOM   1658  CA  ALA A 212     -37.750  -7.855  18.094  1.00 91.44           C  
ATOM   1659  C   ALA A 212     -37.562  -7.344  16.672  1.00 91.44           C  
ATOM   1660  CB  ALA A 212     -39.031  -8.711  18.172  1.00 91.44           C  
ATOM   1661  O   ALA A 212     -36.938  -8.016  15.852  1.00 91.44           O  
ATOM   1662  N   ASP A 213     -38.062  -6.098  16.406  1.00 92.06           N  
ATOM   1663  CA  ASP A 213     -37.938  -5.480  15.094  1.00 92.06           C  
ATOM   1664  C   ASP A 213     -37.125  -4.191  15.156  1.00 92.06           C  
ATOM   1665  CB  ASP A 213     -39.344  -5.199  14.516  1.00 92.06           C  
ATOM   1666  O   ASP A 213     -37.688  -3.098  14.969  1.00 92.06           O  
ATOM   1667  CG  ASP A 213     -39.312  -4.887  13.031  1.00 92.06           C  
ATOM   1668  OD1 ASP A 213     -38.281  -5.156  12.367  1.00 92.06           O  
ATOM   1669  OD2 ASP A 213     -40.312  -4.367  12.516  1.00 92.06           O  
ATOM   1670  N   ALA A 214     -35.844  -4.266  15.383  1.00 94.88           N  
ATOM   1671  CA  ALA A 214     -34.969  -3.117  15.602  1.00 94.88           C  
ATOM   1672  C   ALA A 214     -34.375  -2.617  14.281  1.00 94.88           C  
ATOM   1673  CB  ALA A 214     -33.844  -3.480  16.578  1.00 94.88           C  
ATOM   1674  O   ALA A 214     -34.281  -3.367  13.305  1.00 94.88           O  
ATOM   1675  N   TYR A 215     -34.031  -1.357  14.305  1.00 96.31           N  
ATOM   1676  CA  TYR A 215     -33.375  -0.775  13.141  1.00 96.31           C  
ATOM   1677  C   TYR A 215     -32.281   0.207  13.562  1.00 96.31           C  
ATOM   1678  CB  TYR A 215     -34.375  -0.070  12.242  1.00 96.31           C  
ATOM   1679  O   TYR A 215     -32.281   0.691  14.695  1.00 96.31           O  
ATOM   1680  CG  TYR A 215     -34.938   1.214  12.828  1.00 96.31           C  
ATOM   1681  CD1 TYR A 215     -36.094   1.220  13.594  1.00 96.31           C  
ATOM   1682  CD2 TYR A 215     -34.281   2.422  12.617  1.00 96.31           C  
ATOM   1683  CE1 TYR A 215     -36.594   2.400  14.133  1.00 96.31           C  
ATOM   1684  CE2 TYR A 215     -34.750   3.609  13.148  1.00 96.31           C  
ATOM   1685  OH  TYR A 215     -36.406   4.762  14.438  1.00 96.31           O  
ATOM   1686  CZ  TYR A 215     -35.906   3.588  13.906  1.00 96.31           C  
ATOM   1687  N   VAL A 216     -31.375   0.453  12.578  1.00 97.12           N  
ATOM   1688  CA  VAL A 216     -30.344   1.469  12.758  1.00 97.12           C  
ATOM   1689  C   VAL A 216     -30.344   2.420  11.562  1.00 97.12           C  
ATOM   1690  CB  VAL A 216     -28.938   0.832  12.922  1.00 97.12           C  
ATOM   1691  O   VAL A 216     -30.266   1.981  10.406  1.00 97.12           O  
ATOM   1692  CG1 VAL A 216     -27.875   1.911  13.070  1.00 97.12           C  
ATOM   1693  CG2 VAL A 216     -28.922  -0.103  14.133  1.00 97.12           C  
ATOM   1694  N   PHE A 217     -30.500   3.656  11.938  1.00 97.00           N  
ATOM   1695  CA  PHE A 217     -30.438   4.688  10.906  1.00 97.00           C  
ATOM   1696  C   PHE A 217     -29.172   5.531  11.062  1.00 97.00           C  
ATOM   1697  CB  PHE A 217     -31.672   5.582  10.961  1.00 97.00           C  
ATOM   1698  O   PHE A 217     -28.859   5.988  12.164  1.00 97.00           O  
ATOM   1699  CG  PHE A 217     -31.609   6.766  10.031  1.00 97.00           C  
ATOM   1700  CD1 PHE A 217     -31.141   7.992  10.477  1.00 97.00           C  
ATOM   1701  CD2 PHE A 217     -32.031   6.648   8.711  1.00 97.00           C  
ATOM   1702  CE1 PHE A 217     -31.078   9.094   9.617  1.00 97.00           C  
ATOM   1703  CE2 PHE A 217     -31.969   7.742   7.848  1.00 97.00           C  
ATOM   1704  CZ  PHE A 217     -31.500   8.961   8.305  1.00 97.00           C  
ATOM   1705  N   VAL A 218     -28.453   5.703   9.938  1.00 95.75           N  
ATOM   1706  CA  VAL A 218     -27.281   6.570   9.906  1.00 95.75           C  
ATOM   1707  C   VAL A 218     -27.422   7.594   8.773  1.00 95.75           C  
ATOM   1708  CB  VAL A 218     -25.969   5.758   9.719  1.00 95.75           C  
ATOM   1709  O   VAL A 218     -27.750   7.234   7.645  1.00 95.75           O  
ATOM   1710  CG1 VAL A 218     -24.750   6.676   9.758  1.00 95.75           C  
ATOM   1711  CG2 VAL A 218     -25.859   4.672  10.789  1.00 95.75           C  
ATOM   1712  N   GLY A 219     -27.203   8.820   9.141  1.00 93.25           N  
ATOM   1713  CA  GLY A 219     -27.391   9.828   8.109  1.00 93.25           C  
ATOM   1714  C   GLY A 219     -26.375  10.953   8.188  1.00 93.25           C  
ATOM   1715  O   GLY A 219     -25.984  11.375   9.273  1.00 93.25           O  
ATOM   1716  N   THR A 220     -25.875  11.305   6.953  1.00 92.88           N  
ATOM   1717  CA  THR A 220     -25.109  12.523   6.734  1.00 92.88           C  
ATOM   1718  C   THR A 220     -25.781  13.414   5.688  1.00 92.88           C  
ATOM   1719  CB  THR A 220     -23.672  12.211   6.289  1.00 92.88           C  
ATOM   1720  O   THR A 220     -26.859  13.078   5.188  1.00 92.88           O  
ATOM   1721  CG2 THR A 220     -23.031  11.164   7.199  1.00 92.88           C  
ATOM   1722  OG1 THR A 220     -23.688  11.711   4.945  1.00 92.88           O  
ATOM   1723  N   SER A 221     -25.250  14.516   5.371  1.00 88.81           N  
ATOM   1724  CA  SER A 221     -25.797  15.398   4.344  1.00 88.81           C  
ATOM   1725  C   SER A 221     -25.875  14.688   2.996  1.00 88.81           C  
ATOM   1726  CB  SER A 221     -24.969  16.672   4.215  1.00 88.81           C  
ATOM   1727  O   SER A 221     -26.781  14.961   2.199  1.00 88.81           O  
ATOM   1728  OG  SER A 221     -23.609  16.359   3.916  1.00 88.81           O  
ATOM   1729  N   ARG A 222     -25.047  13.695   2.758  1.00 84.88           N  
ATOM   1730  CA  ARG A 222     -24.922  13.062   1.448  1.00 84.88           C  
ATOM   1731  C   ARG A 222     -25.359  11.602   1.500  1.00 84.88           C  
ATOM   1732  CB  ARG A 222     -23.484  13.156   0.944  1.00 84.88           C  
ATOM   1733  O   ARG A 222     -25.531  10.961   0.460  1.00 84.88           O  
ATOM   1734  CG  ARG A 222     -23.016  14.586   0.667  1.00 84.88           C  
ATOM   1735  CD  ARG A 222     -21.609  14.617   0.094  1.00 84.88           C  
ATOM   1736  NE  ARG A 222     -21.141  15.984  -0.115  1.00 84.88           N  
ATOM   1737  NH1 ARG A 222     -19.109  15.375  -1.022  1.00 84.88           N  
ATOM   1738  NH2 ARG A 222     -19.656  17.594  -0.786  1.00 84.88           N  
ATOM   1739  CZ  ARG A 222     -19.969  16.312  -0.641  1.00 84.88           C  
ATOM   1740  N   TYR A 223     -25.562  11.125   2.672  1.00 86.19           N  
ATOM   1741  CA  TYR A 223     -25.828   9.703   2.828  1.00 86.19           C  
ATOM   1742  C   TYR A 223     -26.859   9.461   3.932  1.00 86.19           C  
ATOM   1743  CB  TYR A 223     -24.547   8.938   3.137  1.00 86.19           C  
ATOM   1744  O   TYR A 223     -26.781  10.062   5.004  1.00 86.19           O  
ATOM   1745  CG  TYR A 223     -24.766   7.469   3.424  1.00 86.19           C  
ATOM   1746  CD1 TYR A 223     -24.828   6.996   4.730  1.00 86.19           C  
ATOM   1747  CD2 TYR A 223     -24.906   6.551   2.385  1.00 86.19           C  
ATOM   1748  CE1 TYR A 223     -25.031   5.645   5.000  1.00 86.19           C  
ATOM   1749  CE2 TYR A 223     -25.094   5.199   2.643  1.00 86.19           C  
ATOM   1750  OH  TYR A 223     -25.359   3.420   4.211  1.00 86.19           O  
ATOM   1751  CZ  TYR A 223     -25.156   4.758   3.951  1.00 86.19           C  
ATOM   1752  N   SER A 224     -27.859   8.734   3.588  1.00 91.50           N  
ATOM   1753  CA  SER A 224     -28.844   8.305   4.578  1.00 91.50           C  
ATOM   1754  C   SER A 224     -29.312   6.883   4.309  1.00 91.50           C  
ATOM   1755  CB  SER A 224     -30.047   9.258   4.590  1.00 91.50           C  
ATOM   1756  O   SER A 224     -29.797   6.578   3.213  1.00 91.50           O  
ATOM   1757  OG  SER A 224     -31.000   8.836   5.543  1.00 91.50           O  
ATOM   1758  N   LYS A 225     -29.141   6.043   5.305  1.00 94.00           N  
ATOM   1759  CA  LYS A 225     -29.516   4.645   5.113  1.00 94.00           C  
ATOM   1760  C   LYS A 225     -30.094   4.051   6.398  1.00 94.00           C  
ATOM   1761  CB  LYS A 225     -28.312   3.824   4.645  1.00 94.00           C  
ATOM   1762  O   LYS A 225     -29.609   4.340   7.492  1.00 94.00           O  
ATOM   1763  CG  LYS A 225     -28.672   2.439   4.129  1.00 94.00           C  
ATOM   1764  CD  LYS A 225     -27.484   1.751   3.488  1.00 94.00           C  
ATOM   1765  CE  LYS A 225     -27.859   0.389   2.920  1.00 94.00           C  
ATOM   1766  NZ  LYS A 225     -26.688  -0.279   2.270  1.00 94.00           N  
ATOM   1767  N   LYS A 226     -31.109   3.299   6.199  1.00 95.38           N  
ATOM   1768  CA  LYS A 226     -31.688   2.521   7.293  1.00 95.38           C  
ATOM   1769  C   LYS A 226     -31.312   1.050   7.188  1.00 95.38           C  
ATOM   1770  CB  LYS A 226     -33.219   2.666   7.305  1.00 95.38           C  
ATOM   1771  O   LYS A 226     -31.438   0.443   6.121  1.00 95.38           O  
ATOM   1772  CG  LYS A 226     -33.875   2.061   8.531  1.00 95.38           C  
ATOM   1773  CD  LYS A 226     -35.375   2.320   8.531  1.00 95.38           C  
ATOM   1774  CE  LYS A 226     -36.062   1.708   9.758  1.00 95.38           C  
ATOM   1775  NZ  LYS A 226     -37.531   2.006   9.789  1.00 95.38           N  
ATOM   1776  N   PHE A 227     -30.859   0.459   8.312  1.00 96.00           N  
ATOM   1777  CA  PHE A 227     -30.391  -0.922   8.328  1.00 96.00           C  
ATOM   1778  C   PHE A 227     -31.281  -1.779   9.227  1.00 96.00           C  
ATOM   1779  CB  PHE A 227     -28.938  -0.991   8.812  1.00 96.00           C  
ATOM   1780  O   PHE A 227     -31.609  -1.381  10.344  1.00 96.00           O  
ATOM   1781  CG  PHE A 227     -27.984  -0.237   7.934  1.00 96.00           C  
ATOM   1782  CD1 PHE A 227     -27.344  -0.869   6.875  1.00 96.00           C  
ATOM   1783  CD2 PHE A 227     -27.703   1.105   8.172  1.00 96.00           C  
ATOM   1784  CE1 PHE A 227     -26.453  -0.173   6.062  1.00 96.00           C  
ATOM   1785  CE2 PHE A 227     -26.812   1.807   7.363  1.00 96.00           C  
ATOM   1786  CZ  PHE A 227     -26.188   1.165   6.309  1.00 96.00           C  
ATOM   1787  N   LYS A 228     -31.562  -2.914   8.680  1.00 95.44           N  
ATOM   1788  CA  LYS A 228     -32.250  -3.926   9.469  1.00 95.44           C  
ATOM   1789  C   LYS A 228     -31.344  -5.113   9.766  1.00 95.44           C  
ATOM   1790  CB  LYS A 228     -33.531  -4.406   8.742  1.00 95.44           C  
ATOM   1791  O   LYS A 228     -30.719  -5.656   8.859  1.00 95.44           O  
ATOM   1792  CG  LYS A 228     -34.656  -3.377   8.711  1.00 95.44           C  
ATOM   1793  CD  LYS A 228     -35.938  -3.969   8.141  1.00 95.44           C  
ATOM   1794  CE  LYS A 228     -37.031  -2.938   8.094  1.00 95.44           C  
ATOM   1795  NZ  LYS A 228     -38.312  -3.510   7.520  1.00 95.44           N  
ATOM   1796  N   PRO A 229     -31.266  -5.484  11.102  1.00 94.88           N  
ATOM   1797  CA  PRO A 229     -30.375  -6.602  11.430  1.00 94.88           C  
ATOM   1798  C   PRO A 229     -30.859  -7.930  10.859  1.00 94.88           C  
ATOM   1799  CB  PRO A 229     -30.391  -6.625  12.961  1.00 94.88           C  
ATOM   1800  O   PRO A 229     -32.062  -8.133  10.711  1.00 94.88           O  
ATOM   1801  CG  PRO A 229     -31.688  -5.984  13.344  1.00 94.88           C  
ATOM   1802  CD  PRO A 229     -32.031  -4.953  12.312  1.00 94.88           C  
ATOM   1803  N   GLU A 230     -29.953  -8.758  10.508  1.00 94.50           N  
ATOM   1804  CA  GLU A 230     -30.250 -10.109  10.023  1.00 94.50           C  
ATOM   1805  C   GLU A 230     -30.188 -11.125  11.164  1.00 94.50           C  
ATOM   1806  CB  GLU A 230     -29.281 -10.508   8.906  1.00 94.50           C  
ATOM   1807  O   GLU A 230     -29.109 -11.453  11.648  1.00 94.50           O  
ATOM   1808  CG  GLU A 230     -29.391  -9.648   7.660  1.00 94.50           C  
ATOM   1809  CD  GLU A 230     -28.391 -10.031   6.574  1.00 94.50           C  
ATOM   1810  OE1 GLU A 230     -28.328  -9.336   5.535  1.00 94.50           O  
ATOM   1811  OE2 GLU A 230     -27.672 -11.039   6.766  1.00 94.50           O  
ATOM   1812  N   ILE A 231     -31.344 -11.617  11.461  1.00 94.25           N  
ATOM   1813  CA  ILE A 231     -31.422 -12.625  12.516  1.00 94.25           C  
ATOM   1814  C   ILE A 231     -31.438 -14.023  11.898  1.00 94.25           C  
ATOM   1815  CB  ILE A 231     -32.688 -12.422  13.391  1.00 94.25           C  
ATOM   1816  O   ILE A 231     -32.406 -14.414  11.250  1.00 94.25           O  
ATOM   1817  CG1 ILE A 231     -32.719 -10.992  13.961  1.00 94.25           C  
ATOM   1818  CG2 ILE A 231     -32.750 -13.461  14.516  1.00 94.25           C  
ATOM   1819  CD1 ILE A 231     -34.000 -10.641  14.672  1.00 94.25           C  
ATOM   1820  N   ALA A 232     -30.344 -14.648  12.141  1.00 93.12           N  
ATOM   1821  CA  ALA A 232     -30.219 -15.977  11.539  1.00 93.12           C  
ATOM   1822  C   ALA A 232     -29.234 -16.844  12.312  1.00 93.12           C  
ATOM   1823  CB  ALA A 232     -29.781 -15.852  10.078  1.00 93.12           C  
ATOM   1824  O   ALA A 232     -28.250 -16.328  12.875  1.00 93.12           O  
ATOM   1825  N   THR A 233     -29.578 -18.125  12.344  1.00 91.75           N  
ATOM   1826  CA  THR A 233     -28.656 -19.078  12.945  1.00 91.75           C  
ATOM   1827  C   THR A 233     -27.422 -19.281  12.062  1.00 91.75           C  
ATOM   1828  CB  THR A 233     -29.344 -20.438  13.203  1.00 91.75           C  
ATOM   1829  O   THR A 233     -27.547 -19.500  10.852  1.00 91.75           O  
ATOM   1830  CG2 THR A 233     -28.422 -21.375  13.992  1.00 91.75           C  
ATOM   1831  OG1 THR A 233     -30.547 -20.219  13.945  1.00 91.75           O  
ATOM   1832  N   ARG A 234     -26.266 -19.234  12.742  1.00 91.62           N  
ATOM   1833  CA  ARG A 234     -24.984 -19.359  12.039  1.00 91.62           C  
ATOM   1834  C   ARG A 234     -24.031 -20.250  12.805  1.00 91.62           C  
ATOM   1835  CB  ARG A 234     -24.359 -17.984  11.805  1.00 91.62           C  
ATOM   1836  O   ARG A 234     -24.141 -20.391  14.023  1.00 91.62           O  
ATOM   1837  CG  ARG A 234     -25.250 -17.016  11.039  1.00 91.62           C  
ATOM   1838  CD  ARG A 234     -24.641 -15.625  10.969  1.00 91.62           C  
ATOM   1839  NE  ARG A 234     -25.531 -14.688  10.297  1.00 91.62           N  
ATOM   1840  NH1 ARG A 234     -26.797 -14.227  12.172  1.00 91.62           N  
ATOM   1841  NH2 ARG A 234     -27.281 -13.203  10.180  1.00 91.62           N  
ATOM   1842  CZ  ARG A 234     -26.531 -14.039  10.883  1.00 91.62           C  
ATOM   1843  N   PRO A 235     -23.062 -20.766  12.094  1.00 92.19           N  
ATOM   1844  CA  PRO A 235     -22.016 -21.500  12.805  1.00 92.19           C  
ATOM   1845  C   PRO A 235     -21.203 -20.594  13.734  1.00 92.19           C  
ATOM   1846  CB  PRO A 235     -21.141 -22.047  11.680  1.00 92.19           C  
ATOM   1847  O   PRO A 235     -20.984 -19.422  13.430  1.00 92.19           O  
ATOM   1848  CG  PRO A 235     -22.016 -22.016  10.469  1.00 92.19           C  
ATOM   1849  CD  PRO A 235     -23.000 -20.875  10.617  1.00 92.19           C  
ATOM   1850  N   LYS A 236     -20.781 -21.109  14.758  1.00 92.00           N  
ATOM   1851  CA  LYS A 236     -19.984 -20.344  15.719  1.00 92.00           C  
ATOM   1852  C   LYS A 236     -18.578 -20.109  15.195  1.00 92.00           C  
ATOM   1853  CB  LYS A 236     -19.938 -21.062  17.062  1.00 92.00           C  
ATOM   1854  O   LYS A 236     -17.922 -21.031  14.703  1.00 92.00           O  
ATOM   1855  CG  LYS A 236     -21.250 -21.078  17.812  1.00 92.00           C  
ATOM   1856  CD  LYS A 236     -21.109 -21.703  19.203  1.00 92.00           C  
ATOM   1857  CE  LYS A 236     -22.422 -21.703  19.953  1.00 92.00           C  
ATOM   1858  NZ  LYS A 236     -22.297 -22.328  21.312  1.00 92.00           N  
ATOM   1859  N   VAL A 237     -18.250 -18.953  15.219  1.00 89.56           N  
ATOM   1860  CA  VAL A 237     -16.891 -18.516  14.922  1.00 89.56           C  
ATOM   1861  C   VAL A 237     -16.297 -17.797  16.141  1.00 89.56           C  
ATOM   1862  CB  VAL A 237     -16.844 -17.578  13.688  1.00 89.56           C  
ATOM   1863  O   VAL A 237     -16.875 -16.828  16.641  1.00 89.56           O  
ATOM   1864  CG1 VAL A 237     -15.414 -17.141  13.383  1.00 89.56           C  
ATOM   1865  CG2 VAL A 237     -17.469 -18.281  12.477  1.00 89.56           C  
ATOM   1866  N   ARG A 238     -15.227 -18.391  16.672  1.00 88.69           N  
ATOM   1867  CA  ARG A 238     -14.609 -17.859  17.891  1.00 88.69           C  
ATOM   1868  C   ARG A 238     -15.625 -17.812  19.031  1.00 88.69           C  
ATOM   1869  CB  ARG A 238     -14.023 -16.469  17.641  1.00 88.69           C  
ATOM   1870  O   ARG A 238     -15.680 -16.828  19.781  1.00 88.69           O  
ATOM   1871  CG  ARG A 238     -12.852 -16.469  16.688  1.00 88.69           C  
ATOM   1872  CD  ARG A 238     -12.227 -15.078  16.562  1.00 88.69           C  
ATOM   1873  NE  ARG A 238     -12.984 -14.227  15.648  1.00 88.69           N  
ATOM   1874  NH1 ARG A 238     -11.297 -12.680  15.367  1.00 88.69           N  
ATOM   1875  NH2 ARG A 238     -13.297 -12.406  14.281  1.00 88.69           N  
ATOM   1876  CZ  ARG A 238     -12.523 -13.109  15.102  1.00 88.69           C  
ATOM   1877  N   ASP A 239     -16.547 -18.781  19.047  1.00 89.62           N  
ATOM   1878  CA  ASP A 239     -17.531 -19.062  20.078  1.00 89.62           C  
ATOM   1879  C   ASP A 239     -18.672 -18.031  20.031  1.00 89.62           C  
ATOM   1880  CB  ASP A 239     -16.875 -19.047  21.453  1.00 89.62           C  
ATOM   1881  O   ASP A 239     -19.328 -17.781  21.047  1.00 89.62           O  
ATOM   1882  CG  ASP A 239     -15.938 -20.219  21.672  1.00 89.62           C  
ATOM   1883  OD1 ASP A 239     -16.203 -21.328  21.141  1.00 89.62           O  
ATOM   1884  OD2 ASP A 239     -14.922 -20.047  22.375  1.00 89.62           O  
ATOM   1885  N   GLN A 240     -18.750 -17.344  18.875  1.00 92.06           N  
ATOM   1886  CA  GLN A 240     -19.844 -16.391  18.672  1.00 92.06           C  
ATOM   1887  C   GLN A 240     -20.812 -16.859  17.594  1.00 92.06           C  
ATOM   1888  CB  GLN A 240     -19.281 -15.016  18.312  1.00 92.06           C  
ATOM   1889  O   GLN A 240     -20.391 -17.188  16.484  1.00 92.06           O  
ATOM   1890  CG  GLN A 240     -18.422 -14.391  19.406  1.00 92.06           C  
ATOM   1891  CD  GLN A 240     -19.203 -14.086  20.672  1.00 92.06           C  
ATOM   1892  NE2 GLN A 240     -18.562 -14.234  21.812  1.00 92.06           N  
ATOM   1893  OE1 GLN A 240     -20.375 -13.727  20.609  1.00 92.06           O  
ATOM   1894  N   ALA A 241     -22.031 -16.859  17.938  1.00 93.19           N  
ATOM   1895  CA  ALA A 241     -23.062 -17.266  16.984  1.00 93.19           C  
ATOM   1896  C   ALA A 241     -23.625 -16.047  16.250  1.00 93.19           C  
ATOM   1897  CB  ALA A 241     -24.172 -18.031  17.688  1.00 93.19           C  
ATOM   1898  O   ALA A 241     -24.219 -16.188  15.180  1.00 93.19           O  
ATOM   1899  N   GLY A 242     -23.438 -14.859  16.781  1.00 93.88           N  
ATOM   1900  CA  GLY A 242     -23.812 -13.609  16.141  1.00 93.88           C  
ATOM   1901  C   GLY A 242     -22.766 -13.070  15.203  1.00 93.88           C  
ATOM   1902  O   GLY A 242     -21.625 -13.547  15.203  1.00 93.88           O  
ATOM   1903  N   ARG A 243     -23.219 -12.070  14.328  1.00 95.44           N  
ATOM   1904  CA  ARG A 243     -22.297 -11.359  13.453  1.00 95.44           C  
ATOM   1905  C   ARG A 243     -22.391  -9.852  13.656  1.00 95.44           C  
ATOM   1906  CB  ARG A 243     -22.562 -11.711  11.984  1.00 95.44           C  
ATOM   1907  O   ARG A 243     -23.453  -9.336  14.016  1.00 95.44           O  
ATOM   1908  CG  ARG A 243     -22.406 -13.188  11.664  1.00 95.44           C  
ATOM   1909  CD  ARG A 243     -20.969 -13.641  11.773  1.00 95.44           C  
ATOM   1910  NE  ARG A 243     -20.812 -15.047  11.391  1.00 95.44           N  
ATOM   1911  NH1 ARG A 243     -21.266 -15.883  13.492  1.00 95.44           N  
ATOM   1912  NH2 ARG A 243     -20.797 -17.312  11.766  1.00 95.44           N  
ATOM   1913  CZ  ARG A 243     -20.953 -16.078  12.219  1.00 95.44           C  
ATOM   1914  N   MET A 244     -21.156  -9.195  13.406  1.00 95.75           N  
ATOM   1915  CA  MET A 244     -21.141  -7.738  13.398  1.00 95.75           C  
ATOM   1916  C   MET A 244     -20.594  -7.203  12.086  1.00 95.75           C  
ATOM   1917  CB  MET A 244     -20.328  -7.199  14.570  1.00 95.75           C  
ATOM   1918  O   MET A 244     -19.500  -7.594  11.664  1.00 95.75           O  
ATOM   1919  CG  MET A 244     -21.000  -7.387  15.922  1.00 95.75           C  
ATOM   1920  SD  MET A 244     -20.047  -6.617  17.297  1.00 95.75           S  
ATOM   1921  CE  MET A 244     -21.406  -6.117  18.391  1.00 95.75           C  
ATOM   1922  N   ASN A 245     -21.422  -6.414  11.492  1.00 96.56           N  
ATOM   1923  CA  ASN A 245     -20.906  -5.703  10.320  1.00 96.56           C  
ATOM   1924  C   ASN A 245     -20.359  -4.332  10.695  1.00 96.56           C  
ATOM   1925  CB  ASN A 245     -22.000  -5.562   9.266  1.00 96.56           C  
ATOM   1926  O   ASN A 245     -20.969  -3.594  11.461  1.00 96.56           O  
ATOM   1927  CG  ASN A 245     -22.375  -6.891   8.633  1.00 96.56           C  
ATOM   1928  ND2 ASN A 245     -23.516  -6.922   7.953  1.00 96.56           N  
ATOM   1929  OD1 ASN A 245     -21.656  -7.879   8.758  1.00 96.56           O  
ATOM   1930  N   TYR A 246     -19.250  -3.994  10.148  1.00 96.88           N  
ATOM   1931  CA  TYR A 246     -18.578  -2.738  10.453  1.00 96.88           C  
ATOM   1932  C   TYR A 246     -18.609  -1.795   9.258  1.00 96.88           C  
ATOM   1933  CB  TYR A 246     -17.125  -2.998  10.875  1.00 96.88           C  
ATOM   1934  O   TYR A 246     -18.391  -2.217   8.125  1.00 96.88           O  
ATOM   1935  CG  TYR A 246     -16.984  -4.043  11.953  1.00 96.88           C  
ATOM   1936  CD1 TYR A 246     -17.188  -3.719  13.297  1.00 96.88           C  
ATOM   1937  CD2 TYR A 246     -16.656  -5.355  11.641  1.00 96.88           C  
ATOM   1938  CE1 TYR A 246     -17.047  -4.676  14.297  1.00 96.88           C  
ATOM   1939  CE2 TYR A 246     -16.516  -6.320  12.625  1.00 96.88           C  
ATOM   1940  OH  TYR A 246     -16.578  -6.930  14.938  1.00 96.88           O  
ATOM   1941  CZ  TYR A 246     -16.719  -5.977  13.953  1.00 96.88           C  
ATOM   1942  N   TYR A 247     -18.828  -0.542   9.648  1.00 96.19           N  
ATOM   1943  CA  TYR A 247     -18.953   0.493   8.625  1.00 96.19           C  
ATOM   1944  C   TYR A 247     -18.047   1.683   8.953  1.00 96.19           C  
ATOM   1945  CB  TYR A 247     -20.406   0.956   8.492  1.00 96.19           C  
ATOM   1946  O   TYR A 247     -17.609   1.841  10.094  1.00 96.19           O  
ATOM   1947  CG  TYR A 247     -21.359  -0.146   8.102  1.00 96.19           C  
ATOM   1948  CD1 TYR A 247     -21.719  -0.337   6.766  1.00 96.19           C  
ATOM   1949  CD2 TYR A 247     -21.891  -0.999   9.055  1.00 96.19           C  
ATOM   1950  CE1 TYR A 247     -22.594  -1.351   6.402  1.00 96.19           C  
ATOM   1951  CE2 TYR A 247     -22.766  -2.016   8.703  1.00 96.19           C  
ATOM   1952  OH  TYR A 247     -23.984  -3.188   7.020  1.00 96.19           O  
ATOM   1953  CZ  TYR A 247     -23.125  -2.184   7.375  1.00 96.19           C  
ATOM   1954  N   TRP A 248     -17.812   2.527   7.957  1.00 95.06           N  
ATOM   1955  CA  TRP A 248     -17.062   3.766   8.156  1.00 95.06           C  
ATOM   1956  C   TRP A 248     -17.688   4.910   7.371  1.00 95.06           C  
ATOM   1957  CB  TRP A 248     -15.602   3.584   7.754  1.00 95.06           C  
ATOM   1958  O   TRP A 248     -18.344   4.688   6.348  1.00 95.06           O  
ATOM   1959  CG  TRP A 248     -15.414   3.238   6.305  1.00 95.06           C  
ATOM   1960  CD1 TRP A 248     -15.406   1.989   5.750  1.00 95.06           C  
ATOM   1961  CD2 TRP A 248     -15.195   4.156   5.230  1.00 95.06           C  
ATOM   1962  CE2 TRP A 248     -15.062   3.393   4.051  1.00 95.06           C  
ATOM   1963  CE3 TRP A 248     -15.094   5.551   5.152  1.00 95.06           C  
ATOM   1964  NE1 TRP A 248     -15.195   2.074   4.395  1.00 95.06           N  
ATOM   1965  CH2 TRP A 248     -14.750   5.348   2.752  1.00 95.06           C  
ATOM   1966  CZ2 TRP A 248     -14.844   3.980   2.801  1.00 95.06           C  
ATOM   1967  CZ3 TRP A 248     -14.875   6.137   3.908  1.00 95.06           C  
ATOM   1968  N   THR A 249     -17.562   6.059   7.941  1.00 94.19           N  
ATOM   1969  CA  THR A 249     -18.062   7.254   7.270  1.00 94.19           C  
ATOM   1970  C   THR A 249     -17.062   8.406   7.406  1.00 94.19           C  
ATOM   1971  CB  THR A 249     -19.422   7.680   7.832  1.00 94.19           C  
ATOM   1972  O   THR A 249     -16.547   8.656   8.492  1.00 94.19           O  
ATOM   1973  CG2 THR A 249     -20.000   8.867   7.062  1.00 94.19           C  
ATOM   1974  OG1 THR A 249     -20.344   6.582   7.730  1.00 94.19           O  
ATOM   1975  N   LEU A 250     -16.766   9.047   6.254  1.00 93.19           N  
ATOM   1976  CA  LEU A 250     -15.969  10.266   6.285  1.00 93.19           C  
ATOM   1977  C   LEU A 250     -16.859  11.500   6.406  1.00 93.19           C  
ATOM   1978  CB  LEU A 250     -15.094  10.375   5.031  1.00 93.19           C  
ATOM   1979  O   LEU A 250     -17.719  11.734   5.547  1.00 93.19           O  
ATOM   1980  CG  LEU A 250     -13.961   9.359   4.902  1.00 93.19           C  
ATOM   1981  CD1 LEU A 250     -13.297   9.484   3.537  1.00 93.19           C  
ATOM   1982  CD2 LEU A 250     -12.938   9.555   6.020  1.00 93.19           C  
ATOM   1983  N   VAL A 251     -16.719  12.250   7.480  1.00 94.19           N  
ATOM   1984  CA  VAL A 251     -17.547  13.422   7.734  1.00 94.19           C  
ATOM   1985  C   VAL A 251     -16.766  14.688   7.383  1.00 94.19           C  
ATOM   1986  CB  VAL A 251     -18.016  13.484   9.203  1.00 94.19           C  
ATOM   1987  O   VAL A 251     -15.727  14.969   7.988  1.00 94.19           O  
ATOM   1988  CG1 VAL A 251     -18.969  14.664   9.414  1.00 94.19           C  
ATOM   1989  CG2 VAL A 251     -18.703  12.172   9.594  1.00 94.19           C  
ATOM   1990  N   GLU A 252     -17.219  15.430   6.410  1.00 93.19           N  
ATOM   1991  CA  GLU A 252     -16.562  16.656   5.961  1.00 93.19           C  
ATOM   1992  C   GLU A 252     -16.672  17.766   7.008  1.00 93.19           C  
ATOM   1993  CB  GLU A 252     -17.156  17.125   4.629  1.00 93.19           C  
ATOM   1994  O   GLU A 252     -17.594  17.750   7.828  1.00 93.19           O  
ATOM   1995  CG  GLU A 252     -16.906  16.172   3.473  1.00 93.19           C  
ATOM   1996  CD  GLU A 252     -17.500  16.656   2.160  1.00 93.19           C  
ATOM   1997  OE1 GLU A 252     -17.219  16.031   1.105  1.00 93.19           O  
ATOM   1998  OE2 GLU A 252     -18.250  17.641   2.186  1.00 93.19           O  
ATOM   1999  N   PRO A 253     -15.703  18.703   6.855  1.00 93.56           N  
ATOM   2000  CA  PRO A 253     -15.781  19.828   7.785  1.00 93.56           C  
ATOM   2001  C   PRO A 253     -17.109  20.578   7.691  1.00 93.56           C  
ATOM   2002  CB  PRO A 253     -14.609  20.719   7.352  1.00 93.56           C  
ATOM   2003  O   PRO A 253     -17.547  20.938   6.590  1.00 93.56           O  
ATOM   2004  CG  PRO A 253     -13.656  19.781   6.672  1.00 93.56           C  
ATOM   2005  CD  PRO A 253     -14.445  18.703   5.984  1.00 93.56           C  
ATOM   2006  N   GLY A 254     -17.859  20.750   8.844  1.00 93.25           N  
ATOM   2007  CA  GLY A 254     -19.109  21.484   8.859  1.00 93.25           C  
ATOM   2008  C   GLY A 254     -20.328  20.594   8.672  1.00 93.25           C  
ATOM   2009  O   GLY A 254     -21.453  21.047   8.781  1.00 93.25           O  
ATOM   2010  N   ASP A 255     -20.062  19.312   8.328  1.00 95.00           N  
ATOM   2011  CA  ASP A 255     -21.141  18.328   8.164  1.00 95.00           C  
ATOM   2012  C   ASP A 255     -21.406  17.578   9.469  1.00 95.00           C  
ATOM   2013  CB  ASP A 255     -20.797  17.344   7.055  1.00 95.00           C  
ATOM   2014  O   ASP A 255     -20.609  17.656  10.406  1.00 95.00           O  
ATOM   2015  CG  ASP A 255     -22.016  16.688   6.449  1.00 95.00           C  
ATOM   2016  OD1 ASP A 255     -23.156  17.016   6.852  1.00 95.00           O  
ATOM   2017  OD2 ASP A 255     -21.844  15.812   5.562  1.00 95.00           O  
ATOM   2018  N   LYS A 256     -22.516  16.828   9.562  1.00 95.12           N  
ATOM   2019  CA  LYS A 256     -22.859  16.078  10.773  1.00 95.12           C  
ATOM   2020  C   LYS A 256     -23.203  14.625  10.445  1.00 95.12           C  
ATOM   2021  CB  LYS A 256     -24.031  16.734  11.500  1.00 95.12           C  
ATOM   2022  O   LYS A 256     -23.609  14.320   9.320  1.00 95.12           O  
ATOM   2023  CG  LYS A 256     -25.328  16.734  10.711  1.00 95.12           C  
ATOM   2024  CD  LYS A 256     -26.438  17.453  11.477  1.00 95.12           C  
ATOM   2025  CE  LYS A 256     -27.750  17.453  10.688  1.00 95.12           C  
ATOM   2026  NZ  LYS A 256     -28.812  18.250  11.375  1.00 95.12           N  
ATOM   2027  N   ILE A 257     -23.016  13.773  11.312  1.00 96.06           N  
ATOM   2028  CA  ILE A 257     -23.453  12.383  11.227  1.00 96.06           C  
ATOM   2029  C   ILE A 257     -24.406  12.070  12.375  1.00 96.06           C  
ATOM   2030  CB  ILE A 257     -22.250  11.406  11.250  1.00 96.06           C  
ATOM   2031  O   ILE A 257     -24.141  12.430  13.523  1.00 96.06           O  
ATOM   2032  CG1 ILE A 257     -22.719   9.961  11.070  1.00 96.06           C  
ATOM   2033  CG2 ILE A 257     -21.453  11.562  12.555  1.00 96.06           C  
ATOM   2034  CD1 ILE A 257     -21.609   8.969  10.805  1.00 96.06           C  
ATOM   2035  N   THR A 258     -25.531  11.477  11.938  1.00 96.56           N  
ATOM   2036  CA  THR A 258     -26.594  11.203  12.914  1.00 96.56           C  
ATOM   2037  C   THR A 258     -26.875   9.711  13.008  1.00 96.56           C  
ATOM   2038  CB  THR A 258     -27.891  11.953  12.547  1.00 96.56           C  
ATOM   2039  O   THR A 258     -26.938   9.016  11.992  1.00 96.56           O  
ATOM   2040  CG2 THR A 258     -28.953  11.734  13.609  1.00 96.56           C  
ATOM   2041  OG1 THR A 258     -27.609  13.352  12.438  1.00 96.56           O  
ATOM   2042  N   PHE A 259     -27.016   9.258  14.242  1.00 96.38           N  
ATOM   2043  CA  PHE A 259     -27.375   7.863  14.492  1.00 96.38           C  
ATOM   2044  C   PHE A 259     -28.734   7.770  15.180  1.00 96.38           C  
ATOM   2045  CB  PHE A 259     -26.312   7.180  15.352  1.00 96.38           C  
ATOM   2046  O   PHE A 259     -28.969   8.430  16.188  1.00 96.38           O  
ATOM   2047  CG  PHE A 259     -24.953   7.121  14.703  1.00 96.38           C  
ATOM   2048  CD1 PHE A 259     -24.609   6.055  13.883  1.00 96.38           C  
ATOM   2049  CD2 PHE A 259     -24.016   8.133  14.914  1.00 96.38           C  
ATOM   2050  CE1 PHE A 259     -23.344   6.000  13.273  1.00 96.38           C  
ATOM   2051  CE2 PHE A 259     -22.766   8.086  14.312  1.00 96.38           C  
ATOM   2052  CZ  PHE A 259     -22.438   7.020  13.492  1.00 96.38           C  
ATOM   2053  N   GLU A 260     -29.578   7.035  14.617  1.00 96.25           N  
ATOM   2054  CA  GLU A 260     -30.875   6.672  15.195  1.00 96.25           C  
ATOM   2055  C   GLU A 260     -31.062   5.160  15.227  1.00 96.25           C  
ATOM   2056  CB  GLU A 260     -32.031   7.320  14.406  1.00 96.25           C  
ATOM   2057  O   GLU A 260     -30.953   4.492  14.195  1.00 96.25           O  
ATOM   2058  CG  GLU A 260     -33.406   7.074  15.008  1.00 96.25           C  
ATOM   2059  CD  GLU A 260     -34.531   7.648  14.164  1.00 96.25           C  
ATOM   2060  OE1 GLU A 260     -35.562   6.984  14.023  1.00 96.25           O  
ATOM   2061  OE2 GLU A 260     -34.344   8.773  13.641  1.00 96.25           O  
ATOM   2062  N   ALA A 261     -31.344   4.668  16.469  1.00 96.62           N  
ATOM   2063  CA  ALA A 261     -31.406   3.213  16.547  1.00 96.62           C  
ATOM   2064  C   ALA A 261     -32.344   2.764  17.656  1.00 96.62           C  
ATOM   2065  CB  ALA A 261     -30.016   2.629  16.781  1.00 96.62           C  
ATOM   2066  O   ALA A 261     -32.406   3.381  18.719  1.00 96.62           O  
ATOM   2067  N   THR A 262     -33.125   1.740  17.375  1.00 95.75           N  
ATOM   2068  CA  THR A 262     -34.000   1.123  18.359  1.00 95.75           C  
ATOM   2069  C   THR A 262     -33.406  -0.188  18.875  1.00 95.75           C  
ATOM   2070  CB  THR A 262     -35.406   0.864  17.781  1.00 95.75           C  
ATOM   2071  O   THR A 262     -34.031  -0.884  19.688  1.00 95.75           O  
ATOM   2072  CG2 THR A 262     -36.062   2.170  17.375  1.00 95.75           C  
ATOM   2073  OG1 THR A 262     -35.281   0.019  16.625  1.00 95.75           O  
ATOM   2074  N   GLY A 263     -32.062  -0.491  18.391  1.00 94.75           N  
ATOM   2075  CA  GLY A 263     -31.297  -1.642  18.797  1.00 94.75           C  
ATOM   2076  C   GLY A 263     -30.203  -2.008  17.812  1.00 94.75           C  
ATOM   2077  O   GLY A 263     -30.125  -1.436  16.719  1.00 94.75           O  
ATOM   2078  N   ASN A 264     -29.172  -2.773  18.141  1.00 96.00           N  
ATOM   2079  CA  ASN A 264     -28.188  -3.457  17.312  1.00 96.00           C  
ATOM   2080  C   ASN A 264     -27.094  -2.504  16.844  1.00 96.00           C  
ATOM   2081  CB  ASN A 264     -28.859  -4.117  16.109  1.00 96.00           C  
ATOM   2082  O   ASN A 264     -26.250  -2.873  16.016  1.00 96.00           O  
ATOM   2083  CG  ASN A 264     -29.797  -5.238  16.516  1.00 96.00           C  
ATOM   2084  ND2 ASN A 264     -29.297  -6.465  16.484  1.00 96.00           N  
ATOM   2085  OD1 ASN A 264     -30.969  -5.004  16.828  1.00 96.00           O  
ATOM   2086  N   LEU A 265     -27.094  -1.202  17.328  1.00 96.19           N  
ATOM   2087  CA  LEU A 265     -26.047  -0.250  16.969  1.00 96.19           C  
ATOM   2088  C   LEU A 265     -24.766  -0.515  17.750  1.00 96.19           C  
ATOM   2089  CB  LEU A 265     -26.531   1.186  17.203  1.00 96.19           C  
ATOM   2090  O   LEU A 265     -24.797  -0.624  18.969  1.00 96.19           O  
ATOM   2091  CG  LEU A 265     -25.500   2.289  16.984  1.00 96.19           C  
ATOM   2092  CD1 LEU A 265     -25.125   2.369  15.508  1.00 96.19           C  
ATOM   2093  CD2 LEU A 265     -26.031   3.631  17.469  1.00 96.19           C  
ATOM   2094  N   VAL A 266     -23.719  -0.786  17.109  1.00 96.38           N  
ATOM   2095  CA  VAL A 266     -22.375  -0.664  17.656  1.00 96.38           C  
ATOM   2096  C   VAL A 266     -21.844   0.754  17.438  1.00 96.38           C  
ATOM   2097  CB  VAL A 266     -21.406  -1.692  17.031  1.00 96.38           C  
ATOM   2098  O   VAL A 266     -21.484   1.120  16.328  1.00 96.38           O  
ATOM   2099  CG1 VAL A 266     -20.016  -1.582  17.672  1.00 96.38           C  
ATOM   2100  CG2 VAL A 266     -21.953  -3.107  17.188  1.00 96.38           C  
ATOM   2101  N   ALA A 267     -21.906   1.509  18.562  1.00 95.44           N  
ATOM   2102  CA  ALA A 267     -21.766   2.961  18.500  1.00 95.44           C  
ATOM   2103  C   ALA A 267     -20.297   3.375  18.484  1.00 95.44           C  
ATOM   2104  CB  ALA A 267     -22.500   3.615  19.672  1.00 95.44           C  
ATOM   2105  O   ALA A 267     -19.453   2.699  19.078  1.00 95.44           O  
ATOM   2106  N   PRO A 268     -20.062   4.457  17.812  1.00 95.62           N  
ATOM   2107  CA  PRO A 268     -18.703   4.992  17.844  1.00 95.62           C  
ATOM   2108  C   PRO A 268     -18.344   5.629  19.188  1.00 95.62           C  
ATOM   2109  CB  PRO A 268     -18.719   6.043  16.734  1.00 95.62           C  
ATOM   2110  O   PRO A 268     -19.172   6.344  19.766  1.00 95.62           O  
ATOM   2111  CG  PRO A 268     -20.141   6.473  16.625  1.00 95.62           C  
ATOM   2112  CD  PRO A 268     -21.016   5.324  17.031  1.00 95.62           C  
ATOM   2113  N   ARG A 269     -17.172   5.352  19.688  1.00 93.94           N  
ATOM   2114  CA  ARG A 269     -16.641   6.031  20.859  1.00 93.94           C  
ATOM   2115  C   ARG A 269     -15.617   7.086  20.484  1.00 93.94           C  
ATOM   2116  CB  ARG A 269     -16.031   5.020  21.828  1.00 93.94           C  
ATOM   2117  O   ARG A 269     -15.672   8.219  20.953  1.00 93.94           O  
ATOM   2118  CG  ARG A 269     -15.453   5.648  23.094  1.00 93.94           C  
ATOM   2119  CD  ARG A 269     -14.930   4.594  24.062  1.00 93.94           C  
ATOM   2120  NE  ARG A 269     -14.367   5.199  25.266  1.00 93.94           N  
ATOM   2121  NH1 ARG A 269     -14.078   3.201  26.391  1.00 93.94           N  
ATOM   2122  NH2 ARG A 269     -13.477   5.176  27.375  1.00 93.94           N  
ATOM   2123  CZ  ARG A 269     -13.977   4.523  26.344  1.00 93.94           C  
ATOM   2124  N   TYR A 270     -14.695   6.695  19.609  1.00 93.81           N  
ATOM   2125  CA  TYR A 270     -13.641   7.574  19.109  1.00 93.81           C  
ATOM   2126  C   TYR A 270     -13.781   7.797  17.609  1.00 93.81           C  
ATOM   2127  CB  TYR A 270     -12.266   6.992  19.438  1.00 93.81           C  
ATOM   2128  O   TYR A 270     -14.359   6.969  16.906  1.00 93.81           O  
ATOM   2129  CG  TYR A 270     -11.930   7.000  20.906  1.00 93.81           C  
ATOM   2130  CD1 TYR A 270     -11.297   8.094  21.500  1.00 93.81           C  
ATOM   2131  CD2 TYR A 270     -12.242   5.906  21.719  1.00 93.81           C  
ATOM   2132  CE1 TYR A 270     -10.992   8.102  22.859  1.00 93.81           C  
ATOM   2133  CE2 TYR A 270     -11.930   5.906  23.078  1.00 93.81           C  
ATOM   2134  OH  TYR A 270     -11.000   7.008  24.969  1.00 93.81           O  
ATOM   2135  CZ  TYR A 270     -11.305   7.004  23.625  1.00 93.81           C  
ATOM   2136  N   ALA A 271     -13.203   8.938  17.156  1.00 94.31           N  
ATOM   2137  CA  ALA A 271     -13.094   9.258  15.742  1.00 94.31           C  
ATOM   2138  C   ALA A 271     -11.688   9.742  15.398  1.00 94.31           C  
ATOM   2139  CB  ALA A 271     -14.125  10.320  15.359  1.00 94.31           C  
ATOM   2140  O   ALA A 271     -10.883  10.016  16.297  1.00 94.31           O  
ATOM   2141  N   PHE A 272     -11.414   9.828  14.016  1.00 93.38           N  
ATOM   2142  CA  PHE A 272     -10.039  10.125  13.633  1.00 93.38           C  
ATOM   2143  C   PHE A 272     -10.000  11.297  12.648  1.00 93.38           C  
ATOM   2144  CB  PHE A 272      -9.375   8.898  13.008  1.00 93.38           C  
ATOM   2145  O   PHE A 272     -10.688  11.273  11.625  1.00 93.38           O  
ATOM   2146  CG  PHE A 272      -9.445   7.668  13.875  1.00 93.38           C  
ATOM   2147  CD1 PHE A 272      -8.438   7.395  14.797  1.00 93.38           C  
ATOM   2148  CD2 PHE A 272     -10.508   6.789  13.773  1.00 93.38           C  
ATOM   2149  CE1 PHE A 272      -8.500   6.258  15.594  1.00 93.38           C  
ATOM   2150  CE2 PHE A 272     -10.578   5.652  14.570  1.00 93.38           C  
ATOM   2151  CZ  PHE A 272      -9.570   5.387  15.484  1.00 93.38           C  
ATOM   2152  N   THR A 273      -9.227  12.281  13.086  1.00 92.50           N  
ATOM   2153  CA  THR A 273      -8.914  13.320  12.117  1.00 92.50           C  
ATOM   2154  C   THR A 273      -7.750  12.898  11.227  1.00 92.50           C  
ATOM   2155  CB  THR A 273      -8.578  14.656  12.805  1.00 92.50           C  
ATOM   2156  O   THR A 273      -6.742  12.391  11.719  1.00 92.50           O  
ATOM   2157  CG2 THR A 273      -9.773  15.180  13.594  1.00 92.50           C  
ATOM   2158  OG1 THR A 273      -7.480  14.461  13.703  1.00 92.50           O  
ATOM   2159  N   MET A 274      -7.914  13.094   9.898  1.00 87.62           N  
ATOM   2160  CA  MET A 274      -6.902  12.586   8.977  1.00 87.62           C  
ATOM   2161  C   MET A 274      -6.273  13.719   8.180  1.00 87.62           C  
ATOM   2162  CB  MET A 274      -7.508  11.547   8.031  1.00 87.62           C  
ATOM   2163  O   MET A 274      -6.977  14.633   7.734  1.00 87.62           O  
ATOM   2164  CG  MET A 274      -8.148  10.367   8.742  1.00 87.62           C  
ATOM   2165  SD  MET A 274      -8.945   9.195   7.574  1.00 87.62           S  
ATOM   2166  CE  MET A 274     -10.336  10.211   7.000  1.00 87.62           C  
ATOM   2167  N   GLU A 275      -4.953  13.641   8.062  1.00 84.75           N  
ATOM   2168  CA  GLU A 275      -4.219  14.523   7.164  1.00 84.75           C  
ATOM   2169  C   GLU A 275      -3.613  13.750   6.000  1.00 84.75           C  
ATOM   2170  CB  GLU A 275      -3.119  15.273   7.926  1.00 84.75           C  
ATOM   2171  O   GLU A 275      -2.908  12.758   6.211  1.00 84.75           O  
ATOM   2172  CG  GLU A 275      -3.646  16.297   8.922  1.00 84.75           C  
ATOM   2173  CD  GLU A 275      -2.555  17.172   9.523  1.00 84.75           C  
ATOM   2174  OE1 GLU A 275      -2.873  18.062  10.328  1.00 84.75           O  
ATOM   2175  OE2 GLU A 275      -1.370  16.938   9.188  1.00 84.75           O  
ATOM   2176  N   LYS A 276      -3.998  14.164   4.844  1.00 80.50           N  
ATOM   2177  CA  LYS A 276      -3.541  13.453   3.656  1.00 80.50           C  
ATOM   2178  C   LYS A 276      -2.195  13.984   3.174  1.00 80.50           C  
ATOM   2179  CB  LYS A 276      -4.578  13.555   2.535  1.00 80.50           C  
ATOM   2180  O   LYS A 276      -1.961  15.195   3.184  1.00 80.50           O  
ATOM   2181  CG  LYS A 276      -5.902  12.883   2.852  1.00 80.50           C  
ATOM   2182  CD  LYS A 276      -6.863  12.953   1.673  1.00 80.50           C  
ATOM   2183  CE  LYS A 276      -8.195  12.281   1.988  1.00 80.50           C  
ATOM   2184  NZ  LYS A 276      -9.141  12.352   0.836  1.00 80.50           N  
ATOM   2185  N   ASP A 277      -1.285  13.086   2.869  1.00 71.81           N  
ATOM   2186  CA  ASP A 277       0.013  13.375   2.266  1.00 71.81           C  
ATOM   2187  C   ASP A 277       0.292  12.445   1.092  1.00 71.81           C  
ATOM   2188  CB  ASP A 277       1.127  13.258   3.309  1.00 71.81           C  
ATOM   2189  O   ASP A 277       0.172  11.219   1.221  1.00 71.81           O  
ATOM   2190  CG  ASP A 277       2.465  13.773   2.807  1.00 71.81           C  
ATOM   2191  OD1 ASP A 277       2.518  14.367   1.707  1.00 71.81           O  
ATOM   2192  OD2 ASP A 277       3.477  13.586   3.516  1.00 71.81           O  
ATOM   2193  N   ALA A 278       0.385  12.977  -0.161  1.00 64.00           N  
ATOM   2194  CA  ALA A 278       0.539  12.352  -1.470  1.00 64.00           C  
ATOM   2195  C   ALA A 278       1.767  11.445  -1.502  1.00 64.00           C  
ATOM   2196  CB  ALA A 278       0.636  13.414  -2.562  1.00 64.00           C  
ATOM   2197  O   ALA A 278       1.858  10.539  -2.336  1.00 64.00           O  
ATOM   2198  N   GLY A 279       2.393  11.047  -0.298  1.00 67.31           N  
ATOM   2199  CA  GLY A 279       3.615  10.258  -0.327  1.00 67.31           C  
ATOM   2200  C   GLY A 279       3.611   9.117   0.674  1.00 67.31           C  
ATOM   2201  O   GLY A 279       4.629   8.445   0.866  1.00 67.31           O  
ATOM   2202  N   SER A 280       2.389   8.867   1.354  1.00 77.88           N  
ATOM   2203  CA  SER A 280       2.229   7.758   2.287  1.00 77.88           C  
ATOM   2204  C   SER A 280       1.569   6.559   1.613  1.00 77.88           C  
ATOM   2205  CB  SER A 280       1.402   8.188   3.498  1.00 77.88           C  
ATOM   2206  O   SER A 280       0.956   6.695   0.553  1.00 77.88           O  
ATOM   2207  OG  SER A 280       1.322   7.145   4.453  1.00 77.88           O  
ATOM   2208  N   GLY A 281       1.804   5.375   2.004  1.00 86.50           N  
ATOM   2209  CA  GLY A 281       1.230   4.160   1.443  1.00 86.50           C  
ATOM   2210  C   GLY A 281       1.262   2.986   2.402  1.00 86.50           C  
ATOM   2211  O   GLY A 281       1.724   3.119   3.539  1.00 86.50           O  
ATOM   2212  N   ILE A 282       0.631   1.919   1.982  1.00 88.81           N  
ATOM   2213  CA  ILE A 282       0.604   0.693   2.773  1.00 88.81           C  
ATOM   2214  C   ILE A 282       1.466  -0.374   2.102  1.00 88.81           C  
ATOM   2215  CB  ILE A 282      -0.840   0.174   2.961  1.00 88.81           C  
ATOM   2216  O   ILE A 282       1.330  -0.626   0.902  1.00 88.81           O  
ATOM   2217  CG1 ILE A 282      -1.701   1.234   3.656  1.00 88.81           C  
ATOM   2218  CG2 ILE A 282      -0.843  -1.139   3.750  1.00 88.81           C  
ATOM   2219  CD1 ILE A 282      -3.191   0.917   3.660  1.00 88.81           C  
ATOM   2220  N   ILE A 283       2.428  -0.972   2.848  1.00 90.56           N  
ATOM   2221  CA  ILE A 283       3.230  -2.062   2.307  1.00 90.56           C  
ATOM   2222  C   ILE A 283       3.033  -3.318   3.152  1.00 90.56           C  
ATOM   2223  CB  ILE A 283       4.727  -1.688   2.244  1.00 90.56           C  
ATOM   2224  O   ILE A 283       2.879  -3.232   4.375  1.00 90.56           O  
ATOM   2225  CG1 ILE A 283       5.266  -1.396   3.650  1.00 90.56           C  
ATOM   2226  CG2 ILE A 283       4.945  -0.489   1.316  1.00 90.56           C  
ATOM   2227  CD1 ILE A 283       6.770  -1.186   3.709  1.00 90.56           C  
ATOM   2228  N   ILE A 284       3.014  -4.371   2.490  1.00 90.50           N  
ATOM   2229  CA  ILE A 284       2.996  -5.664   3.166  1.00 90.50           C  
ATOM   2230  C   ILE A 284       4.406  -6.246   3.203  1.00 90.50           C  
ATOM   2231  CB  ILE A 284       2.027  -6.648   2.477  1.00 90.50           C  
ATOM   2232  O   ILE A 284       4.980  -6.570   2.158  1.00 90.50           O  
ATOM   2233  CG1 ILE A 284       0.606  -6.074   2.455  1.00 90.50           C  
ATOM   2234  CG2 ILE A 284       2.055  -8.008   3.176  1.00 90.50           C  
ATOM   2235  CD1 ILE A 284      -0.382  -6.895   1.637  1.00 90.50           C  
ATOM   2236  N   SER A 285       4.945  -6.301   4.430  1.00 90.81           N  
ATOM   2237  CA  SER A 285       6.328  -6.754   4.539  1.00 90.81           C  
ATOM   2238  C   SER A 285       6.605  -7.355   5.910  1.00 90.81           C  
ATOM   2239  CB  SER A 285       7.293  -5.598   4.273  1.00 90.81           C  
ATOM   2240  O   SER A 285       6.121  -6.844   6.926  1.00 90.81           O  
ATOM   2241  OG  SER A 285       8.633  -6.023   4.418  1.00 90.81           O  
ATOM   2242  N   ASP A 286       7.387  -8.414   5.902  1.00 89.62           N  
ATOM   2243  CA  ASP A 286       7.812  -9.039   7.152  1.00 89.62           C  
ATOM   2244  C   ASP A 286       9.211  -8.578   7.551  1.00 89.62           C  
ATOM   2245  CB  ASP A 286       7.781 -10.562   7.031  1.00 89.62           C  
ATOM   2246  O   ASP A 286       9.789  -9.070   8.523  1.00 89.62           O  
ATOM   2247  CG  ASP A 286       6.375 -11.117   6.855  1.00 89.62           C  
ATOM   2248  OD1 ASP A 286       5.441 -10.633   7.531  1.00 89.62           O  
ATOM   2249  OD2 ASP A 286       6.203 -12.047   6.039  1.00 89.62           O  
ATOM   2250  N   THR A 287       9.688  -7.695   6.859  1.00 89.50           N  
ATOM   2251  CA  THR A 287      11.016  -7.145   7.090  1.00 89.50           C  
ATOM   2252  C   THR A 287      11.023  -6.246   8.320  1.00 89.50           C  
ATOM   2253  CB  THR A 287      11.516  -6.348   5.867  1.00 89.50           C  
ATOM   2254  O   THR A 287      10.102  -5.457   8.523  1.00 89.50           O  
ATOM   2255  CG2 THR A 287      12.953  -5.883   6.062  1.00 89.50           C  
ATOM   2256  OG1 THR A 287      11.438  -7.176   4.703  1.00 89.50           O  
ATOM   2257  N   PRO A 288      12.062  -6.305   9.148  1.00 87.44           N  
ATOM   2258  CA  PRO A 288      12.117  -5.480  10.359  1.00 87.44           C  
ATOM   2259  C   PRO A 288      12.422  -4.016  10.055  1.00 87.44           C  
ATOM   2260  CB  PRO A 288      13.242  -6.117  11.172  1.00 87.44           C  
ATOM   2261  O   PRO A 288      13.039  -3.707   9.031  1.00 87.44           O  
ATOM   2262  CG  PRO A 288      14.117  -6.789  10.156  1.00 87.44           C  
ATOM   2263  CD  PRO A 288      13.258  -7.211   9.000  1.00 87.44           C  
ATOM   2264  N   VAL A 289      11.906  -3.152  11.008  1.00 90.19           N  
ATOM   2265  CA  VAL A 289      12.141  -1.715  10.906  1.00 90.19           C  
ATOM   2266  C   VAL A 289      13.492  -1.361  11.508  1.00 90.19           C  
ATOM   2267  CB  VAL A 289      11.016  -0.909  11.602  1.00 90.19           C  
ATOM   2268  O   VAL A 289      13.812  -1.777  12.625  1.00 90.19           O  
ATOM   2269  CG1 VAL A 289      11.289   0.591  11.500  1.00 90.19           C  
ATOM   2270  CG2 VAL A 289       9.656  -1.251  10.992  1.00 90.19           C  
ATOM   2271  N   HIS A 290      14.352  -0.636  10.773  1.00 91.75           N  
ATOM   2272  CA  HIS A 290      15.672  -0.217  11.227  1.00 91.75           C  
ATOM   2273  C   HIS A 290      15.773   1.304  11.281  1.00 91.75           C  
ATOM   2274  CB  HIS A 290      16.750  -0.788  10.312  1.00 91.75           C  
ATOM   2275  O   HIS A 290      14.969   2.010  10.672  1.00 91.75           O  
ATOM   2276  CG  HIS A 290      16.859  -2.277  10.375  1.00 91.75           C  
ATOM   2277  CD2 HIS A 290      16.219  -3.244   9.680  1.00 91.75           C  
ATOM   2278  ND1 HIS A 290      17.734  -2.930  11.227  1.00 91.75           N  
ATOM   2279  CE1 HIS A 290      17.609  -4.234  11.062  1.00 91.75           C  
ATOM   2280  NE2 HIS A 290      16.703  -4.453  10.125  1.00 91.75           N  
ATOM   2281  N   ASP A 291      16.688   1.793  12.164  1.00 90.44           N  
ATOM   2282  CA  ASP A 291      16.938   3.225  12.289  1.00 90.44           C  
ATOM   2283  C   ASP A 291      17.766   3.742  11.117  1.00 90.44           C  
ATOM   2284  CB  ASP A 291      17.656   3.533  13.609  1.00 90.44           C  
ATOM   2285  O   ASP A 291      19.000   3.736  11.164  1.00 90.44           O  
ATOM   2286  CG  ASP A 291      17.750   5.020  13.898  1.00 90.44           C  
ATOM   2287  OD1 ASP A 291      17.062   5.820  13.234  1.00 90.44           O  
ATOM   2288  OD2 ASP A 291      18.531   5.398  14.797  1.00 90.44           O  
ATOM   2289  N   CYS A 292      17.219   3.873   9.961  1.00 92.62           N  
ATOM   2290  CA  CYS A 292      17.828   4.367   8.734  1.00 92.62           C  
ATOM   2291  C   CYS A 292      16.859   5.277   7.977  1.00 92.62           C  
ATOM   2292  CB  CYS A 292      18.250   3.205   7.840  1.00 92.62           C  
ATOM   2293  O   CYS A 292      15.656   5.250   8.227  1.00 92.62           O  
ATOM   2294  SG  CYS A 292      16.891   2.137   7.336  1.00 92.62           S  
ATOM   2295  N   ASN A 293      17.422   6.145   7.156  1.00 92.38           N  
ATOM   2296  CA  ASN A 293      16.641   7.090   6.359  1.00 92.38           C  
ATOM   2297  C   ASN A 293      16.781   6.805   4.863  1.00 92.38           C  
ATOM   2298  CB  ASN A 293      17.062   8.523   6.664  1.00 92.38           C  
ATOM   2299  O   ASN A 293      17.875   6.520   4.379  1.00 92.38           O  
ATOM   2300  CG  ASN A 293      16.031   9.547   6.242  1.00 92.38           C  
ATOM   2301  ND2 ASN A 293      16.344  10.820   6.422  1.00 92.38           N  
ATOM   2302  OD1 ASN A 293      14.953   9.188   5.758  1.00 92.38           O  
ATOM   2303  N   THR A 294      15.594   6.930   4.172  1.00 91.88           N  
ATOM   2304  CA  THR A 294      15.625   6.680   2.736  1.00 91.88           C  
ATOM   2305  C   THR A 294      14.594   7.543   2.014  1.00 91.88           C  
ATOM   2306  CB  THR A 294      15.367   5.191   2.422  1.00 91.88           C  
ATOM   2307  O   THR A 294      13.656   8.039   2.631  1.00 91.88           O  
ATOM   2308  CG2 THR A 294      13.945   4.793   2.787  1.00 91.88           C  
ATOM   2309  OG1 THR A 294      15.570   4.965   1.021  1.00 91.88           O  
ATOM   2310  N   THR A 295      14.828   7.715   0.725  1.00 90.81           N  
ATOM   2311  CA  THR A 295      13.883   8.469  -0.096  1.00 90.81           C  
ATOM   2312  C   THR A 295      12.984   7.520  -0.889  1.00 90.81           C  
ATOM   2313  CB  THR A 295      14.617   9.414  -1.063  1.00 90.81           C  
ATOM   2314  O   THR A 295      11.961   7.941  -1.437  1.00 90.81           O  
ATOM   2315  CG2 THR A 295      15.422  10.461  -0.302  1.00 90.81           C  
ATOM   2316  OG1 THR A 295      15.500   8.648  -1.891  1.00 90.81           O  
ATOM   2317  N   CYS A 296      13.398   6.246  -0.927  1.00 91.75           N  
ATOM   2318  CA  CYS A 296      12.656   5.223  -1.654  1.00 91.75           C  
ATOM   2319  C   CYS A 296      12.555   3.938  -0.841  1.00 91.75           C  
ATOM   2320  CB  CYS A 296      13.320   4.934  -3.000  1.00 91.75           C  
ATOM   2321  O   CYS A 296      13.578   3.336  -0.496  1.00 91.75           O  
ATOM   2322  SG  CYS A 296      12.492   3.650  -3.963  1.00 91.75           S  
ATOM   2323  N   GLN A 297      11.281   3.512  -0.694  1.00 93.25           N  
ATOM   2324  CA  GLN A 297      11.039   2.326   0.119  1.00 93.25           C  
ATOM   2325  C   GLN A 297      10.180   1.312  -0.634  1.00 93.25           C  
ATOM   2326  CB  GLN A 297      10.359   2.709   1.437  1.00 93.25           C  
ATOM   2327  O   GLN A 297       9.172   1.675  -1.246  1.00 93.25           O  
ATOM   2328  CG  GLN A 297      10.180   1.540   2.396  1.00 93.25           C  
ATOM   2329  CD  GLN A 297      11.500   1.011   2.934  1.00 93.25           C  
ATOM   2330  NE2 GLN A 297      11.641  -0.310   2.953  1.00 93.25           N  
ATOM   2331  OE1 GLN A 297      12.375   1.783   3.324  1.00 93.25           O  
ATOM   2332  N   THR A 298      10.633  -0.014  -0.524  1.00 93.06           N  
ATOM   2333  CA  THR A 298       9.867  -1.132  -1.056  1.00 93.06           C  
ATOM   2334  C   THR A 298       9.609  -2.176   0.027  1.00 93.06           C  
ATOM   2335  CB  THR A 298      10.586  -1.792  -2.246  1.00 93.06           C  
ATOM   2336  O   THR A 298      10.219  -2.131   1.098  1.00 93.06           O  
ATOM   2337  CG2 THR A 298      11.078  -0.745  -3.240  1.00 93.06           C  
ATOM   2338  OG1 THR A 298      11.703  -2.541  -1.763  1.00 93.06           O  
ATOM   2339  N   PRO A 299       8.625  -3.070  -0.304  1.00 91.62           N  
ATOM   2340  CA  PRO A 299       8.383  -4.133   0.676  1.00 91.62           C  
ATOM   2341  C   PRO A 299       9.633  -4.969   0.955  1.00 91.62           C  
ATOM   2342  CB  PRO A 299       7.289  -4.980   0.019  1.00 91.62           C  
ATOM   2343  O   PRO A 299       9.758  -5.543   2.039  1.00 91.62           O  
ATOM   2344  CG  PRO A 299       6.547  -4.027  -0.863  1.00 91.62           C  
ATOM   2345  CD  PRO A 299       7.531  -3.064  -1.459  1.00 91.62           C  
ATOM   2346  N   ASP A 300      10.531  -5.020   0.009  1.00 92.12           N  
ATOM   2347  CA  ASP A 300      11.727  -5.848   0.114  1.00 92.12           C  
ATOM   2348  C   ASP A 300      12.875  -5.074   0.752  1.00 92.12           C  
ATOM   2349  CB  ASP A 300      12.141  -6.367  -1.265  1.00 92.12           C  
ATOM   2350  O   ASP A 300      13.859  -5.668   1.202  1.00 92.12           O  
ATOM   2351  CG  ASP A 300      11.156  -7.359  -1.850  1.00 92.12           C  
ATOM   2352  OD1 ASP A 300      10.367  -7.961  -1.084  1.00 92.12           O  
ATOM   2353  OD2 ASP A 300      11.156  -7.539  -3.086  1.00 92.12           O  
ATOM   2354  N   GLY A 301      12.750  -3.736   0.852  1.00 92.50           N  
ATOM   2355  CA  GLY A 301      13.781  -2.906   1.449  1.00 92.50           C  
ATOM   2356  C   GLY A 301      14.023  -1.612   0.692  1.00 92.50           C  
ATOM   2357  O   GLY A 301      13.500  -1.429  -0.411  1.00 92.50           O  
ATOM   2358  N   ALA A 302      14.852  -0.701   1.335  1.00 92.62           N  
ATOM   2359  CA  ALA A 302      15.102   0.615   0.755  1.00 92.62           C  
ATOM   2360  C   ALA A 302      16.047   0.518  -0.438  1.00 92.62           C  
ATOM   2361  CB  ALA A 302      15.672   1.562   1.808  1.00 92.62           C  
ATOM   2362  O   ALA A 302      16.953  -0.318  -0.453  1.00 92.62           O  
ATOM   2363  N   ILE A 303      15.750   1.313  -1.453  1.00 92.56           N  
ATOM   2364  CA  ILE A 303      16.578   1.404  -2.646  1.00 92.56           C  
ATOM   2365  C   ILE A 303      17.328   2.738  -2.658  1.00 92.56           C  
ATOM   2366  CB  ILE A 303      15.742   1.249  -3.936  1.00 92.56           C  
ATOM   2367  O   ILE A 303      16.703   3.801  -2.557  1.00 92.56           O  
ATOM   2368  CG1 ILE A 303      15.023  -0.103  -3.943  1.00 92.56           C  
ATOM   2369  CG2 ILE A 303      16.625   1.407  -5.176  1.00 92.56           C  
ATOM   2370  CD1 ILE A 303      14.008  -0.258  -5.066  1.00 92.56           C  
ATOM   2371  N   ASN A 304      18.609   2.688  -2.666  1.00 89.69           N  
ATOM   2372  CA  ASN A 304      19.453   3.869  -2.801  1.00 89.69           C  
ATOM   2373  C   ASN A 304      20.234   3.859  -4.117  1.00 89.69           C  
ATOM   2374  CB  ASN A 304      20.422   3.980  -1.618  1.00 89.69           C  
ATOM   2375  O   ASN A 304      21.266   3.199  -4.227  1.00 89.69           O  
ATOM   2376  CG  ASN A 304      21.062   5.348  -1.517  1.00 89.69           C  
ATOM   2377  ND2 ASN A 304      21.969   5.508  -0.558  1.00 89.69           N  
ATOM   2378  OD1 ASN A 304      20.766   6.254  -2.293  1.00 89.69           O  
ATOM   2379  N   THR A 305      19.578   4.500  -5.113  1.00 88.00           N  
ATOM   2380  CA  THR A 305      20.219   4.449  -6.422  1.00 88.00           C  
ATOM   2381  C   THR A 305      19.953   5.727  -7.211  1.00 88.00           C  
ATOM   2382  CB  THR A 305      19.750   3.229  -7.230  1.00 88.00           C  
ATOM   2383  O   THR A 305      18.969   6.422  -6.953  1.00 88.00           O  
ATOM   2384  CG2 THR A 305      18.250   3.295  -7.488  1.00 88.00           C  
ATOM   2385  OG1 THR A 305      20.438   3.195  -8.484  1.00 88.00           O  
ATOM   2386  N   SER A 306      20.891   6.051  -8.086  1.00 86.75           N  
ATOM   2387  CA  SER A 306      20.703   7.180  -8.992  1.00 86.75           C  
ATOM   2388  C   SER A 306      20.172   6.723 -10.344  1.00 86.75           C  
ATOM   2389  CB  SER A 306      22.016   7.953  -9.172  1.00 86.75           C  
ATOM   2390  O   SER A 306      20.016   7.531 -11.266  1.00 86.75           O  
ATOM   2391  OG  SER A 306      23.016   7.113  -9.711  1.00 86.75           O  
ATOM   2392  N   LEU A 307      19.969   5.402 -10.438  1.00 89.88           N  
ATOM   2393  CA  LEU A 307      19.469   4.840 -11.688  1.00 89.88           C  
ATOM   2394  C   LEU A 307      18.000   5.156 -11.883  1.00 89.88           C  
ATOM   2395  CB  LEU A 307      19.688   3.324 -11.719  1.00 89.88           C  
ATOM   2396  O   LEU A 307      17.250   5.301 -10.914  1.00 89.88           O  
ATOM   2397  CG  LEU A 307      21.141   2.850 -11.695  1.00 89.88           C  
ATOM   2398  CD1 LEU A 307      21.203   1.334 -11.547  1.00 89.88           C  
ATOM   2399  CD2 LEU A 307      21.875   3.301 -12.953  1.00 89.88           C  
ATOM   2400  N   PRO A 308      17.609   5.199 -13.086  1.00 85.56           N  
ATOM   2401  CA  PRO A 308      16.250   5.656 -13.430  1.00 85.56           C  
ATOM   2402  C   PRO A 308      15.203   4.562 -13.266  1.00 85.56           C  
ATOM   2403  CB  PRO A 308      16.391   6.078 -14.891  1.00 85.56           C  
ATOM   2404  O   PRO A 308      14.016   4.863 -13.086  1.00 85.56           O  
ATOM   2405  CG  PRO A 308      17.531   5.281 -15.414  1.00 85.56           C  
ATOM   2406  CD  PRO A 308      18.516   5.059 -14.297  1.00 85.56           C  
ATOM   2407  N   PHE A 309      15.688   3.223 -13.289  1.00 91.56           N  
ATOM   2408  CA  PHE A 309      14.727   2.129 -13.188  1.00 91.56           C  
ATOM   2409  C   PHE A 309      15.141   1.142 -12.109  1.00 91.56           C  
ATOM   2410  CB  PHE A 309      14.594   1.408 -14.539  1.00 91.56           C  
ATOM   2411  O   PHE A 309      16.312   1.061 -11.742  1.00 91.56           O  
ATOM   2412  CG  PHE A 309      14.219   2.314 -15.680  1.00 91.56           C  
ATOM   2413  CD1 PHE A 309      12.938   2.828 -15.781  1.00 91.56           C  
ATOM   2414  CD2 PHE A 309      15.156   2.654 -16.641  1.00 91.56           C  
ATOM   2415  CE1 PHE A 309      12.586   3.666 -16.844  1.00 91.56           C  
ATOM   2416  CE2 PHE A 309      14.812   3.492 -17.703  1.00 91.56           C  
ATOM   2417  CZ  PHE A 309      13.531   3.996 -17.797  1.00 91.56           C  
ATOM   2418  N   GLN A 310      14.117   0.398 -11.594  1.00 93.06           N  
ATOM   2419  CA  GLN A 310      14.352  -0.674 -10.633  1.00 93.06           C  
ATOM   2420  C   GLN A 310      13.484  -1.891 -10.938  1.00 93.06           C  
ATOM   2421  CB  GLN A 310      14.086  -0.186  -9.203  1.00 93.06           C  
ATOM   2422  O   GLN A 310      12.445  -1.770 -11.586  1.00 93.06           O  
ATOM   2423  CG  GLN A 310      12.625   0.159  -8.938  1.00 93.06           C  
ATOM   2424  CD  GLN A 310      11.820  -1.030  -8.453  1.00 93.06           C  
ATOM   2425  NE2 GLN A 310      10.500  -0.957  -8.602  1.00 93.06           N  
ATOM   2426  OE1 GLN A 310      12.383  -2.008  -7.941  1.00 93.06           O  
ATOM   2427  N   ASN A 311      14.047  -3.086 -10.547  1.00 92.56           N  
ATOM   2428  CA  ASN A 311      13.297  -4.328 -10.711  1.00 92.56           C  
ATOM   2429  C   ASN A 311      13.117  -5.062  -9.391  1.00 92.56           C  
ATOM   2430  CB  ASN A 311      13.992  -5.234 -11.734  1.00 92.56           C  
ATOM   2431  O   ASN A 311      13.000  -6.289  -9.359  1.00 92.56           O  
ATOM   2432  CG  ASN A 311      15.305  -5.797 -11.219  1.00 92.56           C  
ATOM   2433  ND2 ASN A 311      15.812  -6.824 -11.891  1.00 92.56           N  
ATOM   2434  OD1 ASN A 311      15.852  -5.309 -10.227  1.00 92.56           O  
ATOM   2435  N   VAL A 312      13.133  -4.348  -8.320  1.00 90.75           N  
ATOM   2436  CA  VAL A 312      13.039  -4.887  -6.969  1.00 90.75           C  
ATOM   2437  C   VAL A 312      11.578  -5.180  -6.625  1.00 90.75           C  
ATOM   2438  CB  VAL A 312      13.648  -3.918  -5.930  1.00 90.75           C  
ATOM   2439  O   VAL A 312      11.242  -6.305  -6.254  1.00 90.75           O  
ATOM   2440  CG1 VAL A 312      13.438  -4.449  -4.512  1.00 90.75           C  
ATOM   2441  CG2 VAL A 312      15.133  -3.699  -6.211  1.00 90.75           C  
ATOM   2442  N   HIS A 313      10.703  -4.172  -6.688  1.00 89.94           N  
ATOM   2443  CA  HIS A 313       9.289  -4.383  -6.406  1.00 89.94           C  
ATOM   2444  C   HIS A 313       8.422  -3.342  -7.113  1.00 89.94           C  
ATOM   2445  CB  HIS A 313       9.031  -4.336  -4.898  1.00 89.94           C  
ATOM   2446  O   HIS A 313       8.789  -2.168  -7.184  1.00 89.94           O  
ATOM   2447  CG  HIS A 313       7.738  -4.965  -4.488  1.00 89.94           C  
ATOM   2448  CD2 HIS A 313       7.473  -6.156  -3.900  1.00 89.94           C  
ATOM   2449  ND1 HIS A 313       6.520  -4.352  -4.684  1.00 89.94           N  
ATOM   2450  CE1 HIS A 313       5.559  -5.137  -4.230  1.00 89.94           C  
ATOM   2451  NE2 HIS A 313       6.109  -6.238  -3.750  1.00 89.94           N  
ATOM   2452  N   PRO A 314       7.250  -3.730  -7.621  1.00 86.69           N  
ATOM   2453  CA  PRO A 314       6.352  -2.805  -8.320  1.00 86.69           C  
ATOM   2454  C   PRO A 314       5.715  -1.783  -7.379  1.00 86.69           C  
ATOM   2455  CB  PRO A 314       5.293  -3.727  -8.922  1.00 86.69           C  
ATOM   2456  O   PRO A 314       5.328  -0.695  -7.816  1.00 86.69           O  
ATOM   2457  CG  PRO A 314       5.391  -4.992  -8.133  1.00 86.69           C  
ATOM   2458  CD  PRO A 314       6.801  -5.137  -7.637  1.00 86.69           C  
ATOM   2459  N   ILE A 315       5.551  -2.176  -6.090  1.00 86.56           N  
ATOM   2460  CA  ILE A 315       4.980  -1.258  -5.109  1.00 86.56           C  
ATOM   2461  C   ILE A 315       6.105  -0.503  -4.402  1.00 86.56           C  
ATOM   2462  CB  ILE A 315       4.102  -2.004  -4.082  1.00 86.56           C  
ATOM   2463  O   ILE A 315       6.941  -1.111  -3.727  1.00 86.56           O  
ATOM   2464  CG1 ILE A 315       2.955  -2.732  -4.789  1.00 86.56           C  
ATOM   2465  CG2 ILE A 315       3.568  -1.032  -3.023  1.00 86.56           C  
ATOM   2466  CD1 ILE A 315       2.123  -3.615  -3.867  1.00 86.56           C  
ATOM   2467  N   THR A 316       6.117   0.837  -4.617  1.00 88.50           N  
ATOM   2468  CA  THR A 316       7.168   1.661  -4.023  1.00 88.50           C  
ATOM   2469  C   THR A 316       6.570   2.887  -3.338  1.00 88.50           C  
ATOM   2470  CB  THR A 316       8.188   2.109  -5.082  1.00 88.50           C  
ATOM   2471  O   THR A 316       5.504   3.365  -3.730  1.00 88.50           O  
ATOM   2472  CG2 THR A 316       8.836   0.909  -5.766  1.00 88.50           C  
ATOM   2473  OG1 THR A 316       7.527   2.906  -6.074  1.00 88.50           O  
ATOM   2474  N   ILE A 317       7.176   3.381  -2.279  1.00 87.62           N  
ATOM   2475  CA  ILE A 317       6.742   4.578  -1.569  1.00 87.62           C  
ATOM   2476  C   ILE A 317       7.891   5.582  -1.504  1.00 87.62           C  
ATOM   2477  CB  ILE A 317       6.242   4.242  -0.146  1.00 87.62           C  
ATOM   2478  O   ILE A 317       9.016   5.230  -1.125  1.00 87.62           O  
ATOM   2479  CG1 ILE A 317       5.109   3.213  -0.208  1.00 87.62           C  
ATOM   2480  CG2 ILE A 317       5.793   5.512   0.582  1.00 87.62           C  
ATOM   2481  CD1 ILE A 317       4.684   2.680   1.152  1.00 87.62           C  
ATOM   2482  N   GLY A 318       7.633   6.859  -1.886  1.00 86.81           N  
ATOM   2483  CA  GLY A 318       8.664   7.887  -1.911  1.00 86.81           C  
ATOM   2484  C   GLY A 318       9.219   8.141  -3.301  1.00 86.81           C  
ATOM   2485  O   GLY A 318       8.555   7.863  -4.301  1.00 86.81           O  
ATOM   2486  N   LYS A 319      10.391   8.664  -3.385  1.00 88.12           N  
ATOM   2487  CA  LYS A 319      11.047   8.953  -4.652  1.00 88.12           C  
ATOM   2488  C   LYS A 319      11.852   7.754  -5.141  1.00 88.12           C  
ATOM   2489  CB  LYS A 319      11.961  10.172  -4.516  1.00 88.12           C  
ATOM   2490  O   LYS A 319      13.055   7.664  -4.895  1.00 88.12           O  
ATOM   2491  CG  LYS A 319      11.219  11.477  -4.234  1.00 88.12           C  
ATOM   2492  CD  LYS A 319      12.172  12.664  -4.195  1.00 88.12           C  
ATOM   2493  CE  LYS A 319      11.430  13.961  -3.891  1.00 88.12           C  
ATOM   2494  NZ  LYS A 319      12.367  15.117  -3.787  1.00 88.12           N  
ATOM   2495  N   CYS A 320      11.141   6.770  -5.762  1.00 89.69           N  
ATOM   2496  CA  CYS A 320      11.773   5.531  -6.207  1.00 89.69           C  
ATOM   2497  C   CYS A 320      11.883   5.496  -7.727  1.00 89.69           C  
ATOM   2498  CB  CYS A 320      10.977   4.320  -5.715  1.00 89.69           C  
ATOM   2499  O   CYS A 320      11.031   6.039  -8.430  1.00 89.69           O  
ATOM   2500  SG  CYS A 320      10.789   4.250  -3.922  1.00 89.69           S  
ATOM   2501  N   PRO A 321      13.086   4.875  -8.195  1.00 88.94           N  
ATOM   2502  CA  PRO A 321      13.141   4.609  -9.633  1.00 88.94           C  
ATOM   2503  C   PRO A 321      11.969   3.760 -10.125  1.00 88.94           C  
ATOM   2504  CB  PRO A 321      14.469   3.857  -9.797  1.00 88.94           C  
ATOM   2505  O   PRO A 321      11.398   2.988  -9.352  1.00 88.94           O  
ATOM   2506  CG  PRO A 321      15.234   4.164  -8.555  1.00 88.94           C  
ATOM   2507  CD  PRO A 321      14.266   4.441  -7.449  1.00 88.94           C  
ATOM   2508  N   LYS A 322      11.609   3.904 -11.320  1.00 86.25           N  
ATOM   2509  CA  LYS A 322      10.414   3.254 -11.852  1.00 86.25           C  
ATOM   2510  C   LYS A 322      10.648   1.759 -12.055  1.00 86.25           C  
ATOM   2511  CB  LYS A 322       9.992   3.902 -13.172  1.00 86.25           C  
ATOM   2512  O   LYS A 322      11.711   1.351 -12.531  1.00 86.25           O  
ATOM   2513  CG  LYS A 322       9.562   5.355 -13.039  1.00 86.25           C  
ATOM   2514  CD  LYS A 322       8.273   5.480 -12.234  1.00 86.25           C  
ATOM   2515  CE  LYS A 322       7.820   6.930 -12.125  1.00 86.25           C  
ATOM   2516  NZ  LYS A 322       6.605   7.070 -11.266  1.00 86.25           N  
ATOM   2517  N   TYR A 323       9.609   1.079 -11.766  1.00 88.50           N  
ATOM   2518  CA  TYR A 323       9.688  -0.376 -11.844  1.00 88.50           C  
ATOM   2519  C   TYR A 323       9.602  -0.854 -13.289  1.00 88.50           C  
ATOM   2520  CB  TYR A 323       8.578  -1.018 -11.008  1.00 88.50           C  
ATOM   2521  O   TYR A 323       8.742  -0.394 -14.047  1.00 88.50           O  
ATOM   2522  CG  TYR A 323       8.555  -2.525 -11.086  1.00 88.50           C  
ATOM   2523  CD1 TYR A 323       7.680  -3.186 -11.945  1.00 88.50           C  
ATOM   2524  CD2 TYR A 323       9.406  -3.293 -10.297  1.00 88.50           C  
ATOM   2525  CE1 TYR A 323       7.656  -4.574 -12.016  1.00 88.50           C  
ATOM   2526  CE2 TYR A 323       9.391  -4.680 -10.359  1.00 88.50           C  
ATOM   2527  OH  TYR A 323       8.492  -6.688 -11.289  1.00 88.50           O  
ATOM   2528  CZ  TYR A 323       8.508  -5.312 -11.227  1.00 88.50           C  
ATOM   2529  N   VAL A 324      10.438  -1.746 -13.703  1.00 89.00           N  
ATOM   2530  CA  VAL A 324      10.445  -2.412 -15.000  1.00 89.00           C  
ATOM   2531  C   VAL A 324      10.625  -3.916 -14.812  1.00 89.00           C  
ATOM   2532  CB  VAL A 324      11.562  -1.856 -15.914  1.00 89.00           C  
ATOM   2533  O   VAL A 324      11.562  -4.355 -14.141  1.00 89.00           O  
ATOM   2534  CG1 VAL A 324      11.586  -2.596 -17.250  1.00 89.00           C  
ATOM   2535  CG2 VAL A 324      11.375  -0.356 -16.141  1.00 89.00           C  
ATOM   2536  N   ARG A 325       9.672  -4.609 -15.344  1.00 87.19           N  
ATOM   2537  CA  ARG A 325       9.695  -6.062 -15.211  1.00 87.19           C  
ATOM   2538  C   ARG A 325      10.680  -6.688 -16.188  1.00 87.19           C  
ATOM   2539  CB  ARG A 325       8.297  -6.645 -15.438  1.00 87.19           C  
ATOM   2540  O   ARG A 325      10.281  -7.328 -17.156  1.00 87.19           O  
ATOM   2541  CG  ARG A 325       8.148  -8.086 -14.992  1.00 87.19           C  
ATOM   2542  CD  ARG A 325       6.723  -8.594 -15.172  1.00 87.19           C  
ATOM   2543  NE  ARG A 325       6.383  -9.617 -14.195  1.00 87.19           N  
ATOM   2544  NH1 ARG A 325       4.250  -9.977 -15.000  1.00 87.19           N  
ATOM   2545  NH2 ARG A 325       5.016 -11.172 -13.195  1.00 87.19           N  
ATOM   2546  CZ  ARG A 325       5.215 -10.258 -14.133  1.00 87.19           C  
ATOM   2547  N   SER A 326      11.961  -6.324 -16.094  1.00 86.44           N  
ATOM   2548  CA  SER A 326      13.078  -6.816 -16.891  1.00 86.44           C  
ATOM   2549  C   SER A 326      14.273  -7.160 -16.016  1.00 86.44           C  
ATOM   2550  CB  SER A 326      13.477  -5.777 -17.938  1.00 86.44           C  
ATOM   2551  O   SER A 326      14.430  -6.617 -14.922  1.00 86.44           O  
ATOM   2552  OG  SER A 326      14.445  -6.312 -18.828  1.00 86.44           O  
ATOM   2553  N   THR A 327      15.008  -8.117 -16.516  1.00 84.06           N  
ATOM   2554  CA  THR A 327      16.172  -8.570 -15.758  1.00 84.06           C  
ATOM   2555  C   THR A 327      17.391  -7.711 -16.094  1.00 84.06           C  
ATOM   2556  CB  THR A 327      16.484 -10.047 -16.047  1.00 84.06           C  
ATOM   2557  O   THR A 327      18.281  -7.543 -15.258  1.00 84.06           O  
ATOM   2558  CG2 THR A 327      15.383 -10.953 -15.516  1.00 84.06           C  
ATOM   2559  OG1 THR A 327      16.609 -10.242 -17.453  1.00 84.06           O  
ATOM   2560  N   LYS A 328      17.328  -7.133 -17.281  1.00 84.62           N  
ATOM   2561  CA  LYS A 328      18.406  -6.262 -17.719  1.00 84.62           C  
ATOM   2562  C   LYS A 328      17.906  -5.180 -18.656  1.00 84.62           C  
ATOM   2563  CB  LYS A 328      19.516  -7.078 -18.391  1.00 84.62           C  
ATOM   2564  O   LYS A 328      17.047  -5.438 -19.516  1.00 84.62           O  
ATOM   2565  CG  LYS A 328      20.219  -8.055 -17.469  1.00 84.62           C  
ATOM   2566  CD  LYS A 328      21.328  -8.820 -18.188  1.00 84.62           C  
ATOM   2567  CE  LYS A 328      22.000  -9.828 -17.281  1.00 84.62           C  
ATOM   2568  NZ  LYS A 328      23.094 -10.562 -17.984  1.00 84.62           N  
ATOM   2569  N   LEU A 329      18.344  -3.992 -18.406  1.00 88.19           N  
ATOM   2570  CA  LEU A 329      18.109  -2.844 -19.281  1.00 88.19           C  
ATOM   2571  C   LEU A 329      19.391  -2.059 -19.516  1.00 88.19           C  
ATOM   2572  CB  LEU A 329      17.031  -1.930 -18.672  1.00 88.19           C  
ATOM   2573  O   LEU A 329      19.734  -1.173 -18.734  1.00 88.19           O  
ATOM   2574  CG  LEU A 329      16.375  -0.940 -19.625  1.00 88.19           C  
ATOM   2575  CD1 LEU A 329      15.602  -1.688 -20.719  1.00 88.19           C  
ATOM   2576  CD2 LEU A 329      15.445   0.002 -18.875  1.00 88.19           C  
ATOM   2577  N   ARG A 330      20.078  -2.434 -20.625  1.00 90.06           N  
ATOM   2578  CA  ARG A 330      21.422  -1.897 -20.859  1.00 90.06           C  
ATOM   2579  C   ARG A 330      21.391  -0.793 -21.906  1.00 90.06           C  
ATOM   2580  CB  ARG A 330      22.375  -3.012 -21.297  1.00 90.06           C  
ATOM   2581  O   ARG A 330      20.781  -0.949 -22.969  1.00 90.06           O  
ATOM   2582  CG  ARG A 330      22.734  -3.988 -20.172  1.00 90.06           C  
ATOM   2583  CD  ARG A 330      23.938  -4.844 -20.547  1.00 90.06           C  
ATOM   2584  NE  ARG A 330      24.391  -5.633 -19.406  1.00 90.06           N  
ATOM   2585  NH1 ARG A 330      26.453  -6.133 -20.328  1.00 90.06           N  
ATOM   2586  NH2 ARG A 330      25.906  -6.922 -18.250  1.00 90.06           N  
ATOM   2587  CZ  ARG A 330      25.578  -6.227 -19.328  1.00 90.06           C  
ATOM   2588  N   LEU A 331      22.078   0.246 -21.609  1.00 87.50           N  
ATOM   2589  CA  LEU A 331      22.234   1.371 -22.516  1.00 87.50           C  
ATOM   2590  C   LEU A 331      23.656   1.442 -23.047  1.00 87.50           C  
ATOM   2591  CB  LEU A 331      21.859   2.684 -21.828  1.00 87.50           C  
ATOM   2592  O   LEU A 331      24.625   1.407 -22.266  1.00 87.50           O  
ATOM   2593  CG  LEU A 331      21.953   3.949 -22.672  1.00 87.50           C  
ATOM   2594  CD1 LEU A 331      20.797   3.990 -23.688  1.00 87.50           C  
ATOM   2595  CD2 LEU A 331      21.938   5.195 -21.797  1.00 87.50           C  
ATOM   2596  N   ALA A 332      23.703   1.446 -24.344  1.00 82.94           N  
ATOM   2597  CA  ALA A 332      25.031   1.520 -24.969  1.00 82.94           C  
ATOM   2598  C   ALA A 332      25.656   2.893 -24.750  1.00 82.94           C  
ATOM   2599  CB  ALA A 332      24.922   1.205 -26.453  1.00 82.94           C  
ATOM   2600  O   ALA A 332      25.047   3.918 -25.062  1.00 82.94           O  
ATOM   2601  N   THR A 333      26.797   2.969 -24.109  1.00 74.88           N  
ATOM   2602  CA  THR A 333      27.547   4.211 -23.906  1.00 74.88           C  
ATOM   2603  C   THR A 333      28.812   4.223 -24.734  1.00 74.88           C  
ATOM   2604  CB  THR A 333      27.891   4.422 -22.422  1.00 74.88           C  
ATOM   2605  O   THR A 333      29.484   5.254 -24.844  1.00 74.88           O  
ATOM   2606  CG2 THR A 333      26.641   4.582 -21.578  1.00 74.88           C  
ATOM   2607  OG1 THR A 333      28.641   3.291 -21.953  1.00 74.88           O  
ATOM   2608  N   GLY A 334      29.000   3.086 -25.312  1.00 67.69           N  
ATOM   2609  CA  GLY A 334      30.156   2.885 -26.172  1.00 67.69           C  
ATOM   2610  C   GLY A 334      29.797   2.488 -27.594  1.00 67.69           C  
ATOM   2611  O   GLY A 334      28.625   2.547 -27.969  1.00 67.69           O  
ATOM   2612  N   LEU A 335      30.766   2.229 -28.453  1.00 68.56           N  
ATOM   2613  CA  LEU A 335      30.562   1.915 -29.859  1.00 68.56           C  
ATOM   2614  C   LEU A 335      30.359   0.416 -30.062  1.00 68.56           C  
ATOM   2615  CB  LEU A 335      31.734   2.404 -30.703  1.00 68.56           C  
ATOM   2616  O   LEU A 335      30.594  -0.373 -29.141  1.00 68.56           O  
ATOM   2617  CG  LEU A 335      32.125   3.879 -30.547  1.00 68.56           C  
ATOM   2618  CD1 LEU A 335      33.469   4.145 -31.172  1.00 68.56           C  
ATOM   2619  CD2 LEU A 335      31.047   4.770 -31.172  1.00 68.56           C  
ATOM   2620  N   ARG A 336      29.906   0.124 -31.188  1.00 69.94           N  
ATOM   2621  CA  ARG A 336      29.828  -1.284 -31.547  1.00 69.94           C  
ATOM   2622  C   ARG A 336      31.203  -1.945 -31.500  1.00 69.94           C  
ATOM   2623  CB  ARG A 336      29.234  -1.437 -32.969  1.00 69.94           C  
ATOM   2624  O   ARG A 336      32.188  -1.365 -31.938  1.00 69.94           O  
ATOM   2625  CG  ARG A 336      27.719  -1.322 -33.000  1.00 69.94           C  
ATOM   2626  CD  ARG A 336      27.172  -1.622 -34.375  1.00 69.94           C  
ATOM   2627  NE  ARG A 336      25.703  -1.532 -34.406  1.00 69.94           N  
ATOM   2628  NH1 ARG A 336      25.516  -2.119 -36.656  1.00 69.94           N  
ATOM   2629  NH2 ARG A 336      23.641  -1.660 -35.406  1.00 69.94           N  
ATOM   2630  CZ  ARG A 336      24.953  -1.771 -35.500  1.00 69.94           C  
ATOM   2631  N   ASN A 337      31.266  -3.076 -30.766  1.00 67.50           N  
ATOM   2632  CA  ASN A 337      32.531  -3.783 -30.547  1.00 67.50           C  
ATOM   2633  C   ASN A 337      32.688  -4.949 -31.516  1.00 67.50           C  
ATOM   2634  CB  ASN A 337      32.625  -4.277 -29.109  1.00 67.50           C  
ATOM   2635  O   ASN A 337      31.734  -5.684 -31.781  1.00 67.50           O  
ATOM   2636  CG  ASN A 337      34.000  -4.801 -28.766  1.00 67.50           C  
ATOM   2637  ND2 ASN A 337      34.062  -5.715 -27.797  1.00 67.50           N  
ATOM   2638  OD1 ASN A 337      35.000  -4.391 -29.359  1.00 67.50           O  
ATOM   2639  N   VAL A 338      33.656  -5.012 -32.156  1.00 59.50           N  
ATOM   2640  CA  VAL A 338      34.062  -6.191 -32.938  1.00 59.50           C  
ATOM   2641  C   VAL A 338      35.031  -7.035 -32.125  1.00 59.50           C  
ATOM   2642  CB  VAL A 338      34.688  -5.805 -34.281  1.00 59.50           C  
ATOM   2643  O   VAL A 338      36.125  -6.559 -31.750  1.00 59.50           O  
ATOM   2644  CG1 VAL A 338      35.031  -7.051 -35.094  1.00 59.50           C  
ATOM   2645  CG2 VAL A 338      33.750  -4.906 -35.094  1.00 59.50           C  
ATOM   2646  N   PRO A 339      34.500  -8.133 -31.453  1.00 51.16           N  
ATOM   2647  CA  PRO A 339      35.344  -8.953 -30.594  1.00 51.16           C  
ATOM   2648  C   PRO A 339      36.719  -9.203 -31.219  1.00 51.16           C  
ATOM   2649  CB  PRO A 339      34.562 -10.258 -30.469  1.00 51.16           C  
ATOM   2650  O   PRO A 339      36.844  -9.312 -32.438  1.00 51.16           O  
ATOM   2651  CG  PRO A 339      33.312 -10.039 -31.250  1.00 51.16           C  
ATOM   2652  CD  PRO A 339      33.406  -8.711 -31.953  1.00 51.16           C  
ATOM   2653  N   SER A 340      37.875  -8.680 -30.625  1.00 43.81           N  
ATOM   2654  CA  SER A 340      39.219  -9.109 -30.984  1.00 43.81           C  
ATOM   2655  C   SER A 340      39.281 -10.609 -31.250  1.00 43.81           C  
ATOM   2656  CB  SER A 340      40.219  -8.734 -29.891  1.00 43.81           C  
ATOM   2657  O   SER A 340      38.719 -11.398 -30.469  1.00 43.81           O  
ATOM   2658  OG  SER A 340      40.062  -9.586 -28.766  1.00 43.81           O  
ATOM   2659  N   ILE A 341      38.438 -11.219 -32.156  1.00 40.72           N  
ATOM   2660  CA  ILE A 341      38.469 -12.648 -32.406  1.00 40.72           C  
ATOM   2661  C   ILE A 341      39.750 -13.258 -31.875  1.00 40.72           C  
ATOM   2662  CB  ILE A 341      38.281 -12.961 -33.906  1.00 40.72           C  
ATOM   2663  O   ILE A 341      40.844 -12.766 -32.188  1.00 40.72           O  
ATOM   2664  CG1 ILE A 341      36.969 -12.391 -34.406  1.00 40.72           C  
ATOM   2665  CG2 ILE A 341      38.375 -14.469 -34.156  1.00 40.72           C  
ATOM   2666  CD1 ILE A 341      36.812 -12.398 -35.938  1.00 40.72           C  
ATOM   2667  N   GLN A 342      39.781 -14.047 -30.703  1.00 34.19           N  
ATOM   2668  CA  GLN A 342      40.281 -15.328 -30.203  1.00 34.19           C  
ATOM   2669  C   GLN A 342      40.625 -16.281 -31.344  1.00 34.19           C  
ATOM   2670  CB  GLN A 342      39.219 -15.969 -29.281  1.00 34.19           C  
ATOM   2671  O   GLN A 342      39.906 -16.359 -32.344  1.00 34.19           O  
ATOM   2672  CG  GLN A 342      39.375 -15.609 -27.812  1.00 34.19           C  
ATOM   2673  CD  GLN A 342      38.344 -16.281 -26.922  1.00 34.19           C  
ATOM   2674  NE2 GLN A 342      38.156 -15.734 -25.734  1.00 34.19           N  
ATOM   2675  OE1 GLN A 342      37.750 -17.281 -27.312  1.00 34.19           O  
ATOM   2676  N   SER A 343      41.875 -16.297 -31.875  1.00 33.09           N  
ATOM   2677  CA  SER A 343      42.562 -17.312 -32.688  1.00 33.09           C  
ATOM   2678  C   SER A 343      41.594 -18.359 -33.188  1.00 33.09           C  
ATOM   2679  CB  SER A 343      43.688 -17.969 -31.906  1.00 33.09           C  
ATOM   2680  O   SER A 343      40.812 -18.906 -32.438  1.00 33.09           O  
ATOM   2681  OG  SER A 343      43.156 -18.672 -30.781  1.00 33.09           O  
ATOM   2682  N   ARG A 344      40.656 -18.125 -34.250  1.00 33.84           N  
ATOM   2683  CA  ARG A 344      39.906 -19.188 -34.906  1.00 33.84           C  
ATOM   2684  C   ARG A 344      40.750 -20.406 -35.156  1.00 33.84           C  
ATOM   2685  CB  ARG A 344      39.281 -18.672 -36.188  1.00 33.84           C  
ATOM   2686  O   ARG A 344      41.844 -20.297 -35.781  1.00 33.84           O  
ATOM   2687  CG  ARG A 344      38.156 -17.656 -36.000  1.00 33.84           C  
ATOM   2688  CD  ARG A 344      37.281 -17.547 -37.250  1.00 33.84           C  
ATOM   2689  NE  ARG A 344      35.938 -17.094 -36.906  1.00 33.84           N  
ATOM   2690  NH1 ARG A 344      35.438 -16.312 -39.000  1.00 33.84           N  
ATOM   2691  NH2 ARG A 344      33.875 -16.141 -37.312  1.00 33.84           N  
ATOM   2692  CZ  ARG A 344      35.094 -16.516 -37.750  1.00 33.84           C  
ATOM   2693  N   GLY A 345      41.438 -20.891 -34.062  1.00 41.16           N  
ATOM   2694  CA  GLY A 345      41.969 -22.250 -34.094  1.00 41.16           C  
ATOM   2695  C   GLY A 345      41.844 -22.906 -35.438  1.00 41.16           C  
ATOM   2696  O   GLY A 345      41.406 -22.266 -36.406  1.00 41.16           O  
ATOM   2697  N   LEU A 346      42.438 -23.906 -35.844  1.00 38.38           N  
ATOM   2698  CA  LEU A 346      42.781 -24.859 -36.906  1.00 38.38           C  
ATOM   2699  C   LEU A 346      41.625 -24.969 -37.906  1.00 38.38           C  
ATOM   2700  CB  LEU A 346      43.094 -26.234 -36.312  1.00 38.38           C  
ATOM   2701  O   LEU A 346      41.844 -25.062 -39.125  1.00 38.38           O  
ATOM   2702  CG  LEU A 346      43.594 -27.297 -37.281  1.00 38.38           C  
ATOM   2703  CD1 LEU A 346      45.000 -26.953 -37.750  1.00 38.38           C  
ATOM   2704  CD2 LEU A 346      43.562 -28.672 -36.656  1.00 38.38           C  
ATOM   2705  N   PHE A 347      40.312 -24.484 -37.594  1.00 32.28           N  
ATOM   2706  CA  PHE A 347      39.188 -24.672 -38.469  1.00 32.28           C  
ATOM   2707  C   PHE A 347      38.812 -23.375 -39.188  1.00 32.28           C  
ATOM   2708  CB  PHE A 347      37.969 -25.234 -37.719  1.00 32.28           C  
ATOM   2709  O   PHE A 347      38.375 -23.375 -40.344  1.00 32.28           O  
ATOM   2710  CG  PHE A 347      38.062 -26.703 -37.406  1.00 32.28           C  
ATOM   2711  CD1 PHE A 347      37.812 -27.641 -38.406  1.00 32.28           C  
ATOM   2712  CD2 PHE A 347      38.375 -27.125 -36.125  1.00 32.28           C  
ATOM   2713  CE1 PHE A 347      37.906 -29.000 -38.125  1.00 32.28           C  
ATOM   2714  CE2 PHE A 347      38.469 -28.484 -35.844  1.00 32.28           C  
ATOM   2715  CZ  PHE A 347      38.250 -29.422 -36.844  1.00 32.28           C  
ATOM   2716  N   GLY A 348      39.281 -22.172 -38.688  1.00 39.12           N  
ATOM   2717  CA  GLY A 348      39.281 -20.828 -39.250  1.00 39.12           C  
ATOM   2718  C   GLY A 348      40.469 -20.562 -40.188  1.00 39.12           C  
ATOM   2719  O   GLY A 348      40.344 -19.859 -41.188  1.00 39.12           O  
ATOM   2720  N   ALA A 349      41.562 -21.312 -40.062  1.00 38.25           N  
ATOM   2721  CA  ALA A 349      42.750 -21.375 -40.938  1.00 38.25           C  
ATOM   2722  C   ALA A 349      42.500 -22.250 -42.156  1.00 38.25           C  
ATOM   2723  CB  ALA A 349      43.969 -21.891 -40.156  1.00 38.25           C  
ATOM   2724  O   ALA A 349      42.938 -21.938 -43.281  1.00 38.25           O  
ATOM   2725  N   ILE A 350      41.500 -23.109 -42.000  1.00 36.62           N  
ATOM   2726  CA  ILE A 350      41.188 -24.062 -43.062  1.00 36.62           C  
ATOM   2727  C   ILE A 350      40.125 -23.500 -43.969  1.00 36.62           C  
ATOM   2728  CB  ILE A 350      40.750 -25.422 -42.469  1.00 36.62           C  
ATOM   2729  O   ILE A 350      40.219 -23.594 -45.188  1.00 36.62           O  
ATOM   2730  CG1 ILE A 350      41.875 -26.062 -41.656  1.00 36.62           C  
ATOM   2731  CG2 ILE A 350      40.250 -26.344 -43.562  1.00 36.62           C  
ATOM   2732  CD1 ILE A 350      41.469 -27.344 -40.938  1.00 36.62           C  
ATOM   2733  N   ALA A 351      39.219 -22.688 -43.469  1.00 36.16           N  
ATOM   2734  CA  ALA A 351      38.188 -22.000 -44.219  1.00 36.16           C  
ATOM   2735  C   ALA A 351      38.719 -20.719 -44.844  1.00 36.16           C  
ATOM   2736  CB  ALA A 351      37.000 -21.688 -43.312  1.00 36.16           C  
ATOM   2737  O   ALA A 351      38.344 -20.375 -45.969  1.00 36.16           O  
ATOM   2738  N   GLY A 352      39.656 -20.094 -44.344  1.00 40.41           N  
ATOM   2739  CA  GLY A 352      40.438 -18.953 -44.812  1.00 40.41           C  
ATOM   2740  C   GLY A 352      41.469 -19.312 -45.844  1.00 40.41           C  
ATOM   2741  O   GLY A 352      41.750 -18.531 -46.750  1.00 40.41           O  
ATOM   2742  N   PHE A 353      41.906 -20.516 -45.812  1.00 34.94           N  
ATOM   2743  CA  PHE A 353      42.812 -21.078 -46.812  1.00 34.94           C  
ATOM   2744  C   PHE A 353      42.062 -21.500 -48.062  1.00 34.94           C  
ATOM   2745  CB  PHE A 353      43.594 -22.266 -46.250  1.00 34.94           C  
ATOM   2746  O   PHE A 353      42.531 -21.312 -49.188  1.00 34.94           O  
ATOM   2747  CG  PHE A 353      44.656 -22.797 -47.156  1.00 34.94           C  
ATOM   2748  CD1 PHE A 353      44.438 -23.969 -47.875  1.00 34.94           C  
ATOM   2749  CD2 PHE A 353      45.875 -22.125 -47.312  1.00 34.94           C  
ATOM   2750  CE1 PHE A 353      45.438 -24.453 -48.750  1.00 34.94           C  
ATOM   2751  CE2 PHE A 353      46.844 -22.609 -48.156  1.00 34.94           C  
ATOM   2752  CZ  PHE A 353      46.625 -23.781 -48.875  1.00 34.94           C  
ATOM   2753  N   ILE A 354      40.750 -21.766 -47.906  1.00 36.22           N  
ATOM   2754  CA  ILE A 354      39.906 -22.234 -49.000  1.00 36.22           C  
ATOM   2755  C   ILE A 354      39.312 -21.047 -49.750  1.00 36.22           C  
ATOM   2756  CB  ILE A 354      38.781 -23.172 -48.469  1.00 36.22           C  
ATOM   2757  O   ILE A 354      39.188 -21.062 -50.969  1.00 36.22           O  
ATOM   2758  CG1 ILE A 354      39.406 -24.438 -47.875  1.00 36.22           C  
ATOM   2759  CG2 ILE A 354      37.812 -23.516 -49.594  1.00 36.22           C  
ATOM   2760  CD1 ILE A 354      38.375 -25.359 -47.219  1.00 36.22           C  
ATOM   2761  N   GLU A 355      39.250 -19.891 -49.094  1.00 34.94           N  
ATOM   2762  CA  GLU A 355      38.562 -18.703 -49.625  1.00 34.94           C  
ATOM   2763  C   GLU A 355      39.594 -17.609 -49.969  1.00 34.94           C  
ATOM   2764  CB  GLU A 355      37.562 -18.172 -48.594  1.00 34.94           C  
ATOM   2765  O   GLU A 355      39.375 -16.844 -50.906  1.00 34.94           O  
ATOM   2766  CG  GLU A 355      36.250 -18.938 -48.594  1.00 34.94           C  
ATOM   2767  CD  GLU A 355      35.281 -18.484 -47.500  1.00 34.94           C  
ATOM   2768  OE1 GLU A 355      34.188 -19.078 -47.375  1.00 34.94           O  
ATOM   2769  OE2 GLU A 355      35.625 -17.516 -46.781  1.00 34.94           O  
ATOM   2770  N   GLY A 356      40.906 -17.828 -49.688  1.00 35.91           N  
ATOM   2771  CA  GLY A 356      41.781 -16.703 -49.969  1.00 35.91           C  
ATOM   2772  C   GLY A 356      43.250 -17.031 -49.812  1.00 35.91           C  
ATOM   2773  O   GLY A 356      44.094 -16.125 -49.844  1.00 35.91           O  
ATOM   2774  N   GLY A 357      43.625 -18.469 -49.938  1.00 34.41           N  
ATOM   2775  CA  GLY A 357      45.000 -18.922 -49.844  1.00 34.41           C  
ATOM   2776  C   GLY A 357      45.719 -18.484 -48.594  1.00 34.41           C  
ATOM   2777  O   GLY A 357      45.094 -18.250 -47.562  1.00 34.41           O  
ATOM   2778  N   TRP A 358      47.125 -18.391 -48.438  1.00 39.56           N  
ATOM   2779  CA  TRP A 358      48.031 -18.172 -47.312  1.00 39.56           C  
ATOM   2780  C   TRP A 358      47.625 -16.938 -46.531  1.00 39.56           C  
ATOM   2781  CB  TRP A 358      49.469 -18.062 -47.781  1.00 39.56           C  
ATOM   2782  O   TRP A 358      47.719 -16.906 -45.281  1.00 39.56           O  
ATOM   2783  CG  TRP A 358      50.344 -19.234 -47.406  1.00 39.56           C  
ATOM   2784  CD1 TRP A 358      50.906 -20.141 -48.281  1.00 39.56           C  
ATOM   2785  CD2 TRP A 358      50.719 -19.625 -46.094  1.00 39.56           C  
ATOM   2786  CE2 TRP A 358      51.531 -20.781 -46.219  1.00 39.56           C  
ATOM   2787  CE3 TRP A 358      50.469 -19.125 -44.812  1.00 39.56           C  
ATOM   2788  NE1 TRP A 358      51.625 -21.078 -47.562  1.00 39.56           N  
ATOM   2789  CH2 TRP A 358      51.812 -20.922 -43.875  1.00 39.56           C  
ATOM   2790  CZ2 TRP A 358      52.062 -21.438 -45.125  1.00 39.56           C  
ATOM   2791  CZ3 TRP A 358      51.031 -19.781 -43.719  1.00 39.56           C  
ATOM   2792  N   THR A 359      46.969 -16.016 -47.188  1.00 37.44           N  
ATOM   2793  CA  THR A 359      46.406 -14.789 -46.625  1.00 37.44           C  
ATOM   2794  C   THR A 359      45.031 -15.062 -46.000  1.00 37.44           C  
ATOM   2795  CB  THR A 359      46.281 -13.688 -47.688  1.00 37.44           C  
ATOM   2796  O   THR A 359      44.688 -14.492 -44.969  1.00 37.44           O  
ATOM   2797  CG2 THR A 359      47.656 -13.125 -48.062  1.00 37.44           C  
ATOM   2798  OG1 THR A 359      45.688 -14.242 -48.875  1.00 37.44           O  
ATOM   2799  N   GLY A 360      44.375 -16.047 -46.531  1.00 41.97           N  
ATOM   2800  CA  GLY A 360      43.094 -16.578 -46.031  1.00 41.97           C  
ATOM   2801  C   GLY A 360      43.281 -17.500 -44.844  1.00 41.97           C  
ATOM   2802  O   GLY A 360      42.406 -17.531 -43.938  1.00 41.97           O  
ATOM   2803  N   MET A 361      44.531 -18.078 -44.719  1.00 42.59           N  
ATOM   2804  CA  MET A 361      44.938 -18.969 -43.625  1.00 42.59           C  
ATOM   2805  C   MET A 361      45.406 -18.172 -42.406  1.00 42.59           C  
ATOM   2806  CB  MET A 361      46.031 -19.922 -44.094  1.00 42.59           C  
ATOM   2807  O   MET A 361      45.062 -18.500 -41.281  1.00 42.59           O  
ATOM   2808  CG  MET A 361      46.500 -20.906 -43.031  1.00 42.59           C  
ATOM   2809  SD  MET A 361      47.906 -21.922 -43.594  1.00 42.59           S  
ATOM   2810  CE  MET A 361      49.250 -20.750 -43.344  1.00 42.59           C  
ATOM   2811  N   VAL A 362      46.000 -17.094 -42.625  1.00 40.00           N  
ATOM   2812  CA  VAL A 362      46.500 -16.172 -41.625  1.00 40.00           C  
ATOM   2813  C   VAL A 362      45.344 -15.297 -41.094  1.00 40.00           C  
ATOM   2814  CB  VAL A 362      47.625 -15.281 -42.188  1.00 40.00           C  
ATOM   2815  O   VAL A 362      45.250 -15.062 -39.906  1.00 40.00           O  
ATOM   2816  CG1 VAL A 362      48.062 -14.242 -41.156  1.00 40.00           C  
ATOM   2817  CG2 VAL A 362      48.812 -16.141 -42.625  1.00 40.00           C  
ATOM   2818  N   ASP A 363      44.438 -15.039 -42.000  1.00 40.28           N  
ATOM   2819  CA  ASP A 363      43.188 -14.312 -41.719  1.00 40.28           C  
ATOM   2820  C   ASP A 363      42.188 -15.188 -40.969  1.00 40.28           C  
ATOM   2821  CB  ASP A 363      42.594 -13.812 -43.031  1.00 40.28           C  
ATOM   2822  O   ASP A 363      41.438 -14.688 -40.125  1.00 40.28           O  
ATOM   2823  CG  ASP A 363      43.375 -12.664 -43.656  1.00 40.28           C  
ATOM   2824  OD1 ASP A 363      44.188 -12.039 -42.969  1.00 40.28           O  
ATOM   2825  OD2 ASP A 363      43.156 -12.383 -44.875  1.00 40.28           O  
ATOM   2826  N   GLY A 364      42.344 -16.422 -41.219  1.00 34.38           N  
ATOM   2827  CA  GLY A 364      41.562 -17.469 -40.594  1.00 34.38           C  
ATOM   2828  C   GLY A 364      42.094 -17.953 -39.281  1.00 34.38           C  
ATOM   2829  O   GLY A 364      41.344 -18.312 -38.375  1.00 34.38           O  
ATOM   2830  N   TRP A 365      43.469 -17.750 -39.000  1.00 34.03           N  
ATOM   2831  CA  TRP A 365      44.219 -18.188 -37.844  1.00 34.03           C  
ATOM   2832  C   TRP A 365      44.375 -17.062 -36.844  1.00 34.03           C  
ATOM   2833  CB  TRP A 365      45.594 -18.719 -38.250  1.00 34.03           C  
ATOM   2834  O   TRP A 365      44.219 -17.266 -35.625  1.00 34.03           O  
ATOM   2835  CG  TRP A 365      46.281 -19.500 -37.188  1.00 34.03           C  
ATOM   2836  CD1 TRP A 365      47.094 -19.000 -36.188  1.00 34.03           C  
ATOM   2837  CD2 TRP A 365      46.281 -20.922 -37.000  1.00 34.03           C  
ATOM   2838  CE2 TRP A 365      47.062 -21.203 -35.875  1.00 34.03           C  
ATOM   2839  CE3 TRP A 365      45.625 -21.969 -37.656  1.00 34.03           C  
ATOM   2840  NE1 TRP A 365      47.562 -20.016 -35.406  1.00 34.03           N  
ATOM   2841  CH2 TRP A 365      46.625 -23.516 -36.094  1.00 34.03           C  
ATOM   2842  CZ2 TRP A 365      47.250 -22.516 -35.406  1.00 34.03           C  
ATOM   2843  CZ3 TRP A 365      45.844 -23.266 -37.219  1.00 34.03           C  
ATOM   2844  N   TYR A 366      44.281 -15.820 -37.219  1.00 33.66           N  
ATOM   2845  CA  TYR A 366      44.594 -14.664 -36.375  1.00 33.66           C  
ATOM   2846  C   TYR A 366      43.438 -13.641 -36.406  1.00 33.66           C  
ATOM   2847  CB  TYR A 366      45.875 -14.008 -36.844  1.00 33.66           C  
ATOM   2848  O   TYR A 366      43.469 -12.656 -35.688  1.00 33.66           O  
ATOM   2849  CG  TYR A 366      47.125 -14.836 -36.531  1.00 33.66           C  
ATOM   2850  CD1 TYR A 366      47.594 -14.961 -35.219  1.00 33.66           C  
ATOM   2851  CD2 TYR A 366      47.812 -15.484 -37.531  1.00 33.66           C  
ATOM   2852  CE1 TYR A 366      48.719 -15.719 -34.938  1.00 33.66           C  
ATOM   2853  CE2 TYR A 366      48.938 -16.250 -37.250  1.00 33.66           C  
ATOM   2854  OH  TYR A 366      50.500 -17.109 -35.688  1.00 33.66           O  
ATOM   2855  CZ  TYR A 366      49.375 -16.359 -35.969  1.00 33.66           C  
ATOM   2856  N   GLY A 367      42.219 -14.008 -36.844  1.00 29.47           N  
ATOM   2857  CA  GLY A 367      41.125 -13.047 -36.750  1.00 29.47           C  
ATOM   2858  C   GLY A 367      41.625 -11.625 -36.562  1.00 29.47           C  
ATOM   2859  O   GLY A 367      42.625 -11.391 -35.906  1.00 29.47           O  
ATOM   2860  N   TYR A 368      41.812 -10.680 -37.594  1.00 30.02           N  
ATOM   2861  CA  TYR A 368      42.375  -9.336 -37.719  1.00 30.02           C  
ATOM   2862  C   TYR A 368      42.344  -8.602 -36.375  1.00 30.02           C  
ATOM   2863  CB  TYR A 368      41.594  -8.531 -38.750  1.00 30.02           C  
ATOM   2864  O   TYR A 368      41.281  -8.531 -35.719  1.00 30.02           O  
ATOM   2865  CG  TYR A 368      41.938  -8.898 -40.188  1.00 30.02           C  
ATOM   2866  CD1 TYR A 368      43.062  -8.367 -40.781  1.00 30.02           C  
ATOM   2867  CD2 TYR A 368      41.125  -9.766 -40.906  1.00 30.02           C  
ATOM   2868  CE1 TYR A 368      43.375  -8.695 -42.094  1.00 30.02           C  
ATOM   2869  CE2 TYR A 368      41.438 -10.102 -42.219  1.00 30.02           C  
ATOM   2870  OH  TYR A 368      42.875  -9.891 -44.125  1.00 30.02           O  
ATOM   2871  CZ  TYR A 368      42.562  -9.562 -42.812  1.00 30.02           C  
ATOM   2872  N   HIS A 369      43.562  -8.453 -35.625  1.00 26.45           N  
ATOM   2873  CA  HIS A 369      44.125  -7.625 -34.562  1.00 26.45           C  
ATOM   2874  C   HIS A 369      45.094  -6.590 -35.094  1.00 26.45           C  
ATOM   2875  CB  HIS A 369      44.812  -8.500 -33.500  1.00 26.45           C  
ATOM   2876  O   HIS A 369      45.969  -6.918 -35.906  1.00 26.45           O  
ATOM   2877  CG  HIS A 369      44.656  -8.000 -32.094  1.00 26.45           C  
ATOM   2878  CD2 HIS A 369      45.562  -7.465 -31.250  1.00 26.45           C  
ATOM   2879  ND1 HIS A 369      43.469  -8.023 -31.438  1.00 26.45           N  
ATOM   2880  CE1 HIS A 369      43.625  -7.527 -30.234  1.00 26.45           C  
ATOM   2881  NE2 HIS A 369      44.875  -7.180 -30.078  1.00 26.45           N  
ATOM   2882  N   HIS A 370      44.781  -5.180 -35.094  1.00 30.95           N  
ATOM   2883  CA  HIS A 370      45.938  -4.316 -35.031  1.00 30.95           C  
ATOM   2884  C   HIS A 370      45.844  -3.289 -33.906  1.00 30.95           C  
ATOM   2885  CB  HIS A 370      46.156  -3.611 -36.375  1.00 30.95           C  
ATOM   2886  O   HIS A 370      44.750  -2.740 -33.688  1.00 30.95           O  
ATOM   2887  CG  HIS A 370      44.938  -2.861 -36.844  1.00 30.95           C  
ATOM   2888  CD2 HIS A 370      44.688  -1.535 -36.875  1.00 30.95           C  
ATOM   2889  ND1 HIS A 370      43.844  -3.490 -37.375  1.00 30.95           N  
ATOM   2890  CE1 HIS A 370      42.938  -2.580 -37.688  1.00 30.95           C  
ATOM   2891  NE2 HIS A 370      43.406  -1.385 -37.406  1.00 30.95           N  
ATOM   2892  N   GLN A 371      46.688  -3.373 -32.750  1.00 27.08           N  
ATOM   2893  CA  GLN A 371      47.219  -2.502 -31.719  1.00 27.08           C  
ATOM   2894  C   GLN A 371      48.156  -1.443 -32.312  1.00 27.08           C  
ATOM   2895  CB  GLN A 371      47.969  -3.318 -30.656  1.00 27.08           C  
ATOM   2896  O   GLN A 371      49.062  -1.767 -33.094  1.00 27.08           O  
ATOM   2897  CG  GLN A 371      47.281  -3.357 -29.312  1.00 27.08           C  
ATOM   2898  CD  GLN A 371      47.938  -4.309 -28.328  1.00 27.08           C  
ATOM   2899  NE2 GLN A 371      47.438  -4.336 -27.094  1.00 27.08           N  
ATOM   2900  OE1 GLN A 371      48.906  -5.016 -28.688  1.00 27.08           O  
ATOM   2901  N   ASN A 372      47.750  -0.023 -32.406  1.00 29.75           N  
ATOM   2902  CA  ASN A 372      48.781   0.988 -32.438  1.00 29.75           C  
ATOM   2903  C   ASN A 372      48.656   1.964 -31.281  1.00 29.75           C  
ATOM   2904  CB  ASN A 372      48.781   1.745 -33.781  1.00 29.75           C  
ATOM   2905  O   ASN A 372      47.594   2.104 -30.703  1.00 29.75           O  
ATOM   2906  CG  ASN A 372      48.219   0.906 -34.906  1.00 29.75           C  
ATOM   2907  ND2 ASN A 372      48.000   1.535 -36.062  1.00 29.75           N  
ATOM   2908  OD1 ASN A 372      48.000  -0.299 -34.781  1.00 29.75           O  
ATOM   2909  N   GLU A 373      49.844   2.172 -30.562  1.00 28.53           N  
ATOM   2910  CA  GLU A 373      50.469   3.084 -29.594  1.00 28.53           C  
ATOM   2911  C   GLU A 373      50.031   4.520 -29.828  1.00 28.53           C  
ATOM   2912  CB  GLU A 373      52.000   2.996 -29.672  1.00 28.53           C  
ATOM   2913  O   GLU A 373      50.125   5.043 -30.938  1.00 28.53           O  
ATOM   2914  CG  GLU A 373      52.594   1.927 -28.766  1.00 28.53           C  
ATOM   2915  CD  GLU A 373      54.125   1.942 -28.750  1.00 28.53           C  
ATOM   2916  OE1 GLU A 373      54.719   1.160 -27.984  1.00 28.53           O  
ATOM   2917  OE2 GLU A 373      54.719   2.746 -29.516  1.00 28.53           O  
ATOM   2918  N   GLN A 374      48.719   4.805 -29.578  1.00 25.50           N  
ATOM   2919  CA  GLN A 374      48.250   6.148 -29.234  1.00 25.50           C  
ATOM   2920  C   GLN A 374      46.844   6.402 -29.797  1.00 25.50           C  
ATOM   2921  CB  GLN A 374      49.219   7.199 -29.766  1.00 25.50           C  
ATOM   2922  O   GLN A 374      46.688   6.574 -31.000  1.00 25.50           O  
ATOM   2923  CG  GLN A 374      50.562   7.246 -29.016  1.00 25.50           C  
ATOM   2924  CD  GLN A 374      51.375   8.477 -29.359  1.00 25.50           C  
ATOM   2925  NE2 GLN A 374      52.375   8.773 -28.531  1.00 25.50           N  
ATOM   2926  OE1 GLN A 374      51.125   9.148 -30.359  1.00 25.50           O  
ATOM   2927  N   GLY A 375      45.656   5.793 -29.141  1.00 27.41           N  
ATOM   2928  CA  GLY A 375      44.531   6.625 -29.469  1.00 27.41           C  
ATOM   2929  C   GLY A 375      43.312   6.355 -28.609  1.00 27.41           C  
ATOM   2930  O   GLY A 375      43.000   5.203 -28.312  1.00 27.41           O  
ATOM   2931  N   SER A 376      43.031   7.051 -27.516  1.00 25.33           N  
ATOM   2932  CA  SER A 376      41.875   7.227 -26.656  1.00 25.33           C  
ATOM   2933  C   SER A 376      40.625   7.613 -27.453  1.00 25.33           C  
ATOM   2934  CB  SER A 376      42.156   8.281 -25.578  1.00 25.33           C  
ATOM   2935  O   SER A 376      40.688   8.500 -28.312  1.00 25.33           O  
ATOM   2936  OG  SER A 376      42.250   9.570 -26.172  1.00 25.33           O  
ATOM   2937  N   GLY A 377      39.875   6.664 -28.078  1.00 27.98           N  
ATOM   2938  CA  GLY A 377      38.531   6.859 -28.547  1.00 27.98           C  
ATOM   2939  C   GLY A 377      37.594   7.305 -27.438  1.00 27.98           C  
ATOM   2940  O   GLY A 377      37.625   6.773 -26.328  1.00 27.98           O  
ATOM   2941  N   TYR A 378      37.562   8.633 -27.156  1.00 27.33           N  
ATOM   2942  CA  TYR A 378      36.781   9.242 -26.094  1.00 27.33           C  
ATOM   2943  C   TYR A 378      35.344   8.766 -26.125  1.00 27.33           C  
ATOM   2944  CB  TYR A 378      36.844  10.773 -26.188  1.00 27.33           C  
ATOM   2945  O   TYR A 378      34.719   8.812 -27.188  1.00 27.33           O  
ATOM   2946  CG  TYR A 378      38.156  11.367 -25.750  1.00 27.33           C  
ATOM   2947  CD1 TYR A 378      38.406  11.680 -24.406  1.00 27.33           C  
ATOM   2948  CD2 TYR A 378      39.188  11.609 -26.672  1.00 27.33           C  
ATOM   2949  CE1 TYR A 378      39.594  12.234 -24.000  1.00 27.33           C  
ATOM   2950  CE2 TYR A 378      40.406  12.156 -26.266  1.00 27.33           C  
ATOM   2951  OH  TYR A 378      41.781  13.008 -24.531  1.00 27.33           O  
ATOM   2952  CZ  TYR A 378      40.594  12.461 -24.938  1.00 27.33           C  
ATOM   2953  N   ALA A 379      34.969   7.578 -25.562  1.00 32.22           N  
ATOM   2954  CA  ALA A 379      33.688   7.293 -24.891  1.00 32.22           C  
ATOM   2955  C   ALA A 379      32.844   8.555 -24.766  1.00 32.22           C  
ATOM   2956  CB  ALA A 379      33.938   6.680 -23.516  1.00 32.22           C  
ATOM   2957  O   ALA A 379      33.375   9.672 -24.750  1.00 32.22           O  
ATOM   2958  N   ALA A 380      31.672   8.781 -25.484  1.00 32.34           N  
ATOM   2959  CA  ALA A 380      30.734   9.805 -25.047  1.00 32.34           C  
ATOM   2960  C   ALA A 380      31.141  10.383 -23.688  1.00 32.34           C  
ATOM   2961  CB  ALA A 380      29.312   9.227 -24.953  1.00 32.34           C  
ATOM   2962  O   ALA A 380      31.578   9.648 -22.797  1.00 32.34           O  
ATOM   2963  N   ASP A 381      31.938  11.422 -23.609  1.00 34.97           N  
ATOM   2964  CA  ASP A 381      32.281  12.211 -22.438  1.00 34.97           C  
ATOM   2965  C   ASP A 381      31.250  11.992 -21.312  1.00 34.97           C  
ATOM   2966  CB  ASP A 381      32.344  13.695 -22.781  1.00 34.97           C  
ATOM   2967  O   ASP A 381      30.094  11.680 -21.594  1.00 34.97           O  
ATOM   2968  CG  ASP A 381      31.109  14.469 -22.406  1.00 34.97           C  
ATOM   2969  OD1 ASP A 381      30.250  13.922 -21.672  1.00 34.97           O  
ATOM   2970  OD2 ASP A 381      30.969  15.633 -22.828  1.00 34.97           O  
ATOM   2971  N   LEU A 382      31.641  11.359 -20.062  1.00 39.94           N  
ATOM   2972  CA  LEU A 382      30.859  11.211 -18.844  1.00 39.94           C  
ATOM   2973  C   LEU A 382      29.656  12.156 -18.844  1.00 39.94           C  
ATOM   2974  CB  LEU A 382      31.734  11.469 -17.609  1.00 39.94           C  
ATOM   2975  O   LEU A 382      28.562  11.781 -18.438  1.00 39.94           O  
ATOM   2976  CG  LEU A 382      31.141  11.055 -16.266  1.00 39.94           C  
ATOM   2977  CD1 LEU A 382      31.531   9.625 -15.930  1.00 39.94           C  
ATOM   2978  CD2 LEU A 382      31.594  12.008 -15.164  1.00 39.94           C  
ATOM   2979  N   LYS A 383      29.812  13.336 -19.484  1.00 45.56           N  
ATOM   2980  CA  LYS A 383      28.797  14.375 -19.531  1.00 45.56           C  
ATOM   2981  C   LYS A 383      27.734  14.055 -20.578  1.00 45.56           C  
ATOM   2982  CB  LYS A 383      29.422  15.742 -19.812  1.00 45.56           C  
ATOM   2983  O   LYS A 383      26.531  14.242 -20.328  1.00 45.56           O  
ATOM   2984  CG  LYS A 383      28.500  16.922 -19.531  1.00 45.56           C  
ATOM   2985  CD  LYS A 383      29.219  18.250 -19.703  1.00 45.56           C  
ATOM   2986  CE  LYS A 383      28.281  19.422 -19.469  1.00 45.56           C  
ATOM   2987  NZ  LYS A 383      28.984  20.734 -19.641  1.00 45.56           N  
ATOM   2988  N   SER A 384      28.094  13.508 -21.719  1.00 42.62           N  
ATOM   2989  CA  SER A 384      27.188  13.133 -22.797  1.00 42.62           C  
ATOM   2990  C   SER A 384      26.391  11.883 -22.453  1.00 42.62           C  
ATOM   2991  CB  SER A 384      27.969  12.906 -24.094  1.00 42.62           C  
ATOM   2992  O   SER A 384      25.203  11.789 -22.766  1.00 42.62           O  
ATOM   2993  OG  SER A 384      27.109  12.500 -25.141  1.00 42.62           O  
ATOM   2994  N   THR A 385      27.016  10.984 -21.703  1.00 42.97           N  
ATOM   2995  CA  THR A 385      26.391   9.789 -21.156  1.00 42.97           C  
ATOM   2996  C   THR A 385      25.375  10.156 -20.078  1.00 42.97           C  
ATOM   2997  CB  THR A 385      27.438   8.820 -20.578  1.00 42.97           C  
ATOM   2998  O   THR A 385      24.266   9.625 -20.047  1.00 42.97           O  
ATOM   2999  CG2 THR A 385      26.781   7.516 -20.125  1.00 42.97           C  
ATOM   3000  OG1 THR A 385      28.422   8.531 -21.578  1.00 42.97           O  
ATOM   3001  N   GLN A 386      25.703  11.016 -19.281  1.00 49.94           N  
ATOM   3002  CA  GLN A 386      24.797  11.516 -18.266  1.00 49.94           C  
ATOM   3003  C   GLN A 386      23.656  12.312 -18.875  1.00 49.94           C  
ATOM   3004  CB  GLN A 386      25.547  12.375 -17.250  1.00 49.94           C  
ATOM   3005  O   GLN A 386      22.516  12.250 -18.406  1.00 49.94           O  
ATOM   3006  CG  GLN A 386      24.750  12.680 -15.984  1.00 49.94           C  
ATOM   3007  CD  GLN A 386      24.344  11.430 -15.227  1.00 49.94           C  
ATOM   3008  NE2 GLN A 386      23.062  11.336 -14.891  1.00 49.94           N  
ATOM   3009  OE1 GLN A 386      25.172  10.555 -14.953  1.00 49.94           O  
ATOM   3010  N   ASN A 387      23.938  13.047 -19.984  1.00 57.81           N  
ATOM   3011  CA  ASN A 387      22.922  13.797 -20.719  1.00 57.81           C  
ATOM   3012  C   ASN A 387      21.922  12.875 -21.406  1.00 57.81           C  
ATOM   3013  CB  ASN A 387      23.594  14.719 -21.750  1.00 57.81           C  
ATOM   3014  O   ASN A 387      20.734  13.156 -21.422  1.00 57.81           O  
ATOM   3015  CG  ASN A 387      24.125  16.000 -21.125  1.00 57.81           C  
ATOM   3016  ND2 ASN A 387      24.922  16.734 -21.891  1.00 57.81           N  
ATOM   3017  OD1 ASN A 387      23.797  16.328 -19.984  1.00 57.81           O  
ATOM   3018  N   ALA A 388      22.438  11.797 -21.969  1.00 49.12           N  
ATOM   3019  CA  ALA A 388      21.578  10.773 -22.578  1.00 49.12           C  
ATOM   3020  C   ALA A 388      20.734  10.078 -21.516  1.00 49.12           C  
ATOM   3021  CB  ALA A 388      22.422   9.758 -23.328  1.00 49.12           C  
ATOM   3022  O   ALA A 388      19.547   9.828 -21.719  1.00 49.12           O  
ATOM   3023  N   ILE A 389      21.359   9.773 -20.344  1.00 55.50           N  
ATOM   3024  CA  ILE A 389      20.672   9.180 -19.203  1.00 55.50           C  
ATOM   3025  C   ILE A 389      19.625  10.156 -18.672  1.00 55.50           C  
ATOM   3026  CB  ILE A 389      21.656   8.773 -18.078  1.00 55.50           C  
ATOM   3027  O   ILE A 389      18.484   9.766 -18.391  1.00 55.50           O  
ATOM   3028  CG1 ILE A 389      22.547   7.625 -18.547  1.00 55.50           C  
ATOM   3029  CG2 ILE A 389      20.891   8.398 -16.812  1.00 55.50           C  
ATOM   3030  CD1 ILE A 389      23.641   7.254 -17.547  1.00 55.50           C  
ATOM   3031  N   ASP A 390      20.016  11.383 -18.562  1.00 61.50           N  
ATOM   3032  CA  ASP A 390      19.125  12.445 -18.109  1.00 61.50           C  
ATOM   3033  C   ASP A 390      17.969  12.648 -19.078  1.00 61.50           C  
ATOM   3034  CB  ASP A 390      19.891  13.750 -17.922  1.00 61.50           C  
ATOM   3035  O   ASP A 390      16.828  12.891 -18.656  1.00 61.50           O  
ATOM   3036  CG  ASP A 390      20.781  13.742 -16.688  1.00 61.50           C  
ATOM   3037  OD1 ASP A 390      20.625  12.867 -15.820  1.00 61.50           O  
ATOM   3038  OD2 ASP A 390      21.656  14.633 -16.594  1.00 61.50           O  
ATOM   3039  N   LYS A 391      18.266  12.609 -20.406  1.00 61.88           N  
ATOM   3040  CA  LYS A 391      17.250  12.742 -21.453  1.00 61.88           C  
ATOM   3041  C   LYS A 391      16.250  11.594 -21.391  1.00 61.88           C  
ATOM   3042  CB  LYS A 391      17.891  12.797 -22.828  1.00 61.88           C  
ATOM   3043  O   LYS A 391      15.039  11.805 -21.547  1.00 61.88           O  
ATOM   3044  CG  LYS A 391      18.391  14.180 -23.234  1.00 61.88           C  
ATOM   3045  CD  LYS A 391      18.938  14.188 -24.656  1.00 61.88           C  
ATOM   3046  CE  LYS A 391      19.594  15.523 -24.984  1.00 61.88           C  
ATOM   3047  NZ  LYS A 391      20.141  15.539 -26.375  1.00 61.88           N  
ATOM   3048  N   ILE A 392      16.750  10.430 -21.156  1.00 55.41           N  
ATOM   3049  CA  ILE A 392      15.906   9.250 -20.969  1.00 55.41           C  
ATOM   3050  C   ILE A 392      15.062   9.406 -19.703  1.00 55.41           C  
ATOM   3051  CB  ILE A 392      16.766   7.965 -20.891  1.00 55.41           C  
ATOM   3052  O   ILE A 392      13.859   9.141 -19.734  1.00 55.41           O  
ATOM   3053  CG1 ILE A 392      17.422   7.672 -22.234  1.00 55.41           C  
ATOM   3054  CG2 ILE A 392      15.914   6.781 -20.422  1.00 55.41           C  
ATOM   3055  CD1 ILE A 392      18.438   6.539 -22.203  1.00 55.41           C  
ATOM   3056  N   THR A 393      15.758   9.852 -18.656  1.00 53.91           N  
ATOM   3057  CA  THR A 393      15.094  10.078 -17.391  1.00 53.91           C  
ATOM   3058  C   THR A 393      14.008  11.141 -17.531  1.00 53.91           C  
ATOM   3059  CB  THR A 393      16.094  10.508 -16.297  1.00 53.91           C  
ATOM   3060  O   THR A 393      12.891  10.969 -17.031  1.00 53.91           O  
ATOM   3061  CG2 THR A 393      15.398  10.711 -14.953  1.00 53.91           C  
ATOM   3062  OG1 THR A 393      17.094   9.492 -16.156  1.00 53.91           O  
ATOM   3063  N   ASN A 394      14.289  12.219 -18.203  1.00 61.81           N  
ATOM   3064  CA  ASN A 394      13.367  13.328 -18.422  1.00 61.81           C  
ATOM   3065  C   ASN A 394      12.211  12.922 -19.344  1.00 61.81           C  
ATOM   3066  CB  ASN A 394      14.102  14.531 -19.016  1.00 61.81           C  
ATOM   3067  O   ASN A 394      11.062  13.289 -19.094  1.00 61.81           O  
ATOM   3068  CG  ASN A 394      14.977  15.234 -17.984  1.00 61.81           C  
ATOM   3069  ND2 ASN A 394      15.961  15.977 -18.469  1.00 61.81           N  
ATOM   3070  OD1 ASN A 394      14.766  15.102 -16.781  1.00 61.81           O  
ATOM   3071  N   LYS A 395      12.508  12.211 -20.453  1.00 61.06           N  
ATOM   3072  CA  LYS A 395      11.500  11.719 -21.375  1.00 61.06           C  
ATOM   3073  C   LYS A 395      10.594  10.680 -20.703  1.00 61.06           C  
ATOM   3074  CB  LYS A 395      12.156  11.109 -22.625  1.00 61.06           C  
ATOM   3075  O   LYS A 395       9.383  10.680 -20.906  1.00 61.06           O  
ATOM   3076  CG  LYS A 395      12.453  12.125 -23.719  1.00 61.06           C  
ATOM   3077  CD  LYS A 395      13.148  11.469 -24.906  1.00 61.06           C  
ATOM   3078  CE  LYS A 395      13.641  12.508 -25.906  1.00 61.06           C  
ATOM   3079  NZ  LYS A 395      13.633  11.977 -27.297  1.00 61.06           N  
ATOM   3080  N   VAL A 396      11.188   9.945 -19.891  1.00 54.19           N  
ATOM   3081  CA  VAL A 396      10.492   8.938 -19.094  1.00 54.19           C  
ATOM   3082  C   VAL A 396       9.586   9.609 -18.062  1.00 54.19           C  
ATOM   3083  CB  VAL A 396      11.484   7.977 -18.391  1.00 54.19           C  
ATOM   3084  O   VAL A 396       8.438   9.219 -17.891  1.00 54.19           O  
ATOM   3085  CG1 VAL A 396      10.750   7.102 -17.375  1.00 54.19           C  
ATOM   3086  CG2 VAL A 396      12.211   7.113 -19.422  1.00 54.19           C  
ATOM   3087  N   ASN A 397      10.141  10.602 -17.422  1.00 55.56           N  
ATOM   3088  CA  ASN A 397       9.391  11.359 -16.422  1.00 55.56           C  
ATOM   3089  C   ASN A 397       8.195  12.078 -17.062  1.00 55.56           C  
ATOM   3090  CB  ASN A 397      10.297  12.359 -15.711  1.00 55.56           C  
ATOM   3091  O   ASN A 397       7.125  12.156 -16.453  1.00 55.56           O  
ATOM   3092  CG  ASN A 397      11.219  11.695 -14.711  1.00 55.56           C  
ATOM   3093  ND2 ASN A 397      12.312  12.375 -14.367  1.00 55.56           N  
ATOM   3094  OD1 ASN A 397      10.961  10.578 -14.250  1.00 55.56           O  
ATOM   3095  N   SER A 398       8.281  12.586 -18.266  1.00 58.38           N  
ATOM   3096  CA  SER A 398       7.230  13.281 -19.000  1.00 58.38           C  
ATOM   3097  C   SER A 398       6.145  12.320 -19.453  1.00 58.38           C  
ATOM   3098  CB  SER A 398       7.816  14.023 -20.203  1.00 58.38           C  
ATOM   3099  O   SER A 398       4.957  12.625 -19.375  1.00 58.38           O  
ATOM   3100  OG  SER A 398       8.125  13.117 -21.250  1.00 58.38           O  
ATOM   3101  N   VAL A 399       6.484  11.219 -20.000  1.00 50.84           N  
ATOM   3102  CA  VAL A 399       5.566  10.188 -20.469  1.00 50.84           C  
ATOM   3103  C   VAL A 399       4.852   9.555 -19.266  1.00 50.84           C  
ATOM   3104  CB  VAL A 399       6.305   9.102 -21.281  1.00 50.84           C  
ATOM   3105  O   VAL A 399       3.648   9.289 -19.328  1.00 50.84           O  
ATOM   3106  CG1 VAL A 399       5.367   7.934 -21.594  1.00 50.84           C  
ATOM   3107  CG2 VAL A 399       6.871   9.695 -22.562  1.00 50.84           C  
ATOM   3108  N   ILE A 400       5.387   9.562 -18.219  1.00 52.03           N  
ATOM   3109  CA  ILE A 400       4.910   8.961 -16.984  1.00 52.03           C  
ATOM   3110  C   ILE A 400       3.895   9.891 -16.312  1.00 52.03           C  
ATOM   3111  CB  ILE A 400       6.074   8.664 -16.016  1.00 52.03           C  
ATOM   3112  O   ILE A 400       2.871   9.438 -15.797  1.00 52.03           O  
ATOM   3113  CG1 ILE A 400       6.934   7.512 -16.547  1.00 52.03           C  
ATOM   3114  CG2 ILE A 400       5.543   8.344 -14.609  1.00 52.03           C  
ATOM   3115  CD1 ILE A 400       8.203   7.262 -15.742  1.00 52.03           C  
ATOM   3116  N   GLU A 401       4.312  11.086 -16.219  1.00 52.56           N  
ATOM   3117  CA  GLU A 401       3.393  12.078 -15.664  1.00 52.56           C  
ATOM   3118  C   GLU A 401       2.053  12.055 -16.391  1.00 52.56           C  
ATOM   3119  CB  GLU A 401       4.008  13.477 -15.727  1.00 52.56           C  
ATOM   3120  O   GLU A 401       0.996  12.156 -15.766  1.00 52.56           O  
ATOM   3121  CG  GLU A 401       4.844  13.844 -14.508  1.00 52.56           C  
ATOM   3122  CD  GLU A 401       5.352  15.273 -14.531  1.00 52.56           C  
ATOM   3123  OE1 GLU A 401       6.051  15.688 -13.578  1.00 52.56           O  
ATOM   3124  OE2 GLU A 401       5.051  15.984 -15.516  1.00 52.56           O  
ATOM   3125  N   LYS A 402       2.137  11.805 -17.578  1.00 52.84           N  
ATOM   3126  CA  LYS A 402       0.945  11.773 -18.422  1.00 52.84           C  
ATOM   3127  C   LYS A 402       0.199  10.453 -18.266  1.00 52.84           C  
ATOM   3128  CB  LYS A 402       1.319  11.992 -19.875  1.00 52.84           C  
ATOM   3129  O   LYS A 402      -1.033  10.430 -18.203  1.00 52.84           O  
ATOM   3130  CG  LYS A 402       1.404  13.461 -20.281  1.00 52.84           C  
ATOM   3131  CD  LYS A 402       1.734  13.617 -21.766  1.00 52.84           C  
ATOM   3132  CE  LYS A 402       2.012  15.070 -22.125  1.00 52.84           C  
ATOM   3133  NZ  LYS A 402       2.244  15.242 -23.594  1.00 52.84           N  
ATOM   3134  N   MET A 403       0.926   9.398 -18.016  1.00 48.66           N  
ATOM   3135  CA  MET A 403       0.369   8.055 -17.844  1.00 48.66           C  
ATOM   3136  C   MET A 403      -0.135   7.852 -16.422  1.00 48.66           C  
ATOM   3137  CB  MET A 403       1.412   6.992 -18.188  1.00 48.66           C  
ATOM   3138  O   MET A 403      -1.167   7.211 -16.203  1.00 48.66           O  
ATOM   3139  CG  MET A 403       1.618   6.797 -19.688  1.00 48.66           C  
ATOM   3140  SD  MET A 403       2.604   5.297 -20.062  1.00 48.66           S  
ATOM   3141  CE  MET A 403       2.629   4.504 -18.438  1.00 48.66           C  
ATOM   3142  N   ASN A 404       0.551   8.375 -15.391  1.00 50.44           N  
ATOM   3143  CA  ASN A 404       0.190   8.305 -13.977  1.00 50.44           C  
ATOM   3144  C   ASN A 404      -1.117   9.039 -13.695  1.00 50.44           C  
ATOM   3145  CB  ASN A 404       1.314   8.867 -13.109  1.00 50.44           C  
ATOM   3146  O   ASN A 404      -1.941   8.570 -12.906  1.00 50.44           O  
ATOM   3147  CG  ASN A 404       2.396   7.852 -12.812  1.00 50.44           C  
ATOM   3148  ND2 ASN A 404       3.537   8.320 -12.328  1.00 50.44           N  
ATOM   3149  OD1 ASN A 404       2.207   6.648 -13.023  1.00 50.44           O  
ATOM   3150  N   THR A 405      -1.357  10.188 -14.273  1.00 55.50           N  
ATOM   3151  CA  THR A 405      -2.600  10.930 -14.117  1.00 55.50           C  
ATOM   3152  C   THR A 405      -3.781  10.133 -14.664  1.00 55.50           C  
ATOM   3153  CB  THR A 405      -2.523  12.297 -14.828  1.00 55.50           C  
ATOM   3154  O   THR A 405      -4.840  10.070 -14.039  1.00 55.50           O  
ATOM   3155  CG2 THR A 405      -3.736  13.156 -14.500  1.00 55.50           C  
ATOM   3156  OG1 THR A 405      -1.335  12.977 -14.414  1.00 55.50           O  
ATOM   3157  N   GLN A 406      -3.584   9.523 -15.727  1.00 50.44           N  
ATOM   3158  CA  GLN A 406      -4.633   8.758 -16.391  1.00 50.44           C  
ATOM   3159  C   GLN A 406      -4.848   7.414 -15.695  1.00 50.44           C  
ATOM   3160  CB  GLN A 406      -4.289   8.539 -17.859  1.00 50.44           C  
ATOM   3161  O   GLN A 406      -5.984   6.961 -15.555  1.00 50.44           O  
ATOM   3162  CG  GLN A 406      -4.266   9.820 -18.688  1.00 50.44           C  
ATOM   3163  CD  GLN A 406      -5.656  10.359 -18.969  1.00 50.44           C  
ATOM   3164  NE2 GLN A 406      -5.746  11.664 -19.219  1.00 50.44           N  
ATOM   3165  OE1 GLN A 406      -6.641   9.617 -18.953  1.00 50.44           O  
ATOM   3166  N   PHE A 407      -3.744   6.875 -15.125  1.00 52.06           N  
ATOM   3167  CA  PHE A 407      -3.756   5.578 -14.453  1.00 52.06           C  
ATOM   3168  C   PHE A 407      -4.336   5.699 -13.055  1.00 52.06           C  
ATOM   3169  CB  PHE A 407      -2.344   4.992 -14.391  1.00 52.06           C  
ATOM   3170  O   PHE A 407      -5.078   4.820 -12.602  1.00 52.06           O  
ATOM   3171  CG  PHE A 407      -1.866   4.418 -15.695  1.00 52.06           C  
ATOM   3172  CD1 PHE A 407      -2.645   3.502 -16.391  1.00 52.06           C  
ATOM   3173  CD2 PHE A 407      -0.638   4.793 -16.234  1.00 52.06           C  
ATOM   3174  CE1 PHE A 407      -2.205   2.967 -17.609  1.00 52.06           C  
ATOM   3175  CE2 PHE A 407      -0.193   4.262 -17.438  1.00 52.06           C  
ATOM   3176  CZ  PHE A 407      -0.977   3.350 -18.125  1.00 52.06           C  
ATOM   3177  N   THR A 408      -3.936   6.750 -12.359  1.00 50.09           N  
ATOM   3178  CA  THR A 408      -4.480   7.086 -11.047  1.00 50.09           C  
ATOM   3179  C   THR A 408      -5.980   7.344 -11.141  1.00 50.09           C  
ATOM   3180  CB  THR A 408      -3.779   8.312 -10.445  1.00 50.09           C  
ATOM   3181  O   THR A 408      -6.742   6.930 -10.266  1.00 50.09           O  
ATOM   3182  CG2 THR A 408      -4.293   8.609  -9.039  1.00 50.09           C  
ATOM   3183  OG1 THR A 408      -2.367   8.070 -10.383  1.00 50.09           O  
ATOM   3184  N   ALA A 409      -6.441   7.910 -12.172  1.00 51.06           N  
ATOM   3185  CA  ALA A 409      -7.852   8.180 -12.430  1.00 51.06           C  
ATOM   3186  C   ALA A 409      -8.609   6.891 -12.727  1.00 51.06           C  
ATOM   3187  CB  ALA A 409      -8.000   9.156 -13.594  1.00 51.06           C  
ATOM   3188  O   ALA A 409      -9.727   6.695 -12.227  1.00 51.06           O  
ATOM   3189  N   VAL A 410      -7.996   5.996 -13.445  1.00 51.50           N  
ATOM   3190  CA  VAL A 410      -8.570   4.711 -13.828  1.00 51.50           C  
ATOM   3191  C   VAL A 410      -8.562   3.764 -12.625  1.00 51.50           C  
ATOM   3192  CB  VAL A 410      -7.812   4.074 -15.008  1.00 51.50           C  
ATOM   3193  O   VAL A 410      -9.523   3.029 -12.398  1.00 51.50           O  
ATOM   3194  CG1 VAL A 410      -8.312   2.658 -15.281  1.00 51.50           C  
ATOM   3195  CG2 VAL A 410      -7.953   4.941 -16.266  1.00 51.50           C  
ATOM   3196  N   GLY A 411      -7.398   3.705 -11.875  1.00 50.34           N  
ATOM   3197  CA  GLY A 411      -7.305   2.957 -10.633  1.00 50.34           C  
ATOM   3198  C   GLY A 411      -8.344   3.363  -9.609  1.00 50.34           C  
ATOM   3199  O   GLY A 411      -8.938   2.512  -8.938  1.00 50.34           O  
ATOM   3200  N   LYS A 412      -8.664   4.730  -9.445  1.00 52.59           N  
ATOM   3201  CA  LYS A 412      -9.664   5.297  -8.539  1.00 52.59           C  
ATOM   3202  C   LYS A 412     -11.078   4.906  -8.961  1.00 52.59           C  
ATOM   3203  CB  LYS A 412      -9.531   6.820  -8.492  1.00 52.59           C  
ATOM   3204  O   LYS A 412     -11.922   4.609  -8.117  1.00 52.59           O  
ATOM   3205  CG  LYS A 412      -8.352   7.316  -7.672  1.00 52.59           C  
ATOM   3206  CD  LYS A 412      -8.320   8.836  -7.590  1.00 52.59           C  
ATOM   3207  CE  LYS A 412      -7.090   9.336  -6.852  1.00 52.59           C  
ATOM   3208  NZ  LYS A 412      -7.043  10.828  -6.793  1.00 52.59           N  
ATOM   3209  N   GLU A 413     -11.352   4.770 -10.211  1.00 54.25           N  
ATOM   3210  CA  GLU A 413     -12.648   4.402 -10.781  1.00 54.25           C  
ATOM   3211  C   GLU A 413     -12.930   2.912 -10.602  1.00 54.25           C  
ATOM   3212  CB  GLU A 413     -12.719   4.781 -12.258  1.00 54.25           C  
ATOM   3213  O   GLU A 413     -14.062   2.516 -10.320  1.00 54.25           O  
ATOM   3214  CG  GLU A 413     -12.820   6.277 -12.508  1.00 54.25           C  
ATOM   3215  CD  GLU A 413     -14.156   6.867 -12.070  1.00 54.25           C  
ATOM   3216  OE1 GLU A 413     -14.266   8.109 -11.961  1.00 54.25           O  
ATOM   3217  OE2 GLU A 413     -15.102   6.078 -11.836  1.00 54.25           O  
ATOM   3218  N   PHE A 414     -11.992   2.086 -10.625  1.00 55.44           N  
ATOM   3219  CA  PHE A 414     -12.094   0.635 -10.531  1.00 55.44           C  
ATOM   3220  C   PHE A 414     -12.219   0.197  -9.078  1.00 55.44           C  
ATOM   3221  CB  PHE A 414     -10.875  -0.033 -11.172  1.00 55.44           C  
ATOM   3222  O   PHE A 414     -12.883  -0.801  -8.781  1.00 55.44           O  
ATOM   3223  CG  PHE A 414     -10.930  -0.072 -12.680  1.00 55.44           C  
ATOM   3224  CD1 PHE A 414     -11.867  -0.863 -13.336  1.00 55.44           C  
ATOM   3225  CD2 PHE A 414     -10.039   0.682 -13.438  1.00 55.44           C  
ATOM   3226  CE1 PHE A 414     -11.914  -0.901 -14.727  1.00 55.44           C  
ATOM   3227  CE2 PHE A 414     -10.086   0.649 -14.828  1.00 55.44           C  
ATOM   3228  CZ  PHE A 414     -11.023  -0.144 -15.469  1.00 55.44           C  
ATOM   3229  N   ASN A 415     -11.602   0.930  -8.133  1.00 49.16           N  
ATOM   3230  CA  ASN A 415     -11.711   0.733  -6.691  1.00 49.16           C  
ATOM   3231  C   ASN A 415     -13.117   1.050  -6.191  1.00 49.16           C  
ATOM   3232  CB  ASN A 415     -10.680   1.586  -5.953  1.00 49.16           C  
ATOM   3233  O   ASN A 415     -13.586   0.444  -5.227  1.00 49.16           O  
ATOM   3234  CG  ASN A 415      -9.297   0.970  -5.973  1.00 49.16           C  
ATOM   3235  ND2 ASN A 415      -8.281   1.782  -5.695  1.00 49.16           N  
ATOM   3236  OD1 ASN A 415      -9.133  -0.225  -6.230  1.00 49.16           O  
ATOM   3237  N   HIS A 416     -13.922   1.893  -6.801  1.00 53.00           N  
ATOM   3238  CA  HIS A 416     -15.297   2.270  -6.504  1.00 53.00           C  
ATOM   3239  C   HIS A 416     -16.266   1.174  -6.926  1.00 53.00           C  
ATOM   3240  CB  HIS A 416     -15.656   3.584  -7.199  1.00 53.00           C  
ATOM   3241  O   HIS A 416     -17.328   0.995  -6.301  1.00 53.00           O  
ATOM   3242  CG  HIS A 416     -16.969   4.164  -6.758  1.00 53.00           C  
ATOM   3243  CD2 HIS A 416     -17.250   5.102  -5.828  1.00 53.00           C  
ATOM   3244  ND1 HIS A 416     -18.172   3.770  -7.293  1.00 53.00           N  
ATOM   3245  CE1 HIS A 416     -19.141   4.445  -6.707  1.00 53.00           C  
ATOM   3246  NE2 HIS A 416     -18.609   5.262  -5.816  1.00 53.00           N  
ATOM   3247  N   LEU A 417     -15.891   0.034  -7.633  1.00 55.88           N  
ATOM   3248  CA  LEU A 417     -16.781  -1.021  -8.094  1.00 55.88           C  
ATOM   3249  C   LEU A 417     -16.391  -2.371  -7.508  1.00 55.88           C  
ATOM   3250  CB  LEU A 417     -16.781  -1.095  -9.625  1.00 55.88           C  
ATOM   3251  O   LEU A 417     -16.203  -3.340  -8.242  1.00 55.88           O  
ATOM   3252  CG  LEU A 417     -17.516   0.031 -10.352  1.00 55.88           C  
ATOM   3253  CD1 LEU A 417     -17.125   0.053 -11.828  1.00 55.88           C  
ATOM   3254  CD2 LEU A 417     -19.031  -0.126 -10.211  1.00 55.88           C  
ATOM   3255  N   GLU A 418     -16.344  -2.789  -6.188  1.00 50.06           N  
ATOM   3256  CA  GLU A 418     -15.734  -3.627  -5.156  1.00 50.06           C  
ATOM   3257  C   GLU A 418     -16.203  -5.074  -5.273  1.00 50.06           C  
ATOM   3258  CB  GLU A 418     -16.047  -3.078  -3.764  1.00 50.06           C  
ATOM   3259  O   GLU A 418     -15.414  -6.004  -5.137  1.00 50.06           O  
ATOM   3260  CG  GLU A 418     -15.195  -3.682  -2.656  1.00 50.06           C  
ATOM   3261  CD  GLU A 418     -15.477  -3.078  -1.289  1.00 50.06           C  
ATOM   3262  OE1 GLU A 418     -14.766  -3.428  -0.317  1.00 50.06           O  
ATOM   3263  OE2 GLU A 418     -16.406  -2.250  -1.189  1.00 50.06           O  
ATOM   3264  N   LYS A 419     -17.062  -5.727  -6.176  1.00 50.16           N  
ATOM   3265  CA  LYS A 419     -17.297  -7.164  -6.086  1.00 50.16           C  
ATOM   3266  C   LYS A 419     -16.922  -7.863  -7.395  1.00 50.16           C  
ATOM   3267  CB  LYS A 419     -18.750  -7.453  -5.734  1.00 50.16           C  
ATOM   3268  O   LYS A 419     -16.359  -8.961  -7.379  1.00 50.16           O  
ATOM   3269  CG  LYS A 419     -19.016  -7.566  -4.242  1.00 50.16           C  
ATOM   3270  CD  LYS A 419     -20.453  -7.980  -3.959  1.00 50.16           C  
ATOM   3271  CE  LYS A 419     -20.734  -8.031  -2.465  1.00 50.16           C  
ATOM   3272  NZ  LYS A 419     -22.156  -8.414  -2.182  1.00 50.16           N  
ATOM   3273  N   ARG A 420     -16.625  -7.309  -8.438  1.00 48.00           N  
ATOM   3274  CA  ARG A 420     -16.125  -7.711  -9.750  1.00 48.00           C  
ATOM   3275  C   ARG A 420     -14.727  -7.160 -10.008  1.00 48.00           C  
ATOM   3276  CB  ARG A 420     -17.094  -7.238 -10.852  1.00 48.00           C  
ATOM   3277  O   ARG A 420     -13.977  -7.715 -10.812  1.00 48.00           O  
ATOM   3278  CG  ARG A 420     -18.203  -8.227 -11.156  1.00 48.00           C  
ATOM   3279  CD  ARG A 420     -19.188  -7.664 -12.180  1.00 48.00           C  
ATOM   3280  NE  ARG A 420     -18.812  -8.031 -13.539  1.00 48.00           N  
ATOM   3281  NH1 ARG A 420     -20.484  -6.781 -14.547  1.00 48.00           N  
ATOM   3282  NH2 ARG A 420     -19.031  -8.008 -15.828  1.00 48.00           N  
ATOM   3283  CZ  ARG A 420     -19.438  -7.605 -14.633  1.00 48.00           C  
ATOM   3284  N   ILE A 421     -13.961  -6.547  -9.039  1.00 50.28           N  
ATOM   3285  CA  ILE A 421     -12.883  -5.586  -9.250  1.00 50.28           C  
ATOM   3286  C   ILE A 421     -11.625  -6.059  -8.531  1.00 50.28           C  
ATOM   3287  CB  ILE A 421     -13.281  -4.176  -8.766  1.00 50.28           C  
ATOM   3288  O   ILE A 421     -10.508  -5.699  -8.922  1.00 50.28           O  
ATOM   3289  CG1 ILE A 421     -14.352  -3.576  -9.680  1.00 50.28           C  
ATOM   3290  CG2 ILE A 421     -12.055  -3.264  -8.688  1.00 50.28           C  
ATOM   3291  CD1 ILE A 421     -14.891  -2.230  -9.211  1.00 50.28           C  
ATOM   3292  N   GLU A 422     -11.781  -7.000  -7.531  1.00 51.31           N  
ATOM   3293  CA  GLU A 422     -10.531  -7.395  -6.902  1.00 51.31           C  
ATOM   3294  C   GLU A 422      -9.633  -8.156  -7.879  1.00 51.31           C  
ATOM   3295  CB  GLU A 422     -10.797  -8.250  -5.660  1.00 51.31           C  
ATOM   3296  O   GLU A 422      -8.430  -7.910  -7.949  1.00 51.31           O  
ATOM   3297  CG  GLU A 422     -11.164  -7.438  -4.422  1.00 51.31           C  
ATOM   3298  CD  GLU A 422     -11.438  -8.297  -3.201  1.00 51.31           C  
ATOM   3299  OE1 GLU A 422     -11.758  -7.746  -2.127  1.00 51.31           O  
ATOM   3300  OE2 GLU A 422     -11.328  -9.539  -3.320  1.00 51.31           O  
ATOM   3301  N   ASN A 423     -10.242  -9.055  -8.750  1.00 53.34           N  
ATOM   3302  CA  ASN A 423      -9.539  -9.773  -9.805  1.00 53.34           C  
ATOM   3303  C   ASN A 423      -9.203  -8.859 -10.977  1.00 53.34           C  
ATOM   3304  CB  ASN A 423     -10.367 -10.969 -10.289  1.00 53.34           C  
ATOM   3305  O   ASN A 423      -8.117  -8.961 -11.562  1.00 53.34           O  
ATOM   3306  CG  ASN A 423      -9.531 -12.008 -11.000  1.00 53.34           C  
ATOM   3307  ND2 ASN A 423     -10.188 -13.055 -11.500  1.00 53.34           N  
ATOM   3308  OD1 ASN A 423      -8.312 -11.883 -11.102  1.00 53.34           O  
ATOM   3309  N   LEU A 424     -10.016  -7.938 -11.258  1.00 50.72           N  
ATOM   3310  CA  LEU A 424      -9.859  -6.957 -12.328  1.00 50.72           C  
ATOM   3311  C   LEU A 424      -8.836  -5.891 -11.945  1.00 50.72           C  
ATOM   3312  CB  LEU A 424     -11.203  -6.301 -12.648  1.00 50.72           C  
ATOM   3313  O   LEU A 424      -8.062  -5.434 -12.789  1.00 50.72           O  
ATOM   3314  CG  LEU A 424     -11.281  -5.531 -13.969  1.00 50.72           C  
ATOM   3315  CD1 LEU A 424     -11.141  -6.488 -15.148  1.00 50.72           C  
ATOM   3316  CD2 LEU A 424     -12.594  -4.754 -14.062  1.00 50.72           C  
ATOM   3317  N   ASN A 425      -8.789  -5.480 -10.734  1.00 51.56           N  
ATOM   3318  CA  ASN A 425      -7.785  -4.570 -10.195  1.00 51.56           C  
ATOM   3319  C   ASN A 425      -6.375  -5.141 -10.320  1.00 51.56           C  
ATOM   3320  CB  ASN A 425      -8.094  -4.242  -8.734  1.00 51.56           C  
ATOM   3321  O   ASN A 425      -5.441  -4.426 -10.680  1.00 51.56           O  
ATOM   3322  CG  ASN A 425      -7.219  -3.133  -8.180  1.00 51.56           C  
ATOM   3323  ND2 ASN A 425      -7.191  -2.998  -6.859  1.00 51.56           N  
ATOM   3324  OD1 ASN A 425      -6.574  -2.404  -8.938  1.00 51.56           O  
ATOM   3325  N   LYS A 426      -6.207  -6.418  -9.992  1.00 56.75           N  
ATOM   3326  CA  LYS A 426      -4.926  -7.102 -10.141  1.00 56.75           C  
ATOM   3327  C   LYS A 426      -4.527  -7.207 -11.609  1.00 56.75           C  
ATOM   3328  CB  LYS A 426      -4.984  -8.492  -9.516  1.00 56.75           C  
ATOM   3329  O   LYS A 426      -3.361  -7.016 -11.961  1.00 56.75           O  
ATOM   3330  CG  LYS A 426      -4.941  -8.492  -7.996  1.00 56.75           C  
ATOM   3331  CD  LYS A 426      -4.906  -9.906  -7.434  1.00 56.75           C  
ATOM   3332  CE  LYS A 426      -4.941  -9.906  -5.910  1.00 56.75           C  
ATOM   3333  NZ  LYS A 426      -5.000 -11.289  -5.359  1.00 56.75           N  
ATOM   3334  N   LYS A 427      -5.480  -7.512 -12.492  1.00 55.16           N  
ATOM   3335  CA  LYS A 427      -5.273  -7.617 -13.930  1.00 55.16           C  
ATOM   3336  C   LYS A 427      -4.965  -6.254 -14.547  1.00 55.16           C  
ATOM   3337  CB  LYS A 427      -6.500  -8.234 -14.602  1.00 55.16           C  
ATOM   3338  O   LYS A 427      -4.109  -6.141 -15.422  1.00 55.16           O  
ATOM   3339  CG  LYS A 427      -6.578  -9.750 -14.492  1.00 55.16           C  
ATOM   3340  CD  LYS A 427      -7.766 -10.305 -15.258  1.00 55.16           C  
ATOM   3341  CE  LYS A 427      -7.918 -11.805 -15.047  1.00 55.16           C  
ATOM   3342  NZ  LYS A 427      -9.148 -12.344 -15.711  1.00 55.16           N  
ATOM   3343  N   VAL A 428      -5.625  -5.270 -14.156  1.00 63.12           N  
ATOM   3344  CA  VAL A 428      -5.422  -3.898 -14.617  1.00 63.12           C  
ATOM   3345  C   VAL A 428      -4.055  -3.396 -14.148  1.00 63.12           C  
ATOM   3346  CB  VAL A 428      -6.535  -2.957 -14.109  1.00 63.12           C  
ATOM   3347  O   VAL A 428      -3.309  -2.799 -14.930  1.00 63.12           O  
ATOM   3348  CG1 VAL A 428      -6.184  -1.499 -14.398  1.00 63.12           C  
ATOM   3349  CG2 VAL A 428      -7.875  -3.322 -14.750  1.00 63.12           C  
ATOM   3350  N   ASP A 429      -3.709  -3.619 -12.852  1.00 64.06           N  
ATOM   3351  CA  ASP A 429      -2.393  -3.262 -12.328  1.00 64.06           C  
ATOM   3352  C   ASP A 429      -1.284  -3.982 -13.094  1.00 64.06           C  
ATOM   3353  CB  ASP A 429      -2.303  -3.588 -10.836  1.00 64.06           C  
ATOM   3354  O   ASP A 429      -0.269  -3.375 -13.438  1.00 64.06           O  
ATOM   3355  CG  ASP A 429      -3.047  -2.592  -9.961  1.00 64.06           C  
ATOM   3356  OD1 ASP A 429      -3.406  -1.501 -10.453  1.00 64.06           O  
ATOM   3357  OD2 ASP A 429      -3.273  -2.900  -8.773  1.00 64.06           O  
ATOM   3358  N   ASP A 430      -1.538  -5.207 -13.352  1.00 66.31           N  
ATOM   3359  CA  ASP A 430      -0.595  -6.023 -14.102  1.00 66.31           C  
ATOM   3360  C   ASP A 430      -0.481  -5.539 -15.547  1.00 66.31           C  
ATOM   3361  CB  ASP A 430      -1.016  -7.496 -14.078  1.00 66.31           C  
ATOM   3362  O   ASP A 430       0.618  -5.480 -16.109  1.00 66.31           O  
ATOM   3363  CG  ASP A 430      -0.641  -8.195 -12.781  1.00 66.31           C  
ATOM   3364  OD1 ASP A 430       0.083  -7.602 -11.953  1.00 66.31           O  
ATOM   3365  OD2 ASP A 430      -1.070  -9.352 -12.586  1.00 66.31           O  
ATOM   3366  N   GLY A 431      -1.601  -5.258 -16.188  1.00 68.31           N  
ATOM   3367  CA  GLY A 431      -1.618  -4.715 -17.531  1.00 68.31           C  
ATOM   3368  C   GLY A 431      -0.888  -3.391 -17.656  1.00 68.31           C  
ATOM   3369  O   GLY A 431      -0.141  -3.170 -18.609  1.00 68.31           O  
ATOM   3370  N   PHE A 432      -1.083  -2.566 -16.703  1.00 72.38           N  
ATOM   3371  CA  PHE A 432      -0.418  -1.270 -16.672  1.00 72.38           C  
ATOM   3372  C   PHE A 432       1.092  -1.439 -16.547  1.00 72.38           C  
ATOM   3373  CB  PHE A 432      -0.948  -0.431 -15.500  1.00 72.38           C  
ATOM   3374  O   PHE A 432       1.856  -0.743 -17.219  1.00 72.38           O  
ATOM   3375  CG  PHE A 432      -2.330   0.117 -15.727  1.00 72.38           C  
ATOM   3376  CD1 PHE A 432      -2.621   0.864 -16.859  1.00 72.38           C  
ATOM   3377  CD2 PHE A 432      -3.342  -0.114 -14.797  1.00 72.38           C  
ATOM   3378  CE1 PHE A 432      -3.900   1.373 -17.062  1.00 72.38           C  
ATOM   3379  CE2 PHE A 432      -4.621   0.392 -15.000  1.00 72.38           C  
ATOM   3380  CZ  PHE A 432      -4.898   1.136 -16.141  1.00 72.38           C  
ATOM   3381  N   LEU A 433       1.471  -2.229 -15.703  1.00 78.06           N  
ATOM   3382  CA  LEU A 433       2.885  -2.504 -15.469  1.00 78.06           C  
ATOM   3383  C   LEU A 433       3.535  -3.096 -16.719  1.00 78.06           C  
ATOM   3384  CB  LEU A 433       3.057  -3.461 -14.289  1.00 78.06           C  
ATOM   3385  O   LEU A 433       4.664  -2.744 -17.062  1.00 78.06           O  
ATOM   3386  CG  LEU A 433       4.492  -3.721 -13.828  1.00 78.06           C  
ATOM   3387  CD1 LEU A 433       5.121  -2.436 -13.297  1.00 78.06           C  
ATOM   3388  CD2 LEU A 433       4.527  -4.816 -12.766  1.00 78.06           C  
ATOM   3389  N   ASP A 434       2.852  -3.918 -17.375  1.00 75.56           N  
ATOM   3390  CA  ASP A 434       3.342  -4.535 -18.594  1.00 75.56           C  
ATOM   3391  C   ASP A 434       3.533  -3.496 -19.703  1.00 75.56           C  
ATOM   3392  CB  ASP A 434       2.379  -5.629 -19.062  1.00 75.56           C  
ATOM   3393  O   ASP A 434       4.551  -3.502 -20.391  1.00 75.56           O  
ATOM   3394  CG  ASP A 434       2.484  -6.906 -18.250  1.00 75.56           C  
ATOM   3395  OD1 ASP A 434       3.477  -7.074 -17.516  1.00 75.56           O  
ATOM   3396  OD2 ASP A 434       1.566  -7.746 -18.344  1.00 75.56           O  
ATOM   3397  N   VAL A 435       2.596  -2.717 -19.859  1.00 70.88           N  
ATOM   3398  CA  VAL A 435       2.660  -1.674 -20.875  1.00 70.88           C  
ATOM   3399  C   VAL A 435       3.816  -0.724 -20.578  1.00 70.88           C  
ATOM   3400  CB  VAL A 435       1.332  -0.887 -20.969  1.00 70.88           C  
ATOM   3401  O   VAL A 435       4.586  -0.368 -21.469  1.00 70.88           O  
ATOM   3402  CG1 VAL A 435       1.484   0.324 -21.891  1.00 70.88           C  
ATOM   3403  CG2 VAL A 435       0.206  -1.796 -21.453  1.00 70.88           C  
ATOM   3404  N   TRP A 436       3.842  -0.342 -19.328  1.00 78.56           N  
ATOM   3405  CA  TRP A 436       4.934   0.534 -18.922  1.00 78.56           C  
ATOM   3406  C   TRP A 436       6.285  -0.127 -19.156  1.00 78.56           C  
ATOM   3407  CB  TRP A 436       4.793   0.903 -17.438  1.00 78.56           C  
ATOM   3408  O   TRP A 436       7.211   0.508 -19.672  1.00 78.56           O  
ATOM   3409  CG  TRP A 436       6.000   1.572 -16.859  1.00 78.56           C  
ATOM   3410  CD1 TRP A 436       6.891   1.038 -15.969  1.00 78.56           C  
ATOM   3411  CD2 TRP A 436       6.453   2.904 -17.125  1.00 78.56           C  
ATOM   3412  CE2 TRP A 436       7.625   3.109 -16.359  1.00 78.56           C  
ATOM   3413  CE3 TRP A 436       5.980   3.943 -17.938  1.00 78.56           C  
ATOM   3414  NE1 TRP A 436       7.871   1.958 -15.672  1.00 78.56           N  
ATOM   3415  CH2 TRP A 436       7.844   5.316 -17.203  1.00 78.56           C  
ATOM   3416  CZ2 TRP A 436       8.328   4.316 -16.391  1.00 78.56           C  
ATOM   3417  CZ3 TRP A 436       6.684   5.141 -17.969  1.00 78.56           C  
ATOM   3418  N   THR A 437       6.395  -1.303 -18.703  1.00 81.62           N  
ATOM   3419  CA  THR A 437       7.629  -2.064 -18.891  1.00 81.62           C  
ATOM   3420  C   THR A 437       8.016  -2.131 -20.359  1.00 81.62           C  
ATOM   3421  CB  THR A 437       7.488  -3.490 -18.328  1.00 81.62           C  
ATOM   3422  O   THR A 437       9.180  -1.932 -20.719  1.00 81.62           O  
ATOM   3423  CG2 THR A 437       8.781  -4.277 -18.500  1.00 81.62           C  
ATOM   3424  OG1 THR A 437       7.172  -3.418 -16.922  1.00 81.62           O  
ATOM   3425  N   TYR A 438       7.137  -2.352 -21.219  1.00 77.81           N  
ATOM   3426  CA  TYR A 438       7.375  -2.404 -22.656  1.00 77.81           C  
ATOM   3427  C   TYR A 438       7.840  -1.051 -23.188  1.00 77.81           C  
ATOM   3428  CB  TYR A 438       6.105  -2.844 -23.406  1.00 77.81           C  
ATOM   3429  O   TYR A 438       8.773  -0.977 -23.984  1.00 77.81           O  
ATOM   3430  CG  TYR A 438       5.887  -4.336 -23.391  1.00 77.81           C  
ATOM   3431  CD1 TYR A 438       6.793  -5.199 -24.000  1.00 77.81           C  
ATOM   3432  CD2 TYR A 438       4.773  -4.891 -22.766  1.00 77.81           C  
ATOM   3433  CE1 TYR A 438       6.594  -6.574 -24.000  1.00 77.81           C  
ATOM   3434  CE2 TYR A 438       4.562  -6.266 -22.766  1.00 77.81           C  
ATOM   3435  OH  TYR A 438       5.277  -8.461 -23.375  1.00 77.81           O  
ATOM   3436  CZ  TYR A 438       5.480  -7.098 -23.375  1.00 77.81           C  
ATOM   3437  N   ASN A 439       7.180  -0.047 -22.812  1.00 75.94           N  
ATOM   3438  CA  ASN A 439       7.527   1.300 -23.250  1.00 75.94           C  
ATOM   3439  C   ASN A 439       8.930   1.689 -22.812  1.00 75.94           C  
ATOM   3440  CB  ASN A 439       6.504   2.314 -22.734  1.00 75.94           C  
ATOM   3441  O   ASN A 439       9.680   2.309 -23.562  1.00 75.94           O  
ATOM   3442  CG  ASN A 439       5.188   2.250 -23.484  1.00 75.94           C  
ATOM   3443  ND2 ASN A 439       4.137   2.801 -22.891  1.00 75.94           N  
ATOM   3444  OD1 ASN A 439       5.117   1.710 -24.594  1.00 75.94           O  
ATOM   3445  N   ALA A 440       9.188   1.393 -21.609  1.00 78.62           N  
ATOM   3446  CA  ALA A 440      10.516   1.673 -21.078  1.00 78.62           C  
ATOM   3447  C   ALA A 440      11.586   0.918 -21.859  1.00 78.62           C  
ATOM   3448  CB  ALA A 440      10.578   1.310 -19.594  1.00 78.62           C  
ATOM   3449  O   ALA A 440      12.625   1.487 -22.203  1.00 78.62           O  
ATOM   3450  N   GLU A 441      11.344  -0.354 -22.094  1.00 82.88           N  
ATOM   3451  CA  GLU A 441      12.266  -1.171 -22.875  1.00 82.88           C  
ATOM   3452  C   GLU A 441      12.430  -0.623 -24.297  1.00 82.88           C  
ATOM   3453  CB  GLU A 441      11.789  -2.625 -22.938  1.00 82.88           C  
ATOM   3454  O   GLU A 441      13.539  -0.586 -24.828  1.00 82.88           O  
ATOM   3455  CG  GLU A 441      11.984  -3.381 -21.625  1.00 82.88           C  
ATOM   3456  CD  GLU A 441      11.508  -4.824 -21.688  1.00 82.88           C  
ATOM   3457  OE1 GLU A 441      11.633  -5.551 -20.672  1.00 82.88           O  
ATOM   3458  OE2 GLU A 441      11.023  -5.234 -22.766  1.00 82.88           O  
ATOM   3459  N   LEU A 442      11.391  -0.279 -24.906  1.00 79.31           N  
ATOM   3460  CA  LEU A 442      11.414   0.283 -26.250  1.00 79.31           C  
ATOM   3461  C   LEU A 442      12.242   1.559 -26.297  1.00 79.31           C  
ATOM   3462  CB  LEU A 442       9.984   0.572 -26.734  1.00 79.31           C  
ATOM   3463  O   LEU A 442      13.016   1.768 -27.234  1.00 79.31           O  
ATOM   3464  CG  LEU A 442       9.852   1.158 -28.141  1.00 79.31           C  
ATOM   3465  CD1 LEU A 442      10.469   0.218 -29.172  1.00 79.31           C  
ATOM   3466  CD2 LEU A 442       8.383   1.428 -28.469  1.00 79.31           C  
ATOM   3467  N   LEU A 443      11.992   2.426 -25.422  1.00 75.19           N  
ATOM   3468  CA  LEU A 443      12.750   3.668 -25.344  1.00 75.19           C  
ATOM   3469  C   LEU A 443      14.250   3.387 -25.312  1.00 75.19           C  
ATOM   3470  CB  LEU A 443      12.344   4.469 -24.109  1.00 75.19           C  
ATOM   3471  O   LEU A 443      15.016   4.035 -26.031  1.00 75.19           O  
ATOM   3472  CG  LEU A 443      12.961   5.859 -23.953  1.00 75.19           C  
ATOM   3473  CD1 LEU A 443      11.883   6.930 -24.031  1.00 75.19           C  
ATOM   3474  CD2 LEU A 443      13.750   5.961 -22.656  1.00 75.19           C  
ATOM   3475  N   VAL A 444      14.625   2.504 -24.469  1.00 79.62           N  
ATOM   3476  CA  VAL A 444      16.031   2.139 -24.344  1.00 79.62           C  
ATOM   3477  C   VAL A 444      16.531   1.549 -25.656  1.00 79.62           C  
ATOM   3478  CB  VAL A 444      16.266   1.136 -23.188  1.00 79.62           C  
ATOM   3479  O   VAL A 444      17.641   1.870 -26.109  1.00 79.62           O  
ATOM   3480  CG1 VAL A 444      17.703   0.618 -23.188  1.00 79.62           C  
ATOM   3481  CG2 VAL A 444      15.930   1.784 -21.844  1.00 79.62           C  
ATOM   3482  N   LEU A 445      15.758   0.710 -26.281  1.00 81.25           N  
ATOM   3483  CA  LEU A 445      16.109   0.113 -27.562  1.00 81.25           C  
ATOM   3484  C   LEU A 445      16.344   1.188 -28.625  1.00 81.25           C  
ATOM   3485  CB  LEU A 445      15.016  -0.850 -28.031  1.00 81.25           C  
ATOM   3486  O   LEU A 445      17.297   1.115 -29.391  1.00 81.25           O  
ATOM   3487  CG  LEU A 445      14.844  -2.133 -27.203  1.00 81.25           C  
ATOM   3488  CD1 LEU A 445      13.641  -2.922 -27.703  1.00 81.25           C  
ATOM   3489  CD2 LEU A 445      16.109  -2.980 -27.281  1.00 81.25           C  
ATOM   3490  N   LEU A 446      15.484   2.121 -28.703  1.00 72.56           N  
ATOM   3491  CA  LEU A 446      15.578   3.209 -29.672  1.00 72.56           C  
ATOM   3492  C   LEU A 446      16.844   4.035 -29.438  1.00 72.56           C  
ATOM   3493  CB  LEU A 446      14.344   4.109 -29.594  1.00 72.56           C  
ATOM   3494  O   LEU A 446      17.516   4.426 -30.391  1.00 72.56           O  
ATOM   3495  CG  LEU A 446      13.055   3.539 -30.188  1.00 72.56           C  
ATOM   3496  CD1 LEU A 446      11.867   4.434 -29.844  1.00 72.56           C  
ATOM   3497  CD2 LEU A 446      13.188   3.389 -31.703  1.00 72.56           C  
ATOM   3498  N   GLU A 447      17.109   4.332 -28.172  1.00 76.06           N  
ATOM   3499  CA  GLU A 447      18.297   5.090 -27.828  1.00 76.06           C  
ATOM   3500  C   GLU A 447      19.562   4.332 -28.219  1.00 76.06           C  
ATOM   3501  CB  GLU A 447      18.328   5.406 -26.328  1.00 76.06           C  
ATOM   3502  O   GLU A 447      20.531   4.934 -28.688  1.00 76.06           O  
ATOM   3503  CG  GLU A 447      19.391   6.418 -25.922  1.00 76.06           C  
ATOM   3504  CD  GLU A 447      19.203   7.773 -26.594  1.00 76.06           C  
ATOM   3505  OE1 GLU A 447      20.188   8.539 -26.688  1.00 76.06           O  
ATOM   3506  OE2 GLU A 447      18.062   8.070 -27.016  1.00 76.06           O  
ATOM   3507  N   ASN A 448      19.594   3.080 -27.953  1.00 80.19           N  
ATOM   3508  CA  ASN A 448      20.719   2.246 -28.359  1.00 80.19           C  
ATOM   3509  C   ASN A 448      20.922   2.277 -29.859  1.00 80.19           C  
ATOM   3510  CB  ASN A 448      20.531   0.807 -27.875  1.00 80.19           C  
ATOM   3511  O   ASN A 448      22.062   2.369 -30.344  1.00 80.19           O  
ATOM   3512  CG  ASN A 448      20.812   0.642 -26.391  1.00 80.19           C  
ATOM   3513  ND2 ASN A 448      20.328  -0.448 -25.812  1.00 80.19           N  
ATOM   3514  OD1 ASN A 448      21.469   1.486 -25.781  1.00 80.19           O  
ATOM   3515  N   GLU A 449      19.766   2.184 -30.594  1.00 73.50           N  
ATOM   3516  CA  GLU A 449      19.844   2.244 -32.062  1.00 73.50           C  
ATOM   3517  C   GLU A 449      20.422   3.576 -32.531  1.00 73.50           C  
ATOM   3518  CB  GLU A 449      18.453   2.023 -32.688  1.00 73.50           C  
ATOM   3519  O   GLU A 449      21.281   3.609 -33.406  1.00 73.50           O  
ATOM   3520  CG  GLU A 449      18.484   1.888 -34.188  1.00 73.50           C  
ATOM   3521  CD  GLU A 449      18.938   0.517 -34.656  1.00 73.50           C  
ATOM   3522  OE1 GLU A 449      19.312   0.376 -35.844  1.00 73.50           O  
ATOM   3523  OE2 GLU A 449      18.938  -0.423 -33.844  1.00 73.50           O  
ATOM   3524  N   ARG A 450      19.875   4.543 -32.000  1.00 70.81           N  
ATOM   3525  CA  ARG A 450      20.312   5.887 -32.375  1.00 70.81           C  
ATOM   3526  C   ARG A 450      21.812   6.059 -32.094  1.00 70.81           C  
ATOM   3527  CB  ARG A 450      19.516   6.938 -31.594  1.00 70.81           C  
ATOM   3528  O   ARG A 450      22.531   6.602 -32.906  1.00 70.81           O  
ATOM   3529  CG  ARG A 450      19.891   8.375 -31.938  1.00 70.81           C  
ATOM   3530  CD  ARG A 450      19.109   9.375 -31.109  1.00 70.81           C  
ATOM   3531  NE  ARG A 450      19.531  10.750 -31.375  1.00 70.81           N  
ATOM   3532  NH1 ARG A 450      17.828  11.727 -30.156  1.00 70.81           N  
ATOM   3533  NH2 ARG A 450      19.375  13.031 -31.219  1.00 70.81           N  
ATOM   3534  CZ  ARG A 450      18.906  11.836 -30.906  1.00 70.81           C  
ATOM   3535  N   THR A 451      22.281   5.754 -30.906  1.00 67.75           N  
ATOM   3536  CA  THR A 451      23.672   5.875 -30.484  1.00 67.75           C  
ATOM   3537  C   THR A 451      24.578   5.074 -31.406  1.00 67.75           C  
ATOM   3538  CB  THR A 451      23.859   5.395 -29.031  1.00 67.75           C  
ATOM   3539  O   THR A 451      25.625   5.574 -31.859  1.00 67.75           O  
ATOM   3540  CG2 THR A 451      25.297   5.559 -28.594  1.00 67.75           C  
ATOM   3541  OG1 THR A 451      23.000   6.168 -28.172  1.00 67.75           O  
ATOM   3542  N   LEU A 452      24.188   3.912 -31.672  1.00 71.06           N  
ATOM   3543  CA  LEU A 452      25.000   3.045 -32.500  1.00 71.06           C  
ATOM   3544  C   LEU A 452      24.984   3.504 -33.969  1.00 71.06           C  
ATOM   3545  CB  LEU A 452      24.531   1.594 -32.406  1.00 71.06           C  
ATOM   3546  O   LEU A 452      26.016   3.490 -34.625  1.00 71.06           O  
ATOM   3547  CG  LEU A 452      24.734   0.901 -31.062  1.00 71.06           C  
ATOM   3548  CD1 LEU A 452      24.125  -0.499 -31.094  1.00 71.06           C  
ATOM   3549  CD2 LEU A 452      26.219   0.840 -30.719  1.00 71.06           C  
ATOM   3550  N   ASP A 453      23.828   3.891 -34.531  1.00 70.88           N  
ATOM   3551  CA  ASP A 453      23.672   4.352 -35.906  1.00 70.88           C  
ATOM   3552  C   ASP A 453      24.422   5.664 -36.125  1.00 70.88           C  
ATOM   3553  CB  ASP A 453      22.203   4.520 -36.250  1.00 70.88           C  
ATOM   3554  O   ASP A 453      25.016   5.875 -37.188  1.00 70.88           O  
ATOM   3555  CG  ASP A 453      21.500   3.199 -36.531  1.00 70.88           C  
ATOM   3556  OD1 ASP A 453      22.188   2.162 -36.656  1.00 70.88           O  
ATOM   3557  OD2 ASP A 453      20.250   3.197 -36.625  1.00 70.88           O  
ATOM   3558  N   TYR A 454      24.281   6.578 -35.281  1.00 65.31           N  
ATOM   3559  CA  TYR A 454      25.000   7.848 -35.344  1.00 65.31           C  
ATOM   3560  C   TYR A 454      26.500   7.621 -35.438  1.00 65.31           C  
ATOM   3561  CB  TYR A 454      24.672   8.727 -34.125  1.00 65.31           C  
ATOM   3562  O   TYR A 454      27.188   8.250 -36.250  1.00 65.31           O  
ATOM   3563  CG  TYR A 454      25.266  10.109 -34.219  1.00 65.31           C  
ATOM   3564  CD1 TYR A 454      26.422  10.422 -33.469  1.00 65.31           C  
ATOM   3565  CD2 TYR A 454      24.703  11.102 -35.000  1.00 65.31           C  
ATOM   3566  CE1 TYR A 454      26.984  11.688 -33.531  1.00 65.31           C  
ATOM   3567  CE2 TYR A 454      25.250  12.375 -35.062  1.00 65.31           C  
ATOM   3568  OH  TYR A 454      26.953  13.922 -34.375  1.00 65.31           O  
ATOM   3569  CZ  TYR A 454      26.391  12.656 -34.344  1.00 65.31           C  
ATOM   3570  N   HIS A 455      26.922   6.781 -34.594  1.00 64.81           N  
ATOM   3571  CA  HIS A 455      28.344   6.453 -34.594  1.00 64.81           C  
ATOM   3572  C   HIS A 455      28.766   5.812 -35.938  1.00 64.81           C  
ATOM   3573  CB  HIS A 455      28.688   5.527 -33.438  1.00 64.81           C  
ATOM   3574  O   HIS A 455      29.812   6.129 -36.469  1.00 64.81           O  
ATOM   3575  CG  HIS A 455      28.719   6.215 -32.125  1.00 64.81           C  
ATOM   3576  CD2 HIS A 455      27.875   6.133 -31.047  1.00 64.81           C  
ATOM   3577  ND1 HIS A 455      29.703   7.113 -31.766  1.00 64.81           N  
ATOM   3578  CE1 HIS A 455      29.469   7.559 -30.531  1.00 64.81           C  
ATOM   3579  NE2 HIS A 455      28.359   6.980 -30.094  1.00 64.81           N  
ATOM   3580  N   ASP A 456      28.000   4.898 -36.375  1.00 65.31           N  
ATOM   3581  CA  ASP A 456      28.234   4.230 -37.656  1.00 65.31           C  
ATOM   3582  C   ASP A 456      28.281   5.234 -38.812  1.00 65.31           C  
ATOM   3583  CB  ASP A 456      27.172   3.168 -37.906  1.00 65.31           C  
ATOM   3584  O   ASP A 456      29.109   5.129 -39.719  1.00 65.31           O  
ATOM   3585  CG  ASP A 456      27.406   1.887 -37.125  1.00 65.31           C  
ATOM   3586  OD1 ASP A 456      28.469   1.746 -36.500  1.00 65.31           O  
ATOM   3587  OD2 ASP A 456      26.516   1.009 -37.156  1.00 65.31           O  
ATOM   3588  N   SER A 457      27.359   6.164 -38.781  1.00 64.25           N  
ATOM   3589  CA  SER A 457      27.312   7.207 -39.812  1.00 64.25           C  
ATOM   3590  C   SER A 457      28.562   8.078 -39.781  1.00 64.25           C  
ATOM   3591  CB  SER A 457      26.078   8.078 -39.625  1.00 64.25           C  
ATOM   3592  O   SER A 457      29.109   8.453 -40.812  1.00 64.25           O  
ATOM   3593  OG  SER A 457      26.141   8.812 -38.406  1.00 64.25           O  
ATOM   3594  N   ASN A 458      29.000   8.453 -38.594  1.00 65.81           N  
ATOM   3595  CA  ASN A 458      30.203   9.242 -38.438  1.00 65.81           C  
ATOM   3596  C   ASN A 458      31.438   8.500 -38.938  1.00 65.81           C  
ATOM   3597  CB  ASN A 458      30.391   9.625 -36.969  1.00 65.81           C  
ATOM   3598  O   ASN A 458      32.312   9.094 -39.562  1.00 65.81           O  
ATOM   3599  CG  ASN A 458      29.469  10.742 -36.531  1.00 65.81           C  
ATOM   3600  ND2 ASN A 458      29.266  10.867 -35.219  1.00 65.81           N  
ATOM   3601  OD1 ASN A 458      28.922  11.477 -37.344  1.00 65.81           O  
ATOM   3602  N   VAL A 459      31.516   7.242 -38.531  1.00 64.19           N  
ATOM   3603  CA  VAL A 459      32.625   6.402 -39.000  1.00 64.19           C  
ATOM   3604  C   VAL A 459      32.594   6.305 -40.531  1.00 64.19           C  
ATOM   3605  CB  VAL A 459      32.562   4.992 -38.375  1.00 64.19           C  
ATOM   3606  O   VAL A 459      33.625   6.395 -41.156  1.00 64.19           O  
ATOM   3607  CG1 VAL A 459      33.594   4.074 -39.000  1.00 64.19           C  
ATOM   3608  CG2 VAL A 459      32.750   5.070 -36.844  1.00 64.19           C  
ATOM   3609  N   LYS A 460      31.422   6.105 -41.094  1.00 66.12           N  
ATOM   3610  CA  LYS A 460      31.250   6.051 -42.531  1.00 66.12           C  
ATOM   3611  C   LYS A 460      31.672   7.363 -43.188  1.00 66.12           C  
ATOM   3612  CB  LYS A 460      29.797   5.730 -42.906  1.00 66.12           C  
ATOM   3613  O   LYS A 460      32.344   7.363 -44.219  1.00 66.12           O  
ATOM   3614  CG  LYS A 460      29.562   5.527 -44.406  1.00 66.12           C  
ATOM   3615  CD  LYS A 460      28.125   5.125 -44.688  1.00 66.12           C  
ATOM   3616  CE  LYS A 460      27.875   4.953 -46.188  1.00 66.12           C  
ATOM   3617  NZ  LYS A 460      26.469   4.559 -46.469  1.00 66.12           N  
ATOM   3618  N   ASN A 461      31.234   8.469 -42.688  1.00 69.81           N  
ATOM   3619  CA  ASN A 461      31.625   9.789 -43.156  1.00 69.81           C  
ATOM   3620  C   ASN A 461      33.125   9.977 -43.125  1.00 69.81           C  
ATOM   3621  CB  ASN A 461      30.938  10.883 -42.344  1.00 69.81           C  
ATOM   3622  O   ASN A 461      33.719  10.523 -44.062  1.00 69.81           O  
ATOM   3623  CG  ASN A 461      31.031  12.250 -43.000  1.00 69.81           C  
ATOM   3624  ND2 ASN A 461      30.406  13.250 -42.375  1.00 69.81           N  
ATOM   3625  OD1 ASN A 461      31.656  12.406 -44.031  1.00 69.81           O  
ATOM   3626  N   LEU A 462      33.688   9.570 -42.031  1.00 71.75           N  
ATOM   3627  CA  LEU A 462      35.125   9.625 -41.875  1.00 71.75           C  
ATOM   3628  C   LEU A 462      35.812   8.758 -42.938  1.00 71.75           C  
ATOM   3629  CB  LEU A 462      35.531   9.180 -40.469  1.00 71.75           C  
ATOM   3630  O   LEU A 462      36.812   9.156 -43.500  1.00 71.75           O  
ATOM   3631  CG  LEU A 462      37.031   9.297 -40.125  1.00 71.75           C  
ATOM   3632  CD1 LEU A 462      37.500  10.750 -40.281  1.00 71.75           C  
ATOM   3633  CD2 LEU A 462      37.312   8.789 -38.719  1.00 71.75           C  
ATOM   3634  N   TYR A 463      35.312   7.570 -43.031  1.00 70.19           N  
ATOM   3635  CA  TYR A 463      35.812   6.660 -44.031  1.00 70.19           C  
ATOM   3636  C   TYR A 463      35.781   7.305 -45.438  1.00 70.19           C  
ATOM   3637  CB  TYR A 463      35.000   5.359 -44.062  1.00 70.19           C  
ATOM   3638  O   TYR A 463      36.781   7.246 -46.188  1.00 70.19           O  
ATOM   3639  CG  TYR A 463      35.375   4.434 -45.188  1.00 70.19           C  
ATOM   3640  CD1 TYR A 463      34.625   4.434 -46.375  1.00 70.19           C  
ATOM   3641  CD2 TYR A 463      36.438   3.555 -45.094  1.00 70.19           C  
ATOM   3642  CE1 TYR A 463      34.938   3.580 -47.438  1.00 70.19           C  
ATOM   3643  CE2 TYR A 463      36.750   2.697 -46.125  1.00 70.19           C  
ATOM   3644  OH  TYR A 463      36.344   1.869 -48.344  1.00 70.19           O  
ATOM   3645  CZ  TYR A 463      36.000   2.717 -47.312  1.00 70.19           C  
ATOM   3646  N   GLU A 464      34.656   7.883 -45.812  1.00 77.31           N  
ATOM   3647  CA  GLU A 464      34.500   8.539 -47.094  1.00 77.31           C  
ATOM   3648  C   GLU A 464      35.438   9.727 -47.250  1.00 77.31           C  
ATOM   3649  CB  GLU A 464      33.031   9.000 -47.281  1.00 77.31           C  
ATOM   3650  O   GLU A 464      35.969   9.961 -48.344  1.00 77.31           O  
ATOM   3651  CG  GLU A 464      32.062   7.863 -47.562  1.00 77.31           C  
ATOM   3652  CD  GLU A 464      30.641   8.336 -47.844  1.00 77.31           C  
ATOM   3653  OE1 GLU A 464      29.781   7.512 -48.219  1.00 77.31           O  
ATOM   3654  OE2 GLU A 464      30.391   9.555 -47.656  1.00 77.31           O  
ATOM   3655  N   LYS A 465      35.594  10.516 -46.250  1.00 81.56           N  
ATOM   3656  CA  LYS A 465      36.531  11.656 -46.219  1.00 81.56           C  
ATOM   3657  C   LYS A 465      37.969  11.203 -46.500  1.00 81.56           C  
ATOM   3658  CB  LYS A 465      36.438  12.391 -44.906  1.00 81.56           C  
ATOM   3659  O   LYS A 465      38.656  11.812 -47.281  1.00 81.56           O  
ATOM   3660  CG  LYS A 465      37.219  13.695 -44.875  1.00 81.56           C  
ATOM   3661  CD  LYS A 465      37.031  14.430 -43.531  1.00 81.56           C  
ATOM   3662  CE  LYS A 465      37.844  15.719 -43.500  1.00 81.56           C  
ATOM   3663  NZ  LYS A 465      37.594  16.469 -42.219  1.00 81.56           N  
ATOM   3664  N   VAL A 466      38.344  10.148 -45.719  1.00 79.00           N  
ATOM   3665  CA  VAL A 466      39.688   9.594 -45.844  1.00 79.00           C  
ATOM   3666  C   VAL A 466      39.875   9.000 -47.250  1.00 79.00           C  
ATOM   3667  CB  VAL A 466      39.969   8.523 -44.781  1.00 79.00           C  
ATOM   3668  O   VAL A 466      40.938   9.164 -47.875  1.00 79.00           O  
ATOM   3669  CG1 VAL A 466      41.281   7.801 -45.062  1.00 79.00           C  
ATOM   3670  CG2 VAL A 466      40.000   9.156 -43.406  1.00 79.00           C  
ATOM   3671  N   ARG A 467      38.875   8.328 -47.688  1.00 81.00           N  
ATOM   3672  CA  ARG A 467      38.875   7.766 -49.031  1.00 81.00           C  
ATOM   3673  C   ARG A 467      39.062   8.852 -50.094  1.00 81.00           C  
ATOM   3674  CB  ARG A 467      37.594   6.996 -49.312  1.00 81.00           C  
ATOM   3675  O   ARG A 467      39.844   8.688 -51.031  1.00 81.00           O  
ATOM   3676  CG  ARG A 467      37.531   6.336 -50.656  1.00 81.00           C  
ATOM   3677  CD  ARG A 467      36.219   5.609 -50.875  1.00 81.00           C  
ATOM   3678  NE  ARG A 467      36.125   5.008 -52.219  1.00 81.00           N  
ATOM   3679  NH1 ARG A 467      34.000   4.195 -51.969  1.00 81.00           N  
ATOM   3680  NH2 ARG A 467      35.125   3.842 -53.938  1.00 81.00           N  
ATOM   3681  CZ  ARG A 467      35.094   4.352 -52.688  1.00 81.00           C  
ATOM   3682  N   ASN A 468      38.406   9.977 -49.906  1.00 86.06           N  
ATOM   3683  CA  ASN A 468      38.469  11.117 -50.844  1.00 86.06           C  
ATOM   3684  C   ASN A 468      39.844  11.781 -50.781  1.00 86.06           C  
ATOM   3685  CB  ASN A 468      37.375  12.133 -50.500  1.00 86.06           C  
ATOM   3686  O   ASN A 468      40.344  12.234 -51.812  1.00 86.06           O  
ATOM   3687  CG  ASN A 468      36.000  11.703 -51.031  1.00 86.06           C  
ATOM   3688  ND2 ASN A 468      34.969  12.312 -50.469  1.00 86.06           N  
ATOM   3689  OD1 ASN A 468      35.906  10.844 -51.875  1.00 86.06           O  
ATOM   3690  N   GLN A 469      40.406  11.852 -49.625  1.00 85.75           N  
ATOM   3691  CA  GLN A 469      41.719  12.453 -49.438  1.00 85.75           C  
ATOM   3692  C   GLN A 469      42.844  11.609 -50.062  1.00 85.75           C  
ATOM   3693  CB  GLN A 469      42.000  12.648 -47.938  1.00 85.75           C  
ATOM   3694  O   GLN A 469      43.750  12.141 -50.719  1.00 85.75           O  
ATOM   3695  CG  GLN A 469      41.250  13.805 -47.312  1.00 85.75           C  
ATOM   3696  CD  GLN A 469      41.625  14.070 -45.875  1.00 85.75           C  
ATOM   3697  NE2 GLN A 469      41.781  15.344 -45.531  1.00 85.75           N  
ATOM   3698  OE1 GLN A 469      41.812  13.141 -45.094  1.00 85.75           O  
ATOM   3699  N   LEU A 470      42.750  10.234 -49.844  1.00 85.00           N  
ATOM   3700  CA  LEU A 470      43.812   9.289 -50.219  1.00 85.00           C  
ATOM   3701  C   LEU A 470      43.688   8.891 -51.688  1.00 85.00           C  
ATOM   3702  CB  LEU A 470      43.750   8.047 -49.312  1.00 85.00           C  
ATOM   3703  O   LEU A 470      44.688   8.602 -52.344  1.00 85.00           O  
ATOM   3704  CG  LEU A 470      44.094   8.250 -47.844  1.00 85.00           C  
ATOM   3705  CD1 LEU A 470      43.875   6.961 -47.062  1.00 85.00           C  
ATOM   3706  CD2 LEU A 470      45.531   8.734 -47.688  1.00 85.00           C  
ATOM   3707  N   LYS A 471      42.594   8.969 -52.281  1.00 87.31           N  
ATOM   3708  CA  LYS A 471      42.344   8.648 -53.688  1.00 87.31           C  
ATOM   3709  C   LYS A 471      43.219   7.480 -54.156  1.00 87.31           C  
ATOM   3710  CB  LYS A 471      42.594   9.867 -54.562  1.00 87.31           C  
ATOM   3711  O   LYS A 471      43.094   6.375 -53.625  1.00 87.31           O  
ATOM   3712  CG  LYS A 471      41.625  11.016 -54.312  1.00 87.31           C  
ATOM   3713  CD  LYS A 471      41.906  12.195 -55.250  1.00 87.31           C  
ATOM   3714  CE  LYS A 471      40.938  13.352 -55.000  1.00 87.31           C  
ATOM   3715  NZ  LYS A 471      41.219  14.508 -55.906  1.00 87.31           N  
ATOM   3716  N   ASN A 472      44.000   7.641 -55.156  1.00 86.38           N  
ATOM   3717  CA  ASN A 472      44.781   6.551 -55.719  1.00 86.38           C  
ATOM   3718  C   ASN A 472      46.125   6.391 -55.031  1.00 86.38           C  
ATOM   3719  CB  ASN A 472      44.969   6.773 -57.219  1.00 86.38           C  
ATOM   3720  O   ASN A 472      46.969   5.641 -55.500  1.00 86.38           O  
ATOM   3721  CG  ASN A 472      45.469   8.172 -57.562  1.00 86.38           C  
ATOM   3722  ND2 ASN A 472      45.875   8.383 -58.812  1.00 86.38           N  
ATOM   3723  OD1 ASN A 472      45.500   9.047 -56.688  1.00 86.38           O  
ATOM   3724  N   ASN A 473      46.312   7.156 -53.938  1.00 85.25           N  
ATOM   3725  CA  ASN A 473      47.531   7.055 -53.156  1.00 85.25           C  
ATOM   3726  C   ASN A 473      47.469   5.898 -52.156  1.00 85.25           C  
ATOM   3727  CB  ASN A 473      47.812   8.367 -52.406  1.00 85.25           C  
ATOM   3728  O   ASN A 473      48.469   5.551 -51.531  1.00 85.25           O  
ATOM   3729  CG  ASN A 473      48.344   9.445 -53.344  1.00 85.25           C  
ATOM   3730  ND2 ASN A 473      48.344  10.688 -52.875  1.00 85.25           N  
ATOM   3731  OD1 ASN A 473      48.781   9.172 -54.469  1.00 85.25           O  
ATOM   3732  N   ALA A 474      46.250   5.227 -52.031  1.00 85.25           N  
ATOM   3733  CA  ALA A 474      46.062   4.090 -51.156  1.00 85.25           C  
ATOM   3734  C   ALA A 474      45.062   3.088 -51.750  1.00 85.25           C  
ATOM   3735  CB  ALA A 474      45.531   4.574 -49.781  1.00 85.25           C  
ATOM   3736  O   ALA A 474      44.250   3.447 -52.594  1.00 85.25           O  
ATOM   3737  N   LYS A 475      45.219   1.794 -51.469  1.00 82.00           N  
ATOM   3738  CA  LYS A 475      44.312   0.728 -51.875  1.00 82.00           C  
ATOM   3739  C   LYS A 475      43.406   0.286 -50.719  1.00 82.00           C  
ATOM   3740  CB  LYS A 475      45.125  -0.467 -52.406  1.00 82.00           C  
ATOM   3741  O   LYS A 475      43.875   0.148 -49.594  1.00 82.00           O  
ATOM   3742  CG  LYS A 475      44.250  -1.660 -52.781  1.00 82.00           C  
ATOM   3743  CD  LYS A 475      45.094  -2.855 -53.219  1.00 82.00           C  
ATOM   3744  CE  LYS A 475      44.250  -4.055 -53.594  1.00 82.00           C  
ATOM   3745  NZ  LYS A 475      45.062  -5.250 -53.906  1.00 82.00           N  
ATOM   3746  N   GLU A 476      42.219   0.066 -51.125  1.00 79.00           N  
ATOM   3747  CA  GLU A 476      41.250  -0.409 -50.125  1.00 79.00           C  
ATOM   3748  C   GLU A 476      41.375  -1.915 -49.938  1.00 79.00           C  
ATOM   3749  CB  GLU A 476      39.812  -0.053 -50.562  1.00 79.00           C  
ATOM   3750  O   GLU A 476      41.281  -2.691 -50.875  1.00 79.00           O  
ATOM   3751  CG  GLU A 476      39.531   1.440 -50.531  1.00 79.00           C  
ATOM   3752  CD  GLU A 476      38.094   1.774 -50.875  1.00 79.00           C  
ATOM   3753  OE1 GLU A 476      37.781   2.965 -51.125  1.00 79.00           O  
ATOM   3754  OE2 GLU A 476      37.250   0.838 -50.938  1.00 79.00           O  
ATOM   3755  N   ILE A 477      41.656  -2.301 -48.688  1.00 75.44           N  
ATOM   3756  CA  ILE A 477      41.969  -3.693 -48.375  1.00 75.44           C  
ATOM   3757  C   ILE A 477      40.750  -4.359 -47.719  1.00 75.44           C  
ATOM   3758  CB  ILE A 477      43.188  -3.811 -47.438  1.00 75.44           C  
ATOM   3759  O   ILE A 477      40.719  -5.586 -47.594  1.00 75.44           O  
ATOM   3760  CG1 ILE A 477      44.375  -2.984 -48.000  1.00 75.44           C  
ATOM   3761  CG2 ILE A 477      43.594  -5.277 -47.250  1.00 75.44           C  
ATOM   3762  CD1 ILE A 477      45.531  -2.840 -47.031  1.00 75.44           C  
ATOM   3763  N   GLY A 478      39.562  -3.473 -47.625  1.00 61.75           N  
ATOM   3764  CA  GLY A 478      38.344  -4.039 -47.031  1.00 61.75           C  
ATOM   3765  C   GLY A 478      38.281  -3.867 -45.531  1.00 61.75           C  
ATOM   3766  O   GLY A 478      39.281  -3.559 -44.875  1.00 61.75           O  
ATOM   3767  N   ASN A 479      36.938  -3.770 -44.906  1.00 58.03           N  
ATOM   3768  CA  ASN A 479      36.625  -3.656 -43.500  1.00 58.03           C  
ATOM   3769  C   ASN A 479      37.062  -2.299 -42.938  1.00 58.03           C  
ATOM   3770  CB  ASN A 479      37.312  -4.785 -42.719  1.00 58.03           C  
ATOM   3771  O   ASN A 479      37.500  -2.205 -41.812  1.00 58.03           O  
ATOM   3772  CG  ASN A 479      36.750  -6.148 -43.062  1.00 58.03           C  
ATOM   3773  ND2 ASN A 479      37.531  -7.191 -42.844  1.00 58.03           N  
ATOM   3774  OD1 ASN A 479      35.625  -6.270 -43.531  1.00 58.03           O  
ATOM   3775  N   GLY A 480      37.156  -1.264 -43.906  1.00 63.44           N  
ATOM   3776  CA  GLY A 480      37.406   0.097 -43.469  1.00 63.44           C  
ATOM   3777  C   GLY A 480      38.875   0.429 -43.344  1.00 63.44           C  
ATOM   3778  O   GLY A 480      39.250   1.409 -42.688  1.00 63.44           O  
ATOM   3779  N   CYS A 481      39.750  -0.401 -44.031  1.00 71.00           N  
ATOM   3780  CA  CYS A 481      41.219  -0.210 -43.969  1.00 71.00           C  
ATOM   3781  C   CYS A 481      41.750   0.209 -45.312  1.00 71.00           C  
ATOM   3782  CB  CYS A 481      41.906  -1.490 -43.500  1.00 71.00           C  
ATOM   3783  O   CYS A 481      41.219  -0.176 -46.375  1.00 71.00           O  
ATOM   3784  SG  CYS A 481      41.438  -1.986 -41.812  1.00 71.00           S  
ATOM   3785  N   PHE A 482      42.906   1.094 -45.250  1.00 75.25           N  
ATOM   3786  CA  PHE A 482      43.625   1.571 -46.438  1.00 75.25           C  
ATOM   3787  C   PHE A 482      45.094   1.193 -46.375  1.00 75.25           C  
ATOM   3788  CB  PHE A 482      43.469   3.090 -46.594  1.00 75.25           C  
ATOM   3789  O   PHE A 482      45.719   1.279 -45.312  1.00 75.25           O  
ATOM   3790  CG  PHE A 482      42.062   3.551 -46.719  1.00 75.25           C  
ATOM   3791  CD1 PHE A 482      41.438   3.625 -47.969  1.00 75.25           C  
ATOM   3792  CD2 PHE A 482      41.312   3.912 -45.594  1.00 75.25           C  
ATOM   3793  CE1 PHE A 482      40.125   4.051 -48.094  1.00 75.25           C  
ATOM   3794  CE2 PHE A 482      40.000   4.340 -45.719  1.00 75.25           C  
ATOM   3795  CZ  PHE A 482      39.406   4.410 -46.969  1.00 75.25           C  
ATOM   3796  N   GLU A 483      45.500   0.587 -47.469  1.00 81.31           N  
ATOM   3797  CA  GLU A 483      46.906   0.350 -47.625  1.00 81.31           C  
ATOM   3798  C   GLU A 483      47.562   1.411 -48.500  1.00 81.31           C  
ATOM   3799  CB  GLU A 483      47.188  -1.044 -48.188  1.00 81.31           C  
ATOM   3800  O   GLU A 483      47.188   1.587 -49.656  1.00 81.31           O  
ATOM   3801  CG  GLU A 483      48.656  -1.439 -48.188  1.00 81.31           C  
ATOM   3802  CD  GLU A 483      48.906  -2.846 -48.719  1.00 81.31           C  
ATOM   3803  OE1 GLU A 483      50.000  -3.408 -48.469  1.00 81.31           O  
ATOM   3804  OE2 GLU A 483      48.000  -3.389 -49.375  1.00 81.31           O  
ATOM   3805  N   PHE A 484      48.625   2.217 -47.812  1.00 82.62           N  
ATOM   3806  CA  PHE A 484      49.281   3.311 -48.531  1.00 82.62           C  
ATOM   3807  C   PHE A 484      50.250   2.779 -49.562  1.00 82.62           C  
ATOM   3808  CB  PHE A 484      50.000   4.242 -47.562  1.00 82.62           C  
ATOM   3809  O   PHE A 484      50.969   1.820 -49.312  1.00 82.62           O  
ATOM   3810  CG  PHE A 484      49.062   5.047 -46.688  1.00 82.62           C  
ATOM   3811  CD1 PHE A 484      48.625   6.293 -47.094  1.00 82.62           C  
ATOM   3812  CD2 PHE A 484      48.656   4.555 -45.438  1.00 82.62           C  
ATOM   3813  CE1 PHE A 484      47.750   7.043 -46.281  1.00 82.62           C  
ATOM   3814  CE2 PHE A 484      47.812   5.297 -44.625  1.00 82.62           C  
ATOM   3815  CZ  PHE A 484      47.344   6.539 -45.062  1.00 82.62           C  
ATOM   3816  N   TYR A 485      50.281   3.332 -50.750  1.00 81.31           N  
ATOM   3817  CA  TYR A 485      51.219   2.992 -51.812  1.00 81.31           C  
ATOM   3818  C   TYR A 485      52.531   3.791 -51.656  1.00 81.31           C  
ATOM   3819  CB  TYR A 485      50.625   3.244 -53.188  1.00 81.31           C  
ATOM   3820  O   TYR A 485      53.500   3.521 -52.344  1.00 81.31           O  
ATOM   3821  CG  TYR A 485      49.562   2.234 -53.594  1.00 81.31           C  
ATOM   3822  CD1 TYR A 485      49.906   0.891 -53.750  1.00 81.31           C  
ATOM   3823  CD2 TYR A 485      48.250   2.625 -53.781  1.00 81.31           C  
ATOM   3824  CE1 TYR A 485      48.938  -0.042 -54.125  1.00 81.31           C  
ATOM   3825  CE2 TYR A 485      47.281   1.700 -54.156  1.00 81.31           C  
ATOM   3826  OH  TYR A 485      46.656  -0.548 -54.656  1.00 81.31           O  
ATOM   3827  CZ  TYR A 485      47.625   0.371 -54.312  1.00 81.31           C  
ATOM   3828  N   HIS A 486      52.531   4.809 -50.719  1.00 81.56           N  
ATOM   3829  CA  HIS A 486      53.688   5.625 -50.406  1.00 81.56           C  
ATOM   3830  C   HIS A 486      54.062   5.500 -48.906  1.00 81.56           C  
ATOM   3831  CB  HIS A 486      53.438   7.090 -50.750  1.00 81.56           C  
ATOM   3832  O   HIS A 486      53.250   5.051 -48.094  1.00 81.56           O  
ATOM   3833  CG  HIS A 486      52.344   7.719 -49.969  1.00 81.56           C  
ATOM   3834  CD2 HIS A 486      51.031   7.898 -50.250  1.00 81.56           C  
ATOM   3835  ND1 HIS A 486      52.531   8.250 -48.688  1.00 81.56           N  
ATOM   3836  CE1 HIS A 486      51.406   8.734 -48.250  1.00 81.56           C  
ATOM   3837  NE2 HIS A 486      50.469   8.531 -49.156  1.00 81.56           N  
ATOM   3838  N   LYS A 487      55.312   5.758 -48.594  1.00 81.38           N  
ATOM   3839  CA  LYS A 487      55.719   5.812 -47.188  1.00 81.38           C  
ATOM   3840  C   LYS A 487      55.031   6.977 -46.469  1.00 81.38           C  
ATOM   3841  CB  LYS A 487      57.250   5.930 -47.062  1.00 81.38           C  
ATOM   3842  O   LYS A 487      55.031   8.102 -46.969  1.00 81.38           O  
ATOM   3843  CG  LYS A 487      58.000   4.672 -47.469  1.00 81.38           C  
ATOM   3844  CD  LYS A 487      59.500   4.832 -47.281  1.00 81.38           C  
ATOM   3845  CE  LYS A 487      60.250   3.607 -47.750  1.00 81.38           C  
ATOM   3846  NZ  LYS A 487      61.719   3.766 -47.562  1.00 81.38           N  
ATOM   3847  N   CYS A 488      54.281   6.590 -45.438  1.00 79.56           N  
ATOM   3848  CA  CYS A 488      53.594   7.605 -44.688  1.00 79.56           C  
ATOM   3849  C   CYS A 488      54.156   7.734 -43.281  1.00 79.56           C  
ATOM   3850  CB  CYS A 488      52.094   7.277 -44.625  1.00 79.56           C  
ATOM   3851  O   CYS A 488      53.938   6.852 -42.438  1.00 79.56           O  
ATOM   3852  SG  CYS A 488      51.062   8.625 -43.969  1.00 79.56           S  
ATOM   3853  N   ASP A 489      54.906   8.805 -42.969  1.00 77.69           N  
ATOM   3854  CA  ASP A 489      55.500   9.062 -41.688  1.00 77.69           C  
ATOM   3855  C   ASP A 489      54.500   9.734 -40.750  1.00 77.69           C  
ATOM   3856  CB  ASP A 489      56.750   9.930 -41.812  1.00 77.69           C  
ATOM   3857  O   ASP A 489      53.344   9.953 -41.125  1.00 77.69           O  
ATOM   3858  CG  ASP A 489      56.469  11.289 -42.438  1.00 77.69           C  
ATOM   3859  OD1 ASP A 489      55.281  11.625 -42.656  1.00 77.69           O  
ATOM   3860  OD2 ASP A 489      57.438  12.031 -42.688  1.00 77.69           O  
ATOM   3861  N   ASN A 490      54.781  10.008 -39.469  1.00 73.56           N  
ATOM   3862  CA  ASN A 490      53.906  10.586 -38.438  1.00 73.56           C  
ATOM   3863  C   ASN A 490      53.281  11.906 -38.906  1.00 73.56           C  
ATOM   3864  CB  ASN A 490      54.656  10.789 -37.125  1.00 73.56           C  
ATOM   3865  O   ASN A 490      52.125  12.195 -38.594  1.00 73.56           O  
ATOM   3866  CG  ASN A 490      54.906   9.492 -36.375  1.00 73.56           C  
ATOM   3867  ND2 ASN A 490      55.812   9.531 -35.406  1.00 73.56           N  
ATOM   3868  OD1 ASN A 490      54.312   8.461 -36.688  1.00 73.56           O  
ATOM   3869  N   THR A 491      54.031  12.641 -39.688  1.00 76.69           N  
ATOM   3870  CA  THR A 491      53.594  13.914 -40.219  1.00 76.69           C  
ATOM   3871  C   THR A 491      52.531  13.703 -41.281  1.00 76.69           C  
ATOM   3872  CB  THR A 491      54.781  14.695 -40.844  1.00 76.69           C  
ATOM   3873  O   THR A 491      51.531  14.438 -41.344  1.00 76.69           O  
ATOM   3874  CG2 THR A 491      54.344  16.094 -41.281  1.00 76.69           C  
ATOM   3875  OG1 THR A 491      55.812  14.828 -39.875  1.00 76.69           O  
ATOM   3876  N   CYS A 492      52.688  12.727 -42.156  1.00 79.75           N  
ATOM   3877  CA  CYS A 492      51.750  12.305 -43.188  1.00 79.75           C  
ATOM   3878  C   CYS A 492      50.469  11.781 -42.531  1.00 79.75           C  
ATOM   3879  CB  CYS A 492      52.344  11.234 -44.094  1.00 79.75           C  
ATOM   3880  O   CYS A 492      49.344  12.148 -42.938  1.00 79.75           O  
ATOM   3881  SG  CYS A 492      51.156  10.508 -45.250  1.00 79.75           S  
ATOM   3882  N   MET A 493      50.562  10.977 -41.531  1.00 75.31           N  
ATOM   3883  CA  MET A 493      49.438  10.422 -40.781  1.00 75.31           C  
ATOM   3884  C   MET A 493      48.625  11.531 -40.094  1.00 75.31           C  
ATOM   3885  CB  MET A 493      49.906   9.406 -39.750  1.00 75.31           C  
ATOM   3886  O   MET A 493      47.406  11.492 -40.062  1.00 75.31           O  
ATOM   3887  CG  MET A 493      50.406   8.109 -40.375  1.00 75.31           C  
ATOM   3888  SD  MET A 493      49.156   7.270 -41.406  1.00 75.31           S  
ATOM   3889  CE  MET A 493      48.062   6.645 -40.094  1.00 75.31           C  
ATOM   3890  N   GLU A 494      49.312  12.531 -39.594  1.00 75.69           N  
ATOM   3891  CA  GLU A 494      48.688  13.695 -38.938  1.00 75.69           C  
ATOM   3892  C   GLU A 494      47.938  14.562 -39.969  1.00 75.69           C  
ATOM   3893  CB  GLU A 494      49.781  14.531 -38.250  1.00 75.69           C  
ATOM   3894  O   GLU A 494      46.906  15.117 -39.656  1.00 75.69           O  
ATOM   3895  CG  GLU A 494      50.156  14.000 -36.875  1.00 75.69           C  
ATOM   3896  CD  GLU A 494      51.250  14.820 -36.188  1.00 75.69           C  
ATOM   3897  OE1 GLU A 494      51.688  14.438 -35.094  1.00 75.69           O  
ATOM   3898  OE2 GLU A 494      51.656  15.852 -36.781  1.00 75.69           O  
ATOM   3899  N   SER A 495      48.438  14.602 -41.125  1.00 81.06           N  
ATOM   3900  CA  SER A 495      47.812  15.352 -42.188  1.00 81.06           C  
ATOM   3901  C   SER A 495      46.531  14.680 -42.656  1.00 81.06           C  
ATOM   3902  CB  SER A 495      48.750  15.508 -43.375  1.00 81.06           C  
ATOM   3903  O   SER A 495      45.562  15.352 -43.031  1.00 81.06           O  
ATOM   3904  OG  SER A 495      49.000  14.258 -44.000  1.00 81.06           O  
ATOM   3905  N   VAL A 496      46.438  13.359 -42.719  1.00 79.19           N  
ATOM   3906  CA  VAL A 496      45.250  12.570 -43.000  1.00 79.19           C  
ATOM   3907  C   VAL A 496      44.219  12.734 -41.875  1.00 79.19           C  
ATOM   3908  CB  VAL A 496      45.594  11.078 -43.219  1.00 79.19           C  
ATOM   3909  O   VAL A 496      43.031  12.938 -42.125  1.00 79.19           O  
ATOM   3910  CG1 VAL A 496      44.312  10.258 -43.406  1.00 79.19           C  
ATOM   3911  CG2 VAL A 496      46.531  10.906 -44.406  1.00 79.19           C  
ATOM   3912  N   ARG A 497      44.750  12.812 -40.656  1.00 73.31           N  
ATOM   3913  CA  ARG A 497      43.906  12.992 -39.469  1.00 73.31           C  
ATOM   3914  C   ARG A 497      43.281  14.383 -39.438  1.00 73.31           C  
ATOM   3915  CB  ARG A 497      44.750  12.781 -38.188  1.00 73.31           C  
ATOM   3916  O   ARG A 497      42.125  14.531 -39.094  1.00 73.31           O  
ATOM   3917  CG  ARG A 497      43.938  12.836 -36.906  1.00 73.31           C  
ATOM   3918  CD  ARG A 497      44.812  12.648 -35.688  1.00 73.31           C  
ATOM   3919  NE  ARG A 497      44.031  12.781 -34.438  1.00 73.31           N  
ATOM   3920  NH1 ARG A 497      45.844  12.523 -33.031  1.00 73.31           N  
ATOM   3921  NH2 ARG A 497      43.750  12.852 -32.188  1.00 73.31           N  
ATOM   3922  CZ  ARG A 497      44.531  12.719 -33.219  1.00 73.31           C  
ATOM   3923  N   ASN A 498      44.000  15.477 -39.812  1.00 77.50           N  
ATOM   3924  CA  ASN A 498      43.594  16.875 -39.750  1.00 77.50           C  
ATOM   3925  C   ASN A 498      42.906  17.328 -41.031  1.00 77.50           C  
ATOM   3926  CB  ASN A 498      44.781  17.766 -39.438  1.00 77.50           C  
ATOM   3927  O   ASN A 498      42.469  18.484 -41.125  1.00 77.50           O  
ATOM   3928  CG  ASN A 498      45.281  17.609 -38.000  1.00 77.50           C  
ATOM   3929  ND2 ASN A 498      46.500  18.047 -37.750  1.00 77.50           N  
ATOM   3930  OD1 ASN A 498      44.562  17.078 -37.125  1.00 77.50           O  
ATOM   3931  N   GLY A 499      42.781  16.312 -41.969  1.00 81.50           N  
ATOM   3932  CA  GLY A 499      42.094  16.609 -43.219  1.00 81.50           C  
ATOM   3933  C   GLY A 499      42.938  17.500 -44.156  1.00 81.50           C  
ATOM   3934  O   GLY A 499      42.375  18.172 -45.031  1.00 81.50           O  
ATOM   3935  N   THR A 500      44.219  17.719 -43.938  1.00 87.06           N  
ATOM   3936  CA  THR A 500      45.125  18.562 -44.719  1.00 87.06           C  
ATOM   3937  C   THR A 500      46.062  17.719 -45.531  1.00 87.06           C  
ATOM   3938  CB  THR A 500      45.906  19.516 -43.781  1.00 87.06           C  
ATOM   3939  O   THR A 500      47.156  18.172 -45.906  1.00 87.06           O  
ATOM   3940  CG2 THR A 500      45.000  20.500 -43.094  1.00 87.06           C  
ATOM   3941  OG1 THR A 500      46.625  18.734 -42.812  1.00 87.06           O  
ATOM   3942  N   TYR A 501      45.688  16.500 -45.844  1.00 84.75           N  
ATOM   3943  CA  TYR A 501      46.500  15.578 -46.656  1.00 84.75           C  
ATOM   3944  C   TYR A 501      46.781  16.156 -48.031  1.00 84.75           C  
ATOM   3945  CB  TYR A 501      45.812  14.227 -46.781  1.00 84.75           C  
ATOM   3946  O   TYR A 501      45.875  16.562 -48.750  1.00 84.75           O  
ATOM   3947  CG  TYR A 501      46.594  13.211 -47.562  1.00 84.75           C  
ATOM   3948  CD1 TYR A 501      46.281  12.930 -48.906  1.00 84.75           C  
ATOM   3949  CD2 TYR A 501      47.656  12.523 -47.000  1.00 84.75           C  
ATOM   3950  CE1 TYR A 501      47.000  11.992 -49.625  1.00 84.75           C  
ATOM   3951  CE2 TYR A 501      48.375  11.586 -47.719  1.00 84.75           C  
ATOM   3952  OH  TYR A 501      48.781  10.398 -49.750  1.00 84.75           O  
ATOM   3953  CZ  TYR A 501      48.031  11.328 -49.031  1.00 84.75           C  
ATOM   3954  N   ASP A 502      48.094  16.359 -48.344  1.00 87.38           N  
ATOM   3955  CA  ASP A 502      48.562  16.906 -49.625  1.00 87.38           C  
ATOM   3956  C   ASP A 502      48.719  15.805 -50.688  1.00 87.38           C  
ATOM   3957  CB  ASP A 502      49.875  17.656 -49.469  1.00 87.38           C  
ATOM   3958  O   ASP A 502      49.781  15.172 -50.781  1.00 87.38           O  
ATOM   3959  CG  ASP A 502      50.281  18.422 -50.688  1.00 87.38           C  
ATOM   3960  OD1 ASP A 502      49.625  18.297 -51.750  1.00 87.38           O  
ATOM   3961  OD2 ASP A 502      51.312  19.156 -50.625  1.00 87.38           O  
ATOM   3962  N   TYR A 503      47.625  15.617 -51.438  1.00 86.50           N  
ATOM   3963  CA  TYR A 503      47.531  14.516 -52.406  1.00 86.50           C  
ATOM   3964  C   TYR A 503      48.656  14.562 -53.406  1.00 86.50           C  
ATOM   3965  CB  TYR A 503      46.188  14.562 -53.125  1.00 86.50           C  
ATOM   3966  O   TYR A 503      49.344  13.555 -53.656  1.00 86.50           O  
ATOM   3967  CG  TYR A 503      46.094  13.633 -54.312  1.00 86.50           C  
ATOM   3968  CD1 TYR A 503      46.344  14.094 -55.594  1.00 86.50           C  
ATOM   3969  CD2 TYR A 503      45.781  12.289 -54.125  1.00 86.50           C  
ATOM   3970  CE1 TYR A 503      46.250  13.242 -56.688  1.00 86.50           C  
ATOM   3971  CE2 TYR A 503      45.688  11.422 -55.219  1.00 86.50           C  
ATOM   3972  OH  TYR A 503      45.844  11.062 -57.594  1.00 86.50           O  
ATOM   3973  CZ  TYR A 503      45.938  11.914 -56.500  1.00 86.50           C  
ATOM   3974  N   PRO A 504      49.031  15.766 -53.969  1.00 87.00           N  
ATOM   3975  CA  PRO A 504      50.062  15.852 -55.000  1.00 87.00           C  
ATOM   3976  C   PRO A 504      51.438  15.516 -54.500  1.00 87.00           C  
ATOM   3977  CB  PRO A 504      49.969  17.312 -55.469  1.00 87.00           C  
ATOM   3978  O   PRO A 504      52.281  15.023 -55.250  1.00 87.00           O  
ATOM   3979  CG  PRO A 504      48.594  17.750 -55.094  1.00 87.00           C  
ATOM   3980  CD  PRO A 504      48.188  16.984 -53.875  1.00 87.00           C  
ATOM   3981  N   LYS A 505      51.656  15.734 -53.312  1.00 86.94           N  
ATOM   3982  CA  LYS A 505      52.938  15.500 -52.688  1.00 86.94           C  
ATOM   3983  C   LYS A 505      53.312  14.016 -52.719  1.00 86.94           C  
ATOM   3984  CB  LYS A 505      52.938  16.016 -51.250  1.00 86.94           C  
ATOM   3985  O   LYS A 505      54.469  13.664 -52.938  1.00 86.94           O  
ATOM   3986  CG  LYS A 505      54.281  15.891 -50.531  1.00 86.94           C  
ATOM   3987  CD  LYS A 505      54.219  16.422 -49.125  1.00 86.94           C  
ATOM   3988  CE  LYS A 505      55.562  16.234 -48.375  1.00 86.94           C  
ATOM   3989  NZ  LYS A 505      55.500  16.734 -46.969  1.00 86.94           N  
ATOM   3990  N   TYR A 506      52.312  13.062 -52.594  1.00 84.88           N  
ATOM   3991  CA  TYR A 506      52.562  11.633 -52.438  1.00 84.88           C  
ATOM   3992  C   TYR A 506      52.156  10.852 -53.656  1.00 84.88           C  
ATOM   3993  CB  TYR A 506      51.844  11.109 -51.188  1.00 84.88           C  
ATOM   3994  O   TYR A 506      52.281   9.625 -53.688  1.00 84.88           O  
ATOM   3995  CG  TYR A 506      52.219  11.789 -49.906  1.00 84.88           C  
ATOM   3996  CD1 TYR A 506      53.469  11.539 -49.312  1.00 84.88           C  
ATOM   3997  CD2 TYR A 506      51.375  12.695 -49.281  1.00 84.88           C  
ATOM   3998  CE1 TYR A 506      53.844  12.164 -48.125  1.00 84.88           C  
ATOM   3999  CE2 TYR A 506      51.750  13.320 -48.094  1.00 84.88           C  
ATOM   4000  OH  TYR A 506      53.344  13.672 -46.344  1.00 84.88           O  
ATOM   4001  CZ  TYR A 506      52.969  13.055 -47.531  1.00 84.88           C  
ATOM   4002  N   SER A 507      51.688  11.516 -54.656  1.00 82.94           N  
ATOM   4003  CA  SER A 507      51.094  10.930 -55.875  1.00 82.94           C  
ATOM   4004  C   SER A 507      52.156  10.273 -56.750  1.00 82.94           C  
ATOM   4005  CB  SER A 507      50.344  12.000 -56.656  1.00 82.94           C  
ATOM   4006  O   SER A 507      51.906   9.219 -57.312  1.00 82.94           O  
ATOM   4007  OG  SER A 507      49.781  11.438 -57.844  1.00 82.94           O  
ATOM   4008  N   GLU A 508      53.375  10.883 -56.781  1.00 81.25           N  
ATOM   4009  CA  GLU A 508      54.469  10.398 -57.625  1.00 81.25           C  
ATOM   4010  C   GLU A 508      55.031   9.094 -57.094  1.00 81.25           C  
ATOM   4011  CB  GLU A 508      55.562  11.453 -57.719  1.00 81.25           C  
ATOM   4012  O   GLU A 508      55.250   8.148 -57.844  1.00 81.25           O  
ATOM   4013  CG  GLU A 508      55.219  12.641 -58.625  1.00 81.25           C  
ATOM   4014  CD  GLU A 508      55.000  12.250 -60.062  1.00 81.25           C  
ATOM   4015  OE1 GLU A 508      54.219  12.930 -60.750  1.00 81.25           O  
ATOM   4016  OE2 GLU A 508      55.625  11.266 -60.500  1.00 81.25           O  
ATOM   4017  N   GLU A 509      55.219   9.078 -55.719  1.00 81.88           N  
ATOM   4018  CA  GLU A 509      55.688   7.883 -55.031  1.00 81.88           C  
ATOM   4019  C   GLU A 509      54.656   6.762 -55.062  1.00 81.88           C  
ATOM   4020  CB  GLU A 509      56.031   8.203 -53.562  1.00 81.88           C  
ATOM   4021  O   GLU A 509      55.000   5.594 -55.250  1.00 81.88           O  
ATOM   4022  CG  GLU A 509      56.750   7.066 -52.844  1.00 81.88           C  
ATOM   4023  CD  GLU A 509      57.094   7.406 -51.406  1.00 81.88           C  
ATOM   4024  OE1 GLU A 509      57.625   6.531 -50.688  1.00 81.88           O  
ATOM   4025  OE2 GLU A 509      56.812   8.555 -50.969  1.00 81.88           O  
ATOM   4026  N   ALA A 510      53.406   7.078 -54.938  1.00 81.00           N  
ATOM   4027  CA  ALA A 510      52.281   6.152 -54.969  1.00 81.00           C  
ATOM   4028  C   ALA A 510      52.094   5.578 -56.375  1.00 81.00           C  
ATOM   4029  CB  ALA A 510      51.000   6.855 -54.531  1.00 81.00           C  
ATOM   4030  O   ALA A 510      51.781   4.395 -56.531  1.00 81.00           O  
ATOM   4031  N   LYS A 511      52.250   6.422 -57.438  1.00 82.19           N  
ATOM   4032  CA  LYS A 511      52.156   6.016 -58.844  1.00 82.19           C  
ATOM   4033  C   LYS A 511      53.219   4.980 -59.188  1.00 82.19           C  
ATOM   4034  CB  LYS A 511      52.281   7.227 -59.781  1.00 82.19           C  
ATOM   4035  O   LYS A 511      52.969   4.004 -59.875  1.00 82.19           O  
ATOM   4036  CG  LYS A 511      51.938   6.938 -61.219  1.00 82.19           C  
ATOM   4037  CD  LYS A 511      52.000   8.195 -62.094  1.00 82.19           C  
ATOM   4038  CE  LYS A 511      51.719   7.898 -63.531  1.00 82.19           C  
ATOM   4039  NZ  LYS A 511      51.812   9.125 -64.375  1.00 82.19           N  
ATOM   4040  N   LEU A 512      54.500   5.191 -58.719  1.00 78.31           N  
ATOM   4041  CA  LEU A 512      55.656   4.324 -58.938  1.00 78.31           C  
ATOM   4042  C   LEU A 512      55.438   2.973 -58.281  1.00 78.31           C  
ATOM   4043  CB  LEU A 512      56.938   4.984 -58.438  1.00 78.31           C  
ATOM   4044  O   LEU A 512      55.781   1.931 -58.844  1.00 78.31           O  
ATOM   4045  CG  LEU A 512      57.844   5.594 -59.500  1.00 78.31           C  
ATOM   4046  CD1 LEU A 512      58.156   7.043 -59.156  1.00 78.31           C  
ATOM   4047  CD2 LEU A 512      59.125   4.773 -59.625  1.00 78.31           C  
ATOM   4048  N   ASN A 513      54.844   2.908 -57.125  1.00 75.62           N  
ATOM   4049  CA  ASN A 513      54.594   1.708 -56.312  1.00 75.62           C  
ATOM   4050  C   ASN A 513      53.375   0.950 -56.844  1.00 75.62           C  
ATOM   4051  CB  ASN A 513      54.438   2.064 -54.844  1.00 75.62           C  
ATOM   4052  O   ASN A 513      53.312  -0.274 -56.719  1.00 75.62           O  
ATOM   4053  CG  ASN A 513      55.750   2.414 -54.188  1.00 75.62           C  
ATOM   4054  ND2 ASN A 513      55.688   3.303 -53.188  1.00 75.62           N  
ATOM   4055  OD1 ASN A 513      56.781   1.888 -54.531  1.00 75.62           O  
ATOM   4056  N   ARG A 514      52.375   1.710 -57.406  1.00 72.31           N  
ATOM   4057  CA  ARG A 514      51.219   1.110 -58.062  1.00 72.31           C  
ATOM   4058  C   ARG A 514      51.594   0.338 -59.312  1.00 72.31           C  
ATOM   4059  CB  ARG A 514      50.188   2.184 -58.406  1.00 72.31           C  
ATOM   4060  O   ARG A 514      51.000  -0.676 -59.656  1.00 72.31           O  
ATOM   4061  CG  ARG A 514      49.375   2.672 -57.219  1.00 72.31           C  
ATOM   4062  CD  ARG A 514      48.406   3.797 -57.594  1.00 72.31           C  
ATOM   4063  NE  ARG A 514      47.219   3.289 -58.312  1.00 72.31           N  
ATOM   4064  NH1 ARG A 514      46.094   5.301 -58.281  1.00 72.31           N  
ATOM   4065  NH2 ARG A 514      45.125   3.453 -59.250  1.00 72.31           N  
ATOM   4066  CZ  ARG A 514      46.156   4.016 -58.594  1.00 72.31           C  
ATOM   4067  N   GLU A 515      52.625   0.980 -60.000  1.00 67.00           N  
ATOM   4068  CA  GLU A 515      53.062   0.462 -61.281  1.00 67.00           C  
ATOM   4069  C   GLU A 515      54.125  -0.620 -61.094  1.00 67.00           C  
ATOM   4070  CB  GLU A 515      53.625   1.594 -62.156  1.00 67.00           C  
ATOM   4071  O   GLU A 515      54.531  -1.279 -62.062  1.00 67.00           O  
ATOM   4072  CG  GLU A 515      52.562   2.545 -62.688  1.00 67.00           C  
ATOM   4073  CD  GLU A 515      53.094   3.658 -63.562  1.00 67.00           C  
ATOM   4074  OE1 GLU A 515      52.312   4.457 -64.125  1.00 67.00           O  
ATOM   4075  OE2 GLU A 515      54.344   3.732 -63.688  1.00 67.00           O  
ATOM   4076  N   LYS A 516      54.594  -0.704 -59.781  1.00 60.22           N  
ATOM   4077  CA  LYS A 516      55.531  -1.774 -59.438  1.00 60.22           C  
ATOM   4078  C   LYS A 516      54.844  -3.137 -59.469  1.00 60.22           C  
ATOM   4079  CB  LYS A 516      56.125  -1.542 -58.031  1.00 60.22           C  
ATOM   4080  O   LYS A 516      53.750  -3.316 -58.906  1.00 60.22           O  
ATOM   4081  CG  LYS A 516      57.625  -1.728 -57.969  1.00 60.22           C  
ATOM   4082  CD  LYS A 516      58.188  -1.409 -56.594  1.00 60.22           C  
ATOM   4083  CE  LYS A 516      59.688  -1.581 -56.531  1.00 60.22           C  
ATOM   4084  NZ  LYS A 516      60.250  -1.177 -55.219  1.00 60.22           N  
ATOM   4085  N   ILE A 517      54.906  -3.834 -60.594  1.00 43.56           N  
ATOM   4086  CA  ILE A 517      54.531  -5.234 -60.750  1.00 43.56           C  
ATOM   4087  C   ILE A 517      55.406  -6.102 -59.844  1.00 43.56           C  
ATOM   4088  CB  ILE A 517      54.625  -5.699 -62.219  1.00 43.56           C  
ATOM   4089  O   ILE A 517      56.625  -6.082 -59.969  1.00 43.56           O  
ATOM   4090  CG1 ILE A 517      53.781  -4.801 -63.125  1.00 43.56           C  
ATOM   4091  CG2 ILE A 517      54.219  -7.168 -62.344  1.00 43.56           C  
ATOM   4092  CD1 ILE A 517      53.906  -5.125 -64.625  1.00 43.56           C  
ATOM   4093  N   ASP A 518      55.031  -6.277 -58.594  1.00 44.06           N  
ATOM   4094  CA  ASP A 518      55.719  -7.281 -57.812  1.00 44.06           C  
ATOM   4095  C   ASP A 518      55.875  -8.586 -58.594  1.00 44.06           C  
ATOM   4096  CB  ASP A 518      55.000  -7.547 -56.469  1.00 44.06           C  
ATOM   4097  O   ASP A 518      54.938  -9.031 -59.250  1.00 44.06           O  
ATOM   4098  CG  ASP A 518      55.312  -6.508 -55.406  1.00 44.06           C  
ATOM   4099  OD1 ASP A 518      56.406  -5.887 -55.469  1.00 44.06           O  
ATOM   4100  OD2 ASP A 518      54.469  -6.309 -54.531  1.00 44.06           O  
ATOM   4101  N   GLY A 519      57.000  -8.805 -59.281  1.00 31.17           N  
ATOM   4102  CA  GLY A 519      57.406 -10.133 -59.750  1.00 31.17           C  
ATOM   4103  C   GLY A 519      56.812 -11.250 -58.906  1.00 31.17           C  
ATOM   4104  O   GLY A 519      56.594 -11.078 -57.688  1.00 31.17           O  
ATOM   4105  N   VAL A 520      55.688 -11.953 -59.281  1.00 30.75           N  
ATOM   4106  CA  VAL A 520      55.281 -13.164 -58.594  1.00 30.75           C  
ATOM   4107  C   VAL A 520      56.406 -13.711 -57.750  1.00 30.75           C  
ATOM   4108  CB  VAL A 520      54.812 -14.250 -59.594  1.00 30.75           C  
ATOM   4109  O   VAL A 520      57.500 -13.930 -58.219  1.00 30.75           O  
ATOM   4110  CG1 VAL A 520      54.375 -15.523 -58.875  1.00 30.75           C  
ATOM   4111  CG2 VAL A 520      53.656 -13.719 -60.469  1.00 30.75           C  
ATOM   4112  N   LYS A 521      56.719 -13.289 -56.562  1.00 32.19           N  
ATOM   4113  CA  LYS A 521      57.469 -14.000 -55.531  1.00 32.19           C  
ATOM   4114  C   LYS A 521      56.938 -15.422 -55.375  1.00 32.19           C  
ATOM   4115  CB  LYS A 521      57.406 -13.258 -54.188  1.00 32.19           C  
ATOM   4116  O   LYS A 521      55.750 -15.633 -55.156  1.00 32.19           O  
ATOM   4117  CG  LYS A 521      58.750 -12.969 -53.594  1.00 32.19           C  
ATOM   4118  CD  LYS A 521      58.625 -12.234 -52.250  1.00 32.19           C  
ATOM   4119  CE  LYS A 521      59.969 -11.922 -51.656  1.00 32.19           C  
ATOM   4120  NZ  LYS A 521      59.844 -11.148 -50.375  1.00 32.19           N  
ATOM   4121  N   LEU A 522      57.406 -16.359 -56.219  1.00 31.52           N  
ATOM   4122  CA  LEU A 522      57.281 -17.812 -56.031  1.00 31.52           C  
ATOM   4123  C   LEU A 522      57.531 -18.203 -54.562  1.00 31.52           C  
ATOM   4124  CB  LEU A 522      58.312 -18.531 -56.938  1.00 31.52           C  
ATOM   4125  O   LEU A 522      58.594 -17.906 -54.000  1.00 31.52           O  
ATOM   4126  CG  LEU A 522      57.844 -18.828 -58.344  1.00 31.52           C  
ATOM   4127  CD1 LEU A 522      58.969 -18.594 -59.344  1.00 31.52           C  
ATOM   4128  CD2 LEU A 522      57.312 -20.266 -58.469  1.00 31.52           C  
ATOM   4129  N   ASP A 523      56.688 -17.875 -53.656  1.00 32.38           N  
ATOM   4130  CA  ASP A 523      56.562 -18.438 -52.312  1.00 32.38           C  
ATOM   4131  C   ASP A 523      56.812 -19.938 -52.312  1.00 32.38           C  
ATOM   4132  CB  ASP A 523      55.188 -18.141 -51.750  1.00 32.38           C  
ATOM   4133  O   ASP A 523      56.344 -20.656 -53.219  1.00 32.38           O  
ATOM   4134  CG  ASP A 523      55.156 -18.062 -50.219  1.00 32.38           C  
ATOM   4135  OD1 ASP A 523      56.250 -18.172 -49.625  1.00 32.38           O  
ATOM   4136  OD2 ASP A 523      54.062 -17.906 -49.656  1.00 32.38           O  
ATOM   4137  N   SER A 524      58.031 -20.422 -52.156  1.00 41.56           N  
ATOM   4138  CA  SER A 524      58.656 -21.641 -51.656  1.00 41.56           C  
ATOM   4139  C   SER A 524      57.594 -22.641 -51.156  1.00 41.56           C  
ATOM   4140  CB  SER A 524      59.625 -21.312 -50.531  1.00 41.56           C  
ATOM   4141  O   SER A 524      57.906 -23.828 -51.000  1.00 41.56           O  
ATOM   4142  OG  SER A 524      58.969 -21.266 -49.281  1.00 41.56           O  
ATOM   4143  N   THR A 525      56.219 -22.312 -51.469  1.00 41.19           N  
ATOM   4144  CA  THR A 525      55.188 -23.312 -51.250  1.00 41.19           C  
ATOM   4145  C   THR A 525      54.438 -23.594 -52.562  1.00 41.19           C  
ATOM   4146  CB  THR A 525      54.188 -22.875 -50.156  1.00 41.19           C  
ATOM   4147  O   THR A 525      53.812 -24.641 -52.688  1.00 41.19           O  
ATOM   4148  CG2 THR A 525      54.656 -23.234 -48.781  1.00 41.19           C  
ATOM   4149  OG1 THR A 525      54.000 -21.453 -50.250  1.00 41.19           O  
ATOM   4150  N   ARG A 526      54.688 -22.656 -53.594  1.00 39.44           N  
ATOM   4151  CA  ARG A 526      54.281 -22.891 -54.969  1.00 39.44           C  
ATOM   4152  C   ARG A 526      55.344 -23.625 -55.750  1.00 39.44           C  
ATOM   4153  CB  ARG A 526      53.938 -21.562 -55.688  1.00 39.44           C  
ATOM   4154  O   ARG A 526      55.125 -24.109 -56.875  1.00 39.44           O  
ATOM   4155  CG  ARG A 526      52.469 -21.328 -55.875  1.00 39.44           C  
ATOM   4156  CD  ARG A 526      52.188 -20.016 -56.625  1.00 39.44           C  
ATOM   4157  NE  ARG A 526      50.781 -19.688 -56.625  1.00 39.44           N  
ATOM   4158  NH1 ARG A 526      50.938 -18.078 -58.250  1.00 39.44           N  
ATOM   4159  NH2 ARG A 526      48.906 -18.547 -57.312  1.00 39.44           N  
ATOM   4160  CZ  ARG A 526      50.219 -18.766 -57.406  1.00 39.44           C  
ATOM   4161  N   ILE A 527      56.688 -23.688 -55.156  1.00 42.22           N  
ATOM   4162  CA  ILE A 527      57.750 -24.594 -55.594  1.00 42.22           C  
ATOM   4163  C   ILE A 527      57.406 -26.031 -55.156  1.00 42.22           C  
ATOM   4164  CB  ILE A 527      59.125 -24.188 -55.000  1.00 42.22           C  
ATOM   4165  O   ILE A 527      57.656 -26.969 -55.938  1.00 42.22           O  
ATOM   4166  CG1 ILE A 527      59.562 -22.828 -55.594  1.00 42.22           C  
ATOM   4167  CG2 ILE A 527      60.188 -25.250 -55.312  1.00 42.22           C  
ATOM   4168  CD1 ILE A 527      60.750 -22.203 -54.875  1.00 42.22           C  
ATOM   4169  N   TYR A 528      56.500 -26.078 -54.031  1.00 43.47           N  
ATOM   4170  CA  TYR A 528      56.062 -27.375 -53.562  1.00 43.47           C  
ATOM   4171  C   TYR A 528      54.719 -27.750 -54.219  1.00 43.47           C  
ATOM   4172  CB  TYR A 528      55.906 -27.375 -52.031  1.00 43.47           C  
ATOM   4173  O   TYR A 528      54.469 -28.922 -54.500  1.00 43.47           O  
ATOM   4174  CG  TYR A 528      57.250 -27.406 -51.312  1.00 43.47           C  
ATOM   4175  CD1 TYR A 528      58.000 -28.578 -51.250  1.00 43.47           C  
ATOM   4176  CD2 TYR A 528      57.750 -26.266 -50.719  1.00 43.47           C  
ATOM   4177  CE1 TYR A 528      59.219 -28.609 -50.562  1.00 43.47           C  
ATOM   4178  CE2 TYR A 528      58.969 -26.281 -50.031  1.00 43.47           C  
ATOM   4179  OH  TYR A 528      60.906 -27.484 -49.312  1.00 43.47           O  
ATOM   4180  CZ  TYR A 528      59.688 -27.453 -49.969  1.00 43.47           C  
ATOM   4181  N   GLN A 529      53.906 -26.750 -54.656  1.00 44.66           N  
ATOM   4182  CA  GLN A 529      52.625 -26.938 -55.344  1.00 44.66           C  
ATOM   4183  C   GLN A 529      52.812 -26.922 -56.844  1.00 44.66           C  
ATOM   4184  CB  GLN A 529      51.625 -25.875 -54.906  1.00 44.66           C  
ATOM   4185  O   GLN A 529      52.156 -27.688 -57.562  1.00 44.66           O  
ATOM   4186  CG  GLN A 529      50.875 -26.172 -53.625  1.00 44.66           C  
ATOM   4187  CD  GLN A 529      49.938 -25.078 -53.219  1.00 44.66           C  
ATOM   4188  NE2 GLN A 529      48.938 -25.438 -52.406  1.00 44.66           N  
ATOM   4189  OE1 GLN A 529      50.062 -23.922 -53.594  1.00 44.66           O  
ATOM   4190  N   ILE A 530      53.719 -26.000 -57.344  1.00 51.12           N  
ATOM   4191  CA  ILE A 530      54.188 -26.016 -58.719  1.00 51.12           C  
ATOM   4192  C   ILE A 530      55.188 -27.156 -58.906  1.00 51.12           C  
ATOM   4193  CB  ILE A 530      54.812 -24.672 -59.125  1.00 51.12           C  
ATOM   4194  O   ILE A 530      55.188 -27.828 -59.938  1.00 51.12           O  
ATOM   4195  CG1 ILE A 530      53.750 -23.594 -59.250  1.00 51.12           C  
ATOM   4196  CG2 ILE A 530      55.625 -24.828 -60.406  1.00 51.12           C  
ATOM   4197  CD1 ILE A 530      54.281 -22.172 -59.219  1.00 51.12           C  
ATOM   4198  N   LEU A 531      56.062 -27.516 -57.906  1.00 51.88           N  
ATOM   4199  CA  LEU A 531      56.906 -28.703 -57.812  1.00 51.88           C  
ATOM   4200  C   LEU A 531      56.062 -29.953 -57.594  1.00 51.88           C  
ATOM   4201  CB  LEU A 531      57.938 -28.531 -56.688  1.00 51.88           C  
ATOM   4202  O   LEU A 531      56.406 -31.031 -58.094  1.00 51.88           O  
ATOM   4203  CG  LEU A 531      59.281 -27.922 -57.094  1.00 51.88           C  
ATOM   4204  CD1 LEU A 531      59.812 -27.016 -55.969  1.00 51.88           C  
ATOM   4205  CD2 LEU A 531      60.312 -29.016 -57.406  1.00 51.88           C  
ATOM   4206  N   ALA A 532      54.906 -29.844 -56.844  1.00 55.31           N  
ATOM   4207  CA  ALA A 532      53.906 -30.891 -56.625  1.00 55.31           C  
ATOM   4208  C   ALA A 532      53.062 -31.109 -57.875  1.00 55.31           C  
ATOM   4209  CB  ALA A 532      53.031 -30.531 -55.438  1.00 55.31           C  
ATOM   4210  O   ALA A 532      52.719 -32.250 -58.219  1.00 55.31           O  
ATOM   4211  N   ILE A 533      52.750 -30.000 -58.656  1.00 62.62           N  
ATOM   4212  CA  ILE A 533      52.094 -30.078 -59.938  1.00 62.62           C  
ATOM   4213  C   ILE A 533      53.062 -30.531 -61.031  1.00 62.62           C  
ATOM   4214  CB  ILE A 533      51.438 -28.734 -60.344  1.00 62.62           C  
ATOM   4215  O   ILE A 533      52.750 -31.359 -61.875  1.00 62.62           O  
ATOM   4216  CG1 ILE A 533      50.344 -28.359 -59.344  1.00 62.62           C  
ATOM   4217  CG2 ILE A 533      50.906 -28.781 -61.781  1.00 62.62           C  
ATOM   4218  CD1 ILE A 533      49.750 -26.953 -59.562  1.00 62.62           C  
ATOM   4219  N   TYR A 534      54.375 -30.031 -61.031  1.00 61.28           N  
ATOM   4220  CA  TYR A 534      55.469 -30.453 -61.906  1.00 61.28           C  
ATOM   4221  C   TYR A 534      55.938 -31.859 -61.531  1.00 61.28           C  
ATOM   4222  CB  TYR A 534      56.656 -29.484 -61.812  1.00 61.28           C  
ATOM   4223  O   TYR A 534      56.281 -32.656 -62.406  1.00 61.28           O  
ATOM   4224  CG  TYR A 534      56.719 -28.531 -63.000  1.00 61.28           C  
ATOM   4225  CD1 TYR A 534      57.344 -28.922 -64.188  1.00 61.28           C  
ATOM   4226  CD2 TYR A 534      56.188 -27.250 -62.906  1.00 61.28           C  
ATOM   4227  CE1 TYR A 534      57.438 -28.047 -65.250  1.00 61.28           C  
ATOM   4228  CE2 TYR A 534      56.250 -26.375 -64.000  1.00 61.28           C  
ATOM   4229  OH  TYR A 534      56.969 -25.922 -66.250  1.00 61.28           O  
ATOM   4230  CZ  TYR A 534      56.875 -26.781 -65.188  1.00 61.28           C  
ATOM   4231  N   SER A 535      55.938 -32.344 -60.219  1.00 62.78           N  
ATOM   4232  CA  SER A 535      56.219 -33.656 -59.688  1.00 62.78           C  
ATOM   4233  C   SER A 535      55.094 -34.625 -60.031  1.00 62.78           C  
ATOM   4234  CB  SER A 535      56.406 -33.594 -58.188  1.00 62.78           C  
ATOM   4235  O   SER A 535      55.344 -35.781 -60.375  1.00 62.78           O  
ATOM   4236  OG  SER A 535      56.531 -34.906 -57.625  1.00 62.78           O  
ATOM   4237  N   THR A 536      53.781 -34.156 -60.000  1.00 66.44           N  
ATOM   4238  CA  THR A 536      52.625 -34.938 -60.406  1.00 66.44           C  
ATOM   4239  C   THR A 536      52.594 -35.094 -61.906  1.00 66.44           C  
ATOM   4240  CB  THR A 536      51.312 -34.312 -59.875  1.00 66.44           C  
ATOM   4241  O   THR A 536      52.250 -36.156 -62.406  1.00 66.44           O  
ATOM   4242  CG2 THR A 536      51.094 -34.594 -58.406  1.00 66.44           C  
ATOM   4243  OG1 THR A 536      51.406 -32.875 -60.062  1.00 66.44           O  
ATOM   4244  N   VAL A 537      52.969 -34.031 -62.656  1.00 70.25           N  
ATOM   4245  CA  VAL A 537      53.031 -34.062 -64.125  1.00 70.25           C  
ATOM   4246  C   VAL A 537      54.281 -34.844 -64.562  1.00 70.25           C  
ATOM   4247  CB  VAL A 537      53.062 -32.656 -64.750  1.00 70.25           C  
ATOM   4248  O   VAL A 537      54.219 -35.656 -65.500  1.00 70.25           O  
ATOM   4249  CG1 VAL A 537      53.250 -32.719 -66.250  1.00 70.25           C  
ATOM   4250  CG2 VAL A 537      51.781 -31.906 -64.375  1.00 70.25           C  
ATOM   4251  N   ALA A 538      55.469 -34.750 -63.844  1.00 67.56           N  
ATOM   4252  CA  ALA A 538      56.719 -35.500 -64.062  1.00 67.56           C  
ATOM   4253  C   ALA A 538      56.562 -36.969 -63.656  1.00 67.56           C  
ATOM   4254  CB  ALA A 538      57.875 -34.844 -63.375  1.00 67.56           C  
ATOM   4255  O   ALA A 538      57.062 -37.875 -64.312  1.00 67.56           O  
ATOM   4256  N   SER A 539      55.812 -37.219 -62.500  1.00 67.69           N  
ATOM   4257  CA  SER A 539      55.500 -38.562 -62.031  1.00 67.69           C  
ATOM   4258  C   SER A 539      54.469 -39.250 -62.938  1.00 67.69           C  
ATOM   4259  CB  SER A 539      54.969 -38.531 -60.594  1.00 67.69           C  
ATOM   4260  O   SER A 539      54.531 -40.469 -63.188  1.00 67.69           O  
ATOM   4261  OG  SER A 539      53.562 -38.312 -60.562  1.00 67.69           O  
ATOM   4262  N   SER A 540      53.500 -38.469 -63.469  1.00 71.44           N  
ATOM   4263  CA  SER A 540      52.531 -39.000 -64.438  1.00 71.44           C  
ATOM   4264  C   SER A 540      53.156 -39.250 -65.812  1.00 71.44           C  
ATOM   4265  CB  SER A 540      51.344 -38.000 -64.625  1.00 71.44           C  
ATOM   4266  O   SER A 540      52.812 -40.219 -66.500  1.00 71.44           O  
ATOM   4267  OG  SER A 540      51.812 -36.781 -65.125  1.00 71.44           O  
ATOM   4268  N   LEU A 541      54.219 -38.500 -66.188  1.00 72.44           N  
ATOM   4269  CA  LEU A 541      54.969 -38.688 -67.438  1.00 72.44           C  
ATOM   4270  C   LEU A 541      55.938 -39.875 -67.312  1.00 72.44           C  
ATOM   4271  CB  LEU A 541      55.750 -37.438 -67.812  1.00 72.44           C  
ATOM   4272  O   LEU A 541      56.094 -40.656 -68.250  1.00 72.44           O  
ATOM   4273  CG  LEU A 541      55.781 -37.031 -69.312  1.00 72.44           C  
ATOM   4274  CD1 LEU A 541      54.906 -35.812 -69.500  1.00 72.44           C  
ATOM   4275  CD2 LEU A 541      57.219 -36.812 -69.750  1.00 72.44           C  
ATOM   4276  N   VAL A 542      56.562 -40.094 -66.125  1.00 75.50           N  
ATOM   4277  CA  VAL A 542      57.406 -41.219 -65.812  1.00 75.50           C  
ATOM   4278  C   VAL A 542      56.594 -42.500 -65.750  1.00 75.50           C  
ATOM   4279  CB  VAL A 542      58.156 -41.031 -64.500  1.00 75.50           C  
ATOM   4280  O   VAL A 542      57.031 -43.562 -66.250  1.00 75.50           O  
ATOM   4281  CG1 VAL A 542      58.938 -42.312 -64.125  1.00 75.50           C  
ATOM   4282  CG2 VAL A 542      59.094 -39.844 -64.562  1.00 75.50           C  
ATOM   4283  N   LEU A 543      55.344 -42.438 -65.250  1.00 73.62           N  
ATOM   4284  CA  LEU A 543      54.438 -43.562 -65.250  1.00 73.62           C  
ATOM   4285  C   LEU A 543      54.000 -43.938 -66.625  1.00 73.62           C  
ATOM   4286  CB  LEU A 543      53.219 -43.281 -64.375  1.00 73.62           C  
ATOM   4287  O   LEU A 543      53.906 -45.094 -67.000  1.00 73.62           O  
ATOM   4288  CG  LEU A 543      53.344 -43.625 -62.875  1.00 73.62           C  
ATOM   4289  CD1 LEU A 543      52.156 -43.062 -62.094  1.00 73.62           C  
ATOM   4290  CD2 LEU A 543      53.438 -45.125 -62.688  1.00 73.62           C  
ATOM   4291  N   VAL A 544      53.750 -42.938 -67.500  1.00 75.94           N  
ATOM   4292  CA  VAL A 544      53.344 -43.156 -68.938  1.00 75.94           C  
ATOM   4293  C   VAL A 544      54.531 -43.719 -69.688  1.00 75.94           C  
ATOM   4294  CB  VAL A 544      52.844 -41.875 -69.562  1.00 75.94           C  
ATOM   4295  O   VAL A 544      54.375 -44.656 -70.500  1.00 75.94           O  
ATOM   4296  CG1 VAL A 544      52.656 -42.062 -71.062  1.00 75.94           C  
ATOM   4297  CG2 VAL A 544      51.531 -41.406 -68.938  1.00 75.94           C  
ATOM   4298  N   VAL A 545      55.750 -43.188 -69.438  1.00 78.25           N  
ATOM   4299  CA  VAL A 545      56.938 -43.656 -70.125  1.00 78.25           C  
ATOM   4300  C   VAL A 545      57.281 -45.062 -69.625  1.00 78.25           C  
ATOM   4301  CB  VAL A 545      58.156 -42.719 -69.875  1.00 78.25           C  
ATOM   4302  O   VAL A 545      57.656 -45.938 -70.375  1.00 78.25           O  
ATOM   4303  CG1 VAL A 545      59.438 -43.344 -70.438  1.00 78.25           C  
ATOM   4304  CG2 VAL A 545      57.875 -41.375 -70.500  1.00 78.25           C  
ATOM   4305  N   SER A 546      57.125 -45.344 -68.250  1.00 75.62           N  
ATOM   4306  CA  SER A 546      57.344 -46.656 -67.688  1.00 75.62           C  
ATOM   4307  C   SER A 546      56.312 -47.656 -68.188  1.00 75.62           C  
ATOM   4308  CB  SER A 546      57.344 -46.594 -66.188  1.00 75.62           C  
ATOM   4309  O   SER A 546      56.656 -48.812 -68.500  1.00 75.62           O  
ATOM   4310  OG  SER A 546      56.281 -45.719 -65.750  1.00 75.62           O  
ATOM   4311  N   LEU A 547      55.062 -47.219 -68.250  1.00 78.25           N  
ATOM   4312  CA  LEU A 547      54.000 -48.062 -68.812  1.00 78.25           C  
ATOM   4313  C   LEU A 547      54.219 -48.344 -70.312  1.00 78.25           C  
ATOM   4314  CB  LEU A 547      52.625 -47.438 -68.625  1.00 78.25           C  
ATOM   4315  O   LEU A 547      54.000 -49.438 -70.812  1.00 78.25           O  
ATOM   4316  CG  LEU A 547      52.031 -47.594 -67.250  1.00 78.25           C  
ATOM   4317  CD1 LEU A 547      50.844 -46.625 -67.062  1.00 78.25           C  
ATOM   4318  CD2 LEU A 547      51.594 -49.031 -67.000  1.00 78.25           C  
ATOM   4319  N   GLY A 548      54.688 -47.281 -71.062  1.00 79.50           N  
ATOM   4320  CA  GLY A 548      55.094 -47.438 -72.438  1.00 79.50           C  
ATOM   4321  C   GLY A 548      56.281 -48.375 -72.625  1.00 79.50           C  
ATOM   4322  O   GLY A 548      56.312 -49.188 -73.500  1.00 79.50           O  
ATOM   4323  N   ALA A 549      57.312 -48.281 -71.750  1.00 78.12           N  
ATOM   4324  CA  ALA A 549      58.500 -49.125 -71.750  1.00 78.12           C  
ATOM   4325  C   ALA A 549      58.156 -50.562 -71.375  1.00 78.12           C  
ATOM   4326  CB  ALA A 549      59.594 -48.562 -70.812  1.00 78.12           C  
ATOM   4327  O   ALA A 549      58.656 -51.531 -71.938  1.00 78.12           O  
ATOM   4328  N   ILE A 550      57.281 -50.750 -70.312  1.00 77.94           N  
ATOM   4329  CA  ILE A 550      56.781 -52.062 -69.875  1.00 77.94           C  
ATOM   4330  C   ILE A 550      55.938 -52.688 -71.000  1.00 77.94           C  
ATOM   4331  CB  ILE A 550      56.000 -51.969 -68.562  1.00 77.94           C  
ATOM   4332  O   ILE A 550      56.031 -53.875 -71.250  1.00 77.94           O  
ATOM   4333  CG1 ILE A 550      56.906 -51.594 -67.438  1.00 77.94           C  
ATOM   4334  CG2 ILE A 550      55.281 -53.312 -68.312  1.00 77.94           C  
ATOM   4335  CD1 ILE A 550      56.156 -51.250 -66.125  1.00 77.94           C  
ATOM   4336  N   SER A 551      55.062 -51.812 -71.562  1.00 72.19           N  
ATOM   4337  CA  SER A 551      54.250 -52.281 -72.688  1.00 72.19           C  
ATOM   4338  C   SER A 551      55.094 -52.656 -73.875  1.00 72.19           C  
ATOM   4339  CB  SER A 551      53.250 -51.188 -73.125  1.00 72.19           C  
ATOM   4340  O   SER A 551      54.844 -53.656 -74.562  1.00 72.19           O  
ATOM   4341  OG  SER A 551      52.438 -50.812 -72.000  1.00 72.19           O  
ATOM   4342  N   PHE A 552      56.156 -51.844 -74.188  1.00 74.69           N  
ATOM   4343  CA  PHE A 552      57.125 -52.125 -75.250  1.00 74.69           C  
ATOM   4344  C   PHE A 552      57.969 -53.375 -74.938  1.00 74.69           C  
ATOM   4345  CB  PHE A 552      58.031 -50.938 -75.562  1.00 74.69           C  
ATOM   4346  O   PHE A 552      58.250 -54.188 -75.812  1.00 74.69           O  
ATOM   4347  CG  PHE A 552      58.219 -50.625 -77.000  1.00 74.69           C  
ATOM   4348  CD1 PHE A 552      59.281 -51.188 -77.688  1.00 74.69           C  
ATOM   4349  CD2 PHE A 552      57.375 -49.750 -77.625  1.00 74.69           C  
ATOM   4350  CE1 PHE A 552      59.469 -50.906 -79.062  1.00 74.69           C  
ATOM   4351  CE2 PHE A 552      57.531 -49.469 -79.000  1.00 74.69           C  
ATOM   4352  CZ  PHE A 552      58.594 -50.031 -79.688  1.00 74.69           C  
ATOM   4353  N   TRP A 553      58.406 -53.469 -73.688  1.00 76.62           N  
ATOM   4354  CA  TRP A 553      59.094 -54.625 -73.125  1.00 76.62           C  
ATOM   4355  C   TRP A 553      58.219 -55.844 -73.188  1.00 76.62           C  
ATOM   4356  CB  TRP A 553      59.594 -54.375 -71.688  1.00 76.62           C  
ATOM   4357  O   TRP A 553      58.656 -56.938 -73.562  1.00 76.62           O  
ATOM   4358  CG  TRP A 553      60.438 -55.469 -71.125  1.00 76.62           C  
ATOM   4359  CD1 TRP A 553      61.750 -55.719 -71.438  1.00 76.62           C  
ATOM   4360  CD2 TRP A 553      60.031 -56.469 -70.188  1.00 76.62           C  
ATOM   4361  CE2 TRP A 553      61.156 -57.281 -69.938  1.00 76.62           C  
ATOM   4362  CE3 TRP A 553      58.812 -56.750 -69.562  1.00 76.62           C  
ATOM   4363  NE1 TRP A 553      62.188 -56.812 -70.750  1.00 76.62           N  
ATOM   4364  CH2 TRP A 553      59.906 -58.625 -68.438  1.00 76.62           C  
ATOM   4365  CZ2 TRP A 553      61.094 -58.375 -69.062  1.00 76.62           C  
ATOM   4366  CZ3 TRP A 553      58.781 -57.844 -68.688  1.00 76.62           C  
ATOM   4367  N   MET A 554      56.938 -55.719 -72.812  1.00 73.12           N  
ATOM   4368  CA  MET A 554      55.969 -56.781 -72.875  1.00 73.12           C  
ATOM   4369  C   MET A 554      55.594 -57.125 -74.312  1.00 73.12           C  
ATOM   4370  CB  MET A 554      54.688 -56.406 -72.062  1.00 73.12           C  
ATOM   4371  O   MET A 554      55.344 -58.312 -74.625  1.00 73.12           O  
ATOM   4372  CG  MET A 554      54.875 -56.469 -70.562  1.00 73.12           C  
ATOM   4373  SD  MET A 554      53.250 -56.375 -69.688  1.00 73.12           S  
ATOM   4374  CE  MET A 554      53.812 -56.688 -68.000  1.00 73.12           C  
ATOM   4375  N   CYS A 555      55.656 -56.125 -75.250  1.00 70.31           N  
ATOM   4376  CA  CYS A 555      55.438 -56.312 -76.688  1.00 70.31           C  
ATOM   4377  C   CYS A 555      56.688 -56.938 -77.375  1.00 70.31           C  
ATOM   4378  CB  CYS A 555      55.125 -55.000 -77.375  1.00 70.31           C  
ATOM   4379  O   CYS A 555      56.562 -57.781 -78.250  1.00 70.31           O  
ATOM   4380  SG  CYS A 555      53.375 -54.500 -77.188  1.00 70.31           S  
ATOM   4381  N   SER A 556      57.969 -56.719 -76.812  1.00 69.69           N  
ATOM   4382  CA  SER A 556      59.219 -57.250 -77.312  1.00 69.69           C  
ATOM   4383  C   SER A 556      59.500 -58.625 -76.688  1.00 69.69           C  
ATOM   4384  CB  SER A 556      60.375 -56.312 -77.000  1.00 69.69           C  
ATOM   4385  O   SER A 556      60.156 -59.469 -77.312  1.00 69.69           O  
ATOM   4386  OG  SER A 556      61.312 -56.938 -76.125  1.00 69.69           O  
ATOM   4387  N   ASN A 557      58.844 -59.031 -75.500  1.00 68.88           N  
ATOM   4388  CA  ASN A 557      58.969 -60.281 -74.750  1.00 68.88           C  
ATOM   4389  C   ASN A 557      57.750 -61.188 -75.000  1.00 68.88           C  
ATOM   4390  CB  ASN A 557      59.156 -60.031 -73.250  1.00 68.88           C  
ATOM   4391  O   ASN A 557      57.719 -62.312 -74.500  1.00 68.88           O  
ATOM   4392  CG  ASN A 557      60.625 -60.000 -72.875  1.00 68.88           C  
ATOM   4393  ND2 ASN A 557      60.875 -59.688 -71.562  1.00 68.88           N  
ATOM   4394  OD1 ASN A 557      61.500 -60.250 -73.688  1.00 68.88           O  
ATOM   4395  N   GLY A 558      56.812 -60.688 -76.062  1.00 65.62           N  
ATOM   4396  CA  GLY A 558      55.781 -61.562 -76.625  1.00 65.62           C  
ATOM   4397  C   GLY A 558      54.625 -61.781 -75.688  1.00 65.62           C  
ATOM   4398  O   GLY A 558      53.781 -62.625 -75.938  1.00 65.62           O  
ATOM   4399  N   SER A 559      54.406 -61.000 -74.562  1.00 61.50           N  
ATOM   4400  CA  SER A 559      53.406 -61.125 -73.500  1.00 61.50           C  
ATOM   4401  C   SER A 559      52.281 -60.094 -73.688  1.00 61.50           C  
ATOM   4402  CB  SER A 559      54.031 -61.000 -72.125  1.00 61.50           C  
ATOM   4403  O   SER A 559      51.188 -60.250 -73.125  1.00 61.50           O  
ATOM   4404  OG  SER A 559      54.156 -59.625 -71.750  1.00 61.50           O  
ATOM   4405  N   LEU A 560      52.312 -59.094 -74.688  1.00 59.25           N  
ATOM   4406  CA  LEU A 560      51.281 -58.094 -74.938  1.00 59.25           C  
ATOM   4407  C   LEU A 560      51.156 -57.844 -76.438  1.00 59.25           C  
ATOM   4408  CB  LEU A 560      51.594 -56.781 -74.250  1.00 59.25           C  
ATOM   4409  O   LEU A 560      52.156 -57.719 -77.188  1.00 59.25           O  
ATOM   4410  CG  LEU A 560      50.438 -56.156 -73.438  1.00 59.25           C  
ATOM   4411  CD1 LEU A 560      50.812 -56.031 -72.000  1.00 59.25           C  
ATOM   4412  CD2 LEU A 560      50.125 -54.781 -74.062  1.00 59.25           C  
ATOM   4413  N   GLN A 561      50.125 -58.312 -77.188  1.00 58.19           N  
ATOM   4414  CA  GLN A 561      49.656 -58.156 -78.562  1.00 58.19           C  
ATOM   4415  C   GLN A 561      49.219 -56.750 -78.875  1.00 58.19           C  
ATOM   4416  CB  GLN A 561      48.531 -59.156 -78.875  1.00 58.19           C  
ATOM   4417  O   GLN A 561      48.312 -56.219 -78.188  1.00 58.19           O  
ATOM   4418  CG  GLN A 561      48.906 -60.312 -79.750  1.00 58.19           C  
ATOM   4419  CD  GLN A 561      47.812 -61.312 -79.938  1.00 58.19           C  
ATOM   4420  NE2 GLN A 561      47.969 -62.219 -80.875  1.00 58.19           N  
ATOM   4421  OE1 GLN A 561      46.812 -61.312 -79.188  1.00 58.19           O  
ATOM   4422  N   CYS A 562      50.188 -55.688 -79.188  1.00 56.41           N  
ATOM   4423  CA  CYS A 562      49.812 -54.312 -79.500  1.00 56.41           C  
ATOM   4424  C   CYS A 562      49.344 -54.219 -80.938  1.00 56.41           C  
ATOM   4425  CB  CYS A 562      51.000 -53.344 -79.312  1.00 56.41           C  
ATOM   4426  O   CYS A 562      50.031 -54.625 -81.875  1.00 56.41           O  
ATOM   4427  SG  CYS A 562      51.094 -52.719 -77.625  1.00 56.41           S  
ATOM   4428  N   ARG A 563      48.000 -54.188 -81.250  1.00 54.19           N  
ATOM   4429  CA  ARG A 563      47.250 -53.906 -82.500  1.00 54.19           C  
ATOM   4430  C   ARG A 563      46.938 -52.406 -82.625  1.00 54.19           C  
ATOM   4431  CB  ARG A 563      45.969 -54.719 -82.500  1.00 54.19           C  
ATOM   4432  O   ARG A 563      46.125 -51.875 -81.875  1.00 54.19           O  
ATOM   4433  CG  ARG A 563      46.062 -56.000 -83.312  1.00 54.19           C  
ATOM   4434  CD  ARG A 563      44.750 -56.750 -83.312  1.00 54.19           C  
ATOM   4435  NE  ARG A 563      44.875 -58.062 -83.938  1.00 54.19           N  
ATOM   4436  NH1 ARG A 563      42.906 -57.938 -85.188  1.00 54.19           N  
ATOM   4437  NH2 ARG A 563      44.250 -59.812 -85.312  1.00 54.19           N  
ATOM   4438  CZ  ARG A 563      44.000 -58.594 -84.812  1.00 54.19           C  
ATOM   4439  N   ILE A 564      47.906 -51.500 -82.625  1.00 49.66           N  
ATOM   4440  CA  ILE A 564      47.562 -50.156 -83.000  1.00 49.66           C  
ATOM   4441  C   ILE A 564      48.188 -49.812 -84.375  1.00 49.66           C  
ATOM   4442  CB  ILE A 564      48.000 -49.125 -81.938  1.00 49.66           C  
ATOM   4443  O   ILE A 564      49.375 -50.000 -84.562  1.00 49.66           O  
ATOM   4444  CG1 ILE A 564      47.312 -49.406 -80.625  1.00 49.66           C  
ATOM   4445  CG2 ILE A 564      47.688 -47.688 -82.438  1.00 49.66           C  
ATOM   4446  CD1 ILE A 564      47.906 -48.656 -79.438  1.00 49.66           C  
ATOM   4447  N   CYS A 565      47.500 -49.812 -85.562  1.00 44.44           N  
ATOM   4448  CA  CYS A 565      47.500 -49.312 -86.938  1.00 44.44           C  
ATOM   4449  C   CYS A 565      47.625 -47.781 -86.938  1.00 44.44           C  
ATOM   4450  CB  CYS A 565      46.250 -49.750 -87.688  1.00 44.44           C  
ATOM   4451  O   CYS A 565      46.906 -47.125 -86.188  1.00 44.44           O  
ATOM   4452  SG  CYS A 565      46.250 -51.500 -88.125  1.00 44.44           S  
ATOM   4453  N   ILE A 566      48.812 -47.062 -87.125  1.00 43.69           N  
ATOM   4454  CA  ILE A 566      48.875 -45.625 -87.312  1.00 43.69           C  
ATOM   4455  C   ILE A 566      47.688 -45.188 -88.188  1.00 43.69           C  
ATOM   4456  CB  ILE A 566      50.219 -45.188 -87.938  1.00 43.69           C  
ATOM   4457  O   ILE A 566      47.344 -45.875 -89.188  1.00 43.69           O  
ATOM   4458  CG1 ILE A 566      51.375 -45.562 -87.000  1.00 43.69           C  
ATOM   4459  CG2 ILE A 566      50.188 -43.688 -88.250  1.00 43.69           C  
ATOM   4460  CD1 ILE A 566      52.750 -45.375 -87.625  1.00 43.69           C  
TER    4461      ILE A 566                                                      
ENDMDL                                                                          
END                                                                             
