# Supplementary material for: Future Sequon Finder - A novel approach for predicting future N-linked glycosylation sequon locations on viral surface proteins
Source: PLoS One. 2025 Aug 14;20(8):e0328174. doi: 10.1371/journal.pone.0328174 (PMC12352829; doi:10.1371/journal.pone.0328174)
Supplement: S3 File — (ZIP) [file pone.0328174.s004.zip › S3_File/S3_File/Human H1N1/Future Prediction Strains/ANetherlands101142024_c824d_unrelaxed_rank_001_alphafold2_ptm_model_1_seed_000.pdb]

MODEL     1                                                                     
ATOM      1  N   MET A   1      96.438 -14.406 -32.938  1.00 34.81           N  
ATOM      2  CA  MET A   1      96.125 -14.242 -34.344  1.00 34.81           C  
ATOM      3  C   MET A   1      94.625 -14.547 -34.562  1.00 34.81           C  
ATOM      4  CB  MET A   1      96.938 -15.148 -35.219  1.00 34.81           C  
ATOM      5  O   MET A   1      94.188 -15.672 -34.312  1.00 34.81           O  
ATOM      6  CG  MET A   1      98.312 -14.570 -35.531  1.00 34.81           C  
ATOM      7  SD  MET A   1      99.188 -15.477 -36.875  1.00 34.81           S  
ATOM      8  CE  MET A   1      99.438 -17.094 -36.062  1.00 34.81           C  
ATOM      9  N   LYS A   2      93.688 -13.625 -34.062  1.00 31.17           N  
ATOM     10  CA  LYS A   2      92.625 -12.703 -34.562  1.00 31.17           C  
ATOM     11  C   LYS A   2      92.000 -13.242 -35.812  1.00 31.17           C  
ATOM     12  CB  LYS A   2      93.250 -11.328 -34.812  1.00 31.17           C  
ATOM     13  O   LYS A   2      92.625 -13.320 -36.875  1.00 31.17           O  
ATOM     14  CG  LYS A   2      93.438 -10.461 -33.594  1.00 31.17           C  
ATOM     15  CD  LYS A   2      93.938  -9.078 -33.906  1.00 31.17           C  
ATOM     16  CE  LYS A   2      94.125  -8.219 -32.688  1.00 31.17           C  
ATOM     17  NZ  LYS A   2      94.688  -6.883 -33.000  1.00 31.17           N  
ATOM     18  N   ALA A   3      90.875 -14.047 -35.656  1.00 37.28           N  
ATOM     19  CA  ALA A   3      90.000 -14.039 -36.812  1.00 37.28           C  
ATOM     20  C   ALA A   3      88.562 -13.742 -36.406  1.00 37.28           C  
ATOM     21  CB  ALA A   3      90.125 -15.375 -37.562  1.00 37.28           C  
ATOM     22  O   ALA A   3      88.000 -14.414 -35.562  1.00 37.28           O  
ATOM     23  N   ILE A   4      88.188 -12.445 -36.250  1.00 34.53           N  
ATOM     24  CA  ILE A   4      87.062 -11.531 -36.562  1.00 34.53           C  
ATOM     25  C   ILE A   4      86.125 -12.211 -37.531  1.00 34.53           C  
ATOM     26  CB  ILE A   4      87.625 -10.219 -37.188  1.00 34.53           C  
ATOM     27  O   ILE A   4      86.500 -12.570 -38.656  1.00 34.53           O  
ATOM     28  CG1 ILE A   4      88.438  -9.461 -36.156  1.00 34.53           C  
ATOM     29  CG2 ILE A   4      86.438  -9.344 -37.688  1.00 34.53           C  
ATOM     30  CD1 ILE A   4      89.188  -8.227 -36.719  1.00 34.53           C  
ATOM     31  N   LEU A   5      85.125 -12.969 -37.094  1.00 35.44           N  
ATOM     32  CA  LEU A   5      83.875 -13.336 -37.844  1.00 35.44           C  
ATOM     33  C   LEU A   5      82.750 -12.352 -37.562  1.00 35.44           C  
ATOM     34  CB  LEU A   5      83.438 -14.758 -37.469  1.00 35.44           C  
ATOM     35  O   LEU A   5      82.438 -12.086 -36.406  1.00 35.44           O  
ATOM     36  CG  LEU A   5      83.562 -15.820 -38.562  1.00 35.44           C  
ATOM     37  CD1 LEU A   5      84.125 -17.109 -37.969  1.00 35.44           C  
ATOM     38  CD2 LEU A   5      82.250 -16.062 -39.219  1.00 35.44           C  
ATOM     39  N   VAL A   6      82.688 -11.219 -38.281  1.00 31.11           N  
ATOM     40  CA  VAL A   6      81.688 -10.305 -38.875  1.00 31.11           C  
ATOM     41  C   VAL A   6      80.375 -11.000 -39.000  1.00 31.11           C  
ATOM     42  CB  VAL A   6      82.188  -9.789 -40.250  1.00 31.11           C  
ATOM     43  O   VAL A   6      80.250 -11.992 -39.719  1.00 31.11           O  
ATOM     44  CG1 VAL A   6      81.125  -8.906 -40.875  1.00 31.11           C  
ATOM     45  CG2 VAL A   6      83.500  -9.016 -40.125  1.00 31.11           C  
ATOM     46  N   VAL A   7      79.500 -11.102 -37.938  1.00 33.78           N  
ATOM     47  CA  VAL A   7      78.062 -11.281 -37.875  1.00 33.78           C  
ATOM     48  C   VAL A   7      77.375  -9.969 -38.250  1.00 33.78           C  
ATOM     49  CB  VAL A   7      77.625 -11.734 -36.469  1.00 33.78           C  
ATOM     50  O   VAL A   7      77.625  -8.930 -37.625  1.00 33.78           O  
ATOM     51  CG1 VAL A   7      76.125 -11.797 -36.375  1.00 33.78           C  
ATOM     52  CG2 VAL A   7      78.250 -13.094 -36.125  1.00 33.78           C  
ATOM     53  N   MET A   8      77.438  -9.523 -39.531  1.00 30.44           N  
ATOM     54  CA  MET A   8      76.500  -8.648 -40.250  1.00 30.44           C  
ATOM     55  C   MET A   8      75.062  -8.883 -39.781  1.00 30.44           C  
ATOM     56  CB  MET A   8      76.625  -8.859 -41.750  1.00 30.44           C  
ATOM     57  O   MET A   8      74.562  -9.977 -39.938  1.00 30.44           O  
ATOM     58  CG  MET A   8      77.375  -7.770 -42.469  1.00 30.44           C  
ATOM     59  SD  MET A   8      76.312  -6.305 -42.875  1.00 30.44           S  
ATOM     60  CE  MET A   8      75.875  -6.672 -44.594  1.00 30.44           C  
ATOM     61  N   LEU A   9      74.688  -8.562 -38.469  1.00 27.12           N  
ATOM     62  CA  LEU A   9      73.375  -8.180 -37.906  1.00 27.12           C  
ATOM     63  C   LEU A   9      72.625  -7.227 -38.844  1.00 27.12           C  
ATOM     64  CB  LEU A   9      73.562  -7.523 -36.531  1.00 27.12           C  
ATOM     65  O   LEU A   9      73.125  -6.109 -39.094  1.00 27.12           O  
ATOM     66  CG  LEU A   9      73.438  -8.430 -35.312  1.00 27.12           C  
ATOM     67  CD1 LEU A   9      74.500  -8.148 -34.312  1.00 27.12           C  
ATOM     68  CD2 LEU A   9      72.062  -8.258 -34.688  1.00 27.12           C  
ATOM     69  N   TYR A  10      72.375  -7.684 -40.094  1.00 26.69           N  
ATOM     70  CA  TYR A  10      71.250  -7.035 -40.844  1.00 26.69           C  
ATOM     71  C   TYR A  10      70.000  -7.082 -40.062  1.00 26.69           C  
ATOM     72  CB  TYR A  10      71.062  -7.695 -42.219  1.00 26.69           C  
ATOM     73  O   TYR A  10      69.500  -8.164 -39.656  1.00 26.69           O  
ATOM     74  CG  TYR A  10      71.812  -6.969 -43.344  1.00 26.69           C  
ATOM     75  CD1 TYR A  10      71.188  -5.898 -44.000  1.00 26.69           C  
ATOM     76  CD2 TYR A  10      73.062  -7.348 -43.750  1.00 26.69           C  
ATOM     77  CE1 TYR A  10      71.812  -5.230 -45.031  1.00 26.69           C  
ATOM     78  CE2 TYR A  10      73.688  -6.688 -44.781  1.00 26.69           C  
ATOM     79  OH  TYR A  10      73.688  -4.969 -46.438  1.00 26.69           O  
ATOM     80  CZ  TYR A  10      73.062  -5.629 -45.406  1.00 26.69           C  
ATOM     81  N   THR A  11      69.750  -6.359 -38.906  1.00 25.84           N  
ATOM     82  CA  THR A  11      68.500  -5.867 -38.406  1.00 25.84           C  
ATOM     83  C   THR A  11      67.500  -5.664 -39.531  1.00 25.84           C  
ATOM     84  CB  THR A  11      68.688  -4.547 -37.625  1.00 25.84           C  
ATOM     85  O   THR A  11      67.750  -4.938 -40.469  1.00 25.84           O  
ATOM     86  CG2 THR A  11      69.500  -4.758 -36.344  1.00 25.84           C  
ATOM     87  OG1 THR A  11      69.375  -3.605 -38.469  1.00 25.84           O  
ATOM     88  N   PHE A  12      67.062  -6.719 -40.312  1.00 27.64           N  
ATOM     89  CA  PHE A  12      65.812  -6.691 -41.094  1.00 27.64           C  
ATOM     90  C   PHE A  12      64.750  -5.922 -40.344  1.00 27.64           C  
ATOM     91  CB  PHE A  12      65.375  -8.117 -41.375  1.00 27.64           C  
ATOM     92  O   PHE A  12      64.438  -6.242 -39.188  1.00 27.64           O  
ATOM     93  CG  PHE A  12      66.125  -8.781 -42.500  1.00 27.64           C  
ATOM     94  CD1 PHE A  12      65.812  -8.484 -43.812  1.00 27.64           C  
ATOM     95  CD2 PHE A  12      67.062  -9.711 -42.219  1.00 27.64           C  
ATOM     96  CE1 PHE A  12      66.500  -9.102 -44.875  1.00 27.64           C  
ATOM     97  CE2 PHE A  12      67.812 -10.336 -43.250  1.00 27.64           C  
ATOM     98  CZ  PHE A  12      67.500 -10.023 -44.594  1.00 27.64           C  
ATOM     99  N   THR A  13      64.875  -4.594 -40.219  1.00 28.47           N  
ATOM    100  CA  THR A  13      63.781  -3.625 -40.000  1.00 28.47           C  
ATOM    101  C   THR A  13      62.438  -4.176 -40.469  1.00 28.47           C  
ATOM    102  CB  THR A  13      64.062  -2.291 -40.719  1.00 28.47           C  
ATOM    103  O   THR A  13      62.344  -4.699 -41.594  1.00 28.47           O  
ATOM    104  CG2 THR A  13      65.375  -1.648 -40.156  1.00 28.47           C  
ATOM    105  OG1 THR A  13      64.250  -2.529 -42.094  1.00 28.47           O  
ATOM    106  N   THR A  14      61.844  -5.316 -39.938  1.00 32.06           N  
ATOM    107  CA  THR A  14      60.438  -5.531 -40.188  1.00 32.06           C  
ATOM    108  C   THR A  14      59.812  -4.309 -40.844  1.00 32.06           C  
ATOM    109  CB  THR A  14      59.688  -5.852 -38.875  1.00 32.06           C  
ATOM    110  O   THR A  14      60.031  -3.178 -40.406  1.00 32.06           O  
ATOM    111  CG2 THR A  14      60.156  -7.180 -38.281  1.00 32.06           C  
ATOM    112  OG1 THR A  14      59.938  -4.809 -37.938  1.00 32.06           O  
ATOM    113  N   ALA A  15      60.125  -3.932 -42.094  1.00 36.44           N  
ATOM    114  CA  ALA A  15      59.344  -3.006 -42.938  1.00 36.44           C  
ATOM    115  C   ALA A  15      58.031  -2.633 -42.250  1.00 36.44           C  
ATOM    116  CB  ALA A  15      59.094  -3.617 -44.312  1.00 36.44           C  
ATOM    117  O   ALA A  15      57.188  -3.502 -41.969  1.00 36.44           O  
ATOM    118  N   ASN A  16      57.938  -1.920 -41.125  1.00 51.03           N  
ATOM    119  CA  ASN A  16      56.812  -1.231 -40.469  1.00 51.03           C  
ATOM    120  C   ASN A  16      55.812  -0.727 -41.469  1.00 51.03           C  
ATOM    121  CB  ASN A  16      57.344  -0.072 -39.594  1.00 51.03           C  
ATOM    122  O   ASN A  16      56.062   0.233 -42.188  1.00 51.03           O  
ATOM    123  CG  ASN A  16      58.062  -0.543 -38.375  1.00 51.03           C  
ATOM    124  ND2 ASN A  16      58.969   0.297 -37.844  1.00 51.03           N  
ATOM    125  OD1 ASN A  16      57.844  -1.652 -37.875  1.00 51.03           O  
ATOM    126  N   ALA A  17      55.125  -1.691 -42.219  1.00 61.69           N  
ATOM    127  CA  ALA A  17      54.062  -1.274 -43.125  1.00 61.69           C  
ATOM    128  C   ALA A  17      53.062  -0.375 -42.406  1.00 61.69           C  
ATOM    129  CB  ALA A  17      53.344  -2.494 -43.688  1.00 61.69           C  
ATOM    130  O   ALA A  17      52.781  -0.555 -41.219  1.00 61.69           O  
ATOM    131  N   ASP A  18      52.844   0.811 -42.938  1.00 78.19           N  
ATOM    132  CA  ASP A  18      51.844   1.763 -42.469  1.00 78.19           C  
ATOM    133  C   ASP A  18      50.438   1.155 -42.500  1.00 78.19           C  
ATOM    134  CB  ASP A  18      51.875   3.045 -43.312  1.00 78.19           C  
ATOM    135  O   ASP A  18      50.031   0.572 -43.500  1.00 78.19           O  
ATOM    136  CG  ASP A  18      53.219   3.771 -43.219  1.00 78.19           C  
ATOM    137  OD1 ASP A  18      53.906   3.633 -42.219  1.00 78.19           O  
ATOM    138  OD2 ASP A  18      53.562   4.488 -44.188  1.00 78.19           O  
ATOM    139  N   THR A  19      49.750   1.070 -41.281  1.00 75.81           N  
ATOM    140  CA  THR A  19      48.438   0.441 -41.125  1.00 75.81           C  
ATOM    141  C   THR A  19      47.375   1.465 -40.719  1.00 75.81           C  
ATOM    142  CB  THR A  19      48.469  -0.711 -40.125  1.00 75.81           C  
ATOM    143  O   THR A  19      47.688   2.420 -40.000  1.00 75.81           O  
ATOM    144  CG2 THR A  19      49.438  -1.810 -40.562  1.00 75.81           C  
ATOM    145  OG1 THR A  19      48.906  -0.204 -38.844  1.00 75.81           O  
ATOM    146  N   LEU A  20      46.312   1.278 -41.312  1.00 75.88           N  
ATOM    147  CA  LEU A  20      45.125   2.062 -40.969  1.00 75.88           C  
ATOM    148  C   LEU A  20      43.969   1.153 -40.594  1.00 75.88           C  
ATOM    149  CB  LEU A  20      44.719   2.979 -42.125  1.00 75.88           C  
ATOM    150  O   LEU A  20      43.562   0.296 -41.375  1.00 75.88           O  
ATOM    151  CG  LEU A  20      43.469   3.811 -41.906  1.00 75.88           C  
ATOM    152  CD1 LEU A  20      43.719   4.895 -40.875  1.00 75.88           C  
ATOM    153  CD2 LEU A  20      43.000   4.426 -43.219  1.00 75.88           C  
ATOM    154  N   CYS A  21      43.500   1.300 -39.375  1.00 70.06           N  
ATOM    155  CA  CYS A  21      42.375   0.505 -38.906  1.00 70.06           C  
ATOM    156  C   CYS A  21      41.188   1.389 -38.625  1.00 70.06           C  
ATOM    157  CB  CYS A  21      42.781  -0.271 -37.656  1.00 70.06           C  
ATOM    158  O   CYS A  21      41.312   2.441 -38.000  1.00 70.06           O  
ATOM    159  SG  CYS A  21      44.156  -1.406 -37.875  1.00 70.06           S  
ATOM    160  N   ILE A  22      40.125   0.870 -39.219  1.00 68.12           N  
ATOM    161  CA  ILE A  22      38.844   1.545 -39.031  1.00 68.12           C  
ATOM    162  C   ILE A  22      37.969   0.713 -38.125  1.00 68.12           C  
ATOM    163  CB  ILE A  22      38.156   1.798 -40.375  1.00 68.12           C  
ATOM    164  O   ILE A  22      37.750  -0.479 -38.344  1.00 68.12           O  
ATOM    165  CG1 ILE A  22      39.062   2.594 -41.312  1.00 68.12           C  
ATOM    166  CG2 ILE A  22      36.812   2.525 -40.156  1.00 68.12           C  
ATOM    167  CD1 ILE A  22      38.531   2.703 -42.750  1.00 68.12           C  
ATOM    168  N   GLY A  23      37.750   1.129 -37.062  1.00 62.19           N  
ATOM    169  CA  GLY A  23      36.938   0.322 -36.156  1.00 62.19           C  
ATOM    170  C   GLY A  23      36.656   1.003 -34.812  1.00 62.19           C  
ATOM    171  O   GLY A  23      36.844   2.217 -34.688  1.00 62.19           O  
ATOM    172  N   TYR A  24      35.906   0.227 -33.969  1.00 56.41           N  
ATOM    173  CA  TYR A  24      35.531   0.694 -32.656  1.00 56.41           C  
ATOM    174  C   TYR A  24      36.781   0.965 -31.797  1.00 56.41           C  
ATOM    175  CB  TYR A  24      34.625  -0.332 -31.953  1.00 56.41           C  
ATOM    176  O   TYR A  24      37.781   0.288 -31.938  1.00 56.41           O  
ATOM    177  CG  TYR A  24      33.344  -0.623 -32.688  1.00 56.41           C  
ATOM    178  CD1 TYR A  24      32.250   0.203 -32.562  1.00 56.41           C  
ATOM    179  CD2 TYR A  24      33.250  -1.725 -33.531  1.00 56.41           C  
ATOM    180  CE1 TYR A  24      31.062  -0.062 -33.250  1.00 56.41           C  
ATOM    181  CE2 TYR A  24      32.094  -1.999 -34.250  1.00 56.41           C  
ATOM    182  OH  TYR A  24      29.828  -1.432 -34.781  1.00 56.41           O  
ATOM    183  CZ  TYR A  24      31.000  -1.164 -34.094  1.00 56.41           C  
ATOM    184  N   HIS A  25      37.031   2.133 -31.219  1.00 53.34           N  
ATOM    185  CA  HIS A  25      38.062   2.346 -30.234  1.00 53.34           C  
ATOM    186  C   HIS A  25      38.031   1.296 -29.125  1.00 53.34           C  
ATOM    187  CB  HIS A  25      37.969   3.748 -29.625  1.00 53.34           C  
ATOM    188  O   HIS A  25      36.938   0.949 -28.641  1.00 53.34           O  
ATOM    189  CG  HIS A  25      38.375   4.836 -30.562  1.00 53.34           C  
ATOM    190  CD2 HIS A  25      37.656   5.750 -31.250  1.00 53.34           C  
ATOM    191  ND1 HIS A  25      39.719   5.070 -30.891  1.00 53.34           N  
ATOM    192  CE1 HIS A  25      39.781   6.086 -31.734  1.00 53.34           C  
ATOM    193  NE2 HIS A  25      38.531   6.516 -31.969  1.00 53.34           N  
ATOM    194  N   ALA A  26      39.062   0.327 -28.984  1.00 52.94           N  
ATOM    195  CA  ALA A  26      39.250  -0.634 -27.906  1.00 52.94           C  
ATOM    196  C   ALA A  26      39.344   0.067 -26.562  1.00 52.94           C  
ATOM    197  CB  ALA A  26      40.531  -1.434 -28.156  1.00 52.94           C  
ATOM    198  O   ALA A  26      40.000   1.103 -26.422  1.00 52.94           O  
ATOM    199  N   ASN A  27      38.281  -0.075 -25.734  1.00 54.28           N  
ATOM    200  CA  ASN A  27      38.188   0.420 -24.359  1.00 54.28           C  
ATOM    201  C   ASN A  27      38.250  -0.718 -23.359  1.00 54.28           C  
ATOM    202  CB  ASN A  27      36.906   1.218 -24.172  1.00 54.28           C  
ATOM    203  O   ASN A  27      38.062  -1.883 -23.703  1.00 54.28           O  
ATOM    204  CG  ASN A  27      36.781   1.833 -22.781  1.00 54.28           C  
ATOM    205  ND2 ASN A  27      35.688   2.523 -22.516  1.00 54.28           N  
ATOM    206  OD1 ASN A  27      37.688   1.689 -21.969  1.00 54.28           O  
ATOM    207  N   ASN A  28      38.969  -0.572 -22.203  1.00 59.41           N  
ATOM    208  CA  ASN A  28      39.094  -1.562 -21.141  1.00 59.41           C  
ATOM    209  C   ASN A  28      37.781  -1.769 -20.422  1.00 59.41           C  
ATOM    210  CB  ASN A  28      40.188  -1.153 -20.141  1.00 59.41           C  
ATOM    211  O   ASN A  28      37.750  -2.283 -19.297  1.00 59.41           O  
ATOM    212  CG  ASN A  28      41.562  -1.503 -20.625  1.00 59.41           C  
ATOM    213  ND2 ASN A  28      42.594  -0.998 -19.938  1.00 59.41           N  
ATOM    214  OD1 ASN A  28      41.750  -2.221 -21.625  1.00 59.41           O  
ATOM    215  N   SER A  29      36.656  -1.325 -21.062  1.00 63.56           N  
ATOM    216  CA  SER A  29      35.344  -1.441 -20.422  1.00 63.56           C  
ATOM    217  C   SER A  29      34.875  -2.891 -20.391  1.00 63.56           C  
ATOM    218  CB  SER A  29      34.344  -0.577 -21.156  1.00 63.56           C  
ATOM    219  O   SER A  29      35.125  -3.643 -21.344  1.00 63.56           O  
ATOM    220  OG  SER A  29      33.031  -0.797 -20.641  1.00 63.56           O  
ATOM    221  N   THR A  30      34.344  -3.350 -19.266  1.00 76.06           N  
ATOM    222  CA  THR A  30      33.781  -4.680 -19.078  1.00 76.06           C  
ATOM    223  C   THR A  30      32.250  -4.625 -19.156  1.00 76.06           C  
ATOM    224  CB  THR A  30      34.219  -5.293 -17.734  1.00 76.06           C  
ATOM    225  O   THR A  30      31.578  -5.594 -18.797  1.00 76.06           O  
ATOM    226  CG2 THR A  30      35.719  -5.504 -17.688  1.00 76.06           C  
ATOM    227  OG1 THR A  30      33.844  -4.410 -16.672  1.00 76.06           O  
ATOM    228  N   ASP A  31      31.797  -3.457 -19.609  1.00 80.19           N  
ATOM    229  CA  ASP A  31      30.344  -3.273 -19.625  1.00 80.19           C  
ATOM    230  C   ASP A  31      29.703  -4.098 -20.719  1.00 80.19           C  
ATOM    231  CB  ASP A  31      30.000  -1.793 -19.781  1.00 80.19           C  
ATOM    232  O   ASP A  31      30.219  -4.164 -21.844  1.00 80.19           O  
ATOM    233  CG  ASP A  31      30.203  -0.988 -18.516  1.00 80.19           C  
ATOM    234  OD1 ASP A  31      30.609  -1.566 -17.484  1.00 80.19           O  
ATOM    235  OD2 ASP A  31      29.938   0.236 -18.547  1.00 80.19           O  
ATOM    236  N   THR A  32      28.547  -4.707 -20.422  1.00 86.75           N  
ATOM    237  CA  THR A  32      27.797  -5.484 -21.406  1.00 86.75           C  
ATOM    238  C   THR A  32      26.328  -5.090 -21.406  1.00 86.75           C  
ATOM    239  CB  THR A  32      27.922  -6.996 -21.141  1.00 86.75           C  
ATOM    240  O   THR A  32      25.781  -4.699 -20.375  1.00 86.75           O  
ATOM    241  CG2 THR A  32      29.391  -7.438 -21.156  1.00 86.75           C  
ATOM    242  OG1 THR A  32      27.375  -7.293 -19.844  1.00 86.75           O  
ATOM    243  N   VAL A  33      25.828  -5.141 -22.641  1.00 87.19           N  
ATOM    244  CA  VAL A  33      24.391  -4.891 -22.766  1.00 87.19           C  
ATOM    245  C   VAL A  33      23.750  -6.004 -23.578  1.00 87.19           C  
ATOM    246  CB  VAL A  33      24.109  -3.518 -23.422  1.00 87.19           C  
ATOM    247  O   VAL A  33      24.422  -6.695 -24.344  1.00 87.19           O  
ATOM    248  CG1 VAL A  33      24.703  -2.387 -22.578  1.00 87.19           C  
ATOM    249  CG2 VAL A  33      24.672  -3.480 -24.844  1.00 87.19           C  
ATOM    250  N   ASP A  34      22.391  -6.145 -23.391  1.00 88.62           N  
ATOM    251  CA  ASP A  34      21.609  -7.090 -24.188  1.00 88.62           C  
ATOM    252  C   ASP A  34      20.875  -6.383 -25.328  1.00 88.62           C  
ATOM    253  CB  ASP A  34      20.625  -7.852 -23.312  1.00 88.62           C  
ATOM    254  O   ASP A  34      20.406  -5.254 -25.156  1.00 88.62           O  
ATOM    255  CG  ASP A  34      21.297  -8.750 -22.297  1.00 88.62           C  
ATOM    256  OD1 ASP A  34      22.453  -9.148 -22.500  1.00 88.62           O  
ATOM    257  OD2 ASP A  34      20.641  -9.078 -21.266  1.00 88.62           O  
ATOM    258  N   THR A  35      20.891  -7.016 -26.484  1.00 86.12           N  
ATOM    259  CA  THR A  35      20.062  -6.574 -27.594  1.00 86.12           C  
ATOM    260  C   THR A  35      18.984  -7.605 -27.922  1.00 86.12           C  
ATOM    261  CB  THR A  35      20.922  -6.328 -28.859  1.00 86.12           C  
ATOM    262  O   THR A  35      18.938  -8.672 -27.297  1.00 86.12           O  
ATOM    263  CG2 THR A  35      22.156  -5.488 -28.531  1.00 86.12           C  
ATOM    264  OG1 THR A  35      21.344  -7.586 -29.391  1.00 86.12           O  
ATOM    265  N   VAL A  36      18.125  -7.273 -28.844  1.00 83.62           N  
ATOM    266  CA  VAL A  36      17.047  -8.180 -29.250  1.00 83.62           C  
ATOM    267  C   VAL A  36      17.625  -9.477 -29.797  1.00 83.62           C  
ATOM    268  CB  VAL A  36      16.109  -7.531 -30.297  1.00 83.62           C  
ATOM    269  O   VAL A  36      17.109 -10.562 -29.531  1.00 83.62           O  
ATOM    270  CG1 VAL A  36      15.070  -8.531 -30.781  1.00 83.62           C  
ATOM    271  CG2 VAL A  36      15.438  -6.285 -29.719  1.00 83.62           C  
ATOM    272  N   LEU A  37      18.828  -9.375 -30.391  1.00 83.38           N  
ATOM    273  CA  LEU A  37      19.406 -10.477 -31.156  1.00 83.38           C  
ATOM    274  C   LEU A  37      20.562 -11.117 -30.422  1.00 83.38           C  
ATOM    275  CB  LEU A  37      19.859  -9.992 -32.531  1.00 83.38           C  
ATOM    276  O   LEU A  37      20.844 -12.305 -30.578  1.00 83.38           O  
ATOM    277  CG  LEU A  37      18.781  -9.453 -33.469  1.00 83.38           C  
ATOM    278  CD1 LEU A  37      19.391  -8.852 -34.719  1.00 83.38           C  
ATOM    279  CD2 LEU A  37      17.797 -10.555 -33.844  1.00 83.38           C  
ATOM    280  N   GLU A  38      21.281 -10.312 -29.594  1.00 83.00           N  
ATOM    281  CA  GLU A  38      22.516 -10.789 -28.953  1.00 83.00           C  
ATOM    282  C   GLU A  38      22.516 -10.469 -27.469  1.00 83.00           C  
ATOM    283  CB  GLU A  38      23.750 -10.188 -29.625  1.00 83.00           C  
ATOM    284  O   GLU A  38      22.125  -9.375 -27.062  1.00 83.00           O  
ATOM    285  CG  GLU A  38      23.906 -10.586 -31.094  1.00 83.00           C  
ATOM    286  CD  GLU A  38      25.078  -9.906 -31.766  1.00 83.00           C  
ATOM    287  OE1 GLU A  38      25.141  -9.914 -33.031  1.00 83.00           O  
ATOM    288  OE2 GLU A  38      25.938  -9.359 -31.047  1.00 83.00           O  
ATOM    289  N   LYS A  39      22.938 -11.453 -26.688  1.00 87.25           N  
ATOM    290  CA  LYS A  39      23.109 -11.234 -25.250  1.00 87.25           C  
ATOM    291  C   LYS A  39      24.562 -10.945 -24.906  1.00 87.25           C  
ATOM    292  CB  LYS A  39      22.609 -12.438 -24.469  1.00 87.25           C  
ATOM    293  O   LYS A  39      25.484 -11.438 -25.578  1.00 87.25           O  
ATOM    294  CG  LYS A  39      21.109 -12.633 -24.516  1.00 87.25           C  
ATOM    295  CD  LYS A  39      20.641 -13.688 -23.516  1.00 87.25           C  
ATOM    296  CE  LYS A  39      19.125 -13.828 -23.500  1.00 87.25           C  
ATOM    297  NZ  LYS A  39      18.672 -14.844 -22.516  1.00 87.25           N  
ATOM    298  N   ASN A  40      24.906 -10.047 -23.953  1.00 86.94           N  
ATOM    299  CA  ASN A  40      26.203  -9.742 -23.375  1.00 86.94           C  
ATOM    300  C   ASN A  40      27.141  -9.117 -24.406  1.00 86.94           C  
ATOM    301  CB  ASN A  40      26.844 -11.008 -22.797  1.00 86.94           C  
ATOM    302  O   ASN A  40      28.281  -9.547 -24.562  1.00 86.94           O  
ATOM    303  CG  ASN A  40      26.078 -11.531 -21.578  1.00 86.94           C  
ATOM    304  ND2 ASN A  40      26.031 -12.852 -21.438  1.00 86.94           N  
ATOM    305  OD1 ASN A  40      25.547 -10.758 -20.797  1.00 86.94           O  
ATOM    306  N   VAL A  41      26.641  -8.195 -25.094  1.00 84.56           N  
ATOM    307  CA  VAL A  41      27.422  -7.434 -26.062  1.00 84.56           C  
ATOM    308  C   VAL A  41      28.312  -6.434 -25.328  1.00 84.56           C  
ATOM    309  CB  VAL A  41      26.516  -6.703 -27.078  1.00 84.56           C  
ATOM    310  O   VAL A  41      27.828  -5.641 -24.516  1.00 84.56           O  
ATOM    311  CG1 VAL A  41      27.359  -5.906 -28.078  1.00 84.56           C  
ATOM    312  CG2 VAL A  41      25.625  -7.699 -27.812  1.00 84.56           C  
ATOM    313  N   THR A  42      29.594  -6.551 -25.516  1.00 82.50           N  
ATOM    314  CA  THR A  42      30.516  -5.637 -24.859  1.00 82.50           C  
ATOM    315  C   THR A  42      30.453  -4.250 -25.500  1.00 82.50           C  
ATOM    316  CB  THR A  42      31.969  -6.164 -24.953  1.00 82.50           C  
ATOM    317  O   THR A  42      30.531  -4.109 -26.719  1.00 82.50           O  
ATOM    318  CG2 THR A  42      32.125  -7.473 -24.188  1.00 82.50           C  
ATOM    319  OG1 THR A  42      32.312  -6.387 -26.328  1.00 82.50           O  
ATOM    320  N   VAL A  43      30.281  -3.273 -24.625  1.00 74.50           N  
ATOM    321  CA  VAL A  43      30.156  -1.903 -25.125  1.00 74.50           C  
ATOM    322  C   VAL A  43      31.141  -1.002 -24.375  1.00 74.50           C  
ATOM    323  CB  VAL A  43      28.719  -1.371 -24.953  1.00 74.50           C  
ATOM    324  O   VAL A  43      31.625  -1.358 -23.297  1.00 74.50           O  
ATOM    325  CG1 VAL A  43      27.734  -2.186 -25.797  1.00 74.50           C  
ATOM    326  CG2 VAL A  43      28.312  -1.396 -23.484  1.00 74.50           C  
ATOM    327  N   THR A  44      31.453   0.061 -24.906  1.00 68.00           N  
ATOM    328  CA  THR A  44      32.406   1.004 -24.359  1.00 68.00           C  
ATOM    329  C   THR A  44      31.844   1.727 -23.141  1.00 68.00           C  
ATOM    330  CB  THR A  44      32.844   2.037 -25.406  1.00 68.00           C  
ATOM    331  O   THR A  44      32.562   2.055 -22.203  1.00 68.00           O  
ATOM    332  CG2 THR A  44      33.625   1.372 -26.531  1.00 68.00           C  
ATOM    333  OG1 THR A  44      31.703   2.672 -25.953  1.00 68.00           O  
ATOM    334  N   HIS A  45      30.500   1.955 -23.172  1.00 67.06           N  
ATOM    335  CA  HIS A  45      29.828   2.594 -22.062  1.00 67.06           C  
ATOM    336  C   HIS A  45      28.359   2.166 -21.984  1.00 67.06           C  
ATOM    337  CB  HIS A  45      29.922   4.117 -22.172  1.00 67.06           C  
ATOM    338  O   HIS A  45      27.719   1.962 -23.016  1.00 67.06           O  
ATOM    339  CG  HIS A  45      29.344   4.840 -21.000  1.00 67.06           C  
ATOM    340  CD2 HIS A  45      28.188   5.547 -20.875  1.00 67.06           C  
ATOM    341  ND1 HIS A  45      29.953   4.895 -19.766  1.00 67.06           N  
ATOM    342  CE1 HIS A  45      29.219   5.602 -18.938  1.00 67.06           C  
ATOM    343  NE2 HIS A  45      28.141   6.008 -19.578  1.00 67.06           N  
ATOM    344  N   SER A  46      27.844   2.016 -20.812  1.00 80.50           N  
ATOM    345  CA  SER A  46      26.438   1.719 -20.594  1.00 80.50           C  
ATOM    346  C   SER A  46      25.938   2.350 -19.297  1.00 80.50           C  
ATOM    347  CB  SER A  46      26.203   0.208 -20.562  1.00 80.50           C  
ATOM    348  O   SER A  46      26.734   2.670 -18.406  1.00 80.50           O  
ATOM    349  OG  SER A  46      26.781  -0.362 -19.391  1.00 80.50           O  
ATOM    350  N   VAL A  47      24.719   2.645 -19.312  1.00 81.69           N  
ATOM    351  CA  VAL A  47      24.094   3.180 -18.094  1.00 81.69           C  
ATOM    352  C   VAL A  47      22.953   2.268 -17.656  1.00 81.69           C  
ATOM    353  CB  VAL A  47      23.578   4.617 -18.312  1.00 81.69           C  
ATOM    354  O   VAL A  47      22.188   1.772 -18.484  1.00 81.69           O  
ATOM    355  CG1 VAL A  47      22.938   5.164 -17.031  1.00 81.69           C  
ATOM    356  CG2 VAL A  47      24.703   5.531 -18.781  1.00 81.69           C  
ATOM    357  N   ASN A  48      22.969   2.008 -16.328  1.00 87.81           N  
ATOM    358  CA  ASN A  48      21.859   1.244 -15.797  1.00 87.81           C  
ATOM    359  C   ASN A  48      20.641   2.131 -15.547  1.00 87.81           C  
ATOM    360  CB  ASN A  48      22.266   0.528 -14.500  1.00 87.81           C  
ATOM    361  O   ASN A  48      20.750   3.172 -14.891  1.00 87.81           O  
ATOM    362  CG  ASN A  48      21.266  -0.544 -14.094  1.00 87.81           C  
ATOM    363  ND2 ASN A  48      21.469  -1.118 -12.914  1.00 87.81           N  
ATOM    364  OD1 ASN A  48      20.328  -0.854 -14.836  1.00 87.81           O  
ATOM    365  N   LEU A  49      19.516   1.714 -16.078  1.00 85.75           N  
ATOM    366  CA  LEU A  49      18.312   2.523 -16.000  1.00 85.75           C  
ATOM    367  C   LEU A  49      17.484   2.156 -14.781  1.00 85.75           C  
ATOM    368  CB  LEU A  49      17.469   2.346 -17.266  1.00 85.75           C  
ATOM    369  O   LEU A  49      16.406   2.725 -14.555  1.00 85.75           O  
ATOM    370  CG  LEU A  49      18.125   2.793 -18.578  1.00 85.75           C  
ATOM    371  CD1 LEU A  49      17.203   2.492 -19.766  1.00 85.75           C  
ATOM    372  CD2 LEU A  49      18.469   4.277 -18.531  1.00 85.75           C  
ATOM    373  N   LEU A  50      18.031   1.230 -13.969  1.00 89.31           N  
ATOM    374  CA  LEU A  50      17.281   0.735 -12.820  1.00 89.31           C  
ATOM    375  C   LEU A  50      17.891   1.238 -11.516  1.00 89.31           C  
ATOM    376  CB  LEU A  50      17.250  -0.796 -12.820  1.00 89.31           C  
ATOM    377  O   LEU A  50      19.109   1.155 -11.320  1.00 89.31           O  
ATOM    378  CG  LEU A  50      16.312  -1.451 -13.844  1.00 89.31           C  
ATOM    379  CD1 LEU A  50      16.562  -2.955 -13.898  1.00 89.31           C  
ATOM    380  CD2 LEU A  50      14.859  -1.152 -13.508  1.00 89.31           C  
ATOM    381  N   GLU A  51      17.062   1.826 -10.633  1.00 91.38           N  
ATOM    382  CA  GLU A  51      17.469   2.176  -9.273  1.00 91.38           C  
ATOM    383  C   GLU A  51      17.203   1.020  -8.312  1.00 91.38           C  
ATOM    384  CB  GLU A  51      16.719   3.428  -8.797  1.00 91.38           C  
ATOM    385  O   GLU A  51      16.109   0.466  -8.273  1.00 91.38           O  
ATOM    386  CG  GLU A  51      17.062   3.848  -7.379  1.00 91.38           C  
ATOM    387  CD  GLU A  51      18.531   4.188  -7.191  1.00 91.38           C  
ATOM    388  OE1 GLU A  51      19.250   3.434  -6.492  1.00 91.38           O  
ATOM    389  OE2 GLU A  51      18.984   5.215  -7.750  1.00 91.38           O  
ATOM    390  N   ASP A  52      18.281   0.715  -7.598  1.00 90.88           N  
ATOM    391  CA  ASP A  52      18.094  -0.399  -6.672  1.00 90.88           C  
ATOM    392  C   ASP A  52      18.453   0.011  -5.242  1.00 90.88           C  
ATOM    393  CB  ASP A  52      18.953  -1.596  -7.102  1.00 90.88           C  
ATOM    394  O   ASP A  52      18.422  -0.818  -4.332  1.00 90.88           O  
ATOM    395  CG  ASP A  52      20.438  -1.288  -7.125  1.00 90.88           C  
ATOM    396  OD1 ASP A  52      20.828  -0.126  -6.871  1.00 90.88           O  
ATOM    397  OD2 ASP A  52      21.219  -2.215  -7.398  1.00 90.88           O  
ATOM    398  N   LYS A  53      18.750   1.296  -5.109  1.00 92.06           N  
ATOM    399  CA  LYS A  53      19.141   1.816  -3.799  1.00 92.06           C  
ATOM    400  C   LYS A  53      17.969   2.529  -3.127  1.00 92.06           C  
ATOM    401  CB  LYS A  53      20.328   2.768  -3.928  1.00 92.06           C  
ATOM    402  O   LYS A  53      17.109   3.096  -3.805  1.00 92.06           O  
ATOM    403  CG  LYS A  53      21.609   2.098  -4.406  1.00 92.06           C  
ATOM    404  CD  LYS A  53      22.781   3.061  -4.379  1.00 92.06           C  
ATOM    405  CE  LYS A  53      24.062   2.391  -4.852  1.00 92.06           C  
ATOM    406  NZ  LYS A  53      25.219   3.340  -4.855  1.00 92.06           N  
ATOM    407  N   HIS A  54      17.953   2.453  -1.837  1.00 92.88           N  
ATOM    408  CA  HIS A  54      16.984   3.152  -0.994  1.00 92.88           C  
ATOM    409  C   HIS A  54      17.625   3.605   0.314  1.00 92.88           C  
ATOM    410  CB  HIS A  54      15.781   2.260  -0.706  1.00 92.88           C  
ATOM    411  O   HIS A  54      18.672   3.094   0.706  1.00 92.88           O  
ATOM    412  CG  HIS A  54      16.125   1.009   0.039  1.00 92.88           C  
ATOM    413  CD2 HIS A  54      16.359  -0.251  -0.398  1.00 92.88           C  
ATOM    414  ND1 HIS A  54      16.250   0.974   1.410  1.00 92.88           N  
ATOM    415  CE1 HIS A  54      16.562  -0.259   1.785  1.00 92.88           C  
ATOM    416  NE2 HIS A  54      16.625  -1.021   0.707  1.00 92.88           N  
ATOM    417  N   ASN A  55      17.000   4.504   0.971  1.00 91.62           N  
ATOM    418  CA  ASN A  55      17.641   5.121   2.131  1.00 91.62           C  
ATOM    419  C   ASN A  55      17.172   4.480   3.434  1.00 91.62           C  
ATOM    420  CB  ASN A  55      17.375   6.629   2.152  1.00 91.62           C  
ATOM    421  O   ASN A  55      17.609   4.867   4.516  1.00 91.62           O  
ATOM    422  CG  ASN A  55      15.914   6.961   2.363  1.00 91.62           C  
ATOM    423  ND2 ASN A  55      15.586   8.250   2.338  1.00 91.62           N  
ATOM    424  OD1 ASN A  55      15.078   6.070   2.545  1.00 91.62           O  
ATOM    425  N   GLY A  56      16.266   3.498   3.307  1.00 92.81           N  
ATOM    426  CA  GLY A  56      15.805   2.744   4.461  1.00 92.81           C  
ATOM    427  C   GLY A  56      15.008   3.584   5.438  1.00 92.81           C  
ATOM    428  O   GLY A  56      14.852   3.213   6.605  1.00 92.81           O  
ATOM    429  N   LYS A  57      14.617   4.734   5.055  1.00 93.69           N  
ATOM    430  CA  LYS A  57      13.875   5.652   5.918  1.00 93.69           C  
ATOM    431  C   LYS A  57      12.508   5.977   5.332  1.00 93.69           C  
ATOM    432  CB  LYS A  57      14.672   6.941   6.141  1.00 93.69           C  
ATOM    433  O   LYS A  57      12.383   6.211   4.129  1.00 93.69           O  
ATOM    434  CG  LYS A  57      16.062   6.719   6.730  1.00 93.69           C  
ATOM    435  CD  LYS A  57      16.859   8.016   6.789  1.00 93.69           C  
ATOM    436  CE  LYS A  57      18.266   7.785   7.324  1.00 93.69           C  
ATOM    437  NZ  LYS A  57      19.062   9.047   7.332  1.00 93.69           N  
ATOM    438  N   LEU A  58      11.469   6.008   6.223  1.00 94.06           N  
ATOM    439  CA  LEU A  58      10.172   6.535   5.824  1.00 94.06           C  
ATOM    440  C   LEU A  58      10.133   8.055   5.969  1.00 94.06           C  
ATOM    441  CB  LEU A  58       9.055   5.906   6.660  1.00 94.06           C  
ATOM    442  O   LEU A  58      10.352   8.586   7.062  1.00 94.06           O  
ATOM    443  CG  LEU A  58       8.914   4.387   6.562  1.00 94.06           C  
ATOM    444  CD1 LEU A  58       7.801   3.898   7.484  1.00 94.06           C  
ATOM    445  CD2 LEU A  58       8.641   3.965   5.121  1.00 94.06           C  
ATOM    446  N   CYS A  59       9.883   8.727   4.844  1.00 93.88           N  
ATOM    447  CA  CYS A  59      10.031  10.180   4.812  1.00 93.88           C  
ATOM    448  C   CYS A  59       8.688  10.859   4.547  1.00 93.88           C  
ATOM    449  CB  CYS A  59      11.039  10.594   3.744  1.00 93.88           C  
ATOM    450  O   CYS A  59       7.734  10.211   4.125  1.00 93.88           O  
ATOM    451  SG  CYS A  59      12.688   9.898   3.994  1.00 93.88           S  
ATOM    452  N   LYS A  60       8.664  12.188   4.801  1.00 93.25           N  
ATOM    453  CA  LYS A  60       7.523  13.023   4.453  1.00 93.25           C  
ATOM    454  C   LYS A  60       7.371  13.148   2.939  1.00 93.25           C  
ATOM    455  CB  LYS A  60       7.660  14.414   5.082  1.00 93.25           C  
ATOM    456  O   LYS A  60       8.367  13.227   2.215  1.00 93.25           O  
ATOM    457  CG  LYS A  60       7.719  14.398   6.602  1.00 93.25           C  
ATOM    458  CD  LYS A  60       7.934  15.797   7.168  1.00 93.25           C  
ATOM    459  CE  LYS A  60       8.156  15.766   8.672  1.00 93.25           C  
ATOM    460  NZ  LYS A  60       8.430  17.125   9.219  1.00 93.25           N  
ATOM    461  N   LEU A  61       6.148  13.078   2.521  1.00 90.31           N  
ATOM    462  CA  LEU A  61       5.844  13.367   1.124  1.00 90.31           C  
ATOM    463  C   LEU A  61       5.168  14.727   0.982  1.00 90.31           C  
ATOM    464  CB  LEU A  61       4.945  12.273   0.538  1.00 90.31           C  
ATOM    465  O   LEU A  61       4.188  15.008   1.675  1.00 90.31           O  
ATOM    466  CG  LEU A  61       5.578  10.883   0.386  1.00 90.31           C  
ATOM    467  CD1 LEU A  61       4.562   9.898  -0.185  1.00 90.31           C  
ATOM    468  CD2 LEU A  61       6.816  10.961  -0.498  1.00 90.31           C  
ATOM    469  N   ARG A  62       5.711  15.625   0.207  1.00 85.62           N  
ATOM    470  CA  ARG A  62       5.168  16.953  -0.005  1.00 85.62           C  
ATOM    471  C   ARG A  62       5.094  17.734   1.306  1.00 85.62           C  
ATOM    472  CB  ARG A  62       3.781  16.875  -0.647  1.00 85.62           C  
ATOM    473  O   ARG A  62       4.117  18.438   1.561  1.00 85.62           O  
ATOM    474  CG  ARG A  62       3.773  16.219  -2.018  1.00 85.62           C  
ATOM    475  CD  ARG A  62       2.365  16.109  -2.584  1.00 85.62           C  
ATOM    476  NE  ARG A  62       2.346  15.391  -3.850  1.00 85.62           N  
ATOM    477  NH1 ARG A  62       0.042  15.273  -3.986  1.00 85.62           N  
ATOM    478  NH2 ARG A  62       1.341  14.344  -5.633  1.00 85.62           N  
ATOM    479  CZ  ARG A  62       1.243  15.008  -4.488  1.00 85.62           C  
ATOM    480  N   GLY A  63       5.984  17.438   2.199  1.00 86.50           N  
ATOM    481  CA  GLY A  63       6.086  18.203   3.434  1.00 86.50           C  
ATOM    482  C   GLY A  63       5.137  17.719   4.512  1.00 86.50           C  
ATOM    483  O   GLY A  63       5.059  18.312   5.590  1.00 86.50           O  
ATOM    484  N   VAL A  64       4.371  16.625   4.238  1.00 89.12           N  
ATOM    485  CA  VAL A  64       3.412  16.047   5.176  1.00 89.12           C  
ATOM    486  C   VAL A  64       3.928  14.703   5.688  1.00 89.12           C  
ATOM    487  CB  VAL A  64       2.021  15.875   4.527  1.00 89.12           C  
ATOM    488  O   VAL A  64       4.324  13.844   4.895  1.00 89.12           O  
ATOM    489  CG1 VAL A  64       1.027  15.289   5.527  1.00 89.12           C  
ATOM    490  CG2 VAL A  64       1.514  17.203   3.984  1.00 89.12           C  
ATOM    491  N   ALA A  65       3.928  14.461   6.988  1.00 91.25           N  
ATOM    492  CA  ALA A  65       4.438  13.250   7.621  1.00 91.25           C  
ATOM    493  C   ALA A  65       3.467  12.086   7.445  1.00 91.25           C  
ATOM    494  CB  ALA A  65       4.707  13.492   9.102  1.00 91.25           C  
ATOM    495  O   ALA A  65       2.252  12.289   7.379  1.00 91.25           O  
ATOM    496  N   PRO A  66       4.043  10.891   7.383  1.00 92.38           N  
ATOM    497  CA  PRO A  66       3.158   9.719   7.340  1.00 92.38           C  
ATOM    498  C   PRO A  66       2.469   9.453   8.680  1.00 92.38           C  
ATOM    499  CB  PRO A  66       4.105   8.578   6.977  1.00 92.38           C  
ATOM    500  O   PRO A  66       2.973   9.859   9.727  1.00 92.38           O  
ATOM    501  CG  PRO A  66       5.438   8.992   7.512  1.00 92.38           C  
ATOM    502  CD  PRO A  66       5.555  10.484   7.379  1.00 92.38           C  
ATOM    503  N   LEU A  67       1.280   8.734   8.594  1.00 91.75           N  
ATOM    504  CA  LEU A  67       0.616   8.250   9.797  1.00 91.75           C  
ATOM    505  C   LEU A  67       1.107   6.848  10.156  1.00 91.75           C  
ATOM    506  CB  LEU A  67      -0.902   8.234   9.602  1.00 91.75           C  
ATOM    507  O   LEU A  67       0.763   5.875   9.484  1.00 91.75           O  
ATOM    508  CG  LEU A  67      -1.731   7.711  10.781  1.00 91.75           C  
ATOM    509  CD1 LEU A  67      -1.562   8.625  11.992  1.00 91.75           C  
ATOM    510  CD2 LEU A  67      -3.201   7.602  10.391  1.00 91.75           C  
ATOM    511  N   HIS A  68       1.921   6.812  11.141  1.00 91.81           N  
ATOM    512  CA  HIS A  68       2.459   5.539  11.609  1.00 91.81           C  
ATOM    513  C   HIS A  68       1.568   4.934  12.695  1.00 91.81           C  
ATOM    514  CB  HIS A  68       3.881   5.723  12.148  1.00 91.81           C  
ATOM    515  O   HIS A  68       1.406   5.516  13.766  1.00 91.81           O  
ATOM    516  CG  HIS A  68       4.637   4.441  12.297  1.00 91.81           C  
ATOM    517  CD2 HIS A  68       5.660   3.926  11.578  1.00 91.81           C  
ATOM    518  ND1 HIS A  68       4.355   3.523  13.281  1.00 91.81           N  
ATOM    519  CE1 HIS A  68       5.180   2.494  13.164  1.00 91.81           C  
ATOM    520  NE2 HIS A  68       5.980   2.715  12.141  1.00 91.81           N  
ATOM    521  N   LEU A  69       1.098   3.701  12.430  1.00 91.12           N  
ATOM    522  CA  LEU A  69       0.064   3.123  13.281  1.00 91.12           C  
ATOM    523  C   LEU A  69       0.686   2.322  14.422  1.00 91.12           C  
ATOM    524  CB  LEU A  69      -0.868   2.227  12.461  1.00 91.12           C  
ATOM    525  O   LEU A  69      -0.024   1.850  15.312  1.00 91.12           O  
ATOM    526  CG  LEU A  69      -1.708   2.924  11.391  1.00 91.12           C  
ATOM    527  CD1 LEU A  69      -2.590   1.911  10.664  1.00 91.12           C  
ATOM    528  CD2 LEU A  69      -2.553   4.031  12.008  1.00 91.12           C  
ATOM    529  N   GLY A  70       2.061   2.248  14.453  1.00 89.12           N  
ATOM    530  CA  GLY A  70       2.717   1.498  15.508  1.00 89.12           C  
ATOM    531  C   GLY A  70       2.244   0.059  15.602  1.00 89.12           C  
ATOM    532  O   GLY A  70       2.248  -0.667  14.609  1.00 89.12           O  
ATOM    533  N   GLN A  71       1.761  -0.352  16.812  1.00 89.75           N  
ATOM    534  CA  GLN A  71       1.296  -1.716  17.047  1.00 89.75           C  
ATOM    535  C   GLN A  71      -0.178  -1.864  16.672  1.00 89.75           C  
ATOM    536  CB  GLN A  71       1.516  -2.117  18.500  1.00 89.75           C  
ATOM    537  O   GLN A  71      -0.768  -2.930  16.875  1.00 89.75           O  
ATOM    538  CG  GLN A  71       2.982  -2.250  18.891  1.00 89.75           C  
ATOM    539  CD  GLN A  71       3.172  -2.779  20.297  1.00 89.75           C  
ATOM    540  NE2 GLN A  71       4.363  -3.295  20.578  1.00 89.75           N  
ATOM    541  OE1 GLN A  71       2.256  -2.725  21.125  1.00 89.75           O  
ATOM    542  N   CYS A  72      -0.762  -0.785  16.188  1.00 91.56           N  
ATOM    543  CA  CYS A  72      -2.168  -0.803  15.797  1.00 91.56           C  
ATOM    544  C   CYS A  72      -2.318  -1.038  14.297  1.00 91.56           C  
ATOM    545  CB  CYS A  72      -2.848   0.509  16.188  1.00 91.56           C  
ATOM    546  O   CYS A  72      -1.455  -0.643  13.516  1.00 91.56           O  
ATOM    547  SG  CYS A  72      -2.861   0.820  17.969  1.00 91.56           S  
ATOM    548  N   ASN A  73      -3.422  -1.735  13.945  1.00 91.31           N  
ATOM    549  CA  ASN A  73      -3.793  -1.798  12.539  1.00 91.31           C  
ATOM    550  C   ASN A  73      -4.941  -0.846  12.219  1.00 91.31           C  
ATOM    551  CB  ASN A  73      -4.164  -3.229  12.141  1.00 91.31           C  
ATOM    552  O   ASN A  73      -5.418  -0.123  13.094  1.00 91.31           O  
ATOM    553  CG  ASN A  73      -5.383  -3.742  12.883  1.00 91.31           C  
ATOM    554  ND2 ASN A  73      -5.570  -5.055  12.875  1.00 91.31           N  
ATOM    555  OD1 ASN A  73      -6.148  -2.963  13.453  1.00 91.31           O  
ATOM    556  N   ILE A  74      -5.250  -0.719  11.000  1.00 90.56           N  
ATOM    557  CA  ILE A  74      -6.238   0.251  10.539  1.00 90.56           C  
ATOM    558  C   ILE A  74      -7.555   0.036  11.281  1.00 90.56           C  
ATOM    559  CB  ILE A  74      -6.461   0.153   9.016  1.00 90.56           C  
ATOM    560  O   ILE A  74      -8.211   0.999  11.688  1.00 90.56           O  
ATOM    561  CG1 ILE A  74      -5.219   0.648   8.258  1.00 90.56           C  
ATOM    562  CG2 ILE A  74      -7.703   0.942   8.594  1.00 90.56           C  
ATOM    563  CD1 ILE A  74      -5.281   0.435   6.754  1.00 90.56           C  
ATOM    564  N   ALA A  75      -7.953  -1.171  11.461  1.00 92.50           N  
ATOM    565  CA  ALA A  75      -9.180  -1.495  12.188  1.00 92.50           C  
ATOM    566  C   ALA A  75      -9.125  -0.968  13.617  1.00 92.50           C  
ATOM    567  CB  ALA A  75      -9.414  -3.004  12.188  1.00 92.50           C  
ATOM    568  O   ALA A  75     -10.086  -0.355  14.094  1.00 92.50           O  
ATOM    569  N   GLY A  76      -8.047  -1.253  14.289  1.00 92.69           N  
ATOM    570  CA  GLY A  76      -7.855  -0.759  15.641  1.00 92.69           C  
ATOM    571  C   GLY A  76      -7.891   0.755  15.734  1.00 92.69           C  
ATOM    572  O   GLY A  76      -8.484   1.311  16.672  1.00 92.69           O  
ATOM    573  N   TRP A  77      -7.266   1.379  14.797  1.00 91.81           N  
ATOM    574  CA  TRP A  77      -7.207   2.836  14.734  1.00 91.81           C  
ATOM    575  C   TRP A  77      -8.594   3.426  14.516  1.00 91.81           C  
ATOM    576  CB  TRP A  77      -6.266   3.289  13.609  1.00 91.81           C  
ATOM    577  O   TRP A  77      -9.023   4.312  15.258  1.00 91.81           O  
ATOM    578  CG  TRP A  77      -6.309   4.762  13.344  1.00 91.81           C  
ATOM    579  CD1 TRP A  77      -6.301   5.770  14.266  1.00 91.81           C  
ATOM    580  CD2 TRP A  77      -6.371   5.391  12.055  1.00 91.81           C  
ATOM    581  CE2 TRP A  77      -6.398   6.789  12.273  1.00 91.81           C  
ATOM    582  CE3 TRP A  77      -6.402   4.914  10.742  1.00 91.81           C  
ATOM    583  NE1 TRP A  77      -6.355   6.992  13.633  1.00 91.81           N  
ATOM    584  CH2 TRP A  77      -6.488   7.211   9.953  1.00 91.81           C  
ATOM    585  CZ2 TRP A  77      -6.457   7.707  11.227  1.00 91.81           C  
ATOM    586  CZ3 TRP A  77      -6.465   5.832   9.695  1.00 91.81           C  
ATOM    587  N   ILE A  78      -9.367   2.926  13.570  1.00 92.31           N  
ATOM    588  CA  ILE A  78     -10.633   3.541  13.188  1.00 92.31           C  
ATOM    589  C   ILE A  78     -11.711   3.193  14.203  1.00 92.31           C  
ATOM    590  CB  ILE A  78     -11.070   3.090  11.773  1.00 92.31           C  
ATOM    591  O   ILE A  78     -12.617   3.992  14.461  1.00 92.31           O  
ATOM    592  CG1 ILE A  78     -11.055   1.561  11.672  1.00 92.31           C  
ATOM    593  CG2 ILE A  78     -10.172   3.719  10.703  1.00 92.31           C  
ATOM    594  CD1 ILE A  78     -11.570   1.022  10.344  1.00 92.31           C  
ATOM    595  N   LEU A  79     -11.711   2.016  14.766  1.00 93.94           N  
ATOM    596  CA  LEU A  79     -12.695   1.606  15.758  1.00 93.94           C  
ATOM    597  C   LEU A  79     -12.422   2.270  17.109  1.00 93.94           C  
ATOM    598  CB  LEU A  79     -12.703   0.083  15.922  1.00 93.94           C  
ATOM    599  O   LEU A  79     -13.336   2.428  17.922  1.00 93.94           O  
ATOM    600  CG  LEU A  79     -13.297  -0.719  14.766  1.00 93.94           C  
ATOM    601  CD1 LEU A  79     -13.039  -2.209  14.961  1.00 93.94           C  
ATOM    602  CD2 LEU A  79     -14.789  -0.444  14.641  1.00 93.94           C  
ATOM    603  N   GLY A  80     -11.156   2.732  17.250  1.00 92.88           N  
ATOM    604  CA  GLY A  80     -10.773   3.404  18.469  1.00 92.88           C  
ATOM    605  C   GLY A  80     -10.359   2.443  19.578  1.00 92.88           C  
ATOM    606  O   GLY A  80     -10.734   2.621  20.734  1.00 92.88           O  
ATOM    607  N   ASN A  81      -9.578   1.439  19.188  1.00 93.38           N  
ATOM    608  CA  ASN A  81      -9.008   0.558  20.203  1.00 93.38           C  
ATOM    609  C   ASN A  81      -8.250   1.346  21.266  1.00 93.38           C  
ATOM    610  CB  ASN A  81      -8.078  -0.473  19.547  1.00 93.38           C  
ATOM    611  O   ASN A  81      -7.449   2.221  20.953  1.00 93.38           O  
ATOM    612  CG  ASN A  81      -7.637  -1.552  20.516  1.00 93.38           C  
ATOM    613  ND2 ASN A  81      -7.574  -2.789  20.047  1.00 93.38           N  
ATOM    614  OD1 ASN A  81      -7.352  -1.274  21.688  1.00 93.38           O  
ATOM    615  N   PRO A  82      -8.547   1.113  22.453  1.00 89.94           N  
ATOM    616  CA  PRO A  82      -7.973   1.887  23.562  1.00 89.94           C  
ATOM    617  C   PRO A  82      -6.445   1.887  23.562  1.00 89.94           C  
ATOM    618  CB  PRO A  82      -8.516   1.176  24.812  1.00 89.94           C  
ATOM    619  O   PRO A  82      -5.824   2.842  24.031  1.00 89.94           O  
ATOM    620  CG  PRO A  82      -9.766   0.503  24.344  1.00 89.94           C  
ATOM    621  CD  PRO A  82      -9.602   0.119  22.906  1.00 89.94           C  
ATOM    622  N   GLU A  83      -5.824   0.879  22.969  1.00 88.94           N  
ATOM    623  CA  GLU A  83      -4.371   0.778  22.875  1.00 88.94           C  
ATOM    624  C   GLU A  83      -3.832   1.634  21.734  1.00 88.94           C  
ATOM    625  CB  GLU A  83      -3.943  -0.680  22.688  1.00 88.94           C  
ATOM    626  O   GLU A  83      -2.625   1.865  21.641  1.00 88.94           O  
ATOM    627  CG  GLU A  83      -4.234  -1.566  23.891  1.00 88.94           C  
ATOM    628  CD  GLU A  83      -3.398  -1.212  25.109  1.00 88.94           C  
ATOM    629  OE1 GLU A  83      -3.840  -1.488  26.250  1.00 88.94           O  
ATOM    630  OE2 GLU A  83      -2.293  -0.653  24.922  1.00 88.94           O  
ATOM    631  N   CYS A  84      -4.746   2.201  20.875  1.00 89.50           N  
ATOM    632  CA  CYS A  84      -4.355   2.996  19.719  1.00 89.50           C  
ATOM    633  C   CYS A  84      -4.762   4.453  19.891  1.00 89.50           C  
ATOM    634  CB  CYS A  84      -4.980   2.430  18.453  1.00 89.50           C  
ATOM    635  O   CYS A  84      -4.832   5.203  18.922  1.00 89.50           O  
ATOM    636  SG  CYS A  84      -4.492   0.729  18.094  1.00 89.50           S  
ATOM    637  N   GLU A  85      -4.945   4.895  21.047  1.00 79.25           N  
ATOM    638  CA  GLU A  85      -5.500   6.203  21.375  1.00 79.25           C  
ATOM    639  C   GLU A  85      -4.570   7.328  20.938  1.00 79.25           C  
ATOM    640  CB  GLU A  85      -5.773   6.305  22.875  1.00 79.25           C  
ATOM    641  O   GLU A  85      -5.027   8.422  20.594  1.00 79.25           O  
ATOM    642  CG  GLU A  85      -6.535   7.559  23.281  1.00 79.25           C  
ATOM    643  CD  GLU A  85      -6.930   7.574  24.750  1.00 79.25           C  
ATOM    644  OE1 GLU A  85      -7.707   8.461  25.156  1.00 79.25           O  
ATOM    645  OE2 GLU A  85      -6.453   6.691  25.500  1.00 79.25           O  
ATOM    646  N   SER A  86      -3.371   7.070  20.891  1.00 79.19           N  
ATOM    647  CA  SER A  86      -2.371   8.070  20.531  1.00 79.19           C  
ATOM    648  C   SER A  86      -2.537   8.523  19.094  1.00 79.19           C  
ATOM    649  CB  SER A  86      -0.960   7.523  20.750  1.00 79.19           C  
ATOM    650  O   SER A  86      -2.080   9.609  18.719  1.00 79.19           O  
ATOM    651  OG  SER A  86      -0.749   6.363  19.953  1.00 79.19           O  
ATOM    652  N   LEU A  87      -3.367   7.824  18.344  1.00 80.75           N  
ATOM    653  CA  LEU A  87      -3.537   8.062  16.906  1.00 80.75           C  
ATOM    654  C   LEU A  87      -4.793   8.883  16.641  1.00 80.75           C  
ATOM    655  CB  LEU A  87      -3.607   6.730  16.156  1.00 80.75           C  
ATOM    656  O   LEU A  87      -5.066   9.250  15.492  1.00 80.75           O  
ATOM    657  CG  LEU A  87      -2.357   5.852  16.203  1.00 80.75           C  
ATOM    658  CD1 LEU A  87      -2.641   4.492  15.578  1.00 80.75           C  
ATOM    659  CD2 LEU A  87      -1.193   6.539  15.492  1.00 80.75           C  
ATOM    660  N   SER A  88      -5.508   9.305  17.656  1.00 72.31           N  
ATOM    661  CA  SER A  88      -6.793  10.000  17.609  1.00 72.31           C  
ATOM    662  C   SER A  88      -6.605  11.484  17.312  1.00 72.31           C  
ATOM    663  CB  SER A  88      -7.543   9.828  18.938  1.00 72.31           C  
ATOM    664  O   SER A  88      -7.527  12.141  16.828  1.00 72.31           O  
ATOM    665  OG  SER A  88      -6.820  10.414  20.000  1.00 72.31           O  
ATOM    666  N   THR A  89      -5.277  12.008  17.281  1.00 73.88           N  
ATOM    667  CA  THR A  89      -5.000  13.422  17.062  1.00 73.88           C  
ATOM    668  C   THR A  89      -4.508  13.664  15.641  1.00 73.88           C  
ATOM    669  CB  THR A  89      -3.957  13.945  18.062  1.00 73.88           C  
ATOM    670  O   THR A  89      -4.410  14.805  15.195  1.00 73.88           O  
ATOM    671  CG2 THR A  89      -4.504  13.930  19.484  1.00 73.88           C  
ATOM    672  OG1 THR A  89      -2.785  13.125  18.000  1.00 73.88           O  
ATOM    673  N   ALA A  90      -4.348  12.555  14.930  1.00 78.38           N  
ATOM    674  CA  ALA A  90      -3.826  12.680  13.570  1.00 78.38           C  
ATOM    675  C   ALA A  90      -4.898  13.203  12.617  1.00 78.38           C  
ATOM    676  CB  ALA A  90      -3.287  11.336  13.078  1.00 78.38           C  
ATOM    677  O   ALA A  90      -5.977  12.609  12.500  1.00 78.38           O  
ATOM    678  N   ARG A  91      -4.707  14.281  11.961  1.00 82.50           N  
ATOM    679  CA  ARG A  91      -5.715  14.953  11.148  1.00 82.50           C  
ATOM    680  C   ARG A  91      -5.344  14.914   9.672  1.00 82.50           C  
ATOM    681  CB  ARG A  91      -5.891  16.406  11.602  1.00 82.50           C  
ATOM    682  O   ARG A  91      -6.219  14.953   8.805  1.00 82.50           O  
ATOM    683  CG  ARG A  91      -6.500  16.547  12.992  1.00 82.50           C  
ATOM    684  CD  ARG A  91      -6.816  18.000  13.320  1.00 82.50           C  
ATOM    685  NE  ARG A  91      -7.387  18.125  14.656  1.00 82.50           N  
ATOM    686  NH1 ARG A  91      -7.652  20.422  14.539  1.00 82.50           N  
ATOM    687  NH2 ARG A  91      -8.281  19.281  16.438  1.00 82.50           N  
ATOM    688  CZ  ARG A  91      -7.773  19.281  15.211  1.00 82.50           C  
ATOM    689  N   SER A  92      -4.027  14.750   9.477  1.00 87.88           N  
ATOM    690  CA  SER A  92      -3.562  14.695   8.094  1.00 87.88           C  
ATOM    691  C   SER A  92      -2.279  13.883   7.973  1.00 87.88           C  
ATOM    692  CB  SER A  92      -3.332  16.109   7.547  1.00 87.88           C  
ATOM    693  O   SER A  92      -1.462  13.859   8.898  1.00 87.88           O  
ATOM    694  OG  SER A  92      -2.246  16.734   8.211  1.00 87.88           O  
ATOM    695  N   TRP A  93      -2.203  13.234   6.777  1.00 91.00           N  
ATOM    696  CA  TRP A  93      -1.025  12.406   6.562  1.00 91.00           C  
ATOM    697  C   TRP A  93      -0.717  12.266   5.074  1.00 91.00           C  
ATOM    698  CB  TRP A  93      -1.227  11.016   7.184  1.00 91.00           C  
ATOM    699  O   TRP A  93      -1.566  12.555   4.230  1.00 91.00           O  
ATOM    700  CG  TRP A  93      -2.463  10.312   6.707  1.00 91.00           C  
ATOM    701  CD1 TRP A  93      -2.584   9.516   5.605  1.00 91.00           C  
ATOM    702  CD2 TRP A  93      -3.752  10.344   7.324  1.00 91.00           C  
ATOM    703  CE2 TRP A  93      -4.609   9.539   6.539  1.00 91.00           C  
ATOM    704  CE3 TRP A  93      -4.266  10.969   8.469  1.00 91.00           C  
ATOM    705  NE1 TRP A  93      -3.875   9.047   5.496  1.00 91.00           N  
ATOM    706  CH2 TRP A  93      -6.434   9.977   7.984  1.00 91.00           C  
ATOM    707  CZ2 TRP A  93      -5.957   9.352   6.859  1.00 91.00           C  
ATOM    708  CZ3 TRP A  93      -5.605  10.781   8.789  1.00 91.00           C  
ATOM    709  N   SER A  94       0.580  11.969   4.805  1.00 89.38           N  
ATOM    710  CA  SER A  94       0.971  11.695   3.426  1.00 89.38           C  
ATOM    711  C   SER A  94       0.629  10.266   3.027  1.00 89.38           C  
ATOM    712  CB  SER A  94       2.467  11.945   3.232  1.00 89.38           C  
ATOM    713  O   SER A  94       0.169  10.016   1.911  1.00 89.38           O  
ATOM    714  OG  SER A  94       3.229  11.156   4.137  1.00 89.38           O  
ATOM    715  N   TYR A  95       0.788   9.297   3.816  1.00 90.19           N  
ATOM    716  CA  TYR A  95       0.426   7.898   3.656  1.00 90.19           C  
ATOM    717  C   TYR A  95       0.352   7.195   5.004  1.00 90.19           C  
ATOM    718  CB  TYR A  95       1.433   7.184   2.750  1.00 90.19           C  
ATOM    719  O   TYR A  95       0.838   7.715   6.012  1.00 90.19           O  
ATOM    720  CG  TYR A  95       2.859   7.281   3.230  1.00 90.19           C  
ATOM    721  CD1 TYR A  95       3.658   8.367   2.889  1.00 90.19           C  
ATOM    722  CD2 TYR A  95       3.412   6.285   4.031  1.00 90.19           C  
ATOM    723  CE1 TYR A  95       4.973   8.461   3.328  1.00 90.19           C  
ATOM    724  CE2 TYR A  95       4.727   6.367   4.477  1.00 90.19           C  
ATOM    725  OH  TYR A  95       6.801   7.547   4.559  1.00 90.19           O  
ATOM    726  CZ  TYR A  95       5.500   7.461   4.121  1.00 90.19           C  
ATOM    727  N   ILE A  96      -0.278   6.023   5.102  1.00 90.69           N  
ATOM    728  CA  ILE A  96      -0.480   5.270   6.332  1.00 90.69           C  
ATOM    729  C   ILE A  96       0.507   4.105   6.391  1.00 90.69           C  
ATOM    730  CB  ILE A  96      -1.931   4.746   6.445  1.00 90.69           C  
ATOM    731  O   ILE A  96       0.671   3.371   5.414  1.00 90.69           O  
ATOM    732  CG1 ILE A  96      -2.922   5.914   6.414  1.00 90.69           C  
ATOM    733  CG2 ILE A  96      -2.107   3.910   7.715  1.00 90.69           C  
ATOM    734  CD1 ILE A  96      -4.375   5.488   6.254  1.00 90.69           C  
ATOM    735  N   VAL A  97       1.147   3.992   7.535  1.00 91.81           N  
ATOM    736  CA  VAL A  97       2.121   2.920   7.711  1.00 91.81           C  
ATOM    737  C   VAL A  97       1.605   1.918   8.742  1.00 91.81           C  
ATOM    738  CB  VAL A  97       3.498   3.469   8.141  1.00 91.81           C  
ATOM    739  O   VAL A  97       1.355   2.275   9.891  1.00 91.81           O  
ATOM    740  CG1 VAL A  97       4.512   2.336   8.289  1.00 91.81           C  
ATOM    741  CG2 VAL A  97       3.996   4.512   7.145  1.00 91.81           C  
ATOM    742  N   GLU A  98       1.425   0.642   8.273  1.00 90.69           N  
ATOM    743  CA  GLU A  98       1.129  -0.480   9.156  1.00 90.69           C  
ATOM    744  C   GLU A  98       2.357  -1.364   9.359  1.00 90.69           C  
ATOM    745  CB  GLU A  98      -0.033  -1.311   8.602  1.00 90.69           C  
ATOM    746  O   GLU A  98       3.125  -1.589   8.422  1.00 90.69           O  
ATOM    747  CG  GLU A  98      -1.391  -0.639   8.750  1.00 90.69           C  
ATOM    748  CD  GLU A  98      -2.549  -1.528   8.320  1.00 90.69           C  
ATOM    749  OE1 GLU A  98      -3.326  -1.973   9.195  1.00 90.69           O  
ATOM    750  OE2 GLU A  98      -2.676  -1.783   7.102  1.00 90.69           O  
ATOM    751  N   THR A  99       2.504  -1.845  10.508  1.00 90.00           N  
ATOM    752  CA  THR A  99       3.619  -2.754  10.742  1.00 90.00           C  
ATOM    753  C   THR A  99       3.203  -4.199  10.492  1.00 90.00           C  
ATOM    754  CB  THR A  99       4.156  -2.613  12.180  1.00 90.00           C  
ATOM    755  O   THR A  99       2.016  -4.527  10.555  1.00 90.00           O  
ATOM    756  CG2 THR A  99       4.664  -1.200  12.445  1.00 90.00           C  
ATOM    757  OG1 THR A  99       3.104  -2.912  13.109  1.00 90.00           O  
ATOM    758  N   SER A 100       4.082  -5.039  10.109  1.00 84.25           N  
ATOM    759  CA  SER A 100       3.834  -6.441   9.789  1.00 84.25           C  
ATOM    760  C   SER A 100       3.348  -7.203  11.016  1.00 84.25           C  
ATOM    761  CB  SER A 100       5.102  -7.098   9.242  1.00 84.25           C  
ATOM    762  O   SER A 100       2.602  -8.180  10.891  1.00 84.25           O  
ATOM    763  OG  SER A 100       6.180  -6.945  10.148  1.00 84.25           O  
ATOM    764  N   ASN A 101       3.607  -6.680  12.250  1.00 81.00           N  
ATOM    765  CA  ASN A 101       3.238  -7.355  13.492  1.00 81.00           C  
ATOM    766  C   ASN A 101       2.197  -6.559  14.273  1.00 81.00           C  
ATOM    767  CB  ASN A 101       4.477  -7.609  14.352  1.00 81.00           C  
ATOM    768  O   ASN A 101       2.180  -6.598  15.508  1.00 81.00           O  
ATOM    769  CG  ASN A 101       5.387  -8.672  13.773  1.00 81.00           C  
ATOM    770  ND2 ASN A 101       6.660  -8.625  14.141  1.00 81.00           N  
ATOM    771  OD1 ASN A 101       4.949  -9.523  12.992  1.00 81.00           O  
ATOM    772  N   SER A 102       1.291  -5.945  13.594  1.00 82.38           N  
ATOM    773  CA  SER A 102       0.291  -5.164  14.312  1.00 82.38           C  
ATOM    774  C   SER A 102      -0.668  -6.070  15.078  1.00 82.38           C  
ATOM    775  CB  SER A 102      -0.494  -4.277  13.352  1.00 82.38           C  
ATOM    776  O   SER A 102      -1.252  -6.992  14.508  1.00 82.38           O  
ATOM    777  OG  SER A 102      -1.174  -5.059  12.383  1.00 82.38           O  
ATOM    778  N   ASP A 103      -0.708  -6.039  16.406  1.00 79.31           N  
ATOM    779  CA  ASP A 103      -1.458  -6.949  17.266  1.00 79.31           C  
ATOM    780  C   ASP A 103      -2.711  -6.273  17.812  1.00 79.31           C  
ATOM    781  CB  ASP A 103      -0.579  -7.445  18.406  1.00 79.31           C  
ATOM    782  O   ASP A 103      -3.646  -6.949  18.250  1.00 79.31           O  
ATOM    783  CG  ASP A 103       0.555  -8.344  17.938  1.00 79.31           C  
ATOM    784  OD1 ASP A 103       0.445  -8.953  16.859  1.00 79.31           O  
ATOM    785  OD2 ASP A 103       1.566  -8.445  18.672  1.00 79.31           O  
ATOM    786  N   ASN A 104      -2.688  -4.949  17.609  1.00 82.94           N  
ATOM    787  CA  ASN A 104      -3.801  -4.211  18.203  1.00 82.94           C  
ATOM    788  C   ASN A 104      -4.820  -3.797  17.141  1.00 82.94           C  
ATOM    789  CB  ASN A 104      -3.289  -2.980  18.953  1.00 82.94           C  
ATOM    790  O   ASN A 104      -4.816  -2.654  16.688  1.00 82.94           O  
ATOM    791  CG  ASN A 104      -2.463  -3.344  20.172  1.00 82.94           C  
ATOM    792  ND2 ASN A 104      -1.462  -2.525  20.484  1.00 82.94           N  
ATOM    793  OD1 ASN A 104      -2.723  -4.352  20.844  1.00 82.94           O  
ATOM    794  N   GLY A 105      -5.680  -4.609  16.750  1.00 86.56           N  
ATOM    795  CA  GLY A 105      -6.805  -4.418  15.844  1.00 86.56           C  
ATOM    796  C   GLY A 105      -8.148  -4.414  16.547  1.00 86.56           C  
ATOM    797  O   GLY A 105      -8.375  -3.607  17.453  1.00 86.56           O  
ATOM    798  N   THR A 106      -8.992  -5.289  16.266  1.00 91.81           N  
ATOM    799  CA  THR A 106     -10.266  -5.441  16.953  1.00 91.81           C  
ATOM    800  C   THR A 106     -10.062  -6.148  18.297  1.00 91.81           C  
ATOM    801  CB  THR A 106     -11.273  -6.227  16.109  1.00 91.81           C  
ATOM    802  O   THR A 106      -9.570  -7.273  18.344  1.00 91.81           O  
ATOM    803  CG2 THR A 106     -11.617  -5.477  14.820  1.00 91.81           C  
ATOM    804  OG1 THR A 106     -10.719  -7.504  15.773  1.00 91.81           O  
ATOM    805  N   CYS A 107     -10.281  -5.398  19.453  1.00 92.19           N  
ATOM    806  CA  CYS A 107     -10.031  -5.945  20.781  1.00 92.19           C  
ATOM    807  C   CYS A 107     -11.148  -6.891  21.203  1.00 92.19           C  
ATOM    808  CB  CYS A 107      -9.891  -4.820  21.812  1.00 92.19           C  
ATOM    809  O   CYS A 107     -10.906  -7.879  21.906  1.00 92.19           O  
ATOM    810  SG  CYS A 107     -11.336  -3.752  21.922  1.00 92.19           S  
ATOM    811  N   TYR A 108     -12.430  -6.699  20.812  1.00 94.06           N  
ATOM    812  CA  TYR A 108     -13.523  -7.648  21.016  1.00 94.06           C  
ATOM    813  C   TYR A 108     -13.625  -8.609  19.844  1.00 94.06           C  
ATOM    814  CB  TYR A 108     -14.852  -6.906  21.203  1.00 94.06           C  
ATOM    815  O   TYR A 108     -13.641  -8.188  18.672  1.00 94.06           O  
ATOM    816  CG  TYR A 108     -15.930  -7.746  21.828  1.00 94.06           C  
ATOM    817  CD1 TYR A 108     -16.688  -8.633  21.078  1.00 94.06           C  
ATOM    818  CD2 TYR A 108     -16.188  -7.652  23.203  1.00 94.06           C  
ATOM    819  CE1 TYR A 108     -17.688  -9.406  21.656  1.00 94.06           C  
ATOM    820  CE2 TYR A 108     -17.188  -8.422  23.797  1.00 94.06           C  
ATOM    821  OH  TYR A 108     -18.906 -10.062  23.609  1.00 94.06           O  
ATOM    822  CZ  TYR A 108     -17.922  -9.297  23.016  1.00 94.06           C  
ATOM    823  N   PRO A 109     -13.695  -9.891  20.078  1.00 93.44           N  
ATOM    824  CA  PRO A 109     -13.688 -10.867  18.984  1.00 93.44           C  
ATOM    825  C   PRO A 109     -14.867 -10.695  18.031  1.00 93.44           C  
ATOM    826  CB  PRO A 109     -13.758 -12.211  19.719  1.00 93.44           C  
ATOM    827  O   PRO A 109     -16.000 -10.469  18.469  1.00 93.44           O  
ATOM    828  CG  PRO A 109     -14.406 -11.898  21.031  1.00 93.44           C  
ATOM    829  CD  PRO A 109     -14.055 -10.492  21.406  1.00 93.44           C  
ATOM    830  N   GLY A 110     -14.586 -10.688  16.688  1.00 92.50           N  
ATOM    831  CA  GLY A 110     -15.602 -10.570  15.648  1.00 92.50           C  
ATOM    832  C   GLY A 110     -15.023 -10.250  14.289  1.00 92.50           C  
ATOM    833  O   GLY A 110     -13.805 -10.102  14.141  1.00 92.50           O  
ATOM    834  N   ASP A 111     -16.000 -10.219  13.375  1.00 93.38           N  
ATOM    835  CA  ASP A 111     -15.594  -9.953  12.000  1.00 93.38           C  
ATOM    836  C   ASP A 111     -15.781  -8.484  11.633  1.00 93.38           C  
ATOM    837  CB  ASP A 111     -16.375 -10.844  11.031  1.00 93.38           C  
ATOM    838  O   ASP A 111     -16.781  -7.871  12.023  1.00 93.38           O  
ATOM    839  CG  ASP A 111     -16.062 -12.320  11.195  1.00 93.38           C  
ATOM    840  OD1 ASP A 111     -14.922 -12.664  11.562  1.00 93.38           O  
ATOM    841  OD2 ASP A 111     -16.969 -13.148  10.945  1.00 93.38           O  
ATOM    842  N   PHE A 112     -14.781  -7.945  10.984  1.00 94.50           N  
ATOM    843  CA  PHE A 112     -14.930  -6.645  10.344  1.00 94.50           C  
ATOM    844  C   PHE A 112     -15.367  -6.805   8.891  1.00 94.50           C  
ATOM    845  CB  PHE A 112     -13.625  -5.852  10.414  1.00 94.50           C  
ATOM    846  O   PHE A 112     -14.562  -7.168   8.031  1.00 94.50           O  
ATOM    847  CG  PHE A 112     -13.805  -4.363  10.305  1.00 94.50           C  
ATOM    848  CD1 PHE A 112     -14.773  -3.832   9.461  1.00 94.50           C  
ATOM    849  CD2 PHE A 112     -13.008  -3.496  11.031  1.00 94.50           C  
ATOM    850  CE1 PHE A 112     -14.953  -2.453   9.352  1.00 94.50           C  
ATOM    851  CE2 PHE A 112     -13.172  -2.117  10.930  1.00 94.50           C  
ATOM    852  CZ  PHE A 112     -14.148  -1.599  10.094  1.00 94.50           C  
ATOM    853  N   ILE A 113     -16.594  -6.488   8.664  1.00 93.25           N  
ATOM    854  CA  ILE A 113     -17.234  -6.789   7.395  1.00 93.25           C  
ATOM    855  C   ILE A 113     -16.750  -5.805   6.328  1.00 93.25           C  
ATOM    856  CB  ILE A 113     -18.766  -6.750   7.512  1.00 93.25           C  
ATOM    857  O   ILE A 113     -16.828  -4.590   6.523  1.00 93.25           O  
ATOM    858  CG1 ILE A 113     -19.234  -7.668   8.641  1.00 93.25           C  
ATOM    859  CG2 ILE A 113     -19.422  -7.137   6.184  1.00 93.25           C  
ATOM    860  CD1 ILE A 113     -18.844  -9.125   8.469  1.00 93.25           C  
ATOM    861  N   ASN A 114     -16.219  -6.391   5.148  1.00 89.19           N  
ATOM    862  CA  ASN A 114     -15.750  -5.621   4.004  1.00 89.19           C  
ATOM    863  C   ASN A 114     -14.562  -4.738   4.367  1.00 89.19           C  
ATOM    864  CB  ASN A 114     -16.891  -4.770   3.426  1.00 89.19           C  
ATOM    865  O   ASN A 114     -14.516  -3.566   3.990  1.00 89.19           O  
ATOM    866  CG  ASN A 114     -18.000  -5.609   2.826  1.00 89.19           C  
ATOM    867  ND2 ASN A 114     -19.234  -5.145   2.969  1.00 89.19           N  
ATOM    868  OD1 ASN A 114     -17.750  -6.664   2.240  1.00 89.19           O  
ATOM    869  N   TYR A 115     -13.656  -5.180   5.234  1.00 87.25           N  
ATOM    870  CA  TYR A 115     -12.484  -4.488   5.758  1.00 87.25           C  
ATOM    871  C   TYR A 115     -11.523  -4.113   4.633  1.00 87.25           C  
ATOM    872  CB  TYR A 115     -11.758  -5.359   6.789  1.00 87.25           C  
ATOM    873  O   TYR A 115     -10.992  -3.000   4.609  1.00 87.25           O  
ATOM    874  CG  TYR A 115     -10.500  -4.730   7.340  1.00 87.25           C  
ATOM    875  CD1 TYR A 115      -9.266  -5.340   7.168  1.00 87.25           C  
ATOM    876  CD2 TYR A 115     -10.555  -3.525   8.031  1.00 87.25           C  
ATOM    877  CE1 TYR A 115      -8.102  -4.770   7.676  1.00 87.25           C  
ATOM    878  CE2 TYR A 115      -9.398  -2.941   8.547  1.00 87.25           C  
ATOM    879  OH  TYR A 115      -7.031  -2.998   8.867  1.00 87.25           O  
ATOM    880  CZ  TYR A 115      -8.180  -3.570   8.359  1.00 87.25           C  
ATOM    881  N   GLU A 116     -11.297  -4.992   3.688  1.00 85.12           N  
ATOM    882  CA  GLU A 116     -10.375  -4.734   2.588  1.00 85.12           C  
ATOM    883  C   GLU A 116     -10.867  -3.586   1.712  1.00 85.12           C  
ATOM    884  CB  GLU A 116     -10.180  -5.992   1.742  1.00 85.12           C  
ATOM    885  O   GLU A 116     -10.070  -2.773   1.237  1.00 85.12           O  
ATOM    886  CG  GLU A 116      -9.453  -7.117   2.471  1.00 85.12           C  
ATOM    887  CD  GLU A 116      -8.070  -6.727   2.953  1.00 85.12           C  
ATOM    888  OE1 GLU A 116      -7.578  -7.312   3.943  1.00 85.12           O  
ATOM    889  OE2 GLU A 116      -7.465  -5.820   2.334  1.00 85.12           O  
ATOM    890  N   GLU A 117     -12.188  -3.549   1.532  1.00 85.38           N  
ATOM    891  CA  GLU A 117     -12.781  -2.443   0.791  1.00 85.38           C  
ATOM    892  C   GLU A 117     -12.570  -1.114   1.511  1.00 85.38           C  
ATOM    893  CB  GLU A 117     -14.281  -2.688   0.576  1.00 85.38           C  
ATOM    894  O   GLU A 117     -12.289  -0.096   0.875  1.00 85.38           O  
ATOM    895  CG  GLU A 117     -14.945  -1.669  -0.338  1.00 85.38           C  
ATOM    896  CD  GLU A 117     -16.406  -1.993  -0.640  1.00 85.38           C  
ATOM    897  OE1 GLU A 117     -17.062  -1.190  -1.327  1.00 85.38           O  
ATOM    898  OE2 GLU A 117     -16.875  -3.059  -0.184  1.00 85.38           O  
ATOM    899  N   LEU A 118     -12.758  -1.113   2.752  1.00 87.44           N  
ATOM    900  CA  LEU A 118     -12.508   0.086   3.543  1.00 87.44           C  
ATOM    901  C   LEU A 118     -11.047   0.520   3.430  1.00 87.44           C  
ATOM    902  CB  LEU A 118     -12.867  -0.158   5.012  1.00 87.44           C  
ATOM    903  O   LEU A 118     -10.766   1.709   3.273  1.00 87.44           O  
ATOM    904  CG  LEU A 118     -12.578   0.991   5.980  1.00 87.44           C  
ATOM    905  CD1 LEU A 118     -13.406   2.215   5.613  1.00 87.44           C  
ATOM    906  CD2 LEU A 118     -12.852   0.561   7.418  1.00 87.44           C  
ATOM    907  N   ARG A 119     -10.172  -0.451   3.549  1.00 86.38           N  
ATOM    908  CA  ARG A 119      -8.742  -0.177   3.428  1.00 86.38           C  
ATOM    909  C   ARG A 119      -8.430   0.518   2.105  1.00 86.38           C  
ATOM    910  CB  ARG A 119      -7.934  -1.471   3.545  1.00 86.38           C  
ATOM    911  O   ARG A 119      -7.629   1.457   2.066  1.00 86.38           O  
ATOM    912  CG  ARG A 119      -7.781  -1.976   4.969  1.00 86.38           C  
ATOM    913  CD  ARG A 119      -6.926  -3.232   5.035  1.00 86.38           C  
ATOM    914  NE  ARG A 119      -5.520  -2.943   4.770  1.00 86.38           N  
ATOM    915  NH1 ARG A 119      -4.707  -4.734   5.984  1.00 86.38           N  
ATOM    916  NH2 ARG A 119      -3.258  -3.309   4.926  1.00 86.38           N  
ATOM    917  CZ  ARG A 119      -4.500  -3.662   5.227  1.00 86.38           C  
ATOM    918  N   GLU A 120      -9.023   0.058   1.149  1.00 84.00           N  
ATOM    919  CA  GLU A 120      -8.859   0.660  -0.170  1.00 84.00           C  
ATOM    920  C   GLU A 120      -9.359   2.102  -0.187  1.00 84.00           C  
ATOM    921  CB  GLU A 120      -9.586  -0.163  -1.233  1.00 84.00           C  
ATOM    922  O   GLU A 120      -8.719   2.979  -0.774  1.00 84.00           O  
ATOM    923  CG  GLU A 120      -9.336   0.309  -2.658  1.00 84.00           C  
ATOM    924  CD  GLU A 120     -10.039  -0.537  -3.705  1.00 84.00           C  
ATOM    925  OE1 GLU A 120      -9.969  -0.200  -4.910  1.00 84.00           O  
ATOM    926  OE2 GLU A 120     -10.680  -1.544  -3.318  1.00 84.00           O  
ATOM    927  N   GLN A 121     -10.516   2.279   0.376  1.00 84.31           N  
ATOM    928  CA  GLN A 121     -11.055   3.633   0.451  1.00 84.31           C  
ATOM    929  C   GLN A 121     -10.109   4.562   1.208  1.00 84.31           C  
ATOM    930  CB  GLN A 121     -12.430   3.625   1.120  1.00 84.31           C  
ATOM    931  O   GLN A 121      -9.875   5.699   0.787  1.00 84.31           O  
ATOM    932  CG  GLN A 121     -13.508   2.932   0.300  1.00 84.31           C  
ATOM    933  CD  GLN A 121     -13.789   3.637  -1.014  1.00 84.31           C  
ATOM    934  NE2 GLN A 121     -13.992   2.861  -2.072  1.00 84.31           N  
ATOM    935  OE1 GLN A 121     -13.828   4.871  -1.076  1.00 84.31           O  
ATOM    936  N   LEU A 122      -9.555   4.051   2.201  1.00 86.38           N  
ATOM    937  CA  LEU A 122      -8.703   4.852   3.074  1.00 86.38           C  
ATOM    938  C   LEU A 122      -7.359   5.133   2.410  1.00 86.38           C  
ATOM    939  CB  LEU A 122      -8.484   4.137   4.410  1.00 86.38           C  
ATOM    940  O   LEU A 122      -6.672   6.090   2.775  1.00 86.38           O  
ATOM    941  CG  LEU A 122      -9.672   4.109   5.367  1.00 86.38           C  
ATOM    942  CD1 LEU A 122      -9.352   3.260   6.594  1.00 86.38           C  
ATOM    943  CD2 LEU A 122     -10.062   5.527   5.781  1.00 86.38           C  
ATOM    944  N   SER A 123      -7.012   4.281   1.527  1.00 83.75           N  
ATOM    945  CA  SER A 123      -5.746   4.449   0.823  1.00 83.75           C  
ATOM    946  C   SER A 123      -5.738   5.734  -0.003  1.00 83.75           C  
ATOM    947  CB  SER A 123      -5.473   3.250  -0.084  1.00 83.75           C  
ATOM    948  O   SER A 123      -4.676   6.258  -0.336  1.00 83.75           O  
ATOM    949  OG  SER A 123      -6.387   3.217  -1.166  1.00 83.75           O  
ATOM    950  N   SER A 124      -6.828   6.246  -0.240  1.00 82.31           N  
ATOM    951  CA  SER A 124      -6.953   7.449  -1.062  1.00 82.31           C  
ATOM    952  C   SER A 124      -7.262   8.672  -0.208  1.00 82.31           C  
ATOM    953  CB  SER A 124      -8.039   7.266  -2.121  1.00 82.31           C  
ATOM    954  O   SER A 124      -7.391   9.781  -0.729  1.00 82.31           O  
ATOM    955  OG  SER A 124      -9.305   7.078  -1.514  1.00 82.31           O  
ATOM    956  N   VAL A 125      -7.270   8.508   1.126  1.00 85.00           N  
ATOM    957  CA  VAL A 125      -7.641   9.562   2.061  1.00 85.00           C  
ATOM    958  C   VAL A 125      -6.387  10.195   2.652  1.00 85.00           C  
ATOM    959  CB  VAL A 125      -8.547   9.023   3.191  1.00 85.00           C  
ATOM    960  O   VAL A 125      -5.473   9.492   3.088  1.00 85.00           O  
ATOM    961  CG1 VAL A 125      -8.844  10.117   4.211  1.00 85.00           C  
ATOM    962  CG2 VAL A 125      -9.844   8.461   2.611  1.00 85.00           C  
ATOM    963  N   SER A 126      -6.340  11.492   2.684  1.00 83.50           N  
ATOM    964  CA  SER A 126      -5.145  12.203   3.129  1.00 83.50           C  
ATOM    965  C   SER A 126      -5.410  12.969   4.422  1.00 83.50           C  
ATOM    966  CB  SER A 126      -4.660  13.164   2.045  1.00 83.50           C  
ATOM    967  O   SER A 126      -4.473  13.344   5.129  1.00 83.50           O  
ATOM    968  OG  SER A 126      -5.684  14.070   1.681  1.00 83.50           O  
ATOM    969  N   SER A 127      -6.641  13.055   4.730  1.00 85.75           N  
ATOM    970  CA  SER A 127      -6.980  13.719   5.988  1.00 85.75           C  
ATOM    971  C   SER A 127      -8.312  13.211   6.535  1.00 85.75           C  
ATOM    972  CB  SER A 127      -7.043  15.234   5.797  1.00 85.75           C  
ATOM    973  O   SER A 127      -9.211  12.852   5.766  1.00 85.75           O  
ATOM    974  OG  SER A 127      -8.203  15.602   5.070  1.00 85.75           O  
ATOM    975  N   PHE A 128      -8.297  13.188   7.926  1.00 85.69           N  
ATOM    976  CA  PHE A 128      -9.477  12.789   8.680  1.00 85.69           C  
ATOM    977  C   PHE A 128      -9.875  13.859   9.688  1.00 85.69           C  
ATOM    978  CB  PHE A 128      -9.227  11.453   9.398  1.00 85.69           C  
ATOM    979  O   PHE A 128      -9.008  14.484  10.297  1.00 85.69           O  
ATOM    980  CG  PHE A 128      -9.523  10.242   8.555  1.00 85.69           C  
ATOM    981  CD1 PHE A 128     -10.227  10.367   7.363  1.00 85.69           C  
ATOM    982  CD2 PHE A 128      -9.094   8.984   8.953  1.00 85.69           C  
ATOM    983  CE1 PHE A 128     -10.500   9.242   6.578  1.00 85.69           C  
ATOM    984  CE2 PHE A 128      -9.359   7.863   8.180  1.00 85.69           C  
ATOM    985  CZ  PHE A 128     -10.070   7.992   6.992  1.00 85.69           C  
ATOM    986  N   GLU A 129     -11.141  14.148   9.695  1.00 89.69           N  
ATOM    987  CA  GLU A 129     -11.633  14.930  10.828  1.00 89.69           C  
ATOM    988  C   GLU A 129     -12.648  14.141  11.648  1.00 89.69           C  
ATOM    989  CB  GLU A 129     -12.258  16.250  10.344  1.00 89.69           C  
ATOM    990  O   GLU A 129     -13.688  13.727  11.125  1.00 89.69           O  
ATOM    991  CG  GLU A 129     -12.656  17.188  11.461  1.00 89.69           C  
ATOM    992  CD  GLU A 129     -13.383  18.422  10.969  1.00 89.69           C  
ATOM    993  OE1 GLU A 129     -13.836  19.234  11.812  1.00 89.69           O  
ATOM    994  OE2 GLU A 129     -13.500  18.594   9.734  1.00 89.69           O  
ATOM    995  N   ARG A 130     -12.273  13.945  12.844  1.00 91.69           N  
ATOM    996  CA  ARG A 130     -13.102  13.188  13.773  1.00 91.69           C  
ATOM    997  C   ARG A 130     -14.109  14.094  14.477  1.00 91.69           C  
ATOM    998  CB  ARG A 130     -12.242  12.461  14.805  1.00 91.69           C  
ATOM    999  O   ARG A 130     -13.750  15.156  14.984  1.00 91.69           O  
ATOM   1000  CG  ARG A 130     -13.023  11.562  15.750  1.00 91.69           C  
ATOM   1001  CD  ARG A 130     -12.117  10.828  16.719  1.00 91.69           C  
ATOM   1002  NE  ARG A 130     -12.023  11.516  18.000  1.00 91.69           N  
ATOM   1003  NH1 ARG A 130     -12.219   9.594  19.281  1.00 91.69           N  
ATOM   1004  NH2 ARG A 130     -11.984  11.633  20.297  1.00 91.69           N  
ATOM   1005  CZ  ARG A 130     -12.078  10.914  19.188  1.00 91.69           C  
ATOM   1006  N   PHE A 131     -15.406  13.750  14.523  1.00 92.69           N  
ATOM   1007  CA  PHE A 131     -16.422  14.539  15.203  1.00 92.69           C  
ATOM   1008  C   PHE A 131     -17.516  13.641  15.781  1.00 92.69           C  
ATOM   1009  CB  PHE A 131     -17.047  15.562  14.242  1.00 92.69           C  
ATOM   1010  O   PHE A 131     -17.719  12.523  15.312  1.00 92.69           O  
ATOM   1011  CG  PHE A 131     -17.750  14.938  13.070  1.00 92.69           C  
ATOM   1012  CD1 PHE A 131     -17.062  14.594  11.922  1.00 92.69           C  
ATOM   1013  CD2 PHE A 131     -19.125  14.695  13.125  1.00 92.69           C  
ATOM   1014  CE1 PHE A 131     -17.703  14.016  10.836  1.00 92.69           C  
ATOM   1015  CE2 PHE A 131     -19.781  14.117  12.039  1.00 92.69           C  
ATOM   1016  CZ  PHE A 131     -19.078  13.781  10.898  1.00 92.69           C  
ATOM   1017  N   GLU A 132     -18.141  14.133  16.766  1.00 93.00           N  
ATOM   1018  CA  GLU A 132     -19.141  13.336  17.469  1.00 93.00           C  
ATOM   1019  C   GLU A 132     -20.500  13.391  16.766  1.00 93.00           C  
ATOM   1020  CB  GLU A 132     -19.281  13.820  18.906  1.00 93.00           C  
ATOM   1021  O   GLU A 132     -21.016  14.477  16.500  1.00 93.00           O  
ATOM   1022  CG  GLU A 132     -20.000  12.836  19.828  1.00 93.00           C  
ATOM   1023  CD  GLU A 132     -20.000  13.258  21.281  1.00 93.00           C  
ATOM   1024  OE1 GLU A 132     -20.391  12.438  22.156  1.00 93.00           O  
ATOM   1025  OE2 GLU A 132     -19.594  14.406  21.562  1.00 93.00           O  
ATOM   1026  N   ILE A 133     -21.094  12.195  16.422  1.00 93.50           N  
ATOM   1027  CA  ILE A 133     -22.359  12.148  15.711  1.00 93.50           C  
ATOM   1028  C   ILE A 133     -23.484  11.797  16.688  1.00 93.50           C  
ATOM   1029  CB  ILE A 133     -22.312  11.133  14.555  1.00 93.50           C  
ATOM   1030  O   ILE A 133     -24.609  12.297  16.547  1.00 93.50           O  
ATOM   1031  CG1 ILE A 133     -22.031   9.727  15.086  1.00 93.50           C  
ATOM   1032  CG2 ILE A 133     -21.266  11.547  13.516  1.00 93.50           C  
ATOM   1033  CD1 ILE A 133     -22.219   8.617  14.055  1.00 93.50           C  
ATOM   1034  N   PHE A 134     -23.266  10.992  17.672  1.00 92.69           N  
ATOM   1035  CA  PHE A 134     -24.234  10.648  18.703  1.00 92.69           C  
ATOM   1036  C   PHE A 134     -23.594  10.742  20.094  1.00 92.69           C  
ATOM   1037  CB  PHE A 134     -24.797   9.242  18.484  1.00 92.69           C  
ATOM   1038  O   PHE A 134     -22.969   9.781  20.547  1.00 92.69           O  
ATOM   1039  CG  PHE A 134     -25.562   9.094  17.188  1.00 92.69           C  
ATOM   1040  CD1 PHE A 134     -26.734   9.812  16.984  1.00 92.69           C  
ATOM   1041  CD2 PHE A 134     -25.109   8.242  16.203  1.00 92.69           C  
ATOM   1042  CE1 PHE A 134     -27.438   9.680  15.789  1.00 92.69           C  
ATOM   1043  CE2 PHE A 134     -25.812   8.102  15.008  1.00 92.69           C  
ATOM   1044  CZ  PHE A 134     -26.984   8.820  14.797  1.00 92.69           C  
ATOM   1045  N   PRO A 135     -23.750  11.914  20.781  1.00 89.81           N  
ATOM   1046  CA  PRO A 135     -23.203  12.039  22.141  1.00 89.81           C  
ATOM   1047  C   PRO A 135     -23.844  11.086  23.141  1.00 89.81           C  
ATOM   1048  CB  PRO A 135     -23.484  13.500  22.500  1.00 89.81           C  
ATOM   1049  O   PRO A 135     -25.047  10.836  23.062  1.00 89.81           O  
ATOM   1050  CG  PRO A 135     -23.703  14.188  21.188  1.00 89.81           C  
ATOM   1051  CD  PRO A 135     -24.297  13.203  20.234  1.00 89.81           C  
ATOM   1052  N   LYS A 136     -23.047  10.523  24.016  1.00 84.25           N  
ATOM   1053  CA  LYS A 136     -23.438   9.469  24.953  1.00 84.25           C  
ATOM   1054  C   LYS A 136     -24.578   9.914  25.844  1.00 84.25           C  
ATOM   1055  CB  LYS A 136     -22.234   9.047  25.812  1.00 84.25           C  
ATOM   1056  O   LYS A 136     -25.578   9.203  25.984  1.00 84.25           O  
ATOM   1057  CG  LYS A 136     -22.469   7.766  26.594  1.00 84.25           C  
ATOM   1058  CD  LYS A 136     -21.203   7.324  27.328  1.00 84.25           C  
ATOM   1059  CE  LYS A 136     -21.438   6.078  28.172  1.00 84.25           C  
ATOM   1060  NZ  LYS A 136     -20.203   5.629  28.859  1.00 84.25           N  
ATOM   1061  N   ALA A 137     -24.609  11.094  26.391  1.00 79.75           N  
ATOM   1062  CA  ALA A 137     -25.562  11.578  27.391  1.00 79.75           C  
ATOM   1063  C   ALA A 137     -26.875  12.008  26.734  1.00 79.75           C  
ATOM   1064  CB  ALA A 137     -24.969  12.742  28.172  1.00 79.75           C  
ATOM   1065  O   ALA A 137     -27.953  11.758  27.266  1.00 79.75           O  
ATOM   1066  N   SER A 138     -26.797  12.453  25.531  1.00 84.94           N  
ATOM   1067  CA  SER A 138     -27.969  13.055  24.906  1.00 84.94           C  
ATOM   1068  C   SER A 138     -28.641  12.070  23.953  1.00 84.94           C  
ATOM   1069  CB  SER A 138     -27.578  14.328  24.141  1.00 84.94           C  
ATOM   1070  O   SER A 138     -29.859  12.102  23.781  1.00 84.94           O  
ATOM   1071  OG  SER A 138     -26.641  14.039  23.125  1.00 84.94           O  
ATOM   1072  N   SER A 139     -27.922  11.203  23.406  1.00 87.38           N  
ATOM   1073  CA  SER A 139     -28.422  10.375  22.312  1.00 87.38           C  
ATOM   1074  C   SER A 139     -29.000   9.062  22.844  1.00 87.38           C  
ATOM   1075  CB  SER A 139     -27.297  10.078  21.312  1.00 87.38           C  
ATOM   1076  O   SER A 139     -29.828   8.438  22.172  1.00 87.38           O  
ATOM   1077  OG  SER A 139     -26.859  11.273  20.688  1.00 87.38           O  
ATOM   1078  N   TRP A 140     -28.609   8.727  24.125  1.00 88.44           N  
ATOM   1079  CA  TRP A 140     -29.078   7.445  24.641  1.00 88.44           C  
ATOM   1080  C   TRP A 140     -29.516   7.574  26.109  1.00 88.44           C  
ATOM   1081  CB  TRP A 140     -28.000   6.375  24.516  1.00 88.44           C  
ATOM   1082  O   TRP A 140     -28.969   6.891  26.984  1.00 88.44           O  
ATOM   1083  CG  TRP A 140     -27.250   6.430  23.219  1.00 88.44           C  
ATOM   1084  CD1 TRP A 140     -25.953   6.840  23.031  1.00 88.44           C  
ATOM   1085  CD2 TRP A 140     -27.750   6.062  21.922  1.00 88.44           C  
ATOM   1086  CE2 TRP A 140     -26.703   6.273  21.000  1.00 88.44           C  
ATOM   1087  CE3 TRP A 140     -28.969   5.570  21.453  1.00 88.44           C  
ATOM   1088  NE1 TRP A 140     -25.625   6.750  21.688  1.00 88.44           N  
ATOM   1089  CH2 TRP A 140     -28.062   5.535  19.203  1.00 88.44           C  
ATOM   1090  CZ2 TRP A 140     -26.844   6.016  19.625  1.00 88.44           C  
ATOM   1091  CZ3 TRP A 140     -29.125   5.309  20.109  1.00 88.44           C  
ATOM   1092  N   PRO A 141     -30.438   8.367  26.547  1.00 86.94           N  
ATOM   1093  CA  PRO A 141     -30.812   8.609  27.938  1.00 86.94           C  
ATOM   1094  C   PRO A 141     -31.547   7.430  28.578  1.00 86.94           C  
ATOM   1095  CB  PRO A 141     -31.734   9.828  27.844  1.00 86.94           C  
ATOM   1096  O   PRO A 141     -31.516   7.258  29.797  1.00 86.94           O  
ATOM   1097  CG  PRO A 141     -32.250   9.820  26.438  1.00 86.94           C  
ATOM   1098  CD  PRO A 141     -31.172   9.258  25.547  1.00 86.94           C  
ATOM   1099  N   ASN A 142     -32.094   6.547  27.719  1.00 90.69           N  
ATOM   1100  CA  ASN A 142     -32.875   5.422  28.219  1.00 90.69           C  
ATOM   1101  C   ASN A 142     -32.125   4.102  28.062  1.00 90.69           C  
ATOM   1102  CB  ASN A 142     -34.219   5.348  27.531  1.00 90.69           C  
ATOM   1103  O   ASN A 142     -32.719   3.027  28.172  1.00 90.69           O  
ATOM   1104  CG  ASN A 142     -35.094   6.570  27.797  1.00 90.69           C  
ATOM   1105  ND2 ASN A 142     -35.719   7.090  26.750  1.00 90.69           N  
ATOM   1106  OD1 ASN A 142     -35.188   7.047  28.922  1.00 90.69           O  
ATOM   1107  N   HIS A 143     -30.875   4.211  27.688  1.00 93.12           N  
ATOM   1108  CA  HIS A 143     -29.984   3.064  27.562  1.00 93.12           C  
ATOM   1109  C   HIS A 143     -28.719   3.250  28.406  1.00 93.12           C  
ATOM   1110  CB  HIS A 143     -29.609   2.838  26.094  1.00 93.12           C  
ATOM   1111  O   HIS A 143     -28.297   4.383  28.656  1.00 93.12           O  
ATOM   1112  CG  HIS A 143     -30.781   2.568  25.219  1.00 93.12           C  
ATOM   1113  CD2 HIS A 143     -31.266   1.413  24.688  1.00 93.12           C  
ATOM   1114  ND1 HIS A 143     -31.625   3.566  24.766  1.00 93.12           N  
ATOM   1115  CE1 HIS A 143     -32.562   3.033  24.016  1.00 93.12           C  
ATOM   1116  NE2 HIS A 143     -32.375   1.729  23.938  1.00 93.12           N  
ATOM   1117  N   ASP A 144     -28.203   2.146  28.922  1.00 91.69           N  
ATOM   1118  CA  ASP A 144     -26.938   2.188  29.641  1.00 91.69           C  
ATOM   1119  C   ASP A 144     -25.750   2.197  28.688  1.00 91.69           C  
ATOM   1120  CB  ASP A 144     -26.828   0.997  30.609  1.00 91.69           C  
ATOM   1121  O   ASP A 144     -25.422   1.175  28.078  1.00 91.69           O  
ATOM   1122  CG  ASP A 144     -25.656   1.104  31.547  1.00 91.69           C  
ATOM   1123  OD1 ASP A 144     -24.703   1.864  31.266  1.00 91.69           O  
ATOM   1124  OD2 ASP A 144     -25.672   0.421  32.594  1.00 91.69           O  
ATOM   1125  N   SER A 145     -25.094   3.287  28.594  1.00 87.88           N  
ATOM   1126  CA  SER A 145     -23.969   3.467  27.672  1.00 87.88           C  
ATOM   1127  C   SER A 145     -22.625   3.357  28.391  1.00 87.88           C  
ATOM   1128  CB  SER A 145     -24.078   4.824  26.969  1.00 87.88           C  
ATOM   1129  O   SER A 145     -21.578   3.270  27.766  1.00 87.88           O  
ATOM   1130  OG  SER A 145     -24.016   5.883  27.906  1.00 87.88           O  
ATOM   1131  N   ASP A 146     -22.609   3.135  29.766  1.00 85.75           N  
ATOM   1132  CA  ASP A 146     -21.391   3.076  30.578  1.00 85.75           C  
ATOM   1133  C   ASP A 146     -21.031   1.634  30.938  1.00 85.75           C  
ATOM   1134  CB  ASP A 146     -21.562   3.900  31.859  1.00 85.75           C  
ATOM   1135  O   ASP A 146     -19.859   1.312  31.141  1.00 85.75           O  
ATOM   1136  CG  ASP A 146     -21.609   5.395  31.594  1.00 85.75           C  
ATOM   1137  OD1 ASP A 146     -20.984   5.867  30.625  1.00 85.75           O  
ATOM   1138  OD2 ASP A 146     -22.281   6.109  32.375  1.00 85.75           O  
ATOM   1139  N   ASN A 147     -21.938   0.763  30.938  1.00 85.44           N  
ATOM   1140  CA  ASN A 147     -21.750  -0.614  31.375  1.00 85.44           C  
ATOM   1141  C   ASN A 147     -21.422  -1.539  30.203  1.00 85.44           C  
ATOM   1142  CB  ASN A 147     -22.984  -1.116  32.125  1.00 85.44           C  
ATOM   1143  O   ASN A 147     -21.062  -2.701  30.406  1.00 85.44           O  
ATOM   1144  CG  ASN A 147     -23.094  -0.554  33.531  1.00 85.44           C  
ATOM   1145  ND2 ASN A 147     -24.312  -0.349  34.000  1.00 85.44           N  
ATOM   1146  OD1 ASN A 147     -22.078  -0.304  34.188  1.00 85.44           O  
ATOM   1147  N   GLY A 148     -21.469  -0.999  29.016  1.00 83.62           N  
ATOM   1148  CA  GLY A 148     -21.031  -1.744  27.844  1.00 83.62           C  
ATOM   1149  C   GLY A 148     -19.516  -1.774  27.688  1.00 83.62           C  
ATOM   1150  O   GLY A 148     -18.984  -1.252  26.703  1.00 83.62           O  
ATOM   1151  N   VAL A 149     -18.797  -2.236  28.656  1.00 89.31           N  
ATOM   1152  CA  VAL A 149     -17.344  -2.316  28.625  1.00 89.31           C  
ATOM   1153  C   VAL A 149     -16.906  -3.773  28.750  1.00 89.31           C  
ATOM   1154  CB  VAL A 149     -16.703  -1.475  29.766  1.00 89.31           C  
ATOM   1155  O   VAL A 149     -17.672  -4.625  29.203  1.00 89.31           O  
ATOM   1156  CG1 VAL A 149     -17.016   0.009  29.562  1.00 89.31           C  
ATOM   1157  CG2 VAL A 149     -17.203  -1.955  31.125  1.00 89.31           C  
ATOM   1158  N   THR A 150     -15.672  -4.094  28.266  1.00 90.44           N  
ATOM   1159  CA  THR A 150     -15.188  -5.469  28.250  1.00 90.44           C  
ATOM   1160  C   THR A 150     -13.719  -5.535  28.641  1.00 90.44           C  
ATOM   1161  CB  THR A 150     -15.375  -6.105  26.859  1.00 90.44           C  
ATOM   1162  O   THR A 150     -12.961  -4.598  28.406  1.00 90.44           O  
ATOM   1163  CG2 THR A 150     -14.695  -5.270  25.781  1.00 90.44           C  
ATOM   1164  OG1 THR A 150     -14.812  -7.422  26.859  1.00 90.44           O  
ATOM   1165  N   ALA A 151     -13.352  -6.629  29.266  1.00 90.00           N  
ATOM   1166  CA  ALA A 151     -11.953  -6.879  29.625  1.00 90.00           C  
ATOM   1167  C   ALA A 151     -11.102  -7.109  28.375  1.00 90.00           C  
ATOM   1168  CB  ALA A 151     -11.852  -8.070  30.562  1.00 90.00           C  
ATOM   1169  O   ALA A 151      -9.883  -6.934  28.406  1.00 90.00           O  
ATOM   1170  N   ALA A 152     -11.820  -7.504  27.328  1.00 90.06           N  
ATOM   1171  CA  ALA A 152     -11.148  -7.777  26.047  1.00 90.06           C  
ATOM   1172  C   ALA A 152     -10.602  -6.492  25.438  1.00 90.06           C  
ATOM   1173  CB  ALA A 152     -12.109  -8.461  25.078  1.00 90.06           C  
ATOM   1174  O   ALA A 152      -9.617  -6.523  24.688  1.00 90.06           O  
ATOM   1175  N   CYS A 153     -11.180  -5.395  25.766  1.00 91.62           N  
ATOM   1176  CA  CYS A 153     -10.734  -4.094  25.281  1.00 91.62           C  
ATOM   1177  C   CYS A 153     -10.242  -3.223  26.438  1.00 91.62           C  
ATOM   1178  CB  CYS A 153     -11.867  -3.383  24.547  1.00 91.62           C  
ATOM   1179  O   CYS A 153     -10.625  -2.055  26.531  1.00 91.62           O  
ATOM   1180  SG  CYS A 153     -12.406  -4.238  23.047  1.00 91.62           S  
ATOM   1181  N   SER A 154      -9.461  -3.748  27.266  1.00 89.88           N  
ATOM   1182  CA  SER A 154      -9.008  -3.057  28.469  1.00 89.88           C  
ATOM   1183  C   SER A 154      -7.980  -1.978  28.141  1.00 89.88           C  
ATOM   1184  CB  SER A 154      -8.406  -4.047  29.469  1.00 89.88           C  
ATOM   1185  O   SER A 154      -7.285  -2.068  27.125  1.00 89.88           O  
ATOM   1186  OG  SER A 154      -7.234  -4.645  28.938  1.00 89.88           O  
ATOM   1187  N   HIS A 155      -8.016  -0.941  28.859  1.00 87.38           N  
ATOM   1188  CA  HIS A 155      -7.020   0.125  28.797  1.00 87.38           C  
ATOM   1189  C   HIS A 155      -6.352   0.342  30.156  1.00 87.38           C  
ATOM   1190  CB  HIS A 155      -7.664   1.426  28.312  1.00 87.38           C  
ATOM   1191  O   HIS A 155      -7.023   0.661  31.141  1.00 87.38           O  
ATOM   1192  CG  HIS A 155      -6.684   2.541  28.125  1.00 87.38           C  
ATOM   1193  CD2 HIS A 155      -6.523   3.709  28.797  1.00 87.38           C  
ATOM   1194  ND1 HIS A 155      -5.723   2.527  27.141  1.00 87.38           N  
ATOM   1195  CE1 HIS A 155      -5.012   3.641  27.203  1.00 87.38           C  
ATOM   1196  NE2 HIS A 155      -5.477   4.375  28.203  1.00 87.38           N  
ATOM   1197  N   ALA A 156      -5.094   0.026  30.234  1.00 85.44           N  
ATOM   1198  CA  ALA A 156      -4.305   0.154  31.453  1.00 85.44           C  
ATOM   1199  C   ALA A 156      -4.887  -0.703  32.562  1.00 85.44           C  
ATOM   1200  CB  ALA A 156      -4.230   1.615  31.891  1.00 85.44           C  
ATOM   1201  O   ALA A 156      -4.941  -0.272  33.719  1.00 85.44           O  
ATOM   1202  N   GLY A 157      -5.426  -1.852  32.219  1.00 83.00           N  
ATOM   1203  CA  GLY A 157      -5.828  -2.826  33.219  1.00 83.00           C  
ATOM   1204  C   GLY A 157      -7.258  -2.643  33.688  1.00 83.00           C  
ATOM   1205  O   GLY A 157      -7.746  -3.404  34.500  1.00 83.00           O  
ATOM   1206  N   VAL A 158      -7.961  -1.643  33.062  1.00 89.62           N  
ATOM   1207  CA  VAL A 158      -9.359  -1.363  33.375  1.00 89.62           C  
ATOM   1208  C   VAL A 158     -10.234  -1.704  32.156  1.00 89.62           C  
ATOM   1209  CB  VAL A 158      -9.570   0.112  33.781  1.00 89.62           C  
ATOM   1210  O   VAL A 158      -9.859  -1.421  31.016  1.00 89.62           O  
ATOM   1211  CG1 VAL A 158     -11.039   0.388  34.062  1.00 89.62           C  
ATOM   1212  CG2 VAL A 158      -8.703   0.457  35.000  1.00 89.62           C  
ATOM   1213  N   ARG A 159     -11.406  -2.336  32.500  1.00 91.62           N  
ATOM   1214  CA  ARG A 159     -12.336  -2.664  31.422  1.00 91.62           C  
ATOM   1215  C   ARG A 159     -12.742  -1.414  30.656  1.00 91.62           C  
ATOM   1216  CB  ARG A 159     -13.578  -3.369  31.984  1.00 91.62           C  
ATOM   1217  O   ARG A 159     -13.109  -0.402  31.250  1.00 91.62           O  
ATOM   1218  CG  ARG A 159     -13.281  -4.715  32.625  1.00 91.62           C  
ATOM   1219  CD  ARG A 159     -14.547  -5.367  33.156  1.00 91.62           C  
ATOM   1220  NE  ARG A 159     -14.273  -6.684  33.719  1.00 91.62           N  
ATOM   1221  NH1 ARG A 159     -16.422  -7.016  34.531  1.00 91.62           N  
ATOM   1222  NH2 ARG A 159     -14.820  -8.617  34.844  1.00 91.62           N  
ATOM   1223  CZ  ARG A 159     -15.172  -7.438  34.375  1.00 91.62           C  
ATOM   1224  N   SER A 160     -12.617  -1.469  29.375  1.00 92.44           N  
ATOM   1225  CA  SER A 160     -12.977  -0.385  28.469  1.00 92.44           C  
ATOM   1226  C   SER A 160     -13.641  -0.920  27.203  1.00 92.44           C  
ATOM   1227  CB  SER A 160     -11.734   0.427  28.094  1.00 92.44           C  
ATOM   1228  O   SER A 160     -13.992  -2.100  27.141  1.00 92.44           O  
ATOM   1229  OG  SER A 160     -12.094   1.577  27.344  1.00 92.44           O  
ATOM   1230  N   PHE A 161     -13.852   0.093  26.312  1.00 93.50           N  
ATOM   1231  CA  PHE A 161     -14.430  -0.236  25.016  1.00 93.50           C  
ATOM   1232  C   PHE A 161     -13.891   0.687  23.938  1.00 93.50           C  
ATOM   1233  CB  PHE A 161     -15.961  -0.142  25.062  1.00 93.50           C  
ATOM   1234  O   PHE A 161     -13.102   1.589  24.219  1.00 93.50           O  
ATOM   1235  CG  PHE A 161     -16.656  -0.828  23.922  1.00 93.50           C  
ATOM   1236  CD1 PHE A 161     -17.469  -0.111  23.047  1.00 93.50           C  
ATOM   1237  CD2 PHE A 161     -16.484  -2.189  23.703  1.00 93.50           C  
ATOM   1238  CE1 PHE A 161     -18.109  -0.744  21.984  1.00 93.50           C  
ATOM   1239  CE2 PHE A 161     -17.125  -2.828  22.641  1.00 93.50           C  
ATOM   1240  CZ  PHE A 161     -17.938  -2.104  21.797  1.00 93.50           C  
ATOM   1241  N   TYR A 162     -14.219   0.391  22.719  1.00 93.88           N  
ATOM   1242  CA  TYR A 162     -13.773   1.228  21.609  1.00 93.88           C  
ATOM   1243  C   TYR A 162     -14.148   2.686  21.844  1.00 93.88           C  
ATOM   1244  CB  TYR A 162     -14.375   0.739  20.297  1.00 93.88           C  
ATOM   1245  O   TYR A 162     -15.258   2.986  22.297  1.00 93.88           O  
ATOM   1246  CG  TYR A 162     -13.922  -0.643  19.891  1.00 93.88           C  
ATOM   1247  CD1 TYR A 162     -12.602  -0.877  19.500  1.00 93.88           C  
ATOM   1248  CD2 TYR A 162     -14.805  -1.716  19.891  1.00 93.88           C  
ATOM   1249  CE1 TYR A 162     -12.180  -2.148  19.125  1.00 93.88           C  
ATOM   1250  CE2 TYR A 162     -14.391  -2.990  19.531  1.00 93.88           C  
ATOM   1251  OH  TYR A 162     -12.664  -4.457  18.781  1.00 93.88           O  
ATOM   1252  CZ  TYR A 162     -13.078  -3.197  19.141  1.00 93.88           C  
ATOM   1253  N   LYS A 163     -13.359   3.654  21.438  1.00 91.94           N  
ATOM   1254  CA  LYS A 163     -13.562   5.078  21.688  1.00 91.94           C  
ATOM   1255  C   LYS A 163     -14.562   5.672  20.703  1.00 91.94           C  
ATOM   1256  CB  LYS A 163     -12.227   5.832  21.609  1.00 91.94           C  
ATOM   1257  O   LYS A 163     -15.203   6.680  21.000  1.00 91.94           O  
ATOM   1258  CG  LYS A 163     -11.281   5.543  22.766  1.00 91.94           C  
ATOM   1259  CD  LYS A 163     -11.836   6.070  24.078  1.00 91.94           C  
ATOM   1260  CE  LYS A 163     -10.859   5.828  25.234  1.00 91.94           C  
ATOM   1261  NZ  LYS A 163     -11.445   6.234  26.547  1.00 91.94           N  
ATOM   1262  N   ASN A 164     -14.594   5.008  19.484  1.00 93.81           N  
ATOM   1263  CA  ASN A 164     -15.469   5.559  18.453  1.00 93.81           C  
ATOM   1264  C   ASN A 164     -16.828   4.867  18.453  1.00 93.81           C  
ATOM   1265  CB  ASN A 164     -14.805   5.445  17.078  1.00 93.81           C  
ATOM   1266  O   ASN A 164     -17.703   5.234  17.672  1.00 93.81           O  
ATOM   1267  CG  ASN A 164     -13.578   6.328  16.953  1.00 93.81           C  
ATOM   1268  ND2 ASN A 164     -12.578   5.852  16.219  1.00 93.81           N  
ATOM   1269  OD1 ASN A 164     -13.531   7.430  17.500  1.00 93.81           O  
ATOM   1270  N   LEU A 165     -17.016   3.869  19.281  1.00 95.31           N  
ATOM   1271  CA  LEU A 165     -18.281   3.125  19.344  1.00 95.31           C  
ATOM   1272  C   LEU A 165     -18.828   3.094  20.766  1.00 95.31           C  
ATOM   1273  CB  LEU A 165     -18.078   1.698  18.828  1.00 95.31           C  
ATOM   1274  O   LEU A 165     -18.078   3.246  21.734  1.00 95.31           O  
ATOM   1275  CG  LEU A 165     -17.594   1.561  17.375  1.00 95.31           C  
ATOM   1276  CD1 LEU A 165     -17.250   0.105  17.078  1.00 95.31           C  
ATOM   1277  CD2 LEU A 165     -18.641   2.094  16.406  1.00 95.31           C  
ATOM   1278  N   ILE A 166     -20.062   2.818  20.828  1.00 94.94           N  
ATOM   1279  CA  ILE A 166     -20.734   2.684  22.125  1.00 94.94           C  
ATOM   1280  C   ILE A 166     -21.516   1.369  22.156  1.00 94.94           C  
ATOM   1281  CB  ILE A 166     -21.688   3.873  22.391  1.00 94.94           C  
ATOM   1282  O   ILE A 166     -22.297   1.071  21.250  1.00 94.94           O  
ATOM   1283  CG1 ILE A 166     -20.922   5.199  22.312  1.00 94.94           C  
ATOM   1284  CG2 ILE A 166     -22.375   3.719  23.750  1.00 94.94           C  
ATOM   1285  CD1 ILE A 166     -21.812   6.434  22.328  1.00 94.94           C  
ATOM   1286  N   TRP A 167     -21.219   0.680  23.219  1.00 94.69           N  
ATOM   1287  CA  TRP A 167     -21.969  -0.552  23.422  1.00 94.69           C  
ATOM   1288  C   TRP A 167     -23.203  -0.296  24.281  1.00 94.69           C  
ATOM   1289  CB  TRP A 167     -21.078  -1.613  24.094  1.00 94.69           C  
ATOM   1290  O   TRP A 167     -23.109  -0.139  25.500  1.00 94.69           O  
ATOM   1291  CG  TRP A 167     -21.703  -2.977  24.141  1.00 94.69           C  
ATOM   1292  CD1 TRP A 167     -22.922  -3.346  23.641  1.00 94.69           C  
ATOM   1293  CD2 TRP A 167     -21.141  -4.152  24.734  1.00 94.69           C  
ATOM   1294  CE2 TRP A 167     -22.062  -5.199  24.547  1.00 94.69           C  
ATOM   1295  CE3 TRP A 167     -19.938  -4.422  25.391  1.00 94.69           C  
ATOM   1296  NE1 TRP A 167     -23.141  -4.680  23.891  1.00 94.69           N  
ATOM   1297  CH2 TRP A 167     -20.641  -6.734  25.641  1.00 94.69           C  
ATOM   1298  CZ2 TRP A 167     -21.828  -6.496  25.000  1.00 94.69           C  
ATOM   1299  CZ3 TRP A 167     -19.688  -5.715  25.844  1.00 94.69           C  
ATOM   1300  N   LEU A 168     -24.391  -0.350  23.625  1.00 93.81           N  
ATOM   1301  CA  LEU A 168     -25.641  -0.025  24.312  1.00 93.81           C  
ATOM   1302  C   LEU A 168     -26.250  -1.268  24.938  1.00 93.81           C  
ATOM   1303  CB  LEU A 168     -26.641   0.604  23.328  1.00 93.81           C  
ATOM   1304  O   LEU A 168     -26.438  -2.285  24.281  1.00 93.81           O  
ATOM   1305  CG  LEU A 168     -26.219   1.917  22.672  1.00 93.81           C  
ATOM   1306  CD1 LEU A 168     -27.219   2.326  21.594  1.00 93.81           C  
ATOM   1307  CD2 LEU A 168     -26.062   3.016  23.719  1.00 93.81           C  
ATOM   1308  N   VAL A 169     -26.547  -1.173  26.266  1.00 93.88           N  
ATOM   1309  CA  VAL A 169     -27.219  -2.268  26.969  1.00 93.88           C  
ATOM   1310  C   VAL A 169     -28.422  -1.732  27.750  1.00 93.88           C  
ATOM   1311  CB  VAL A 169     -26.250  -2.994  27.938  1.00 93.88           C  
ATOM   1312  O   VAL A 169     -28.641  -0.520  27.812  1.00 93.88           O  
ATOM   1313  CG1 VAL A 169     -25.109  -3.646  27.156  1.00 93.88           C  
ATOM   1314  CG2 VAL A 169     -25.703  -2.021  28.984  1.00 93.88           C  
ATOM   1315  N   LYS A 170     -29.125  -2.600  28.312  1.00 94.12           N  
ATOM   1316  CA  LYS A 170     -30.359  -2.240  29.016  1.00 94.12           C  
ATOM   1317  C   LYS A 170     -30.078  -1.297  30.172  1.00 94.12           C  
ATOM   1318  CB  LYS A 170     -31.078  -3.494  29.516  1.00 94.12           C  
ATOM   1319  O   LYS A 170     -29.031  -1.378  30.812  1.00 94.12           O  
ATOM   1320  CG  LYS A 170     -30.375  -4.199  30.656  1.00 94.12           C  
ATOM   1321  CD  LYS A 170     -31.172  -5.383  31.172  1.00 94.12           C  
ATOM   1322  CE  LYS A 170     -30.484  -6.062  32.344  1.00 94.12           C  
ATOM   1323  NZ  LYS A 170     -31.266  -7.238  32.844  1.00 94.12           N  
ATOM   1324  N   LYS A 171     -30.844  -0.309  30.422  1.00 92.88           N  
ATOM   1325  CA  LYS A 171     -30.891   0.528  31.625  1.00 92.88           C  
ATOM   1326  C   LYS A 171     -32.031   0.096  32.562  1.00 92.88           C  
ATOM   1327  CB  LYS A 171     -31.062   1.999  31.234  1.00 92.88           C  
ATOM   1328  O   LYS A 171     -33.188   0.191  32.188  1.00 92.88           O  
ATOM   1329  CG  LYS A 171     -30.859   2.967  32.406  1.00 92.88           C  
ATOM   1330  CD  LYS A 171     -30.938   4.414  31.938  1.00 92.88           C  
ATOM   1331  CE  LYS A 171     -30.672   5.383  33.094  1.00 92.88           C  
ATOM   1332  NZ  LYS A 171     -30.688   6.805  32.625  1.00 92.88           N  
ATOM   1333  N   GLY A 172     -31.688  -0.448  33.719  1.00 90.81           N  
ATOM   1334  CA  GLY A 172     -32.688  -1.064  34.562  1.00 90.81           C  
ATOM   1335  C   GLY A 172     -33.281  -2.322  33.938  1.00 90.81           C  
ATOM   1336  O   GLY A 172     -32.562  -3.225  33.531  1.00 90.81           O  
ATOM   1337  N   LYS A 173     -34.562  -2.408  33.750  1.00 91.00           N  
ATOM   1338  CA  LYS A 173     -35.219  -3.594  33.188  1.00 91.00           C  
ATOM   1339  C   LYS A 173     -35.812  -3.301  31.828  1.00 91.00           C  
ATOM   1340  CB  LYS A 173     -36.281  -4.102  34.156  1.00 91.00           C  
ATOM   1341  O   LYS A 173     -36.688  -4.027  31.375  1.00 91.00           O  
ATOM   1342  CG  LYS A 173     -35.750  -4.648  35.469  1.00 91.00           C  
ATOM   1343  CD  LYS A 173     -36.844  -5.285  36.312  1.00 91.00           C  
ATOM   1344  CE  LYS A 173     -36.312  -5.859  37.594  1.00 91.00           C  
ATOM   1345  NZ  LYS A 173     -37.375  -6.488  38.438  1.00 91.00           N  
ATOM   1346  N   SER A 174     -35.375  -2.158  31.266  1.00 92.88           N  
ATOM   1347  CA  SER A 174     -35.969  -1.773  30.000  1.00 92.88           C  
ATOM   1348  C   SER A 174     -34.906  -1.499  28.938  1.00 92.88           C  
ATOM   1349  CB  SER A 174     -36.875  -0.538  30.172  1.00 92.88           C  
ATOM   1350  O   SER A 174     -33.812  -1.039  29.250  1.00 92.88           O  
ATOM   1351  OG  SER A 174     -36.062   0.596  30.500  1.00 92.88           O  
ATOM   1352  N   TYR A 175     -35.250  -1.801  27.656  1.00 93.62           N  
ATOM   1353  CA  TYR A 175     -34.500  -1.462  26.453  1.00 93.62           C  
ATOM   1354  C   TYR A 175     -35.406  -0.974  25.344  1.00 93.62           C  
ATOM   1355  CB  TYR A 175     -33.688  -2.670  25.969  1.00 93.62           C  
ATOM   1356  O   TYR A 175     -35.906  -1.770  24.547  1.00 93.62           O  
ATOM   1357  CG  TYR A 175     -32.625  -2.322  24.953  1.00 93.62           C  
ATOM   1358  CD1 TYR A 175     -32.938  -2.119  23.625  1.00 93.62           C  
ATOM   1359  CD2 TYR A 175     -31.281  -2.195  25.344  1.00 93.62           C  
ATOM   1360  CE1 TYR A 175     -31.953  -1.800  22.688  1.00 93.62           C  
ATOM   1361  CE2 TYR A 175     -30.297  -1.877  24.422  1.00 93.62           C  
ATOM   1362  OH  TYR A 175     -29.672  -1.365  22.172  1.00 93.62           O  
ATOM   1363  CZ  TYR A 175     -30.641  -1.681  23.094  1.00 93.62           C  
ATOM   1364  N   PRO A 176     -35.750   0.278  25.422  1.00 94.62           N  
ATOM   1365  CA  PRO A 176     -36.656   0.798  24.406  1.00 94.62           C  
ATOM   1366  C   PRO A 176     -36.062   0.781  23.000  1.00 94.62           C  
ATOM   1367  CB  PRO A 176     -36.938   2.234  24.859  1.00 94.62           C  
ATOM   1368  O   PRO A 176     -34.844   0.809  22.844  1.00 94.62           O  
ATOM   1369  CG  PRO A 176     -35.750   2.590  25.688  1.00 94.62           C  
ATOM   1370  CD  PRO A 176     -35.219   1.336  26.328  1.00 94.62           C  
ATOM   1371  N   LYS A 177     -36.969   0.691  22.031  1.00 94.94           N  
ATOM   1372  CA  LYS A 177     -36.531   0.707  20.641  1.00 94.94           C  
ATOM   1373  C   LYS A 177     -35.781   1.979  20.312  1.00 94.94           C  
ATOM   1374  CB  LYS A 177     -37.750   0.582  19.719  1.00 94.94           C  
ATOM   1375  O   LYS A 177     -36.125   3.070  20.750  1.00 94.94           O  
ATOM   1376  CG  LYS A 177     -37.406   0.501  18.234  1.00 94.94           C  
ATOM   1377  CD  LYS A 177     -38.656   0.391  17.375  1.00 94.94           C  
ATOM   1378  CE  LYS A 177     -38.312   0.387  15.891  1.00 94.94           C  
ATOM   1379  NZ  LYS A 177     -39.531   0.262  15.031  1.00 94.94           N  
ATOM   1380  N   ILE A 178     -34.625   1.793  19.609  1.00 93.81           N  
ATOM   1381  CA  ILE A 178     -33.750   2.885  19.203  1.00 93.81           C  
ATOM   1382  C   ILE A 178     -34.125   3.361  17.812  1.00 93.81           C  
ATOM   1383  CB  ILE A 178     -32.250   2.457  19.234  1.00 93.81           C  
ATOM   1384  O   ILE A 178     -34.375   2.549  16.906  1.00 93.81           O  
ATOM   1385  CG1 ILE A 178     -31.844   2.123  20.672  1.00 93.81           C  
ATOM   1386  CG2 ILE A 178     -31.375   3.551  18.641  1.00 93.81           C  
ATOM   1387  CD1 ILE A 178     -30.484   1.433  20.766  1.00 93.81           C  
ATOM   1388  N   ASN A 179     -34.250   4.641  17.703  1.00 94.19           N  
ATOM   1389  CA  ASN A 179     -34.438   5.301  16.422  1.00 94.19           C  
ATOM   1390  C   ASN A 179     -33.656   6.602  16.312  1.00 94.19           C  
ATOM   1391  CB  ASN A 179     -35.938   5.562  16.172  1.00 94.19           C  
ATOM   1392  O   ASN A 179     -34.094   7.637  16.812  1.00 94.19           O  
ATOM   1393  CG  ASN A 179     -36.219   5.988  14.750  1.00 94.19           C  
ATOM   1394  ND2 ASN A 179     -37.500   6.203  14.445  1.00 94.19           N  
ATOM   1395  OD1 ASN A 179     -35.312   6.117  13.922  1.00 94.19           O  
ATOM   1396  N   GLN A 180     -32.500   6.465  15.688  1.00 94.00           N  
ATOM   1397  CA  GLN A 180     -31.594   7.609  15.586  1.00 94.00           C  
ATOM   1398  C   GLN A 180     -31.172   7.848  14.141  1.00 94.00           C  
ATOM   1399  CB  GLN A 180     -30.359   7.406  16.469  1.00 94.00           C  
ATOM   1400  O   GLN A 180     -30.938   6.895  13.391  1.00 94.00           O  
ATOM   1401  CG  GLN A 180     -30.656   7.461  17.953  1.00 94.00           C  
ATOM   1402  CD  GLN A 180     -31.141   8.828  18.422  1.00 94.00           C  
ATOM   1403  NE2 GLN A 180     -30.875   9.156  19.672  1.00 94.00           N  
ATOM   1404  OE1 GLN A 180     -31.734   9.578  17.641  1.00 94.00           O  
ATOM   1405  N   THR A 181     -31.109   9.156  13.859  1.00 95.06           N  
ATOM   1406  CA  THR A 181     -30.719   9.500  12.492  1.00 95.06           C  
ATOM   1407  C   THR A 181     -29.672  10.617  12.492  1.00 95.06           C  
ATOM   1408  CB  THR A 181     -31.938   9.938  11.664  1.00 95.06           C  
ATOM   1409  O   THR A 181     -29.750  11.531  13.312  1.00 95.06           O  
ATOM   1410  CG2 THR A 181     -31.547  10.297  10.242  1.00 95.06           C  
ATOM   1411  OG1 THR A 181     -32.906   8.867  11.633  1.00 95.06           O  
ATOM   1412  N   TYR A 182     -28.766  10.461  11.594  1.00 95.31           N  
ATOM   1413  CA  TYR A 182     -27.781  11.500  11.359  1.00 95.31           C  
ATOM   1414  C   TYR A 182     -27.828  12.000   9.914  1.00 95.31           C  
ATOM   1415  CB  TYR A 182     -26.375  10.984  11.680  1.00 95.31           C  
ATOM   1416  O   TYR A 182     -27.812  11.203   8.977  1.00 95.31           O  
ATOM   1417  CG  TYR A 182     -25.266  11.938  11.281  1.00 95.31           C  
ATOM   1418  CD1 TYR A 182     -24.516  11.727  10.125  1.00 95.31           C  
ATOM   1419  CD2 TYR A 182     -24.984  13.055  12.062  1.00 95.31           C  
ATOM   1420  CE1 TYR A 182     -23.500  12.602   9.758  1.00 95.31           C  
ATOM   1421  CE2 TYR A 182     -23.969  13.938  11.703  1.00 95.31           C  
ATOM   1422  OH  TYR A 182     -22.219  14.570  10.188  1.00 95.31           O  
ATOM   1423  CZ  TYR A 182     -23.234  13.703  10.547  1.00 95.31           C  
ATOM   1424  N   ILE A 183     -27.844  13.359   9.797  1.00 95.88           N  
ATOM   1425  CA  ILE A 183     -27.828  13.977   8.477  1.00 95.88           C  
ATOM   1426  C   ILE A 183     -26.453  14.594   8.219  1.00 95.88           C  
ATOM   1427  CB  ILE A 183     -28.922  15.055   8.344  1.00 95.88           C  
ATOM   1428  O   ILE A 183     -25.969  15.414   9.008  1.00 95.88           O  
ATOM   1429  CG1 ILE A 183     -30.312  14.430   8.586  1.00 95.88           C  
ATOM   1430  CG2 ILE A 183     -28.859  15.719   6.965  1.00 95.88           C  
ATOM   1431  CD1 ILE A 183     -31.438  15.453   8.695  1.00 95.88           C  
ATOM   1432  N   ASN A 184     -25.844  14.086   7.074  1.00 95.44           N  
ATOM   1433  CA  ASN A 184     -24.516  14.586   6.715  1.00 95.44           C  
ATOM   1434  C   ASN A 184     -24.578  16.000   6.152  1.00 95.44           C  
ATOM   1435  CB  ASN A 184     -23.844  13.656   5.707  1.00 95.44           C  
ATOM   1436  O   ASN A 184     -24.938  16.203   4.988  1.00 95.44           O  
ATOM   1437  CG  ASN A 184     -22.453  14.109   5.324  1.00 95.44           C  
ATOM   1438  ND2 ASN A 184     -21.828  13.398   4.387  1.00 95.44           N  
ATOM   1439  OD1 ASN A 184     -21.938  15.094   5.863  1.00 95.44           O  
ATOM   1440  N   ASP A 185     -24.109  17.000   6.996  1.00 94.00           N  
ATOM   1441  CA  ASP A 185     -24.156  18.406   6.613  1.00 94.00           C  
ATOM   1442  C   ASP A 185     -22.750  18.984   6.480  1.00 94.00           C  
ATOM   1443  CB  ASP A 185     -24.953  19.219   7.629  1.00 94.00           C  
ATOM   1444  O   ASP A 185     -22.562  20.203   6.504  1.00 94.00           O  
ATOM   1445  CG  ASP A 185     -24.391  19.141   9.039  1.00 94.00           C  
ATOM   1446  OD1 ASP A 185     -23.453  18.344   9.266  1.00 94.00           O  
ATOM   1447  OD2 ASP A 185     -24.891  19.859   9.922  1.00 94.00           O  
ATOM   1448  N   LYS A 186     -21.734  18.141   6.301  1.00 91.88           N  
ATOM   1449  CA  LYS A 186     -20.328  18.531   6.348  1.00 91.88           C  
ATOM   1450  C   LYS A 186     -19.797  18.859   4.953  1.00 91.88           C  
ATOM   1451  CB  LYS A 186     -19.484  17.406   6.977  1.00 91.88           C  
ATOM   1452  O   LYS A 186     -18.688  19.375   4.812  1.00 91.88           O  
ATOM   1453  CG  LYS A 186     -19.812  17.141   8.438  1.00 91.88           C  
ATOM   1454  CD  LYS A 186     -19.422  18.312   9.328  1.00 91.88           C  
ATOM   1455  CE  LYS A 186     -19.641  17.984  10.797  1.00 91.88           C  
ATOM   1456  NZ  LYS A 186     -19.297  19.156  11.672  1.00 91.88           N  
ATOM   1457  N   GLY A 187     -20.688  18.688   3.865  1.00 90.31           N  
ATOM   1458  CA  GLY A 187     -20.281  19.016   2.506  1.00 90.31           C  
ATOM   1459  C   GLY A 187     -19.281  18.016   1.938  1.00 90.31           C  
ATOM   1460  O   GLY A 187     -18.781  18.219   0.831  1.00 90.31           O  
ATOM   1461  N   LYS A 188     -18.859  17.000   2.701  1.00 91.75           N  
ATOM   1462  CA  LYS A 188     -17.969  15.906   2.314  1.00 91.75           C  
ATOM   1463  C   LYS A 188     -18.516  14.555   2.764  1.00 91.75           C  
ATOM   1464  CB  LYS A 188     -16.578  16.125   2.904  1.00 91.75           C  
ATOM   1465  O   LYS A 188     -19.453  14.492   3.572  1.00 91.75           O  
ATOM   1466  CG  LYS A 188     -15.930  17.438   2.500  1.00 91.75           C  
ATOM   1467  CD  LYS A 188     -14.586  17.641   3.191  1.00 91.75           C  
ATOM   1468  CE  LYS A 188     -13.969  18.984   2.828  1.00 91.75           C  
ATOM   1469  NZ  LYS A 188     -12.672  19.203   3.537  1.00 91.75           N  
ATOM   1470  N   GLU A 189     -17.891  13.438   2.195  1.00 92.38           N  
ATOM   1471  CA  GLU A 189     -18.297  12.102   2.611  1.00 92.38           C  
ATOM   1472  C   GLU A 189     -17.922  11.836   4.066  1.00 92.38           C  
ATOM   1473  CB  GLU A 189     -17.672  11.039   1.704  1.00 92.38           C  
ATOM   1474  O   GLU A 189     -16.844  12.234   4.520  1.00 92.38           O  
ATOM   1475  CG  GLU A 189     -18.203  11.055   0.279  1.00 92.38           C  
ATOM   1476  CD  GLU A 189     -17.578   9.992  -0.609  1.00 92.38           C  
ATOM   1477  OE1 GLU A 189     -18.312   9.242  -1.283  1.00 92.38           O  
ATOM   1478  OE2 GLU A 189     -16.328   9.914  -0.629  1.00 92.38           O  
ATOM   1479  N   VAL A 190     -18.828  11.234   4.805  1.00 95.00           N  
ATOM   1480  CA  VAL A 190     -18.609  10.938   6.219  1.00 95.00           C  
ATOM   1481  C   VAL A 190     -18.594   9.422   6.430  1.00 95.00           C  
ATOM   1482  CB  VAL A 190     -19.703  11.586   7.105  1.00 95.00           C  
ATOM   1483  O   VAL A 190     -19.500   8.719   5.984  1.00 95.00           O  
ATOM   1484  CG1 VAL A 190     -19.578  11.094   8.547  1.00 95.00           C  
ATOM   1485  CG2 VAL A 190     -19.594  13.109   7.047  1.00 95.00           C  
ATOM   1486  N   LEU A 191     -17.484   8.969   7.023  1.00 95.50           N  
ATOM   1487  CA  LEU A 191     -17.359   7.562   7.371  1.00 95.50           C  
ATOM   1488  C   LEU A 191     -17.969   7.281   8.742  1.00 95.50           C  
ATOM   1489  CB  LEU A 191     -15.891   7.137   7.348  1.00 95.50           C  
ATOM   1490  O   LEU A 191     -17.547   7.867   9.742  1.00 95.50           O  
ATOM   1491  CG  LEU A 191     -15.594   5.703   7.793  1.00 95.50           C  
ATOM   1492  CD1 LEU A 191     -16.188   4.707   6.805  1.00 95.50           C  
ATOM   1493  CD2 LEU A 191     -14.086   5.488   7.934  1.00 95.50           C  
ATOM   1494  N   VAL A 192     -18.938   6.379   8.820  1.00 96.12           N  
ATOM   1495  CA  VAL A 192     -19.594   6.012  10.062  1.00 96.12           C  
ATOM   1496  C   VAL A 192     -19.391   4.527  10.352  1.00 96.12           C  
ATOM   1497  CB  VAL A 192     -21.109   6.328  10.016  1.00 96.12           C  
ATOM   1498  O   VAL A 192     -19.703   3.676   9.508  1.00 96.12           O  
ATOM   1499  CG1 VAL A 192     -21.781   5.945  11.328  1.00 96.12           C  
ATOM   1500  CG2 VAL A 192     -21.328   7.809   9.703  1.00 96.12           C  
ATOM   1501  N   LEU A 193     -18.812   4.285  11.555  1.00 96.69           N  
ATOM   1502  CA  LEU A 193     -18.578   2.906  11.969  1.00 96.69           C  
ATOM   1503  C   LEU A 193     -19.656   2.436  12.930  1.00 96.69           C  
ATOM   1504  CB  LEU A 193     -17.203   2.771  12.625  1.00 96.69           C  
ATOM   1505  O   LEU A 193     -20.094   3.193  13.805  1.00 96.69           O  
ATOM   1506  CG  LEU A 193     -16.000   3.174  11.766  1.00 96.69           C  
ATOM   1507  CD1 LEU A 193     -14.766   3.352  12.641  1.00 96.69           C  
ATOM   1508  CD2 LEU A 193     -15.742   2.137  10.680  1.00 96.69           C  
ATOM   1509  N   TRP A 194     -20.062   1.163  12.828  1.00 96.75           N  
ATOM   1510  CA  TRP A 194     -21.062   0.585  13.727  1.00 96.75           C  
ATOM   1511  C   TRP A 194     -20.922  -0.932  13.789  1.00 96.75           C  
ATOM   1512  CB  TRP A 194     -22.469   0.964  13.273  1.00 96.75           C  
ATOM   1513  O   TRP A 194     -20.141  -1.521  13.039  1.00 96.75           O  
ATOM   1514  CG  TRP A 194     -22.797   0.561  11.867  1.00 96.75           C  
ATOM   1515  CD1 TRP A 194     -22.469   1.231  10.719  1.00 96.75           C  
ATOM   1516  CD2 TRP A 194     -23.516  -0.607  11.453  1.00 96.75           C  
ATOM   1517  CE2 TRP A 194     -23.578  -0.580  10.039  1.00 96.75           C  
ATOM   1518  CE3 TRP A 194     -24.109  -1.675  12.141  1.00 96.75           C  
ATOM   1519  NE1 TRP A 194     -22.938   0.550   9.625  1.00 96.75           N  
ATOM   1520  CH2 TRP A 194     -24.781  -2.615  10.000  1.00 96.75           C  
ATOM   1521  CZ2 TRP A 194     -24.219  -1.582   9.305  1.00 96.75           C  
ATOM   1522  CZ3 TRP A 194     -24.734  -2.670  11.406  1.00 96.75           C  
ATOM   1523  N   GLY A 195     -21.703  -1.541  14.672  1.00 96.88           N  
ATOM   1524  CA  GLY A 195     -21.531  -2.979  14.812  1.00 96.88           C  
ATOM   1525  C   GLY A 195     -22.766  -3.674  15.359  1.00 96.88           C  
ATOM   1526  O   GLY A 195     -23.734  -3.016  15.773  1.00 96.88           O  
ATOM   1527  N   ILE A 196     -22.672  -5.012  15.367  1.00 97.31           N  
ATOM   1528  CA  ILE A 196     -23.750  -5.855  15.898  1.00 97.31           C  
ATOM   1529  C   ILE A 196     -23.172  -6.867  16.875  1.00 97.31           C  
ATOM   1530  CB  ILE A 196     -24.500  -6.586  14.758  1.00 97.31           C  
ATOM   1531  O   ILE A 196     -22.250  -7.613  16.547  1.00 97.31           O  
ATOM   1532  CG1 ILE A 196     -25.078  -5.574  13.766  1.00 97.31           C  
ATOM   1533  CG2 ILE A 196     -25.609  -7.480  15.328  1.00 97.31           C  
ATOM   1534  CD1 ILE A 196     -25.719  -6.207  12.531  1.00 97.31           C  
ATOM   1535  N   HIS A 197     -23.719  -6.820  18.047  1.00 96.94           N  
ATOM   1536  CA  HIS A 197     -23.281  -7.770  19.062  1.00 96.94           C  
ATOM   1537  C   HIS A 197     -24.016  -9.094  18.938  1.00 96.94           C  
ATOM   1538  CB  HIS A 197     -23.469  -7.184  20.469  1.00 96.94           C  
ATOM   1539  O   HIS A 197     -25.250  -9.109  18.859  1.00 96.94           O  
ATOM   1540  CG  HIS A 197     -23.016  -8.094  21.562  1.00 96.94           C  
ATOM   1541  CD2 HIS A 197     -21.828  -8.688  21.797  1.00 96.94           C  
ATOM   1542  ND1 HIS A 197     -23.844  -8.492  22.594  1.00 96.94           N  
ATOM   1543  CE1 HIS A 197     -23.188  -9.289  23.406  1.00 96.94           C  
ATOM   1544  NE2 HIS A 197     -21.953  -9.422  22.938  1.00 96.94           N  
ATOM   1545  N   HIS A 198     -23.250 -10.211  18.953  1.00 96.62           N  
ATOM   1546  CA  HIS A 198     -23.797 -11.562  18.891  1.00 96.62           C  
ATOM   1547  C   HIS A 198     -23.562 -12.312  20.203  1.00 96.62           C  
ATOM   1548  CB  HIS A 198     -23.188 -12.328  17.719  1.00 96.62           C  
ATOM   1549  O   HIS A 198     -22.469 -12.836  20.422  1.00 96.62           O  
ATOM   1550  CG  HIS A 198     -23.328 -11.641  16.406  1.00 96.62           C  
ATOM   1551  CD2 HIS A 198     -22.453 -10.906  15.680  1.00 96.62           C  
ATOM   1552  ND1 HIS A 198     -24.500 -11.672  15.672  1.00 96.62           N  
ATOM   1553  CE1 HIS A 198     -24.344 -10.977  14.562  1.00 96.62           C  
ATOM   1554  NE2 HIS A 198     -23.109 -10.500  14.539  1.00 96.62           N  
ATOM   1555  N   PRO A 199     -24.594 -12.367  21.016  1.00 95.62           N  
ATOM   1556  CA  PRO A 199     -24.422 -13.016  22.328  1.00 95.62           C  
ATOM   1557  C   PRO A 199     -24.281 -14.531  22.219  1.00 95.62           C  
ATOM   1558  CB  PRO A 199     -25.719 -12.633  23.062  1.00 95.62           C  
ATOM   1559  O   PRO A 199     -24.797 -15.141  21.281  1.00 95.62           O  
ATOM   1560  CG  PRO A 199     -26.234 -11.430  22.344  1.00 95.62           C  
ATOM   1561  CD  PRO A 199     -25.828 -11.523  20.906  1.00 95.62           C  
ATOM   1562  N   PRO A 200     -23.719 -15.141  23.266  1.00 95.44           N  
ATOM   1563  CA  PRO A 200     -23.438 -16.578  23.234  1.00 95.44           C  
ATOM   1564  C   PRO A 200     -24.672 -17.422  23.578  1.00 95.44           C  
ATOM   1565  CB  PRO A 200     -22.344 -16.750  24.297  1.00 95.44           C  
ATOM   1566  O   PRO A 200     -24.750 -18.594  23.203  1.00 95.44           O  
ATOM   1567  CG  PRO A 200     -22.562 -15.617  25.250  1.00 95.44           C  
ATOM   1568  CD  PRO A 200     -23.062 -14.430  24.469  1.00 95.44           C  
ATOM   1569  N   THR A 201     -25.641 -16.844  24.359  1.00 96.06           N  
ATOM   1570  CA  THR A 201     -26.844 -17.562  24.750  1.00 96.06           C  
ATOM   1571  C   THR A 201     -28.062 -16.641  24.719  1.00 96.06           C  
ATOM   1572  CB  THR A 201     -26.703 -18.156  26.172  1.00 96.06           C  
ATOM   1573  O   THR A 201     -27.922 -15.414  24.766  1.00 96.06           O  
ATOM   1574  CG2 THR A 201     -25.422 -18.984  26.281  1.00 96.06           C  
ATOM   1575  OG1 THR A 201     -26.672 -17.109  27.125  1.00 96.06           O  
ATOM   1576  N   ILE A 202     -29.203 -17.250  24.688  1.00 95.62           N  
ATOM   1577  CA  ILE A 202     -30.453 -16.516  24.703  1.00 95.62           C  
ATOM   1578  C   ILE A 202     -30.609 -15.773  26.031  1.00 95.62           C  
ATOM   1579  CB  ILE A 202     -31.672 -17.438  24.469  1.00 95.62           C  
ATOM   1580  O   ILE A 202     -31.172 -14.680  26.094  1.00 95.62           O  
ATOM   1581  CG1 ILE A 202     -32.906 -16.609  24.141  1.00 95.62           C  
ATOM   1582  CG2 ILE A 202     -31.906 -18.328  25.688  1.00 95.62           C  
ATOM   1583  CD1 ILE A 202     -32.906 -16.016  22.734  1.00 95.62           C  
ATOM   1584  N   THR A 203     -30.094 -16.359  27.109  1.00 95.81           N  
ATOM   1585  CA  THR A 203     -30.109 -15.727  28.422  1.00 95.81           C  
ATOM   1586  C   THR A 203     -29.312 -14.430  28.422  1.00 95.81           C  
ATOM   1587  CB  THR A 203     -29.547 -16.672  29.500  1.00 95.81           C  
ATOM   1588  O   THR A 203     -29.750 -13.414  28.953  1.00 95.81           O  
ATOM   1589  CG2 THR A 203     -29.578 -16.016  30.875  1.00 95.81           C  
ATOM   1590  OG1 THR A 203     -30.328 -17.875  29.531  1.00 95.81           O  
ATOM   1591  N   ASP A 204     -28.109 -14.430  27.891  1.00 94.19           N  
ATOM   1592  CA  ASP A 204     -27.266 -13.242  27.750  1.00 94.19           C  
ATOM   1593  C   ASP A 204     -27.953 -12.180  26.906  1.00 94.19           C  
ATOM   1594  CB  ASP A 204     -25.906 -13.609  27.141  1.00 94.19           C  
ATOM   1595  O   ASP A 204     -27.875 -10.984  27.219  1.00 94.19           O  
ATOM   1596  CG  ASP A 204     -25.016 -14.383  28.094  1.00 94.19           C  
ATOM   1597  OD1 ASP A 204     -25.156 -14.219  29.328  1.00 94.19           O  
ATOM   1598  OD2 ASP A 204     -24.172 -15.164  27.609  1.00 94.19           O  
ATOM   1599  N   GLN A 205     -28.609 -12.586  25.875  1.00 95.50           N  
ATOM   1600  CA  GLN A 205     -29.359 -11.695  25.000  1.00 95.50           C  
ATOM   1601  C   GLN A 205     -30.453 -10.961  25.766  1.00 95.50           C  
ATOM   1602  CB  GLN A 205     -29.969 -12.477  23.828  1.00 95.50           C  
ATOM   1603  O   GLN A 205     -30.578  -9.742  25.688  1.00 95.50           O  
ATOM   1604  CG  GLN A 205     -30.906 -11.641  22.953  1.00 95.50           C  
ATOM   1605  CD  GLN A 205     -30.156 -10.711  22.016  1.00 95.50           C  
ATOM   1606  NE2 GLN A 205     -30.844  -9.680  21.547  1.00 95.50           N  
ATOM   1607  OE1 GLN A 205     -28.969 -10.922  21.734  1.00 95.50           O  
ATOM   1608  N   GLU A 206     -31.250 -11.688  26.484  1.00 95.56           N  
ATOM   1609  CA  GLU A 206     -32.344 -11.133  27.266  1.00 95.56           C  
ATOM   1610  C   GLU A 206     -31.844 -10.273  28.406  1.00 95.56           C  
ATOM   1611  CB  GLU A 206     -33.250 -12.250  27.797  1.00 95.56           C  
ATOM   1612  O   GLU A 206     -32.469  -9.258  28.750  1.00 95.56           O  
ATOM   1613  CG  GLU A 206     -34.094 -12.922  26.734  1.00 95.56           C  
ATOM   1614  CD  GLU A 206     -34.969 -14.055  27.281  1.00 95.56           C  
ATOM   1615  OE1 GLU A 206     -35.938 -14.469  26.594  1.00 95.56           O  
ATOM   1616  OE2 GLU A 206     -34.688 -14.516  28.406  1.00 95.56           O  
ATOM   1617  N   SER A 207     -30.750 -10.664  28.984  1.00 94.44           N  
ATOM   1618  CA  SER A 207     -30.172  -9.930  30.094  1.00 94.44           C  
ATOM   1619  C   SER A 207     -29.625  -8.578  29.641  1.00 94.44           C  
ATOM   1620  CB  SER A 207     -29.047 -10.742  30.750  1.00 94.44           C  
ATOM   1621  O   SER A 207     -29.750  -7.578  30.359  1.00 94.44           O  
ATOM   1622  OG  SER A 207     -28.422  -9.992  31.766  1.00 94.44           O  
ATOM   1623  N   LEU A 208     -29.062  -8.570  28.484  1.00 94.31           N  
ATOM   1624  CA  LEU A 208     -28.406  -7.359  27.984  1.00 94.31           C  
ATOM   1625  C   LEU A 208     -29.422  -6.453  27.281  1.00 94.31           C  
ATOM   1626  CB  LEU A 208     -27.266  -7.719  27.031  1.00 94.31           C  
ATOM   1627  O   LEU A 208     -29.375  -5.230  27.438  1.00 94.31           O  
ATOM   1628  CG  LEU A 208     -26.016  -8.336  27.672  1.00 94.31           C  
ATOM   1629  CD1 LEU A 208     -25.094  -8.898  26.609  1.00 94.31           C  
ATOM   1630  CD2 LEU A 208     -25.297  -7.297  28.531  1.00 94.31           C  
ATOM   1631  N   TYR A 209     -30.438  -7.047  26.562  1.00 95.19           N  
ATOM   1632  CA  TYR A 209     -31.250  -6.227  25.672  1.00 95.19           C  
ATOM   1633  C   TYR A 209     -32.719  -6.383  25.984  1.00 95.19           C  
ATOM   1634  CB  TYR A 209     -30.969  -6.605  24.203  1.00 95.19           C  
ATOM   1635  O   TYR A 209     -33.562  -5.719  25.375  1.00 95.19           O  
ATOM   1636  CG  TYR A 209     -29.516  -6.512  23.812  1.00 95.19           C  
ATOM   1637  CD1 TYR A 209     -28.844  -5.293  23.844  1.00 95.19           C  
ATOM   1638  CD2 TYR A 209     -28.812  -7.645  23.422  1.00 95.19           C  
ATOM   1639  CE1 TYR A 209     -27.500  -5.203  23.484  1.00 95.19           C  
ATOM   1640  CE2 TYR A 209     -27.469  -7.566  23.062  1.00 95.19           C  
ATOM   1641  OH  TYR A 209     -25.500  -6.262  22.734  1.00 95.19           O  
ATOM   1642  CZ  TYR A 209     -26.828  -6.344  23.094  1.00 95.19           C  
ATOM   1643  N   GLN A 210     -33.125  -7.309  26.906  1.00 94.88           N  
ATOM   1644  CA  GLN A 210     -34.500  -7.547  27.375  1.00 94.88           C  
ATOM   1645  C   GLN A 210     -35.406  -8.008  26.234  1.00 94.88           C  
ATOM   1646  CB  GLN A 210     -35.062  -6.289  28.031  1.00 94.88           C  
ATOM   1647  O   GLN A 210     -36.625  -7.777  26.266  1.00 94.88           O  
ATOM   1648  CG  GLN A 210     -34.312  -5.824  29.266  1.00 94.88           C  
ATOM   1649  CD  GLN A 210     -34.312  -6.859  30.375  1.00 94.88           C  
ATOM   1650  NE2 GLN A 210     -33.125  -7.133  30.906  1.00 94.88           N  
ATOM   1651  OE1 GLN A 210     -35.344  -7.410  30.734  1.00 94.88           O  
ATOM   1652  N   ASN A 211     -34.719  -8.391  25.125  1.00 93.00           N  
ATOM   1653  CA  ASN A 211     -35.438  -8.867  23.938  1.00 93.00           C  
ATOM   1654  C   ASN A 211     -34.781 -10.125  23.375  1.00 93.00           C  
ATOM   1655  CB  ASN A 211     -35.469  -7.770  22.875  1.00 93.00           C  
ATOM   1656  O   ASN A 211     -33.625 -10.094  22.938  1.00 93.00           O  
ATOM   1657  CG  ASN A 211     -36.469  -8.086  21.766  1.00 93.00           C  
ATOM   1658  ND2 ASN A 211     -36.906  -7.055  21.047  1.00 93.00           N  
ATOM   1659  OD1 ASN A 211     -36.812  -9.242  21.547  1.00 93.00           O  
ATOM   1660  N   ALA A 212     -35.562 -11.258  23.344  1.00 91.38           N  
ATOM   1661  CA  ALA A 212     -35.031 -12.547  22.875  1.00 91.38           C  
ATOM   1662  C   ALA A 212     -34.906 -12.562  21.344  1.00 91.38           C  
ATOM   1663  CB  ALA A 212     -35.938 -13.688  23.344  1.00 91.38           C  
ATOM   1664  O   ALA A 212     -34.062 -13.242  20.797  1.00 91.38           O  
ATOM   1665  N   ASP A 213     -35.781 -11.742  20.672  1.00 92.06           N  
ATOM   1666  CA  ASP A 213     -35.812 -11.664  19.203  1.00 92.06           C  
ATOM   1667  C   ASP A 213     -35.500 -10.250  18.734  1.00 92.06           C  
ATOM   1668  CB  ASP A 213     -37.156 -12.125  18.656  1.00 92.06           C  
ATOM   1669  O   ASP A 213     -36.375  -9.562  18.188  1.00 92.06           O  
ATOM   1670  CG  ASP A 213     -37.125 -12.414  17.172  1.00 92.06           C  
ATOM   1671  OD1 ASP A 213     -36.000 -12.508  16.594  1.00 92.06           O  
ATOM   1672  OD2 ASP A 213     -38.188 -12.547  16.562  1.00 92.06           O  
ATOM   1673  N   ALA A 214     -34.281  -9.773  18.859  1.00 95.19           N  
ATOM   1674  CA  ALA A 214     -33.875  -8.398  18.578  1.00 95.19           C  
ATOM   1675  C   ALA A 214     -33.406  -8.258  17.141  1.00 95.19           C  
ATOM   1676  CB  ALA A 214     -32.781  -7.953  19.547  1.00 95.19           C  
ATOM   1677  O   ALA A 214     -33.000  -9.242  16.516  1.00 95.19           O  
ATOM   1678  N   TYR A 215     -33.500  -7.043  16.672  1.00 96.69           N  
ATOM   1679  CA  TYR A 215     -32.969  -6.746  15.328  1.00 96.69           C  
ATOM   1680  C   TYR A 215     -32.312  -5.379  15.289  1.00 96.69           C  
ATOM   1681  CB  TYR A 215     -34.094  -6.809  14.297  1.00 96.69           C  
ATOM   1682  O   TYR A 215     -32.562  -4.539  16.156  1.00 96.69           O  
ATOM   1683  CG  TYR A 215     -35.062  -5.656  14.391  1.00 96.69           C  
ATOM   1684  CD1 TYR A 215     -36.219  -5.750  15.172  1.00 96.69           C  
ATOM   1685  CD2 TYR A 215     -34.844  -4.469  13.703  1.00 96.69           C  
ATOM   1686  CE1 TYR A 215     -37.125  -4.691  15.258  1.00 96.69           C  
ATOM   1687  CE2 TYR A 215     -35.750  -3.406  13.781  1.00 96.69           C  
ATOM   1688  OH  TYR A 215     -37.750  -2.475  14.648  1.00 96.69           O  
ATOM   1689  CZ  TYR A 215     -36.875  -3.525  14.562  1.00 96.69           C  
ATOM   1690  N   VAL A 216     -31.469  -5.230  14.227  1.00 97.25           N  
ATOM   1691  CA  VAL A 216     -30.844  -3.939  13.953  1.00 97.25           C  
ATOM   1692  C   VAL A 216     -31.062  -3.559  12.492  1.00 97.25           C  
ATOM   1693  CB  VAL A 216     -29.328  -3.961  14.266  1.00 97.25           C  
ATOM   1694  O   VAL A 216     -30.766  -4.336  11.586  1.00 97.25           O  
ATOM   1695  CG1 VAL A 216     -28.688  -2.615  13.930  1.00 97.25           C  
ATOM   1696  CG2 VAL A 216     -29.094  -4.320  15.734  1.00 97.25           C  
ATOM   1697  N   PHE A 217     -31.656  -2.383  12.375  1.00 97.25           N  
ATOM   1698  CA  PHE A 217     -31.859  -1.850  11.039  1.00 97.25           C  
ATOM   1699  C   PHE A 217     -30.969  -0.641  10.789  1.00 97.25           C  
ATOM   1700  CB  PHE A 217     -33.344  -1.468  10.828  1.00 97.25           C  
ATOM   1701  O   PHE A 217     -30.891   0.262  11.625  1.00 97.25           O  
ATOM   1702  CG  PHE A 217     -33.594  -0.740   9.539  1.00 97.25           C  
ATOM   1703  CD1 PHE A 217     -33.594   0.648   9.492  1.00 97.25           C  
ATOM   1704  CD2 PHE A 217     -33.844  -1.446   8.367  1.00 97.25           C  
ATOM   1705  CE1 PHE A 217     -33.844   1.324   8.305  1.00 97.25           C  
ATOM   1706  CE2 PHE A 217     -34.062  -0.778   7.168  1.00 97.25           C  
ATOM   1707  CZ  PHE A 217     -34.094   0.607   7.141  1.00 97.25           C  
ATOM   1708  N   VAL A 218     -30.266  -0.655   9.617  1.00 96.12           N  
ATOM   1709  CA  VAL A 218     -29.469   0.478   9.172  1.00 96.12           C  
ATOM   1710  C   VAL A 218     -29.859   0.878   7.758  1.00 96.12           C  
ATOM   1711  CB  VAL A 218     -27.953   0.154   9.227  1.00 96.12           C  
ATOM   1712  O   VAL A 218     -29.969   0.027   6.871  1.00 96.12           O  
ATOM   1713  CG1 VAL A 218     -27.125   1.378   8.836  1.00 96.12           C  
ATOM   1714  CG2 VAL A 218     -27.562  -0.342  10.617  1.00 96.12           C  
ATOM   1715  N   GLY A 219     -30.109   2.164   7.609  1.00 93.88           N  
ATOM   1716  CA  GLY A 219     -30.562   2.568   6.285  1.00 93.88           C  
ATOM   1717  C   GLY A 219     -30.016   3.926   5.863  1.00 93.88           C  
ATOM   1718  O   GLY A 219     -29.922   4.840   6.684  1.00 93.88           O  
ATOM   1719  N   THR A 220     -29.578   3.938   4.551  1.00 93.44           N  
ATOM   1720  CA  THR A 220     -29.281   5.172   3.836  1.00 93.44           C  
ATOM   1721  C   THR A 220     -30.109   5.277   2.561  1.00 93.44           C  
ATOM   1722  CB  THR A 220     -27.781   5.258   3.482  1.00 93.44           C  
ATOM   1723  O   THR A 220     -30.938   4.410   2.281  1.00 93.44           O  
ATOM   1724  CG2 THR A 220     -26.906   4.961   4.699  1.00 93.44           C  
ATOM   1725  OG1 THR A 220     -27.484   4.309   2.453  1.00 93.44           O  
ATOM   1726  N   SER A 221     -29.984   6.293   1.815  1.00 89.88           N  
ATOM   1727  CA  SER A 221     -30.703   6.441   0.559  1.00 89.88           C  
ATOM   1728  C   SER A 221     -30.391   5.305  -0.404  1.00 89.88           C  
ATOM   1729  CB  SER A 221     -30.359   7.781  -0.097  1.00 89.88           C  
ATOM   1730  O   SER A 221     -31.234   4.895  -1.194  1.00 89.88           O  
ATOM   1731  OG  SER A 221     -28.969   7.891  -0.332  1.00 89.88           O  
ATOM   1732  N   ARG A 222     -29.234   4.668  -0.270  1.00 86.25           N  
ATOM   1733  CA  ARG A 222     -28.766   3.684  -1.232  1.00 86.25           C  
ATOM   1734  C   ARG A 222     -28.656   2.301  -0.596  1.00 86.25           C  
ATOM   1735  CB  ARG A 222     -27.406   4.102  -1.798  1.00 86.25           C  
ATOM   1736  O   ARG A 222     -28.500   1.300  -1.296  1.00 86.25           O  
ATOM   1737  CG  ARG A 222     -27.438   5.371  -2.635  1.00 86.25           C  
ATOM   1738  CD  ARG A 222     -26.094   5.688  -3.248  1.00 86.25           C  
ATOM   1739  NE  ARG A 222     -26.125   6.934  -4.008  1.00 86.25           N  
ATOM   1740  NH1 ARG A 222     -23.938   6.777  -4.750  1.00 86.25           N  
ATOM   1741  NH2 ARG A 222     -25.234   8.570  -5.355  1.00 86.25           N  
ATOM   1742  CZ  ARG A 222     -25.094   7.422  -4.703  1.00 86.25           C  
ATOM   1743  N   TYR A 223     -28.781   2.266   0.700  1.00 87.50           N  
ATOM   1744  CA  TYR A 223     -28.562   1.008   1.409  1.00 87.50           C  
ATOM   1745  C   TYR A 223     -29.547   0.863   2.568  1.00 87.50           C  
ATOM   1746  CB  TYR A 223     -27.125   0.918   1.927  1.00 87.50           C  
ATOM   1747  O   TYR A 223     -29.750   1.805   3.338  1.00 87.50           O  
ATOM   1748  CG  TYR A 223     -26.859  -0.320   2.744  1.00 87.50           C  
ATOM   1749  CD1 TYR A 223     -26.875  -0.280   4.137  1.00 87.50           C  
ATOM   1750  CD2 TYR A 223     -26.562  -1.532   2.127  1.00 87.50           C  
ATOM   1751  CE1 TYR A 223     -26.625  -1.419   4.895  1.00 87.50           C  
ATOM   1752  CE2 TYR A 223     -26.312  -2.678   2.873  1.00 87.50           C  
ATOM   1753  OH  TYR A 223     -26.094  -3.740   5.000  1.00 87.50           O  
ATOM   1754  CZ  TYR A 223     -26.344  -2.611   4.254  1.00 87.50           C  
ATOM   1755  N   SER A 224     -30.219  -0.223   2.574  1.00 92.25           N  
ATOM   1756  CA  SER A 224     -31.109  -0.557   3.691  1.00 92.25           C  
ATOM   1757  C   SER A 224     -31.047  -2.049   4.008  1.00 92.25           C  
ATOM   1758  CB  SER A 224     -32.531  -0.141   3.389  1.00 92.25           C  
ATOM   1759  O   SER A 224     -31.312  -2.881   3.139  1.00 92.25           O  
ATOM   1760  OG  SER A 224     -33.406  -0.457   4.473  1.00 92.25           O  
ATOM   1761  N   LYS A 225     -30.703  -2.352   5.238  1.00 94.75           N  
ATOM   1762  CA  LYS A 225     -30.578  -3.756   5.617  1.00 94.75           C  
ATOM   1763  C   LYS A 225     -31.000  -3.975   7.066  1.00 94.75           C  
ATOM   1764  CB  LYS A 225     -29.141  -4.250   5.410  1.00 94.75           C  
ATOM   1765  O   LYS A 225     -30.719  -3.143   7.930  1.00 94.75           O  
ATOM   1766  CG  LYS A 225     -29.000  -5.762   5.477  1.00 94.75           C  
ATOM   1767  CD  LYS A 225     -27.609  -6.203   5.055  1.00 94.75           C  
ATOM   1768  CE  LYS A 225     -27.469  -7.723   5.055  1.00 94.75           C  
ATOM   1769  NZ  LYS A 225     -26.109  -8.164   4.609  1.00 94.75           N  
ATOM   1770  N   LYS A 226     -31.703  -5.039   7.254  1.00 96.00           N  
ATOM   1771  CA  LYS A 226     -32.062  -5.484   8.594  1.00 96.00           C  
ATOM   1772  C   LYS A 226     -31.219  -6.676   9.031  1.00 96.00           C  
ATOM   1773  CB  LYS A 226     -33.562  -5.848   8.656  1.00 96.00           C  
ATOM   1774  O   LYS A 226     -31.062  -7.645   8.281  1.00 96.00           O  
ATOM   1775  CG  LYS A 226     -34.062  -6.090  10.062  1.00 96.00           C  
ATOM   1776  CD  LYS A 226     -35.562  -6.344  10.070  1.00 96.00           C  
ATOM   1777  CE  LYS A 226     -36.094  -6.586  11.477  1.00 96.00           C  
ATOM   1778  NZ  LYS A 226     -37.562  -6.770  11.500  1.00 96.00           N  
ATOM   1779  N   PHE A 227     -30.672  -6.633  10.266  1.00 96.38           N  
ATOM   1780  CA  PHE A 227     -29.781  -7.664  10.773  1.00 96.38           C  
ATOM   1781  C   PHE A 227     -30.391  -8.367  11.977  1.00 96.38           C  
ATOM   1782  CB  PHE A 227     -28.422  -7.059  11.148  1.00 96.38           C  
ATOM   1783  O   PHE A 227     -30.922  -7.715  12.875  1.00 96.38           O  
ATOM   1784  CG  PHE A 227     -27.703  -6.414   9.992  1.00 96.38           C  
ATOM   1785  CD1 PHE A 227     -26.828  -7.145   9.203  1.00 96.38           C  
ATOM   1786  CD2 PHE A 227     -27.922  -5.070   9.695  1.00 96.38           C  
ATOM   1787  CE1 PHE A 227     -26.156  -6.547   8.133  1.00 96.38           C  
ATOM   1788  CE2 PHE A 227     -27.250  -4.469   8.625  1.00 96.38           C  
ATOM   1789  CZ  PHE A 227     -26.375  -5.207   7.848  1.00 96.38           C  
ATOM   1790  N   LYS A 228     -30.234  -9.641  11.922  1.00 96.00           N  
ATOM   1791  CA  LYS A 228     -30.594 -10.453  13.078  1.00 96.00           C  
ATOM   1792  C   LYS A 228     -29.359 -11.039  13.750  1.00 96.00           C  
ATOM   1793  CB  LYS A 228     -31.562 -11.570  12.672  1.00 96.00           C  
ATOM   1794  O   LYS A 228     -28.500 -11.625  13.078  1.00 96.00           O  
ATOM   1795  CG  LYS A 228     -32.969 -11.094  12.320  1.00 96.00           C  
ATOM   1796  CD  LYS A 228     -33.906 -12.258  12.094  1.00 96.00           C  
ATOM   1797  CE  LYS A 228     -35.312 -11.781  11.727  1.00 96.00           C  
ATOM   1798  NZ  LYS A 228     -36.250 -12.922  11.500  1.00 96.00           N  
ATOM   1799  N   PRO A 229     -29.250 -10.828  15.125  1.00 95.25           N  
ATOM   1800  CA  PRO A 229     -28.047 -11.359  15.789  1.00 95.25           C  
ATOM   1801  C   PRO A 229     -28.000 -12.891  15.781  1.00 95.25           C  
ATOM   1802  CB  PRO A 229     -28.188 -10.828  17.219  1.00 95.25           C  
ATOM   1803  O   PRO A 229     -29.047 -13.547  15.797  1.00 95.25           O  
ATOM   1804  CG  PRO A 229     -29.641 -10.594  17.406  1.00 95.25           C  
ATOM   1805  CD  PRO A 229     -30.234 -10.195  16.094  1.00 95.25           C  
ATOM   1806  N   GLU A 230     -26.828 -13.422  15.680  1.00 94.94           N  
ATOM   1807  CA  GLU A 230     -26.594 -14.859  15.766  1.00 94.94           C  
ATOM   1808  C   GLU A 230     -26.281 -15.289  17.188  1.00 94.94           C  
ATOM   1809  CB  GLU A 230     -25.469 -15.281  14.820  1.00 94.94           C  
ATOM   1810  O   GLU A 230     -25.172 -15.055  17.688  1.00 94.94           O  
ATOM   1811  CG  GLU A 230     -25.766 -15.031  13.352  1.00 94.94           C  
ATOM   1812  CD  GLU A 230     -24.609 -15.398  12.438  1.00 94.94           C  
ATOM   1813  OE1 GLU A 230     -24.703 -15.156  11.211  1.00 94.94           O  
ATOM   1814  OE2 GLU A 230     -23.609 -15.945  12.945  1.00 94.94           O  
ATOM   1815  N   ILE A 231     -27.250 -15.953  17.781  1.00 95.00           N  
ATOM   1816  CA  ILE A 231     -27.078 -16.438  19.141  1.00 95.00           C  
ATOM   1817  C   ILE A 231     -26.562 -17.891  19.109  1.00 95.00           C  
ATOM   1818  CB  ILE A 231     -28.391 -16.359  19.953  1.00 95.00           C  
ATOM   1819  O   ILE A 231     -27.297 -18.797  18.734  1.00 95.00           O  
ATOM   1820  CG1 ILE A 231     -28.938 -14.930  19.922  1.00 95.00           C  
ATOM   1821  CG2 ILE A 231     -28.172 -16.828  21.391  1.00 95.00           C  
ATOM   1822  CD1 ILE A 231     -30.328 -14.789  20.516  1.00 95.00           C  
ATOM   1823  N   ALA A 232     -25.328 -17.953  19.484  1.00 94.31           N  
ATOM   1824  CA  ALA A 232     -24.719 -19.281  19.422  1.00 94.31           C  
ATOM   1825  C   ALA A 232     -23.531 -19.391  20.375  1.00 94.31           C  
ATOM   1826  CB  ALA A 232     -24.281 -19.609  18.000  1.00 94.31           C  
ATOM   1827  O   ALA A 232     -22.812 -18.406  20.578  1.00 94.31           O  
ATOM   1828  N   ALA A 233     -23.438 -20.594  20.969  1.00 93.38           N  
ATOM   1829  CA  ALA A 233     -22.266 -20.859  21.812  1.00 93.38           C  
ATOM   1830  C   ALA A 233     -21.000 -20.953  20.984  1.00 93.38           C  
ATOM   1831  CB  ALA A 233     -22.484 -22.141  22.625  1.00 93.38           C  
ATOM   1832  O   ALA A 233     -20.969 -21.625  19.953  1.00 93.38           O  
ATOM   1833  N   ARG A 234     -19.969 -20.266  21.500  1.00 92.88           N  
ATOM   1834  CA  ARG A 234     -18.672 -20.234  20.828  1.00 92.88           C  
ATOM   1835  C   ARG A 234     -17.531 -20.375  21.828  1.00 92.88           C  
ATOM   1836  CB  ARG A 234     -18.516 -18.938  20.031  1.00 92.88           C  
ATOM   1837  O   ARG A 234     -17.688 -20.047  23.000  1.00 92.88           O  
ATOM   1838  CG  ARG A 234     -19.594 -18.719  18.984  1.00 92.88           C  
ATOM   1839  CD  ARG A 234     -19.500 -17.344  18.344  1.00 92.88           C  
ATOM   1840  NE  ARG A 234     -20.594 -17.094  17.422  1.00 92.88           N  
ATOM   1841  NH1 ARG A 234     -22.062 -16.359  19.062  1.00 92.88           N  
ATOM   1842  NH2 ARG A 234     -22.734 -16.438  16.859  1.00 92.88           N  
ATOM   1843  CZ  ARG A 234     -21.797 -16.625  17.781  1.00 92.88           C  
ATOM   1844  N   PRO A 235     -16.375 -20.781  21.297  1.00 93.12           N  
ATOM   1845  CA  PRO A 235     -15.203 -20.781  22.188  1.00 93.12           C  
ATOM   1846  C   PRO A 235     -14.812 -19.375  22.641  1.00 93.12           C  
ATOM   1847  CB  PRO A 235     -14.109 -21.391  21.312  1.00 93.12           C  
ATOM   1848  O   PRO A 235     -14.969 -18.406  21.891  1.00 93.12           O  
ATOM   1849  CG  PRO A 235     -14.836 -22.125  20.234  1.00 93.12           C  
ATOM   1850  CD  PRO A 235     -16.141 -21.438  19.984  1.00 93.12           C  
ATOM   1851  N   LYS A 236     -14.336 -19.281  23.781  1.00 92.31           N  
ATOM   1852  CA  LYS A 236     -13.930 -18.000  24.328  1.00 92.31           C  
ATOM   1853  C   LYS A 236     -12.641 -17.516  23.656  1.00 92.31           C  
ATOM   1854  CB  LYS A 236     -13.734 -18.078  25.844  1.00 92.31           C  
ATOM   1855  O   LYS A 236     -11.680 -18.266  23.531  1.00 92.31           O  
ATOM   1856  CG  LYS A 236     -15.039 -18.250  26.609  1.00 92.31           C  
ATOM   1857  CD  LYS A 236     -14.797 -18.203  28.125  1.00 92.31           C  
ATOM   1858  CE  LYS A 236     -16.094 -18.359  28.891  1.00 92.31           C  
ATOM   1859  NZ  LYS A 236     -15.867 -18.328  30.375  1.00 92.31           N  
ATOM   1860  N   VAL A 237     -12.727 -16.391  23.219  1.00 90.06           N  
ATOM   1861  CA  VAL A 237     -11.578 -15.672  22.688  1.00 90.06           C  
ATOM   1862  C   VAL A 237     -11.352 -14.398  23.500  1.00 90.06           C  
ATOM   1863  CB  VAL A 237     -11.758 -15.320  21.188  1.00 90.06           C  
ATOM   1864  O   VAL A 237     -12.258 -13.570  23.625  1.00 90.06           O  
ATOM   1865  CG1 VAL A 237     -10.539 -14.578  20.656  1.00 90.06           C  
ATOM   1866  CG2 VAL A 237     -12.016 -16.594  20.375  1.00 90.06           C  
ATOM   1867  N   ARG A 238     -10.188 -14.328  24.156  1.00 88.94           N  
ATOM   1868  CA  ARG A 238      -9.875 -13.211  25.031  1.00 88.94           C  
ATOM   1869  C   ARG A 238     -10.930 -13.070  26.141  1.00 88.94           C  
ATOM   1870  CB  ARG A 238      -9.773 -11.906  24.234  1.00 88.94           C  
ATOM   1871  O   ARG A 238     -11.367 -11.961  26.453  1.00 88.94           O  
ATOM   1872  CG  ARG A 238      -8.602 -11.867  23.266  1.00 88.94           C  
ATOM   1873  CD  ARG A 238      -8.469 -10.508  22.609  1.00 88.94           C  
ATOM   1874  NE  ARG A 238      -9.438 -10.344  21.516  1.00 88.94           N  
ATOM   1875  NH1 ARG A 238      -8.336  -8.562  20.547  1.00 88.94           N  
ATOM   1876  NH2 ARG A 238     -10.281  -9.359  19.625  1.00 88.94           N  
ATOM   1877  CZ  ARG A 238      -9.352  -9.422  20.562  1.00 88.94           C  
ATOM   1878  N   ASP A 239     -11.477 -14.242  26.562  1.00 89.31           N  
ATOM   1879  CA  ASP A 239     -12.398 -14.414  27.688  1.00 89.31           C  
ATOM   1880  C   ASP A 239     -13.797 -13.938  27.328  1.00 89.31           C  
ATOM   1881  CB  ASP A 239     -11.883 -13.664  28.922  1.00 89.31           C  
ATOM   1882  O   ASP A 239     -14.578 -13.562  28.203  1.00 89.31           O  
ATOM   1883  CG  ASP A 239     -10.625 -14.281  29.516  1.00 89.31           C  
ATOM   1884  OD1 ASP A 239     -10.477 -15.516  29.469  1.00 89.31           O  
ATOM   1885  OD2 ASP A 239      -9.789 -13.516  30.031  1.00 89.31           O  
ATOM   1886  N   GLN A 240     -14.031 -13.812  26.000  1.00 92.00           N  
ATOM   1887  CA  GLN A 240     -15.359 -13.422  25.516  1.00 92.00           C  
ATOM   1888  C   GLN A 240     -16.016 -14.562  24.750  1.00 92.00           C  
ATOM   1889  CB  GLN A 240     -15.266 -12.180  24.641  1.00 92.00           C  
ATOM   1890  O   GLN A 240     -15.445 -15.109  23.812  1.00 92.00           O  
ATOM   1891  CG  GLN A 240     -14.766 -10.938  25.359  1.00 92.00           C  
ATOM   1892  CD  GLN A 240     -15.727 -10.469  26.438  1.00 92.00           C  
ATOM   1893  NE2 GLN A 240     -15.180  -9.891  27.500  1.00 92.00           N  
ATOM   1894  OE1 GLN A 240     -16.938 -10.625  26.312  1.00 92.00           O  
ATOM   1895  N   ALA A 241     -17.203 -14.859  25.172  1.00 93.31           N  
ATOM   1896  CA  ALA A 241     -17.969 -15.922  24.516  1.00 93.31           C  
ATOM   1897  C   ALA A 241     -18.859 -15.359  23.406  1.00 93.31           C  
ATOM   1898  CB  ALA A 241     -18.812 -16.688  25.531  1.00 93.31           C  
ATOM   1899  O   ALA A 241     -19.281 -16.078  22.516  1.00 93.31           O  
ATOM   1900  N   GLY A 242     -19.109 -14.062  23.422  1.00 94.12           N  
ATOM   1901  CA  GLY A 242     -19.859 -13.367  22.391  1.00 94.12           C  
ATOM   1902  C   GLY A 242     -18.984 -12.898  21.234  1.00 94.12           C  
ATOM   1903  O   GLY A 242     -17.750 -12.930  21.344  1.00 94.12           O  
ATOM   1904  N   ARG A 243     -19.688 -12.539  20.078  1.00 95.75           N  
ATOM   1905  CA  ARG A 243     -18.984 -11.945  18.938  1.00 95.75           C  
ATOM   1906  C   ARG A 243     -19.609 -10.602  18.562  1.00 95.75           C  
ATOM   1907  CB  ARG A 243     -19.031 -12.891  17.734  1.00 95.75           C  
ATOM   1908  O   ARG A 243     -20.797 -10.375  18.766  1.00 95.75           O  
ATOM   1909  CG  ARG A 243     -18.359 -14.234  17.984  1.00 95.75           C  
ATOM   1910  CD  ARG A 243     -16.844 -14.086  18.141  1.00 95.75           C  
ATOM   1911  NE  ARG A 243     -16.203 -15.383  18.312  1.00 95.75           N  
ATOM   1912  NH1 ARG A 243     -16.516 -15.492  20.594  1.00 95.75           N  
ATOM   1913  NH2 ARG A 243     -15.445 -17.203  19.500  1.00 95.75           N  
ATOM   1914  CZ  ARG A 243     -16.062 -16.031  19.469  1.00 95.75           C  
ATOM   1915  N   MET A 244     -18.656  -9.719  17.984  1.00 95.94           N  
ATOM   1916  CA  MET A 244     -19.141  -8.461  17.422  1.00 95.94           C  
ATOM   1917  C   MET A 244     -18.703  -8.305  15.977  1.00 95.94           C  
ATOM   1918  CB  MET A 244     -18.641  -7.277  18.250  1.00 95.94           C  
ATOM   1919  O   MET A 244     -17.531  -8.453  15.656  1.00 95.94           O  
ATOM   1920  CG  MET A 244     -19.297  -7.164  19.625  1.00 95.94           C  
ATOM   1921  SD  MET A 244     -18.750  -5.668  20.531  1.00 95.94           S  
ATOM   1922  CE  MET A 244     -20.297  -5.211  21.359  1.00 95.94           C  
ATOM   1923  N   ASN A 245     -19.703  -8.109  15.188  1.00 96.75           N  
ATOM   1924  CA  ASN A 245     -19.375  -7.762  13.805  1.00 96.75           C  
ATOM   1925  C   ASN A 245     -19.359  -6.250  13.602  1.00 96.75           C  
ATOM   1926  CB  ASN A 245     -20.375  -8.414  12.852  1.00 96.75           C  
ATOM   1927  O   ASN A 245     -20.250  -5.539  14.070  1.00 96.75           O  
ATOM   1928  CG  ASN A 245     -20.234  -9.922  12.789  1.00 96.75           C  
ATOM   1929  ND2 ASN A 245     -21.250 -10.594  12.266  1.00 96.75           N  
ATOM   1930  OD1 ASN A 245     -19.219 -10.477  13.211  1.00 96.75           O  
ATOM   1931  N   TYR A 246     -18.406  -5.777  12.898  1.00 97.19           N  
ATOM   1932  CA  TYR A 246     -18.219  -4.348  12.664  1.00 97.19           C  
ATOM   1933  C   TYR A 246     -18.484  -3.998  11.203  1.00 97.19           C  
ATOM   1934  CB  TYR A 246     -16.797  -3.918  13.055  1.00 97.19           C  
ATOM   1935  O   TYR A 246     -18.047  -4.711  10.297  1.00 97.19           O  
ATOM   1936  CG  TYR A 246     -16.391  -4.367  14.438  1.00 97.19           C  
ATOM   1937  CD1 TYR A 246     -16.781  -3.648  15.570  1.00 97.19           C  
ATOM   1938  CD2 TYR A 246     -15.617  -5.508  14.617  1.00 97.19           C  
ATOM   1939  CE1 TYR A 246     -16.406  -4.059  16.844  1.00 97.19           C  
ATOM   1940  CE2 TYR A 246     -15.234  -5.926  15.883  1.00 97.19           C  
ATOM   1941  OH  TYR A 246     -15.250  -5.605  18.250  1.00 97.19           O  
ATOM   1942  CZ  TYR A 246     -15.633  -5.195  16.984  1.00 97.19           C  
ATOM   1943  N   TYR A 247     -19.141  -2.857  11.094  1.00 96.44           N  
ATOM   1944  CA  TYR A 247     -19.531  -2.391   9.766  1.00 96.44           C  
ATOM   1945  C   TYR A 247     -19.125  -0.935   9.562  1.00 96.44           C  
ATOM   1946  CB  TYR A 247     -21.031  -2.551   9.555  1.00 96.44           C  
ATOM   1947  O   TYR A 247     -18.844  -0.219  10.523  1.00 96.44           O  
ATOM   1948  CG  TYR A 247     -21.516  -3.975   9.680  1.00 96.44           C  
ATOM   1949  CD1 TYR A 247     -21.688  -4.773   8.555  1.00 96.44           C  
ATOM   1950  CD2 TYR A 247     -21.797  -4.527  10.930  1.00 96.44           C  
ATOM   1951  CE1 TYR A 247     -22.141  -6.086   8.664  1.00 96.44           C  
ATOM   1952  CE2 TYR A 247     -22.250  -5.836  11.047  1.00 96.44           C  
ATOM   1953  OH  TYR A 247     -22.859  -7.906  10.023  1.00 96.44           O  
ATOM   1954  CZ  TYR A 247     -22.406  -6.609   9.914  1.00 96.44           C  
ATOM   1955  N   TRP A 248     -19.125  -0.517   8.297  1.00 95.31           N  
ATOM   1956  CA  TRP A 248     -18.875   0.882   7.961  1.00 95.31           C  
ATOM   1957  C   TRP A 248     -19.812   1.353   6.848  1.00 95.31           C  
ATOM   1958  CB  TRP A 248     -17.422   1.085   7.543  1.00 95.31           C  
ATOM   1959  O   TRP A 248     -20.266   0.548   6.035  1.00 95.31           O  
ATOM   1960  CG  TRP A 248     -17.031   0.320   6.316  1.00 95.31           C  
ATOM   1961  CD1 TRP A 248     -16.562  -0.962   6.258  1.00 95.31           C  
ATOM   1962  CD2 TRP A 248     -17.062   0.792   4.965  1.00 95.31           C  
ATOM   1963  CE2 TRP A 248     -16.609  -0.258   4.141  1.00 95.31           C  
ATOM   1964  CE3 TRP A 248     -17.453   2.002   4.371  1.00 95.31           C  
ATOM   1965  NE1 TRP A 248     -16.297  -1.316   4.953  1.00 95.31           N  
ATOM   1966  CH2 TRP A 248     -16.906   1.061   2.197  1.00 95.31           C  
ATOM   1967  CZ2 TRP A 248     -16.516  -0.134   2.752  1.00 95.31           C  
ATOM   1968  CZ3 TRP A 248     -17.359   2.123   2.990  1.00 95.31           C  
ATOM   1969  N   THR A 249     -20.156   2.604   6.949  1.00 94.75           N  
ATOM   1970  CA  THR A 249     -21.000   3.201   5.918  1.00 94.75           C  
ATOM   1971  C   THR A 249     -20.484   4.586   5.539  1.00 94.75           C  
ATOM   1972  CB  THR A 249     -22.453   3.305   6.383  1.00 94.75           C  
ATOM   1973  O   THR A 249     -20.141   5.391   6.406  1.00 94.75           O  
ATOM   1974  CG2 THR A 249     -23.359   3.840   5.270  1.00 94.75           C  
ATOM   1975  OG1 THR A 249     -22.922   2.004   6.770  1.00 94.75           O  
ATOM   1976  N   LEU A 250     -20.328   4.816   4.188  1.00 93.75           N  
ATOM   1977  CA  LEU A 250     -20.000   6.156   3.699  1.00 93.75           C  
ATOM   1978  C   LEU A 250     -21.266   6.949   3.412  1.00 93.75           C  
ATOM   1979  CB  LEU A 250     -19.141   6.070   2.436  1.00 93.75           C  
ATOM   1980  O   LEU A 250     -22.094   6.535   2.590  1.00 93.75           O  
ATOM   1981  CG  LEU A 250     -17.719   5.535   2.617  1.00 93.75           C  
ATOM   1982  CD1 LEU A 250     -17.047   5.352   1.263  1.00 93.75           C  
ATOM   1983  CD2 LEU A 250     -16.906   6.477   3.502  1.00 93.75           C  
ATOM   1984  N   VAL A 251     -21.469   8.047   4.117  1.00 94.56           N  
ATOM   1985  CA  VAL A 251     -22.672   8.875   3.959  1.00 94.56           C  
ATOM   1986  C   VAL A 251     -22.344  10.094   3.096  1.00 94.56           C  
ATOM   1987  CB  VAL A 251     -23.219   9.328   5.328  1.00 94.56           C  
ATOM   1988  O   VAL A 251     -21.516  10.922   3.467  1.00 94.56           O  
ATOM   1989  CG1 VAL A 251     -24.531  10.102   5.148  1.00 94.56           C  
ATOM   1990  CG2 VAL A 251     -23.438   8.125   6.242  1.00 94.56           C  
ATOM   1991  N   GLU A 252     -22.953  10.188   1.935  1.00 93.62           N  
ATOM   1992  CA  GLU A 252     -22.719  11.289   1.003  1.00 93.62           C  
ATOM   1993  C   GLU A 252     -23.266  12.602   1.548  1.00 93.62           C  
ATOM   1994  CB  GLU A 252     -23.344  10.984  -0.360  1.00 93.62           C  
ATOM   1995  O   GLU A 252     -24.188  12.602   2.379  1.00 93.62           O  
ATOM   1996  CG  GLU A 252     -22.703   9.805  -1.076  1.00 93.62           C  
ATOM   1997  CD  GLU A 252     -23.328   9.508  -2.428  1.00 93.62           C  
ATOM   1998  OE1 GLU A 252     -22.781   8.680  -3.188  1.00 93.62           O  
ATOM   1999  OE2 GLU A 252     -24.391  10.109  -2.732  1.00 93.62           O  
ATOM   2000  N   PRO A 253     -22.688  13.664   0.956  1.00 93.94           N  
ATOM   2001  CA  PRO A 253     -23.203  14.969   1.379  1.00 93.94           C  
ATOM   2002  C   PRO A 253     -24.703  15.133   1.109  1.00 93.94           C  
ATOM   2003  CB  PRO A 253     -22.391  15.961   0.542  1.00 93.94           C  
ATOM   2004  O   PRO A 253     -25.156  14.852   0.001  1.00 93.94           O  
ATOM   2005  CG  PRO A 253     -21.125  15.234   0.212  1.00 93.94           C  
ATOM   2006  CD  PRO A 253     -21.438  13.773   0.041  1.00 93.94           C  
ATOM   2007  N   GLY A 254     -25.516  15.461   2.176  1.00 93.88           N  
ATOM   2008  CA  GLY A 254     -26.953  15.664   2.018  1.00 93.88           C  
ATOM   2009  C   GLY A 254     -27.766  14.414   2.270  1.00 93.88           C  
ATOM   2010  O   GLY A 254     -29.000  14.461   2.285  1.00 93.88           O  
ATOM   2011  N   ASP A 255     -27.062  13.258   2.408  1.00 95.31           N  
ATOM   2012  CA  ASP A 255     -27.719  11.992   2.707  1.00 95.31           C  
ATOM   2013  C   ASP A 255     -27.812  11.758   4.215  1.00 95.31           C  
ATOM   2014  CB  ASP A 255     -26.969  10.828   2.047  1.00 95.31           C  
ATOM   2015  O   ASP A 255     -27.156  12.445   4.992  1.00 95.31           O  
ATOM   2016  CG  ASP A 255     -27.844   9.602   1.854  1.00 95.31           C  
ATOM   2017  OD1 ASP A 255     -29.047   9.648   2.170  1.00 95.31           O  
ATOM   2018  OD2 ASP A 255     -27.312   8.570   1.385  1.00 95.31           O  
ATOM   2019  N   LYS A 256     -28.625  10.797   4.672  1.00 95.50           N  
ATOM   2020  CA  LYS A 256     -28.766  10.500   6.094  1.00 95.50           C  
ATOM   2021  C   LYS A 256     -28.562   9.008   6.367  1.00 95.50           C  
ATOM   2022  CB  LYS A 256     -30.141  10.945   6.602  1.00 95.50           C  
ATOM   2023  O   LYS A 256     -28.766   8.180   5.480  1.00 95.50           O  
ATOM   2024  CG  LYS A 256     -31.297  10.188   5.980  1.00 95.50           C  
ATOM   2025  CD  LYS A 256     -32.625  10.703   6.504  1.00 95.50           C  
ATOM   2026  CE  LYS A 256     -33.812   9.945   5.883  1.00 95.50           C  
ATOM   2027  NZ  LYS A 256     -35.125  10.516   6.305  1.00 95.50           N  
ATOM   2028  N   ILE A 257     -28.125   8.672   7.492  1.00 96.31           N  
ATOM   2029  CA  ILE A 257     -28.047   7.297   7.969  1.00 96.31           C  
ATOM   2030  C   ILE A 257     -28.922   7.125   9.203  1.00 96.31           C  
ATOM   2031  CB  ILE A 257     -26.578   6.898   8.289  1.00 96.31           C  
ATOM   2032  O   ILE A 257     -28.906   7.957  10.109  1.00 96.31           O  
ATOM   2033  CG1 ILE A 257     -26.516   5.418   8.688  1.00 96.31           C  
ATOM   2034  CG2 ILE A 257     -26.000   7.793   9.383  1.00 96.31           C  
ATOM   2035  CD1 ILE A 257     -25.094   4.863   8.750  1.00 96.31           C  
ATOM   2036  N   THR A 258     -29.750   6.051   9.102  1.00 96.75           N  
ATOM   2037  CA  THR A 258     -30.719   5.812  10.164  1.00 96.75           C  
ATOM   2038  C   THR A 258     -30.453   4.469  10.836  1.00 96.75           C  
ATOM   2039  CB  THR A 258     -32.156   5.855   9.625  1.00 96.75           C  
ATOM   2040  O   THR A 258     -30.188   3.471  10.164  1.00 96.75           O  
ATOM   2041  CG2 THR A 258     -33.156   5.691  10.750  1.00 96.75           C  
ATOM   2042  OG1 THR A 258     -32.375   7.109   8.969  1.00 96.75           O  
ATOM   2043  N   PHE A 259     -30.531   4.488  12.172  1.00 96.56           N  
ATOM   2044  CA  PHE A 259     -30.391   3.264  12.953  1.00 96.56           C  
ATOM   2045  C   PHE A 259     -31.688   2.965  13.703  1.00 96.56           C  
ATOM   2046  CB  PHE A 259     -29.234   3.371  13.938  1.00 96.56           C  
ATOM   2047  O   PHE A 259     -32.219   3.836  14.391  1.00 96.56           O  
ATOM   2048  CG  PHE A 259     -27.891   3.545  13.266  1.00 96.56           C  
ATOM   2049  CD1 PHE A 259     -27.125   2.441  12.898  1.00 96.56           C  
ATOM   2050  CD2 PHE A 259     -27.391   4.816  13.016  1.00 96.56           C  
ATOM   2051  CE1 PHE A 259     -25.891   2.600  12.281  1.00 96.56           C  
ATOM   2052  CE2 PHE A 259     -26.156   4.980  12.398  1.00 96.56           C  
ATOM   2053  CZ  PHE A 259     -25.406   3.871  12.031  1.00 96.56           C  
ATOM   2054  N   GLU A 260     -32.188   1.823  13.516  1.00 96.50           N  
ATOM   2055  CA  GLU A 260     -33.312   1.280  14.273  1.00 96.50           C  
ATOM   2056  C   GLU A 260     -32.969  -0.073  14.891  1.00 96.50           C  
ATOM   2057  CB  GLU A 260     -34.562   1.148  13.375  1.00 96.50           C  
ATOM   2058  O   GLU A 260     -32.562  -0.993  14.180  1.00 96.50           O  
ATOM   2059  CG  GLU A 260     -35.812   0.689  14.117  1.00 96.50           C  
ATOM   2060  CD  GLU A 260     -37.000   0.489  13.203  1.00 96.50           C  
ATOM   2061  OE1 GLU A 260     -37.688  -0.562  13.305  1.00 96.50           O  
ATOM   2062  OE2 GLU A 260     -37.281   1.390  12.375  1.00 96.50           O  
ATOM   2063  N   ALA A 261     -33.156  -0.139  16.234  1.00 96.75           N  
ATOM   2064  CA  ALA A 261     -32.719  -1.388  16.859  1.00 96.75           C  
ATOM   2065  C   ALA A 261     -33.531  -1.688  18.109  1.00 96.75           C  
ATOM   2066  CB  ALA A 261     -31.234  -1.327  17.203  1.00 96.75           C  
ATOM   2067  O   ALA A 261     -33.875  -0.776  18.859  1.00 96.75           O  
ATOM   2068  N   THR A 262     -33.906  -2.938  18.297  1.00 95.94           N  
ATOM   2069  CA  THR A 262     -34.594  -3.396  19.500  1.00 95.94           C  
ATOM   2070  C   THR A 262     -33.625  -4.129  20.438  1.00 95.94           C  
ATOM   2071  CB  THR A 262     -35.750  -4.324  19.156  1.00 95.94           C  
ATOM   2072  O   THR A 262     -34.000  -4.637  21.484  1.00 95.94           O  
ATOM   2073  CG2 THR A 262     -36.812  -3.590  18.328  1.00 95.94           C  
ATOM   2074  OG1 THR A 262     -35.281  -5.445  18.406  1.00 95.94           O  
ATOM   2075  N   GLY A 263     -32.219  -4.105  20.016  1.00 95.06           N  
ATOM   2076  CA  GLY A 263     -31.125  -4.668  20.781  1.00 95.06           C  
ATOM   2077  C   GLY A 263     -29.906  -4.984  19.922  1.00 95.06           C  
ATOM   2078  O   GLY A 263     -29.953  -4.875  18.703  1.00 95.06           O  
ATOM   2079  N   ASN A 264     -28.703  -5.160  20.453  1.00 96.31           N  
ATOM   2080  CA  ASN A 264     -27.484  -5.719  19.875  1.00 96.31           C  
ATOM   2081  C   ASN A 264     -26.750  -4.699  19.016  1.00 96.31           C  
ATOM   2082  CB  ASN A 264     -27.797  -6.973  19.062  1.00 96.31           C  
ATOM   2083  O   ASN A 264     -25.781  -5.035  18.328  1.00 96.31           O  
ATOM   2084  CG  ASN A 264     -28.328  -8.109  19.922  1.00 96.31           C  
ATOM   2085  ND2 ASN A 264     -27.438  -9.008  20.328  1.00 96.31           N  
ATOM   2086  OD1 ASN A 264     -29.516  -8.180  20.219  1.00 96.31           O  
ATOM   2087  N   LEU A 265     -27.234  -3.396  18.984  1.00 96.38           N  
ATOM   2088  CA  LEU A 265     -26.562  -2.355  18.219  1.00 96.38           C  
ATOM   2089  C   LEU A 265     -25.328  -1.854  18.953  1.00 96.38           C  
ATOM   2090  CB  LEU A 265     -27.516  -1.188  17.938  1.00 96.38           C  
ATOM   2091  O   LEU A 265     -25.406  -1.508  20.125  1.00 96.38           O  
ATOM   2092  CG  LEU A 265     -26.906   0.035  17.250  1.00 96.38           C  
ATOM   2093  CD1 LEU A 265     -26.469  -0.315  15.828  1.00 96.38           C  
ATOM   2094  CD2 LEU A 265     -27.906   1.192  17.234  1.00 96.38           C  
ATOM   2095  N   VAL A 266     -24.188  -1.960  18.375  1.00 96.50           N  
ATOM   2096  CA  VAL A 266     -23.016  -1.187  18.766  1.00 96.50           C  
ATOM   2097  C   VAL A 266     -22.984   0.132  17.984  1.00 96.50           C  
ATOM   2098  CB  VAL A 266     -21.719  -1.976  18.516  1.00 96.50           C  
ATOM   2099  O   VAL A 266     -22.688   0.153  16.797  1.00 96.50           O  
ATOM   2100  CG1 VAL A 266     -20.500  -1.169  18.953  1.00 96.50           C  
ATOM   2101  CG2 VAL A 266     -21.766  -3.324  19.219  1.00 96.50           C  
ATOM   2102  N   ALA A 267     -23.391   1.189  18.734  1.00 95.56           N  
ATOM   2103  CA  ALA A 267     -23.750   2.465  18.125  1.00 95.56           C  
ATOM   2104  C   ALA A 267     -22.516   3.320  17.859  1.00 95.56           C  
ATOM   2105  CB  ALA A 267     -24.734   3.219  19.016  1.00 95.56           C  
ATOM   2106  O   ALA A 267     -21.531   3.242  18.609  1.00 95.56           O  
ATOM   2107  N   PRO A 268     -22.594   4.086  16.812  1.00 95.62           N  
ATOM   2108  CA  PRO A 268     -21.500   5.020  16.547  1.00 95.62           C  
ATOM   2109  C   PRO A 268     -21.484   6.191  17.531  1.00 95.62           C  
ATOM   2110  CB  PRO A 268     -21.797   5.504  15.133  1.00 95.62           C  
ATOM   2111  O   PRO A 268     -22.531   6.758  17.844  1.00 95.62           O  
ATOM   2112  CG  PRO A 268     -23.266   5.348  14.961  1.00 95.62           C  
ATOM   2113  CD  PRO A 268     -23.734   4.207  15.820  1.00 95.62           C  
ATOM   2114  N   ARG A 269     -20.328   6.547  18.031  1.00 93.88           N  
ATOM   2115  CA  ARG A 269     -20.156   7.750  18.828  1.00 93.88           C  
ATOM   2116  C   ARG A 269     -19.516   8.867  18.016  1.00 93.88           C  
ATOM   2117  CB  ARG A 269     -19.297   7.445  20.062  1.00 93.88           C  
ATOM   2118  O   ARG A 269     -19.984  10.008  18.047  1.00 93.88           O  
ATOM   2119  CG  ARG A 269     -19.047   8.648  20.969  1.00 93.88           C  
ATOM   2120  CD  ARG A 269     -18.281   8.266  22.219  1.00 93.88           C  
ATOM   2121  NE  ARG A 269     -18.047   9.422  23.078  1.00 93.88           N  
ATOM   2122  NH1 ARG A 269     -17.250   8.195  24.859  1.00 93.88           N  
ATOM   2123  NH2 ARG A 269     -17.391  10.484  25.016  1.00 93.88           N  
ATOM   2124  CZ  ARG A 269     -17.562   9.367  24.312  1.00 93.88           C  
ATOM   2125  N   TYR A 270     -18.453   8.539  17.312  1.00 94.12           N  
ATOM   2126  CA  TYR A 270     -17.750   9.469  16.453  1.00 94.12           C  
ATOM   2127  C   TYR A 270     -17.828   9.047  14.984  1.00 94.12           C  
ATOM   2128  CB  TYR A 270     -16.281   9.578  16.875  1.00 94.12           C  
ATOM   2129  O   TYR A 270     -18.031   7.863  14.688  1.00 94.12           O  
ATOM   2130  CG  TYR A 270     -16.078  10.273  18.203  1.00 94.12           C  
ATOM   2131  CD1 TYR A 270     -15.938  11.656  18.266  1.00 94.12           C  
ATOM   2132  CD2 TYR A 270     -16.031   9.539  19.375  1.00 94.12           C  
ATOM   2133  CE1 TYR A 270     -15.750  12.297  19.484  1.00 94.12           C  
ATOM   2134  CE2 TYR A 270     -15.844  10.172  20.609  1.00 94.12           C  
ATOM   2135  OH  TYR A 270     -15.523  12.172  21.859  1.00 94.12           O  
ATOM   2136  CZ  TYR A 270     -15.703  11.547  20.656  1.00 94.12           C  
ATOM   2137  N   ALA A 271     -17.672  10.047  14.086  1.00 94.75           N  
ATOM   2138  CA  ALA A 271     -17.594   9.828  12.648  1.00 94.75           C  
ATOM   2139  C   ALA A 271     -16.438  10.625  12.039  1.00 94.75           C  
ATOM   2140  CB  ALA A 271     -18.906  10.211  11.977  1.00 94.75           C  
ATOM   2141  O   ALA A 271     -15.828  11.461  12.711  1.00 94.75           O  
ATOM   2142  N   PHE A 272     -16.109  10.273  10.703  1.00 94.06           N  
ATOM   2143  CA  PHE A 272     -14.914  10.891  10.125  1.00 94.06           C  
ATOM   2144  C   PHE A 272     -15.234  11.531   8.781  1.00 94.06           C  
ATOM   2145  CB  PHE A 272     -13.805   9.852   9.961  1.00 94.06           C  
ATOM   2146  O   PHE A 272     -15.781  10.875   7.891  1.00 94.06           O  
ATOM   2147  CG  PHE A 272     -13.477   9.102  11.227  1.00 94.06           C  
ATOM   2148  CD1 PHE A 272     -12.500   9.570  12.094  1.00 94.06           C  
ATOM   2149  CD2 PHE A 272     -14.141   7.926  11.547  1.00 94.06           C  
ATOM   2150  CE1 PHE A 272     -12.195   8.883  13.266  1.00 94.06           C  
ATOM   2151  CE2 PHE A 272     -13.844   7.234  12.711  1.00 94.06           C  
ATOM   2152  CZ  PHE A 272     -12.875   7.711  13.570  1.00 94.06           C  
ATOM   2153  N   THR A 273     -14.930  12.812   8.766  1.00 93.19           N  
ATOM   2154  CA  THR A 273     -14.953  13.438   7.449  1.00 93.19           C  
ATOM   2155  C   THR A 273     -13.656  13.148   6.691  1.00 93.19           C  
ATOM   2156  CB  THR A 273     -15.148  14.961   7.562  1.00 93.19           C  
ATOM   2157  O   THR A 273     -12.562  13.273   7.246  1.00 93.19           O  
ATOM   2158  CG2 THR A 273     -16.484  15.297   8.219  1.00 93.19           C  
ATOM   2159  OG1 THR A 273     -14.094  15.523   8.344  1.00 93.19           O  
ATOM   2160  N   MET A 274     -13.805  12.734   5.410  1.00 88.94           N  
ATOM   2161  CA  MET A 274     -12.625  12.297   4.672  1.00 88.94           C  
ATOM   2162  C   MET A 274     -12.367  13.203   3.469  1.00 88.94           C  
ATOM   2163  CB  MET A 274     -12.781  10.844   4.215  1.00 88.94           C  
ATOM   2164  O   MET A 274     -13.305  13.586   2.768  1.00 88.94           O  
ATOM   2165  CG  MET A 274     -13.031   9.867   5.352  1.00 88.94           C  
ATOM   2166  SD  MET A 274     -13.273   8.148   4.762  1.00 88.94           S  
ATOM   2167  CE  MET A 274     -14.859   8.320   3.898  1.00 88.94           C  
ATOM   2168  N   GLU A 275     -11.102  13.547   3.312  1.00 85.69           N  
ATOM   2169  CA  GLU A 275     -10.656  14.242   2.109  1.00 85.69           C  
ATOM   2170  C   GLU A 275      -9.727  13.359   1.277  1.00 85.69           C  
ATOM   2171  CB  GLU A 275      -9.953  15.555   2.471  1.00 85.69           C  
ATOM   2172  O   GLU A 275      -8.734  12.844   1.790  1.00 85.69           O  
ATOM   2173  CG  GLU A 275     -10.883  16.609   3.059  1.00 85.69           C  
ATOM   2174  CD  GLU A 275     -10.219  17.953   3.236  1.00 85.69           C  
ATOM   2175  OE1 GLU A 275     -10.898  18.922   3.674  1.00 85.69           O  
ATOM   2176  OE2 GLU A 275      -9.008  18.062   2.936  1.00 85.69           O  
ATOM   2177  N   LYS A 276     -10.180  13.195   0.061  1.00 80.94           N  
ATOM   2178  CA  LYS A 276      -9.391  12.328  -0.813  1.00 80.94           C  
ATOM   2179  C   LYS A 276      -8.375  13.133  -1.618  1.00 80.94           C  
ATOM   2180  CB  LYS A 276     -10.305  11.547  -1.757  1.00 80.94           C  
ATOM   2181  O   LYS A 276      -8.711  14.195  -2.156  1.00 80.94           O  
ATOM   2182  CG  LYS A 276     -11.258  10.586  -1.048  1.00 80.94           C  
ATOM   2183  CD  LYS A 276     -12.102   9.805  -2.041  1.00 80.94           C  
ATOM   2184  CE  LYS A 276     -13.070   8.867  -1.332  1.00 80.94           C  
ATOM   2185  NZ  LYS A 276     -13.906   8.094  -2.301  1.00 80.94           N  
ATOM   2186  N   GLU A 277      -7.133  12.844  -1.530  1.00 70.62           N  
ATOM   2187  CA  GLU A 277      -6.082  13.422  -2.361  1.00 70.62           C  
ATOM   2188  C   GLU A 277      -5.312  12.336  -3.107  1.00 70.62           C  
ATOM   2189  CB  GLU A 277      -5.121  14.258  -1.512  1.00 70.62           C  
ATOM   2190  O   GLU A 277      -5.047  11.266  -2.557  1.00 70.62           O  
ATOM   2191  CG  GLU A 277      -5.660  15.633  -1.151  1.00 70.62           C  
ATOM   2192  CD  GLU A 277      -4.629  16.531  -0.475  1.00 70.62           C  
ATOM   2193  OE1 GLU A 277      -4.938  17.703  -0.190  1.00 70.62           O  
ATOM   2194  OE2 GLU A 277      -3.504  16.031  -0.229  1.00 70.62           O  
ATOM   2195  N   ALA A 278      -5.180  12.586  -4.414  1.00 65.69           N  
ATOM   2196  CA  ALA A 278      -4.426  11.695  -5.297  1.00 65.69           C  
ATOM   2197  C   ALA A 278      -2.986  11.539  -4.812  1.00 65.69           C  
ATOM   2198  CB  ALA A 278      -4.449  12.219  -6.730  1.00 65.69           C  
ATOM   2199  O   ALA A 278      -2.377  12.500  -4.340  1.00 65.69           O  
ATOM   2200  N   GLY A 279      -2.590  10.234  -4.312  1.00 66.75           N  
ATOM   2201  CA  GLY A 279      -1.174  10.023  -4.055  1.00 66.75           C  
ATOM   2202  C   GLY A 279      -0.888   9.570  -2.635  1.00 66.75           C  
ATOM   2203  O   GLY A 279       0.263   9.586  -2.193  1.00 66.75           O  
ATOM   2204  N   SER A 280      -2.025   9.297  -1.764  1.00 77.62           N  
ATOM   2205  CA  SER A 280      -1.905   8.656  -0.458  1.00 77.62           C  
ATOM   2206  C   SER A 280      -2.070   7.145  -0.568  1.00 77.62           C  
ATOM   2207  CB  SER A 280      -2.941   9.219   0.514  1.00 77.62           C  
ATOM   2208  O   SER A 280      -2.566   6.641  -1.578  1.00 77.62           O  
ATOM   2209  OG  SER A 280      -2.777   8.656   1.805  1.00 77.62           O  
ATOM   2210  N   GLY A 281      -1.542   6.375   0.258  1.00 85.75           N  
ATOM   2211  CA  GLY A 281      -1.632   4.926   0.232  1.00 85.75           C  
ATOM   2212  C   GLY A 281      -1.259   4.277   1.553  1.00 85.75           C  
ATOM   2213  O   GLY A 281      -0.931   4.973   2.518  1.00 85.75           O  
ATOM   2214  N   ILE A 282      -1.449   2.980   1.598  1.00 85.75           N  
ATOM   2215  CA  ILE A 282      -1.104   2.205   2.783  1.00 85.75           C  
ATOM   2216  C   ILE A 282       0.107   1.324   2.490  1.00 85.75           C  
ATOM   2217  CB  ILE A 282      -2.293   1.341   3.260  1.00 85.75           C  
ATOM   2218  O   ILE A 282       0.132   0.605   1.488  1.00 85.75           O  
ATOM   2219  CG1 ILE A 282      -3.506   2.225   3.570  1.00 85.75           C  
ATOM   2220  CG2 ILE A 282      -1.898   0.504   4.480  1.00 85.75           C  
ATOM   2221  CD1 ILE A 282      -4.793   1.448   3.811  1.00 85.75           C  
ATOM   2222  N   ILE A 283       1.166   1.426   3.344  1.00 88.56           N  
ATOM   2223  CA  ILE A 283       2.320   0.548   3.182  1.00 88.56           C  
ATOM   2224  C   ILE A 283       2.521  -0.277   4.449  1.00 88.56           C  
ATOM   2225  CB  ILE A 283       3.600   1.352   2.855  1.00 88.56           C  
ATOM   2226  O   ILE A 283       2.270   0.204   5.559  1.00 88.56           O  
ATOM   2227  CG1 ILE A 283       3.939   2.305   4.004  1.00 88.56           C  
ATOM   2228  CG2 ILE A 283       3.436   2.117   1.539  1.00 88.56           C  
ATOM   2229  CD1 ILE A 283       5.285   3.000   3.855  1.00 88.56           C  
ATOM   2230  N   ILE A 284       2.896  -1.449   4.234  1.00 88.56           N  
ATOM   2231  CA  ILE A 284       3.295  -2.311   5.344  1.00 88.56           C  
ATOM   2232  C   ILE A 284       4.816  -2.307   5.480  1.00 88.56           C  
ATOM   2233  CB  ILE A 284       2.777  -3.754   5.152  1.00 88.56           C  
ATOM   2234  O   ILE A 284       5.527  -2.777   4.586  1.00 88.56           O  
ATOM   2235  CG1 ILE A 284       1.249  -3.762   5.039  1.00 88.56           C  
ATOM   2236  CG2 ILE A 284       3.246  -4.652   6.305  1.00 88.56           C  
ATOM   2237  CD1 ILE A 284       0.663  -5.117   4.672  1.00 88.56           C  
ATOM   2238  N   SER A 285       5.270  -1.690   6.590  1.00 90.06           N  
ATOM   2239  CA  SER A 285       6.715  -1.548   6.738  1.00 90.06           C  
ATOM   2240  C   SER A 285       7.113  -1.465   8.211  1.00 90.06           C  
ATOM   2241  CB  SER A 285       7.207  -0.306   5.996  1.00 90.06           C  
ATOM   2242  O   SER A 285       6.418  -0.839   9.008  1.00 90.06           O  
ATOM   2243  OG  SER A 285       8.602  -0.138   6.172  1.00 90.06           O  
ATOM   2244  N   ASP A 286       8.242  -2.088   8.508  1.00 90.31           N  
ATOM   2245  CA  ASP A 286       8.797  -2.012   9.859  1.00 90.31           C  
ATOM   2246  C   ASP A 286       9.922  -0.979   9.938  1.00 90.31           C  
ATOM   2247  CB  ASP A 286       9.312  -3.383  10.305  1.00 90.31           C  
ATOM   2248  O   ASP A 286      10.586  -0.850  10.961  1.00 90.31           O  
ATOM   2249  CG  ASP A 286       8.203  -4.406  10.477  1.00 90.31           C  
ATOM   2250  OD1 ASP A 286       7.137  -4.062  11.023  1.00 90.31           O  
ATOM   2251  OD2 ASP A 286       8.406  -5.570  10.062  1.00 90.31           O  
ATOM   2252  N   THR A 287      10.078  -0.316   8.906  1.00 90.62           N  
ATOM   2253  CA  THR A 287      11.102   0.714   8.797  1.00 90.62           C  
ATOM   2254  C   THR A 287      10.734   1.935   9.641  1.00 90.62           C  
ATOM   2255  CB  THR A 287      11.328   1.141   7.336  1.00 90.62           C  
ATOM   2256  O   THR A 287       9.570   2.354   9.656  1.00 90.62           O  
ATOM   2257  CG2 THR A 287      12.492   2.109   7.215  1.00 90.62           C  
ATOM   2258  OG1 THR A 287      11.594  -0.021   6.543  1.00 90.62           O  
ATOM   2259  N   PRO A 288      11.695   2.559  10.320  1.00 89.00           N  
ATOM   2260  CA  PRO A 288      11.398   3.719  11.164  1.00 89.00           C  
ATOM   2261  C   PRO A 288      11.125   4.984  10.352  1.00 89.00           C  
ATOM   2262  CB  PRO A 288      12.656   3.873  12.016  1.00 89.00           C  
ATOM   2263  O   PRO A 288      11.633   5.121   9.234  1.00 89.00           O  
ATOM   2264  CG  PRO A 288      13.750   3.254  11.195  1.00 89.00           C  
ATOM   2265  CD  PRO A 288      13.148   2.158  10.359  1.00 89.00           C  
ATOM   2266  N   VAL A 289      10.250   5.871  10.984  1.00 91.06           N  
ATOM   2267  CA  VAL A 289       9.922   7.156  10.375  1.00 91.06           C  
ATOM   2268  C   VAL A 289      11.000   8.180  10.727  1.00 91.06           C  
ATOM   2269  CB  VAL A 289       8.539   7.664  10.836  1.00 91.06           C  
ATOM   2270  O   VAL A 289      11.375   8.328  11.891  1.00 91.06           O  
ATOM   2271  CG1 VAL A 289       8.227   9.023  10.203  1.00 91.06           C  
ATOM   2272  CG2 VAL A 289       7.453   6.648  10.484  1.00 91.06           C  
ATOM   2273  N   HIS A 290      11.578   8.852   9.734  1.00 91.81           N  
ATOM   2274  CA  HIS A 290      12.602   9.867   9.930  1.00 91.81           C  
ATOM   2275  C   HIS A 290      12.141  11.219   9.391  1.00 91.81           C  
ATOM   2276  CB  HIS A 290      13.906   9.453   9.250  1.00 91.81           C  
ATOM   2277  O   HIS A 290      11.203  11.289   8.594  1.00 91.81           O  
ATOM   2278  CG  HIS A 290      14.570   8.273   9.898  1.00 91.81           C  
ATOM   2279  CD2 HIS A 290      14.383   6.945   9.734  1.00 91.81           C  
ATOM   2280  ND1 HIS A 290      15.562   8.414  10.844  1.00 91.81           N  
ATOM   2281  CE1 HIS A 290      15.961   7.211  11.234  1.00 91.81           C  
ATOM   2282  NE2 HIS A 290      15.258   6.305  10.570  1.00 91.81           N  
ATOM   2283  N   ASP A 291      12.719  12.297   9.977  1.00 90.75           N  
ATOM   2284  CA  ASP A 291      12.422  13.656   9.531  1.00 90.75           C  
ATOM   2285  C   ASP A 291      13.141  13.969   8.219  1.00 90.75           C  
ATOM   2286  CB  ASP A 291      12.805  14.672  10.602  1.00 90.75           C  
ATOM   2287  O   ASP A 291      14.273  14.461   8.234  1.00 90.75           O  
ATOM   2288  CG  ASP A 291      12.328  16.078  10.289  1.00 90.75           C  
ATOM   2289  OD1 ASP A 291      11.477  16.250   9.383  1.00 90.75           O  
ATOM   2290  OD2 ASP A 291      12.805  17.031  10.945  1.00 90.75           O  
ATOM   2291  N   CYS A 292      12.719  13.422   7.133  1.00 92.88           N  
ATOM   2292  CA  CYS A 292      13.258  13.625   5.793  1.00 92.88           C  
ATOM   2293  C   CYS A 292      12.141  13.812   4.777  1.00 92.88           C  
ATOM   2294  CB  CYS A 292      14.141  12.453   5.387  1.00 92.88           C  
ATOM   2295  O   CYS A 292      10.992  13.453   5.043  1.00 92.88           O  
ATOM   2296  SG  CYS A 292      13.273  10.867   5.336  1.00 92.88           S  
ATOM   2297  N   ASN A 293      12.492  14.477   3.676  1.00 92.56           N  
ATOM   2298  CA  ASN A 293      11.547  14.711   2.590  1.00 92.56           C  
ATOM   2299  C   ASN A 293      11.883  13.875   1.362  1.00 92.56           C  
ATOM   2300  CB  ASN A 293      11.508  16.203   2.223  1.00 92.56           C  
ATOM   2301  O   ASN A 293      13.047  13.773   0.975  1.00 92.56           O  
ATOM   2302  CG  ASN A 293      10.758  17.031   3.244  1.00 92.56           C  
ATOM   2303  ND2 ASN A 293      11.102  18.312   3.326  1.00 92.56           N  
ATOM   2304  OD1 ASN A 293       9.883  16.531   3.953  1.00 92.56           O  
ATOM   2305  N   ALA A 294      10.805  13.281   0.823  1.00 91.62           N  
ATOM   2306  CA  ALA A 294      11.016  12.469  -0.373  1.00 91.62           C  
ATOM   2307  C   ALA A 294       9.844  12.609  -1.342  1.00 91.62           C  
ATOM   2308  CB  ALA A 294      11.219  11.000   0.008  1.00 91.62           C  
ATOM   2309  O   ALA A 294       8.750  13.008  -0.946  1.00 91.62           O  
ATOM   2310  N   THR A 295      10.125  12.328  -2.605  1.00 90.19           N  
ATOM   2311  CA  THR A 295       9.086  12.383  -3.625  1.00 90.19           C  
ATOM   2312  C   THR A 295       8.531  10.992  -3.918  1.00 90.19           C  
ATOM   2313  CB  THR A 295       9.609  13.016  -4.926  1.00 90.19           C  
ATOM   2314  O   THR A 295       7.422  10.859  -4.441  1.00 90.19           O  
ATOM   2315  CG2 THR A 295      10.031  14.469  -4.707  1.00 90.19           C  
ATOM   2316  OG1 THR A 295      10.742  12.266  -5.387  1.00 90.19           O  
ATOM   2317  N   CYS A 296       9.328  10.000  -3.543  1.00 91.25           N  
ATOM   2318  CA  CYS A 296       8.953   8.602  -3.750  1.00 91.25           C  
ATOM   2319  C   CYS A 296       9.219   7.773  -2.498  1.00 91.25           C  
ATOM   2320  CB  CYS A 296       9.719   8.016  -4.934  1.00 91.25           C  
ATOM   2321  O   CYS A 296      10.336   7.762  -1.982  1.00 91.25           O  
ATOM   2322  SG  CYS A 296       9.367   6.266  -5.230  1.00 91.25           S  
ATOM   2323  N   GLN A 297       8.141   6.984  -2.145  1.00 92.25           N  
ATOM   2324  CA  GLN A 297       8.242   6.164  -0.941  1.00 92.25           C  
ATOM   2325  C   GLN A 297       7.867   4.715  -1.231  1.00 92.25           C  
ATOM   2326  CB  GLN A 297       7.355   6.727   0.168  1.00 92.25           C  
ATOM   2327  O   GLN A 297       6.867   4.449  -1.900  1.00 92.25           O  
ATOM   2328  CG  GLN A 297       7.543   6.039   1.514  1.00 92.25           C  
ATOM   2329  CD  GLN A 297       8.914   6.289   2.117  1.00 92.25           C  
ATOM   2330  NE2 GLN A 297       9.445   5.297   2.822  1.00 92.25           N  
ATOM   2331  OE1 GLN A 297       9.492   7.367   1.949  1.00 92.25           O  
ATOM   2332  N   THR A 298       8.750   3.789  -0.631  1.00 92.38           N  
ATOM   2333  CA  THR A 298       8.469   2.359  -0.662  1.00 92.38           C  
ATOM   2334  C   THR A 298       8.508   1.769   0.744  1.00 92.38           C  
ATOM   2335  CB  THR A 298       9.469   1.612  -1.565  1.00 92.38           C  
ATOM   2336  O   THR A 298       8.969   2.420   1.684  1.00 92.38           O  
ATOM   2337  CG2 THR A 298       9.641   2.322  -2.904  1.00 92.38           C  
ATOM   2338  OG1 THR A 298      10.742   1.545  -0.908  1.00 92.38           O  
ATOM   2339  N   PRO A 299       7.945   0.544   0.846  1.00 89.75           N  
ATOM   2340  CA  PRO A 299       8.016  -0.087   2.166  1.00 89.75           C  
ATOM   2341  C   PRO A 299       9.453  -0.254   2.660  1.00 89.75           C  
ATOM   2342  CB  PRO A 299       7.355  -1.448   1.943  1.00 89.75           C  
ATOM   2343  O   PRO A 299       9.688  -0.324   3.869  1.00 89.75           O  
ATOM   2344  CG  PRO A 299       6.395  -1.226   0.821  1.00 89.75           C  
ATOM   2345  CD  PRO A 299       7.012  -0.266  -0.155  1.00 89.75           C  
ATOM   2346  N   GLU A 300      10.398  -0.303   1.750  1.00 92.38           N  
ATOM   2347  CA  GLU A 300      11.797  -0.518   2.084  1.00 92.38           C  
ATOM   2348  C   GLU A 300      12.508   0.805   2.367  1.00 92.38           C  
ATOM   2349  CB  GLU A 300      12.516  -1.265   0.955  1.00 92.38           C  
ATOM   2350  O   GLU A 300      13.547   0.829   3.029  1.00 92.38           O  
ATOM   2351  CG  GLU A 300      11.953  -2.654   0.688  1.00 92.38           C  
ATOM   2352  CD  GLU A 300      12.336  -3.668   1.756  1.00 92.38           C  
ATOM   2353  OE1 GLU A 300      11.734  -4.770   1.788  1.00 92.38           O  
ATOM   2354  OE2 GLU A 300      13.234  -3.361   2.568  1.00 92.38           O  
ATOM   2355  N   GLY A 301      11.938   1.926   1.945  1.00 93.00           N  
ATOM   2356  CA  GLY A 301      12.523   3.240   2.135  1.00 93.00           C  
ATOM   2357  C   GLY A 301      12.352   4.152   0.936  1.00 93.00           C  
ATOM   2358  O   GLY A 301      11.883   3.719  -0.117  1.00 93.00           O  
ATOM   2359  N   ALA A 302      12.742   5.438   1.116  1.00 93.25           N  
ATOM   2360  CA  ALA A 302      12.547   6.438   0.072  1.00 93.25           C  
ATOM   2361  C   ALA A 302      13.570   6.270  -1.051  1.00 93.25           C  
ATOM   2362  CB  ALA A 302      12.641   7.844   0.661  1.00 93.25           C  
ATOM   2363  O   ALA A 302      14.719   5.895  -0.803  1.00 93.25           O  
ATOM   2364  N   ILE A 303      13.102   6.457  -2.281  1.00 92.50           N  
ATOM   2365  CA  ILE A 303      13.945   6.406  -3.469  1.00 92.50           C  
ATOM   2366  C   ILE A 303      14.164   7.816  -4.012  1.00 92.50           C  
ATOM   2367  CB  ILE A 303      13.336   5.500  -4.559  1.00 92.50           C  
ATOM   2368  O   ILE A 303      13.195   8.547  -4.270  1.00 92.50           O  
ATOM   2369  CG1 ILE A 303      13.148   4.074  -4.027  1.00 92.50           C  
ATOM   2370  CG2 ILE A 303      14.203   5.508  -5.820  1.00 92.50           C  
ATOM   2371  CD1 ILE A 303      12.359   3.162  -4.957  1.00 92.50           C  
ATOM   2372  N   ASN A 304      15.391   8.227  -4.051  1.00 88.88           N  
ATOM   2373  CA  ASN A 304      15.766   9.500  -4.656  1.00 88.88           C  
ATOM   2374  C   ASN A 304      16.609   9.297  -5.914  1.00 88.88           C  
ATOM   2375  CB  ASN A 304      16.516  10.375  -3.650  1.00 88.88           C  
ATOM   2376  O   ASN A 304      17.812   9.070  -5.824  1.00 88.88           O  
ATOM   2377  CG  ASN A 304      16.625  11.820  -4.102  1.00 88.88           C  
ATOM   2378  ND2 ASN A 304      17.328  12.633  -3.318  1.00 88.88           N  
ATOM   2379  OD1 ASN A 304      16.078  12.203  -5.141  1.00 88.88           O  
ATOM   2380  N   THR A 305      15.836   9.258  -7.031  1.00 85.75           N  
ATOM   2381  CA  THR A 305      16.578   8.977  -8.258  1.00 85.75           C  
ATOM   2382  C   THR A 305      15.930   9.672  -9.453  1.00 85.75           C  
ATOM   2383  CB  THR A 305      16.656   7.465  -8.531  1.00 85.75           C  
ATOM   2384  O   THR A 305      14.742   9.992  -9.422  1.00 85.75           O  
ATOM   2385  CG2 THR A 305      15.273   6.859  -8.703  1.00 85.75           C  
ATOM   2386  OG1 THR A 305      17.422   7.238  -9.727  1.00 85.75           O  
ATOM   2387  N   SER A 306      16.766  10.000 -10.414  1.00 83.12           N  
ATOM   2388  CA  SER A 306      16.266  10.562 -11.664  1.00 83.12           C  
ATOM   2389  C   SER A 306      16.031   9.477 -12.711  1.00 83.12           C  
ATOM   2390  CB  SER A 306      17.219  11.617 -12.203  1.00 83.12           C  
ATOM   2391  O   SER A 306      15.664   9.773 -13.844  1.00 83.12           O  
ATOM   2392  OG  SER A 306      18.500  11.055 -12.461  1.00 83.12           O  
ATOM   2393  N   LEU A 307      16.312   8.219 -12.266  1.00 86.69           N  
ATOM   2394  CA  LEU A 307      16.156   7.098 -13.180  1.00 86.69           C  
ATOM   2395  C   LEU A 307      14.688   6.754 -13.383  1.00 86.69           C  
ATOM   2396  CB  LEU A 307      16.906   5.871 -12.656  1.00 86.69           C  
ATOM   2397  O   LEU A 307      13.867   6.961 -12.484  1.00 86.69           O  
ATOM   2398  CG  LEU A 307      18.438   6.004 -12.562  1.00 86.69           C  
ATOM   2399  CD1 LEU A 307      19.031   4.785 -11.859  1.00 86.69           C  
ATOM   2400  CD2 LEU A 307      19.047   6.184 -13.945  1.00 86.69           C  
ATOM   2401  N   PRO A 308      14.406   6.230 -14.453  1.00 81.25           N  
ATOM   2402  CA  PRO A 308      13.016   6.012 -14.852  1.00 81.25           C  
ATOM   2403  C   PRO A 308      12.430   4.734 -14.266  1.00 81.25           C  
ATOM   2404  CB  PRO A 308      13.102   5.922 -16.375  1.00 81.25           C  
ATOM   2405  O   PRO A 308      11.203   4.613 -14.141  1.00 81.25           O  
ATOM   2406  CG  PRO A 308      14.500   5.477 -16.656  1.00 81.25           C  
ATOM   2407  CD  PRO A 308      15.398   6.039 -15.602  1.00 81.25           C  
ATOM   2408  N   PHE A 309      13.352   3.762 -13.859  1.00 88.50           N  
ATOM   2409  CA  PHE A 309      12.859   2.492 -13.344  1.00 88.50           C  
ATOM   2410  C   PHE A 309      13.484   2.176 -11.992  1.00 88.50           C  
ATOM   2411  CB  PHE A 309      13.141   1.357 -14.328  1.00 88.50           C  
ATOM   2412  O   PHE A 309      14.570   2.662 -11.680  1.00 88.50           O  
ATOM   2413  CG  PHE A 309      12.586   1.598 -15.711  1.00 88.50           C  
ATOM   2414  CD1 PHE A 309      11.219   1.522 -15.945  1.00 88.50           C  
ATOM   2415  CD2 PHE A 309      13.438   1.900 -16.766  1.00 88.50           C  
ATOM   2416  CE1 PHE A 309      10.703   1.744 -17.219  1.00 88.50           C  
ATOM   2417  CE2 PHE A 309      12.930   2.125 -18.047  1.00 88.50           C  
ATOM   2418  CZ  PHE A 309      11.562   2.045 -18.266  1.00 88.50           C  
ATOM   2419  N   GLN A 310      12.742   1.384 -11.211  1.00 92.00           N  
ATOM   2420  CA  GLN A 310      13.242   0.881  -9.938  1.00 92.00           C  
ATOM   2421  C   GLN A 310      12.852  -0.582  -9.734  1.00 92.00           C  
ATOM   2422  CB  GLN A 310      12.703   1.729  -8.781  1.00 92.00           C  
ATOM   2423  O   GLN A 310      11.883  -1.060 -10.320  1.00 92.00           O  
ATOM   2424  CG  GLN A 310      11.203   1.623  -8.586  1.00 92.00           C  
ATOM   2425  CD  GLN A 310      10.812   0.498  -7.641  1.00 92.00           C  
ATOM   2426  NE2 GLN A 310       9.578   0.015  -7.773  1.00 92.00           N  
ATOM   2427  OE1 GLN A 310      11.609   0.067  -6.805  1.00 92.00           O  
ATOM   2428  N   ASN A 311      13.766  -1.293  -8.969  1.00 92.25           N  
ATOM   2429  CA  ASN A 311      13.461  -2.678  -8.625  1.00 92.25           C  
ATOM   2430  C   ASN A 311      13.445  -2.895  -7.117  1.00 92.25           C  
ATOM   2431  CB  ASN A 311      14.461  -3.627  -9.289  1.00 92.25           C  
ATOM   2432  O   ASN A 311      13.703  -4.000  -6.641  1.00 92.25           O  
ATOM   2433  CG  ASN A 311      15.852  -3.518  -8.695  1.00 92.25           C  
ATOM   2434  ND2 ASN A 311      16.703  -4.492  -8.992  1.00 92.25           N  
ATOM   2435  OD1 ASN A 311      16.156  -2.564  -7.977  1.00 92.25           O  
ATOM   2436  N   VAL A 312      13.188  -1.866  -6.383  1.00 90.75           N  
ATOM   2437  CA  VAL A 312      13.180  -1.878  -4.926  1.00 90.75           C  
ATOM   2438  C   VAL A 312      11.891  -2.523  -4.418  1.00 90.75           C  
ATOM   2439  CB  VAL A 312      13.320  -0.452  -4.344  1.00 90.75           C  
ATOM   2440  O   VAL A 312      11.938  -3.480  -3.639  1.00 90.75           O  
ATOM   2441  CG1 VAL A 312      13.195  -0.472  -2.824  1.00 90.75           C  
ATOM   2442  CG2 VAL A 312      14.664   0.159  -4.762  1.00 90.75           C  
ATOM   2443  N   HIS A 313      10.727  -1.994  -4.801  1.00 88.44           N  
ATOM   2444  CA  HIS A 313       9.453  -2.574  -4.387  1.00 88.44           C  
ATOM   2445  C   HIS A 313       8.344  -2.221  -5.367  1.00 88.44           C  
ATOM   2446  CB  HIS A 313       9.078  -2.102  -2.980  1.00 88.44           C  
ATOM   2447  O   HIS A 313       8.289  -1.102  -5.883  1.00 88.44           O  
ATOM   2448  CG  HIS A 313       8.039  -2.949  -2.318  1.00 88.44           C  
ATOM   2449  CD2 HIS A 313       8.148  -3.896  -1.356  1.00 88.44           C  
ATOM   2450  ND1 HIS A 313       6.703  -2.869  -2.635  1.00 88.44           N  
ATOM   2451  CE1 HIS A 313       6.027  -3.732  -1.894  1.00 88.44           C  
ATOM   2452  NE2 HIS A 313       6.883  -4.371  -1.110  1.00 88.44           N  
ATOM   2453  N   PRO A 314       7.402  -3.129  -5.629  1.00 84.31           N  
ATOM   2454  CA  PRO A 314       6.305  -2.889  -6.570  1.00 84.31           C  
ATOM   2455  C   PRO A 314       5.277  -1.894  -6.031  1.00 84.31           C  
ATOM   2456  CB  PRO A 314       5.680  -4.277  -6.746  1.00 84.31           C  
ATOM   2457  O   PRO A 314       4.582  -1.235  -6.812  1.00 84.31           O  
ATOM   2458  CG  PRO A 314       6.113  -5.047  -5.539  1.00 84.31           C  
ATOM   2459  CD  PRO A 314       7.445  -4.512  -5.090  1.00 84.31           C  
ATOM   2460  N   ILE A 315       5.148  -1.842  -4.684  1.00 84.31           N  
ATOM   2461  CA  ILE A 315       4.219  -0.895  -4.082  1.00 84.31           C  
ATOM   2462  C   ILE A 315       4.941   0.415  -3.775  1.00 84.31           C  
ATOM   2463  CB  ILE A 315       3.582  -1.470  -2.797  1.00 84.31           C  
ATOM   2464  O   ILE A 315       5.871   0.443  -2.967  1.00 84.31           O  
ATOM   2465  CG1 ILE A 315       2.824  -2.766  -3.109  1.00 84.31           C  
ATOM   2466  CG2 ILE A 315       2.656  -0.438  -2.145  1.00 84.31           C  
ATOM   2467  CD1 ILE A 315       2.291  -3.484  -1.877  1.00 84.31           C  
ATOM   2468  N   THR A 316       4.508   1.501  -4.473  1.00 86.56           N  
ATOM   2469  CA  THR A 316       5.164   2.793  -4.309  1.00 86.56           C  
ATOM   2470  C   THR A 316       4.133   3.896  -4.082  1.00 86.56           C  
ATOM   2471  CB  THR A 316       6.031   3.143  -5.531  1.00 86.56           C  
ATOM   2472  O   THR A 316       2.998   3.801  -4.555  1.00 86.56           O  
ATOM   2473  CG2 THR A 316       7.109   2.086  -5.758  1.00 86.56           C  
ATOM   2474  OG1 THR A 316       5.199   3.217  -6.695  1.00 86.56           O  
ATOM   2475  N   ILE A 317       4.465   4.941  -3.303  1.00 85.62           N  
ATOM   2476  CA  ILE A 317       3.600   6.086  -3.043  1.00 85.62           C  
ATOM   2477  C   ILE A 317       4.332   7.379  -3.400  1.00 85.62           C  
ATOM   2478  CB  ILE A 317       3.139   6.121  -1.567  1.00 85.62           C  
ATOM   2479  O   ILE A 317       5.469   7.590  -2.977  1.00 85.62           O  
ATOM   2480  CG1 ILE A 317       2.418   4.820  -1.201  1.00 85.62           C  
ATOM   2481  CG2 ILE A 317       2.240   7.336  -1.312  1.00 85.62           C  
ATOM   2482  CD1 ILE A 317       2.094   4.688   0.281  1.00 85.62           C  
ATOM   2483  N   GLY A 318       3.701   8.250  -4.195  1.00 85.56           N  
ATOM   2484  CA  GLY A 318       4.316   9.484  -4.648  1.00 85.56           C  
ATOM   2485  C   GLY A 318       4.832   9.414  -6.070  1.00 85.56           C  
ATOM   2486  O   GLY A 318       4.363   8.594  -6.863  1.00 85.56           O  
ATOM   2487  N   LYS A 319       5.750  10.242  -6.430  1.00 87.00           N  
ATOM   2488  CA  LYS A 319       6.363  10.258  -7.754  1.00 87.00           C  
ATOM   2489  C   LYS A 319       7.547   9.297  -7.828  1.00 87.00           C  
ATOM   2490  CB  LYS A 319       6.812  11.672  -8.117  1.00 87.00           C  
ATOM   2491  O   LYS A 319       8.688   9.695  -7.590  1.00 87.00           O  
ATOM   2492  CG  LYS A 319       5.668  12.664  -8.273  1.00 87.00           C  
ATOM   2493  CD  LYS A 319       6.172  14.031  -8.719  1.00 87.00           C  
ATOM   2494  CE  LYS A 319       5.031  15.039  -8.836  1.00 87.00           C  
ATOM   2495  NZ  LYS A 319       5.527  16.391  -9.203  1.00 87.00           N  
ATOM   2496  N   CYS A 320       7.230   7.973  -8.094  1.00 87.31           N  
ATOM   2497  CA  CYS A 320       8.258   6.938  -8.070  1.00 87.31           C  
ATOM   2498  C   CYS A 320       8.531   6.410  -9.477  1.00 87.31           C  
ATOM   2499  CB  CYS A 320       7.840   5.785  -7.156  1.00 87.31           C  
ATOM   2500  O   CYS A 320       7.625   6.367 -10.312  1.00 87.31           O  
ATOM   2501  SG  CYS A 320       7.512   6.289  -5.457  1.00 87.31           S  
ATOM   2502  N   PRO A 321       9.891   6.098  -9.695  1.00 86.62           N  
ATOM   2503  CA  PRO A 321      10.180   5.379 -10.938  1.00 86.62           C  
ATOM   2504  C   PRO A 321       9.391   4.078 -11.062  1.00 86.62           C  
ATOM   2505  CB  PRO A 321      11.680   5.098 -10.844  1.00 86.62           C  
ATOM   2506  O   PRO A 321       9.000   3.488 -10.055  1.00 86.62           O  
ATOM   2507  CG  PRO A 321      12.180   6.051  -9.812  1.00 86.62           C  
ATOM   2508  CD  PRO A 321      11.062   6.355  -8.859  1.00 86.62           C  
ATOM   2509  N   LYS A 322       9.102   3.670 -12.250  1.00 84.44           N  
ATOM   2510  CA  LYS A 322       8.273   2.492 -12.484  1.00 84.44           C  
ATOM   2511  C   LYS A 322       9.000   1.215 -12.086  1.00 84.44           C  
ATOM   2512  CB  LYS A 322       7.855   2.416 -13.953  1.00 84.44           C  
ATOM   2513  O   LYS A 322      10.195   1.058 -12.359  1.00 84.44           O  
ATOM   2514  CG  LYS A 322       6.938   3.545 -14.398  1.00 84.44           C  
ATOM   2515  CD  LYS A 322       5.555   3.422 -13.773  1.00 84.44           C  
ATOM   2516  CE  LYS A 322       4.613   4.504 -14.281  1.00 84.44           C  
ATOM   2517  NZ  LYS A 322       3.277   4.430 -13.617  1.00 84.44           N  
ATOM   2518  N   TYR A 323       8.258   0.353 -11.484  1.00 85.50           N  
ATOM   2519  CA  TYR A 323       8.836  -0.897 -11.008  1.00 85.50           C  
ATOM   2520  C   TYR A 323       9.023  -1.886 -12.148  1.00 85.50           C  
ATOM   2521  CB  TYR A 323       7.941  -1.518  -9.922  1.00 85.50           C  
ATOM   2522  O   TYR A 323       8.125  -2.078 -12.969  1.00 85.50           O  
ATOM   2523  CG  TYR A 323       8.445  -2.848  -9.414  1.00 85.50           C  
ATOM   2524  CD1 TYR A 323       7.922  -4.043  -9.906  1.00 85.50           C  
ATOM   2525  CD2 TYR A 323       9.430  -2.910  -8.438  1.00 85.50           C  
ATOM   2526  CE1 TYR A 323       8.383  -5.270  -9.438  1.00 85.50           C  
ATOM   2527  CE2 TYR A 323       9.898  -4.133  -7.965  1.00 85.50           C  
ATOM   2528  OH  TYR A 323       9.820  -6.520  -8.000  1.00 85.50           O  
ATOM   2529  CZ  TYR A 323       9.367  -5.305  -8.469  1.00 85.50           C  
ATOM   2530  N   VAL A 324      10.188  -2.512 -12.242  1.00 87.50           N  
ATOM   2531  CA  VAL A 324      10.516  -3.566 -13.195  1.00 87.50           C  
ATOM   2532  C   VAL A 324      11.172  -4.738 -12.469  1.00 87.50           C  
ATOM   2533  CB  VAL A 324      11.445  -3.047 -14.320  1.00 87.50           C  
ATOM   2534  O   VAL A 324      12.094  -4.543 -11.680  1.00 87.50           O  
ATOM   2535  CG1 VAL A 324      11.789  -4.168 -15.297  1.00 87.50           C  
ATOM   2536  CG2 VAL A 324      10.789  -1.877 -15.055  1.00 87.50           C  
ATOM   2537  N   ARG A 325      10.633  -5.871 -12.695  1.00 86.44           N  
ATOM   2538  CA  ARG A 325      11.125  -7.078 -12.039  1.00 86.44           C  
ATOM   2539  C   ARG A 325      12.383  -7.602 -12.727  1.00 86.44           C  
ATOM   2540  CB  ARG A 325      10.047  -8.164 -12.016  1.00 86.44           C  
ATOM   2541  O   ARG A 325      12.359  -8.680 -13.328  1.00 86.44           O  
ATOM   2542  CG  ARG A 325      10.328  -9.305 -11.055  1.00 86.44           C  
ATOM   2543  CD  ARG A 325       9.219 -10.344 -11.070  1.00 86.44           C  
ATOM   2544  NE  ARG A 325       8.219 -10.070 -10.047  1.00 86.44           N  
ATOM   2545  NH1 ARG A 325       6.926 -11.930 -10.523  1.00 86.44           N  
ATOM   2546  NH2 ARG A 325       6.297 -10.492  -8.852  1.00 86.44           N  
ATOM   2547  CZ  ARG A 325       7.148 -10.828  -9.812  1.00 86.44           C  
ATOM   2548  N   SER A 326      13.352  -6.738 -12.953  1.00 86.62           N  
ATOM   2549  CA  SER A 326      14.656  -7.039 -13.547  1.00 86.62           C  
ATOM   2550  C   SER A 326      15.797  -6.605 -12.633  1.00 86.62           C  
ATOM   2551  CB  SER A 326      14.789  -6.355 -14.906  1.00 86.62           C  
ATOM   2552  O   SER A 326      15.633  -5.691 -11.820  1.00 86.62           O  
ATOM   2553  OG  SER A 326      13.891  -6.922 -15.844  1.00 86.62           O  
ATOM   2554  N   THR A 327      16.859  -7.379 -12.711  1.00 85.06           N  
ATOM   2555  CA  THR A 327      18.000  -7.090 -11.859  1.00 85.06           C  
ATOM   2556  C   THR A 327      18.906  -6.035 -12.508  1.00 85.06           C  
ATOM   2557  CB  THR A 327      18.828  -8.367 -11.586  1.00 85.06           C  
ATOM   2558  O   THR A 327      19.594  -5.289 -11.812  1.00 85.06           O  
ATOM   2559  CG2 THR A 327      18.031  -9.359 -10.750  1.00 85.06           C  
ATOM   2560  OG1 THR A 327      19.188  -8.977 -12.836  1.00 85.06           O  
ATOM   2561  N   LYS A 328      18.766  -5.977 -13.836  1.00 84.94           N  
ATOM   2562  CA  LYS A 328      19.547  -4.988 -14.578  1.00 84.94           C  
ATOM   2563  C   LYS A 328      18.828  -4.570 -15.859  1.00 84.94           C  
ATOM   2564  CB  LYS A 328      20.938  -5.535 -14.906  1.00 84.94           C  
ATOM   2565  O   LYS A 328      18.219  -5.402 -16.531  1.00 84.94           O  
ATOM   2566  CG  LYS A 328      21.781  -5.875 -13.680  1.00 84.94           C  
ATOM   2567  CD  LYS A 328      23.141  -6.410 -14.070  1.00 84.94           C  
ATOM   2568  CE  LYS A 328      23.969  -6.785 -12.844  1.00 84.94           C  
ATOM   2569  NZ  LYS A 328      25.312  -7.312 -13.219  1.00 84.94           N  
ATOM   2570  N   LEU A 329      18.828  -3.322 -16.078  1.00 86.94           N  
ATOM   2571  CA  LEU A 329      18.344  -2.738 -17.328  1.00 86.94           C  
ATOM   2572  C   LEU A 329      19.359  -1.742 -17.891  1.00 86.94           C  
ATOM   2573  CB  LEU A 329      17.000  -2.047 -17.109  1.00 86.94           C  
ATOM   2574  O   LEU A 329      19.281  -0.547 -17.594  1.00 86.94           O  
ATOM   2575  CG  LEU A 329      16.125  -1.835 -18.344  1.00 86.94           C  
ATOM   2576  CD1 LEU A 329      15.641  -3.174 -18.891  1.00 86.94           C  
ATOM   2577  CD2 LEU A 329      14.953  -0.920 -18.031  1.00 86.94           C  
ATOM   2578  N   ARG A 330      20.281  -2.320 -18.719  1.00 88.31           N  
ATOM   2579  CA  ARG A 330      21.406  -1.513 -19.188  1.00 88.31           C  
ATOM   2580  C   ARG A 330      21.156  -0.967 -20.594  1.00 88.31           C  
ATOM   2581  CB  ARG A 330      22.703  -2.332 -19.172  1.00 88.31           C  
ATOM   2582  O   ARG A 330      20.766  -1.715 -21.484  1.00 88.31           O  
ATOM   2583  CG  ARG A 330      23.234  -2.627 -17.781  1.00 88.31           C  
ATOM   2584  CD  ARG A 330      24.688  -3.074 -17.812  1.00 88.31           C  
ATOM   2585  NE  ARG A 330      25.266  -3.154 -16.484  1.00 88.31           N  
ATOM   2586  NH1 ARG A 330      27.453  -3.229 -17.188  1.00 88.31           N  
ATOM   2587  NH2 ARG A 330      26.969  -3.297 -14.953  1.00 88.31           N  
ATOM   2588  CZ  ARG A 330      26.562  -3.227 -16.203  1.00 88.31           C  
ATOM   2589  N   LEU A 331      21.328   0.247 -20.703  1.00 82.25           N  
ATOM   2590  CA  LEU A 331      21.203   0.924 -21.984  1.00 82.25           C  
ATOM   2591  C   LEU A 331      22.578   1.315 -22.531  1.00 82.25           C  
ATOM   2592  CB  LEU A 331      20.328   2.166 -21.844  1.00 82.25           C  
ATOM   2593  O   LEU A 331      23.375   1.942 -21.828  1.00 82.25           O  
ATOM   2594  CG  LEU A 331      20.031   2.939 -23.141  1.00 82.25           C  
ATOM   2595  CD1 LEU A 331      19.062   2.160 -24.016  1.00 82.25           C  
ATOM   2596  CD2 LEU A 331      19.484   4.324 -22.828  1.00 82.25           C  
ATOM   2597  N   ALA A 332      22.797   0.833 -23.703  1.00 78.56           N  
ATOM   2598  CA  ALA A 332      24.078   1.146 -24.344  1.00 78.56           C  
ATOM   2599  C   ALA A 332      24.156   2.623 -24.719  1.00 78.56           C  
ATOM   2600  CB  ALA A 332      24.281   0.276 -25.578  1.00 78.56           C  
ATOM   2601  O   ALA A 332      23.266   3.154 -25.375  1.00 78.56           O  
ATOM   2602  N   THR A 333      25.109   3.320 -24.172  1.00 69.12           N  
ATOM   2603  CA  THR A 333      25.344   4.719 -24.516  1.00 69.12           C  
ATOM   2604  C   THR A 333      26.625   4.875 -25.312  1.00 69.12           C  
ATOM   2605  CB  THR A 333      25.422   5.594 -23.250  1.00 69.12           C  
ATOM   2606  O   THR A 333      26.906   5.957 -25.844  1.00 69.12           O  
ATOM   2607  CG2 THR A 333      24.094   5.602 -22.500  1.00 69.12           C  
ATOM   2608  OG1 THR A 333      26.438   5.082 -22.375  1.00 69.12           O  
ATOM   2609  N   GLY A 334      27.250   3.723 -25.391  1.00 63.19           N  
ATOM   2610  CA  GLY A 334      28.500   3.656 -26.125  1.00 63.19           C  
ATOM   2611  C   GLY A 334      28.500   2.629 -27.234  1.00 63.19           C  
ATOM   2612  O   GLY A 334      27.453   2.068 -27.562  1.00 63.19           O  
ATOM   2613  N   LEU A 335      29.625   2.410 -27.969  1.00 66.44           N  
ATOM   2614  CA  LEU A 335      29.719   1.523 -29.125  1.00 66.44           C  
ATOM   2615  C   LEU A 335      30.094   0.110 -28.688  1.00 66.44           C  
ATOM   2616  CB  LEU A 335      30.750   2.055 -30.125  1.00 66.44           C  
ATOM   2617  O   LEU A 335      30.469  -0.112 -27.547  1.00 66.44           O  
ATOM   2618  CG  LEU A 335      30.547   3.492 -30.609  1.00 66.44           C  
ATOM   2619  CD1 LEU A 335      31.812   4.004 -31.281  1.00 66.44           C  
ATOM   2620  CD2 LEU A 335      29.344   3.578 -31.547  1.00 66.44           C  
ATOM   2621  N   ARG A 336      29.953  -0.732 -29.609  1.00 68.94           N  
ATOM   2622  CA  ARG A 336      30.453  -2.082 -29.375  1.00 68.94           C  
ATOM   2623  C   ARG A 336      31.953  -2.074 -29.094  1.00 68.94           C  
ATOM   2624  CB  ARG A 336      30.141  -2.988 -30.562  1.00 68.94           C  
ATOM   2625  O   ARG A 336      32.688  -1.341 -29.734  1.00 68.94           O  
ATOM   2626  CG  ARG A 336      28.688  -3.424 -30.656  1.00 68.94           C  
ATOM   2627  CD  ARG A 336      28.469  -4.434 -31.766  1.00 68.94           C  
ATOM   2628  NE  ARG A 336      27.078  -4.891 -31.812  1.00 68.94           N  
ATOM   2629  NH1 ARG A 336      27.391  -6.336 -33.594  1.00 68.94           N  
ATOM   2630  NH2 ARG A 336      25.328  -6.129 -32.625  1.00 68.94           N  
ATOM   2631  CZ  ARG A 336      26.609  -5.781 -32.688  1.00 68.94           C  
ATOM   2632  N   ASN A 337      32.344  -2.744 -28.016  1.00 66.25           N  
ATOM   2633  CA  ASN A 337      33.750  -2.777 -27.578  1.00 66.25           C  
ATOM   2634  C   ASN A 337      34.469  -3.996 -28.125  1.00 66.25           C  
ATOM   2635  CB  ASN A 337      33.844  -2.756 -26.047  1.00 66.25           C  
ATOM   2636  O   ASN A 337      33.938  -5.105 -28.109  1.00 66.25           O  
ATOM   2637  CG  ASN A 337      35.250  -2.570 -25.547  1.00 66.25           C  
ATOM   2638  ND2 ASN A 337      35.500  -3.049 -24.328  1.00 66.25           N  
ATOM   2639  OD1 ASN A 337      36.094  -2.002 -26.234  1.00 66.25           O  
ATOM   2640  N   VAL A 338      35.656  -3.811 -28.750  1.00 59.78           N  
ATOM   2641  CA  VAL A 338      36.594  -4.883 -29.141  1.00 59.78           C  
ATOM   2642  C   VAL A 338      37.812  -4.867 -28.219  1.00 59.78           C  
ATOM   2643  CB  VAL A 338      37.031  -4.758 -30.609  1.00 59.78           C  
ATOM   2644  O   VAL A 338      38.469  -3.844 -28.094  1.00 59.78           O  
ATOM   2645  CG1 VAL A 338      37.938  -5.922 -31.000  1.00 59.78           C  
ATOM   2646  CG2 VAL A 338      35.812  -4.691 -31.531  1.00 59.78           C  
ATOM   2647  N   PRO A 339      37.969  -5.824 -27.297  1.00 47.19           N  
ATOM   2648  CA  PRO A 339      39.031  -5.777 -26.312  1.00 47.19           C  
ATOM   2649  C   PRO A 339      40.406  -5.586 -26.969  1.00 47.19           C  
ATOM   2650  CB  PRO A 339      38.938  -7.141 -25.625  1.00 47.19           C  
ATOM   2651  O   PRO A 339      40.688  -6.176 -28.016  1.00 47.19           O  
ATOM   2652  CG  PRO A 339      37.844  -7.852 -26.328  1.00 47.19           C  
ATOM   2653  CD  PRO A 339      37.344  -6.980 -27.453  1.00 47.19           C  
ATOM   2654  N   SER A 340      41.219  -4.402 -26.797  1.00 42.28           N  
ATOM   2655  CA  SER A 340      42.562  -4.160 -27.266  1.00 42.28           C  
ATOM   2656  C   SER A 340      43.594  -4.816 -26.359  1.00 42.28           C  
ATOM   2657  CB  SER A 340      42.844  -2.656 -27.359  1.00 42.28           C  
ATOM   2658  O   SER A 340      43.438  -4.832 -25.141  1.00 42.28           O  
ATOM   2659  OG  SER A 340      43.219  -2.133 -26.109  1.00 42.28           O  
ATOM   2660  N   ILE A 341      44.594  -5.734 -26.875  1.00 33.47           N  
ATOM   2661  CA  ILE A 341      45.844  -6.285 -26.344  1.00 33.47           C  
ATOM   2662  C   ILE A 341      47.000  -5.305 -26.578  1.00 33.47           C  
ATOM   2663  CB  ILE A 341      46.156  -7.656 -26.969  1.00 33.47           C  
ATOM   2664  O   ILE A 341      48.031  -5.414 -25.953  1.00 33.47           O  
ATOM   2665  CG1 ILE A 341      45.000  -8.641 -26.750  1.00 33.47           C  
ATOM   2666  CG2 ILE A 341      47.469  -8.211 -26.406  1.00 33.47           C  
ATOM   2667  CD1 ILE A 341      45.125  -9.914 -27.578  1.00 33.47           C  
ATOM   2668  N   GLN A 342      46.875  -3.840 -26.359  1.00 30.17           N  
ATOM   2669  CA  GLN A 342      48.156  -3.133 -26.250  1.00 30.17           C  
ATOM   2670  C   GLN A 342      47.969  -1.716 -25.719  1.00 30.17           C  
ATOM   2671  CB  GLN A 342      48.844  -3.096 -27.609  1.00 30.17           C  
ATOM   2672  O   GLN A 342      46.938  -1.082 -26.000  1.00 30.17           O  
ATOM   2673  CG  GLN A 342      49.719  -4.312 -27.891  1.00 30.17           C  
ATOM   2674  CD  GLN A 342      50.406  -4.250 -29.234  1.00 30.17           C  
ATOM   2675  NE2 GLN A 342      50.875  -5.395 -29.719  1.00 30.17           N  
ATOM   2676  OE1 GLN A 342      50.531  -3.176 -29.844  1.00 30.17           O  
ATOM   2677  N   SER A 343      48.812  -1.120 -24.719  1.00 30.12           N  
ATOM   2678  CA  SER A 343      49.031   0.032 -23.844  1.00 30.12           C  
ATOM   2679  C   SER A 343      49.125   1.322 -24.656  1.00 30.12           C  
ATOM   2680  CB  SER A 343      50.312  -0.154 -23.031  1.00 30.12           C  
ATOM   2681  O   SER A 343      49.750   1.360 -25.703  1.00 30.12           O  
ATOM   2682  OG  SER A 343      51.438  -0.203 -23.891  1.00 30.12           O  
ATOM   2683  N   ARG A 344      48.125   2.176 -24.688  1.00 33.72           N  
ATOM   2684  CA  ARG A 344      47.781   3.488 -25.219  1.00 33.72           C  
ATOM   2685  C   ARG A 344      48.750   4.551 -24.734  1.00 33.72           C  
ATOM   2686  CB  ARG A 344      46.375   3.869 -24.844  1.00 33.72           C  
ATOM   2687  O   ARG A 344      49.125   4.582 -23.547  1.00 33.72           O  
ATOM   2688  CG  ARG A 344      45.281   3.014 -25.500  1.00 33.72           C  
ATOM   2689  CD  ARG A 344      43.906   3.541 -25.219  1.00 33.72           C  
ATOM   2690  NE  ARG A 344      42.938   3.111 -26.250  1.00 33.72           N  
ATOM   2691  NH1 ARG A 344      41.094   3.279 -24.875  1.00 33.72           N  
ATOM   2692  NH2 ARG A 344      40.844   2.600 -27.062  1.00 33.72           N  
ATOM   2693  CZ  ARG A 344      41.625   2.998 -26.062  1.00 33.72           C  
ATOM   2694  N   GLY A 345      49.531   5.355 -25.672  1.00 30.39           N  
ATOM   2695  CA  GLY A 345      50.219   6.637 -25.594  1.00 30.39           C  
ATOM   2696  C   GLY A 345      49.312   7.820 -25.844  1.00 30.39           C  
ATOM   2697  O   GLY A 345      48.281   7.691 -26.531  1.00 30.39           O  
ATOM   2698  N   LEU A 346      49.219   8.953 -25.078  1.00 31.12           N  
ATOM   2699  CA  LEU A 346      48.812  10.211 -24.484  1.00 31.12           C  
ATOM   2700  C   LEU A 346      48.781  11.328 -25.531  1.00 31.12           C  
ATOM   2701  CB  LEU A 346      49.719  10.602 -23.312  1.00 31.12           C  
ATOM   2702  O   LEU A 346      48.125  12.344 -25.344  1.00 31.12           O  
ATOM   2703  CG  LEU A 346      49.188  11.695 -22.391  1.00 31.12           C  
ATOM   2704  CD1 LEU A 346      48.062  11.148 -21.516  1.00 31.12           C  
ATOM   2705  CD2 LEU A 346      50.312  12.242 -21.531  1.00 31.12           C  
ATOM   2706  N   PHE A 347      48.344  11.250 -26.938  1.00 28.44           N  
ATOM   2707  CA  PHE A 347      48.125  12.555 -27.562  1.00 28.44           C  
ATOM   2708  C   PHE A 347      47.781  12.391 -29.047  1.00 28.44           C  
ATOM   2709  CB  PHE A 347      49.375  13.430 -27.406  1.00 28.44           C  
ATOM   2710  O   PHE A 347      48.594  11.859 -29.812  1.00 28.44           O  
ATOM   2711  CG  PHE A 347      49.531  14.016 -26.031  1.00 28.44           C  
ATOM   2712  CD1 PHE A 347      48.844  15.172 -25.672  1.00 28.44           C  
ATOM   2713  CD2 PHE A 347      50.344  13.414 -25.094  1.00 28.44           C  
ATOM   2714  CE1 PHE A 347      49.000  15.719 -24.406  1.00 28.44           C  
ATOM   2715  CE2 PHE A 347      50.500  13.953 -23.828  1.00 28.44           C  
ATOM   2716  CZ  PHE A 347      49.812  15.109 -23.484  1.00 28.44           C  
ATOM   2717  N   GLY A 348      46.406  12.375 -29.656  1.00 34.12           N  
ATOM   2718  CA  GLY A 348      46.281  12.625 -31.078  1.00 34.12           C  
ATOM   2719  C   GLY A 348      44.875  12.984 -31.516  1.00 34.12           C  
ATOM   2720  O   GLY A 348      44.344  12.375 -32.438  1.00 34.12           O  
ATOM   2721  N   ALA A 349      43.969  13.750 -30.844  1.00 33.09           N  
ATOM   2722  CA  ALA A 349      42.656  14.211 -31.266  1.00 33.09           C  
ATOM   2723  C   ALA A 349      42.656  15.711 -31.547  1.00 33.09           C  
ATOM   2724  CB  ALA A 349      41.625  13.875 -30.188  1.00 33.09           C  
ATOM   2725  O   ALA A 349      41.594  16.297 -31.797  1.00 33.09           O  
ATOM   2726  N   ILE A 350      43.625  16.422 -31.969  1.00 35.59           N  
ATOM   2727  CA  ILE A 350      43.656  17.875 -32.094  1.00 35.59           C  
ATOM   2728  C   ILE A 350      43.969  18.266 -33.531  1.00 35.59           C  
ATOM   2729  CB  ILE A 350      44.688  18.500 -31.125  1.00 35.59           C  
ATOM   2730  O   ILE A 350      43.469  19.281 -34.031  1.00 35.59           O  
ATOM   2731  CG1 ILE A 350      44.375  18.141 -29.672  1.00 35.59           C  
ATOM   2732  CG2 ILE A 350      44.750  20.016 -31.312  1.00 35.59           C  
ATOM   2733  CD1 ILE A 350      45.406  18.609 -28.656  1.00 35.59           C  
ATOM   2734  N   ALA A 351      43.188  17.781 -34.750  1.00 31.33           N  
ATOM   2735  CA  ALA A 351      43.250  18.562 -35.969  1.00 31.33           C  
ATOM   2736  C   ALA A 351      42.094  18.203 -36.906  1.00 31.33           C  
ATOM   2737  CB  ALA A 351      44.594  18.375 -36.688  1.00 31.33           C  
ATOM   2738  O   ALA A 351      41.750  18.969 -37.812  1.00 31.33           O  
ATOM   2739  N   GLY A 352      41.031  17.328 -36.562  1.00 32.66           N  
ATOM   2740  CA  GLY A 352      39.906  16.984 -37.438  1.00 32.66           C  
ATOM   2741  C   GLY A 352      38.625  17.688 -37.094  1.00 32.66           C  
ATOM   2742  O   GLY A 352      37.781  17.922 -37.938  1.00 32.66           O  
ATOM   2743  N   PHE A 353      38.438  18.422 -36.031  1.00 31.77           N  
ATOM   2744  CA  PHE A 353      37.281  19.094 -35.438  1.00 31.77           C  
ATOM   2745  C   PHE A 353      37.344  20.594 -35.688  1.00 31.77           C  
ATOM   2746  CB  PHE A 353      37.219  18.828 -33.938  1.00 31.77           C  
ATOM   2747  O   PHE A 353      36.312  21.234 -35.844  1.00 31.77           O  
ATOM   2748  CG  PHE A 353      35.812  18.719 -33.406  1.00 31.77           C  
ATOM   2749  CD1 PHE A 353      35.188  19.828 -32.844  1.00 31.77           C  
ATOM   2750  CD2 PHE A 353      35.125  17.516 -33.469  1.00 31.77           C  
ATOM   2751  CE1 PHE A 353      33.875  19.734 -32.375  1.00 31.77           C  
ATOM   2752  CE2 PHE A 353      33.812  17.422 -33.000  1.00 31.77           C  
ATOM   2753  CZ  PHE A 353      33.188  18.531 -32.438  1.00 31.77           C  
ATOM   2754  N   ILE A 354      38.219  21.094 -36.406  1.00 32.06           N  
ATOM   2755  CA  ILE A 354      38.219  22.516 -36.719  1.00 32.06           C  
ATOM   2756  C   ILE A 354      37.906  22.703 -38.219  1.00 32.06           C  
ATOM   2757  CB  ILE A 354      39.562  23.172 -36.344  1.00 32.06           C  
ATOM   2758  O   ILE A 354      37.250  23.672 -38.594  1.00 32.06           O  
ATOM   2759  CG1 ILE A 354      39.812  23.062 -34.844  1.00 32.06           C  
ATOM   2760  CG2 ILE A 354      39.594  24.641 -36.812  1.00 32.06           C  
ATOM   2761  CD1 ILE A 354      41.125  23.672 -34.406  1.00 32.06           C  
ATOM   2762  N   GLU A 355      37.406  21.531 -38.938  1.00 34.31           N  
ATOM   2763  CA  GLU A 355      37.219  21.750 -40.375  1.00 34.31           C  
ATOM   2764  C   GLU A 355      36.031  20.938 -40.875  1.00 34.31           C  
ATOM   2765  CB  GLU A 355      38.469  21.391 -41.156  1.00 34.31           C  
ATOM   2766  O   GLU A 355      35.344  21.359 -41.844  1.00 34.31           O  
ATOM   2767  CG  GLU A 355      39.500  22.500 -41.219  1.00 34.31           C  
ATOM   2768  CD  GLU A 355      40.781  22.109 -41.906  1.00 34.31           C  
ATOM   2769  OE1 GLU A 355      41.750  22.922 -41.969  1.00 34.31           O  
ATOM   2770  OE2 GLU A 355      40.875  20.953 -42.406  1.00 34.31           O  
ATOM   2771  N   GLY A 356      35.062  20.188 -39.875  1.00 33.28           N  
ATOM   2772  CA  GLY A 356      34.156  19.328 -40.594  1.00 33.28           C  
ATOM   2773  C   GLY A 356      32.875  19.062 -39.812  1.00 33.28           C  
ATOM   2774  O   GLY A 356      32.000  18.297 -40.281  1.00 33.28           O  
ATOM   2775  N   GLY A 357      32.500  19.891 -38.656  1.00 33.94           N  
ATOM   2776  CA  GLY A 357      31.203  19.703 -38.000  1.00 33.94           C  
ATOM   2777  C   GLY A 357      30.875  18.250 -37.750  1.00 33.94           C  
ATOM   2778  O   GLY A 357      31.766  17.453 -37.406  1.00 33.94           O  
ATOM   2779  N   TRP A 358      29.609  17.531 -37.531  1.00 32.31           N  
ATOM   2780  CA  TRP A 358      28.969  16.250 -37.281  1.00 32.31           C  
ATOM   2781  C   TRP A 358      29.766  15.109 -37.906  1.00 32.31           C  
ATOM   2782  CB  TRP A 358      27.531  16.250 -37.812  1.00 32.31           C  
ATOM   2783  O   TRP A 358      29.891  14.039 -37.281  1.00 32.31           O  
ATOM   2784  CG  TRP A 358      26.562  15.531 -36.938  1.00 32.31           C  
ATOM   2785  CD1 TRP A 358      25.219  15.781 -36.812  1.00 32.31           C  
ATOM   2786  CD2 TRP A 358      26.844  14.438 -36.062  1.00 32.31           C  
ATOM   2787  CE2 TRP A 358      25.625  14.086 -35.438  1.00 32.31           C  
ATOM   2788  CE3 TRP A 358      28.000  13.734 -35.719  1.00 32.31           C  
ATOM   2789  NE1 TRP A 358      24.656  14.914 -35.906  1.00 32.31           N  
ATOM   2790  CH2 TRP A 358      26.703  12.375 -34.188  1.00 32.31           C  
ATOM   2791  CZ2 TRP A 358      25.547  13.047 -34.500  1.00 32.31           C  
ATOM   2792  CZ3 TRP A 358      27.922  12.703 -34.781  1.00 32.31           C  
ATOM   2793  N   THR A 359      30.625  15.312 -38.875  1.00 36.12           N  
ATOM   2794  CA  THR A 359      31.453  14.344 -39.594  1.00 36.12           C  
ATOM   2795  C   THR A 359      32.812  14.203 -38.906  1.00 36.12           C  
ATOM   2796  CB  THR A 359      31.656  14.742 -41.062  1.00 36.12           C  
ATOM   2797  O   THR A 359      33.375  13.102 -38.875  1.00 36.12           O  
ATOM   2798  CG2 THR A 359      30.359  14.570 -41.844  1.00 36.12           C  
ATOM   2799  OG1 THR A 359      32.062  16.125 -41.125  1.00 36.12           O  
ATOM   2800  N   GLY A 360      33.219  15.219 -38.250  1.00 36.44           N  
ATOM   2801  CA  GLY A 360      34.438  15.320 -37.469  1.00 36.44           C  
ATOM   2802  C   GLY A 360      34.312  14.695 -36.094  1.00 36.44           C  
ATOM   2803  O   GLY A 360      35.281  14.117 -35.562  1.00 36.44           O  
ATOM   2804  N   MET A 361      33.094  14.562 -35.562  1.00 36.38           N  
ATOM   2805  CA  MET A 361      32.562  13.969 -34.344  1.00 36.38           C  
ATOM   2806  C   MET A 361      32.344  12.469 -34.500  1.00 36.38           C  
ATOM   2807  CB  MET A 361      31.266  14.648 -33.906  1.00 36.38           C  
ATOM   2808  O   MET A 361      32.688  11.688 -33.625  1.00 36.38           O  
ATOM   2809  CG  MET A 361      30.703  14.133 -32.594  1.00 36.38           C  
ATOM   2810  SD  MET A 361      29.094  14.906 -32.156  1.00 36.38           S  
ATOM   2811  CE  MET A 361      28.016  14.094 -33.375  1.00 36.38           C  
ATOM   2812  N   VAL A 362      32.062  11.875 -35.531  1.00 36.00           N  
ATOM   2813  CA  VAL A 362      31.891  10.492 -35.969  1.00 36.00           C  
ATOM   2814  C   VAL A 362      33.250   9.867 -36.250  1.00 36.00           C  
ATOM   2815  CB  VAL A 362      30.984  10.398 -37.188  1.00 36.00           C  
ATOM   2816  O   VAL A 362      33.500   8.719 -35.875  1.00 36.00           O  
ATOM   2817  CG1 VAL A 362      30.922   8.961 -37.719  1.00 36.00           C  
ATOM   2818  CG2 VAL A 362      29.578  10.914 -36.875  1.00 36.00           C  
ATOM   2819  N   ASP A 363      34.250  10.641 -36.625  1.00 36.53           N  
ATOM   2820  CA  ASP A 363      35.625  10.250 -36.938  1.00 36.53           C  
ATOM   2821  C   ASP A 363      36.438  10.133 -35.656  1.00 36.53           C  
ATOM   2822  CB  ASP A 363      36.250  11.258 -37.906  1.00 36.53           C  
ATOM   2823  O   ASP A 363      37.406   9.344 -35.594  1.00 36.53           O  
ATOM   2824  CG  ASP A 363      35.812  11.070 -39.344  1.00 36.53           C  
ATOM   2825  OD1 ASP A 363      35.281   9.992 -39.656  1.00 36.53           O  
ATOM   2826  OD2 ASP A 363      36.000  12.008 -40.156  1.00 36.53           O  
ATOM   2827  N   GLY A 364      36.062  10.797 -34.531  1.00 40.84           N  
ATOM   2828  CA  GLY A 364      36.625  10.758 -33.219  1.00 40.84           C  
ATOM   2829  C   GLY A 364      36.094   9.609 -32.375  1.00 40.84           C  
ATOM   2830  O   GLY A 364      36.844   9.047 -31.547  1.00 40.84           O  
ATOM   2831  N   TRP A 365      34.875   8.930 -32.469  1.00 41.84           N  
ATOM   2832  CA  TRP A 365      34.188   7.789 -31.875  1.00 41.84           C  
ATOM   2833  C   TRP A 365      34.375   6.535 -32.719  1.00 41.84           C  
ATOM   2834  CB  TRP A 365      32.719   8.078 -31.672  1.00 41.84           C  
ATOM   2835  O   TRP A 365      34.469   5.426 -32.188  1.00 41.84           O  
ATOM   2836  CG  TRP A 365      32.375   8.727 -30.359  1.00 41.84           C  
ATOM   2837  CD1 TRP A 365      33.031   9.789 -29.781  1.00 41.84           C  
ATOM   2838  CD2 TRP A 365      31.328   8.352 -29.469  1.00 41.84           C  
ATOM   2839  CE2 TRP A 365      31.391   9.234 -28.359  1.00 41.84           C  
ATOM   2840  CE3 TRP A 365      30.344   7.355 -29.484  1.00 41.84           C  
ATOM   2841  NE1 TRP A 365      32.438  10.102 -28.578  1.00 41.84           N  
ATOM   2842  CH2 TRP A 365      29.547   8.164 -27.328  1.00 41.84           C  
ATOM   2843  CZ2 TRP A 365      30.500   9.148 -27.281  1.00 41.84           C  
ATOM   2844  CZ3 TRP A 365      29.469   7.273 -28.406  1.00 41.84           C  
ATOM   2845  N   TYR A 366      34.531   6.727 -34.125  1.00 48.22           N  
ATOM   2846  CA  TYR A 366      34.906   5.906 -35.281  1.00 48.22           C  
ATOM   2847  C   TYR A 366      36.188   6.414 -35.938  1.00 48.22           C  
ATOM   2848  CB  TYR A 366      33.750   5.891 -36.281  1.00 48.22           C  
ATOM   2849  O   TYR A 366      36.312   7.605 -36.219  1.00 48.22           O  
ATOM   2850  CG  TYR A 366      32.438   5.473 -35.719  1.00 48.22           C  
ATOM   2851  CD1 TYR A 366      32.188   4.145 -35.375  1.00 48.22           C  
ATOM   2852  CD2 TYR A 366      31.422   6.406 -35.500  1.00 48.22           C  
ATOM   2853  CE1 TYR A 366      30.953   3.754 -34.844  1.00 48.22           C  
ATOM   2854  CE2 TYR A 366      30.188   6.027 -34.969  1.00 48.22           C  
ATOM   2855  OH  TYR A 366      28.750   4.320 -34.125  1.00 48.22           O  
ATOM   2856  CZ  TYR A 366      29.969   4.699 -34.656  1.00 48.22           C  
ATOM   2857  N   GLY A 367      37.250   5.922 -35.469  1.00 51.50           N  
ATOM   2858  CA  GLY A 367      38.406   6.656 -35.938  1.00 51.50           C  
ATOM   2859  C   GLY A 367      39.500   5.762 -36.500  1.00 51.50           C  
ATOM   2860  O   GLY A 367      39.281   4.574 -36.719  1.00 51.50           O  
ATOM   2861  N   TYR A 368      40.312   6.414 -37.219  1.00 55.47           N  
ATOM   2862  CA  TYR A 368      41.500   5.879 -37.875  1.00 55.47           C  
ATOM   2863  C   TYR A 368      42.625   5.590 -36.875  1.00 55.47           C  
ATOM   2864  CB  TYR A 368      42.000   6.859 -38.938  1.00 55.47           C  
ATOM   2865  O   TYR A 368      42.875   6.387 -35.969  1.00 55.47           O  
ATOM   2866  CG  TYR A 368      41.000   7.168 -40.000  1.00 55.47           C  
ATOM   2867  CD1 TYR A 368      40.906   6.402 -41.188  1.00 55.47           C  
ATOM   2868  CD2 TYR A 368      40.094   8.227 -39.875  1.00 55.47           C  
ATOM   2869  CE1 TYR A 368      39.969   6.684 -42.156  1.00 55.47           C  
ATOM   2870  CE2 TYR A 368      39.156   8.523 -40.844  1.00 55.47           C  
ATOM   2871  OH  TYR A 368      38.188   8.031 -42.969  1.00 55.47           O  
ATOM   2872  CZ  TYR A 368      39.094   7.746 -42.000  1.00 55.47           C  
ATOM   2873  N   HIS A 369      42.812   4.344 -36.688  1.00 64.56           N  
ATOM   2874  CA  HIS A 369      44.062   4.000 -36.000  1.00 64.56           C  
ATOM   2875  C   HIS A 369      45.188   3.699 -37.000  1.00 64.56           C  
ATOM   2876  CB  HIS A 369      43.844   2.801 -35.094  1.00 64.56           C  
ATOM   2877  O   HIS A 369      45.031   2.844 -37.875  1.00 64.56           O  
ATOM   2878  CG  HIS A 369      45.094   2.348 -34.406  1.00 64.56           C  
ATOM   2879  CD2 HIS A 369      45.844   1.231 -34.562  1.00 64.56           C  
ATOM   2880  ND1 HIS A 369      45.688   3.078 -33.406  1.00 64.56           N  
ATOM   2881  CE1 HIS A 369      46.781   2.432 -32.969  1.00 64.56           C  
ATOM   2882  NE2 HIS A 369      46.875   1.308 -33.656  1.00 64.56           N  
ATOM   2883  N   HIS A 370      46.062   4.664 -37.000  1.00 63.56           N  
ATOM   2884  CA  HIS A 370      47.125   4.379 -37.969  1.00 63.56           C  
ATOM   2885  C   HIS A 370      48.469   4.195 -37.281  1.00 63.56           C  
ATOM   2886  CB  HIS A 370      47.219   5.500 -39.031  1.00 63.56           C  
ATOM   2887  O   HIS A 370      48.688   4.680 -36.188  1.00 63.56           O  
ATOM   2888  CG  HIS A 370      47.656   6.809 -38.438  1.00 63.56           C  
ATOM   2889  CD2 HIS A 370      46.969   7.859 -37.969  1.00 63.56           C  
ATOM   2890  ND1 HIS A 370      49.000   7.148 -38.344  1.00 63.56           N  
ATOM   2891  CE1 HIS A 370      49.094   8.359 -37.812  1.00 63.56           C  
ATOM   2892  NE2 HIS A 370      47.875   8.812 -37.562  1.00 63.56           N  
ATOM   2893  N   GLN A 371      49.156   3.398 -37.750  1.00 66.62           N  
ATOM   2894  CA  GLN A 371      50.531   3.168 -37.344  1.00 66.62           C  
ATOM   2895  C   GLN A 371      51.500   3.387 -38.500  1.00 66.62           C  
ATOM   2896  CB  GLN A 371      50.719   1.752 -36.781  1.00 66.62           C  
ATOM   2897  O   GLN A 371      51.375   2.777 -39.562  1.00 66.62           O  
ATOM   2898  CG  GLN A 371      52.000   1.540 -36.000  1.00 66.62           C  
ATOM   2899  CD  GLN A 371      52.031   0.224 -35.250  1.00 66.62           C  
ATOM   2900  NE2 GLN A 371      53.031   0.051 -34.406  1.00 66.62           N  
ATOM   2901  OE1 GLN A 371      51.156  -0.630 -35.438  1.00 66.62           O  
ATOM   2902  N   ASN A 372      52.406   4.504 -38.375  1.00 70.12           N  
ATOM   2903  CA  ASN A 372      53.406   4.766 -39.375  1.00 70.12           C  
ATOM   2904  C   ASN A 372      54.781   5.008 -38.750  1.00 70.12           C  
ATOM   2905  CB  ASN A 372      53.000   5.953 -40.250  1.00 70.12           C  
ATOM   2906  O   ASN A 372      54.969   4.824 -37.562  1.00 70.12           O  
ATOM   2907  CG  ASN A 372      52.812   7.230 -39.469  1.00 70.12           C  
ATOM   2908  ND2 ASN A 372      52.094   8.180 -40.031  1.00 70.12           N  
ATOM   2909  OD1 ASN A 372      53.344   7.363 -38.344  1.00 70.12           O  
ATOM   2910  N   ASP A 373      55.750   5.266 -39.438  1.00 64.19           N  
ATOM   2911  CA  ASP A 373      57.125   5.465 -39.031  1.00 64.19           C  
ATOM   2912  C   ASP A 373      57.281   6.707 -38.156  1.00 64.19           C  
ATOM   2913  CB  ASP A 373      58.031   5.574 -40.281  1.00 64.19           C  
ATOM   2914  O   ASP A 373      58.312   6.887 -37.500  1.00 64.19           O  
ATOM   2915  CG  ASP A 373      58.125   4.285 -41.062  1.00 64.19           C  
ATOM   2916  OD1 ASP A 373      57.688   3.225 -40.562  1.00 64.19           O  
ATOM   2917  OD2 ASP A 373      58.625   4.328 -42.219  1.00 64.19           O  
ATOM   2918  N   GLN A 374      56.188   7.551 -38.094  1.00 56.34           N  
ATOM   2919  CA  GLN A 374      56.156   8.805 -37.344  1.00 56.34           C  
ATOM   2920  C   GLN A 374      55.375   8.656 -36.062  1.00 56.34           C  
ATOM   2921  CB  GLN A 374      55.562   9.930 -38.188  1.00 56.34           C  
ATOM   2922  O   GLN A 374      55.344   9.578 -35.219  1.00 56.34           O  
ATOM   2923  CG  GLN A 374      56.406  10.242 -39.438  1.00 56.34           C  
ATOM   2924  CD  GLN A 374      55.781  11.352 -40.281  1.00 56.34           C  
ATOM   2925  NE2 GLN A 374      56.500  12.469 -40.375  1.00 56.34           N  
ATOM   2926  OE1 GLN A 374      54.688  11.211 -40.812  1.00 56.34           O  
ATOM   2927  N   GLY A 375      54.844   7.379 -35.781  1.00 57.88           N  
ATOM   2928  CA  GLY A 375      54.125   7.102 -34.562  1.00 57.88           C  
ATOM   2929  C   GLY A 375      52.719   6.590 -34.781  1.00 57.88           C  
ATOM   2930  O   GLY A 375      52.375   6.180 -35.906  1.00 57.88           O  
ATOM   2931  N   SER A 376      51.938   6.152 -33.750  1.00 56.88           N  
ATOM   2932  CA  SER A 376      50.562   5.734 -33.750  1.00 56.88           C  
ATOM   2933  C   SER A 376      49.625   6.840 -33.250  1.00 56.88           C  
ATOM   2934  CB  SER A 376      50.375   4.469 -32.938  1.00 56.88           C  
ATOM   2935  O   SER A 376      50.062   7.699 -32.469  1.00 56.88           O  
ATOM   2936  OG  SER A 376      50.594   4.738 -31.562  1.00 56.88           O  
ATOM   2937  N   GLY A 377      48.500   7.176 -33.844  1.00 54.59           N  
ATOM   2938  CA  GLY A 377      47.594   8.227 -33.406  1.00 54.59           C  
ATOM   2939  C   GLY A 377      46.156   7.766 -33.312  1.00 54.59           C  
ATOM   2940  O   GLY A 377      45.781   6.793 -33.969  1.00 54.59           O  
ATOM   2941  N   TYR A 378      45.438   8.195 -32.062  1.00 50.88           N  
ATOM   2942  CA  TYR A 378      44.000   7.973 -31.844  1.00 50.88           C  
ATOM   2943  C   TYR A 378      43.250   9.281 -31.922  1.00 50.88           C  
ATOM   2944  CB  TYR A 378      43.781   7.312 -30.484  1.00 50.88           C  
ATOM   2945  O   TYR A 378      43.781  10.352 -31.641  1.00 50.88           O  
ATOM   2946  CG  TYR A 378      44.469   5.977 -30.328  1.00 50.88           C  
ATOM   2947  CD1 TYR A 378      43.844   4.797 -30.719  1.00 50.88           C  
ATOM   2948  CD2 TYR A 378      45.750   5.887 -29.797  1.00 50.88           C  
ATOM   2949  CE1 TYR A 378      44.469   3.564 -30.578  1.00 50.88           C  
ATOM   2950  CE2 TYR A 378      46.406   4.660 -29.656  1.00 50.88           C  
ATOM   2951  OH  TYR A 378      46.375   2.287 -29.922  1.00 50.88           O  
ATOM   2952  CZ  TYR A 378      45.750   3.506 -30.062  1.00 50.88           C  
ATOM   2953  N   ALA A 379      41.906   9.234 -32.219  1.00 46.12           N  
ATOM   2954  CA  ALA A 379      41.062  10.406 -32.375  1.00 46.12           C  
ATOM   2955  C   ALA A 379      40.188  10.641 -31.156  1.00 46.12           C  
ATOM   2956  CB  ALA A 379      40.188  10.250 -33.625  1.00 46.12           C  
ATOM   2957  O   ALA A 379      39.438   9.758 -30.766  1.00 46.12           O  
ATOM   2958  N   ALA A 380      40.562  10.938 -29.812  1.00 45.03           N  
ATOM   2959  CA  ALA A 380      39.438  11.422 -29.031  1.00 45.03           C  
ATOM   2960  C   ALA A 380      39.875  12.430 -27.969  1.00 45.03           C  
ATOM   2961  CB  ALA A 380      38.719  10.250 -28.359  1.00 45.03           C  
ATOM   2962  O   ALA A 380      40.906  12.227 -27.297  1.00 45.03           O  
ATOM   2963  N   ASP A 381      39.156  13.797 -27.828  1.00 35.19           N  
ATOM   2964  CA  ASP A 381      39.219  14.891 -26.859  1.00 35.19           C  
ATOM   2965  C   ASP A 381      38.031  14.867 -25.922  1.00 35.19           C  
ATOM   2966  CB  ASP A 381      39.312  16.234 -27.578  1.00 35.19           C  
ATOM   2967  O   ASP A 381      36.969  14.398 -26.297  1.00 35.19           O  
ATOM   2968  CG  ASP A 381      39.406  17.422 -26.625  1.00 35.19           C  
ATOM   2969  OD1 ASP A 381      40.250  17.406 -25.703  1.00 35.19           O  
ATOM   2970  OD2 ASP A 381      38.594  18.359 -26.781  1.00 35.19           O  
ATOM   2971  N   LEU A 382      38.000  15.250 -24.516  1.00 34.97           N  
ATOM   2972  CA  LEU A 382      37.281  15.305 -23.266  1.00 34.97           C  
ATOM   2973  C   LEU A 382      36.000  16.141 -23.406  1.00 34.97           C  
ATOM   2974  CB  LEU A 382      38.156  15.883 -22.156  1.00 34.97           C  
ATOM   2975  O   LEU A 382      34.938  15.766 -22.906  1.00 34.97           O  
ATOM   2976  CG  LEU A 382      37.625  15.781 -20.719  1.00 34.97           C  
ATOM   2977  CD1 LEU A 382      37.844  14.383 -20.172  1.00 34.97           C  
ATOM   2978  CD2 LEU A 382      38.250  16.828 -19.828  1.00 34.97           C  
ATOM   2979  N   LYS A 383      35.781  17.078 -24.297  1.00 37.84           N  
ATOM   2980  CA  LYS A 383      34.656  18.000 -24.453  1.00 37.84           C  
ATOM   2981  C   LYS A 383      33.656  17.484 -25.500  1.00 37.84           C  
ATOM   2982  CB  LYS A 383      35.156  19.391 -24.844  1.00 37.84           C  
ATOM   2983  O   LYS A 383      32.469  17.594 -25.312  1.00 37.84           O  
ATOM   2984  CG  LYS A 383      34.156  20.500 -24.547  1.00 37.84           C  
ATOM   2985  CD  LYS A 383      34.781  21.875 -24.734  1.00 37.84           C  
ATOM   2986  CE  LYS A 383      33.781  22.984 -24.453  1.00 37.84           C  
ATOM   2987  NZ  LYS A 383      34.375  24.344 -24.625  1.00 37.84           N  
ATOM   2988  N   SER A 384      33.938  16.625 -26.469  1.00 39.06           N  
ATOM   2989  CA  SER A 384      33.156  15.898 -27.469  1.00 39.06           C  
ATOM   2990  C   SER A 384      32.625  14.586 -26.922  1.00 39.06           C  
ATOM   2991  CB  SER A 384      34.031  15.633 -28.703  1.00 39.06           C  
ATOM   2992  O   SER A 384      31.500  14.188 -27.234  1.00 39.06           O  
ATOM   2993  OG  SER A 384      33.281  14.938 -29.688  1.00 39.06           O  
ATOM   2994  N   THR A 385      33.250  14.055 -26.031  1.00 37.22           N  
ATOM   2995  CA  THR A 385      32.812  12.945 -25.188  1.00 37.22           C  
ATOM   2996  C   THR A 385      31.734  13.391 -24.219  1.00 37.22           C  
ATOM   2997  CB  THR A 385      34.000  12.352 -24.406  1.00 37.22           C  
ATOM   2998  O   THR A 385      30.766  12.680 -24.000  1.00 37.22           O  
ATOM   2999  CG2 THR A 385      33.594  11.094 -23.656  1.00 37.22           C  
ATOM   3000  OG1 THR A 385      35.062  12.023 -25.328  1.00 37.22           O  
ATOM   3001  N   GLN A 386      31.766  14.633 -23.891  1.00 33.16           N  
ATOM   3002  CA  GLN A 386      30.797  15.227 -22.969  1.00 33.16           C  
ATOM   3003  C   GLN A 386      29.531  15.656 -23.719  1.00 33.16           C  
ATOM   3004  CB  GLN A 386      31.406  16.422 -22.234  1.00 33.16           C  
ATOM   3005  O   GLN A 386      28.422  15.508 -23.203  1.00 33.16           O  
ATOM   3006  CG  GLN A 386      30.625  16.844 -21.000  1.00 33.16           C  
ATOM   3007  CD  GLN A 386      30.594  15.781 -19.922  1.00 33.16           C  
ATOM   3008  NE2 GLN A 386      29.453  15.633 -19.266  1.00 33.16           N  
ATOM   3009  OE1 GLN A 386      31.594  15.086 -19.688  1.00 33.16           O  
ATOM   3010  N   ASN A 387      29.641  16.000 -24.953  1.00 42.62           N  
ATOM   3011  CA  ASN A 387      28.531  16.359 -25.828  1.00 42.62           C  
ATOM   3012  C   ASN A 387      27.828  15.125 -26.375  1.00 42.62           C  
ATOM   3013  CB  ASN A 387      29.031  17.250 -26.969  1.00 42.62           C  
ATOM   3014  O   ASN A 387      26.609  15.109 -26.516  1.00 42.62           O  
ATOM   3015  CG  ASN A 387      29.172  18.703 -26.562  1.00 42.62           C  
ATOM   3016  ND2 ASN A 387      29.828  19.484 -27.406  1.00 42.62           N  
ATOM   3017  OD1 ASN A 387      28.703  19.109 -25.500  1.00 42.62           O  
ATOM   3018  N   ALA A 388      28.531  13.969 -26.750  1.00 40.81           N  
ATOM   3019  CA  ALA A 388      28.031  12.625 -27.016  1.00 40.81           C  
ATOM   3020  C   ALA A 388      27.391  12.023 -25.766  1.00 40.81           C  
ATOM   3021  CB  ALA A 388      29.156  11.727 -27.516  1.00 40.81           C  
ATOM   3022  O   ALA A 388      26.344  11.375 -25.844  1.00 40.81           O  
ATOM   3023  N   VAL A 389      27.969  12.375 -24.688  1.00 40.72           N  
ATOM   3024  CA  VAL A 389      27.422  12.008 -23.375  1.00 40.72           C  
ATOM   3025  C   VAL A 389      26.125  12.781 -23.141  1.00 40.72           C  
ATOM   3026  CB  VAL A 389      28.438  12.281 -22.250  1.00 40.72           C  
ATOM   3027  O   VAL A 389      25.141  12.219 -22.672  1.00 40.72           O  
ATOM   3028  CG1 VAL A 389      27.766  12.109 -20.875  1.00 40.72           C  
ATOM   3029  CG2 VAL A 389      29.641  11.359 -22.375  1.00 40.72           C  
ATOM   3030  N   ASP A 390      26.031  14.062 -23.594  1.00 41.16           N  
ATOM   3031  CA  ASP A 390      24.875  14.938 -23.469  1.00 41.16           C  
ATOM   3032  C   ASP A 390      23.766  14.539 -24.438  1.00 41.16           C  
ATOM   3033  CB  ASP A 390      25.266  16.391 -23.703  1.00 41.16           C  
ATOM   3034  O   ASP A 390      22.578  14.609 -24.094  1.00 41.16           O  
ATOM   3035  CG  ASP A 390      26.047  17.000 -22.531  1.00 41.16           C  
ATOM   3036  OD1 ASP A 390      26.047  16.406 -21.438  1.00 41.16           O  
ATOM   3037  OD2 ASP A 390      26.656  18.062 -22.719  1.00 41.16           O  
ATOM   3038  N   LYS A 391      24.016  14.008 -25.625  1.00 46.22           N  
ATOM   3039  CA  LYS A 391      23.078  13.492 -26.625  1.00 46.22           C  
ATOM   3040  C   LYS A 391      22.516  12.141 -26.203  1.00 46.22           C  
ATOM   3041  CB  LYS A 391      23.750  13.375 -27.984  1.00 46.22           C  
ATOM   3042  O   LYS A 391      21.344  11.852 -26.422  1.00 46.22           O  
ATOM   3043  CG  LYS A 391      23.688  14.648 -28.828  1.00 46.22           C  
ATOM   3044  CD  LYS A 391      24.281  14.438 -30.203  1.00 46.22           C  
ATOM   3045  CE  LYS A 391      24.375  15.742 -30.984  1.00 46.22           C  
ATOM   3046  NZ  LYS A 391      24.922  15.539 -32.344  1.00 46.22           N  
ATOM   3047  N   ILE A 392      23.312  11.328 -25.531  1.00 46.47           N  
ATOM   3048  CA  ILE A 392      22.938  10.070 -24.891  1.00 46.47           C  
ATOM   3049  C   ILE A 392      22.000  10.344 -23.703  1.00 46.47           C  
ATOM   3050  CB  ILE A 392      24.172   9.289 -24.422  1.00 46.47           C  
ATOM   3051  O   ILE A 392      21.000   9.656 -23.531  1.00 46.47           O  
ATOM   3052  CG1 ILE A 392      25.000   8.820 -25.625  1.00 46.47           C  
ATOM   3053  CG2 ILE A 392      23.766   8.094 -23.547  1.00 46.47           C  
ATOM   3054  CD1 ILE A 392      26.359   8.227 -25.266  1.00 46.47           C  
ATOM   3055  N   THR A 393      22.312  11.445 -23.000  1.00 40.94           N  
ATOM   3056  CA  THR A 393      21.484  11.914 -21.891  1.00 40.94           C  
ATOM   3057  C   THR A 393      20.125  12.414 -22.391  1.00 40.94           C  
ATOM   3058  CB  THR A 393      22.188  13.031 -21.109  1.00 40.94           C  
ATOM   3059  O   THR A 393      19.094  12.117 -21.797  1.00 40.94           O  
ATOM   3060  CG2 THR A 393      21.375  13.445 -19.875  1.00 40.94           C  
ATOM   3061  OG1 THR A 393      23.469  12.562 -20.672  1.00 40.94           O  
ATOM   3062  N   ASN A 394      20.094  13.070 -23.562  1.00 50.28           N  
ATOM   3063  CA  ASN A 394      18.891  13.570 -24.203  1.00 50.28           C  
ATOM   3064  C   ASN A 394      18.078  12.445 -24.828  1.00 50.28           C  
ATOM   3065  CB  ASN A 394      19.234  14.625 -25.250  1.00 50.28           C  
ATOM   3066  O   ASN A 394      16.844  12.461 -24.766  1.00 50.28           O  
ATOM   3067  CG  ASN A 394      19.688  15.938 -24.656  1.00 50.28           C  
ATOM   3068  ND2 ASN A 394      20.422  16.719 -25.422  1.00 50.28           N  
ATOM   3069  OD1 ASN A 394      19.359  16.250 -23.500  1.00 50.28           O  
ATOM   3070  N   LYS A 395      18.703  11.367 -25.375  1.00 53.56           N  
ATOM   3071  CA  LYS A 395      18.078  10.156 -25.922  1.00 53.56           C  
ATOM   3072  C   LYS A 395      17.500   9.297 -24.797  1.00 53.56           C  
ATOM   3073  CB  LYS A 395      19.078   9.352 -26.734  1.00 53.56           C  
ATOM   3074  O   LYS A 395      16.391   8.766 -24.922  1.00 53.56           O  
ATOM   3075  CG  LYS A 395      18.438   8.273 -27.609  1.00 53.56           C  
ATOM   3076  CD  LYS A 395      19.375   7.828 -28.719  1.00 53.56           C  
ATOM   3077  CE  LYS A 395      18.734   6.773 -29.609  1.00 53.56           C  
ATOM   3078  NZ  LYS A 395      19.688   6.238 -30.625  1.00 53.56           N  
ATOM   3079  N   VAL A 396      18.141   9.188 -23.703  1.00 51.69           N  
ATOM   3080  CA  VAL A 396      17.703   8.492 -22.500  1.00 51.69           C  
ATOM   3081  C   VAL A 396      16.469   9.180 -21.922  1.00 51.69           C  
ATOM   3082  CB  VAL A 396      18.828   8.438 -21.438  1.00 51.69           C  
ATOM   3083  O   VAL A 396      15.492   8.516 -21.562  1.00 51.69           O  
ATOM   3084  CG1 VAL A 396      18.281   7.906 -20.109  1.00 51.69           C  
ATOM   3085  CG2 VAL A 396      19.984   7.570 -21.938  1.00 51.69           C  
ATOM   3086  N   ASN A 397      16.531  10.469 -21.938  1.00 53.78           N  
ATOM   3087  CA  ASN A 397      15.422  11.281 -21.453  1.00 53.78           C  
ATOM   3088  C   ASN A 397      14.219  11.180 -22.375  1.00 53.78           C  
ATOM   3089  CB  ASN A 397      15.852  12.742 -21.281  1.00 53.78           C  
ATOM   3090  O   ASN A 397      13.070  11.148 -21.922  1.00 53.78           O  
ATOM   3091  CG  ASN A 397      16.766  12.945 -20.094  1.00 53.78           C  
ATOM   3092  ND2 ASN A 397      17.562  14.008 -20.141  1.00 53.78           N  
ATOM   3093  OD1 ASN A 397      16.766  12.156 -19.141  1.00 53.78           O  
ATOM   3094  N   SER A 398      14.438  11.102 -23.719  1.00 59.38           N  
ATOM   3095  CA  SER A 398      13.391  10.953 -24.719  1.00 59.38           C  
ATOM   3096  C   SER A 398      12.766   9.562 -24.656  1.00 59.38           C  
ATOM   3097  CB  SER A 398      13.961  11.203 -26.125  1.00 59.38           C  
ATOM   3098  O   SER A 398      11.547   9.422 -24.781  1.00 59.38           O  
ATOM   3099  OG  SER A 398      13.852  10.031 -26.922  1.00 59.38           O  
ATOM   3100  N   VAL A 399      13.531   8.539 -24.500  1.00 55.25           N  
ATOM   3101  CA  VAL A 399      13.070   7.164 -24.344  1.00 55.25           C  
ATOM   3102  C   VAL A 399      12.281   7.023 -23.047  1.00 55.25           C  
ATOM   3103  CB  VAL A 399      14.242   6.160 -24.359  1.00 55.25           C  
ATOM   3104  O   VAL A 399      11.234   6.375 -23.016  1.00 55.25           O  
ATOM   3105  CG1 VAL A 399      13.766   4.758 -24.000  1.00 55.25           C  
ATOM   3106  CG2 VAL A 399      14.914   6.156 -25.734  1.00 55.25           C  
ATOM   3107  N   ILE A 400      12.688   7.711 -22.062  1.00 54.84           N  
ATOM   3108  CA  ILE A 400      12.047   7.742 -20.750  1.00 54.84           C  
ATOM   3109  C   ILE A 400      10.695   8.461 -20.859  1.00 54.84           C  
ATOM   3110  CB  ILE A 400      12.938   8.430 -19.703  1.00 54.84           C  
ATOM   3111  O   ILE A 400       9.695   8.000 -20.297  1.00 54.84           O  
ATOM   3112  CG1 ILE A 400      14.172   7.570 -19.406  1.00 54.84           C  
ATOM   3113  CG2 ILE A 400      12.148   8.719 -18.422  1.00 54.84           C  
ATOM   3114  CD1 ILE A 400      15.195   8.242 -18.500  1.00 54.84           C  
ATOM   3115  N   GLU A 401      10.688   9.516 -21.531  1.00 54.72           N  
ATOM   3116  CA  GLU A 401       9.484  10.305 -21.734  1.00 54.72           C  
ATOM   3117  C   GLU A 401       8.469   9.555 -22.594  1.00 54.72           C  
ATOM   3118  CB  GLU A 401       9.828  11.648 -22.391  1.00 54.72           C  
ATOM   3119  O   GLU A 401       7.273   9.570 -22.312  1.00 54.72           O  
ATOM   3120  CG  GLU A 401       8.742  12.703 -22.250  1.00 54.72           C  
ATOM   3121  CD  GLU A 401       9.102  14.031 -22.891  1.00 54.72           C  
ATOM   3122  OE1 GLU A 401       8.250  14.945 -22.922  1.00 54.72           O  
ATOM   3123  OE2 GLU A 401      10.250  14.156 -23.375  1.00 54.72           O  
ATOM   3124  N   LYS A 402       8.914   8.977 -23.672  1.00 56.81           N  
ATOM   3125  CA  LYS A 402       8.070   8.188 -24.562  1.00 56.81           C  
ATOM   3126  C   LYS A 402       7.523   6.953 -23.859  1.00 56.81           C  
ATOM   3127  CB  LYS A 402       8.852   7.773 -25.812  1.00 56.81           C  
ATOM   3128  O   LYS A 402       6.355   6.602 -24.031  1.00 56.81           O  
ATOM   3129  CG  LYS A 402       7.973   7.410 -27.000  1.00 56.81           C  
ATOM   3130  CD  LYS A 402       8.797   7.238 -28.281  1.00 56.81           C  
ATOM   3131  CE  LYS A 402       7.918   6.859 -29.469  1.00 56.81           C  
ATOM   3132  NZ  LYS A 402       8.727   6.645 -30.703  1.00 56.81           N  
ATOM   3133  N   MET A 403       8.242   6.496 -22.984  1.00 54.91           N  
ATOM   3134  CA  MET A 403       7.871   5.332 -22.188  1.00 54.91           C  
ATOM   3135  C   MET A 403       6.891   5.715 -21.078  1.00 54.91           C  
ATOM   3136  CB  MET A 403       9.117   4.680 -21.578  1.00 54.91           C  
ATOM   3137  O   MET A 403       5.938   4.984 -20.812  1.00 54.91           O  
ATOM   3138  CG  MET A 403       9.938   3.879 -22.578  1.00 54.91           C  
ATOM   3139  SD  MET A 403      11.328   2.984 -21.781  1.00 54.91           S  
ATOM   3140  CE  MET A 403      10.414   1.723 -20.859  1.00 54.91           C  
ATOM   3141  N   ASN A 404       7.105   6.828 -20.453  1.00 50.62           N  
ATOM   3142  CA  ASN A 404       6.227   7.367 -19.406  1.00 50.62           C  
ATOM   3143  C   ASN A 404       4.844   7.699 -19.969  1.00 50.62           C  
ATOM   3144  CB  ASN A 404       6.852   8.602 -18.766  1.00 50.62           C  
ATOM   3145  O   ASN A 404       3.828   7.438 -19.328  1.00 50.62           O  
ATOM   3146  CG  ASN A 404       7.805   8.258 -17.641  1.00 50.62           C  
ATOM   3147  ND2 ASN A 404       8.633   9.219 -17.250  1.00 50.62           N  
ATOM   3148  OD1 ASN A 404       7.801   7.133 -17.141  1.00 50.62           O  
ATOM   3149  N   THR A 405       4.723   8.227 -21.219  1.00 54.81           N  
ATOM   3150  CA  THR A 405       3.477   8.586 -21.891  1.00 54.81           C  
ATOM   3151  C   THR A 405       2.705   7.336 -22.312  1.00 54.81           C  
ATOM   3152  CB  THR A 405       3.742   9.461 -23.141  1.00 54.81           C  
ATOM   3153  O   THR A 405       1.490   7.258 -22.109  1.00 54.81           O  
ATOM   3154  CG2 THR A 405       2.438   9.984 -23.734  1.00 54.81           C  
ATOM   3155  OG1 THR A 405       4.562  10.578 -22.766  1.00 54.81           O  
ATOM   3156  N   GLN A 406       3.320   6.441 -22.969  1.00 49.72           N  
ATOM   3157  CA  GLN A 406       2.697   5.199 -23.422  1.00 49.72           C  
ATOM   3158  C   GLN A 406       2.303   4.320 -22.234  1.00 49.72           C  
ATOM   3159  CB  GLN A 406       3.635   4.434 -24.359  1.00 49.72           C  
ATOM   3160  O   GLN A 406       1.247   3.686 -22.250  1.00 49.72           O  
ATOM   3161  CG  GLN A 406       3.891   5.137 -25.688  1.00 49.72           C  
ATOM   3162  CD  GLN A 406       2.678   5.133 -26.594  1.00 49.72           C  
ATOM   3163  NE2 GLN A 406       2.564   6.152 -27.438  1.00 49.72           N  
ATOM   3164  OE1 GLN A 406       1.851   4.215 -26.547  1.00 49.72           O  
ATOM   3165  N   PHE A 407       3.014   4.535 -21.203  1.00 51.41           N  
ATOM   3166  CA  PHE A 407       2.867   3.758 -19.984  1.00 51.41           C  
ATOM   3167  C   PHE A 407       1.785   4.355 -19.094  1.00 51.41           C  
ATOM   3168  CB  PHE A 407       4.195   3.693 -19.234  1.00 51.41           C  
ATOM   3169  O   PHE A 407       1.042   3.625 -18.438  1.00 51.41           O  
ATOM   3170  CG  PHE A 407       5.180   2.715 -19.812  1.00 51.41           C  
ATOM   3171  CD1 PHE A 407       4.898   1.354 -19.828  1.00 51.41           C  
ATOM   3172  CD2 PHE A 407       6.387   3.156 -20.344  1.00 51.41           C  
ATOM   3173  CE1 PHE A 407       5.809   0.446 -20.375  1.00 51.41           C  
ATOM   3174  CE2 PHE A 407       7.297   2.256 -20.875  1.00 51.41           C  
ATOM   3175  CZ  PHE A 407       7.008   0.901 -20.891  1.00 51.41           C  
ATOM   3176  N   THR A 408       1.635   5.570 -19.016  1.00 48.25           N  
ATOM   3177  CA  THR A 408       0.556   6.297 -18.359  1.00 48.25           C  
ATOM   3178  C   THR A 408      -0.784   6.000 -19.016  1.00 48.25           C  
ATOM   3179  CB  THR A 408       0.814   7.812 -18.359  1.00 48.25           C  
ATOM   3180  O   THR A 408      -1.800   5.836 -18.344  1.00 48.25           O  
ATOM   3181  CG2 THR A 408      -0.267   8.562 -17.594  1.00 48.25           C  
ATOM   3182  OG1 THR A 408       2.088   8.078 -17.766  1.00 48.25           O  
ATOM   3183  N   ALA A 409      -0.836   5.812 -20.266  1.00 45.41           N  
ATOM   3184  CA  ALA A 409      -2.018   5.488 -21.062  1.00 45.41           C  
ATOM   3185  C   ALA A 409      -2.459   4.047 -20.828  1.00 45.41           C  
ATOM   3186  CB  ALA A 409      -1.744   5.719 -22.547  1.00 45.41           C  
ATOM   3187  O   ALA A 409      -3.652   3.773 -20.672  1.00 45.41           O  
ATOM   3188  N   VAL A 410      -1.490   3.127 -20.688  1.00 45.94           N  
ATOM   3189  CA  VAL A 410      -1.750   1.716 -20.422  1.00 45.94           C  
ATOM   3190  C   VAL A 410      -2.129   1.523 -18.953  1.00 45.94           C  
ATOM   3191  CB  VAL A 410      -0.528   0.839 -20.781  1.00 45.94           C  
ATOM   3192  O   VAL A 410      -3.012   0.724 -18.641  1.00 45.94           O  
ATOM   3193  CG1 VAL A 410      -0.760  -0.608 -20.344  1.00 45.94           C  
ATOM   3194  CG2 VAL A 410      -0.235   0.912 -22.281  1.00 45.94           C  
ATOM   3195  N   GLY A 411      -1.421   2.271 -18.031  1.00 44.81           N  
ATOM   3196  CA  GLY A 411      -1.748   2.307 -16.625  1.00 44.81           C  
ATOM   3197  C   GLY A 411      -3.162   2.783 -16.344  1.00 44.81           C  
ATOM   3198  O   GLY A 411      -3.854   2.232 -15.484  1.00 44.81           O  
ATOM   3199  N   LYS A 412      -3.715   3.812 -17.031  1.00 46.44           N  
ATOM   3200  CA  LYS A 412      -5.066   4.352 -16.938  1.00 46.44           C  
ATOM   3201  C   LYS A 412      -6.102   3.332 -17.391  1.00 46.44           C  
ATOM   3202  CB  LYS A 412      -5.195   5.637 -17.750  1.00 46.44           C  
ATOM   3203  O   LYS A 412      -7.164   3.195 -16.781  1.00 46.44           O  
ATOM   3204  CG  LYS A 412      -4.578   6.859 -17.078  1.00 46.44           C  
ATOM   3205  CD  LYS A 412      -4.828   8.125 -17.891  1.00 46.44           C  
ATOM   3206  CE  LYS A 412      -4.121   9.328 -17.281  1.00 46.44           C  
ATOM   3207  NZ  LYS A 412      -4.344  10.562 -18.094  1.00 46.44           N  
ATOM   3208  N   GLU A 413      -5.828   2.547 -18.312  1.00 44.72           N  
ATOM   3209  CA  GLU A 413      -6.703   1.516 -18.859  1.00 44.72           C  
ATOM   3210  C   GLU A 413      -6.750   0.291 -17.953  1.00 44.72           C  
ATOM   3211  CB  GLU A 413      -6.242   1.111 -20.266  1.00 44.72           C  
ATOM   3212  O   GLU A 413      -7.812  -0.304 -17.766  1.00 44.72           O  
ATOM   3213  CG  GLU A 413      -6.496   2.174 -21.328  1.00 44.72           C  
ATOM   3214  CD  GLU A 413      -7.973   2.430 -21.578  1.00 44.72           C  
ATOM   3215  OE1 GLU A 413      -8.312   3.473 -22.188  1.00 44.72           O  
ATOM   3216  OE2 GLU A 413      -8.797   1.576 -21.188  1.00 44.72           O  
ATOM   3217  N   PHE A 414      -5.691   0.147 -17.312  1.00 44.66           N  
ATOM   3218  CA  PHE A 414      -5.551  -1.018 -16.453  1.00 44.66           C  
ATOM   3219  C   PHE A 414      -6.090  -0.724 -15.055  1.00 44.66           C  
ATOM   3220  CB  PHE A 414      -4.082  -1.449 -16.359  1.00 44.66           C  
ATOM   3221  O   PHE A 414      -6.660  -1.604 -14.406  1.00 44.66           O  
ATOM   3222  CG  PHE A 414      -3.598  -2.201 -17.578  1.00 44.66           C  
ATOM   3223  CD1 PHE A 414      -4.047  -3.490 -17.828  1.00 44.66           C  
ATOM   3224  CD2 PHE A 414      -2.693  -1.620 -18.453  1.00 44.66           C  
ATOM   3225  CE1 PHE A 414      -3.602  -4.191 -18.953  1.00 44.66           C  
ATOM   3226  CE2 PHE A 414      -2.244  -2.312 -19.578  1.00 44.66           C  
ATOM   3227  CZ  PHE A 414      -2.697  -3.598 -19.812  1.00 44.66           C  
ATOM   3228  N   ASN A 415      -5.883   0.546 -14.586  1.00 44.44           N  
ATOM   3229  CA  ASN A 415      -6.508   1.059 -13.375  1.00 44.44           C  
ATOM   3230  C   ASN A 415      -8.031   0.985 -13.453  1.00 44.44           C  
ATOM   3231  CB  ASN A 415      -6.059   2.496 -13.102  1.00 44.44           C  
ATOM   3232  O   ASN A 415      -8.695   0.654 -12.469  1.00 44.44           O  
ATOM   3233  CG  ASN A 415      -4.832   2.568 -12.219  1.00 44.44           C  
ATOM   3234  ND2 ASN A 415      -4.223   3.744 -12.141  1.00 44.44           N  
ATOM   3235  OD1 ASN A 415      -4.434   1.572 -11.602  1.00 44.44           O  
ATOM   3236  N   HIS A 416      -8.594   1.187 -14.555  1.00 45.59           N  
ATOM   3237  CA  HIS A 416     -10.008   1.044 -14.852  1.00 45.59           C  
ATOM   3238  C   HIS A 416     -10.430  -0.421 -14.836  1.00 45.59           C  
ATOM   3239  CB  HIS A 416     -10.336   1.665 -16.219  1.00 45.59           C  
ATOM   3240  O   HIS A 416     -11.500  -0.756 -14.320  1.00 45.59           O  
ATOM   3241  CG  HIS A 416     -11.805   1.753 -16.500  1.00 45.59           C  
ATOM   3242  CD2 HIS A 416     -12.672   2.777 -16.359  1.00 45.59           C  
ATOM   3243  ND1 HIS A 416     -12.531   0.690 -16.984  1.00 45.59           N  
ATOM   3244  CE1 HIS A 416     -13.789   1.060 -17.141  1.00 45.59           C  
ATOM   3245  NE2 HIS A 416     -13.906   2.320 -16.766  1.00 45.59           N  
ATOM   3246  N   LEU A 417      -9.531  -1.323 -15.227  1.00 46.00           N  
ATOM   3247  CA  LEU A 417      -9.750  -2.766 -15.273  1.00 46.00           C  
ATOM   3248  C   LEU A 417      -9.539  -3.395 -13.898  1.00 46.00           C  
ATOM   3249  CB  LEU A 417      -8.820  -3.414 -16.297  1.00 46.00           C  
ATOM   3250  O   LEU A 417     -10.250  -4.324 -13.523  1.00 46.00           O  
ATOM   3251  CG  LEU A 417      -9.398  -3.646 -17.688  1.00 46.00           C  
ATOM   3252  CD1 LEU A 417      -8.445  -3.113 -18.766  1.00 46.00           C  
ATOM   3253  CD2 LEU A 417      -9.680  -5.129 -17.922  1.00 46.00           C  
ATOM   3254  N   GLU A 418      -8.562  -2.969 -13.062  1.00 44.34           N  
ATOM   3255  CA  GLU A 418      -8.281  -3.312 -11.672  1.00 44.34           C  
ATOM   3256  C   GLU A 418      -9.445  -2.941 -10.766  1.00 44.34           C  
ATOM   3257  CB  GLU A 418      -7.004  -2.619 -11.195  1.00 44.34           C  
ATOM   3258  O   GLU A 418      -9.789  -3.689  -9.844  1.00 44.34           O  
ATOM   3259  CG  GLU A 418      -6.473  -3.148  -9.875  1.00 44.34           C  
ATOM   3260  CD  GLU A 418      -5.152  -2.520  -9.461  1.00 44.34           C  
ATOM   3261  OE1 GLU A 418      -4.625  -2.867  -8.383  1.00 44.34           O  
ATOM   3262  OE2 GLU A 418      -4.637  -1.672 -10.227  1.00 44.34           O  
ATOM   3263  N   LYS A 419     -10.117  -1.802 -11.039  1.00 46.53           N  
ATOM   3264  CA  LYS A 419     -11.312  -1.361 -10.328  1.00 46.53           C  
ATOM   3265  C   LYS A 419     -12.516  -2.242 -10.664  1.00 46.53           C  
ATOM   3266  CB  LYS A 419     -11.625   0.099 -10.656  1.00 46.53           C  
ATOM   3267  O   LYS A 419     -13.359  -2.510  -9.805  1.00 46.53           O  
ATOM   3268  CG  LYS A 419     -10.844   1.104  -9.820  1.00 46.53           C  
ATOM   3269  CD  LYS A 419     -11.305   2.531 -10.086  1.00 46.53           C  
ATOM   3270  CE  LYS A 419     -10.477   3.543  -9.312  1.00 46.53           C  
ATOM   3271  NZ  LYS A 419     -10.891   4.945  -9.609  1.00 46.53           N  
ATOM   3272  N   ARG A 420     -12.477  -2.943 -11.758  1.00 47.38           N  
ATOM   3273  CA  ARG A 420     -13.539  -3.812 -12.242  1.00 47.38           C  
ATOM   3274  C   ARG A 420     -13.297  -5.262 -11.836  1.00 47.38           C  
ATOM   3275  CB  ARG A 420     -13.664  -3.707 -13.766  1.00 47.38           C  
ATOM   3276  O   ARG A 420     -14.242  -6.008 -11.578  1.00 47.38           O  
ATOM   3277  CG  ARG A 420     -14.484  -2.514 -14.234  1.00 47.38           C  
ATOM   3278  CD  ARG A 420     -14.516  -2.412 -15.750  1.00 47.38           C  
ATOM   3279  NE  ARG A 420     -15.484  -3.332 -16.328  1.00 47.38           N  
ATOM   3280  NH1 ARG A 420     -14.961  -2.822 -18.531  1.00 47.38           N  
ATOM   3281  NH2 ARG A 420     -16.594  -4.371 -18.062  1.00 47.38           N  
ATOM   3282  CZ  ARG A 420     -15.680  -3.506 -17.641  1.00 47.38           C  
ATOM   3283  N   ILE A 421     -12.117  -5.672 -11.375  1.00 51.06           N  
ATOM   3284  CA  ILE A 421     -11.742  -7.066 -11.164  1.00 51.06           C  
ATOM   3285  C   ILE A 421     -11.406  -7.293  -9.695  1.00 51.06           C  
ATOM   3286  CB  ILE A 421     -10.555  -7.477 -12.055  1.00 51.06           C  
ATOM   3287  O   ILE A 421     -10.578  -8.148  -9.367  1.00 51.06           O  
ATOM   3288  CG1 ILE A 421     -10.969  -7.469 -13.531  1.00 51.06           C  
ATOM   3289  CG2 ILE A 421     -10.016  -8.852 -11.648  1.00 51.06           C  
ATOM   3290  CD1 ILE A 421      -9.812  -7.684 -14.500  1.00 51.06           C  
ATOM   3291  N   GLU A 422     -11.789  -6.465  -8.680  1.00 46.34           N  
ATOM   3292  CA  GLU A 422     -11.617  -6.336  -7.234  1.00 46.34           C  
ATOM   3293  C   GLU A 422     -11.914  -7.652  -6.520  1.00 46.34           C  
ATOM   3294  CB  GLU A 422     -12.516  -5.223  -6.684  1.00 46.34           C  
ATOM   3295  O   GLU A 422     -11.430  -7.883  -5.410  1.00 46.34           O  
ATOM   3296  CG  GLU A 422     -11.797  -3.896  -6.484  1.00 46.34           C  
ATOM   3297  CD  GLU A 422     -12.688  -2.822  -5.875  1.00 46.34           C  
ATOM   3298  OE1 GLU A 422     -12.195  -1.698  -5.625  1.00 46.34           O  
ATOM   3299  OE2 GLU A 422     -13.883  -3.107  -5.645  1.00 46.34           O  
ATOM   3300  N   ASN A 423     -11.508  -8.922  -7.059  1.00 45.06           N  
ATOM   3301  CA  ASN A 423     -11.609 -10.148  -6.270  1.00 45.06           C  
ATOM   3302  C   ASN A 423     -10.648 -11.219  -6.777  1.00 45.06           C  
ATOM   3303  CB  ASN A 423     -13.047 -10.672  -6.281  1.00 45.06           C  
ATOM   3304  O   ASN A 423     -10.422 -12.227  -6.102  1.00 45.06           O  
ATOM   3305  CG  ASN A 423     -13.617 -10.836  -4.883  1.00 45.06           C  
ATOM   3306  ND2 ASN A 423     -14.883 -11.234  -4.805  1.00 45.06           N  
ATOM   3307  OD1 ASN A 423     -12.922 -10.617  -3.889  1.00 45.06           O  
ATOM   3308  N   LEU A 424      -9.555 -10.898  -7.492  1.00 47.56           N  
ATOM   3309  CA  LEU A 424      -8.570 -11.844  -8.000  1.00 47.56           C  
ATOM   3310  C   LEU A 424      -7.164 -11.258  -7.926  1.00 47.56           C  
ATOM   3311  CB  LEU A 424      -8.898 -12.234  -9.445  1.00 47.56           C  
ATOM   3312  O   LEU A 424      -6.270 -11.688  -8.664  1.00 47.56           O  
ATOM   3313  CG  LEU A 424      -9.570 -13.594  -9.641  1.00 47.56           C  
ATOM   3314  CD1 LEU A 424     -10.930 -13.414 -10.312  1.00 47.56           C  
ATOM   3315  CD2 LEU A 424      -8.680 -14.523 -10.461  1.00 47.56           C  
ATOM   3316  N   ASN A 425      -6.738 -10.383  -7.043  1.00 52.12           N  
ATOM   3317  CA  ASN A 425      -5.930  -9.172  -6.887  1.00 52.12           C  
ATOM   3318  C   ASN A 425      -4.461  -9.508  -6.656  1.00 52.12           C  
ATOM   3319  CB  ASN A 425      -6.465  -8.320  -5.734  1.00 52.12           C  
ATOM   3320  O   ASN A 425      -3.574  -8.820  -7.164  1.00 52.12           O  
ATOM   3321  CG  ASN A 425      -6.105  -6.852  -5.883  1.00 52.12           C  
ATOM   3322  ND2 ASN A 425      -6.438  -6.055  -4.875  1.00 52.12           N  
ATOM   3323  OD1 ASN A 425      -5.535  -6.441  -6.898  1.00 52.12           O  
ATOM   3324  N   LYS A 426      -4.070 -10.859  -6.516  1.00 48.69           N  
ATOM   3325  CA  LYS A 426      -2.631 -11.078  -6.422  1.00 48.69           C  
ATOM   3326  C   LYS A 426      -2.072 -11.633  -7.727  1.00 48.69           C  
ATOM   3327  CB  LYS A 426      -2.303 -12.016  -5.266  1.00 48.69           C  
ATOM   3328  O   LYS A 426      -0.979 -11.258  -8.156  1.00 48.69           O  
ATOM   3329  CG  LYS A 426      -2.277 -11.344  -3.902  1.00 48.69           C  
ATOM   3330  CD  LYS A 426      -1.756 -12.281  -2.822  1.00 48.69           C  
ATOM   3331  CE  LYS A 426      -1.810 -11.633  -1.444  1.00 48.69           C  
ATOM   3332  NZ  LYS A 426      -1.335 -12.562  -0.377  1.00 48.69           N  
ATOM   3333  N   LYS A 427      -2.930 -12.414  -8.469  1.00 48.47           N  
ATOM   3334  CA  LYS A 427      -2.529 -13.062  -9.719  1.00 48.47           C  
ATOM   3335  C   LYS A 427      -2.611 -12.086 -10.891  1.00 48.47           C  
ATOM   3336  CB  LYS A 427      -3.402 -14.289  -9.992  1.00 48.47           C  
ATOM   3337  O   LYS A 427      -1.756 -12.102 -11.781  1.00 48.47           O  
ATOM   3338  CG  LYS A 427      -2.838 -15.586  -9.438  1.00 48.47           C  
ATOM   3339  CD  LYS A 427      -3.750 -16.766  -9.742  1.00 48.47           C  
ATOM   3340  CE  LYS A 427      -3.287 -18.031  -9.023  1.00 48.47           C  
ATOM   3341  NZ  LYS A 427      -4.227 -19.172  -9.250  1.00 48.47           N  
ATOM   3342  N   VAL A 428      -3.541 -11.180 -10.875  1.00 54.47           N  
ATOM   3343  CA  VAL A 428      -3.746 -10.164 -11.898  1.00 54.47           C  
ATOM   3344  C   VAL A 428      -2.713  -9.047 -11.734  1.00 54.47           C  
ATOM   3345  CB  VAL A 428      -5.176  -9.578 -11.836  1.00 54.47           C  
ATOM   3346  O   VAL A 428      -2.148  -8.562 -12.719  1.00 54.47           O  
ATOM   3347  CG1 VAL A 428      -5.312  -8.383 -12.781  1.00 54.47           C  
ATOM   3348  CG2 VAL A 428      -6.207 -10.648 -12.172  1.00 54.47           C  
ATOM   3349  N   ASP A 429      -2.332  -8.688 -10.445  1.00 58.22           N  
ATOM   3350  CA  ASP A 429      -1.278  -7.723 -10.156  1.00 58.22           C  
ATOM   3351  C   ASP A 429       0.090  -8.258 -10.570  1.00 58.22           C  
ATOM   3352  CB  ASP A 429      -1.274  -7.363  -8.672  1.00 58.22           C  
ATOM   3353  O   ASP A 429       0.910  -7.523 -11.125  1.00 58.22           O  
ATOM   3354  CG  ASP A 429      -2.412  -6.434  -8.281  1.00 58.22           C  
ATOM   3355  OD1 ASP A 429      -3.039  -5.828  -9.180  1.00 58.22           O  
ATOM   3356  OD2 ASP A 429      -2.684  -6.305  -7.070  1.00 58.22           O  
ATOM   3357  N   ASP A 430       0.277  -9.594 -10.445  1.00 60.03           N  
ATOM   3358  CA  ASP A 430       1.513 -10.273 -10.828  1.00 60.03           C  
ATOM   3359  C   ASP A 430       1.634 -10.383 -12.344  1.00 60.03           C  
ATOM   3360  CB  ASP A 430       1.578 -11.664 -10.195  1.00 60.03           C  
ATOM   3361  O   ASP A 430       2.715 -10.180 -12.898  1.00 60.03           O  
ATOM   3362  CG  ASP A 430       2.012 -11.641  -8.742  1.00 60.03           C  
ATOM   3363  OD1 ASP A 430       2.412 -10.562  -8.242  1.00 60.03           O  
ATOM   3364  OD2 ASP A 430       1.953 -12.703  -8.086  1.00 60.03           O  
ATOM   3365  N   GLY A 431       0.562 -10.688 -13.016  1.00 63.97           N  
ATOM   3366  CA  GLY A 431       0.529 -10.742 -14.469  1.00 63.97           C  
ATOM   3367  C   GLY A 431       0.774  -9.391 -15.117  1.00 63.97           C  
ATOM   3368  O   GLY A 431       1.491  -9.305 -16.125  1.00 63.97           O  
ATOM   3369  N   PHE A 432       0.279  -8.422 -14.539  1.00 67.44           N  
ATOM   3370  CA  PHE A 432       0.458  -7.055 -15.016  1.00 67.44           C  
ATOM   3371  C   PHE A 432       1.905  -6.609 -14.852  1.00 67.44           C  
ATOM   3372  CB  PHE A 432      -0.476  -6.098 -14.266  1.00 67.44           C  
ATOM   3373  O   PHE A 432       2.477  -5.988 -15.750  1.00 67.44           O  
ATOM   3374  CG  PHE A 432      -1.909  -6.172 -14.719  1.00 67.44           C  
ATOM   3375  CD1 PHE A 432      -2.303  -5.594 -15.922  1.00 67.44           C  
ATOM   3376  CD2 PHE A 432      -2.863  -6.812 -13.945  1.00 67.44           C  
ATOM   3377  CE1 PHE A 432      -3.629  -5.660 -16.344  1.00 67.44           C  
ATOM   3378  CE2 PHE A 432      -4.191  -6.883 -14.359  1.00 67.44           C  
ATOM   3379  CZ  PHE A 432      -4.570  -6.305 -15.555  1.00 67.44           C  
ATOM   3380  N   LEU A 433       2.432  -6.855 -13.773  1.00 74.06           N  
ATOM   3381  CA  LEU A 433       3.818  -6.508 -13.484  1.00 74.06           C  
ATOM   3382  C   LEU A 433       4.770  -7.242 -14.422  1.00 74.06           C  
ATOM   3383  CB  LEU A 433       4.160  -6.844 -12.031  1.00 74.06           C  
ATOM   3384  O   LEU A 433       5.762  -6.672 -14.883  1.00 74.06           O  
ATOM   3385  CG  LEU A 433       5.492  -6.301 -11.508  1.00 74.06           C  
ATOM   3386  CD1 LEU A 433       5.441  -4.781 -11.398  1.00 74.06           C  
ATOM   3387  CD2 LEU A 433       5.832  -6.926 -10.156  1.00 74.06           C  
ATOM   3388  N   ASP A 434       4.453  -8.438 -14.734  1.00 73.94           N  
ATOM   3389  CA  ASP A 434       5.246  -9.242 -15.656  1.00 73.94           C  
ATOM   3390  C   ASP A 434       5.191  -8.672 -17.062  1.00 73.94           C  
ATOM   3391  CB  ASP A 434       4.762 -10.695 -15.656  1.00 73.94           C  
ATOM   3392  O   ASP A 434       6.211  -8.594 -17.750  1.00 73.94           O  
ATOM   3393  CG  ASP A 434       5.172 -11.453 -14.406  1.00 73.94           C  
ATOM   3394  OD1 ASP A 434       6.098 -11.008 -13.695  1.00 73.94           O  
ATOM   3395  OD2 ASP A 434       4.570 -12.516 -14.141  1.00 73.94           O  
ATOM   3396  N   VAL A 435       4.074  -8.375 -17.453  1.00 69.81           N  
ATOM   3397  CA  VAL A 435       3.896  -7.797 -18.766  1.00 69.81           C  
ATOM   3398  C   VAL A 435       4.641  -6.465 -18.859  1.00 69.81           C  
ATOM   3399  CB  VAL A 435       2.402  -7.598 -19.109  1.00 69.81           C  
ATOM   3400  O   VAL A 435       5.336  -6.199 -19.844  1.00 69.81           O  
ATOM   3401  CG1 VAL A 435       2.240  -6.805 -20.406  1.00 69.81           C  
ATOM   3402  CG2 VAL A 435       1.692  -8.945 -19.203  1.00 69.81           C  
ATOM   3403  N   TRP A 436       4.453  -5.762 -17.781  1.00 74.56           N  
ATOM   3404  CA  TRP A 436       5.129  -4.473 -17.688  1.00 74.56           C  
ATOM   3405  C   TRP A 436       6.645  -4.645 -17.750  1.00 74.56           C  
ATOM   3406  CB  TRP A 436       4.746  -3.758 -16.391  1.00 74.56           C  
ATOM   3407  O   TRP A 436       7.328  -3.912 -18.469  1.00 74.56           O  
ATOM   3408  CG  TRP A 436       5.500  -2.484 -16.141  1.00 74.56           C  
ATOM   3409  CD1 TRP A 436       6.512  -2.285 -15.250  1.00 74.56           C  
ATOM   3410  CD2 TRP A 436       5.293  -1.231 -16.797  1.00 74.56           C  
ATOM   3411  CE2 TRP A 436       6.223  -0.315 -16.266  1.00 74.56           C  
ATOM   3412  CE3 TRP A 436       4.414  -0.794 -17.797  1.00 74.56           C  
ATOM   3413  NE1 TRP A 436       6.953  -0.982 -15.312  1.00 74.56           N  
ATOM   3414  CH2 TRP A 436       5.422   1.415 -17.656  1.00 74.56           C  
ATOM   3415  CZ2 TRP A 436       6.293   1.014 -16.688  1.00 74.56           C  
ATOM   3416  CZ3 TRP A 436       4.488   0.528 -18.219  1.00 74.56           C  
ATOM   3417  N   THR A 437       7.102  -5.488 -17.000  1.00 80.19           N  
ATOM   3418  CA  THR A 437       8.531  -5.781 -16.938  1.00 80.19           C  
ATOM   3419  C   THR A 437       9.047  -6.230 -18.312  1.00 80.19           C  
ATOM   3420  CB  THR A 437       8.836  -6.863 -15.891  1.00 80.19           C  
ATOM   3421  O   THR A 437      10.102  -5.773 -18.766  1.00 80.19           O  
ATOM   3422  CG2 THR A 437      10.336  -7.156 -15.828  1.00 80.19           C  
ATOM   3423  OG1 THR A 437       8.391  -6.414 -14.602  1.00 80.19           O  
ATOM   3424  N   TYR A 438       8.359  -7.004 -18.984  1.00 78.19           N  
ATOM   3425  CA  TYR A 438       8.727  -7.488 -20.297  1.00 78.19           C  
ATOM   3426  C   TYR A 438       8.789  -6.344 -21.312  1.00 78.19           C  
ATOM   3427  CB  TYR A 438       7.734  -8.555 -20.781  1.00 78.19           C  
ATOM   3428  O   TYR A 438       9.719  -6.262 -22.109  1.00 78.19           O  
ATOM   3429  CG  TYR A 438       7.961  -9.914 -20.172  1.00 78.19           C  
ATOM   3430  CD1 TYR A 438       9.102 -10.656 -20.469  1.00 78.19           C  
ATOM   3431  CD2 TYR A 438       7.035 -10.469 -19.297  1.00 78.19           C  
ATOM   3432  CE1 TYR A 438       9.320 -11.906 -19.906  1.00 78.19           C  
ATOM   3433  CE2 TYR A 438       7.238 -11.719 -18.734  1.00 78.19           C  
ATOM   3434  OH  TYR A 438       8.586 -13.672 -18.484  1.00 78.19           O  
ATOM   3435  CZ  TYR A 438       8.383 -12.430 -19.047  1.00 78.19           C  
ATOM   3436  N   ASN A 439       7.816  -5.535 -21.328  1.00 75.88           N  
ATOM   3437  CA  ASN A 439       7.762  -4.402 -22.250  1.00 75.88           C  
ATOM   3438  C   ASN A 439       8.922  -3.436 -22.016  1.00 75.88           C  
ATOM   3439  CB  ASN A 439       6.426  -3.670 -22.125  1.00 75.88           C  
ATOM   3440  O   ASN A 439       9.508  -2.922 -22.969  1.00 75.88           O  
ATOM   3441  CG  ASN A 439       5.285  -4.418 -22.781  1.00 75.88           C  
ATOM   3442  ND2 ASN A 439       4.059  -4.125 -22.359  1.00 75.88           N  
ATOM   3443  OD1 ASN A 439       5.500  -5.254 -23.656  1.00 75.88           O  
ATOM   3444  N   ALA A 440       9.109  -3.160 -20.766  1.00 77.69           N  
ATOM   3445  CA  ALA A 440      10.234  -2.289 -20.422  1.00 77.69           C  
ATOM   3446  C   ALA A 440      11.555  -2.881 -20.906  1.00 77.69           C  
ATOM   3447  CB  ALA A 440      10.273  -2.049 -18.922  1.00 77.69           C  
ATOM   3448  O   ALA A 440      12.383  -2.178 -21.500  1.00 77.69           O  
ATOM   3449  N   GLU A 441      11.742  -4.164 -20.688  1.00 83.25           N  
ATOM   3450  CA  GLU A 441      12.953  -4.852 -21.125  1.00 83.25           C  
ATOM   3451  C   GLU A 441      13.070  -4.844 -22.656  1.00 83.25           C  
ATOM   3452  CB  GLU A 441      12.969  -6.293 -20.609  1.00 83.25           C  
ATOM   3453  O   GLU A 441      14.164  -4.629 -23.188  1.00 83.25           O  
ATOM   3454  CG  GLU A 441      13.258  -6.410 -19.125  1.00 83.25           C  
ATOM   3455  CD  GLU A 441      13.266  -7.844 -18.625  1.00 83.25           C  
ATOM   3456  OE1 GLU A 441      13.539  -8.070 -17.422  1.00 83.25           O  
ATOM   3457  OE2 GLU A 441      13.008  -8.758 -19.438  1.00 83.25           O  
ATOM   3458  N   LEU A 442      12.055  -5.125 -23.297  1.00 81.75           N  
ATOM   3459  CA  LEU A 442      12.031  -5.137 -24.766  1.00 81.75           C  
ATOM   3460  C   LEU A 442      12.422  -3.775 -25.328  1.00 81.75           C  
ATOM   3461  CB  LEU A 442      10.641  -5.539 -25.266  1.00 81.75           C  
ATOM   3462  O   LEU A 442      13.188  -3.693 -26.297  1.00 81.75           O  
ATOM   3463  CG  LEU A 442      10.469  -5.602 -26.797  1.00 81.75           C  
ATOM   3464  CD1 LEU A 442      11.453  -6.598 -27.391  1.00 81.75           C  
ATOM   3465  CD2 LEU A 442       9.039  -5.973 -27.156  1.00 81.75           C  
ATOM   3466  N   LEU A 443      11.836  -2.795 -24.891  1.00 75.00           N  
ATOM   3467  CA  LEU A 443      12.148  -1.441 -25.328  1.00 75.00           C  
ATOM   3468  C   LEU A 443      13.641  -1.162 -25.219  1.00 75.00           C  
ATOM   3469  CB  LEU A 443      11.359  -0.414 -24.516  1.00 75.00           C  
ATOM   3470  O   LEU A 443      14.242  -0.606 -26.141  1.00 75.00           O  
ATOM   3471  CG  LEU A 443      11.438   1.038 -24.984  1.00 75.00           C  
ATOM   3472  CD1 LEU A 443      10.070   1.699 -24.906  1.00 75.00           C  
ATOM   3473  CD2 LEU A 443      12.461   1.813 -24.156  1.00 75.00           C  
ATOM   3474  N   VAL A 444      14.172  -1.463 -24.062  1.00 79.31           N  
ATOM   3475  CA  VAL A 444      15.602  -1.263 -23.844  1.00 79.31           C  
ATOM   3476  C   VAL A 444      16.406  -2.094 -24.844  1.00 79.31           C  
ATOM   3477  CB  VAL A 444      16.016  -1.631 -22.406  1.00 79.31           C  
ATOM   3478  O   VAL A 444      17.375  -1.610 -25.422  1.00 79.31           O  
ATOM   3479  CG1 VAL A 444      17.531  -1.631 -22.250  1.00 79.31           C  
ATOM   3480  CG2 VAL A 444      15.375  -0.666 -21.406  1.00 79.31           C  
ATOM   3481  N   LEU A 445      15.984  -3.301 -25.078  1.00 82.75           N  
ATOM   3482  CA  LEU A 445      16.641  -4.180 -26.031  1.00 82.75           C  
ATOM   3483  C   LEU A 445      16.625  -3.570 -27.422  1.00 82.75           C  
ATOM   3484  CB  LEU A 445      15.969  -5.555 -26.047  1.00 82.75           C  
ATOM   3485  O   LEU A 445      17.641  -3.592 -28.125  1.00 82.75           O  
ATOM   3486  CG  LEU A 445      16.141  -6.414 -24.797  1.00 82.75           C  
ATOM   3487  CD1 LEU A 445      15.305  -7.684 -24.906  1.00 82.75           C  
ATOM   3488  CD2 LEU A 445      17.609  -6.750 -24.578  1.00 82.75           C  
ATOM   3489  N   LEU A 446      15.523  -3.096 -27.844  1.00 76.38           N  
ATOM   3490  CA  LEU A 446      15.359  -2.494 -29.172  1.00 76.38           C  
ATOM   3491  C   LEU A 446      16.250  -1.261 -29.312  1.00 76.38           C  
ATOM   3492  CB  LEU A 446      13.898  -2.119 -29.422  1.00 76.38           C  
ATOM   3493  O   LEU A 446      16.859  -1.055 -30.359  1.00 76.38           O  
ATOM   3494  CG  LEU A 446      12.938  -3.279 -29.688  1.00 76.38           C  
ATOM   3495  CD1 LEU A 446      11.492  -2.787 -29.672  1.00 76.38           C  
ATOM   3496  CD2 LEU A 446      13.266  -3.949 -31.016  1.00 76.38           C  
ATOM   3497  N   GLU A 447      16.234  -0.455 -28.297  1.00 75.06           N  
ATOM   3498  CA  GLU A 447      17.078   0.743 -28.312  1.00 75.06           C  
ATOM   3499  C   GLU A 447      18.547   0.384 -28.391  1.00 75.06           C  
ATOM   3500  CB  GLU A 447      16.812   1.594 -27.062  1.00 75.06           C  
ATOM   3501  O   GLU A 447      19.312   1.052 -29.094  1.00 75.06           O  
ATOM   3502  CG  GLU A 447      17.453   2.971 -27.109  1.00 75.06           C  
ATOM   3503  CD  GLU A 447      16.969   3.824 -28.266  1.00 75.06           C  
ATOM   3504  OE1 GLU A 447      17.672   4.773 -28.672  1.00 75.06           O  
ATOM   3505  OE2 GLU A 447      15.852   3.545 -28.781  1.00 75.06           O  
ATOM   3506  N   ASN A 448      18.969  -0.562 -27.641  1.00 80.38           N  
ATOM   3507  CA  ASN A 448      20.344  -1.034 -27.703  1.00 80.38           C  
ATOM   3508  C   ASN A 448      20.703  -1.521 -29.109  1.00 80.38           C  
ATOM   3509  CB  ASN A 448      20.578  -2.146 -26.688  1.00 80.38           C  
ATOM   3510  O   ASN A 448      21.781  -1.236 -29.609  1.00 80.38           O  
ATOM   3511  CG  ASN A 448      20.719  -1.617 -25.266  1.00 80.38           C  
ATOM   3512  ND2 ASN A 448      20.562  -2.496 -24.281  1.00 80.38           N  
ATOM   3513  OD1 ASN A 448      20.984  -0.427 -25.062  1.00 80.38           O  
ATOM   3514  N   GLU A 449      19.703  -2.264 -29.703  1.00 77.31           N  
ATOM   3515  CA  GLU A 449      19.922  -2.740 -31.062  1.00 77.31           C  
ATOM   3516  C   GLU A 449      20.078  -1.575 -32.031  1.00 77.31           C  
ATOM   3517  CB  GLU A 449      18.781  -3.645 -31.516  1.00 77.31           C  
ATOM   3518  O   GLU A 449      20.984  -1.579 -32.875  1.00 77.31           O  
ATOM   3519  CG  GLU A 449      19.000  -4.316 -32.875  1.00 77.31           C  
ATOM   3520  CD  GLU A 449      19.984  -5.477 -32.781  1.00 77.31           C  
ATOM   3521  OE1 GLU A 449      20.531  -5.875 -33.844  1.00 77.31           O  
ATOM   3522  OE2 GLU A 449      20.219  -5.992 -31.672  1.00 77.31           O  
ATOM   3523  N   ARG A 450      19.188  -0.735 -31.938  1.00 71.31           N  
ATOM   3524  CA  ARG A 450      19.203   0.436 -32.812  1.00 71.31           C  
ATOM   3525  C   ARG A 450      20.500   1.217 -32.656  1.00 71.31           C  
ATOM   3526  CB  ARG A 450      18.000   1.343 -32.500  1.00 71.31           C  
ATOM   3527  O   ARG A 450      21.094   1.628 -33.656  1.00 71.31           O  
ATOM   3528  CG  ARG A 450      17.906   2.559 -33.406  1.00 71.31           C  
ATOM   3529  CD  ARG A 450      16.734   3.451 -33.031  1.00 71.31           C  
ATOM   3530  NE  ARG A 450      16.672   4.645 -33.844  1.00 71.31           N  
ATOM   3531  NH1 ARG A 450      14.719   5.453 -32.906  1.00 71.31           N  
ATOM   3532  NH2 ARG A 450      15.758   6.617 -34.594  1.00 71.31           N  
ATOM   3533  CZ  ARG A 450      15.719   5.570 -33.781  1.00 71.31           C  
ATOM   3534  N   THR A 451      20.906   1.511 -31.453  1.00 67.31           N  
ATOM   3535  CA  THR A 451      22.125   2.262 -31.156  1.00 67.31           C  
ATOM   3536  C   THR A 451      23.344   1.552 -31.703  1.00 67.31           C  
ATOM   3537  CB  THR A 451      22.281   2.469 -29.641  1.00 67.31           C  
ATOM   3538  O   THR A 451      24.203   2.174 -32.344  1.00 67.31           O  
ATOM   3539  CG2 THR A 451      23.531   3.281 -29.328  1.00 67.31           C  
ATOM   3540  OG1 THR A 451      21.141   3.164 -29.125  1.00 67.31           O  
ATOM   3541  N   LEU A 452      23.391   0.307 -31.484  1.00 73.25           N  
ATOM   3542  CA  LEU A 452      24.547  -0.467 -31.938  1.00 73.25           C  
ATOM   3543  C   LEU A 452      24.531  -0.622 -33.438  1.00 73.25           C  
ATOM   3544  CB  LEU A 452      24.562  -1.845 -31.266  1.00 73.25           C  
ATOM   3545  O   LEU A 452      25.594  -0.546 -34.094  1.00 73.25           O  
ATOM   3546  CG  LEU A 452      24.828  -1.869 -29.766  1.00 73.25           C  
ATOM   3547  CD1 LEU A 452      24.734  -3.295 -29.234  1.00 73.25           C  
ATOM   3548  CD2 LEU A 452      26.188  -1.259 -29.453  1.00 73.25           C  
ATOM   3549  N   ASP A 453      23.375  -0.889 -34.062  1.00 71.62           N  
ATOM   3550  CA  ASP A 453      23.250  -1.032 -35.531  1.00 71.62           C  
ATOM   3551  C   ASP A 453      23.594   0.271 -36.250  1.00 71.62           C  
ATOM   3552  CB  ASP A 453      21.828  -1.473 -35.875  1.00 71.62           C  
ATOM   3553  O   ASP A 453      24.203   0.255 -37.312  1.00 71.62           O  
ATOM   3554  CG  ASP A 453      21.578  -2.947 -35.625  1.00 71.62           C  
ATOM   3555  OD1 ASP A 453      22.547  -3.693 -35.375  1.00 71.62           O  
ATOM   3556  OD2 ASP A 453      20.406  -3.369 -35.688  1.00 71.62           O  
ATOM   3557  N   TYR A 454      23.078   1.311 -35.750  1.00 65.94           N  
ATOM   3558  CA  TYR A 454      23.391   2.621 -36.312  1.00 65.94           C  
ATOM   3559  C   TYR A 454      24.891   2.865 -36.344  1.00 65.94           C  
ATOM   3560  CB  TYR A 454      22.688   3.727 -35.531  1.00 65.94           C  
ATOM   3561  O   TYR A 454      25.453   3.309 -37.344  1.00 65.94           O  
ATOM   3562  CG  TYR A 454      22.953   5.117 -36.031  1.00 65.94           C  
ATOM   3563  CD1 TYR A 454      23.875   5.953 -35.406  1.00 65.94           C  
ATOM   3564  CD2 TYR A 454      22.297   5.594 -37.156  1.00 65.94           C  
ATOM   3565  CE1 TYR A 454      24.125   7.238 -35.906  1.00 65.94           C  
ATOM   3566  CE2 TYR A 454      22.531   6.875 -37.656  1.00 65.94           C  
ATOM   3567  OH  TYR A 454      23.688   8.953 -37.500  1.00 65.94           O  
ATOM   3568  CZ  TYR A 454      23.453   7.688 -37.000  1.00 65.94           C  
ATOM   3569  N   HIS A 455      25.484   2.531 -35.219  1.00 63.66           N  
ATOM   3570  CA  HIS A 455      26.938   2.713 -35.094  1.00 63.66           C  
ATOM   3571  C   HIS A 455      27.672   1.782 -36.031  1.00 63.66           C  
ATOM   3572  CB  HIS A 455      27.391   2.477 -33.656  1.00 63.66           C  
ATOM   3573  O   HIS A 455      28.656   2.188 -36.688  1.00 63.66           O  
ATOM   3574  CG  HIS A 455      26.953   3.543 -32.719  1.00 63.66           C  
ATOM   3575  CD2 HIS A 455      26.141   3.486 -31.609  1.00 63.66           C  
ATOM   3576  ND1 HIS A 455      27.344   4.855 -32.812  1.00 63.66           N  
ATOM   3577  CE1 HIS A 455      26.797   5.566 -31.844  1.00 63.66           C  
ATOM   3578  NE2 HIS A 455      26.062   4.758 -31.094  1.00 63.66           N  
ATOM   3579  N   ASP A 456      27.281   0.613 -36.188  1.00 66.38           N  
ATOM   3580  CA  ASP A 456      27.875  -0.373 -37.062  1.00 66.38           C  
ATOM   3581  C   ASP A 456      27.750   0.071 -38.531  1.00 66.38           C  
ATOM   3582  CB  ASP A 456      27.203  -1.738 -36.875  1.00 66.38           C  
ATOM   3583  O   ASP A 456      28.688  -0.104 -39.312  1.00 66.38           O  
ATOM   3584  CG  ASP A 456      27.688  -2.463 -35.625  1.00 66.38           C  
ATOM   3585  OD1 ASP A 456      28.656  -2.008 -35.000  1.00 66.38           O  
ATOM   3586  OD2 ASP A 456      27.078  -3.498 -35.281  1.00 66.38           O  
ATOM   3587  N   SER A 457      26.609   0.611 -38.875  1.00 65.69           N  
ATOM   3588  CA  SER A 457      26.375   1.096 -40.219  1.00 65.69           C  
ATOM   3589  C   SER A 457      27.312   2.256 -40.562  1.00 65.69           C  
ATOM   3590  CB  SER A 457      24.922   1.531 -40.406  1.00 65.69           C  
ATOM   3591  O   SER A 457      27.828   2.332 -41.688  1.00 65.69           O  
ATOM   3592  OG  SER A 457      24.703   2.033 -41.719  1.00 65.69           O  
ATOM   3593  N   ASN A 458      27.484   3.145 -39.688  1.00 63.69           N  
ATOM   3594  CA  ASN A 458      28.375   4.289 -39.875  1.00 63.69           C  
ATOM   3595  C   ASN A 458      29.828   3.855 -40.031  1.00 63.69           C  
ATOM   3596  CB  ASN A 458      28.234   5.262 -38.688  1.00 63.69           C  
ATOM   3597  O   ASN A 458      30.562   4.410 -40.844  1.00 63.69           O  
ATOM   3598  CG  ASN A 458      26.953   6.062 -38.750  1.00 63.69           C  
ATOM   3599  ND2 ASN A 458      26.500   6.543 -37.594  1.00 63.69           N  
ATOM   3600  OD1 ASN A 458      26.359   6.246 -39.812  1.00 63.69           O  
ATOM   3601  N   VAL A 459      30.266   2.900 -39.188  1.00 63.94           N  
ATOM   3602  CA  VAL A 459      31.609   2.342 -39.281  1.00 63.94           C  
ATOM   3603  C   VAL A 459      31.781   1.643 -40.625  1.00 63.94           C  
ATOM   3604  CB  VAL A 459      31.875   1.354 -38.125  1.00 63.94           C  
ATOM   3605  O   VAL A 459      32.844   1.782 -41.250  1.00 63.94           O  
ATOM   3606  CG1 VAL A 459      33.219   0.649 -38.312  1.00 63.94           C  
ATOM   3607  CG2 VAL A 459      31.859   2.082 -36.781  1.00 63.94           C  
ATOM   3608  N   LYS A 460      30.797   0.904 -41.031  1.00 67.69           N  
ATOM   3609  CA  LYS A 460      30.828   0.221 -42.344  1.00 67.69           C  
ATOM   3610  C   LYS A 460      30.922   1.221 -43.469  1.00 67.69           C  
ATOM   3611  CB  LYS A 460      29.578  -0.646 -42.500  1.00 67.69           C  
ATOM   3612  O   LYS A 460      31.688   1.005 -44.438  1.00 67.69           O  
ATOM   3613  CG  LYS A 460      29.578  -1.502 -43.750  1.00 67.69           C  
ATOM   3614  CD  LYS A 460      28.344  -2.391 -43.844  1.00 67.69           C  
ATOM   3615  CE  LYS A 460      28.328  -3.213 -45.125  1.00 67.69           C  
ATOM   3616  NZ  LYS A 460      27.125  -4.090 -45.219  1.00 67.69           N  
ATOM   3617  N   ASN A 461      30.156   2.285 -43.438  1.00 68.62           N  
ATOM   3618  CA  ASN A 461      30.188   3.338 -44.438  1.00 68.62           C  
ATOM   3619  C   ASN A 461      31.578   3.979 -44.531  1.00 68.62           C  
ATOM   3620  CB  ASN A 461      29.125   4.402 -44.156  1.00 68.62           C  
ATOM   3621  O   ASN A 461      32.094   4.223 -45.625  1.00 68.62           O  
ATOM   3622  CG  ASN A 461      28.922   5.355 -45.312  1.00 68.62           C  
ATOM   3623  ND2 ASN A 461      28.031   6.324 -45.125  1.00 68.62           N  
ATOM   3624  OD1 ASN A 461      29.562   5.227 -46.375  1.00 68.62           O  
ATOM   3625  N   LEU A 462      32.125   4.234 -43.406  1.00 68.88           N  
ATOM   3626  CA  LEU A 462      33.469   4.801 -43.312  1.00 68.88           C  
ATOM   3627  C   LEU A 462      34.500   3.830 -43.875  1.00 68.88           C  
ATOM   3628  CB  LEU A 462      33.812   5.145 -41.844  1.00 68.88           C  
ATOM   3629  O   LEU A 462      35.406   4.238 -44.594  1.00 68.88           O  
ATOM   3630  CG  LEU A 462      35.125   5.867 -41.625  1.00 68.88           C  
ATOM   3631  CD1 LEU A 462      35.156   7.191 -42.375  1.00 68.88           C  
ATOM   3632  CD2 LEU A 462      35.375   6.098 -40.125  1.00 68.88           C  
ATOM   3633  N   TYR A 463      34.375   2.604 -43.438  1.00 68.56           N  
ATOM   3634  CA  TYR A 463      35.250   1.548 -43.969  1.00 68.56           C  
ATOM   3635  C   TYR A 463      35.188   1.488 -45.500  1.00 68.56           C  
ATOM   3636  CB  TYR A 463      34.844   0.191 -43.375  1.00 68.56           C  
ATOM   3637  O   TYR A 463      36.219   1.413 -46.156  1.00 68.56           O  
ATOM   3638  CG  TYR A 463      35.656  -0.966 -43.938  1.00 68.56           C  
ATOM   3639  CD1 TYR A 463      35.188  -1.723 -45.000  1.00 68.56           C  
ATOM   3640  CD2 TYR A 463      36.875  -1.307 -43.375  1.00 68.56           C  
ATOM   3641  CE1 TYR A 463      35.906  -2.791 -45.500  1.00 68.56           C  
ATOM   3642  CE2 TYR A 463      37.625  -2.373 -43.875  1.00 68.56           C  
ATOM   3643  OH  TYR A 463      37.844  -4.164 -45.438  1.00 68.56           O  
ATOM   3644  CZ  TYR A 463      37.125  -3.109 -44.938  1.00 68.56           C  
ATOM   3645  N   GLU A 464      33.969   1.515 -46.062  1.00 75.06           N  
ATOM   3646  CA  GLU A 464      33.750   1.438 -47.500  1.00 75.06           C  
ATOM   3647  C   GLU A 464      34.312   2.664 -48.219  1.00 75.06           C  
ATOM   3648  CB  GLU A 464      32.250   1.294 -47.812  1.00 75.06           C  
ATOM   3649  O   GLU A 464      34.875   2.551 -49.312  1.00 75.06           O  
ATOM   3650  CG  GLU A 464      31.688  -0.071 -47.469  1.00 75.06           C  
ATOM   3651  CD  GLU A 464      32.344  -1.209 -48.250  1.00 75.06           C  
ATOM   3652  OE1 GLU A 464      32.312  -2.361 -47.750  1.00 75.06           O  
ATOM   3653  OE2 GLU A 464      32.844  -0.946 -49.344  1.00 75.06           O  
ATOM   3654  N   LYS A 465      34.125   3.824 -47.656  1.00 77.94           N  
ATOM   3655  CA  LYS A 465      34.688   5.066 -48.188  1.00 77.94           C  
ATOM   3656  C   LYS A 465      36.219   5.008 -48.281  1.00 77.94           C  
ATOM   3657  CB  LYS A 465      34.250   6.258 -47.344  1.00 77.94           C  
ATOM   3658  O   LYS A 465      36.781   5.395 -49.281  1.00 77.94           O  
ATOM   3659  CG  LYS A 465      34.594   7.613 -47.938  1.00 77.94           C  
ATOM   3660  CD  LYS A 465      34.031   8.750 -47.094  1.00 77.94           C  
ATOM   3661  CE  LYS A 465      34.406  10.109 -47.656  1.00 77.94           C  
ATOM   3662  NZ  LYS A 465      33.812  11.234 -46.875  1.00 77.94           N  
ATOM   3663  N   VAL A 466      36.812   4.539 -47.188  1.00 76.06           N  
ATOM   3664  CA  VAL A 466      38.281   4.414 -47.094  1.00 76.06           C  
ATOM   3665  C   VAL A 466      38.750   3.352 -48.094  1.00 76.06           C  
ATOM   3666  CB  VAL A 466      38.719   4.059 -45.688  1.00 76.06           C  
ATOM   3667  O   VAL A 466      39.781   3.531 -48.750  1.00 76.06           O  
ATOM   3668  CG1 VAL A 466      40.219   3.719 -45.656  1.00 76.06           C  
ATOM   3669  CG2 VAL A 466      38.438   5.211 -44.719  1.00 76.06           C  
ATOM   3670  N   ARG A 467      38.031   2.281 -48.125  1.00 79.88           N  
ATOM   3671  CA  ARG A 467      38.312   1.216 -49.094  1.00 79.88           C  
ATOM   3672  C   ARG A 467      38.281   1.739 -50.500  1.00 79.88           C  
ATOM   3673  CB  ARG A 467      37.312   0.066 -48.938  1.00 79.88           C  
ATOM   3674  O   ARG A 467      39.188   1.408 -51.312  1.00 79.88           O  
ATOM   3675  CG  ARG A 467      37.594  -1.124 -49.844  1.00 79.88           C  
ATOM   3676  CD  ARG A 467      36.594  -2.234 -49.656  1.00 79.88           C  
ATOM   3677  NE  ARG A 467      36.812  -3.346 -50.562  1.00 79.88           N  
ATOM   3678  NH1 ARG A 467      34.969  -4.566 -49.875  1.00 79.88           N  
ATOM   3679  NH2 ARG A 467      36.375  -5.379 -51.531  1.00 79.88           N  
ATOM   3680  CZ  ARG A 467      36.062  -4.430 -50.656  1.00 79.88           C  
ATOM   3681  N   HIS A 468      37.344   2.588 -50.812  1.00 83.44           N  
ATOM   3682  CA  HIS A 468      37.188   3.170 -52.156  1.00 83.44           C  
ATOM   3683  C   HIS A 468      38.312   4.145 -52.469  1.00 83.44           C  
ATOM   3684  CB  HIS A 468      35.844   3.877 -52.281  1.00 83.44           C  
ATOM   3685  O   HIS A 468      38.812   4.188 -53.594  1.00 83.44           O  
ATOM   3686  CG  HIS A 468      35.562   4.395 -53.656  1.00 83.44           C  
ATOM   3687  CD2 HIS A 468      35.500   5.656 -54.125  1.00 83.44           C  
ATOM   3688  ND1 HIS A 468      35.250   3.561 -54.688  1.00 83.44           N  
ATOM   3689  CE1 HIS A 468      35.062   4.293 -55.781  1.00 83.44           C  
ATOM   3690  NE2 HIS A 468      35.188   5.566 -55.469  1.00 83.44           N  
ATOM   3691  N   GLN A 469      38.750   4.902 -51.500  1.00 82.50           N  
ATOM   3692  CA  GLN A 469      39.812   5.895 -51.625  1.00 82.50           C  
ATOM   3693  C   GLN A 469      41.156   5.223 -51.844  1.00 82.50           C  
ATOM   3694  CB  GLN A 469      39.875   6.797 -50.406  1.00 82.50           C  
ATOM   3695  O   GLN A 469      41.938   5.676 -52.688  1.00 82.50           O  
ATOM   3696  CG  GLN A 469      38.750   7.824 -50.344  1.00 82.50           C  
ATOM   3697  CD  GLN A 469      38.906   8.805 -49.188  1.00 82.50           C  
ATOM   3698  NE2 GLN A 469      38.406  10.016 -49.375  1.00 82.50           N  
ATOM   3699  OE1 GLN A 469      39.500   8.477 -48.156  1.00 82.50           O  
ATOM   3700  N   LEU A 470      41.406   4.109 -51.062  1.00 83.38           N  
ATOM   3701  CA  LEU A 470      42.719   3.443 -51.031  1.00 83.38           C  
ATOM   3702  C   LEU A 470      42.844   2.447 -52.188  1.00 83.38           C  
ATOM   3703  CB  LEU A 470      42.906   2.727 -49.719  1.00 83.38           C  
ATOM   3704  O   LEU A 470      43.938   2.191 -52.688  1.00 83.38           O  
ATOM   3705  CG  LEU A 470      43.000   3.617 -48.469  1.00 83.38           C  
ATOM   3706  CD1 LEU A 470      43.062   2.764 -47.219  1.00 83.38           C  
ATOM   3707  CD2 LEU A 470      44.219   4.539 -48.562  1.00 83.38           C  
ATOM   3708  N   LYS A 471      41.812   1.985 -52.719  1.00 86.19           N  
ATOM   3709  CA  LYS A 471      41.781   1.040 -53.844  1.00 86.19           C  
ATOM   3710  C   LYS A 471      42.938   0.049 -53.781  1.00 86.19           C  
ATOM   3711  CB  LYS A 471      41.812   1.781 -55.188  1.00 86.19           C  
ATOM   3712  O   LYS A 471      43.031  -0.732 -52.812  1.00 86.19           O  
ATOM   3713  CG  LYS A 471      40.562   2.621 -55.469  1.00 86.19           C  
ATOM   3714  CD  LYS A 471      40.656   3.307 -56.812  1.00 86.19           C  
ATOM   3715  CE  LYS A 471      39.406   4.156 -57.094  1.00 86.19           C  
ATOM   3716  NZ  LYS A 471      39.469   4.816 -58.438  1.00 86.19           N  
ATOM   3717  N   ASN A 472      43.781   0.017 -54.750  1.00 85.38           N  
ATOM   3718  CA  ASN A 472      44.844  -0.980 -54.812  1.00 85.38           C  
ATOM   3719  C   ASN A 472      46.125  -0.482 -54.156  1.00 85.38           C  
ATOM   3720  CB  ASN A 472      45.125  -1.372 -56.250  1.00 85.38           C  
ATOM   3721  O   ASN A 472      47.188  -1.117 -54.250  1.00 85.38           O  
ATOM   3722  CG  ASN A 472      43.906  -1.911 -56.969  1.00 85.38           C  
ATOM   3723  ND2 ASN A 472      43.875  -1.772 -58.281  1.00 85.38           N  
ATOM   3724  OD1 ASN A 472      43.000  -2.447 -56.312  1.00 85.38           O  
ATOM   3725  N   ASN A 473      46.062   0.675 -53.469  1.00 83.50           N  
ATOM   3726  CA  ASN A 473      47.188   1.255 -52.781  1.00 83.50           C  
ATOM   3727  C   ASN A 473      47.312   0.682 -51.375  1.00 83.50           C  
ATOM   3728  CB  ASN A 473      47.062   2.779 -52.719  1.00 83.50           C  
ATOM   3729  O   ASN A 473      48.344   0.901 -50.688  1.00 83.50           O  
ATOM   3730  CG  ASN A 473      47.406   3.441 -54.031  1.00 83.50           C  
ATOM   3731  ND2 ASN A 473      47.031   4.715 -54.188  1.00 83.50           N  
ATOM   3732  OD1 ASN A 473      47.969   2.816 -54.938  1.00 83.50           O  
ATOM   3733  N   ALA A 474      46.312  -0.172 -50.938  1.00 84.56           N  
ATOM   3734  CA  ALA A 474      46.344  -0.794 -49.625  1.00 84.56           C  
ATOM   3735  C   ALA A 474      45.719  -2.180 -49.656  1.00 84.56           C  
ATOM   3736  CB  ALA A 474      45.625   0.092 -48.594  1.00 84.56           C  
ATOM   3737  O   ALA A 474      44.875  -2.465 -50.531  1.00 84.56           O  
ATOM   3738  N   LYS A 475      46.156  -3.104 -48.844  1.00 83.50           N  
ATOM   3739  CA  LYS A 475      45.594  -4.441 -48.719  1.00 83.50           C  
ATOM   3740  C   LYS A 475      44.750  -4.555 -47.438  1.00 83.50           C  
ATOM   3741  CB  LYS A 475      46.688  -5.496 -48.719  1.00 83.50           C  
ATOM   3742  O   LYS A 475      45.156  -4.035 -46.375  1.00 83.50           O  
ATOM   3743  CG  LYS A 475      46.188  -6.914 -48.469  1.00 83.50           C  
ATOM   3744  CD  LYS A 475      47.344  -7.902 -48.375  1.00 83.50           C  
ATOM   3745  CE  LYS A 475      46.875  -9.320 -48.094  1.00 83.50           C  
ATOM   3746  NZ  LYS A 475      48.000 -10.273 -47.938  1.00 83.50           N  
ATOM   3747  N   GLU A 476      43.688  -5.254 -47.594  1.00 81.44           N  
ATOM   3748  CA  GLU A 476      42.844  -5.461 -46.438  1.00 81.44           C  
ATOM   3749  C   GLU A 476      43.344  -6.617 -45.562  1.00 81.44           C  
ATOM   3750  CB  GLU A 476      41.406  -5.727 -46.875  1.00 81.44           C  
ATOM   3751  O   GLU A 476      43.531  -7.727 -46.062  1.00 81.44           O  
ATOM   3752  CG  GLU A 476      40.719  -4.531 -47.562  1.00 81.44           C  
ATOM   3753  CD  GLU A 476      39.281  -4.801 -47.969  1.00 81.44           C  
ATOM   3754  OE1 GLU A 476      38.719  -3.980 -48.719  1.00 81.44           O  
ATOM   3755  OE2 GLU A 476      38.750  -5.844 -47.531  1.00 81.44           O  
ATOM   3756  N   ILE A 477      43.625  -6.371 -44.281  1.00 76.94           N  
ATOM   3757  CA  ILE A 477      44.250  -7.332 -43.406  1.00 76.94           C  
ATOM   3758  C   ILE A 477      43.219  -7.914 -42.438  1.00 76.94           C  
ATOM   3759  CB  ILE A 477      45.406  -6.684 -42.594  1.00 76.94           C  
ATOM   3760  O   ILE A 477      43.469  -8.922 -41.781  1.00 76.94           O  
ATOM   3761  CG1 ILE A 477      46.344  -5.914 -43.562  1.00 76.94           C  
ATOM   3762  CG2 ILE A 477      46.188  -7.742 -41.812  1.00 76.94           C  
ATOM   3763  CD1 ILE A 477      47.344  -5.035 -42.844  1.00 76.94           C  
ATOM   3764  N   GLY A 478      41.812  -7.410 -42.625  1.00 65.38           N  
ATOM   3765  CA  GLY A 478      40.781  -7.965 -41.781  1.00 65.38           C  
ATOM   3766  C   GLY A 478      40.562  -7.207 -40.500  1.00 65.38           C  
ATOM   3767  O   GLY A 478      41.438  -6.426 -40.094  1.00 65.38           O  
ATOM   3768  N   ASN A 479      39.250  -7.145 -39.875  1.00 62.75           N  
ATOM   3769  CA  ASN A 479      38.844  -6.488 -38.656  1.00 62.75           C  
ATOM   3770  C   ASN A 479      38.844  -4.969 -38.781  1.00 62.75           C  
ATOM   3771  CB  ASN A 479      39.781  -6.898 -37.500  1.00 62.75           C  
ATOM   3772  O   ASN A 479      39.156  -4.246 -37.844  1.00 62.75           O  
ATOM   3773  CG  ASN A 479      39.656  -8.359 -37.125  1.00 62.75           C  
ATOM   3774  ND2 ASN A 479      40.656  -8.906 -36.469  1.00 62.75           N  
ATOM   3775  OD1 ASN A 479      38.625  -9.000 -37.438  1.00 62.75           O  
ATOM   3776  N   GLY A 480      38.656  -4.535 -40.125  1.00 66.88           N  
ATOM   3777  CA  GLY A 480      38.469  -3.113 -40.375  1.00 66.88           C  
ATOM   3778  C   GLY A 480      39.781  -2.367 -40.531  1.00 66.88           C  
ATOM   3779  O   GLY A 480      39.812  -1.140 -40.438  1.00 66.88           O  
ATOM   3780  N   CYS A 481      40.969  -3.168 -40.875  1.00 72.88           N  
ATOM   3781  CA  CYS A 481      42.312  -2.580 -40.969  1.00 72.88           C  
ATOM   3782  C   CYS A 481      42.812  -2.672 -42.406  1.00 72.88           C  
ATOM   3783  CB  CYS A 481      43.281  -3.275 -40.031  1.00 72.88           C  
ATOM   3784  O   CYS A 481      42.500  -3.621 -43.125  1.00 72.88           O  
ATOM   3785  SG  CYS A 481      42.844  -3.082 -38.281  1.00 72.88           S  
ATOM   3786  N   PHE A 482      43.625  -1.610 -42.812  1.00 78.50           N  
ATOM   3787  CA  PHE A 482      44.281  -1.542 -44.125  1.00 78.50           C  
ATOM   3788  C   PHE A 482      45.781  -1.438 -43.969  1.00 78.50           C  
ATOM   3789  CB  PHE A 482      43.750  -0.351 -44.906  1.00 78.50           C  
ATOM   3790  O   PHE A 482      46.281  -0.726 -43.094  1.00 78.50           O  
ATOM   3791  CG  PHE A 482      42.281  -0.418 -45.219  1.00 78.50           C  
ATOM   3792  CD1 PHE A 482      41.812  -1.096 -46.312  1.00 78.50           C  
ATOM   3793  CD2 PHE A 482      41.375   0.196 -44.344  1.00 78.50           C  
ATOM   3794  CE1 PHE A 482      40.438  -1.159 -46.594  1.00 78.50           C  
ATOM   3795  CE2 PHE A 482      40.000   0.137 -44.625  1.00 78.50           C  
ATOM   3796  CZ  PHE A 482      39.531  -0.541 -45.750  1.00 78.50           C  
ATOM   3797  N   GLU A 483      46.406  -2.301 -44.750  1.00 82.62           N  
ATOM   3798  CA  GLU A 483      47.844  -2.184 -44.844  1.00 82.62           C  
ATOM   3799  C   GLU A 483      48.281  -1.510 -46.125  1.00 82.62           C  
ATOM   3800  CB  GLU A 483      48.531  -3.559 -44.719  1.00 82.62           C  
ATOM   3801  O   GLU A 483      47.938  -1.979 -47.219  1.00 82.62           O  
ATOM   3802  CG  GLU A 483      50.031  -3.508 -44.625  1.00 82.62           C  
ATOM   3803  CD  GLU A 483      50.688  -4.879 -44.469  1.00 82.62           C  
ATOM   3804  OE1 GLU A 483      51.844  -4.953 -44.062  1.00 82.62           O  
ATOM   3805  OE2 GLU A 483      50.000  -5.887 -44.750  1.00 82.62           O  
ATOM   3806  N   PHE A 484      49.031  -0.292 -45.969  1.00 83.56           N  
ATOM   3807  CA  PHE A 484      49.406   0.480 -47.125  1.00 83.56           C  
ATOM   3808  C   PHE A 484      50.594  -0.162 -47.844  1.00 83.56           C  
ATOM   3809  CB  PHE A 484      49.750   1.923 -46.750  1.00 83.56           C  
ATOM   3810  O   PHE A 484      51.531  -0.660 -47.219  1.00 83.56           O  
ATOM   3811  CG  PHE A 484      48.562   2.740 -46.344  1.00 83.56           C  
ATOM   3812  CD1 PHE A 484      47.875   3.520 -47.281  1.00 83.56           C  
ATOM   3813  CD2 PHE A 484      48.125   2.730 -45.031  1.00 83.56           C  
ATOM   3814  CE1 PHE A 484      46.781   4.277 -46.906  1.00 83.56           C  
ATOM   3815  CE2 PHE A 484      47.000   3.484 -44.656  1.00 83.56           C  
ATOM   3816  CZ  PHE A 484      46.344   4.258 -45.594  1.00 83.56           C  
ATOM   3817  N   TYR A 485      50.594  -0.189 -49.188  1.00 81.81           N  
ATOM   3818  CA  TYR A 485      51.688  -0.693 -50.000  1.00 81.81           C  
ATOM   3819  C   TYR A 485      52.719   0.393 -50.250  1.00 81.81           C  
ATOM   3820  CB  TYR A 485      51.156  -1.229 -51.344  1.00 81.81           C  
ATOM   3821  O   TYR A 485      53.812   0.118 -50.781  1.00 81.81           O  
ATOM   3822  CG  TYR A 485      50.406  -2.533 -51.219  1.00 81.81           C  
ATOM   3823  CD1 TYR A 485      51.062  -3.693 -50.812  1.00 81.81           C  
ATOM   3824  CD2 TYR A 485      49.062  -2.611 -51.500  1.00 81.81           C  
ATOM   3825  CE1 TYR A 485      50.375  -4.898 -50.688  1.00 81.81           C  
ATOM   3826  CE2 TYR A 485      48.375  -3.811 -51.406  1.00 81.81           C  
ATOM   3827  OH  TYR A 485      48.344  -6.137 -50.875  1.00 81.81           O  
ATOM   3828  CZ  TYR A 485      49.031  -4.949 -51.000  1.00 81.81           C  
ATOM   3829  N   HIS A 486      52.406   1.656 -49.844  1.00 81.81           N  
ATOM   3830  CA  HIS A 486      53.312   2.801 -49.906  1.00 81.81           C  
ATOM   3831  C   HIS A 486      53.500   3.432 -48.531  1.00 81.81           C  
ATOM   3832  CB  HIS A 486      52.781   3.844 -50.906  1.00 81.81           C  
ATOM   3833  O   HIS A 486      52.719   3.170 -47.625  1.00 81.81           O  
ATOM   3834  CG  HIS A 486      51.500   4.469 -50.469  1.00 81.81           C  
ATOM   3835  CD2 HIS A 486      50.219   4.156 -50.781  1.00 81.81           C  
ATOM   3836  ND1 HIS A 486      51.438   5.559 -49.625  1.00 81.81           N  
ATOM   3837  CE1 HIS A 486      50.156   5.891 -49.438  1.00 81.81           C  
ATOM   3838  NE2 HIS A 486      49.406   5.055 -50.125  1.00 81.81           N  
ATOM   3839  N   LYS A 487      54.594   4.137 -48.375  1.00 82.00           N  
ATOM   3840  CA  LYS A 487      54.781   4.871 -47.125  1.00 82.00           C  
ATOM   3841  C   LYS A 487      53.812   6.035 -47.031  1.00 82.00           C  
ATOM   3842  CB  LYS A 487      56.219   5.391 -47.031  1.00 82.00           C  
ATOM   3843  O   LYS A 487      53.688   6.828 -47.969  1.00 82.00           O  
ATOM   3844  CG  LYS A 487      57.250   4.312 -46.688  1.00 82.00           C  
ATOM   3845  CD  LYS A 487      58.594   4.914 -46.312  1.00 82.00           C  
ATOM   3846  CE  LYS A 487      59.625   3.834 -45.969  1.00 82.00           C  
ATOM   3847  NZ  LYS A 487      60.938   4.422 -45.594  1.00 82.00           N  
ATOM   3848  N   CYS A 488      53.062   5.957 -45.969  1.00 79.56           N  
ATOM   3849  CA  CYS A 488      52.062   6.996 -45.781  1.00 79.56           C  
ATOM   3850  C   CYS A 488      52.375   7.793 -44.500  1.00 79.56           C  
ATOM   3851  CB  CYS A 488      50.656   6.387 -45.656  1.00 79.56           C  
ATOM   3852  O   CYS A 488      52.188   7.289 -43.406  1.00 79.56           O  
ATOM   3853  SG  CYS A 488      49.344   7.605 -45.688  1.00 79.56           S  
ATOM   3854  N   ASP A 489      52.906   9.031 -44.625  1.00 76.50           N  
ATOM   3855  CA  ASP A 489      53.250   9.898 -43.500  1.00 76.50           C  
ATOM   3856  C   ASP A 489      52.000  10.594 -42.969  1.00 76.50           C  
ATOM   3857  CB  ASP A 489      54.281  10.938 -43.938  1.00 76.50           C  
ATOM   3858  O   ASP A 489      50.906  10.359 -43.438  1.00 76.50           O  
ATOM   3859  CG  ASP A 489      53.812  11.836 -45.062  1.00 76.50           C  
ATOM   3860  OD1 ASP A 489      52.625  11.750 -45.438  1.00 76.50           O  
ATOM   3861  OD2 ASP A 489      54.625  12.641 -45.562  1.00 76.50           O  
ATOM   3862  N   ASN A 490      52.031  11.320 -41.938  1.00 70.25           N  
ATOM   3863  CA  ASN A 490      50.938  11.977 -41.250  1.00 70.25           C  
ATOM   3864  C   ASN A 490      50.125  12.844 -42.219  1.00 70.25           C  
ATOM   3865  CB  ASN A 490      51.438  12.828 -40.094  1.00 70.25           C  
ATOM   3866  O   ASN A 490      48.906  12.953 -42.062  1.00 70.25           O  
ATOM   3867  CG  ASN A 490      51.906  11.984 -38.906  1.00 70.25           C  
ATOM   3868  ND2 ASN A 490      52.656  12.594 -38.000  1.00 70.25           N  
ATOM   3869  OD1 ASN A 490      51.594  10.789 -38.844  1.00 70.25           O  
ATOM   3870  N   THR A 491      50.781  13.438 -43.219  1.00 74.06           N  
ATOM   3871  CA  THR A 491      50.125  14.250 -44.219  1.00 74.06           C  
ATOM   3872  C   THR A 491      49.281  13.383 -45.156  1.00 74.06           C  
ATOM   3873  CB  THR A 491      51.156  15.023 -45.062  1.00 74.06           C  
ATOM   3874  O   THR A 491      48.156  13.766 -45.500  1.00 74.06           O  
ATOM   3875  CG2 THR A 491      50.500  15.984 -46.031  1.00 74.06           C  
ATOM   3876  OG1 THR A 491      52.031  15.766 -44.188  1.00 74.06           O  
ATOM   3877  N   CYS A 492      49.781  12.250 -45.531  1.00 77.38           N  
ATOM   3878  CA  CYS A 492      49.062  11.242 -46.312  1.00 77.38           C  
ATOM   3879  C   CYS A 492      47.875  10.680 -45.531  1.00 77.38           C  
ATOM   3880  CB  CYS A 492      50.031  10.117 -46.719  1.00 77.38           C  
ATOM   3881  O   CYS A 492      46.781  10.539 -46.094  1.00 77.38           O  
ATOM   3882  SG  CYS A 492      49.219   8.734 -47.531  1.00 77.38           S  
ATOM   3883  N   MET A 493      48.031  10.406 -44.312  1.00 74.12           N  
ATOM   3884  CA  MET A 493      47.000   9.891 -43.406  1.00 74.12           C  
ATOM   3885  C   MET A 493      45.906  10.914 -43.219  1.00 74.12           C  
ATOM   3886  CB  MET A 493      47.594   9.500 -42.062  1.00 74.12           C  
ATOM   3887  O   MET A 493      44.719  10.555 -43.188  1.00 74.12           O  
ATOM   3888  CG  MET A 493      48.500   8.258 -42.125  1.00 74.12           C  
ATOM   3889  SD  MET A 493      47.562   6.773 -42.688  1.00 74.12           S  
ATOM   3890  CE  MET A 493      48.875   5.520 -42.500  1.00 74.12           C  
ATOM   3891  N   GLU A 494      46.250  12.125 -43.188  1.00 70.25           N  
ATOM   3892  CA  GLU A 494      45.344  13.258 -43.062  1.00 70.25           C  
ATOM   3893  C   GLU A 494      44.531  13.422 -44.344  1.00 70.25           C  
ATOM   3894  CB  GLU A 494      46.094  14.547 -42.750  1.00 70.25           C  
ATOM   3895  O   GLU A 494      43.344  13.781 -44.281  1.00 70.25           O  
ATOM   3896  CG  GLU A 494      46.406  14.727 -41.281  1.00 70.25           C  
ATOM   3897  CD  GLU A 494      47.156  16.031 -40.969  1.00 70.25           C  
ATOM   3898  OE1 GLU A 494      47.500  16.266 -39.812  1.00 70.25           O  
ATOM   3899  OE2 GLU A 494      47.375  16.797 -41.938  1.00 70.25           O  
ATOM   3900  N   SER A 495      45.094  13.109 -45.438  1.00 74.00           N  
ATOM   3901  CA  SER A 495      44.438  13.172 -46.750  1.00 74.00           C  
ATOM   3902  C   SER A 495      43.406  12.055 -46.906  1.00 74.00           C  
ATOM   3903  CB  SER A 495      45.469  13.078 -47.875  1.00 74.00           C  
ATOM   3904  O   SER A 495      42.375  12.242 -47.531  1.00 74.00           O  
ATOM   3905  OG  SER A 495      46.031  11.789 -47.938  1.00 74.00           O  
ATOM   3906  N   VAL A 496      43.625  10.891 -46.344  1.00 75.44           N  
ATOM   3907  CA  VAL A 496      42.719   9.766 -46.281  1.00 75.44           C  
ATOM   3908  C   VAL A 496      41.562  10.109 -45.344  1.00 75.44           C  
ATOM   3909  CB  VAL A 496      43.406   8.469 -45.812  1.00 75.44           C  
ATOM   3910  O   VAL A 496      40.375   9.867 -45.656  1.00 75.44           O  
ATOM   3911  CG1 VAL A 496      42.406   7.336 -45.656  1.00 75.44           C  
ATOM   3912  CG2 VAL A 496      44.500   8.078 -46.812  1.00 75.44           C  
ATOM   3913  N   LYS A 497      41.938  10.797 -44.312  1.00 67.56           N  
ATOM   3914  CA  LYS A 497      40.969  11.250 -43.312  1.00 67.56           C  
ATOM   3915  C   LYS A 497      40.031  12.312 -43.875  1.00 67.56           C  
ATOM   3916  CB  LYS A 497      41.688  11.789 -42.062  1.00 67.56           C  
ATOM   3917  O   LYS A 497      38.812  12.312 -43.594  1.00 67.56           O  
ATOM   3918  CG  LYS A 497      40.750  12.195 -40.938  1.00 67.56           C  
ATOM   3919  CD  LYS A 497      41.500  12.766 -39.750  1.00 67.56           C  
ATOM   3920  CE  LYS A 497      40.562  13.328 -38.688  1.00 67.56           C  
ATOM   3921  NZ  LYS A 497      41.312  13.922 -37.562  1.00 67.56           N  
ATOM   3922  N   ASN A 498      40.469  13.273 -44.688  1.00 68.06           N  
ATOM   3923  CA  ASN A 498      39.750  14.422 -45.219  1.00 68.06           C  
ATOM   3924  C   ASN A 498      39.094  14.086 -46.594  1.00 68.06           C  
ATOM   3925  CB  ASN A 498      40.656  15.633 -45.344  1.00 68.06           C  
ATOM   3926  O   ASN A 498      38.438  14.938 -47.188  1.00 68.06           O  
ATOM   3927  CG  ASN A 498      41.031  16.234 -44.000  1.00 68.06           C  
ATOM   3928  ND2 ASN A 498      42.094  17.031 -44.000  1.00 68.06           N  
ATOM   3929  OD1 ASN A 498      40.375  15.969 -43.000  1.00 68.06           O  
ATOM   3930  N   GLY A 499      39.250  12.766 -46.906  1.00 74.75           N  
ATOM   3931  CA  GLY A 499      38.656  12.328 -48.156  1.00 74.75           C  
ATOM   3932  C   GLY A 499      39.344  12.914 -49.406  1.00 74.75           C  
ATOM   3933  O   GLY A 499      38.750  12.977 -50.469  1.00 74.75           O  
ATOM   3934  N   THR A 500      40.531  13.562 -49.281  1.00 82.31           N  
ATOM   3935  CA  THR A 500      41.281  14.195 -50.344  1.00 82.31           C  
ATOM   3936  C   THR A 500      42.500  13.352 -50.719  1.00 82.31           C  
ATOM   3937  CB  THR A 500      41.750  15.609 -49.938  1.00 82.31           C  
ATOM   3938  O   THR A 500      43.469  13.867 -51.281  1.00 82.31           O  
ATOM   3939  CG2 THR A 500      40.562  16.547 -49.719  1.00 82.31           C  
ATOM   3940  OG1 THR A 500      42.500  15.531 -48.719  1.00 82.31           O  
ATOM   3941  N   TYR A 501      42.469  12.086 -50.438  1.00 79.44           N  
ATOM   3942  CA  TYR A 501      43.562  11.164 -50.750  1.00 79.44           C  
ATOM   3943  C   TYR A 501      43.812  11.094 -52.250  1.00 79.44           C  
ATOM   3944  CB  TYR A 501      43.250   9.758 -50.188  1.00 79.44           C  
ATOM   3945  O   TYR A 501      42.875  10.859 -53.031  1.00 79.44           O  
ATOM   3946  CG  TYR A 501      44.344   8.750 -50.469  1.00 79.44           C  
ATOM   3947  CD1 TYR A 501      44.219   7.805 -51.469  1.00 79.44           C  
ATOM   3948  CD2 TYR A 501      45.500   8.750 -49.688  1.00 79.44           C  
ATOM   3949  CE1 TYR A 501      45.219   6.871 -51.719  1.00 79.44           C  
ATOM   3950  CE2 TYR A 501      46.531   7.820 -49.938  1.00 79.44           C  
ATOM   3951  OH  TYR A 501      47.375   5.969 -51.156  1.00 79.44           O  
ATOM   3952  CZ  TYR A 501      46.375   6.887 -50.938  1.00 79.44           C  
ATOM   3953  N   ASP A 502      45.031  11.477 -52.656  1.00 85.00           N  
ATOM   3954  CA  ASP A 502      45.438  11.500 -54.062  1.00 85.00           C  
ATOM   3955  C   ASP A 502      45.969  10.141 -54.500  1.00 85.00           C  
ATOM   3956  CB  ASP A 502      46.469  12.578 -54.312  1.00 85.00           C  
ATOM   3957  O   ASP A 502      47.156   9.852 -54.344  1.00 85.00           O  
ATOM   3958  CG  ASP A 502      46.781  12.797 -55.781  1.00 85.00           C  
ATOM   3959  OD1 ASP A 502      46.250  12.055 -56.625  1.00 85.00           O  
ATOM   3960  OD2 ASP A 502      47.562  13.719 -56.094  1.00 85.00           O  
ATOM   3961  N   TYR A 503      45.031   9.352 -55.031  1.00 83.06           N  
ATOM   3962  CA  TYR A 503      45.312   7.957 -55.375  1.00 83.06           C  
ATOM   3963  C   TYR A 503      46.438   7.855 -56.375  1.00 83.06           C  
ATOM   3964  CB  TYR A 503      44.031   7.305 -55.969  1.00 83.06           C  
ATOM   3965  O   TYR A 503      47.375   7.074 -56.156  1.00 83.06           O  
ATOM   3966  CG  TYR A 503      44.312   5.973 -56.625  1.00 83.06           C  
ATOM   3967  CD1 TYR A 503      44.469   5.883 -58.000  1.00 83.06           C  
ATOM   3968  CD2 TYR A 503      44.375   4.805 -55.875  1.00 83.06           C  
ATOM   3969  CE1 TYR A 503      44.719   4.656 -58.625  1.00 83.06           C  
ATOM   3970  CE2 TYR A 503      44.625   3.576 -56.469  1.00 83.06           C  
ATOM   3971  OH  TYR A 503      45.031   2.297 -58.438  1.00 83.06           O  
ATOM   3972  CZ  TYR A 503      44.781   3.512 -57.844  1.00 83.06           C  
ATOM   3973  N   PRO A 504      46.500   8.734 -57.438  1.00 84.81           N  
ATOM   3974  CA  PRO A 504      47.531   8.609 -58.469  1.00 84.81           C  
ATOM   3975  C   PRO A 504      48.938   8.945 -57.969  1.00 84.81           C  
ATOM   3976  CB  PRO A 504      47.094   9.617 -59.531  1.00 84.81           C  
ATOM   3977  O   PRO A 504      49.938   8.430 -58.469  1.00 84.81           O  
ATOM   3978  CG  PRO A 504      45.625   9.789 -59.312  1.00 84.81           C  
ATOM   3979  CD  PRO A 504      45.344   9.586 -57.844  1.00 84.81           C  
ATOM   3980  N   LYS A 505      49.000   9.695 -56.969  1.00 85.44           N  
ATOM   3981  CA  LYS A 505      50.281  10.125 -56.406  1.00 85.44           C  
ATOM   3982  C   LYS A 505      51.031   8.945 -55.781  1.00 85.44           C  
ATOM   3983  CB  LYS A 505      50.031  11.203 -55.344  1.00 85.44           C  
ATOM   3984  O   LYS A 505      52.250   8.867 -55.875  1.00 85.44           O  
ATOM   3985  CG  LYS A 505      51.312  11.781 -54.750  1.00 85.44           C  
ATOM   3986  CD  LYS A 505      51.031  12.844 -53.688  1.00 85.44           C  
ATOM   3987  CE  LYS A 505      52.281  13.367 -53.031  1.00 85.44           C  
ATOM   3988  NZ  LYS A 505      52.000  14.406 -52.000  1.00 85.44           N  
ATOM   3989  N   TYR A 506      50.312   7.902 -55.250  1.00 82.81           N  
ATOM   3990  CA  TYR A 506      50.938   6.824 -54.469  1.00 82.81           C  
ATOM   3991  C   TYR A 506      50.812   5.492 -55.188  1.00 82.81           C  
ATOM   3992  CB  TYR A 506      50.281   6.723 -53.094  1.00 82.81           C  
ATOM   3993  O   TYR A 506      51.250   4.457 -54.719  1.00 82.81           O  
ATOM   3994  CG  TYR A 506      50.406   7.984 -52.250  1.00 82.81           C  
ATOM   3995  CD1 TYR A 506      51.625   8.367 -51.719  1.00 82.81           C  
ATOM   3996  CD2 TYR A 506      49.312   8.797 -52.062  1.00 82.81           C  
ATOM   3997  CE1 TYR A 506      51.719   9.531 -50.938  1.00 82.81           C  
ATOM   3998  CE2 TYR A 506      49.406   9.961 -51.281  1.00 82.81           C  
ATOM   3999  OH  TYR A 506      50.719  11.469 -50.000  1.00 82.81           O  
ATOM   4000  CZ  TYR A 506      50.625  10.320 -50.750  1.00 82.81           C  
ATOM   4001  N   SER A 507      50.250   5.516 -56.375  1.00 80.19           N  
ATOM   4002  CA  SER A 507      49.906   4.340 -57.156  1.00 80.19           C  
ATOM   4003  C   SER A 507      51.156   3.676 -57.719  1.00 80.19           C  
ATOM   4004  CB  SER A 507      48.969   4.711 -58.312  1.00 80.19           C  
ATOM   4005  O   SER A 507      51.250   2.447 -57.750  1.00 80.19           O  
ATOM   4006  OG  SER A 507      49.719   5.289 -59.375  1.00 80.19           O  
ATOM   4007  N   GLU A 508      52.188   4.496 -58.031  1.00 79.56           N  
ATOM   4008  CA  GLU A 508      53.438   4.008 -58.625  1.00 79.56           C  
ATOM   4009  C   GLU A 508      54.281   3.277 -57.562  1.00 79.56           C  
ATOM   4010  CB  GLU A 508      54.219   5.160 -59.219  1.00 79.56           C  
ATOM   4011  O   GLU A 508      54.812   2.193 -57.844  1.00 79.56           O  
ATOM   4012  CG  GLU A 508      53.656   5.680 -60.531  1.00 79.56           C  
ATOM   4013  CD  GLU A 508      53.719   4.668 -61.656  1.00 79.56           C  
ATOM   4014  OE1 GLU A 508      52.906   4.770 -62.625  1.00 79.56           O  
ATOM   4015  OE2 GLU A 508      54.562   3.760 -61.594  1.00 79.56           O  
ATOM   4016  N   GLU A 509      54.344   3.896 -56.312  1.00 79.44           N  
ATOM   4017  CA  GLU A 509      55.062   3.307 -55.188  1.00 79.44           C  
ATOM   4018  C   GLU A 509      54.344   2.055 -54.688  1.00 79.44           C  
ATOM   4019  CB  GLU A 509      55.188   4.324 -54.062  1.00 79.44           C  
ATOM   4020  O   GLU A 509      55.000   1.065 -54.344  1.00 79.44           O  
ATOM   4021  CG  GLU A 509      56.094   3.854 -52.906  1.00 79.44           C  
ATOM   4022  CD  GLU A 509      56.219   4.879 -51.812  1.00 79.44           C  
ATOM   4023  OE1 GLU A 509      56.906   4.586 -50.781  1.00 79.44           O  
ATOM   4024  OE2 GLU A 509      55.656   5.980 -51.938  1.00 79.44           O  
ATOM   4025  N   ALA A 510      53.062   2.057 -54.719  1.00 78.81           N  
ATOM   4026  CA  ALA A 510      52.188   0.956 -54.281  1.00 78.81           C  
ATOM   4027  C   ALA A 510      52.281  -0.209 -55.281  1.00 78.81           C  
ATOM   4028  CB  ALA A 510      50.750   1.434 -54.125  1.00 78.81           C  
ATOM   4029  O   ALA A 510      52.250  -1.373 -54.875  1.00 78.81           O  
ATOM   4030  N   LYS A 511      52.281   0.083 -56.625  1.00 80.56           N  
ATOM   4031  CA  LYS A 511      52.406  -0.916 -57.688  1.00 80.56           C  
ATOM   4032  C   LYS A 511      53.750  -1.669 -57.562  1.00 80.56           C  
ATOM   4033  CB  LYS A 511      52.312  -0.258 -59.062  1.00 80.56           C  
ATOM   4034  O   LYS A 511      53.781  -2.889 -57.750  1.00 80.56           O  
ATOM   4035  CG  LYS A 511      52.094  -1.244 -60.219  1.00 80.56           C  
ATOM   4036  CD  LYS A 511      51.906  -0.527 -61.531  1.00 80.56           C  
ATOM   4037  CE  LYS A 511      51.781  -1.512 -62.688  1.00 80.56           C  
ATOM   4038  NZ  LYS A 511      51.594  -0.813 -64.000  1.00 80.56           N  
ATOM   4039  N   LEU A 512      54.875  -0.958 -57.281  1.00 76.06           N  
ATOM   4040  CA  LEU A 512      56.219  -1.500 -57.125  1.00 76.06           C  
ATOM   4041  C   LEU A 512      56.312  -2.408 -55.906  1.00 76.06           C  
ATOM   4042  CB  LEU A 512      57.250  -0.369 -57.031  1.00 76.06           C  
ATOM   4043  O   LEU A 512      56.938  -3.471 -55.969  1.00 76.06           O  
ATOM   4044  CG  LEU A 512      58.625  -0.636 -57.625  1.00 76.06           C  
ATOM   4045  CD1 LEU A 512      58.812   0.226 -58.875  1.00 76.06           C  
ATOM   4046  CD2 LEU A 512      59.719  -0.377 -56.625  1.00 76.06           C  
ATOM   4047  N   ASN A 513      55.688  -2.127 -54.812  1.00 73.00           N  
ATOM   4048  CA  ASN A 513      55.656  -2.865 -53.531  1.00 73.00           C  
ATOM   4049  C   ASN A 513      54.719  -4.043 -53.594  1.00 73.00           C  
ATOM   4050  CB  ASN A 513      55.312  -1.937 -52.375  1.00 73.00           C  
ATOM   4051  O   ASN A 513      54.906  -5.047 -52.906  1.00 73.00           O  
ATOM   4052  CG  ASN A 513      56.469  -1.001 -52.031  1.00 73.00           C  
ATOM   4053  ND2 ASN A 513      56.125   0.185 -51.531  1.00 73.00           N  
ATOM   4054  OD1 ASN A 513      57.625  -1.341 -52.188  1.00 73.00           O  
ATOM   4055  N   ARG A 514      53.625  -3.891 -54.438  1.00 70.75           N  
ATOM   4056  CA  ARG A 514      52.688  -4.984 -54.688  1.00 70.75           C  
ATOM   4057  C   ARG A 514      53.375  -6.113 -55.469  1.00 70.75           C  
ATOM   4058  CB  ARG A 514      51.469  -4.484 -55.469  1.00 70.75           C  
ATOM   4059  O   ARG A 514      53.031  -7.289 -55.281  1.00 70.75           O  
ATOM   4060  CG  ARG A 514      50.438  -3.758 -54.625  1.00 70.75           C  
ATOM   4061  CD  ARG A 514      49.281  -3.207 -55.438  1.00 70.75           C  
ATOM   4062  NE  ARG A 514      48.281  -4.227 -55.688  1.00 70.75           N  
ATOM   4063  NH1 ARG A 514      46.750  -2.773 -56.656  1.00 70.75           N  
ATOM   4064  NH2 ARG A 514      46.250  -5.000 -56.469  1.00 70.75           N  
ATOM   4065  CZ  ARG A 514      47.094  -3.998 -56.281  1.00 70.75           C  
ATOM   4066  N   GLU A 515      54.250  -5.641 -56.375  1.00 66.25           N  
ATOM   4067  CA  GLU A 515      54.938  -6.566 -57.281  1.00 66.25           C  
ATOM   4068  C   GLU A 515      56.188  -7.145 -56.656  1.00 66.25           C  
ATOM   4069  CB  GLU A 515      55.281  -5.867 -58.594  1.00 66.25           C  
ATOM   4070  O   GLU A 515      56.812  -8.055 -57.188  1.00 66.25           O  
ATOM   4071  CG  GLU A 515      54.094  -5.543 -59.469  1.00 66.25           C  
ATOM   4072  CD  GLU A 515      54.469  -4.867 -60.781  1.00 66.25           C  
ATOM   4073  OE1 GLU A 515      53.562  -4.625 -61.625  1.00 66.25           O  
ATOM   4074  OE2 GLU A 515      55.656  -4.578 -60.969  1.00 66.25           O  
ATOM   4075  N   LYS A 516      56.531  -6.535 -55.375  1.00 60.41           N  
ATOM   4076  CA  LYS A 516      57.656  -7.051 -54.594  1.00 60.41           C  
ATOM   4077  C   LYS A 516      57.312  -8.398 -53.938  1.00 60.41           C  
ATOM   4078  CB  LYS A 516      58.062  -6.051 -53.500  1.00 60.41           C  
ATOM   4079  O   LYS A 516      56.250  -8.547 -53.375  1.00 60.41           O  
ATOM   4080  CG  LYS A 516      59.531  -6.043 -53.188  1.00 60.41           C  
ATOM   4081  CD  LYS A 516      59.906  -4.941 -52.188  1.00 60.41           C  
ATOM   4082  CE  LYS A 516      61.375  -4.957 -51.812  1.00 60.41           C  
ATOM   4083  NZ  LYS A 516      61.750  -3.822 -50.938  1.00 60.41           N  
ATOM   4084  N   ILE A 517      57.688  -9.492 -54.531  1.00 47.00           N  
ATOM   4085  CA  ILE A 517      57.594 -10.852 -54.000  1.00 47.00           C  
ATOM   4086  C   ILE A 517      58.469 -10.977 -52.750  1.00 47.00           C  
ATOM   4087  CB  ILE A 517      58.000 -11.898 -55.031  1.00 47.00           C  
ATOM   4088  O   ILE A 517      59.688 -10.766 -52.812  1.00 47.00           O  
ATOM   4089  CG1 ILE A 517      57.125 -11.750 -56.312  1.00 47.00           C  
ATOM   4090  CG2 ILE A 517      57.875 -13.312 -54.469  1.00 47.00           C  
ATOM   4091  CD1 ILE A 517      57.531 -12.688 -57.438  1.00 47.00           C  
ATOM   4092  N   ASP A 518      57.906 -10.695 -51.531  1.00 47.00           N  
ATOM   4093  CA  ASP A 518      58.625 -10.969 -50.281  1.00 47.00           C  
ATOM   4094  C   ASP A 518      59.000 -12.445 -50.156  1.00 47.00           C  
ATOM   4095  CB  ASP A 518      57.812 -10.539 -49.062  1.00 47.00           C  
ATOM   4096  O   ASP A 518      58.219 -13.312 -50.531  1.00 47.00           O  
ATOM   4097  CG  ASP A 518      57.906  -9.055 -48.781  1.00 47.00           C  
ATOM   4098  OD1 ASP A 518      58.938  -8.438 -49.125  1.00 47.00           O  
ATOM   4099  OD2 ASP A 518      56.969  -8.500 -48.156  1.00 47.00           O  
ATOM   4100  N   GLY A 519      60.219 -12.828 -50.406  1.00 36.06           N  
ATOM   4101  CA  GLY A 519      60.844 -14.109 -50.094  1.00 36.06           C  
ATOM   4102  C   GLY A 519      60.219 -14.758 -48.875  1.00 36.06           C  
ATOM   4103  O   GLY A 519      59.719 -14.070 -47.969  1.00 36.06           O  
ATOM   4104  N   VAL A 520      59.312 -15.805 -48.844  1.00 34.97           N  
ATOM   4105  CA  VAL A 520      58.750 -16.594 -47.781  1.00 34.97           C  
ATOM   4106  C   VAL A 520      59.625 -16.531 -46.531  1.00 34.97           C  
ATOM   4107  CB  VAL A 520      58.531 -18.062 -48.219  1.00 34.97           C  
ATOM   4108  O   VAL A 520      60.812 -16.828 -46.625  1.00 34.97           O  
ATOM   4109  CG1 VAL A 520      58.000 -18.906 -47.062  1.00 34.97           C  
ATOM   4110  CG2 VAL A 520      57.562 -18.141 -49.406  1.00 34.97           C  
ATOM   4111  N   LYS A 521      59.406 -15.680 -45.500  1.00 36.72           N  
ATOM   4112  CA  LYS A 521      59.906 -15.641 -44.125  1.00 36.72           C  
ATOM   4113  C   LYS A 521      59.375 -16.828 -43.312  1.00 36.72           C  
ATOM   4114  CB  LYS A 521      59.500 -14.328 -43.469  1.00 36.72           C  
ATOM   4115  O   LYS A 521      58.156 -17.047 -43.250  1.00 36.72           O  
ATOM   4116  CG  LYS A 521      60.688 -13.523 -42.969  1.00 36.72           C  
ATOM   4117  CD  LYS A 521      60.250 -12.250 -42.250  1.00 36.72           C  
ATOM   4118  CE  LYS A 521      61.438 -11.438 -41.750  1.00 36.72           C  
ATOM   4119  NZ  LYS A 521      61.000 -10.180 -41.062  1.00 36.72           N  
ATOM   4120  N   LEU A 522      60.062 -17.859 -43.250  1.00 32.28           N  
ATOM   4121  CA  LEU A 522      59.875 -19.078 -42.469  1.00 32.28           C  
ATOM   4122  C   LEU A 522      59.750 -18.734 -40.969  1.00 32.28           C  
ATOM   4123  CB  LEU A 522      61.031 -20.047 -42.688  1.00 32.28           C  
ATOM   4124  O   LEU A 522      60.656 -18.109 -40.406  1.00 32.28           O  
ATOM   4125  CG  LEU A 522      60.906 -20.969 -43.906  1.00 32.28           C  
ATOM   4126  CD1 LEU A 522      62.281 -21.172 -44.531  1.00 32.28           C  
ATOM   4127  CD2 LEU A 522      60.312 -22.312 -43.469  1.00 32.28           C  
ATOM   4128  N   ASP A 523      58.625 -18.422 -40.344  1.00 35.53           N  
ATOM   4129  CA  ASP A 523      58.219 -18.375 -38.938  1.00 35.53           C  
ATOM   4130  C   ASP A 523      58.688 -19.609 -38.188  1.00 35.53           C  
ATOM   4131  CB  ASP A 523      56.688 -18.234 -38.812  1.00 35.53           C  
ATOM   4132  O   ASP A 523      58.688 -20.719 -38.750  1.00 35.53           O  
ATOM   4133  CG  ASP A 523      56.250 -17.500 -37.562  1.00 35.53           C  
ATOM   4134  OD1 ASP A 523      57.125 -17.094 -36.750  1.00 35.53           O  
ATOM   4135  OD2 ASP A 523      55.031 -17.312 -37.375  1.00 35.53           O  
ATOM   4136  N   SER A 524      59.688 -19.578 -37.250  1.00 45.31           N  
ATOM   4137  CA  SER A 524      60.344 -20.484 -36.281  1.00 45.31           C  
ATOM   4138  C   SER A 524      59.375 -21.609 -35.875  1.00 45.31           C  
ATOM   4139  CB  SER A 524      60.781 -19.703 -35.062  1.00 45.31           C  
ATOM   4140  O   SER A 524      59.844 -22.719 -35.594  1.00 45.31           O  
ATOM   4141  OG  SER A 524      59.750 -19.594 -34.094  1.00 45.31           O  
ATOM   4142  N   THR A 525      58.031 -21.422 -36.156  1.00 44.66           N  
ATOM   4143  CA  THR A 525      57.031 -22.453 -35.906  1.00 44.66           C  
ATOM   4144  C   THR A 525      56.656 -23.188 -37.188  1.00 44.66           C  
ATOM   4145  CB  THR A 525      55.750 -21.875 -35.250  1.00 44.66           C  
ATOM   4146  O   THR A 525      56.375 -24.391 -37.188  1.00 44.66           O  
ATOM   4147  CG2 THR A 525      55.875 -21.859 -33.750  1.00 44.66           C  
ATOM   4148  OG1 THR A 525      55.562 -20.531 -35.719  1.00 44.66           O  
ATOM   4149  N   ARG A 526      56.875 -22.531 -38.344  1.00 43.50           N  
ATOM   4150  CA  ARG A 526      56.750 -23.078 -39.688  1.00 43.50           C  
ATOM   4151  C   ARG A 526      58.094 -23.656 -40.156  1.00 43.50           C  
ATOM   4152  CB  ARG A 526      56.250 -22.016 -40.656  1.00 43.50           C  
ATOM   4153  O   ARG A 526      58.125 -24.469 -41.094  1.00 43.50           O  
ATOM   4154  CG  ARG A 526      54.781 -22.141 -41.031  1.00 43.50           C  
ATOM   4155  CD  ARG A 526      54.375 -21.141 -42.094  1.00 43.50           C  
ATOM   4156  NE  ARG A 526      52.906 -21.016 -42.188  1.00 43.50           N  
ATOM   4157  NH1 ARG A 526      52.938 -20.047 -44.281  1.00 43.50           N  
ATOM   4158  NH2 ARG A 526      50.938 -20.438 -43.188  1.00 43.50           N  
ATOM   4159  CZ  ARG A 526      52.281 -20.500 -43.219  1.00 43.50           C  
ATOM   4160  N   ILE A 527      59.281 -23.172 -39.594  1.00 45.44           N  
ATOM   4161  CA  ILE A 527      60.625 -23.719 -39.719  1.00 45.44           C  
ATOM   4162  C   ILE A 527      60.656 -25.141 -39.125  1.00 45.44           C  
ATOM   4163  CB  ILE A 527      61.688 -22.828 -39.031  1.00 45.44           C  
ATOM   4164  O   ILE A 527      61.281 -26.031 -39.719  1.00 45.44           O  
ATOM   4165  CG1 ILE A 527      61.781 -21.484 -39.750  1.00 45.44           C  
ATOM   4166  CG2 ILE A 527      63.031 -23.547 -38.969  1.00 45.44           C  
ATOM   4167  CD1 ILE A 527      62.594 -20.438 -39.000  1.00 45.44           C  
ATOM   4168  N   TYR A 528      59.781 -25.344 -38.062  1.00 51.44           N  
ATOM   4169  CA  TYR A 528      59.656 -26.672 -37.469  1.00 51.44           C  
ATOM   4170  C   TYR A 528      58.656 -27.516 -38.250  1.00 51.44           C  
ATOM   4171  CB  TYR A 528      59.188 -26.547 -36.000  1.00 51.44           C  
ATOM   4172  O   TYR A 528      58.844 -28.734 -38.375  1.00 51.44           O  
ATOM   4173  CG  TYR A 528      60.250 -26.062 -35.062  1.00 51.44           C  
ATOM   4174  CD1 TYR A 528      61.312 -26.906 -34.688  1.00 51.44           C  
ATOM   4175  CD2 TYR A 528      60.219 -24.766 -34.562  1.00 51.44           C  
ATOM   4176  CE1 TYR A 528      62.312 -26.453 -33.812  1.00 51.44           C  
ATOM   4177  CE2 TYR A 528      61.219 -24.312 -33.688  1.00 51.44           C  
ATOM   4178  OH  TYR A 528      63.219 -24.719 -32.469  1.00 51.44           O  
ATOM   4179  CZ  TYR A 528      62.250 -25.172 -33.312  1.00 51.44           C  
ATOM   4180  N   GLN A 529      57.719 -26.891 -38.969  1.00 53.75           N  
ATOM   4181  CA  GLN A 529      56.719 -27.547 -39.812  1.00 53.75           C  
ATOM   4182  C   GLN A 529      57.250 -27.797 -41.219  1.00 53.75           C  
ATOM   4183  CB  GLN A 529      55.438 -26.719 -39.906  1.00 53.75           C  
ATOM   4184  O   GLN A 529      57.000 -28.844 -41.812  1.00 53.75           O  
ATOM   4185  CG  GLN A 529      54.469 -26.969 -38.750  1.00 53.75           C  
ATOM   4186  CD  GLN A 529      53.219 -26.094 -38.812  1.00 53.75           C  
ATOM   4187  NE2 GLN A 529      52.156 -26.516 -38.156  1.00 53.75           N  
ATOM   4188  OE1 GLN A 529      53.219 -25.047 -39.500  1.00 53.75           O  
ATOM   4189  N   ILE A 530      58.031 -26.844 -41.750  1.00 59.00           N  
ATOM   4190  CA  ILE A 530      58.688 -27.000 -43.031  1.00 59.00           C  
ATOM   4191  C   ILE A 530      59.906 -27.891 -42.844  1.00 59.00           C  
ATOM   4192  CB  ILE A 530      59.125 -25.625 -43.625  1.00 59.00           C  
ATOM   4193  O   ILE A 530      60.219 -28.719 -43.719  1.00 59.00           O  
ATOM   4194  CG1 ILE A 530      57.906 -24.875 -44.125  1.00 59.00           C  
ATOM   4195  CG2 ILE A 530      60.156 -25.812 -44.719  1.00 59.00           C  
ATOM   4196  CD1 ILE A 530      58.125 -23.375 -44.312  1.00 59.00           C  
ATOM   4197  N   LEU A 531      60.719 -27.797 -41.750  1.00 61.50           N  
ATOM   4198  CA  LEU A 531      61.812 -28.703 -41.344  1.00 61.50           C  
ATOM   4199  C   LEU A 531      61.250 -30.094 -41.062  1.00 61.50           C  
ATOM   4200  CB  LEU A 531      62.562 -28.172 -40.156  1.00 61.50           C  
ATOM   4201  O   LEU A 531      61.906 -31.109 -41.375  1.00 61.50           O  
ATOM   4202  CG  LEU A 531      63.719 -27.219 -40.438  1.00 61.50           C  
ATOM   4203  CD1 LEU A 531      63.844 -26.188 -39.312  1.00 61.50           C  
ATOM   4204  CD2 LEU A 531      65.000 -27.984 -40.594  1.00 61.50           C  
ATOM   4205  N   ALA A 532      59.969 -30.188 -40.531  1.00 61.31           N  
ATOM   4206  CA  ALA A 532      59.250 -31.438 -40.281  1.00 61.31           C  
ATOM   4207  C   ALA A 532      58.781 -32.062 -41.594  1.00 61.31           C  
ATOM   4208  CB  ALA A 532      58.062 -31.203 -39.344  1.00 61.31           C  
ATOM   4209  O   ALA A 532      58.844 -33.281 -41.750  1.00 61.31           O  
ATOM   4210  N   ILE A 533      58.375 -31.234 -42.594  1.00 70.31           N  
ATOM   4211  CA  ILE A 533      57.969 -31.703 -43.938  1.00 70.31           C  
ATOM   4212  C   ILE A 533      59.219 -32.094 -44.719  1.00 70.31           C  
ATOM   4213  CB  ILE A 533      57.156 -30.625 -44.688  1.00 70.31           C  
ATOM   4214  O   ILE A 533      59.219 -33.125 -45.406  1.00 70.31           O  
ATOM   4215  CG1 ILE A 533      55.844 -30.359 -43.969  1.00 70.31           C  
ATOM   4216  CG2 ILE A 533      56.938 -31.047 -46.125  1.00 70.31           C  
ATOM   4217  CD1 ILE A 533      55.062 -29.188 -44.531  1.00 70.31           C  
ATOM   4218  N   TYR A 534      60.344 -31.266 -44.688  1.00 68.62           N  
ATOM   4219  CA  TYR A 534      61.625 -31.578 -45.312  1.00 68.62           C  
ATOM   4220  C   TYR A 534      62.281 -32.781 -44.656  1.00 68.62           C  
ATOM   4221  CB  TYR A 534      62.562 -30.375 -45.250  1.00 68.62           C  
ATOM   4222  O   TYR A 534      62.875 -33.625 -45.312  1.00 68.62           O  
ATOM   4223  CG  TYR A 534      62.781 -29.719 -46.594  1.00 68.62           C  
ATOM   4224  CD1 TYR A 534      63.781 -30.203 -47.469  1.00 68.62           C  
ATOM   4225  CD2 TYR A 534      62.031 -28.625 -47.000  1.00 68.62           C  
ATOM   4226  CE1 TYR A 534      64.000 -29.609 -48.719  1.00 68.62           C  
ATOM   4227  CE2 TYR A 534      62.250 -28.016 -48.250  1.00 68.62           C  
ATOM   4228  OH  TYR A 534      63.438 -27.922 -50.312  1.00 68.62           O  
ATOM   4229  CZ  TYR A 534      63.219 -28.516 -49.094  1.00 68.62           C  
ATOM   4230  N   SER A 535      62.219 -32.969 -43.312  1.00 68.00           N  
ATOM   4231  CA  SER A 535      62.688 -34.125 -42.562  1.00 68.00           C  
ATOM   4232  C   SER A 535      61.906 -35.375 -42.906  1.00 68.00           C  
ATOM   4233  CB  SER A 535      62.625 -33.844 -41.062  1.00 68.00           C  
ATOM   4234  O   SER A 535      62.469 -36.469 -43.031  1.00 68.00           O  
ATOM   4235  OG  SER A 535      62.906 -35.031 -40.312  1.00 68.00           O  
ATOM   4236  N   THR A 536      60.562 -35.250 -43.094  1.00 71.56           N  
ATOM   4237  CA  THR A 536      59.688 -36.344 -43.500  1.00 71.56           C  
ATOM   4238  C   THR A 536      59.969 -36.750 -44.938  1.00 71.56           C  
ATOM   4239  CB  THR A 536      58.219 -36.000 -43.344  1.00 71.56           C  
ATOM   4240  O   THR A 536      60.000 -37.938 -45.250  1.00 71.56           O  
ATOM   4241  CG2 THR A 536      57.781 -36.031 -41.875  1.00 71.56           C  
ATOM   4242  OG1 THR A 536      58.000 -34.656 -43.844  1.00 71.56           O  
ATOM   4243  N   VAL A 537      60.188 -35.750 -45.844  1.00 73.62           N  
ATOM   4244  CA  VAL A 537      60.531 -36.031 -47.219  1.00 73.62           C  
ATOM   4245  C   VAL A 537      61.938 -36.594 -47.344  1.00 73.62           C  
ATOM   4246  CB  VAL A 537      60.375 -34.781 -48.094  1.00 73.62           C  
ATOM   4247  O   VAL A 537      62.188 -37.531 -48.094  1.00 73.62           O  
ATOM   4248  CG1 VAL A 537      60.844 -35.062 -49.531  1.00 73.62           C  
ATOM   4249  CG2 VAL A 537      58.938 -34.281 -48.094  1.00 73.62           C  
ATOM   4250  N   ALA A 538      62.906 -36.062 -46.531  1.00 71.75           N  
ATOM   4251  CA  ALA A 538      64.312 -36.531 -46.500  1.00 71.75           C  
ATOM   4252  C   ALA A 538      64.375 -37.906 -45.875  1.00 71.75           C  
ATOM   4253  CB  ALA A 538      65.188 -35.531 -45.750  1.00 71.75           C  
ATOM   4254  O   ALA A 538      65.125 -38.781 -46.312  1.00 71.75           O  
ATOM   4255  N   SER A 539      63.562 -38.156 -44.812  1.00 72.19           N  
ATOM   4256  CA  SER A 539      63.469 -39.469 -44.156  1.00 72.19           C  
ATOM   4257  C   SER A 539      62.812 -40.500 -45.062  1.00 72.19           C  
ATOM   4258  CB  SER A 539      62.719 -39.375 -42.844  1.00 72.19           C  
ATOM   4259  O   SER A 539      63.219 -41.656 -45.094  1.00 72.19           O  
ATOM   4260  OG  SER A 539      61.438 -39.938 -42.938  1.00 72.19           O  
ATOM   4261  N   SER A 540      61.781 -40.062 -45.844  1.00 74.75           N  
ATOM   4262  CA  SER A 540      61.125 -40.969 -46.781  1.00 74.75           C  
ATOM   4263  C   SER A 540      62.062 -41.281 -47.969  1.00 74.75           C  
ATOM   4264  CB  SER A 540      59.844 -40.344 -47.312  1.00 74.75           C  
ATOM   4265  O   SER A 540      62.031 -42.406 -48.469  1.00 74.75           O  
ATOM   4266  OG  SER A 540      60.125 -39.125 -48.000  1.00 74.75           O  
ATOM   4267  N   LEU A 541      62.906 -40.344 -48.375  1.00 74.75           N  
ATOM   4268  CA  LEU A 541      63.875 -40.562 -49.469  1.00 74.75           C  
ATOM   4269  C   LEU A 541      65.000 -41.469 -48.969  1.00 74.75           C  
ATOM   4270  CB  LEU A 541      64.438 -39.250 -49.938  1.00 74.75           C  
ATOM   4271  O   LEU A 541      65.500 -42.344 -49.719  1.00 74.75           O  
ATOM   4272  CG  LEU A 541      64.812 -39.156 -51.438  1.00 74.75           C  
ATOM   4273  CD1 LEU A 541      63.781 -38.344 -52.188  1.00 74.75           C  
ATOM   4274  CD2 LEU A 541      66.250 -38.562 -51.594  1.00 74.75           C  
ATOM   4275  N   VAL A 542      65.500 -41.312 -47.750  1.00 77.38           N  
ATOM   4276  CA  VAL A 542      66.500 -42.188 -47.156  1.00 77.38           C  
ATOM   4277  C   VAL A 542      66.000 -43.594 -47.000  1.00 77.38           C  
ATOM   4278  CB  VAL A 542      67.000 -41.625 -45.781  1.00 77.38           C  
ATOM   4279  O   VAL A 542      66.688 -44.562 -47.219  1.00 77.38           O  
ATOM   4280  CG1 VAL A 542      67.938 -42.625 -45.094  1.00 77.38           C  
ATOM   4281  CG2 VAL A 542      67.688 -40.281 -45.969  1.00 77.38           C  
ATOM   4282  N   LEU A 543      64.688 -43.719 -46.594  1.00 75.00           N  
ATOM   4283  CA  LEU A 543      64.062 -45.031 -46.500  1.00 75.00           C  
ATOM   4284  C   LEU A 543      63.969 -45.688 -47.875  1.00 75.00           C  
ATOM   4285  CB  LEU A 543      62.656 -44.906 -45.875  1.00 75.00           C  
ATOM   4286  O   LEU A 543      64.188 -46.906 -48.000  1.00 75.00           O  
ATOM   4287  CG  LEU A 543      62.594 -44.938 -44.344  1.00 75.00           C  
ATOM   4288  CD1 LEU A 543      61.188 -44.562 -43.875  1.00 75.00           C  
ATOM   4289  CD2 LEU A 543      63.031 -46.281 -43.812  1.00 75.00           C  
ATOM   4290  N   VAL A 544      63.625 -44.938 -48.906  1.00 77.19           N  
ATOM   4291  CA  VAL A 544      63.531 -45.469 -50.281  1.00 77.19           C  
ATOM   4292  C   VAL A 544      64.938 -45.875 -50.781  1.00 77.19           C  
ATOM   4293  CB  VAL A 544      62.906 -44.438 -51.250  1.00 77.19           C  
ATOM   4294  O   VAL A 544      65.062 -46.938 -51.375  1.00 77.19           O  
ATOM   4295  CG1 VAL A 544      63.000 -44.938 -52.688  1.00 77.19           C  
ATOM   4296  CG2 VAL A 544      61.438 -44.188 -50.875  1.00 77.19           C  
ATOM   4297  N   VAL A 545      65.875 -45.031 -50.500  1.00 79.12           N  
ATOM   4298  CA  VAL A 545      67.250 -45.312 -50.906  1.00 79.12           C  
ATOM   4299  C   VAL A 545      67.750 -46.500 -50.125  1.00 79.12           C  
ATOM   4300  CB  VAL A 545      68.188 -44.094 -50.688  1.00 79.12           C  
ATOM   4301  O   VAL A 545      68.438 -47.375 -50.688  1.00 79.12           O  
ATOM   4302  CG1 VAL A 545      69.625 -44.469 -50.938  1.00 79.12           C  
ATOM   4303  CG2 VAL A 545      67.750 -42.938 -51.594  1.00 79.12           C  
ATOM   4304  N   SER A 546      67.500 -46.594 -48.812  1.00 76.44           N  
ATOM   4305  CA  SER A 546      67.875 -47.719 -47.969  1.00 76.44           C  
ATOM   4306  C   SER A 546      67.188 -49.000 -48.406  1.00 76.44           C  
ATOM   4307  CB  SER A 546      67.625 -47.438 -46.500  1.00 76.44           C  
ATOM   4308  O   SER A 546      67.812 -50.062 -48.469  1.00 76.44           O  
ATOM   4309  OG  SER A 546      66.438 -46.688 -46.344  1.00 76.44           O  
ATOM   4310  N   LEU A 547      65.875 -48.875 -48.688  1.00 78.81           N  
ATOM   4311  CA  LEU A 547      65.125 -50.031 -49.188  1.00 78.81           C  
ATOM   4312  C   LEU A 547      65.688 -50.469 -50.562  1.00 78.81           C  
ATOM   4313  CB  LEU A 547      63.656 -49.719 -49.312  1.00 78.81           C  
ATOM   4314  O   LEU A 547      65.812 -51.656 -50.844  1.00 78.81           O  
ATOM   4315  CG  LEU A 547      62.875 -49.781 -48.000  1.00 78.81           C  
ATOM   4316  CD1 LEU A 547      61.500 -49.156 -48.188  1.00 78.81           C  
ATOM   4317  CD2 LEU A 547      62.750 -51.219 -47.500  1.00 78.81           C  
ATOM   4318  N   GLY A 548      66.000 -49.438 -51.406  1.00 80.31           N  
ATOM   4319  CA  GLY A 548      66.625 -49.750 -52.688  1.00 80.31           C  
ATOM   4320  C   GLY A 548      68.000 -50.406 -52.531  1.00 80.31           C  
ATOM   4321  O   GLY A 548      68.312 -51.344 -53.250  1.00 80.31           O  
ATOM   4322  N   ALA A 549      68.812 -49.906 -51.562  1.00 78.62           N  
ATOM   4323  CA  ALA A 549      70.125 -50.469 -51.312  1.00 78.62           C  
ATOM   4324  C   ALA A 549      70.000 -51.875 -50.719  1.00 78.62           C  
ATOM   4325  CB  ALA A 549      70.938 -49.562 -50.375  1.00 78.62           C  
ATOM   4326  O   ALA A 549      70.812 -52.781 -51.062  1.00 78.62           O  
ATOM   4327  N   ILE A 550      69.125 -52.125 -49.750  1.00 78.12           N  
ATOM   4328  CA  ILE A 550      68.812 -53.438 -49.156  1.00 78.12           C  
ATOM   4329  C   ILE A 550      68.312 -54.406 -50.219  1.00 78.12           C  
ATOM   4330  CB  ILE A 550      67.812 -53.312 -48.000  1.00 78.12           C  
ATOM   4331  O   ILE A 550      68.688 -55.562 -50.250  1.00 78.12           O  
ATOM   4332  CG1 ILE A 550      68.438 -52.531 -46.812  1.00 78.12           C  
ATOM   4333  CG2 ILE A 550      67.375 -54.719 -47.531  1.00 78.12           C  
ATOM   4334  CD1 ILE A 550      67.438 -52.219 -45.719  1.00 78.12           C  
ATOM   4335  N   SER A 551      67.375 -53.844 -51.031  1.00 72.00           N  
ATOM   4336  CA  SER A 551      66.875 -54.656 -52.125  1.00 72.00           C  
ATOM   4337  C   SER A 551      67.938 -55.000 -53.125  1.00 72.00           C  
ATOM   4338  CB  SER A 551      65.750 -53.906 -52.875  1.00 72.00           C  
ATOM   4339  O   SER A 551      68.000 -56.156 -53.594  1.00 72.00           O  
ATOM   4340  OG  SER A 551      64.688 -53.594 -51.969  1.00 72.00           O  
ATOM   4341  N   PHE A 552      68.812 -54.031 -53.438  1.00 74.00           N  
ATOM   4342  CA  PHE A 552      70.000 -54.281 -54.312  1.00 74.00           C  
ATOM   4343  C   PHE A 552      70.938 -55.219 -53.625  1.00 74.00           C  
ATOM   4344  CB  PHE A 552      70.688 -52.969 -54.688  1.00 74.00           C  
ATOM   4345  O   PHE A 552      71.562 -56.125 -54.281  1.00 74.00           O  
ATOM   4346  CG  PHE A 552      71.000 -52.875 -56.125  1.00 74.00           C  
ATOM   4347  CD1 PHE A 552      72.250 -53.344 -56.625  1.00 74.00           C  
ATOM   4348  CD2 PHE A 552      70.125 -52.344 -57.031  1.00 74.00           C  
ATOM   4349  CE1 PHE A 552      72.562 -53.250 -57.969  1.00 74.00           C  
ATOM   4350  CE2 PHE A 552      70.438 -52.250 -58.406  1.00 74.00           C  
ATOM   4351  CZ  PHE A 552      71.688 -52.688 -58.844  1.00 74.00           C  
ATOM   4352  N   TRP A 553      71.250 -55.031 -52.312  1.00 76.00           N  
ATOM   4353  CA  TRP A 553      72.062 -55.906 -51.531  1.00 76.00           C  
ATOM   4354  C   TRP A 553      71.500 -57.312 -51.438  1.00 76.00           C  
ATOM   4355  CB  TRP A 553      72.312 -55.312 -50.125  1.00 76.00           C  
ATOM   4356  O   TRP A 553      72.188 -58.312 -51.562  1.00 76.00           O  
ATOM   4357  CG  TRP A 553      73.250 -56.094 -49.281  1.00 76.00           C  
ATOM   4358  CD1 TRP A 553      74.625 -56.062 -49.406  1.00 76.00           C  
ATOM   4359  CD2 TRP A 553      72.938 -57.000 -48.219  1.00 76.00           C  
ATOM   4360  CE2 TRP A 553      74.188 -57.500 -47.750  1.00 76.00           C  
ATOM   4361  CE3 TRP A 553      71.750 -57.438 -47.656  1.00 76.00           C  
ATOM   4362  NE1 TRP A 553      75.188 -56.906 -48.469  1.00 76.00           N  
ATOM   4363  CH2 TRP A 553      73.062 -58.844 -46.125  1.00 76.00           C  
ATOM   4364  CZ2 TRP A 553      74.250 -58.406 -46.688  1.00 76.00           C  
ATOM   4365  CZ3 TRP A 553      71.812 -58.375 -46.594  1.00 76.00           C  
ATOM   4366  N   MET A 554      70.188 -57.406 -51.219  1.00 73.50           N  
ATOM   4367  CA  MET A 554      69.438 -58.688 -51.156  1.00 73.50           C  
ATOM   4368  C   MET A 554      69.438 -59.344 -52.531  1.00 73.50           C  
ATOM   4369  CB  MET A 554      68.062 -58.500 -50.625  1.00 73.50           C  
ATOM   4370  O   MET A 554      69.500 -60.562 -52.625  1.00 73.50           O  
ATOM   4371  CG  MET A 554      68.000 -58.250 -49.125  1.00 73.50           C  
ATOM   4372  SD  MET A 554      66.250 -58.312 -48.469  1.00 73.50           S  
ATOM   4373  CE  MET A 554      66.625 -58.250 -46.688  1.00 73.50           C  
ATOM   4374  N   CYS A 555      69.375 -58.500 -53.688  1.00 70.25           N  
ATOM   4375  CA  CYS A 555      69.438 -59.000 -55.062  1.00 70.25           C  
ATOM   4376  C   CYS A 555      70.875 -59.469 -55.406  1.00 70.25           C  
ATOM   4377  CB  CYS A 555      69.000 -57.938 -56.062  1.00 70.25           C  
ATOM   4378  O   CYS A 555      71.062 -60.438 -56.125  1.00 70.25           O  
ATOM   4379  SG  CYS A 555      67.188 -57.781 -56.156  1.00 70.25           S  
ATOM   4380  N   SER A 556      71.938 -58.812 -54.812  1.00 70.25           N  
ATOM   4381  CA  SER A 556      73.375 -59.125 -55.031  1.00 70.25           C  
ATOM   4382  C   SER A 556      73.812 -60.312 -54.188  1.00 70.25           C  
ATOM   4383  CB  SER A 556      74.250 -57.938 -54.781  1.00 70.25           C  
ATOM   4384  O   SER A 556      74.688 -61.094 -54.594  1.00 70.25           O  
ATOM   4385  OG  SER A 556      75.188 -58.188 -53.719  1.00 70.25           O  
ATOM   4386  N   ASN A 557      73.062 -60.625 -53.000  1.00 71.00           N  
ATOM   4387  CA  ASN A 557      73.375 -61.719 -52.062  1.00 71.00           C  
ATOM   4388  C   ASN A 557      72.375 -62.875 -52.281  1.00 71.00           C  
ATOM   4389  CB  ASN A 557      73.250 -61.219 -50.625  1.00 71.00           C  
ATOM   4390  O   ASN A 557      72.500 -63.906 -51.594  1.00 71.00           O  
ATOM   4391  CG  ASN A 557      74.625 -60.688 -50.125  1.00 71.00           C  
ATOM   4392  ND2 ASN A 557      74.562 -60.031 -48.969  1.00 71.00           N  
ATOM   4393  OD1 ASN A 557      75.625 -60.844 -50.781  1.00 71.00           O  
ATOM   4394  N   GLY A 558      71.562 -62.812 -53.500  1.00 65.62           N  
ATOM   4395  CA  GLY A 558      70.812 -63.938 -54.000  1.00 65.62           C  
ATOM   4396  C   GLY A 558      69.562 -64.250 -53.188  1.00 65.62           C  
ATOM   4397  O   GLY A 558      68.938 -65.312 -53.344  1.00 65.62           O  
ATOM   4398  N   SER A 559      69.062 -63.406 -52.250  1.00 61.44           N  
ATOM   4399  CA  SER A 559      67.938 -63.594 -51.312  1.00 61.44           C  
ATOM   4400  C   SER A 559      66.688 -62.875 -51.781  1.00 61.44           C  
ATOM   4401  CB  SER A 559      68.312 -63.125 -49.906  1.00 61.44           C  
ATOM   4402  O   SER A 559      65.562 -63.188 -51.344  1.00 61.44           O  
ATOM   4403  OG  SER A 559      68.312 -61.688 -49.844  1.00 61.44           O  
ATOM   4404  N   LEU A 560      66.625 -62.062 -52.938  1.00 59.69           N  
ATOM   4405  CA  LEU A 560      65.500 -61.406 -53.531  1.00 59.69           C  
ATOM   4406  C   LEU A 560      65.500 -61.469 -55.031  1.00 59.69           C  
ATOM   4407  CB  LEU A 560      65.375 -59.938 -53.062  1.00 59.69           C  
ATOM   4408  O   LEU A 560      66.562 -61.156 -55.656  1.00 59.69           O  
ATOM   4409  CG  LEU A 560      64.000 -59.469 -52.594  1.00 59.69           C  
ATOM   4410  CD1 LEU A 560      64.062 -59.062 -51.125  1.00 59.69           C  
ATOM   4411  CD2 LEU A 560      63.562 -58.281 -53.469  1.00 59.69           C  
ATOM   4412  N   GLN A 561      64.688 -62.281 -55.781  1.00 61.09           N  
ATOM   4413  CA  GLN A 561      64.438 -62.500 -57.188  1.00 61.09           C  
ATOM   4414  C   GLN A 561      63.656 -61.312 -57.812  1.00 61.09           C  
ATOM   4415  CB  GLN A 561      63.625 -63.781 -57.375  1.00 61.09           C  
ATOM   4416  O   GLN A 561      62.562 -60.969 -57.375  1.00 61.09           O  
ATOM   4417  CG  GLN A 561      64.438 -64.938 -57.906  1.00 61.09           C  
ATOM   4418  CD  GLN A 561      63.656 -66.250 -57.969  1.00 61.09           C  
ATOM   4419  NE2 GLN A 561      64.188 -67.250 -58.656  1.00 61.09           N  
ATOM   4420  OE1 GLN A 561      62.562 -66.375 -57.375  1.00 61.09           O  
ATOM   4421  N   CYS A 562      64.375 -60.062 -58.219  1.00 56.56           N  
ATOM   4422  CA  CYS A 562      63.719 -58.906 -58.844  1.00 56.56           C  
ATOM   4423  C   CYS A 562      63.500 -59.125 -60.344  1.00 56.56           C  
ATOM   4424  CB  CYS A 562      64.562 -57.656 -58.625  1.00 56.56           C  
ATOM   4425  O   CYS A 562      64.438 -59.469 -61.062  1.00 56.56           O  
ATOM   4426  SG  CYS A 562      64.188 -56.750 -57.094  1.00 56.56           S  
ATOM   4427  N   ARG A 563      62.281 -59.500 -60.844  1.00 58.56           N  
ATOM   4428  CA  ARG A 563      61.688 -59.656 -62.188  1.00 58.56           C  
ATOM   4429  C   ARG A 563      61.094 -58.312 -62.656  1.00 58.56           C  
ATOM   4430  CB  ARG A 563      60.594 -60.719 -62.156  1.00 58.56           C  
ATOM   4431  O   ARG A 563      60.062 -57.875 -62.156  1.00 58.56           O  
ATOM   4432  CG  ARG A 563      61.062 -62.094 -62.625  1.00 58.56           C  
ATOM   4433  CD  ARG A 563      59.938 -63.094 -62.594  1.00 58.56           C  
ATOM   4434  NE  ARG A 563      60.406 -64.438 -62.938  1.00 58.56           N  
ATOM   4435  NH1 ARG A 563      58.562 -65.062 -64.125  1.00 58.56           N  
ATOM   4436  NH2 ARG A 563      60.281 -66.562 -63.875  1.00 58.56           N  
ATOM   4437  CZ  ARG A 563      59.750 -65.312 -63.656  1.00 58.56           C  
ATOM   4438  N   ILE A 564      61.844 -57.219 -62.625  1.00 53.12           N  
ATOM   4439  CA  ILE A 564      61.250 -56.094 -63.344  1.00 53.12           C  
ATOM   4440  C   ILE A 564      62.125 -55.688 -64.500  1.00 53.12           C  
ATOM   4441  CB  ILE A 564      61.000 -54.875 -62.406  1.00 53.12           C  
ATOM   4442  O   ILE A 564      63.344 -55.531 -64.312  1.00 53.12           O  
ATOM   4443  CG1 ILE A 564      60.062 -55.250 -61.281  1.00 53.12           C  
ATOM   4444  CG2 ILE A 564      60.469 -53.688 -63.188  1.00 53.12           C  
ATOM   4445  CD1 ILE A 564      60.000 -54.219 -60.156  1.00 53.12           C  
ATOM   4446  N   CYS A 565      61.844 -56.031 -65.812  1.00 49.78           N  
ATOM   4447  CA  CYS A 565      62.188 -55.750 -67.188  1.00 49.78           C  
ATOM   4448  C   CYS A 565      62.062 -54.250 -67.438  1.00 49.78           C  
ATOM   4449  CB  CYS A 565      61.312 -56.531 -68.125  1.00 49.78           C  
ATOM   4450  O   CYS A 565      61.062 -53.625 -67.125  1.00 49.78           O  
ATOM   4451  SG  CYS A 565      61.719 -58.281 -68.250  1.00 49.78           S  
ATOM   4452  N   ILE A 566      63.156 -53.312 -67.438  1.00 43.56           N  
ATOM   4453  CA  ILE A 566      63.125 -51.938 -67.938  1.00 43.56           C  
ATOM   4454  C   ILE A 566      62.250 -51.844 -69.188  1.00 43.56           C  
ATOM   4455  CB  ILE A 566      64.562 -51.406 -68.188  1.00 43.56           C  
ATOM   4456  O   ILE A 566      62.312 -52.750 -70.062  1.00 43.56           O  
ATOM   4457  CG1 ILE A 566      65.375 -51.438 -66.938  1.00 43.56           C  
ATOM   4458  CG2 ILE A 566      64.500 -50.000 -68.812  1.00 43.56           C  
ATOM   4459  CD1 ILE A 566      66.875 -51.156 -67.188  1.00 43.56           C  
TER    4460      ILE A 566                                                      
ENDMDL                                                                          
END                                                                             
