# Supplementary material for: Future Sequon Finder - A novel approach for predicting future N-linked glycosylation sequon locations on viral surface proteins
Source: PLoS One. 2025 Aug 14;20(8):e0328174. doi: 10.1371/journal.pone.0328174 (PMC12352829; doi:10.1371/journal.pone.0328174)
Supplement: S3 File — (ZIP) [file pone.0328174.s004.zip › S3_File/S3_File/Human H1N1/Future Prediction Strains/ANorthCarolina146112024H1N1_45b05_unrelaxed_rank_001_alphafold2_ptm_model_1_seed_000.pdb]

MODEL     1                                                                     
ATOM      1  N   MET A   1      99.000   6.645 -46.219  1.00 39.16           N  
ATOM      2  CA  MET A   1      98.062   6.555 -47.375  1.00 39.16           C  
ATOM      3  C   MET A   1      96.625   6.430 -46.906  1.00 39.16           C  
ATOM      4  CB  MET A   1      98.438   5.367 -48.250  1.00 39.16           C  
ATOM      5  O   MET A   1      96.312   5.488 -46.188  1.00 39.16           O  
ATOM      6  CG  MET A   1      99.562   5.691 -49.281  1.00 39.16           C  
ATOM      7  SD  MET A   1      99.750   4.359 -50.531  1.00 39.16           S  
ATOM      8  CE  MET A   1     100.625   3.117 -49.531  1.00 39.16           C  
ATOM      9  N   LYS A   2      96.062   7.523 -46.312  1.00 29.41           N  
ATOM     10  CA  LYS A   2      94.812   8.219 -46.281  1.00 29.41           C  
ATOM     11  C   LYS A   2      93.875   7.754 -47.406  1.00 29.41           C  
ATOM     12  CB  LYS A   2      95.000   9.734 -46.344  1.00 29.41           C  
ATOM     13  O   LYS A   2      94.188   7.965 -48.594  1.00 29.41           O  
ATOM     14  CG  LYS A   2      95.375  10.375 -45.031  1.00 29.41           C  
ATOM     15  CD  LYS A   2      95.500  11.891 -45.156  1.00 29.41           C  
ATOM     16  CE  LYS A   2      95.875  12.539 -43.844  1.00 29.41           C  
ATOM     17  NZ  LYS A   2      96.062  14.008 -43.969  1.00 29.41           N  
ATOM     18  N   ALA A   3      93.062   6.637 -47.219  1.00 37.38           N  
ATOM     19  CA  ALA A   3      91.875   6.492 -48.094  1.00 37.38           C  
ATOM     20  C   ALA A   3      90.562   6.555 -47.312  1.00 37.38           C  
ATOM     21  CB  ALA A   3      91.938   5.184 -48.875  1.00 37.38           C  
ATOM     22  O   ALA A   3      90.438   5.836 -46.312  1.00 37.38           O  
ATOM     23  N   ILE A   4      90.125   7.762 -46.969  1.00 37.81           N  
ATOM     24  CA  ILE A   4      88.812   8.391 -46.750  1.00 37.81           C  
ATOM     25  C   ILE A   4      87.750   7.691 -47.594  1.00 37.81           C  
ATOM     26  CB  ILE A   4      88.875   9.898 -47.094  1.00 37.81           C  
ATOM     27  O   ILE A   4      87.875   7.641 -48.812  1.00 37.81           O  
ATOM     28  CG1 ILE A   4      89.812  10.633 -46.125  1.00 37.81           C  
ATOM     29  CG2 ILE A   4      87.438  10.508 -47.031  1.00 37.81           C  
ATOM     30  CD1 ILE A   4      90.062  12.094 -46.500  1.00 37.81           C  
ATOM     31  N   LEU A   5      87.125   6.625 -47.094  1.00 35.91           N  
ATOM     32  CA  LEU A   5      85.875   5.965 -47.438  1.00 35.91           C  
ATOM     33  C   LEU A   5      84.688   6.812 -47.031  1.00 35.91           C  
ATOM     34  CB  LEU A   5      85.812   4.586 -46.781  1.00 35.91           C  
ATOM     35  O   LEU A   5      84.562   7.207 -45.844  1.00 35.91           O  
ATOM     36  CG  LEU A   5      85.688   3.389 -47.719  1.00 35.91           C  
ATOM     37  CD1 LEU A   5      86.750   2.348 -47.375  1.00 35.91           C  
ATOM     38  CD2 LEU A   5      84.312   2.779 -47.625  1.00 35.91           C  
ATOM     39  N   VAL A   6      84.250   7.766 -47.844  1.00 32.44           N  
ATOM     40  CA  VAL A   6      83.000   8.484 -47.938  1.00 32.44           C  
ATOM     41  C   VAL A   6      81.812   7.492 -47.938  1.00 32.44           C  
ATOM     42  CB  VAL A   6      82.938   9.367 -49.219  1.00 32.44           C  
ATOM     43  O   VAL A   6      81.750   6.629 -48.812  1.00 32.44           O  
ATOM     44  CG1 VAL A   6      81.562  10.039 -49.344  1.00 32.44           C  
ATOM     45  CG2 VAL A   6      84.062  10.414 -49.188  1.00 32.44           C  
ATOM     46  N   VAL A   7      81.375   6.965 -46.781  1.00 34.56           N  
ATOM     47  CA  VAL A   7      80.125   6.312 -46.438  1.00 34.56           C  
ATOM     48  C   VAL A   7      79.000   7.344 -46.406  1.00 34.56           C  
ATOM     49  CB  VAL A   7      80.188   5.590 -45.062  1.00 34.56           C  
ATOM     50  O   VAL A   7      79.062   8.352 -45.719  1.00 34.56           O  
ATOM     51  CG1 VAL A   7      78.812   5.008 -44.688  1.00 34.56           C  
ATOM     52  CG2 VAL A   7      81.250   4.492 -45.125  1.00 34.56           C  
ATOM     53  N   MET A   8      78.438   7.777 -47.594  1.00 30.00           N  
ATOM     54  CA  MET A   8      77.125   8.383 -47.875  1.00 30.00           C  
ATOM     55  C   MET A   8      76.000   7.676 -47.125  1.00 30.00           C  
ATOM     56  CB  MET A   8      76.812   8.344 -49.375  1.00 30.00           C  
ATOM     57  O   MET A   8      75.812   6.477 -47.281  1.00 30.00           O  
ATOM     58  CG  MET A   8      76.500   9.703 -49.969  1.00 30.00           C  
ATOM     59  SD  MET A   8      74.812   9.797 -50.688  1.00 30.00           S  
ATOM     60  CE  MET A   8      75.188   9.500 -52.438  1.00 30.00           C  
ATOM     61  N   LEU A   9      75.875   7.789 -45.781  1.00 27.39           N  
ATOM     62  CA  LEU A   9      74.812   7.570 -44.875  1.00 27.39           C  
ATOM     63  C   LEU A   9      73.500   8.195 -45.406  1.00 27.39           C  
ATOM     64  CB  LEU A   9      75.125   8.156 -43.469  1.00 27.39           C  
ATOM     65  O   LEU A   9      73.438   9.414 -45.562  1.00 27.39           O  
ATOM     66  CG  LEU A   9      75.625   7.176 -42.438  1.00 27.39           C  
ATOM     67  CD1 LEU A   9      76.812   7.781 -41.719  1.00 27.39           C  
ATOM     68  CD2 LEU A   9      74.562   6.793 -41.438  1.00 27.39           C  
ATOM     69  N   CYS A  10      72.938   7.645 -46.531  1.00 28.08           N  
ATOM     70  CA  CYS A  10      71.562   7.879 -46.938  1.00 28.08           C  
ATOM     71  C   CYS A  10      70.562   7.340 -45.906  1.00 28.08           C  
ATOM     72  CB  CYS A  10      71.250   7.227 -48.312  1.00 28.08           C  
ATOM     73  O   CYS A  10      70.625   6.168 -45.531  1.00 28.08           O  
ATOM     74  SG  CYS A  10      71.750   8.242 -49.719  1.00 28.08           S  
ATOM     75  N   THR A  11      70.375   7.957 -44.719  1.00 26.36           N  
ATOM     76  CA  THR A  11      69.250   7.883 -43.812  1.00 26.36           C  
ATOM     77  C   THR A  11      67.938   7.566 -44.562  1.00 26.36           C  
ATOM     78  CB  THR A  11      69.062   9.195 -43.031  1.00 26.36           C  
ATOM     79  O   THR A  11      67.625   8.227 -45.531  1.00 26.36           O  
ATOM     80  CG2 THR A  11      70.250   9.430 -42.062  1.00 26.36           C  
ATOM     81  OG1 THR A  11      69.000  10.289 -43.938  1.00 26.36           O  
ATOM     82  N   PHE A  12      67.688   6.312 -45.062  1.00 28.97           N  
ATOM     83  CA  PHE A  12      66.438   5.715 -45.469  1.00 28.97           C  
ATOM     84  C   PHE A  12      65.312   6.070 -44.469  1.00 28.97           C  
ATOM     85  CB  PHE A  12      66.562   4.195 -45.594  1.00 28.97           C  
ATOM     86  O   PHE A  12      65.438   5.770 -43.281  1.00 28.97           O  
ATOM     87  CG  PHE A  12      67.375   3.744 -46.750  1.00 28.97           C  
ATOM     88  CD1 PHE A  12      66.812   3.770 -48.031  1.00 28.97           C  
ATOM     89  CD2 PHE A  12      68.688   3.293 -46.594  1.00 28.97           C  
ATOM     90  CE1 PHE A  12      67.562   3.354 -49.156  1.00 28.97           C  
ATOM     91  CE2 PHE A  12      69.438   2.875 -47.688  1.00 28.97           C  
ATOM     92  CZ  PHE A  12      68.875   2.904 -48.969  1.00 28.97           C  
ATOM     93  N   THR A  13      64.812   7.355 -44.406  1.00 29.19           N  
ATOM     94  CA  THR A  13      63.625   7.832 -43.781  1.00 29.19           C  
ATOM     95  C   THR A  13      62.438   6.883 -44.094  1.00 29.19           C  
ATOM     96  CB  THR A  13      63.250   9.250 -44.281  1.00 29.19           C  
ATOM     97  O   THR A  13      62.281   6.445 -45.219  1.00 29.19           O  
ATOM     98  CG2 THR A  13      64.312  10.250 -43.875  1.00 29.19           C  
ATOM     99  OG1 THR A  13      63.125   9.242 -45.719  1.00 29.19           O  
ATOM    100  N   THR A  14      62.344   5.668 -43.500  1.00 33.00           N  
ATOM    101  CA  THR A  14      61.062   4.934 -43.406  1.00 33.00           C  
ATOM    102  C   THR A  14      59.906   5.812 -43.812  1.00 33.00           C  
ATOM    103  CB  THR A  14      60.844   4.406 -41.969  1.00 33.00           C  
ATOM    104  O   THR A  14      59.781   6.957 -43.375  1.00 33.00           O  
ATOM    105  CG2 THR A  14      61.875   3.354 -41.594  1.00 33.00           C  
ATOM    106  OG1 THR A  14      60.938   5.496 -41.062  1.00 33.00           O  
ATOM    107  N   ALA A  15      59.688   6.141 -45.094  1.00 36.50           N  
ATOM    108  CA  ALA A  15      58.500   6.734 -45.719  1.00 36.50           C  
ATOM    109  C   ALA A  15      57.250   6.539 -44.812  1.00 36.50           C  
ATOM    110  CB  ALA A  15      58.250   6.133 -47.094  1.00 36.50           C  
ATOM    111  O   ALA A  15      56.875   5.406 -44.500  1.00 36.50           O  
ATOM    112  N   ASN A  16      57.094   7.156 -43.625  1.00 48.19           N  
ATOM    113  CA  ASN A  16      55.906   7.324 -42.781  1.00 48.19           C  
ATOM    114  C   ASN A  16      54.625   7.457 -43.625  1.00 48.19           C  
ATOM    115  CB  ASN A  16      56.062   8.539 -41.875  1.00 48.19           C  
ATOM    116  O   ASN A  16      54.438   8.461 -44.344  1.00 48.19           O  
ATOM    117  CG  ASN A  16      57.094   8.320 -40.781  1.00 48.19           C  
ATOM    118  ND2 ASN A  16      57.656   9.406 -40.281  1.00 48.19           N  
ATOM    119  OD1 ASN A  16      57.375   7.180 -40.406  1.00 48.19           O  
ATOM    120  N   ALA A  17      54.188   6.363 -44.281  1.00 56.28           N  
ATOM    121  CA  ALA A  17      52.906   6.348 -45.000  1.00 56.28           C  
ATOM    122  C   ALA A  17      51.750   6.730 -44.094  1.00 56.28           C  
ATOM    123  CB  ALA A  17      52.656   4.973 -45.625  1.00 56.28           C  
ATOM    124  O   ALA A  17      51.750   6.379 -42.906  1.00 56.28           O  
ATOM    125  N   ASP A  18      51.000   7.793 -44.438  1.00 73.06           N  
ATOM    126  CA  ASP A  18      49.812   8.336 -43.781  1.00 73.06           C  
ATOM    127  C   ASP A  18      48.656   7.352 -43.844  1.00 73.06           C  
ATOM    128  CB  ASP A  18      49.406   9.672 -44.406  1.00 73.06           C  
ATOM    129  O   ASP A  18      48.375   6.754 -44.875  1.00 73.06           O  
ATOM    130  CG  ASP A  18      50.469  10.742 -44.250  1.00 73.06           C  
ATOM    131  OD1 ASP A  18      51.094  10.836 -43.188  1.00 73.06           O  
ATOM    132  OD2 ASP A  18      50.688  11.508 -45.219  1.00 73.06           O  
ATOM    133  N   THR A  19      48.062   6.871 -42.656  1.00 69.56           N  
ATOM    134  CA  THR A  19      47.031   5.852 -42.531  1.00 69.56           C  
ATOM    135  C   THR A  19      45.719   6.469 -42.062  1.00 69.56           C  
ATOM    136  CB  THR A  19      47.438   4.730 -41.562  1.00 69.56           C  
ATOM    137  O   THR A  19      45.719   7.402 -41.281  1.00 69.56           O  
ATOM    138  CG2 THR A  19      48.656   3.977 -42.094  1.00 69.56           C  
ATOM    139  OG1 THR A  19      47.750   5.301 -40.312  1.00 69.56           O  
ATOM    140  N   LEU A  20      44.688   6.047 -42.781  1.00 71.75           N  
ATOM    141  CA  LEU A  20      43.312   6.402 -42.438  1.00 71.75           C  
ATOM    142  C   LEU A  20      42.500   5.160 -42.094  1.00 71.75           C  
ATOM    143  CB  LEU A  20      42.625   7.152 -43.594  1.00 71.75           C  
ATOM    144  O   LEU A  20      42.406   4.230 -42.906  1.00 71.75           O  
ATOM    145  CG  LEU A  20      41.156   7.504 -43.406  1.00 71.75           C  
ATOM    146  CD1 LEU A  20      41.000   8.578 -42.344  1.00 71.75           C  
ATOM    147  CD2 LEU A  20      40.562   7.957 -44.750  1.00 71.75           C  
ATOM    148  N   CYS A  21      41.938   5.105 -40.938  1.00 63.75           N  
ATOM    149  CA  CYS A  21      41.125   3.963 -40.500  1.00 63.75           C  
ATOM    150  C   CYS A  21      39.688   4.379 -40.219  1.00 63.75           C  
ATOM    151  CB  CYS A  21      41.750   3.322 -39.250  1.00 63.75           C  
ATOM    152  O   CYS A  21      39.438   5.289 -39.438  1.00 63.75           O  
ATOM    153  SG  CYS A  21      43.438   2.725 -39.500  1.00 63.75           S  
ATOM    154  N   ILE A  22      38.812   3.621 -41.031  1.00 59.91           N  
ATOM    155  CA  ILE A  22      37.375   3.871 -40.938  1.00 59.91           C  
ATOM    156  C   ILE A  22      36.688   2.662 -40.281  1.00 59.91           C  
ATOM    157  CB  ILE A  22      36.750   4.188 -42.312  1.00 59.91           C  
ATOM    158  O   ILE A  22      36.812   1.541 -40.781  1.00 59.91           O  
ATOM    159  CG1 ILE A  22      37.469   5.371 -42.969  1.00 59.91           C  
ATOM    160  CG2 ILE A  22      35.250   4.473 -42.156  1.00 59.91           C  
ATOM    161  CD1 ILE A  22      37.000   5.672 -44.375  1.00 59.91           C  
ATOM    162  N   GLY A  23      36.375   2.682 -39.156  1.00 53.88           N  
ATOM    163  CA  GLY A  23      35.719   1.516 -38.562  1.00 53.88           C  
ATOM    164  C   GLY A  23      36.438   0.968 -37.344  1.00 53.88           C  
ATOM    165  O   GLY A  23      37.344   1.606 -36.844  1.00 53.88           O  
ATOM    166  N   TYR A  24      35.812  -0.207 -36.500  1.00 49.16           N  
ATOM    167  CA  TYR A  24      35.750  -0.797 -35.188  1.00 49.16           C  
ATOM    168  C   TYR A  24      37.125  -0.866 -34.531  1.00 49.16           C  
ATOM    169  CB  TYR A  24      35.125  -2.199 -35.250  1.00 49.16           C  
ATOM    170  O   TYR A  24      38.062  -1.441 -35.125  1.00 49.16           O  
ATOM    171  CG  TYR A  24      33.656  -2.199 -35.562  1.00 49.16           C  
ATOM    172  CD1 TYR A  24      32.688  -2.029 -34.562  1.00 49.16           C  
ATOM    173  CD2 TYR A  24      33.219  -2.373 -36.875  1.00 49.16           C  
ATOM    174  CE1 TYR A  24      31.344  -2.031 -34.875  1.00 49.16           C  
ATOM    175  CE2 TYR A  24      31.859  -2.377 -37.188  1.00 49.16           C  
ATOM    176  OH  TYR A  24      29.578  -2.209 -36.500  1.00 49.16           O  
ATOM    177  CZ  TYR A  24      30.922  -2.205 -36.188  1.00 49.16           C  
ATOM    178  N   HIS A  25      37.469   0.048 -33.625  1.00 44.09           N  
ATOM    179  CA  HIS A  25      38.594  -0.170 -32.719  1.00 44.09           C  
ATOM    180  C   HIS A  25      38.094  -0.675 -31.375  1.00 44.09           C  
ATOM    181  CB  HIS A  25      39.375   1.118 -32.562  1.00 44.09           C  
ATOM    182  O   HIS A  25      37.125  -0.157 -30.828  1.00 44.09           O  
ATOM    183  CG  HIS A  25      40.406   1.342 -33.625  1.00 44.09           C  
ATOM    184  CD2 HIS A  25      40.438   2.205 -34.656  1.00 44.09           C  
ATOM    185  ND1 HIS A  25      41.594   0.621 -33.688  1.00 44.09           N  
ATOM    186  CE1 HIS A  25      42.281   1.033 -34.750  1.00 44.09           C  
ATOM    187  NE2 HIS A  25      41.594   1.993 -35.344  1.00 44.09           N  
ATOM    188  N   ALA A  26      38.469  -2.102 -31.016  1.00 45.12           N  
ATOM    189  CA  ALA A  26      38.500  -3.129 -29.984  1.00 45.12           C  
ATOM    190  C   ALA A  26      38.844  -2.516 -28.625  1.00 45.12           C  
ATOM    191  CB  ALA A  26      39.562  -4.195 -30.344  1.00 45.12           C  
ATOM    192  O   ALA A  26      39.781  -1.743 -28.500  1.00 45.12           O  
ATOM    193  N   ASN A  27      37.750  -2.162 -27.812  1.00 45.88           N  
ATOM    194  CA  ASN A  27      37.875  -1.891 -26.375  1.00 45.88           C  
ATOM    195  C   ASN A  27      37.906  -3.180 -25.562  1.00 45.88           C  
ATOM    196  CB  ASN A  27      36.719  -0.999 -25.906  1.00 45.88           C  
ATOM    197  O   ASN A  27      37.594  -4.250 -26.078  1.00 45.88           O  
ATOM    198  CG  ASN A  27      35.688  -1.765 -25.109  1.00 45.88           C  
ATOM    199  ND2 ASN A  27      34.594  -1.097 -24.781  1.00 45.88           N  
ATOM    200  OD1 ASN A  27      35.875  -2.947 -24.812  1.00 45.88           O  
ATOM    201  N   ASN A  28      38.781  -3.342 -24.531  1.00 53.19           N  
ATOM    202  CA  ASN A  28      38.812  -4.441 -23.578  1.00 53.19           C  
ATOM    203  C   ASN A  28      37.531  -4.504 -22.734  1.00 53.19           C  
ATOM    204  CB  ASN A  28      40.031  -4.320 -22.672  1.00 53.19           C  
ATOM    205  O   ASN A  28      37.562  -5.027 -21.625  1.00 53.19           O  
ATOM    206  CG  ASN A  28      40.562  -5.668 -22.188  1.00 53.19           C  
ATOM    207  ND2 ASN A  28      41.594  -5.648 -21.375  1.00 53.19           N  
ATOM    208  OD1 ASN A  28      40.000  -6.715 -22.547  1.00 53.19           O  
ATOM    209  N   SER A  29      36.500  -3.889 -23.281  1.00 59.09           N  
ATOM    210  CA  SER A  29      35.281  -3.889 -22.500  1.00 59.09           C  
ATOM    211  C   SER A  29      34.656  -5.281 -22.438  1.00 59.09           C  
ATOM    212  CB  SER A  29      34.281  -2.904 -23.094  1.00 59.09           C  
ATOM    213  O   SER A  29      34.688  -6.027 -23.422  1.00 59.09           O  
ATOM    214  OG  SER A  29      33.000  -3.014 -22.453  1.00 59.09           O  
ATOM    215  N   THR A  30      34.375  -5.699 -21.234  1.00 71.62           N  
ATOM    216  CA  THR A  30      33.719  -6.977 -20.969  1.00 71.62           C  
ATOM    217  C   THR A  30      32.188  -6.805 -20.953  1.00 71.62           C  
ATOM    218  CB  THR A  30      34.188  -7.594 -19.641  1.00 71.62           C  
ATOM    219  O   THR A  30      31.469  -7.723 -20.562  1.00 71.62           O  
ATOM    220  CG2 THR A  30      35.656  -7.934 -19.688  1.00 71.62           C  
ATOM    221  OG1 THR A  30      33.969  -6.656 -18.578  1.00 71.62           O  
ATOM    222  N   ASP A  31      31.797  -5.551 -21.375  1.00 77.81           N  
ATOM    223  CA  ASP A  31      30.375  -5.277 -21.281  1.00 77.81           C  
ATOM    224  C   ASP A  31      29.594  -6.000 -22.375  1.00 77.81           C  
ATOM    225  CB  ASP A  31      30.109  -3.773 -21.344  1.00 77.81           C  
ATOM    226  O   ASP A  31      30.016  -6.039 -23.531  1.00 77.81           O  
ATOM    227  CG  ASP A  31      30.422  -3.053 -20.047  1.00 77.81           C  
ATOM    228  OD1 ASP A  31      30.766  -3.721 -19.047  1.00 77.81           O  
ATOM    229  OD2 ASP A  31      30.328  -1.807 -20.031  1.00 77.81           O  
ATOM    230  N   THR A  32      28.516  -6.578 -22.031  1.00 84.50           N  
ATOM    231  CA  THR A  32      27.672  -7.309 -22.969  1.00 84.50           C  
ATOM    232  C   THR A  32      26.234  -6.832 -22.875  1.00 84.50           C  
ATOM    233  CB  THR A  32      27.734  -8.828 -22.719  1.00 84.50           C  
ATOM    234  O   THR A  32      25.766  -6.418 -21.812  1.00 84.50           O  
ATOM    235  CG2 THR A  32      29.172  -9.344 -22.828  1.00 84.50           C  
ATOM    236  OG1 THR A  32      27.250  -9.102 -21.391  1.00 84.50           O  
ATOM    237  N   VAL A  33      25.672  -6.773 -24.109  1.00 84.94           N  
ATOM    238  CA  VAL A  33      24.250  -6.453 -24.156  1.00 84.94           C  
ATOM    239  C   VAL A  33      23.516  -7.520 -24.953  1.00 84.94           C  
ATOM    240  CB  VAL A  33      24.000  -5.055 -24.766  1.00 84.94           C  
ATOM    241  O   VAL A  33      24.109  -8.227 -25.766  1.00 84.94           O  
ATOM    242  CG1 VAL A  33      24.688  -3.973 -23.938  1.00 84.94           C  
ATOM    243  CG2 VAL A  33      24.484  -5.012 -26.219  1.00 84.94           C  
ATOM    244  N   ASP A  34      22.188  -7.605 -24.703  1.00 84.94           N  
ATOM    245  CA  ASP A  34      21.328  -8.500 -25.484  1.00 84.94           C  
ATOM    246  C   ASP A  34      20.594  -7.738 -26.578  1.00 84.94           C  
ATOM    247  CB  ASP A  34      20.328  -9.203 -24.562  1.00 84.94           C  
ATOM    248  O   ASP A  34      20.188  -6.590 -26.391  1.00 84.94           O  
ATOM    249  CG  ASP A  34      20.984 -10.156 -23.578  1.00 84.94           C  
ATOM    250  OD1 ASP A  34      22.125 -10.602 -23.828  1.00 84.94           O  
ATOM    251  OD2 ASP A  34      20.344 -10.477 -22.547  1.00 84.94           O  
ATOM    252  N   THR A  35      20.547  -8.344 -27.766  1.00 79.31           N  
ATOM    253  CA  THR A  35      19.703  -7.848 -28.844  1.00 79.31           C  
ATOM    254  C   THR A  35      18.562  -8.805 -29.141  1.00 79.31           C  
ATOM    255  CB  THR A  35      20.531  -7.637 -30.125  1.00 79.31           C  
ATOM    256  O   THR A  35      18.469  -9.875 -28.531  1.00 79.31           O  
ATOM    257  CG2 THR A  35      21.812  -6.859 -29.844  1.00 79.31           C  
ATOM    258  OG1 THR A  35      20.875  -8.914 -30.688  1.00 79.31           O  
ATOM    259  N   VAL A  36      17.672  -8.406 -30.062  1.00 71.56           N  
ATOM    260  CA  VAL A  36      16.531  -9.234 -30.438  1.00 71.56           C  
ATOM    261  C   VAL A  36      17.016 -10.555 -31.031  1.00 71.56           C  
ATOM    262  CB  VAL A  36      15.609  -8.508 -31.438  1.00 71.56           C  
ATOM    263  O   VAL A  36      16.422 -11.609 -30.781  1.00 71.56           O  
ATOM    264  CG1 VAL A  36      14.484  -9.438 -31.906  1.00 71.56           C  
ATOM    265  CG2 VAL A  36      15.031  -7.238 -30.828  1.00 71.56           C  
ATOM    266  N   LEU A  37      18.219 -10.531 -31.641  1.00 71.00           N  
ATOM    267  CA  LEU A  37      18.703 -11.641 -32.438  1.00 71.00           C  
ATOM    268  C   LEU A  37      19.844 -12.359 -31.766  1.00 71.00           C  
ATOM    269  CB  LEU A  37      19.156 -11.141 -33.812  1.00 71.00           C  
ATOM    270  O   LEU A  37      20.047 -13.555 -31.953  1.00 71.00           O  
ATOM    271  CG  LEU A  37      18.062 -10.523 -34.719  1.00 71.00           C  
ATOM    272  CD1 LEU A  37      18.688  -9.914 -35.969  1.00 71.00           C  
ATOM    273  CD2 LEU A  37      17.016 -11.570 -35.094  1.00 71.00           C  
ATOM    274  N   GLU A  38      20.609 -11.633 -30.906  1.00 74.94           N  
ATOM    275  CA  GLU A  38      21.812 -12.203 -30.328  1.00 74.94           C  
ATOM    276  C   GLU A  38      21.922 -11.891 -28.844  1.00 74.94           C  
ATOM    277  CB  GLU A  38      23.062 -11.688 -31.062  1.00 74.94           C  
ATOM    278  O   GLU A  38      21.609 -10.773 -28.406  1.00 74.94           O  
ATOM    279  CG  GLU A  38      23.141 -12.109 -32.531  1.00 74.94           C  
ATOM    280  CD  GLU A  38      24.344 -11.539 -33.250  1.00 74.94           C  
ATOM    281  OE1 GLU A  38      24.359 -11.562 -34.500  1.00 74.94           O  
ATOM    282  OE2 GLU A  38      25.266 -11.055 -32.562  1.00 74.94           O  
ATOM    283  N   LYS A  39      22.266 -12.914 -28.047  1.00 83.94           N  
ATOM    284  CA  LYS A  39      22.516 -12.711 -26.625  1.00 83.94           C  
ATOM    285  C   LYS A  39      24.000 -12.500 -26.344  1.00 83.94           C  
ATOM    286  CB  LYS A  39      21.984 -13.906 -25.828  1.00 83.94           C  
ATOM    287  O   LYS A  39      24.844 -13.039 -27.047  1.00 83.94           O  
ATOM    288  CG  LYS A  39      20.469 -14.031 -25.812  1.00 83.94           C  
ATOM    289  CD  LYS A  39      20.016 -15.078 -24.812  1.00 83.94           C  
ATOM    290  CE  LYS A  39      18.484 -15.156 -24.750  1.00 83.94           C  
ATOM    291  NZ  LYS A  39      18.031 -16.156 -23.734  1.00 83.94           N  
ATOM    292  N   ASN A  40      24.406 -11.617 -25.375  1.00 83.94           N  
ATOM    293  CA  ASN A  40      25.750 -11.383 -24.875  1.00 83.94           C  
ATOM    294  C   ASN A  40      26.656 -10.805 -25.938  1.00 83.94           C  
ATOM    295  CB  ASN A  40      26.344 -12.680 -24.312  1.00 83.94           C  
ATOM    296  O   ASN A  40      27.781 -11.289 -26.141  1.00 83.94           O  
ATOM    297  CG  ASN A  40      25.625 -13.164 -23.062  1.00 83.94           C  
ATOM    298  ND2 ASN A  40      25.547 -14.477 -22.891  1.00 83.94           N  
ATOM    299  OD1 ASN A  40      25.141 -12.359 -22.266  1.00 83.94           O  
ATOM    300  N   VAL A  41      26.188  -9.867 -26.625  1.00 79.50           N  
ATOM    301  CA  VAL A  41      26.953  -9.148 -27.625  1.00 79.50           C  
ATOM    302  C   VAL A  41      27.922  -8.188 -26.938  1.00 79.50           C  
ATOM    303  CB  VAL A  41      26.047  -8.367 -28.594  1.00 79.50           C  
ATOM    304  O   VAL A  41      27.516  -7.375 -26.094  1.00 79.50           O  
ATOM    305  CG1 VAL A  41      26.875  -7.609 -29.625  1.00 79.50           C  
ATOM    306  CG2 VAL A  41      25.062  -9.320 -29.281  1.00 79.50           C  
ATOM    307  N   THR A  42      29.141  -8.375 -27.172  1.00 77.88           N  
ATOM    308  CA  THR A  42      30.156  -7.512 -26.562  1.00 77.88           C  
ATOM    309  C   THR A  42      30.109  -6.117 -27.188  1.00 77.88           C  
ATOM    310  CB  THR A  42      31.562  -8.102 -26.734  1.00 77.88           C  
ATOM    311  O   THR A  42      30.141  -5.973 -28.406  1.00 77.88           O  
ATOM    312  CG2 THR A  42      31.719  -9.406 -25.953  1.00 77.88           C  
ATOM    313  OG1 THR A  42      31.797  -8.367 -28.125  1.00 77.88           O  
ATOM    314  N   VAL A  43      29.984  -5.152 -26.328  1.00 71.38           N  
ATOM    315  CA  VAL A  43      29.875  -3.771 -26.797  1.00 71.38           C  
ATOM    316  C   VAL A  43      30.953  -2.914 -26.125  1.00 71.38           C  
ATOM    317  CB  VAL A  43      28.484  -3.188 -26.516  1.00 71.38           C  
ATOM    318  O   VAL A  43      31.516  -3.305 -25.094  1.00 71.38           O  
ATOM    319  CG1 VAL A  43      27.406  -3.957 -27.281  1.00 71.38           C  
ATOM    320  CG2 VAL A  43      28.188  -3.207 -25.016  1.00 71.38           C  
ATOM    321  N   THR A  44      31.250  -1.869 -26.688  1.00 63.88           N  
ATOM    322  CA  THR A  44      32.281  -0.958 -26.219  1.00 63.88           C  
ATOM    323  C   THR A  44      31.828  -0.201 -24.984  1.00 63.88           C  
ATOM    324  CB  THR A  44      32.688   0.045 -27.328  1.00 63.88           C  
ATOM    325  O   THR A  44      32.656   0.089 -24.094  1.00 63.88           O  
ATOM    326  CG2 THR A  44      33.375  -0.658 -28.484  1.00 63.88           C  
ATOM    327  OG1 THR A  44      31.500   0.704 -27.797  1.00 63.88           O  
ATOM    328  N   HIS A  45      30.484   0.063 -24.844  1.00 65.94           N  
ATOM    329  CA  HIS A  45      29.891   0.724 -23.688  1.00 65.94           C  
ATOM    330  C   HIS A  45      28.406   0.368 -23.547  1.00 65.94           C  
ATOM    331  CB  HIS A  45      30.062   2.240 -23.797  1.00 65.94           C  
ATOM    332  O   HIS A  45      27.719   0.193 -24.547  1.00 65.94           O  
ATOM    333  CG  HIS A  45      29.531   2.984 -22.609  1.00 65.94           C  
ATOM    334  CD2 HIS A  45      28.422   3.746 -22.453  1.00 65.94           C  
ATOM    335  ND1 HIS A  45      30.172   2.996 -21.391  1.00 65.94           N  
ATOM    336  CE1 HIS A  45      29.484   3.732 -20.547  1.00 65.94           C  
ATOM    337  NE2 HIS A  45      28.422   4.199 -21.156  1.00 65.94           N  
ATOM    338  N   SER A  46      28.016   0.284 -22.344  1.00 79.75           N  
ATOM    339  CA  SER A  46      26.609   0.051 -22.047  1.00 79.75           C  
ATOM    340  C   SER A  46      26.203   0.730 -20.750  1.00 79.75           C  
ATOM    341  CB  SER A  46      26.312  -1.447 -21.969  1.00 79.75           C  
ATOM    342  O   SER A  46      27.047   1.026 -19.906  1.00 79.75           O  
ATOM    343  OG  SER A  46      26.938  -2.018 -20.828  1.00 79.75           O  
ATOM    344  N   VAL A  47      25.000   1.136 -20.672  1.00 82.19           N  
ATOM    345  CA  VAL A  47      24.453   1.715 -19.453  1.00 82.19           C  
ATOM    346  C   VAL A  47      23.281   0.864 -18.953  1.00 82.19           C  
ATOM    347  CB  VAL A  47      24.000   3.174 -19.672  1.00 82.19           C  
ATOM    348  O   VAL A  47      22.469   0.391 -19.750  1.00 82.19           O  
ATOM    349  CG1 VAL A  47      25.203   4.094 -19.875  1.00 82.19           C  
ATOM    350  CG2 VAL A  47      23.047   3.258 -20.875  1.00 82.19           C  
ATOM    351  N   ASN A  48      23.375   0.625 -17.625  1.00 88.56           N  
ATOM    352  CA  ASN A  48      22.234  -0.079 -17.047  1.00 88.56           C  
ATOM    353  C   ASN A  48      21.062   0.863 -16.781  1.00 88.56           C  
ATOM    354  CB  ASN A  48      22.656  -0.776 -15.750  1.00 88.56           C  
ATOM    355  O   ASN A  48      21.234   1.918 -16.172  1.00 88.56           O  
ATOM    356  CG  ASN A  48      21.641  -1.803 -15.281  1.00 88.56           C  
ATOM    357  ND2 ASN A  48      21.859  -2.369 -14.102  1.00 88.56           N  
ATOM    358  OD1 ASN A  48      20.656  -2.086 -15.984  1.00 88.56           O  
ATOM    359  N   LEU A  49      19.922   0.489 -17.266  1.00 86.25           N  
ATOM    360  CA  LEU A  49      18.734   1.341 -17.172  1.00 86.25           C  
ATOM    361  C   LEU A  49      17.938   1.024 -15.922  1.00 86.25           C  
ATOM    362  CB  LEU A  49      17.859   1.168 -18.422  1.00 86.25           C  
ATOM    363  O   LEU A  49      16.891   1.635 -15.680  1.00 86.25           O  
ATOM    364  CG  LEU A  49      18.500   1.571 -19.750  1.00 86.25           C  
ATOM    365  CD1 LEU A  49      17.531   1.288 -20.906  1.00 86.25           C  
ATOM    366  CD2 LEU A  49      18.891   3.043 -19.734  1.00 86.25           C  
ATOM    367  N   LEU A  50      18.469   0.077 -15.102  1.00 90.44           N  
ATOM    368  CA  LEU A  50      17.719  -0.374 -13.930  1.00 90.44           C  
ATOM    369  C   LEU A  50      18.375   0.123 -12.641  1.00 90.44           C  
ATOM    370  CB  LEU A  50      17.625  -1.901 -13.906  1.00 90.44           C  
ATOM    371  O   LEU A  50      19.578  -0.015 -12.469  1.00 90.44           O  
ATOM    372  CG  LEU A  50      16.625  -2.533 -14.891  1.00 90.44           C  
ATOM    373  CD1 LEU A  50      16.828  -4.047 -14.930  1.00 90.44           C  
ATOM    374  CD2 LEU A  50      15.203  -2.178 -14.500  1.00 90.44           C  
ATOM    375  N   GLU A  51      17.578   0.761 -11.758  1.00 91.75           N  
ATOM    376  CA  GLU A  51      18.016   1.125 -10.414  1.00 91.75           C  
ATOM    377  C   GLU A  51      17.703   0.010  -9.414  1.00 91.75           C  
ATOM    378  CB  GLU A  51      17.344   2.426  -9.969  1.00 91.75           C  
ATOM    379  O   GLU A  51      16.578  -0.467  -9.336  1.00 91.75           O  
ATOM    380  CG  GLU A  51      17.703   2.855  -8.555  1.00 91.75           C  
ATOM    381  CD  GLU A  51      19.203   3.104  -8.375  1.00 91.75           C  
ATOM    382  OE1 GLU A  51      19.859   2.334  -7.633  1.00 91.75           O  
ATOM    383  OE2 GLU A  51      19.719   4.074  -8.969  1.00 91.75           O  
ATOM    384  N   ASP A  52      18.750  -0.358  -8.695  1.00 91.00           N  
ATOM    385  CA  ASP A  52      18.516  -1.431  -7.730  1.00 91.00           C  
ATOM    386  C   ASP A  52      18.906  -0.997  -6.316  1.00 91.00           C  
ATOM    387  CB  ASP A  52      19.297  -2.688  -8.125  1.00 91.00           C  
ATOM    388  O   ASP A  52      18.781  -1.777  -5.371  1.00 91.00           O  
ATOM    389  CG  ASP A  52      20.797  -2.467  -8.172  1.00 91.00           C  
ATOM    390  OD1 ASP A  52      21.250  -1.327  -7.934  1.00 91.00           O  
ATOM    391  OD2 ASP A  52      21.531  -3.438  -8.453  1.00 91.00           O  
ATOM    392  N   LYS A  53      19.312   0.267  -6.207  1.00 92.06           N  
ATOM    393  CA  LYS A  53      19.734   0.812  -4.918  1.00 92.06           C  
ATOM    394  C   LYS A  53      18.594   1.541  -4.230  1.00 92.06           C  
ATOM    395  CB  LYS A  53      20.922   1.757  -5.094  1.00 92.06           C  
ATOM    396  O   LYS A  53      17.734   2.141  -4.895  1.00 92.06           O  
ATOM    397  CG  LYS A  53      22.203   1.071  -5.574  1.00 92.06           C  
ATOM    398  CD  LYS A  53      23.375   2.033  -5.598  1.00 92.06           C  
ATOM    399  CE  LYS A  53      24.641   1.350  -6.082  1.00 92.06           C  
ATOM    400  NZ  LYS A  53      25.797   2.297  -6.137  1.00 92.06           N  
ATOM    401  N   HIS A  54      18.594   1.465  -2.926  1.00 92.94           N  
ATOM    402  CA  HIS A  54      17.625   2.162  -2.082  1.00 92.94           C  
ATOM    403  C   HIS A  54      18.250   2.580  -0.757  1.00 92.94           C  
ATOM    404  CB  HIS A  54      16.406   1.280  -1.829  1.00 92.94           C  
ATOM    405  O   HIS A  54      19.281   2.039  -0.356  1.00 92.94           O  
ATOM    406  CG  HIS A  54      16.719   0.001  -1.122  1.00 92.94           C  
ATOM    407  CD2 HIS A  54      16.922  -1.249  -1.598  1.00 92.94           C  
ATOM    408  ND1 HIS A  54      16.859  -0.079   0.247  1.00 92.94           N  
ATOM    409  CE1 HIS A  54      17.125  -1.327   0.583  1.00 92.94           C  
ATOM    410  NE2 HIS A  54      17.188  -2.057  -0.518  1.00 92.94           N  
ATOM    411  N   ASN A  55      17.641   3.465  -0.072  1.00 91.69           N  
ATOM    412  CA  ASN A  55      18.266   4.047   1.112  1.00 91.69           C  
ATOM    413  C   ASN A  55      17.750   3.389   2.393  1.00 91.69           C  
ATOM    414  CB  ASN A  55      18.016   5.559   1.160  1.00 91.69           C  
ATOM    415  O   ASN A  55      18.188   3.748   3.492  1.00 91.69           O  
ATOM    416  CG  ASN A  55      16.547   5.906   1.357  1.00 91.69           C  
ATOM    417  ND2 ASN A  55      16.234   7.195   1.329  1.00 91.69           N  
ATOM    418  OD1 ASN A  55      15.711   5.023   1.536  1.00 91.69           O  
ATOM    419  N   GLY A  56      16.828   2.439   2.223  1.00 92.62           N  
ATOM    420  CA  GLY A  56      16.344   1.660   3.348  1.00 92.62           C  
ATOM    421  C   GLY A  56      15.555   2.488   4.348  1.00 92.62           C  
ATOM    422  O   GLY A  56      15.414   2.094   5.508  1.00 92.62           O  
ATOM    423  N   LYS A  57      15.164   3.654   3.996  1.00 93.56           N  
ATOM    424  CA  LYS A  57      14.453   4.562   4.887  1.00 93.56           C  
ATOM    425  C   LYS A  57      13.086   4.930   4.316  1.00 93.56           C  
ATOM    426  CB  LYS A  57      15.273   5.828   5.133  1.00 93.56           C  
ATOM    427  O   LYS A  57      12.953   5.168   3.115  1.00 93.56           O  
ATOM    428  CG  LYS A  57      16.656   5.566   5.707  1.00 93.56           C  
ATOM    429  CD  LYS A  57      17.484   6.844   5.785  1.00 93.56           C  
ATOM    430  CE  LYS A  57      18.891   6.574   6.312  1.00 93.56           C  
ATOM    431  NZ  LYS A  57      19.719   7.816   6.336  1.00 93.56           N  
ATOM    432  N   LEU A  58      12.055   4.988   5.238  1.00 93.94           N  
ATOM    433  CA  LEU A  58      10.773   5.570   4.863  1.00 93.94           C  
ATOM    434  C   LEU A  58      10.797   7.086   5.016  1.00 93.94           C  
ATOM    435  CB  LEU A  58       9.648   4.980   5.715  1.00 93.94           C  
ATOM    436  O   LEU A  58      11.047   7.602   6.109  1.00 93.94           O  
ATOM    437  CG  LEU A  58       9.430   3.471   5.598  1.00 93.94           C  
ATOM    438  CD1 LEU A  58       8.328   3.020   6.555  1.00 93.94           C  
ATOM    439  CD2 LEU A  58       9.078   3.092   4.160  1.00 93.94           C  
ATOM    440  N   CYS A  59      10.570   7.797   3.893  1.00 93.62           N  
ATOM    441  CA  CYS A  59      10.758   9.242   3.867  1.00 93.62           C  
ATOM    442  C   CYS A  59       9.445   9.961   3.609  1.00 93.62           C  
ATOM    443  CB  CYS A  59      11.781   9.625   2.799  1.00 93.62           C  
ATOM    444  O   CYS A  59       8.461   9.344   3.193  1.00 93.62           O  
ATOM    445  SG  CYS A  59      13.406   8.875   3.033  1.00 93.62           S  
ATOM    446  N   LYS A  60       9.453  11.258   3.898  1.00 92.94           N  
ATOM    447  CA  LYS A  60       8.336  12.117   3.537  1.00 92.94           C  
ATOM    448  C   LYS A  60       8.180  12.219   2.021  1.00 92.94           C  
ATOM    449  CB  LYS A  60       8.516  13.516   4.133  1.00 92.94           C  
ATOM    450  O   LYS A  60       9.172  12.289   1.295  1.00 92.94           O  
ATOM    451  CG  LYS A  60       8.562  13.539   5.656  1.00 92.94           C  
ATOM    452  CD  LYS A  60       8.812  14.938   6.188  1.00 92.94           C  
ATOM    453  CE  LYS A  60       9.031  14.938   7.695  1.00 92.94           C  
ATOM    454  NZ  LYS A  60       9.344  16.297   8.211  1.00 92.94           N  
ATOM    455  N   LEU A  61       6.977  12.094   1.595  1.00 89.69           N  
ATOM    456  CA  LEU A  61       6.668  12.281   0.182  1.00 89.69           C  
ATOM    457  C   LEU A  61       6.102  13.672  -0.068  1.00 89.69           C  
ATOM    458  CB  LEU A  61       5.676  11.219  -0.298  1.00 89.69           C  
ATOM    459  O   LEU A  61       5.094  14.055   0.533  1.00 89.69           O  
ATOM    460  CG  LEU A  61       5.648  10.953  -1.804  1.00 89.69           C  
ATOM    461  CD1 LEU A  61       6.859  10.117  -2.215  1.00 89.69           C  
ATOM    462  CD2 LEU A  61       4.352  10.250  -2.195  1.00 89.69           C  
ATOM    463  N   ARG A  62       6.773  14.523  -0.819  1.00 84.31           N  
ATOM    464  CA  ARG A  62       6.375  15.891  -1.115  1.00 84.31           C  
ATOM    465  C   ARG A  62       6.270  16.719   0.162  1.00 84.31           C  
ATOM    466  CB  ARG A  62       5.047  15.914  -1.869  1.00 84.31           C  
ATOM    467  O   ARG A  62       5.340  17.516   0.314  1.00 84.31           O  
ATOM    468  CG  ARG A  62       5.094  15.242  -3.229  1.00 84.31           C  
ATOM    469  CD  ARG A  62       3.746  15.281  -3.932  1.00 84.31           C  
ATOM    470  NE  ARG A  62       3.783  14.594  -5.215  1.00 84.31           N  
ATOM    471  NH1 ARG A  62       1.513  14.758  -5.605  1.00 84.31           N  
ATOM    472  NH2 ARG A  62       2.869  13.719  -7.133  1.00 84.31           N  
ATOM    473  CZ  ARG A  62       2.723  14.359  -5.984  1.00 84.31           C  
ATOM    474  N   GLY A  63       7.055  16.391   1.124  1.00 85.56           N  
ATOM    475  CA  GLY A  63       7.129  17.203   2.328  1.00 85.56           C  
ATOM    476  C   GLY A  63       6.125  16.797   3.387  1.00 85.56           C  
ATOM    477  O   GLY A  63       6.055  17.422   4.453  1.00 85.56           O  
ATOM    478  N   VAL A  64       5.309  15.734   3.121  1.00 88.50           N  
ATOM    479  CA  VAL A  64       4.301  15.227   4.043  1.00 88.50           C  
ATOM    480  C   VAL A  64       4.746  13.883   4.605  1.00 88.50           C  
ATOM    481  CB  VAL A  64       2.920  15.094   3.363  1.00 88.50           C  
ATOM    482  O   VAL A  64       5.121  12.977   3.848  1.00 88.50           O  
ATOM    483  CG1 VAL A  64       1.877  14.578   4.352  1.00 88.50           C  
ATOM    484  CG2 VAL A  64       2.484  16.438   2.771  1.00 88.50           C  
ATOM    485  N   ALA A  65       4.688  13.680   5.891  1.00 90.62           N  
ATOM    486  CA  ALA A  65       5.145  12.469   6.570  1.00 90.62           C  
ATOM    487  C   ALA A  65       4.148  11.328   6.391  1.00 90.62           C  
ATOM    488  CB  ALA A  65       5.367  12.750   8.055  1.00 90.62           C  
ATOM    489  O   ALA A  65       2.939  11.562   6.305  1.00 90.62           O  
ATOM    490  N   PRO A  66       4.691  10.117   6.355  1.00 92.06           N  
ATOM    491  CA  PRO A  66       3.789   8.969   6.305  1.00 92.06           C  
ATOM    492  C   PRO A  66       3.088   8.703   7.637  1.00 92.06           C  
ATOM    493  CB  PRO A  66       4.719   7.805   5.941  1.00 92.06           C  
ATOM    494  O   PRO A  66       3.590   9.102   8.688  1.00 92.06           O  
ATOM    495  CG  PRO A  66       6.051   8.203   6.484  1.00 92.06           C  
ATOM    496  CD  PRO A  66       6.199   9.688   6.359  1.00 92.06           C  
ATOM    497  N   LEU A  67       1.894   8.008   7.551  1.00 91.38           N  
ATOM    498  CA  LEU A  67       1.214   7.523   8.750  1.00 91.38           C  
ATOM    499  C   LEU A  67       1.669   6.109   9.094  1.00 91.38           C  
ATOM    500  CB  LEU A  67      -0.304   7.547   8.547  1.00 91.38           C  
ATOM    501  O   LEU A  67       1.296   5.148   8.414  1.00 91.38           O  
ATOM    502  CG  LEU A  67      -1.149   7.031   9.711  1.00 91.38           C  
ATOM    503  CD1 LEU A  67      -0.970   7.930  10.938  1.00 91.38           C  
ATOM    504  CD2 LEU A  67      -2.619   6.953   9.312  1.00 91.38           C  
ATOM    505  N   HIS A  68       2.482   6.039  10.062  1.00 91.31           N  
ATOM    506  CA  HIS A  68       2.984   4.746  10.523  1.00 91.31           C  
ATOM    507  C   HIS A  68       2.084   4.160  11.602  1.00 91.31           C  
ATOM    508  CB  HIS A  68       4.414   4.883  11.047  1.00 91.31           C  
ATOM    509  O   HIS A  68       1.938   4.742  12.680  1.00 91.31           O  
ATOM    510  CG  HIS A  68       5.137   3.580  11.172  1.00 91.31           C  
ATOM    511  CD2 HIS A  68       6.156   3.057  10.445  1.00 91.31           C  
ATOM    512  ND1 HIS A  68       4.824   2.645  12.133  1.00 91.31           N  
ATOM    513  CE1 HIS A  68       5.621   1.599  11.992  1.00 91.31           C  
ATOM    514  NE2 HIS A  68       6.438   1.824  10.977  1.00 91.31           N  
ATOM    515  N   LEU A  69       1.577   2.934  11.336  1.00 90.81           N  
ATOM    516  CA  LEU A  69       0.535   2.369  12.188  1.00 90.81           C  
ATOM    517  C   LEU A  69       1.143   1.546  13.320  1.00 90.81           C  
ATOM    518  CB  LEU A  69      -0.419   1.501  11.367  1.00 90.81           C  
ATOM    519  O   LEU A  69       0.424   1.060  14.195  1.00 90.81           O  
ATOM    520  CG  LEU A  69      -1.246   2.225  10.297  1.00 90.81           C  
ATOM    521  CD1 LEU A  69      -2.152   1.237   9.570  1.00 90.81           C  
ATOM    522  CD2 LEU A  69      -2.064   3.346  10.930  1.00 90.81           C  
ATOM    523  N   GLY A  70       2.508   1.467  13.375  1.00 88.75           N  
ATOM    524  CA  GLY A  70       3.152   0.700  14.430  1.00 88.75           C  
ATOM    525  C   GLY A  70       2.662  -0.733  14.508  1.00 88.75           C  
ATOM    526  O   GLY A  70       2.658  -1.450  13.500  1.00 88.75           O  
ATOM    527  N   GLN A  71       2.178  -1.133  15.688  1.00 89.44           N  
ATOM    528  CA  GLN A  71       1.695  -2.490  15.914  1.00 89.44           C  
ATOM    529  C   GLN A  71       0.218  -2.615  15.555  1.00 89.44           C  
ATOM    530  CB  GLN A  71       1.915  -2.904  17.375  1.00 89.44           C  
ATOM    531  O   GLN A  71      -0.385  -3.674  15.742  1.00 89.44           O  
ATOM    532  CG  GLN A  71       3.381  -3.055  17.750  1.00 89.44           C  
ATOM    533  CD  GLN A  71       3.570  -3.631  19.141  1.00 89.44           C  
ATOM    534  NE2 GLN A  71       4.754  -4.176  19.406  1.00 89.44           N  
ATOM    535  OE1 GLN A  71       2.658  -3.586  19.984  1.00 89.44           O  
ATOM    536  N   CYS A  72      -0.353  -1.540  15.078  1.00 91.25           N  
ATOM    537  CA  CYS A  72      -1.758  -1.537  14.680  1.00 91.25           C  
ATOM    538  C   CYS A  72      -1.905  -1.777  13.180  1.00 91.25           C  
ATOM    539  CB  CYS A  72      -2.418  -0.213  15.062  1.00 91.25           C  
ATOM    540  O   CYS A  72      -1.021  -1.419  12.406  1.00 91.25           O  
ATOM    541  SG  CYS A  72      -2.436   0.106  16.844  1.00 91.25           S  
ATOM    542  N   ASN A  73      -3.020  -2.432  12.820  1.00 91.38           N  
ATOM    543  CA  ASN A  73      -3.383  -2.500  11.406  1.00 91.38           C  
ATOM    544  C   ASN A  73      -4.520  -1.537  11.078  1.00 91.38           C  
ATOM    545  CB  ASN A  73      -3.768  -3.930  11.023  1.00 91.38           C  
ATOM    546  O   ASN A  73      -5.000  -0.813  11.953  1.00 91.38           O  
ATOM    547  CG  ASN A  73      -4.992  -4.426  11.766  1.00 91.38           C  
ATOM    548  ND2 ASN A  73      -5.199  -5.738  11.750  1.00 91.38           N  
ATOM    549  OD1 ASN A  73      -5.746  -3.639  12.344  1.00 91.38           O  
ATOM    550  N   ILE A  74      -4.824  -1.398   9.852  1.00 91.06           N  
ATOM    551  CA  ILE A  74      -5.797  -0.419   9.383  1.00 91.06           C  
ATOM    552  C   ILE A  74      -7.125  -0.625  10.102  1.00 91.06           C  
ATOM    553  CB  ILE A  74      -5.996  -0.512   7.852  1.00 91.06           C  
ATOM    554  O   ILE A  74      -7.781   0.342  10.500  1.00 91.06           O  
ATOM    555  CG1 ILE A  74      -4.746  -0.019   7.117  1.00 91.06           C  
ATOM    556  CG2 ILE A  74      -7.234   0.283   7.418  1.00 91.06           C  
ATOM    557  CD1 ILE A  74      -4.789  -0.224   5.609  1.00 91.06           C  
ATOM    558  N   ALA A  75      -7.539  -1.837  10.281  1.00 92.44           N  
ATOM    559  CA  ALA A  75      -8.773  -2.154  10.992  1.00 92.44           C  
ATOM    560  C   ALA A  75      -8.734  -1.638  12.422  1.00 92.44           C  
ATOM    561  CB  ALA A  75      -9.023  -3.660  10.977  1.00 92.44           C  
ATOM    562  O   ALA A  75      -9.688  -1.023  12.898  1.00 92.44           O  
ATOM    563  N   GLY A  76      -7.656  -1.938  13.109  1.00 92.56           N  
ATOM    564  CA  GLY A  76      -7.477  -1.450  14.469  1.00 92.56           C  
ATOM    565  C   GLY A  76      -7.492   0.063  14.570  1.00 92.56           C  
ATOM    566  O   GLY A  76      -8.086   0.624  15.492  1.00 92.56           O  
ATOM    567  N   TRP A  77      -6.848   0.698  13.641  1.00 91.62           N  
ATOM    568  CA  TRP A  77      -6.770   2.152  13.578  1.00 91.62           C  
ATOM    569  C   TRP A  77      -8.148   2.764  13.344  1.00 91.62           C  
ATOM    570  CB  TRP A  77      -5.809   2.594  12.469  1.00 91.62           C  
ATOM    571  O   TRP A  77      -8.570   3.656  14.078  1.00 91.62           O  
ATOM    572  CG  TRP A  77      -5.836   4.066  12.188  1.00 91.62           C  
ATOM    573  CD1 TRP A  77      -5.793   5.078  13.102  1.00 91.62           C  
ATOM    574  CD2 TRP A  77      -5.914   4.691  10.898  1.00 91.62           C  
ATOM    575  CE2 TRP A  77      -5.914   6.086  11.117  1.00 91.62           C  
ATOM    576  CE3 TRP A  77      -5.984   4.203   9.586  1.00 91.62           C  
ATOM    577  NE1 TRP A  77      -5.840   6.297  12.461  1.00 91.62           N  
ATOM    578  CH2 TRP A  77      -6.051   6.500   8.789  1.00 91.62           C  
ATOM    579  CZ2 TRP A  77      -5.984   7.004  10.062  1.00 91.62           C  
ATOM    580  CZ3 TRP A  77      -6.051   5.117   8.539  1.00 91.62           C  
ATOM    581  N   ILE A  78      -8.906   2.262  12.391  1.00 92.12           N  
ATOM    582  CA  ILE A  78     -10.156   2.895  11.984  1.00 92.12           C  
ATOM    583  C   ILE A  78     -11.258   2.564  12.992  1.00 92.12           C  
ATOM    584  CB  ILE A  78     -10.578   2.449  10.570  1.00 92.12           C  
ATOM    585  O   ILE A  78     -12.148   3.377  13.234  1.00 92.12           O  
ATOM    586  CG1 ILE A  78     -10.617   0.920  10.477  1.00 92.12           C  
ATOM    587  CG2 ILE A  78      -9.641   3.041   9.516  1.00 92.12           C  
ATOM    588  CD1 ILE A  78     -11.156   0.392   9.156  1.00 92.12           C  
ATOM    589  N   LEU A  79     -11.281   1.395  13.555  1.00 93.75           N  
ATOM    590  CA  LEU A  79     -12.281   1.004  14.531  1.00 93.75           C  
ATOM    591  C   LEU A  79     -12.008   1.657  15.883  1.00 93.75           C  
ATOM    592  CB  LEU A  79     -12.320  -0.519  14.688  1.00 93.75           C  
ATOM    593  O   LEU A  79     -12.914   1.816  16.703  1.00 93.75           O  
ATOM    594  CG  LEU A  79     -12.914  -1.305  13.516  1.00 93.75           C  
ATOM    595  CD1 LEU A  79     -12.695  -2.801  13.727  1.00 93.75           C  
ATOM    596  CD2 LEU A  79     -14.391  -0.987  13.359  1.00 93.75           C  
ATOM    597  N   GLY A  80     -10.727   2.098  16.047  1.00 92.81           N  
ATOM    598  CA  GLY A  80     -10.336   2.760  17.281  1.00 92.81           C  
ATOM    599  C   GLY A  80      -9.953   1.791  18.375  1.00 92.81           C  
ATOM    600  O   GLY A  80     -10.352   1.964  19.531  1.00 92.81           O  
ATOM    601  N   ASN A  81      -9.195   0.795  18.016  1.00 93.38           N  
ATOM    602  CA  ASN A  81      -8.648  -0.092  19.031  1.00 93.38           C  
ATOM    603  C   ASN A  81      -7.906   0.688  20.109  1.00 93.38           C  
ATOM    604  CB  ASN A  81      -7.715  -1.130  18.391  1.00 93.38           C  
ATOM    605  O   ASN A  81      -7.098   1.567  19.812  1.00 93.38           O  
ATOM    606  CG  ASN A  81      -7.301  -2.215  19.375  1.00 93.38           C  
ATOM    607  ND2 ASN A  81      -7.254  -3.453  18.891  1.00 93.38           N  
ATOM    608  OD1 ASN A  81      -7.027  -1.943  20.547  1.00 93.38           O  
ATOM    609  N   PRO A  82      -8.203   0.447  21.297  1.00 90.31           N  
ATOM    610  CA  PRO A  82      -7.656   1.213  22.406  1.00 90.31           C  
ATOM    611  C   PRO A  82      -6.129   1.211  22.438  1.00 90.31           C  
ATOM    612  CB  PRO A  82      -8.219   0.495  23.641  1.00 90.31           C  
ATOM    613  O   PRO A  82      -5.512   2.160  22.922  1.00 90.31           O  
ATOM    614  CG  PRO A  82      -9.461  -0.178  23.156  1.00 90.31           C  
ATOM    615  CD  PRO A  82      -9.266  -0.555  21.719  1.00 90.31           C  
ATOM    616  N   GLU A  83      -5.504   0.226  21.844  1.00 89.12           N  
ATOM    617  CA  GLU A  83      -4.047   0.121  21.766  1.00 89.12           C  
ATOM    618  C   GLU A  83      -3.486   0.962  20.625  1.00 89.12           C  
ATOM    619  CB  GLU A  83      -3.621  -1.340  21.609  1.00 89.12           C  
ATOM    620  O   GLU A  83      -2.277   1.188  20.547  1.00 89.12           O  
ATOM    621  CG  GLU A  83      -3.932  -2.211  22.812  1.00 89.12           C  
ATOM    622  CD  GLU A  83      -3.111  -1.847  24.047  1.00 89.12           C  
ATOM    623  OE1 GLU A  83      -3.580  -2.086  25.188  1.00 89.12           O  
ATOM    624  OE2 GLU A  83      -1.991  -1.316  23.875  1.00 89.12           O  
ATOM    625  N   CYS A  84      -4.371   1.514  19.750  1.00 89.44           N  
ATOM    626  CA  CYS A  84      -3.957   2.293  18.594  1.00 89.44           C  
ATOM    627  C   CYS A  84      -4.359   3.754  18.750  1.00 89.44           C  
ATOM    628  CB  CYS A  84      -4.566   1.716  17.312  1.00 89.44           C  
ATOM    629  O   CYS A  84      -4.402   4.496  17.766  1.00 89.44           O  
ATOM    630  SG  CYS A  84      -4.070   0.014  16.969  1.00 89.44           S  
ATOM    631  N   GLU A  85      -4.555   4.219  19.875  1.00 78.75           N  
ATOM    632  CA  GLU A  85      -5.113   5.531  20.188  1.00 78.75           C  
ATOM    633  C   GLU A  85      -4.156   6.648  19.781  1.00 78.75           C  
ATOM    634  CB  GLU A  85      -5.449   5.641  21.672  1.00 78.75           C  
ATOM    635  O   GLU A  85      -4.590   7.742  19.422  1.00 78.75           O  
ATOM    636  CG  GLU A  85      -6.207   6.910  22.047  1.00 78.75           C  
ATOM    637  CD  GLU A  85      -6.637   6.949  23.500  1.00 78.75           C  
ATOM    638  OE1 GLU A  85      -7.406   7.863  23.891  1.00 78.75           O  
ATOM    639  OE2 GLU A  85      -6.207   6.059  24.266  1.00 78.75           O  
ATOM    640  N   SER A  86      -2.977   6.371  19.781  1.00 78.94           N  
ATOM    641  CA  SER A  86      -1.958   7.363  19.469  1.00 78.94           C  
ATOM    642  C   SER A  86      -2.064   7.812  18.016  1.00 78.94           C  
ATOM    643  CB  SER A  86      -0.560   6.805  19.734  1.00 78.94           C  
ATOM    644  O   SER A  86      -1.591   8.898  17.656  1.00 78.94           O  
ATOM    645  OG  SER A  86      -0.324   5.645  18.953  1.00 78.94           O  
ATOM    646  N   LEU A  87      -2.857   7.121  17.234  1.00 80.50           N  
ATOM    647  CA  LEU A  87      -2.986   7.352  15.797  1.00 80.50           C  
ATOM    648  C   LEU A  87      -4.211   8.203  15.484  1.00 80.50           C  
ATOM    649  CB  LEU A  87      -3.078   6.020  15.047  1.00 80.50           C  
ATOM    650  O   LEU A  87      -4.438   8.586  14.336  1.00 80.50           O  
ATOM    651  CG  LEU A  87      -1.849   5.109  15.125  1.00 80.50           C  
ATOM    652  CD1 LEU A  87      -2.156   3.750  14.508  1.00 80.50           C  
ATOM    653  CD2 LEU A  87      -0.658   5.762  14.430  1.00 80.50           C  
ATOM    654  N   SER A  88      -4.953   8.656  16.469  1.00 70.88           N  
ATOM    655  CA  SER A  88      -6.215   9.383  16.391  1.00 70.88           C  
ATOM    656  C   SER A  88      -5.980  10.875  16.141  1.00 70.88           C  
ATOM    657  CB  SER A  88      -7.023   9.203  17.672  1.00 70.88           C  
ATOM    658  O   SER A  88      -6.863  11.570  15.641  1.00 70.88           O  
ATOM    659  OG  SER A  88      -6.324   9.727  18.781  1.00 70.88           O  
ATOM    660  N   THR A  89      -4.645  11.359  16.141  1.00 72.44           N  
ATOM    661  CA  THR A  89      -4.312  12.766  15.977  1.00 72.44           C  
ATOM    662  C   THR A  89      -3.795  13.047  14.570  1.00 72.44           C  
ATOM    663  CB  THR A  89      -3.266  13.219  17.016  1.00 72.44           C  
ATOM    664  O   THR A  89      -3.705  14.203  14.148  1.00 72.44           O  
ATOM    665  CG2 THR A  89      -3.842  13.203  18.422  1.00 72.44           C  
ATOM    666  OG1 THR A  89      -2.137  12.336  16.953  1.00 72.44           O  
ATOM    667  N   ALA A  90      -3.625  11.969  13.820  1.00 76.00           N  
ATOM    668  CA  ALA A  90      -3.068  12.141  12.477  1.00 76.00           C  
ATOM    669  C   ALA A  90      -4.133  12.625  11.500  1.00 76.00           C  
ATOM    670  CB  ALA A  90      -2.459  10.828  11.992  1.00 76.00           C  
ATOM    671  O   ALA A  90      -5.180  11.992  11.352  1.00 76.00           O  
ATOM    672  N   ARG A  91      -3.986  13.727  10.883  1.00 80.62           N  
ATOM    673  CA  ARG A  91      -4.996  14.383  10.062  1.00 80.62           C  
ATOM    674  C   ARG A  91      -4.613  14.352   8.586  1.00 80.62           C  
ATOM    675  CB  ARG A  91      -5.203  15.828  10.516  1.00 80.62           C  
ATOM    676  O   ARG A  91      -5.480  14.391   7.711  1.00 80.62           O  
ATOM    677  CG  ARG A  91      -5.840  15.961  11.891  1.00 80.62           C  
ATOM    678  CD  ARG A  91      -6.176  17.406  12.219  1.00 80.62           C  
ATOM    679  NE  ARG A  91      -6.750  17.531  13.555  1.00 80.62           N  
ATOM    680  NH1 ARG A  91      -7.027  19.828  13.445  1.00 80.62           N  
ATOM    681  NH2 ARG A  91      -7.652  18.688  15.336  1.00 80.62           N  
ATOM    682  CZ  ARG A  91      -7.141  18.688  14.109  1.00 80.62           C  
ATOM    683  N   SER A  92      -3.301  14.172   8.391  1.00 86.31           N  
ATOM    684  CA  SER A  92      -2.822  14.117   7.012  1.00 86.31           C  
ATOM    685  C   SER A  92      -1.554  13.281   6.902  1.00 86.31           C  
ATOM    686  CB  SER A  92      -2.562  15.523   6.477  1.00 86.31           C  
ATOM    687  O   SER A  92      -0.728  13.266   7.816  1.00 86.31           O  
ATOM    688  OG  SER A  92      -1.472  16.125   7.148  1.00 86.31           O  
ATOM    689  N   TRP A  93      -1.491  12.617   5.719  1.00 89.94           N  
ATOM    690  CA  TRP A  93      -0.325  11.758   5.512  1.00 89.94           C  
ATOM    691  C   TRP A  93      -0.021  11.609   4.027  1.00 89.94           C  
ATOM    692  CB  TRP A  93      -0.546  10.383   6.148  1.00 89.94           C  
ATOM    693  O   TRP A  93      -0.861  11.914   3.178  1.00 89.94           O  
ATOM    694  CG  TRP A  93      -1.789   9.688   5.680  1.00 89.94           C  
ATOM    695  CD1 TRP A  93      -1.920   8.883   4.582  1.00 89.94           C  
ATOM    696  CD2 TRP A  93      -3.080   9.742   6.293  1.00 89.94           C  
ATOM    697  CE2 TRP A  93      -3.947   8.945   5.516  1.00 89.94           C  
ATOM    698  CE3 TRP A  93      -3.588  10.391   7.430  1.00 89.94           C  
ATOM    699  NE1 TRP A  93      -3.215   8.438   4.477  1.00 89.94           N  
ATOM    700  CH2 TRP A  93      -5.770   9.422   6.953  1.00 89.94           C  
ATOM    701  CZ2 TRP A  93      -5.297   8.781   5.836  1.00 89.94           C  
ATOM    702  CZ3 TRP A  93      -4.930  10.219   7.746  1.00 89.94           C  
ATOM    703  N   SER A  94       1.257  11.250   3.775  1.00 88.69           N  
ATOM    704  CA  SER A  94       1.646  10.969   2.396  1.00 88.69           C  
ATOM    705  C   SER A  94       1.277   9.547   2.000  1.00 88.69           C  
ATOM    706  CB  SER A  94       3.148  11.188   2.209  1.00 88.69           C  
ATOM    707  O   SER A  94       0.807   9.305   0.886  1.00 88.69           O  
ATOM    708  OG  SER A  94       3.891  10.391   3.119  1.00 88.69           O  
ATOM    709  N   TYR A  95       1.420   8.594   2.768  1.00 90.94           N  
ATOM    710  CA  TYR A  95       1.029   7.199   2.598  1.00 90.94           C  
ATOM    711  C   TYR A  95       0.939   6.492   3.943  1.00 90.94           C  
ATOM    712  CB  TYR A  95       2.023   6.473   1.690  1.00 90.94           C  
ATOM    713  O   TYR A  95       1.439   6.996   4.953  1.00 90.94           O  
ATOM    714  CG  TYR A  95       3.451   6.539   2.176  1.00 90.94           C  
ATOM    715  CD1 TYR A  95       4.281   7.598   1.818  1.00 90.94           C  
ATOM    716  CD2 TYR A  95       3.975   5.543   2.992  1.00 90.94           C  
ATOM    717  CE1 TYR A  95       5.598   7.664   2.262  1.00 90.94           C  
ATOM    718  CE2 TYR A  95       5.289   5.598   3.443  1.00 90.94           C  
ATOM    719  OH  TYR A  95       7.395   6.719   3.516  1.00 90.94           O  
ATOM    720  CZ  TYR A  95       6.094   6.660   3.072  1.00 90.94           C  
ATOM    721  N   ILE A  96       0.267   5.332   4.039  1.00 91.50           N  
ATOM    722  CA  ILE A  96       0.049   4.570   5.262  1.00 91.50           C  
ATOM    723  C   ILE A  96       1.013   3.387   5.312  1.00 91.50           C  
ATOM    724  CB  ILE A  96      -1.411   4.078   5.371  1.00 91.50           C  
ATOM    725  O   ILE A  96       1.168   2.664   4.324  1.00 91.50           O  
ATOM    726  CG1 ILE A  96      -2.379   5.266   5.352  1.00 91.50           C  
ATOM    727  CG2 ILE A  96      -1.605   3.234   6.633  1.00 91.50           C  
ATOM    728  CD1 ILE A  96      -3.840   4.871   5.180  1.00 91.50           C  
ATOM    729  N   VAL A  97       1.649   3.264   6.449  1.00 92.19           N  
ATOM    730  CA  VAL A  97       2.600   2.166   6.613  1.00 92.19           C  
ATOM    731  C   VAL A  97       2.062   1.166   7.637  1.00 92.19           C  
ATOM    732  CB  VAL A  97       3.990   2.680   7.051  1.00 92.19           C  
ATOM    733  O   VAL A  97       1.809   1.522   8.789  1.00 92.19           O  
ATOM    734  CG1 VAL A  97       4.977   1.521   7.184  1.00 92.19           C  
ATOM    735  CG2 VAL A  97       4.508   3.719   6.059  1.00 92.19           C  
ATOM    736  N   GLU A  98       1.867  -0.102   7.152  1.00 91.94           N  
ATOM    737  CA  GLU A  98       1.526  -1.223   8.023  1.00 91.94           C  
ATOM    738  C   GLU A  98       2.717  -2.158   8.211  1.00 91.94           C  
ATOM    739  CB  GLU A  98       0.331  -1.997   7.465  1.00 91.94           C  
ATOM    740  O   GLU A  98       3.467  -2.414   7.266  1.00 91.94           O  
ATOM    741  CG  GLU A  98      -0.255  -3.010   8.438  1.00 91.94           C  
ATOM    742  CD  GLU A  98      -1.492  -3.713   7.895  1.00 91.94           C  
ATOM    743  OE1 GLU A  98      -1.436  -4.938   7.652  1.00 91.94           O  
ATOM    744  OE2 GLU A  98      -2.525  -3.029   7.715  1.00 91.94           O  
ATOM    745  N   THR A  99       2.834  -2.656   9.359  1.00 89.94           N  
ATOM    746  CA  THR A  99       3.906  -3.621   9.586  1.00 89.94           C  
ATOM    747  C   THR A  99       3.422  -5.039   9.305  1.00 89.94           C  
ATOM    748  CB  THR A  99       4.445  -3.531  11.023  1.00 89.94           C  
ATOM    749  O   THR A  99       2.225  -5.320   9.383  1.00 89.94           O  
ATOM    750  CG2 THR A  99       5.047  -2.158  11.305  1.00 89.94           C  
ATOM    751  OG1 THR A  99       3.369  -3.764  11.945  1.00 89.94           O  
ATOM    752  N   SER A 100       4.238  -5.902   8.859  1.00 83.50           N  
ATOM    753  CA  SER A 100       3.926  -7.285   8.508  1.00 83.50           C  
ATOM    754  C   SER A 100       3.459  -8.070   9.734  1.00 83.50           C  
ATOM    755  CB  SER A 100       5.145  -7.973   7.891  1.00 83.50           C  
ATOM    756  O   SER A 100       2.670  -9.008   9.609  1.00 83.50           O  
ATOM    757  OG  SER A 100       6.262  -7.895   8.758  1.00 83.50           O  
ATOM    758  N   ASN A 101       3.746  -7.602  10.977  1.00 78.94           N  
ATOM    759  CA  ASN A 101       3.393  -8.297  12.203  1.00 78.94           C  
ATOM    760  C   ASN A 101       2.453  -7.465  13.070  1.00 78.94           C  
ATOM    761  CB  ASN A 101       4.652  -8.672  12.992  1.00 78.94           C  
ATOM    762  O   ASN A 101       2.570  -7.461  14.297  1.00 78.94           O  
ATOM    763  CG  ASN A 101       5.480  -9.734  12.305  1.00 78.94           C  
ATOM    764  ND2 ASN A 101       6.781  -9.742  12.570  1.00 78.94           N  
ATOM    765  OD1 ASN A 101       4.953 -10.547  11.539  1.00 78.94           O  
ATOM    766  N   SER A 102       1.500  -6.863  12.477  1.00 81.62           N  
ATOM    767  CA  SER A 102       0.596  -6.043  13.281  1.00 81.62           C  
ATOM    768  C   SER A 102      -0.332  -6.906  14.125  1.00 81.62           C  
ATOM    769  CB  SER A 102      -0.231  -5.125  12.375  1.00 81.62           C  
ATOM    770  O   SER A 102      -0.911  -7.879  13.625  1.00 81.62           O  
ATOM    771  OG  SER A 102      -1.039  -5.879  11.492  1.00 81.62           O  
ATOM    772  N   ASP A 103      -0.334  -6.789  15.438  1.00 78.81           N  
ATOM    773  CA  ASP A 103      -1.053  -7.629  16.391  1.00 78.81           C  
ATOM    774  C   ASP A 103      -2.316  -6.934  16.891  1.00 78.81           C  
ATOM    775  CB  ASP A 103      -0.151  -7.996  17.578  1.00 78.81           C  
ATOM    776  O   ASP A 103      -3.248  -7.590  17.359  1.00 78.81           O  
ATOM    777  CG  ASP A 103       0.985  -8.922  17.188  1.00 78.81           C  
ATOM    778  OD1 ASP A 103       0.851  -9.672  16.188  1.00 78.81           O  
ATOM    779  OD2 ASP A 103       2.023  -8.914  17.875  1.00 78.81           O  
ATOM    780  N   ASN A 104      -2.332  -5.633  16.594  1.00 83.38           N  
ATOM    781  CA  ASN A 104      -3.438  -4.863  17.156  1.00 83.38           C  
ATOM    782  C   ASN A 104      -4.434  -4.449  16.078  1.00 83.38           C  
ATOM    783  CB  ASN A 104      -2.912  -3.633  17.891  1.00 83.38           C  
ATOM    784  O   ASN A 104      -4.418  -3.305  15.617  1.00 83.38           O  
ATOM    785  CG  ASN A 104      -2.092  -3.992  19.125  1.00 83.38           C  
ATOM    786  ND2 ASN A 104      -1.082  -3.182  19.422  1.00 83.38           N  
ATOM    787  OD1 ASN A 104      -2.361  -4.988  19.797  1.00 83.38           O  
ATOM    788  N   GLY A 105      -5.281  -5.262  15.672  1.00 86.44           N  
ATOM    789  CA  GLY A 105      -6.379  -5.074  14.734  1.00 86.44           C  
ATOM    790  C   GLY A 105      -7.738  -5.062  15.406  1.00 86.44           C  
ATOM    791  O   GLY A 105      -7.973  -4.281  16.328  1.00 86.44           O  
ATOM    792  N   THR A 106      -8.602  -5.906  15.047  1.00 91.62           N  
ATOM    793  CA  THR A 106      -9.906  -6.047  15.695  1.00 91.62           C  
ATOM    794  C   THR A 106      -9.766  -6.781  17.031  1.00 91.62           C  
ATOM    795  CB  THR A 106     -10.898  -6.801  14.797  1.00 91.62           C  
ATOM    796  O   THR A 106      -9.312  -7.930  17.062  1.00 91.62           O  
ATOM    797  CG2 THR A 106     -11.188  -6.020  13.523  1.00 91.62           C  
ATOM    798  OG1 THR A 106     -10.352  -8.078  14.445  1.00 91.62           O  
ATOM    799  N   CYS A 107      -9.992  -6.043  18.188  1.00 92.19           N  
ATOM    800  CA  CYS A 107      -9.773  -6.605  19.516  1.00 92.19           C  
ATOM    801  C   CYS A 107     -10.922  -7.527  19.906  1.00 92.19           C  
ATOM    802  CB  CYS A 107      -9.617  -5.496  20.547  1.00 92.19           C  
ATOM    803  O   CYS A 107     -10.719  -8.523  20.594  1.00 92.19           O  
ATOM    804  SG  CYS A 107     -11.047  -4.395  20.656  1.00 92.19           S  
ATOM    805  N   TYR A 108     -12.195  -7.293  19.500  1.00 93.88           N  
ATOM    806  CA  TYR A 108     -13.312  -8.219  19.656  1.00 93.88           C  
ATOM    807  C   TYR A 108     -13.422  -9.156  18.469  1.00 93.88           C  
ATOM    808  CB  TYR A 108     -14.625  -7.449  19.844  1.00 93.88           C  
ATOM    809  O   TYR A 108     -13.445  -8.719  17.312  1.00 93.88           O  
ATOM    810  CG  TYR A 108     -15.727  -8.266  20.469  1.00 93.88           C  
ATOM    811  CD1 TYR A 108     -16.484  -9.148  19.688  1.00 93.88           C  
ATOM    812  CD2 TYR A 108     -16.016  -8.164  21.812  1.00 93.88           C  
ATOM    813  CE1 TYR A 108     -17.500  -9.906  20.266  1.00 93.88           C  
ATOM    814  CE2 TYR A 108     -17.047  -8.914  22.391  1.00 93.88           C  
ATOM    815  OH  TYR A 108     -18.781 -10.531  22.172  1.00 93.88           O  
ATOM    816  CZ  TYR A 108     -17.781  -9.781  21.609  1.00 93.88           C  
ATOM    817  N   PRO A 109     -13.516 -10.430  18.703  1.00 93.00           N  
ATOM    818  CA  PRO A 109     -13.508 -11.383  17.594  1.00 93.00           C  
ATOM    819  C   PRO A 109     -14.695 -11.203  16.641  1.00 93.00           C  
ATOM    820  CB  PRO A 109     -13.570 -12.742  18.297  1.00 93.00           C  
ATOM    821  O   PRO A 109     -15.820 -10.984  17.094  1.00 93.00           O  
ATOM    822  CG  PRO A 109     -14.203 -12.453  19.625  1.00 93.00           C  
ATOM    823  CD  PRO A 109     -13.852 -11.047  20.016  1.00 93.00           C  
ATOM    824  N   GLY A 110     -14.430 -11.172  15.312  1.00 91.94           N  
ATOM    825  CA  GLY A 110     -15.445 -11.039  14.281  1.00 91.94           C  
ATOM    826  C   GLY A 110     -14.883 -10.734  12.914  1.00 91.94           C  
ATOM    827  O   GLY A 110     -13.664 -10.594  12.758  1.00 91.94           O  
ATOM    828  N   ASP A 111     -15.859 -10.688  11.992  1.00 92.62           N  
ATOM    829  CA  ASP A 111     -15.469 -10.438  10.609  1.00 92.62           C  
ATOM    830  C   ASP A 111     -15.625  -8.961  10.258  1.00 92.62           C  
ATOM    831  CB  ASP A 111     -16.297 -11.297   9.648  1.00 92.62           C  
ATOM    832  O   ASP A 111     -16.609  -8.320  10.656  1.00 92.62           O  
ATOM    833  CG  ASP A 111     -16.016 -12.781   9.805  1.00 92.62           C  
ATOM    834  OD1 ASP A 111     -14.891 -13.156  10.156  1.00 92.62           O  
ATOM    835  OD2 ASP A 111     -16.953 -13.578   9.562  1.00 92.62           O  
ATOM    836  N   PHE A 112     -14.617  -8.438   9.609  1.00 94.38           N  
ATOM    837  CA  PHE A 112     -14.734  -7.121   8.992  1.00 94.38           C  
ATOM    838  C   PHE A 112     -15.164  -7.246   7.535  1.00 94.38           C  
ATOM    839  CB  PHE A 112     -13.406  -6.359   9.086  1.00 94.38           C  
ATOM    840  O   PHE A 112     -14.359  -7.602   6.676  1.00 94.38           O  
ATOM    841  CG  PHE A 112     -13.555  -4.867   8.992  1.00 94.38           C  
ATOM    842  CD1 PHE A 112     -14.531  -4.297   8.180  1.00 94.38           C  
ATOM    843  CD2 PHE A 112     -12.727  -4.027   9.719  1.00 94.38           C  
ATOM    844  CE1 PHE A 112     -14.672  -2.916   8.094  1.00 94.38           C  
ATOM    845  CE2 PHE A 112     -12.859  -2.645   9.641  1.00 94.38           C  
ATOM    846  CZ  PHE A 112     -13.836  -2.090   8.828  1.00 94.38           C  
ATOM    847  N   ILE A 113     -16.391  -6.898   7.312  1.00 93.00           N  
ATOM    848  CA  ILE A 113     -17.031  -7.168   6.027  1.00 93.00           C  
ATOM    849  C   ILE A 113     -16.531  -6.180   4.980  1.00 93.00           C  
ATOM    850  CB  ILE A 113     -18.562  -7.094   6.137  1.00 93.00           C  
ATOM    851  O   ILE A 113     -16.578  -4.965   5.188  1.00 93.00           O  
ATOM    852  CG1 ILE A 113     -19.078  -8.016   7.254  1.00 93.00           C  
ATOM    853  CG2 ILE A 113     -19.219  -7.453   4.797  1.00 93.00           C  
ATOM    854  CD1 ILE A 113     -18.703  -9.477   7.066  1.00 93.00           C  
ATOM    855  N   ASN A 114     -15.984  -6.754   3.812  1.00 89.44           N  
ATOM    856  CA  ASN A 114     -15.492  -5.980   2.682  1.00 89.44           C  
ATOM    857  C   ASN A 114     -14.289  -5.129   3.072  1.00 89.44           C  
ATOM    858  CB  ASN A 114     -16.594  -5.098   2.104  1.00 89.44           C  
ATOM    859  O   ASN A 114     -14.203  -3.955   2.707  1.00 89.44           O  
ATOM    860  CG  ASN A 114     -17.719  -5.906   1.484  1.00 89.44           C  
ATOM    861  ND2 ASN A 114     -18.953  -5.430   1.642  1.00 89.44           N  
ATOM    862  OD1 ASN A 114     -17.484  -6.949   0.871  1.00 89.44           O  
ATOM    863  N   TYR A 115     -13.398  -5.598   3.928  1.00 89.44           N  
ATOM    864  CA  TYR A 115     -12.219  -4.938   4.477  1.00 89.44           C  
ATOM    865  C   TYR A 115     -11.242  -4.559   3.371  1.00 89.44           C  
ATOM    866  CB  TYR A 115     -11.523  -5.844   5.500  1.00 89.44           C  
ATOM    867  O   TYR A 115     -10.680  -3.459   3.375  1.00 89.44           O  
ATOM    868  CG  TYR A 115     -10.250  -5.258   6.062  1.00 89.44           C  
ATOM    869  CD1 TYR A 115      -9.023  -5.891   5.867  1.00 89.44           C  
ATOM    870  CD2 TYR A 115     -10.273  -4.074   6.793  1.00 89.44           C  
ATOM    871  CE1 TYR A 115      -7.848  -5.355   6.387  1.00 89.44           C  
ATOM    872  CE2 TYR A 115      -9.102  -3.529   7.316  1.00 89.44           C  
ATOM    873  OH  TYR A 115      -6.738  -3.643   7.625  1.00 89.44           O  
ATOM    874  CZ  TYR A 115      -7.898  -4.176   7.109  1.00 89.44           C  
ATOM    875  N   GLU A 116     -11.031  -5.391   2.428  1.00 85.38           N  
ATOM    876  CA  GLU A 116     -10.086  -5.133   1.342  1.00 85.38           C  
ATOM    877  C   GLU A 116     -10.547  -3.955   0.485  1.00 85.38           C  
ATOM    878  CB  GLU A 116      -9.914  -6.379   0.473  1.00 85.38           C  
ATOM    879  O   GLU A 116      -9.727  -3.150   0.036  1.00 85.38           O  
ATOM    880  CG  GLU A 116      -9.219  -7.531   1.184  1.00 85.38           C  
ATOM    881  CD  GLU A 116      -7.812  -7.191   1.648  1.00 85.38           C  
ATOM    882  OE1 GLU A 116      -7.316  -7.836   2.602  1.00 85.38           O  
ATOM    883  OE2 GLU A 116      -7.203  -6.277   1.055  1.00 85.38           O  
ATOM    884  N   GLU A 117     -11.852  -3.902   0.282  1.00 85.31           N  
ATOM    885  CA  GLU A 117     -12.422  -2.768  -0.439  1.00 85.31           C  
ATOM    886  C   GLU A 117     -12.180  -1.461   0.310  1.00 85.31           C  
ATOM    887  CB  GLU A 117     -13.922  -2.973  -0.670  1.00 85.31           C  
ATOM    888  O   GLU A 117     -11.867  -0.438  -0.302  1.00 85.31           O  
ATOM    889  CG  GLU A 117     -14.555  -1.917  -1.562  1.00 85.31           C  
ATOM    890  CD  GLU A 117     -16.016  -2.193  -1.872  1.00 85.31           C  
ATOM    891  OE1 GLU A 117     -16.656  -1.362  -2.551  1.00 85.31           O  
ATOM    892  OE2 GLU A 117     -16.516  -3.250  -1.432  1.00 85.31           O  
ATOM    893  N   LEU A 118     -12.375  -1.514   1.511  1.00 89.56           N  
ATOM    894  CA  LEU A 118     -12.117  -0.337   2.332  1.00 89.56           C  
ATOM    895  C   LEU A 118     -10.641   0.063   2.258  1.00 89.56           C  
ATOM    896  CB  LEU A 118     -12.508  -0.601   3.787  1.00 89.56           C  
ATOM    897  O   LEU A 118     -10.328   1.247   2.131  1.00 89.56           O  
ATOM    898  CG  LEU A 118     -12.227   0.526   4.781  1.00 89.56           C  
ATOM    899  CD1 LEU A 118     -13.016   1.774   4.410  1.00 89.56           C  
ATOM    900  CD2 LEU A 118     -12.555   0.081   6.203  1.00 89.56           C  
ATOM    901  N   ARG A 119      -9.789  -0.918   2.393  1.00 88.88           N  
ATOM    902  CA  ARG A 119      -8.352  -0.680   2.303  1.00 88.88           C  
ATOM    903  C   ARG A 119      -7.996   0.028   1.000  1.00 88.88           C  
ATOM    904  CB  ARG A 119      -7.582  -1.996   2.412  1.00 88.88           C  
ATOM    905  O   ARG A 119      -7.180   0.950   0.992  1.00 88.88           O  
ATOM    906  CG  ARG A 119      -7.453  -2.518   3.834  1.00 88.88           C  
ATOM    907  CD  ARG A 119      -6.547  -3.740   3.906  1.00 88.88           C  
ATOM    908  NE  ARG A 119      -5.137  -3.369   3.875  1.00 88.88           N  
ATOM    909  NH1 ARG A 119      -4.355  -5.539   3.781  1.00 88.88           N  
ATOM    910  NH2 ARG A 119      -2.879  -3.785   3.791  1.00 88.88           N  
ATOM    911  CZ  ARG A 119      -4.125  -4.234   3.816  1.00 88.88           C  
ATOM    912  N   GLU A 120      -8.578  -0.385   0.018  1.00 84.19           N  
ATOM    913  CA  GLU A 120      -8.375   0.237  -1.287  1.00 84.19           C  
ATOM    914  C   GLU A 120      -8.844   1.688  -1.287  1.00 84.19           C  
ATOM    915  CB  GLU A 120      -9.102  -0.552  -2.379  1.00 84.19           C  
ATOM    916  O   GLU A 120      -8.180   2.562  -1.849  1.00 84.19           O  
ATOM    917  CG  GLU A 120      -8.828  -0.052  -3.789  1.00 84.19           C  
ATOM    918  CD  GLU A 120      -9.523  -0.867  -4.863  1.00 84.19           C  
ATOM    919  OE1 GLU A 120      -9.422  -0.512  -6.059  1.00 84.19           O  
ATOM    920  OE2 GLU A 120     -10.188  -1.866  -4.508  1.00 84.19           O  
ATOM    921  N   GLN A 121     -10.016   1.867  -0.754  1.00 85.44           N  
ATOM    922  CA  GLN A 121     -10.523   3.230  -0.660  1.00 85.44           C  
ATOM    923  C   GLN A 121      -9.570   4.125   0.120  1.00 85.44           C  
ATOM    924  CB  GLN A 121     -11.906   3.240  -0.002  1.00 85.44           C  
ATOM    925  O   GLN A 121      -9.305   5.262  -0.280  1.00 85.44           O  
ATOM    926  CG  GLN A 121     -12.992   2.590  -0.845  1.00 85.44           C  
ATOM    927  CD  GLN A 121     -13.266   3.344  -2.133  1.00 85.44           C  
ATOM    928  NE2 GLN A 121     -13.500   2.605  -3.215  1.00 85.44           N  
ATOM    929  OE1 GLN A 121     -13.273   4.578  -2.156  1.00 85.44           O  
ATOM    930  N   LEU A 122      -9.039   3.572   1.106  1.00 87.50           N  
ATOM    931  CA  LEU A 122      -8.172   4.332   2.002  1.00 87.50           C  
ATOM    932  C   LEU A 122      -6.812   4.590   1.358  1.00 87.50           C  
ATOM    933  CB  LEU A 122      -7.988   3.592   3.330  1.00 87.50           C  
ATOM    934  O   LEU A 122      -6.109   5.527   1.739  1.00 87.50           O  
ATOM    935  CG  LEU A 122      -9.195   3.582   4.273  1.00 87.50           C  
ATOM    936  CD1 LEU A 122      -8.914   2.699   5.484  1.00 87.50           C  
ATOM    937  CD2 LEU A 122      -9.547   5.000   4.707  1.00 87.50           C  
ATOM    938  N   SER A 123      -6.477   3.730   0.460  1.00 84.56           N  
ATOM    939  CA  SER A 123      -5.199   3.871  -0.231  1.00 84.56           C  
ATOM    940  C   SER A 123      -5.156   5.148  -1.062  1.00 84.56           C  
ATOM    941  CB  SER A 123      -4.938   2.662  -1.129  1.00 84.56           C  
ATOM    942  O   SER A 123      -4.078   5.652  -1.385  1.00 84.56           O  
ATOM    943  OG  SER A 123      -5.840   2.645  -2.223  1.00 84.56           O  
ATOM    944  N   SER A 124      -6.234   5.695  -1.313  1.00 82.31           N  
ATOM    945  CA  SER A 124      -6.328   6.891  -2.146  1.00 82.31           C  
ATOM    946  C   SER A 124      -6.625   8.125  -1.307  1.00 82.31           C  
ATOM    947  CB  SER A 124      -7.406   6.719  -3.217  1.00 82.31           C  
ATOM    948  O   SER A 124      -6.762   9.227  -1.843  1.00 82.31           O  
ATOM    949  OG  SER A 124      -8.680   6.551  -2.621  1.00 82.31           O  
ATOM    950  N   VAL A 125      -6.617   7.965   0.028  1.00 84.75           N  
ATOM    951  CA  VAL A 125      -6.988   9.039   0.948  1.00 84.75           C  
ATOM    952  C   VAL A 125      -5.727   9.664   1.538  1.00 84.75           C  
ATOM    953  CB  VAL A 125      -7.906   8.523   2.080  1.00 84.75           C  
ATOM    954  O   VAL A 125      -4.820   8.961   1.980  1.00 84.75           O  
ATOM    955  CG1 VAL A 125      -8.188   9.633   3.090  1.00 84.75           C  
ATOM    956  CG2 VAL A 125      -9.211   7.973   1.501  1.00 84.75           C  
ATOM    957  N   SER A 126      -5.652  10.953   1.513  1.00 81.50           N  
ATOM    958  CA  SER A 126      -4.457  11.664   1.948  1.00 81.50           C  
ATOM    959  C   SER A 126      -4.715  12.453   3.225  1.00 81.50           C  
ATOM    960  CB  SER A 126      -3.959  12.602   0.847  1.00 81.50           C  
ATOM    961  O   SER A 126      -3.777  12.828   3.932  1.00 81.50           O  
ATOM    962  OG  SER A 126      -4.980  13.500   0.452  1.00 81.50           O  
ATOM    963  N   SER A 127      -5.926  12.562   3.545  1.00 83.38           N  
ATOM    964  CA  SER A 127      -6.277  13.234   4.789  1.00 83.38           C  
ATOM    965  C   SER A 127      -7.590  12.695   5.355  1.00 83.38           C  
ATOM    966  CB  SER A 127      -6.391  14.742   4.574  1.00 83.38           C  
ATOM    967  O   SER A 127      -8.484  12.305   4.602  1.00 83.38           O  
ATOM    968  OG  SER A 127      -7.578  15.062   3.865  1.00 83.38           O  
ATOM    969  N   PHE A 128      -7.551  12.664   6.711  1.00 83.25           N  
ATOM    970  CA  PHE A 128      -8.680  12.141   7.480  1.00 83.25           C  
ATOM    971  C   PHE A 128      -9.094  13.125   8.562  1.00 83.25           C  
ATOM    972  CB  PHE A 128      -8.320  10.789   8.109  1.00 83.25           C  
ATOM    973  O   PHE A 128      -8.242  13.695   9.250  1.00 83.25           O  
ATOM    974  CG  PHE A 128      -9.508   9.906   8.367  1.00 83.25           C  
ATOM    975  CD1 PHE A 128     -10.070   9.820   9.633  1.00 83.25           C  
ATOM    976  CD2 PHE A 128     -10.070   9.164   7.336  1.00 83.25           C  
ATOM    977  CE1 PHE A 128     -11.172   9.008   9.875  1.00 83.25           C  
ATOM    978  CE2 PHE A 128     -11.172   8.344   7.566  1.00 83.25           C  
ATOM    979  CZ  PHE A 128     -11.727   8.266   8.836  1.00 83.25           C  
ATOM    980  N   GLU A 129     -10.375  13.531   8.578  1.00 88.31           N  
ATOM    981  CA  GLU A 129     -10.852  14.305   9.719  1.00 88.31           C  
ATOM    982  C   GLU A 129     -11.914  13.531  10.500  1.00 88.31           C  
ATOM    983  CB  GLU A 129     -11.422  15.648   9.250  1.00 88.31           C  
ATOM    984  O   GLU A 129     -12.938  13.133   9.945  1.00 88.31           O  
ATOM    985  CG  GLU A 129     -11.805  16.578  10.391  1.00 88.31           C  
ATOM    986  CD  GLU A 129     -12.461  17.859   9.914  1.00 88.31           C  
ATOM    987  OE1 GLU A 129     -12.898  18.672  10.766  1.00 88.31           O  
ATOM    988  OE2 GLU A 129     -12.547  18.062   8.680  1.00 88.31           O  
ATOM    989  N   ARG A 130     -11.578  13.344  11.711  1.00 91.06           N  
ATOM    990  CA  ARG A 130     -12.445  12.602  12.617  1.00 91.06           C  
ATOM    991  C   ARG A 130     -13.438  13.539  13.312  1.00 91.06           C  
ATOM    992  CB  ARG A 130     -11.617  11.852  13.664  1.00 91.06           C  
ATOM    993  O   ARG A 130     -13.055  14.586  13.820  1.00 91.06           O  
ATOM    994  CG  ARG A 130     -12.453  10.977  14.594  1.00 91.06           C  
ATOM    995  CD  ARG A 130     -11.578  10.219  15.586  1.00 91.06           C  
ATOM    996  NE  ARG A 130     -11.289  11.023  16.766  1.00 91.06           N  
ATOM    997  NH1 ARG A 130     -12.102   9.477  18.281  1.00 91.06           N  
ATOM    998  NH2 ARG A 130     -11.234  11.461  19.031  1.00 91.06           N  
ATOM    999  CZ  ARG A 130     -11.539  10.648  18.016  1.00 91.06           C  
ATOM   1000  N   PHE A 131     -14.742  13.227  13.336  1.00 92.12           N  
ATOM   1001  CA  PHE A 131     -15.742  14.039  14.008  1.00 92.12           C  
ATOM   1002  C   PHE A 131     -16.859  13.172  14.586  1.00 92.12           C  
ATOM   1003  CB  PHE A 131     -16.328  15.078  13.047  1.00 92.12           C  
ATOM   1004  O   PHE A 131     -17.094  12.062  14.102  1.00 92.12           O  
ATOM   1005  CG  PHE A 131     -17.078  14.469  11.883  1.00 92.12           C  
ATOM   1006  CD1 PHE A 131     -16.406  14.086  10.734  1.00 92.12           C  
ATOM   1007  CD2 PHE A 131     -18.453  14.281  11.945  1.00 92.12           C  
ATOM   1008  CE1 PHE A 131     -17.078  13.531   9.656  1.00 92.12           C  
ATOM   1009  CE2 PHE A 131     -19.141  13.727  10.875  1.00 92.12           C  
ATOM   1010  CZ  PHE A 131     -18.453  13.352   9.727  1.00 92.12           C  
ATOM   1011  N   GLU A 132     -17.484  13.680  15.562  1.00 92.62           N  
ATOM   1012  CA  GLU A 132     -18.500  12.914  16.266  1.00 92.62           C  
ATOM   1013  C   GLU A 132     -19.844  12.977  15.539  1.00 92.62           C  
ATOM   1014  CB  GLU A 132     -18.656  13.414  17.703  1.00 92.62           C  
ATOM   1015  O   GLU A 132     -20.344  14.062  15.266  1.00 92.62           O  
ATOM   1016  CG  GLU A 132     -19.375  12.438  18.625  1.00 92.62           C  
ATOM   1017  CD  GLU A 132     -19.375  12.875  20.078  1.00 92.62           C  
ATOM   1018  OE1 GLU A 132     -19.734  12.062  20.953  1.00 92.62           O  
ATOM   1019  OE2 GLU A 132     -19.000  14.039  20.344  1.00 92.62           O  
ATOM   1020  N   ILE A 133     -20.422  11.797  15.195  1.00 93.56           N  
ATOM   1021  CA  ILE A 133     -21.688  11.742  14.469  1.00 93.56           C  
ATOM   1022  C   ILE A 133     -22.828  11.445  15.445  1.00 93.56           C  
ATOM   1023  CB  ILE A 133     -21.656  10.672  13.352  1.00 93.56           C  
ATOM   1024  O   ILE A 133     -23.906  12.047  15.359  1.00 93.56           O  
ATOM   1025  CG1 ILE A 133     -22.844  10.859  12.398  1.00 93.56           C  
ATOM   1026  CG2 ILE A 133     -21.656   9.266  13.953  1.00 93.56           C  
ATOM   1027  CD1 ILE A 133     -22.781   9.977  11.164  1.00 93.56           C  
ATOM   1028  N   PHE A 134     -22.656  10.586  16.391  1.00 92.88           N  
ATOM   1029  CA  PHE A 134     -23.609  10.273  17.453  1.00 92.88           C  
ATOM   1030  C   PHE A 134     -22.938  10.320  18.812  1.00 92.88           C  
ATOM   1031  CB  PHE A 134     -24.234   8.891  17.219  1.00 92.88           C  
ATOM   1032  O   PHE A 134     -22.297   9.359  19.234  1.00 92.88           O  
ATOM   1033  CG  PHE A 134     -25.031   8.789  15.945  1.00 92.88           C  
ATOM   1034  CD1 PHE A 134     -26.203   9.523  15.773  1.00 92.88           C  
ATOM   1035  CD2 PHE A 134     -24.609   7.965  14.906  1.00 92.88           C  
ATOM   1036  CE1 PHE A 134     -26.938   9.430  14.594  1.00 92.88           C  
ATOM   1037  CE2 PHE A 134     -25.344   7.867  13.727  1.00 92.88           C  
ATOM   1038  CZ  PHE A 134     -26.500   8.602  13.578  1.00 92.88           C  
ATOM   1039  N   PRO A 135     -23.125  11.461  19.547  1.00 90.50           N  
ATOM   1040  CA  PRO A 135     -22.516  11.562  20.875  1.00 90.50           C  
ATOM   1041  C   PRO A 135     -23.094  10.562  21.875  1.00 90.50           C  
ATOM   1042  CB  PRO A 135     -22.828  13.000  21.297  1.00 90.50           C  
ATOM   1043  O   PRO A 135     -24.297  10.258  21.812  1.00 90.50           O  
ATOM   1044  CG  PRO A 135     -23.094  13.719  20.016  1.00 90.50           C  
ATOM   1045  CD  PRO A 135     -23.703  12.750  19.047  1.00 90.50           C  
ATOM   1046  N   LYS A 136     -22.281  10.016  22.734  1.00 84.31           N  
ATOM   1047  CA  LYS A 136     -22.594   8.930  23.656  1.00 84.31           C  
ATOM   1048  C   LYS A 136     -23.734   9.312  24.594  1.00 84.31           C  
ATOM   1049  CB  LYS A 136     -21.359   8.547  24.469  1.00 84.31           C  
ATOM   1050  O   LYS A 136     -24.688   8.547  24.781  1.00 84.31           O  
ATOM   1051  CG  LYS A 136     -21.516   7.254  25.266  1.00 84.31           C  
ATOM   1052  CD  LYS A 136     -20.203   6.855  25.938  1.00 84.31           C  
ATOM   1053  CE  LYS A 136     -20.359   5.582  26.750  1.00 84.31           C  
ATOM   1054  NZ  LYS A 136     -19.078   5.160  27.391  1.00 84.31           N  
ATOM   1055  N   THR A 137     -23.875  10.500  25.094  1.00 80.75           N  
ATOM   1056  CA  THR A 137     -24.828  10.914  26.125  1.00 80.75           C  
ATOM   1057  C   THR A 137     -26.094  11.469  25.500  1.00 80.75           C  
ATOM   1058  CB  THR A 137     -24.203  11.984  27.062  1.00 80.75           C  
ATOM   1059  O   THR A 137     -27.203  11.195  25.984  1.00 80.75           O  
ATOM   1060  CG2 THR A 137     -23.109  11.383  27.922  1.00 80.75           C  
ATOM   1061  OG1 THR A 137     -23.656  13.039  26.266  1.00 80.75           O  
ATOM   1062  N   SER A 138     -26.000  12.039  24.375  1.00 85.94           N  
ATOM   1063  CA  SER A 138     -27.156  12.719  23.781  1.00 85.94           C  
ATOM   1064  C   SER A 138     -27.891  11.812  22.797  1.00 85.94           C  
ATOM   1065  CB  SER A 138     -26.719  14.000  23.078  1.00 85.94           C  
ATOM   1066  O   SER A 138     -29.109  11.898  22.656  1.00 85.94           O  
ATOM   1067  OG  SER A 138     -25.797  13.719  22.031  1.00 85.94           O  
ATOM   1068  N   SER A 139     -27.219  10.922  22.234  1.00 87.75           N  
ATOM   1069  CA  SER A 139     -27.750  10.141  21.125  1.00 87.75           C  
ATOM   1070  C   SER A 139     -28.391   8.844  21.625  1.00 87.75           C  
ATOM   1071  CB  SER A 139     -26.656   9.820  20.109  1.00 87.75           C  
ATOM   1072  O   SER A 139     -29.250   8.273  20.938  1.00 87.75           O  
ATOM   1073  OG  SER A 139     -26.172  11.008  19.500  1.00 87.75           O  
ATOM   1074  N   TRP A 140     -28.016   8.461  22.891  1.00 88.56           N  
ATOM   1075  CA  TRP A 140     -28.547   7.195  23.391  1.00 88.56           C  
ATOM   1076  C   TRP A 140     -28.969   7.316  24.844  1.00 88.56           C  
ATOM   1077  CB  TRP A 140     -27.500   6.086  23.250  1.00 88.56           C  
ATOM   1078  O   TRP A 140     -28.453   6.613  25.719  1.00 88.56           O  
ATOM   1079  CG  TRP A 140     -26.734   6.133  21.953  1.00 88.56           C  
ATOM   1080  CD1 TRP A 140     -25.438   6.523  21.766  1.00 88.56           C  
ATOM   1081  CD2 TRP A 140     -27.234   5.773  20.656  1.00 88.56           C  
ATOM   1082  CE2 TRP A 140     -26.188   5.977  19.734  1.00 88.56           C  
ATOM   1083  CE3 TRP A 140     -28.469   5.301  20.188  1.00 88.56           C  
ATOM   1084  NE1 TRP A 140     -25.109   6.434  20.438  1.00 88.56           N  
ATOM   1085  CH2 TRP A 140     -27.547   5.262  17.938  1.00 88.56           C  
ATOM   1086  CZ2 TRP A 140     -26.328   5.723  18.375  1.00 88.56           C  
ATOM   1087  CZ3 TRP A 140     -28.609   5.051  18.828  1.00 88.56           C  
ATOM   1088  N   PRO A 141     -29.891   8.109  25.297  1.00 87.12           N  
ATOM   1089  CA  PRO A 141     -30.250   8.359  26.688  1.00 87.12           C  
ATOM   1090  C   PRO A 141     -31.000   7.188  27.328  1.00 87.12           C  
ATOM   1091  CB  PRO A 141     -31.156   9.594  26.594  1.00 87.12           C  
ATOM   1092  O   PRO A 141     -30.953   7.016  28.547  1.00 87.12           O  
ATOM   1093  CG  PRO A 141     -31.656   9.586  25.172  1.00 87.12           C  
ATOM   1094  CD  PRO A 141     -30.594   9.008  24.297  1.00 87.12           C  
ATOM   1095  N   ASN A 142     -31.562   6.316  26.484  1.00 90.75           N  
ATOM   1096  CA  ASN A 142     -32.344   5.203  27.000  1.00 90.75           C  
ATOM   1097  C   ASN A 142     -31.625   3.871  26.828  1.00 90.75           C  
ATOM   1098  CB  ASN A 142     -33.719   5.152  26.312  1.00 90.75           C  
ATOM   1099  O   ASN A 142     -32.219   2.807  26.938  1.00 90.75           O  
ATOM   1100  CG  ASN A 142     -34.562   6.387  26.594  1.00 90.75           C  
ATOM   1101  ND2 ASN A 142     -35.156   6.934  25.547  1.00 90.75           N  
ATOM   1102  OD1 ASN A 142     -34.656   6.848  27.734  1.00 90.75           O  
ATOM   1103  N   HIS A 143     -30.406   3.963  26.453  1.00 93.31           N  
ATOM   1104  CA  HIS A 143     -29.531   2.803  26.312  1.00 93.31           C  
ATOM   1105  C   HIS A 143     -28.250   2.963  27.141  1.00 93.31           C  
ATOM   1106  CB  HIS A 143     -29.172   2.584  24.844  1.00 93.31           C  
ATOM   1107  O   HIS A 143     -27.812   4.082  27.391  1.00 93.31           O  
ATOM   1108  CG  HIS A 143     -30.359   2.342  23.953  1.00 93.31           C  
ATOM   1109  CD2 HIS A 143     -30.844   1.200  23.422  1.00 93.31           C  
ATOM   1110  ND1 HIS A 143     -31.188   3.357  23.531  1.00 93.31           N  
ATOM   1111  CE1 HIS A 143     -32.125   2.848  22.781  1.00 93.31           C  
ATOM   1112  NE2 HIS A 143     -31.953   1.540  22.688  1.00 93.31           N  
ATOM   1113  N   ASP A 144     -27.766   1.835  27.656  1.00 92.00           N  
ATOM   1114  CA  ASP A 144     -26.500   1.845  28.406  1.00 92.00           C  
ATOM   1115  C   ASP A 144     -25.312   1.809  27.469  1.00 92.00           C  
ATOM   1116  CB  ASP A 144     -26.453   0.662  29.375  1.00 92.00           C  
ATOM   1117  O   ASP A 144     -25.000   0.770  26.875  1.00 92.00           O  
ATOM   1118  CG  ASP A 144     -25.281   0.745  30.344  1.00 92.00           C  
ATOM   1119  OD1 ASP A 144     -24.328   1.495  30.078  1.00 92.00           O  
ATOM   1120  OD2 ASP A 144     -25.328   0.052  31.375  1.00 92.00           O  
ATOM   1121  N   SER A 145     -24.625   2.859  27.391  1.00 88.62           N  
ATOM   1122  CA  SER A 145     -23.469   2.982  26.500  1.00 88.62           C  
ATOM   1123  C   SER A 145     -22.156   2.818  27.250  1.00 88.62           C  
ATOM   1124  CB  SER A 145     -23.500   4.336  25.781  1.00 88.62           C  
ATOM   1125  O   SER A 145     -21.109   2.619  26.656  1.00 88.62           O  
ATOM   1126  OG  SER A 145     -23.391   5.398  26.703  1.00 88.62           O  
ATOM   1127  N   ASP A 146     -22.156   2.682  28.609  1.00 86.81           N  
ATOM   1128  CA  ASP A 146     -20.969   2.584  29.453  1.00 86.81           C  
ATOM   1129  C   ASP A 146     -20.641   1.128  29.766  1.00 86.81           C  
ATOM   1130  CB  ASP A 146     -21.172   3.369  30.750  1.00 86.81           C  
ATOM   1131  O   ASP A 146     -19.484   0.780  29.969  1.00 86.81           O  
ATOM   1132  CG  ASP A 146     -21.219   4.871  30.531  1.00 86.81           C  
ATOM   1133  OD1 ASP A 146     -20.562   5.367  29.594  1.00 86.81           O  
ATOM   1134  OD2 ASP A 146     -21.891   5.566  31.328  1.00 86.81           O  
ATOM   1135  N   ASN A 147     -21.578   0.281  29.750  1.00 87.31           N  
ATOM   1136  CA  ASN A 147     -21.406  -1.110  30.156  1.00 87.31           C  
ATOM   1137  C   ASN A 147     -21.125  -2.012  28.953  1.00 87.31           C  
ATOM   1138  CB  ASN A 147     -22.656  -1.603  30.906  1.00 87.31           C  
ATOM   1139  O   ASN A 147     -20.828  -3.197  29.125  1.00 87.31           O  
ATOM   1140  CG  ASN A 147     -22.734  -1.063  32.312  1.00 87.31           C  
ATOM   1141  ND2 ASN A 147     -23.938  -0.813  32.781  1.00 87.31           N  
ATOM   1142  OD1 ASN A 147     -21.703  -0.872  32.969  1.00 87.31           O  
ATOM   1143  N   GLY A 148     -21.156  -1.442  27.797  1.00 87.50           N  
ATOM   1144  CA  GLY A 148     -20.734  -2.154  26.594  1.00 87.50           C  
ATOM   1145  C   GLY A 148     -19.219  -2.217  26.438  1.00 87.50           C  
ATOM   1146  O   GLY A 148     -18.672  -1.646  25.500  1.00 87.50           O  
ATOM   1147  N   VAL A 149     -18.547  -2.785  27.344  1.00 91.88           N  
ATOM   1148  CA  VAL A 149     -17.094  -2.906  27.328  1.00 91.88           C  
ATOM   1149  C   VAL A 149     -16.688  -4.375  27.422  1.00 91.88           C  
ATOM   1150  CB  VAL A 149     -16.438  -2.102  28.469  1.00 91.88           C  
ATOM   1151  O   VAL A 149     -17.500  -5.215  27.828  1.00 91.88           O  
ATOM   1152  CG1 VAL A 149     -16.719  -0.607  28.312  1.00 91.88           C  
ATOM   1153  CG2 VAL A 149     -16.953  -2.598  29.828  1.00 91.88           C  
ATOM   1154  N   THR A 150     -15.453  -4.699  26.984  1.00 91.75           N  
ATOM   1155  CA  THR A 150     -15.000  -6.086  26.953  1.00 91.75           C  
ATOM   1156  C   THR A 150     -13.531  -6.188  27.344  1.00 91.75           C  
ATOM   1157  CB  THR A 150     -15.211  -6.715  25.562  1.00 91.75           C  
ATOM   1158  O   THR A 150     -12.750  -5.266  27.094  1.00 91.75           O  
ATOM   1159  CG2 THR A 150     -14.500  -5.910  24.484  1.00 91.75           C  
ATOM   1160  OG1 THR A 150     -14.695  -8.055  25.562  1.00 91.75           O  
ATOM   1161  N   ALA A 151     -13.188  -7.273  27.953  1.00 90.94           N  
ATOM   1162  CA  ALA A 151     -11.805  -7.547  28.328  1.00 90.94           C  
ATOM   1163  C   ALA A 151     -10.953  -7.801  27.078  1.00 90.94           C  
ATOM   1164  CB  ALA A 151     -11.727  -8.742  29.266  1.00 90.94           C  
ATOM   1165  O   ALA A 151      -9.727  -7.648  27.109  1.00 90.94           O  
ATOM   1166  N   ALA A 152     -11.656  -8.172  26.031  1.00 90.50           N  
ATOM   1167  CA  ALA A 152     -10.984  -8.445  24.766  1.00 90.50           C  
ATOM   1168  C   ALA A 152     -10.406  -7.172  24.156  1.00 90.50           C  
ATOM   1169  CB  ALA A 152     -11.953  -9.102  23.781  1.00 90.50           C  
ATOM   1170  O   ALA A 152      -9.414  -7.219  23.422  1.00 90.50           O  
ATOM   1171  N   CYS A 153     -10.961  -6.070  24.484  1.00 91.94           N  
ATOM   1172  CA  CYS A 153     -10.492  -4.770  24.016  1.00 91.94           C  
ATOM   1173  C   CYS A 153     -10.000  -3.924  25.188  1.00 91.94           C  
ATOM   1174  CB  CYS A 153     -11.602  -4.031  23.281  1.00 91.94           C  
ATOM   1175  O   CYS A 153     -10.453  -2.795  25.375  1.00 91.94           O  
ATOM   1176  SG  CYS A 153     -12.141  -4.859  21.766  1.00 91.94           S  
ATOM   1177  N   SER A 154      -9.172  -4.434  25.969  1.00 90.56           N  
ATOM   1178  CA  SER A 154      -8.719  -3.785  27.188  1.00 90.56           C  
ATOM   1179  C   SER A 154      -7.730  -2.666  26.891  1.00 90.56           C  
ATOM   1180  CB  SER A 154      -8.078  -4.809  28.125  1.00 90.56           C  
ATOM   1181  O   SER A 154      -7.047  -2.693  25.859  1.00 90.56           O  
ATOM   1182  OG  SER A 154      -6.891  -5.336  27.562  1.00 90.56           O  
ATOM   1183  N   HIS A 155      -7.770  -1.675  27.672  1.00 88.56           N  
ATOM   1184  CA  HIS A 155      -6.805  -0.579  27.641  1.00 88.56           C  
ATOM   1185  C   HIS A 155      -6.164  -0.371  29.016  1.00 88.56           C  
ATOM   1186  CB  HIS A 155      -7.480   0.713  27.188  1.00 88.56           C  
ATOM   1187  O   HIS A 155      -6.859  -0.123  30.000  1.00 88.56           O  
ATOM   1188  CG  HIS A 155      -6.531   1.860  27.031  1.00 88.56           C  
ATOM   1189  CD2 HIS A 155      -6.398   3.006  27.734  1.00 88.56           C  
ATOM   1190  ND1 HIS A 155      -5.578   1.904  26.031  1.00 88.56           N  
ATOM   1191  CE1 HIS A 155      -4.895   3.031  26.141  1.00 88.56           C  
ATOM   1192  NE2 HIS A 155      -5.371   3.719  27.156  1.00 88.56           N  
ATOM   1193  N   ALA A 156      -4.918  -0.607  29.109  1.00 86.25           N  
ATOM   1194  CA  ALA A 156      -4.148  -0.467  30.344  1.00 86.25           C  
ATOM   1195  C   ALA A 156      -4.711  -1.362  31.453  1.00 86.25           C  
ATOM   1196  CB  ALA A 156      -4.141   0.990  30.812  1.00 86.25           C  
ATOM   1197  O   ALA A 156      -4.781  -0.958  32.625  1.00 86.25           O  
ATOM   1198  N   GLY A 157      -5.203  -2.529  31.062  1.00 83.38           N  
ATOM   1199  CA  GLY A 157      -5.574  -3.525  32.062  1.00 83.38           C  
ATOM   1200  C   GLY A 157      -7.023  -3.424  32.500  1.00 83.38           C  
ATOM   1201  O   GLY A 157      -7.516  -4.273  33.250  1.00 83.38           O  
ATOM   1202  N   ALA A 158      -7.777  -2.414  31.938  1.00 90.94           N  
ATOM   1203  CA  ALA A 158      -9.203  -2.232  32.219  1.00 90.94           C  
ATOM   1204  C   ALA A 158     -10.039  -2.559  30.969  1.00 90.94           C  
ATOM   1205  CB  ALA A 158      -9.484  -0.804  32.656  1.00 90.94           C  
ATOM   1206  O   ALA A 158      -9.586  -2.346  29.844  1.00 90.94           O  
ATOM   1207  N   LYS A 159     -11.258  -3.127  31.266  1.00 92.31           N  
ATOM   1208  CA  LYS A 159     -12.164  -3.406  30.156  1.00 92.31           C  
ATOM   1209  C   LYS A 159     -12.516  -2.129  29.406  1.00 92.31           C  
ATOM   1210  CB  LYS A 159     -13.438  -4.082  30.672  1.00 92.31           C  
ATOM   1211  O   LYS A 159     -12.852  -1.113  30.016  1.00 92.31           O  
ATOM   1212  CG  LYS A 159     -13.203  -5.441  31.312  1.00 92.31           C  
ATOM   1213  CD  LYS A 159     -14.500  -6.051  31.828  1.00 92.31           C  
ATOM   1214  CE  LYS A 159     -14.258  -7.383  32.531  1.00 92.31           C  
ATOM   1215  NZ  LYS A 159     -15.531  -7.965  33.062  1.00 92.31           N  
ATOM   1216  N   SER A 160     -12.359  -2.184  28.141  1.00 93.25           N  
ATOM   1217  CA  SER A 160     -12.680  -1.078  27.250  1.00 93.25           C  
ATOM   1218  C   SER A 160     -13.352  -1.575  25.969  1.00 93.25           C  
ATOM   1219  CB  SER A 160     -11.414  -0.298  26.891  1.00 93.25           C  
ATOM   1220  O   SER A 160     -13.750  -2.740  25.891  1.00 93.25           O  
ATOM   1221  OG  SER A 160     -11.734   0.871  26.156  1.00 93.25           O  
ATOM   1222  N   PHE A 161     -13.516  -0.546  25.078  1.00 93.94           N  
ATOM   1223  CA  PHE A 161     -14.094  -0.848  23.781  1.00 93.94           C  
ATOM   1224  C   PHE A 161     -13.531   0.079  22.703  1.00 93.94           C  
ATOM   1225  CB  PHE A 161     -15.617  -0.729  23.828  1.00 93.94           C  
ATOM   1226  O   PHE A 161     -12.727   0.968  23.016  1.00 93.94           O  
ATOM   1227  CG  PHE A 161     -16.312  -1.391  22.656  1.00 93.94           C  
ATOM   1228  CD1 PHE A 161     -17.109  -0.650  21.797  1.00 93.94           C  
ATOM   1229  CD2 PHE A 161     -16.172  -2.754  22.438  1.00 93.94           C  
ATOM   1230  CE1 PHE A 161     -17.750  -1.260  20.719  1.00 93.94           C  
ATOM   1231  CE2 PHE A 161     -16.812  -3.369  21.359  1.00 93.94           C  
ATOM   1232  CZ  PHE A 161     -17.609  -2.621  20.516  1.00 93.94           C  
ATOM   1233  N   TYR A 162     -13.867  -0.192  21.484  1.00 94.12           N  
ATOM   1234  CA  TYR A 162     -13.398   0.645  20.391  1.00 94.12           C  
ATOM   1235  C   TYR A 162     -13.734   2.109  20.641  1.00 94.12           C  
ATOM   1236  CB  TYR A 162     -14.008   0.182  19.062  1.00 94.12           C  
ATOM   1237  O   TYR A 162     -14.836   2.430  21.094  1.00 94.12           O  
ATOM   1238  CG  TYR A 162     -13.570  -1.198  18.641  1.00 94.12           C  
ATOM   1239  CD1 TYR A 162     -12.250  -1.447  18.281  1.00 94.12           C  
ATOM   1240  CD2 TYR A 162     -14.469  -2.254  18.609  1.00 94.12           C  
ATOM   1241  CE1 TYR A 162     -11.836  -2.717  17.875  1.00 94.12           C  
ATOM   1242  CE2 TYR A 162     -14.070  -3.529  18.219  1.00 94.12           C  
ATOM   1243  OH  TYR A 162     -12.352  -5.008  17.469  1.00 94.12           O  
ATOM   1244  CZ  TYR A 162     -12.758  -3.750  17.859  1.00 94.12           C  
ATOM   1245  N   LYS A 163     -12.914   3.053  20.234  1.00 92.19           N  
ATOM   1246  CA  LYS A 163     -13.086   4.480  20.500  1.00 92.19           C  
ATOM   1247  C   LYS A 163     -14.055   5.109  19.500  1.00 92.19           C  
ATOM   1248  CB  LYS A 163     -11.734   5.199  20.438  1.00 92.19           C  
ATOM   1249  O   LYS A 163     -14.680   6.129  19.797  1.00 92.19           O  
ATOM   1250  CG  LYS A 163     -10.805   4.863  21.594  1.00 92.19           C  
ATOM   1251  CD  LYS A 163     -11.367   5.363  22.922  1.00 92.19           C  
ATOM   1252  CE  LYS A 163     -10.422   5.066  24.078  1.00 92.19           C  
ATOM   1253  NZ  LYS A 163     -11.008   5.457  25.391  1.00 92.19           N  
ATOM   1254  N   ASN A 164     -14.094   4.461  18.297  1.00 93.81           N  
ATOM   1255  CA  ASN A 164     -14.938   5.031  17.250  1.00 93.81           C  
ATOM   1256  C   ASN A 164     -16.312   4.375  17.234  1.00 93.81           C  
ATOM   1257  CB  ASN A 164     -14.273   4.902  15.883  1.00 93.81           C  
ATOM   1258  O   ASN A 164     -17.188   4.777  16.469  1.00 93.81           O  
ATOM   1259  CG  ASN A 164     -13.031   5.758  15.750  1.00 93.81           C  
ATOM   1260  ND2 ASN A 164     -12.047   5.266  15.016  1.00 93.81           N  
ATOM   1261  OD1 ASN A 164     -12.953   6.855  16.312  1.00 93.81           O  
ATOM   1262  N   LEU A 165     -16.531   3.371  18.062  1.00 95.44           N  
ATOM   1263  CA  LEU A 165     -17.812   2.654  18.109  1.00 95.44           C  
ATOM   1264  C   LEU A 165     -18.359   2.625  19.531  1.00 95.44           C  
ATOM   1265  CB  LEU A 165     -17.625   1.227  17.578  1.00 95.44           C  
ATOM   1266  O   LEU A 165     -17.625   2.762  20.500  1.00 95.44           O  
ATOM   1267  CG  LEU A 165     -17.141   1.087  16.141  1.00 95.44           C  
ATOM   1268  CD1 LEU A 165     -16.844  -0.373  15.828  1.00 95.44           C  
ATOM   1269  CD2 LEU A 165     -18.172   1.649  15.172  1.00 95.44           C  
ATOM   1270  N   ILE A 166     -19.625   2.371  19.578  1.00 95.25           N  
ATOM   1271  CA  ILE A 166     -20.297   2.236  20.859  1.00 95.25           C  
ATOM   1272  C   ILE A 166     -21.094   0.928  20.891  1.00 95.25           C  
ATOM   1273  CB  ILE A 166     -21.250   3.434  21.125  1.00 95.25           C  
ATOM   1274  O   ILE A 166     -21.875   0.646  19.984  1.00 95.25           O  
ATOM   1275  CG1 ILE A 166     -20.469   4.754  21.031  1.00 95.25           C  
ATOM   1276  CG2 ILE A 166     -21.922   3.291  22.500  1.00 95.25           C  
ATOM   1277  CD1 ILE A 166     -21.359   5.992  21.047  1.00 95.25           C  
ATOM   1278  N   TRP A 167     -20.797   0.231  21.953  1.00 95.00           N  
ATOM   1279  CA  TRP A 167     -21.562  -0.992  22.172  1.00 95.00           C  
ATOM   1280  C   TRP A 167     -22.781  -0.725  23.031  1.00 95.00           C  
ATOM   1281  CB  TRP A 167     -20.688  -2.072  22.812  1.00 95.00           C  
ATOM   1282  O   TRP A 167     -22.672  -0.591  24.250  1.00 95.00           O  
ATOM   1283  CG  TRP A 167     -21.328  -3.422  22.875  1.00 95.00           C  
ATOM   1284  CD1 TRP A 167     -22.547  -3.779  22.344  1.00 95.00           C  
ATOM   1285  CD2 TRP A 167     -20.812  -4.598  23.500  1.00 95.00           C  
ATOM   1286  CE2 TRP A 167     -21.750  -5.629  23.312  1.00 95.00           C  
ATOM   1287  CE3 TRP A 167     -19.625  -4.875  24.203  1.00 95.00           C  
ATOM   1288  NE1 TRP A 167     -22.797  -5.105  22.609  1.00 95.00           N  
ATOM   1289  CH2 TRP A 167     -20.391  -7.168  24.484  1.00 95.00           C  
ATOM   1290  CZ2 TRP A 167     -21.547  -6.922  23.812  1.00 95.00           C  
ATOM   1291  CZ3 TRP A 167     -19.422  -6.160  24.688  1.00 95.00           C  
ATOM   1292  N   LEU A 168     -23.969  -0.727  22.375  1.00 93.94           N  
ATOM   1293  CA  LEU A 168     -25.203  -0.384  23.078  1.00 93.94           C  
ATOM   1294  C   LEU A 168     -25.828  -1.621  23.719  1.00 93.94           C  
ATOM   1295  CB  LEU A 168     -26.203   0.271  22.125  1.00 93.94           C  
ATOM   1296  O   LEU A 168     -26.047  -2.631  23.047  1.00 93.94           O  
ATOM   1297  CG  LEU A 168     -25.766   1.589  21.484  1.00 93.94           C  
ATOM   1298  CD1 LEU A 168     -26.766   2.016  20.406  1.00 93.94           C  
ATOM   1299  CD2 LEU A 168     -25.609   2.674  22.547  1.00 93.94           C  
ATOM   1300  N   VAL A 169     -26.141  -1.521  25.031  1.00 94.06           N  
ATOM   1301  CA  VAL A 169     -26.812  -2.605  25.734  1.00 94.06           C  
ATOM   1302  C   VAL A 169     -28.016  -2.057  26.500  1.00 94.06           C  
ATOM   1303  CB  VAL A 169     -25.859  -3.344  26.703  1.00 94.06           C  
ATOM   1304  O   VAL A 169     -28.219  -0.841  26.562  1.00 94.06           O  
ATOM   1305  CG1 VAL A 169     -24.719  -4.008  25.922  1.00 94.06           C  
ATOM   1306  CG2 VAL A 169     -25.297  -2.375  27.750  1.00 94.06           C  
ATOM   1307  N   LYS A 170     -28.719  -2.914  27.078  1.00 94.12           N  
ATOM   1308  CA  LYS A 170     -29.953  -2.539  27.781  1.00 94.12           C  
ATOM   1309  C   LYS A 170     -29.656  -1.604  28.953  1.00 94.12           C  
ATOM   1310  CB  LYS A 170     -30.688  -3.781  28.281  1.00 94.12           C  
ATOM   1311  O   LYS A 170     -28.594  -1.709  29.578  1.00 94.12           O  
ATOM   1312  CG  LYS A 170     -29.984  -4.508  29.422  1.00 94.12           C  
ATOM   1313  CD  LYS A 170     -30.797  -5.688  29.922  1.00 94.12           C  
ATOM   1314  CE  LYS A 170     -30.094  -6.395  31.078  1.00 94.12           C  
ATOM   1315  NZ  LYS A 170     -30.875  -7.578  31.547  1.00 94.12           N  
ATOM   1316  N   LYS A 171     -30.391  -0.618  29.203  1.00 92.94           N  
ATOM   1317  CA  LYS A 171     -30.406   0.221  30.391  1.00 92.94           C  
ATOM   1318  C   LYS A 171     -31.547  -0.191  31.328  1.00 92.94           C  
ATOM   1319  CB  LYS A 171     -30.562   1.694  30.016  1.00 92.94           C  
ATOM   1320  O   LYS A 171     -32.719  -0.080  30.984  1.00 92.94           O  
ATOM   1321  CG  LYS A 171     -30.344   2.658  31.172  1.00 92.94           C  
ATOM   1322  CD  LYS A 171     -30.391   4.109  30.703  1.00 92.94           C  
ATOM   1323  CE  LYS A 171     -30.109   5.074  31.844  1.00 92.94           C  
ATOM   1324  NZ  LYS A 171     -30.094   6.492  31.391  1.00 92.94           N  
ATOM   1325  N   GLY A 172     -31.203  -0.723  32.469  1.00 90.81           N  
ATOM   1326  CA  GLY A 172     -32.219  -1.318  33.344  1.00 90.81           C  
ATOM   1327  C   GLY A 172     -32.844  -2.572  32.750  1.00 90.81           C  
ATOM   1328  O   GLY A 172     -32.125  -3.488  32.344  1.00 90.81           O  
ATOM   1329  N   LYS A 173     -34.062  -2.625  32.531  1.00 90.75           N  
ATOM   1330  CA  LYS A 173     -34.750  -3.799  32.000  1.00 90.75           C  
ATOM   1331  C   LYS A 173     -35.375  -3.504  30.641  1.00 90.75           C  
ATOM   1332  CB  LYS A 173     -35.844  -4.285  32.969  1.00 90.75           C  
ATOM   1333  O   LYS A 173     -36.250  -4.219  30.188  1.00 90.75           O  
ATOM   1334  CG  LYS A 173     -35.312  -4.832  34.281  1.00 90.75           C  
ATOM   1335  CD  LYS A 173     -36.406  -5.449  35.125  1.00 90.75           C  
ATOM   1336  CE  LYS A 173     -35.875  -6.020  36.438  1.00 90.75           C  
ATOM   1337  NZ  LYS A 173     -36.938  -6.621  37.250  1.00 90.75           N  
ATOM   1338  N   SER A 174     -34.906  -2.367  30.062  1.00 92.81           N  
ATOM   1339  CA  SER A 174     -35.531  -1.979  28.797  1.00 92.81           C  
ATOM   1340  C   SER A 174     -34.469  -1.707  27.734  1.00 92.81           C  
ATOM   1341  CB  SER A 174     -36.406  -0.739  28.984  1.00 92.81           C  
ATOM   1342  O   SER A 174     -33.375  -1.249  28.047  1.00 92.81           O  
ATOM   1343  OG  SER A 174     -35.625   0.389  29.312  1.00 92.81           O  
ATOM   1344  N   TYR A 175     -34.812  -2.008  26.469  1.00 93.56           N  
ATOM   1345  CA  TYR A 175     -34.062  -1.674  25.266  1.00 93.56           C  
ATOM   1346  C   TYR A 175     -34.969  -1.178  24.156  1.00 93.56           C  
ATOM   1347  CB  TYR A 175     -33.250  -2.887  24.766  1.00 93.56           C  
ATOM   1348  O   TYR A 175     -35.500  -1.970  23.359  1.00 93.56           O  
ATOM   1349  CG  TYR A 175     -32.188  -2.547  23.750  1.00 93.56           C  
ATOM   1350  CD1 TYR A 175     -32.531  -2.346  22.406  1.00 93.56           C  
ATOM   1351  CD2 TYR A 175     -30.875  -2.426  24.125  1.00 93.56           C  
ATOM   1352  CE1 TYR A 175     -31.562  -2.033  21.469  1.00 93.56           C  
ATOM   1353  CE2 TYR A 175     -29.891  -2.115  23.188  1.00 93.56           C  
ATOM   1354  OH  TYR A 175     -29.281  -1.610  20.922  1.00 93.56           O  
ATOM   1355  CZ  TYR A 175     -30.250  -1.920  21.859  1.00 93.56           C  
ATOM   1356  N   PRO A 176     -35.312   0.076  24.219  1.00 94.62           N  
ATOM   1357  CA  PRO A 176     -36.250   0.606  23.219  1.00 94.62           C  
ATOM   1358  C   PRO A 176     -35.656   0.593  21.812  1.00 94.62           C  
ATOM   1359  CB  PRO A 176     -36.500   2.039  23.688  1.00 94.62           C  
ATOM   1360  O   PRO A 176     -34.406   0.609  21.656  1.00 94.62           O  
ATOM   1361  CG  PRO A 176     -35.281   2.383  24.516  1.00 94.62           C  
ATOM   1362  CD  PRO A 176     -34.781   1.123  25.156  1.00 94.62           C  
ATOM   1363  N   LYS A 177     -36.562   0.550  20.875  1.00 94.75           N  
ATOM   1364  CA  LYS A 177     -36.156   0.571  19.469  1.00 94.75           C  
ATOM   1365  C   LYS A 177     -35.344   1.833  19.156  1.00 94.75           C  
ATOM   1366  CB  LYS A 177     -37.375   0.475  18.562  1.00 94.75           C  
ATOM   1367  O   LYS A 177     -35.688   2.926  19.594  1.00 94.75           O  
ATOM   1368  CG  LYS A 177     -37.031   0.406  17.078  1.00 94.75           C  
ATOM   1369  CD  LYS A 177     -38.281   0.330  16.219  1.00 94.75           C  
ATOM   1370  CE  LYS A 177     -37.969   0.335  14.734  1.00 94.75           C  
ATOM   1371  NZ  LYS A 177     -39.188   0.249  13.891  1.00 94.75           N  
ATOM   1372  N   ILE A 178     -34.250   1.631  18.422  1.00 93.81           N  
ATOM   1373  CA  ILE A 178     -33.344   2.709  18.016  1.00 93.81           C  
ATOM   1374  C   ILE A 178     -33.750   3.205  16.625  1.00 93.81           C  
ATOM   1375  CB  ILE A 178     -31.875   2.252  18.016  1.00 93.81           C  
ATOM   1376  O   ILE A 178     -34.000   2.404  15.727  1.00 93.81           O  
ATOM   1377  CG1 ILE A 178     -31.422   1.893  19.438  1.00 93.81           C  
ATOM   1378  CG2 ILE A 178     -30.969   3.336  17.422  1.00 93.81           C  
ATOM   1379  CD1 ILE A 178     -30.078   1.184  19.516  1.00 93.81           C  
ATOM   1380  N   ASN A 179     -33.844   4.480  16.531  1.00 94.19           N  
ATOM   1381  CA  ASN A 179     -34.062   5.160  15.258  1.00 94.19           C  
ATOM   1382  C   ASN A 179     -33.250   6.453  15.172  1.00 94.19           C  
ATOM   1383  CB  ASN A 179     -35.562   5.438  15.031  1.00 94.19           C  
ATOM   1384  O   ASN A 179     -33.688   7.488  15.688  1.00 94.19           O  
ATOM   1385  CG  ASN A 179     -35.844   5.891  13.617  1.00 94.19           C  
ATOM   1386  ND2 ASN A 179     -37.125   6.113  13.328  1.00 94.19           N  
ATOM   1387  OD1 ASN A 179     -34.938   6.039  12.789  1.00 94.19           O  
ATOM   1388  N   GLN A 180     -32.094   6.297  14.539  1.00 93.94           N  
ATOM   1389  CA  GLN A 180     -31.172   7.434  14.453  1.00 93.94           C  
ATOM   1390  C   GLN A 180     -30.750   7.691  13.008  1.00 93.94           C  
ATOM   1391  CB  GLN A 180     -29.938   7.203  15.320  1.00 93.94           C  
ATOM   1392  O   GLN A 180     -30.500   6.754  12.250  1.00 93.94           O  
ATOM   1393  CG  GLN A 180     -30.219   7.234  16.812  1.00 93.94           C  
ATOM   1394  CD  GLN A 180     -30.719   8.586  17.297  1.00 93.94           C  
ATOM   1395  NE2 GLN A 180     -30.531   8.867  18.578  1.00 93.94           N  
ATOM   1396  OE1 GLN A 180     -31.266   9.375  16.516  1.00 93.94           O  
ATOM   1397  N   THR A 181     -30.719   8.992  12.734  1.00 94.94           N  
ATOM   1398  CA  THR A 181     -30.328   9.367  11.383  1.00 94.94           C  
ATOM   1399  C   THR A 181     -29.312  10.508  11.414  1.00 94.94           C  
ATOM   1400  CB  THR A 181     -31.547   9.789  10.547  1.00 94.94           C  
ATOM   1401  O   THR A 181     -29.375  11.391  12.273  1.00 94.94           O  
ATOM   1402  CG2 THR A 181     -31.125  10.188   9.133  1.00 94.94           C  
ATOM   1403  OG1 THR A 181     -32.469   8.703  10.477  1.00 94.94           O  
ATOM   1404  N   TYR A 182     -28.422  10.391  10.500  1.00 95.12           N  
ATOM   1405  CA  TYR A 182     -27.438  11.461  10.336  1.00 95.12           C  
ATOM   1406  C   TYR A 182     -27.422  11.953   8.891  1.00 95.12           C  
ATOM   1407  CB  TYR A 182     -26.047  10.984  10.750  1.00 95.12           C  
ATOM   1408  O   TYR A 182     -27.312  11.148   7.957  1.00 95.12           O  
ATOM   1409  CG  TYR A 182     -24.984  12.047  10.617  1.00 95.12           C  
ATOM   1410  CD1 TYR A 182     -24.188  12.125   9.477  1.00 95.12           C  
ATOM   1411  CD2 TYR A 182     -24.766  12.977  11.633  1.00 95.12           C  
ATOM   1412  CE1 TYR A 182     -23.203  13.094   9.352  1.00 95.12           C  
ATOM   1413  CE2 TYR A 182     -23.781  13.953  11.516  1.00 95.12           C  
ATOM   1414  OH  TYR A 182     -22.031  14.977  10.258  1.00 95.12           O  
ATOM   1415  CZ  TYR A 182     -23.016  14.008  10.375  1.00 95.12           C  
ATOM   1416  N   ILE A 183     -27.438  13.289   8.766  1.00 95.62           N  
ATOM   1417  CA  ILE A 183     -27.375  13.898   7.441  1.00 95.62           C  
ATOM   1418  C   ILE A 183     -25.969  14.453   7.203  1.00 95.62           C  
ATOM   1419  CB  ILE A 183     -28.422  15.016   7.281  1.00 95.62           C  
ATOM   1420  O   ILE A 183     -25.469  15.242   8.000  1.00 95.62           O  
ATOM   1421  CG1 ILE A 183     -29.844  14.461   7.500  1.00 95.62           C  
ATOM   1422  CG2 ILE A 183     -28.312  15.680   5.906  1.00 95.62           C  
ATOM   1423  CD1 ILE A 183     -30.922  15.523   7.586  1.00 95.62           C  
ATOM   1424  N   ASN A 184     -25.359  13.945   6.051  1.00 94.94           N  
ATOM   1425  CA  ASN A 184     -24.016  14.406   5.711  1.00 94.94           C  
ATOM   1426  C   ASN A 184     -24.016  15.836   5.188  1.00 94.94           C  
ATOM   1427  CB  ASN A 184     -23.375  13.469   4.684  1.00 94.94           C  
ATOM   1428  O   ASN A 184     -24.328  16.078   4.016  1.00 94.94           O  
ATOM   1429  CG  ASN A 184     -21.953  13.875   4.320  1.00 94.94           C  
ATOM   1430  ND2 ASN A 184     -21.359  13.164   3.371  1.00 94.94           N  
ATOM   1431  OD1 ASN A 184     -21.406  14.820   4.891  1.00 94.94           O  
ATOM   1432  N   ASP A 185     -23.578  16.781   6.039  1.00 93.44           N  
ATOM   1433  CA  ASP A 185     -23.578  18.203   5.691  1.00 93.44           C  
ATOM   1434  C   ASP A 185     -22.156  18.750   5.578  1.00 93.44           C  
ATOM   1435  CB  ASP A 185     -24.359  19.000   6.730  1.00 93.44           C  
ATOM   1436  O   ASP A 185     -21.938  19.953   5.617  1.00 93.44           O  
ATOM   1437  CG  ASP A 185     -23.812  18.859   8.141  1.00 93.44           C  
ATOM   1438  OD1 ASP A 185     -22.891  18.047   8.352  1.00 93.44           O  
ATOM   1439  OD2 ASP A 185     -24.297  19.578   9.039  1.00 93.44           O  
ATOM   1440  N   LYS A 186     -21.156  17.922   5.387  1.00 90.56           N  
ATOM   1441  CA  LYS A 186     -19.750  18.266   5.438  1.00 90.56           C  
ATOM   1442  C   LYS A 186     -19.219  18.609   4.051  1.00 90.56           C  
ATOM   1443  CB  LYS A 186     -18.938  17.125   6.039  1.00 90.56           C  
ATOM   1444  O   LYS A 186     -18.094  19.109   3.916  1.00 90.56           O  
ATOM   1445  CG  LYS A 186     -19.250  16.828   7.500  1.00 90.56           C  
ATOM   1446  CD  LYS A 186     -18.812  17.984   8.398  1.00 90.56           C  
ATOM   1447  CE  LYS A 186     -19.016  17.641   9.875  1.00 90.56           C  
ATOM   1448  NZ  LYS A 186     -18.656  18.781  10.758  1.00 90.56           N  
ATOM   1449  N   GLY A 187     -20.125  18.484   2.969  1.00 89.25           N  
ATOM   1450  CA  GLY A 187     -19.719  18.844   1.616  1.00 89.25           C  
ATOM   1451  C   GLY A 187     -18.734  17.859   1.015  1.00 89.25           C  
ATOM   1452  O   GLY A 187     -18.219  18.078  -0.084  1.00 89.25           O  
ATOM   1453  N   LYS A 188     -18.344  16.781   1.766  1.00 90.88           N  
ATOM   1454  CA  LYS A 188     -17.469  15.688   1.336  1.00 90.88           C  
ATOM   1455  C   LYS A 188     -18.031  14.336   1.746  1.00 90.88           C  
ATOM   1456  CB  LYS A 188     -16.062  15.867   1.918  1.00 90.88           C  
ATOM   1457  O   LYS A 188     -18.922  14.258   2.596  1.00 90.88           O  
ATOM   1458  CG  LYS A 188     -15.398  17.188   1.539  1.00 90.88           C  
ATOM   1459  CD  LYS A 188     -14.039  17.344   2.209  1.00 90.88           C  
ATOM   1460  CE  LYS A 188     -13.391  18.672   1.864  1.00 90.88           C  
ATOM   1461  NZ  LYS A 188     -12.078  18.844   2.555  1.00 90.88           N  
ATOM   1462  N   GLU A 189     -17.453  13.234   1.108  1.00 91.38           N  
ATOM   1463  CA  GLU A 189     -17.875  11.883   1.481  1.00 91.38           C  
ATOM   1464  C   GLU A 189     -17.422  11.547   2.900  1.00 91.38           C  
ATOM   1465  CB  GLU A 189     -17.312  10.859   0.494  1.00 91.38           C  
ATOM   1466  O   GLU A 189     -16.328  11.898   3.312  1.00 91.38           O  
ATOM   1467  CG  GLU A 189     -17.953  10.922  -0.888  1.00 91.38           C  
ATOM   1468  CD  GLU A 189     -17.375   9.898  -1.856  1.00 91.38           C  
ATOM   1469  OE1 GLU A 189     -18.156   9.062  -2.381  1.00 91.38           O  
ATOM   1470  OE2 GLU A 189     -16.156   9.922  -2.092  1.00 91.38           O  
ATOM   1471  N   ILE A 190     -18.328  10.922   3.652  1.00 94.25           N  
ATOM   1472  CA  ILE A 190     -18.000  10.562   5.031  1.00 94.25           C  
ATOM   1473  C   ILE A 190     -18.000   9.039   5.180  1.00 94.25           C  
ATOM   1474  CB  ILE A 190     -19.000  11.195   6.023  1.00 94.25           C  
ATOM   1475  O   ILE A 190     -18.875   8.359   4.625  1.00 94.25           O  
ATOM   1476  CG1 ILE A 190     -20.406  10.617   5.809  1.00 94.25           C  
ATOM   1477  CG2 ILE A 190     -19.016  12.719   5.879  1.00 94.25           C  
ATOM   1478  CD1 ILE A 190     -21.406  11.008   6.891  1.00 94.25           C  
ATOM   1479  N   LEU A 191     -16.969   8.547   5.816  1.00 95.00           N  
ATOM   1480  CA  LEU A 191     -16.875   7.133   6.141  1.00 95.00           C  
ATOM   1481  C   LEU A 191     -17.469   6.852   7.523  1.00 95.00           C  
ATOM   1482  CB  LEU A 191     -15.422   6.664   6.090  1.00 95.00           C  
ATOM   1483  O   LEU A 191     -17.016   7.422   8.516  1.00 95.00           O  
ATOM   1484  CG  LEU A 191     -15.156   5.215   6.512  1.00 95.00           C  
ATOM   1485  CD1 LEU A 191     -15.797   4.250   5.516  1.00 95.00           C  
ATOM   1486  CD2 LEU A 191     -13.664   4.957   6.633  1.00 95.00           C  
ATOM   1487  N   VAL A 192     -18.438   5.965   7.598  1.00 95.62           N  
ATOM   1488  CA  VAL A 192     -19.094   5.609   8.852  1.00 95.62           C  
ATOM   1489  C   VAL A 192     -18.922   4.117   9.125  1.00 95.62           C  
ATOM   1490  CB  VAL A 192     -20.594   5.965   8.820  1.00 95.62           C  
ATOM   1491  O   VAL A 192     -19.250   3.279   8.281  1.00 95.62           O  
ATOM   1492  CG1 VAL A 192     -21.266   5.613  10.156  1.00 95.62           C  
ATOM   1493  CG2 VAL A 192     -20.797   7.445   8.508  1.00 95.62           C  
ATOM   1494  N   LEU A 193     -18.359   3.855  10.320  1.00 96.50           N  
ATOM   1495  CA  LEU A 193     -18.156   2.469  10.727  1.00 96.50           C  
ATOM   1496  C   LEU A 193     -19.250   2.018  11.688  1.00 96.50           C  
ATOM   1497  CB  LEU A 193     -16.781   2.295  11.375  1.00 96.50           C  
ATOM   1498  O   LEU A 193     -19.656   2.777  12.570  1.00 96.50           O  
ATOM   1499  CG  LEU A 193     -15.570   2.674  10.516  1.00 96.50           C  
ATOM   1500  CD1 LEU A 193     -14.328   2.824  11.391  1.00 96.50           C  
ATOM   1501  CD2 LEU A 193     -15.344   1.634   9.430  1.00 96.50           C  
ATOM   1502  N   TRP A 194     -19.672   0.754  11.570  1.00 96.62           N  
ATOM   1503  CA  TRP A 194     -20.688   0.192  12.461  1.00 96.62           C  
ATOM   1504  C   TRP A 194     -20.594  -1.329  12.508  1.00 96.62           C  
ATOM   1505  CB  TRP A 194     -22.094   0.613  12.023  1.00 96.62           C  
ATOM   1506  O   TRP A 194     -19.812  -1.930  11.750  1.00 96.62           O  
ATOM   1507  CG  TRP A 194     -22.422   0.246  10.609  1.00 96.62           C  
ATOM   1508  CD1 TRP A 194     -22.078   0.934   9.477  1.00 96.62           C  
ATOM   1509  CD2 TRP A 194     -23.156  -0.897  10.172  1.00 96.62           C  
ATOM   1510  CE2 TRP A 194     -23.234  -0.839   8.758  1.00 96.62           C  
ATOM   1511  CE3 TRP A 194     -23.781  -1.967  10.836  1.00 96.62           C  
ATOM   1512  NE1 TRP A 194     -22.562   0.287   8.359  1.00 96.62           N  
ATOM   1513  CH2 TRP A 194     -24.484  -2.848   8.680  1.00 96.62           C  
ATOM   1514  CZ2 TRP A 194     -23.891  -1.812   8.008  1.00 96.62           C  
ATOM   1515  CZ3 TRP A 194     -24.422  -2.934  10.078  1.00 96.62           C  
ATOM   1516  N   GLY A 195     -21.375  -1.926  13.391  1.00 96.81           N  
ATOM   1517  CA  GLY A 195     -21.250  -3.369  13.508  1.00 96.81           C  
ATOM   1518  C   GLY A 195     -22.484  -4.039  14.055  1.00 96.81           C  
ATOM   1519  O   GLY A 195     -23.438  -3.365  14.484  1.00 96.81           O  
ATOM   1520  N   ILE A 196     -22.422  -5.367  14.055  1.00 97.19           N  
ATOM   1521  CA  ILE A 196     -23.500  -6.191  14.578  1.00 97.19           C  
ATOM   1522  C   ILE A 196     -22.938  -7.211  15.562  1.00 97.19           C  
ATOM   1523  CB  ILE A 196     -24.266  -6.906  13.445  1.00 97.19           C  
ATOM   1524  O   ILE A 196     -22.031  -7.973  15.234  1.00 97.19           O  
ATOM   1525  CG1 ILE A 196     -24.828  -5.887  12.445  1.00 97.19           C  
ATOM   1526  CG2 ILE A 196     -25.391  -7.773  14.016  1.00 97.19           C  
ATOM   1527  CD1 ILE A 196     -25.453  -6.508  11.211  1.00 97.19           C  
ATOM   1528  N   HIS A 197     -23.500  -7.172  16.719  1.00 97.00           N  
ATOM   1529  CA  HIS A 197     -23.078  -8.125  17.734  1.00 97.00           C  
ATOM   1530  C   HIS A 197     -23.844  -9.438  17.609  1.00 97.00           C  
ATOM   1531  CB  HIS A 197     -23.266  -7.543  19.141  1.00 97.00           C  
ATOM   1532  O   HIS A 197     -25.078  -9.438  17.516  1.00 97.00           O  
ATOM   1533  CG  HIS A 197     -22.812  -8.453  20.234  1.00 97.00           C  
ATOM   1534  CD2 HIS A 197     -21.625  -9.062  20.469  1.00 97.00           C  
ATOM   1535  ND1 HIS A 197     -23.656  -8.844  21.266  1.00 97.00           N  
ATOM   1536  CE1 HIS A 197     -22.984  -9.648  22.078  1.00 97.00           C  
ATOM   1537  NE2 HIS A 197     -21.766  -9.797  21.609  1.00 97.00           N  
ATOM   1538  N   HIS A 198     -23.094 -10.539  17.625  1.00 96.38           N  
ATOM   1539  CA  HIS A 198     -23.672 -11.883  17.562  1.00 96.38           C  
ATOM   1540  C   HIS A 198     -23.438 -12.641  18.859  1.00 96.38           C  
ATOM   1541  CB  HIS A 198     -23.062 -12.664  16.391  1.00 96.38           C  
ATOM   1542  O   HIS A 198     -22.359 -13.195  19.094  1.00 96.38           O  
ATOM   1543  CG  HIS A 198     -23.203 -11.969  15.070  1.00 96.38           C  
ATOM   1544  CD2 HIS A 198     -22.328 -11.242  14.352  1.00 96.38           C  
ATOM   1545  ND1 HIS A 198     -24.391 -11.984  14.352  1.00 96.38           N  
ATOM   1546  CE1 HIS A 198     -24.219 -11.289  13.234  1.00 96.38           C  
ATOM   1547  NE2 HIS A 198     -22.984 -10.828  13.211  1.00 96.38           N  
ATOM   1548  N   PRO A 199     -24.469 -12.680  19.672  1.00 95.44           N  
ATOM   1549  CA  PRO A 199     -24.312 -13.336  20.984  1.00 95.44           C  
ATOM   1550  C   PRO A 199     -24.203 -14.859  20.859  1.00 95.44           C  
ATOM   1551  CB  PRO A 199     -25.594 -12.945  21.719  1.00 95.44           C  
ATOM   1552  O   PRO A 199     -24.734 -15.453  19.922  1.00 95.44           O  
ATOM   1553  CG  PRO A 199     -26.078 -11.711  21.016  1.00 95.44           C  
ATOM   1554  CD  PRO A 199     -25.688 -11.797  19.578  1.00 95.44           C  
ATOM   1555  N   PRO A 200     -23.641 -15.477  21.891  1.00 95.06           N  
ATOM   1556  CA  PRO A 200     -23.391 -16.922  21.859  1.00 95.06           C  
ATOM   1557  C   PRO A 200     -24.641 -17.750  22.188  1.00 95.06           C  
ATOM   1558  CB  PRO A 200     -22.297 -17.109  22.906  1.00 95.06           C  
ATOM   1559  O   PRO A 200     -24.734 -18.906  21.797  1.00 95.06           O  
ATOM   1560  CG  PRO A 200     -22.484 -15.977  23.859  1.00 95.06           C  
ATOM   1561  CD  PRO A 200     -22.969 -14.781  23.094  1.00 95.06           C  
ATOM   1562  N   THR A 201     -25.578 -17.156  22.984  1.00 95.69           N  
ATOM   1563  CA  THR A 201     -26.797 -17.859  23.375  1.00 95.69           C  
ATOM   1564  C   THR A 201     -28.000 -16.922  23.359  1.00 95.69           C  
ATOM   1565  CB  THR A 201     -26.656 -18.484  24.766  1.00 95.69           C  
ATOM   1566  O   THR A 201     -27.844 -15.695  23.406  1.00 95.69           O  
ATOM   1567  CG2 THR A 201     -25.391 -19.328  24.875  1.00 95.69           C  
ATOM   1568  OG1 THR A 201     -26.594 -17.438  25.750  1.00 95.69           O  
ATOM   1569  N   ILE A 202     -29.141 -17.500  23.312  1.00 95.31           N  
ATOM   1570  CA  ILE A 202     -30.375 -16.734  23.344  1.00 95.31           C  
ATOM   1571  C   ILE A 202     -30.500 -16.000  24.672  1.00 95.31           C  
ATOM   1572  CB  ILE A 202     -31.609 -17.641  23.109  1.00 95.31           C  
ATOM   1573  O   ILE A 202     -31.047 -14.906  24.734  1.00 95.31           O  
ATOM   1574  CG1 ILE A 202     -32.844 -16.797  22.797  1.00 95.31           C  
ATOM   1575  CG2 ILE A 202     -31.844 -18.547  24.312  1.00 95.31           C  
ATOM   1576  CD1 ILE A 202     -32.812 -16.141  21.422  1.00 95.31           C  
ATOM   1577  N   THR A 203     -30.000 -16.609  25.750  1.00 95.56           N  
ATOM   1578  CA  THR A 203     -30.000 -15.992  27.078  1.00 95.56           C  
ATOM   1579  C   THR A 203     -29.172 -14.711  27.062  1.00 95.56           C  
ATOM   1580  CB  THR A 203     -29.453 -16.953  28.141  1.00 95.56           C  
ATOM   1581  O   THR A 203     -29.594 -13.695  27.625  1.00 95.56           O  
ATOM   1582  CG2 THR A 203     -29.484 -16.312  29.531  1.00 95.56           C  
ATOM   1583  OG1 THR A 203     -30.250 -18.141  28.172  1.00 95.56           O  
ATOM   1584  N   ASP A 204     -27.984 -14.758  26.531  1.00 94.25           N  
ATOM   1585  CA  ASP A 204     -27.125 -13.586  26.406  1.00 94.25           C  
ATOM   1586  C   ASP A 204     -27.781 -12.500  25.578  1.00 94.25           C  
ATOM   1587  CB  ASP A 204     -25.781 -13.977  25.797  1.00 94.25           C  
ATOM   1588  O   ASP A 204     -27.688 -11.312  25.891  1.00 94.25           O  
ATOM   1589  CG  ASP A 204     -24.906 -14.789  26.734  1.00 94.25           C  
ATOM   1590  OD1 ASP A 204     -25.000 -14.609  27.969  1.00 94.25           O  
ATOM   1591  OD2 ASP A 204     -24.109 -15.617  26.234  1.00 94.25           O  
ATOM   1592  N   GLN A 205     -28.453 -12.891  24.531  1.00 95.31           N  
ATOM   1593  CA  GLN A 205     -29.188 -11.977  23.672  1.00 95.31           C  
ATOM   1594  C   GLN A 205     -30.266 -11.227  24.438  1.00 95.31           C  
ATOM   1595  CB  GLN A 205     -29.828 -12.734  22.500  1.00 95.31           C  
ATOM   1596  O   GLN A 205     -30.359 -10.000  24.359  1.00 95.31           O  
ATOM   1597  CG  GLN A 205     -30.734 -11.883  21.641  1.00 95.31           C  
ATOM   1598  CD  GLN A 205     -29.984 -10.961  20.688  1.00 95.31           C  
ATOM   1599  NE2 GLN A 205     -30.656  -9.914  20.219  1.00 95.31           N  
ATOM   1600  OE1 GLN A 205     -28.812 -11.195  20.391  1.00 95.31           O  
ATOM   1601  N   GLU A 206     -31.078 -11.930  25.156  1.00 95.44           N  
ATOM   1602  CA  GLU A 206     -32.156 -11.352  25.938  1.00 95.44           C  
ATOM   1603  C   GLU A 206     -31.625 -10.508  27.094  1.00 95.44           C  
ATOM   1604  CB  GLU A 206     -33.094 -12.453  26.469  1.00 95.44           C  
ATOM   1605  O   GLU A 206     -32.219  -9.484  27.438  1.00 95.44           O  
ATOM   1606  CG  GLU A 206     -33.938 -13.102  25.406  1.00 95.44           C  
ATOM   1607  CD  GLU A 206     -34.844 -14.211  25.953  1.00 95.44           C  
ATOM   1608  OE1 GLU A 206     -35.812 -14.602  25.266  1.00 95.44           O  
ATOM   1609  OE2 GLU A 206     -34.562 -14.695  27.078  1.00 95.44           O  
ATOM   1610  N   SER A 207     -30.547 -10.930  27.641  1.00 94.44           N  
ATOM   1611  CA  SER A 207     -29.953 -10.211  28.750  1.00 94.44           C  
ATOM   1612  C   SER A 207     -29.375  -8.867  28.297  1.00 94.44           C  
ATOM   1613  CB  SER A 207     -28.844 -11.055  29.406  1.00 94.44           C  
ATOM   1614  O   SER A 207     -29.484  -7.875  29.016  1.00 94.44           O  
ATOM   1615  OG  SER A 207     -28.188 -10.320  30.422  1.00 94.44           O  
ATOM   1616  N   LEU A 208     -28.828  -8.875  27.156  1.00 94.38           N  
ATOM   1617  CA  LEU A 208     -28.156  -7.676  26.672  1.00 94.38           C  
ATOM   1618  C   LEU A 208     -29.141  -6.750  25.953  1.00 94.38           C  
ATOM   1619  CB  LEU A 208     -27.016  -8.055  25.719  1.00 94.38           C  
ATOM   1620  O   LEU A 208     -29.062  -5.531  26.109  1.00 94.38           O  
ATOM   1621  CG  LEU A 208     -25.781  -8.688  26.344  1.00 94.38           C  
ATOM   1622  CD1 LEU A 208     -24.859  -9.266  25.281  1.00 94.38           C  
ATOM   1623  CD2 LEU A 208     -25.031  -7.664  27.203  1.00 94.38           C  
ATOM   1624  N   TYR A 209     -30.172  -7.320  25.250  1.00 95.25           N  
ATOM   1625  CA  TYR A 209     -30.969  -6.488  24.359  1.00 95.25           C  
ATOM   1626  C   TYR A 209     -32.438  -6.625  24.672  1.00 95.25           C  
ATOM   1627  CB  TYR A 209     -30.703  -6.859  22.906  1.00 95.25           C  
ATOM   1628  O   TYR A 209     -33.281  -5.945  24.062  1.00 95.25           O  
ATOM   1629  CG  TYR A 209     -29.250  -6.781  22.516  1.00 95.25           C  
ATOM   1630  CD1 TYR A 209     -28.562  -5.570  22.531  1.00 95.25           C  
ATOM   1631  CD2 TYR A 209     -28.562  -7.922  22.109  1.00 95.25           C  
ATOM   1632  CE1 TYR A 209     -27.219  -5.496  22.172  1.00 95.25           C  
ATOM   1633  CE2 TYR A 209     -27.219  -7.859  21.750  1.00 95.25           C  
ATOM   1634  OH  TYR A 209     -25.234  -6.574  21.422  1.00 95.25           O  
ATOM   1635  CZ  TYR A 209     -26.562  -6.641  21.781  1.00 95.25           C  
ATOM   1636  N   GLN A 210     -32.875  -7.547  25.609  1.00 94.81           N  
ATOM   1637  CA  GLN A 210     -34.219  -7.773  26.078  1.00 94.81           C  
ATOM   1638  C   GLN A 210     -35.125  -8.203  24.922  1.00 94.81           C  
ATOM   1639  CB  GLN A 210     -34.781  -6.512  26.734  1.00 94.81           C  
ATOM   1640  O   GLN A 210     -36.344  -7.957  24.953  1.00 94.81           O  
ATOM   1641  CG  GLN A 210     -34.000  -6.082  27.969  1.00 94.81           C  
ATOM   1642  CD  GLN A 210     -34.031  -7.129  29.078  1.00 94.81           C  
ATOM   1643  NE2 GLN A 210     -32.844  -7.398  29.656  1.00 94.81           N  
ATOM   1644  OE1 GLN A 210     -35.062  -7.691  29.406  1.00 94.81           O  
ATOM   1645  N   ASN A 211     -34.500  -8.578  23.812  1.00 92.88           N  
ATOM   1646  CA  ASN A 211     -35.219  -9.023  22.625  1.00 92.88           C  
ATOM   1647  C   ASN A 211     -34.594 -10.289  22.031  1.00 92.88           C  
ATOM   1648  CB  ASN A 211     -35.250  -7.906  21.578  1.00 92.88           C  
ATOM   1649  O   ASN A 211     -33.438 -10.273  21.594  1.00 92.88           O  
ATOM   1650  CG  ASN A 211     -36.219  -8.188  20.453  1.00 92.88           C  
ATOM   1651  ND2 ASN A 211     -36.625  -7.137  19.734  1.00 92.88           N  
ATOM   1652  OD1 ASN A 211     -36.625  -9.328  20.234  1.00 92.88           O  
ATOM   1653  N   ALA A 212     -35.375 -11.383  21.953  1.00 91.31           N  
ATOM   1654  CA  ALA A 212     -34.906 -12.672  21.469  1.00 91.31           C  
ATOM   1655  C   ALA A 212     -34.781 -12.680  19.953  1.00 91.31           C  
ATOM   1656  CB  ALA A 212     -35.812 -13.797  21.938  1.00 91.31           C  
ATOM   1657  O   ALA A 212     -33.938 -13.367  19.391  1.00 91.31           O  
ATOM   1658  N   ASP A 213     -35.625 -11.844  19.281  1.00 92.00           N  
ATOM   1659  CA  ASP A 213     -35.656 -11.750  17.828  1.00 92.00           C  
ATOM   1660  C   ASP A 213     -35.344 -10.328  17.359  1.00 92.00           C  
ATOM   1661  CB  ASP A 213     -37.000 -12.188  17.281  1.00 92.00           C  
ATOM   1662  O   ASP A 213     -36.219  -9.625  16.859  1.00 92.00           O  
ATOM   1663  CG  ASP A 213     -37.000 -12.445  15.781  1.00 92.00           C  
ATOM   1664  OD1 ASP A 213     -35.906 -12.555  15.195  1.00 92.00           O  
ATOM   1665  OD2 ASP A 213     -38.094 -12.547  15.180  1.00 92.00           O  
ATOM   1666  N   ALA A 214     -34.094  -9.906  17.469  1.00 94.88           N  
ATOM   1667  CA  ALA A 214     -33.656  -8.531  17.203  1.00 94.88           C  
ATOM   1668  C   ALA A 214     -33.188  -8.383  15.758  1.00 94.88           C  
ATOM   1669  CB  ALA A 214     -32.562  -8.117  18.172  1.00 94.88           C  
ATOM   1670  O   ALA A 214     -32.812  -9.367  15.117  1.00 94.88           O  
ATOM   1671  N   TYR A 215     -33.250  -7.156  15.305  1.00 96.44           N  
ATOM   1672  CA  TYR A 215     -32.750  -6.848  13.977  1.00 96.44           C  
ATOM   1673  C   TYR A 215     -32.062  -5.492  13.953  1.00 96.44           C  
ATOM   1674  CB  TYR A 215     -33.875  -6.871  12.945  1.00 96.44           C  
ATOM   1675  O   TYR A 215     -32.281  -4.660  14.836  1.00 96.44           O  
ATOM   1676  CG  TYR A 215     -34.844  -5.703  13.055  1.00 96.44           C  
ATOM   1677  CD1 TYR A 215     -36.000  -5.781  13.836  1.00 96.44           C  
ATOM   1678  CD2 TYR A 215     -34.594  -4.512  12.383  1.00 96.44           C  
ATOM   1679  CE1 TYR A 215     -36.875  -4.707  13.945  1.00 96.44           C  
ATOM   1680  CE2 TYR A 215     -35.438  -3.430  12.477  1.00 96.44           C  
ATOM   1681  OH  TYR A 215     -37.438  -2.467  13.359  1.00 96.44           O  
ATOM   1682  CZ  TYR A 215     -36.594  -3.535  13.258  1.00 96.44           C  
ATOM   1683  N   VAL A 216     -31.219  -5.355  12.906  1.00 97.12           N  
ATOM   1684  CA  VAL A 216     -30.578  -4.074  12.656  1.00 97.12           C  
ATOM   1685  C   VAL A 216     -30.781  -3.668  11.195  1.00 97.12           C  
ATOM   1686  CB  VAL A 216     -29.062  -4.133  12.984  1.00 97.12           C  
ATOM   1687  O   VAL A 216     -30.484  -4.441  10.281  1.00 97.12           O  
ATOM   1688  CG1 VAL A 216     -28.391  -2.795  12.680  1.00 97.12           C  
ATOM   1689  CG2 VAL A 216     -28.859  -4.516  14.453  1.00 97.12           C  
ATOM   1690  N   PHE A 217     -31.328  -2.469  11.109  1.00 97.12           N  
ATOM   1691  CA  PHE A 217     -31.500  -1.910   9.773  1.00 97.12           C  
ATOM   1692  C   PHE A 217     -30.594  -0.714   9.562  1.00 97.12           C  
ATOM   1693  CB  PHE A 217     -32.969  -1.496   9.555  1.00 97.12           C  
ATOM   1694  O   PHE A 217     -30.500   0.172  10.414  1.00 97.12           O  
ATOM   1695  CG  PHE A 217     -33.188  -0.736   8.281  1.00 97.12           C  
ATOM   1696  CD1 PHE A 217     -33.188   0.654   8.266  1.00 97.12           C  
ATOM   1697  CD2 PHE A 217     -33.438  -1.411   7.090  1.00 97.12           C  
ATOM   1698  CE1 PHE A 217     -33.406   1.360   7.086  1.00 97.12           C  
ATOM   1699  CE2 PHE A 217     -33.656  -0.712   5.906  1.00 97.12           C  
ATOM   1700  CZ  PHE A 217     -33.625   0.673   5.906  1.00 97.12           C  
ATOM   1701  N   VAL A 218     -29.891  -0.730   8.391  1.00 95.81           N  
ATOM   1702  CA  VAL A 218     -29.047   0.395   7.980  1.00 95.81           C  
ATOM   1703  C   VAL A 218     -29.438   0.823   6.562  1.00 95.81           C  
ATOM   1704  CB  VAL A 218     -27.547   0.044   8.047  1.00 95.81           C  
ATOM   1705  O   VAL A 218     -29.547  -0.015   5.664  1.00 95.81           O  
ATOM   1706  CG1 VAL A 218     -26.688   1.263   7.707  1.00 95.81           C  
ATOM   1707  CG2 VAL A 218     -27.188  -0.492   9.430  1.00 95.81           C  
ATOM   1708  N   GLY A 219     -29.594   2.109   6.426  1.00 93.56           N  
ATOM   1709  CA  GLY A 219     -30.016   2.525   5.094  1.00 93.56           C  
ATOM   1710  C   GLY A 219     -29.500   3.900   4.711  1.00 93.56           C  
ATOM   1711  O   GLY A 219     -29.422   4.797   5.551  1.00 93.56           O  
ATOM   1712  N   THR A 220     -29.062   3.945   3.422  1.00 93.44           N  
ATOM   1713  CA  THR A 220     -28.781   5.195   2.721  1.00 93.44           C  
ATOM   1714  C   THR A 220     -29.609   5.293   1.441  1.00 93.44           C  
ATOM   1715  CB  THR A 220     -27.281   5.320   2.383  1.00 93.44           C  
ATOM   1716  O   THR A 220     -30.422   4.414   1.149  1.00 93.44           O  
ATOM   1717  CG2 THR A 220     -26.422   5.023   3.602  1.00 93.44           C  
ATOM   1718  OG1 THR A 220     -26.953   4.391   1.341  1.00 93.44           O  
ATOM   1719  N   SER A 221     -29.500   6.309   0.703  1.00 89.56           N  
ATOM   1720  CA  SER A 221     -30.203   6.445  -0.562  1.00 89.56           C  
ATOM   1721  C   SER A 221     -29.859   5.309  -1.518  1.00 89.56           C  
ATOM   1722  CB  SER A 221     -29.875   7.789  -1.217  1.00 89.56           C  
ATOM   1723  O   SER A 221     -30.703   4.891  -2.318  1.00 89.56           O  
ATOM   1724  OG  SER A 221     -28.484   7.914  -1.442  1.00 89.56           O  
ATOM   1725  N   ARG A 222     -28.719   4.691  -1.382  1.00 85.88           N  
ATOM   1726  CA  ARG A 222     -28.219   3.709  -2.336  1.00 85.88           C  
ATOM   1727  C   ARG A 222     -28.094   2.330  -1.693  1.00 85.88           C  
ATOM   1728  CB  ARG A 222     -26.859   4.145  -2.889  1.00 85.88           C  
ATOM   1729  O   ARG A 222     -27.906   1.331  -2.387  1.00 85.88           O  
ATOM   1730  CG  ARG A 222     -26.922   5.402  -3.744  1.00 85.88           C  
ATOM   1731  CD  ARG A 222     -25.562   5.738  -4.348  1.00 85.88           C  
ATOM   1732  NE  ARG A 222     -25.609   6.961  -5.145  1.00 85.88           N  
ATOM   1733  NH1 ARG A 222     -23.406   6.844  -5.844  1.00 85.88           N  
ATOM   1734  NH2 ARG A 222     -24.750   8.578  -6.523  1.00 85.88           N  
ATOM   1735  CZ  ARG A 222     -24.594   7.457  -5.836  1.00 85.88           C  
ATOM   1736  N   TYR A 223     -28.234   2.287  -0.416  1.00 87.12           N  
ATOM   1737  CA  TYR A 223     -28.016   1.034   0.303  1.00 87.12           C  
ATOM   1738  C   TYR A 223     -29.047   0.872   1.423  1.00 87.12           C  
ATOM   1739  CB  TYR A 223     -26.594   0.976   0.877  1.00 87.12           C  
ATOM   1740  O   TYR A 223     -29.281   1.807   2.189  1.00 87.12           O  
ATOM   1741  CG  TYR A 223     -26.328  -0.270   1.685  1.00 87.12           C  
ATOM   1742  CD1 TYR A 223     -26.422  -0.260   3.074  1.00 87.12           C  
ATOM   1743  CD2 TYR A 223     -25.953  -1.458   1.061  1.00 87.12           C  
ATOM   1744  CE1 TYR A 223     -26.172  -1.404   3.822  1.00 87.12           C  
ATOM   1745  CE2 TYR A 223     -25.703  -2.607   1.798  1.00 87.12           C  
ATOM   1746  OH  TYR A 223     -25.547  -3.707   3.912  1.00 87.12           O  
ATOM   1747  CZ  TYR A 223     -25.812  -2.572   3.176  1.00 87.12           C  
ATOM   1748  N   SER A 224     -29.703  -0.219   1.399  1.00 92.12           N  
ATOM   1749  CA  SER A 224     -30.625  -0.562   2.473  1.00 92.12           C  
ATOM   1750  C   SER A 224     -30.609  -2.059   2.764  1.00 92.12           C  
ATOM   1751  CB  SER A 224     -32.031  -0.124   2.111  1.00 92.12           C  
ATOM   1752  O   SER A 224     -30.875  -2.873   1.879  1.00 92.12           O  
ATOM   1753  OG  SER A 224     -32.938  -0.416   3.166  1.00 92.12           O  
ATOM   1754  N   LYS A 225     -30.266  -2.359   4.000  1.00 94.44           N  
ATOM   1755  CA  LYS A 225     -30.188  -3.771   4.359  1.00 94.44           C  
ATOM   1756  C   LYS A 225     -30.641  -4.000   5.801  1.00 94.44           C  
ATOM   1757  CB  LYS A 225     -28.766  -4.289   4.172  1.00 94.44           C  
ATOM   1758  O   LYS A 225     -30.391  -3.174   6.676  1.00 94.44           O  
ATOM   1759  CG  LYS A 225     -28.641  -5.805   4.184  1.00 94.44           C  
ATOM   1760  CD  LYS A 225     -27.250  -6.266   3.762  1.00 94.44           C  
ATOM   1761  CE  LYS A 225     -27.156  -7.781   3.717  1.00 94.44           C  
ATOM   1762  NZ  LYS A 225     -25.812  -8.234   3.271  1.00 94.44           N  
ATOM   1763  N   LYS A 226     -31.328  -5.070   5.957  1.00 95.69           N  
ATOM   1764  CA  LYS A 226     -31.719  -5.531   7.285  1.00 95.69           C  
ATOM   1765  C   LYS A 226     -30.906  -6.750   7.711  1.00 95.69           C  
ATOM   1766  CB  LYS A 226     -33.219  -5.863   7.320  1.00 95.69           C  
ATOM   1767  O   LYS A 226     -30.766  -7.707   6.945  1.00 95.69           O  
ATOM   1768  CG  LYS A 226     -33.750  -6.117   8.719  1.00 95.69           C  
ATOM   1769  CD  LYS A 226     -35.281  -6.336   8.695  1.00 95.69           C  
ATOM   1770  CE  LYS A 226     -35.812  -6.598  10.086  1.00 95.69           C  
ATOM   1771  NZ  LYS A 226     -37.312  -6.758  10.078  1.00 95.69           N  
ATOM   1772  N   PHE A 227     -30.406  -6.742   8.953  1.00 96.00           N  
ATOM   1773  CA  PHE A 227     -29.531  -7.801   9.453  1.00 96.00           C  
ATOM   1774  C   PHE A 227     -30.172  -8.500  10.648  1.00 96.00           C  
ATOM   1775  CB  PHE A 227     -28.172  -7.238   9.844  1.00 96.00           C  
ATOM   1776  O   PHE A 227     -30.703  -7.840  11.547  1.00 96.00           O  
ATOM   1777  CG  PHE A 227     -27.422  -6.598   8.695  1.00 96.00           C  
ATOM   1778  CD1 PHE A 227     -26.562  -7.348   7.902  1.00 96.00           C  
ATOM   1779  CD2 PHE A 227     -27.594  -5.250   8.414  1.00 96.00           C  
ATOM   1780  CE1 PHE A 227     -25.875  -6.758   6.840  1.00 96.00           C  
ATOM   1781  CE2 PHE A 227     -26.906  -4.652   7.355  1.00 96.00           C  
ATOM   1782  CZ  PHE A 227     -26.062  -5.410   6.570  1.00 96.00           C  
ATOM   1783  N   LYS A 228     -30.031  -9.758  10.602  1.00 95.62           N  
ATOM   1784  CA  LYS A 228     -30.406 -10.570  11.758  1.00 95.62           C  
ATOM   1785  C   LYS A 228     -29.188 -11.195  12.414  1.00 95.62           C  
ATOM   1786  CB  LYS A 228     -31.406 -11.656  11.344  1.00 95.62           C  
ATOM   1787  O   LYS A 228     -28.359 -11.797  11.742  1.00 95.62           O  
ATOM   1788  CG  LYS A 228     -32.781 -11.133  10.992  1.00 95.62           C  
ATOM   1789  CD  LYS A 228     -33.781 -12.273  10.766  1.00 95.62           C  
ATOM   1790  CE  LYS A 228     -35.156 -11.750  10.414  1.00 95.62           C  
ATOM   1791  NZ  LYS A 228     -36.125 -12.859  10.180  1.00 95.62           N  
ATOM   1792  N   PRO A 229     -29.094 -11.023  13.781  1.00 95.00           N  
ATOM   1793  CA  PRO A 229     -27.922 -11.594  14.445  1.00 95.00           C  
ATOM   1794  C   PRO A 229     -27.906 -13.117  14.422  1.00 95.00           C  
ATOM   1795  CB  PRO A 229     -28.047 -11.070  15.883  1.00 95.00           C  
ATOM   1796  O   PRO A 229     -28.969 -13.750  14.422  1.00 95.00           O  
ATOM   1797  CG  PRO A 229     -29.500 -10.805  16.062  1.00 95.00           C  
ATOM   1798  CD  PRO A 229     -30.078 -10.383  14.750  1.00 95.00           C  
ATOM   1799  N   GLU A 230     -26.734 -13.680  14.352  1.00 94.50           N  
ATOM   1800  CA  GLU A 230     -26.547 -15.125  14.414  1.00 94.50           C  
ATOM   1801  C   GLU A 230     -26.234 -15.578  15.836  1.00 94.50           C  
ATOM   1802  CB  GLU A 230     -25.438 -15.562  13.461  1.00 94.50           C  
ATOM   1803  O   GLU A 230     -25.125 -15.359  16.328  1.00 94.50           O  
ATOM   1804  CG  GLU A 230     -25.734 -15.297  11.992  1.00 94.50           C  
ATOM   1805  CD  GLU A 230     -24.594 -15.688  11.062  1.00 94.50           C  
ATOM   1806  OE1 GLU A 230     -24.688 -15.422   9.844  1.00 94.50           O  
ATOM   1807  OE2 GLU A 230     -23.594 -16.250  11.562  1.00 94.50           O  
ATOM   1808  N   ILE A 231     -27.188 -16.219  16.391  1.00 94.31           N  
ATOM   1809  CA  ILE A 231     -27.016 -16.734  17.750  1.00 94.31           C  
ATOM   1810  C   ILE A 231     -26.547 -18.188  17.688  1.00 94.31           C  
ATOM   1811  CB  ILE A 231     -28.328 -16.625  18.562  1.00 94.31           C  
ATOM   1812  O   ILE A 231     -27.297 -19.078  17.297  1.00 94.31           O  
ATOM   1813  CG1 ILE A 231     -28.844 -15.188  18.547  1.00 94.31           C  
ATOM   1814  CG2 ILE A 231     -28.109 -17.125  20.000  1.00 94.31           C  
ATOM   1815  CD1 ILE A 231     -30.234 -15.023  19.156  1.00 94.31           C  
ATOM   1816  N   ALA A 232     -25.312 -18.281  18.078  1.00 93.25           N  
ATOM   1817  CA  ALA A 232     -24.734 -19.625  18.000  1.00 93.25           C  
ATOM   1818  C   ALA A 232     -23.578 -19.766  18.969  1.00 93.25           C  
ATOM   1819  CB  ALA A 232     -24.281 -19.922  16.578  1.00 93.25           C  
ATOM   1820  O   ALA A 232     -22.844 -18.797  19.234  1.00 93.25           O  
ATOM   1821  N   THR A 233     -23.484 -21.000  19.500  1.00 91.69           N  
ATOM   1822  CA  THR A 233     -22.344 -21.312  20.359  1.00 91.69           C  
ATOM   1823  C   THR A 233     -21.062 -21.422  19.531  1.00 91.69           C  
ATOM   1824  CB  THR A 233     -22.578 -22.609  21.141  1.00 91.69           C  
ATOM   1825  O   THR A 233     -21.047 -22.094  18.500  1.00 91.69           O  
ATOM   1826  CG2 THR A 233     -21.469 -22.859  22.141  1.00 91.69           C  
ATOM   1827  OG1 THR A 233     -23.828 -22.531  21.828  1.00 91.69           O  
ATOM   1828  N   ARG A 234     -20.016 -20.750  20.062  1.00 91.25           N  
ATOM   1829  CA  ARG A 234     -18.719 -20.719  19.375  1.00 91.25           C  
ATOM   1830  C   ARG A 234     -17.578 -20.891  20.375  1.00 91.25           C  
ATOM   1831  CB  ARG A 234     -18.547 -19.406  18.609  1.00 91.25           C  
ATOM   1832  O   ARG A 234     -17.719 -20.609  21.562  1.00 91.25           O  
ATOM   1833  CG  ARG A 234     -19.656 -19.141  17.594  1.00 91.25           C  
ATOM   1834  CD  ARG A 234     -19.516 -17.766  16.953  1.00 91.25           C  
ATOM   1835  NE  ARG A 234     -20.625 -17.469  16.062  1.00 91.25           N  
ATOM   1836  NH1 ARG A 234     -22.062 -16.781  17.750  1.00 91.25           N  
ATOM   1837  NH2 ARG A 234     -22.766 -16.766  15.562  1.00 91.25           N  
ATOM   1838  CZ  ARG A 234     -21.812 -17.016  16.469  1.00 91.25           C  
ATOM   1839  N   PRO A 235     -16.453 -21.297  19.844  1.00 91.56           N  
ATOM   1840  CA  PRO A 235     -15.281 -21.328  20.719  1.00 91.56           C  
ATOM   1841  C   PRO A 235     -14.859 -19.938  21.188  1.00 91.56           C  
ATOM   1842  CB  PRO A 235     -14.203 -21.953  19.828  1.00 91.56           C  
ATOM   1843  O   PRO A 235     -15.000 -18.969  20.438  1.00 91.56           O  
ATOM   1844  CG  PRO A 235     -14.953 -22.672  18.750  1.00 91.56           C  
ATOM   1845  CD  PRO A 235     -16.250 -21.938  18.516  1.00 91.56           C  
ATOM   1846  N   LYS A 236     -14.383 -19.859  22.312  1.00 91.50           N  
ATOM   1847  CA  LYS A 236     -13.945 -18.594  22.859  1.00 91.50           C  
ATOM   1848  C   LYS A 236     -12.648 -18.125  22.219  1.00 91.50           C  
ATOM   1849  CB  LYS A 236     -13.773 -18.688  24.375  1.00 91.50           C  
ATOM   1850  O   LYS A 236     -11.703 -18.906  22.078  1.00 91.50           O  
ATOM   1851  CG  LYS A 236     -15.078 -18.844  25.156  1.00 91.50           C  
ATOM   1852  CD  LYS A 236     -14.844 -18.828  26.656  1.00 91.50           C  
ATOM   1853  CE  LYS A 236     -16.156 -18.969  27.422  1.00 91.50           C  
ATOM   1854  NZ  LYS A 236     -15.930 -18.969  28.906  1.00 91.50           N  
ATOM   1855  N   VAL A 237     -12.695 -16.984  21.781  1.00 89.00           N  
ATOM   1856  CA  VAL A 237     -11.523 -16.297  21.266  1.00 89.00           C  
ATOM   1857  C   VAL A 237     -11.266 -15.031  22.094  1.00 89.00           C  
ATOM   1858  CB  VAL A 237     -11.688 -15.922  19.766  1.00 89.00           C  
ATOM   1859  O   VAL A 237     -12.156 -14.188  22.234  1.00 89.00           O  
ATOM   1860  CG1 VAL A 237     -10.445 -15.203  19.250  1.00 89.00           C  
ATOM   1861  CG2 VAL A 237     -11.977 -17.172  18.938  1.00 89.00           C  
ATOM   1862  N   ARG A 238     -10.102 -15.000  22.750  1.00 88.19           N  
ATOM   1863  CA  ARG A 238      -9.766 -13.891  23.656  1.00 88.19           C  
ATOM   1864  C   ARG A 238     -10.812 -13.742  24.750  1.00 88.19           C  
ATOM   1865  CB  ARG A 238      -9.633 -12.586  22.859  1.00 88.19           C  
ATOM   1866  O   ARG A 238     -11.227 -12.625  25.062  1.00 88.19           O  
ATOM   1867  CG  ARG A 238      -8.453 -12.562  21.906  1.00 88.19           C  
ATOM   1868  CD  ARG A 238      -8.289 -11.195  21.250  1.00 88.19           C  
ATOM   1869  NE  ARG A 238      -9.227 -11.008  20.156  1.00 88.19           N  
ATOM   1870  NH1 ARG A 238      -8.094  -9.227  19.219  1.00 88.19           N  
ATOM   1871  NH2 ARG A 238     -10.023  -9.992  18.250  1.00 88.19           N  
ATOM   1872  CZ  ARG A 238      -9.117 -10.078  19.203  1.00 88.19           C  
ATOM   1873  N   ASP A 239     -11.383 -14.906  25.172  1.00 88.75           N  
ATOM   1874  CA  ASP A 239     -12.312 -15.070  26.281  1.00 88.75           C  
ATOM   1875  C   ASP A 239     -13.703 -14.555  25.922  1.00 88.75           C  
ATOM   1876  CB  ASP A 239     -11.781 -14.344  27.531  1.00 88.75           C  
ATOM   1877  O   ASP A 239     -14.469 -14.164  26.812  1.00 88.75           O  
ATOM   1878  CG  ASP A 239     -10.539 -14.992  28.109  1.00 88.75           C  
ATOM   1879  OD1 ASP A 239     -10.414 -16.234  28.062  1.00 88.75           O  
ATOM   1880  OD2 ASP A 239      -9.680 -14.258  28.641  1.00 88.75           O  
ATOM   1881  N   GLN A 240     -13.922 -14.422  24.594  1.00 91.62           N  
ATOM   1882  CA  GLN A 240     -15.234 -14.000  24.109  1.00 91.62           C  
ATOM   1883  C   GLN A 240     -15.930 -15.117  23.344  1.00 91.62           C  
ATOM   1884  CB  GLN A 240     -15.117 -12.758  23.234  1.00 91.62           C  
ATOM   1885  O   GLN A 240     -15.367 -15.664  22.391  1.00 91.62           O  
ATOM   1886  CG  GLN A 240     -14.609 -11.523  23.969  1.00 91.62           C  
ATOM   1887  CD  GLN A 240     -15.578 -11.047  25.047  1.00 91.62           C  
ATOM   1888  NE2 GLN A 240     -15.047 -10.492  26.125  1.00 91.62           N  
ATOM   1889  OE1 GLN A 240     -16.797 -11.172  24.891  1.00 91.62           O  
ATOM   1890  N   ALA A 241     -17.125 -15.391  23.781  1.00 93.00           N  
ATOM   1891  CA  ALA A 241     -17.906 -16.422  23.109  1.00 93.00           C  
ATOM   1892  C   ALA A 241     -18.781 -15.836  22.000  1.00 93.00           C  
ATOM   1893  CB  ALA A 241     -18.766 -17.188  24.125  1.00 93.00           C  
ATOM   1894  O   ALA A 241     -19.203 -16.547  21.094  1.00 93.00           O  
ATOM   1895  N   GLY A 242     -19.016 -14.547  22.062  1.00 93.81           N  
ATOM   1896  CA  GLY A 242     -19.750 -13.836  21.031  1.00 93.81           C  
ATOM   1897  C   GLY A 242     -18.859 -13.367  19.875  1.00 93.81           C  
ATOM   1898  O   GLY A 242     -17.641 -13.414  19.984  1.00 93.81           O  
ATOM   1899  N   ARG A 243     -19.562 -12.984  18.734  1.00 95.38           N  
ATOM   1900  CA  ARG A 243     -18.859 -12.391  17.594  1.00 95.38           C  
ATOM   1901  C   ARG A 243     -19.453 -11.039  17.219  1.00 95.38           C  
ATOM   1902  CB  ARG A 243     -18.906 -13.336  16.391  1.00 95.38           C  
ATOM   1903  O   ARG A 243     -20.641 -10.797  17.453  1.00 95.38           O  
ATOM   1904  CG  ARG A 243     -18.250 -14.680  16.625  1.00 95.38           C  
ATOM   1905  CD  ARG A 243     -16.750 -14.555  16.797  1.00 95.38           C  
ATOM   1906  NE  ARG A 243     -16.109 -15.859  16.938  1.00 95.38           N  
ATOM   1907  NH1 ARG A 243     -16.406 -15.969  19.234  1.00 95.38           N  
ATOM   1908  NH2 ARG A 243     -15.367 -17.688  18.125  1.00 95.38           N  
ATOM   1909  CZ  ARG A 243     -15.961 -16.500  18.094  1.00 95.38           C  
ATOM   1910  N   MET A 244     -18.500 -10.180  16.641  1.00 95.75           N  
ATOM   1911  CA  MET A 244     -18.969  -8.914  16.078  1.00 95.75           C  
ATOM   1912  C   MET A 244     -18.531  -8.766  14.625  1.00 95.75           C  
ATOM   1913  CB  MET A 244     -18.438  -7.734  16.906  1.00 95.75           C  
ATOM   1914  O   MET A 244     -17.359  -8.953  14.305  1.00 95.75           O  
ATOM   1915  CG  MET A 244     -19.078  -7.621  18.281  1.00 95.75           C  
ATOM   1916  SD  MET A 244     -18.531  -6.113  19.188  1.00 95.75           S  
ATOM   1917  CE  MET A 244     -19.797  -6.043  20.484  1.00 95.75           C  
ATOM   1918  N   ASN A 245     -19.531  -8.531  13.852  1.00 96.56           N  
ATOM   1919  CA  ASN A 245     -19.219  -8.172  12.469  1.00 96.56           C  
ATOM   1920  C   ASN A 245     -19.141  -6.664  12.281  1.00 96.56           C  
ATOM   1921  CB  ASN A 245     -20.234  -8.789  11.508  1.00 96.56           C  
ATOM   1922  O   ASN A 245     -20.016  -5.934  12.766  1.00 96.56           O  
ATOM   1923  CG  ASN A 245     -20.125 -10.297  11.422  1.00 96.56           C  
ATOM   1924  ND2 ASN A 245     -21.156 -10.930  10.867  1.00 96.56           N  
ATOM   1925  OD1 ASN A 245     -19.125 -10.883  11.852  1.00 96.56           O  
ATOM   1926  N   TYR A 246     -18.188  -6.223  11.570  1.00 96.94           N  
ATOM   1927  CA  TYR A 246     -17.969  -4.797  11.352  1.00 96.94           C  
ATOM   1928  C   TYR A 246     -18.219  -4.422   9.898  1.00 96.94           C  
ATOM   1929  CB  TYR A 246     -16.547  -4.402  11.750  1.00 96.94           C  
ATOM   1930  O   TYR A 246     -17.797  -5.137   8.984  1.00 96.94           O  
ATOM   1931  CG  TYR A 246     -16.141  -4.863  13.133  1.00 96.94           C  
ATOM   1932  CD1 TYR A 246     -16.531  -4.145  14.258  1.00 96.94           C  
ATOM   1933  CD2 TYR A 246     -15.383  -6.016  13.305  1.00 96.94           C  
ATOM   1934  CE1 TYR A 246     -16.156  -4.562  15.539  1.00 96.94           C  
ATOM   1935  CE2 TYR A 246     -15.016  -6.441  14.578  1.00 96.94           C  
ATOM   1936  OH  TYR A 246     -15.039  -6.133  16.938  1.00 96.94           O  
ATOM   1937  CZ  TYR A 246     -15.406  -5.711  15.688  1.00 96.94           C  
ATOM   1938  N   TYR A 247     -18.875  -3.244   9.797  1.00 96.38           N  
ATOM   1939  CA  TYR A 247     -19.250  -2.756   8.477  1.00 96.38           C  
ATOM   1940  C   TYR A 247     -18.812  -1.307   8.289  1.00 96.38           C  
ATOM   1941  CB  TYR A 247     -20.750  -2.885   8.266  1.00 96.38           C  
ATOM   1942  O   TYR A 247     -18.516  -0.609   9.258  1.00 96.38           O  
ATOM   1943  CG  TYR A 247     -21.266  -4.305   8.367  1.00 96.38           C  
ATOM   1944  CD1 TYR A 247     -21.453  -5.082   7.227  1.00 96.38           C  
ATOM   1945  CD2 TYR A 247     -21.562  -4.867   9.602  1.00 96.38           C  
ATOM   1946  CE1 TYR A 247     -21.922  -6.387   7.312  1.00 96.38           C  
ATOM   1947  CE2 TYR A 247     -22.031  -6.172   9.703  1.00 96.38           C  
ATOM   1948  OH  TYR A 247     -22.672  -8.219   8.648  1.00 96.38           O  
ATOM   1949  CZ  TYR A 247     -22.203  -6.922   8.555  1.00 96.38           C  
ATOM   1950  N   TRP A 248     -18.828  -0.870   7.035  1.00 95.12           N  
ATOM   1951  CA  TRP A 248     -18.562   0.529   6.719  1.00 95.12           C  
ATOM   1952  C   TRP A 248     -19.484   1.029   5.613  1.00 95.12           C  
ATOM   1953  CB  TRP A 248     -17.094   0.712   6.301  1.00 95.12           C  
ATOM   1954  O   TRP A 248     -19.953   0.243   4.793  1.00 95.12           O  
ATOM   1955  CG  TRP A 248     -16.719  -0.057   5.070  1.00 95.12           C  
ATOM   1956  CD1 TRP A 248     -16.250  -1.345   5.012  1.00 95.12           C  
ATOM   1957  CD2 TRP A 248     -16.750   0.417   3.721  1.00 95.12           C  
ATOM   1958  CE2 TRP A 248     -16.297  -0.639   2.895  1.00 95.12           C  
ATOM   1959  CE3 TRP A 248     -17.125   1.632   3.129  1.00 95.12           C  
ATOM   1960  NE1 TRP A 248     -16.016  -1.700   3.707  1.00 95.12           N  
ATOM   1961  CH2 TRP A 248     -16.578   0.685   0.953  1.00 95.12           C  
ATOM   1962  CZ2 TRP A 248     -16.219  -0.514   1.506  1.00 95.12           C  
ATOM   1963  CZ3 TRP A 248     -17.031   1.753   1.747  1.00 95.12           C  
ATOM   1964  N   THR A 249     -19.766   2.283   5.703  1.00 94.44           N  
ATOM   1965  CA  THR A 249     -20.609   2.898   4.688  1.00 94.44           C  
ATOM   1966  C   THR A 249     -20.094   4.277   4.305  1.00 94.44           C  
ATOM   1967  CB  THR A 249     -22.078   3.020   5.172  1.00 94.44           C  
ATOM   1968  O   THR A 249     -19.719   5.074   5.176  1.00 94.44           O  
ATOM   1969  CG2 THR A 249     -22.969   3.570   4.070  1.00 94.44           C  
ATOM   1970  OG1 THR A 249     -22.547   1.726   5.562  1.00 94.44           O  
ATOM   1971  N   LEU A 250     -19.969   4.516   2.975  1.00 93.25           N  
ATOM   1972  CA  LEU A 250     -19.641   5.848   2.482  1.00 93.25           C  
ATOM   1973  C   LEU A 250     -20.906   6.664   2.234  1.00 93.25           C  
ATOM   1974  CB  LEU A 250     -18.828   5.758   1.195  1.00 93.25           C  
ATOM   1975  O   LEU A 250     -21.797   6.230   1.493  1.00 93.25           O  
ATOM   1976  CG  LEU A 250     -17.406   5.180   1.330  1.00 93.25           C  
ATOM   1977  CD1 LEU A 250     -16.781   4.988  -0.046  1.00 93.25           C  
ATOM   1978  CD2 LEU A 250     -16.547   6.078   2.201  1.00 93.25           C  
ATOM   1979  N   VAL A 251     -21.031   7.793   2.877  1.00 94.12           N  
ATOM   1980  CA  VAL A 251     -22.203   8.641   2.752  1.00 94.12           C  
ATOM   1981  C   VAL A 251     -21.859   9.883   1.931  1.00 94.12           C  
ATOM   1982  CB  VAL A 251     -22.750   9.055   4.137  1.00 94.12           C  
ATOM   1983  O   VAL A 251     -21.000  10.672   2.318  1.00 94.12           O  
ATOM   1984  CG1 VAL A 251     -24.047   9.867   3.984  1.00 94.12           C  
ATOM   1985  CG2 VAL A 251     -23.000   7.816   5.000  1.00 94.12           C  
ATOM   1986  N   GLU A 252     -22.516  10.062   0.813  1.00 93.12           N  
ATOM   1987  CA  GLU A 252     -22.266  11.188  -0.079  1.00 93.12           C  
ATOM   1988  C   GLU A 252     -22.797  12.492   0.521  1.00 93.12           C  
ATOM   1989  CB  GLU A 252     -22.906  10.945  -1.447  1.00 93.12           C  
ATOM   1990  O   GLU A 252     -23.703  12.477   1.358  1.00 93.12           O  
ATOM   1991  CG  GLU A 252     -22.297   9.781  -2.215  1.00 93.12           C  
ATOM   1992  CD  GLU A 252     -22.953   9.547  -3.570  1.00 93.12           C  
ATOM   1993  OE1 GLU A 252     -22.422   8.727  -4.359  1.00 93.12           O  
ATOM   1994  OE2 GLU A 252     -23.984  10.195  -3.844  1.00 93.12           O  
ATOM   1995  N   PRO A 253     -22.188  13.547  -0.045  1.00 93.56           N  
ATOM   1996  CA  PRO A 253     -22.672  14.852   0.425  1.00 93.56           C  
ATOM   1997  C   PRO A 253     -24.156  15.047   0.156  1.00 93.56           C  
ATOM   1998  CB  PRO A 253     -21.828  15.852  -0.371  1.00 93.56           C  
ATOM   1999  O   PRO A 253     -24.625  14.812  -0.960  1.00 93.56           O  
ATOM   2000  CG  PRO A 253     -20.594  15.102  -0.743  1.00 93.56           C  
ATOM   2001  CD  PRO A 253     -20.953  13.656  -0.959  1.00 93.56           C  
ATOM   2002  N   GLY A 254     -24.984  15.367   1.214  1.00 93.31           N  
ATOM   2003  CA  GLY A 254     -26.406  15.609   1.055  1.00 93.31           C  
ATOM   2004  C   GLY A 254     -27.250  14.375   1.293  1.00 93.31           C  
ATOM   2005  O   GLY A 254     -28.484  14.453   1.325  1.00 93.31           O  
ATOM   2006  N   ASP A 255     -26.578  13.203   1.391  1.00 95.06           N  
ATOM   2007  CA  ASP A 255     -27.266  11.945   1.685  1.00 95.06           C  
ATOM   2008  C   ASP A 255     -27.344  11.711   3.191  1.00 95.06           C  
ATOM   2009  CB  ASP A 255     -26.547  10.773   1.008  1.00 95.06           C  
ATOM   2010  O   ASP A 255     -26.656  12.367   3.971  1.00 95.06           O  
ATOM   2011  CG  ASP A 255     -27.438   9.570   0.812  1.00 95.06           C  
ATOM   2012  OD1 ASP A 255     -28.656   9.641   1.136  1.00 95.06           O  
ATOM   2013  OD2 ASP A 255     -26.938   8.531   0.333  1.00 95.06           O  
ATOM   2014  N   LYS A 256     -28.172  10.766   3.639  1.00 95.12           N  
ATOM   2015  CA  LYS A 256     -28.312  10.461   5.059  1.00 95.12           C  
ATOM   2016  C   LYS A 256     -28.125   8.977   5.324  1.00 95.12           C  
ATOM   2017  CB  LYS A 256     -29.688  10.914   5.570  1.00 95.12           C  
ATOM   2018  O   LYS A 256     -28.328   8.148   4.438  1.00 95.12           O  
ATOM   2019  CG  LYS A 256     -30.859  10.164   4.941  1.00 95.12           C  
ATOM   2020  CD  LYS A 256     -32.188  10.680   5.461  1.00 95.12           C  
ATOM   2021  CE  LYS A 256     -33.375   9.938   4.824  1.00 95.12           C  
ATOM   2022  NZ  LYS A 256     -34.688  10.523   5.230  1.00 95.12           N  
ATOM   2023  N   ILE A 257     -27.672   8.625   6.434  1.00 96.12           N  
ATOM   2024  CA  ILE A 257     -27.578   7.246   6.895  1.00 96.12           C  
ATOM   2025  C   ILE A 257     -28.484   7.047   8.109  1.00 96.12           C  
ATOM   2026  CB  ILE A 257     -26.125   6.859   7.238  1.00 96.12           C  
ATOM   2027  O   ILE A 257     -28.484   7.871   9.031  1.00 96.12           O  
ATOM   2028  CG1 ILE A 257     -26.031   5.379   7.621  1.00 96.12           C  
ATOM   2029  CG2 ILE A 257     -25.578   7.746   8.359  1.00 96.12           C  
ATOM   2030  CD1 ILE A 257     -24.625   4.836   7.688  1.00 96.12           C  
ATOM   2031  N   THR A 258     -29.250   5.980   7.980  1.00 96.56           N  
ATOM   2032  CA  THR A 258     -30.250   5.723   9.016  1.00 96.56           C  
ATOM   2033  C   THR A 258     -30.000   4.367   9.672  1.00 96.56           C  
ATOM   2034  CB  THR A 258     -31.672   5.773   8.453  1.00 96.56           C  
ATOM   2035  O   THR A 258     -29.734   3.381   8.984  1.00 96.56           O  
ATOM   2036  CG2 THR A 258     -32.719   5.594   9.555  1.00 96.56           C  
ATOM   2037  OG1 THR A 258     -31.891   7.043   7.812  1.00 96.56           O  
ATOM   2038  N   PHE A 259     -30.094   4.359  11.008  1.00 96.50           N  
ATOM   2039  CA  PHE A 259     -30.000   3.121  11.766  1.00 96.50           C  
ATOM   2040  C   PHE A 259     -31.297   2.832  12.508  1.00 96.50           C  
ATOM   2041  CB  PHE A 259     -28.828   3.193  12.758  1.00 96.50           C  
ATOM   2042  O   PHE A 259     -31.828   3.699  13.211  1.00 96.50           O  
ATOM   2043  CG  PHE A 259     -27.484   3.330  12.102  1.00 96.50           C  
ATOM   2044  CD1 PHE A 259     -26.750   2.203  11.750  1.00 96.50           C  
ATOM   2045  CD2 PHE A 259     -26.953   4.586  11.844  1.00 96.50           C  
ATOM   2046  CE1 PHE A 259     -25.500   2.328  11.141  1.00 96.50           C  
ATOM   2047  CE2 PHE A 259     -25.703   4.715  11.234  1.00 96.50           C  
ATOM   2048  CZ  PHE A 259     -24.984   3.586  10.883  1.00 96.50           C  
ATOM   2049  N   GLU A 260     -31.812   1.717  12.297  1.00 96.38           N  
ATOM   2050  CA  GLU A 260     -32.938   1.181  13.039  1.00 96.38           C  
ATOM   2051  C   GLU A 260     -32.625  -0.187  13.633  1.00 96.38           C  
ATOM   2052  CB  GLU A 260     -34.188   1.083  12.133  1.00 96.38           C  
ATOM   2053  O   GLU A 260     -32.250  -1.107  12.906  1.00 96.38           O  
ATOM   2054  CG  GLU A 260     -35.438   0.625  12.852  1.00 96.38           C  
ATOM   2055  CD  GLU A 260     -36.625   0.448  11.922  1.00 96.38           C  
ATOM   2056  OE1 GLU A 260     -37.406  -0.507  12.125  1.00 96.38           O  
ATOM   2057  OE2 GLU A 260     -36.781   1.269  10.992  1.00 96.38           O  
ATOM   2058  N   ALA A 261     -32.812  -0.279  14.977  1.00 96.62           N  
ATOM   2059  CA  ALA A 261     -32.406  -1.543  15.586  1.00 96.62           C  
ATOM   2060  C   ALA A 261     -33.219  -1.845  16.828  1.00 96.62           C  
ATOM   2061  CB  ALA A 261     -30.922  -1.511  15.938  1.00 96.62           C  
ATOM   2062  O   ALA A 261     -33.562  -0.938  17.594  1.00 96.62           O  
ATOM   2063  N   THR A 262     -33.594  -3.076  17.000  1.00 95.88           N  
ATOM   2064  CA  THR A 262     -34.281  -3.541  18.188  1.00 95.88           C  
ATOM   2065  C   THR A 262     -33.344  -4.301  19.109  1.00 95.88           C  
ATOM   2066  CB  THR A 262     -35.500  -4.441  17.828  1.00 95.88           C  
ATOM   2067  O   THR A 262     -33.750  -4.820  20.141  1.00 95.88           O  
ATOM   2068  CG2 THR A 262     -36.531  -3.676  17.016  1.00 95.88           C  
ATOM   2069  OG1 THR A 262     -35.031  -5.555  17.062  1.00 95.88           O  
ATOM   2070  N   GLY A 263     -31.953  -4.297  18.703  1.00 94.94           N  
ATOM   2071  CA  GLY A 263     -30.875  -4.887  19.469  1.00 94.94           C  
ATOM   2072  C   GLY A 263     -29.656  -5.215  18.625  1.00 94.94           C  
ATOM   2073  O   GLY A 263     -29.703  -5.090  17.391  1.00 94.94           O  
ATOM   2074  N   ASN A 264     -28.469  -5.426  19.141  1.00 96.19           N  
ATOM   2075  CA  ASN A 264     -27.266  -6.004  18.562  1.00 96.19           C  
ATOM   2076  C   ASN A 264     -26.500  -4.992  17.703  1.00 96.19           C  
ATOM   2077  CB  ASN A 264     -27.594  -7.250  17.750  1.00 96.19           C  
ATOM   2078  O   ASN A 264     -25.562  -5.352  17.000  1.00 96.19           O  
ATOM   2079  CG  ASN A 264     -28.156  -8.375  18.594  1.00 96.19           C  
ATOM   2080  ND2 ASN A 264     -27.281  -9.289  19.000  1.00 96.19           N  
ATOM   2081  OD1 ASN A 264     -29.344  -8.430  18.875  1.00 96.19           O  
ATOM   2082  N   LEU A 265     -26.953  -3.684  17.703  1.00 96.31           N  
ATOM   2083  CA  LEU A 265     -26.266  -2.648  16.953  1.00 96.31           C  
ATOM   2084  C   LEU A 265     -25.000  -2.182  17.672  1.00 96.31           C  
ATOM   2085  CB  LEU A 265     -27.188  -1.461  16.688  1.00 96.31           C  
ATOM   2086  O   LEU A 265     -25.062  -1.845  18.859  1.00 96.31           O  
ATOM   2087  CG  LEU A 265     -26.562  -0.239  16.016  1.00 96.31           C  
ATOM   2088  CD1 LEU A 265     -26.141  -0.577  14.594  1.00 96.31           C  
ATOM   2089  CD2 LEU A 265     -27.531   0.938  16.031  1.00 96.31           C  
ATOM   2090  N   VAL A 266     -23.875  -2.301  17.094  1.00 96.56           N  
ATOM   2091  CA  VAL A 266     -22.688  -1.554  17.469  1.00 96.56           C  
ATOM   2092  C   VAL A 266     -22.641  -0.231  16.703  1.00 96.56           C  
ATOM   2093  CB  VAL A 266     -21.406  -2.367  17.188  1.00 96.56           C  
ATOM   2094  O   VAL A 266     -22.359  -0.206  15.508  1.00 96.56           O  
ATOM   2095  CG1 VAL A 266     -20.156  -1.587  17.641  1.00 96.56           C  
ATOM   2096  CG2 VAL A 266     -21.469  -3.719  17.906  1.00 96.56           C  
ATOM   2097  N   ALA A 267     -22.984   0.832  17.469  1.00 95.69           N  
ATOM   2098  CA  ALA A 267     -23.328   2.121  16.875  1.00 95.69           C  
ATOM   2099  C   ALA A 267     -22.078   2.953  16.625  1.00 95.69           C  
ATOM   2100  CB  ALA A 267     -24.297   2.887  17.766  1.00 95.69           C  
ATOM   2101  O   ALA A 267     -21.094   2.840  17.359  1.00 95.69           O  
ATOM   2102  N   PRO A 268     -22.156   3.742  15.602  1.00 95.75           N  
ATOM   2103  CA  PRO A 268     -21.031   4.656  15.344  1.00 95.75           C  
ATOM   2104  C   PRO A 268     -20.984   5.820  16.328  1.00 95.75           C  
ATOM   2105  CB  PRO A 268     -21.312   5.156  13.922  1.00 95.75           C  
ATOM   2106  O   PRO A 268     -22.031   6.414  16.641  1.00 95.75           O  
ATOM   2107  CG  PRO A 268     -22.797   5.035  13.758  1.00 95.75           C  
ATOM   2108  CD  PRO A 268     -23.281   3.902  14.609  1.00 95.75           C  
ATOM   2109  N   ARG A 269     -19.828   6.125  16.828  1.00 94.12           N  
ATOM   2110  CA  ARG A 269     -19.625   7.320  17.641  1.00 94.12           C  
ATOM   2111  C   ARG A 269     -19.000   8.438  16.812  1.00 94.12           C  
ATOM   2112  CB  ARG A 269     -18.750   7.000  18.844  1.00 94.12           C  
ATOM   2113  O   ARG A 269     -19.438   9.586  16.891  1.00 94.12           O  
ATOM   2114  CG  ARG A 269     -18.469   8.195  19.750  1.00 94.12           C  
ATOM   2115  CD  ARG A 269     -17.688   7.805  20.984  1.00 94.12           C  
ATOM   2116  NE  ARG A 269     -17.422   8.961  21.844  1.00 94.12           N  
ATOM   2117  NH1 ARG A 269     -16.562   7.723  23.594  1.00 94.12           N  
ATOM   2118  NH2 ARG A 269     -16.688  10.008  23.750  1.00 94.12           N  
ATOM   2119  CZ  ARG A 269     -16.891   8.891  23.062  1.00 94.12           C  
ATOM   2120  N   TYR A 270     -17.969   8.078  16.062  1.00 94.06           N  
ATOM   2121  CA  TYR A 270     -17.250   9.008  15.195  1.00 94.06           C  
ATOM   2122  C   TYR A 270     -17.375   8.602  13.734  1.00 94.06           C  
ATOM   2123  CB  TYR A 270     -15.773   9.086  15.602  1.00 94.06           C  
ATOM   2124  O   TYR A 270     -17.594   7.430  13.430  1.00 94.06           O  
ATOM   2125  CG  TYR A 270     -15.547   9.734  16.938  1.00 94.06           C  
ATOM   2126  CD1 TYR A 270     -15.367  11.117  17.047  1.00 94.06           C  
ATOM   2127  CD2 TYR A 270     -15.508   8.977  18.109  1.00 94.06           C  
ATOM   2128  CE1 TYR A 270     -15.156  11.719  18.281  1.00 94.06           C  
ATOM   2129  CE2 TYR A 270     -15.297   9.570  19.344  1.00 94.06           C  
ATOM   2130  OH  TYR A 270     -14.906  11.531  20.656  1.00 94.06           O  
ATOM   2131  CZ  TYR A 270     -15.117  10.938  19.422  1.00 94.06           C  
ATOM   2132  N   ALA A 271     -17.188   9.617  12.859  1.00 94.25           N  
ATOM   2133  CA  ALA A 271     -17.094   9.414  11.422  1.00 94.25           C  
ATOM   2134  C   ALA A 271     -15.898  10.172  10.836  1.00 94.25           C  
ATOM   2135  CB  ALA A 271     -18.375   9.859  10.734  1.00 94.25           C  
ATOM   2136  O   ALA A 271     -15.273  10.992  11.523  1.00 94.25           O  
ATOM   2137  N   PHE A 272     -15.570   9.820   9.492  1.00 93.31           N  
ATOM   2138  CA  PHE A 272     -14.352  10.391   8.938  1.00 93.31           C  
ATOM   2139  C   PHE A 272     -14.641  11.078   7.602  1.00 93.31           C  
ATOM   2140  CB  PHE A 272     -13.281   9.312   8.758  1.00 93.31           C  
ATOM   2141  O   PHE A 272     -15.234  10.477   6.707  1.00 93.31           O  
ATOM   2142  CG  PHE A 272     -12.992   8.531  10.008  1.00 93.31           C  
ATOM   2143  CD1 PHE A 272     -12.008   8.953  10.891  1.00 93.31           C  
ATOM   2144  CD2 PHE A 272     -13.703   7.375  10.305  1.00 93.31           C  
ATOM   2145  CE1 PHE A 272     -11.734   8.234  12.055  1.00 93.31           C  
ATOM   2146  CE2 PHE A 272     -13.438   6.652  11.461  1.00 93.31           C  
ATOM   2147  CZ  PHE A 272     -12.453   7.082  12.336  1.00 93.31           C  
ATOM   2148  N   THR A 273     -14.234  12.336   7.605  1.00 92.12           N  
ATOM   2149  CA  THR A 273     -14.211  12.992   6.301  1.00 92.12           C  
ATOM   2150  C   THR A 273     -12.930  12.656   5.547  1.00 92.12           C  
ATOM   2151  CB  THR A 273     -14.344  14.516   6.441  1.00 92.12           C  
ATOM   2152  O   THR A 273     -11.836  12.695   6.125  1.00 92.12           O  
ATOM   2153  CG2 THR A 273     -15.664  14.898   7.098  1.00 92.12           C  
ATOM   2154  OG1 THR A 273     -13.266  15.016   7.246  1.00 92.12           O  
ATOM   2155  N   MET A 274     -13.070  12.289   4.242  1.00 87.31           N  
ATOM   2156  CA  MET A 274     -11.898  11.820   3.504  1.00 87.31           C  
ATOM   2157  C   MET A 274     -11.633  12.711   2.295  1.00 87.31           C  
ATOM   2158  CB  MET A 274     -12.086  10.375   3.057  1.00 87.31           C  
ATOM   2159  O   MET A 274     -12.562  13.117   1.598  1.00 87.31           O  
ATOM   2160  CG  MET A 274     -12.352   9.406   4.199  1.00 87.31           C  
ATOM   2161  SD  MET A 274     -12.688   7.699   3.615  1.00 87.31           S  
ATOM   2162  CE  MET A 274     -14.312   7.938   2.840  1.00 87.31           C  
ATOM   2163  N   GLU A 275     -10.352  13.039   2.137  1.00 84.38           N  
ATOM   2164  CA  GLU A 275      -9.891  13.703   0.921  1.00 84.38           C  
ATOM   2165  C   GLU A 275      -9.000  12.781   0.093  1.00 84.38           C  
ATOM   2166  CB  GLU A 275      -9.141  14.992   1.263  1.00 84.38           C  
ATOM   2167  O   GLU A 275      -8.039  12.219   0.609  1.00 84.38           O  
ATOM   2168  CG  GLU A 275     -10.031  16.078   1.852  1.00 84.38           C  
ATOM   2169  CD  GLU A 275      -9.312  17.422   2.010  1.00 84.38           C  
ATOM   2170  OE1 GLU A 275      -9.961  18.406   2.436  1.00 84.38           O  
ATOM   2171  OE2 GLU A 275      -8.102  17.469   1.705  1.00 84.38           O  
ATOM   2172  N   LYS A 276      -9.438  12.594  -1.120  1.00 79.75           N  
ATOM   2173  CA  LYS A 276      -8.703  11.680  -1.983  1.00 79.75           C  
ATOM   2174  C   LYS A 276      -7.582  12.406  -2.727  1.00 79.75           C  
ATOM   2175  CB  LYS A 276      -9.641  11.008  -2.984  1.00 79.75           C  
ATOM   2176  O   LYS A 276      -7.770  13.523  -3.201  1.00 79.75           O  
ATOM   2177  CG  LYS A 276     -10.688  10.109  -2.342  1.00 79.75           C  
ATOM   2178  CD  LYS A 276     -11.555   9.422  -3.389  1.00 79.75           C  
ATOM   2179  CE  LYS A 276     -12.602   8.523  -2.746  1.00 79.75           C  
ATOM   2180  NZ  LYS A 276     -13.453   7.848  -3.770  1.00 79.75           N  
ATOM   2181  N   ASP A 277      -6.375  11.828  -2.693  1.00 70.88           N  
ATOM   2182  CA  ASP A 277      -5.219  12.297  -3.449  1.00 70.88           C  
ATOM   2183  C   ASP A 277      -4.570  11.148  -4.219  1.00 70.88           C  
ATOM   2184  CB  ASP A 277      -4.195  12.953  -2.520  1.00 70.88           C  
ATOM   2185  O   ASP A 277      -4.309  10.086  -3.656  1.00 70.88           O  
ATOM   2186  CG  ASP A 277      -3.090  13.672  -3.268  1.00 70.88           C  
ATOM   2187  OD1 ASP A 277      -3.166  13.781  -4.512  1.00 70.88           O  
ATOM   2188  OD2 ASP A 277      -2.133  14.133  -2.609  1.00 70.88           O  
ATOM   2189  N   ALA A 278      -4.566  11.211  -5.586  1.00 63.09           N  
ATOM   2190  CA  ALA A 278      -4.113  10.258  -6.594  1.00 63.09           C  
ATOM   2191  C   ALA A 278      -2.645   9.898  -6.387  1.00 63.09           C  
ATOM   2192  CB  ALA A 278      -4.324  10.828  -7.996  1.00 63.09           C  
ATOM   2193  O   ALA A 278      -2.174   8.875  -6.895  1.00 63.09           O  
ATOM   2194  N   GLY A 279      -2.061   9.969  -5.090  1.00 67.19           N  
ATOM   2195  CA  GLY A 279      -0.649   9.672  -4.902  1.00 67.19           C  
ATOM   2196  C   GLY A 279      -0.338   9.070  -3.547  1.00 67.19           C  
ATOM   2197  O   GLY A 279       0.830   8.922  -3.180  1.00 67.19           O  
ATOM   2198  N   SER A 280      -1.473   8.734  -2.746  1.00 78.19           N  
ATOM   2199  CA  SER A 280      -1.322   8.062  -1.461  1.00 78.19           C  
ATOM   2200  C   SER A 280      -1.501   6.555  -1.605  1.00 78.19           C  
ATOM   2201  CB  SER A 280      -2.328   8.609  -0.447  1.00 78.19           C  
ATOM   2202  O   SER A 280      -2.047   6.082  -2.604  1.00 78.19           O  
ATOM   2203  OG  SER A 280      -2.125   8.023   0.828  1.00 78.19           O  
ATOM   2204  N   GLY A 281      -0.941   5.746  -0.832  1.00 86.25           N  
ATOM   2205  CA  GLY A 281      -1.044   4.297  -0.873  1.00 86.25           C  
ATOM   2206  C   GLY A 281      -0.688   3.637   0.445  1.00 86.25           C  
ATOM   2207  O   GLY A 281      -0.359   4.316   1.419  1.00 86.25           O  
ATOM   2208  N   ILE A 282      -0.911   2.352   0.495  1.00 88.56           N  
ATOM   2209  CA  ILE A 282      -0.586   1.563   1.679  1.00 88.56           C  
ATOM   2210  C   ILE A 282       0.618   0.670   1.390  1.00 88.56           C  
ATOM   2211  CB  ILE A 282      -1.789   0.709   2.137  1.00 88.56           C  
ATOM   2212  O   ILE A 282       0.645  -0.040   0.381  1.00 88.56           O  
ATOM   2213  CG1 ILE A 282      -2.992   1.605   2.451  1.00 88.56           C  
ATOM   2214  CG2 ILE A 282      -1.413  -0.147   3.350  1.00 88.56           C  
ATOM   2215  CD1 ILE A 282      -4.289   0.843   2.676  1.00 88.56           C  
ATOM   2216  N   ILE A 283       1.680   0.756   2.248  1.00 90.50           N  
ATOM   2217  CA  ILE A 283       2.834  -0.122   2.088  1.00 90.50           C  
ATOM   2218  C   ILE A 283       3.006  -0.980   3.338  1.00 90.50           C  
ATOM   2219  CB  ILE A 283       4.121   0.684   1.808  1.00 90.50           C  
ATOM   2220  O   ILE A 283       2.773  -0.514   4.457  1.00 90.50           O  
ATOM   2221  CG1 ILE A 283       3.988   1.470   0.498  1.00 90.50           C  
ATOM   2222  CG2 ILE A 283       5.340  -0.244   1.767  1.00 90.50           C  
ATOM   2223  CD1 ILE A 283       5.133   2.439   0.237  1.00 90.50           C  
ATOM   2224  N   ILE A 284       3.344  -2.148   3.088  1.00 90.50           N  
ATOM   2225  CA  ILE A 284       3.711  -3.045   4.180  1.00 90.50           C  
ATOM   2226  C   ILE A 284       5.230  -3.072   4.336  1.00 90.50           C  
ATOM   2227  CB  ILE A 284       3.168  -4.473   3.947  1.00 90.50           C  
ATOM   2228  O   ILE A 284       5.941  -3.531   3.439  1.00 90.50           O  
ATOM   2229  CG1 ILE A 284       1.642  -4.449   3.811  1.00 90.50           C  
ATOM   2230  CG2 ILE A 284       3.602  -5.406   5.082  1.00 90.50           C  
ATOM   2231  CD1 ILE A 284       1.036  -5.781   3.395  1.00 90.50           C  
ATOM   2232  N   SER A 285       5.672  -2.510   5.473  1.00 90.69           N  
ATOM   2233  CA  SER A 285       7.117  -2.400   5.641  1.00 90.69           C  
ATOM   2234  C   SER A 285       7.500  -2.357   7.113  1.00 90.69           C  
ATOM   2235  CB  SER A 285       7.648  -1.152   4.930  1.00 90.69           C  
ATOM   2236  O   SER A 285       6.805  -1.740   7.926  1.00 90.69           O  
ATOM   2237  OG  SER A 285       9.047  -1.019   5.125  1.00 90.69           O  
ATOM   2238  N   ASN A 286       8.609  -3.008   7.434  1.00 89.75           N  
ATOM   2239  CA  ASN A 286       9.164  -2.955   8.781  1.00 89.75           C  
ATOM   2240  C   ASN A 286      10.289  -1.928   8.891  1.00 89.75           C  
ATOM   2241  CB  ASN A 286       9.664  -4.336   9.211  1.00 89.75           C  
ATOM   2242  O   ASN A 286      10.953  -1.831   9.922  1.00 89.75           O  
ATOM   2243  CG  ASN A 286       8.539  -5.340   9.367  1.00 89.75           C  
ATOM   2244  ND2 ASN A 286       8.789  -6.578   8.961  1.00 89.75           N  
ATOM   2245  OD1 ASN A 286       7.457  -5.008   9.859  1.00 89.75           O  
ATOM   2246  N   THR A 287      10.469  -1.222   7.879  1.00 89.94           N  
ATOM   2247  CA  THR A 287      11.516  -0.212   7.793  1.00 89.94           C  
ATOM   2248  C   THR A 287      11.164   1.010   8.641  1.00 89.94           C  
ATOM   2249  CB  THR A 287      11.758   0.219   6.336  1.00 89.94           C  
ATOM   2250  O   THR A 287      10.016   1.462   8.633  1.00 89.94           O  
ATOM   2251  CG2 THR A 287      12.953   1.169   6.234  1.00 89.94           C  
ATOM   2252  OG1 THR A 287      12.023  -0.941   5.539  1.00 89.94           O  
ATOM   2253  N   PRO A 288      12.133   1.599   9.352  1.00 88.12           N  
ATOM   2254  CA  PRO A 288      11.844   2.764  10.195  1.00 88.12           C  
ATOM   2255  C   PRO A 288      11.648   4.043   9.383  1.00 88.12           C  
ATOM   2256  CB  PRO A 288      13.086   2.865  11.086  1.00 88.12           C  
ATOM   2257  O   PRO A 288      12.180   4.160   8.273  1.00 88.12           O  
ATOM   2258  CG  PRO A 288      14.180   2.221  10.297  1.00 88.12           C  
ATOM   2259  CD  PRO A 288      13.578   1.152   9.430  1.00 88.12           C  
ATOM   2260  N   VAL A 289      10.812   4.945  10.000  1.00 90.62           N  
ATOM   2261  CA  VAL A 289      10.539   6.242   9.383  1.00 90.62           C  
ATOM   2262  C   VAL A 289      11.664   7.219   9.719  1.00 90.62           C  
ATOM   2263  CB  VAL A 289       9.180   6.816   9.844  1.00 90.62           C  
ATOM   2264  O   VAL A 289      12.055   7.352  10.883  1.00 90.62           O  
ATOM   2265  CG1 VAL A 289       8.930   8.180   9.211  1.00 90.62           C  
ATOM   2266  CG2 VAL A 289       8.055   5.848   9.492  1.00 90.62           C  
ATOM   2267  N   HIS A 290      12.266   7.867   8.734  1.00 91.81           N  
ATOM   2268  CA  HIS A 290      13.336   8.844   8.914  1.00 91.81           C  
ATOM   2269  C   HIS A 290      12.938  10.211   8.359  1.00 91.81           C  
ATOM   2270  CB  HIS A 290      14.625   8.359   8.250  1.00 91.81           C  
ATOM   2271  O   HIS A 290      12.016  10.312   7.555  1.00 91.81           O  
ATOM   2272  CG  HIS A 290      15.219   7.156   8.898  1.00 91.81           C  
ATOM   2273  CD2 HIS A 290      15.016   5.836   8.695  1.00 91.81           C  
ATOM   2274  ND1 HIS A 290      16.156   7.242   9.906  1.00 91.81           N  
ATOM   2275  CE1 HIS A 290      16.500   6.023  10.289  1.00 91.81           C  
ATOM   2276  NE2 HIS A 290      15.820   5.152   9.570  1.00 91.81           N  
ATOM   2277  N   ASP A 291      13.562  11.266   8.945  1.00 90.38           N  
ATOM   2278  CA  ASP A 291      13.312  12.633   8.500  1.00 90.38           C  
ATOM   2279  C   ASP A 291      14.023  12.906   7.172  1.00 90.38           C  
ATOM   2280  CB  ASP A 291      13.766  13.633   9.555  1.00 90.38           C  
ATOM   2281  O   ASP A 291      15.180  13.336   7.160  1.00 90.38           O  
ATOM   2282  CG  ASP A 291      13.344  15.062   9.242  1.00 90.38           C  
ATOM   2283  OD1 ASP A 291      12.477  15.258   8.367  1.00 90.38           O  
ATOM   2284  OD2 ASP A 291      13.875  15.992   9.883  1.00 90.38           O  
ATOM   2285  N   CYS A 292      13.547  12.406   6.086  1.00 92.69           N  
ATOM   2286  CA  CYS A 292      14.055  12.586   4.730  1.00 92.69           C  
ATOM   2287  C   CYS A 292      12.906  12.781   3.744  1.00 92.69           C  
ATOM   2288  CB  CYS A 292      14.891  11.383   4.309  1.00 92.69           C  
ATOM   2289  O   CYS A 292      11.766  12.438   4.039  1.00 92.69           O  
ATOM   2290  SG  CYS A 292      13.977   9.820   4.281  1.00 92.69           S  
ATOM   2291  N   ASN A 293      13.219  13.461   2.654  1.00 92.44           N  
ATOM   2292  CA  ASN A 293      12.242  13.734   1.607  1.00 92.44           C  
ATOM   2293  C   ASN A 293      12.555  12.969   0.328  1.00 92.44           C  
ATOM   2294  CB  ASN A 293      12.172  15.234   1.321  1.00 92.44           C  
ATOM   2295  O   ASN A 293      13.711  12.883  -0.082  1.00 92.44           O  
ATOM   2296  CG  ASN A 293      11.375  15.992   2.363  1.00 92.44           C  
ATOM   2297  ND2 ASN A 293      11.648  17.281   2.500  1.00 92.44           N  
ATOM   2298  OD1 ASN A 293      10.516  15.422   3.041  1.00 92.44           O  
ATOM   2299  N   THR A 294      11.438  12.430  -0.284  1.00 91.88           N  
ATOM   2300  CA  THR A 294      11.641  11.680  -1.519  1.00 91.88           C  
ATOM   2301  C   THR A 294      10.438  11.820  -2.445  1.00 91.88           C  
ATOM   2302  CB  THR A 294      11.891  10.188  -1.230  1.00 91.88           C  
ATOM   2303  O   THR A 294       9.352  12.188  -2.004  1.00 91.88           O  
ATOM   2304  CG2 THR A 294      10.648   9.516  -0.655  1.00 91.88           C  
ATOM   2305  OG1 THR A 294      12.258   9.523  -2.447  1.00 91.88           O  
ATOM   2306  N   THR A 295      10.680  11.562  -3.725  1.00 90.88           N  
ATOM   2307  CA  THR A 295       9.602  11.602  -4.703  1.00 90.88           C  
ATOM   2308  C   THR A 295       9.117  10.188  -5.023  1.00 90.88           C  
ATOM   2309  CB  THR A 295      10.047  12.297  -6.000  1.00 90.88           C  
ATOM   2310  O   THR A 295       8.039  10.008  -5.602  1.00 90.88           O  
ATOM   2311  CG2 THR A 295      10.406  13.758  -5.742  1.00 90.88           C  
ATOM   2312  OG1 THR A 295      11.188  11.617  -6.535  1.00 90.88           O  
ATOM   2313  N   CYS A 296       9.945   9.211  -4.637  1.00 91.75           N  
ATOM   2314  CA  CYS A 296       9.633   7.805  -4.887  1.00 91.75           C  
ATOM   2315  C   CYS A 296       9.906   6.957  -3.648  1.00 91.75           C  
ATOM   2316  CB  CYS A 296      10.445   7.277  -6.066  1.00 91.75           C  
ATOM   2317  O   CYS A 296      11.039   6.879  -3.184  1.00 91.75           O  
ATOM   2318  SG  CYS A 296      10.141   5.535  -6.441  1.00 91.75           S  
ATOM   2319  N   GLN A 297       8.828   6.242  -3.236  1.00 93.44           N  
ATOM   2320  CA  GLN A 297       8.930   5.430  -2.029  1.00 93.44           C  
ATOM   2321  C   GLN A 297       8.508   3.986  -2.301  1.00 93.44           C  
ATOM   2322  CB  GLN A 297       8.070   6.023  -0.910  1.00 93.44           C  
ATOM   2323  O   GLN A 297       7.477   3.742  -2.928  1.00 93.44           O  
ATOM   2324  CG  GLN A 297       8.203   5.293   0.419  1.00 93.44           C  
ATOM   2325  CD  GLN A 297       9.578   5.445   1.039  1.00 93.44           C  
ATOM   2326  NE2 GLN A 297      10.125   4.348   1.553  1.00 93.44           N  
ATOM   2327  OE1 GLN A 297      10.148   6.543   1.056  1.00 93.44           O  
ATOM   2328  N   THR A 298       9.367   3.047  -1.750  1.00 93.25           N  
ATOM   2329  CA  THR A 298       9.047   1.624  -1.784  1.00 93.25           C  
ATOM   2330  C   THR A 298       9.070   1.030  -0.378  1.00 93.25           C  
ATOM   2331  CB  THR A 298      10.031   0.853  -2.684  1.00 93.25           C  
ATOM   2332  O   THR A 298       9.555   1.664   0.561  1.00 93.25           O  
ATOM   2333  CG2 THR A 298      10.219   1.562  -4.020  1.00 93.25           C  
ATOM   2334  OG1 THR A 298      11.297   0.753  -2.023  1.00 93.25           O  
ATOM   2335  N   PRO A 299       8.453  -0.192  -0.282  1.00 91.81           N  
ATOM   2336  CA  PRO A 299       8.500  -0.829   1.036  1.00 91.81           C  
ATOM   2337  C   PRO A 299       9.930  -1.050   1.534  1.00 91.81           C  
ATOM   2338  CB  PRO A 299       7.793  -2.164   0.808  1.00 91.81           C  
ATOM   2339  O   PRO A 299      10.164  -1.125   2.744  1.00 91.81           O  
ATOM   2340  CG  PRO A 299       6.848  -1.906  -0.321  1.00 91.81           C  
ATOM   2341  CD  PRO A 299       7.504  -0.965  -1.288  1.00 91.81           C  
ATOM   2342  N   GLU A 300      10.875  -1.133   0.624  1.00 92.38           N  
ATOM   2343  CA  GLU A 300      12.266  -1.408   0.959  1.00 92.38           C  
ATOM   2344  C   GLU A 300      13.031  -0.118   1.236  1.00 92.38           C  
ATOM   2345  CB  GLU A 300      12.945  -2.191  -0.167  1.00 92.38           C  
ATOM   2346  O   GLU A 300      14.062  -0.135   1.910  1.00 92.38           O  
ATOM   2347  CG  GLU A 300      12.336  -3.564  -0.414  1.00 92.38           C  
ATOM   2348  CD  GLU A 300      12.672  -4.574   0.672  1.00 92.38           C  
ATOM   2349  OE1 GLU A 300      12.039  -5.652   0.715  1.00 92.38           O  
ATOM   2350  OE2 GLU A 300      13.578  -4.281   1.487  1.00 92.38           O  
ATOM   2351  N   GLY A 301      12.516   1.018   0.793  1.00 92.75           N  
ATOM   2352  CA  GLY A 301      13.164   2.305   0.985  1.00 92.75           C  
ATOM   2353  C   GLY A 301      13.008   3.236  -0.202  1.00 92.75           C  
ATOM   2354  O   GLY A 301      12.523   2.824  -1.261  1.00 92.75           O  
ATOM   2355  N   ALA A 302      13.430   4.523   0.002  1.00 93.12           N  
ATOM   2356  CA  ALA A 302      13.258   5.543  -1.029  1.00 93.12           C  
ATOM   2357  C   ALA A 302      14.281   5.363  -2.152  1.00 93.12           C  
ATOM   2358  CB  ALA A 302      13.383   6.938  -0.423  1.00 93.12           C  
ATOM   2359  O   ALA A 302      15.430   4.984  -1.904  1.00 93.12           O  
ATOM   2360  N   ILE A 303      13.805   5.562  -3.389  1.00 92.69           N  
ATOM   2361  CA  ILE A 303      14.648   5.480  -4.578  1.00 92.69           C  
ATOM   2362  C   ILE A 303      14.906   6.879  -5.129  1.00 92.69           C  
ATOM   2363  CB  ILE A 303      14.000   4.586  -5.664  1.00 92.69           C  
ATOM   2364  O   ILE A 303      13.969   7.645  -5.367  1.00 92.69           O  
ATOM   2365  CG1 ILE A 303      13.773   3.170  -5.125  1.00 92.69           C  
ATOM   2366  CG2 ILE A 303      14.867   4.562  -6.926  1.00 92.69           C  
ATOM   2367  CD1 ILE A 303      12.953   2.281  -6.047  1.00 92.69           C  
ATOM   2368  N   ASN A 304      16.125   7.246  -5.207  1.00 89.94           N  
ATOM   2369  CA  ASN A 304      16.547   8.492  -5.848  1.00 89.94           C  
ATOM   2370  C   ASN A 304      17.375   8.227  -7.102  1.00 89.94           C  
ATOM   2371  CB  ASN A 304      17.328   9.359  -4.863  1.00 89.94           C  
ATOM   2372  O   ASN A 304      18.562   7.949  -7.012  1.00 89.94           O  
ATOM   2373  CG  ASN A 304      17.516  10.781  -5.359  1.00 89.94           C  
ATOM   2374  ND2 ASN A 304      18.266  11.586  -4.605  1.00 89.94           N  
ATOM   2375  OD1 ASN A 304      16.984  11.164  -6.406  1.00 89.94           O  
ATOM   2376  N   THR A 305      16.594   8.234  -8.258  1.00 86.69           N  
ATOM   2377  CA  THR A 305      17.297   7.891  -9.484  1.00 86.69           C  
ATOM   2378  C   THR A 305      16.719   8.625 -10.680  1.00 86.69           C  
ATOM   2379  CB  THR A 305      17.266   6.375  -9.742  1.00 86.69           C  
ATOM   2380  O   THR A 305      15.539   9.016 -10.656  1.00 86.69           O  
ATOM   2381  CG2 THR A 305      15.844   5.871  -9.898  1.00 86.69           C  
ATOM   2382  OG1 THR A 305      18.000   6.082 -10.938  1.00 86.69           O  
ATOM   2383  N   SER A 306      17.562   8.891 -11.656  1.00 85.50           N  
ATOM   2384  CA  SER A 306      17.109   9.469 -12.914  1.00 85.50           C  
ATOM   2385  C   SER A 306      16.844   8.391 -13.961  1.00 85.50           C  
ATOM   2386  CB  SER A 306      18.125  10.477 -13.445  1.00 85.50           C  
ATOM   2387  O   SER A 306      16.500   8.703 -15.102  1.00 85.50           O  
ATOM   2388  OG  SER A 306      19.375   9.852 -13.688  1.00 85.50           O  
ATOM   2389  N   LEU A 307      17.062   7.133 -13.531  1.00 88.69           N  
ATOM   2390  CA  LEU A 307      16.859   6.012 -14.453  1.00 88.69           C  
ATOM   2391  C   LEU A 307      15.383   5.727 -14.656  1.00 88.69           C  
ATOM   2392  CB  LEU A 307      17.562   4.758 -13.922  1.00 88.69           C  
ATOM   2393  O   LEU A 307      14.570   5.977 -13.758  1.00 88.69           O  
ATOM   2394  CG  LEU A 307      19.094   4.832 -13.812  1.00 88.69           C  
ATOM   2395  CD1 LEU A 307      19.625   3.588 -13.117  1.00 88.69           C  
ATOM   2396  CD2 LEU A 307      19.719   5.000 -15.188  1.00 88.69           C  
ATOM   2397  N   PRO A 308      15.070   5.195 -15.750  1.00 83.62           N  
ATOM   2398  CA  PRO A 308      13.672   5.027 -16.156  1.00 83.62           C  
ATOM   2399  C   PRO A 308      13.023   3.791 -15.547  1.00 83.62           C  
ATOM   2400  CB  PRO A 308      13.758   4.902 -17.688  1.00 83.62           C  
ATOM   2401  O   PRO A 308      11.797   3.727 -15.430  1.00 83.62           O  
ATOM   2402  CG  PRO A 308      15.141   4.395 -17.938  1.00 83.62           C  
ATOM   2403  CD  PRO A 308      16.062   4.930 -16.875  1.00 83.62           C  
ATOM   2404  N   PHE A 309      13.938   2.793 -15.070  1.00 90.81           N  
ATOM   2405  CA  PHE A 309      13.383   1.565 -14.508  1.00 90.81           C  
ATOM   2406  C   PHE A 309      14.016   1.260 -13.156  1.00 90.81           C  
ATOM   2407  CB  PHE A 309      13.602   0.390 -15.469  1.00 90.81           C  
ATOM   2408  O   PHE A 309      15.133   1.706 -12.867  1.00 90.81           O  
ATOM   2409  CG  PHE A 309      13.031   0.617 -16.844  1.00 90.81           C  
ATOM   2410  CD1 PHE A 309      11.664   0.628 -17.047  1.00 90.81           C  
ATOM   2411  CD2 PHE A 309      13.875   0.819 -17.922  1.00 90.81           C  
ATOM   2412  CE1 PHE A 309      11.133   0.837 -18.328  1.00 90.81           C  
ATOM   2413  CE2 PHE A 309      13.359   1.028 -19.203  1.00 90.81           C  
ATOM   2414  CZ  PHE A 309      11.984   1.037 -19.391  1.00 90.81           C  
ATOM   2415  N   GLN A 310      13.266   0.503 -12.328  1.00 92.88           N  
ATOM   2416  CA  GLN A 310      13.766   0.020 -11.039  1.00 92.88           C  
ATOM   2417  C   GLN A 310      13.383  -1.439 -10.820  1.00 92.88           C  
ATOM   2418  CB  GLN A 310      13.227   0.885  -9.898  1.00 92.88           C  
ATOM   2419  O   GLN A 310      12.414  -1.931 -11.406  1.00 92.88           O  
ATOM   2420  CG  GLN A 310      11.727   0.782  -9.703  1.00 92.88           C  
ATOM   2421  CD  GLN A 310      11.328  -0.337  -8.758  1.00 92.88           C  
ATOM   2422  NE2 GLN A 310      10.086  -0.792  -8.859  1.00 92.88           N  
ATOM   2423  OE1 GLN A 310      12.141  -0.791  -7.941  1.00 92.88           O  
ATOM   2424  N   ASN A 311      14.258  -2.145 -10.031  1.00 92.31           N  
ATOM   2425  CA  ASN A 311      14.000  -3.539  -9.688  1.00 92.31           C  
ATOM   2426  C   ASN A 311      13.969  -3.748  -8.172  1.00 92.31           C  
ATOM   2427  CB  ASN A 311      15.047  -4.453 -10.328  1.00 92.31           C  
ATOM   2428  O   ASN A 311      14.289  -4.832  -7.688  1.00 92.31           O  
ATOM   2429  CG  ASN A 311      16.422  -4.309  -9.703  1.00 92.31           C  
ATOM   2430  ND2 ASN A 311      17.281  -5.281  -9.945  1.00 92.31           N  
ATOM   2431  OD1 ASN A 311      16.688  -3.332  -9.000  1.00 92.31           O  
ATOM   2432  N   VAL A 312      13.641  -2.738  -7.438  1.00 91.06           N  
ATOM   2433  CA  VAL A 312      13.633  -2.752  -5.977  1.00 91.06           C  
ATOM   2434  C   VAL A 312      12.328  -3.379  -5.477  1.00 91.06           C  
ATOM   2435  CB  VAL A 312      13.797  -1.330  -5.395  1.00 91.06           C  
ATOM   2436  O   VAL A 312      12.352  -4.336  -4.699  1.00 91.06           O  
ATOM   2437  CG1 VAL A 312      13.672  -1.352  -3.873  1.00 91.06           C  
ATOM   2438  CG2 VAL A 312      15.141  -0.736  -5.812  1.00 91.06           C  
ATOM   2439  N   HIS A 313      11.172  -2.832  -5.855  1.00 90.12           N  
ATOM   2440  CA  HIS A 313       9.891  -3.391  -5.449  1.00 90.12           C  
ATOM   2441  C   HIS A 313       8.789  -3.021  -6.438  1.00 90.12           C  
ATOM   2442  CB  HIS A 313       9.516  -2.908  -4.047  1.00 90.12           C  
ATOM   2443  O   HIS A 313       8.758  -1.900  -6.949  1.00 90.12           O  
ATOM   2444  CG  HIS A 313       8.453  -3.732  -3.391  1.00 90.12           C  
ATOM   2445  CD2 HIS A 313       8.531  -4.684  -2.432  1.00 90.12           C  
ATOM   2446  ND1 HIS A 313       7.117  -3.619  -3.713  1.00 90.12           N  
ATOM   2447  CE1 HIS A 313       6.418  -4.469  -2.979  1.00 90.12           C  
ATOM   2448  NE2 HIS A 313       7.254  -5.129  -2.193  1.00 90.12           N  
ATOM   2449  N   PRO A 314       7.859  -3.930  -6.711  1.00 86.12           N  
ATOM   2450  CA  PRO A 314       6.770  -3.676  -7.656  1.00 86.12           C  
ATOM   2451  C   PRO A 314       5.762  -2.654  -7.133  1.00 86.12           C  
ATOM   2452  CB  PRO A 314       6.121  -5.051  -7.824  1.00 86.12           C  
ATOM   2453  O   PRO A 314       5.086  -1.990  -7.922  1.00 86.12           O  
ATOM   2454  CG  PRO A 314       6.547  -5.824  -6.621  1.00 86.12           C  
ATOM   2455  CD  PRO A 314       7.887  -5.312  -6.172  1.00 86.12           C  
ATOM   2456  N   ILE A 315       5.617  -2.580  -5.789  1.00 86.06           N  
ATOM   2457  CA  ILE A 315       4.707  -1.607  -5.195  1.00 86.06           C  
ATOM   2458  C   ILE A 315       5.469  -0.324  -4.867  1.00 86.06           C  
ATOM   2459  CB  ILE A 315       4.031  -2.170  -3.924  1.00 86.06           C  
ATOM   2460  O   ILE A 315       6.398  -0.336  -4.059  1.00 86.06           O  
ATOM   2461  CG1 ILE A 315       3.236  -3.438  -4.262  1.00 86.06           C  
ATOM   2462  CG2 ILE A 315       3.131  -1.113  -3.279  1.00 86.06           C  
ATOM   2463  CD1 ILE A 315       2.660  -4.148  -3.043  1.00 86.06           C  
ATOM   2464  N   THR A 316       5.070   0.791  -5.551  1.00 88.25           N  
ATOM   2465  CA  THR A 316       5.746   2.068  -5.352  1.00 88.25           C  
ATOM   2466  C   THR A 316       4.734   3.189  -5.137  1.00 88.25           C  
ATOM   2467  CB  THR A 316       6.652   2.412  -6.551  1.00 88.25           C  
ATOM   2468  O   THR A 316       3.604   3.113  -5.625  1.00 88.25           O  
ATOM   2469  CG2 THR A 316       7.703   1.330  -6.773  1.00 88.25           C  
ATOM   2470  OG1 THR A 316       5.848   2.533  -7.730  1.00 88.25           O  
ATOM   2471  N   ILE A 317       5.051   4.207  -4.355  1.00 87.38           N  
ATOM   2472  CA  ILE A 317       4.203   5.367  -4.109  1.00 87.38           C  
ATOM   2473  C   ILE A 317       4.953   6.641  -4.492  1.00 87.38           C  
ATOM   2474  CB  ILE A 317       3.750   5.434  -2.635  1.00 87.38           C  
ATOM   2475  O   ILE A 317       6.102   6.840  -4.086  1.00 87.38           O  
ATOM   2476  CG1 ILE A 317       3.016   4.145  -2.244  1.00 87.38           C  
ATOM   2477  CG2 ILE A 317       2.865   6.660  -2.396  1.00 87.38           C  
ATOM   2478  CD1 ILE A 317       2.691   4.043  -0.759  1.00 87.38           C  
ATOM   2479  N   GLY A 318       4.348   7.504  -5.301  1.00 86.75           N  
ATOM   2480  CA  GLY A 318       4.980   8.727  -5.770  1.00 86.75           C  
ATOM   2481  C   GLY A 318       5.496   8.625  -7.191  1.00 86.75           C  
ATOM   2482  O   GLY A 318       5.016   7.797  -7.973  1.00 86.75           O  
ATOM   2483  N   LYS A 319       6.422   9.422  -7.551  1.00 88.06           N  
ATOM   2484  CA  LYS A 319       7.027   9.430  -8.883  1.00 88.06           C  
ATOM   2485  C   LYS A 319       8.219   8.477  -8.945  1.00 88.06           C  
ATOM   2486  CB  LYS A 319       7.469  10.844  -9.266  1.00 88.06           C  
ATOM   2487  O   LYS A 319       9.359   8.891  -8.734  1.00 88.06           O  
ATOM   2488  CG  LYS A 319       6.316  11.828  -9.438  1.00 88.06           C  
ATOM   2489  CD  LYS A 319       6.809  13.188  -9.906  1.00 88.06           C  
ATOM   2490  CE  LYS A 319       5.664  14.180 -10.047  1.00 88.06           C  
ATOM   2491  NZ  LYS A 319       6.148  15.531 -10.445  1.00 88.06           N  
ATOM   2492  N   CYS A 320       7.902   7.141  -9.156  1.00 89.44           N  
ATOM   2493  CA  CYS A 320       8.938   6.117  -9.156  1.00 89.44           C  
ATOM   2494  C   CYS A 320       9.156   5.551 -10.555  1.00 89.44           C  
ATOM   2495  CB  CYS A 320       8.578   4.988  -8.188  1.00 89.44           C  
ATOM   2496  O   CYS A 320       8.211   5.469 -11.344  1.00 89.44           O  
ATOM   2497  SG  CYS A 320       8.328   5.539  -6.484  1.00 89.44           S  
ATOM   2498  N   PRO A 321      10.508   5.266 -10.844  1.00 88.75           N  
ATOM   2499  CA  PRO A 321      10.750   4.523 -12.078  1.00 88.75           C  
ATOM   2500  C   PRO A 321       9.977   3.205 -12.141  1.00 88.75           C  
ATOM   2501  CB  PRO A 321      12.258   4.270 -12.047  1.00 88.75           C  
ATOM   2502  O   PRO A 321       9.656   2.627 -11.102  1.00 88.75           O  
ATOM   2503  CG  PRO A 321      12.797   5.273 -11.078  1.00 88.75           C  
ATOM   2504  CD  PRO A 321      11.719   5.582 -10.070  1.00 88.75           C  
ATOM   2505  N   LYS A 322       9.656   2.721 -13.305  1.00 85.62           N  
ATOM   2506  CA  LYS A 322       8.812   1.537 -13.477  1.00 85.62           C  
ATOM   2507  C   LYS A 322       9.562   0.270 -13.078  1.00 85.62           C  
ATOM   2508  CB  LYS A 322       8.336   1.426 -14.922  1.00 85.62           C  
ATOM   2509  O   LYS A 322      10.750   0.122 -13.383  1.00 85.62           O  
ATOM   2510  CG  LYS A 322       7.328   2.496 -15.320  1.00 85.62           C  
ATOM   2511  CD  LYS A 322       6.000   2.316 -14.594  1.00 85.62           C  
ATOM   2512  CE  LYS A 322       4.973   3.348 -15.047  1.00 85.62           C  
ATOM   2513  NZ  LYS A 322       3.688   3.209 -14.297  1.00 85.62           N  
ATOM   2514  N   TYR A 323       8.789  -0.541 -12.500  1.00 88.25           N  
ATOM   2515  CA  TYR A 323       9.359  -1.792 -12.016  1.00 88.25           C  
ATOM   2516  C   TYR A 323       9.539  -2.783 -13.164  1.00 88.25           C  
ATOM   2517  CB  TYR A 323       8.484  -2.406 -10.930  1.00 88.25           C  
ATOM   2518  O   TYR A 323       8.633  -2.977 -13.969  1.00 88.25           O  
ATOM   2519  CG  TYR A 323       8.969  -3.746 -10.430  1.00 88.25           C  
ATOM   2520  CD1 TYR A 323       8.430  -4.934 -10.922  1.00 88.25           C  
ATOM   2521  CD2 TYR A 323       9.984  -3.830  -9.477  1.00 88.25           C  
ATOM   2522  CE1 TYR A 323       8.875  -6.168 -10.469  1.00 88.25           C  
ATOM   2523  CE2 TYR A 323      10.438  -5.062  -9.016  1.00 88.25           C  
ATOM   2524  OH  TYR A 323      10.320  -7.445  -9.062  1.00 88.25           O  
ATOM   2525  CZ  TYR A 323       9.875  -6.223  -9.516  1.00 88.25           C  
ATOM   2526  N   VAL A 324      10.648  -3.387 -13.281  1.00 88.56           N  
ATOM   2527  CA  VAL A 324      10.977  -4.438 -14.234  1.00 88.56           C  
ATOM   2528  C   VAL A 324      11.609  -5.621 -13.508  1.00 88.56           C  
ATOM   2529  CB  VAL A 324      11.922  -3.926 -15.344  1.00 88.56           C  
ATOM   2530  O   VAL A 324      12.586  -5.449 -12.773  1.00 88.56           O  
ATOM   2531  CG1 VAL A 324      12.305  -5.055 -16.297  1.00 88.56           C  
ATOM   2532  CG2 VAL A 324      11.273  -2.773 -16.109  1.00 88.56           C  
ATOM   2533  N   ARG A 325      10.945  -6.723 -13.672  1.00 86.44           N  
ATOM   2534  CA  ARG A 325      11.414  -7.934 -13.008  1.00 86.44           C  
ATOM   2535  C   ARG A 325      12.617  -8.523 -13.719  1.00 86.44           C  
ATOM   2536  CB  ARG A 325      10.289  -8.969 -12.930  1.00 86.44           C  
ATOM   2537  O   ARG A 325      12.523  -9.570 -14.359  1.00 86.44           O  
ATOM   2538  CG  ARG A 325      10.570 -10.117 -11.969  1.00 86.44           C  
ATOM   2539  CD  ARG A 325       9.391 -11.070 -11.875  1.00 86.44           C  
ATOM   2540  NE  ARG A 325       9.562 -12.031 -10.781  1.00 86.44           N  
ATOM   2541  NH1 ARG A 325       7.578 -13.141 -11.164  1.00 86.44           N  
ATOM   2542  NH2 ARG A 325       8.953 -13.805  -9.461  1.00 86.44           N  
ATOM   2543  CZ  ARG A 325       8.703 -12.992 -10.477  1.00 86.44           C  
ATOM   2544  N   SER A 326      13.695  -7.742 -13.828  1.00 85.81           N  
ATOM   2545  CA  SER A 326      14.969  -8.109 -14.438  1.00 85.81           C  
ATOM   2546  C   SER A 326      16.141  -7.676 -13.562  1.00 85.81           C  
ATOM   2547  CB  SER A 326      15.102  -7.492 -15.828  1.00 85.81           C  
ATOM   2548  O   SER A 326      16.031  -6.734 -12.781  1.00 85.81           O  
ATOM   2549  OG  SER A 326      16.234  -8.000 -16.500  1.00 85.81           O  
ATOM   2550  N   THR A 327      17.156  -8.469 -13.656  1.00 83.62           N  
ATOM   2551  CA  THR A 327      18.328  -8.188 -12.844  1.00 83.62           C  
ATOM   2552  C   THR A 327      19.219  -7.160 -13.539  1.00 83.62           C  
ATOM   2553  CB  THR A 327      19.141  -9.469 -12.562  1.00 83.62           C  
ATOM   2554  O   THR A 327      19.922  -6.387 -12.875  1.00 83.62           O  
ATOM   2555  CG2 THR A 327      18.344 -10.422 -11.672  1.00 83.62           C  
ATOM   2556  OG1 THR A 327      19.438 -10.117 -13.805  1.00 83.62           O  
ATOM   2557  N   LYS A 328      19.078  -7.145 -14.852  1.00 84.25           N  
ATOM   2558  CA  LYS A 328      19.859  -6.199 -15.648  1.00 84.25           C  
ATOM   2559  C   LYS A 328      19.125  -5.812 -16.922  1.00 84.25           C  
ATOM   2560  CB  LYS A 328      21.219  -6.793 -15.984  1.00 84.25           C  
ATOM   2561  O   LYS A 328      18.500  -6.656 -17.562  1.00 84.25           O  
ATOM   2562  CG  LYS A 328      22.125  -7.016 -14.773  1.00 84.25           C  
ATOM   2563  CD  LYS A 328      23.484  -7.574 -15.180  1.00 84.25           C  
ATOM   2564  CE  LYS A 328      24.359  -7.832 -13.961  1.00 84.25           C  
ATOM   2565  NZ  LYS A 328      25.703  -8.367 -14.359  1.00 84.25           N  
ATOM   2566  N   LEU A 329      19.109  -4.562 -17.203  1.00 86.81           N  
ATOM   2567  CA  LEU A 329      18.609  -4.004 -18.453  1.00 86.81           C  
ATOM   2568  C   LEU A 329      19.609  -3.023 -19.062  1.00 86.81           C  
ATOM   2569  CB  LEU A 329      17.266  -3.301 -18.219  1.00 86.81           C  
ATOM   2570  O   LEU A 329      19.578  -1.831 -18.734  1.00 86.81           O  
ATOM   2571  CG  LEU A 329      16.391  -3.082 -19.453  1.00 86.81           C  
ATOM   2572  CD1 LEU A 329      15.938  -4.422 -20.031  1.00 86.81           C  
ATOM   2573  CD2 LEU A 329      15.188  -2.207 -19.109  1.00 86.81           C  
ATOM   2574  N   ARG A 330      20.453  -3.586 -19.953  1.00 86.81           N  
ATOM   2575  CA  ARG A 330      21.578  -2.805 -20.453  1.00 86.81           C  
ATOM   2576  C   ARG A 330      21.281  -2.252 -21.844  1.00 86.81           C  
ATOM   2577  CB  ARG A 330      22.844  -3.652 -20.484  1.00 86.81           C  
ATOM   2578  O   ARG A 330      20.812  -2.982 -22.719  1.00 86.81           O  
ATOM   2579  CG  ARG A 330      23.406  -3.979 -19.109  1.00 86.81           C  
ATOM   2580  CD  ARG A 330      24.844  -4.488 -19.203  1.00 86.81           C  
ATOM   2581  NE  ARG A 330      25.453  -4.598 -17.875  1.00 86.81           N  
ATOM   2582  NH1 ARG A 330      27.609  -4.852 -18.656  1.00 86.81           N  
ATOM   2583  NH2 ARG A 330      27.203  -4.855 -16.406  1.00 86.81           N  
ATOM   2584  CZ  ARG A 330      26.750  -4.770 -17.656  1.00 86.81           C  
ATOM   2585  N   LEU A 331      21.500  -1.054 -21.969  1.00 80.00           N  
ATOM   2586  CA  LEU A 331      21.359  -0.373 -23.250  1.00 80.00           C  
ATOM   2587  C   LEU A 331      22.719  -0.058 -23.859  1.00 80.00           C  
ATOM   2588  CB  LEU A 331      20.547   0.917 -23.094  1.00 80.00           C  
ATOM   2589  O   LEU A 331      23.578   0.521 -23.188  1.00 80.00           O  
ATOM   2590  CG  LEU A 331      20.250   1.696 -24.375  1.00 80.00           C  
ATOM   2591  CD1 LEU A 331      19.203   0.965 -25.203  1.00 80.00           C  
ATOM   2592  CD2 LEU A 331      19.781   3.111 -24.031  1.00 80.00           C  
ATOM   2593  N   ALA A 332      22.844  -0.558 -25.047  1.00 72.12           N  
ATOM   2594  CA  ALA A 332      24.109  -0.324 -25.750  1.00 72.12           C  
ATOM   2595  C   ALA A 332      24.250   1.139 -26.156  1.00 72.12           C  
ATOM   2596  CB  ALA A 332      24.219  -1.230 -26.969  1.00 72.12           C  
ATOM   2597  O   ALA A 332      23.344   1.707 -26.766  1.00 72.12           O  
ATOM   2598  N   THR A 333      25.219   1.809 -25.672  1.00 65.25           N  
ATOM   2599  CA  THR A 333      25.500   3.191 -26.031  1.00 65.25           C  
ATOM   2600  C   THR A 333      26.734   3.277 -26.906  1.00 65.25           C  
ATOM   2601  CB  THR A 333      25.688   4.074 -24.781  1.00 65.25           C  
ATOM   2602  O   THR A 333      27.078   4.352 -27.406  1.00 65.25           O  
ATOM   2603  CG2 THR A 333      24.406   4.121 -23.953  1.00 65.25           C  
ATOM   2604  OG1 THR A 333      26.750   3.545 -23.984  1.00 65.25           O  
ATOM   2605  N   GLY A 334      27.297   2.062 -27.047  1.00 58.25           N  
ATOM   2606  CA  GLY A 334      28.516   1.923 -27.844  1.00 58.25           C  
ATOM   2607  C   GLY A 334      28.406   0.862 -28.922  1.00 58.25           C  
ATOM   2608  O   GLY A 334      27.312   0.331 -29.172  1.00 58.25           O  
ATOM   2609  N   LEU A 335      29.453   0.572 -29.719  1.00 58.16           N  
ATOM   2610  CA  LEU A 335      29.453  -0.330 -30.859  1.00 58.16           C  
ATOM   2611  C   LEU A 335      29.734  -1.764 -30.422  1.00 58.16           C  
ATOM   2612  CB  LEU A 335      30.484   0.117 -31.906  1.00 58.16           C  
ATOM   2613  O   LEU A 335      30.156  -2.002 -29.281  1.00 58.16           O  
ATOM   2614  CG  LEU A 335      30.328   1.542 -32.438  1.00 58.16           C  
ATOM   2615  CD1 LEU A 335      31.594   1.958 -33.188  1.00 58.16           C  
ATOM   2616  CD2 LEU A 335      29.109   1.651 -33.344  1.00 58.16           C  
ATOM   2617  N   ARG A 336      29.516  -2.637 -31.312  1.00 64.88           N  
ATOM   2618  CA  ARG A 336      29.891  -4.031 -31.109  1.00 64.88           C  
ATOM   2619  C   ARG A 336      31.406  -4.168 -30.922  1.00 64.88           C  
ATOM   2620  CB  ARG A 336      29.422  -4.895 -32.281  1.00 64.88           C  
ATOM   2621  O   ARG A 336      32.188  -3.518 -31.625  1.00 64.88           O  
ATOM   2622  CG  ARG A 336      29.422  -6.387 -32.000  1.00 64.88           C  
ATOM   2623  CD  ARG A 336      28.750  -7.176 -33.094  1.00 64.88           C  
ATOM   2624  NE  ARG A 336      28.766  -8.609 -32.844  1.00 64.88           N  
ATOM   2625  NH1 ARG A 336      27.562  -9.195 -34.719  1.00 64.88           N  
ATOM   2626  NH2 ARG A 336      28.281 -10.812 -33.250  1.00 64.88           N  
ATOM   2627  CZ  ARG A 336      28.203  -9.539 -33.594  1.00 64.88           C  
ATOM   2628  N   ASN A 337      31.812  -4.922 -29.797  1.00 59.06           N  
ATOM   2629  CA  ASN A 337      33.219  -5.113 -29.453  1.00 59.06           C  
ATOM   2630  C   ASN A 337      33.812  -6.340 -30.141  1.00 59.06           C  
ATOM   2631  CB  ASN A 337      33.406  -5.230 -27.938  1.00 59.06           C  
ATOM   2632  O   ASN A 337      33.281  -7.449 -30.000  1.00 59.06           O  
ATOM   2633  CG  ASN A 337      34.844  -5.180 -27.500  1.00 59.06           C  
ATOM   2634  ND2 ASN A 337      35.125  -5.652 -26.297  1.00 59.06           N  
ATOM   2635  OD1 ASN A 337      35.719  -4.719 -28.250  1.00 59.06           O  
ATOM   2636  N   ILE A 338      34.781  -6.289 -31.094  1.00 52.94           N  
ATOM   2637  CA  ILE A 338      35.500  -7.395 -31.703  1.00 52.94           C  
ATOM   2638  C   ILE A 338      36.938  -7.453 -31.156  1.00 52.94           C  
ATOM   2639  CB  ILE A 338      35.531  -7.258 -33.250  1.00 52.94           C  
ATOM   2640  O   ILE A 338      37.688  -6.508 -31.312  1.00 52.94           O  
ATOM   2641  CG1 ILE A 338      34.125  -7.125 -33.812  1.00 52.94           C  
ATOM   2642  CG2 ILE A 338      36.250  -8.453 -33.875  1.00 52.94           C  
ATOM   2643  CD1 ILE A 338      34.062  -6.672 -35.250  1.00 52.94           C  
ATOM   2644  N   PRO A 339      37.344  -8.414 -30.250  1.00 39.84           N  
ATOM   2645  CA  PRO A 339      38.656  -8.422 -29.547  1.00 39.84           C  
ATOM   2646  C   PRO A 339      39.844  -8.445 -30.516  1.00 39.84           C  
ATOM   2647  CB  PRO A 339      38.594  -9.711 -28.719  1.00 39.84           C  
ATOM   2648  O   PRO A 339      39.812  -9.164 -31.516  1.00 39.84           O  
ATOM   2649  CG  PRO A 339      37.312 -10.367 -29.125  1.00 39.84           C  
ATOM   2650  CD  PRO A 339      36.656  -9.547 -30.203  1.00 39.84           C  
ATOM   2651  N   SER A 340      40.875  -7.465 -30.625  1.00 35.84           N  
ATOM   2652  CA  SER A 340      42.156  -7.273 -31.328  1.00 35.84           C  
ATOM   2653  C   SER A 340      43.281  -7.973 -30.594  1.00 35.84           C  
ATOM   2654  CB  SER A 340      42.469  -5.785 -31.469  1.00 35.84           C  
ATOM   2655  O   SER A 340      43.344  -7.965 -29.359  1.00 35.84           O  
ATOM   2656  OG  SER A 340      42.812  -5.219 -30.219  1.00 35.84           O  
ATOM   2657  N   ILE A 341      43.875  -9.133 -30.891  1.00 27.44           N  
ATOM   2658  CA  ILE A 341      45.156  -9.719 -30.562  1.00 27.44           C  
ATOM   2659  C   ILE A 341      46.250  -8.680 -30.734  1.00 27.44           C  
ATOM   2660  CB  ILE A 341      45.438 -10.953 -31.453  1.00 27.44           C  
ATOM   2661  O   ILE A 341      46.406  -8.094 -31.812  1.00 27.44           O  
ATOM   2662  CG1 ILE A 341      44.375 -12.031 -31.250  1.00 27.44           C  
ATOM   2663  CG2 ILE A 341      46.844 -11.516 -31.141  1.00 27.44           C  
ATOM   2664  CD1 ILE A 341      44.406 -13.156 -32.281  1.00 27.44           C  
ATOM   2665  N   GLN A 342      46.906  -7.918 -29.625  1.00 26.42           N  
ATOM   2666  CA  GLN A 342      47.812  -7.164 -28.781  1.00 26.42           C  
ATOM   2667  C   GLN A 342      49.062  -6.750 -29.562  1.00 26.42           C  
ATOM   2668  CB  GLN A 342      48.219  -7.988 -27.562  1.00 26.42           C  
ATOM   2669  O   GLN A 342      49.656  -7.570 -30.266  1.00 26.42           O  
ATOM   2670  CG  GLN A 342      47.469  -7.598 -26.297  1.00 26.42           C  
ATOM   2671  CD  GLN A 342      47.875  -8.430 -25.094  1.00 26.42           C  
ATOM   2672  NE2 GLN A 342      47.062  -8.430 -24.062  1.00 26.42           N  
ATOM   2673  OE1 GLN A 342      48.938  -9.062 -25.094  1.00 26.42           O  
ATOM   2674  N   SER A 343      49.500  -5.219 -29.422  1.00 25.27           N  
ATOM   2675  CA  SER A 343      50.562  -4.574 -28.656  1.00 25.27           C  
ATOM   2676  C   SER A 343      50.688  -3.094 -29.000  1.00 25.27           C  
ATOM   2677  CB  SER A 343      51.906  -5.270 -28.891  1.00 25.27           C  
ATOM   2678  O   SER A 343      50.875  -2.738 -30.156  1.00 25.27           O  
ATOM   2679  OG  SER A 343      52.281  -5.223 -30.250  1.00 25.27           O  
ATOM   2680  N   ARG A 344      50.188  -2.127 -28.047  1.00 26.47           N  
ATOM   2681  CA  ARG A 344      50.750  -1.019 -27.281  1.00 26.47           C  
ATOM   2682  C   ARG A 344      49.812   0.181 -27.266  1.00 26.47           C  
ATOM   2683  CB  ARG A 344      52.125  -0.614 -27.859  1.00 26.47           C  
ATOM   2684  O   ARG A 344      49.531   0.769 -28.312  1.00 26.47           O  
ATOM   2685  CG  ARG A 344      53.219  -1.639 -27.625  1.00 26.47           C  
ATOM   2686  CD  ARG A 344      54.594  -1.060 -27.906  1.00 26.47           C  
ATOM   2687  NE  ARG A 344      55.625  -1.775 -27.188  1.00 26.47           N  
ATOM   2688  NH1 ARG A 344      57.312  -1.283 -28.688  1.00 26.47           N  
ATOM   2689  NH2 ARG A 344      57.781  -2.541 -26.828  1.00 26.47           N  
ATOM   2690  CZ  ARG A 344      56.906  -1.865 -27.578  1.00 26.47           C  
ATOM   2691  N   GLY A 345      49.031   0.450 -26.047  1.00 26.09           N  
ATOM   2692  CA  GLY A 345      49.094   0.803 -24.641  1.00 26.09           C  
ATOM   2693  C   GLY A 345      48.125   1.922 -24.266  1.00 26.09           C  
ATOM   2694  O   GLY A 345      47.906   2.830 -25.062  1.00 26.09           O  
ATOM   2695  N   LEU A 346      47.312   1.945 -23.156  1.00 30.88           N  
ATOM   2696  CA  LEU A 346      46.500   1.884 -21.953  1.00 30.88           C  
ATOM   2697  C   LEU A 346      47.000   2.863 -20.891  1.00 30.88           C  
ATOM   2698  CB  LEU A 346      46.500   0.463 -21.375  1.00 30.88           C  
ATOM   2699  O   LEU A 346      46.219   3.488 -20.188  1.00 30.88           O  
ATOM   2700  CG  LEU A 346      45.562   0.216 -20.188  1.00 30.88           C  
ATOM   2701  CD1 LEU A 346      44.094   0.271 -20.641  1.00 30.88           C  
ATOM   2702  CD2 LEU A 346      45.875  -1.125 -19.531  1.00 30.88           C  
ATOM   2703  N   PHE A 347      47.938   3.758 -21.094  1.00 25.91           N  
ATOM   2704  CA  PHE A 347      48.281   4.801 -20.141  1.00 25.91           C  
ATOM   2705  C   PHE A 347      48.312   6.168 -20.812  1.00 25.91           C  
ATOM   2706  CB  PHE A 347      49.656   4.512 -19.516  1.00 25.91           C  
ATOM   2707  O   PHE A 347      48.344   7.199 -20.141  1.00 25.91           O  
ATOM   2708  CG  PHE A 347      49.594   3.475 -18.422  1.00 25.91           C  
ATOM   2709  CD1 PHE A 347      49.188   3.809 -17.141  1.00 25.91           C  
ATOM   2710  CD2 PHE A 347      50.000   2.166 -18.672  1.00 25.91           C  
ATOM   2711  CE1 PHE A 347      49.125   2.852 -16.125  1.00 25.91           C  
ATOM   2712  CE2 PHE A 347      49.969   1.203 -17.672  1.00 25.91           C  
ATOM   2713  CZ  PHE A 347      49.531   1.549 -16.391  1.00 25.91           C  
ATOM   2714  N   GLY A 348      47.688   6.320 -21.922  1.00 28.12           N  
ATOM   2715  CA  GLY A 348      47.406   7.543 -22.656  1.00 28.12           C  
ATOM   2716  C   GLY A 348      45.938   7.934 -22.672  1.00 28.12           C  
ATOM   2717  O   GLY A 348      45.625   9.117 -22.688  1.00 28.12           O  
ATOM   2718  N   ALA A 349      45.000   7.172 -22.266  1.00 29.30           N  
ATOM   2719  CA  ALA A 349      43.531   7.207 -22.125  1.00 29.30           C  
ATOM   2720  C   ALA A 349      43.125   7.605 -20.703  1.00 29.30           C  
ATOM   2721  CB  ALA A 349      42.938   5.852 -22.484  1.00 29.30           C  
ATOM   2722  O   ALA A 349      42.125   8.297 -20.516  1.00 29.30           O  
ATOM   2723  N   ILE A 350      44.094   7.637 -19.844  1.00 29.95           N  
ATOM   2724  CA  ILE A 350      43.906   7.980 -18.438  1.00 29.95           C  
ATOM   2725  C   ILE A 350      44.562   9.320 -18.141  1.00 29.95           C  
ATOM   2726  CB  ILE A 350      44.469   6.883 -17.500  1.00 29.95           C  
ATOM   2727  O   ILE A 350      44.031  10.148 -17.406  1.00 29.95           O  
ATOM   2728  CG1 ILE A 350      43.688   5.574 -17.703  1.00 29.95           C  
ATOM   2729  CG2 ILE A 350      44.406   7.340 -16.031  1.00 29.95           C  
ATOM   2730  CD1 ILE A 350      44.281   4.395 -16.922  1.00 29.95           C  
ATOM   2731  N   ALA A 351      45.531   9.930 -18.891  1.00 26.45           N  
ATOM   2732  CA  ALA A 351      46.125  11.258 -18.797  1.00 26.45           C  
ATOM   2733  C   ALA A 351      45.375  12.258 -19.688  1.00 26.45           C  
ATOM   2734  CB  ALA A 351      47.594  11.203 -19.203  1.00 26.45           C  
ATOM   2735  O   ALA A 351      45.281  13.445 -19.344  1.00 26.45           O  
ATOM   2736  N   GLY A 352      44.438  11.914 -20.344  1.00 29.22           N  
ATOM   2737  CA  GLY A 352      43.500  12.656 -21.172  1.00 29.22           C  
ATOM   2738  C   GLY A 352      42.188  12.914 -20.516  1.00 29.22           C  
ATOM   2739  O   GLY A 352      41.531  13.945 -20.750  1.00 29.22           O  
ATOM   2740  N   PHE A 353      41.656  12.250 -19.625  1.00 28.78           N  
ATOM   2741  CA  PHE A 353      40.562  12.336 -18.688  1.00 28.78           C  
ATOM   2742  C   PHE A 353      40.906  13.242 -17.516  1.00 28.78           C  
ATOM   2743  CB  PHE A 353      40.156  10.945 -18.172  1.00 28.78           C  
ATOM   2744  O   PHE A 353      40.062  14.008 -17.047  1.00 28.78           O  
ATOM   2745  CG  PHE A 353      38.812  10.891 -17.531  1.00 28.78           C  
ATOM   2746  CD1 PHE A 353      38.688  10.922 -16.141  1.00 28.78           C  
ATOM   2747  CD2 PHE A 353      37.656  10.805 -18.312  1.00 28.78           C  
ATOM   2748  CE1 PHE A 353      37.438  10.875 -15.547  1.00 28.78           C  
ATOM   2749  CE2 PHE A 353      36.406  10.750 -17.719  1.00 28.78           C  
ATOM   2750  CZ  PHE A 353      36.281  10.789 -16.328  1.00 28.78           C  
ATOM   2751  N   ILE A 354      42.125  13.664 -17.266  1.00 30.73           N  
ATOM   2752  CA  ILE A 354      42.500  14.484 -16.125  1.00 30.73           C  
ATOM   2753  C   ILE A 354      42.969  15.859 -16.594  1.00 30.73           C  
ATOM   2754  CB  ILE A 354      43.625  13.805 -15.297  1.00 30.73           C  
ATOM   2755  O   ILE A 354      42.688  16.875 -15.953  1.00 30.73           O  
ATOM   2756  CG1 ILE A 354      43.125  12.477 -14.711  1.00 30.73           C  
ATOM   2757  CG2 ILE A 354      44.125  14.742 -14.188  1.00 30.73           C  
ATOM   2758  CD1 ILE A 354      44.188  11.719 -13.922  1.00 30.73           C  
ATOM   2759  N   GLU A 355      43.250  16.125 -17.875  1.00 26.16           N  
ATOM   2760  CA  GLU A 355      43.750  17.391 -18.406  1.00 26.16           C  
ATOM   2761  C   GLU A 355      42.750  18.000 -19.391  1.00 26.16           C  
ATOM   2762  CB  GLU A 355      45.094  17.188 -19.062  1.00 26.16           C  
ATOM   2763  O   GLU A 355      42.656  19.219 -19.531  1.00 26.16           O  
ATOM   2764  CG  GLU A 355      46.281  17.266 -18.109  1.00 26.16           C  
ATOM   2765  CD  GLU A 355      47.625  16.969 -18.766  1.00 26.16           C  
ATOM   2766  OE1 GLU A 355      48.656  16.922 -18.047  1.00 26.16           O  
ATOM   2767  OE2 GLU A 355      47.625  16.781 -20.000  1.00 26.16           O  
ATOM   2768  N   GLY A 356      41.469  17.250 -19.531  1.00 27.78           N  
ATOM   2769  CA  GLY A 356      40.688  17.984 -20.531  1.00 27.78           C  
ATOM   2770  C   GLY A 356      39.250  17.547 -20.594  1.00 27.78           C  
ATOM   2771  O   GLY A 356      38.500  17.984 -21.469  1.00 27.78           O  
ATOM   2772  N   GLY A 357      38.688  16.953 -19.500  1.00 32.19           N  
ATOM   2773  CA  GLY A 357      37.281  16.688 -19.312  1.00 32.19           C  
ATOM   2774  C   GLY A 357      36.594  16.188 -20.578  1.00 32.19           C  
ATOM   2775  O   GLY A 357      37.250  15.695 -21.484  1.00 32.19           O  
ATOM   2776  N   TRP A 358      35.250  16.031 -20.938  1.00 31.45           N  
ATOM   2777  CA  TRP A 358      34.188  15.594 -21.844  1.00 31.45           C  
ATOM   2778  C   TRP A 358      34.594  15.820 -23.297  1.00 31.45           C  
ATOM   2779  CB  TRP A 358      32.875  16.328 -21.547  1.00 31.45           C  
ATOM   2780  O   TRP A 358      34.188  15.094 -24.188  1.00 31.45           O  
ATOM   2781  CG  TRP A 358      31.781  15.453 -21.047  1.00 31.45           C  
ATOM   2782  CD1 TRP A 358      31.219  15.469 -19.797  1.00 31.45           C  
ATOM   2783  CD2 TRP A 358      31.125  14.406 -21.766  1.00 31.45           C  
ATOM   2784  CE2 TRP A 358      30.172  13.836 -20.906  1.00 31.45           C  
ATOM   2785  CE3 TRP A 358      31.250  13.898 -23.062  1.00 31.45           C  
ATOM   2786  NE1 TRP A 358      30.250  14.508 -19.703  1.00 31.45           N  
ATOM   2787  CH2 TRP A 358      29.484  12.305 -22.578  1.00 31.45           C  
ATOM   2788  CZ2 TRP A 358      29.344  12.781 -21.297  1.00 31.45           C  
ATOM   2789  CZ3 TRP A 358      30.422  12.852 -23.453  1.00 31.45           C  
ATOM   2790  N   THR A 359      35.750  16.375 -23.656  1.00 30.44           N  
ATOM   2791  CA  THR A 359      36.531  16.609 -24.859  1.00 30.44           C  
ATOM   2792  C   THR A 359      37.594  15.531 -25.031  1.00 30.44           C  
ATOM   2793  CB  THR A 359      37.188  18.000 -24.828  1.00 30.44           C  
ATOM   2794  O   THR A 359      37.906  15.141 -26.156  1.00 30.44           O  
ATOM   2795  CG2 THR A 359      36.250  19.078 -25.312  1.00 30.44           C  
ATOM   2796  OG1 THR A 359      37.594  18.297 -23.484  1.00 30.44           O  
ATOM   2797  N   GLY A 360      37.969  14.711 -24.156  1.00 37.03           N  
ATOM   2798  CA  GLY A 360      38.719  13.492 -23.984  1.00 37.03           C  
ATOM   2799  C   GLY A 360      37.906  12.234 -24.109  1.00 37.03           C  
ATOM   2800  O   GLY A 360      38.344  11.219 -24.625  1.00 37.03           O  
ATOM   2801  N   MET A 361      36.625  12.344 -24.156  1.00 38.62           N  
ATOM   2802  CA  MET A 361      35.625  11.289 -24.156  1.00 38.62           C  
ATOM   2803  C   MET A 361      34.844  11.289 -25.453  1.00 38.62           C  
ATOM   2804  CB  MET A 361      34.688  11.445 -22.953  1.00 38.62           C  
ATOM   2805  O   MET A 361      34.531  10.227 -26.000  1.00 38.62           O  
ATOM   2806  CG  MET A 361      33.656  10.320 -22.828  1.00 38.62           C  
ATOM   2807  SD  MET A 361      32.500  10.586 -21.438  1.00 38.62           S  
ATOM   2808  CE  MET A 361      31.359  11.773 -22.203  1.00 38.62           C  
ATOM   2809  N   VAL A 362      34.844  12.078 -26.375  1.00 32.41           N  
ATOM   2810  CA  VAL A 362      34.250  12.453 -27.672  1.00 32.41           C  
ATOM   2811  C   VAL A 362      35.281  12.180 -28.781  1.00 32.41           C  
ATOM   2812  CB  VAL A 362      33.844  13.930 -27.703  1.00 32.41           C  
ATOM   2813  O   VAL A 362      34.906  11.727 -29.875  1.00 32.41           O  
ATOM   2814  CG1 VAL A 362      33.344  14.328 -29.094  1.00 32.41           C  
ATOM   2815  CG2 VAL A 362      32.750  14.188 -26.641  1.00 32.41           C  
ATOM   2816  N   ASP A 363      36.562  11.922 -28.844  1.00 34.00           N  
ATOM   2817  CA  ASP A 363      37.656  11.305 -29.547  1.00 34.00           C  
ATOM   2818  C   ASP A 363      37.594   9.781 -29.484  1.00 34.00           C  
ATOM   2819  CB  ASP A 363      39.000  11.773 -28.984  1.00 34.00           C  
ATOM   2820  O   ASP A 363      38.031   9.086 -30.406  1.00 34.00           O  
ATOM   2821  CG  ASP A 363      39.406  13.148 -29.484  1.00 34.00           C  
ATOM   2822  OD1 ASP A 363      38.844  13.617 -30.500  1.00 34.00           O  
ATOM   2823  OD2 ASP A 363      40.312  13.766 -28.875  1.00 34.00           O  
ATOM   2824  N   GLY A 364      36.531   9.352 -28.969  1.00 36.78           N  
ATOM   2825  CA  GLY A 364      36.156   7.977 -28.688  1.00 36.78           C  
ATOM   2826  C   GLY A 364      34.781   7.625 -29.203  1.00 36.78           C  
ATOM   2827  O   GLY A 364      34.531   6.484 -29.594  1.00 36.78           O  
ATOM   2828  N   TRP A 365      33.938   8.289 -29.891  1.00 32.69           N  
ATOM   2829  CA  TRP A 365      32.562   7.969 -30.281  1.00 32.69           C  
ATOM   2830  C   TRP A 365      32.281   8.438 -31.703  1.00 32.69           C  
ATOM   2831  CB  TRP A 365      31.578   8.602 -29.312  1.00 32.69           C  
ATOM   2832  O   TRP A 365      31.594   7.754 -32.469  1.00 32.69           O  
ATOM   2833  CG  TRP A 365      30.297   7.836 -29.156  1.00 32.69           C  
ATOM   2834  CD1 TRP A 365      29.453   7.434 -30.156  1.00 32.69           C  
ATOM   2835  CD2 TRP A 365      29.703   7.379 -27.938  1.00 32.69           C  
ATOM   2836  CE2 TRP A 365      28.516   6.707 -28.266  1.00 32.69           C  
ATOM   2837  CE3 TRP A 365      30.078   7.477 -26.594  1.00 32.69           C  
ATOM   2838  NE1 TRP A 365      28.375   6.754 -29.641  1.00 32.69           N  
ATOM   2839  CH2 TRP A 365      28.062   6.242 -26.000  1.00 32.69           C  
ATOM   2840  CZ2 TRP A 365      27.688   6.133 -27.312  1.00 32.69           C  
ATOM   2841  CZ3 TRP A 365      29.250   6.902 -25.625  1.00 32.69           C  
ATOM   2842  N   TYR A 366      33.125   8.695 -32.656  1.00 32.84           N  
ATOM   2843  CA  TYR A 366      32.875   8.945 -34.094  1.00 32.84           C  
ATOM   2844  C   TYR A 366      34.094   9.500 -34.781  1.00 32.84           C  
ATOM   2845  CB  TYR A 366      31.688   9.914 -34.250  1.00 32.84           C  
ATOM   2846  O   TYR A 366      34.688  10.477 -34.312  1.00 32.84           O  
ATOM   2847  CG  TYR A 366      30.344   9.297 -33.906  1.00 32.84           C  
ATOM   2848  CD1 TYR A 366      29.703   8.453 -34.812  1.00 32.84           C  
ATOM   2849  CD2 TYR A 366      29.719   9.555 -32.688  1.00 32.84           C  
ATOM   2850  CE1 TYR A 366      28.469   7.883 -34.531  1.00 32.84           C  
ATOM   2851  CE2 TYR A 366      28.484   8.992 -32.406  1.00 32.84           C  
ATOM   2852  OH  TYR A 366      26.641   7.598 -33.031  1.00 32.84           O  
ATOM   2853  CZ  TYR A 366      27.859   8.156 -33.312  1.00 32.84           C  
ATOM   2854  N   GLY A 367      35.281   8.555 -35.281  1.00 32.38           N  
ATOM   2855  CA  GLY A 367      36.094   9.453 -36.094  1.00 32.38           C  
ATOM   2856  C   GLY A 367      37.312   8.789 -36.688  1.00 32.38           C  
ATOM   2857  O   GLY A 367      37.812   7.820 -36.156  1.00 32.38           O  
ATOM   2858  N   TYR A 368      37.375   8.711 -38.062  1.00 35.81           N  
ATOM   2859  CA  TYR A 368      38.406   8.945 -39.062  1.00 35.81           C  
ATOM   2860  C   TYR A 368      39.750   9.211 -38.375  1.00 35.81           C  
ATOM   2861  CB  TYR A 368      38.031  10.125 -39.938  1.00 35.81           C  
ATOM   2862  O   TYR A 368      39.844  10.031 -37.469  1.00 35.81           O  
ATOM   2863  CG  TYR A 368      37.469   9.703 -41.281  1.00 35.81           C  
ATOM   2864  CD1 TYR A 368      38.312   9.445 -42.375  1.00 35.81           C  
ATOM   2865  CD2 TYR A 368      36.094   9.570 -41.500  1.00 35.81           C  
ATOM   2866  CE1 TYR A 368      37.812   9.062 -43.594  1.00 35.81           C  
ATOM   2867  CE2 TYR A 368      35.594   9.188 -42.719  1.00 35.81           C  
ATOM   2868  OH  TYR A 368      35.938   8.555 -45.000  1.00 35.81           O  
ATOM   2869  CZ  TYR A 368      36.438   8.938 -43.781  1.00 35.81           C  
ATOM   2870  N   HIS A 369      40.469   8.141 -38.219  1.00 42.06           N  
ATOM   2871  CA  HIS A 369      41.844   8.258 -37.719  1.00 42.06           C  
ATOM   2872  C   HIS A 369      42.844   8.422 -38.875  1.00 42.06           C  
ATOM   2873  CB  HIS A 369      42.219   7.035 -36.875  1.00 42.06           C  
ATOM   2874  O   HIS A 369      42.781   7.664 -39.844  1.00 42.06           O  
ATOM   2875  CG  HIS A 369      43.594   7.086 -36.312  1.00 42.06           C  
ATOM   2876  CD2 HIS A 369      44.688   6.359 -36.594  1.00 42.06           C  
ATOM   2877  ND1 HIS A 369      43.969   7.973 -35.344  1.00 42.06           N  
ATOM   2878  CE1 HIS A 369      45.250   7.785 -35.031  1.00 42.06           C  
ATOM   2879  NE2 HIS A 369      45.719   6.812 -35.812  1.00 42.06           N  
ATOM   2880  N   HIS A 370      43.312   9.641 -38.844  1.00 42.50           N  
ATOM   2881  CA  HIS A 370      44.312   9.781 -39.906  1.00 42.50           C  
ATOM   2882  C   HIS A 370      45.688  10.125 -39.312  1.00 42.50           C  
ATOM   2883  CB  HIS A 370      43.875  10.844 -40.906  1.00 42.50           C  
ATOM   2884  O   HIS A 370      45.781  10.703 -38.250  1.00 42.50           O  
ATOM   2885  CG  HIS A 370      43.938  12.242 -40.375  1.00 42.50           C  
ATOM   2886  CD2 HIS A 370      44.875  13.203 -40.500  1.00 42.50           C  
ATOM   2887  ND1 HIS A 370      42.938  12.773 -39.594  1.00 42.50           N  
ATOM   2888  CE1 HIS A 370      43.250  14.016 -39.250  1.00 42.50           C  
ATOM   2889  NE2 HIS A 370      44.438  14.297 -39.781  1.00 42.50           N  
ATOM   2890  N   GLN A 371      46.688   9.375 -39.625  1.00 50.78           N  
ATOM   2891  CA  GLN A 371      48.062   9.625 -39.312  1.00 50.78           C  
ATOM   2892  C   GLN A 371      48.812  10.203 -40.531  1.00 50.78           C  
ATOM   2893  CB  GLN A 371      48.750   8.344 -38.844  1.00 50.78           C  
ATOM   2894  O   GLN A 371      48.719   9.656 -41.625  1.00 50.78           O  
ATOM   2895  CG  GLN A 371      50.062   8.578 -38.125  1.00 50.78           C  
ATOM   2896  CD  GLN A 371      50.656   7.309 -37.500  1.00 50.78           C  
ATOM   2897  NE2 GLN A 371      51.781   7.434 -36.844  1.00 50.78           N  
ATOM   2898  OE1 GLN A 371      50.062   6.230 -37.625  1.00 50.78           O  
ATOM   2899  N   ASN A 372      49.344  11.633 -40.250  1.00 50.44           N  
ATOM   2900  CA  ASN A 372      50.156  12.234 -41.312  1.00 50.44           C  
ATOM   2901  C   ASN A 372      51.469  12.758 -40.750  1.00 50.44           C  
ATOM   2902  CB  ASN A 372      49.375  13.367 -42.000  1.00 50.44           C  
ATOM   2903  O   ASN A 372      51.844  12.469 -39.594  1.00 50.44           O  
ATOM   2904  CG  ASN A 372      48.969  14.469 -41.031  1.00 50.44           C  
ATOM   2905  ND2 ASN A 372      48.094  15.352 -41.500  1.00 50.44           N  
ATOM   2906  OD1 ASN A 372      49.438  14.523 -39.906  1.00 50.44           O  
ATOM   2907  N   GLU A 373      52.375  13.344 -41.531  1.00 43.78           N  
ATOM   2908  CA  GLU A 373      53.719  13.844 -41.250  1.00 43.78           C  
ATOM   2909  C   GLU A 373      53.688  14.938 -40.188  1.00 43.78           C  
ATOM   2910  CB  GLU A 373      54.375  14.359 -42.531  1.00 43.78           C  
ATOM   2911  O   GLU A 373      54.656  15.164 -39.500  1.00 43.78           O  
ATOM   2912  CG  GLU A 373      54.812  13.266 -43.469  1.00 43.78           C  
ATOM   2913  CD  GLU A 373      55.688  13.773 -44.625  1.00 43.78           C  
ATOM   2914  OE1 GLU A 373      56.250  12.945 -45.375  1.00 43.78           O  
ATOM   2915  OE2 GLU A 373      55.844  15.016 -44.750  1.00 43.78           O  
ATOM   2916  N   GLN A 374      52.469  15.461 -39.844  1.00 37.84           N  
ATOM   2917  CA  GLN A 374      52.250  16.562 -38.906  1.00 37.84           C  
ATOM   2918  C   GLN A 374      51.594  16.078 -37.625  1.00 37.84           C  
ATOM   2919  CB  GLN A 374      51.375  17.641 -39.562  1.00 37.84           C  
ATOM   2920  O   GLN A 374      51.469  16.828 -36.656  1.00 37.84           O  
ATOM   2921  CG  GLN A 374      52.031  18.328 -40.750  1.00 37.84           C  
ATOM   2922  CD  GLN A 374      51.125  19.297 -41.469  1.00 37.84           C  
ATOM   2923  NE2 GLN A 374      51.688  20.219 -42.219  1.00 37.84           N  
ATOM   2924  OE1 GLN A 374      49.875  19.219 -41.312  1.00 37.84           O  
ATOM   2925  N   GLY A 375      51.281  14.734 -37.594  1.00 44.84           N  
ATOM   2926  CA  GLY A 375      50.719  14.211 -36.375  1.00 44.84           C  
ATOM   2927  C   GLY A 375      49.406  13.445 -36.594  1.00 44.84           C  
ATOM   2928  O   GLY A 375      49.094  13.086 -37.719  1.00 44.84           O  
ATOM   2929  N   SER A 376      48.750  12.688 -35.656  1.00 44.00           N  
ATOM   2930  CA  SER A 376      47.500  11.906 -35.656  1.00 44.00           C  
ATOM   2931  C   SER A 376      46.344  12.727 -35.125  1.00 44.00           C  
ATOM   2932  CB  SER A 376      47.688  10.641 -34.812  1.00 44.00           C  
ATOM   2933  O   SER A 376      46.531  13.633 -34.312  1.00 44.00           O  
ATOM   2934  OG  SER A 376      47.844  10.961 -33.438  1.00 44.00           O  
ATOM   2935  N   GLY A 377      45.188  12.961 -35.969  1.00 36.12           N  
ATOM   2936  CA  GLY A 377      44.062  13.766 -35.562  1.00 36.12           C  
ATOM   2937  C   GLY A 377      42.750  13.000 -35.562  1.00 36.12           C  
ATOM   2938  O   GLY A 377      42.625  11.977 -36.250  1.00 36.12           O  
ATOM   2939  N   TYR A 378      41.719  13.250 -34.375  1.00 34.66           N  
ATOM   2940  CA  TYR A 378      40.406  12.656 -34.188  1.00 34.66           C  
ATOM   2941  C   TYR A 378      39.312  13.727 -34.188  1.00 34.66           C  
ATOM   2942  CB  TYR A 378      40.344  11.867 -32.875  1.00 34.66           C  
ATOM   2943  O   TYR A 378      39.500  14.828 -33.656  1.00 34.66           O  
ATOM   2944  CG  TYR A 378      41.375  10.773 -32.781  1.00 34.66           C  
ATOM   2945  CD1 TYR A 378      41.094   9.484 -33.250  1.00 34.66           C  
ATOM   2946  CD2 TYR A 378      42.625  11.016 -32.219  1.00 34.66           C  
ATOM   2947  CE1 TYR A 378      42.031   8.469 -33.156  1.00 34.66           C  
ATOM   2948  CE2 TYR A 378      43.594  10.008 -32.125  1.00 34.66           C  
ATOM   2949  OH  TYR A 378      44.219   7.738 -32.531  1.00 34.66           O  
ATOM   2950  CZ  TYR A 378      43.281   8.742 -32.594  1.00 34.66           C  
ATOM   2951  N   ALA A 379      38.000  13.555 -34.906  1.00 31.55           N  
ATOM   2952  CA  ALA A 379      36.844  14.453 -34.906  1.00 31.55           C  
ATOM   2953  C   ALA A 379      35.656  13.836 -34.156  1.00 31.55           C  
ATOM   2954  CB  ALA A 379      36.438  14.812 -36.344  1.00 31.55           C  
ATOM   2955  O   ALA A 379      35.375  12.656 -34.344  1.00 31.55           O  
ATOM   2956  N   ALA A 380      34.938  14.531 -32.906  1.00 32.62           N  
ATOM   2957  CA  ALA A 380      33.531  14.938 -32.719  1.00 32.62           C  
ATOM   2958  C   ALA A 380      33.156  14.992 -31.250  1.00 32.62           C  
ATOM   2959  CB  ALA A 380      32.625  13.977 -33.500  1.00 32.62           C  
ATOM   2960  O   ALA A 380      33.562  14.148 -30.469  1.00 32.62           O  
ATOM   2961  N   ASP A 381      32.125  16.000 -30.688  1.00 30.47           N  
ATOM   2962  CA  ASP A 381      31.406  17.047 -29.969  1.00 30.47           C  
ATOM   2963  C   ASP A 381      30.438  16.438 -28.953  1.00 30.47           C  
ATOM   2964  CB  ASP A 381      30.656  17.953 -30.938  1.00 30.47           C  
ATOM   2965  O   ASP A 381      29.594  15.617 -29.312  1.00 30.47           O  
ATOM   2966  CG  ASP A 381      29.516  18.703 -30.281  1.00 30.47           C  
ATOM   2967  OD1 ASP A 381      29.578  18.969 -29.062  1.00 30.47           O  
ATOM   2968  OD2 ASP A 381      28.547  19.047 -30.984  1.00 30.47           O  
ATOM   2969  N   LEU A 382      30.672  16.297 -27.609  1.00 33.56           N  
ATOM   2970  CA  LEU A 382      30.203  15.984 -26.266  1.00 33.56           C  
ATOM   2971  C   LEU A 382      28.766  16.453 -26.062  1.00 33.56           C  
ATOM   2972  CB  LEU A 382      31.125  16.641 -25.219  1.00 33.56           C  
ATOM   2973  O   LEU A 382      27.969  15.742 -25.453  1.00 33.56           O  
ATOM   2974  CG  LEU A 382      30.938  16.172 -23.781  1.00 33.56           C  
ATOM   2975  CD1 LEU A 382      31.828  14.977 -23.484  1.00 33.56           C  
ATOM   2976  CD2 LEU A 382      31.250  17.312 -22.812  1.00 33.56           C  
ATOM   2977  N   LYS A 383      28.062  17.344 -26.688  1.00 37.41           N  
ATOM   2978  CA  LYS A 383      26.719  17.922 -26.578  1.00 37.41           C  
ATOM   2979  C   LYS A 383      25.719  17.156 -27.453  1.00 37.41           C  
ATOM   2980  CB  LYS A 383      26.734  19.391 -26.969  1.00 37.41           C  
ATOM   2981  O   LYS A 383      24.578  16.922 -27.047  1.00 37.41           O  
ATOM   2982  CG  LYS A 383      25.531  20.172 -26.469  1.00 37.41           C  
ATOM   2983  CD  LYS A 383      25.688  21.672 -26.719  1.00 37.41           C  
ATOM   2984  CE  LYS A 383      24.469  22.453 -26.250  1.00 37.41           C  
ATOM   2985  NZ  LYS A 383      24.625  23.922 -26.500  1.00 37.41           N  
ATOM   2986  N   SER A 384      26.094  16.500 -28.438  1.00 36.78           N  
ATOM   2987  CA  SER A 384      25.281  15.742 -29.391  1.00 36.78           C  
ATOM   2988  C   SER A 384      25.047  14.312 -28.906  1.00 36.78           C  
ATOM   2989  CB  SER A 384      25.938  15.727 -30.766  1.00 36.78           C  
ATOM   2990  O   SER A 384      23.953  13.758 -29.078  1.00 36.78           O  
ATOM   2991  OG  SER A 384      25.125  15.023 -31.703  1.00 36.78           O  
ATOM   2992  N   THR A 385      25.969  13.750 -28.125  1.00 35.97           N  
ATOM   2993  CA  THR A 385      25.922  12.438 -27.516  1.00 35.97           C  
ATOM   2994  C   THR A 385      25.078  12.469 -26.234  1.00 35.97           C  
ATOM   2995  CB  THR A 385      27.328  11.914 -27.188  1.00 35.97           C  
ATOM   2996  O   THR A 385      24.281  11.570 -25.984  1.00 35.97           O  
ATOM   2997  CG2 THR A 385      27.281  10.477 -26.688  1.00 35.97           C  
ATOM   2998  OG1 THR A 385      28.141  11.977 -28.375  1.00 35.97           O  
ATOM   2999  N   GLN A 386      25.141  13.453 -25.484  1.00 38.31           N  
ATOM   3000  CA  GLN A 386      24.297  13.656 -24.312  1.00 38.31           C  
ATOM   3001  C   GLN A 386      22.875  14.047 -24.719  1.00 38.31           C  
ATOM   3002  CB  GLN A 386      24.891  14.727 -23.406  1.00 38.31           C  
ATOM   3003  O   GLN A 386      21.906  13.625 -24.094  1.00 38.31           O  
ATOM   3004  CG  GLN A 386      24.266  14.758 -22.016  1.00 38.31           C  
ATOM   3005  CD  GLN A 386      24.422  13.445 -21.266  1.00 38.31           C  
ATOM   3006  NE2 GLN A 386      23.328  12.961 -20.688  1.00 38.31           N  
ATOM   3007  OE1 GLN A 386      25.516  12.875 -21.203  1.00 38.31           O  
ATOM   3008  N   ASN A 387      22.672  14.719 -25.812  1.00 43.28           N  
ATOM   3009  CA  ASN A 387      21.375  15.055 -26.406  1.00 43.28           C  
ATOM   3010  C   ASN A 387      20.703  13.828 -27.016  1.00 43.28           C  
ATOM   3011  CB  ASN A 387      21.547  16.141 -27.469  1.00 43.28           C  
ATOM   3012  O   ASN A 387      19.484  13.672 -26.891  1.00 43.28           O  
ATOM   3013  CG  ASN A 387      21.578  17.531 -26.875  1.00 43.28           C  
ATOM   3014  ND2 ASN A 387      21.938  18.516 -27.688  1.00 43.28           N  
ATOM   3015  OD1 ASN A 387      21.297  17.734 -25.688  1.00 43.28           O  
ATOM   3016  N   ALA A 388      21.516  12.961 -27.578  1.00 40.09           N  
ATOM   3017  CA  ALA A 388      21.031  11.703 -28.141  1.00 40.09           C  
ATOM   3018  C   ALA A 388      20.656  10.727 -27.031  1.00 40.09           C  
ATOM   3019  CB  ALA A 388      22.078  11.078 -29.062  1.00 40.09           C  
ATOM   3020  O   ALA A 388      19.641  10.031 -27.125  1.00 40.09           O  
ATOM   3021  N   ILE A 389      21.453  10.727 -25.875  1.00 44.75           N  
ATOM   3022  CA  ILE A 389      21.203   9.914 -24.688  1.00 44.75           C  
ATOM   3023  C   ILE A 389      19.953  10.438 -23.969  1.00 44.75           C  
ATOM   3024  CB  ILE A 389      22.406   9.914 -23.734  1.00 44.75           C  
ATOM   3025  O   ILE A 389      19.094   9.664 -23.562  1.00 44.75           O  
ATOM   3026  CG1 ILE A 389      23.594   9.180 -24.375  1.00 44.75           C  
ATOM   3027  CG2 ILE A 389      22.031   9.289 -22.391  1.00 44.75           C  
ATOM   3028  CD1 ILE A 389      24.875   9.258 -23.562  1.00 44.75           C  
ATOM   3029  N   ASP A 390      19.797  11.680 -23.828  1.00 47.25           N  
ATOM   3030  CA  ASP A 390      18.656  12.344 -23.203  1.00 47.25           C  
ATOM   3031  C   ASP A 390      17.391  12.156 -24.031  1.00 47.25           C  
ATOM   3032  CB  ASP A 390      18.938  13.836 -23.016  1.00 47.25           C  
ATOM   3033  O   ASP A 390      16.297  11.992 -23.484  1.00 47.25           O  
ATOM   3034  CG  ASP A 390      19.906  14.117 -21.891  1.00 47.25           C  
ATOM   3035  OD1 ASP A 390      20.156  13.211 -21.062  1.00 47.25           O  
ATOM   3036  OD2 ASP A 390      20.422  15.250 -21.812  1.00 47.25           O  
ATOM   3037  N   LYS A 391      17.531  12.141 -25.438  1.00 45.31           N  
ATOM   3038  CA  LYS A 391      16.406  11.945 -26.344  1.00 45.31           C  
ATOM   3039  C   LYS A 391      15.875  10.523 -26.266  1.00 45.31           C  
ATOM   3040  CB  LYS A 391      16.828  12.273 -27.781  1.00 45.31           C  
ATOM   3041  O   LYS A 391      14.656  10.305 -26.328  1.00 45.31           O  
ATOM   3042  CG  LYS A 391      16.766  13.750 -28.125  1.00 45.31           C  
ATOM   3043  CD  LYS A 391      17.078  14.000 -29.594  1.00 45.31           C  
ATOM   3044  CE  LYS A 391      17.172  15.492 -29.906  1.00 45.31           C  
ATOM   3045  NZ  LYS A 391      17.516  15.734 -31.344  1.00 45.31           N  
ATOM   3046  N   ILE A 392      16.812   9.523 -26.094  1.00 45.44           N  
ATOM   3047  CA  ILE A 392      16.469   8.117 -25.922  1.00 45.44           C  
ATOM   3048  C   ILE A 392      15.789   7.914 -24.562  1.00 45.44           C  
ATOM   3049  CB  ILE A 392      17.719   7.215 -26.031  1.00 45.44           C  
ATOM   3050  O   ILE A 392      14.766   7.238 -24.484  1.00 45.44           O  
ATOM   3051  CG1 ILE A 392      18.281   7.254 -27.453  1.00 45.44           C  
ATOM   3052  CG2 ILE A 392      17.391   5.781 -25.609  1.00 45.44           C  
ATOM   3053  CD1 ILE A 392      19.625   6.562 -27.609  1.00 45.44           C  
ATOM   3054  N   THR A 393      16.344   8.477 -23.484  1.00 46.59           N  
ATOM   3055  CA  THR A 393      15.789   8.430 -22.125  1.00 46.59           C  
ATOM   3056  C   THR A 393      14.430   9.109 -22.078  1.00 46.59           C  
ATOM   3057  CB  THR A 393      16.734   9.094 -21.125  1.00 46.59           C  
ATOM   3058  O   THR A 393      13.484   8.578 -21.484  1.00 46.59           O  
ATOM   3059  CG2 THR A 393      16.188   8.992 -19.703  1.00 46.59           C  
ATOM   3060  OG1 THR A 393      18.016   8.438 -21.172  1.00 46.59           O  
ATOM   3061  N   ASN A 394      14.250  10.234 -22.719  1.00 50.53           N  
ATOM   3062  CA  ASN A 394      13.008  10.992 -22.781  1.00 50.53           C  
ATOM   3063  C   ASN A 394      11.945  10.258 -23.609  1.00 50.53           C  
ATOM   3064  CB  ASN A 394      13.258  12.383 -23.375  1.00 50.53           C  
ATOM   3065  O   ASN A 394      10.766  10.258 -23.250  1.00 50.53           O  
ATOM   3066  CG  ASN A 394      13.977  13.297 -22.406  1.00 50.53           C  
ATOM   3067  ND2 ASN A 394      14.625  14.328 -22.938  1.00 50.53           N  
ATOM   3068  OD1 ASN A 394      13.961  13.078 -21.188  1.00 50.53           O  
ATOM   3069  N   LYS A 395      12.375   9.641 -24.734  1.00 51.28           N  
ATOM   3070  CA  LYS A 395      11.484   8.859 -25.594  1.00 51.28           C  
ATOM   3071  C   LYS A 395      10.984   7.613 -24.859  1.00 51.28           C  
ATOM   3072  CB  LYS A 395      12.188   8.453 -26.891  1.00 51.28           C  
ATOM   3073  O   LYS A 395       9.805   7.258 -24.953  1.00 51.28           O  
ATOM   3074  CG  LYS A 395      11.242   8.000 -27.984  1.00 51.28           C  
ATOM   3075  CD  LYS A 395      11.891   8.109 -29.359  1.00 51.28           C  
ATOM   3076  CE  LYS A 395      10.930   7.699 -30.469  1.00 51.28           C  
ATOM   3077  NZ  LYS A 395      11.602   7.668 -31.797  1.00 51.28           N  
ATOM   3078  N   VAL A 396      11.859   7.000 -24.125  1.00 52.03           N  
ATOM   3079  CA  VAL A 396      11.523   5.840 -23.312  1.00 52.03           C  
ATOM   3080  C   VAL A 396      10.547   6.250 -22.203  1.00 52.03           C  
ATOM   3081  CB  VAL A 396      12.789   5.195 -22.688  1.00 52.03           C  
ATOM   3082  O   VAL A 396       9.555   5.562 -21.969  1.00 52.03           O  
ATOM   3083  CG1 VAL A 396      12.406   4.129 -21.672  1.00 52.03           C  
ATOM   3084  CG2 VAL A 396      13.664   4.594 -23.781  1.00 52.03           C  
ATOM   3085  N   ASN A 397      10.812   7.391 -21.547  1.00 57.12           N  
ATOM   3086  CA  ASN A 397       9.945   7.930 -20.516  1.00 57.12           C  
ATOM   3087  C   ASN A 397       8.562   8.289 -21.062  1.00 57.12           C  
ATOM   3088  CB  ASN A 397      10.586   9.148 -19.844  1.00 57.12           C  
ATOM   3089  O   ASN A 397       7.551   8.086 -20.391  1.00 57.12           O  
ATOM   3090  CG  ASN A 397      11.727   8.773 -18.922  1.00 57.12           C  
ATOM   3091  ND2 ASN A 397      12.617   9.727 -18.656  1.00 57.12           N  
ATOM   3092  OD1 ASN A 397      11.812   7.641 -18.453  1.00 57.12           O  
ATOM   3093  N   SER A 398       8.484   8.836 -22.312  1.00 58.12           N  
ATOM   3094  CA  SER A 398       7.242   9.219 -22.969  1.00 58.12           C  
ATOM   3095  C   SER A 398       6.398   7.996 -23.312  1.00 58.12           C  
ATOM   3096  CB  SER A 398       7.539  10.023 -24.234  1.00 58.12           C  
ATOM   3097  O   SER A 398       5.176   8.016 -23.172  1.00 58.12           O  
ATOM   3098  OG  SER A 398       8.070   9.180 -25.250  1.00 58.12           O  
ATOM   3099  N   VAL A 399       6.945   6.980 -23.812  1.00 53.00           N  
ATOM   3100  CA  VAL A 399       6.277   5.727 -24.141  1.00 53.00           C  
ATOM   3101  C   VAL A 399       5.754   5.059 -22.875  1.00 53.00           C  
ATOM   3102  CB  VAL A 399       7.227   4.770 -24.906  1.00 53.00           C  
ATOM   3103  O   VAL A 399       4.645   4.523 -22.859  1.00 53.00           O  
ATOM   3104  CG1 VAL A 399       6.578   3.396 -25.078  1.00 53.00           C  
ATOM   3105  CG2 VAL A 399       7.609   5.355 -26.250  1.00 53.00           C  
ATOM   3106  N   ILE A 400       6.492   5.125 -21.828  1.00 57.53           N  
ATOM   3107  CA  ILE A 400       6.117   4.586 -20.531  1.00 57.53           C  
ATOM   3108  C   ILE A 400       4.879   5.309 -20.016  1.00 57.53           C  
ATOM   3109  CB  ILE A 400       7.277   4.707 -19.516  1.00 57.53           C  
ATOM   3110  O   ILE A 400       3.957   4.676 -19.484  1.00 57.53           O  
ATOM   3111  CG1 ILE A 400       8.414   3.750 -19.891  1.00 57.53           C  
ATOM   3112  CG2 ILE A 400       6.777   4.438 -18.094  1.00 57.53           C  
ATOM   3113  CD1 ILE A 400       9.672   3.924 -19.047  1.00 57.53           C  
ATOM   3114  N   GLU A 401       4.906   6.594 -20.094  1.00 56.94           N  
ATOM   3115  CA  GLU A 401       3.793   7.426 -19.641  1.00 56.94           C  
ATOM   3116  C   GLU A 401       2.510   7.086 -20.406  1.00 56.94           C  
ATOM   3117  CB  GLU A 401       4.125   8.914 -19.828  1.00 56.94           C  
ATOM   3118  O   GLU A 401       1.432   7.035 -19.812  1.00 56.94           O  
ATOM   3119  CG  GLU A 401       4.949   9.492 -18.688  1.00 56.94           C  
ATOM   3120  CD  GLU A 401       5.211  10.984 -18.844  1.00 56.94           C  
ATOM   3121  OE1 GLU A 401       5.891  11.578 -17.969  1.00 56.94           O  
ATOM   3122  OE2 GLU A 401       4.730  11.570 -19.828  1.00 56.94           O  
ATOM   3123  N   LYS A 402       2.543   6.871 -21.703  1.00 54.50           N  
ATOM   3124  CA  LYS A 402       1.411   6.562 -22.578  1.00 54.50           C  
ATOM   3125  C   LYS A 402       0.875   5.160 -22.297  1.00 54.50           C  
ATOM   3126  CB  LYS A 402       1.812   6.688 -24.047  1.00 54.50           C  
ATOM   3127  O   LYS A 402      -0.338   4.941 -22.312  1.00 54.50           O  
ATOM   3128  CG  LYS A 402       1.722   8.102 -24.594  1.00 54.50           C  
ATOM   3129  CD  LYS A 402       2.092   8.156 -26.078  1.00 54.50           C  
ATOM   3130  CE  LYS A 402       2.176   9.594 -26.578  1.00 54.50           C  
ATOM   3131  NZ  LYS A 402       2.400   9.648 -28.047  1.00 54.50           N  
ATOM   3132  N   MET A 403       1.668   4.324 -21.953  1.00 52.91           N  
ATOM   3133  CA  MET A 403       1.314   2.943 -21.625  1.00 52.91           C  
ATOM   3134  C   MET A 403       0.762   2.838 -20.219  1.00 52.91           C  
ATOM   3135  CB  MET A 403       2.529   2.027 -21.797  1.00 52.91           C  
ATOM   3136  O   MET A 403      -0.134   2.033 -19.953  1.00 52.91           O  
ATOM   3137  CG  MET A 403       2.873   1.705 -23.234  1.00 52.91           C  
ATOM   3138  SD  MET A 403       4.234   0.482 -23.375  1.00 52.91           S  
ATOM   3139  CE  MET A 403       3.494  -0.922 -22.500  1.00 52.91           C  
ATOM   3140  N   ASN A 404       1.080   3.686 -19.219  1.00 50.81           N  
ATOM   3141  CA  ASN A 404       0.709   3.793 -17.812  1.00 50.81           C  
ATOM   3142  C   ASN A 404      -0.737   4.254 -17.641  1.00 50.81           C  
ATOM   3143  CB  ASN A 404       1.656   4.746 -17.078  1.00 50.81           C  
ATOM   3144  O   ASN A 404      -1.447   3.775 -16.750  1.00 50.81           O  
ATOM   3145  CG  ASN A 404       2.914   4.059 -16.578  1.00 50.81           C  
ATOM   3146  ND2 ASN A 404       3.902   4.844 -16.172  1.00 50.81           N  
ATOM   3147  OD1 ASN A 404       2.996   2.826 -16.562  1.00 50.81           O  
ATOM   3148  N   THR A 405      -1.145   5.066 -18.391  1.00 56.16           N  
ATOM   3149  CA  THR A 405      -2.520   5.547 -18.312  1.00 56.16           C  
ATOM   3150  C   THR A 405      -3.504   4.434 -18.656  1.00 56.16           C  
ATOM   3151  CB  THR A 405      -2.744   6.738 -19.266  1.00 56.16           C  
ATOM   3152  O   THR A 405      -4.539   4.293 -18.000  1.00 56.16           O  
ATOM   3153  CG2 THR A 405      -4.078   7.422 -18.984  1.00 56.16           C  
ATOM   3154  OG1 THR A 405      -1.688   7.691 -19.078  1.00 56.16           O  
ATOM   3155  N   GLN A 406      -3.088   3.566 -19.453  1.00 50.00           N  
ATOM   3156  CA  GLN A 406      -3.957   2.504 -19.953  1.00 50.00           C  
ATOM   3157  C   GLN A 406      -3.938   1.298 -19.016  1.00 50.00           C  
ATOM   3158  CB  GLN A 406      -3.543   2.082 -21.359  1.00 50.00           C  
ATOM   3159  O   GLN A 406      -4.977   0.682 -18.766  1.00 50.00           O  
ATOM   3160  CG  GLN A 406      -3.742   3.164 -22.422  1.00 50.00           C  
ATOM   3161  CD  GLN A 406      -5.203   3.365 -22.781  1.00 50.00           C  
ATOM   3162  NE2 GLN A 406      -5.535   4.559 -23.250  1.00 50.00           N  
ATOM   3163  OE1 GLN A 406      -6.023   2.455 -22.641  1.00 50.00           O  
ATOM   3164  N   PHE A 407      -2.771   1.044 -18.234  1.00 48.69           N  
ATOM   3165  CA  PHE A 407      -2.588  -0.105 -17.359  1.00 48.69           C  
ATOM   3166  C   PHE A 407      -3.096   0.203 -15.953  1.00 48.69           C  
ATOM   3167  CB  PHE A 407      -1.113  -0.513 -17.297  1.00 48.69           C  
ATOM   3168  O   PHE A 407      -3.688  -0.659 -15.297  1.00 48.69           O  
ATOM   3169  CG  PHE A 407      -0.693  -1.420 -18.422  1.00 48.69           C  
ATOM   3170  CD1 PHE A 407      -1.086  -2.752 -18.453  1.00 48.69           C  
ATOM   3171  CD2 PHE A 407       0.094  -0.938 -19.469  1.00 48.69           C  
ATOM   3172  CE1 PHE A 407      -0.699  -3.594 -19.484  1.00 48.69           C  
ATOM   3173  CE2 PHE A 407       0.484  -1.773 -20.516  1.00 48.69           C  
ATOM   3174  CZ  PHE A 407       0.088  -3.102 -20.516  1.00 48.69           C  
ATOM   3175  N   THR A 408      -2.857   1.498 -15.492  1.00 49.16           N  
ATOM   3176  CA  THR A 408      -3.393   1.990 -14.227  1.00 49.16           C  
ATOM   3177  C   THR A 408      -4.918   2.027 -14.266  1.00 49.16           C  
ATOM   3178  CB  THR A 408      -2.850   3.393 -13.898  1.00 49.16           C  
ATOM   3179  O   THR A 408      -5.574   1.691 -13.273  1.00 49.16           O  
ATOM   3180  CG2 THR A 408      -3.316   3.855 -12.523  1.00 49.16           C  
ATOM   3181  OG1 THR A 408      -1.418   3.361 -13.922  1.00 49.16           O  
ATOM   3182  N   ALA A 409      -5.484   2.322 -15.367  1.00 45.88           N  
ATOM   3183  CA  ALA A 409      -6.926   2.340 -15.602  1.00 45.88           C  
ATOM   3184  C   ALA A 409      -7.500   0.927 -15.602  1.00 45.88           C  
ATOM   3185  CB  ALA A 409      -7.246   3.039 -16.922  1.00 45.88           C  
ATOM   3186  O   ALA A 409      -8.570   0.684 -15.031  1.00 45.88           O  
ATOM   3187  N   VAL A 410      -6.750  -0.017 -16.047  1.00 47.03           N  
ATOM   3188  CA  VAL A 410      -7.137  -1.422 -16.141  1.00 47.03           C  
ATOM   3189  C   VAL A 410      -6.930  -2.098 -14.781  1.00 47.03           C  
ATOM   3190  CB  VAL A 410      -6.344  -2.166 -17.234  1.00 47.03           C  
ATOM   3191  O   VAL A 410      -7.754  -2.902 -14.352  1.00 47.03           O  
ATOM   3192  CG1 VAL A 410      -6.625  -3.666 -17.188  1.00 47.03           C  
ATOM   3193  CG2 VAL A 410      -6.684  -1.602 -18.609  1.00 47.03           C  
ATOM   3194  N   GLY A 411      -5.746  -1.815 -14.055  1.00 45.06           N  
ATOM   3195  CA  GLY A 411      -5.465  -2.279 -12.711  1.00 45.06           C  
ATOM   3196  C   GLY A 411      -6.488  -1.816 -11.695  1.00 45.06           C  
ATOM   3197  O   GLY A 411      -6.895  -2.584 -10.820  1.00 45.06           O  
ATOM   3198  N   LYS A 412      -7.051  -0.518 -11.742  1.00 47.72           N  
ATOM   3199  CA  LYS A 412      -8.055   0.092 -10.875  1.00 47.72           C  
ATOM   3200  C   LYS A 412      -9.438  -0.500 -11.141  1.00 47.72           C  
ATOM   3201  CB  LYS A 412      -8.086   1.607 -11.078  1.00 47.72           C  
ATOM   3202  O   LYS A 412     -10.219  -0.694 -10.203  1.00 47.72           O  
ATOM   3203  CG  LYS A 412      -6.926   2.344 -10.430  1.00 47.72           C  
ATOM   3204  CD  LYS A 412      -7.066   3.854 -10.578  1.00 47.72           C  
ATOM   3205  CE  LYS A 412      -5.859   4.586 -10.000  1.00 47.72           C  
ATOM   3206  NZ  LYS A 412      -5.977   6.066 -10.180  1.00 47.72           N  
ATOM   3207  N   GLU A 413      -9.758  -0.975 -12.320  1.00 48.38           N  
ATOM   3208  CA  GLU A 413     -11.031  -1.562 -12.734  1.00 48.38           C  
ATOM   3209  C   GLU A 413     -11.133  -3.020 -12.297  1.00 48.38           C  
ATOM   3210  CB  GLU A 413     -11.195  -1.460 -14.258  1.00 48.38           C  
ATOM   3211  O   GLU A 413     -12.211  -3.484 -11.930  1.00 48.38           O  
ATOM   3212  CG  GLU A 413     -11.508  -0.054 -14.750  1.00 48.38           C  
ATOM   3213  CD  GLU A 413     -12.922   0.392 -14.422  1.00 48.38           C  
ATOM   3214  OE1 GLU A 413     -13.234   1.593 -14.586  1.00 48.38           O  
ATOM   3215  OE2 GLU A 413     -13.727  -0.466 -13.992  1.00 48.38           O  
ATOM   3216  N   PHE A 414     -10.055  -3.729 -12.148  1.00 48.72           N  
ATOM   3217  CA  PHE A 414      -9.984  -5.133 -11.773  1.00 48.72           C  
ATOM   3218  C   PHE A 414      -9.992  -5.285 -10.258  1.00 48.72           C  
ATOM   3219  CB  PHE A 414      -8.727  -5.789 -12.352  1.00 48.72           C  
ATOM   3220  O   PHE A 414     -10.508  -6.277  -9.727  1.00 48.72           O  
ATOM   3221  CG  PHE A 414      -8.859  -6.168 -13.805  1.00 48.72           C  
ATOM   3222  CD1 PHE A 414      -9.625  -7.266 -14.188  1.00 48.72           C  
ATOM   3223  CD2 PHE A 414      -8.219  -5.430 -14.789  1.00 48.72           C  
ATOM   3224  CE1 PHE A 414      -9.750  -7.617 -15.523  1.00 48.72           C  
ATOM   3225  CE2 PHE A 414      -8.344  -5.777 -16.141  1.00 48.72           C  
ATOM   3226  CZ  PHE A 414      -9.109  -6.871 -16.500  1.00 48.72           C  
ATOM   3227  N   ASN A 415      -9.531  -4.266  -9.516  1.00 45.50           N  
ATOM   3228  CA  ASN A 415      -9.586  -4.180  -8.062  1.00 45.50           C  
ATOM   3229  C   ASN A 415     -11.016  -3.949  -7.566  1.00 45.50           C  
ATOM   3230  CB  ASN A 415      -8.664  -3.066  -7.555  1.00 45.50           C  
ATOM   3231  O   ASN A 415     -11.383  -4.398  -6.477  1.00 45.50           O  
ATOM   3232  CG  ASN A 415      -7.223  -3.514  -7.438  1.00 45.50           C  
ATOM   3233  ND2 ASN A 415      -6.309  -2.553  -7.359  1.00 45.50           N  
ATOM   3234  OD1 ASN A 415      -6.930  -4.711  -7.422  1.00 45.50           O  
ATOM   3235  N   HIS A 416     -12.000  -3.438  -8.297  1.00 47.97           N  
ATOM   3236  CA  HIS A 416     -13.414  -3.172  -8.031  1.00 47.97           C  
ATOM   3237  C   HIS A 416     -14.250  -4.438  -8.180  1.00 47.97           C  
ATOM   3238  CB  HIS A 416     -13.938  -2.084  -8.969  1.00 47.97           C  
ATOM   3239  O   HIS A 416     -15.250  -4.609  -7.480  1.00 47.97           O  
ATOM   3240  CG  HIS A 416     -15.312  -1.604  -8.625  1.00 47.97           C  
ATOM   3241  CD2 HIS A 416     -15.727  -0.531  -7.910  1.00 47.97           C  
ATOM   3242  ND1 HIS A 416     -16.453  -2.264  -9.023  1.00 47.97           N  
ATOM   3243  CE1 HIS A 416     -17.516  -1.615  -8.570  1.00 47.97           C  
ATOM   3244  NE2 HIS A 416     -17.094  -0.560  -7.891  1.00 47.97           N  
ATOM   3245  N   LEU A 417     -13.703  -5.695  -8.578  1.00 50.19           N  
ATOM   3246  CA  LEU A 417     -14.492  -6.910  -8.766  1.00 50.19           C  
ATOM   3247  C   LEU A 417     -13.977  -8.039  -7.879  1.00 50.19           C  
ATOM   3248  CB  LEU A 417     -14.469  -7.344 -10.234  1.00 50.19           C  
ATOM   3249  O   LEU A 417     -14.398  -9.188  -8.016  1.00 50.19           O  
ATOM   3250  CG  LEU A 417     -15.391  -6.578 -11.180  1.00 50.19           C  
ATOM   3251  CD1 LEU A 417     -14.875  -6.676 -12.609  1.00 50.19           C  
ATOM   3252  CD2 LEU A 417     -16.812  -7.105 -11.086  1.00 50.19           C  
ATOM   3253  N   GLU A 418     -13.836  -8.117  -6.465  1.00 45.03           N  
ATOM   3254  CA  GLU A 418     -12.961  -8.789  -5.512  1.00 45.03           C  
ATOM   3255  C   GLU A 418     -13.727  -9.820  -4.684  1.00 45.03           C  
ATOM   3256  CB  GLU A 418     -12.289  -7.773  -4.586  1.00 45.03           C  
ATOM   3257  O   GLU A 418     -13.133 -10.766  -4.148  1.00 45.03           O  
ATOM   3258  CG  GLU A 418     -11.055  -8.312  -3.869  1.00 45.03           C  
ATOM   3259  CD  GLU A 418     -10.312  -7.250  -3.070  1.00 45.03           C  
ATOM   3260  OE1 GLU A 418      -9.250  -7.559  -2.486  1.00 45.03           O  
ATOM   3261  OE2 GLU A 418     -10.805  -6.098  -3.029  1.00 45.03           O  
ATOM   3262  N   LYS A 419     -14.914 -10.477  -4.988  1.00 47.19           N  
ATOM   3263  CA  LYS A 419     -15.328 -11.617  -4.180  1.00 47.19           C  
ATOM   3264  C   LYS A 419     -15.195 -12.922  -4.961  1.00 47.19           C  
ATOM   3265  CB  LYS A 419     -16.766 -11.438  -3.701  1.00 47.19           C  
ATOM   3266  O   LYS A 419     -14.844 -13.953  -4.391  1.00 47.19           O  
ATOM   3267  CG  LYS A 419     -16.891 -10.875  -2.293  1.00 47.19           C  
ATOM   3268  CD  LYS A 419     -18.344 -10.852  -1.820  1.00 47.19           C  
ATOM   3269  CE  LYS A 419     -18.453 -10.281  -0.412  1.00 47.19           C  
ATOM   3270  NZ  LYS A 419     -19.875 -10.227   0.043  1.00 47.19           N  
ATOM   3271  N   ARG A 420     -14.570 -12.938  -6.121  1.00 44.75           N  
ATOM   3272  CA  ARG A 420     -14.172 -14.047  -6.984  1.00 44.75           C  
ATOM   3273  C   ARG A 420     -12.734 -13.875  -7.469  1.00 44.75           C  
ATOM   3274  CB  ARG A 420     -15.117 -14.164  -8.180  1.00 44.75           C  
ATOM   3275  O   ARG A 420     -12.094 -14.844  -7.879  1.00 44.75           O  
ATOM   3276  CG  ARG A 420     -16.297 -15.094  -7.945  1.00 44.75           C  
ATOM   3277  CD  ARG A 420     -17.234 -15.125  -9.141  1.00 44.75           C  
ATOM   3278  NE  ARG A 420     -16.953 -16.250 -10.023  1.00 44.75           N  
ATOM   3279  NH1 ARG A 420     -18.516 -15.664 -11.625  1.00 44.75           N  
ATOM   3280  NH2 ARG A 420     -17.219 -17.531 -11.914  1.00 44.75           N  
ATOM   3281  CZ  ARG A 420     -17.562 -16.484 -11.188  1.00 44.75           C  
ATOM   3282  N   ILE A 421     -11.750 -13.016  -6.887  1.00 48.84           N  
ATOM   3283  CA  ILE A 421     -10.609 -12.547  -7.664  1.00 48.84           C  
ATOM   3284  C   ILE A 421      -9.391 -12.398  -6.758  1.00 48.84           C  
ATOM   3285  CB  ILE A 421     -10.914 -11.203  -8.367  1.00 48.84           C  
ATOM   3286  O   ILE A 421      -8.453 -11.648  -7.078  1.00 48.84           O  
ATOM   3287  CG1 ILE A 421     -11.945 -11.414  -9.484  1.00 48.84           C  
ATOM   3288  CG2 ILE A 421      -9.633 -10.578  -8.922  1.00 48.84           C  
ATOM   3289  CD1 ILE A 421     -12.430 -10.125 -10.133  1.00 48.84           C  
ATOM   3290  N   GLU A 422      -9.398 -12.719  -5.391  1.00 44.91           N  
ATOM   3291  CA  GLU A 422      -8.180 -12.500  -4.617  1.00 44.91           C  
ATOM   3292  C   GLU A 422      -7.004 -13.273  -5.207  1.00 44.91           C  
ATOM   3293  CB  GLU A 422      -8.391 -12.898  -3.154  1.00 44.91           C  
ATOM   3294  O   GLU A 422      -5.895 -12.750  -5.312  1.00 44.91           O  
ATOM   3295  CG  GLU A 422      -8.977 -11.789  -2.293  1.00 44.91           C  
ATOM   3296  CD  GLU A 422      -9.180 -12.203  -0.842  1.00 44.91           C  
ATOM   3297  OE1 GLU A 422      -9.656 -11.367  -0.038  1.00 44.91           O  
ATOM   3298  OE2 GLU A 422      -8.852 -13.359  -0.507  1.00 44.91           O  
ATOM   3299  N   ASN A 423      -7.238 -14.508  -5.824  1.00 46.66           N  
ATOM   3300  CA  ASN A 423      -6.234 -15.281  -6.555  1.00 46.66           C  
ATOM   3301  C   ASN A 423      -6.047 -14.758  -7.973  1.00 46.66           C  
ATOM   3302  CB  ASN A 423      -6.613 -16.766  -6.582  1.00 46.66           C  
ATOM   3303  O   ASN A 423      -4.930 -14.742  -8.492  1.00 46.66           O  
ATOM   3304  CG  ASN A 423      -5.402 -17.672  -6.598  1.00 46.66           C  
ATOM   3305  ND2 ASN A 423      -5.645 -18.984  -6.703  1.00 46.66           N  
ATOM   3306  OD1 ASN A 423      -4.262 -17.219  -6.520  1.00 46.66           O  
ATOM   3307  N   LEU A 424      -7.047 -14.180  -8.492  1.00 43.50           N  
ATOM   3308  CA  LEU A 424      -7.070 -13.609  -9.836  1.00 43.50           C  
ATOM   3309  C   LEU A 424      -6.422 -12.227  -9.852  1.00 43.50           C  
ATOM   3310  CB  LEU A 424      -8.508 -13.516 -10.359  1.00 43.50           C  
ATOM   3311  O   LEU A 424      -5.734 -11.875 -10.812  1.00 43.50           O  
ATOM   3312  CG  LEU A 424      -8.703 -13.766 -11.852  1.00 43.50           C  
ATOM   3313  CD1 LEU A 424      -8.766 -15.258 -12.141  1.00 43.50           C  
ATOM   3314  CD2 LEU A 424      -9.961 -13.062 -12.352  1.00 43.50           C  
ATOM   3315  N   ASN A 425      -6.574 -11.461  -8.812  1.00 42.75           N  
ATOM   3316  CA  ASN A 425      -5.938 -10.156  -8.641  1.00 42.75           C  
ATOM   3317  C   ASN A 425      -4.418 -10.281  -8.547  1.00 42.75           C  
ATOM   3318  CB  ASN A 425      -6.484  -9.453  -7.395  1.00 42.75           C  
ATOM   3319  O   ASN A 425      -3.688  -9.484  -9.148  1.00 42.75           O  
ATOM   3320  CG  ASN A 425      -6.086  -7.992  -7.328  1.00 42.75           C  
ATOM   3321  ND2 ASN A 425      -6.301  -7.371  -6.172  1.00 42.75           N  
ATOM   3322  OD1 ASN A 425      -5.590  -7.426  -8.305  1.00 42.75           O  
ATOM   3323  N   LYS A 426      -3.902 -11.273  -7.758  1.00 52.09           N  
ATOM   3324  CA  LYS A 426      -2.471 -11.547  -7.676  1.00 52.09           C  
ATOM   3325  C   LYS A 426      -1.929 -12.062  -9.000  1.00 52.09           C  
ATOM   3326  CB  LYS A 426      -2.180 -12.555  -6.562  1.00 52.09           C  
ATOM   3327  O   LYS A 426      -0.832 -11.688  -9.422  1.00 52.09           O  
ATOM   3328  CG  LYS A 426      -2.252 -11.969  -5.160  1.00 52.09           C  
ATOM   3329  CD  LYS A 426      -1.832 -12.984  -4.105  1.00 52.09           C  
ATOM   3330  CE  LYS A 426      -1.972 -12.422  -2.699  1.00 52.09           C  
ATOM   3331  NZ  LYS A 426      -1.627 -13.445  -1.660  1.00 52.09           N  
ATOM   3332  N   LYS A 427      -2.725 -12.883  -9.680  1.00 54.22           N  
ATOM   3333  CA  LYS A 427      -2.381 -13.453 -10.984  1.00 54.22           C  
ATOM   3334  C   LYS A 427      -2.451 -12.391 -12.078  1.00 54.22           C  
ATOM   3335  CB  LYS A 427      -3.311 -14.617 -11.320  1.00 54.22           C  
ATOM   3336  O   LYS A 427      -1.604 -12.359 -12.977  1.00 54.22           O  
ATOM   3337  CG  LYS A 427      -2.920 -15.930 -10.664  1.00 54.22           C  
ATOM   3338  CD  LYS A 427      -3.826 -17.078 -11.109  1.00 54.22           C  
ATOM   3339  CE  LYS A 427      -3.527 -18.359 -10.344  1.00 54.22           C  
ATOM   3340  NZ  LYS A 427      -4.480 -19.453 -10.703  1.00 54.22           N  
ATOM   3341  N   VAL A 428      -3.393 -11.547 -12.047  1.00 59.22           N  
ATOM   3342  CA  VAL A 428      -3.568 -10.453 -12.992  1.00 59.22           C  
ATOM   3343  C   VAL A 428      -2.475  -9.406 -12.789  1.00 59.22           C  
ATOM   3344  CB  VAL A 428      -4.961  -9.797 -12.859  1.00 59.22           C  
ATOM   3345  O   VAL A 428      -1.877  -8.922 -13.758  1.00 59.22           O  
ATOM   3346  CG1 VAL A 428      -5.047  -8.523 -13.695  1.00 59.22           C  
ATOM   3347  CG2 VAL A 428      -6.055 -10.781 -13.273  1.00 59.22           C  
ATOM   3348  N   ASP A 429      -2.199  -9.016 -11.461  1.00 61.50           N  
ATOM   3349  CA  ASP A 429      -1.108  -8.102 -11.141  1.00 61.50           C  
ATOM   3350  C   ASP A 429       0.238  -8.680 -11.570  1.00 61.50           C  
ATOM   3351  CB  ASP A 429      -1.089  -7.797  -9.641  1.00 61.50           C  
ATOM   3352  O   ASP A 429       1.074  -7.961 -12.133  1.00 61.50           O  
ATOM   3353  CG  ASP A 429      -2.184  -6.832  -9.219  1.00 61.50           C  
ATOM   3354  OD1 ASP A 429      -2.787  -6.176 -10.094  1.00 61.50           O  
ATOM   3355  OD2 ASP A 429      -2.441  -6.727  -8.000  1.00 61.50           O  
ATOM   3356  N   ASP A 430       0.363  -9.938 -11.344  1.00 63.84           N  
ATOM   3357  CA  ASP A 430       1.565 -10.656 -11.750  1.00 63.84           C  
ATOM   3358  C   ASP A 430       1.659 -10.750 -13.273  1.00 63.84           C  
ATOM   3359  CB  ASP A 430       1.588 -12.062 -11.141  1.00 63.84           C  
ATOM   3360  O   ASP A 430       2.738 -10.578 -13.844  1.00 63.84           O  
ATOM   3361  CG  ASP A 430       2.070 -12.070  -9.703  1.00 63.84           C  
ATOM   3362  OD1 ASP A 430       2.498 -11.008  -9.195  1.00 63.84           O  
ATOM   3363  OD2 ASP A 430       2.027 -13.148  -9.070  1.00 63.84           O  
ATOM   3364  N   GLY A 431       0.559 -11.062 -13.930  1.00 67.56           N  
ATOM   3365  CA  GLY A 431       0.489 -11.102 -15.375  1.00 67.56           C  
ATOM   3366  C   GLY A 431       0.799  -9.766 -16.031  1.00 67.56           C  
ATOM   3367  O   GLY A 431       1.522  -9.703 -17.016  1.00 67.56           O  
ATOM   3368  N   PHE A 432       0.247  -8.727 -15.500  1.00 71.88           N  
ATOM   3369  CA  PHE A 432       0.500  -7.375 -15.984  1.00 71.88           C  
ATOM   3370  C   PHE A 432       1.972  -7.012 -15.828  1.00 71.88           C  
ATOM   3371  CB  PHE A 432      -0.371  -6.363 -15.227  1.00 71.88           C  
ATOM   3372  O   PHE A 432       2.566  -6.418 -16.734  1.00 71.88           O  
ATOM   3373  CG  PHE A 432      -1.779  -6.270 -15.750  1.00 71.88           C  
ATOM   3374  CD1 PHE A 432      -2.037  -5.742 -17.016  1.00 71.88           C  
ATOM   3375  CD2 PHE A 432      -2.848  -6.711 -14.977  1.00 71.88           C  
ATOM   3376  CE1 PHE A 432      -3.340  -5.652 -17.500  1.00 71.88           C  
ATOM   3377  CE2 PHE A 432      -4.152  -6.625 -15.453  1.00 71.88           C  
ATOM   3378  CZ  PHE A 432      -4.398  -6.098 -16.719  1.00 71.88           C  
ATOM   3379  N   LEU A 433       2.512  -7.277 -14.703  1.00 77.44           N  
ATOM   3380  CA  LEU A 433       3.918  -7.012 -14.422  1.00 77.44           C  
ATOM   3381  C   LEU A 433       4.820  -7.797 -15.367  1.00 77.44           C  
ATOM   3382  CB  LEU A 433       4.250  -7.367 -12.969  1.00 77.44           C  
ATOM   3383  O   LEU A 433       5.824  -7.270 -15.852  1.00 77.44           O  
ATOM   3384  CG  LEU A 433       5.652  -6.988 -12.484  1.00 77.44           C  
ATOM   3385  CD1 LEU A 433       5.809  -5.469 -12.445  1.00 77.44           C  
ATOM   3386  CD2 LEU A 433       5.922  -7.590 -11.109  1.00 77.44           C  
ATOM   3387  N   ASP A 434       4.465  -8.977 -15.609  1.00 75.50           N  
ATOM   3388  CA  ASP A 434       5.211  -9.828 -16.531  1.00 75.50           C  
ATOM   3389  C   ASP A 434       5.160  -9.266 -17.953  1.00 75.50           C  
ATOM   3390  CB  ASP A 434       4.668 -11.258 -16.516  1.00 75.50           C  
ATOM   3391  O   ASP A 434       6.172  -9.234 -18.656  1.00 75.50           O  
ATOM   3392  CG  ASP A 434       5.086 -12.031 -15.273  1.00 75.50           C  
ATOM   3393  OD1 ASP A 434       6.027 -11.594 -14.570  1.00 75.50           O  
ATOM   3394  OD2 ASP A 434       4.469 -13.078 -14.992  1.00 75.50           O  
ATOM   3395  N   VAL A 435       4.039  -8.922 -18.328  1.00 73.00           N  
ATOM   3396  CA  VAL A 435       3.857  -8.367 -19.656  1.00 73.00           C  
ATOM   3397  C   VAL A 435       4.660  -7.070 -19.797  1.00 73.00           C  
ATOM   3398  CB  VAL A 435       2.365  -8.102 -19.969  1.00 73.00           C  
ATOM   3399  O   VAL A 435       5.348  -6.863 -20.797  1.00 73.00           O  
ATOM   3400  CG1 VAL A 435       2.209  -7.324 -21.266  1.00 73.00           C  
ATOM   3401  CG2 VAL A 435       1.593  -9.414 -20.016  1.00 73.00           C  
ATOM   3402  N   TRP A 436       4.477  -6.285 -18.766  1.00 78.44           N  
ATOM   3403  CA  TRP A 436       5.230  -5.035 -18.781  1.00 78.44           C  
ATOM   3404  C   TRP A 436       6.730  -5.305 -18.828  1.00 78.44           C  
ATOM   3405  CB  TRP A 436       4.891  -4.199 -17.531  1.00 78.44           C  
ATOM   3406  O   TRP A 436       7.461  -4.648 -19.578  1.00 78.44           O  
ATOM   3407  CG  TRP A 436       5.770  -3.000 -17.359  1.00 78.44           C  
ATOM   3408  CD1 TRP A 436       6.742  -2.828 -16.406  1.00 78.44           C  
ATOM   3409  CD2 TRP A 436       5.754  -1.801 -18.125  1.00 78.44           C  
ATOM   3410  CE2 TRP A 436       6.742  -0.943 -17.609  1.00 78.44           C  
ATOM   3411  CE3 TRP A 436       4.996  -1.367 -19.234  1.00 78.44           C  
ATOM   3412  NE1 TRP A 436       7.332  -1.593 -16.547  1.00 78.44           N  
ATOM   3413  CH2 TRP A 436       6.242   0.722 -19.203  1.00 78.44           C  
ATOM   3414  CZ2 TRP A 436       6.996   0.323 -18.141  1.00 78.44           C  
ATOM   3415  CZ3 TRP A 436       5.250  -0.107 -19.750  1.00 78.44           C  
ATOM   3416  N   THR A 437       7.133  -6.109 -17.969  1.00 80.44           N  
ATOM   3417  CA  THR A 437       8.547  -6.480 -17.906  1.00 80.44           C  
ATOM   3418  C   THR A 437       9.023  -6.969 -19.281  1.00 80.44           C  
ATOM   3419  CB  THR A 437       8.797  -7.570 -16.859  1.00 80.44           C  
ATOM   3420  O   THR A 437      10.094  -6.574 -19.734  1.00 80.44           O  
ATOM   3421  CG2 THR A 437      10.273  -7.938 -16.781  1.00 80.44           C  
ATOM   3422  OG1 THR A 437       8.375  -7.086 -15.570  1.00 80.44           O  
ATOM   3423  N   TYR A 438       8.297  -7.754 -19.922  1.00 77.25           N  
ATOM   3424  CA  TYR A 438       8.625  -8.258 -21.250  1.00 77.25           C  
ATOM   3425  C   TYR A 438       8.688  -7.117 -22.266  1.00 77.25           C  
ATOM   3426  CB  TYR A 438       7.594  -9.297 -21.703  1.00 77.25           C  
ATOM   3427  O   TYR A 438       9.602  -7.062 -23.094  1.00 77.25           O  
ATOM   3428  CG  TYR A 438       7.832 -10.672 -21.125  1.00 77.25           C  
ATOM   3429  CD1 TYR A 438       8.961 -11.406 -21.484  1.00 77.25           C  
ATOM   3430  CD2 TYR A 438       6.926 -11.242 -20.250  1.00 77.25           C  
ATOM   3431  CE1 TYR A 438       9.188 -12.672 -20.953  1.00 77.25           C  
ATOM   3432  CE2 TYR A 438       7.137 -12.508 -19.719  1.00 77.25           C  
ATOM   3433  OH  TYR A 438       8.484 -14.477 -19.547  1.00 77.25           O  
ATOM   3434  CZ  TYR A 438       8.266 -13.219 -20.078  1.00 77.25           C  
ATOM   3435  N   ASN A 439       7.715  -6.270 -22.281  1.00 75.69           N  
ATOM   3436  CA  ASN A 439       7.676  -5.133 -23.203  1.00 75.69           C  
ATOM   3437  C   ASN A 439       8.883  -4.215 -23.000  1.00 75.69           C  
ATOM   3438  CB  ASN A 439       6.375  -4.344 -23.016  1.00 75.69           C  
ATOM   3439  O   ASN A 439       9.453  -3.727 -23.984  1.00 75.69           O  
ATOM   3440  CG  ASN A 439       5.176  -5.055 -23.609  1.00 75.69           C  
ATOM   3441  ND2 ASN A 439       3.980  -4.625 -23.219  1.00 75.69           N  
ATOM   3442  OD1 ASN A 439       5.316  -5.980 -24.406  1.00 75.69           O  
ATOM   3443  N   ALA A 440       9.125  -3.961 -21.797  1.00 78.38           N  
ATOM   3444  CA  ALA A 440      10.281  -3.129 -21.484  1.00 78.38           C  
ATOM   3445  C   ALA A 440      11.570  -3.768 -21.984  1.00 78.38           C  
ATOM   3446  CB  ALA A 440      10.359  -2.887 -19.969  1.00 78.38           C  
ATOM   3447  O   ALA A 440      12.414  -3.094 -22.578  1.00 78.38           O  
ATOM   3448  N   GLU A 441      11.727  -5.047 -21.734  1.00 79.69           N  
ATOM   3449  CA  GLU A 441      12.898  -5.785 -22.203  1.00 79.69           C  
ATOM   3450  C   GLU A 441      12.977  -5.781 -23.719  1.00 79.69           C  
ATOM   3451  CB  GLU A 441      12.875  -7.227 -21.688  1.00 79.69           C  
ATOM   3452  O   GLU A 441      14.055  -5.617 -24.297  1.00 79.69           O  
ATOM   3453  CG  GLU A 441      13.203  -7.352 -20.203  1.00 79.69           C  
ATOM   3454  CD  GLU A 441      13.172  -8.781 -19.703  1.00 79.69           C  
ATOM   3455  OE1 GLU A 441      13.453  -9.016 -18.500  1.00 79.69           O  
ATOM   3456  OE2 GLU A 441      12.859  -9.688 -20.500  1.00 79.69           O  
ATOM   3457  N   LEU A 442      11.914  -6.012 -24.359  1.00 75.94           N  
ATOM   3458  CA  LEU A 442      11.836  -6.000 -25.812  1.00 75.94           C  
ATOM   3459  C   LEU A 442      12.250  -4.641 -26.375  1.00 75.94           C  
ATOM   3460  CB  LEU A 442      10.422  -6.348 -26.281  1.00 75.94           C  
ATOM   3461  O   LEU A 442      12.984  -4.566 -27.359  1.00 75.94           O  
ATOM   3462  CG  LEU A 442      10.203  -6.398 -27.797  1.00 75.94           C  
ATOM   3463  CD1 LEU A 442      11.117  -7.434 -28.438  1.00 75.94           C  
ATOM   3464  CD2 LEU A 442       8.742  -6.707 -28.109  1.00 75.94           C  
ATOM   3465  N   LEU A 443      11.680  -3.631 -25.859  1.00 72.19           N  
ATOM   3466  CA  LEU A 443      12.031  -2.277 -26.281  1.00 72.19           C  
ATOM   3467  C   LEU A 443      13.539  -2.064 -26.234  1.00 72.19           C  
ATOM   3468  CB  LEU A 443      11.328  -1.244 -25.391  1.00 72.19           C  
ATOM   3469  O   LEU A 443      14.125  -1.511 -27.172  1.00 72.19           O  
ATOM   3470  CG  LEU A 443      11.469   0.219 -25.812  1.00 72.19           C  
ATOM   3471  CD1 LEU A 443      10.102   0.876 -25.938  1.00 72.19           C  
ATOM   3472  CD2 LEU A 443      12.352   0.977 -24.828  1.00 72.19           C  
ATOM   3473  N   VAL A 444      14.125  -2.432 -25.141  1.00 76.12           N  
ATOM   3474  CA  VAL A 444      15.570  -2.289 -24.953  1.00 76.12           C  
ATOM   3475  C   VAL A 444      16.312  -3.139 -25.984  1.00 76.12           C  
ATOM   3476  CB  VAL A 444      16.000  -2.691 -23.516  1.00 76.12           C  
ATOM   3477  O   VAL A 444      17.281  -2.686 -26.578  1.00 76.12           O  
ATOM   3478  CG1 VAL A 444      17.516  -2.742 -23.406  1.00 76.12           C  
ATOM   3479  CG2 VAL A 444      15.422  -1.720 -22.500  1.00 76.12           C  
ATOM   3480  N   LEU A 445      15.859  -4.344 -26.203  1.00 74.25           N  
ATOM   3481  CA  LEU A 445      16.453  -5.234 -27.203  1.00 74.25           C  
ATOM   3482  C   LEU A 445      16.406  -4.609 -28.594  1.00 74.25           C  
ATOM   3483  CB  LEU A 445      15.727  -6.582 -27.203  1.00 74.25           C  
ATOM   3484  O   LEU A 445      17.391  -4.664 -29.328  1.00 74.25           O  
ATOM   3485  CG  LEU A 445      15.914  -7.461 -25.969  1.00 74.25           C  
ATOM   3486  CD1 LEU A 445      15.023  -8.695 -26.062  1.00 74.25           C  
ATOM   3487  CD2 LEU A 445      17.375  -7.863 -25.812  1.00 74.25           C  
ATOM   3488  N   LEU A 446      15.289  -4.090 -28.969  1.00 68.38           N  
ATOM   3489  CA  LEU A 446      15.102  -3.459 -30.281  1.00 68.38           C  
ATOM   3490  C   LEU A 446      16.016  -2.250 -30.422  1.00 68.38           C  
ATOM   3491  CB  LEU A 446      13.648  -3.033 -30.469  1.00 68.38           C  
ATOM   3492  O   LEU A 446      16.609  -2.041 -31.500  1.00 68.38           O  
ATOM   3493  CG  LEU A 446      12.641  -4.156 -30.734  1.00 68.38           C  
ATOM   3494  CD1 LEU A 446      11.219  -3.621 -30.656  1.00 68.38           C  
ATOM   3495  CD2 LEU A 446      12.906  -4.793 -32.094  1.00 68.38           C  
ATOM   3496  N   GLU A 447      16.047  -1.453 -29.375  1.00 68.56           N  
ATOM   3497  CA  GLU A 447      16.922  -0.283 -29.406  1.00 68.56           C  
ATOM   3498  C   GLU A 447      18.391  -0.689 -29.547  1.00 68.56           C  
ATOM   3499  CB  GLU A 447      16.734   0.546 -28.125  1.00 68.56           C  
ATOM   3500  O   GLU A 447      19.156  -0.029 -30.250  1.00 68.56           O  
ATOM   3501  CG  GLU A 447      17.422   1.905 -28.172  1.00 68.56           C  
ATOM   3502  CD  GLU A 447      16.906   2.801 -29.281  1.00 68.56           C  
ATOM   3503  OE1 GLU A 447      17.641   3.709 -29.734  1.00 68.56           O  
ATOM   3504  OE2 GLU A 447      15.750   2.592 -29.719  1.00 68.56           O  
ATOM   3505  N   ASN A 448      18.812  -1.653 -28.828  1.00 71.56           N  
ATOM   3506  CA  ASN A 448      20.172  -2.180 -28.938  1.00 71.56           C  
ATOM   3507  C   ASN A 448      20.469  -2.652 -30.359  1.00 71.56           C  
ATOM   3508  CB  ASN A 448      20.391  -3.322 -27.953  1.00 71.56           C  
ATOM   3509  O   ASN A 448      21.547  -2.395 -30.891  1.00 71.56           O  
ATOM   3510  CG  ASN A 448      20.609  -2.826 -26.531  1.00 71.56           C  
ATOM   3511  ND2 ASN A 448      20.391  -3.705 -25.562  1.00 71.56           N  
ATOM   3512  OD1 ASN A 448      20.953  -1.664 -26.312  1.00 71.56           O  
ATOM   3513  N   GLU A 449      19.453  -3.379 -30.953  1.00 66.88           N  
ATOM   3514  CA  GLU A 449      19.594  -3.830 -32.344  1.00 66.88           C  
ATOM   3515  C   GLU A 449      19.734  -2.648 -33.281  1.00 66.88           C  
ATOM   3516  CB  GLU A 449      18.406  -4.703 -32.750  1.00 66.88           C  
ATOM   3517  O   GLU A 449      20.594  -2.662 -34.188  1.00 66.88           O  
ATOM   3518  CG  GLU A 449      18.609  -5.410 -34.062  1.00 66.88           C  
ATOM   3519  CD  GLU A 449      19.438  -6.676 -33.969  1.00 66.88           C  
ATOM   3520  OE1 GLU A 449      19.859  -7.211 -35.031  1.00 66.88           O  
ATOM   3521  OE2 GLU A 449      19.656  -7.141 -32.844  1.00 66.88           O  
ATOM   3522  N   ARG A 450      18.844  -1.782 -33.125  1.00 61.38           N  
ATOM   3523  CA  ARG A 450      18.844  -0.584 -33.969  1.00 61.38           C  
ATOM   3524  C   ARG A 450      20.172   0.161 -33.844  1.00 61.38           C  
ATOM   3525  CB  ARG A 450      17.688   0.340 -33.594  1.00 61.38           C  
ATOM   3526  O   ARG A 450      20.734   0.582 -34.875  1.00 61.38           O  
ATOM   3527  CG  ARG A 450      17.578   1.592 -34.438  1.00 61.38           C  
ATOM   3528  CD  ARG A 450      16.453   2.502 -33.969  1.00 61.38           C  
ATOM   3529  NE  ARG A 450      16.453   3.768 -34.719  1.00 61.38           N  
ATOM   3530  NH1 ARG A 450      14.422   4.484 -33.875  1.00 61.38           N  
ATOM   3531  NH2 ARG A 450      15.586   5.797 -35.344  1.00 61.38           N  
ATOM   3532  CZ  ARG A 450      15.484   4.680 -34.656  1.00 61.38           C  
ATOM   3533  N   THR A 451      20.578   0.479 -32.656  1.00 60.81           N  
ATOM   3534  CA  THR A 451      21.828   1.188 -32.375  1.00 60.81           C  
ATOM   3535  C   THR A 451      23.016   0.465 -33.000  1.00 60.81           C  
ATOM   3536  CB  THR A 451      22.047   1.337 -30.859  1.00 60.81           C  
ATOM   3537  O   THR A 451      23.859   1.093 -33.625  1.00 60.81           O  
ATOM   3538  CG2 THR A 451      23.328   2.105 -30.562  1.00 60.81           C  
ATOM   3539  OG1 THR A 451      20.938   2.043 -30.281  1.00 60.81           O  
ATOM   3540  N   LEU A 452      23.016  -0.786 -32.844  1.00 64.38           N  
ATOM   3541  CA  LEU A 452      24.125  -1.584 -33.344  1.00 64.38           C  
ATOM   3542  C   LEU A 452      24.062  -1.681 -34.875  1.00 64.38           C  
ATOM   3543  CB  LEU A 452      24.109  -2.986 -32.750  1.00 64.38           C  
ATOM   3544  O   LEU A 452      25.094  -1.579 -35.531  1.00 64.38           O  
ATOM   3545  CG  LEU A 452      24.438  -3.078 -31.250  1.00 64.38           C  
ATOM   3546  CD1 LEU A 452      24.266  -4.512 -30.750  1.00 64.38           C  
ATOM   3547  CD2 LEU A 452      25.844  -2.578 -30.969  1.00 64.38           C  
ATOM   3548  N   ASP A 453      22.891  -1.881 -35.500  1.00 61.03           N  
ATOM   3549  CA  ASP A 453      22.672  -2.021 -36.938  1.00 61.03           C  
ATOM   3550  C   ASP A 453      22.859  -0.686 -37.656  1.00 61.03           C  
ATOM   3551  CB  ASP A 453      21.266  -2.574 -37.219  1.00 61.03           C  
ATOM   3552  O   ASP A 453      23.422  -0.638 -38.750  1.00 61.03           O  
ATOM   3553  CG  ASP A 453      21.141  -4.059 -36.906  1.00 61.03           C  
ATOM   3554  OD1 ASP A 453      22.188  -4.730 -36.750  1.00 61.03           O  
ATOM   3555  OD2 ASP A 453      20.000  -4.566 -36.875  1.00 61.03           O  
ATOM   3556  N   TYR A 454      22.281   0.377 -37.188  1.00 58.00           N  
ATOM   3557  CA  TYR A 454      22.406   1.717 -37.750  1.00 58.00           C  
ATOM   3558  C   TYR A 454      23.859   2.174 -37.750  1.00 58.00           C  
ATOM   3559  CB  TYR A 454      21.547   2.713 -36.969  1.00 58.00           C  
ATOM   3560  O   TYR A 454      24.344   2.752 -38.719  1.00 58.00           O  
ATOM   3561  CG  TYR A 454      21.469   4.082 -37.594  1.00 58.00           C  
ATOM   3562  CD1 TYR A 454      22.250   5.137 -37.125  1.00 58.00           C  
ATOM   3563  CD2 TYR A 454      20.641   4.320 -38.688  1.00 58.00           C  
ATOM   3564  CE1 TYR A 454      22.172   6.398 -37.688  1.00 58.00           C  
ATOM   3565  CE2 TYR A 454      20.562   5.578 -39.250  1.00 58.00           C  
ATOM   3566  OH  TYR A 454      21.266   7.859 -39.344  1.00 58.00           O  
ATOM   3567  CZ  TYR A 454      21.328   6.609 -38.781  1.00 58.00           C  
ATOM   3568  N   HIS A 455      24.484   1.871 -36.750  1.00 59.44           N  
ATOM   3569  CA  HIS A 455      25.891   2.252 -36.594  1.00 59.44           C  
ATOM   3570  C   HIS A 455      26.781   1.467 -37.562  1.00 59.44           C  
ATOM   3571  CB  HIS A 455      26.359   2.035 -35.156  1.00 59.44           C  
ATOM   3572  O   HIS A 455      27.688   2.031 -38.188  1.00 59.44           O  
ATOM   3573  CG  HIS A 455      25.859   3.068 -34.188  1.00 59.44           C  
ATOM   3574  CD2 HIS A 455      24.922   2.990 -33.219  1.00 59.44           C  
ATOM   3575  ND1 HIS A 455      26.312   4.367 -34.188  1.00 59.44           N  
ATOM   3576  CE1 HIS A 455      25.688   5.047 -33.250  1.00 59.44           C  
ATOM   3577  NE2 HIS A 455      24.844   4.234 -32.625  1.00 59.44           N  
ATOM   3578  N   ASP A 456      26.562   0.215 -37.656  1.00 59.41           N  
ATOM   3579  CA  ASP A 456      27.266  -0.650 -38.594  1.00 59.41           C  
ATOM   3580  C   ASP A 456      27.016  -0.206 -40.031  1.00 59.41           C  
ATOM   3581  CB  ASP A 456      26.828  -2.105 -38.406  1.00 59.41           C  
ATOM   3582  O   ASP A 456      27.938  -0.206 -40.844  1.00 59.41           O  
ATOM   3583  CG  ASP A 456      27.516  -2.789 -37.250  1.00 59.41           C  
ATOM   3584  OD1 ASP A 456      28.422  -2.184 -36.625  1.00 59.41           O  
ATOM   3585  OD2 ASP A 456      27.156  -3.943 -36.938  1.00 59.41           O  
ATOM   3586  N   SER A 457      25.797   0.224 -40.344  1.00 58.62           N  
ATOM   3587  CA  SER A 457      25.422   0.695 -41.688  1.00 58.62           C  
ATOM   3588  C   SER A 457      26.078   2.037 -42.000  1.00 58.62           C  
ATOM   3589  CB  SER A 457      23.906   0.820 -41.781  1.00 58.62           C  
ATOM   3590  O   SER A 457      26.516   2.262 -43.125  1.00 58.62           O  
ATOM   3591  OG  SER A 457      23.422   1.831 -40.906  1.00 58.62           O  
ATOM   3592  N   ASN A 458      26.125   2.949 -41.062  1.00 58.25           N  
ATOM   3593  CA  ASN A 458      26.750   4.262 -41.219  1.00 58.25           C  
ATOM   3594  C   ASN A 458      28.266   4.145 -41.406  1.00 58.25           C  
ATOM   3595  CB  ASN A 458      26.438   5.152 -40.031  1.00 58.25           C  
ATOM   3596  O   ASN A 458      28.844   4.867 -42.219  1.00 58.25           O  
ATOM   3597  CG  ASN A 458      25.016   5.680 -40.062  1.00 58.25           C  
ATOM   3598  ND2 ASN A 458      24.516   6.090 -38.906  1.00 58.25           N  
ATOM   3599  OD1 ASN A 458      24.359   5.715 -41.094  1.00 58.25           O  
ATOM   3600  N   VAL A 459      28.844   3.311 -40.594  1.00 59.47           N  
ATOM   3601  CA  VAL A 459      30.266   3.047 -40.719  1.00 59.47           C  
ATOM   3602  C   VAL A 459      30.578   2.430 -42.094  1.00 59.47           C  
ATOM   3603  CB  VAL A 459      30.766   2.115 -39.594  1.00 59.47           C  
ATOM   3604  O   VAL A 459      31.562   2.791 -42.719  1.00 59.47           O  
ATOM   3605  CG1 VAL A 459      32.219   1.698 -39.844  1.00 59.47           C  
ATOM   3606  CG2 VAL A 459      30.625   2.801 -38.219  1.00 59.47           C  
ATOM   3607  N   LYS A 460      29.812   1.529 -42.531  1.00 62.38           N  
ATOM   3608  CA  LYS A 460      29.953   0.904 -43.844  1.00 62.38           C  
ATOM   3609  C   LYS A 460      29.797   1.932 -44.938  1.00 62.38           C  
ATOM   3610  CB  LYS A 460      28.922  -0.212 -44.000  1.00 62.38           C  
ATOM   3611  O   LYS A 460      30.562   1.920 -45.906  1.00 62.38           O  
ATOM   3612  CG  LYS A 460      29.078  -1.007 -45.281  1.00 62.38           C  
ATOM   3613  CD  LYS A 460      28.062  -2.148 -45.375  1.00 62.38           C  
ATOM   3614  CE  LYS A 460      28.203  -2.924 -46.656  1.00 62.38           C  
ATOM   3615  NZ  LYS A 460      27.219  -4.043 -46.750  1.00 62.38           N  
ATOM   3616  N   ASN A 461      28.812   2.762 -44.906  1.00 64.69           N  
ATOM   3617  CA  ASN A 461      28.578   3.832 -45.875  1.00 64.69           C  
ATOM   3618  C   ASN A 461      29.750   4.789 -45.938  1.00 64.69           C  
ATOM   3619  CB  ASN A 461      27.297   4.594 -45.531  1.00 64.69           C  
ATOM   3620  O   ASN A 461      30.156   5.203 -47.031  1.00 64.69           O  
ATOM   3621  CG  ASN A 461      26.828   5.492 -46.656  1.00 64.69           C  
ATOM   3622  ND2 ASN A 461      25.672   6.133 -46.469  1.00 64.69           N  
ATOM   3623  OD1 ASN A 461      27.484   5.609 -47.688  1.00 64.69           O  
ATOM   3624  N   LEU A 462      30.219   5.148 -44.781  1.00 64.00           N  
ATOM   3625  CA  LEU A 462      31.391   6.016 -44.656  1.00 64.00           C  
ATOM   3626  C   LEU A 462      32.625   5.344 -45.281  1.00 64.00           C  
ATOM   3627  CB  LEU A 462      31.656   6.387 -43.219  1.00 64.00           C  
ATOM   3628  O   LEU A 462      33.406   5.988 -45.969  1.00 64.00           O  
ATOM   3629  CG  LEU A 462      32.781   7.402 -42.969  1.00 64.00           C  
ATOM   3630  CD1 LEU A 462      32.469   8.711 -43.688  1.00 64.00           C  
ATOM   3631  CD2 LEU A 462      32.969   7.641 -41.469  1.00 64.00           C  
ATOM   3632  N   TYR A 463      32.812   4.145 -44.906  1.00 66.88           N  
ATOM   3633  CA  TYR A 463      33.906   3.354 -45.469  1.00 66.88           C  
ATOM   3634  C   TYR A 463      33.844   3.354 -47.000  1.00 66.88           C  
ATOM   3635  CB  TYR A 463      33.844   1.914 -44.969  1.00 66.88           C  
ATOM   3636  O   TYR A 463      34.844   3.564 -47.688  1.00 66.88           O  
ATOM   3637  CG  TYR A 463      34.875   1.002 -45.594  1.00 66.88           C  
ATOM   3638  CD1 TYR A 463      34.531   0.200 -46.688  1.00 66.88           C  
ATOM   3639  CD2 TYR A 463      36.156   0.938 -45.094  1.00 66.88           C  
ATOM   3640  CE1 TYR A 463      35.469  -0.644 -47.250  1.00 66.88           C  
ATOM   3641  CE2 TYR A 463      37.125   0.098 -45.656  1.00 66.88           C  
ATOM   3642  OH  TYR A 463      37.688  -1.521 -47.312  1.00 66.88           O  
ATOM   3643  CZ  TYR A 463      36.750  -0.687 -46.750  1.00 66.88           C  
ATOM   3644  N   GLU A 464      32.719   3.115 -47.562  1.00 74.75           N  
ATOM   3645  CA  GLU A 464      32.500   3.070 -49.000  1.00 74.75           C  
ATOM   3646  C   GLU A 464      32.750   4.438 -49.656  1.00 74.75           C  
ATOM   3647  CB  GLU A 464      31.094   2.582 -49.344  1.00 74.75           C  
ATOM   3648  O   GLU A 464      33.312   4.527 -50.750  1.00 74.75           O  
ATOM   3649  CG  GLU A 464      30.891   1.085 -49.156  1.00 74.75           C  
ATOM   3650  CD  GLU A 464      29.516   0.601 -49.562  1.00 74.75           C  
ATOM   3651  OE1 GLU A 464      29.281  -0.628 -49.562  1.00 74.75           O  
ATOM   3652  OE2 GLU A 464      28.656   1.457 -49.875  1.00 74.75           O  
ATOM   3653  N   LYS A 465      32.312   5.453 -49.062  1.00 75.75           N  
ATOM   3654  CA  LYS A 465      32.500   6.828 -49.531  1.00 75.75           C  
ATOM   3655  C   LYS A 465      33.969   7.184 -49.594  1.00 75.75           C  
ATOM   3656  CB  LYS A 465      31.766   7.805 -48.594  1.00 75.75           C  
ATOM   3657  O   LYS A 465      34.438   7.773 -50.562  1.00 75.75           O  
ATOM   3658  CG  LYS A 465      31.734   9.234 -49.125  1.00 75.75           C  
ATOM   3659  CD  LYS A 465      30.891  10.133 -48.219  1.00 75.75           C  
ATOM   3660  CE  LYS A 465      30.875  11.570 -48.719  1.00 75.75           C  
ATOM   3661  NZ  LYS A 465      30.000  12.445 -47.875  1.00 75.75           N  
ATOM   3662  N   VAL A 466      34.688   6.875 -48.469  1.00 75.31           N  
ATOM   3663  CA  VAL A 466      36.094   7.145 -48.375  1.00 75.31           C  
ATOM   3664  C   VAL A 466      36.875   6.301 -49.406  1.00 75.31           C  
ATOM   3665  CB  VAL A 466      36.625   6.863 -46.969  1.00 75.31           C  
ATOM   3666  O   VAL A 466      37.812   6.781 -50.031  1.00 75.31           O  
ATOM   3667  CG1 VAL A 466      38.156   6.926 -46.938  1.00 75.31           C  
ATOM   3668  CG2 VAL A 466      36.031   7.855 -45.969  1.00 75.31           C  
ATOM   3669  N   ARG A 467      36.469   5.102 -49.500  1.00 80.56           N  
ATOM   3670  CA  ARG A 467      37.031   4.203 -50.500  1.00 80.56           C  
ATOM   3671  C   ARG A 467      36.844   4.773 -51.906  1.00 80.56           C  
ATOM   3672  CB  ARG A 467      36.375   2.822 -50.406  1.00 80.56           C  
ATOM   3673  O   ARG A 467      37.781   4.730 -52.719  1.00 80.56           O  
ATOM   3674  CG  ARG A 467      36.938   1.808 -51.375  1.00 80.56           C  
ATOM   3675  CD  ARG A 467      36.250   0.458 -51.281  1.00 80.56           C  
ATOM   3676  NE  ARG A 467      36.781  -0.506 -52.219  1.00 80.56           N  
ATOM   3677  NH1 ARG A 467      35.344  -2.205 -51.656  1.00 80.56           N  
ATOM   3678  NH2 ARG A 467      36.906  -2.543 -53.281  1.00 80.56           N  
ATOM   3679  CZ  ARG A 467      36.344  -1.749 -52.375  1.00 80.56           C  
ATOM   3680  N   ASN A 468      35.750   5.320 -52.219  1.00 84.81           N  
ATOM   3681  CA  ASN A 468      35.438   5.906 -53.500  1.00 84.81           C  
ATOM   3682  C   ASN A 468      36.250   7.176 -53.781  1.00 84.81           C  
ATOM   3683  CB  ASN A 468      33.938   6.203 -53.625  1.00 84.81           C  
ATOM   3684  O   ASN A 468      36.656   7.434 -54.906  1.00 84.81           O  
ATOM   3685  CG  ASN A 468      33.125   4.965 -53.906  1.00 84.81           C  
ATOM   3686  ND2 ASN A 468      31.812   5.043 -53.656  1.00 84.81           N  
ATOM   3687  OD1 ASN A 468      33.656   3.947 -54.375  1.00 84.81           O  
ATOM   3688  N   GLN A 469      36.469   7.961 -52.812  1.00 84.00           N  
ATOM   3689  CA  GLN A 469      37.219   9.211 -52.875  1.00 84.00           C  
ATOM   3690  C   GLN A 469      38.688   8.945 -53.125  1.00 84.00           C  
ATOM   3691  CB  GLN A 469      37.000  10.039 -51.625  1.00 84.00           C  
ATOM   3692  O   GLN A 469      39.312   9.617 -53.938  1.00 84.00           O  
ATOM   3693  CG  GLN A 469      35.656  10.703 -51.500  1.00 84.00           C  
ATOM   3694  CD  GLN A 469      35.531  11.633 -50.312  1.00 84.00           C  
ATOM   3695  NE2 GLN A 469      34.812  12.734 -50.500  1.00 84.00           N  
ATOM   3696  OE1 GLN A 469      36.094  11.375 -49.250  1.00 84.00           O  
ATOM   3697  N   LEU A 470      39.250   7.953 -52.344  1.00 84.12           N  
ATOM   3698  CA  LEU A 470      40.688   7.691 -52.312  1.00 84.12           C  
ATOM   3699  C   LEU A 470      41.125   6.812 -53.469  1.00 84.12           C  
ATOM   3700  CB  LEU A 470      41.094   7.027 -50.969  1.00 84.12           C  
ATOM   3701  O   LEU A 470      42.250   6.914 -53.938  1.00 84.12           O  
ATOM   3702  CG  LEU A 470      40.938   7.879 -49.719  1.00 84.12           C  
ATOM   3703  CD1 LEU A 470      41.219   7.047 -48.469  1.00 84.12           C  
ATOM   3704  CD2 LEU A 470      41.844   9.094 -49.781  1.00 84.12           C  
ATOM   3705  N   LYS A 471      40.312   6.066 -54.062  1.00 86.62           N  
ATOM   3706  CA  LYS A 471      40.562   5.195 -55.188  1.00 86.62           C  
ATOM   3707  C   LYS A 471      41.969   4.605 -55.156  1.00 86.62           C  
ATOM   3708  CB  LYS A 471      40.375   5.961 -56.500  1.00 86.62           C  
ATOM   3709  O   LYS A 471      42.312   3.889 -54.219  1.00 86.62           O  
ATOM   3710  CG  LYS A 471      38.938   6.410 -56.750  1.00 86.62           C  
ATOM   3711  CD  LYS A 471      38.781   7.148 -58.062  1.00 86.62           C  
ATOM   3712  CE  LYS A 471      37.344   7.617 -58.281  1.00 86.62           C  
ATOM   3713  NZ  LYS A 471      37.219   8.336 -59.594  1.00 86.62           N  
ATOM   3714  N   ASN A 472      42.781   4.824 -56.156  1.00 86.06           N  
ATOM   3715  CA  ASN A 472      44.094   4.195 -56.250  1.00 86.06           C  
ATOM   3716  C   ASN A 472      45.188   5.035 -55.562  1.00 86.06           C  
ATOM   3717  CB  ASN A 472      44.500   3.951 -57.719  1.00 86.06           C  
ATOM   3718  O   ASN A 472      46.375   4.742 -55.688  1.00 86.06           O  
ATOM   3719  CG  ASN A 472      44.281   5.176 -58.594  1.00 86.06           C  
ATOM   3720  ND2 ASN A 472      44.812   5.133 -59.812  1.00 86.06           N  
ATOM   3721  OD1 ASN A 472      43.656   6.156 -58.156  1.00 86.06           O  
ATOM   3722  N   ASN A 473      44.750   6.102 -54.906  1.00 84.06           N  
ATOM   3723  CA  ASN A 473      45.656   6.961 -54.156  1.00 84.06           C  
ATOM   3724  C   ASN A 473      45.938   6.387 -52.750  1.00 84.06           C  
ATOM   3725  CB  ASN A 473      45.094   8.375 -54.031  1.00 84.06           C  
ATOM   3726  O   ASN A 473      46.844   6.875 -52.062  1.00 84.06           O  
ATOM   3727  CG  ASN A 473      45.219   9.164 -55.312  1.00 84.06           C  
ATOM   3728  ND2 ASN A 473      44.500  10.273 -55.406  1.00 84.06           N  
ATOM   3729  OD1 ASN A 473      45.969   8.773 -56.219  1.00 84.06           O  
ATOM   3730  N   ALA A 474      45.219   5.211 -52.375  1.00 84.69           N  
ATOM   3731  CA  ALA A 474      45.406   4.562 -51.062  1.00 84.69           C  
ATOM   3732  C   ALA A 474      45.188   3.053 -51.188  1.00 84.69           C  
ATOM   3733  CB  ALA A 474      44.469   5.152 -50.031  1.00 84.69           C  
ATOM   3734  O   ALA A 474      44.500   2.578 -52.094  1.00 84.69           O  
ATOM   3735  N   LYS A 475      45.875   2.273 -50.406  1.00 81.94           N  
ATOM   3736  CA  LYS A 475      45.719   0.824 -50.312  1.00 81.94           C  
ATOM   3737  C   LYS A 475      44.969   0.417 -49.062  1.00 81.94           C  
ATOM   3738  CB  LYS A 475      47.094   0.135 -50.375  1.00 81.94           C  
ATOM   3739  O   LYS A 475      45.188   0.992 -48.000  1.00 81.94           O  
ATOM   3740  CG  LYS A 475      47.031  -1.365 -50.125  1.00 81.94           C  
ATOM   3741  CD  LYS A 475      48.438  -1.980 -50.094  1.00 81.94           C  
ATOM   3742  CE  LYS A 475      48.375  -3.471 -49.781  1.00 81.94           C  
ATOM   3743  NZ  LYS A 475      49.750  -4.055 -49.625  1.00 81.94           N  
ATOM   3744  N   GLU A 476      44.156  -0.581 -49.250  1.00 79.50           N  
ATOM   3745  CA  GLU A 476      43.375  -1.090 -48.125  1.00 79.50           C  
ATOM   3746  C   GLU A 476      44.188  -2.074 -47.281  1.00 79.50           C  
ATOM   3747  CB  GLU A 476      42.094  -1.758 -48.594  1.00 79.50           C  
ATOM   3748  O   GLU A 476      44.719  -3.062 -47.812  1.00 79.50           O  
ATOM   3749  CG  GLU A 476      41.094  -0.792 -49.250  1.00 79.50           C  
ATOM   3750  CD  GLU A 476      39.812  -1.463 -49.688  1.00 79.50           C  
ATOM   3751  OE1 GLU A 476      39.000  -0.829 -50.406  1.00 79.50           O  
ATOM   3752  OE2 GLU A 476      39.594  -2.633 -49.312  1.00 79.50           O  
ATOM   3753  N   ILE A 477      44.375  -1.818 -46.000  1.00 72.50           N  
ATOM   3754  CA  ILE A 477      45.250  -2.564 -45.125  1.00 72.50           C  
ATOM   3755  C   ILE A 477      44.469  -3.467 -44.219  1.00 72.50           C  
ATOM   3756  CB  ILE A 477      46.156  -1.619 -44.312  1.00 72.50           C  
ATOM   3757  O   ILE A 477      45.031  -4.348 -43.562  1.00 72.50           O  
ATOM   3758  CG1 ILE A 477      46.812  -0.577 -45.219  1.00 72.50           C  
ATOM   3759  CG2 ILE A 477      47.219  -2.416 -43.562  1.00 72.50           C  
ATOM   3760  CD1 ILE A 477      47.531   0.544 -44.500  1.00 72.50           C  
ATOM   3761  N   GLY A 478      43.031  -3.451 -44.406  1.00 61.53           N  
ATOM   3762  CA  GLY A 478      42.188  -4.320 -43.594  1.00 61.53           C  
ATOM   3763  C   GLY A 478      41.750  -3.674 -42.281  1.00 61.53           C  
ATOM   3764  O   GLY A 478      42.312  -2.650 -41.875  1.00 61.53           O  
ATOM   3765  N   ASN A 479      40.438  -4.102 -41.688  1.00 56.47           N  
ATOM   3766  CA  ASN A 479      39.844  -3.600 -40.469  1.00 56.47           C  
ATOM   3767  C   ASN A 479      39.344  -2.162 -40.625  1.00 56.47           C  
ATOM   3768  CB  ASN A 479      40.812  -3.701 -39.281  1.00 56.47           C  
ATOM   3769  O   ASN A 479      39.406  -1.374 -39.656  1.00 56.47           O  
ATOM   3770  CG  ASN A 479      41.156  -5.137 -38.938  1.00 56.47           C  
ATOM   3771  ND2 ASN A 479      42.281  -5.336 -38.281  1.00 56.47           N  
ATOM   3772  OD1 ASN A 479      40.406  -6.055 -39.250  1.00 56.47           O  
ATOM   3773  N   GLY A 480      39.094  -1.818 -41.969  1.00 63.81           N  
ATOM   3774  CA  GLY A 480      38.500  -0.511 -42.188  1.00 63.81           C  
ATOM   3775  C   GLY A 480      39.531   0.602 -42.281  1.00 63.81           C  
ATOM   3776  O   GLY A 480      39.188   1.778 -42.125  1.00 63.81           O  
ATOM   3777  N   CYS A 481      40.875   0.258 -42.594  1.00 68.25           N  
ATOM   3778  CA  CYS A 481      41.938   1.227 -42.625  1.00 68.25           C  
ATOM   3779  C   CYS A 481      42.500   1.358 -44.062  1.00 68.25           C  
ATOM   3780  CB  CYS A 481      43.094   0.822 -41.688  1.00 68.25           C  
ATOM   3781  O   CYS A 481      42.469   0.391 -44.812  1.00 68.25           O  
ATOM   3782  SG  CYS A 481      42.594   0.812 -39.938  1.00 68.25           S  
ATOM   3783  N   PHE A 482      42.938   2.660 -44.375  1.00 76.50           N  
ATOM   3784  CA  PHE A 482      43.562   2.988 -45.656  1.00 76.50           C  
ATOM   3785  C   PHE A 482      44.969   3.545 -45.438  1.00 76.50           C  
ATOM   3786  CB  PHE A 482      42.688   3.996 -46.406  1.00 76.50           C  
ATOM   3787  O   PHE A 482      45.219   4.328 -44.531  1.00 76.50           O  
ATOM   3788  CG  PHE A 482      41.312   3.498 -46.750  1.00 76.50           C  
ATOM   3789  CD1 PHE A 482      41.062   2.764 -47.906  1.00 76.50           C  
ATOM   3790  CD2 PHE A 482      40.250   3.766 -45.875  1.00 76.50           C  
ATOM   3791  CE1 PHE A 482      39.781   2.303 -48.188  1.00 76.50           C  
ATOM   3792  CE2 PHE A 482      38.969   3.307 -46.156  1.00 76.50           C  
ATOM   3793  CZ  PHE A 482      38.750   2.576 -47.312  1.00 76.50           C  
ATOM   3794  N   GLU A 483      45.812   2.953 -46.250  1.00 81.50           N  
ATOM   3795  CA  GLU A 483      47.188   3.518 -46.281  1.00 81.50           C  
ATOM   3796  C   GLU A 483      47.375   4.348 -47.562  1.00 81.50           C  
ATOM   3797  CB  GLU A 483      48.219   2.406 -46.219  1.00 81.50           C  
ATOM   3798  O   GLU A 483      47.250   3.844 -48.656  1.00 81.50           O  
ATOM   3799  CG  GLU A 483      49.656   2.918 -46.031  1.00 81.50           C  
ATOM   3800  CD  GLU A 483      50.688   1.804 -45.906  1.00 81.50           C  
ATOM   3801  OE1 GLU A 483      51.812   2.074 -45.438  1.00 81.50           O  
ATOM   3802  OE2 GLU A 483      50.344   0.650 -46.250  1.00 81.50           O  
ATOM   3803  N   PHE A 484      47.750   5.727 -47.312  1.00 82.50           N  
ATOM   3804  CA  PHE A 484      47.906   6.641 -48.438  1.00 82.50           C  
ATOM   3805  C   PHE A 484      49.219   6.406 -49.156  1.00 82.50           C  
ATOM   3806  CB  PHE A 484      47.812   8.094 -47.969  1.00 82.50           C  
ATOM   3807  O   PHE A 484      50.250   6.164 -48.531  1.00 82.50           O  
ATOM   3808  CG  PHE A 484      46.438   8.508 -47.500  1.00 82.50           C  
ATOM   3809  CD1 PHE A 484      45.531   9.047 -48.406  1.00 82.50           C  
ATOM   3810  CD2 PHE A 484      46.062   8.344 -46.188  1.00 82.50           C  
ATOM   3811  CE1 PHE A 484      44.250   9.430 -47.969  1.00 82.50           C  
ATOM   3812  CE2 PHE A 484      44.781   8.727 -45.750  1.00 82.50           C  
ATOM   3813  CZ  PHE A 484      43.875   9.266 -46.656  1.00 82.50           C  
ATOM   3814  N   TYR A 485      49.250   6.473 -50.500  1.00 81.12           N  
ATOM   3815  CA  TYR A 485      50.469   6.371 -51.312  1.00 81.12           C  
ATOM   3816  C   TYR A 485      51.094   7.738 -51.500  1.00 81.12           C  
ATOM   3817  CB  TYR A 485      50.125   5.750 -52.656  1.00 81.12           C  
ATOM   3818  O   TYR A 485      52.188   7.840 -52.031  1.00 81.12           O  
ATOM   3819  CG  TYR A 485      49.844   4.270 -52.594  1.00 81.12           C  
ATOM   3820  CD1 TYR A 485      50.844   3.367 -52.219  1.00 81.12           C  
ATOM   3821  CD2 TYR A 485      48.594   3.768 -52.938  1.00 81.12           C  
ATOM   3822  CE1 TYR A 485      50.562   2.000 -52.156  1.00 81.12           C  
ATOM   3823  CE2 TYR A 485      48.344   2.404 -52.906  1.00 81.12           C  
ATOM   3824  OH  TYR A 485      49.062   0.178 -52.438  1.00 81.12           O  
ATOM   3825  CZ  TYR A 485      49.312   1.529 -52.500  1.00 81.12           C  
ATOM   3826  N   HIS A 486      50.406   8.812 -51.031  1.00 80.75           N  
ATOM   3827  CA  HIS A 486      50.906  10.188 -51.062  1.00 80.75           C  
ATOM   3828  C   HIS A 486      50.938  10.797 -49.688  1.00 80.75           C  
ATOM   3829  CB  HIS A 486      50.062  11.047 -52.000  1.00 80.75           C  
ATOM   3830  O   HIS A 486      50.281  10.281 -48.750  1.00 80.75           O  
ATOM   3831  CG  HIS A 486      48.625  11.195 -51.562  1.00 80.75           C  
ATOM   3832  CD2 HIS A 486      47.531  10.516 -51.906  1.00 80.75           C  
ATOM   3833  ND1 HIS A 486      48.250  12.148 -50.625  1.00 80.75           N  
ATOM   3834  CE1 HIS A 486      46.938  12.039 -50.438  1.00 80.75           C  
ATOM   3835  NE2 HIS A 486      46.469  11.055 -51.188  1.00 80.75           N  
ATOM   3836  N   LYS A 487      51.750  11.773 -49.500  1.00 80.94           N  
ATOM   3837  CA  LYS A 487      51.719  12.508 -48.250  1.00 80.94           C  
ATOM   3838  C   LYS A 487      50.438  13.305 -48.062  1.00 80.94           C  
ATOM   3839  CB  LYS A 487      52.938  13.445 -48.156  1.00 80.94           C  
ATOM   3840  O   LYS A 487      50.000  13.992 -49.000  1.00 80.94           O  
ATOM   3841  CG  LYS A 487      54.250  12.727 -47.969  1.00 80.94           C  
ATOM   3842  CD  LYS A 487      55.406  13.711 -47.781  1.00 80.94           C  
ATOM   3843  CE  LYS A 487      56.750  12.992 -47.688  1.00 80.94           C  
ATOM   3844  NZ  LYS A 487      57.875  13.953 -47.562  1.00 80.94           N  
ATOM   3845  N   CYS A 488      49.781  13.031 -47.000  1.00 78.25           N  
ATOM   3846  CA  CYS A 488      48.531  13.703 -46.750  1.00 78.25           C  
ATOM   3847  C   CYS A 488      48.594  14.547 -45.469  1.00 78.25           C  
ATOM   3848  CB  CYS A 488      47.375  12.688 -46.625  1.00 78.25           C  
ATOM   3849  O   CYS A 488      48.656  14.008 -44.375  1.00 78.25           O  
ATOM   3850  SG  CYS A 488      45.750  13.430 -46.625  1.00 78.25           S  
ATOM   3851  N   ASP A 489      48.625  15.867 -45.594  1.00 74.81           N  
ATOM   3852  CA  ASP A 489      48.719  16.812 -44.469  1.00 74.81           C  
ATOM   3853  C   ASP A 489      47.312  17.094 -43.906  1.00 74.81           C  
ATOM   3854  CB  ASP A 489      49.375  18.109 -44.906  1.00 74.81           C  
ATOM   3855  O   ASP A 489      46.344  16.516 -44.375  1.00 74.81           O  
ATOM   3856  CG  ASP A 489      48.656  18.812 -46.031  1.00 74.81           C  
ATOM   3857  OD1 ASP A 489      47.531  18.359 -46.406  1.00 74.81           O  
ATOM   3858  OD2 ASP A 489      49.156  19.828 -46.562  1.00 74.81           O  
ATOM   3859  N   ASN A 490      47.094  17.906 -42.906  1.00 66.38           N  
ATOM   3860  CA  ASN A 490      45.844  18.219 -42.188  1.00 66.38           C  
ATOM   3861  C   ASN A 490      44.781  18.766 -43.156  1.00 66.38           C  
ATOM   3862  CB  ASN A 490      46.094  19.203 -41.062  1.00 66.38           C  
ATOM   3863  O   ASN A 490      43.594  18.469 -43.000  1.00 66.38           O  
ATOM   3864  CG  ASN A 490      46.750  18.562 -39.844  1.00 66.38           C  
ATOM   3865  ND2 ASN A 490      47.219  19.375 -38.906  1.00 66.38           N  
ATOM   3866  OD1 ASN A 490      46.812  17.328 -39.750  1.00 66.38           O  
ATOM   3867  N   THR A 491      45.219  19.453 -44.125  1.00 72.31           N  
ATOM   3868  CA  THR A 491      44.375  20.016 -45.156  1.00 72.31           C  
ATOM   3869  C   THR A 491      43.812  18.922 -46.062  1.00 72.31           C  
ATOM   3870  CB  THR A 491      45.094  21.062 -46.000  1.00 72.31           C  
ATOM   3871  O   THR A 491      42.625  18.938 -46.438  1.00 72.31           O  
ATOM   3872  CG2 THR A 491      44.156  21.766 -46.969  1.00 72.31           C  
ATOM   3873  OG1 THR A 491      45.688  22.031 -45.125  1.00 72.31           O  
ATOM   3874  N   CYS A 492      44.625  17.984 -46.469  1.00 76.38           N  
ATOM   3875  CA  CYS A 492      44.250  16.812 -47.250  1.00 76.38           C  
ATOM   3876  C   CYS A 492      43.312  15.906 -46.469  1.00 76.38           C  
ATOM   3877  CB  CYS A 492      45.500  16.031 -47.656  1.00 76.38           C  
ATOM   3878  O   CYS A 492      42.281  15.445 -47.000  1.00 76.38           O  
ATOM   3879  SG  CYS A 492      45.125  14.453 -48.469  1.00 76.38           S  
ATOM   3880  N   MET A 493      43.562  15.695 -45.250  1.00 71.56           N  
ATOM   3881  CA  MET A 493      42.719  14.883 -44.344  1.00 71.56           C  
ATOM   3882  C   MET A 493      41.375  15.523 -44.156  1.00 71.56           C  
ATOM   3883  CB  MET A 493      43.406  14.688 -43.000  1.00 71.56           C  
ATOM   3884  O   MET A 493      40.344  14.828 -44.094  1.00 71.56           O  
ATOM   3885  CG  MET A 493      44.625  13.742 -43.031  1.00 71.56           C  
ATOM   3886  SD  MET A 493      44.156  12.070 -43.656  1.00 71.56           S  
ATOM   3887  CE  MET A 493      44.625  11.078 -42.188  1.00 71.56           C  
ATOM   3888  N   GLU A 494      41.312  16.812 -44.031  1.00 68.00           N  
ATOM   3889  CA  GLU A 494      40.094  17.609 -43.938  1.00 68.00           C  
ATOM   3890  C   GLU A 494      39.281  17.547 -45.219  1.00 68.00           C  
ATOM   3891  CB  GLU A 494      40.438  19.062 -43.594  1.00 68.00           C  
ATOM   3892  O   GLU A 494      38.031  17.531 -45.156  1.00 68.00           O  
ATOM   3893  CG  GLU A 494      40.656  19.328 -42.125  1.00 68.00           C  
ATOM   3894  CD  GLU A 494      40.938  20.781 -41.812  1.00 68.00           C  
ATOM   3895  OE1 GLU A 494      41.125  21.125 -40.625  1.00 68.00           O  
ATOM   3896  OE2 GLU A 494      40.969  21.609 -42.750  1.00 68.00           O  
ATOM   3897  N   SER A 495      39.906  17.422 -46.281  1.00 75.75           N  
ATOM   3898  CA  SER A 495      39.250  17.297 -47.594  1.00 75.75           C  
ATOM   3899  C   SER A 495      38.625  15.914 -47.750  1.00 75.75           C  
ATOM   3900  CB  SER A 495      40.250  17.547 -48.719  1.00 75.75           C  
ATOM   3901  O   SER A 495      37.562  15.781 -48.375  1.00 75.75           O  
ATOM   3902  OG  SER A 495      41.188  16.500 -48.781  1.00 75.75           O  
ATOM   3903  N   VAL A 496      39.188  14.867 -47.219  1.00 74.62           N  
ATOM   3904  CA  VAL A 496      38.656  13.516 -47.188  1.00 74.62           C  
ATOM   3905  C   VAL A 496      37.469  13.445 -46.219  1.00 74.62           C  
ATOM   3906  CB  VAL A 496      39.750  12.492 -46.781  1.00 74.62           C  
ATOM   3907  O   VAL A 496      36.438  12.859 -46.562  1.00 74.62           O  
ATOM   3908  CG1 VAL A 496      39.156  11.094 -46.625  1.00 74.62           C  
ATOM   3909  CG2 VAL A 496      40.906  12.484 -47.781  1.00 74.62           C  
ATOM   3910  N   LYS A 497      37.594  14.203 -45.125  1.00 64.94           N  
ATOM   3911  CA  LYS A 497      36.531  14.320 -44.125  1.00 64.94           C  
ATOM   3912  C   LYS A 497      35.344  15.047 -44.688  1.00 64.94           C  
ATOM   3913  CB  LYS A 497      37.062  15.047 -42.875  1.00 64.94           C  
ATOM   3914  O   LYS A 497      34.188  14.664 -44.438  1.00 64.94           O  
ATOM   3915  CG  LYS A 497      36.031  15.141 -41.750  1.00 64.94           C  
ATOM   3916  CD  LYS A 497      36.594  15.898 -40.562  1.00 64.94           C  
ATOM   3917  CE  LYS A 497      35.531  16.109 -39.469  1.00 64.94           C  
ATOM   3918  NZ  LYS A 497      36.062  16.891 -38.312  1.00 64.94           N  
ATOM   3919  N   ASN A 498      35.469  16.125 -45.469  1.00 68.94           N  
ATOM   3920  CA  ASN A 498      34.406  16.984 -46.000  1.00 68.94           C  
ATOM   3921  C   ASN A 498      33.906  16.516 -47.344  1.00 68.94           C  
ATOM   3922  CB  ASN A 498      34.906  18.438 -46.062  1.00 68.94           C  
ATOM   3923  O   ASN A 498      33.000  17.141 -47.938  1.00 68.94           O  
ATOM   3924  CG  ASN A 498      35.094  19.078 -44.719  1.00 68.94           C  
ATOM   3925  ND2 ASN A 498      35.875  20.141 -44.656  1.00 68.94           N  
ATOM   3926  OD1 ASN A 498      34.531  18.609 -43.719  1.00 68.94           O  
ATOM   3927  N   GLY A 499      34.531  15.312 -47.781  1.00 77.62           N  
ATOM   3928  CA  GLY A 499      34.094  14.742 -49.031  1.00 77.62           C  
ATOM   3929  C   GLY A 499      34.562  15.555 -50.219  1.00 77.62           C  
ATOM   3930  O   GLY A 499      33.969  15.469 -51.312  1.00 77.62           O  
ATOM   3931  N   THR A 500      35.469  16.516 -50.125  1.00 85.31           N  
ATOM   3932  CA  THR A 500      35.969  17.391 -51.188  1.00 85.31           C  
ATOM   3933  C   THR A 500      37.406  17.000 -51.562  1.00 85.31           C  
ATOM   3934  CB  THR A 500      35.969  18.875 -50.719  1.00 85.31           C  
ATOM   3935  O   THR A 500      38.156  17.828 -52.062  1.00 85.31           O  
ATOM   3936  CG2 THR A 500      34.531  19.359 -50.531  1.00 85.31           C  
ATOM   3937  OG1 THR A 500      36.688  19.000 -49.500  1.00 85.31           O  
ATOM   3938  N   TYR A 501      37.781  15.766 -51.344  1.00 82.19           N  
ATOM   3939  CA  TYR A 501      39.094  15.258 -51.656  1.00 82.19           C  
ATOM   3940  C   TYR A 501      39.406  15.375 -53.125  1.00 82.19           C  
ATOM   3941  CB  TYR A 501      39.250  13.797 -51.219  1.00 82.19           C  
ATOM   3942  O   TYR A 501      38.594  14.930 -53.969  1.00 82.19           O  
ATOM   3943  CG  TYR A 501      40.594  13.195 -51.500  1.00 82.19           C  
ATOM   3944  CD1 TYR A 501      40.781  12.352 -52.594  1.00 82.19           C  
ATOM   3945  CD2 TYR A 501      41.688  13.477 -50.688  1.00 82.19           C  
ATOM   3946  CE1 TYR A 501      42.031  11.797 -52.844  1.00 82.19           C  
ATOM   3947  CE2 TYR A 501      42.938  12.930 -50.938  1.00 82.19           C  
ATOM   3948  OH  TYR A 501      44.344  11.547 -52.281  1.00 82.19           O  
ATOM   3949  CZ  TYR A 501      43.094  12.094 -52.031  1.00 82.19           C  
ATOM   3950  N   ASP A 502      40.500  16.125 -53.531  1.00 86.25           N  
ATOM   3951  CA  ASP A 502      40.875  16.375 -54.906  1.00 86.25           C  
ATOM   3952  C   ASP A 502      41.781  15.258 -55.438  1.00 86.25           C  
ATOM   3953  CB  ASP A 502      41.594  17.719 -55.031  1.00 86.25           C  
ATOM   3954  O   ASP A 502      43.000  15.305 -55.250  1.00 86.25           O  
ATOM   3955  CG  ASP A 502      41.844  18.125 -56.469  1.00 86.25           C  
ATOM   3956  OD1 ASP A 502      41.594  17.312 -57.406  1.00 86.25           O  
ATOM   3957  OD2 ASP A 502      42.312  19.266 -56.688  1.00 86.25           O  
ATOM   3958  N   TYR A 503      41.156  14.289 -56.031  1.00 85.44           N  
ATOM   3959  CA  TYR A 503      41.781  13.055 -56.469  1.00 85.44           C  
ATOM   3960  C   TYR A 503      42.938  13.344 -57.406  1.00 85.44           C  
ATOM   3961  CB  TYR A 503      40.781  12.117 -57.125  1.00 85.44           C  
ATOM   3962  O   TYR A 503      44.062  12.852 -57.219  1.00 85.44           O  
ATOM   3963  CG  TYR A 503      41.438  10.922 -57.812  1.00 85.44           C  
ATOM   3964  CD1 TYR A 503      41.688  10.938 -59.156  1.00 85.44           C  
ATOM   3965  CD2 TYR A 503      41.750   9.789 -57.062  1.00 85.44           C  
ATOM   3966  CE1 TYR A 503      42.281   9.836 -59.812  1.00 85.44           C  
ATOM   3967  CE2 TYR A 503      42.344   8.688 -57.688  1.00 85.44           C  
ATOM   3968  OH  TYR A 503      43.188   7.633 -59.656  1.00 85.44           O  
ATOM   3969  CZ  TYR A 503      42.594   8.719 -59.062  1.00 85.44           C  
ATOM   3970  N   PRO A 504      42.781  14.273 -58.438  1.00 86.12           N  
ATOM   3971  CA  PRO A 504      43.844  14.531 -59.438  1.00 86.12           C  
ATOM   3972  C   PRO A 504      45.062  15.211 -58.812  1.00 86.12           C  
ATOM   3973  CB  PRO A 504      43.156  15.445 -60.469  1.00 86.12           C  
ATOM   3974  O   PRO A 504      46.188  15.016 -59.312  1.00 86.12           O  
ATOM   3975  CG  PRO A 504      41.688  15.180 -60.281  1.00 86.12           C  
ATOM   3976  CD  PRO A 504      41.438  14.789 -58.844  1.00 86.12           C  
ATOM   3977  N   LYS A 505      44.906  15.891 -57.844  1.00 86.19           N  
ATOM   3978  CA  LYS A 505      45.969  16.625 -57.188  1.00 86.19           C  
ATOM   3979  C   LYS A 505      47.000  15.680 -56.594  1.00 86.19           C  
ATOM   3980  CB  LYS A 505      45.406  17.547 -56.094  1.00 86.19           C  
ATOM   3981  O   LYS A 505      48.219  15.945 -56.656  1.00 86.19           O  
ATOM   3982  CG  LYS A 505      46.438  18.422 -55.406  1.00 86.19           C  
ATOM   3983  CD  LYS A 505      45.812  19.297 -54.344  1.00 86.19           C  
ATOM   3984  CE  LYS A 505      46.844  20.125 -53.625  1.00 86.19           C  
ATOM   3985  NZ  LYS A 505      46.250  20.984 -52.562  1.00 86.19           N  
ATOM   3986  N   TYR A 506      46.625  14.445 -56.062  1.00 83.56           N  
ATOM   3987  CA  TYR A 506      47.500  13.555 -55.312  1.00 83.56           C  
ATOM   3988  C   TYR A 506      47.781  12.289 -56.125  1.00 83.56           C  
ATOM   3989  CB  TYR A 506      46.844  13.188 -53.969  1.00 83.56           C  
ATOM   3990  O   TYR A 506      48.531  11.406 -55.656  1.00 83.56           O  
ATOM   3991  CG  TYR A 506      46.562  14.375 -53.094  1.00 83.56           C  
ATOM   3992  CD1 TYR A 506      47.594  15.055 -52.469  1.00 83.56           C  
ATOM   3993  CD2 TYR A 506      45.250  14.828 -52.906  1.00 83.56           C  
ATOM   3994  CE1 TYR A 506      47.344  16.156 -51.625  1.00 83.56           C  
ATOM   3995  CE2 TYR A 506      45.000  15.922 -52.094  1.00 83.56           C  
ATOM   3996  OH  TYR A 506      45.781  17.656 -50.656  1.00 83.56           O  
ATOM   3997  CZ  TYR A 506      46.031  16.578 -51.469  1.00 83.56           C  
ATOM   3998  N   SER A 507      47.344  12.180 -57.312  1.00 81.56           N  
ATOM   3999  CA  SER A 507      47.375  11.000 -58.156  1.00 81.56           C  
ATOM   4000  C   SER A 507      48.812  10.781 -58.688  1.00 81.56           C  
ATOM   4001  CB  SER A 507      46.406  11.125 -59.312  1.00 81.56           C  
ATOM   4002  O   SER A 507      49.250   9.641 -58.812  1.00 81.56           O  
ATOM   4003  OG  SER A 507      47.094  11.117 -60.562  1.00 81.56           O  
ATOM   4004  N   GLU A 508      49.531  11.875 -58.969  1.00 80.62           N  
ATOM   4005  CA  GLU A 508      50.875  11.812 -59.531  1.00 80.62           C  
ATOM   4006  C   GLU A 508      51.906  11.297 -58.531  1.00 80.62           C  
ATOM   4007  CB  GLU A 508      51.312  13.180 -60.062  1.00 80.62           C  
ATOM   4008  O   GLU A 508      52.719  10.430 -58.844  1.00 80.62           O  
ATOM   4009  CG  GLU A 508      50.625  13.586 -61.375  1.00 80.62           C  
ATOM   4010  CD  GLU A 508      51.000  12.727 -62.562  1.00 80.62           C  
ATOM   4011  OE1 GLU A 508      50.219  12.625 -63.531  1.00 80.62           O  
ATOM   4012  OE2 GLU A 508      52.125  12.148 -62.500  1.00 80.62           O  
ATOM   4013  N   GLU A 509      51.750  11.836 -57.250  1.00 80.31           N  
ATOM   4014  CA  GLU A 509      52.594  11.414 -56.125  1.00 80.31           C  
ATOM   4015  C   GLU A 509      52.281   9.977 -55.719  1.00 80.31           C  
ATOM   4016  CB  GLU A 509      52.406  12.359 -54.938  1.00 80.31           C  
ATOM   4017  O   GLU A 509      53.188   9.211 -55.406  1.00 80.31           O  
ATOM   4018  CG  GLU A 509      53.375  12.102 -53.812  1.00 80.31           C  
ATOM   4019  CD  GLU A 509      53.219  13.062 -52.625  1.00 80.31           C  
ATOM   4020  OE1 GLU A 509      53.938  12.930 -51.625  1.00 80.31           O  
ATOM   4021  OE2 GLU A 509      52.344  13.945 -52.719  1.00 80.31           O  
ATOM   4022  N   ALA A 510      51.062   9.586 -55.750  1.00 79.81           N  
ATOM   4023  CA  ALA A 510      50.562   8.258 -55.406  1.00 79.81           C  
ATOM   4024  C   ALA A 510      51.000   7.227 -56.438  1.00 79.81           C  
ATOM   4025  CB  ALA A 510      49.031   8.266 -55.281  1.00 79.81           C  
ATOM   4026  O   ALA A 510      51.344   6.090 -56.094  1.00 79.81           O  
ATOM   4027  N   LYS A 511      50.969   7.574 -57.812  1.00 80.69           N  
ATOM   4028  CA  LYS A 511      51.406   6.719 -58.906  1.00 80.69           C  
ATOM   4029  C   LYS A 511      52.875   6.383 -58.781  1.00 80.69           C  
ATOM   4030  CB  LYS A 511      51.125   7.387 -60.250  1.00 80.69           C  
ATOM   4031  O   LYS A 511      53.281   5.238 -59.000  1.00 80.69           O  
ATOM   4032  CG  LYS A 511      51.250   6.457 -61.438  1.00 80.69           C  
ATOM   4033  CD  LYS A 511      50.906   7.160 -62.750  1.00 80.69           C  
ATOM   4034  CE  LYS A 511      51.125   6.254 -63.938  1.00 80.69           C  
ATOM   4035  NZ  LYS A 511      50.750   6.938 -65.250  1.00 80.69           N  
ATOM   4036  N   LEU A 512      53.750   7.367 -58.438  1.00 76.19           N  
ATOM   4037  CA  LEU A 512      55.219   7.242 -58.281  1.00 76.19           C  
ATOM   4038  C   LEU A 512      55.562   6.355 -57.094  1.00 76.19           C  
ATOM   4039  CB  LEU A 512      55.844   8.625 -58.125  1.00 76.19           C  
ATOM   4040  O   LEU A 512      56.469   5.527 -57.188  1.00 76.19           O  
ATOM   4041  CG  LEU A 512      57.312   8.742 -58.531  1.00 76.19           C  
ATOM   4042  CD1 LEU A 512      57.438   9.453 -59.875  1.00 76.19           C  
ATOM   4043  CD2 LEU A 512      58.125   9.477 -57.438  1.00 76.19           C  
ATOM   4044  N   ASN A 513      54.844   6.379 -56.031  1.00 72.81           N  
ATOM   4045  CA  ASN A 513      55.062   5.617 -54.781  1.00 72.81           C  
ATOM   4046  C   ASN A 513      54.500   4.203 -54.906  1.00 72.81           C  
ATOM   4047  CB  ASN A 513      54.438   6.344 -53.594  1.00 72.81           C  
ATOM   4048  O   ASN A 513      55.000   3.275 -54.281  1.00 72.81           O  
ATOM   4049  CG  ASN A 513      55.250   7.555 -53.156  1.00 72.81           C  
ATOM   4050  ND2 ASN A 513      54.562   8.562 -52.625  1.00 72.81           N  
ATOM   4051  OD1 ASN A 513      56.469   7.586 -53.312  1.00 72.81           O  
ATOM   4052  N   ARG A 514      53.438   4.051 -55.750  1.00 70.38           N  
ATOM   4053  CA  ARG A 514      52.906   2.738 -56.062  1.00 70.38           C  
ATOM   4054  C   ARG A 514      53.906   1.898 -56.875  1.00 70.38           C  
ATOM   4055  CB  ARG A 514      51.594   2.879 -56.875  1.00 70.38           C  
ATOM   4056  O   ARG A 514      53.938   0.677 -56.719  1.00 70.38           O  
ATOM   4057  CG  ARG A 514      50.375   3.209 -56.000  1.00 70.38           C  
ATOM   4058  CD  ARG A 514      49.125   3.436 -56.844  1.00 70.38           C  
ATOM   4059  NE  ARG A 514      48.656   2.188 -57.438  1.00 70.38           N  
ATOM   4060  NH1 ARG A 514      46.625   3.062 -58.125  1.00 70.38           N  
ATOM   4061  NH2 ARG A 514      47.125   0.861 -58.500  1.00 70.38           N  
ATOM   4062  CZ  ARG A 514      47.469   2.041 -58.031  1.00 70.38           C  
ATOM   4063  N   GLU A 515      54.656   2.648 -57.750  1.00 66.44           N  
ATOM   4064  CA  GLU A 515      55.594   2.004 -58.656  1.00 66.44           C  
ATOM   4065  C   GLU A 515      56.969   1.813 -58.000  1.00 66.44           C  
ATOM   4066  CB  GLU A 515      55.719   2.822 -59.938  1.00 66.44           C  
ATOM   4067  O   GLU A 515      57.812   1.144 -58.562  1.00 66.44           O  
ATOM   4068  CG  GLU A 515      54.500   2.785 -60.844  1.00 66.44           C  
ATOM   4069  CD  GLU A 515      54.656   3.590 -62.125  1.00 66.44           C  
ATOM   4070  OE1 GLU A 515      53.719   3.574 -62.969  1.00 66.44           O  
ATOM   4071  OE2 GLU A 515      55.719   4.238 -62.281  1.00 66.44           O  
ATOM   4072  N   LYS A 516      57.125   2.412 -56.719  1.00 60.38           N  
ATOM   4073  CA  LYS A 516      58.344   2.260 -55.906  1.00 60.38           C  
ATOM   4074  C   LYS A 516      58.406   0.870 -55.281  1.00 60.38           C  
ATOM   4075  CB  LYS A 516      58.406   3.330 -54.812  1.00 60.38           C  
ATOM   4076  O   LYS A 516      57.438   0.385 -54.719  1.00 60.38           O  
ATOM   4077  CG  LYS A 516      59.812   3.832 -54.500  1.00 60.38           C  
ATOM   4078  CD  LYS A 516      59.781   4.988 -53.531  1.00 60.38           C  
ATOM   4079  CE  LYS A 516      61.188   5.480 -53.219  1.00 60.38           C  
ATOM   4080  NZ  LYS A 516      61.188   6.676 -52.312  1.00 60.38           N  
ATOM   4081  N   ILE A 517      59.188  -0.068 -55.812  1.00 45.09           N  
ATOM   4082  CA  ILE A 517      59.531  -1.388 -55.281  1.00 45.09           C  
ATOM   4083  C   ILE A 517      60.406  -1.244 -54.031  1.00 45.09           C  
ATOM   4084  CB  ILE A 517      60.219  -2.258 -56.344  1.00 45.09           C  
ATOM   4085  O   ILE A 517      61.469  -0.644 -54.094  1.00 45.09           O  
ATOM   4086  CG1 ILE A 517      59.344  -2.381 -57.594  1.00 45.09           C  
ATOM   4087  CG2 ILE A 517      60.562  -3.641 -55.781  1.00 45.09           C  
ATOM   4088  CD1 ILE A 517      60.031  -3.117 -58.750  1.00 45.09           C  
ATOM   4089  N   ASP A 518      59.812  -1.218 -52.781  1.00 45.16           N  
ATOM   4090  CA  ASP A 518      60.594  -1.224 -51.531  1.00 45.16           C  
ATOM   4091  C   ASP A 518      61.500  -2.461 -51.469  1.00 45.16           C  
ATOM   4092  CB  ASP A 518      59.688  -1.160 -50.312  1.00 45.16           C  
ATOM   4093  O   ASP A 518      61.031  -3.576 -51.750  1.00 45.16           O  
ATOM   4094  CG  ASP A 518      59.281   0.257 -49.969  1.00 45.16           C  
ATOM   4095  OD1 ASP A 518      60.000   1.211 -50.312  1.00 45.16           O  
ATOM   4096  OD2 ASP A 518      58.219   0.422 -49.312  1.00 45.16           O  
ATOM   4097  N   GLY A 519      62.750  -2.393 -51.781  1.00 34.62           N  
ATOM   4098  CA  GLY A 519      63.812  -3.338 -51.438  1.00 34.62           C  
ATOM   4099  C   GLY A 519      63.656  -3.951 -50.062  1.00 34.62           C  
ATOM   4100  O   GLY A 519      63.094  -3.324 -49.156  1.00 34.62           O  
ATOM   4101  N   VAL A 520      63.156  -5.227 -49.719  1.00 31.64           N  
ATOM   4102  CA  VAL A 520      63.031  -5.969 -48.469  1.00 31.64           C  
ATOM   4103  C   VAL A 520      64.062  -5.465 -47.469  1.00 31.64           C  
ATOM   4104  CB  VAL A 520      63.219  -7.488 -48.719  1.00 31.64           C  
ATOM   4105  O   VAL A 520      65.250  -5.430 -47.781  1.00 31.64           O  
ATOM   4106  CG1 VAL A 520      63.094  -8.242 -47.375  1.00 31.64           C  
ATOM   4107  CG2 VAL A 520      62.156  -8.000 -49.688  1.00 31.64           C  
ATOM   4108  N   LYS A 521      63.781  -4.586 -46.438  1.00 34.47           N  
ATOM   4109  CA  LYS A 521      64.438  -4.137 -45.219  1.00 34.47           C  
ATOM   4110  C   LYS A 521      64.562  -5.281 -44.219  1.00 34.47           C  
ATOM   4111  CB  LYS A 521      63.625  -2.984 -44.594  1.00 34.47           C  
ATOM   4112  O   LYS A 521      63.562  -5.926 -43.875  1.00 34.47           O  
ATOM   4113  CG  LYS A 521      64.500  -1.764 -44.250  1.00 34.47           C  
ATOM   4114  CD  LYS A 521      63.656  -0.657 -43.625  1.00 34.47           C  
ATOM   4115  CE  LYS A 521      64.500   0.572 -43.312  1.00 34.47           C  
ATOM   4116  NZ  LYS A 521      63.656   1.674 -42.719  1.00 34.47           N  
ATOM   4117  N   LEU A 522      65.625  -5.938 -44.094  1.00 31.80           N  
ATOM   4118  CA  LEU A 522      66.062  -7.047 -43.250  1.00 31.80           C  
ATOM   4119  C   LEU A 522      66.312  -6.570 -41.812  1.00 31.80           C  
ATOM   4120  CB  LEU A 522      67.312  -7.691 -43.812  1.00 31.80           C  
ATOM   4121  O   LEU A 522      67.250  -5.770 -41.594  1.00 31.80           O  
ATOM   4122  CG  LEU A 522      67.125  -8.719 -44.938  1.00 31.80           C  
ATOM   4123  CD1 LEU A 522      68.250  -8.617 -45.969  1.00 31.80           C  
ATOM   4124  CD2 LEU A 522      67.062 -10.133 -44.344  1.00 31.80           C  
ATOM   4125  N   ASP A 523      65.375  -6.504 -40.906  1.00 33.69           N  
ATOM   4126  CA  ASP A 523      65.438  -6.066 -39.531  1.00 33.69           C  
ATOM   4127  C   ASP A 523      65.375  -7.258 -38.562  1.00 33.69           C  
ATOM   4128  CB  ASP A 523      64.312  -5.094 -39.219  1.00 33.69           C  
ATOM   4129  O   ASP A 523      64.375  -7.965 -38.500  1.00 33.69           O  
ATOM   4130  CG  ASP A 523      64.750  -3.855 -38.469  1.00 33.69           C  
ATOM   4131  OD1 ASP A 523      66.000  -3.754 -38.156  1.00 33.69           O  
ATOM   4132  OD2 ASP A 523      63.938  -2.971 -38.188  1.00 33.69           O  
ATOM   4133  N   SER A 524      66.562  -8.055 -38.344  1.00 41.66           N  
ATOM   4134  CA  SER A 524      66.938  -8.727 -37.094  1.00 41.66           C  
ATOM   4135  C   SER A 524      68.312  -9.375 -37.219  1.00 41.66           C  
ATOM   4136  CB  SER A 524      65.938  -9.781 -36.719  1.00 41.66           C  
ATOM   4137  O   SER A 524      68.625 -10.094 -38.188  1.00 41.66           O  
ATOM   4138  OG  SER A 524      66.438 -11.086 -36.938  1.00 41.66           O  
ATOM   4139  N   THR A 525      69.438  -8.688 -36.906  1.00 45.12           N  
ATOM   4140  CA  THR A 525      70.812  -9.172 -36.812  1.00 45.12           C  
ATOM   4141  C   THR A 525      70.812 -10.617 -36.344  1.00 45.12           C  
ATOM   4142  CB  THR A 525      71.625  -8.289 -35.844  1.00 45.12           C  
ATOM   4143  O   THR A 525      71.688 -11.406 -36.750  1.00 45.12           O  
ATOM   4144  CG2 THR A 525      72.312  -7.152 -36.594  1.00 45.12           C  
ATOM   4145  OG1 THR A 525      70.750  -7.738 -34.844  1.00 45.12           O  
ATOM   4146  N   ARG A 526      69.688 -11.305 -35.812  1.00 46.81           N  
ATOM   4147  CA  ARG A 526      69.562 -12.672 -35.344  1.00 46.81           C  
ATOM   4148  C   ARG A 526      68.750 -13.531 -36.312  1.00 46.81           C  
ATOM   4149  CB  ARG A 526      68.938 -12.703 -33.938  1.00 46.81           C  
ATOM   4150  O   ARG A 526      69.062 -14.703 -36.500  1.00 46.81           O  
ATOM   4151  CG  ARG A 526      69.688 -13.539 -32.938  1.00 46.81           C  
ATOM   4152  CD  ARG A 526      69.000 -13.547 -31.578  1.00 46.81           C  
ATOM   4153  NE  ARG A 526      69.812 -14.281 -30.578  1.00 46.81           N  
ATOM   4154  NH1 ARG A 526      68.062 -14.422 -29.047  1.00 46.81           N  
ATOM   4155  NH2 ARG A 526      70.125 -15.352 -28.578  1.00 46.81           N  
ATOM   4156  CZ  ARG A 526      69.312 -14.688 -29.406  1.00 46.81           C  
ATOM   4157  N   ILE A 527      67.875 -12.977 -37.094  1.00 48.22           N  
ATOM   4158  CA  ILE A 527      67.000 -13.555 -38.125  1.00 48.22           C  
ATOM   4159  C   ILE A 527      67.750 -13.516 -39.469  1.00 48.22           C  
ATOM   4160  CB  ILE A 527      65.688 -12.812 -38.250  1.00 48.22           C  
ATOM   4161  O   ILE A 527      67.688 -14.461 -40.250  1.00 48.22           O  
ATOM   4162  CG1 ILE A 527      64.812 -13.008 -36.969  1.00 48.22           C  
ATOM   4163  CG2 ILE A 527      64.875 -13.281 -39.500  1.00 48.22           C  
ATOM   4164  CD1 ILE A 527      63.594 -12.133 -36.906  1.00 48.22           C  
ATOM   4165  N   TYR A 528      68.750 -12.609 -39.656  1.00 50.47           N  
ATOM   4166  CA  TYR A 528      69.688 -12.500 -40.781  1.00 50.47           C  
ATOM   4167  C   TYR A 528      70.875 -13.484 -40.594  1.00 50.47           C  
ATOM   4168  CB  TYR A 528      70.250 -11.078 -40.875  1.00 50.47           C  
ATOM   4169  O   TYR A 528      71.312 -14.062 -41.594  1.00 50.47           O  
ATOM   4170  CG  TYR A 528      69.438 -10.172 -41.750  1.00 50.47           C  
ATOM   4171  CD1 TYR A 528      69.562 -10.180 -43.125  1.00 50.47           C  
ATOM   4172  CD2 TYR A 528      68.500  -9.297 -41.188  1.00 50.47           C  
ATOM   4173  CE1 TYR A 528      68.812  -9.352 -43.938  1.00 50.47           C  
ATOM   4174  CE2 TYR A 528      67.750  -8.461 -42.000  1.00 50.47           C  
ATOM   4175  OH  TYR A 528      67.125  -7.664 -44.188  1.00 50.47           O  
ATOM   4176  CZ  TYR A 528      67.875  -8.492 -43.375  1.00 50.47           C  
ATOM   4177  N   GLN A 529      71.250 -13.797 -39.344  1.00 53.59           N  
ATOM   4178  CA  GLN A 529      72.312 -14.812 -39.062  1.00 53.59           C  
ATOM   4179  C   GLN A 529      71.688 -16.219 -39.250  1.00 53.59           C  
ATOM   4180  CB  GLN A 529      72.812 -14.641 -37.656  1.00 53.59           C  
ATOM   4181  O   GLN A 529      72.375 -17.109 -39.750  1.00 53.59           O  
ATOM   4182  CG  GLN A 529      74.000 -13.625 -37.531  1.00 53.59           C  
ATOM   4183  CD  GLN A 529      74.500 -13.453 -36.125  1.00 53.59           C  
ATOM   4184  NE2 GLN A 529      75.688 -12.930 -36.000  1.00 53.59           N  
ATOM   4185  OE1 GLN A 529      73.812 -13.789 -35.156  1.00 53.59           O  
ATOM   4186  N   ILE A 530      70.375 -16.250 -38.906  1.00 59.81           N  
ATOM   4187  CA  ILE A 530      69.625 -17.516 -39.031  1.00 59.81           C  
ATOM   4188  C   ILE A 530      69.188 -17.719 -40.469  1.00 59.81           C  
ATOM   4189  CB  ILE A 530      68.438 -17.547 -38.062  1.00 59.81           C  
ATOM   4190  O   ILE A 530      69.250 -18.828 -41.000  1.00 59.81           O  
ATOM   4191  CG1 ILE A 530      68.875 -17.547 -36.625  1.00 59.81           C  
ATOM   4192  CG2 ILE A 530      67.500 -18.750 -38.375  1.00 59.81           C  
ATOM   4193  CD1 ILE A 530      67.750 -17.328 -35.594  1.00 59.81           C  
ATOM   4194  N   LEU A 531      68.688 -16.703 -41.219  1.00 59.81           N  
ATOM   4195  CA  LEU A 531      68.312 -16.734 -42.625  1.00 59.81           C  
ATOM   4196  C   LEU A 531      69.562 -16.781 -43.500  1.00 59.81           C  
ATOM   4197  CB  LEU A 531      67.438 -15.531 -42.969  1.00 59.81           C  
ATOM   4198  O   LEU A 531      69.562 -17.453 -44.531  1.00 59.81           O  
ATOM   4199  CG  LEU A 531      65.938 -15.695 -42.781  1.00 59.81           C  
ATOM   4200  CD1 LEU A 531      65.312 -14.359 -42.406  1.00 59.81           C  
ATOM   4201  CD2 LEU A 531      65.312 -16.250 -44.062  1.00 59.81           C  
ATOM   4202  N   ALA A 532      70.750 -16.062 -43.156  1.00 60.78           N  
ATOM   4203  CA  ALA A 532      72.062 -16.125 -43.812  1.00 60.78           C  
ATOM   4204  C   ALA A 532      72.688 -17.484 -43.625  1.00 60.78           C  
ATOM   4205  CB  ALA A 532      72.938 -15.016 -43.312  1.00 60.78           C  
ATOM   4206  O   ALA A 532      73.312 -18.031 -44.531  1.00 60.78           O  
ATOM   4207  N   ILE A 533      72.500 -18.203 -42.438  1.00 66.25           N  
ATOM   4208  CA  ILE A 533      72.938 -19.562 -42.156  1.00 66.25           C  
ATOM   4209  C   ILE A 533      72.062 -20.562 -42.906  1.00 66.25           C  
ATOM   4210  CB  ILE A 533      72.875 -19.844 -40.625  1.00 66.25           C  
ATOM   4211  O   ILE A 533      72.562 -21.547 -43.438  1.00 66.25           O  
ATOM   4212  CG1 ILE A 533      73.875 -18.969 -39.875  1.00 66.25           C  
ATOM   4213  CG2 ILE A 533      73.188 -21.328 -40.344  1.00 66.25           C  
ATOM   4214  CD1 ILE A 533      73.812 -19.047 -38.375  1.00 66.25           C  
ATOM   4215  N   TYR A 534      70.688 -20.281 -43.000  1.00 64.69           N  
ATOM   4216  CA  TYR A 534      69.750 -21.125 -43.719  1.00 64.69           C  
ATOM   4217  C   TYR A 534      69.938 -20.969 -45.219  1.00 64.69           C  
ATOM   4218  CB  TYR A 534      68.312 -20.797 -43.312  1.00 64.69           C  
ATOM   4219  O   TYR A 534      69.875 -21.938 -45.969  1.00 64.69           O  
ATOM   4220  CG  TYR A 534      67.688 -21.828 -42.406  1.00 64.69           C  
ATOM   4221  CD1 TYR A 534      67.125 -22.984 -42.938  1.00 64.69           C  
ATOM   4222  CD2 TYR A 534      67.688 -21.656 -41.031  1.00 64.69           C  
ATOM   4223  CE1 TYR A 534      66.500 -23.938 -42.125  1.00 64.69           C  
ATOM   4224  CE2 TYR A 534      67.062 -22.609 -40.219  1.00 64.69           C  
ATOM   4225  OH  TYR A 534      65.938 -24.672 -39.938  1.00 64.69           O  
ATOM   4226  CZ  TYR A 534      66.500 -23.734 -40.750  1.00 64.69           C  
ATOM   4227  N   SER A 535      70.125 -19.797 -45.750  1.00 66.50           N  
ATOM   4228  CA  SER A 535      70.438 -19.500 -47.125  1.00 66.50           C  
ATOM   4229  C   SER A 535      71.812 -20.047 -47.562  1.00 66.50           C  
ATOM   4230  CB  SER A 535      70.375 -18.000 -47.406  1.00 66.50           C  
ATOM   4231  O   SER A 535      71.938 -20.578 -48.656  1.00 66.50           O  
ATOM   4232  OG  SER A 535      70.812 -17.688 -48.719  1.00 66.50           O  
ATOM   4233  N   THR A 536      72.875 -19.906 -46.688  1.00 70.88           N  
ATOM   4234  CA  THR A 536      74.188 -20.484 -46.906  1.00 70.88           C  
ATOM   4235  C   THR A 536      74.125 -22.000 -46.875  1.00 70.88           C  
ATOM   4236  CB  THR A 536      75.188 -19.969 -45.875  1.00 70.88           C  
ATOM   4237  O   THR A 536      74.812 -22.672 -47.688  1.00 70.88           O  
ATOM   4238  CG2 THR A 536      75.688 -18.547 -46.188  1.00 70.88           C  
ATOM   4239  OG1 THR A 536      74.625 -19.984 -44.562  1.00 70.88           O  
ATOM   4240  N   VAL A 537      73.312 -22.609 -45.969  1.00 71.62           N  
ATOM   4241  CA  VAL A 537      73.125 -24.047 -45.844  1.00 71.62           C  
ATOM   4242  C   VAL A 537      72.312 -24.547 -47.031  1.00 71.62           C  
ATOM   4243  CB  VAL A 537      72.438 -24.406 -44.531  1.00 71.62           C  
ATOM   4244  O   VAL A 537      72.625 -25.594 -47.594  1.00 71.62           O  
ATOM   4245  CG1 VAL A 537      72.062 -25.906 -44.469  1.00 71.62           C  
ATOM   4246  CG2 VAL A 537      73.250 -24.016 -43.312  1.00 71.62           C  
ATOM   4247  N   ALA A 538      71.312 -23.781 -47.469  1.00 68.81           N  
ATOM   4248  CA  ALA A 538      70.500 -24.141 -48.594  1.00 68.81           C  
ATOM   4249  C   ALA A 538      71.250 -23.969 -49.906  1.00 68.81           C  
ATOM   4250  CB  ALA A 538      69.188 -23.297 -48.625  1.00 68.81           C  
ATOM   4251  O   ALA A 538      71.125 -24.812 -50.812  1.00 68.81           O  
ATOM   4252  N   SER A 539      72.062 -22.875 -50.062  1.00 70.94           N  
ATOM   4253  CA  SER A 539      72.875 -22.656 -51.219  1.00 70.94           C  
ATOM   4254  C   SER A 539      74.062 -23.656 -51.281  1.00 70.94           C  
ATOM   4255  CB  SER A 539      73.438 -21.234 -51.250  1.00 70.94           C  
ATOM   4256  O   SER A 539      74.438 -24.125 -52.344  1.00 70.94           O  
ATOM   4257  OG  SER A 539      74.500 -21.094 -50.281  1.00 70.94           O  
ATOM   4258  N   SER A 540      74.625 -24.047 -50.094  1.00 74.50           N  
ATOM   4259  CA  SER A 540      75.688 -25.078 -50.000  1.00 74.50           C  
ATOM   4260  C   SER A 540      75.125 -26.453 -50.312  1.00 74.50           C  
ATOM   4261  CB  SER A 540      76.312 -25.078 -48.625  1.00 74.50           C  
ATOM   4262  O   SER A 540      75.812 -27.281 -50.906  1.00 74.50           O  
ATOM   4263  OG  SER A 540      75.375 -25.344 -47.625  1.00 74.50           O  
ATOM   4264  N   LEU A 541      73.875 -26.766 -49.969  1.00 71.38           N  
ATOM   4265  CA  LEU A 541      73.188 -28.016 -50.250  1.00 71.38           C  
ATOM   4266  C   LEU A 541      72.875 -28.125 -51.750  1.00 71.38           C  
ATOM   4267  CB  LEU A 541      71.875 -28.125 -49.438  1.00 71.38           C  
ATOM   4268  O   LEU A 541      73.000 -29.203 -52.344  1.00 71.38           O  
ATOM   4269  CG  LEU A 541      71.375 -29.531 -49.156  1.00 71.38           C  
ATOM   4270  CD1 LEU A 541      71.875 -30.016 -47.781  1.00 71.38           C  
ATOM   4271  CD2 LEU A 541      69.875 -29.578 -49.250  1.00 71.38           C  
ATOM   4272  N   VAL A 542      72.438 -27.016 -52.344  1.00 75.69           N  
ATOM   4273  CA  VAL A 542      72.125 -26.984 -53.781  1.00 75.69           C  
ATOM   4274  C   VAL A 542      73.438 -27.156 -54.562  1.00 75.69           C  
ATOM   4275  CB  VAL A 542      71.438 -25.656 -54.188  1.00 75.69           C  
ATOM   4276  O   VAL A 542      73.500 -27.859 -55.562  1.00 75.69           O  
ATOM   4277  CG1 VAL A 542      71.312 -25.562 -55.688  1.00 75.69           C  
ATOM   4278  CG2 VAL A 542      70.062 -25.547 -53.531  1.00 75.69           C  
ATOM   4279  N   LEU A 543      74.562 -26.531 -54.062  1.00 74.62           N  
ATOM   4280  CA  LEU A 543      75.875 -26.703 -54.719  1.00 74.62           C  
ATOM   4281  C   LEU A 543      76.375 -28.125 -54.562  1.00 74.62           C  
ATOM   4282  CB  LEU A 543      76.875 -25.719 -54.094  1.00 74.62           C  
ATOM   4283  O   LEU A 543      76.938 -28.688 -55.500  1.00 74.62           O  
ATOM   4284  CG  LEU A 543      76.875 -24.297 -54.656  1.00 74.62           C  
ATOM   4285  CD1 LEU A 543      77.750 -23.391 -53.844  1.00 74.62           C  
ATOM   4286  CD2 LEU A 543      77.250 -24.281 -56.125  1.00 74.62           C  
ATOM   4287  N   VAL A 544      76.188 -28.828 -53.438  1.00 76.06           N  
ATOM   4288  CA  VAL A 544      76.562 -30.203 -53.188  1.00 76.06           C  
ATOM   4289  C   VAL A 544      75.750 -31.141 -54.031  1.00 76.06           C  
ATOM   4290  CB  VAL A 544      76.438 -30.578 -51.688  1.00 76.06           C  
ATOM   4291  O   VAL A 544      76.250 -32.094 -54.625  1.00 76.06           O  
ATOM   4292  CG1 VAL A 544      76.625 -32.062 -51.469  1.00 76.06           C  
ATOM   4293  CG2 VAL A 544      77.375 -29.781 -50.844  1.00 76.06           C  
ATOM   4294  N   VAL A 545      74.438 -30.828 -54.062  1.00 77.12           N  
ATOM   4295  CA  VAL A 545      73.500 -31.625 -54.906  1.00 77.12           C  
ATOM   4296  C   VAL A 545      73.875 -31.453 -56.375  1.00 77.12           C  
ATOM   4297  CB  VAL A 545      72.062 -31.250 -54.656  1.00 77.12           C  
ATOM   4298  O   VAL A 545      73.875 -32.406 -57.125  1.00 77.12           O  
ATOM   4299  CG1 VAL A 545      71.125 -31.969 -55.625  1.00 77.12           C  
ATOM   4300  CG2 VAL A 545      71.625 -31.578 -53.219  1.00 77.12           C  
ATOM   4301  N   SER A 546      74.188 -30.219 -56.750  1.00 75.88           N  
ATOM   4302  CA  SER A 546      74.562 -29.938 -58.125  1.00 75.88           C  
ATOM   4303  C   SER A 546      75.938 -30.531 -58.469  1.00 75.88           C  
ATOM   4304  CB  SER A 546      74.562 -28.422 -58.375  1.00 75.88           C  
ATOM   4305  O   SER A 546      76.125 -31.094 -59.531  1.00 75.88           O  
ATOM   4306  OG  SER A 546      74.750 -27.719 -57.188  1.00 75.88           O  
ATOM   4307  N   LEU A 547      76.875 -30.438 -57.531  1.00 79.25           N  
ATOM   4308  CA  LEU A 547      78.188 -31.047 -57.719  1.00 79.25           C  
ATOM   4309  C   LEU A 547      78.062 -32.562 -57.719  1.00 79.25           C  
ATOM   4310  CB  LEU A 547      79.125 -30.594 -56.594  1.00 79.25           C  
ATOM   4311  O   LEU A 547      78.750 -33.250 -58.469  1.00 79.25           O  
ATOM   4312  CG  LEU A 547      79.750 -29.219 -56.781  1.00 79.25           C  
ATOM   4313  CD1 LEU A 547      80.438 -28.750 -55.469  1.00 79.25           C  
ATOM   4314  CD2 LEU A 547      80.812 -29.219 -57.906  1.00 79.25           C  
ATOM   4315  N   GLY A 548      77.188 -33.125 -56.812  1.00 79.38           N  
ATOM   4316  CA  GLY A 548      76.875 -34.562 -56.812  1.00 79.38           C  
ATOM   4317  C   GLY A 548      76.250 -35.000 -58.125  1.00 79.38           C  
ATOM   4318  O   GLY A 548      76.562 -36.062 -58.656  1.00 79.38           O  
ATOM   4319  N   ALA A 549      75.312 -34.188 -58.625  1.00 76.56           N  
ATOM   4320  CA  ALA A 549      74.625 -34.469 -59.906  1.00 76.56           C  
ATOM   4321  C   ALA A 549      75.625 -34.375 -61.062  1.00 76.56           C  
ATOM   4322  CB  ALA A 549      73.438 -33.531 -60.094  1.00 76.56           C  
ATOM   4323  O   ALA A 549      75.562 -35.188 -61.969  1.00 76.56           O  
ATOM   4324  N   ILE A 550      76.500 -33.375 -61.031  1.00 77.06           N  
ATOM   4325  CA  ILE A 550      77.500 -33.188 -62.062  1.00 77.06           C  
ATOM   4326  C   ILE A 550      78.562 -34.281 -61.969  1.00 77.06           C  
ATOM   4327  CB  ILE A 550      78.188 -31.797 -61.938  1.00 77.06           C  
ATOM   4328  O   ILE A 550      79.000 -34.781 -63.000  1.00 77.06           O  
ATOM   4329  CG1 ILE A 550      77.125 -30.688 -62.250  1.00 77.06           C  
ATOM   4330  CG2 ILE A 550      79.375 -31.703 -62.844  1.00 77.06           C  
ATOM   4331  CD1 ILE A 550      77.688 -29.281 -61.969  1.00 77.06           C  
ATOM   4332  N   SER A 551      79.000 -34.625 -60.719  1.00 72.88           N  
ATOM   4333  CA  SER A 551      79.938 -35.719 -60.469  1.00 72.88           C  
ATOM   4334  C   SER A 551      79.312 -37.062 -60.906  1.00 72.88           C  
ATOM   4335  CB  SER A 551      80.312 -35.750 -59.000  1.00 72.88           C  
ATOM   4336  O   SER A 551      80.062 -37.875 -61.500  1.00 72.88           O  
ATOM   4337  OG  SER A 551      80.875 -34.500 -58.594  1.00 72.88           O  
ATOM   4338  N   PHE A 552      78.000 -37.281 -60.562  1.00 70.75           N  
ATOM   4339  CA  PHE A 552      77.312 -38.469 -61.000  1.00 70.75           C  
ATOM   4340  C   PHE A 552      77.125 -38.500 -62.531  1.00 70.75           C  
ATOM   4341  CB  PHE A 552      75.938 -38.562 -60.344  1.00 70.75           C  
ATOM   4342  O   PHE A 552      77.250 -39.531 -63.156  1.00 70.75           O  
ATOM   4343  CG  PHE A 552      75.438 -39.969 -60.125  1.00 70.75           C  
ATOM   4344  CD1 PHE A 552      74.625 -40.562 -61.094  1.00 70.75           C  
ATOM   4345  CD2 PHE A 552      75.750 -40.688 -59.000  1.00 70.75           C  
ATOM   4346  CE1 PHE A 552      74.125 -41.875 -60.906  1.00 70.75           C  
ATOM   4347  CE2 PHE A 552      75.312 -41.969 -58.812  1.00 70.75           C  
ATOM   4348  CZ  PHE A 552      74.500 -42.594 -59.750  1.00 70.75           C  
ATOM   4349  N   TRP A 553      76.812 -37.312 -63.062  1.00 73.56           N  
ATOM   4350  CA  TRP A 553      76.750 -37.156 -64.500  1.00 73.56           C  
ATOM   4351  C   TRP A 553      78.062 -37.344 -65.188  1.00 73.56           C  
ATOM   4352  CB  TRP A 553      76.188 -35.750 -64.875  1.00 73.56           C  
ATOM   4353  O   TRP A 553      78.188 -38.000 -66.188  1.00 73.56           O  
ATOM   4354  CG  TRP A 553      75.875 -35.562 -66.312  1.00 73.56           C  
ATOM   4355  CD1 TRP A 553      74.812 -36.031 -67.000  1.00 73.56           C  
ATOM   4356  CD2 TRP A 553      76.688 -34.812 -67.250  1.00 73.56           C  
ATOM   4357  CE2 TRP A 553      76.000 -34.875 -68.500  1.00 73.56           C  
ATOM   4358  CE3 TRP A 553      77.875 -34.094 -67.125  1.00 73.56           C  
ATOM   4359  NE1 TRP A 553      74.875 -35.656 -68.312  1.00 73.56           N  
ATOM   4360  CH2 TRP A 553      77.688 -33.562 -69.500  1.00 73.56           C  
ATOM   4361  CZ2 TRP A 553      76.562 -34.250 -69.625  1.00 73.56           C  
ATOM   4362  CZ3 TRP A 553      78.375 -33.469 -68.250  1.00 73.56           C  
ATOM   4363  N   MET A 554      79.188 -36.844 -64.562  1.00 74.38           N  
ATOM   4364  CA  MET A 554      80.500 -36.969 -65.062  1.00 74.38           C  
ATOM   4365  C   MET A 554      81.062 -38.375 -64.875  1.00 74.38           C  
ATOM   4366  CB  MET A 554      81.438 -35.969 -64.438  1.00 74.38           C  
ATOM   4367  O   MET A 554      81.812 -38.906 -65.688  1.00 74.38           O  
ATOM   4368  CG  MET A 554      81.250 -34.531 -64.938  1.00 74.38           C  
ATOM   4369  SD  MET A 554      82.625 -33.406 -64.375  1.00 74.38           S  
ATOM   4370  CE  MET A 554      82.250 -31.953 -65.375  1.00 74.38           C  
ATOM   4371  N   CYS A 555      80.562 -39.219 -63.750  1.00 69.88           N  
ATOM   4372  CA  CYS A 555      80.875 -40.625 -63.500  1.00 69.88           C  
ATOM   4373  C   CYS A 555      80.125 -41.531 -64.438  1.00 69.88           C  
ATOM   4374  CB  CYS A 555      80.562 -41.000 -62.062  1.00 69.88           C  
ATOM   4375  O   CYS A 555      80.688 -42.562 -64.875  1.00 69.88           O  
ATOM   4376  SG  CYS A 555      81.812 -40.500 -60.875  1.00 69.88           S  
ATOM   4377  N   SER A 556      78.875 -41.094 -65.000  1.00 66.94           N  
ATOM   4378  CA  SER A 556      78.000 -41.844 -65.938  1.00 66.94           C  
ATOM   4379  C   SER A 556      78.438 -41.625 -67.375  1.00 66.94           C  
ATOM   4380  CB  SER A 556      76.562 -41.438 -65.750  1.00 66.94           C  
ATOM   4381  O   SER A 556      78.312 -42.531 -68.188  1.00 66.94           O  
ATOM   4382  OG  SER A 556      75.938 -41.250 -67.000  1.00 66.94           O  
ATOM   4383  N   ASN A 557      79.250 -40.500 -67.625  1.00 67.88           N  
ATOM   4384  CA  ASN A 557      79.688 -40.094 -68.938  1.00 67.88           C  
ATOM   4385  C   ASN A 557      81.188 -40.344 -69.125  1.00 67.88           C  
ATOM   4386  CB  ASN A 557      79.375 -38.625 -69.250  1.00 67.88           C  
ATOM   4387  O   ASN A 557      81.750 -40.125 -70.188  1.00 67.88           O  
ATOM   4388  CG  ASN A 557      78.000 -38.438 -69.875  1.00 67.88           C  
ATOM   4389  ND2 ASN A 557      77.562 -37.188 -69.938  1.00 67.88           N  
ATOM   4390  OD1 ASN A 557      77.312 -39.406 -70.250  1.00 67.88           O  
ATOM   4391  N   GLY A 558      81.875 -41.094 -68.000  1.00 64.62           N  
ATOM   4392  CA  GLY A 558      83.188 -41.656 -68.188  1.00 64.62           C  
ATOM   4393  C   GLY A 558      84.312 -40.594 -68.062  1.00 64.62           C  
ATOM   4394  O   GLY A 558      85.438 -40.875 -68.375  1.00 64.62           O  
ATOM   4395  N   SER A 559      84.125 -39.281 -67.625  1.00 61.97           N  
ATOM   4396  CA  SER A 559      85.000 -38.125 -67.562  1.00 61.97           C  
ATOM   4397  C   SER A 559      85.500 -37.844 -66.188  1.00 61.97           C  
ATOM   4398  CB  SER A 559      84.250 -36.875 -68.125  1.00 61.97           C  
ATOM   4399  O   SER A 559      86.500 -37.156 -66.000  1.00 61.97           O  
ATOM   4400  OG  SER A 559      83.562 -36.219 -67.062  1.00 61.97           O  
ATOM   4401  N   LEU A 560      85.125 -38.656 -65.062  1.00 59.09           N  
ATOM   4402  CA  LEU A 560      85.562 -38.562 -63.688  1.00 59.09           C  
ATOM   4403  C   LEU A 560      85.750 -39.938 -63.062  1.00 59.09           C  
ATOM   4404  CB  LEU A 560      84.562 -37.750 -62.844  1.00 59.09           C  
ATOM   4405  O   LEU A 560      84.875 -40.812 -63.188  1.00 59.09           O  
ATOM   4406  CG  LEU A 560      85.188 -36.625 -62.000  1.00 59.09           C  
ATOM   4407  CD1 LEU A 560      84.562 -35.281 -62.406  1.00 59.09           C  
ATOM   4408  CD2 LEU A 560      85.000 -36.875 -60.500  1.00 59.09           C  
ATOM   4409  N   GLN A 561      86.938 -40.562 -62.938  1.00 57.47           N  
ATOM   4410  CA  GLN A 561      87.438 -41.781 -62.312  1.00 57.47           C  
ATOM   4411  C   GLN A 561      87.250 -41.750 -60.781  1.00 57.47           C  
ATOM   4412  CB  GLN A 561      88.875 -42.062 -62.656  1.00 57.47           C  
ATOM   4413  O   GLN A 561      87.812 -40.875 -60.125  1.00 57.47           O  
ATOM   4414  CG  GLN A 561      89.062 -43.188 -63.688  1.00 57.47           C  
ATOM   4415  CD  GLN A 561      90.500 -43.344 -64.125  1.00 57.47           C  
ATOM   4416  NE2 GLN A 561      90.812 -44.469 -64.750  1.00 57.47           N  
ATOM   4417  OE1 GLN A 561      91.375 -42.469 -63.875  1.00 57.47           O  
ATOM   4418  N   CYS A 562      86.000 -42.000 -60.156  1.00 55.59           N  
ATOM   4419  CA  CYS A 562      85.688 -42.031 -58.719  1.00 55.59           C  
ATOM   4420  C   CYS A 562      86.188 -43.312 -58.094  1.00 55.59           C  
ATOM   4421  CB  CYS A 562      84.188 -41.906 -58.469  1.00 55.59           C  
ATOM   4422  O   CYS A 562      85.875 -44.406 -58.531  1.00 55.59           O  
ATOM   4423  SG  CYS A 562      83.625 -40.219 -58.188  1.00 55.59           S  
ATOM   4424  N   ARG A 563      87.438 -43.406 -57.531  1.00 55.38           N  
ATOM   4425  CA  ARG A 563      88.062 -44.438 -56.688  1.00 55.38           C  
ATOM   4426  C   ARG A 563      87.625 -44.281 -55.250  1.00 55.38           C  
ATOM   4427  CB  ARG A 563      89.562 -44.406 -56.812  1.00 55.38           C  
ATOM   4428  O   ARG A 563      88.062 -43.375 -54.562  1.00 55.38           O  
ATOM   4429  CG  ARG A 563      90.125 -45.406 -57.812  1.00 55.38           C  
ATOM   4430  CD  ARG A 563      91.625 -45.344 -57.906  1.00 55.38           C  
ATOM   4431  NE  ARG A 563      92.188 -46.250 -58.906  1.00 55.38           N  
ATOM   4432  NH1 ARG A 563      94.125 -46.750 -57.781  1.00 55.38           N  
ATOM   4433  NH2 ARG A 563      93.688 -47.688 -59.812  1.00 55.38           N  
ATOM   4434  CZ  ARG A 563      93.312 -46.875 -58.844  1.00 55.38           C  
ATOM   4435  N   ILE A 564      86.312 -44.219 -54.844  1.00 51.62           N  
ATOM   4436  CA  ILE A 564      86.000 -44.250 -53.438  1.00 51.62           C  
ATOM   4437  C   ILE A 564      85.375 -45.594 -53.031  1.00 51.62           C  
ATOM   4438  CB  ILE A 564      85.000 -43.125 -53.094  1.00 51.62           C  
ATOM   4439  O   ILE A 564      84.438 -46.094 -53.656  1.00 51.62           O  
ATOM   4440  CG1 ILE A 564      85.625 -41.750 -53.375  1.00 51.62           C  
ATOM   4441  CG2 ILE A 564      84.500 -43.219 -51.625  1.00 51.62           C  
ATOM   4442  CD1 ILE A 564      84.562 -40.594 -53.375  1.00 51.62           C  
ATOM   4443  N   CYS A 565      86.188 -46.656 -52.500  1.00 44.41           N  
ATOM   4444  CA  CYS A 565      86.062 -47.875 -51.688  1.00 44.41           C  
ATOM   4445  C   CYS A 565      85.375 -47.562 -50.344  1.00 44.41           C  
ATOM   4446  CB  CYS A 565      87.438 -48.531 -51.438  1.00 44.41           C  
ATOM   4447  O   CYS A 565      85.812 -46.625 -49.656  1.00 44.41           O  
ATOM   4448  SG  CYS A 565      88.062 -49.438 -52.875  1.00 44.41           S  
ATOM   4449  N   ILE A 566      84.000 -47.719 -50.156  1.00 36.91           N  
ATOM   4450  CA  ILE A 566      83.250 -47.688 -48.906  1.00 36.91           C  
ATOM   4451  C   ILE A 566      84.188 -48.000 -47.750  1.00 36.91           C  
ATOM   4452  CB  ILE A 566      82.062 -48.656 -48.906  1.00 36.91           C  
ATOM   4453  O   ILE A 566      85.000 -48.938 -47.844  1.00 36.91           O  
ATOM   4454  CG1 ILE A 566      81.062 -48.281 -50.000  1.00 36.91           C  
ATOM   4455  CG2 ILE A 566      81.375 -48.656 -47.531  1.00 36.91           C  
ATOM   4456  CD1 ILE A 566      79.938 -49.312 -50.219  1.00 36.91           C  
TER    4457      ILE A 566                                                      
ENDMDL                                                                          
END                                                                             
