# Supplementary material for: Future Sequon Finder - A novel approach for predicting future N-linked glycosylation sequon locations on viral surface proteins
Source: PLoS One. 2025 Aug 14;20(8):e0328174. doi: 10.1371/journal.pone.0328174 (PMC12352829; doi:10.1371/journal.pone.0328174)
Supplement: S3 File — (ZIP) [file pone.0328174.s004.zip › S3_File/S3_File/Human H1N1/Future Prediction Strains/ANorway010132024H1N1_2282a_unrelaxed_rank_001_alphafold2_ptm_model_1_seed_000.pdb]

MODEL     1                                                                     
ATOM      1  N   MET A   1      98.375 -10.633 -50.156  1.00 38.50           N  
ATOM      2  CA  MET A   1      97.438 -10.234 -51.219  1.00 38.50           C  
ATOM      3  C   MET A   1      96.000 -10.188 -50.688  1.00 38.50           C  
ATOM      4  CB  MET A   1      97.500 -11.203 -52.375  1.00 38.50           C  
ATOM      5  O   MET A   1      95.500 -11.188 -50.219  1.00 38.50           O  
ATOM      6  CG  MET A   1      98.688 -10.875 -53.344  1.00 38.50           C  
ATOM      7  SD  MET A   1      98.562 -11.820 -54.938  1.00 38.50           S  
ATOM      8  CE  MET A   1      98.875 -13.492 -54.312  1.00 38.50           C  
ATOM      9  N   LYS A   2      95.625  -9.195 -49.844  1.00 29.56           N  
ATOM     10  CA  LYS A   2      94.562  -8.219 -49.719  1.00 29.56           C  
ATOM     11  C   LYS A   2      93.500  -8.391 -50.812  1.00 29.56           C  
ATOM     12  CB  LYS A   2      95.125  -6.793 -49.750  1.00 29.56           C  
ATOM     13  O   LYS A   2      93.812  -8.188 -52.000  1.00 29.56           O  
ATOM     14  CG  LYS A   2      95.688  -6.328 -48.406  1.00 29.56           C  
ATOM     15  CD  LYS A   2      96.125  -4.883 -48.469  1.00 29.56           C  
ATOM     16  CE  LYS A   2      96.688  -4.410 -47.125  1.00 29.56           C  
ATOM     17  NZ  LYS A   2      97.250  -3.031 -47.219  1.00 29.56           N  
ATOM     18  N   ALA A   3      92.438  -9.297 -50.625  1.00 34.75           N  
ATOM     19  CA  ALA A   3      91.250  -8.938 -51.344  1.00 34.75           C  
ATOM     20  C   ALA A   3      90.000  -9.039 -50.469  1.00 34.75           C  
ATOM     21  CB  ALA A   3      91.062  -9.828 -52.594  1.00 34.75           C  
ATOM     22  O   ALA A   3      89.750 -10.102 -49.875  1.00 34.75           O  
ATOM     23  N   ILE A   4      89.812  -8.117 -49.469  1.00 39.66           N  
ATOM     24  CA  ILE A   4      88.688  -7.543 -48.812  1.00 39.66           C  
ATOM     25  C   ILE A   4      87.500  -7.453 -49.812  1.00 39.66           C  
ATOM     26  CB  ILE A   4      89.000  -6.152 -48.219  1.00 39.66           C  
ATOM     27  O   ILE A   4      87.625  -6.809 -50.844  1.00 39.66           O  
ATOM     28  CG1 ILE A   4      90.062  -6.262 -47.125  1.00 39.66           C  
ATOM     29  CG2 ILE A   4      87.688  -5.492 -47.688  1.00 39.66           C  
ATOM     30  CD1 ILE A   4      90.562  -4.918 -46.594  1.00 39.66           C  
ATOM     31  N   LEU A   5      86.750  -8.523 -50.031  1.00 35.44           N  
ATOM     32  CA  LEU A   5      85.375  -8.711 -50.500  1.00 35.44           C  
ATOM     33  C   LEU A   5      84.438  -7.828 -49.719  1.00 35.44           C  
ATOM     34  CB  LEU A   5      85.000 -10.180 -50.375  1.00 35.44           C  
ATOM     35  O   LEU A   5      84.375  -7.906 -48.500  1.00 35.44           O  
ATOM     36  CG  LEU A   5      84.688 -10.914 -51.688  1.00 35.44           C  
ATOM     37  CD1 LEU A   5      85.375 -12.273 -51.688  1.00 35.44           C  
ATOM     38  CD2 LEU A   5      83.188 -11.070 -51.906  1.00 35.44           C  
ATOM     39  N   VAL A   6      84.312  -6.512 -50.031  1.00 31.84           N  
ATOM     40  CA  VAL A   6      83.250  -5.523 -49.844  1.00 31.84           C  
ATOM     41  C   VAL A   6      81.938  -6.105 -50.250  1.00 31.84           C  
ATOM     42  CB  VAL A   6      83.562  -4.223 -50.625  1.00 31.84           C  
ATOM     43  O   VAL A   6      81.750  -6.469 -51.406  1.00 31.84           O  
ATOM     44  CG1 VAL A   6      82.375  -3.230 -50.469  1.00 31.84           C  
ATOM     45  CG2 VAL A   6      84.875  -3.598 -50.156  1.00 31.84           C  
ATOM     46  N   VAL A   7      81.250  -7.008 -49.469  1.00 33.59           N  
ATOM     47  CA  VAL A   7      79.875  -7.340 -49.438  1.00 33.59           C  
ATOM     48  C   VAL A   7      79.062  -6.180 -48.812  1.00 33.59           C  
ATOM     49  CB  VAL A   7      79.625  -8.633 -48.625  1.00 33.59           C  
ATOM     50  O   VAL A   7      79.375  -5.762 -47.688  1.00 33.59           O  
ATOM     51  CG1 VAL A   7      78.125  -8.898 -48.469  1.00 33.59           C  
ATOM     52  CG2 VAL A   7      80.312  -9.820 -49.281  1.00 33.59           C  
ATOM     53  N   MET A   8      78.875  -5.012 -49.531  1.00 29.02           N  
ATOM     54  CA  MET A   8      77.812  -4.016 -49.469  1.00 29.02           C  
ATOM     55  C   MET A   8      76.438  -4.676 -49.188  1.00 29.02           C  
ATOM     56  CB  MET A   8      77.750  -3.227 -50.781  1.00 29.02           C  
ATOM     57  O   MET A   8      76.000  -5.480 -50.000  1.00 29.02           O  
ATOM     58  CG  MET A   8      78.375  -1.843 -50.688  1.00 29.02           C  
ATOM     59  SD  MET A   8      77.250  -0.606 -49.969  1.00 29.02           S  
ATOM     60  CE  MET A   8      76.500   0.116 -51.469  1.00 29.02           C  
ATOM     61  N   LEU A   9      76.250  -5.332 -48.031  1.00 27.58           N  
ATOM     62  CA  LEU A   9      74.938  -5.598 -47.344  1.00 27.58           C  
ATOM     63  C   LEU A   9      74.062  -4.375 -47.344  1.00 27.58           C  
ATOM     64  CB  LEU A   9      75.250  -6.016 -45.875  1.00 27.58           C  
ATOM     65  O   LEU A   9      74.438  -3.318 -46.844  1.00 27.58           O  
ATOM     66  CG  LEU A   9      75.312  -7.516 -45.594  1.00 27.58           C  
ATOM     67  CD1 LEU A   9      76.438  -7.836 -44.625  1.00 27.58           C  
ATOM     68  CD2 LEU A   9      73.938  -8.016 -45.062  1.00 27.58           C  
ATOM     69  N   TYR A  10      73.562  -3.883 -48.562  1.00 26.75           N  
ATOM     70  CA  TYR A  10      72.375  -3.119 -48.750  1.00 26.75           C  
ATOM     71  C   TYR A  10      71.250  -3.643 -47.812  1.00 26.75           C  
ATOM     72  CB  TYR A  10      71.875  -3.174 -50.188  1.00 26.75           C  
ATOM     73  O   TYR A  10      70.938  -4.840 -47.812  1.00 26.75           O  
ATOM     74  CG  TYR A  10      72.250  -1.954 -51.000  1.00 26.75           C  
ATOM     75  CD1 TYR A  10      71.438  -0.818 -51.000  1.00 26.75           C  
ATOM     76  CD2 TYR A  10      73.438  -1.935 -51.750  1.00 26.75           C  
ATOM     77  CE1 TYR A  10      71.812   0.308 -51.750  1.00 26.75           C  
ATOM     78  CE2 TYR A  10      73.750  -0.813 -52.500  1.00 26.75           C  
ATOM     79  OH  TYR A  10      73.312   1.413 -53.219  1.00 26.75           O  
ATOM     80  CZ  TYR A  10      72.938   0.301 -52.500  1.00 26.75           C  
ATOM     81  N   THR A  11      71.312  -3.469 -46.500  1.00 26.89           N  
ATOM     82  CA  THR A  11      70.188  -3.498 -45.562  1.00 26.89           C  
ATOM     83  C   THR A  11      68.875  -3.137 -46.312  1.00 26.89           C  
ATOM     84  CB  THR A  11      70.375  -2.535 -44.406  1.00 26.89           C  
ATOM     85  O   THR A  11      68.875  -2.133 -47.031  1.00 26.89           O  
ATOM     86  CG2 THR A  11      71.562  -2.998 -43.500  1.00 26.89           C  
ATOM     87  OG1 THR A  11      70.688  -1.227 -44.906  1.00 26.89           O  
ATOM     88  N   PHE A  12      68.312  -3.977 -47.188  1.00 27.69           N  
ATOM     89  CA  PHE A  12      66.938  -4.055 -47.594  1.00 27.69           C  
ATOM     90  C   PHE A  12      66.000  -3.486 -46.500  1.00 27.69           C  
ATOM     91  CB  PHE A  12      66.500  -5.508 -47.875  1.00 27.69           C  
ATOM     92  O   PHE A  12      66.062  -3.969 -45.344  1.00 27.69           O  
ATOM     93  CG  PHE A  12      67.000  -6.004 -49.219  1.00 27.69           C  
ATOM     94  CD1 PHE A  12      66.312  -5.652 -50.375  1.00 27.69           C  
ATOM     95  CD2 PHE A  12      68.125  -6.820 -49.312  1.00 27.69           C  
ATOM     96  CE1 PHE A  12      66.750  -6.109 -51.625  1.00 27.69           C  
ATOM     97  CE2 PHE A  12      68.562  -7.285 -50.531  1.00 27.69           C  
ATOM     98  CZ  PHE A  12      67.875  -6.930 -51.688  1.00 27.69           C  
ATOM     99  N   THR A  13      66.125  -2.152 -46.188  1.00 28.38           N  
ATOM    100  CA  THR A  13      65.062  -1.460 -45.406  1.00 28.38           C  
ATOM    101  C   THR A  13      63.688  -1.924 -45.812  1.00 28.38           C  
ATOM    102  CB  THR A  13      65.188   0.067 -45.562  1.00 28.38           C  
ATOM    103  O   THR A  13      63.375  -2.002 -47.000  1.00 28.38           O  
ATOM    104  CG2 THR A  13      66.500   0.587 -45.062  1.00 28.38           C  
ATOM    105  OG1 THR A  13      65.062   0.394 -46.969  1.00 28.38           O  
ATOM    106  N   THR A  14      63.250  -3.160 -45.531  1.00 31.88           N  
ATOM    107  CA  THR A  14      61.844  -3.537 -45.531  1.00 31.88           C  
ATOM    108  C   THR A  14      60.938  -2.299 -45.500  1.00 31.88           C  
ATOM    109  CB  THR A  14      61.500  -4.426 -44.312  1.00 31.88           C  
ATOM    110  O   THR A  14      61.188  -1.374 -44.719  1.00 31.88           O  
ATOM    111  CG2 THR A  14      62.219  -5.773 -44.406  1.00 31.88           C  
ATOM    112  OG1 THR A  14      61.938  -3.764 -43.094  1.00 31.88           O  
ATOM    113  N   ALA A  15      60.844  -1.532 -46.562  1.00 34.91           N  
ATOM    114  CA  ALA A  15      59.781  -0.572 -46.906  1.00 34.91           C  
ATOM    115  C   ALA A  15      58.625  -0.680 -45.938  1.00 34.91           C  
ATOM    116  CB  ALA A  15      59.312  -0.787 -48.344  1.00 34.91           C  
ATOM    117  O   ALA A  15      58.000  -1.739 -45.812  1.00 34.91           O  
ATOM    118  N   ASN A  16      58.781  -0.374 -44.625  1.00 43.53           N  
ATOM    119  CA  ASN A  16      57.781  -0.202 -43.562  1.00 43.53           C  
ATOM    120  C   ASN A  16      56.531   0.514 -44.094  1.00 43.53           C  
ATOM    121  CB  ASN A  16      58.344   0.559 -42.375  1.00 43.53           C  
ATOM    122  O   ASN A  16      56.594   1.684 -44.469  1.00 43.53           O  
ATOM    123  CG  ASN A  16      59.406  -0.236 -41.656  1.00 43.53           C  
ATOM    124  ND2 ASN A  16      60.344   0.465 -41.000  1.00 43.53           N  
ATOM    125  OD1 ASN A  16      59.406  -1.469 -41.656  1.00 43.53           O  
ATOM    126  N   ALA A  17      55.719  -0.090 -44.875  1.00 52.06           N  
ATOM    127  CA  ALA A  17      54.438   0.413 -45.375  1.00 52.06           C  
ATOM    128  C   ALA A  17      53.531   0.878 -44.219  1.00 52.06           C  
ATOM    129  CB  ALA A  17      53.719  -0.660 -46.188  1.00 52.06           C  
ATOM    130  O   ALA A  17      53.469   0.219 -43.156  1.00 52.06           O  
ATOM    131  N   ASP A  18      53.281   2.186 -44.062  1.00 66.62           N  
ATOM    132  CA  ASP A  18      52.406   2.861 -43.125  1.00 66.62           C  
ATOM    133  C   ASP A  18      50.969   2.395 -43.281  1.00 66.62           C  
ATOM    134  CB  ASP A  18      52.500   4.379 -43.281  1.00 66.62           C  
ATOM    135  O   ASP A  18      50.469   2.248 -44.406  1.00 66.62           O  
ATOM    136  CG  ASP A  18      53.875   4.938 -42.938  1.00 66.62           C  
ATOM    137  OD1 ASP A  18      54.438   4.527 -41.938  1.00 66.62           O  
ATOM    138  OD2 ASP A  18      54.344   5.801 -43.719  1.00 66.62           O  
ATOM    139  N   THR A  19      50.312   1.722 -42.219  1.00 65.94           N  
ATOM    140  CA  THR A  19      48.969   1.183 -42.188  1.00 65.94           C  
ATOM    141  C   THR A  19      48.000   2.146 -41.500  1.00 65.94           C  
ATOM    142  CB  THR A  19      48.906  -0.188 -41.500  1.00 65.94           C  
ATOM    143  O   THR A  19      48.375   2.779 -40.500  1.00 65.94           O  
ATOM    144  CG2 THR A  19      49.688  -1.235 -42.281  1.00 65.94           C  
ATOM    145  OG1 THR A  19      49.500  -0.070 -40.188  1.00 65.94           O  
ATOM    146  N   LEU A  20      46.906   2.443 -42.219  1.00 69.75           N  
ATOM    147  CA  LEU A  20      45.812   3.234 -41.656  1.00 69.75           C  
ATOM    148  C   LEU A  20      44.562   2.373 -41.469  1.00 69.75           C  
ATOM    149  CB  LEU A  20      45.469   4.414 -42.562  1.00 69.75           C  
ATOM    150  O   LEU A  20      44.062   1.771 -42.406  1.00 69.75           O  
ATOM    151  CG  LEU A  20      44.281   5.281 -42.156  1.00 69.75           C  
ATOM    152  CD1 LEU A  20      44.625   6.090 -40.938  1.00 69.75           C  
ATOM    153  CD2 LEU A  20      43.875   6.203 -43.312  1.00 69.75           C  
ATOM    154  N   CYS A  21      44.125   2.277 -40.188  1.00 63.81           N  
ATOM    155  CA  CYS A  21      42.938   1.495 -39.906  1.00 63.81           C  
ATOM    156  C   CYS A  21      41.812   2.395 -39.406  1.00 63.81           C  
ATOM    157  CB  CYS A  21      43.250   0.439 -38.844  1.00 63.81           C  
ATOM    158  O   CYS A  21      42.000   3.197 -38.500  1.00 63.81           O  
ATOM    159  SG  CYS A  21      44.531  -0.732 -39.312  1.00 63.81           S  
ATOM    160  N   ILE A  22      40.719   2.201 -40.156  1.00 63.09           N  
ATOM    161  CA  ILE A  22      39.500   2.953 -39.844  1.00 63.09           C  
ATOM    162  C   ILE A  22      38.500   2.049 -39.125  1.00 63.09           C  
ATOM    163  CB  ILE A  22      38.844   3.555 -41.094  1.00 63.09           C  
ATOM    164  O   ILE A  22      38.094   1.007 -39.656  1.00 63.09           O  
ATOM    165  CG1 ILE A  22      39.875   4.422 -41.875  1.00 63.09           C  
ATOM    166  CG2 ILE A  22      37.594   4.359 -40.750  1.00 63.09           C  
ATOM    167  CD1 ILE A  22      39.375   4.945 -43.188  1.00 63.09           C  
ATOM    168  N   GLY A  23      38.469   2.043 -37.906  1.00 56.22           N  
ATOM    169  CA  GLY A  23      37.625   1.171 -37.125  1.00 56.22           C  
ATOM    170  C   GLY A  23      37.594   1.527 -35.656  1.00 56.22           C  
ATOM    171  O   GLY A  23      38.031   2.611 -35.250  1.00 56.22           O  
ATOM    172  N   TYR A  24      36.781   0.679 -34.844  1.00 50.94           N  
ATOM    173  CA  TYR A  24      36.562   0.891 -33.438  1.00 50.94           C  
ATOM    174  C   TYR A  24      37.812   0.485 -32.625  1.00 50.94           C  
ATOM    175  CB  TYR A  24      35.344   0.104 -32.938  1.00 50.94           C  
ATOM    176  O   TYR A  24      38.531  -0.445 -33.031  1.00 50.94           O  
ATOM    177  CG  TYR A  24      34.062   0.496 -33.625  1.00 50.94           C  
ATOM    178  CD1 TYR A  24      33.344   1.617 -33.188  1.00 50.94           C  
ATOM    179  CD2 TYR A  24      33.562  -0.254 -34.656  1.00 50.94           C  
ATOM    180  CE1 TYR A  24      32.156   1.981 -33.812  1.00 50.94           C  
ATOM    181  CE2 TYR A  24      32.344   0.101 -35.281  1.00 50.94           C  
ATOM    182  OH  TYR A  24      30.484   1.575 -35.469  1.00 50.94           O  
ATOM    183  CZ  TYR A  24      31.672   1.219 -34.844  1.00 50.94           C  
ATOM    184  N   HIS A  25      38.469   1.287 -31.688  1.00 49.84           N  
ATOM    185  CA  HIS A  25      39.500   0.930 -30.719  1.00 49.84           C  
ATOM    186  C   HIS A  25      39.094  -0.318 -29.938  1.00 49.84           C  
ATOM    187  CB  HIS A  25      39.750   2.094 -29.766  1.00 49.84           C  
ATOM    188  O   HIS A  25      37.938  -0.472 -29.547  1.00 49.84           O  
ATOM    189  CG  HIS A  25      40.625   3.162 -30.328  1.00 49.84           C  
ATOM    190  CD2 HIS A  25      40.344   4.379 -30.844  1.00 49.84           C  
ATOM    191  ND1 HIS A  25      42.000   3.029 -30.438  1.00 49.84           N  
ATOM    192  CE1 HIS A  25      42.500   4.125 -30.984  1.00 49.84           C  
ATOM    193  NE2 HIS A  25      41.500   4.957 -31.234  1.00 49.84           N  
ATOM    194  N   ALA A  26      39.875  -1.486 -30.031  1.00 51.94           N  
ATOM    195  CA  ALA A  26      39.812  -2.658 -29.172  1.00 51.94           C  
ATOM    196  C   ALA A  26      40.000  -2.270 -27.703  1.00 51.94           C  
ATOM    197  CB  ALA A  26      40.844  -3.701 -29.594  1.00 51.94           C  
ATOM    198  O   ALA A  26      40.875  -1.461 -27.391  1.00 51.94           O  
ATOM    199  N   ASN A  27      38.938  -2.236 -26.953  1.00 57.66           N  
ATOM    200  CA  ASN A  27      38.938  -2.055 -25.516  1.00 57.66           C  
ATOM    201  C   ASN A  27      38.781  -3.387 -24.781  1.00 57.66           C  
ATOM    202  CB  ASN A  27      37.812  -1.096 -25.094  1.00 57.66           C  
ATOM    203  O   ASN A  27      38.375  -4.383 -25.375  1.00 57.66           O  
ATOM    204  CG  ASN A  27      37.906  -0.711 -23.625  1.00 57.66           C  
ATOM    205  ND2 ASN A  27      36.969   0.136 -23.188  1.00 57.66           N  
ATOM    206  OD1 ASN A  27      38.781  -1.173 -22.906  1.00 57.66           O  
ATOM    207  N   ASN A  28      39.562  -3.605 -23.688  1.00 63.06           N  
ATOM    208  CA  ASN A  28      39.438  -4.812 -22.875  1.00 63.06           C  
ATOM    209  C   ASN A  28      38.094  -4.887 -22.156  1.00 63.06           C  
ATOM    210  CB  ASN A  28      40.594  -4.875 -21.859  1.00 63.06           C  
ATOM    211  O   ASN A  28      37.969  -5.609 -21.172  1.00 63.06           O  
ATOM    212  CG  ASN A  28      41.875  -5.391 -22.469  1.00 63.06           C  
ATOM    213  ND2 ASN A  28      42.969  -5.262 -21.734  1.00 63.06           N  
ATOM    214  OD1 ASN A  28      41.875  -5.895 -23.594  1.00 63.06           O  
ATOM    215  N   SER A  29      37.125  -4.090 -22.625  1.00 66.25           N  
ATOM    216  CA  SER A  29      35.812  -4.059 -21.969  1.00 66.25           C  
ATOM    217  C   SER A  29      35.062  -5.352 -22.203  1.00 66.25           C  
ATOM    218  CB  SER A  29      35.000  -2.867 -22.453  1.00 66.25           C  
ATOM    219  O   SER A  29      35.094  -5.922 -23.297  1.00 66.25           O  
ATOM    220  OG  SER A  29      33.688  -2.910 -21.922  1.00 66.25           O  
ATOM    221  N   THR A  30      34.469  -5.914 -21.172  1.00 78.50           N  
ATOM    222  CA  THR A  30      33.625  -7.113 -21.219  1.00 78.50           C  
ATOM    223  C   THR A  30      32.156  -6.750 -21.203  1.00 78.50           C  
ATOM    224  CB  THR A  30      33.938  -8.055 -20.031  1.00 78.50           C  
ATOM    225  O   THR A  30      31.297  -7.617 -21.031  1.00 78.50           O  
ATOM    226  CG2 THR A  30      35.375  -8.562 -20.094  1.00 78.50           C  
ATOM    227  OG1 THR A  30      33.750  -7.340 -18.812  1.00 78.50           O  
ATOM    228  N   ASP A  31      31.922  -5.438 -21.375  1.00 83.31           N  
ATOM    229  CA  ASP A  31      30.547  -4.980 -21.281  1.00 83.31           C  
ATOM    230  C   ASP A  31      29.734  -5.402 -22.516  1.00 83.31           C  
ATOM    231  CB  ASP A  31      30.484  -3.461 -21.125  1.00 83.31           C  
ATOM    232  O   ASP A  31      30.234  -5.324 -23.641  1.00 83.31           O  
ATOM    233  CG  ASP A  31      30.844  -3.004 -19.719  1.00 83.31           C  
ATOM    234  OD1 ASP A  31      31.141  -3.857 -18.859  1.00 83.31           O  
ATOM    235  OD2 ASP A  31      30.844  -1.777 -19.469  1.00 83.31           O  
ATOM    236  N   THR A  32      28.531  -5.836 -22.297  1.00 87.69           N  
ATOM    237  CA  THR A  32      27.641  -6.234 -23.375  1.00 87.69           C  
ATOM    238  C   THR A  32      26.281  -5.570 -23.234  1.00 87.69           C  
ATOM    239  CB  THR A  32      27.469  -7.766 -23.422  1.00 87.69           C  
ATOM    240  O   THR A  32      25.828  -5.301 -22.125  1.00 87.69           O  
ATOM    241  CG2 THR A  32      28.812  -8.469 -23.609  1.00 87.69           C  
ATOM    242  OG1 THR A  32      26.859  -8.211 -22.203  1.00 87.69           O  
ATOM    243  N   VAL A  33      25.766  -5.258 -24.453  1.00 88.06           N  
ATOM    244  CA  VAL A  33      24.406  -4.711 -24.469  1.00 88.06           C  
ATOM    245  C   VAL A  33      23.547  -5.477 -25.469  1.00 88.06           C  
ATOM    246  CB  VAL A  33      24.406  -3.203 -24.812  1.00 88.06           C  
ATOM    247  O   VAL A  33      24.078  -6.117 -26.391  1.00 88.06           O  
ATOM    248  CG1 VAL A  33      25.219  -2.414 -23.781  1.00 88.06           C  
ATOM    249  CG2 VAL A  33      24.969  -2.980 -26.219  1.00 88.06           C  
ATOM    250  N   ASP A  34      22.188  -5.395 -25.281  1.00 87.31           N  
ATOM    251  CA  ASP A  34      21.250  -5.984 -26.234  1.00 87.31           C  
ATOM    252  C   ASP A  34      20.688  -4.926 -27.172  1.00 87.31           C  
ATOM    253  CB  ASP A  34      20.125  -6.699 -25.500  1.00 87.31           C  
ATOM    254  O   ASP A  34      20.453  -3.789 -26.766  1.00 87.31           O  
ATOM    255  CG  ASP A  34      20.594  -7.914 -24.719  1.00 87.31           C  
ATOM    256  OD1 ASP A  34      21.656  -8.477 -25.047  1.00 87.31           O  
ATOM    257  OD2 ASP A  34      19.891  -8.305 -23.750  1.00 87.31           O  
ATOM    258  N   THR A  35      20.578  -5.285 -28.438  1.00 84.62           N  
ATOM    259  CA  THR A  35      19.891  -4.461 -29.422  1.00 84.62           C  
ATOM    260  C   THR A  35      18.625  -5.164 -29.922  1.00 84.62           C  
ATOM    261  CB  THR A  35      20.797  -4.121 -30.609  1.00 84.62           C  
ATOM    262  O   THR A  35      18.359  -6.305 -29.547  1.00 84.62           O  
ATOM    263  CG2 THR A  35      22.156  -3.627 -30.141  1.00 84.62           C  
ATOM    264  OG1 THR A  35      20.984  -5.297 -31.422  1.00 84.62           O  
ATOM    265  N   VAL A  36      17.859  -4.492 -30.766  1.00 78.50           N  
ATOM    266  CA  VAL A  36      16.625  -5.055 -31.328  1.00 78.50           C  
ATOM    267  C   VAL A  36      16.953  -6.305 -32.125  1.00 78.50           C  
ATOM    268  CB  VAL A  36      15.883  -4.023 -32.219  1.00 78.50           C  
ATOM    269  O   VAL A  36      16.219  -7.289 -32.094  1.00 78.50           O  
ATOM    270  CG1 VAL A  36      14.656  -4.664 -32.875  1.00 78.50           C  
ATOM    271  CG2 VAL A  36      15.477  -2.809 -31.375  1.00 78.50           C  
ATOM    272  N   LEU A  37      18.156  -6.316 -32.719  1.00 77.06           N  
ATOM    273  CA  LEU A  37      18.500  -7.320 -33.719  1.00 77.06           C  
ATOM    274  C   LEU A  37      19.500  -8.320 -33.156  1.00 77.06           C  
ATOM    275  CB  LEU A  37      19.078  -6.652 -34.969  1.00 77.06           C  
ATOM    276  O   LEU A  37      19.531  -9.484 -33.594  1.00 77.06           O  
ATOM    277  CG  LEU A  37      18.125  -5.734 -35.750  1.00 77.06           C  
ATOM    278  CD1 LEU A  37      18.875  -5.008 -36.875  1.00 77.06           C  
ATOM    279  CD2 LEU A  37      16.969  -6.535 -36.344  1.00 77.06           C  
ATOM    280  N   GLU A  38      20.344  -7.859 -32.188  1.00 79.88           N  
ATOM    281  CA  GLU A  38      21.438  -8.703 -31.719  1.00 79.88           C  
ATOM    282  C   GLU A  38      21.500  -8.695 -30.188  1.00 79.88           C  
ATOM    283  CB  GLU A  38      22.766  -8.242 -32.312  1.00 79.88           C  
ATOM    284  O   GLU A  38      21.359  -7.648 -29.562  1.00 79.88           O  
ATOM    285  CG  GLU A  38      22.859  -8.383 -33.812  1.00 79.88           C  
ATOM    286  CD  GLU A  38      24.156  -7.859 -34.406  1.00 79.88           C  
ATOM    287  OE1 GLU A  38      24.219  -7.566 -35.625  1.00 79.88           O  
ATOM    288  OE2 GLU A  38      25.141  -7.742 -33.625  1.00 79.88           O  
ATOM    289  N   LYS A  39      21.672  -9.898 -29.641  1.00 86.19           N  
ATOM    290  CA  LYS A  39      21.875 -10.016 -28.188  1.00 86.19           C  
ATOM    291  C   LYS A  39      23.359 -10.109 -27.844  1.00 86.19           C  
ATOM    292  CB  LYS A  39      21.125 -11.234 -27.641  1.00 86.19           C  
ATOM    293  O   LYS A  39      24.141 -10.625 -28.641  1.00 86.19           O  
ATOM    294  CG  LYS A  39      19.609 -11.102 -27.688  1.00 86.19           C  
ATOM    295  CD  LYS A  39      18.922 -12.219 -26.906  1.00 86.19           C  
ATOM    296  CE  LYS A  39      17.422 -12.047 -26.875  1.00 86.19           C  
ATOM    297  NZ  LYS A  39      16.750 -13.125 -26.094  1.00 86.19           N  
ATOM    298  N   ASN A  40      23.844  -9.516 -26.734  1.00 86.00           N  
ATOM    299  CA  ASN A  40      25.188  -9.602 -26.156  1.00 86.00           C  
ATOM    300  C   ASN A  40      26.234  -8.977 -27.078  1.00 86.00           C  
ATOM    301  CB  ASN A  40      25.547 -11.062 -25.859  1.00 86.00           C  
ATOM    302  O   ASN A  40      27.266  -9.586 -27.344  1.00 86.00           O  
ATOM    303  CG  ASN A  40      24.703 -11.656 -24.750  1.00 86.00           C  
ATOM    304  ND2 ASN A  40      24.422 -12.945 -24.844  1.00 86.00           N  
ATOM    305  OD1 ASN A  40      24.297 -10.953 -23.812  1.00 86.00           O  
ATOM    306  N   VAL A  41      25.938  -7.832 -27.531  1.00 83.38           N  
ATOM    307  CA  VAL A  41      26.875  -7.059 -28.359  1.00 83.38           C  
ATOM    308  C   VAL A  41      27.938  -6.430 -27.469  1.00 83.38           C  
ATOM    309  CB  VAL A  41      26.141  -5.965 -29.156  1.00 83.38           C  
ATOM    310  O   VAL A  41      27.625  -5.746 -26.484  1.00 83.38           O  
ATOM    311  CG1 VAL A  41      27.141  -5.164 -30.000  1.00 83.38           C  
ATOM    312  CG2 VAL A  41      25.062  -6.586 -30.047  1.00 83.38           C  
ATOM    313  N   THR A  42      29.172  -6.754 -27.719  1.00 82.50           N  
ATOM    314  CA  THR A  42      30.266  -6.199 -26.938  1.00 82.50           C  
ATOM    315  C   THR A  42      30.469  -4.723 -27.266  1.00 82.50           C  
ATOM    316  CB  THR A  42      31.578  -6.965 -27.188  1.00 82.50           C  
ATOM    317  O   THR A  42      30.578  -4.348 -28.438  1.00 82.50           O  
ATOM    318  CG2 THR A  42      31.469  -8.406 -26.703  1.00 82.50           C  
ATOM    319  OG1 THR A  42      31.859  -6.969 -28.594  1.00 82.50           O  
ATOM    320  N   VAL A  43      30.516  -3.918 -26.188  1.00 77.56           N  
ATOM    321  CA  VAL A  43      30.656  -2.479 -26.375  1.00 77.56           C  
ATOM    322  C   VAL A  43      31.812  -1.964 -25.516  1.00 77.56           C  
ATOM    323  CB  VAL A  43      29.359  -1.723 -26.031  1.00 77.56           C  
ATOM    324  O   VAL A  43      32.219  -2.627 -24.562  1.00 77.56           O  
ATOM    325  CG1 VAL A  43      28.234  -2.129 -26.984  1.00 77.56           C  
ATOM    326  CG2 VAL A  43      28.953  -1.980 -24.578  1.00 77.56           C  
ATOM    327  N   THR A  44      32.312  -0.869 -25.844  1.00 70.38           N  
ATOM    328  CA  THR A  44      33.438  -0.271 -25.156  1.00 70.38           C  
ATOM    329  C   THR A  44      33.031   0.287 -23.797  1.00 70.38           C  
ATOM    330  CB  THR A  44      34.094   0.849 -26.000  1.00 70.38           C  
ATOM    331  O   THR A  44      33.812   0.266 -22.844  1.00 70.38           O  
ATOM    332  CG2 THR A  44      34.719   0.290 -27.281  1.00 70.38           C  
ATOM    333  OG1 THR A  44      33.062   1.804 -26.359  1.00 70.38           O  
ATOM    334  N   HIS A  45      31.766   0.748 -23.688  1.00 74.19           N  
ATOM    335  CA  HIS A  45      31.219   1.266 -22.438  1.00 74.19           C  
ATOM    336  C   HIS A  45      29.703   1.114 -22.406  1.00 74.19           C  
ATOM    337  CB  HIS A  45      31.609   2.734 -22.266  1.00 74.19           C  
ATOM    338  O   HIS A  45      29.031   1.252 -23.422  1.00 74.19           O  
ATOM    339  CG  HIS A  45      31.156   3.314 -20.953  1.00 74.19           C  
ATOM    340  CD2 HIS A  45      30.172   4.199 -20.672  1.00 74.19           C  
ATOM    341  ND1 HIS A  45      31.750   2.994 -19.750  1.00 74.19           N  
ATOM    342  CE1 HIS A  45      31.141   3.656 -18.781  1.00 74.19           C  
ATOM    343  NE2 HIS A  45      30.188   4.395 -19.312  1.00 74.19           N  
ATOM    344  N   SER A  46      29.172   0.864 -21.234  1.00 85.75           N  
ATOM    345  CA  SER A  46      27.734   0.794 -21.016  1.00 85.75           C  
ATOM    346  C   SER A  46      27.375   1.208 -19.594  1.00 85.75           C  
ATOM    347  CB  SER A  46      27.219  -0.618 -21.297  1.00 85.75           C  
ATOM    348  O   SER A  46      28.219   1.175 -18.688  1.00 85.75           O  
ATOM    349  OG  SER A  46      27.672  -1.524 -20.297  1.00 85.75           O  
ATOM    350  N   VAL A  47      26.203   1.708 -19.469  1.00 86.38           N  
ATOM    351  CA  VAL A  47      25.703   2.074 -18.141  1.00 86.38           C  
ATOM    352  C   VAL A  47      24.391   1.334 -17.875  1.00 86.38           C  
ATOM    353  CB  VAL A  47      25.484   3.600 -18.016  1.00 86.38           C  
ATOM    354  O   VAL A  47      23.562   1.182 -18.766  1.00 86.38           O  
ATOM    355  CG1 VAL A  47      26.828   4.328 -17.906  1.00 86.38           C  
ATOM    356  CG2 VAL A  47      24.688   4.121 -19.219  1.00 86.38           C  
ATOM    357  N   ASN A  48      24.328   0.837 -16.625  1.00 90.19           N  
ATOM    358  CA  ASN A  48      23.078   0.207 -16.234  1.00 90.19           C  
ATOM    359  C   ASN A  48      22.047   1.239 -15.781  1.00 90.19           C  
ATOM    360  CB  ASN A  48      23.328  -0.822 -15.125  1.00 90.19           C  
ATOM    361  O   ASN A  48      22.359   2.096 -14.945  1.00 90.19           O  
ATOM    362  CG  ASN A  48      22.156  -1.774 -14.945  1.00 90.19           C  
ATOM    363  ND2 ASN A  48      22.250  -2.648 -13.953  1.00 90.19           N  
ATOM    364  OD1 ASN A  48      21.188  -1.728 -15.703  1.00 90.19           O  
ATOM    365  N   LEU A  49      20.875   1.157 -16.344  1.00 89.00           N  
ATOM    366  CA  LEU A  49      19.844   2.143 -16.062  1.00 89.00           C  
ATOM    367  C   LEU A  49      18.938   1.679 -14.922  1.00 89.00           C  
ATOM    368  CB  LEU A  49      19.000   2.404 -17.312  1.00 89.00           C  
ATOM    369  O   LEU A  49      17.984   2.373 -14.547  1.00 89.00           O  
ATOM    370  CG  LEU A  49      19.750   2.994 -18.516  1.00 89.00           C  
ATOM    371  CD1 LEU A  49      18.797   3.145 -19.703  1.00 89.00           C  
ATOM    372  CD2 LEU A  49      20.375   4.336 -18.156  1.00 89.00           C  
ATOM    373  N   LEU A  50      19.281   0.539 -14.352  1.00 91.44           N  
ATOM    374  CA  LEU A  50      18.422  -0.075 -13.344  1.00 91.44           C  
ATOM    375  C   LEU A  50      19.062   0.002 -11.961  1.00 91.44           C  
ATOM    376  CB  LEU A  50      18.125  -1.534 -13.703  1.00 91.44           C  
ATOM    377  O   LEU A  50      20.219  -0.368 -11.789  1.00 91.44           O  
ATOM    378  CG  LEU A  50      17.031  -2.229 -12.898  1.00 91.44           C  
ATOM    379  CD1 LEU A  50      15.656  -1.786 -13.383  1.00 91.44           C  
ATOM    380  CD2 LEU A  50      17.172  -3.744 -12.992  1.00 91.44           C  
ATOM    381  N   GLU A  51      18.297   0.552 -10.969  1.00 92.06           N  
ATOM    382  CA  GLU A  51      18.688   0.521  -9.562  1.00 92.06           C  
ATOM    383  C   GLU A  51      18.203  -0.751  -8.883  1.00 92.06           C  
ATOM    384  CB  GLU A  51      18.156   1.754  -8.828  1.00 92.06           C  
ATOM    385  O   GLU A  51      17.000  -1.066  -8.938  1.00 92.06           O  
ATOM    386  CG  GLU A  51      18.500   1.774  -7.344  1.00 92.06           C  
ATOM    387  CD  GLU A  51      19.984   1.795  -7.062  1.00 92.06           C  
ATOM    388  OE1 GLU A  51      20.500   0.831  -6.453  1.00 92.06           O  
ATOM    389  OE2 GLU A  51      20.641   2.783  -7.453  1.00 92.06           O  
ATOM    390  N   ASP A  52      19.172  -1.405  -8.250  1.00 91.00           N  
ATOM    391  CA  ASP A  52      18.766  -2.648  -7.602  1.00 91.00           C  
ATOM    392  C   ASP A  52      19.125  -2.645  -6.121  1.00 91.00           C  
ATOM    393  CB  ASP A  52      19.391  -3.852  -8.297  1.00 91.00           C  
ATOM    394  O   ASP A  52      19.000  -3.668  -5.441  1.00 91.00           O  
ATOM    395  CG  ASP A  52      20.922  -3.824  -8.258  1.00 91.00           C  
ATOM    396  OD1 ASP A  52      21.500  -2.844  -7.742  1.00 91.00           O  
ATOM    397  OD2 ASP A  52      21.547  -4.793  -8.742  1.00 91.00           O  
ATOM    398  N   LYS A  53      19.562  -1.484  -5.676  1.00 91.62           N  
ATOM    399  CA  LYS A  53      19.969  -1.364  -4.281  1.00 91.62           C  
ATOM    400  C   LYS A  53      18.953  -0.570  -3.473  1.00 91.62           C  
ATOM    401  CB  LYS A  53      21.344  -0.702  -4.184  1.00 91.62           C  
ATOM    402  O   LYS A  53      18.234   0.279  -4.020  1.00 91.62           O  
ATOM    403  CG  LYS A  53      22.469  -1.521  -4.801  1.00 91.62           C  
ATOM    404  CD  LYS A  53      23.828  -0.865  -4.574  1.00 91.62           C  
ATOM    405  CE  LYS A  53      24.953  -1.679  -5.195  1.00 91.62           C  
ATOM    406  NZ  LYS A  53      26.281  -1.019  -5.012  1.00 91.62           N  
ATOM    407  N   HIS A  54      18.859  -0.896  -2.193  1.00 92.50           N  
ATOM    408  CA  HIS A  54      18.031  -0.190  -1.221  1.00 92.50           C  
ATOM    409  C   HIS A  54      18.719  -0.114   0.137  1.00 92.50           C  
ATOM    410  CB  HIS A  54      16.672  -0.874  -1.078  1.00 92.50           C  
ATOM    411  O   HIS A  54      19.656  -0.870   0.405  1.00 92.50           O  
ATOM    412  CG  HIS A  54      16.750  -2.285  -0.590  1.00 92.50           C  
ATOM    413  CD2 HIS A  54      16.734  -3.461  -1.260  1.00 92.50           C  
ATOM    414  ND1 HIS A  54      16.891  -2.604   0.745  1.00 92.50           N  
ATOM    415  CE1 HIS A  54      16.938  -3.920   0.875  1.00 92.50           C  
ATOM    416  NE2 HIS A  54      16.844  -4.461  -0.327  1.00 92.50           N  
ATOM    417  N   ASN A  55      18.250   0.748   0.969  1.00 91.25           N  
ATOM    418  CA  ASN A  55      18.953   1.003   2.217  1.00 91.25           C  
ATOM    419  C   ASN A  55      18.344   0.228   3.381  1.00 91.25           C  
ATOM    420  CB  ASN A  55      18.984   2.502   2.527  1.00 91.25           C  
ATOM    421  O   ASN A  55      18.828   0.313   4.512  1.00 91.25           O  
ATOM    422  CG  ASN A  55      17.594   3.051   2.830  1.00 91.25           C  
ATOM    423  ND2 ASN A  55      17.516   4.359   3.039  1.00 91.25           N  
ATOM    424  OD1 ASN A  55      16.609   2.307   2.875  1.00 91.25           O  
ATOM    425  N   GLY A  56      17.281  -0.519   3.062  1.00 92.25           N  
ATOM    426  CA  GLY A  56      16.656  -1.393   4.047  1.00 92.25           C  
ATOM    427  C   GLY A  56      15.992  -0.636   5.180  1.00 92.25           C  
ATOM    428  O   GLY A  56      15.719  -1.206   6.238  1.00 92.25           O  
ATOM    429  N   LYS A  57      15.844   0.622   5.059  1.00 93.38           N  
ATOM    430  CA  LYS A  57      15.273   1.466   6.102  1.00 93.38           C  
ATOM    431  C   LYS A  57      14.000   2.156   5.613  1.00 93.38           C  
ATOM    432  CB  LYS A  57      16.281   2.508   6.570  1.00 93.38           C  
ATOM    433  O   LYS A  57      13.953   2.662   4.492  1.00 93.38           O  
ATOM    434  CG  LYS A  57      17.594   1.914   7.090  1.00 93.38           C  
ATOM    435  CD  LYS A  57      18.609   2.998   7.406  1.00 93.38           C  
ATOM    436  CE  LYS A  57      19.938   2.402   7.863  1.00 93.38           C  
ATOM    437  NZ  LYS A  57      20.953   3.459   8.117  1.00 93.38           N  
ATOM    438  N   LEU A  58      12.961   2.178   6.512  1.00 93.88           N  
ATOM    439  CA  LEU A  58      11.797   3.023   6.254  1.00 93.88           C  
ATOM    440  C   LEU A  58      12.062   4.457   6.707  1.00 93.88           C  
ATOM    441  CB  LEU A  58      10.562   2.467   6.973  1.00 93.88           C  
ATOM    442  O   LEU A  58      12.352   4.699   7.879  1.00 93.88           O  
ATOM    443  CG  LEU A  58      10.117   1.066   6.555  1.00 93.88           C  
ATOM    444  CD1 LEU A  58       8.914   0.629   7.387  1.00 93.88           C  
ATOM    445  CD2 LEU A  58       9.789   1.028   5.066  1.00 93.88           C  
ATOM    446  N   CYS A  59      11.969   5.395   5.754  1.00 93.50           N  
ATOM    447  CA  CYS A  59      12.391   6.766   6.016  1.00 93.50           C  
ATOM    448  C   CYS A  59      11.211   7.727   5.902  1.00 93.50           C  
ATOM    449  CB  CYS A  59      13.492   7.188   5.047  1.00 93.50           C  
ATOM    450  O   CYS A  59      10.156   7.363   5.375  1.00 93.50           O  
ATOM    451  SG  CYS A  59      14.977   6.160   5.145  1.00 93.50           S  
ATOM    452  N   LYS A  60      11.422   8.930   6.434  1.00 92.94           N  
ATOM    453  CA  LYS A  60      10.469  10.016   6.254  1.00 92.94           C  
ATOM    454  C   LYS A  60      10.383  10.438   4.789  1.00 92.94           C  
ATOM    455  CB  LYS A  60      10.852  11.219   7.121  1.00 92.94           C  
ATOM    456  O   LYS A  60      11.398  10.477   4.090  1.00 92.94           O  
ATOM    457  CG  LYS A  60      10.852  10.922   8.617  1.00 92.94           C  
ATOM    458  CD  LYS A  60      11.312  12.133   9.422  1.00 92.94           C  
ATOM    459  CE  LYS A  60      11.477  11.789  10.898  1.00 92.94           C  
ATOM    460  NZ  LYS A  60      11.992  12.953  11.680  1.00 92.94           N  
ATOM    461  N   LEU A  61       9.180  10.633   4.363  1.00 89.81           N  
ATOM    462  CA  LEU A  61       8.953  11.172   3.023  1.00 89.81           C  
ATOM    463  C   LEU A  61       8.625  12.656   3.082  1.00 89.81           C  
ATOM    464  CB  LEU A  61       7.820  10.414   2.328  1.00 89.81           C  
ATOM    465  O   LEU A  61       7.676  13.062   3.754  1.00 89.81           O  
ATOM    466  CG  LEU A  61       8.195   9.086   1.668  1.00 89.81           C  
ATOM    467  CD1 LEU A  61       6.945   8.344   1.220  1.00 89.81           C  
ATOM    468  CD2 LEU A  61       9.133   9.320   0.489  1.00 89.81           C  
ATOM    469  N   ARG A  62       9.445  13.516   2.516  1.00 84.44           N  
ATOM    470  CA  ARG A  62       9.273  14.969   2.521  1.00 84.44           C  
ATOM    471  C   ARG A  62       9.273  15.508   3.947  1.00 84.44           C  
ATOM    472  CB  ARG A  62       7.984  15.359   1.806  1.00 84.44           C  
ATOM    473  O   ARG A  62       8.484  16.406   4.273  1.00 84.44           O  
ATOM    474  CG  ARG A  62       7.957  14.984   0.333  1.00 84.44           C  
ATOM    475  CD  ARG A  62       6.648  15.398  -0.330  1.00 84.44           C  
ATOM    476  NE  ARG A  62       6.602  14.984  -1.729  1.00 84.44           N  
ATOM    477  NH1 ARG A  62       4.395  15.602  -2.049  1.00 84.44           N  
ATOM    478  NH2 ARG A  62       5.598  14.680  -3.773  1.00 84.44           N  
ATOM    479  CZ  ARG A  62       5.531  15.086  -2.514  1.00 84.44           C  
ATOM    480  N   GLY A  63       9.977  14.875   4.805  1.00 85.62           N  
ATOM    481  CA  GLY A  63      10.148  15.391   6.156  1.00 85.62           C  
ATOM    482  C   GLY A  63       9.055  14.953   7.109  1.00 85.62           C  
ATOM    483  O   GLY A  63       9.055  15.336   8.281  1.00 85.62           O  
ATOM    484  N   VAL A  64       8.094  14.109   6.621  1.00 88.56           N  
ATOM    485  CA  VAL A  64       6.988  13.602   7.422  1.00 88.56           C  
ATOM    486  C   VAL A  64       7.195  12.109   7.699  1.00 88.56           C  
ATOM    487  CB  VAL A  64       5.629  13.828   6.727  1.00 88.56           C  
ATOM    488  O   VAL A  64       7.453  11.336   6.781  1.00 88.56           O  
ATOM    489  CG1 VAL A  64       4.484  13.297   7.586  1.00 88.56           C  
ATOM    490  CG2 VAL A  64       5.430  15.312   6.418  1.00 88.56           C  
ATOM    491  N   ALA A  65       7.066  11.672   8.922  1.00 90.62           N  
ATOM    492  CA  ALA A  65       7.305  10.297   9.344  1.00 90.62           C  
ATOM    493  C   ALA A  65       6.145   9.391   8.945  1.00 90.62           C  
ATOM    494  CB  ALA A  65       7.520  10.234  10.859  1.00 90.62           C  
ATOM    495  O   ALA A  65       4.992   9.828   8.906  1.00 90.62           O  
ATOM    496  N   PRO A  66       6.480   8.133   8.664  1.00 91.94           N  
ATOM    497  CA  PRO A  66       5.406   7.180   8.391  1.00 91.94           C  
ATOM    498  C   PRO A  66       4.629   6.785   9.641  1.00 91.94           C  
ATOM    499  CB  PRO A  66       6.148   5.973   7.805  1.00 91.94           C  
ATOM    500  O   PRO A  66       5.156   6.875  10.750  1.00 91.94           O  
ATOM    501  CG  PRO A  66       7.508   6.031   8.414  1.00 91.94           C  
ATOM    502  CD  PRO A  66       7.895   7.477   8.586  1.00 91.94           C  
ATOM    503  N   LEU A  67       3.348   6.340   9.430  1.00 91.25           N  
ATOM    504  CA  LEU A  67       2.557   5.750  10.508  1.00 91.25           C  
ATOM    505  C   LEU A  67       2.764   4.238  10.562  1.00 91.25           C  
ATOM    506  CB  LEU A  67       1.072   6.066  10.312  1.00 91.25           C  
ATOM    507  O   LEU A  67       2.277   3.508   9.703  1.00 91.25           O  
ATOM    508  CG  LEU A  67       0.114   5.480  11.352  1.00 91.25           C  
ATOM    509  CD1 LEU A  67       0.401   6.074  12.727  1.00 91.25           C  
ATOM    510  CD2 LEU A  67      -1.334   5.734  10.945  1.00 91.25           C  
ATOM    511  N   HIS A  68       3.506   3.840  11.516  1.00 91.06           N  
ATOM    512  CA  HIS A  68       3.779   2.420  11.711  1.00 91.06           C  
ATOM    513  C   HIS A  68       2.758   1.788  12.648  1.00 91.06           C  
ATOM    514  CB  HIS A  68       5.191   2.219  12.266  1.00 91.06           C  
ATOM    515  O   HIS A  68       2.676   2.154  13.828  1.00 91.06           O  
ATOM    516  CG  HIS A  68       5.691   0.814  12.133  1.00 91.06           C  
ATOM    517  CD2 HIS A  68       6.613   0.269  11.305  1.00 91.06           C  
ATOM    518  ND1 HIS A  68       5.227  -0.215  12.922  1.00 91.06           N  
ATOM    519  CE1 HIS A  68       5.844  -1.335  12.586  1.00 91.06           C  
ATOM    520  NE2 HIS A  68       6.688  -1.068  11.609  1.00 91.06           N  
ATOM    521  N   LEU A  69       2.072   0.754  12.133  1.00 90.50           N  
ATOM    522  CA  LEU A  69       0.921   0.218  12.852  1.00 90.50           C  
ATOM    523  C   LEU A  69       1.343  -0.904  13.789  1.00 90.50           C  
ATOM    524  CB  LEU A  69      -0.133  -0.295  11.867  1.00 90.50           C  
ATOM    525  O   LEU A  69       0.528  -1.407  14.570  1.00 90.50           O  
ATOM    526  CG  LEU A  69      -0.795   0.755  10.969  1.00 90.50           C  
ATOM    527  CD1 LEU A  69      -1.837   0.102  10.070  1.00 90.50           C  
ATOM    528  CD2 LEU A  69      -1.428   1.855  11.820  1.00 90.50           C  
ATOM    529  N   GLY A  70       2.666  -1.247  13.812  1.00 88.56           N  
ATOM    530  CA  GLY A  70       3.135  -2.309  14.688  1.00 88.56           C  
ATOM    531  C   GLY A  70       2.414  -3.625  14.469  1.00 88.56           C  
ATOM    532  O   GLY A  70       2.326  -4.113  13.336  1.00 88.56           O  
ATOM    533  N   GLN A  71       1.825  -4.176  15.547  1.00 89.25           N  
ATOM    534  CA  GLN A  71       1.122  -5.453  15.484  1.00 89.25           C  
ATOM    535  C   GLN A  71      -0.341  -5.258  15.094  1.00 89.25           C  
ATOM    536  CB  GLN A  71       1.217  -6.184  16.828  1.00 89.25           C  
ATOM    537  O   GLN A  71      -1.117  -6.215  15.078  1.00 89.25           O  
ATOM    538  CG  GLN A  71       2.623  -6.656  17.172  1.00 89.25           C  
ATOM    539  CD  GLN A  71       2.672  -7.477  18.438  1.00 89.25           C  
ATOM    540  NE2 GLN A  71       3.734  -8.258  18.609  1.00 89.25           N  
ATOM    541  OE1 GLN A  71       1.761  -7.410  19.281  1.00 89.25           O  
ATOM    542  N   CYS A  72      -0.709  -4.027  14.836  1.00 91.12           N  
ATOM    543  CA  CYS A  72      -2.082  -3.715  14.453  1.00 91.12           C  
ATOM    544  C   CYS A  72      -2.221  -3.604  12.945  1.00 91.12           C  
ATOM    545  CB  CYS A  72      -2.535  -2.410  15.117  1.00 91.12           C  
ATOM    546  O   CYS A  72      -1.277  -3.207  12.258  1.00 91.12           O  
ATOM    547  SG  CYS A  72      -2.576  -2.482  16.922  1.00 91.12           S  
ATOM    548  N   ASN A  73      -3.422  -3.996  12.469  1.00 91.25           N  
ATOM    549  CA  ASN A  73      -3.752  -3.703  11.078  1.00 91.25           C  
ATOM    550  C   ASN A  73      -4.691  -2.504  10.969  1.00 91.25           C  
ATOM    551  CB  ASN A  73      -4.371  -4.930  10.406  1.00 91.25           C  
ATOM    552  O   ASN A  73      -5.055  -1.899  11.977  1.00 91.25           O  
ATOM    553  CG  ASN A  73      -5.695  -5.332  11.023  1.00 91.25           C  
ATOM    554  ND2 ASN A  73      -6.117  -6.562  10.773  1.00 91.25           N  
ATOM    555  OD1 ASN A  73      -6.328  -4.539  11.727  1.00 91.25           O  
ATOM    556  N   ILE A  74      -4.922  -2.072   9.789  1.00 90.75           N  
ATOM    557  CA  ILE A  74      -5.695  -0.860   9.547  1.00 90.75           C  
ATOM    558  C   ILE A  74      -7.059  -0.968  10.227  1.00 90.75           C  
ATOM    559  CB  ILE A  74      -5.879  -0.604   8.031  1.00 90.75           C  
ATOM    560  O   ILE A  74      -7.539  -0.000  10.820  1.00 90.75           O  
ATOM    561  CG1 ILE A  74      -4.539  -0.219   7.391  1.00 90.75           C  
ATOM    562  CG2 ILE A  74      -6.934   0.479   7.789  1.00 90.75           C  
ATOM    563  CD1 ILE A  74      -4.590  -0.095   5.875  1.00 90.75           C  
ATOM    564  N   ALA A  75      -7.668  -2.102  10.164  1.00 92.38           N  
ATOM    565  CA  ALA A  75      -8.961  -2.328  10.812  1.00 92.38           C  
ATOM    566  C   ALA A  75      -8.859  -2.119  12.320  1.00 92.38           C  
ATOM    567  CB  ALA A  75      -9.469  -3.736  10.508  1.00 92.38           C  
ATOM    568  O   ALA A  75      -9.703  -1.443  12.914  1.00 92.38           O  
ATOM    569  N   GLY A  76      -7.891  -2.732  12.922  1.00 92.44           N  
ATOM    570  CA  GLY A  76      -7.660  -2.564  14.352  1.00 92.44           C  
ATOM    571  C   GLY A  76      -7.414  -1.121  14.750  1.00 92.44           C  
ATOM    572  O   GLY A  76      -7.918  -0.660  15.773  1.00 92.44           O  
ATOM    573  N   TRP A  77      -6.641  -0.448  13.938  1.00 91.31           N  
ATOM    574  CA  TRP A  77      -6.309   0.955  14.172  1.00 91.31           C  
ATOM    575  C   TRP A  77      -7.555   1.831  14.078  1.00 91.31           C  
ATOM    576  CB  TRP A  77      -5.262   1.432  13.164  1.00 91.31           C  
ATOM    577  O   TRP A  77      -7.836   2.617  14.984  1.00 91.31           O  
ATOM    578  CG  TRP A  77      -5.020   2.912  13.188  1.00 91.31           C  
ATOM    579  CD1 TRP A  77      -4.836   3.697  14.289  1.00 91.31           C  
ATOM    580  CD2 TRP A  77      -4.941   3.783  12.055  1.00 91.31           C  
ATOM    581  CE2 TRP A  77      -4.707   5.086  12.547  1.00 91.31           C  
ATOM    582  CE3 TRP A  77      -5.043   3.590  10.672  1.00 91.31           C  
ATOM    583  NE1 TRP A  77      -4.648   5.008  13.914  1.00 91.31           N  
ATOM    584  CH2 TRP A  77      -4.676   5.973  10.352  1.00 91.31           C  
ATOM    585  CZ2 TRP A  77      -4.574   6.191  11.703  1.00 91.31           C  
ATOM    586  CZ3 TRP A  77      -4.910   4.691   9.836  1.00 91.31           C  
ATOM    587  N   ILE A  78      -8.375   1.680  13.070  1.00 91.94           N  
ATOM    588  CA  ILE A  78      -9.484   2.590  12.812  1.00 91.94           C  
ATOM    589  C   ILE A  78     -10.648   2.262  13.742  1.00 91.94           C  
ATOM    590  CB  ILE A  78      -9.938   2.521  11.336  1.00 91.94           C  
ATOM    591  O   ILE A  78     -11.391   3.154  14.156  1.00 91.94           O  
ATOM    592  CG1 ILE A  78     -10.203   1.067  10.930  1.00 91.94           C  
ATOM    593  CG2 ILE A  78      -8.898   3.168  10.422  1.00 91.94           C  
ATOM    594  CD1 ILE A  78     -10.766   0.913   9.523  1.00 91.94           C  
ATOM    595  N   LEU A  79     -10.875   1.024  14.055  1.00 93.69           N  
ATOM    596  CA  LEU A  79     -11.961   0.626  14.945  1.00 93.69           C  
ATOM    597  C   LEU A  79     -11.609   0.935  16.406  1.00 93.69           C  
ATOM    598  CB  LEU A  79     -12.266  -0.866  14.789  1.00 93.69           C  
ATOM    599  O   LEU A  79     -12.500   1.080  17.234  1.00 93.69           O  
ATOM    600  CG  LEU A  79     -12.961  -1.283  13.492  1.00 93.69           C  
ATOM    601  CD1 LEU A  79     -13.016  -2.803  13.383  1.00 93.69           C  
ATOM    602  CD2 LEU A  79     -14.359  -0.685  13.414  1.00 93.69           C  
ATOM    603  N   GLY A  80     -10.289   1.116  16.625  1.00 92.50           N  
ATOM    604  CA  GLY A  80      -9.828   1.433  17.953  1.00 92.50           C  
ATOM    605  C   GLY A  80      -9.648   0.206  18.828  1.00 92.50           C  
ATOM    606  O   GLY A  80     -10.039   0.210  20.000  1.00 92.50           O  
ATOM    607  N   ASN A  81      -9.070  -0.830  18.266  1.00 93.19           N  
ATOM    608  CA  ASN A  81      -8.719  -1.995  19.078  1.00 93.19           C  
ATOM    609  C   ASN A  81      -7.867  -1.608  20.281  1.00 93.19           C  
ATOM    610  CB  ASN A  81      -7.988  -3.035  18.219  1.00 93.19           C  
ATOM    611  O   ASN A  81      -6.895  -0.862  20.141  1.00 93.19           O  
ATOM    612  CG  ASN A  81      -7.801  -4.355  18.938  1.00 93.19           C  
ATOM    613  ND2 ASN A  81      -7.988  -5.457  18.219  1.00 93.19           N  
ATOM    614  OD1 ASN A  81      -7.496  -4.387  20.141  1.00 93.19           O  
ATOM    615  N   PRO A  82      -8.242  -2.012  21.391  1.00 89.88           N  
ATOM    616  CA  PRO A  82      -7.578  -1.608  22.641  1.00 89.88           C  
ATOM    617  C   PRO A  82      -6.082  -1.927  22.641  1.00 89.88           C  
ATOM    618  CB  PRO A  82      -8.312  -2.420  23.703  1.00 89.88           C  
ATOM    619  O   PRO A  82      -5.305  -1.243  23.312  1.00 89.88           O  
ATOM    620  CG  PRO A  82      -9.648  -2.719  23.109  1.00 89.88           C  
ATOM    621  CD  PRO A  82      -9.492  -2.838  21.625  1.00 89.88           C  
ATOM    622  N   GLU A  83      -5.652  -2.887  21.875  1.00 88.50           N  
ATOM    623  CA  GLU A  83      -4.246  -3.273  21.766  1.00 88.50           C  
ATOM    624  C   GLU A  83      -3.488  -2.348  20.812  1.00 88.50           C  
ATOM    625  CB  GLU A  83      -4.121  -4.727  21.297  1.00 88.50           C  
ATOM    626  O   GLU A  83      -2.258  -2.373  20.766  1.00 88.50           O  
ATOM    627  CG  GLU A  83      -4.641  -5.742  22.297  1.00 88.50           C  
ATOM    628  CD  GLU A  83      -3.807  -5.809  23.578  1.00 88.50           C  
ATOM    629  OE1 GLU A  83      -4.355  -6.168  24.641  1.00 88.50           O  
ATOM    630  OE2 GLU A  83      -2.598  -5.500  23.500  1.00 88.50           O  
ATOM    631  N   CYS A  84      -4.219  -1.442  20.094  1.00 88.56           N  
ATOM    632  CA  CYS A  84      -3.621  -0.536  19.125  1.00 88.56           C  
ATOM    633  C   CYS A  84      -3.697   0.909  19.594  1.00 88.56           C  
ATOM    634  CB  CYS A  84      -4.316  -0.668  17.766  1.00 88.56           C  
ATOM    635  O   CYS A  84      -3.584   1.840  18.797  1.00 88.56           O  
ATOM    636  SG  CYS A  84      -4.211  -2.322  17.047  1.00 88.56           S  
ATOM    637  N   GLU A  85      -3.775   1.155  20.828  1.00 75.12           N  
ATOM    638  CA  GLU A  85      -4.043   2.438  21.469  1.00 75.12           C  
ATOM    639  C   GLU A  85      -2.877   3.404  21.281  1.00 75.12           C  
ATOM    640  CB  GLU A  85      -4.336   2.242  22.953  1.00 75.12           C  
ATOM    641  O   GLU A  85      -3.076   4.617  21.203  1.00 75.12           O  
ATOM    642  CG  GLU A  85      -4.867   3.488  23.656  1.00 75.12           C  
ATOM    643  CD  GLU A  85      -5.270   3.248  25.094  1.00 75.12           C  
ATOM    644  OE1 GLU A  85      -5.840   4.164  25.734  1.00 75.12           O  
ATOM    645  OE2 GLU A  85      -5.008   2.133  25.609  1.00 75.12           O  
ATOM    646  N   SER A  86      -1.758   2.914  21.094  1.00 73.50           N  
ATOM    647  CA  SER A  86      -0.553   3.727  20.969  1.00 73.50           C  
ATOM    648  C   SER A  86      -0.553   4.500  19.656  1.00 73.50           C  
ATOM    649  CB  SER A  86       0.697   2.850  21.047  1.00 73.50           C  
ATOM    650  O   SER A  86       0.146   5.504  19.516  1.00 73.50           O  
ATOM    651  OG  SER A  86       0.700   1.875  20.016  1.00 73.50           O  
ATOM    652  N   LEU A  87      -1.526   4.219  18.766  1.00 76.19           N  
ATOM    653  CA  LEU A  87      -1.598   4.777  17.422  1.00 76.19           C  
ATOM    654  C   LEU A  87      -2.639   5.887  17.344  1.00 76.19           C  
ATOM    655  CB  LEU A  87      -1.930   3.682  16.406  1.00 76.19           C  
ATOM    656  O   LEU A  87      -2.799   6.527  16.312  1.00 76.19           O  
ATOM    657  CG  LEU A  87      -0.895   2.566  16.250  1.00 76.19           C  
ATOM    658  CD1 LEU A  87      -1.444   1.455  15.359  1.00 76.19           C  
ATOM    659  CD2 LEU A  87       0.406   3.121  15.680  1.00 76.19           C  
ATOM    660  N   SER A  88      -3.246   6.324  18.469  1.00 65.50           N  
ATOM    661  CA  SER A  88      -4.359   7.254  18.609  1.00 65.50           C  
ATOM    662  C   SER A  88      -3.873   8.703  18.641  1.00 65.50           C  
ATOM    663  CB  SER A  88      -5.152   6.949  19.875  1.00 65.50           C  
ATOM    664  O   SER A  88      -4.633   9.625  18.344  1.00 65.50           O  
ATOM    665  OG  SER A  88      -4.352   7.145  21.031  1.00 65.50           O  
ATOM    666  N   THR A  89      -2.463   8.945  18.578  1.00 69.00           N  
ATOM    667  CA  THR A  89      -1.920  10.289  18.703  1.00 69.00           C  
ATOM    668  C   THR A  89      -1.359  10.773  17.359  1.00 69.00           C  
ATOM    669  CB  THR A  89      -0.818  10.352  19.766  1.00 69.00           C  
ATOM    670  O   THR A  89      -1.097  11.969  17.188  1.00 69.00           O  
ATOM    671  CG2 THR A  89      -1.402  10.164  21.172  1.00 69.00           C  
ATOM    672  OG1 THR A  89       0.140   9.312  19.531  1.00 69.00           O  
ATOM    673  N   ALA A  90      -1.356   9.883  16.391  1.00 72.44           N  
ATOM    674  CA  ALA A  90      -0.759  10.258  15.109  1.00 72.44           C  
ATOM    675  C   ALA A  90      -1.744  11.055  14.250  1.00 72.44           C  
ATOM    676  CB  ALA A  90      -0.291   9.016  14.352  1.00 72.44           C  
ATOM    677  O   ALA A  90      -2.850  10.586  13.969  1.00 72.44           O  
ATOM    678  N   ARG A  91      -1.480  12.250  13.891  1.00 79.38           N  
ATOM    679  CA  ARG A  91      -2.383  13.188  13.234  1.00 79.38           C  
ATOM    680  C   ARG A  91      -1.997  13.383  11.773  1.00 79.38           C  
ATOM    681  CB  ARG A  91      -2.385  14.539  13.961  1.00 79.38           C  
ATOM    682  O   ARG A  91      -2.840  13.727  10.938  1.00 79.38           O  
ATOM    683  CG  ARG A  91      -3.010  14.492  15.344  1.00 79.38           C  
ATOM    684  CD  ARG A  91      -3.131  15.883  15.953  1.00 79.38           C  
ATOM    685  NE  ARG A  91      -3.689  15.828  17.297  1.00 79.38           N  
ATOM    686  NH1 ARG A  91      -3.627  18.109  17.641  1.00 79.38           N  
ATOM    687  NH2 ARG A  91      -4.426  16.734  19.281  1.00 79.38           N  
ATOM    688  CZ  ARG A  91      -3.912  16.891  18.062  1.00 79.38           C  
ATOM    689  N   SER A  92      -0.761  13.000  11.484  1.00 86.44           N  
ATOM    690  CA  SER A  92      -0.286  13.117  10.117  1.00 86.44           C  
ATOM    691  C   SER A  92       0.827  12.117   9.828  1.00 86.44           C  
ATOM    692  CB  SER A  92       0.210  14.539   9.836  1.00 86.44           C  
ATOM    693  O   SER A  92       1.613  11.781  10.719  1.00 86.44           O  
ATOM    694  OG  SER A  92       1.379  14.820  10.586  1.00 86.44           O  
ATOM    695  N   TRP A  93       0.814  11.703   8.547  1.00 90.06           N  
ATOM    696  CA  TRP A  93       1.822  10.711   8.164  1.00 90.06           C  
ATOM    697  C   TRP A  93       2.141  10.805   6.680  1.00 90.06           C  
ATOM    698  CB  TRP A  93       1.351   9.297   8.516  1.00 90.06           C  
ATOM    699  O   TRP A  93       1.382  11.406   5.910  1.00 90.06           O  
ATOM    700  CG  TRP A  93       0.023   8.938   7.922  1.00 90.06           C  
ATOM    701  CD1 TRP A  93      -0.206   8.391   6.688  1.00 90.06           C  
ATOM    702  CD2 TRP A  93      -1.261   9.102   8.531  1.00 90.06           C  
ATOM    703  CE2 TRP A  93      -2.225   8.633   7.613  1.00 90.06           C  
ATOM    704  CE3 TRP A  93      -1.689   9.602   9.766  1.00 90.06           C  
ATOM    705  NE1 TRP A  93      -1.556   8.203   6.496  1.00 90.06           N  
ATOM    706  CH2 TRP A  93      -3.984   9.141   9.109  1.00 90.06           C  
ATOM    707  CZ2 TRP A  93      -3.592   8.648   7.891  1.00 90.06           C  
ATOM    708  CZ3 TRP A  93      -3.051   9.617  10.047  1.00 90.06           C  
ATOM    709  N   SER A  94       3.352  10.320   6.352  1.00 88.56           N  
ATOM    710  CA  SER A  94       3.730  10.250   4.945  1.00 88.56           C  
ATOM    711  C   SER A  94       3.146   9.016   4.273  1.00 88.56           C  
ATOM    712  CB  SER A  94       5.254  10.250   4.797  1.00 88.56           C  
ATOM    713  O   SER A  94       2.678   9.078   3.137  1.00 88.56           O  
ATOM    714  OG  SER A  94       5.828   9.180   5.531  1.00 88.56           O  
ATOM    715  N   TYR A  95       3.105   7.918   4.844  1.00 90.69           N  
ATOM    716  CA  TYR A  95       2.498   6.668   4.410  1.00 90.69           C  
ATOM    717  C   TYR A  95       2.248   5.738   5.590  1.00 90.69           C  
ATOM    718  CB  TYR A  95       3.387   5.969   3.375  1.00 90.69           C  
ATOM    719  O   TYR A  95       2.793   5.949   6.676  1.00 90.69           O  
ATOM    720  CG  TYR A  95       4.793   5.707   3.861  1.00 90.69           C  
ATOM    721  CD1 TYR A  95       5.789   6.668   3.713  1.00 90.69           C  
ATOM    722  CD2 TYR A  95       5.121   4.504   4.469  1.00 90.69           C  
ATOM    723  CE1 TYR A  95       7.086   6.430   4.156  1.00 90.69           C  
ATOM    724  CE2 TYR A  95       6.414   4.254   4.918  1.00 90.69           C  
ATOM    725  OH  TYR A  95       8.672   4.984   5.199  1.00 90.69           O  
ATOM    726  CZ  TYR A  95       7.391   5.223   4.758  1.00 90.69           C  
ATOM    727  N   ILE A  96       1.409   4.711   5.457  1.00 91.19           N  
ATOM    728  CA  ILE A  96       1.032   3.773   6.508  1.00 91.19           C  
ATOM    729  C   ILE A  96       1.787   2.459   6.324  1.00 91.19           C  
ATOM    730  CB  ILE A  96      -0.492   3.520   6.520  1.00 91.19           C  
ATOM    731  O   ILE A  96       1.846   1.920   5.215  1.00 91.19           O  
ATOM    732  CG1 ILE A  96      -1.251   4.832   6.730  1.00 91.19           C  
ATOM    733  CG2 ILE A  96      -0.861   2.494   7.594  1.00 91.19           C  
ATOM    734  CD1 ILE A  96      -2.752   4.727   6.496  1.00 91.19           C  
ATOM    735  N   VAL A  97       2.361   2.012   7.418  1.00 91.94           N  
ATOM    736  CA  VAL A  97       3.115   0.764   7.363  1.00 91.94           C  
ATOM    737  C   VAL A  97       2.391  -0.315   8.164  1.00 91.94           C  
ATOM    738  CB  VAL A  97       4.555   0.945   7.895  1.00 91.94           C  
ATOM    739  O   VAL A  97       2.164  -0.158   9.367  1.00 91.94           O  
ATOM    740  CG1 VAL A  97       5.336  -0.363   7.793  1.00 91.94           C  
ATOM    741  CG2 VAL A  97       5.270   2.059   7.129  1.00 91.94           C  
ATOM    742  N   GLU A  98       2.010  -1.412   7.441  1.00 91.62           N  
ATOM    743  CA  GLU A  98       1.481  -2.617   8.078  1.00 91.62           C  
ATOM    744  C   GLU A  98       2.518  -3.738   8.078  1.00 91.62           C  
ATOM    745  CB  GLU A  98       0.205  -3.082   7.371  1.00 91.62           C  
ATOM    746  O   GLU A  98       3.268  -3.898   7.113  1.00 91.62           O  
ATOM    747  CG  GLU A  98      -1.009  -2.211   7.656  1.00 91.62           C  
ATOM    748  CD  GLU A  98      -2.297  -2.764   7.070  1.00 91.62           C  
ATOM    749  OE1 GLU A  98      -3.242  -3.051   7.840  1.00 91.62           O  
ATOM    750  OE2 GLU A  98      -2.361  -2.912   5.828  1.00 91.62           O  
ATOM    751  N   THR A  99       2.520  -4.473   9.102  1.00 90.06           N  
ATOM    752  CA  THR A  99       3.439  -5.605   9.141  1.00 90.06           C  
ATOM    753  C   THR A  99       2.773  -6.863   8.586  1.00 90.06           C  
ATOM    754  CB  THR A  99       3.938  -5.875  10.570  1.00 90.06           C  
ATOM    755  O   THR A  99       1.544  -6.969   8.578  1.00 90.06           O  
ATOM    756  CG2 THR A  99       4.680  -4.668  11.133  1.00 90.06           C  
ATOM    757  OG1 THR A  99       2.816  -6.168  11.414  1.00 90.06           O  
ATOM    758  N   SER A 100       3.490  -7.750   8.023  1.00 84.25           N  
ATOM    759  CA  SER A 100       3.002  -8.984   7.418  1.00 84.25           C  
ATOM    760  C   SER A 100       2.330  -9.883   8.453  1.00 84.25           C  
ATOM    761  CB  SER A 100       4.145  -9.742   6.742  1.00 84.25           C  
ATOM    762  O   SER A 100       1.417 -10.641   8.125  1.00 84.25           O  
ATOM    763  OG  SER A 100       5.199  -9.984   7.660  1.00 84.25           O  
ATOM    764  N   ASN A 101       2.643  -9.688   9.766  1.00 80.50           N  
ATOM    765  CA  ASN A 101       2.104 -10.531  10.828  1.00 80.50           C  
ATOM    766  C   ASN A 101       1.220  -9.727  11.781  1.00 80.50           C  
ATOM    767  CB  ASN A 101       3.234 -11.211  11.602  1.00 80.50           C  
ATOM    768  O   ASN A 101       1.158 -10.023  12.977  1.00 80.50           O  
ATOM    769  CG  ASN A 101       3.918 -12.297  10.797  1.00 80.50           C  
ATOM    770  ND2 ASN A 101       5.156 -12.609  11.156  1.00 80.50           N  
ATOM    771  OD1 ASN A 101       3.338 -12.852   9.859  1.00 80.50           O  
ATOM    772  N   SER A 102       0.429  -8.852  11.258  1.00 82.19           N  
ATOM    773  CA  SER A 102      -0.425  -8.062  12.141  1.00 82.19           C  
ATOM    774  C   SER A 102      -1.571  -8.898  12.695  1.00 82.19           C  
ATOM    775  CB  SER A 102      -0.985  -6.848  11.398  1.00 82.19           C  
ATOM    776  O   SER A 102      -2.297  -9.547  11.938  1.00 82.19           O  
ATOM    777  OG  SER A 102      -1.758  -7.250  10.281  1.00 82.19           O  
ATOM    778  N   ASP A 103      -1.642  -9.133  13.992  1.00 79.38           N  
ATOM    779  CA  ASP A 103      -2.586 -10.039  14.633  1.00 79.38           C  
ATOM    780  C   ASP A 103      -3.721  -9.266  15.305  1.00 79.38           C  
ATOM    781  CB  ASP A 103      -1.872 -10.922  15.664  1.00 79.38           C  
ATOM    782  O   ASP A 103      -4.797  -9.820  15.547  1.00 79.38           O  
ATOM    783  CG  ASP A 103      -0.909 -11.906  15.031  1.00 79.38           C  
ATOM    784  OD1 ASP A 103      -1.075 -12.242  13.836  1.00 79.38           O  
ATOM    785  OD2 ASP A 103       0.023 -12.359  15.734  1.00 79.38           O  
ATOM    786  N   ASN A 104      -3.445  -7.969  15.398  1.00 84.06           N  
ATOM    787  CA  ASN A 104      -4.418  -7.176  16.141  1.00 84.06           C  
ATOM    788  C   ASN A 104      -5.309  -6.359  15.203  1.00 84.06           C  
ATOM    789  CB  ASN A 104      -3.713  -6.254  17.141  1.00 84.06           C  
ATOM    790  O   ASN A 104      -5.070  -5.172  14.992  1.00 84.06           O  
ATOM    791  CG  ASN A 104      -3.006  -7.016  18.234  1.00 84.06           C  
ATOM    792  ND2 ASN A 104      -1.881  -6.484  18.703  1.00 84.06           N  
ATOM    793  OD1 ASN A 104      -3.465  -8.078  18.672  1.00 84.06           O  
ATOM    794  N   GLY A 105      -6.293  -6.891  14.648  1.00 86.88           N  
ATOM    795  CA  GLY A 105      -7.328  -6.305  13.812  1.00 86.88           C  
ATOM    796  C   GLY A 105      -8.664  -6.188  14.508  1.00 86.88           C  
ATOM    797  O   GLY A 105      -8.773  -5.559  15.562  1.00 86.88           O  
ATOM    798  N   THR A 106      -9.656  -6.793  14.055  1.00 92.12           N  
ATOM    799  CA  THR A 106     -10.953  -6.828  14.711  1.00 92.12           C  
ATOM    800  C   THR A 106     -10.938  -7.809  15.883  1.00 92.12           C  
ATOM    801  CB  THR A 106     -12.070  -7.215  13.727  1.00 92.12           C  
ATOM    802  O   THR A 106     -10.648  -8.992  15.703  1.00 92.12           O  
ATOM    803  CG2 THR A 106     -12.203  -6.184  12.609  1.00 92.12           C  
ATOM    804  OG1 THR A 106     -11.766  -8.492  13.148  1.00 92.12           O  
ATOM    805  N   CYS A 107     -11.094  -7.293  17.156  1.00 92.44           N  
ATOM    806  CA  CYS A 107     -11.008  -8.133  18.344  1.00 92.44           C  
ATOM    807  C   CYS A 107     -12.297  -8.914  18.547  1.00 92.44           C  
ATOM    808  CB  CYS A 107     -10.703  -7.285  19.578  1.00 92.44           C  
ATOM    809  O   CYS A 107     -12.273 -10.047  19.047  1.00 92.44           O  
ATOM    810  SG  CYS A 107     -11.945  -6.012  19.906  1.00 92.44           S  
ATOM    811  N   TYR A 108     -13.500  -8.422  18.188  1.00 94.25           N  
ATOM    812  CA  TYR A 108     -14.750  -9.164  18.172  1.00 94.25           C  
ATOM    813  C   TYR A 108     -14.984  -9.812  16.812  1.00 94.25           C  
ATOM    814  CB  TYR A 108     -15.930  -8.242  18.516  1.00 94.25           C  
ATOM    815  O   TYR A 108     -14.875  -9.156  15.781  1.00 94.25           O  
ATOM    816  CG  TYR A 108     -17.172  -8.984  18.969  1.00 94.25           C  
ATOM    817  CD1 TYR A 108     -18.062  -9.516  18.031  1.00 94.25           C  
ATOM    818  CD2 TYR A 108     -17.453  -9.164  20.312  1.00 94.25           C  
ATOM    819  CE1 TYR A 108     -19.203 -10.195  18.438  1.00 94.25           C  
ATOM    820  CE2 TYR A 108     -18.594  -9.844  20.734  1.00 94.25           C  
ATOM    821  OH  TYR A 108     -20.594 -11.023  20.188  1.00 94.25           O  
ATOM    822  CZ  TYR A 108     -19.453 -10.352  19.781  1.00 94.25           C  
ATOM    823  N   PRO A 109     -15.305 -11.070  16.781  1.00 93.38           N  
ATOM    824  CA  PRO A 109     -15.430 -11.773  15.500  1.00 93.38           C  
ATOM    825  C   PRO A 109     -16.531 -11.188  14.617  1.00 93.38           C  
ATOM    826  CB  PRO A 109     -15.773 -13.203  15.922  1.00 93.38           C  
ATOM    827  O   PRO A 109     -17.609 -10.844  15.109  1.00 93.38           O  
ATOM    828  CG  PRO A 109     -16.375 -13.078  17.281  1.00 93.38           C  
ATOM    829  CD  PRO A 109     -15.781 -11.875  17.953  1.00 93.38           C  
ATOM    830  N   GLY A 110     -16.219 -10.969  13.312  1.00 92.31           N  
ATOM    831  CA  GLY A 110     -17.156 -10.445  12.336  1.00 92.31           C  
ATOM    832  C   GLY A 110     -16.500  -9.984  11.047  1.00 92.31           C  
ATOM    833  O   GLY A 110     -15.273 -10.062  10.914  1.00 92.31           O  
ATOM    834  N   ASP A 111     -17.422  -9.547  10.172  1.00 92.94           N  
ATOM    835  CA  ASP A 111     -16.938  -9.102   8.867  1.00 92.94           C  
ATOM    836  C   ASP A 111     -16.828  -7.578   8.820  1.00 92.94           C  
ATOM    837  CB  ASP A 111     -17.875  -9.594   7.758  1.00 92.94           C  
ATOM    838  O   ASP A 111     -17.688  -6.871   9.344  1.00 92.94           O  
ATOM    839  CG  ASP A 111     -17.859 -11.102   7.605  1.00 92.94           C  
ATOM    840  OD1 ASP A 111     -16.828 -11.742   7.883  1.00 92.94           O  
ATOM    841  OD2 ASP A 111     -18.906 -11.664   7.207  1.00 92.94           O  
ATOM    842  N   PHE A 112     -15.727  -7.133   8.289  1.00 94.38           N  
ATOM    843  CA  PHE A 112     -15.594  -5.723   7.941  1.00 94.38           C  
ATOM    844  C   PHE A 112     -16.000  -5.480   6.492  1.00 94.38           C  
ATOM    845  CB  PHE A 112     -14.156  -5.242   8.180  1.00 94.38           C  
ATOM    846  O   PHE A 112     -15.242  -5.797   5.574  1.00 94.38           O  
ATOM    847  CG  PHE A 112     -14.039  -3.758   8.383  1.00 94.38           C  
ATOM    848  CD1 PHE A 112     -14.945  -2.887   7.781  1.00 94.38           C  
ATOM    849  CD2 PHE A 112     -13.031  -3.230   9.164  1.00 94.38           C  
ATOM    850  CE1 PHE A 112     -14.836  -1.511   7.965  1.00 94.38           C  
ATOM    851  CE2 PHE A 112     -12.914  -1.855   9.359  1.00 94.38           C  
ATOM    852  CZ  PHE A 112     -13.820  -0.997   8.750  1.00 94.38           C  
ATOM    853  N   ILE A 113     -17.141  -4.887   6.352  1.00 93.00           N  
ATOM    854  CA  ILE A 113     -17.781  -4.785   5.043  1.00 93.00           C  
ATOM    855  C   ILE A 113     -17.078  -3.713   4.211  1.00 93.00           C  
ATOM    856  CB  ILE A 113     -19.281  -4.473   5.176  1.00 93.00           C  
ATOM    857  O   ILE A 113     -16.938  -2.574   4.656  1.00 93.00           O  
ATOM    858  CG1 ILE A 113     -19.969  -5.492   6.094  1.00 93.00           C  
ATOM    859  CG2 ILE A 113     -19.953  -4.441   3.799  1.00 93.00           C  
ATOM    860  CD1 ILE A 113     -19.844  -6.934   5.617  1.00 93.00           C  
ATOM    861  N   ASN A 114     -16.625  -4.105   2.959  1.00 89.19           N  
ATOM    862  CA  ASN A 114     -15.969  -3.219   2.004  1.00 89.19           C  
ATOM    863  C   ASN A 114     -14.648  -2.689   2.549  1.00 89.19           C  
ATOM    864  CB  ASN A 114     -16.891  -2.059   1.626  1.00 89.19           C  
ATOM    865  O   ASN A 114     -14.352  -1.499   2.430  1.00 89.19           O  
ATOM    866  CG  ASN A 114     -18.125  -2.514   0.872  1.00 89.19           C  
ATOM    867  ND2 ASN A 114     -19.250  -1.849   1.116  1.00 89.19           N  
ATOM    868  OD1 ASN A 114     -18.062  -3.453   0.076  1.00 89.19           O  
ATOM    869  N   TYR A 115     -13.859  -3.480   3.275  1.00 89.44           N  
ATOM    870  CA  TYR A 115     -12.602  -3.164   3.936  1.00 89.44           C  
ATOM    871  C   TYR A 115     -11.539  -2.750   2.920  1.00 89.44           C  
ATOM    872  CB  TYR A 115     -12.102  -4.363   4.750  1.00 89.44           C  
ATOM    873  O   TYR A 115     -10.805  -1.789   3.141  1.00 89.44           O  
ATOM    874  CG  TYR A 115     -10.766  -4.129   5.418  1.00 89.44           C  
ATOM    875  CD1 TYR A 115      -9.664  -4.918   5.102  1.00 89.44           C  
ATOM    876  CD2 TYR A 115     -10.609  -3.125   6.363  1.00 89.44           C  
ATOM    877  CE1 TYR A 115      -8.430  -4.711   5.715  1.00 89.44           C  
ATOM    878  CE2 TYR A 115      -9.383  -2.908   6.984  1.00 89.44           C  
ATOM    879  OH  TYR A 115      -7.086  -3.494   7.262  1.00 89.44           O  
ATOM    880  CZ  TYR A 115      -8.305  -3.705   6.652  1.00 89.44           C  
ATOM    881  N   GLU A 116     -11.453  -3.412   1.825  1.00 84.94           N  
ATOM    882  CA  GLU A 116     -10.453  -3.109   0.807  1.00 84.94           C  
ATOM    883  C   GLU A 116     -10.680  -1.724   0.207  1.00 84.94           C  
ATOM    884  CB  GLU A 116     -10.469  -4.168  -0.298  1.00 84.94           C  
ATOM    885  O   GLU A 116      -9.727  -0.999  -0.072  1.00 84.94           O  
ATOM    886  CG  GLU A 116     -10.008  -5.543   0.163  1.00 84.94           C  
ATOM    887  CD  GLU A 116      -8.594  -5.547   0.711  1.00 84.94           C  
ATOM    888  OE1 GLU A 116      -8.266  -6.418   1.549  1.00 84.94           O  
ATOM    889  OE2 GLU A 116      -7.797  -4.672   0.299  1.00 84.94           O  
ATOM    890  N   GLU A 117     -11.961  -1.384   0.017  1.00 85.19           N  
ATOM    891  CA  GLU A 117     -12.305  -0.046  -0.455  1.00 85.19           C  
ATOM    892  C   GLU A 117     -11.867   1.021   0.543  1.00 85.19           C  
ATOM    893  CB  GLU A 117     -13.812   0.061  -0.712  1.00 85.19           C  
ATOM    894  O   GLU A 117     -11.375   2.080   0.150  1.00 85.19           O  
ATOM    895  CG  GLU A 117     -14.234   1.365  -1.374  1.00 85.19           C  
ATOM    896  CD  GLU A 117     -15.711   1.418  -1.711  1.00 85.19           C  
ATOM    897  OE1 GLU A 117     -16.188   2.463  -2.215  1.00 85.19           O  
ATOM    898  OE2 GLU A 117     -16.406   0.406  -1.468  1.00 85.19           O  
ATOM    899  N   LEU A 118     -12.117   0.753   1.710  1.00 89.44           N  
ATOM    900  CA  LEU A 118     -11.680   1.680   2.748  1.00 89.44           C  
ATOM    901  C   LEU A 118     -10.156   1.829   2.738  1.00 89.44           C  
ATOM    902  CB  LEU A 118     -12.148   1.202   4.125  1.00 89.44           C  
ATOM    903  O   LEU A 118      -9.641   2.941   2.852  1.00 89.44           O  
ATOM    904  CG  LEU A 118     -11.695   2.037   5.324  1.00 89.44           C  
ATOM    905  CD1 LEU A 118     -12.250   3.455   5.223  1.00 89.44           C  
ATOM    906  CD2 LEU A 118     -12.125   1.381   6.629  1.00 89.44           C  
ATOM    907  N   ARG A 119      -9.469   0.697   2.660  1.00 88.81           N  
ATOM    908  CA  ARG A 119      -8.016   0.701   2.605  1.00 88.81           C  
ATOM    909  C   ARG A 119      -7.512   1.580   1.465  1.00 88.81           C  
ATOM    910  CB  ARG A 119      -7.477  -0.723   2.445  1.00 88.81           C  
ATOM    911  O   ARG A 119      -6.547   2.328   1.630  1.00 88.81           O  
ATOM    912  CG  ARG A 119      -7.488  -1.533   3.732  1.00 88.81           C  
ATOM    913  CD  ARG A 119      -6.883  -2.916   3.533  1.00 88.81           C  
ATOM    914  NE  ARG A 119      -5.430  -2.852   3.391  1.00 88.81           N  
ATOM    915  NH1 ARG A 119      -5.051  -4.992   4.168  1.00 88.81           N  
ATOM    916  NH2 ARG A 119      -3.291  -3.674   3.527  1.00 88.81           N  
ATOM    917  CZ  ARG A 119      -4.594  -3.840   3.695  1.00 88.81           C  
ATOM    918  N   GLU A 120      -8.109   1.476   0.434  1.00 84.19           N  
ATOM    919  CA  GLU A 120      -7.770   2.297  -0.724  1.00 84.19           C  
ATOM    920  C   GLU A 120      -7.992   3.777  -0.436  1.00 84.19           C  
ATOM    921  CB  GLU A 120      -8.586   1.869  -1.945  1.00 84.19           C  
ATOM    922  O   GLU A 120      -7.176   4.621  -0.817  1.00 84.19           O  
ATOM    923  CG  GLU A 120      -8.188   2.576  -3.232  1.00 84.19           C  
ATOM    924  CD  GLU A 120      -8.977   2.115  -4.445  1.00 84.19           C  
ATOM    925  OE1 GLU A 120      -8.781   2.670  -5.547  1.00 84.19           O  
ATOM    926  OE2 GLU A 120      -9.812   1.191  -4.285  1.00 84.19           O  
ATOM    927  N   GLN A 121      -9.164   4.047   0.132  1.00 86.06           N  
ATOM    928  CA  GLN A 121      -9.438   5.430   0.496  1.00 86.06           C  
ATOM    929  C   GLN A 121      -8.367   5.980   1.431  1.00 86.06           C  
ATOM    930  CB  GLN A 121     -10.812   5.551   1.152  1.00 86.06           C  
ATOM    931  O   GLN A 121      -7.906   7.113   1.261  1.00 86.06           O  
ATOM    932  CG  GLN A 121     -11.977   5.266   0.206  1.00 86.06           C  
ATOM    933  CD  GLN A 121     -12.078   6.277  -0.920  1.00 86.06           C  
ATOM    934  NE2 GLN A 121     -12.383   5.797  -2.121  1.00 86.06           N  
ATOM    935  OE1 GLN A 121     -11.883   7.477  -0.713  1.00 86.06           O  
ATOM    936  N   LEU A 122      -7.961   5.168   2.285  1.00 87.88           N  
ATOM    937  CA  LEU A 122      -7.008   5.582   3.307  1.00 87.88           C  
ATOM    938  C   LEU A 122      -5.609   5.727   2.717  1.00 87.88           C  
ATOM    939  CB  LEU A 122      -6.988   4.578   4.461  1.00 87.88           C  
ATOM    940  O   LEU A 122      -4.766   6.438   3.271  1.00 87.88           O  
ATOM    941  CG  LEU A 122      -8.195   4.590   5.395  1.00 87.88           C  
ATOM    942  CD1 LEU A 122      -8.102   3.451   6.402  1.00 87.88           C  
ATOM    943  CD2 LEU A 122      -8.312   5.934   6.105  1.00 87.88           C  
ATOM    944  N   SER A 123      -5.391   5.020   1.654  1.00 84.75           N  
ATOM    945  CA  SER A 123      -4.090   5.082   1.000  1.00 84.75           C  
ATOM    946  C   SER A 123      -3.814   6.477   0.444  1.00 84.75           C  
ATOM    947  CB  SER A 123      -4.004   4.051  -0.126  1.00 84.75           C  
ATOM    948  O   SER A 123      -2.660   6.844   0.220  1.00 84.75           O  
ATOM    949  OG  SER A 123      -4.863   4.402  -1.196  1.00 84.75           O  
ATOM    950  N   SER A 124      -4.785   7.227   0.305  1.00 82.94           N  
ATOM    951  CA  SER A 124      -4.652   8.562  -0.266  1.00 82.94           C  
ATOM    952  C   SER A 124      -4.766   9.641   0.811  1.00 82.94           C  
ATOM    953  CB  SER A 124      -5.711   8.797  -1.343  1.00 82.94           C  
ATOM    954  O   SER A 124      -4.719  10.836   0.510  1.00 82.94           O  
ATOM    955  OG  SER A 124      -7.016   8.734  -0.788  1.00 82.94           O  
ATOM    956  N   VAL A 125      -4.820   9.211   2.080  1.00 85.50           N  
ATOM    957  CA  VAL A 125      -5.023  10.117   3.203  1.00 85.50           C  
ATOM    958  C   VAL A 125      -3.695  10.383   3.908  1.00 85.50           C  
ATOM    959  CB  VAL A 125      -6.059   9.555   4.207  1.00 85.50           C  
ATOM    960  O   VAL A 125      -2.943   9.445   4.195  1.00 85.50           O  
ATOM    961  CG1 VAL A 125      -6.184  10.477   5.422  1.00 85.50           C  
ATOM    962  CG2 VAL A 125      -7.414   9.375   3.527  1.00 85.50           C  
ATOM    963  N   SER A 126      -3.404  11.609   4.172  1.00 82.69           N  
ATOM    964  CA  SER A 126      -2.113  11.984   4.738  1.00 82.69           C  
ATOM    965  C   SER A 126      -2.268  12.523   6.156  1.00 82.69           C  
ATOM    966  CB  SER A 126      -1.428  13.039   3.861  1.00 82.69           C  
ATOM    967  O   SER A 126      -1.298  12.562   6.918  1.00 82.69           O  
ATOM    968  OG  SER A 126      -2.262  14.172   3.689  1.00 82.69           O  
ATOM    969  N   SER A 127      -3.463  12.742   6.523  1.00 84.69           N  
ATOM    970  CA  SER A 127      -3.717  13.180   7.891  1.00 84.69           C  
ATOM    971  C   SER A 127      -5.148  12.867   8.320  1.00 84.69           C  
ATOM    972  CB  SER A 127      -3.449  14.680   8.031  1.00 84.69           C  
ATOM    973  O   SER A 127      -6.062  12.867   7.488  1.00 84.69           O  
ATOM    974  OG  SER A 127      -4.469  15.430   7.395  1.00 84.69           O  
ATOM    975  N   PHE A 128      -5.207  12.531   9.703  1.00 84.69           N  
ATOM    976  CA  PHE A 128      -6.488  12.258  10.344  1.00 84.69           C  
ATOM    977  C   PHE A 128      -6.695  13.156  11.555  1.00 84.69           C  
ATOM    978  CB  PHE A 128      -6.574  10.789  10.766  1.00 84.69           C  
ATOM    979  O   PHE A 128      -5.746  13.461  12.281  1.00 84.69           O  
ATOM    980  CG  PHE A 128      -6.961   9.859   9.648  1.00 84.69           C  
ATOM    981  CD1 PHE A 128      -7.762  10.305   8.602  1.00 84.69           C  
ATOM    982  CD2 PHE A 128      -6.523   8.539   9.641  1.00 84.69           C  
ATOM    983  CE1 PHE A 128      -8.117   9.445   7.562  1.00 84.69           C  
ATOM    984  CE2 PHE A 128      -6.883   7.676   8.609  1.00 84.69           C  
ATOM    985  CZ  PHE A 128      -7.680   8.133   7.570  1.00 84.69           C  
ATOM    986  N   GLU A 129      -7.871  13.695  11.602  1.00 88.62           N  
ATOM    987  CA  GLU A 129      -8.242  14.320  12.875  1.00 88.62           C  
ATOM    988  C   GLU A 129      -9.414  13.594  13.523  1.00 88.62           C  
ATOM    989  CB  GLU A 129      -8.586  15.797  12.664  1.00 88.62           C  
ATOM    990  O   GLU A 129     -10.492  13.500  12.938  1.00 88.62           O  
ATOM    991  CG  GLU A 129      -8.852  16.547  13.953  1.00 88.62           C  
ATOM    992  CD  GLU A 129      -9.328  17.984  13.727  1.00 88.62           C  
ATOM    993  OE1 GLU A 129      -9.656  18.672  14.719  1.00 88.62           O  
ATOM    994  OE2 GLU A 129      -9.359  18.406  12.555  1.00 88.62           O  
ATOM    995  N   LYS A 130      -9.109  13.047  14.656  1.00 90.88           N  
ATOM    996  CA  LYS A 130     -10.109  12.297  15.414  1.00 90.88           C  
ATOM    997  C   LYS A 130     -10.953  13.227  16.281  1.00 90.88           C  
ATOM    998  CB  LYS A 130      -9.438  11.234  16.281  1.00 90.88           C  
ATOM    999  O   LYS A 130     -10.414  14.086  16.984  1.00 90.88           O  
ATOM   1000  CG  LYS A 130     -10.406  10.398  17.109  1.00 90.88           C  
ATOM   1001  CD  LYS A 130      -9.672   9.406  18.000  1.00 90.88           C  
ATOM   1002  CE  LYS A 130     -10.633   8.641  18.891  1.00 90.88           C  
ATOM   1003  NZ  LYS A 130      -9.922   7.664  19.766  1.00 90.88           N  
ATOM   1004  N   PHE A 131     -12.273  13.117  16.281  1.00 92.19           N  
ATOM   1005  CA  PHE A 131     -13.156  13.922  17.109  1.00 92.19           C  
ATOM   1006  C   PHE A 131     -14.391  13.133  17.516  1.00 92.19           C  
ATOM   1007  CB  PHE A 131     -13.570  15.203  16.391  1.00 92.19           C  
ATOM   1008  O   PHE A 131     -14.781  12.180  16.844  1.00 92.19           O  
ATOM   1009  CG  PHE A 131     -14.352  14.961  15.125  1.00 92.19           C  
ATOM   1010  CD1 PHE A 131     -13.703  14.727  13.922  1.00 92.19           C  
ATOM   1011  CD2 PHE A 131     -15.742  14.961  15.148  1.00 92.19           C  
ATOM   1012  CE1 PHE A 131     -14.430  14.500  12.750  1.00 92.19           C  
ATOM   1013  CE2 PHE A 131     -16.469  14.734  13.984  1.00 92.19           C  
ATOM   1014  CZ  PHE A 131     -15.812  14.508  12.789  1.00 92.19           C  
ATOM   1015  N   GLU A 132     -14.938  13.516  18.594  1.00 92.69           N  
ATOM   1016  CA  GLU A 132     -16.078  12.797  19.141  1.00 92.69           C  
ATOM   1017  C   GLU A 132     -17.375  13.219  18.453  1.00 92.69           C  
ATOM   1018  CB  GLU A 132     -16.203  13.016  20.656  1.00 92.69           C  
ATOM   1019  O   GLU A 132     -17.719  14.406  18.438  1.00 92.69           O  
ATOM   1020  CG  GLU A 132     -17.109  12.016  21.359  1.00 92.69           C  
ATOM   1021  CD  GLU A 132     -17.094  12.156  22.859  1.00 92.69           C  
ATOM   1022  OE1 GLU A 132     -17.625  11.266  23.562  1.00 92.69           O  
ATOM   1023  OE2 GLU A 132     -16.531  13.156  23.359  1.00 92.69           O  
ATOM   1024  N   ILE A 133     -18.094  12.234  17.859  1.00 93.44           N  
ATOM   1025  CA  ILE A 133     -19.328  12.523  17.109  1.00 93.44           C  
ATOM   1026  C   ILE A 133     -20.531  12.273  18.016  1.00 93.44           C  
ATOM   1027  CB  ILE A 133     -19.422  11.680  15.828  1.00 93.44           C  
ATOM   1028  O   ILE A 133     -21.484  13.055  18.016  1.00 93.44           O  
ATOM   1029  CG1 ILE A 133     -20.578  12.188  14.945  1.00 93.44           C  
ATOM   1030  CG2 ILE A 133     -19.609  10.195  16.172  1.00 93.44           C  
ATOM   1031  CD1 ILE A 133     -20.656  11.492  13.594  1.00 93.44           C  
ATOM   1032  N   PHE A 134     -20.547  11.234  18.766  1.00 92.69           N  
ATOM   1033  CA  PHE A 134     -21.594  10.922  19.750  1.00 92.69           C  
ATOM   1034  C   PHE A 134     -20.984  10.586  21.109  1.00 92.69           C  
ATOM   1035  CB  PHE A 134     -22.453   9.742  19.250  1.00 92.69           C  
ATOM   1036  O   PHE A 134     -20.516   9.461  21.328  1.00 92.69           O  
ATOM   1037  CG  PHE A 134     -23.188  10.031  17.984  1.00 92.69           C  
ATOM   1038  CD1 PHE A 134     -24.188  11.008  17.938  1.00 92.69           C  
ATOM   1039  CD2 PHE A 134     -22.906   9.320  16.828  1.00 92.69           C  
ATOM   1040  CE1 PHE A 134     -24.875  11.273  16.750  1.00 92.69           C  
ATOM   1041  CE2 PHE A 134     -23.594   9.578  15.641  1.00 92.69           C  
ATOM   1042  CZ  PHE A 134     -24.578  10.555  15.609  1.00 92.69           C  
ATOM   1043  N   PRO A 135     -20.984  11.586  22.031  1.00 90.00           N  
ATOM   1044  CA  PRO A 135     -20.422  11.320  23.359  1.00 90.00           C  
ATOM   1045  C   PRO A 135     -21.219  10.258  24.125  1.00 90.00           C  
ATOM   1046  CB  PRO A 135     -20.516  12.680  24.062  1.00 90.00           C  
ATOM   1047  O   PRO A 135     -22.438  10.188  24.016  1.00 90.00           O  
ATOM   1048  CG  PRO A 135     -20.609  13.672  22.953  1.00 90.00           C  
ATOM   1049  CD  PRO A 135     -21.328  13.031  21.797  1.00 90.00           C  
ATOM   1050  N   LYS A 136     -20.547   9.398  24.844  1.00 84.00           N  
ATOM   1051  CA  LYS A 136     -21.078   8.219  25.531  1.00 84.00           C  
ATOM   1052  C   LYS A 136     -22.172   8.602  26.516  1.00 84.00           C  
ATOM   1053  CB  LYS A 136     -19.953   7.469  26.250  1.00 84.00           C  
ATOM   1054  O   LYS A 136     -23.250   7.996  26.516  1.00 84.00           O  
ATOM   1055  CG  LYS A 136     -20.359   6.090  26.750  1.00 84.00           C  
ATOM   1056  CD  LYS A 136     -19.172   5.336  27.328  1.00 84.00           C  
ATOM   1057  CE  LYS A 136     -19.578   3.971  27.859  1.00 84.00           C  
ATOM   1058  NZ  LYS A 136     -18.406   3.207  28.391  1.00 84.00           N  
ATOM   1059  N   THR A 137     -22.125   9.641  27.281  1.00 79.88           N  
ATOM   1060  CA  THR A 137     -23.031   9.992  28.375  1.00 79.88           C  
ATOM   1061  C   THR A 137     -24.172  10.883  27.875  1.00 79.88           C  
ATOM   1062  CB  THR A 137     -22.281  10.703  29.516  1.00 79.88           C  
ATOM   1063  O   THR A 137     -25.312  10.719  28.281  1.00 79.88           O  
ATOM   1064  CG2 THR A 137     -21.344   9.742  30.234  1.00 79.88           C  
ATOM   1065  OG1 THR A 137     -21.516  11.781  28.969  1.00 79.88           O  
ATOM   1066  N   SER A 138     -23.922  11.641  26.875  1.00 85.50           N  
ATOM   1067  CA  SER A 138     -24.922  12.625  26.453  1.00 85.50           C  
ATOM   1068  C   SER A 138     -25.750  12.094  25.281  1.00 85.50           C  
ATOM   1069  CB  SER A 138     -24.234  13.930  26.047  1.00 85.50           C  
ATOM   1070  O   SER A 138     -26.938  12.430  25.156  1.00 85.50           O  
ATOM   1071  OG  SER A 138     -23.344  13.719  24.953  1.00 85.50           O  
ATOM   1072  N   SER A 139     -25.234  11.227  24.547  1.00 87.56           N  
ATOM   1073  CA  SER A 139     -25.859  10.805  23.297  1.00 87.56           C  
ATOM   1074  C   SER A 139     -26.734   9.578  23.516  1.00 87.56           C  
ATOM   1075  CB  SER A 139     -24.797  10.508  22.250  1.00 87.56           C  
ATOM   1076  O   SER A 139     -27.641   9.320  22.719  1.00 87.56           O  
ATOM   1077  OG  SER A 139     -24.078  11.680  21.906  1.00 87.56           O  
ATOM   1078  N   TRP A 140     -26.484   8.891  24.688  1.00 88.69           N  
ATOM   1079  CA  TRP A 140     -27.250   7.668  24.906  1.00 88.69           C  
ATOM   1080  C   TRP A 140     -27.703   7.566  26.359  1.00 88.69           C  
ATOM   1081  CB  TRP A 140     -26.422   6.434  24.531  1.00 88.69           C  
ATOM   1082  O   TRP A 140     -27.344   6.621  27.078  1.00 88.69           O  
ATOM   1083  CG  TRP A 140     -25.625   6.598  23.281  1.00 88.69           C  
ATOM   1084  CD1 TRP A 140     -24.266   6.773  23.188  1.00 88.69           C  
ATOM   1085  CD2 TRP A 140     -26.125   6.609  21.938  1.00 88.69           C  
ATOM   1086  CE2 TRP A 140     -25.031   6.793  21.078  1.00 88.69           C  
ATOM   1087  CE3 TRP A 140     -27.406   6.484  21.391  1.00 88.69           C  
ATOM   1088  NE1 TRP A 140     -23.906   6.891  21.859  1.00 88.69           N  
ATOM   1089  CH2 TRP A 140     -26.422   6.727  19.172  1.00 88.69           C  
ATOM   1090  CZ2 TRP A 140     -25.156   6.855  19.688  1.00 88.69           C  
ATOM   1091  CZ3 TRP A 140     -27.547   6.543  20.000  1.00 88.69           C  
ATOM   1092  N   PRO A 141     -28.484   8.398  26.953  1.00 87.06           N  
ATOM   1093  CA  PRO A 141     -28.844   8.430  28.375  1.00 87.06           C  
ATOM   1094  C   PRO A 141     -29.797   7.305  28.766  1.00 87.06           C  
ATOM   1095  CB  PRO A 141     -29.516   9.797  28.531  1.00 87.06           C  
ATOM   1096  O   PRO A 141     -29.828   6.883  29.922  1.00 87.06           O  
ATOM   1097  CG  PRO A 141     -29.969  10.164  27.156  1.00 87.06           C  
ATOM   1098  CD  PRO A 141     -29.000   9.586  26.156  1.00 87.06           C  
ATOM   1099  N   ASN A 142     -30.469   6.742  27.750  1.00 90.75           N  
ATOM   1100  CA  ASN A 142     -31.469   5.707  28.031  1.00 90.75           C  
ATOM   1101  C   ASN A 142     -30.969   4.328  27.609  1.00 90.75           C  
ATOM   1102  CB  ASN A 142     -32.781   6.027  27.344  1.00 90.75           C  
ATOM   1103  O   ASN A 142     -31.750   3.387  27.500  1.00 90.75           O  
ATOM   1104  CG  ASN A 142     -33.406   7.312  27.859  1.00 90.75           C  
ATOM   1105  ND2 ASN A 142     -33.906   8.141  26.938  1.00 90.75           N  
ATOM   1106  OD1 ASN A 142     -33.469   7.562  29.062  1.00 90.75           O  
ATOM   1107  N   HIS A 143     -29.719   4.273  27.281  1.00 93.19           N  
ATOM   1108  CA  HIS A 143     -29.047   3.027  26.906  1.00 93.19           C  
ATOM   1109  C   HIS A 143     -27.812   2.799  27.766  1.00 93.19           C  
ATOM   1110  CB  HIS A 143     -28.688   3.035  25.422  1.00 93.19           C  
ATOM   1111  O   HIS A 143     -27.188   3.756  28.234  1.00 93.19           O  
ATOM   1112  CG  HIS A 143     -29.859   3.178  24.516  1.00 93.19           C  
ATOM   1113  CD2 HIS A 143     -30.516   2.264  23.766  1.00 93.19           C  
ATOM   1114  ND1 HIS A 143     -30.500   4.383  24.297  1.00 93.19           N  
ATOM   1115  CE1 HIS A 143     -31.500   4.203  23.453  1.00 93.19           C  
ATOM   1116  NE2 HIS A 143     -31.531   2.926  23.109  1.00 93.19           N  
ATOM   1117  N   ASP A 144     -27.516   1.521  28.016  1.00 91.81           N  
ATOM   1118  CA  ASP A 144     -26.297   1.167  28.750  1.00 91.81           C  
ATOM   1119  C   ASP A 144     -25.094   1.125  27.828  1.00 91.81           C  
ATOM   1120  CB  ASP A 144     -26.469  -0.182  29.453  1.00 91.81           C  
ATOM   1121  O   ASP A 144     -24.938   0.190  27.031  1.00 91.81           O  
ATOM   1122  CG  ASP A 144     -25.344  -0.494  30.422  1.00 91.81           C  
ATOM   1123  OD1 ASP A 144     -24.266   0.126  30.312  1.00 91.81           O  
ATOM   1124  OD2 ASP A 144     -25.531  -1.371  31.297  1.00 91.81           O  
ATOM   1125  N   SER A 145     -24.234   2.062  27.953  1.00 88.06           N  
ATOM   1126  CA  SER A 145     -23.062   2.174  27.094  1.00 88.06           C  
ATOM   1127  C   SER A 145     -21.812   1.653  27.797  1.00 88.06           C  
ATOM   1128  CB  SER A 145     -22.844   3.627  26.656  1.00 88.06           C  
ATOM   1129  O   SER A 145     -20.781   1.435  27.156  1.00 88.06           O  
ATOM   1130  OG  SER A 145     -22.625   4.457  27.797  1.00 88.06           O  
ATOM   1131  N   ASP A 146     -21.891   1.215  29.094  1.00 86.50           N  
ATOM   1132  CA  ASP A 146     -20.766   0.755  29.891  1.00 86.50           C  
ATOM   1133  C   ASP A 146     -20.688  -0.770  29.922  1.00 86.50           C  
ATOM   1134  CB  ASP A 146     -20.875   1.298  31.328  1.00 86.50           C  
ATOM   1135  O   ASP A 146     -19.609  -1.343  30.047  1.00 86.50           O  
ATOM   1136  CG  ASP A 146     -20.641   2.795  31.406  1.00 86.50           C  
ATOM   1137  OD1 ASP A 146     -19.875   3.342  30.578  1.00 86.50           O  
ATOM   1138  OD2 ASP A 146     -21.203   3.436  32.312  1.00 86.50           O  
ATOM   1139  N   ASN A 147     -21.766  -1.412  29.750  1.00 86.75           N  
ATOM   1140  CA  ASN A 147     -21.844  -2.863  29.875  1.00 86.75           C  
ATOM   1141  C   ASN A 147     -21.703  -3.559  28.531  1.00 86.75           C  
ATOM   1142  CB  ASN A 147     -23.172  -3.270  30.531  1.00 86.75           C  
ATOM   1143  O   ASN A 147     -21.641  -4.789  28.453  1.00 86.75           O  
ATOM   1144  CG  ASN A 147     -23.188  -2.992  32.031  1.00 86.75           C  
ATOM   1145  ND2 ASN A 147     -24.344  -2.627  32.562  1.00 86.75           N  
ATOM   1146  OD1 ASN A 147     -22.156  -3.104  32.688  1.00 86.75           O  
ATOM   1147  N   GLY A 148     -21.578  -2.766  27.484  1.00 86.88           N  
ATOM   1148  CA  GLY A 148     -21.250  -3.303  26.172  1.00 86.88           C  
ATOM   1149  C   GLY A 148     -19.781  -3.607  26.000  1.00 86.88           C  
ATOM   1150  O   GLY A 148     -19.109  -2.984  25.172  1.00 86.88           O  
ATOM   1151  N   VAL A 149     -19.219  -4.445  26.781  1.00 91.44           N  
ATOM   1152  CA  VAL A 149     -17.812  -4.816  26.734  1.00 91.44           C  
ATOM   1153  C   VAL A 149     -17.688  -6.324  26.531  1.00 91.44           C  
ATOM   1154  CB  VAL A 149     -17.062  -4.391  28.031  1.00 91.44           C  
ATOM   1155  O   VAL A 149     -18.625  -7.074  26.766  1.00 91.44           O  
ATOM   1156  CG1 VAL A 149     -17.078  -2.869  28.172  1.00 91.44           C  
ATOM   1157  CG2 VAL A 149     -17.703  -5.055  29.250  1.00 91.44           C  
ATOM   1158  N   THR A 150     -16.500  -6.758  26.031  1.00 91.88           N  
ATOM   1159  CA  THR A 150     -16.297  -8.172  25.719  1.00 91.88           C  
ATOM   1160  C   THR A 150     -14.883  -8.609  26.094  1.00 91.88           C  
ATOM   1161  CB  THR A 150     -16.547  -8.445  24.234  1.00 91.88           C  
ATOM   1162  O   THR A 150     -13.945  -7.809  26.047  1.00 91.88           O  
ATOM   1163  CG2 THR A 150     -15.672  -7.559  23.344  1.00 91.88           C  
ATOM   1164  OG1 THR A 150     -16.250  -9.820  23.953  1.00 91.88           O  
ATOM   1165  N   ALA A 151     -14.766  -9.852  26.469  1.00 91.12           N  
ATOM   1166  CA  ALA A 151     -13.461 -10.438  26.766  1.00 91.12           C  
ATOM   1167  C   ALA A 151     -12.617 -10.578  25.516  1.00 91.12           C  
ATOM   1168  CB  ALA A 151     -13.633 -11.789  27.453  1.00 91.12           C  
ATOM   1169  O   ALA A 151     -11.383 -10.664  25.578  1.00 91.12           O  
ATOM   1170  N   ALA A 152     -13.336 -10.602  24.391  1.00 91.00           N  
ATOM   1171  CA  ALA A 152     -12.672 -10.727  23.094  1.00 91.00           C  
ATOM   1172  C   ALA A 152     -11.859  -9.484  22.766  1.00 91.00           C  
ATOM   1173  CB  ALA A 152     -13.695 -10.992  22.000  1.00 91.00           C  
ATOM   1174  O   ALA A 152     -10.859  -9.555  22.047  1.00 91.00           O  
ATOM   1175  N   CYS A 153     -12.242  -8.383  23.312  1.00 92.12           N  
ATOM   1176  CA  CYS A 153     -11.539  -7.117  23.125  1.00 92.12           C  
ATOM   1177  C   CYS A 153     -10.938  -6.629  24.438  1.00 92.12           C  
ATOM   1178  CB  CYS A 153     -12.477  -6.055  22.562  1.00 92.12           C  
ATOM   1179  O   CYS A 153     -11.188  -5.496  24.859  1.00 92.12           O  
ATOM   1180  SG  CYS A 153     -13.117  -6.453  20.922  1.00 92.12           S  
ATOM   1181  N   SER A 154     -10.242  -7.438  25.109  1.00 90.62           N  
ATOM   1182  CA  SER A 154      -9.711  -7.141  26.438  1.00 90.62           C  
ATOM   1183  C   SER A 154      -8.539  -6.172  26.359  1.00 90.62           C  
ATOM   1184  CB  SER A 154      -9.281  -8.430  27.141  1.00 90.62           C  
ATOM   1185  O   SER A 154      -7.832  -6.121  25.359  1.00 90.62           O  
ATOM   1186  OG  SER A 154      -8.188  -9.023  26.469  1.00 90.62           O  
ATOM   1187  N   HIS A 155      -8.453  -5.355  27.312  1.00 88.56           N  
ATOM   1188  CA  HIS A 155      -7.320  -4.449  27.484  1.00 88.56           C  
ATOM   1189  C   HIS A 155      -6.707  -4.594  28.859  1.00 88.56           C  
ATOM   1190  CB  HIS A 155      -7.754  -3.002  27.250  1.00 88.56           C  
ATOM   1191  O   HIS A 155      -7.387  -4.406  29.875  1.00 88.56           O  
ATOM   1192  CG  HIS A 155      -6.625  -2.023  27.297  1.00 88.56           C  
ATOM   1193  CD2 HIS A 155      -6.336  -1.049  28.188  1.00 88.56           C  
ATOM   1194  ND1 HIS A 155      -5.633  -1.979  26.344  1.00 88.56           N  
ATOM   1195  CE1 HIS A 155      -4.777  -1.018  26.641  1.00 88.56           C  
ATOM   1196  NE2 HIS A 155      -5.180  -0.438  27.766  1.00 88.56           N  
ATOM   1197  N   ALA A 156      -5.512  -5.035  28.938  1.00 86.44           N  
ATOM   1198  CA  ALA A 156      -4.773  -5.242  30.172  1.00 86.44           C  
ATOM   1199  C   ALA A 156      -5.508  -6.211  31.094  1.00 86.44           C  
ATOM   1200  CB  ALA A 156      -4.547  -3.908  30.891  1.00 86.44           C  
ATOM   1201  O   ALA A 156      -5.559  -6.008  32.312  1.00 86.44           O  
ATOM   1202  N   GLY A 157      -6.148  -7.211  30.516  1.00 83.25           N  
ATOM   1203  CA  GLY A 157      -6.703  -8.297  31.312  1.00 83.25           C  
ATOM   1204  C   GLY A 157      -8.133  -8.039  31.750  1.00 83.25           C  
ATOM   1205  O   GLY A 157      -8.766  -8.914  32.344  1.00 83.25           O  
ATOM   1206  N   ALA A 158      -8.703  -6.840  31.375  1.00 90.88           N  
ATOM   1207  CA  ALA A 158     -10.086  -6.484  31.656  1.00 90.88           C  
ATOM   1208  C   ALA A 158     -10.914  -6.430  30.375  1.00 90.88           C  
ATOM   1209  CB  ALA A 158     -10.148  -5.145  32.406  1.00 90.88           C  
ATOM   1210  O   ALA A 158     -10.398  -6.098  29.312  1.00 90.88           O  
ATOM   1211  N   LYS A 159     -12.227  -6.824  30.547  1.00 92.38           N  
ATOM   1212  CA  LYS A 159     -13.125  -6.727  29.406  1.00 92.38           C  
ATOM   1213  C   LYS A 159     -13.242  -5.289  28.922  1.00 92.38           C  
ATOM   1214  CB  LYS A 159     -14.516  -7.270  29.766  1.00 92.38           C  
ATOM   1215  O   LYS A 159     -13.430  -4.367  29.719  1.00 92.38           O  
ATOM   1216  CG  LYS A 159     -14.523  -8.742  30.141  1.00 92.38           C  
ATOM   1217  CD  LYS A 159     -15.922  -9.219  30.516  1.00 92.38           C  
ATOM   1218  CE  LYS A 159     -15.922 -10.680  30.953  1.00 92.38           C  
ATOM   1219  NZ  LYS A 159     -17.281 -11.133  31.359  1.00 92.38           N  
ATOM   1220  N   SER A 160     -13.070  -5.125  27.656  1.00 93.12           N  
ATOM   1221  CA  SER A 160     -13.164  -3.826  27.000  1.00 93.12           C  
ATOM   1222  C   SER A 160     -13.875  -3.939  25.656  1.00 93.12           C  
ATOM   1223  CB  SER A 160     -11.781  -3.217  26.812  1.00 93.12           C  
ATOM   1224  O   SER A 160     -14.445  -4.984  25.344  1.00 93.12           O  
ATOM   1225  OG  SER A 160     -11.875  -1.897  26.297  1.00 93.12           O  
ATOM   1226  N   PHE A 161     -13.836  -2.750  25.000  1.00 94.00           N  
ATOM   1227  CA  PHE A 161     -14.406  -2.684  23.656  1.00 94.00           C  
ATOM   1228  C   PHE A 161     -13.641  -1.689  22.797  1.00 94.00           C  
ATOM   1229  CB  PHE A 161     -15.891  -2.295  23.719  1.00 94.00           C  
ATOM   1230  O   PHE A 161     -12.695  -1.049  23.250  1.00 94.00           O  
ATOM   1231  CG  PHE A 161     -16.641  -2.588  22.453  1.00 94.00           C  
ATOM   1232  CD1 PHE A 161     -17.281  -1.567  21.750  1.00 94.00           C  
ATOM   1233  CD2 PHE A 161     -16.734  -3.887  21.969  1.00 94.00           C  
ATOM   1234  CE1 PHE A 161     -17.984  -1.838  20.578  1.00 94.00           C  
ATOM   1235  CE2 PHE A 161     -17.438  -4.164  20.797  1.00 94.00           C  
ATOM   1236  CZ  PHE A 161     -18.062  -3.139  20.109  1.00 94.00           C  
ATOM   1237  N   TYR A 162     -13.984  -1.651  21.531  1.00 94.00           N  
ATOM   1238  CA  TYR A 162     -13.336  -0.712  20.625  1.00 94.00           C  
ATOM   1239  C   TYR A 162     -13.414   0.711  21.172  1.00 94.00           C  
ATOM   1240  CB  TYR A 162     -13.977  -0.781  19.234  1.00 94.00           C  
ATOM   1241  O   TYR A 162     -14.461   1.131  21.672  1.00 94.00           O  
ATOM   1242  CG  TYR A 162     -13.789  -2.113  18.547  1.00 94.00           C  
ATOM   1243  CD1 TYR A 162     -12.531  -2.523  18.109  1.00 94.00           C  
ATOM   1244  CD2 TYR A 162     -14.867  -2.963  18.344  1.00 94.00           C  
ATOM   1245  CE1 TYR A 162     -12.359  -3.748  17.469  1.00 94.00           C  
ATOM   1246  CE2 TYR A 162     -14.711  -4.191  17.719  1.00 94.00           C  
ATOM   1247  OH  TYR A 162     -13.289  -5.789  16.656  1.00 94.00           O  
ATOM   1248  CZ  TYR A 162     -13.453  -4.574  17.281  1.00 94.00           C  
ATOM   1249  N   LYS A 163     -12.438   1.562  20.953  1.00 91.81           N  
ATOM   1250  CA  LYS A 163     -12.367   2.918  21.484  1.00 91.81           C  
ATOM   1251  C   LYS A 163     -13.211   3.881  20.656  1.00 91.81           C  
ATOM   1252  CB  LYS A 163     -10.914   3.400  21.547  1.00 91.81           C  
ATOM   1253  O   LYS A 163     -13.672   4.902  21.172  1.00 91.81           O  
ATOM   1254  CG  LYS A 163     -10.070   2.709  22.594  1.00 91.81           C  
ATOM   1255  CD  LYS A 163     -10.508   3.098  24.000  1.00 91.81           C  
ATOM   1256  CE  LYS A 163      -9.586   2.506  25.062  1.00 91.81           C  
ATOM   1257  NZ  LYS A 163     -10.086   2.770  26.438  1.00 91.81           N  
ATOM   1258  N   ASN A 164     -13.297   3.494  19.344  1.00 93.69           N  
ATOM   1259  CA  ASN A 164     -14.008   4.398  18.453  1.00 93.69           C  
ATOM   1260  C   ASN A 164     -15.469   4.008  18.312  1.00 93.69           C  
ATOM   1261  CB  ASN A 164     -13.328   4.438  17.078  1.00 93.69           C  
ATOM   1262  O   ASN A 164     -16.234   4.691  17.625  1.00 93.69           O  
ATOM   1263  CG  ASN A 164     -11.945   5.062  17.125  1.00 93.69           C  
ATOM   1264  ND2 ASN A 164     -11.047   4.574  16.281  1.00 93.69           N  
ATOM   1265  OD1 ASN A 164     -11.688   5.969  17.922  1.00 93.69           O  
ATOM   1266  N   LEU A 165     -15.875   2.924  18.922  1.00 95.38           N  
ATOM   1267  CA  LEU A 165     -17.250   2.445  18.828  1.00 95.38           C  
ATOM   1268  C   LEU A 165     -17.844   2.234  20.219  1.00 95.38           C  
ATOM   1269  CB  LEU A 165     -17.297   1.139  18.031  1.00 95.38           C  
ATOM   1270  O   LEU A 165     -17.125   2.039  21.188  1.00 95.38           O  
ATOM   1271  CG  LEU A 165     -16.797   1.203  16.594  1.00 95.38           C  
ATOM   1272  CD1 LEU A 165     -16.734  -0.196  15.984  1.00 95.38           C  
ATOM   1273  CD2 LEU A 165     -17.688   2.113  15.750  1.00 95.38           C  
ATOM   1274  N   ILE A 166     -19.141   2.209  20.219  1.00 95.19           N  
ATOM   1275  CA  ILE A 166     -19.875   1.945  21.453  1.00 95.19           C  
ATOM   1276  C   ILE A 166     -20.891   0.822  21.219  1.00 95.19           C  
ATOM   1277  CB  ILE A 166     -20.594   3.215  21.953  1.00 95.19           C  
ATOM   1278  O   ILE A 166     -21.672   0.873  20.266  1.00 95.19           O  
ATOM   1279  CG1 ILE A 166     -19.594   4.359  22.141  1.00 95.19           C  
ATOM   1280  CG2 ILE A 166     -21.344   2.924  23.266  1.00 95.19           C  
ATOM   1281  CD1 ILE A 166     -20.234   5.711  22.406  1.00 95.19           C  
ATOM   1282  N   TRP A 167     -20.750  -0.129  22.109  1.00 95.00           N  
ATOM   1283  CA  TRP A 167     -21.734  -1.205  22.062  1.00 95.00           C  
ATOM   1284  C   TRP A 167     -22.922  -0.895  22.953  1.00 95.00           C  
ATOM   1285  CB  TRP A 167     -21.094  -2.535  22.469  1.00 95.00           C  
ATOM   1286  O   TRP A 167     -22.828  -1.024  24.188  1.00 95.00           O  
ATOM   1287  CG  TRP A 167     -21.969  -3.729  22.250  1.00 95.00           C  
ATOM   1288  CD1 TRP A 167     -23.234  -3.734  21.703  1.00 95.00           C  
ATOM   1289  CD2 TRP A 167     -21.656  -5.090  22.547  1.00 95.00           C  
ATOM   1290  CE2 TRP A 167     -22.766  -5.871  22.172  1.00 95.00           C  
ATOM   1291  CE3 TRP A 167     -20.531  -5.730  23.094  1.00 95.00           C  
ATOM   1292  NE1 TRP A 167     -23.719  -5.020  21.656  1.00 95.00           N  
ATOM   1293  CH2 TRP A 167     -21.688  -7.859  22.875  1.00 95.00           C  
ATOM   1294  CZ2 TRP A 167     -22.797  -7.258  22.328  1.00 95.00           C  
ATOM   1295  CZ3 TRP A 167     -20.562  -7.109  23.250  1.00 95.00           C  
ATOM   1296  N   LEU A 168     -24.078  -0.552  22.312  1.00 94.00           N  
ATOM   1297  CA  LEU A 168     -25.266  -0.141  23.062  1.00 94.00           C  
ATOM   1298  C   LEU A 168     -26.109  -1.348  23.438  1.00 94.00           C  
ATOM   1299  CB  LEU A 168     -26.094   0.851  22.250  1.00 94.00           C  
ATOM   1300  O   LEU A 168     -26.484  -2.150  22.578  1.00 94.00           O  
ATOM   1301  CG  LEU A 168     -25.406   2.166  21.875  1.00 94.00           C  
ATOM   1302  CD1 LEU A 168     -26.297   2.967  20.922  1.00 94.00           C  
ATOM   1303  CD2 LEU A 168     -25.094   2.979  23.125  1.00 94.00           C  
ATOM   1304  N   VAL A 169     -26.422  -1.470  24.766  1.00 94.06           N  
ATOM   1305  CA  VAL A 169     -27.297  -2.537  25.234  1.00 94.06           C  
ATOM   1306  C   VAL A 169     -28.406  -1.948  26.094  1.00 94.06           C  
ATOM   1307  CB  VAL A 169     -26.500  -3.605  26.031  1.00 94.06           C  
ATOM   1308  O   VAL A 169     -28.391  -0.753  26.406  1.00 94.06           O  
ATOM   1309  CG1 VAL A 169     -25.484  -4.297  25.125  1.00 94.06           C  
ATOM   1310  CG2 VAL A 169     -25.828  -2.973  27.234  1.00 94.06           C  
ATOM   1311  N   LYS A 170     -29.281  -2.752  26.500  1.00 94.19           N  
ATOM   1312  CA  LYS A 170     -30.438  -2.309  27.250  1.00 94.19           C  
ATOM   1313  C   LYS A 170     -30.016  -1.694  28.594  1.00 94.19           C  
ATOM   1314  CB  LYS A 170     -31.406  -3.475  27.500  1.00 94.19           C  
ATOM   1315  O   LYS A 170     -29.016  -2.105  29.188  1.00 94.19           O  
ATOM   1316  CG  LYS A 170     -30.875  -4.523  28.469  1.00 94.19           C  
ATOM   1317  CD  LYS A 170     -31.906  -5.617  28.719  1.00 94.19           C  
ATOM   1318  CE  LYS A 170     -31.375  -6.656  29.703  1.00 94.19           C  
ATOM   1319  NZ  LYS A 170     -32.375  -7.754  29.922  1.00 94.19           N  
ATOM   1320  N   LYS A 171     -30.594  -0.658  29.031  1.00 92.81           N  
ATOM   1321  CA  LYS A 171     -30.516  -0.082  30.375  1.00 92.81           C  
ATOM   1322  C   LYS A 171     -31.719  -0.476  31.219  1.00 92.81           C  
ATOM   1323  CB  LYS A 171     -30.391   1.441  30.297  1.00 92.81           C  
ATOM   1324  O   LYS A 171     -32.844  -0.102  30.906  1.00 92.81           O  
ATOM   1325  CG  LYS A 171     -30.062   2.105  31.625  1.00 92.81           C  
ATOM   1326  CD  LYS A 171     -29.859   3.607  31.469  1.00 92.81           C  
ATOM   1327  CE  LYS A 171     -29.453   4.262  32.781  1.00 92.81           C  
ATOM   1328  NZ  LYS A 171     -29.203   5.727  32.594  1.00 92.81           N  
ATOM   1329  N   GLY A 172     -31.500  -1.272  32.250  1.00 90.81           N  
ATOM   1330  CA  GLY A 172     -32.625  -1.847  32.969  1.00 90.81           C  
ATOM   1331  C   GLY A 172     -33.438  -2.834  32.156  1.00 90.81           C  
ATOM   1332  O   GLY A 172     -32.875  -3.758  31.547  1.00 90.81           O  
ATOM   1333  N   LYS A 173     -34.656  -2.631  31.938  1.00 90.69           N  
ATOM   1334  CA  LYS A 173     -35.500  -3.537  31.172  1.00 90.69           C  
ATOM   1335  C   LYS A 173     -36.031  -2.865  29.906  1.00 90.69           C  
ATOM   1336  CB  LYS A 173     -36.688  -4.016  32.031  1.00 90.69           C  
ATOM   1337  O   LYS A 173     -37.031  -3.301  29.328  1.00 90.69           O  
ATOM   1338  CG  LYS A 173     -36.281  -4.906  33.188  1.00 90.69           C  
ATOM   1339  CD  LYS A 173     -37.500  -5.480  33.906  1.00 90.69           C  
ATOM   1340  CE  LYS A 173     -37.094  -6.387  35.062  1.00 90.69           C  
ATOM   1341  NZ  LYS A 173     -38.281  -6.949  35.750  1.00 90.69           N  
ATOM   1342  N   SER A 174     -35.344  -1.736  29.562  1.00 92.94           N  
ATOM   1343  CA  SER A 174     -35.844  -0.992  28.422  1.00 92.94           C  
ATOM   1344  C   SER A 174     -34.750  -0.717  27.406  1.00 92.94           C  
ATOM   1345  CB  SER A 174     -36.500   0.327  28.859  1.00 92.94           C  
ATOM   1346  O   SER A 174     -33.594  -0.551  27.797  1.00 92.94           O  
ATOM   1347  OG  SER A 174     -35.500   1.198  29.406  1.00 92.94           O  
ATOM   1348  N   TYR A 175     -35.094  -0.675  26.109  1.00 93.62           N  
ATOM   1349  CA  TYR A 175     -34.281  -0.256  25.000  1.00 93.62           C  
ATOM   1350  C   TYR A 175     -35.062   0.592  24.016  1.00 93.62           C  
ATOM   1351  CB  TYR A 175     -33.688  -1.475  24.281  1.00 93.62           C  
ATOM   1352  O   TYR A 175     -35.656   0.066  23.062  1.00 93.62           O  
ATOM   1353  CG  TYR A 175     -32.531  -1.138  23.344  1.00 93.62           C  
ATOM   1354  CD1 TYR A 175     -32.781  -0.626  22.078  1.00 93.62           C  
ATOM   1355  CD2 TYR A 175     -31.219  -1.332  23.734  1.00 93.62           C  
ATOM   1356  CE1 TYR A 175     -31.750  -0.316  21.203  1.00 93.62           C  
ATOM   1357  CE2 TYR A 175     -30.172  -1.026  22.875  1.00 93.62           C  
ATOM   1358  OH  TYR A 175     -29.406  -0.214  20.766  1.00 93.62           O  
ATOM   1359  CZ  TYR A 175     -30.438  -0.519  21.625  1.00 93.62           C  
ATOM   1360  N   PRO A 176     -35.188   1.836  24.312  1.00 94.69           N  
ATOM   1361  CA  PRO A 176     -35.969   2.695  23.422  1.00 94.69           C  
ATOM   1362  C   PRO A 176     -35.312   2.855  22.047  1.00 94.69           C  
ATOM   1363  CB  PRO A 176     -36.000   4.035  24.172  1.00 94.69           C  
ATOM   1364  O   PRO A 176     -34.094   2.689  21.906  1.00 94.69           O  
ATOM   1365  CG  PRO A 176     -34.812   4.012  25.062  1.00 94.69           C  
ATOM   1366  CD  PRO A 176     -34.531   2.586  25.438  1.00 94.69           C  
ATOM   1367  N   LYS A 177     -36.188   3.141  21.109  1.00 94.81           N  
ATOM   1368  CA  LYS A 177     -35.719   3.357  19.734  1.00 94.81           C  
ATOM   1369  C   LYS A 177     -34.719   4.496  19.672  1.00 94.81           C  
ATOM   1370  CB  LYS A 177     -36.906   3.658  18.812  1.00 94.81           C  
ATOM   1371  O   LYS A 177     -34.875   5.527  20.328  1.00 94.81           O  
ATOM   1372  CG  LYS A 177     -36.531   3.814  17.344  1.00 94.81           C  
ATOM   1373  CD  LYS A 177     -37.719   4.125  16.484  1.00 94.81           C  
ATOM   1374  CE  LYS A 177     -37.344   4.359  15.031  1.00 94.81           C  
ATOM   1375  NZ  LYS A 177     -38.531   4.652  14.172  1.00 94.81           N  
ATOM   1376  N   ILE A 178     -33.594   4.250  18.953  1.00 93.81           N  
ATOM   1377  CA  ILE A 178     -32.531   5.211  18.766  1.00 93.81           C  
ATOM   1378  C   ILE A 178     -32.781   6.031  17.500  1.00 93.81           C  
ATOM   1379  CB  ILE A 178     -31.156   4.508  18.688  1.00 93.81           C  
ATOM   1380  O   ILE A 178     -33.125   5.480  16.453  1.00 93.81           O  
ATOM   1381  CG1 ILE A 178     -30.844   3.811  20.016  1.00 93.81           C  
ATOM   1382  CG2 ILE A 178     -30.047   5.512  18.312  1.00 93.81           C  
ATOM   1383  CD1 ILE A 178     -29.641   2.867  19.953  1.00 93.81           C  
ATOM   1384  N   ASN A 179     -32.625   7.301  17.656  1.00 94.25           N  
ATOM   1385  CA  ASN A 179     -32.656   8.234  16.531  1.00 94.25           C  
ATOM   1386  C   ASN A 179     -31.641   9.352  16.719  1.00 94.25           C  
ATOM   1387  CB  ASN A 179     -34.062   8.820  16.359  1.00 94.25           C  
ATOM   1388  O   ASN A 179     -31.891  10.328  17.422  1.00 94.25           O  
ATOM   1389  CG  ASN A 179     -34.219   9.586  15.062  1.00 94.25           C  
ATOM   1390  ND2 ASN A 179     -35.406  10.086  14.812  1.00 94.25           N  
ATOM   1391  OD1 ASN A 179     -33.281   9.711  14.289  1.00 94.25           O  
ATOM   1392  N   GLN A 180     -30.500   9.133  16.047  1.00 93.94           N  
ATOM   1393  CA  GLN A 180     -29.391  10.086  16.188  1.00 93.94           C  
ATOM   1394  C   GLN A 180     -28.875  10.523  14.812  1.00 93.94           C  
ATOM   1395  CB  GLN A 180     -28.250   9.477  17.000  1.00 93.94           C  
ATOM   1396  O   GLN A 180     -28.781   9.711  13.891  1.00 93.94           O  
ATOM   1397  CG  GLN A 180     -28.594   9.281  18.469  1.00 93.94           C  
ATOM   1398  CD  GLN A 180     -28.844  10.586  19.203  1.00 93.94           C  
ATOM   1399  NE2 GLN A 180     -28.359  10.680  20.438  1.00 93.94           N  
ATOM   1400  OE1 GLN A 180     -29.438  11.516  18.641  1.00 93.94           O  
ATOM   1401  N   THR A 181     -28.578  11.812  14.797  1.00 95.06           N  
ATOM   1402  CA  THR A 181     -28.094  12.352  13.531  1.00 95.06           C  
ATOM   1403  C   THR A 181     -26.875  13.234  13.750  1.00 95.06           C  
ATOM   1404  CB  THR A 181     -29.188  13.164  12.812  1.00 95.06           C  
ATOM   1405  O   THR A 181     -26.781  13.961  14.742  1.00 95.06           O  
ATOM   1406  CG2 THR A 181     -28.688  13.719  11.484  1.00 95.06           C  
ATOM   1407  OG1 THR A 181     -30.312  12.320  12.562  1.00 95.06           O  
ATOM   1408  N   TYR A 182     -25.969  13.109  12.836  1.00 95.12           N  
ATOM   1409  CA  TYR A 182     -24.797  13.969  12.812  1.00 95.12           C  
ATOM   1410  C   TYR A 182     -24.719  14.750  11.508  1.00 95.12           C  
ATOM   1411  CB  TYR A 182     -23.516  13.141  13.008  1.00 95.12           C  
ATOM   1412  O   TYR A 182     -24.828  14.172  10.422  1.00 95.12           O  
ATOM   1413  CG  TYR A 182     -22.250  13.930  12.812  1.00 95.12           C  
ATOM   1414  CD1 TYR A 182     -21.516  13.828  11.625  1.00 95.12           C  
ATOM   1415  CD2 TYR A 182     -21.781  14.781  13.805  1.00 95.12           C  
ATOM   1416  CE1 TYR A 182     -20.344  14.555  11.438  1.00 95.12           C  
ATOM   1417  CE2 TYR A 182     -20.609  15.508  13.625  1.00 95.12           C  
ATOM   1418  OH  TYR A 182     -18.734  16.109  12.266  1.00 95.12           O  
ATOM   1419  CZ  TYR A 182     -19.891  15.391  12.445  1.00 95.12           C  
ATOM   1420  N   ILE A 183     -24.453  16.062  11.680  1.00 95.69           N  
ATOM   1421  CA  ILE A 183     -24.281  16.922  10.516  1.00 95.69           C  
ATOM   1422  C   ILE A 183     -22.812  17.312  10.375  1.00 95.69           C  
ATOM   1423  CB  ILE A 183     -25.156  18.203  10.617  1.00 95.69           C  
ATOM   1424  O   ILE A 183     -22.203  17.844  11.305  1.00 95.69           O  
ATOM   1425  CG1 ILE A 183     -26.641  17.828  10.750  1.00 95.69           C  
ATOM   1426  CG2 ILE A 183     -24.922  19.109   9.414  1.00 95.69           C  
ATOM   1427  CD1 ILE A 183     -27.547  19.000  11.086  1.00 95.69           C  
ATOM   1428  N   ASN A 184     -22.266  16.938   9.148  1.00 95.25           N  
ATOM   1429  CA  ASN A 184     -20.859  17.234   8.883  1.00 95.25           C  
ATOM   1430  C   ASN A 184     -20.641  18.719   8.625  1.00 95.25           C  
ATOM   1431  CB  ASN A 184     -20.344  16.406   7.707  1.00 95.25           C  
ATOM   1432  O   ASN A 184     -20.906  19.203   7.523  1.00 95.25           O  
ATOM   1433  CG  ASN A 184     -18.875  16.641   7.414  1.00 95.25           C  
ATOM   1434  ND2 ASN A 184     -18.375  16.016   6.355  1.00 95.25           N  
ATOM   1435  OD1 ASN A 184     -18.203  17.375   8.133  1.00 95.25           O  
ATOM   1436  N   ASP A 185     -20.000  19.406   9.633  1.00 93.81           N  
ATOM   1437  CA  ASP A 185     -19.766  20.844   9.547  1.00 93.81           C  
ATOM   1438  C   ASP A 185     -18.266  21.141   9.523  1.00 93.81           C  
ATOM   1439  CB  ASP A 185     -20.438  21.562  10.711  1.00 93.81           C  
ATOM   1440  O   ASP A 185     -17.859  22.281   9.781  1.00 93.81           O  
ATOM   1441  CG  ASP A 185     -19.938  21.094  12.070  1.00 93.81           C  
ATOM   1442  OD1 ASP A 185     -19.172  20.109  12.125  1.00 93.81           O  
ATOM   1443  OD2 ASP A 185     -20.312  21.719  13.086  1.00 93.81           O  
ATOM   1444  N   LYS A 186     -17.422  20.188   9.172  1.00 91.25           N  
ATOM   1445  CA  LYS A 186     -15.977  20.281   9.289  1.00 91.25           C  
ATOM   1446  C   LYS A 186     -15.344  20.766   7.988  1.00 91.25           C  
ATOM   1447  CB  LYS A 186     -15.383  18.922   9.688  1.00 91.25           C  
ATOM   1448  O   LYS A 186     -14.148  21.062   7.945  1.00 91.25           O  
ATOM   1449  CG  LYS A 186     -15.805  18.438  11.062  1.00 91.25           C  
ATOM   1450  CD  LYS A 186     -15.219  19.328  12.164  1.00 91.25           C  
ATOM   1451  CE  LYS A 186     -15.539  18.781  13.547  1.00 91.25           C  
ATOM   1452  NZ  LYS A 186     -15.008  19.656  14.633  1.00 91.25           N  
ATOM   1453  N   GLY A 187     -16.219  21.000   6.902  1.00 89.88           N  
ATOM   1454  CA  GLY A 187     -15.711  21.500   5.633  1.00 89.88           C  
ATOM   1455  C   GLY A 187     -14.898  20.469   4.871  1.00 89.88           C  
ATOM   1456  O   GLY A 187     -14.336  20.781   3.816  1.00 89.88           O  
ATOM   1457  N   LYS A 188     -14.703  19.250   5.414  1.00 91.50           N  
ATOM   1458  CA  LYS A 188     -14.023  18.094   4.809  1.00 91.50           C  
ATOM   1459  C   LYS A 188     -14.836  16.828   4.984  1.00 91.50           C  
ATOM   1460  CB  LYS A 188     -12.633  17.922   5.418  1.00 91.50           C  
ATOM   1461  O   LYS A 188     -15.773  16.781   5.781  1.00 91.50           O  
ATOM   1462  CG  LYS A 188     -11.734  19.141   5.277  1.00 91.50           C  
ATOM   1463  CD  LYS A 188     -10.398  18.938   5.980  1.00 91.50           C  
ATOM   1464  CE  LYS A 188      -9.523  20.188   5.891  1.00 91.50           C  
ATOM   1465  NZ  LYS A 188      -8.227  20.000   6.613  1.00 91.50           N  
ATOM   1466  N   GLU A 189     -14.422  15.742   4.176  1.00 92.25           N  
ATOM   1467  CA  GLU A 189     -15.102  14.461   4.316  1.00 92.25           C  
ATOM   1468  C   GLU A 189     -14.820  13.836   5.684  1.00 92.25           C  
ATOM   1469  CB  GLU A 189     -14.664  13.500   3.203  1.00 92.25           C  
ATOM   1470  O   GLU A 189     -13.703  13.906   6.188  1.00 92.25           O  
ATOM   1471  CG  GLU A 189     -15.148  13.906   1.818  1.00 92.25           C  
ATOM   1472  CD  GLU A 189     -14.695  12.953   0.724  1.00 92.25           C  
ATOM   1473  OE1 GLU A 189     -15.539  12.547  -0.108  1.00 92.25           O  
ATOM   1474  OE2 GLU A 189     -13.500  12.602   0.698  1.00 92.25           O  
ATOM   1475  N   VAL A 190     -15.852  13.305   6.297  1.00 94.75           N  
ATOM   1476  CA  VAL A 190     -15.734  12.688   7.617  1.00 94.75           C  
ATOM   1477  C   VAL A 190     -16.000  11.188   7.512  1.00 94.75           C  
ATOM   1478  CB  VAL A 190     -16.703  13.336   8.633  1.00 94.75           C  
ATOM   1479  O   VAL A 190     -17.016  10.773   6.945  1.00 94.75           O  
ATOM   1480  CG1 VAL A 190     -16.719  12.547   9.945  1.00 94.75           C  
ATOM   1481  CG2 VAL A 190     -16.328  14.789   8.883  1.00 94.75           C  
ATOM   1482  N   LEU A 191     -15.016  10.414   7.977  1.00 95.31           N  
ATOM   1483  CA  LEU A 191     -15.164   8.969   8.023  1.00 95.31           C  
ATOM   1484  C   LEU A 191     -15.852   8.531   9.312  1.00 95.31           C  
ATOM   1485  CB  LEU A 191     -13.805   8.281   7.898  1.00 95.31           C  
ATOM   1486  O   LEU A 191     -15.352   8.805  10.406  1.00 95.31           O  
ATOM   1487  CG  LEU A 191     -13.797   6.758   8.039  1.00 95.31           C  
ATOM   1488  CD1 LEU A 191     -14.547   6.117   6.875  1.00 95.31           C  
ATOM   1489  CD2 LEU A 191     -12.367   6.234   8.109  1.00 95.31           C  
ATOM   1490  N   VAL A 192     -16.984   7.840   9.211  1.00 95.88           N  
ATOM   1491  CA  VAL A 192     -17.750   7.359  10.352  1.00 95.88           C  
ATOM   1492  C   VAL A 192     -17.828   5.836  10.320  1.00 95.88           C  
ATOM   1493  CB  VAL A 192     -19.156   7.969  10.383  1.00 95.88           C  
ATOM   1494  O   VAL A 192     -18.266   5.250   9.328  1.00 95.88           O  
ATOM   1495  CG1 VAL A 192     -19.938   7.461  11.594  1.00 95.88           C  
ATOM   1496  CG2 VAL A 192     -19.094   9.492  10.391  1.00 95.88           C  
ATOM   1497  N   LEU A 193     -17.344   5.246  11.438  1.00 96.56           N  
ATOM   1498  CA  LEU A 193     -17.391   3.793  11.555  1.00 96.56           C  
ATOM   1499  C   LEU A 193     -18.578   3.354  12.414  1.00 96.56           C  
ATOM   1500  CB  LEU A 193     -16.078   3.264  12.156  1.00 96.56           C  
ATOM   1501  O   LEU A 193     -18.875   3.979  13.430  1.00 96.56           O  
ATOM   1502  CG  LEU A 193     -14.797   3.607  11.398  1.00 96.56           C  
ATOM   1503  CD1 LEU A 193     -13.578   3.357  12.281  1.00 96.56           C  
ATOM   1504  CD2 LEU A 193     -14.711   2.799  10.109  1.00 96.56           C  
ATOM   1505  N   TRP A 194     -19.203   2.232  12.055  1.00 96.69           N  
ATOM   1506  CA  TRP A 194     -20.328   1.688  12.820  1.00 96.69           C  
ATOM   1507  C   TRP A 194     -20.484   0.193  12.555  1.00 96.69           C  
ATOM   1508  CB  TRP A 194     -21.625   2.420  12.469  1.00 96.69           C  
ATOM   1509  O   TRP A 194     -19.797  -0.371  11.695  1.00 96.69           O  
ATOM   1510  CG  TRP A 194     -21.969   2.389  11.008  1.00 96.69           C  
ATOM   1511  CD1 TRP A 194     -21.484   3.211  10.031  1.00 96.69           C  
ATOM   1512  CD2 TRP A 194     -22.875   1.493  10.367  1.00 96.69           C  
ATOM   1513  CE2 TRP A 194     -22.891   1.828   8.992  1.00 96.69           C  
ATOM   1514  CE3 TRP A 194     -23.688   0.437  10.812  1.00 96.69           C  
ATOM   1515  NE1 TRP A 194     -22.031   2.879   8.812  1.00 96.69           N  
ATOM   1516  CH2 TRP A 194     -24.453   0.115   8.531  1.00 96.69           C  
ATOM   1517  CZ2 TRP A 194     -23.688   1.145   8.062  1.00 96.69           C  
ATOM   1518  CZ3 TRP A 194     -24.469  -0.243   9.891  1.00 96.69           C  
ATOM   1519  N   GLY A 195     -21.406  -0.423  13.312  1.00 96.81           N  
ATOM   1520  CA  GLY A 195     -21.516  -1.863  13.141  1.00 96.81           C  
ATOM   1521  C   GLY A 195     -22.875  -2.402  13.547  1.00 96.81           C  
ATOM   1522  O   GLY A 195     -23.703  -1.673  14.109  1.00 96.81           O  
ATOM   1523  N   ILE A 196     -23.047  -3.688  13.273  1.00 97.25           N  
ATOM   1524  CA  ILE A 196     -24.266  -4.395  13.625  1.00 97.25           C  
ATOM   1525  C   ILE A 196     -23.938  -5.684  14.367  1.00 97.25           C  
ATOM   1526  CB  ILE A 196     -25.125  -4.711  12.367  1.00 97.25           C  
ATOM   1527  O   ILE A 196     -23.156  -6.508  13.875  1.00 97.25           O  
ATOM   1528  CG1 ILE A 196     -25.469  -3.418  11.617  1.00 97.25           C  
ATOM   1529  CG2 ILE A 196     -26.391  -5.473  12.758  1.00 97.25           C  
ATOM   1530  CD1 ILE A 196     -26.156  -3.643  10.289  1.00 97.25           C  
ATOM   1531  N   HIS A 197     -24.500  -5.785  15.516  1.00 97.00           N  
ATOM   1532  CA  HIS A 197     -24.297  -6.992  16.297  1.00 97.00           C  
ATOM   1533  C   HIS A 197     -25.266  -8.094  15.906  1.00 97.00           C  
ATOM   1534  CB  HIS A 197     -24.422  -6.688  17.797  1.00 97.00           C  
ATOM   1535  O   HIS A 197     -26.484  -7.855  15.836  1.00 97.00           O  
ATOM   1536  CG  HIS A 197     -24.172  -7.871  18.672  1.00 97.00           C  
ATOM   1537  CD2 HIS A 197     -23.141  -8.734  18.734  1.00 97.00           C  
ATOM   1538  ND1 HIS A 197     -25.078  -8.289  19.625  1.00 97.00           N  
ATOM   1539  CE1 HIS A 197     -24.609  -9.352  20.250  1.00 97.00           C  
ATOM   1540  NE2 HIS A 197     -23.422  -9.648  19.734  1.00 97.00           N  
ATOM   1541  N   HIS A 198     -24.719  -9.297  15.672  1.00 96.50           N  
ATOM   1542  CA  HIS A 198     -25.516 -10.477  15.328  1.00 96.50           C  
ATOM   1543  C   HIS A 198     -25.453 -11.516  16.453  1.00 96.50           C  
ATOM   1544  CB  HIS A 198     -25.016 -11.094  14.023  1.00 96.50           C  
ATOM   1545  O   HIS A 198     -24.500 -12.281  16.547  1.00 96.50           O  
ATOM   1546  CG  HIS A 198     -24.984 -10.133  12.875  1.00 96.50           C  
ATOM   1547  CD2 HIS A 198     -23.969  -9.430  12.320  1.00 96.50           C  
ATOM   1548  ND1 HIS A 198     -26.125  -9.797  12.164  1.00 96.50           N  
ATOM   1549  CE1 HIS A 198     -25.797  -8.930  11.219  1.00 96.50           C  
ATOM   1550  NE2 HIS A 198     -24.500  -8.695  11.297  1.00 96.50           N  
ATOM   1551  N   PRO A 199     -26.500 -11.539  17.250  1.00 95.44           N  
ATOM   1552  CA  PRO A 199     -26.516 -12.461  18.391  1.00 95.44           C  
ATOM   1553  C   PRO A 199     -26.672 -13.922  17.969  1.00 95.44           C  
ATOM   1554  CB  PRO A 199     -27.719 -12.000  19.219  1.00 95.44           C  
ATOM   1555  O   PRO A 199     -27.266 -14.203  16.922  1.00 95.44           O  
ATOM   1556  CG  PRO A 199     -27.953 -10.594  18.781  1.00 95.44           C  
ATOM   1557  CD  PRO A 199     -27.547 -10.461  17.344  1.00 95.44           C  
ATOM   1558  N   PRO A 200     -26.266 -14.828  18.844  1.00 95.06           N  
ATOM   1559  CA  PRO A 200     -26.281 -16.250  18.516  1.00 95.06           C  
ATOM   1560  C   PRO A 200     -27.656 -16.891  18.688  1.00 95.06           C  
ATOM   1561  CB  PRO A 200     -25.281 -16.859  19.500  1.00 95.06           C  
ATOM   1562  O   PRO A 200     -27.969 -17.906  18.062  1.00 95.06           O  
ATOM   1563  CG  PRO A 200     -25.281 -15.922  20.656  1.00 95.06           C  
ATOM   1564  CD  PRO A 200     -25.516 -14.523  20.156  1.00 95.06           C  
ATOM   1565  N   THR A 201     -28.500 -16.297  19.578  1.00 95.69           N  
ATOM   1566  CA  THR A 201     -29.844 -16.828  19.828  1.00 95.69           C  
ATOM   1567  C   THR A 201     -30.844 -15.688  20.000  1.00 95.69           C  
ATOM   1568  CB  THR A 201     -29.875 -17.719  21.078  1.00 95.69           C  
ATOM   1569  O   THR A 201     -30.469 -14.555  20.297  1.00 95.69           O  
ATOM   1570  CG2 THR A 201     -28.797 -18.797  21.000  1.00 95.69           C  
ATOM   1571  OG1 THR A 201     -29.656 -16.922  22.234  1.00 95.69           O  
ATOM   1572  N   ILE A 202     -32.062 -16.031  19.859  1.00 95.25           N  
ATOM   1573  CA  ILE A 202     -33.156 -15.070  20.031  1.00 95.25           C  
ATOM   1574  C   ILE A 202     -33.188 -14.617  21.484  1.00 95.25           C  
ATOM   1575  CB  ILE A 202     -34.500 -15.664  19.609  1.00 95.25           C  
ATOM   1576  O   ILE A 202     -33.531 -13.469  21.781  1.00 95.25           O  
ATOM   1577  CG1 ILE A 202     -35.562 -14.547  19.438  1.00 95.25           C  
ATOM   1578  CG2 ILE A 202     -35.000 -16.703  20.625  1.00 95.25           C  
ATOM   1579  CD1 ILE A 202     -36.406 -14.695  18.188  1.00 95.25           C  
ATOM   1580  N   THR A 203     -32.875 -15.500  22.422  1.00 95.50           N  
ATOM   1581  CA  THR A 203     -32.812 -15.172  23.844  1.00 95.50           C  
ATOM   1582  C   THR A 203     -31.766 -14.094  24.109  1.00 95.50           C  
ATOM   1583  CB  THR A 203     -32.469 -16.422  24.688  1.00 95.50           C  
ATOM   1584  O   THR A 203     -32.000 -13.148  24.859  1.00 95.50           O  
ATOM   1585  CG2 THR A 203     -32.469 -16.078  26.172  1.00 95.50           C  
ATOM   1586  OG1 THR A 203     -33.469 -17.422  24.453  1.00 95.50           O  
ATOM   1587  N   ASP A 204     -30.578 -14.219  23.578  1.00 94.06           N  
ATOM   1588  CA  ASP A 204     -29.516 -13.227  23.688  1.00 94.06           C  
ATOM   1589  C   ASP A 204     -29.938 -11.883  23.094  1.00 94.06           C  
ATOM   1590  CB  ASP A 204     -28.234 -13.727  23.016  1.00 94.06           C  
ATOM   1591  O   ASP A 204     -29.641 -10.828  23.656  1.00 94.06           O  
ATOM   1592  CG  ASP A 204     -27.562 -14.852  23.766  1.00 94.06           C  
ATOM   1593  OD1 ASP A 204     -27.734 -14.938  25.016  1.00 94.06           O  
ATOM   1594  OD2 ASP A 204     -26.859 -15.664  23.125  1.00 94.06           O  
ATOM   1595  N   GLN A 205     -30.609 -11.914  22.000  1.00 95.12           N  
ATOM   1596  CA  GLN A 205     -31.141 -10.727  21.344  1.00 95.12           C  
ATOM   1597  C   GLN A 205     -32.094  -9.969  22.266  1.00 95.12           C  
ATOM   1598  CB  GLN A 205     -31.859 -11.094  20.047  1.00 95.12           C  
ATOM   1599  O   GLN A 205     -31.969  -8.758  22.453  1.00 95.12           O  
ATOM   1600  CG  GLN A 205     -32.562  -9.930  19.375  1.00 95.12           C  
ATOM   1601  CD  GLN A 205     -31.641  -9.008  18.625  1.00 95.12           C  
ATOM   1602  NE2 GLN A 205     -32.125  -7.824  18.266  1.00 95.12           N  
ATOM   1603  OE1 GLN A 205     -30.484  -9.359  18.344  1.00 95.12           O  
ATOM   1604  N   GLU A 206     -33.062 -10.664  22.812  1.00 95.44           N  
ATOM   1605  CA  GLU A 206     -34.062 -10.078  23.688  1.00 95.44           C  
ATOM   1606  C   GLU A 206     -33.438  -9.586  25.000  1.00 95.44           C  
ATOM   1607  CB  GLU A 206     -35.188 -11.086  23.984  1.00 95.44           C  
ATOM   1608  O   GLU A 206     -33.844  -8.562  25.547  1.00 95.44           O  
ATOM   1609  CG  GLU A 206     -36.094 -11.336  22.812  1.00 95.44           C  
ATOM   1610  CD  GLU A 206     -37.188 -12.359  23.109  1.00 95.44           C  
ATOM   1611  OE1 GLU A 206     -38.188 -12.422  22.375  1.00 95.44           O  
ATOM   1612  OE2 GLU A 206     -37.031 -13.109  24.109  1.00 95.44           O  
ATOM   1613  N   SER A 207     -32.469 -10.297  25.453  1.00 94.50           N  
ATOM   1614  CA  SER A 207     -31.797  -9.938  26.688  1.00 94.50           C  
ATOM   1615  C   SER A 207     -30.984  -8.656  26.531  1.00 94.50           C  
ATOM   1616  CB  SER A 207     -30.875 -11.070  27.156  1.00 94.50           C  
ATOM   1617  O   SER A 207     -30.938  -7.820  27.438  1.00 94.50           O  
ATOM   1618  OG  SER A 207     -30.156 -10.695  28.312  1.00 94.50           O  
ATOM   1619  N   LEU A 208     -30.391  -8.516  25.406  1.00 94.38           N  
ATOM   1620  CA  LEU A 208     -29.500  -7.383  25.172  1.00 94.38           C  
ATOM   1621  C   LEU A 208     -30.281  -6.172  24.688  1.00 94.38           C  
ATOM   1622  CB  LEU A 208     -28.422  -7.750  24.156  1.00 94.38           C  
ATOM   1623  O   LEU A 208     -30.000  -5.039  25.078  1.00 94.38           O  
ATOM   1624  CG  LEU A 208     -27.328  -8.703  24.641  1.00 94.38           C  
ATOM   1625  CD1 LEU A 208     -26.500  -9.203  23.469  1.00 94.38           C  
ATOM   1626  CD2 LEU A 208     -26.438  -8.016  25.688  1.00 94.38           C  
ATOM   1627  N   TYR A 209     -31.391  -6.395  23.875  1.00 95.19           N  
ATOM   1628  CA  TYR A 209     -32.000  -5.266  23.188  1.00 95.19           C  
ATOM   1629  C   TYR A 209     -33.500  -5.195  23.469  1.00 95.19           C  
ATOM   1630  CB  TYR A 209     -31.750  -5.371  21.672  1.00 95.19           C  
ATOM   1631  O   TYR A 209     -34.156  -4.270  23.016  1.00 95.19           O  
ATOM   1632  CG  TYR A 209     -30.297  -5.496  21.297  1.00 95.19           C  
ATOM   1633  CD1 TYR A 209     -29.391  -4.473  21.578  1.00 95.19           C  
ATOM   1634  CD2 TYR A 209     -29.828  -6.633  20.656  1.00 95.19           C  
ATOM   1635  CE1 TYR A 209     -28.047  -4.582  21.234  1.00 95.19           C  
ATOM   1636  CE2 TYR A 209     -28.484  -6.754  20.312  1.00 95.19           C  
ATOM   1637  OH  TYR A 209     -26.281  -5.840  20.250  1.00 95.19           O  
ATOM   1638  CZ  TYR A 209     -27.609  -5.727  20.594  1.00 95.19           C  
ATOM   1639  N   GLN A 210     -34.094  -6.215  24.188  1.00 94.75           N  
ATOM   1640  CA  GLN A 210     -35.500  -6.281  24.609  1.00 94.75           C  
ATOM   1641  C   GLN A 210     -36.438  -6.336  23.406  1.00 94.75           C  
ATOM   1642  CB  GLN A 210     -35.844  -5.082  25.484  1.00 94.75           C  
ATOM   1643  O   GLN A 210     -37.594  -5.941  23.500  1.00 94.75           O  
ATOM   1644  CG  GLN A 210     -35.062  -5.020  26.781  1.00 94.75           C  
ATOM   1645  CD  GLN A 210     -35.281  -6.230  27.672  1.00 94.75           C  
ATOM   1646  NE2 GLN A 210     -34.188  -6.812  28.172  1.00 94.75           N  
ATOM   1647  OE1 GLN A 210     -36.406  -6.641  27.906  1.00 94.75           O  
ATOM   1648  N   ASN A 211     -35.812  -6.562  22.219  1.00 92.81           N  
ATOM   1649  CA  ASN A 211     -36.562  -6.652  20.969  1.00 92.81           C  
ATOM   1650  C   ASN A 211     -36.125  -7.875  20.156  1.00 92.81           C  
ATOM   1651  CB  ASN A 211     -36.375  -5.379  20.141  1.00 92.81           C  
ATOM   1652  O   ASN A 211     -35.000  -7.977  19.719  1.00 92.81           O  
ATOM   1653  CG  ASN A 211     -37.375  -5.273  19.000  1.00 92.81           C  
ATOM   1654  ND2 ASN A 211     -37.594  -4.055  18.516  1.00 92.81           N  
ATOM   1655  OD1 ASN A 211     -37.938  -6.277  18.562  1.00 92.81           O  
ATOM   1656  N   ALA A 212     -37.125  -8.805  19.875  1.00 91.25           N  
ATOM   1657  CA  ALA A 212     -36.844 -10.039  19.156  1.00 91.25           C  
ATOM   1658  C   ALA A 212     -36.656  -9.773  17.656  1.00 91.25           C  
ATOM   1659  CB  ALA A 212     -37.938 -11.055  19.375  1.00 91.25           C  
ATOM   1660  O   ALA A 212     -35.906 -10.469  16.984  1.00 91.25           O  
ATOM   1661  N   ASP A 213     -37.344  -8.688  17.156  1.00 91.81           N  
ATOM   1662  CA  ASP A 213     -37.281  -8.312  15.750  1.00 91.81           C  
ATOM   1663  C   ASP A 213     -36.688  -6.914  15.578  1.00 91.81           C  
ATOM   1664  CB  ASP A 213     -38.688  -8.367  15.125  1.00 91.81           C  
ATOM   1665  O   ASP A 213     -37.406  -5.977  15.195  1.00 91.81           O  
ATOM   1666  CG  ASP A 213     -38.656  -8.367  13.602  1.00 91.81           C  
ATOM   1667  OD1 ASP A 213     -37.562  -8.547  13.016  1.00 91.81           O  
ATOM   1668  OD2 ASP A 213     -39.719  -8.180  12.984  1.00 91.81           O  
ATOM   1669  N   ALA A 214     -35.406  -6.742  15.805  1.00 94.81           N  
ATOM   1670  CA  ALA A 214     -34.719  -5.445  15.812  1.00 94.81           C  
ATOM   1671  C   ALA A 214     -34.188  -5.105  14.422  1.00 94.81           C  
ATOM   1672  CB  ALA A 214     -33.594  -5.441  16.828  1.00 94.81           C  
ATOM   1673  O   ALA A 214     -33.969  -5.996  13.602  1.00 94.81           O  
ATOM   1674  N   TYR A 215     -34.031  -3.822  14.219  1.00 96.44           N  
ATOM   1675  CA  TYR A 215     -33.438  -3.359  12.969  1.00 96.44           C  
ATOM   1676  C   TYR A 215     -32.531  -2.166  13.211  1.00 96.44           C  
ATOM   1677  CB  TYR A 215     -34.531  -2.988  11.961  1.00 96.44           C  
ATOM   1678  O   TYR A 215     -32.656  -1.491  14.234  1.00 96.44           O  
ATOM   1679  CG  TYR A 215     -35.281  -1.713  12.305  1.00 96.44           C  
ATOM   1680  CD1 TYR A 215     -36.438  -1.739  13.062  1.00 96.44           C  
ATOM   1681  CD2 TYR A 215     -34.812  -0.479  11.875  1.00 96.44           C  
ATOM   1682  CE1 TYR A 215     -37.125  -0.567  13.375  1.00 96.44           C  
ATOM   1683  CE2 TYR A 215     -35.469   0.699  12.188  1.00 96.44           C  
ATOM   1684  OH  TYR A 215     -37.312   1.809  13.242  1.00 96.44           O  
ATOM   1685  CZ  TYR A 215     -36.625   0.645  12.938  1.00 96.44           C  
ATOM   1686  N   VAL A 216     -31.641  -1.969  12.203  1.00 97.12           N  
ATOM   1687  CA  VAL A 216     -30.781  -0.796  12.195  1.00 97.12           C  
ATOM   1688  C   VAL A 216     -30.875  -0.085  10.844  1.00 97.12           C  
ATOM   1689  CB  VAL A 216     -29.297  -1.177  12.477  1.00 97.12           C  
ATOM   1690  O   VAL A 216     -30.703  -0.702   9.797  1.00 97.12           O  
ATOM   1691  CG1 VAL A 216     -28.406   0.058  12.430  1.00 97.12           C  
ATOM   1692  CG2 VAL A 216     -29.188  -1.868  13.836  1.00 97.12           C  
ATOM   1693  N   PHE A 217     -31.250   1.171  10.992  1.00 97.12           N  
ATOM   1694  CA  PHE A 217     -31.312   2.000   9.789  1.00 97.12           C  
ATOM   1695  C   PHE A 217     -30.203   3.041   9.797  1.00 97.12           C  
ATOM   1696  CB  PHE A 217     -32.688   2.691   9.688  1.00 97.12           C  
ATOM   1697  O   PHE A 217     -29.984   3.725  10.797  1.00 97.12           O  
ATOM   1698  CG  PHE A 217     -32.750   3.705   8.578  1.00 97.12           C  
ATOM   1699  CD1 PHE A 217     -32.500   5.051   8.820  1.00 97.12           C  
ATOM   1700  CD2 PHE A 217     -33.094   3.316   7.285  1.00 97.12           C  
ATOM   1701  CE1 PHE A 217     -32.562   5.988   7.797  1.00 97.12           C  
ATOM   1702  CE2 PHE A 217     -33.156   4.250   6.254  1.00 97.12           C  
ATOM   1703  CZ  PHE A 217     -32.906   5.586   6.516  1.00 97.12           C  
ATOM   1704  N   VAL A 218     -29.469   3.115   8.656  1.00 95.88           N  
ATOM   1705  CA  VAL A 218     -28.438   4.137   8.453  1.00 95.88           C  
ATOM   1706  C   VAL A 218     -28.719   4.887   7.148  1.00 95.88           C  
ATOM   1707  CB  VAL A 218     -27.031   3.520   8.430  1.00 95.88           C  
ATOM   1708  O   VAL A 218     -28.953   4.270   6.105  1.00 95.88           O  
ATOM   1709  CG1 VAL A 218     -25.969   4.613   8.297  1.00 95.88           C  
ATOM   1710  CG2 VAL A 218     -26.781   2.684   9.680  1.00 95.88           C  
ATOM   1711  N   GLY A 219     -28.688   6.191   7.262  1.00 93.50           N  
ATOM   1712  CA  GLY A 219     -29.016   6.930   6.051  1.00 93.50           C  
ATOM   1713  C   GLY A 219     -28.219   8.219   5.918  1.00 93.50           C  
ATOM   1714  O   GLY A 219     -27.969   8.906   6.910  1.00 93.50           O  
ATOM   1715  N   THR A 220     -27.750   8.430   4.652  1.00 93.19           N  
ATOM   1716  CA  THR A 220     -27.203   9.711   4.203  1.00 93.19           C  
ATOM   1717  C   THR A 220     -27.969  10.227   2.990  1.00 93.19           C  
ATOM   1718  CB  THR A 220     -25.719   9.594   3.855  1.00 93.19           C  
ATOM   1719  O   THR A 220     -28.938   9.602   2.549  1.00 93.19           O  
ATOM   1720  CG2 THR A 220     -24.938   8.906   4.973  1.00 93.19           C  
ATOM   1721  OG1 THR A 220     -25.562   8.836   2.648  1.00 93.19           O  
ATOM   1722  N   SER A 221     -27.656  11.328   2.475  1.00 89.25           N  
ATOM   1723  CA  SER A 221     -28.312  11.859   1.283  1.00 89.25           C  
ATOM   1724  C   SER A 221     -28.188  10.891   0.107  1.00 89.25           C  
ATOM   1725  CB  SER A 221     -27.719  13.219   0.908  1.00 89.25           C  
ATOM   1726  O   SER A 221     -29.062  10.820  -0.743  1.00 89.25           O  
ATOM   1727  OG  SER A 221     -26.312  13.109   0.685  1.00 89.25           O  
ATOM   1728  N   ARG A 222     -27.172  10.055   0.099  1.00 85.25           N  
ATOM   1729  CA  ARG A 222     -26.859   9.211  -1.047  1.00 85.25           C  
ATOM   1730  C   ARG A 222     -27.031   7.730  -0.706  1.00 85.25           C  
ATOM   1731  CB  ARG A 222     -25.422   9.469  -1.526  1.00 85.25           C  
ATOM   1732  O   ARG A 222     -27.047   6.879  -1.597  1.00 85.25           O  
ATOM   1733  CG  ARG A 222     -25.203  10.859  -2.092  1.00 85.25           C  
ATOM   1734  CD  ARG A 222     -23.797  11.039  -2.631  1.00 85.25           C  
ATOM   1735  NE  ARG A 222     -23.578  12.391  -3.127  1.00 85.25           N  
ATOM   1736  NH1 ARG A 222     -21.422  11.992  -3.855  1.00 85.25           N  
ATOM   1737  NH2 ARG A 222     -22.359  14.070  -4.113  1.00 85.25           N  
ATOM   1738  CZ  ARG A 222     -22.453  12.820  -3.697  1.00 85.25           C  
ATOM   1739  N   TYR A 223     -27.172   7.457   0.538  1.00 86.44           N  
ATOM   1740  CA  TYR A 223     -27.219   6.066   0.978  1.00 86.44           C  
ATOM   1741  C   TYR A 223     -28.250   5.879   2.086  1.00 86.44           C  
ATOM   1742  CB  TYR A 223     -25.844   5.613   1.465  1.00 86.44           C  
ATOM   1743  O   TYR A 223     -28.312   6.668   3.031  1.00 86.44           O  
ATOM   1744  CG  TYR A 223     -25.828   4.207   2.010  1.00 86.44           C  
ATOM   1745  CD1 TYR A 223     -25.906   3.969   3.381  1.00 86.44           C  
ATOM   1746  CD2 TYR A 223     -25.719   3.111   1.157  1.00 86.44           C  
ATOM   1747  CE1 TYR A 223     -25.891   2.672   3.887  1.00 86.44           C  
ATOM   1748  CE2 TYR A 223     -25.703   1.812   1.653  1.00 86.44           C  
ATOM   1749  OH  TYR A 223     -25.766   0.319   3.514  1.00 86.44           O  
ATOM   1750  CZ  TYR A 223     -25.781   1.604   3.018  1.00 86.44           C  
ATOM   1751  N   SER A 224     -29.125   4.961   1.859  1.00 91.56           N  
ATOM   1752  CA  SER A 224     -30.078   4.582   2.885  1.00 91.56           C  
ATOM   1753  C   SER A 224     -30.328   3.074   2.883  1.00 91.56           C  
ATOM   1754  CB  SER A 224     -31.406   5.316   2.678  1.00 91.56           C  
ATOM   1755  O   SER A 224     -30.719   2.506   1.861  1.00 91.56           O  
ATOM   1756  OG  SER A 224     -32.344   4.973   3.688  1.00 91.56           O  
ATOM   1757  N   LYS A 225     -30.062   2.484   4.020  1.00 94.12           N  
ATOM   1758  CA  LYS A 225     -30.234   1.035   4.094  1.00 94.12           C  
ATOM   1759  C   LYS A 225     -30.734   0.605   5.465  1.00 94.12           C  
ATOM   1760  CB  LYS A 225     -28.906   0.333   3.781  1.00 94.12           C  
ATOM   1761  O   LYS A 225     -30.328   1.163   6.488  1.00 94.12           O  
ATOM   1762  CG  LYS A 225     -29.047  -1.162   3.531  1.00 94.12           C  
ATOM   1763  CD  LYS A 225     -27.734  -1.765   3.021  1.00 94.12           C  
ATOM   1764  CE  LYS A 225     -27.891  -3.246   2.707  1.00 94.12           C  
ATOM   1765  NZ  LYS A 225     -26.625  -3.834   2.180  1.00 94.12           N  
ATOM   1766  N   LYS A 226     -31.625  -0.317   5.422  1.00 95.44           N  
ATOM   1767  CA  LYS A 226     -32.125  -0.958   6.637  1.00 95.44           C  
ATOM   1768  C   LYS A 226     -31.516  -2.352   6.801  1.00 95.44           C  
ATOM   1769  CB  LYS A 226     -33.656  -1.041   6.629  1.00 95.44           C  
ATOM   1770  O   LYS A 226     -31.531  -3.154   5.867  1.00 95.44           O  
ATOM   1771  CG  LYS A 226     -34.250  -1.486   7.953  1.00 95.44           C  
ATOM   1772  CD  LYS A 226     -35.781  -1.452   7.910  1.00 95.44           C  
ATOM   1773  CE  LYS A 226     -36.375  -1.901   9.234  1.00 95.44           C  
ATOM   1774  NZ  LYS A 226     -37.875  -1.813   9.219  1.00 95.44           N  
ATOM   1775  N   PHE A 227     -31.031  -2.660   8.008  1.00 96.06           N  
ATOM   1776  CA  PHE A 227     -30.359  -3.926   8.281  1.00 96.06           C  
ATOM   1777  C   PHE A 227     -31.125  -4.734   9.320  1.00 96.06           C  
ATOM   1778  CB  PHE A 227     -28.922  -3.682   8.766  1.00 96.06           C  
ATOM   1779  O   PHE A 227     -31.562  -4.195  10.336  1.00 96.06           O  
ATOM   1780  CG  PHE A 227     -28.062  -2.953   7.766  1.00 96.06           C  
ATOM   1781  CD1 PHE A 227     -27.297  -3.652   6.840  1.00 96.06           C  
ATOM   1782  CD2 PHE A 227     -28.016  -1.564   7.762  1.00 96.06           C  
ATOM   1783  CE1 PHE A 227     -26.500  -2.980   5.914  1.00 96.06           C  
ATOM   1784  CE2 PHE A 227     -27.219  -0.885   6.840  1.00 96.06           C  
ATOM   1785  CZ  PHE A 227     -26.469  -1.595   5.918  1.00 96.06           C  
ATOM   1786  N   LYS A 228     -31.219  -5.980   9.000  1.00 95.44           N  
ATOM   1787  CA  LYS A 228     -31.750  -6.930   9.961  1.00 95.44           C  
ATOM   1788  C   LYS A 228     -30.672  -7.871  10.477  1.00 95.44           C  
ATOM   1789  CB  LYS A 228     -32.906  -7.734   9.344  1.00 95.44           C  
ATOM   1790  O   LYS A 228     -29.922  -8.461   9.688  1.00 95.44           O  
ATOM   1791  CG  LYS A 228     -34.156  -6.930   9.109  1.00 95.44           C  
ATOM   1792  CD  LYS A 228     -35.312  -7.816   8.656  1.00 95.44           C  
ATOM   1793  CE  LYS A 228     -36.594  -7.012   8.414  1.00 95.44           C  
ATOM   1794  NZ  LYS A 228     -37.719  -7.875   7.949  1.00 95.44           N  
ATOM   1795  N   PRO A 229     -30.578  -7.977  11.859  1.00 94.81           N  
ATOM   1796  CA  PRO A 229     -29.531  -8.859  12.391  1.00 94.81           C  
ATOM   1797  C   PRO A 229     -29.781 -10.328  12.062  1.00 94.81           C  
ATOM   1798  CB  PRO A 229     -29.609  -8.617  13.898  1.00 94.81           C  
ATOM   1799  O   PRO A 229     -30.922 -10.758  11.938  1.00 94.81           O  
ATOM   1800  CG  PRO A 229     -31.000  -8.141  14.148  1.00 94.81           C  
ATOM   1801  CD  PRO A 229     -31.469  -7.379  12.938  1.00 94.81           C  
ATOM   1802  N   GLU A 230     -28.719 -11.047  11.852  1.00 94.44           N  
ATOM   1803  CA  GLU A 230     -28.781 -12.484  11.617  1.00 94.44           C  
ATOM   1804  C   GLU A 230     -28.594 -13.266  12.914  1.00 94.44           C  
ATOM   1805  CB  GLU A 230     -27.703 -12.906  10.602  1.00 94.44           C  
ATOM   1806  O   GLU A 230     -27.500 -13.312  13.477  1.00 94.44           O  
ATOM   1807  CG  GLU A 230     -27.906 -12.305   9.219  1.00 94.44           C  
ATOM   1808  CD  GLU A 230     -26.812 -12.688   8.227  1.00 94.44           C  
ATOM   1809  OE1 GLU A 230     -26.828 -12.172   7.086  1.00 94.44           O  
ATOM   1810  OE2 GLU A 230     -25.953 -13.508   8.602  1.00 94.44           O  
ATOM   1811  N   ILE A 231     -29.688 -13.875  13.289  1.00 94.12           N  
ATOM   1812  CA  ILE A 231     -29.641 -14.680  14.508  1.00 94.12           C  
ATOM   1813  C   ILE A 231     -29.391 -16.141  14.148  1.00 94.12           C  
ATOM   1814  CB  ILE A 231     -30.953 -14.547  15.312  1.00 94.12           C  
ATOM   1815  O   ILE A 231     -30.250 -16.797  13.555  1.00 94.12           O  
ATOM   1816  CG1 ILE A 231     -31.234 -13.078  15.641  1.00 94.12           C  
ATOM   1817  CG2 ILE A 231     -30.891 -15.391  16.594  1.00 94.12           C  
ATOM   1818  CD1 ILE A 231     -32.594 -12.828  16.281  1.00 94.12           C  
ATOM   1819  N   ALA A 232     -28.219 -16.531  14.516  1.00 92.94           N  
ATOM   1820  CA  ALA A 232     -27.844 -17.891  14.156  1.00 92.94           C  
ATOM   1821  C   ALA A 232     -26.766 -18.438  15.094  1.00 92.94           C  
ATOM   1822  CB  ALA A 232     -27.359 -17.953  12.711  1.00 92.94           C  
ATOM   1823  O   ALA A 232     -25.906 -17.672  15.562  1.00 92.94           O  
ATOM   1824  N   THR A 233     -26.906 -19.734  15.359  1.00 91.50           N  
ATOM   1825  CA  THR A 233     -25.875 -20.391  16.156  1.00 91.50           C  
ATOM   1826  C   THR A 233     -24.594 -20.562  15.336  1.00 91.50           C  
ATOM   1827  CB  THR A 233     -26.359 -21.781  16.641  1.00 91.50           C  
ATOM   1828  O   THR A 233     -24.625 -21.016  14.195  1.00 91.50           O  
ATOM   1829  CG2 THR A 233     -25.344 -22.391  17.609  1.00 91.50           C  
ATOM   1830  OG1 THR A 233     -27.609 -21.625  17.312  1.00 91.50           O  
ATOM   1831  N   ARG A 234     -23.484 -20.188  16.000  1.00 91.56           N  
ATOM   1832  CA  ARG A 234     -22.188 -20.234  15.352  1.00 91.56           C  
ATOM   1833  C   ARG A 234     -21.125 -20.797  16.281  1.00 91.56           C  
ATOM   1834  CB  ARG A 234     -21.766 -18.844  14.867  1.00 91.56           C  
ATOM   1835  O   ARG A 234     -21.266 -20.734  17.500  1.00 91.56           O  
ATOM   1836  CG  ARG A 234     -22.766 -18.203  13.922  1.00 91.56           C  
ATOM   1837  CD  ARG A 234     -22.375 -16.766  13.594  1.00 91.56           C  
ATOM   1838  NE  ARG A 234     -23.391 -16.109  12.773  1.00 91.56           N  
ATOM   1839  NH1 ARG A 234     -24.766 -15.555  14.547  1.00 91.56           N  
ATOM   1840  NH2 ARG A 234     -25.359 -14.977  12.406  1.00 91.56           N  
ATOM   1841  CZ  ARG A 234     -24.516 -15.547  13.242  1.00 91.56           C  
ATOM   1842  N   PRO A 235     -20.062 -21.266  15.680  1.00 91.94           N  
ATOM   1843  CA  PRO A 235     -18.938 -21.672  16.531  1.00 91.94           C  
ATOM   1844  C   PRO A 235     -18.297 -20.500  17.281  1.00 91.94           C  
ATOM   1845  CB  PRO A 235     -17.938 -22.281  15.531  1.00 91.94           C  
ATOM   1846  O   PRO A 235     -18.281 -19.391  16.766  1.00 91.94           O  
ATOM   1847  CG  PRO A 235     -18.766 -22.609  14.320  1.00 91.94           C  
ATOM   1848  CD  PRO A 235     -19.906 -21.641  14.258  1.00 91.94           C  
ATOM   1849  N   LYS A 236     -17.844 -20.766  18.375  1.00 92.00           N  
ATOM   1850  CA  LYS A 236     -17.203 -19.719  19.188  1.00 92.00           C  
ATOM   1851  C   LYS A 236     -15.836 -19.344  18.625  1.00 92.00           C  
ATOM   1852  CB  LYS A 236     -17.078 -20.156  20.641  1.00 92.00           C  
ATOM   1853  O   LYS A 236     -15.023 -20.234  18.328  1.00 92.00           O  
ATOM   1854  CG  LYS A 236     -18.406 -20.250  21.375  1.00 92.00           C  
ATOM   1855  CD  LYS A 236     -18.219 -20.578  22.844  1.00 92.00           C  
ATOM   1856  CE  LYS A 236     -19.547 -20.641  23.594  1.00 92.00           C  
ATOM   1857  NZ  LYS A 236     -19.344 -20.969  25.031  1.00 92.00           N  
ATOM   1858  N   VAL A 237     -15.703 -18.156  18.422  1.00 89.62           N  
ATOM   1859  CA  VAL A 237     -14.422 -17.562  18.047  1.00 89.62           C  
ATOM   1860  C   VAL A 237     -14.000 -16.547  19.109  1.00 89.62           C  
ATOM   1861  CB  VAL A 237     -14.500 -16.891  16.656  1.00 89.62           C  
ATOM   1862  O   VAL A 237     -14.750 -15.609  19.422  1.00 89.62           O  
ATOM   1863  CG1 VAL A 237     -13.148 -16.281  16.281  1.00 89.62           C  
ATOM   1864  CG2 VAL A 237     -14.953 -17.891  15.602  1.00 89.62           C  
ATOM   1865  N   ARG A 238     -12.859 -16.812  19.734  1.00 89.00           N  
ATOM   1866  CA  ARG A 238     -12.391 -15.984  20.828  1.00 89.00           C  
ATOM   1867  C   ARG A 238     -13.430 -15.898  21.938  1.00 89.00           C  
ATOM   1868  CB  ARG A 238     -12.047 -14.578  20.328  1.00 89.00           C  
ATOM   1869  O   ARG A 238     -13.688 -14.820  22.484  1.00 89.00           O  
ATOM   1870  CG  ARG A 238     -10.859 -14.539  19.375  1.00 89.00           C  
ATOM   1871  CD  ARG A 238     -10.477 -13.109  19.016  1.00 89.00           C  
ATOM   1872  NE  ARG A 238     -11.352 -12.570  17.969  1.00 89.00           N  
ATOM   1873  NH1 ARG A 238      -9.914 -10.867  17.359  1.00 89.00           N  
ATOM   1874  NH2 ARG A 238     -11.930 -11.117  16.297  1.00 89.00           N  
ATOM   1875  CZ  ARG A 238     -11.062 -11.523  17.219  1.00 89.00           C  
ATOM   1876  N   ASP A 239     -14.172 -17.016  22.125  1.00 89.94           N  
ATOM   1877  CA  ASP A 239     -15.141 -17.266  23.188  1.00 89.94           C  
ATOM   1878  C   ASP A 239     -16.438 -16.484  22.953  1.00 89.94           C  
ATOM   1879  CB  ASP A 239     -14.547 -16.922  24.547  1.00 89.94           C  
ATOM   1880  O   ASP A 239     -17.156 -16.188  23.891  1.00 89.94           O  
ATOM   1881  CG  ASP A 239     -13.430 -17.859  24.969  1.00 89.94           C  
ATOM   1882  OD1 ASP A 239     -13.492 -19.062  24.656  1.00 89.94           O  
ATOM   1883  OD2 ASP A 239     -12.477 -17.375  25.625  1.00 89.94           O  
ATOM   1884  N   GLN A 240     -16.594 -16.031  21.688  1.00 92.31           N  
ATOM   1885  CA  GLN A 240     -17.812 -15.312  21.312  1.00 92.31           C  
ATOM   1886  C   GLN A 240     -18.656 -16.125  20.328  1.00 92.31           C  
ATOM   1887  CB  GLN A 240     -17.469 -13.945  20.719  1.00 92.31           C  
ATOM   1888  O   GLN A 240     -18.141 -16.562  19.297  1.00 92.31           O  
ATOM   1889  CG  GLN A 240     -16.750 -13.016  21.688  1.00 92.31           C  
ATOM   1890  CD  GLN A 240     -17.594 -12.633  22.875  1.00 92.31           C  
ATOM   1891  NE2 GLN A 240     -16.969 -12.484  24.031  1.00 92.31           N  
ATOM   1892  OE1 GLN A 240     -18.812 -12.461  22.766  1.00 92.31           O  
ATOM   1893  N   ALA A 241     -19.875 -16.250  20.656  1.00 93.31           N  
ATOM   1894  CA  ALA A 241     -20.797 -16.984  19.781  1.00 93.31           C  
ATOM   1895  C   ALA A 241     -21.531 -16.031  18.844  1.00 93.31           C  
ATOM   1896  CB  ALA A 241     -21.797 -17.781  20.609  1.00 93.31           C  
ATOM   1897  O   ALA A 241     -22.047 -16.438  17.797  1.00 93.31           O  
ATOM   1898  N   GLY A 242     -21.531 -14.750  19.172  1.00 94.00           N  
ATOM   1899  CA  GLY A 242     -22.078 -13.711  18.328  1.00 94.00           C  
ATOM   1900  C   GLY A 242     -21.094 -13.188  17.297  1.00 94.00           C  
ATOM   1901  O   GLY A 242     -19.906 -13.469  17.375  1.00 94.00           O  
ATOM   1902  N   ARG A 243     -21.688 -12.461  16.234  1.00 95.50           N  
ATOM   1903  CA  ARG A 243     -20.859 -11.789  15.242  1.00 95.50           C  
ATOM   1904  C   ARG A 243     -21.203 -10.305  15.164  1.00 95.50           C  
ATOM   1905  CB  ARG A 243     -21.031 -12.438  13.867  1.00 95.50           C  
ATOM   1906  O   ARG A 243     -22.344  -9.906  15.422  1.00 95.50           O  
ATOM   1907  CG  ARG A 243     -20.625 -13.906  13.828  1.00 95.50           C  
ATOM   1908  CD  ARG A 243     -19.125 -14.070  13.992  1.00 95.50           C  
ATOM   1909  NE  ARG A 243     -18.719 -15.469  13.867  1.00 95.50           N  
ATOM   1910  NH1 ARG A 243     -19.109 -16.000  16.078  1.00 95.50           N  
ATOM   1911  NH2 ARG A 243     -18.344 -17.594  14.633  1.00 95.50           N  
ATOM   1912  CZ  ARG A 243     -18.719 -16.359  14.859  1.00 95.50           C  
ATOM   1913  N   MET A 244     -20.094  -9.516  14.789  1.00 95.94           N  
ATOM   1914  CA  MET A 244     -20.312  -8.102  14.508  1.00 95.94           C  
ATOM   1915  C   MET A 244     -19.812  -7.746  13.109  1.00 95.94           C  
ATOM   1916  CB  MET A 244     -19.625  -7.227  15.555  1.00 95.94           C  
ATOM   1917  O   MET A 244     -18.672  -8.047  12.758  1.00 95.94           O  
ATOM   1918  CG  MET A 244     -20.281  -7.289  16.922  1.00 95.94           C  
ATOM   1919  SD  MET A 244     -19.516  -6.121  18.109  1.00 95.94           S  
ATOM   1920  CE  MET A 244     -20.766  -6.125  19.422  1.00 95.94           C  
ATOM   1921  N   ASN A 245     -20.734  -7.207  12.406  1.00 96.62           N  
ATOM   1922  CA  ASN A 245     -20.312  -6.645  11.125  1.00 96.62           C  
ATOM   1923  C   ASN A 245     -19.984  -5.160  11.250  1.00 96.62           C  
ATOM   1924  CB  ASN A 245     -21.391  -6.863  10.062  1.00 96.62           C  
ATOM   1925  O   ASN A 245     -20.734  -4.402  11.867  1.00 96.62           O  
ATOM   1926  CG  ASN A 245     -21.547  -8.320   9.672  1.00 96.62           C  
ATOM   1927  ND2 ASN A 245     -22.656  -8.648   9.023  1.00 96.62           N  
ATOM   1928  OD1 ASN A 245     -20.672  -9.141   9.953  1.00 96.62           O  
ATOM   1929  N   TYR A 246     -18.922  -4.762  10.656  1.00 97.00           N  
ATOM   1930  CA  TYR A 246     -18.453  -3.381  10.727  1.00 97.00           C  
ATOM   1931  C   TYR A 246     -18.594  -2.689   9.375  1.00 97.00           C  
ATOM   1932  CB  TYR A 246     -17.000  -3.328  11.195  1.00 97.00           C  
ATOM   1933  O   TYR A 246     -18.266  -3.268   8.344  1.00 97.00           O  
ATOM   1934  CG  TYR A 246     -16.734  -4.121  12.453  1.00 97.00           C  
ATOM   1935  CD1 TYR A 246     -17.016  -3.584  13.703  1.00 97.00           C  
ATOM   1936  CD2 TYR A 246     -16.188  -5.402  12.383  1.00 97.00           C  
ATOM   1937  CE1 TYR A 246     -16.766  -4.309  14.867  1.00 97.00           C  
ATOM   1938  CE2 TYR A 246     -15.945  -6.133  13.539  1.00 97.00           C  
ATOM   1939  OH  TYR A 246     -15.984  -6.301  15.922  1.00 97.00           O  
ATOM   1940  CZ  TYR A 246     -16.234  -5.582  14.773  1.00 97.00           C  
ATOM   1941  N   TYR A 247     -19.031  -1.440   9.523  1.00 96.38           N  
ATOM   1942  CA  TYR A 247     -19.266  -0.645   8.320  1.00 96.38           C  
ATOM   1943  C   TYR A 247     -18.594   0.714   8.422  1.00 96.38           C  
ATOM   1944  CB  TYR A 247     -20.781  -0.458   8.102  1.00 96.38           C  
ATOM   1945  O   TYR A 247     -18.203   1.146   9.516  1.00 96.38           O  
ATOM   1946  CG  TYR A 247     -21.531  -1.754   7.906  1.00 96.38           C  
ATOM   1947  CD1 TYR A 247     -21.812  -2.234   6.633  1.00 96.38           C  
ATOM   1948  CD2 TYR A 247     -21.953  -2.498   9.000  1.00 96.38           C  
ATOM   1949  CE1 TYR A 247     -22.500  -3.428   6.449  1.00 96.38           C  
ATOM   1950  CE2 TYR A 247     -22.641  -3.691   8.828  1.00 96.38           C  
ATOM   1951  OH  TYR A 247     -23.609  -5.328   7.379  1.00 96.38           O  
ATOM   1952  CZ  TYR A 247     -22.922  -4.148   7.555  1.00 96.38           C  
ATOM   1953  N   TRP A 248     -18.469   1.378   7.293  1.00 95.19           N  
ATOM   1954  CA  TRP A 248     -17.953   2.740   7.258  1.00 95.19           C  
ATOM   1955  C   TRP A 248     -18.734   3.600   6.277  1.00 95.19           C  
ATOM   1956  CB  TRP A 248     -16.469   2.734   6.871  1.00 95.19           C  
ATOM   1957  O   TRP A 248     -19.312   3.086   5.316  1.00 95.19           O  
ATOM   1958  CG  TRP A 248     -16.188   2.166   5.512  1.00 95.19           C  
ATOM   1959  CD1 TRP A 248     -15.969   0.854   5.195  1.00 95.19           C  
ATOM   1960  CD2 TRP A 248     -16.109   2.895   4.281  1.00 95.19           C  
ATOM   1961  CE2 TRP A 248     -15.828   1.959   3.260  1.00 95.19           C  
ATOM   1962  CE3 TRP A 248     -16.234   4.250   3.945  1.00 95.19           C  
ATOM   1963  NE1 TRP A 248     -15.750   0.723   3.844  1.00 95.19           N  
ATOM   1964  CH2 TRP A 248     -15.812   3.666   1.621  1.00 95.19           C  
ATOM   1965  CZ2 TRP A 248     -15.680   2.336   1.924  1.00 95.19           C  
ATOM   1966  CZ3 TRP A 248     -16.094   4.621   2.613  1.00 95.19           C  
ATOM   1967  N   THR A 249     -18.844   4.840   6.625  1.00 94.56           N  
ATOM   1968  CA  THR A 249     -19.531   5.789   5.750  1.00 94.56           C  
ATOM   1969  C   THR A 249     -18.750   7.098   5.656  1.00 94.56           C  
ATOM   1970  CB  THR A 249     -20.953   6.074   6.250  1.00 94.56           C  
ATOM   1971  O   THR A 249     -18.281   7.625   6.668  1.00 94.56           O  
ATOM   1972  CG2 THR A 249     -21.703   6.988   5.285  1.00 94.56           C  
ATOM   1973  OG1 THR A 249     -21.672   4.836   6.367  1.00 94.56           O  
ATOM   1974  N   LEU A 250     -18.516   7.559   4.391  1.00 93.56           N  
ATOM   1975  CA  LEU A 250     -17.938   8.875   4.184  1.00 93.56           C  
ATOM   1976  C   LEU A 250     -19.016   9.945   4.078  1.00 93.56           C  
ATOM   1977  CB  LEU A 250     -17.062   8.891   2.920  1.00 93.56           C  
ATOM   1978  O   LEU A 250     -19.875   9.875   3.193  1.00 93.56           O  
ATOM   1979  CG  LEU A 250     -15.781   8.062   2.975  1.00 93.56           C  
ATOM   1980  CD1 LEU A 250     -15.109   8.039   1.604  1.00 93.56           C  
ATOM   1981  CD2 LEU A 250     -14.828   8.625   4.027  1.00 93.56           C  
ATOM   1982  N   VAL A 251     -19.031  10.891   4.996  1.00 94.44           N  
ATOM   1983  CA  VAL A 251     -20.031  11.945   5.027  1.00 94.44           C  
ATOM   1984  C   VAL A 251     -19.469  13.227   4.426  1.00 94.44           C  
ATOM   1985  CB  VAL A 251     -20.531  12.211   6.465  1.00 94.44           C  
ATOM   1986  O   VAL A 251     -18.500  13.789   4.945  1.00 94.44           O  
ATOM   1987  CG1 VAL A 251     -21.672  13.242   6.465  1.00 94.44           C  
ATOM   1988  CG2 VAL A 251     -21.000  10.906   7.117  1.00 94.44           C  
ATOM   1989  N   GLU A 252     -20.031  13.672   3.324  1.00 93.38           N  
ATOM   1990  CA  GLU A 252     -19.562  14.875   2.633  1.00 93.38           C  
ATOM   1991  C   GLU A 252     -19.875  16.125   3.445  1.00 93.38           C  
ATOM   1992  CB  GLU A 252     -20.203  14.969   1.246  1.00 93.38           C  
ATOM   1993  O   GLU A 252     -20.797  16.125   4.266  1.00 93.38           O  
ATOM   1994  CG  GLU A 252     -19.797  13.859   0.293  1.00 93.38           C  
ATOM   1995  CD  GLU A 252     -20.422  13.977  -1.082  1.00 93.38           C  
ATOM   1996  OE1 GLU A 252     -20.016  13.242  -2.008  1.00 93.38           O  
ATOM   1997  OE2 GLU A 252     -21.344  14.812  -1.234  1.00 93.38           O  
ATOM   1998  N   PRO A 253     -19.062  17.156   3.082  1.00 93.81           N  
ATOM   1999  CA  PRO A 253     -19.344  18.422   3.770  1.00 93.81           C  
ATOM   2000  C   PRO A 253     -20.766  18.922   3.547  1.00 93.81           C  
ATOM   2001  CB  PRO A 253     -18.312  19.375   3.148  1.00 93.81           C  
ATOM   2002  O   PRO A 253     -21.234  18.969   2.408  1.00 93.81           O  
ATOM   2003  CG  PRO A 253     -17.219  18.500   2.662  1.00 93.81           C  
ATOM   2004  CD  PRO A 253     -17.797  17.188   2.203  1.00 93.81           C  
ATOM   2005  N   GLY A 254     -21.547  19.172   4.648  1.00 93.62           N  
ATOM   2006  CA  GLY A 254     -22.906  19.688   4.543  1.00 93.62           C  
ATOM   2007  C   GLY A 254     -23.953  18.594   4.539  1.00 93.62           C  
ATOM   2008  O   GLY A 254     -25.156  18.875   4.574  1.00 93.62           O  
ATOM   2009  N   ASP A 255     -23.500  17.312   4.434  1.00 95.25           N  
ATOM   2010  CA  ASP A 255     -24.391  16.172   4.477  1.00 95.25           C  
ATOM   2011  C   ASP A 255     -24.578  15.664   5.906  1.00 95.25           C  
ATOM   2012  CB  ASP A 255     -23.859  15.039   3.586  1.00 95.25           C  
ATOM   2013  O   ASP A 255     -23.797  16.031   6.801  1.00 95.25           O  
ATOM   2014  CG  ASP A 255     -24.953  14.062   3.162  1.00 95.25           C  
ATOM   2015  OD1 ASP A 255     -26.125  14.289   3.490  1.00 95.25           O  
ATOM   2016  OD2 ASP A 255     -24.609  13.062   2.494  1.00 95.25           O  
ATOM   2017  N   LYS A 256     -25.578  14.797   6.164  1.00 95.38           N  
ATOM   2018  CA  LYS A 256     -25.812  14.258   7.500  1.00 95.38           C  
ATOM   2019  C   LYS A 256     -25.906  12.734   7.461  1.00 95.38           C  
ATOM   2020  CB  LYS A 256     -27.094  14.844   8.094  1.00 95.38           C  
ATOM   2021  O   LYS A 256     -26.234  12.148   6.426  1.00 95.38           O  
ATOM   2022  CG  LYS A 256     -28.359  14.461   7.340  1.00 95.38           C  
ATOM   2023  CD  LYS A 256     -29.594  15.102   7.961  1.00 95.38           C  
ATOM   2024  CE  LYS A 256     -30.859  14.734   7.199  1.00 95.38           C  
ATOM   2025  NZ  LYS A 256     -32.062  15.453   7.727  1.00 95.38           N  
ATOM   2026  N   ILE A 257     -25.547  12.102   8.477  1.00 96.12           N  
ATOM   2027  CA  ILE A 257     -25.734  10.664   8.656  1.00 96.12           C  
ATOM   2028  C   ILE A 257     -26.672  10.414   9.836  1.00 96.12           C  
ATOM   2029  CB  ILE A 257     -24.391   9.938   8.875  1.00 96.12           C  
ATOM   2030  O   ILE A 257     -26.531  11.023  10.898  1.00 96.12           O  
ATOM   2031  CG1 ILE A 257     -24.609   8.430   8.977  1.00 96.12           C  
ATOM   2032  CG2 ILE A 257     -23.688  10.477  10.133  1.00 96.12           C  
ATOM   2033  CD1 ILE A 257     -23.328   7.609   8.906  1.00 96.12           C  
ATOM   2034  N   THR A 258     -27.672   9.555   9.523  1.00 96.62           N  
ATOM   2035  CA  THR A 258     -28.703   9.297  10.516  1.00 96.62           C  
ATOM   2036  C   THR A 258     -28.734   7.820  10.898  1.00 96.62           C  
ATOM   2037  CB  THR A 258     -30.094   9.719  10.008  1.00 96.62           C  
ATOM   2038  O   THR A 258     -28.656   6.949  10.031  1.00 96.62           O  
ATOM   2039  CG2 THR A 258     -31.156   9.523  11.086  1.00 96.62           C  
ATOM   2040  OG1 THR A 258     -30.062  11.102   9.633  1.00 96.62           O  
ATOM   2041  N   PHE A 259     -28.828   7.582  12.203  1.00 96.50           N  
ATOM   2042  CA  PHE A 259     -28.969   6.223  12.719  1.00 96.50           C  
ATOM   2043  C   PHE A 259     -30.312   6.031  13.398  1.00 96.50           C  
ATOM   2044  CB  PHE A 259     -27.828   5.902  13.695  1.00 96.50           C  
ATOM   2045  O   PHE A 259     -30.688   6.824  14.266  1.00 96.50           O  
ATOM   2046  CG  PHE A 259     -26.453   5.953  13.070  1.00 96.50           C  
ATOM   2047  CD1 PHE A 259     -25.906   4.820  12.484  1.00 96.50           C  
ATOM   2048  CD2 PHE A 259     -25.719   7.133  13.070  1.00 96.50           C  
ATOM   2049  CE1 PHE A 259     -24.641   4.867  11.906  1.00 96.50           C  
ATOM   2050  CE2 PHE A 259     -24.453   7.184  12.492  1.00 96.50           C  
ATOM   2051  CZ  PHE A 259     -23.922   6.051  11.914  1.00 96.50           C  
ATOM   2052  N   GLU A 260     -31.016   5.082  12.977  1.00 96.38           N  
ATOM   2053  CA  GLU A 260     -32.250   4.625  13.609  1.00 96.38           C  
ATOM   2054  C   GLU A 260     -32.188   3.133  13.922  1.00 96.38           C  
ATOM   2055  CB  GLU A 260     -33.438   4.926  12.703  1.00 96.38           C  
ATOM   2056  O   GLU A 260     -31.953   2.314  13.031  1.00 96.38           O  
ATOM   2057  CG  GLU A 260     -34.781   4.566  13.336  1.00 96.38           C  
ATOM   2058  CD  GLU A 260     -35.969   4.785  12.398  1.00 96.38           C  
ATOM   2059  OE1 GLU A 260     -36.906   3.947  12.383  1.00 96.38           O  
ATOM   2060  OE2 GLU A 260     -35.969   5.801  11.664  1.00 96.38           O  
ATOM   2061  N   ALA A 261     -32.406   2.826  15.219  1.00 96.62           N  
ATOM   2062  CA  ALA A 261     -32.250   1.417  15.570  1.00 96.62           C  
ATOM   2063  C   ALA A 261     -33.156   1.030  16.734  1.00 96.62           C  
ATOM   2064  CB  ALA A 261     -30.797   1.117  15.898  1.00 96.62           C  
ATOM   2065  O   ALA A 261     -33.344   1.818  17.672  1.00 96.62           O  
ATOM   2066  N   THR A 262     -33.719  -0.138  16.672  1.00 95.88           N  
ATOM   2067  CA  THR A 262     -34.531  -0.697  17.766  1.00 95.88           C  
ATOM   2068  C   THR A 262     -33.750  -1.777  18.500  1.00 95.88           C  
ATOM   2069  CB  THR A 262     -35.844  -1.284  17.250  1.00 95.88           C  
ATOM   2070  O   THR A 262     -34.250  -2.408  19.422  1.00 95.88           O  
ATOM   2071  CG2 THR A 262     -36.719  -0.204  16.609  1.00 95.88           C  
ATOM   2072  OG1 THR A 262     -35.562  -2.293  16.266  1.00 95.88           O  
ATOM   2073  N   GLY A 263     -32.375  -1.934  18.094  1.00 94.94           N  
ATOM   2074  CA  GLY A 263     -31.406  -2.844  18.719  1.00 94.94           C  
ATOM   2075  C   GLY A 263     -30.250  -3.199  17.812  1.00 94.94           C  
ATOM   2076  O   GLY A 263     -30.234  -2.822  16.625  1.00 94.94           O  
ATOM   2077  N   ASN A 264     -29.125  -3.709  18.266  1.00 96.25           N  
ATOM   2078  CA  ASN A 264     -28.016  -4.359  17.562  1.00 96.25           C  
ATOM   2079  C   ASN A 264     -27.078  -3.340  16.938  1.00 96.25           C  
ATOM   2080  CB  ASN A 264     -28.562  -5.324  16.500  1.00 96.25           C  
ATOM   2081  O   ASN A 264     -26.172  -3.707  16.172  1.00 96.25           O  
ATOM   2082  CG  ASN A 264     -29.312  -6.492  17.109  1.00 96.25           C  
ATOM   2083  ND2 ASN A 264     -28.625  -7.609  17.297  1.00 96.25           N  
ATOM   2084  OD1 ASN A 264     -30.516  -6.387  17.391  1.00 96.25           O  
ATOM   2085  N   LEU A 265     -27.312  -1.987  17.188  1.00 96.38           N  
ATOM   2086  CA  LEU A 265     -26.422  -0.958  16.656  1.00 96.38           C  
ATOM   2087  C   LEU A 265     -25.141  -0.867  17.469  1.00 96.38           C  
ATOM   2088  CB  LEU A 265     -27.125   0.400  16.641  1.00 96.38           C  
ATOM   2089  O   LEU A 265     -25.172  -0.761  18.688  1.00 96.38           O  
ATOM   2090  CG  LEU A 265     -26.281   1.601  16.219  1.00 96.38           C  
ATOM   2091  CD1 LEU A 265     -25.891   1.472  14.750  1.00 96.38           C  
ATOM   2092  CD2 LEU A 265     -27.047   2.902  16.453  1.00 96.38           C  
ATOM   2093  N   VAL A 266     -24.031  -1.067  16.875  1.00 96.56           N  
ATOM   2094  CA  VAL A 266     -22.750  -0.631  17.391  1.00 96.56           C  
ATOM   2095  C   VAL A 266     -22.453   0.786  16.906  1.00 96.56           C  
ATOM   2096  CB  VAL A 266     -21.609  -1.590  16.969  1.00 96.56           C  
ATOM   2097  O   VAL A 266     -22.125   0.993  15.742  1.00 96.56           O  
ATOM   2098  CG1 VAL A 266     -20.281  -1.141  17.562  1.00 96.56           C  
ATOM   2099  CG2 VAL A 266     -21.938  -3.020  17.406  1.00 96.56           C  
ATOM   2100  N   ALA A 267     -22.641   1.719  17.859  1.00 95.62           N  
ATOM   2101  CA  ALA A 267     -22.734   3.139  17.531  1.00 95.62           C  
ATOM   2102  C   ALA A 267     -21.344   3.770  17.453  1.00 95.62           C  
ATOM   2103  CB  ALA A 267     -23.578   3.873  18.562  1.00 95.62           C  
ATOM   2104  O   ALA A 267     -20.422   3.346  18.141  1.00 95.62           O  
ATOM   2105  N   PRO A 268     -21.266   4.746  16.594  1.00 95.69           N  
ATOM   2106  CA  PRO A 268     -20.000   5.484  16.516  1.00 95.69           C  
ATOM   2107  C   PRO A 268     -19.766   6.395  17.734  1.00 95.69           C  
ATOM   2108  CB  PRO A 268     -20.156   6.305  15.242  1.00 95.69           C  
ATOM   2109  O   PRO A 268     -20.688   7.090  18.156  1.00 95.69           O  
ATOM   2110  CG  PRO A 268     -21.625   6.469  15.062  1.00 95.69           C  
ATOM   2111  CD  PRO A 268     -22.312   5.289  15.688  1.00 95.69           C  
ATOM   2112  N   ARG A 269     -18.578   6.387  18.281  1.00 94.06           N  
ATOM   2113  CA  ARG A 269     -18.188   7.328  19.328  1.00 94.06           C  
ATOM   2114  C   ARG A 269     -17.328   8.453  18.750  1.00 94.06           C  
ATOM   2115  CB  ARG A 269     -17.422   6.609  20.438  1.00 94.06           C  
ATOM   2116  O   ARG A 269     -17.562   9.633  19.047  1.00 94.06           O  
ATOM   2117  CG  ARG A 269     -16.984   7.523  21.562  1.00 94.06           C  
ATOM   2118  CD  ARG A 269     -16.328   6.742  22.703  1.00 94.06           C  
ATOM   2119  NE  ARG A 269     -15.875   7.621  23.766  1.00 94.06           N  
ATOM   2120  NH1 ARG A 269     -15.391   5.914  25.250  1.00 94.06           N  
ATOM   2121  NH2 ARG A 269     -15.062   8.102  25.859  1.00 94.06           N  
ATOM   2122  CZ  ARG A 269     -15.445   7.211  24.953  1.00 94.06           C  
ATOM   2123  N   TYR A 270     -16.344   8.070  17.953  1.00 94.00           N  
ATOM   2124  CA  TYR A 270     -15.445   9.016  17.297  1.00 94.00           C  
ATOM   2125  C   TYR A 270     -15.578   8.930  15.789  1.00 94.00           C  
ATOM   2126  CB  TYR A 270     -14.000   8.750  17.719  1.00 94.00           C  
ATOM   2127  O   TYR A 270     -16.000   7.902  15.250  1.00 94.00           O  
ATOM   2128  CG  TYR A 270     -13.711   9.086  19.156  1.00 94.00           C  
ATOM   2129  CD1 TYR A 270     -13.344  10.375  19.547  1.00 94.00           C  
ATOM   2130  CD2 TYR A 270     -13.797   8.109  20.156  1.00 94.00           C  
ATOM   2131  CE1 TYR A 270     -13.078  10.688  20.875  1.00 94.00           C  
ATOM   2132  CE2 TYR A 270     -13.531   8.414  21.484  1.00 94.00           C  
ATOM   2133  OH  TYR A 270     -12.906  10.000  23.141  1.00 94.00           O  
ATOM   2134  CZ  TYR A 270     -13.172   9.703  21.828  1.00 94.00           C  
ATOM   2135  N   ALA A 271     -15.180  10.047  15.109  1.00 94.38           N  
ATOM   2136  CA  ALA A 271     -15.094  10.125  13.656  1.00 94.38           C  
ATOM   2137  C   ALA A 271     -13.797  10.797  13.211  1.00 94.38           C  
ATOM   2138  CB  ALA A 271     -16.297  10.875  13.094  1.00 94.38           C  
ATOM   2139  O   ALA A 271     -13.078  11.367  14.031  1.00 94.38           O  
ATOM   2140  N   PHE A 272     -13.516  10.656  11.836  1.00 93.56           N  
ATOM   2141  CA  PHE A 272     -12.211  11.133  11.383  1.00 93.56           C  
ATOM   2142  C   PHE A 272     -12.367  12.070  10.195  1.00 93.56           C  
ATOM   2143  CB  PHE A 272     -11.312   9.953  11.008  1.00 93.56           C  
ATOM   2144  O   PHE A 272     -13.000  11.727   9.195  1.00 93.56           O  
ATOM   2145  CG  PHE A 272     -11.195   8.906  12.086  1.00 93.56           C  
ATOM   2146  CD1 PHE A 272     -10.195   8.992  13.047  1.00 93.56           C  
ATOM   2147  CD2 PHE A 272     -12.086   7.844  12.141  1.00 93.56           C  
ATOM   2148  CE1 PHE A 272     -10.086   8.023  14.047  1.00 93.56           C  
ATOM   2149  CE2 PHE A 272     -11.984   6.879  13.141  1.00 93.56           C  
ATOM   2150  CZ  PHE A 272     -10.984   6.969  14.086  1.00 93.56           C  
ATOM   2151  N   THR A 273     -11.820  13.258  10.445  1.00 92.75           N  
ATOM   2152  CA  THR A 273     -11.680  14.125   9.281  1.00 92.75           C  
ATOM   2153  C   THR A 273     -10.445  13.750   8.469  1.00 92.75           C  
ATOM   2154  CB  THR A 273     -11.594  15.609   9.688  1.00 92.75           C  
ATOM   2155  O   THR A 273      -9.367  13.523   9.031  1.00 92.75           O  
ATOM   2156  CG2 THR A 273     -12.859  16.047  10.414  1.00 92.75           C  
ATOM   2157  OG1 THR A 273     -10.469  15.789  10.562  1.00 92.75           O  
ATOM   2158  N   MET A 274     -10.617  13.656   7.121  1.00 88.44           N  
ATOM   2159  CA  MET A 274      -9.516  13.156   6.301  1.00 88.44           C  
ATOM   2160  C   MET A 274      -9.047  14.211   5.312  1.00 88.44           C  
ATOM   2161  CB  MET A 274      -9.945  11.891   5.551  1.00 88.44           C  
ATOM   2162  O   MET A 274      -9.859  14.914   4.711  1.00 88.44           O  
ATOM   2163  CG  MET A 274     -10.414  10.766   6.461  1.00 88.44           C  
ATOM   2164  SD  MET A 274     -10.969   9.289   5.523  1.00 88.44           S  
ATOM   2165  CE  MET A 274     -12.469   9.953   4.742  1.00 88.44           C  
ATOM   2166  N   GLU A 275      -7.734  14.312   5.230  1.00 85.31           N  
ATOM   2167  CA  GLU A 275      -7.109  15.125   4.188  1.00 85.31           C  
ATOM   2168  C   GLU A 275      -6.363  14.250   3.184  1.00 85.31           C  
ATOM   2169  CB  GLU A 275      -6.160  16.156   4.801  1.00 85.31           C  
ATOM   2170  O   GLU A 275      -5.512  13.445   3.566  1.00 85.31           O  
ATOM   2171  CG  GLU A 275      -6.863  17.250   5.574  1.00 85.31           C  
ATOM   2172  CD  GLU A 275      -5.926  18.359   6.035  1.00 85.31           C  
ATOM   2173  OE1 GLU A 275      -6.395  19.328   6.668  1.00 85.31           O  
ATOM   2174  OE2 GLU A 275      -4.711  18.250   5.762  1.00 85.31           O  
ATOM   2175  N   LYS A 276      -6.789  14.391   1.950  1.00 80.38           N  
ATOM   2176  CA  LYS A 276      -6.195  13.547   0.913  1.00 80.38           C  
ATOM   2177  C   LYS A 276      -4.945  14.195   0.327  1.00 80.38           C  
ATOM   2178  CB  LYS A 276      -7.211  13.273  -0.197  1.00 80.38           C  
ATOM   2179  O   LYS A 276      -4.918  15.406   0.099  1.00 80.38           O  
ATOM   2180  CG  LYS A 276      -8.414  12.453   0.255  1.00 80.38           C  
ATOM   2181  CD  LYS A 276      -9.352  12.148  -0.908  1.00 80.38           C  
ATOM   2182  CE  LYS A 276     -10.555  11.336  -0.457  1.00 80.38           C  
ATOM   2183  NZ  LYS A 276     -11.477  11.031  -1.593  1.00 80.38           N  
ATOM   2184  N   ASP A 277      -3.889  13.438   0.203  1.00 71.69           N  
ATOM   2185  CA  ASP A 277      -2.643  13.820  -0.454  1.00 71.69           C  
ATOM   2186  C   ASP A 277      -2.186  12.750  -1.438  1.00 71.69           C  
ATOM   2187  CB  ASP A 277      -1.548  14.086   0.583  1.00 71.69           C  
ATOM   2188  O   ASP A 277      -2.105  11.570  -1.086  1.00 71.69           O  
ATOM   2189  CG  ASP A 277      -0.306  14.727  -0.013  1.00 71.69           C  
ATOM   2190  OD1 ASP A 277      -0.311  15.055  -1.218  1.00 71.69           O  
ATOM   2191  OD2 ASP A 277       0.687  14.891   0.727  1.00 71.69           O  
ATOM   2192  N   ALA A 278      -2.154  13.070  -2.766  1.00 63.97           N  
ATOM   2193  CA  ALA A 278      -1.869  12.250  -3.941  1.00 63.97           C  
ATOM   2194  C   ALA A 278      -0.509  11.562  -3.820  1.00 63.97           C  
ATOM   2195  CB  ALA A 278      -1.922  13.102  -5.207  1.00 63.97           C  
ATOM   2196  O   ALA A 278      -0.245  10.570  -4.496  1.00 63.97           O  
ATOM   2197  N   GLY A 279       0.109  11.438  -2.549  1.00 67.94           N  
ATOM   2198  CA  GLY A 279       1.441  10.867  -2.447  1.00 67.94           C  
ATOM   2199  C   GLY A 279       1.605   9.945  -1.251  1.00 67.94           C  
ATOM   2200  O   GLY A 279       2.715   9.508  -0.950  1.00 67.94           O  
ATOM   2201  N   SER A 280       0.434   9.641  -0.512  1.00 79.25           N  
ATOM   2202  CA  SER A 280       0.439   8.711   0.610  1.00 79.25           C  
ATOM   2203  C   SER A 280       0.020   7.312   0.169  1.00 79.25           C  
ATOM   2204  CB  SER A 280      -0.489   9.203   1.721  1.00 79.25           C  
ATOM   2205  O   SER A 280      -0.549   7.141  -0.912  1.00 79.25           O  
ATOM   2206  OG  SER A 280      -0.406   8.359   2.857  1.00 79.25           O  
ATOM   2207  N   GLY A 281       0.385   6.297   0.795  1.00 86.50           N  
ATOM   2208  CA  GLY A 281       0.049   4.922   0.464  1.00 86.50           C  
ATOM   2209  C   GLY A 281       0.251   3.965   1.622  1.00 86.50           C  
ATOM   2210  O   GLY A 281       0.671   4.371   2.707  1.00 86.50           O  
ATOM   2211  N   ILE A 282      -0.161   2.732   1.396  1.00 88.38           N  
ATOM   2212  CA  ILE A 282      -0.005   1.685   2.398  1.00 88.38           C  
ATOM   2213  C   ILE A 282       1.038   0.672   1.929  1.00 88.38           C  
ATOM   2214  CB  ILE A 282      -1.347   0.976   2.688  1.00 88.38           C  
ATOM   2215  O   ILE A 282       0.974   0.184   0.798  1.00 88.38           O  
ATOM   2216  CG1 ILE A 282      -2.387   1.985   3.184  1.00 88.38           C  
ATOM   2217  CG2 ILE A 282      -1.151  -0.154   3.705  1.00 88.38           C  
ATOM   2218  CD1 ILE A 282      -3.803   1.428   3.266  1.00 88.38           C  
ATOM   2219  N   ILE A 283       2.070   0.401   2.781  1.00 90.38           N  
ATOM   2220  CA  ILE A 283       3.057  -0.619   2.439  1.00 90.38           C  
ATOM   2221  C   ILE A 283       3.061  -1.711   3.506  1.00 90.38           C  
ATOM   2222  CB  ILE A 283       4.469  -0.013   2.285  1.00 90.38           C  
ATOM   2223  O   ILE A 283       2.863  -1.430   4.691  1.00 90.38           O  
ATOM   2224  CG1 ILE A 283       4.918   0.629   3.604  1.00 90.38           C  
ATOM   2225  CG2 ILE A 283       4.500   1.005   1.143  1.00 90.38           C  
ATOM   2226  CD1 ILE A 283       6.371   1.089   3.604  1.00 90.38           C  
ATOM   2227  N   ILE A 284       3.230  -2.857   3.047  1.00 90.44           N  
ATOM   2228  CA  ILE A 284       3.430  -3.986   3.947  1.00 90.44           C  
ATOM   2229  C   ILE A 284       4.922  -4.285   4.078  1.00 90.44           C  
ATOM   2230  CB  ILE A 284       2.672  -5.242   3.457  1.00 90.44           C  
ATOM   2231  O   ILE A 284       5.570  -4.676   3.107  1.00 90.44           O  
ATOM   2232  CG1 ILE A 284       1.171  -4.949   3.348  1.00 90.44           C  
ATOM   2233  CG2 ILE A 284       2.934  -6.430   4.391  1.00 90.44           C  
ATOM   2234  CD1 ILE A 284       0.369  -6.074   2.701  1.00 90.44           C  
ATOM   2235  N   SER A 285       5.426  -4.020   5.293  1.00 90.81           N  
ATOM   2236  CA  SER A 285       6.863  -4.180   5.473  1.00 90.81           C  
ATOM   2237  C   SER A 285       7.211  -4.484   6.926  1.00 90.81           C  
ATOM   2238  CB  SER A 285       7.605  -2.924   5.012  1.00 90.81           C  
ATOM   2239  O   SER A 285       6.613  -3.914   7.844  1.00 90.81           O  
ATOM   2240  OG  SER A 285       9.000  -3.059   5.219  1.00 90.81           O  
ATOM   2241  N   ASP A 286       8.188  -5.359   7.090  1.00 90.06           N  
ATOM   2242  CA  ASP A 286       8.688  -5.680   8.422  1.00 90.06           C  
ATOM   2243  C   ASP A 286       9.977  -4.914   8.727  1.00 90.06           C  
ATOM   2244  CB  ASP A 286       8.922  -7.184   8.562  1.00 90.06           C  
ATOM   2245  O   ASP A 286      10.602  -5.137   9.758  1.00 90.06           O  
ATOM   2246  CG  ASP A 286       7.637  -7.992   8.492  1.00 90.06           C  
ATOM   2247  OD1 ASP A 286       6.621  -7.574   9.086  1.00 90.06           O  
ATOM   2248  OD2 ASP A 286       7.645  -9.062   7.844  1.00 90.06           O  
ATOM   2249  N   THR A 287      10.289  -4.078   7.879  1.00 90.25           N  
ATOM   2250  CA  THR A 287      11.500  -3.268   8.008  1.00 90.25           C  
ATOM   2251  C   THR A 287      11.320  -2.191   9.070  1.00 90.25           C  
ATOM   2252  CB  THR A 287      11.875  -2.609   6.664  1.00 90.25           C  
ATOM   2253  O   THR A 287      10.258  -1.572   9.164  1.00 90.25           O  
ATOM   2254  CG2 THR A 287      13.211  -1.881   6.762  1.00 90.25           C  
ATOM   2255  OG1 THR A 287      11.961  -3.621   5.652  1.00 90.25           O  
ATOM   2256  N   PRO A 288      12.344  -1.917   9.875  1.00 88.19           N  
ATOM   2257  CA  PRO A 288      12.227  -0.908  10.930  1.00 88.19           C  
ATOM   2258  C   PRO A 288      12.258   0.519  10.383  1.00 88.19           C  
ATOM   2259  CB  PRO A 288      13.445  -1.180  11.812  1.00 88.19           C  
ATOM   2260  O   PRO A 288      12.820   0.765   9.312  1.00 88.19           O  
ATOM   2261  CG  PRO A 288      14.445  -1.825  10.906  1.00 88.19           C  
ATOM   2262  CD  PRO A 288      13.695  -2.592   9.844  1.00 88.19           C  
ATOM   2263  N   VAL A 289      11.555   1.413  11.172  1.00 90.44           N  
ATOM   2264  CA  VAL A 289      11.508   2.830  10.828  1.00 90.44           C  
ATOM   2265  C   VAL A 289      12.766   3.529  11.352  1.00 90.44           C  
ATOM   2266  CB  VAL A 289      10.242   3.514  11.398  1.00 90.44           C  
ATOM   2267  O   VAL A 289      13.133   3.369  12.516  1.00 90.44           O  
ATOM   2268  CG1 VAL A 289      10.234   5.000  11.047  1.00 90.44           C  
ATOM   2269  CG2 VAL A 289       8.984   2.826  10.867  1.00 90.44           C  
ATOM   2270  N   HIS A 290      13.492   4.266  10.516  1.00 91.56           N  
ATOM   2271  CA  HIS A 290      14.695   4.996  10.883  1.00 91.56           C  
ATOM   2272  C   HIS A 290      14.531   6.492  10.625  1.00 91.56           C  
ATOM   2273  CB  HIS A 290      15.906   4.461  10.117  1.00 91.56           C  
ATOM   2274  O   HIS A 290      13.641   6.906   9.883  1.00 91.56           O  
ATOM   2275  CG  HIS A 290      16.297   3.068  10.500  1.00 91.56           C  
ATOM   2276  CD2 HIS A 290      15.867   1.870  10.039  1.00 91.56           C  
ATOM   2277  ND1 HIS A 290      17.219   2.797  11.484  1.00 91.56           N  
ATOM   2278  CE1 HIS A 290      17.359   1.487  11.602  1.00 91.56           C  
ATOM   2279  NE2 HIS A 290      16.547   0.901  10.742  1.00 91.56           N  
ATOM   2280  N   ASP A 291      15.305   7.281  11.398  1.00 90.00           N  
ATOM   2281  CA  ASP A 291      15.297   8.734  11.234  1.00 90.00           C  
ATOM   2282  C   ASP A 291      16.078   9.148  10.000  1.00 90.00           C  
ATOM   2283  CB  ASP A 291      15.875   9.414  12.477  1.00 90.00           C  
ATOM   2284  O   ASP A 291      17.297   9.383  10.070  1.00 90.00           O  
ATOM   2285  CG  ASP A 291      15.688  10.922  12.469  1.00 90.00           C  
ATOM   2286  OD1 ASP A 291      14.898  11.430  11.648  1.00 90.00           O  
ATOM   2287  OD2 ASP A 291      16.344  11.602  13.289  1.00 90.00           O  
ATOM   2288  N   CYS A 292      15.562   8.945   8.844  1.00 92.62           N  
ATOM   2289  CA  CYS A 292      16.141   9.297   7.551  1.00 92.62           C  
ATOM   2290  C   CYS A 292      15.078   9.875   6.621  1.00 92.62           C  
ATOM   2291  CB  CYS A 292      16.797   8.086   6.902  1.00 92.62           C  
ATOM   2292  O   CYS A 292      13.883   9.672   6.844  1.00 92.62           O  
ATOM   2293  SG  CYS A 292      15.648   6.730   6.562  1.00 92.62           S  
ATOM   2294  N   ASN A 293      15.531  10.664   5.656  1.00 92.31           N  
ATOM   2295  CA  ASN A 293      14.641  11.297   4.680  1.00 92.31           C  
ATOM   2296  C   ASN A 293      14.875  10.742   3.277  1.00 92.31           C  
ATOM   2297  CB  ASN A 293      14.828  12.812   4.688  1.00 92.31           C  
ATOM   2298  O   ASN A 293      16.016  10.547   2.863  1.00 92.31           O  
ATOM   2299  CG  ASN A 293      14.102  13.484   5.840  1.00 92.31           C  
ATOM   2300  ND2 ASN A 293      14.562  14.672   6.219  1.00 92.31           N  
ATOM   2301  OD1 ASN A 293      13.141  12.938   6.387  1.00 92.31           O  
ATOM   2302  N   THR A 294      13.695  10.531   2.586  1.00 91.69           N  
ATOM   2303  CA  THR A 294      13.820  10.016   1.227  1.00 91.69           C  
ATOM   2304  C   THR A 294      12.688  10.539   0.346  1.00 91.69           C  
ATOM   2305  CB  THR A 294      13.812   8.477   1.212  1.00 91.69           C  
ATOM   2306  O   THR A 294      11.656  10.992   0.852  1.00 91.69           O  
ATOM   2307  CG2 THR A 294      12.461   7.922   1.637  1.00 91.69           C  
ATOM   2308  OG1 THR A 294      14.109   8.016  -0.113  1.00 91.69           O  
ATOM   2309  N   THR A 295      12.938  10.492  -0.960  1.00 90.56           N  
ATOM   2310  CA  THR A 295      11.914  10.906  -1.914  1.00 90.56           C  
ATOM   2311  C   THR A 295      11.211   9.688  -2.506  1.00 90.56           C  
ATOM   2312  CB  THR A 295      12.516  11.750  -3.049  1.00 90.56           C  
ATOM   2313  O   THR A 295      10.156   9.812  -3.135  1.00 90.56           O  
ATOM   2314  CG2 THR A 295      13.109  13.047  -2.510  1.00 90.56           C  
ATOM   2315  OG1 THR A 295      13.547  11.008  -3.703  1.00 90.56           O  
ATOM   2316  N   CYS A 296      11.828   8.516  -2.273  1.00 91.69           N  
ATOM   2317  CA  CYS A 296      11.289   7.262  -2.779  1.00 91.69           C  
ATOM   2318  C   CYS A 296      11.375   6.164  -1.726  1.00 91.69           C  
ATOM   2319  CB  CYS A 296      12.031   6.828  -4.043  1.00 91.69           C  
ATOM   2320  O   CYS A 296      12.469   5.836  -1.256  1.00 91.69           O  
ATOM   2321  SG  CYS A 296      11.453   5.262  -4.727  1.00 91.69           S  
ATOM   2322  N   GLN A 297      10.203   5.551  -1.521  1.00 93.12           N  
ATOM   2323  CA  GLN A 297      10.125   4.512  -0.500  1.00 93.12           C  
ATOM   2324  C   GLN A 297       9.484   3.240  -1.055  1.00 93.12           C  
ATOM   2325  CB  GLN A 297       9.336   5.008   0.713  1.00 93.12           C  
ATOM   2326  O   GLN A 297       8.461   3.301  -1.730  1.00 93.12           O  
ATOM   2327  CG  GLN A 297       9.312   4.023   1.874  1.00 93.12           C  
ATOM   2328  CD  GLN A 297      10.672   3.834   2.516  1.00 93.12           C  
ATOM   2329  NE2 GLN A 297      11.016   2.590   2.828  1.00 93.12           N  
ATOM   2330  OE1 GLN A 297      11.414   4.801   2.729  1.00 93.12           O  
ATOM   2331  N   THR A 298      10.172   2.086  -0.695  1.00 93.06           N  
ATOM   2332  CA  THR A 298       9.625   0.771  -1.020  1.00 93.06           C  
ATOM   2333  C   THR A 298       9.492  -0.085   0.237  1.00 93.06           C  
ATOM   2334  CB  THR A 298      10.508   0.042  -2.049  1.00 93.06           C  
ATOM   2335  O   THR A 298      10.031   0.264   1.291  1.00 93.06           O  
ATOM   2336  CG2 THR A 298      10.867   0.960  -3.213  1.00 93.06           C  
ATOM   2337  OG1 THR A 298      11.719  -0.394  -1.410  1.00 93.06           O  
ATOM   2338  N   PRO A 299       8.703  -1.173   0.064  1.00 91.31           N  
ATOM   2339  CA  PRO A 299       8.594  -2.061   1.225  1.00 91.31           C  
ATOM   2340  C   PRO A 299       9.945  -2.607   1.678  1.00 91.31           C  
ATOM   2341  CB  PRO A 299       7.691  -3.188   0.723  1.00 91.31           C  
ATOM   2342  O   PRO A 299      10.109  -2.965   2.848  1.00 91.31           O  
ATOM   2343  CG  PRO A 299       6.848  -2.557  -0.336  1.00 91.31           C  
ATOM   2344  CD  PRO A 299       7.688  -1.563  -1.088  1.00 91.31           C  
ATOM   2345  N   GLU A 300      10.891  -2.658   0.783  1.00 92.12           N  
ATOM   2346  CA  GLU A 300      12.203  -3.219   1.066  1.00 92.12           C  
ATOM   2347  C   GLU A 300      13.156  -2.150   1.603  1.00 92.12           C  
ATOM   2348  CB  GLU A 300      12.797  -3.863  -0.190  1.00 92.12           C  
ATOM   2349  O   GLU A 300      14.156  -2.469   2.244  1.00 92.12           O  
ATOM   2350  CG  GLU A 300      12.047  -5.102  -0.659  1.00 92.12           C  
ATOM   2351  CD  GLU A 300      12.734  -5.828  -1.801  1.00 92.12           C  
ATOM   2352  OE1 GLU A 300      12.156  -6.801  -2.338  1.00 92.12           O  
ATOM   2353  OE2 GLU A 300      13.859  -5.422  -2.162  1.00 92.12           O  
ATOM   2354  N   GLY A 301      12.836  -0.886   1.421  1.00 92.75           N  
ATOM   2355  CA  GLY A 301      13.672   0.215   1.877  1.00 92.75           C  
ATOM   2356  C   GLY A 301      13.719   1.369   0.894  1.00 92.75           C  
ATOM   2357  O   GLY A 301      13.242   1.254  -0.234  1.00 92.75           O  
ATOM   2358  N   ALA A 302      14.320   2.504   1.352  1.00 93.00           N  
ATOM   2359  CA  ALA A 302      14.375   3.719   0.540  1.00 93.00           C  
ATOM   2360  C   ALA A 302      15.383   3.578  -0.594  1.00 93.00           C  
ATOM   2361  CB  ALA A 302      14.711   4.926   1.408  1.00 93.00           C  
ATOM   2362  O   ALA A 302      16.422   2.928  -0.434  1.00 93.00           O  
ATOM   2363  N   ILE A 303      14.992   4.121  -1.739  1.00 92.62           N  
ATOM   2364  CA  ILE A 303      15.859   4.141  -2.912  1.00 92.62           C  
ATOM   2365  C   ILE A 303      16.375   5.562  -3.154  1.00 92.62           C  
ATOM   2366  CB  ILE A 303      15.133   3.611  -4.164  1.00 92.62           C  
ATOM   2367  O   ILE A 303      15.578   6.500  -3.254  1.00 92.62           O  
ATOM   2368  CG1 ILE A 303      14.664   2.168  -3.943  1.00 92.62           C  
ATOM   2369  CG2 ILE A 303      16.031   3.713  -5.398  1.00 92.62           C  
ATOM   2370  CD1 ILE A 303      13.766   1.630  -5.047  1.00 92.62           C  
ATOM   2371  N   ASN A 304      17.656   5.715  -3.125  1.00 89.00           N  
ATOM   2372  CA  ASN A 304      18.281   6.980  -3.469  1.00 89.00           C  
ATOM   2373  C   ASN A 304      19.109   6.867  -4.750  1.00 89.00           C  
ATOM   2374  CB  ASN A 304      19.172   7.469  -2.316  1.00 89.00           C  
ATOM   2375  O   ASN A 304      20.250   6.395  -4.727  1.00 89.00           O  
ATOM   2376  CG  ASN A 304      19.562   8.930  -2.461  1.00 89.00           C  
ATOM   2377  ND2 ASN A 304      20.359   9.422  -1.520  1.00 89.00           N  
ATOM   2378  OD1 ASN A 304      19.156   9.602  -3.408  1.00 89.00           O  
ATOM   2379  N   THR A 305      18.375   7.199  -5.840  1.00 87.44           N  
ATOM   2380  CA  THR A 305      19.078   7.016  -7.105  1.00 87.44           C  
ATOM   2381  C   THR A 305      18.641   8.062  -8.125  1.00 87.44           C  
ATOM   2382  CB  THR A 305      18.844   5.605  -7.676  1.00 87.44           C  
ATOM   2383  O   THR A 305      17.531   8.602  -8.031  1.00 87.44           O  
ATOM   2384  CG2 THR A 305      17.375   5.363  -7.953  1.00 87.44           C  
ATOM   2385  OG1 THR A 305      19.578   5.465  -8.898  1.00 87.44           O  
ATOM   2386  N   SER A 306      19.578   8.367  -9.023  1.00 86.81           N  
ATOM   2387  CA  SER A 306      19.234   9.266 -10.133  1.00 86.81           C  
ATOM   2388  C   SER A 306      18.859   8.477 -11.383  1.00 86.81           C  
ATOM   2389  CB  SER A 306      20.422  10.188 -10.445  1.00 86.81           C  
ATOM   2390  O   SER A 306      18.609   9.062 -12.438  1.00 86.81           O  
ATOM   2391  OG  SER A 306      21.562   9.445 -10.797  1.00 86.81           O  
ATOM   2392  N   LEU A 307      18.859   7.152 -11.203  1.00 89.81           N  
ATOM   2393  CA  LEU A 307      18.531   6.293 -12.336  1.00 89.81           C  
ATOM   2394  C   LEU A 307      17.031   6.301 -12.617  1.00 89.81           C  
ATOM   2395  CB  LEU A 307      19.016   4.859 -12.078  1.00 89.81           C  
ATOM   2396  O   LEU A 307      16.234   6.477 -11.695  1.00 89.81           O  
ATOM   2397  CG  LEU A 307      20.516   4.660 -11.953  1.00 89.81           C  
ATOM   2398  CD1 LEU A 307      20.828   3.232 -11.516  1.00 89.81           C  
ATOM   2399  CD2 LEU A 307      21.219   4.984 -13.273  1.00 89.81           C  
ATOM   2400  N   PRO A 308      16.688   6.070 -13.812  1.00 85.44           N  
ATOM   2401  CA  PRO A 308      15.297   6.215 -14.258  1.00 85.44           C  
ATOM   2402  C   PRO A 308      14.445   4.988 -13.945  1.00 85.44           C  
ATOM   2403  CB  PRO A 308      15.430   6.410 -15.773  1.00 85.44           C  
ATOM   2404  O   PRO A 308      13.219   5.090 -13.844  1.00 85.44           O  
ATOM   2405  CG  PRO A 308      16.734   5.773 -16.125  1.00 85.44           C  
ATOM   2406  CD  PRO A 308      17.672   5.926 -14.969  1.00 85.44           C  
ATOM   2407  N   PHE A 309      15.164   3.791 -13.734  1.00 91.38           N  
ATOM   2408  CA  PHE A 309      14.414   2.566 -13.484  1.00 91.38           C  
ATOM   2409  C   PHE A 309      14.922   1.875 -12.219  1.00 91.38           C  
ATOM   2410  CB  PHE A 309      14.516   1.616 -14.680  1.00 91.38           C  
ATOM   2411  O   PHE A 309      16.062   2.086 -11.805  1.00 91.38           O  
ATOM   2412  CG  PHE A 309      14.047   2.223 -15.977  1.00 91.38           C  
ATOM   2413  CD1 PHE A 309      12.695   2.439 -16.219  1.00 91.38           C  
ATOM   2414  CD2 PHE A 309      14.969   2.578 -16.953  1.00 91.38           C  
ATOM   2415  CE1 PHE A 309      12.266   3.000 -17.406  1.00 91.38           C  
ATOM   2416  CE2 PHE A 309      14.539   3.139 -18.156  1.00 91.38           C  
ATOM   2417  CZ  PHE A 309      13.195   3.350 -18.391  1.00 91.38           C  
ATOM   2418  N   GLN A 310      14.047   1.052 -11.602  1.00 93.06           N  
ATOM   2419  CA  GLN A 310      14.398   0.227 -10.453  1.00 93.06           C  
ATOM   2420  C   GLN A 310      13.766  -1.158 -10.555  1.00 93.06           C  
ATOM   2421  CB  GLN A 310      13.969   0.907  -9.148  1.00 93.06           C  
ATOM   2422  O   GLN A 310      12.750  -1.336 -11.227  1.00 93.06           O  
ATOM   2423  CG  GLN A 310      12.461   1.021  -8.984  1.00 93.06           C  
ATOM   2424  CD  GLN A 310      11.859  -0.176  -8.273  1.00 93.06           C  
ATOM   2425  NE2 GLN A 310      10.531  -0.297  -8.336  1.00 93.06           N  
ATOM   2426  OE1 GLN A 310      12.570  -0.986  -7.680  1.00 93.06           O  
ATOM   2427  N   ASN A 311      14.531  -2.115  -9.938  1.00 92.38           N  
ATOM   2428  CA  ASN A 311      14.008  -3.479  -9.875  1.00 92.38           C  
ATOM   2429  C   ASN A 311      13.891  -3.971  -8.438  1.00 92.38           C  
ATOM   2430  CB  ASN A 311      14.898  -4.426 -10.688  1.00 92.38           C  
ATOM   2431  O   ASN A 311      13.953  -5.172  -8.180  1.00 92.38           O  
ATOM   2432  CG  ASN A 311      16.250  -4.660 -10.039  1.00 92.38           C  
ATOM   2433  ND2 ASN A 311      16.984  -5.652 -10.531  1.00 92.38           N  
ATOM   2434  OD1 ASN A 311      16.625  -3.953  -9.102  1.00 92.38           O  
ATOM   2435  N   VAL A 312      13.727  -3.096  -7.531  1.00 90.31           N  
ATOM   2436  CA  VAL A 312      13.672  -3.373  -6.102  1.00 90.31           C  
ATOM   2437  C   VAL A 312      12.281  -3.861  -5.719  1.00 90.31           C  
ATOM   2438  CB  VAL A 312      14.047  -2.129  -5.266  1.00 90.31           C  
ATOM   2439  O   VAL A 312      12.125  -4.945  -5.152  1.00 90.31           O  
ATOM   2440  CG1 VAL A 312      13.875  -2.404  -3.775  1.00 90.31           C  
ATOM   2441  CG2 VAL A 312      15.484  -1.697  -5.566  1.00 90.31           C  
ATOM   2442  N   HIS A 313      11.227  -3.057  -5.969  1.00 89.69           N  
ATOM   2443  CA  HIS A 313       9.859  -3.463  -5.660  1.00 89.69           C  
ATOM   2444  C   HIS A 313       8.852  -2.732  -6.543  1.00 89.69           C  
ATOM   2445  CB  HIS A 313       9.547  -3.205  -4.184  1.00 89.69           C  
ATOM   2446  O   HIS A 313       9.016  -1.541  -6.816  1.00 89.69           O  
ATOM   2447  CG  HIS A 313       8.359  -3.965  -3.682  1.00 89.69           C  
ATOM   2448  CD2 HIS A 313       8.273  -5.070  -2.904  1.00 89.69           C  
ATOM   2449  ND1 HIS A 313       7.066  -3.598  -3.977  1.00 89.69           N  
ATOM   2450  CE1 HIS A 313       6.234  -4.449  -3.400  1.00 89.69           C  
ATOM   2451  NE2 HIS A 313       6.941  -5.352  -2.744  1.00 89.69           N  
ATOM   2452  N   PRO A 314       7.805  -3.395  -6.980  1.00 86.06           N  
ATOM   2453  CA  PRO A 314       6.797  -2.785  -7.848  1.00 86.06           C  
ATOM   2454  C   PRO A 314       5.941  -1.750  -7.121  1.00 86.06           C  
ATOM   2455  CB  PRO A 314       5.949  -3.979  -8.297  1.00 86.06           C  
ATOM   2456  O   PRO A 314       5.387  -0.848  -7.754  1.00 86.06           O  
ATOM   2457  CG  PRO A 314       6.207  -5.035  -7.270  1.00 86.06           C  
ATOM   2458  CD  PRO A 314       7.594  -4.844  -6.723  1.00 86.06           C  
ATOM   2459  N   ILE A 315       5.785  -1.932  -5.797  1.00 85.81           N  
ATOM   2460  CA  ILE A 315       5.016  -0.975  -5.008  1.00 85.81           C  
ATOM   2461  C   ILE A 315       5.945   0.096  -4.441  1.00 85.81           C  
ATOM   2462  CB  ILE A 315       4.242  -1.675  -3.865  1.00 85.81           C  
ATOM   2463  O   ILE A 315       6.848  -0.209  -3.660  1.00 85.81           O  
ATOM   2464  CG1 ILE A 315       3.281  -2.723  -4.434  1.00 85.81           C  
ATOM   2465  CG2 ILE A 315       3.492  -0.647  -3.014  1.00 85.81           C  
ATOM   2466  CD1 ILE A 315       2.592  -3.572  -3.375  1.00 85.81           C  
ATOM   2467  N   THR A 316       5.707   1.361  -4.883  1.00 88.00           N  
ATOM   2468  CA  THR A 316       6.566   2.457  -4.449  1.00 88.00           C  
ATOM   2469  C   THR A 316       5.734   3.656  -4.004  1.00 88.00           C  
ATOM   2470  CB  THR A 316       7.531   2.887  -5.570  1.00 88.00           C  
ATOM   2471  O   THR A 316       4.613   3.852  -4.480  1.00 88.00           O  
ATOM   2472  CG2 THR A 316       8.414   1.724  -6.016  1.00 88.00           C  
ATOM   2473  OG1 THR A 316       6.770   3.352  -6.695  1.00 88.00           O  
ATOM   2474  N   ILE A 317       6.203   4.434  -3.051  1.00 87.25           N  
ATOM   2475  CA  ILE A 317       5.547   5.645  -2.572  1.00 87.25           C  
ATOM   2476  C   ILE A 317       6.500   6.832  -2.693  1.00 87.25           C  
ATOM   2477  CB  ILE A 317       5.066   5.488  -1.113  1.00 87.25           C  
ATOM   2478  O   ILE A 317       7.648   6.758  -2.248  1.00 87.25           O  
ATOM   2479  CG1 ILE A 317       4.117   4.289  -0.989  1.00 87.25           C  
ATOM   2480  CG2 ILE A 317       4.391   6.773  -0.626  1.00 87.25           C  
ATOM   2481  CD1 ILE A 317       3.736   3.947   0.446  1.00 87.25           C  
ATOM   2482  N   GLY A 318       6.051   7.910  -3.318  1.00 86.62           N  
ATOM   2483  CA  GLY A 318       6.887   9.078  -3.535  1.00 86.62           C  
ATOM   2484  C   GLY A 318       7.434   9.164  -4.949  1.00 86.62           C  
ATOM   2485  O   GLY A 318       6.871   8.578  -5.875  1.00 86.62           O  
ATOM   2486  N   LYS A 319       8.477   9.875  -5.133  1.00 88.00           N  
ATOM   2487  CA  LYS A 319       9.125  10.039  -6.430  1.00 88.00           C  
ATOM   2488  C   LYS A 319      10.156   8.938  -6.668  1.00 88.00           C  
ATOM   2489  CB  LYS A 319       9.797  11.406  -6.531  1.00 88.00           C  
ATOM   2490  O   LYS A 319      11.336   9.102  -6.352  1.00 88.00           O  
ATOM   2491  CG  LYS A 319       8.820  12.578  -6.516  1.00 88.00           C  
ATOM   2492  CD  LYS A 319       9.539  13.906  -6.707  1.00 88.00           C  
ATOM   2493  CE  LYS A 319       8.570  15.078  -6.656  1.00 88.00           C  
ATOM   2494  NZ  LYS A 319       9.273  16.391  -6.773  1.00 88.00           N  
ATOM   2495  N   CYS A 320       9.664   7.766  -7.160  1.00 89.56           N  
ATOM   2496  CA  CYS A 320      10.523   6.598  -7.336  1.00 89.56           C  
ATOM   2497  C   CYS A 320      10.742   6.301  -8.812  1.00 89.56           C  
ATOM   2498  CB  CYS A 320       9.922   5.379  -6.645  1.00 89.56           C  
ATOM   2499  O   CYS A 320       9.867   6.559  -9.641  1.00 89.56           O  
ATOM   2500  SG  CYS A 320       9.648   5.609  -4.875  1.00 89.56           S  
ATOM   2501  N   PRO A 321      12.055   5.805  -9.109  1.00 89.19           N  
ATOM   2502  CA  PRO A 321      12.242   5.293 -10.469  1.00 89.19           C  
ATOM   2503  C   PRO A 321      11.250   4.195 -10.836  1.00 89.19           C  
ATOM   2504  CB  PRO A 321      13.672   4.746 -10.438  1.00 89.19           C  
ATOM   2505  O   PRO A 321      10.758   3.484  -9.953  1.00 89.19           O  
ATOM   2506  CG  PRO A 321      14.305   5.387  -9.242  1.00 89.19           C  
ATOM   2507  CD  PRO A 321      13.219   5.711  -8.250  1.00 89.19           C  
ATOM   2508  N   LYS A 322      10.953   4.062 -12.062  1.00 86.81           N  
ATOM   2509  CA  LYS A 322       9.922   3.129 -12.508  1.00 86.81           C  
ATOM   2510  C   LYS A 322      10.398   1.685 -12.391  1.00 86.81           C  
ATOM   2511  CB  LYS A 322       9.508   3.434 -13.945  1.00 86.81           C  
ATOM   2512  O   LYS A 322      11.547   1.380 -12.719  1.00 86.81           O  
ATOM   2513  CG  LYS A 322       8.789   4.762 -14.117  1.00 86.81           C  
ATOM   2514  CD  LYS A 322       7.422   4.746 -13.445  1.00 86.81           C  
ATOM   2515  CE  LYS A 322       6.676   6.059 -13.648  1.00 86.81           C  
ATOM   2516  NZ  LYS A 322       5.363   6.074 -12.938  1.00 86.81           N  
ATOM   2517  N   TYR A 323       9.461   0.935 -12.008  1.00 88.44           N  
ATOM   2518  CA  TYR A 323       9.781  -0.473 -11.797  1.00 88.44           C  
ATOM   2519  C   TYR A 323       9.836  -1.221 -13.125  1.00 88.44           C  
ATOM   2520  CB  TYR A 323       8.758  -1.129 -10.875  1.00 88.44           C  
ATOM   2521  O   TYR A 323       8.945  -1.069 -13.969  1.00 88.44           O  
ATOM   2522  CG  TYR A 323       8.992  -2.604 -10.648  1.00 88.44           C  
ATOM   2523  CD1 TYR A 323       8.289  -3.559 -11.383  1.00 88.44           C  
ATOM   2524  CD2 TYR A 323       9.914  -3.045  -9.711  1.00 88.44           C  
ATOM   2525  CE1 TYR A 323       8.500  -4.918 -11.180  1.00 88.44           C  
ATOM   2526  CE2 TYR A 323      10.133  -4.402  -9.500  1.00 88.44           C  
ATOM   2527  OH  TYR A 323       9.641  -6.676 -10.039  1.00 88.44           O  
ATOM   2528  CZ  TYR A 323       9.422  -5.328 -10.242  1.00 88.44           C  
ATOM   2529  N   VAL A 324      10.844  -1.990 -13.336  1.00 89.12           N  
ATOM   2530  CA  VAL A 324      11.023  -2.865 -14.492  1.00 89.12           C  
ATOM   2531  C   VAL A 324      11.422  -4.262 -14.023  1.00 89.12           C  
ATOM   2532  CB  VAL A 324      12.078  -2.305 -15.469  1.00 89.12           C  
ATOM   2533  O   VAL A 324      12.359  -4.414 -13.234  1.00 89.12           O  
ATOM   2534  CG1 VAL A 324      12.281  -3.258 -16.656  1.00 89.12           C  
ATOM   2535  CG2 VAL A 324      11.664  -0.920 -15.969  1.00 89.12           C  
ATOM   2536  N   ARG A 325      10.672  -5.184 -14.477  1.00 87.12           N  
ATOM   2537  CA  ARG A 325      10.922  -6.570 -14.086  1.00 87.12           C  
ATOM   2538  C   ARG A 325      12.062  -7.168 -14.914  1.00 87.12           C  
ATOM   2539  CB  ARG A 325       9.656  -7.414 -14.250  1.00 87.12           C  
ATOM   2540  O   ARG A 325      11.828  -8.023 -15.766  1.00 87.12           O  
ATOM   2541  CG  ARG A 325       9.727  -8.758 -13.555  1.00 87.12           C  
ATOM   2542  CD  ARG A 325       8.438  -9.555 -13.734  1.00 87.12           C  
ATOM   2543  NE  ARG A 325       7.555  -9.422 -12.578  1.00 87.12           N  
ATOM   2544  NH1 ARG A 325       5.914 -10.820 -13.414  1.00 87.12           N  
ATOM   2545  NH2 ARG A 325       5.652  -9.836 -11.359  1.00 87.12           N  
ATOM   2546  CZ  ARG A 325       6.375 -10.023 -12.453  1.00 87.12           C  
ATOM   2547  N   SER A 326      13.227  -6.559 -14.867  1.00 86.50           N  
ATOM   2548  CA  SER A 326      14.445  -6.977 -15.547  1.00 86.50           C  
ATOM   2549  C   SER A 326      15.641  -6.949 -14.602  1.00 86.50           C  
ATOM   2550  CB  SER A 326      14.727  -6.082 -16.750  1.00 86.50           C  
ATOM   2551  O   SER A 326      15.648  -6.199 -13.617  1.00 86.50           O  
ATOM   2552  OG  SER A 326      15.797  -6.594 -17.516  1.00 86.50           O  
ATOM   2553  N   THR A 327      16.531  -7.863 -14.883  1.00 84.38           N  
ATOM   2554  CA  THR A 327      17.719  -7.969 -14.031  1.00 84.38           C  
ATOM   2555  C   THR A 327      18.797  -7.000 -14.484  1.00 84.38           C  
ATOM   2556  CB  THR A 327      18.266  -9.406 -14.023  1.00 84.38           C  
ATOM   2557  O   THR A 327      19.609  -6.551 -13.672  1.00 84.38           O  
ATOM   2558  CG2 THR A 327      17.297 -10.375 -13.367  1.00 84.38           C  
ATOM   2559  OG1 THR A 327      18.500  -9.820 -15.375  1.00 84.38           O  
ATOM   2560  N   LYS A 328      18.703  -6.652 -15.750  1.00 85.06           N  
ATOM   2561  CA  LYS A 328      19.672  -5.711 -16.312  1.00 85.06           C  
ATOM   2562  C   LYS A 328      19.062  -4.914 -17.453  1.00 85.06           C  
ATOM   2563  CB  LYS A 328      20.922  -6.445 -16.797  1.00 85.06           C  
ATOM   2564  O   LYS A 328      18.312  -5.465 -18.266  1.00 85.06           O  
ATOM   2565  CG  LYS A 328      21.703  -7.133 -15.680  1.00 85.06           C  
ATOM   2566  CD  LYS A 328      22.938  -7.832 -16.219  1.00 85.06           C  
ATOM   2567  CE  LYS A 328      23.703  -8.562 -15.117  1.00 85.06           C  
ATOM   2568  NZ  LYS A 328      24.922  -9.242 -15.633  1.00 85.06           N  
ATOM   2569  N   LEU A 329      19.281  -3.656 -17.406  1.00 88.56           N  
ATOM   2570  CA  LEU A 329      18.906  -2.742 -18.484  1.00 88.56           C  
ATOM   2571  C   LEU A 329      20.078  -1.828 -18.844  1.00 88.56           C  
ATOM   2572  CB  LEU A 329      17.703  -1.902 -18.078  1.00 88.56           C  
ATOM   2573  O   LEU A 329      20.219  -0.736 -18.297  1.00 88.56           O  
ATOM   2574  CG  LEU A 329      16.906  -1.265 -19.219  1.00 88.56           C  
ATOM   2575  CD1 LEU A 329      16.250  -2.344 -20.078  1.00 88.56           C  
ATOM   2576  CD2 LEU A 329      15.852  -0.306 -18.672  1.00 88.56           C  
ATOM   2577  N   ARG A 330      20.891  -2.320 -19.828  1.00 89.75           N  
ATOM   2578  CA  ARG A 330      22.141  -1.633 -20.125  1.00 89.75           C  
ATOM   2579  C   ARG A 330      22.000  -0.764 -21.375  1.00 89.75           C  
ATOM   2580  CB  ARG A 330      23.281  -2.639 -20.328  1.00 89.75           C  
ATOM   2581  O   ARG A 330      21.469  -1.213 -22.391  1.00 89.75           O  
ATOM   2582  CG  ARG A 330      23.734  -3.309 -19.031  1.00 89.75           C  
ATOM   2583  CD  ARG A 330      25.094  -3.988 -19.203  1.00 89.75           C  
ATOM   2584  NE  ARG A 330      25.641  -4.414 -17.922  1.00 89.75           N  
ATOM   2585  NH1 ARG A 330      27.828  -4.465 -18.656  1.00 89.75           N  
ATOM   2586  NH2 ARG A 330      27.328  -5.016 -16.484  1.00 89.75           N  
ATOM   2587  CZ  ARG A 330      26.938  -4.629 -17.688  1.00 89.75           C  
ATOM   2588  N   LEU A 331      22.453   0.396 -21.250  1.00 86.00           N  
ATOM   2589  CA  LEU A 331      22.484   1.346 -22.359  1.00 86.00           C  
ATOM   2590  C   LEU A 331      23.906   1.566 -22.859  1.00 86.00           C  
ATOM   2591  CB  LEU A 331      21.859   2.680 -21.922  1.00 86.00           C  
ATOM   2592  O   LEU A 331      24.812   1.849 -22.062  1.00 86.00           O  
ATOM   2593  CG  LEU A 331      21.766   3.760 -23.000  1.00 86.00           C  
ATOM   2594  CD1 LEU A 331      20.672   3.406 -24.016  1.00 86.00           C  
ATOM   2595  CD2 LEU A 331      21.500   5.121 -22.375  1.00 86.00           C  
ATOM   2596  N   ALA A 332      24.016   1.338 -24.125  1.00 82.00           N  
ATOM   2597  CA  ALA A 332      25.344   1.525 -24.719  1.00 82.00           C  
ATOM   2598  C   ALA A 332      25.703   3.006 -24.781  1.00 82.00           C  
ATOM   2599  CB  ALA A 332      25.375   0.909 -26.125  1.00 82.00           C  
ATOM   2600  O   ALA A 332      24.938   3.822 -25.297  1.00 82.00           O  
ATOM   2601  N   THR A 333      26.781   3.387 -24.156  1.00 73.12           N  
ATOM   2602  CA  THR A 333      27.281   4.758 -24.219  1.00 73.12           C  
ATOM   2603  C   THR A 333      28.562   4.836 -25.047  1.00 73.12           C  
ATOM   2604  CB  THR A 333      27.562   5.309 -22.797  1.00 73.12           C  
ATOM   2605  O   THR A 333      29.031   5.930 -25.359  1.00 73.12           O  
ATOM   2606  CG2 THR A 333      26.266   5.402 -21.984  1.00 73.12           C  
ATOM   2607  OG1 THR A 333      28.469   4.438 -22.125  1.00 73.12           O  
ATOM   2608  N   GLY A 334      28.953   3.676 -25.422  1.00 65.81           N  
ATOM   2609  CA  GLY A 334      30.156   3.535 -26.219  1.00 65.81           C  
ATOM   2610  C   GLY A 334      29.938   2.781 -27.516  1.00 65.81           C  
ATOM   2611  O   GLY A 334      28.797   2.500 -27.875  1.00 65.81           O  
ATOM   2612  N   LEU A 335      30.984   2.506 -28.312  1.00 67.44           N  
ATOM   2613  CA  LEU A 335      30.891   1.876 -29.625  1.00 67.44           C  
ATOM   2614  C   LEU A 335      30.969   0.357 -29.500  1.00 67.44           C  
ATOM   2615  CB  LEU A 335      32.031   2.379 -30.531  1.00 67.44           C  
ATOM   2616  O   LEU A 335      31.281  -0.171 -28.438  1.00 67.44           O  
ATOM   2617  CG  LEU A 335      32.125   3.895 -30.719  1.00 67.44           C  
ATOM   2618  CD1 LEU A 335      33.469   4.266 -31.344  1.00 67.44           C  
ATOM   2619  CD2 LEU A 335      30.969   4.410 -31.562  1.00 67.44           C  
ATOM   2620  N   ARG A 336      30.656  -0.280 -30.578  1.00 69.38           N  
ATOM   2621  CA  ARG A 336      30.828  -1.729 -30.641  1.00 69.38           C  
ATOM   2622  C   ARG A 336      32.281  -2.121 -30.453  1.00 69.38           C  
ATOM   2623  CB  ARG A 336      30.312  -2.266 -31.984  1.00 69.38           C  
ATOM   2624  O   ARG A 336      33.188  -1.491 -31.031  1.00 69.38           O  
ATOM   2625  CG  ARG A 336      28.797  -2.338 -32.062  1.00 69.38           C  
ATOM   2626  CD  ARG A 336      28.328  -2.990 -33.375  1.00 69.38           C  
ATOM   2627  NE  ARG A 336      26.875  -3.084 -33.438  1.00 69.38           N  
ATOM   2628  NH1 ARG A 336      26.844  -4.238 -35.438  1.00 69.38           N  
ATOM   2629  NH2 ARG A 336      24.875  -3.701 -34.375  1.00 69.38           N  
ATOM   2630  CZ  ARG A 336      26.203  -3.674 -34.406  1.00 69.38           C  
ATOM   2631  N   ASN A 337      32.562  -3.098 -29.500  1.00 67.69           N  
ATOM   2632  CA  ASN A 337      33.938  -3.529 -29.188  1.00 67.69           C  
ATOM   2633  C   ASN A 337      34.375  -4.660 -30.094  1.00 67.69           C  
ATOM   2634  CB  ASN A 337      34.031  -3.959 -27.719  1.00 67.69           C  
ATOM   2635  O   ASN A 337      33.656  -5.633 -30.297  1.00 67.69           O  
ATOM   2636  CG  ASN A 337      35.438  -4.180 -27.266  1.00 67.69           C  
ATOM   2637  ND2 ASN A 337      35.625  -5.027 -26.250  1.00 67.69           N  
ATOM   2638  OD1 ASN A 337      36.375  -3.590 -27.812  1.00 67.69           O  
ATOM   2639  N   VAL A 338      35.469  -4.551 -30.797  1.00 58.41           N  
ATOM   2640  CA  VAL A 338      36.125  -5.605 -31.578  1.00 58.41           C  
ATOM   2641  C   VAL A 338      37.375  -6.098 -30.844  1.00 58.41           C  
ATOM   2642  CB  VAL A 338      36.469  -5.117 -33.000  1.00 58.41           C  
ATOM   2643  O   VAL A 338      38.281  -5.324 -30.594  1.00 58.41           O  
ATOM   2644  CG1 VAL A 338      37.094  -6.258 -33.812  1.00 58.41           C  
ATOM   2645  CG2 VAL A 338      35.250  -4.543 -33.688  1.00 58.41           C  
ATOM   2646  N   PRO A 339      37.312  -7.328 -30.219  1.00 47.72           N  
ATOM   2647  CA  PRO A 339      38.438  -7.844 -29.422  1.00 47.72           C  
ATOM   2648  C   PRO A 339      39.750  -7.855 -30.203  1.00 47.72           C  
ATOM   2649  CB  PRO A 339      38.000  -9.273 -29.078  1.00 47.72           C  
ATOM   2650  O   PRO A 339      39.750  -8.102 -31.422  1.00 47.72           O  
ATOM   2651  CG  PRO A 339      36.656  -9.422 -29.703  1.00 47.72           C  
ATOM   2652  CD  PRO A 339      36.375  -8.195 -30.531  1.00 47.72           C  
ATOM   2653  N   SER A 340      40.875  -7.113 -29.797  1.00 40.94           N  
ATOM   2654  CA  SER A 340      42.250  -7.004 -30.312  1.00 40.94           C  
ATOM   2655  C   SER A 340      42.875  -8.383 -30.500  1.00 40.94           C  
ATOM   2656  CB  SER A 340      43.094  -6.164 -29.375  1.00 40.94           C  
ATOM   2657  O   SER A 340      42.812  -9.227 -29.609  1.00 40.94           O  
ATOM   2658  OG  SER A 340      43.375  -6.879 -28.188  1.00 40.94           O  
ATOM   2659  N   ILE A 341      42.750  -9.117 -31.547  1.00 33.81           N  
ATOM   2660  CA  ILE A 341      43.625 -10.266 -31.766  1.00 33.81           C  
ATOM   2661  C   ILE A 341      45.031  -9.789 -32.094  1.00 33.81           C  
ATOM   2662  CB  ILE A 341      43.094 -11.156 -32.906  1.00 33.81           C  
ATOM   2663  O   ILE A 341      45.219  -8.883 -32.906  1.00 33.81           O  
ATOM   2664  CG1 ILE A 341      41.656 -11.602 -32.625  1.00 33.81           C  
ATOM   2665  CG2 ILE A 341      44.000 -12.375 -33.125  1.00 33.81           C  
ATOM   2666  CD1 ILE A 341      40.938 -12.227 -33.812  1.00 33.81           C  
ATOM   2667  N   GLN A 342      46.188  -9.578 -31.125  1.00 29.03           N  
ATOM   2668  CA  GLN A 342      47.594  -9.812 -30.906  1.00 29.03           C  
ATOM   2669  C   GLN A 342      48.438  -9.062 -31.938  1.00 29.03           C  
ATOM   2670  CB  GLN A 342      47.906 -11.305 -30.969  1.00 29.03           C  
ATOM   2671  O   GLN A 342      48.156  -9.109 -33.125  1.00 29.03           O  
ATOM   2672  CG  GLN A 342      47.969 -11.969 -29.594  1.00 29.03           C  
ATOM   2673  CD  GLN A 342      48.344 -13.445 -29.672  1.00 29.03           C  
ATOM   2674  NE2 GLN A 342      48.000 -14.188 -28.625  1.00 29.03           N  
ATOM   2675  OE1 GLN A 342      48.906 -13.906 -30.672  1.00 29.03           O  
ATOM   2676  N   SER A 343      49.375  -7.797 -31.516  1.00 27.70           N  
ATOM   2677  CA  SER A 343      50.625  -7.125 -31.188  1.00 27.70           C  
ATOM   2678  C   SER A 343      50.938  -6.027 -32.188  1.00 27.70           C  
ATOM   2679  CB  SER A 343      51.781  -8.133 -31.156  1.00 27.70           C  
ATOM   2680  O   SER A 343      51.156  -6.305 -33.375  1.00 27.70           O  
ATOM   2681  OG  SER A 343      51.875  -8.852 -32.375  1.00 27.70           O  
ATOM   2682  N   ARG A 344      50.344  -4.672 -32.094  1.00 32.94           N  
ATOM   2683  CA  ARG A 344      51.156  -3.680 -32.781  1.00 32.94           C  
ATOM   2684  C   ARG A 344      52.219  -3.086 -31.844  1.00 32.94           C  
ATOM   2685  CB  ARG A 344      50.281  -2.566 -33.344  1.00 32.94           C  
ATOM   2686  O   ARG A 344      51.875  -2.584 -30.781  1.00 32.94           O  
ATOM   2687  CG  ARG A 344      49.406  -3.010 -34.531  1.00 32.94           C  
ATOM   2688  CD  ARG A 344      48.875  -1.824 -35.312  1.00 32.94           C  
ATOM   2689  NE  ARG A 344      48.469  -2.213 -36.656  1.00 32.94           N  
ATOM   2690  NH1 ARG A 344      47.062  -0.420 -36.969  1.00 32.94           N  
ATOM   2691  NH2 ARG A 344      47.312  -1.982 -38.625  1.00 32.94           N  
ATOM   2692  CZ  ARG A 344      47.625  -1.538 -37.406  1.00 32.94           C  
ATOM   2693  N   GLY A 345      53.281  -3.926 -31.500  1.00 35.34           N  
ATOM   2694  CA  GLY A 345      54.719  -3.973 -31.219  1.00 35.34           C  
ATOM   2695  C   GLY A 345      55.344  -2.604 -31.203  1.00 35.34           C  
ATOM   2696  O   GLY A 345      54.719  -1.608 -31.578  1.00 35.34           O  
ATOM   2697  N   LEU A 346      56.344  -2.240 -30.391  1.00 35.50           N  
ATOM   2698  CA  LEU A 346      57.562  -1.559 -29.922  1.00 35.50           C  
ATOM   2699  C   LEU A 346      58.000  -0.478 -30.906  1.00 35.50           C  
ATOM   2700  CB  LEU A 346      58.688  -2.561 -29.719  1.00 35.50           C  
ATOM   2701  O   LEU A 346      58.406   0.610 -30.500  1.00 35.50           O  
ATOM   2702  CG  LEU A 346      59.969  -2.020 -29.062  1.00 35.50           C  
ATOM   2703  CD1 LEU A 346      59.719  -1.720 -27.594  1.00 35.50           C  
ATOM   2704  CD2 LEU A 346      61.125  -3.008 -29.234  1.00 35.50           C  
ATOM   2705  N   PHE A 347      57.344  -0.272 -32.156  1.00 32.16           N  
ATOM   2706  CA  PHE A 347      57.844   0.662 -33.125  1.00 32.16           C  
ATOM   2707  C   PHE A 347      56.875   1.802 -33.375  1.00 32.16           C  
ATOM   2708  CB  PHE A 347      58.125  -0.062 -34.469  1.00 32.16           C  
ATOM   2709  O   PHE A 347      57.281   2.943 -33.594  1.00 32.16           O  
ATOM   2710  CG  PHE A 347      59.406  -0.839 -34.469  1.00 32.16           C  
ATOM   2711  CD1 PHE A 347      60.625  -0.191 -34.625  1.00 32.16           C  
ATOM   2712  CD2 PHE A 347      59.406  -2.219 -34.312  1.00 32.16           C  
ATOM   2713  CE1 PHE A 347      61.844  -0.908 -34.625  1.00 32.16           C  
ATOM   2714  CE2 PHE A 347      60.594  -2.941 -34.312  1.00 32.16           C  
ATOM   2715  CZ  PHE A 347      61.812  -2.285 -34.469  1.00 32.16           C  
ATOM   2716  N   GLY A 348      55.594   1.748 -32.812  1.00 37.16           N  
ATOM   2717  CA  GLY A 348      54.562   2.746 -32.688  1.00 37.16           C  
ATOM   2718  C   GLY A 348      54.625   3.529 -31.391  1.00 37.16           C  
ATOM   2719  O   GLY A 348      54.344   4.730 -31.359  1.00 37.16           O  
ATOM   2720  N   ALA A 349      55.344   3.008 -30.406  1.00 34.75           N  
ATOM   2721  CA  ALA A 349      55.719   3.637 -29.125  1.00 34.75           C  
ATOM   2722  C   ALA A 349      57.000   4.430 -29.250  1.00 34.75           C  
ATOM   2723  CB  ALA A 349      55.844   2.584 -28.031  1.00 34.75           C  
ATOM   2724  O   ALA A 349      57.125   5.512 -28.672  1.00 34.75           O  
ATOM   2725  N   ILE A 350      57.750   4.121 -30.266  1.00 34.91           N  
ATOM   2726  CA  ILE A 350      59.062   4.746 -30.438  1.00 34.91           C  
ATOM   2727  C   ILE A 350      58.938   5.930 -31.391  1.00 34.91           C  
ATOM   2728  CB  ILE A 350      60.094   3.736 -30.953  1.00 34.91           C  
ATOM   2729  O   ILE A 350      59.500   6.996 -31.141  1.00 34.91           O  
ATOM   2730  CG1 ILE A 350      60.344   2.623 -29.922  1.00 34.91           C  
ATOM   2731  CG2 ILE A 350      61.438   4.445 -31.281  1.00 34.91           C  
ATOM   2732  CD1 ILE A 350      61.250   1.505 -30.406  1.00 34.91           C  
ATOM   2733  N   ALA A 351      57.969   6.023 -32.219  1.00 33.97           N  
ATOM   2734  CA  ALA A 351      57.688   7.113 -33.156  1.00 33.97           C  
ATOM   2735  C   ALA A 351      56.750   8.125 -32.531  1.00 33.97           C  
ATOM   2736  CB  ALA A 351      57.125   6.566 -34.438  1.00 33.97           C  
ATOM   2737  O   ALA A 351      56.875   9.336 -32.750  1.00 33.97           O  
ATOM   2738  N   GLY A 352      56.000   7.820 -31.594  1.00 37.41           N  
ATOM   2739  CA  GLY A 352      55.156   8.602 -30.719  1.00 37.41           C  
ATOM   2740  C   GLY A 352      55.875   9.227 -29.547  1.00 37.41           C  
ATOM   2741  O   GLY A 352      55.562  10.344 -29.141  1.00 37.41           O  
ATOM   2742  N   PHE A 353      57.031   8.641 -29.156  1.00 33.25           N  
ATOM   2743  CA  PHE A 353      57.938   9.188 -28.172  1.00 33.25           C  
ATOM   2744  C   PHE A 353      58.875  10.234 -28.797  1.00 33.25           C  
ATOM   2745  CB  PHE A 353      58.781   8.070 -27.531  1.00 33.25           C  
ATOM   2746  O   PHE A 353      59.125  11.273 -28.188  1.00 33.25           O  
ATOM   2747  CG  PHE A 353      59.594   8.523 -26.359  1.00 33.25           C  
ATOM   2748  CD1 PHE A 353      60.969   8.742 -26.500  1.00 33.25           C  
ATOM   2749  CD2 PHE A 353      59.031   8.734 -25.125  1.00 33.25           C  
ATOM   2750  CE1 PHE A 353      61.750   9.164 -25.422  1.00 33.25           C  
ATOM   2751  CE2 PHE A 353      59.781   9.156 -24.031  1.00 33.25           C  
ATOM   2752  CZ  PHE A 353      61.156   9.367 -24.188  1.00 33.25           C  
ATOM   2753  N   ILE A 354      59.031  10.211 -30.094  1.00 35.12           N  
ATOM   2754  CA  ILE A 354      59.969  11.094 -30.797  1.00 35.12           C  
ATOM   2755  C   ILE A 354      59.219  12.320 -31.312  1.00 35.12           C  
ATOM   2756  CB  ILE A 354      60.688  10.367 -31.953  1.00 35.12           C  
ATOM   2757  O   ILE A 354      59.719  13.438 -31.266  1.00 35.12           O  
ATOM   2758  CG1 ILE A 354      61.562   9.234 -31.422  1.00 35.12           C  
ATOM   2759  CG2 ILE A 354      61.500  11.352 -32.781  1.00 35.12           C  
ATOM   2760  CD1 ILE A 354      62.219   8.398 -32.500  1.00 35.12           C  
ATOM   2761  N   GLU A 355      57.844  12.320 -31.406  1.00 33.66           N  
ATOM   2762  CA  GLU A 355      57.000  13.352 -31.984  1.00 33.66           C  
ATOM   2763  C   GLU A 355      56.062  13.977 -30.938  1.00 33.66           C  
ATOM   2764  CB  GLU A 355      56.156  12.773 -33.125  1.00 33.66           C  
ATOM   2765  O   GLU A 355      55.750  15.164 -31.016  1.00 33.66           O  
ATOM   2766  CG  GLU A 355      56.875  12.734 -34.469  1.00 33.66           C  
ATOM   2767  CD  GLU A 355      56.094  12.070 -35.562  1.00 33.66           C  
ATOM   2768  OE1 GLU A 355      56.625  11.922 -36.688  1.00 33.66           O  
ATOM   2769  OE2 GLU A 355      54.906  11.703 -35.312  1.00 33.66           O  
ATOM   2770  N   GLY A 356      56.219  13.469 -29.656  1.00 34.16           N  
ATOM   2771  CA  GLY A 356      55.312  14.086 -28.703  1.00 34.16           C  
ATOM   2772  C   GLY A 356      55.562  13.633 -27.281  1.00 34.16           C  
ATOM   2773  O   GLY A 356      54.781  13.961 -26.375  1.00 34.16           O  
ATOM   2774  N   GLY A 357      56.906  13.070 -26.984  1.00 34.75           N  
ATOM   2775  CA  GLY A 357      57.281  12.547 -25.688  1.00 34.75           C  
ATOM   2776  C   GLY A 357      56.312  11.508 -25.156  1.00 34.75           C  
ATOM   2777  O   GLY A 357      55.594  10.859 -25.922  1.00 34.75           O  
ATOM   2778  N   TRP A 358      56.062  11.164 -23.828  1.00 39.47           N  
ATOM   2779  CA  TRP A 358      55.344  10.102 -23.125  1.00 39.47           C  
ATOM   2780  C   TRP A 358      53.906   9.969 -23.625  1.00 39.47           C  
ATOM   2781  CB  TRP A 358      55.344  10.359 -21.609  1.00 39.47           C  
ATOM   2782  O   TRP A 358      53.406   8.859 -23.781  1.00 39.47           O  
ATOM   2783  CG  TRP A 358      55.469   9.117 -20.781  1.00 39.47           C  
ATOM   2784  CD1 TRP A 358      54.844   8.859 -19.594  1.00 39.47           C  
ATOM   2785  CD2 TRP A 358      56.250   7.961 -21.078  1.00 39.47           C  
ATOM   2786  CE2 TRP A 358      56.062   7.039 -20.031  1.00 39.47           C  
ATOM   2787  CE3 TRP A 358      57.125   7.613 -22.141  1.00 39.47           C  
ATOM   2788  NE1 TRP A 358      55.188   7.613 -19.141  1.00 39.47           N  
ATOM   2789  CH2 TRP A 358      57.531   5.480 -21.047  1.00 39.47           C  
ATOM   2790  CZ2 TRP A 358      56.688   5.793 -20.000  1.00 39.47           C  
ATOM   2791  CZ3 TRP A 358      57.750   6.375 -22.109  1.00 39.47           C  
ATOM   2792  N   THR A 359      53.344  10.961 -24.219  1.00 39.59           N  
ATOM   2793  CA  THR A 359      52.000  11.062 -24.812  1.00 39.59           C  
ATOM   2794  C   THR A 359      52.031  10.633 -26.266  1.00 39.59           C  
ATOM   2795  CB  THR A 359      51.438  12.492 -24.703  1.00 39.59           C  
ATOM   2796  O   THR A 359      51.094  10.016 -26.766  1.00 39.59           O  
ATOM   2797  CG2 THR A 359      50.969  12.789 -23.281  1.00 39.59           C  
ATOM   2798  OG1 THR A 359      52.500  13.430 -25.047  1.00 39.59           O  
ATOM   2799  N   GLY A 360      53.188  10.766 -26.891  1.00 40.94           N  
ATOM   2800  CA  GLY A 360      53.531  10.312 -28.219  1.00 40.94           C  
ATOM   2801  C   GLY A 360      53.875   8.836 -28.297  1.00 40.94           C  
ATOM   2802  O   GLY A 360      53.562   8.172 -29.281  1.00 40.94           O  
ATOM   2803  N   MET A 361      54.219   8.273 -27.141  1.00 40.09           N  
ATOM   2804  CA  MET A 361      54.531   6.852 -26.953  1.00 40.09           C  
ATOM   2805  C   MET A 361      53.250   6.062 -26.656  1.00 40.09           C  
ATOM   2806  CB  MET A 361      55.531   6.664 -25.812  1.00 40.09           C  
ATOM   2807  O   MET A 361      53.062   4.977 -27.203  1.00 40.09           O  
ATOM   2808  CG  MET A 361      55.938   5.215 -25.594  1.00 40.09           C  
ATOM   2809  SD  MET A 361      57.031   5.008 -24.125  1.00 40.09           S  
ATOM   2810  CE  MET A 361      55.781   5.098 -22.797  1.00 40.09           C  
ATOM   2811  N   VAL A 362      52.250   6.648 -26.141  1.00 44.12           N  
ATOM   2812  CA  VAL A 362      50.969   6.062 -25.781  1.00 44.12           C  
ATOM   2813  C   VAL A 362      50.000   6.141 -26.969  1.00 44.12           C  
ATOM   2814  CB  VAL A 362      50.344   6.770 -24.547  1.00 44.12           C  
ATOM   2815  O   VAL A 362      49.281   5.184 -27.250  1.00 44.12           O  
ATOM   2816  CG1 VAL A 362      48.938   6.219 -24.266  1.00 44.12           C  
ATOM   2817  CG2 VAL A 362      51.250   6.613 -23.328  1.00 44.12           C  
ATOM   2818  N   ASP A 363      50.156   7.137 -27.734  1.00 42.56           N  
ATOM   2819  CA  ASP A 363      49.469   7.453 -28.984  1.00 42.56           C  
ATOM   2820  C   ASP A 363      49.969   6.582 -30.125  1.00 42.56           C  
ATOM   2821  CB  ASP A 363      49.625   8.938 -29.328  1.00 42.56           C  
ATOM   2822  O   ASP A 363      49.188   6.172 -31.000  1.00 42.56           O  
ATOM   2823  CG  ASP A 363      48.812   9.852 -28.438  1.00 42.56           C  
ATOM   2824  OD1 ASP A 363      47.875   9.367 -27.766  1.00 42.56           O  
ATOM   2825  OD2 ASP A 363      49.094  11.070 -28.422  1.00 42.56           O  
ATOM   2826  N   GLY A 364      51.250   6.262 -30.047  1.00 33.94           N  
ATOM   2827  CA  GLY A 364      51.938   5.328 -30.922  1.00 33.94           C  
ATOM   2828  C   GLY A 364      51.688   3.875 -30.547  1.00 33.94           C  
ATOM   2829  O   GLY A 364      51.594   3.012 -31.422  1.00 33.94           O  
ATOM   2830  N   TRP A 365      51.219   3.629 -29.391  1.00 34.72           N  
ATOM   2831  CA  TRP A 365      50.906   2.316 -28.844  1.00 34.72           C  
ATOM   2832  C   TRP A 365      49.406   2.072 -28.859  1.00 34.72           C  
ATOM   2833  CB  TRP A 365      51.438   2.189 -27.406  1.00 34.72           C  
ATOM   2834  O   TRP A 365      48.969   0.974 -29.188  1.00 34.72           O  
ATOM   2835  CG  TRP A 365      51.562   0.773 -26.922  1.00 34.72           C  
ATOM   2836  CD1 TRP A 365      50.562  -0.038 -26.469  1.00 34.72           C  
ATOM   2837  CD2 TRP A 365      52.781   0.004 -26.859  1.00 34.72           C  
ATOM   2838  CE2 TRP A 365      52.438  -1.267 -26.344  1.00 34.72           C  
ATOM   2839  CE3 TRP A 365      54.125   0.266 -27.172  1.00 34.72           C  
ATOM   2840  NE1 TRP A 365      51.094  -1.267 -26.125  1.00 34.72           N  
ATOM   2841  CH2 TRP A 365      54.688  -1.992 -26.469  1.00 34.72           C  
ATOM   2842  CZ2 TRP A 365      53.375  -2.275 -26.141  1.00 34.72           C  
ATOM   2843  CZ3 TRP A 365      55.062  -0.738 -26.969  1.00 34.72           C  
ATOM   2844  N   TYR A 366      48.469   3.176 -29.141  1.00 37.97           N  
ATOM   2845  CA  TYR A 366      47.031   3.051 -28.984  1.00 37.97           C  
ATOM   2846  C   TYR A 366      46.281   3.793 -30.078  1.00 37.97           C  
ATOM   2847  CB  TYR A 366      46.594   3.586 -27.609  1.00 37.97           C  
ATOM   2848  O   TYR A 366      45.094   3.594 -30.281  1.00 37.97           O  
ATOM   2849  CG  TYR A 366      47.062   2.746 -26.453  1.00 37.97           C  
ATOM   2850  CD1 TYR A 366      46.500   1.495 -26.188  1.00 37.97           C  
ATOM   2851  CD2 TYR A 366      48.094   3.199 -25.609  1.00 37.97           C  
ATOM   2852  CE1 TYR A 366      46.938   0.718 -25.125  1.00 37.97           C  
ATOM   2853  CE2 TYR A 366      48.531   2.430 -24.531  1.00 37.97           C  
ATOM   2854  OH  TYR A 366      48.375   0.428 -23.250  1.00 37.97           O  
ATOM   2855  CZ  TYR A 366      47.938   1.193 -24.312  1.00 37.97           C  
ATOM   2856  N   GLY A 367      46.750   4.430 -31.438  1.00 33.09           N  
ATOM   2857  CA  GLY A 367      46.344   5.070 -32.688  1.00 33.09           C  
ATOM   2858  C   GLY A 367      45.062   5.844 -32.562  1.00 33.09           C  
ATOM   2859  O   GLY A 367      44.062   5.348 -32.031  1.00 33.09           O  
ATOM   2860  N   TYR A 368      44.562   7.312 -32.969  1.00 38.22           N  
ATOM   2861  CA  TYR A 368      44.281   8.688 -33.375  1.00 38.22           C  
ATOM   2862  C   TYR A 368      42.781   8.984 -33.312  1.00 38.22           C  
ATOM   2863  CB  TYR A 368      44.812   8.969 -34.781  1.00 38.22           C  
ATOM   2864  O   TYR A 368      41.969   8.125 -33.656  1.00 38.22           O  
ATOM   2865  CG  TYR A 368      45.844  10.047 -34.812  1.00 38.22           C  
ATOM   2866  CD1 TYR A 368      45.500  11.383 -35.031  1.00 38.22           C  
ATOM   2867  CD2 TYR A 368      47.219   9.742 -34.688  1.00 38.22           C  
ATOM   2868  CE1 TYR A 368      46.469  12.383 -35.062  1.00 38.22           C  
ATOM   2869  CE2 TYR A 368      48.188  10.734 -34.719  1.00 38.22           C  
ATOM   2870  OH  TYR A 368      48.750  13.031 -34.969  1.00 38.22           O  
ATOM   2871  CZ  TYR A 368      47.812  12.047 -34.938  1.00 38.22           C  
ATOM   2872  N   HIS A 369      42.219  10.352 -32.906  1.00 33.00           N  
ATOM   2873  CA  HIS A 369      41.438  11.562 -32.719  1.00 33.00           C  
ATOM   2874  C   HIS A 369      41.094  12.195 -34.062  1.00 33.00           C  
ATOM   2875  CB  HIS A 369      42.188  12.562 -31.859  1.00 33.00           C  
ATOM   2876  O   HIS A 369      41.969  12.305 -34.969  1.00 33.00           O  
ATOM   2877  CG  HIS A 369      41.375  13.117 -30.734  1.00 33.00           C  
ATOM   2878  CD2 HIS A 369      40.812  14.344 -30.547  1.00 33.00           C  
ATOM   2879  ND1 HIS A 369      41.031  12.375 -29.625  1.00 33.00           N  
ATOM   2880  CE1 HIS A 369      40.312  13.117 -28.812  1.00 33.00           C  
ATOM   2881  NE2 HIS A 369      40.156  14.320 -29.344  1.00 33.00           N  
ATOM   2882  N   HIS A 370      39.594  12.391 -34.562  1.00 33.75           N  
ATOM   2883  CA  HIS A 370      39.344  13.125 -35.781  1.00 33.75           C  
ATOM   2884  C   HIS A 370      38.406  14.297 -35.562  1.00 33.75           C  
ATOM   2885  CB  HIS A 370      38.781  12.195 -36.875  1.00 33.75           C  
ATOM   2886  O   HIS A 370      37.594  14.273 -34.656  1.00 33.75           O  
ATOM   2887  CG  HIS A 370      37.375  11.758 -36.625  1.00 33.75           C  
ATOM   2888  CD2 HIS A 370      36.219  12.172 -37.156  1.00 33.75           C  
ATOM   2889  ND1 HIS A 370      37.062  10.773 -35.688  1.00 33.75           N  
ATOM   2890  CE1 HIS A 370      35.750  10.602 -35.688  1.00 33.75           C  
ATOM   2891  NE2 HIS A 370      35.219  11.438 -36.562  1.00 33.75           N  
ATOM   2892  N   GLN A 371      38.500  15.625 -36.375  1.00 26.83           N  
ATOM   2893  CA  GLN A 371      37.688  16.859 -36.469  1.00 26.83           C  
ATOM   2894  C   GLN A 371      37.188  17.062 -37.906  1.00 26.83           C  
ATOM   2895  CB  GLN A 371      38.531  18.062 -36.031  1.00 26.83           C  
ATOM   2896  O   GLN A 371      37.938  16.953 -38.875  1.00 26.83           O  
ATOM   2897  CG  GLN A 371      38.031  18.719 -34.750  1.00 26.83           C  
ATOM   2898  CD  GLN A 371      39.031  19.703 -34.188  1.00 26.83           C  
ATOM   2899  NE2 GLN A 371      38.656  20.359 -33.094  1.00 26.83           N  
ATOM   2900  OE1 GLN A 371      40.156  19.859 -34.688  1.00 26.83           O  
ATOM   2901  N   ASN A 372      35.656  17.328 -38.219  1.00 32.38           N  
ATOM   2902  CA  ASN A 372      35.062  17.891 -39.406  1.00 32.38           C  
ATOM   2903  C   ASN A 372      34.188  19.094 -39.094  1.00 32.38           C  
ATOM   2904  CB  ASN A 372      34.250  16.828 -40.188  1.00 32.38           C  
ATOM   2905  O   ASN A 372      34.094  19.516 -37.938  1.00 32.38           O  
ATOM   2906  CG  ASN A 372      33.531  15.875 -39.250  1.00 32.38           C  
ATOM   2907  ND2 ASN A 372      32.844  14.906 -39.844  1.00 32.38           N  
ATOM   2908  OD1 ASN A 372      33.594  16.016 -38.031  1.00 32.38           O  
ATOM   2909  N   GLU A 373      33.656  19.953 -40.250  1.00 29.27           N  
ATOM   2910  CA  GLU A 373      32.844  21.156 -40.438  1.00 29.27           C  
ATOM   2911  C   GLU A 373      31.516  21.062 -39.656  1.00 29.27           C  
ATOM   2912  CB  GLU A 373      32.562  21.406 -41.906  1.00 29.27           C  
ATOM   2913  O   GLU A 373      30.953  22.094 -39.281  1.00 29.27           O  
ATOM   2914  CG  GLU A 373      33.688  22.156 -42.625  1.00 29.27           C  
ATOM   2915  CD  GLU A 373      33.344  22.531 -44.062  1.00 29.27           C  
ATOM   2916  OE1 GLU A 373      34.125  23.266 -44.719  1.00 29.27           O  
ATOM   2917  OE2 GLU A 373      32.281  22.078 -44.562  1.00 29.27           O  
ATOM   2918  N   GLN A 374      31.203  19.922 -38.906  1.00 27.23           N  
ATOM   2919  CA  GLN A 374      30.062  19.656 -38.031  1.00 27.23           C  
ATOM   2920  C   GLN A 374      30.516  19.312 -36.625  1.00 27.23           C  
ATOM   2921  CB  GLN A 374      29.219  18.516 -38.594  1.00 27.23           C  
ATOM   2922  O   GLN A 374      29.688  19.109 -35.719  1.00 27.23           O  
ATOM   2923  CG  GLN A 374      28.438  18.875 -39.844  1.00 27.23           C  
ATOM   2924  CD  GLN A 374      27.781  17.688 -40.531  1.00 27.23           C  
ATOM   2925  NE2 GLN A 374      26.812  17.938 -41.375  1.00 27.23           N  
ATOM   2926  OE1 GLN A 374      28.156  16.531 -40.250  1.00 27.23           O  
ATOM   2927  N   GLY A 375      31.891  19.703 -36.250  1.00 29.34           N  
ATOM   2928  CA  GLY A 375      32.375  19.641 -34.875  1.00 29.34           C  
ATOM   2929  C   GLY A 375      33.406  18.531 -34.656  1.00 29.34           C  
ATOM   2930  O   GLY A 375      33.594  17.703 -35.531  1.00 29.34           O  
ATOM   2931  N   SER A 376      34.531  18.688 -33.625  1.00 28.98           N  
ATOM   2932  CA  SER A 376      35.625  17.844 -33.156  1.00 28.98           C  
ATOM   2933  C   SER A 376      35.094  16.750 -32.219  1.00 28.98           C  
ATOM   2934  CB  SER A 376      36.688  18.688 -32.438  1.00 28.98           C  
ATOM   2935  O   SER A 376      34.188  16.984 -31.422  1.00 28.98           O  
ATOM   2936  OG  SER A 376      36.188  19.188 -31.219  1.00 28.98           O  
ATOM   2937  N   GLY A 377      35.000  15.406 -32.656  1.00 29.00           N  
ATOM   2938  CA  GLY A 377      34.594  14.297 -31.797  1.00 29.00           C  
ATOM   2939  C   GLY A 377      35.719  13.742 -30.953  1.00 29.00           C  
ATOM   2940  O   GLY A 377      36.812  13.516 -31.438  1.00 29.00           O  
ATOM   2941  N   TYR A 378      35.812  14.156 -29.594  1.00 30.95           N  
ATOM   2942  CA  TYR A 378      36.500  13.672 -28.422  1.00 30.95           C  
ATOM   2943  C   TYR A 378      35.906  12.383 -27.906  1.00 30.95           C  
ATOM   2944  CB  TYR A 378      36.500  14.734 -27.312  1.00 30.95           C  
ATOM   2945  O   TYR A 378      34.719  12.102 -28.141  1.00 30.95           O  
ATOM   2946  CG  TYR A 378      37.156  16.047 -27.719  1.00 30.95           C  
ATOM   2947  CD1 TYR A 378      38.500  16.266 -27.547  1.00 30.95           C  
ATOM   2948  CD2 TYR A 378      36.375  17.062 -28.281  1.00 30.95           C  
ATOM   2949  CE1 TYR A 378      39.094  17.469 -27.922  1.00 30.95           C  
ATOM   2950  CE2 TYR A 378      36.969  18.266 -28.672  1.00 30.95           C  
ATOM   2951  OH  TYR A 378      38.906  19.656 -28.844  1.00 30.95           O  
ATOM   2952  CZ  TYR A 378      38.312  18.453 -28.484  1.00 30.95           C  
ATOM   2953  N   ALA A 379      36.594  11.164 -27.766  1.00 32.62           N  
ATOM   2954  CA  ALA A 379      35.969  10.352 -26.719  1.00 32.62           C  
ATOM   2955  C   ALA A 379      35.125  11.203 -25.781  1.00 32.62           C  
ATOM   2956  CB  ALA A 379      37.062   9.609 -25.938  1.00 32.62           C  
ATOM   2957  O   ALA A 379      35.531  12.320 -25.438  1.00 32.62           O  
ATOM   2958  N   ALA A 380      33.750  11.219 -26.047  1.00 29.78           N  
ATOM   2959  CA  ALA A 380      32.844  11.953 -25.172  1.00 29.78           C  
ATOM   2960  C   ALA A 380      33.500  12.203 -23.812  1.00 29.78           C  
ATOM   2961  CB  ALA A 380      31.547  11.188 -25.016  1.00 29.78           C  
ATOM   2962  O   ALA A 380      34.062  11.297 -23.219  1.00 29.78           O  
ATOM   2963  N   ASP A 381      34.156  13.336 -23.641  1.00 32.75           N  
ATOM   2964  CA  ASP A 381      34.531  13.766 -22.297  1.00 32.75           C  
ATOM   2965  C   ASP A 381      33.375  13.516 -21.312  1.00 32.75           C  
ATOM   2966  CB  ASP A 381      34.906  15.242 -22.281  1.00 32.75           C  
ATOM   2967  O   ASP A 381      32.250  13.336 -21.703  1.00 32.75           O  
ATOM   2968  CG  ASP A 381      33.719  16.172 -22.172  1.00 32.75           C  
ATOM   2969  OD1 ASP A 381      32.562  15.695 -22.281  1.00 32.75           O  
ATOM   2970  OD2 ASP A 381      33.938  17.391 -21.969  1.00 32.75           O  
ATOM   2971  N   LEU A 382      33.594  12.727 -20.250  1.00 35.09           N  
ATOM   2972  CA  LEU A 382      32.719  12.367 -19.156  1.00 35.09           C  
ATOM   2973  C   LEU A 382      31.516  13.320 -19.078  1.00 35.09           C  
ATOM   2974  CB  LEU A 382      33.438  12.367 -17.812  1.00 35.09           C  
ATOM   2975  O   LEU A 382      30.375  12.891 -18.891  1.00 35.09           O  
ATOM   2976  CG  LEU A 382      32.719  11.758 -16.625  1.00 35.09           C  
ATOM   2977  CD1 LEU A 382      33.000  10.258 -16.531  1.00 35.09           C  
ATOM   2978  CD2 LEU A 382      33.125  12.453 -15.328  1.00 35.09           C  
ATOM   2979  N   LYS A 383      31.719  14.586 -19.500  1.00 37.66           N  
ATOM   2980  CA  LYS A 383      30.703  15.625 -19.359  1.00 37.66           C  
ATOM   2981  C   LYS A 383      29.719  15.594 -20.516  1.00 37.66           C  
ATOM   2982  CB  LYS A 383      31.359  17.000 -19.250  1.00 37.66           C  
ATOM   2983  O   LYS A 383      28.516  15.711 -20.328  1.00 37.66           O  
ATOM   2984  CG  LYS A 383      30.438  18.094 -18.734  1.00 37.66           C  
ATOM   2985  CD  LYS A 383      31.172  19.406 -18.516  1.00 37.66           C  
ATOM   2986  CE  LYS A 383      30.234  20.500 -18.031  1.00 37.66           C  
ATOM   2987  NZ  LYS A 383      30.953  21.797 -17.828  1.00 37.66           N  
ATOM   2988  N   SER A 384      30.109  15.320 -21.750  1.00 35.97           N  
ATOM   2989  CA  SER A 384      29.297  15.227 -22.969  1.00 35.97           C  
ATOM   2990  C   SER A 384      28.531  13.898 -23.016  1.00 35.97           C  
ATOM   2991  CB  SER A 384      30.172  15.375 -24.203  1.00 35.97           C  
ATOM   2992  O   SER A 384      27.375  13.859 -23.422  1.00 35.97           O  
ATOM   2993  OG  SER A 384      29.391  15.305 -25.391  1.00 35.97           O  
ATOM   2994  N   THR A 385      29.109  12.883 -22.562  1.00 36.25           N  
ATOM   2995  CA  THR A 385      28.500  11.578 -22.328  1.00 36.25           C  
ATOM   2996  C   THR A 385      27.469  11.656 -21.203  1.00 36.25           C  
ATOM   2997  CB  THR A 385      29.562  10.523 -21.969  1.00 36.25           C  
ATOM   2998  O   THR A 385      26.375  11.086 -21.312  1.00 36.25           O  
ATOM   2999  CG2 THR A 385      28.953   9.125 -21.891  1.00 36.25           C  
ATOM   3000  OG1 THR A 385      30.594  10.523 -22.969  1.00 36.25           O  
ATOM   3001  N   GLN A 386      27.734  12.469 -20.266  1.00 35.66           N  
ATOM   3002  CA  GLN A 386      26.812  12.703 -19.156  1.00 35.66           C  
ATOM   3003  C   GLN A 386      25.641  13.570 -19.609  1.00 35.66           C  
ATOM   3004  CB  GLN A 386      27.516  13.352 -17.984  1.00 35.66           C  
ATOM   3005  O   GLN A 386      24.500  13.352 -19.188  1.00 35.66           O  
ATOM   3006  CG  GLN A 386      26.719  13.328 -16.688  1.00 35.66           C  
ATOM   3007  CD  GLN A 386      26.391  11.914 -16.234  1.00 35.66           C  
ATOM   3008  NE2 GLN A 386      25.125  11.695 -15.875  1.00 35.66           N  
ATOM   3009  OE1 GLN A 386      27.250  11.031 -16.203  1.00 35.66           O  
ATOM   3010  N   ASN A 387      25.844  14.516 -20.578  1.00 45.28           N  
ATOM   3011  CA  ASN A 387      24.812  15.359 -21.156  1.00 45.28           C  
ATOM   3012  C   ASN A 387      23.891  14.562 -22.078  1.00 45.28           C  
ATOM   3013  CB  ASN A 387      25.438  16.531 -21.922  1.00 45.28           C  
ATOM   3014  O   ASN A 387      22.672  14.766 -22.078  1.00 45.28           O  
ATOM   3015  CG  ASN A 387      25.828  17.672 -21.000  1.00 45.28           C  
ATOM   3016  ND2 ASN A 387      26.562  18.641 -21.547  1.00 45.28           N  
ATOM   3017  OD1 ASN A 387      25.453  17.703 -19.828  1.00 45.28           O  
ATOM   3018  N   ALA A 388      24.500  13.648 -22.875  1.00 39.75           N  
ATOM   3019  CA  ALA A 388      23.734  12.734 -23.719  1.00 39.75           C  
ATOM   3020  C   ALA A 388      22.953  11.742 -22.859  1.00 39.75           C  
ATOM   3021  CB  ALA A 388      24.672  11.984 -24.672  1.00 39.75           C  
ATOM   3022  O   ALA A 388      21.797  11.438 -23.172  1.00 39.75           O  
ATOM   3023  N   ILE A 389      23.531  11.344 -21.719  1.00 44.47           N  
ATOM   3024  CA  ILE A 389      22.891  10.477 -20.734  1.00 44.47           C  
ATOM   3025  C   ILE A 389      21.734  11.219 -20.078  1.00 44.47           C  
ATOM   3026  CB  ILE A 389      23.906   9.984 -19.672  1.00 44.47           C  
ATOM   3027  O   ILE A 389      20.656  10.656 -19.906  1.00 44.47           O  
ATOM   3028  CG1 ILE A 389      24.938   9.047 -20.312  1.00 44.47           C  
ATOM   3029  CG2 ILE A 389      23.172   9.305 -18.516  1.00 44.47           C  
ATOM   3030  CD1 ILE A 389      26.047   8.625 -19.359  1.00 44.47           C  
ATOM   3031  N   ASP A 390      21.953  12.438 -19.781  1.00 45.88           N  
ATOM   3032  CA  ASP A 390      20.938  13.281 -19.156  1.00 45.88           C  
ATOM   3033  C   ASP A 390      19.781  13.555 -20.109  1.00 45.88           C  
ATOM   3034  CB  ASP A 390      21.562  14.609 -18.688  1.00 45.88           C  
ATOM   3035  O   ASP A 390      18.609  13.586 -19.688  1.00 45.88           O  
ATOM   3036  CG  ASP A 390      22.422  14.461 -17.453  1.00 45.88           C  
ATOM   3037  OD1 ASP A 390      22.328  13.414 -16.766  1.00 45.88           O  
ATOM   3038  OD2 ASP A 390      23.203  15.391 -17.156  1.00 45.88           O  
ATOM   3039  N   LYS A 391      20.125  13.758 -21.469  1.00 47.56           N  
ATOM   3040  CA  LYS A 391      19.109  13.992 -22.484  1.00 47.56           C  
ATOM   3041  C   LYS A 391      18.250  12.750 -22.703  1.00 47.56           C  
ATOM   3042  CB  LYS A 391      19.750  14.422 -23.797  1.00 47.56           C  
ATOM   3043  O   LYS A 391      17.031  12.844 -22.859  1.00 47.56           O  
ATOM   3044  CG  LYS A 391      20.078  15.906 -23.875  1.00 47.56           C  
ATOM   3045  CD  LYS A 391      20.641  16.281 -25.250  1.00 47.56           C  
ATOM   3046  CE  LYS A 391      21.125  17.734 -25.266  1.00 47.56           C  
ATOM   3047  NZ  LYS A 391      21.703  18.109 -26.594  1.00 47.56           N  
ATOM   3048  N   ILE A 392      18.859  11.609 -22.688  1.00 45.56           N  
ATOM   3049  CA  ILE A 392      18.203  10.305 -22.797  1.00 45.56           C  
ATOM   3050  C   ILE A 392      17.375  10.047 -21.547  1.00 45.56           C  
ATOM   3051  CB  ILE A 392      19.234   9.172 -23.000  1.00 45.56           C  
ATOM   3052  O   ILE A 392      16.219   9.602 -21.656  1.00 45.56           O  
ATOM   3053  CG1 ILE A 392      19.938   9.320 -24.359  1.00 45.56           C  
ATOM   3054  CG2 ILE A 392      18.562   7.801 -22.875  1.00 45.56           C  
ATOM   3055  CD1 ILE A 392      21.125   8.375 -24.547  1.00 45.56           C  
ATOM   3056  N   THR A 393      17.953  10.336 -20.406  1.00 43.94           N  
ATOM   3057  CA  THR A 393      17.281  10.195 -19.125  1.00 43.94           C  
ATOM   3058  C   THR A 393      16.062  11.117 -19.047  1.00 43.94           C  
ATOM   3059  CB  THR A 393      18.234  10.500 -17.953  1.00 43.94           C  
ATOM   3060  O   THR A 393      14.992  10.711 -18.609  1.00 43.94           O  
ATOM   3061  CG2 THR A 393      17.531  10.281 -16.609  1.00 43.94           C  
ATOM   3062  OG1 THR A 393      19.375   9.633 -18.031  1.00 43.94           O  
ATOM   3063  N   ASN A 394      16.156  12.312 -19.531  1.00 50.88           N  
ATOM   3064  CA  ASN A 394      15.078  13.297 -19.578  1.00 50.88           C  
ATOM   3065  C   ASN A 394      13.984  12.891 -20.562  1.00 50.88           C  
ATOM   3066  CB  ASN A 394      15.625  14.680 -19.922  1.00 50.88           C  
ATOM   3067  O   ASN A 394      12.797  13.062 -20.281  1.00 50.88           O  
ATOM   3068  CG  ASN A 394      16.391  15.312 -18.781  1.00 50.88           C  
ATOM   3069  ND2 ASN A 394      17.266  16.266 -19.109  1.00 50.88           N  
ATOM   3070  OD1 ASN A 394      16.219  14.938 -17.625  1.00 50.88           O  
ATOM   3071  N   LYS A 395      14.375  12.383 -21.734  1.00 50.94           N  
ATOM   3072  CA  LYS A 395      13.430  11.898 -22.734  1.00 50.94           C  
ATOM   3073  C   LYS A 395      12.672  10.672 -22.234  1.00 50.94           C  
ATOM   3074  CB  LYS A 395      14.156  11.562 -24.047  1.00 50.94           C  
ATOM   3075  O   LYS A 395      11.461  10.555 -22.438  1.00 50.94           O  
ATOM   3076  CG  LYS A 395      13.242  11.477 -25.266  1.00 50.94           C  
ATOM   3077  CD  LYS A 395      14.031  11.602 -26.562  1.00 50.94           C  
ATOM   3078  CE  LYS A 395      13.109  11.562 -27.766  1.00 50.94           C  
ATOM   3079  NZ  LYS A 395      13.883  11.547 -29.047  1.00 50.94           N  
ATOM   3080  N   VAL A 396      13.344   9.852 -21.609  1.00 47.16           N  
ATOM   3081  CA  VAL A 396      12.766   8.656 -20.984  1.00 47.16           C  
ATOM   3082  C   VAL A 396      11.812   9.070 -19.875  1.00 47.16           C  
ATOM   3083  CB  VAL A 396      13.859   7.719 -20.438  1.00 47.16           C  
ATOM   3084  O   VAL A 396      10.703   8.539 -19.766  1.00 47.16           O  
ATOM   3085  CG1 VAL A 396      13.242   6.598 -19.609  1.00 47.16           C  
ATOM   3086  CG2 VAL A 396      14.695   7.145 -21.578  1.00 47.16           C  
ATOM   3087  N   ASN A 397      12.250  10.016 -19.047  1.00 50.25           N  
ATOM   3088  CA  ASN A 397      11.422  10.539 -17.969  1.00 50.25           C  
ATOM   3089  C   ASN A 397      10.156  11.203 -18.500  1.00 50.25           C  
ATOM   3090  CB  ASN A 397      12.227  11.531 -17.125  1.00 50.25           C  
ATOM   3091  O   ASN A 397       9.086  11.086 -17.906  1.00 50.25           O  
ATOM   3092  CG  ASN A 397      13.219  10.844 -16.203  1.00 50.25           C  
ATOM   3093  ND2 ASN A 397      14.242  11.578 -15.789  1.00 50.25           N  
ATOM   3094  OD1 ASN A 397      13.070   9.664 -15.883  1.00 50.25           O  
ATOM   3095  N   SER A 398      10.203  11.883 -19.656  1.00 55.88           N  
ATOM   3096  CA  SER A 398       9.078  12.562 -20.297  1.00 55.88           C  
ATOM   3097  C   SER A 398       8.078  11.555 -20.859  1.00 55.88           C  
ATOM   3098  CB  SER A 398       9.570  13.484 -21.406  1.00 55.88           C  
ATOM   3099  O   SER A 398       6.867  11.750 -20.734  1.00 55.88           O  
ATOM   3100  OG  SER A 398       9.992  12.742 -22.531  1.00 55.88           O  
ATOM   3101  N   VAL A 399       8.508  10.562 -21.469  1.00 47.56           N  
ATOM   3102  CA  VAL A 399       7.680   9.492 -22.031  1.00 47.56           C  
ATOM   3103  C   VAL A 399       7.016   8.711 -20.891  1.00 47.56           C  
ATOM   3104  CB  VAL A 399       8.508   8.539 -22.922  1.00 47.56           C  
ATOM   3105  O   VAL A 399       5.840   8.352 -20.984  1.00 47.56           O  
ATOM   3106  CG1 VAL A 399       7.672   7.332 -23.344  1.00 47.56           C  
ATOM   3107  CG2 VAL A 399       9.023   9.281 -24.156  1.00 47.56           C  
ATOM   3108  N   ILE A 400       7.652   8.523 -19.812  1.00 51.62           N  
ATOM   3109  CA  ILE A 400       7.176   7.844 -18.625  1.00 51.62           C  
ATOM   3110  C   ILE A 400       6.059   8.656 -17.969  1.00 51.62           C  
ATOM   3111  CB  ILE A 400       8.320   7.609 -17.609  1.00 51.62           C  
ATOM   3112  O   ILE A 400       5.047   8.102 -17.547  1.00 51.62           O  
ATOM   3113  CG1 ILE A 400       9.305   6.562 -18.156  1.00 51.62           C  
ATOM   3114  CG2 ILE A 400       7.762   7.184 -16.250  1.00 51.62           C  
ATOM   3115  CD1 ILE A 400      10.555   6.387 -17.297  1.00 51.62           C  
ATOM   3116  N   GLU A 401       6.273   9.922 -17.891  1.00 53.41           N  
ATOM   3117  CA  GLU A 401       5.289  10.836 -17.328  1.00 53.41           C  
ATOM   3118  C   GLU A 401       3.994  10.820 -18.125  1.00 53.41           C  
ATOM   3119  CB  GLU A 401       5.852  12.258 -17.250  1.00 53.41           C  
ATOM   3120  O   GLU A 401       2.900  10.852 -17.562  1.00 53.41           O  
ATOM   3121  CG  GLU A 401       6.656  12.531 -15.984  1.00 53.41           C  
ATOM   3122  CD  GLU A 401       7.117  13.977 -15.867  1.00 53.41           C  
ATOM   3123  OE1 GLU A 401       7.785  14.320 -14.867  1.00 53.41           O  
ATOM   3124  OE2 GLU A 401       6.809  14.766 -16.797  1.00 53.41           O  
ATOM   3125  N   LYS A 402       4.035  10.828 -19.391  1.00 48.91           N  
ATOM   3126  CA  LYS A 402       2.900  10.844 -20.312  1.00 48.91           C  
ATOM   3127  C   LYS A 402       2.156   9.516 -20.297  1.00 48.91           C  
ATOM   3128  CB  LYS A 402       3.361  11.164 -21.734  1.00 48.91           C  
ATOM   3129  O   LYS A 402       0.926   9.484 -20.344  1.00 48.91           O  
ATOM   3130  CG  LYS A 402       3.453  12.656 -22.031  1.00 48.91           C  
ATOM   3131  CD  LYS A 402       3.871  12.906 -23.484  1.00 48.91           C  
ATOM   3132  CE  LYS A 402       4.125  14.391 -23.734  1.00 48.91           C  
ATOM   3133  NZ  LYS A 402       4.449  14.656 -25.172  1.00 48.91           N  
ATOM   3134  N   MET A 403       2.709   8.523 -20.062  1.00 48.16           N  
ATOM   3135  CA  MET A 403       2.158   7.172 -20.000  1.00 48.16           C  
ATOM   3136  C   MET A 403       1.580   6.887 -18.625  1.00 48.16           C  
ATOM   3137  CB  MET A 403       3.230   6.137 -20.344  1.00 48.16           C  
ATOM   3138  O   MET A 403       0.583   6.176 -18.500  1.00 48.16           O  
ATOM   3139  CG  MET A 403       3.537   6.035 -21.828  1.00 48.16           C  
ATOM   3140  SD  MET A 403       4.645   4.629 -22.219  1.00 48.16           S  
ATOM   3141  CE  MET A 403       4.000   3.381 -21.078  1.00 48.16           C  
ATOM   3142  N   ASN A 404       2.006   7.469 -17.453  1.00 47.72           N  
ATOM   3143  CA  ASN A 404       1.616   7.434 -16.062  1.00 47.72           C  
ATOM   3144  C   ASN A 404       0.244   8.062 -15.836  1.00 47.72           C  
ATOM   3145  CB  ASN A 404       2.666   8.133 -15.188  1.00 47.72           C  
ATOM   3146  O   ASN A 404      -0.543   7.586 -15.023  1.00 47.72           O  
ATOM   3147  CG  ASN A 404       2.713   7.582 -13.773  1.00 47.72           C  
ATOM   3148  ND2 ASN A 404       3.312   8.336 -12.867  1.00 47.72           N  
ATOM   3149  OD1 ASN A 404       2.217   6.484 -13.508  1.00 47.72           O  
ATOM   3150  N   THR A 405      -0.071   9.055 -16.516  1.00 53.06           N  
ATOM   3151  CA  THR A 405      -1.382   9.688 -16.391  1.00 53.06           C  
ATOM   3152  C   THR A 405      -2.480   8.758 -16.891  1.00 53.06           C  
ATOM   3153  CB  THR A 405      -1.440  11.016 -17.156  1.00 53.06           C  
ATOM   3154  O   THR A 405      -3.543   8.648 -16.281  1.00 53.06           O  
ATOM   3155  CG2 THR A 405      -0.735  12.133 -16.375  1.00 53.06           C  
ATOM   3156  OG1 THR A 405      -0.804  10.859 -18.422  1.00 53.06           O  
ATOM   3157  N   GLN A 406      -2.137   7.949 -17.766  1.00 42.22           N  
ATOM   3158  CA  GLN A 406      -3.111   7.094 -18.438  1.00 42.22           C  
ATOM   3159  C   GLN A 406      -3.266   5.762 -17.719  1.00 42.22           C  
ATOM   3160  CB  GLN A 406      -2.703   6.852 -19.891  1.00 42.22           C  
ATOM   3161  O   GLN A 406      -4.379   5.246 -17.578  1.00 42.22           O  
ATOM   3162  CG  GLN A 406      -2.762   8.102 -20.766  1.00 42.22           C  
ATOM   3163  CD  GLN A 406      -4.180   8.492 -21.141  1.00 42.22           C  
ATOM   3164  NE2 GLN A 406      -4.379   9.766 -21.453  1.00 42.22           N  
ATOM   3165  OE1 GLN A 406      -5.086   7.652 -21.141  1.00 42.22           O  
ATOM   3166  N   PHE A 407      -2.203   5.262 -16.969  1.00 45.44           N  
ATOM   3167  CA  PHE A 407      -2.184   3.977 -16.281  1.00 45.44           C  
ATOM   3168  C   PHE A 407      -2.676   4.125 -14.836  1.00 45.44           C  
ATOM   3169  CB  PHE A 407      -0.774   3.377 -16.281  1.00 45.44           C  
ATOM   3170  O   PHE A 407      -3.377   3.252 -14.320  1.00 45.44           O  
ATOM   3171  CG  PHE A 407      -0.423   2.678 -17.578  1.00 45.44           C  
ATOM   3172  CD1 PHE A 407      -0.988   1.448 -17.891  1.00 45.44           C  
ATOM   3173  CD2 PHE A 407       0.472   3.252 -18.469  1.00 45.44           C  
ATOM   3174  CE1 PHE A 407      -0.666   0.799 -19.078  1.00 45.44           C  
ATOM   3175  CE2 PHE A 407       0.799   2.607 -19.656  1.00 45.44           C  
ATOM   3176  CZ  PHE A 407       0.230   1.382 -19.953  1.00 45.44           C  
ATOM   3177  N   THR A 408      -2.322   5.312 -14.172  1.00 46.47           N  
ATOM   3178  CA  THR A 408      -2.824   5.684 -12.852  1.00 46.47           C  
ATOM   3179  C   THR A 408      -4.332   5.910 -12.891  1.00 46.47           C  
ATOM   3180  CB  THR A 408      -2.125   6.949 -12.320  1.00 46.47           C  
ATOM   3181  O   THR A 408      -5.051   5.523 -11.969  1.00 46.47           O  
ATOM   3182  CG2 THR A 408      -2.545   7.250 -10.891  1.00 46.47           C  
ATOM   3183  OG1 THR A 408      -0.705   6.754 -12.359  1.00 46.47           O  
ATOM   3184  N   ALA A 409      -4.863   6.406 -13.953  1.00 44.56           N  
ATOM   3185  CA  ALA A 409      -6.277   6.652 -14.203  1.00 44.56           C  
ATOM   3186  C   ALA A 409      -7.031   5.340 -14.414  1.00 44.56           C  
ATOM   3187  CB  ALA A 409      -6.453   7.562 -15.414  1.00 44.56           C  
ATOM   3188  O   ALA A 409      -8.148   5.172 -13.914  1.00 44.56           O  
ATOM   3189  N   VAL A 410      -6.418   4.336 -14.945  1.00 44.66           N  
ATOM   3190  CA  VAL A 410      -6.984   3.027 -15.258  1.00 44.66           C  
ATOM   3191  C   VAL A 410      -6.910   2.127 -14.023  1.00 44.66           C  
ATOM   3192  CB  VAL A 410      -6.254   2.361 -16.438  1.00 44.66           C  
ATOM   3193  O   VAL A 410      -7.844   1.375 -13.742  1.00 44.66           O  
ATOM   3194  CG1 VAL A 410      -6.746   0.930 -16.641  1.00 44.66           C  
ATOM   3195  CG2 VAL A 410      -6.453   3.184 -17.719  1.00 44.66           C  
ATOM   3196  N   GLY A 411      -5.773   2.160 -13.203  1.00 42.00           N  
ATOM   3197  CA  GLY A 411      -5.625   1.486 -11.922  1.00 42.00           C  
ATOM   3198  C   GLY A 411      -6.645   1.932 -10.891  1.00 42.00           C  
ATOM   3199  O   GLY A 411      -7.172   1.111 -10.141  1.00 42.00           O  
ATOM   3200  N   LYS A 412      -7.137   3.262 -10.836  1.00 44.75           N  
ATOM   3201  CA  LYS A 412      -8.117   3.879  -9.945  1.00 44.75           C  
ATOM   3202  C   LYS A 412      -9.539   3.480 -10.328  1.00 44.75           C  
ATOM   3203  CB  LYS A 412      -7.973   5.402  -9.961  1.00 44.75           C  
ATOM   3204  O   LYS A 412     -10.391   3.273  -9.461  1.00 44.75           O  
ATOM   3205  CG  LYS A 412      -6.781   5.922  -9.172  1.00 44.75           C  
ATOM   3206  CD  LYS A 412      -6.754   7.445  -9.141  1.00 44.75           C  
ATOM   3207  CE  LYS A 412      -5.512   7.969  -8.430  1.00 44.75           C  
ATOM   3208  NZ  LYS A 412      -5.469   9.461  -8.422  1.00 44.75           N  
ATOM   3209  N   GLU A 413      -9.898   3.129 -11.539  1.00 44.47           N  
ATOM   3210  CA  GLU A 413     -11.203   2.762 -12.078  1.00 44.47           C  
ATOM   3211  C   GLU A 413     -11.508   1.283 -11.852  1.00 44.47           C  
ATOM   3212  CB  GLU A 413     -11.281   3.084 -13.578  1.00 44.47           C  
ATOM   3213  O   GLU A 413     -12.656   0.906 -11.617  1.00 44.47           O  
ATOM   3214  CG  GLU A 413     -11.438   4.566 -13.875  1.00 44.47           C  
ATOM   3215  CD  GLU A 413     -12.867   5.062 -13.734  1.00 44.47           C  
ATOM   3216  OE1 GLU A 413     -13.086   6.297 -13.742  1.00 44.47           O  
ATOM   3217  OE2 GLU A 413     -13.773   4.211 -13.602  1.00 44.47           O  
ATOM   3218  N   PHE A 414     -10.602   0.438 -11.625  1.00 43.47           N  
ATOM   3219  CA  PHE A 414     -10.742  -1.008 -11.500  1.00 43.47           C  
ATOM   3220  C   PHE A 414     -10.820  -1.415 -10.031  1.00 43.47           C  
ATOM   3221  CB  PHE A 414      -9.570  -1.723 -12.180  1.00 43.47           C  
ATOM   3222  O   PHE A 414     -11.406  -2.449  -9.703  1.00 43.47           O  
ATOM   3223  CG  PHE A 414      -9.695  -1.803 -13.672  1.00 43.47           C  
ATOM   3224  CD1 PHE A 414     -10.578  -2.701 -14.266  1.00 43.47           C  
ATOM   3225  CD2 PHE A 414      -8.930  -0.979 -14.492  1.00 43.47           C  
ATOM   3226  CE1 PHE A 414     -10.695  -2.777 -15.656  1.00 43.47           C  
ATOM   3227  CE2 PHE A 414      -9.039  -1.050 -15.875  1.00 43.47           C  
ATOM   3228  CZ  PHE A 414      -9.922  -1.950 -16.453  1.00 43.47           C  
ATOM   3229  N   ASN A 415     -10.578  -0.628  -8.984  1.00 43.59           N  
ATOM   3230  CA  ASN A 415     -10.656  -0.756  -7.535  1.00 43.59           C  
ATOM   3231  C   ASN A 415     -12.094  -0.615  -7.039  1.00 43.59           C  
ATOM   3232  CB  ASN A 415      -9.758   0.276  -6.852  1.00 43.59           C  
ATOM   3233  O   ASN A 415     -12.430  -1.093  -5.953  1.00 43.59           O  
ATOM   3234  CG  ASN A 415      -8.359  -0.252  -6.590  1.00 43.59           C  
ATOM   3235  ND2 ASN A 415      -7.453   0.640  -6.215  1.00 43.59           N  
ATOM   3236  OD1 ASN A 415      -8.102  -1.451  -6.723  1.00 43.59           O  
ATOM   3237  N   HIS A 416     -13.148  -0.234  -7.777  1.00 45.75           N  
ATOM   3238  CA  HIS A 416     -14.562  -0.036  -7.453  1.00 45.75           C  
ATOM   3239  C   HIS A 416     -15.359  -1.312  -7.676  1.00 45.75           C  
ATOM   3240  CB  HIS A 416     -15.148   1.106  -8.281  1.00 45.75           C  
ATOM   3241  O   HIS A 416     -16.453  -1.469  -7.129  1.00 45.75           O  
ATOM   3242  CG  HIS A 416     -16.469   1.584  -7.793  1.00 45.75           C  
ATOM   3243  CD2 HIS A 416     -16.812   2.666  -7.055  1.00 45.75           C  
ATOM   3244  ND1 HIS A 416     -17.656   0.912  -8.055  1.00 45.75           N  
ATOM   3245  CE1 HIS A 416     -18.656   1.562  -7.496  1.00 45.75           C  
ATOM   3246  NE2 HIS A 416     -18.172   2.631  -6.883  1.00 45.75           N  
ATOM   3247  N   LEU A 417     -14.820  -2.682  -7.801  1.00 45.88           N  
ATOM   3248  CA  LEU A 417     -15.703  -3.830  -7.996  1.00 45.88           C  
ATOM   3249  C   LEU A 417     -15.156  -5.059  -7.277  1.00 45.88           C  
ATOM   3250  CB  LEU A 417     -15.867  -4.129  -9.484  1.00 45.88           C  
ATOM   3251  O   LEU A 417     -14.125  -5.609  -7.672  1.00 45.88           O  
ATOM   3252  CG  LEU A 417     -16.781  -3.182 -10.273  1.00 45.88           C  
ATOM   3253  CD1 LEU A 417     -16.438  -3.225 -11.758  1.00 45.88           C  
ATOM   3254  CD2 LEU A 417     -18.250  -3.539 -10.047  1.00 45.88           C  
ATOM   3255  N   GLU A 418     -15.172  -5.508  -5.926  1.00 46.97           N  
ATOM   3256  CA  GLU A 418     -14.664  -6.180  -4.734  1.00 46.97           C  
ATOM   3257  C   GLU A 418     -14.922  -7.680  -4.797  1.00 46.97           C  
ATOM   3258  CB  GLU A 418     -15.289  -5.586  -3.473  1.00 46.97           C  
ATOM   3259  O   GLU A 418     -14.055  -8.484  -4.441  1.00 46.97           O  
ATOM   3260  CG  GLU A 418     -14.531  -5.906  -2.195  1.00 46.97           C  
ATOM   3261  CD  GLU A 418     -15.109  -5.230  -0.964  1.00 46.97           C  
ATOM   3262  OE1 GLU A 418     -14.516  -5.352   0.131  1.00 46.97           O  
ATOM   3263  OE2 GLU A 418     -16.156  -4.570  -1.097  1.00 46.97           O  
ATOM   3264  N   LYS A 419     -15.102  -8.547  -5.766  1.00 46.97           N  
ATOM   3265  CA  LYS A 419     -14.953  -9.984  -5.562  1.00 46.97           C  
ATOM   3266  C   LYS A 419     -14.445 -10.672  -6.824  1.00 46.97           C  
ATOM   3267  CB  LYS A 419     -16.281 -10.609  -5.129  1.00 46.97           C  
ATOM   3268  O   LYS A 419     -13.648 -11.609  -6.754  1.00 46.97           O  
ATOM   3269  CG  LYS A 419     -16.438 -10.742  -3.621  1.00 46.97           C  
ATOM   3270  CD  LYS A 419     -17.734 -11.461  -3.256  1.00 46.97           C  
ATOM   3271  CE  LYS A 419     -17.922 -11.555  -1.748  1.00 46.97           C  
ATOM   3272  NZ  LYS A 419     -19.203 -12.227  -1.386  1.00 46.97           N  
ATOM   3273  N   ARG A 420     -14.297 -10.094  -7.887  1.00 43.28           N  
ATOM   3274  CA  ARG A 420     -13.648 -10.352  -9.164  1.00 43.28           C  
ATOM   3275  C   ARG A 420     -12.406  -9.484  -9.344  1.00 43.28           C  
ATOM   3276  CB  ARG A 420     -14.625 -10.117 -10.320  1.00 43.28           C  
ATOM   3277  O   ARG A 420     -11.508  -9.820 -10.109  1.00 43.28           O  
ATOM   3278  CG  ARG A 420     -15.391 -11.359 -10.750  1.00 43.28           C  
ATOM   3279  CD  ARG A 420     -16.391 -11.047 -11.852  1.00 43.28           C  
ATOM   3280  NE  ARG A 420     -15.844 -11.359 -13.172  1.00 43.28           N  
ATOM   3281  NH1 ARG A 420     -17.688 -10.609 -14.344  1.00 43.28           N  
ATOM   3282  NH2 ARG A 420     -15.883 -11.461 -15.469  1.00 43.28           N  
ATOM   3283  CZ  ARG A 420     -16.469 -11.141 -14.320  1.00 43.28           C  
ATOM   3284  N   ILE A 421     -11.969  -8.648  -8.406  1.00 48.62           N  
ATOM   3285  CA  ILE A 421     -11.078  -7.496  -8.469  1.00 48.62           C  
ATOM   3286  C   ILE A 421      -9.797  -7.789  -7.691  1.00 48.62           C  
ATOM   3287  CB  ILE A 421     -11.766  -6.223  -7.922  1.00 48.62           C  
ATOM   3288  O   ILE A 421      -8.719  -7.328  -8.070  1.00 48.62           O  
ATOM   3289  CG1 ILE A 421     -12.852  -5.742  -8.883  1.00 48.62           C  
ATOM   3290  CG2 ILE A 421     -10.727  -5.121  -7.676  1.00 48.62           C  
ATOM   3291  CD1 ILE A 421     -13.680  -4.578  -8.359  1.00 48.62           C  
ATOM   3292  N   GLU A 422      -9.852  -8.734  -6.578  1.00 46.47           N  
ATOM   3293  CA  GLU A 422      -8.562  -8.992  -5.945  1.00 46.47           C  
ATOM   3294  C   GLU A 422      -7.637  -9.766  -6.875  1.00 46.47           C  
ATOM   3295  CB  GLU A 422      -8.742  -9.750  -4.629  1.00 46.47           C  
ATOM   3296  O   GLU A 422      -6.453  -9.445  -7.000  1.00 46.47           O  
ATOM   3297  CG  GLU A 422      -9.070  -8.852  -3.443  1.00 46.47           C  
ATOM   3298  CD  GLU A 422      -9.258  -9.617  -2.145  1.00 46.47           C  
ATOM   3299  OE1 GLU A 422      -9.547  -8.992  -1.104  1.00 46.47           O  
ATOM   3300  OE2 GLU A 422      -9.109 -10.859  -2.170  1.00 46.47           O  
ATOM   3301  N   ASN A 423      -8.242 -10.820  -7.609  1.00 45.53           N  
ATOM   3302  CA  ASN A 423      -7.512 -11.602  -8.609  1.00 45.53           C  
ATOM   3303  C   ASN A 423      -7.316 -10.812  -9.898  1.00 45.53           C  
ATOM   3304  CB  ASN A 423      -8.242 -12.914  -8.898  1.00 45.53           C  
ATOM   3305  O   ASN A 423      -6.258 -10.883 -10.523  1.00 45.53           O  
ATOM   3306  CG  ASN A 423      -7.781 -14.047  -7.996  1.00 45.53           C  
ATOM   3307  ND2 ASN A 423      -8.539 -15.141  -7.984  1.00 45.53           N  
ATOM   3308  OD1 ASN A 423      -6.754 -13.938  -7.320  1.00 45.53           O  
ATOM   3309  N   LEU A 424      -8.266 -10.008 -10.281  1.00 42.81           N  
ATOM   3310  CA  LEU A 424      -8.250  -9.141 -11.445  1.00 42.81           C  
ATOM   3311  C   LEU A 424      -7.340  -7.934 -11.211  1.00 42.81           C  
ATOM   3312  CB  LEU A 424      -9.664  -8.664 -11.789  1.00 42.81           C  
ATOM   3313  O   LEU A 424      -6.617  -7.508 -12.117  1.00 42.81           O  
ATOM   3314  CG  LEU A 424      -9.852  -8.031 -13.164  1.00 42.81           C  
ATOM   3315  CD1 LEU A 424      -9.641  -9.062 -14.258  1.00 42.81           C  
ATOM   3316  CD2 LEU A 424     -11.234  -7.398 -13.281  1.00 42.81           C  
ATOM   3317  N   ASN A 425      -7.344  -7.352 -10.016  1.00 44.94           N  
ATOM   3318  CA  ASN A 425      -6.434  -6.289  -9.602  1.00 44.94           C  
ATOM   3319  C   ASN A 425      -4.977  -6.742  -9.648  1.00 44.94           C  
ATOM   3320  CB  ASN A 425      -6.789  -5.789  -8.195  1.00 44.94           C  
ATOM   3321  O   ASN A 425      -4.105  -6.000 -10.102  1.00 44.94           O  
ATOM   3322  CG  ASN A 425      -6.066  -4.508  -7.832  1.00 44.94           C  
ATOM   3323  ND2 ASN A 425      -6.137  -4.129  -6.562  1.00 44.94           N  
ATOM   3324  OD1 ASN A 425      -5.449  -3.865  -8.688  1.00 44.94           O  
ATOM   3325  N   LYS A 426      -4.699  -7.969  -9.156  1.00 51.75           N  
ATOM   3326  CA  LYS A 426      -3.361  -8.547  -9.211  1.00 51.75           C  
ATOM   3327  C   LYS A 426      -2.949  -8.836 -10.648  1.00 51.75           C  
ATOM   3328  CB  LYS A 426      -3.297  -9.828  -8.383  1.00 51.75           C  
ATOM   3329  O   LYS A 426      -1.804  -8.594 -11.039  1.00 51.75           O  
ATOM   3330  CG  LYS A 426      -3.229  -9.594  -6.879  1.00 51.75           C  
ATOM   3331  CD  LYS A 426      -3.045 -10.898  -6.113  1.00 51.75           C  
ATOM   3332  CE  LYS A 426      -3.047 -10.664  -4.605  1.00 51.75           C  
ATOM   3333  NZ  LYS A 426      -2.939 -11.953  -3.852  1.00 51.75           N  
ATOM   3334  N   LYS A 427      -3.881  -9.367 -11.445  1.00 52.72           N  
ATOM   3335  CA  LYS A 427      -3.670  -9.680 -12.859  1.00 52.72           C  
ATOM   3336  C   LYS A 427      -3.523  -8.406 -13.688  1.00 52.72           C  
ATOM   3337  CB  LYS A 427      -4.820 -10.531 -13.398  1.00 52.72           C  
ATOM   3338  O   LYS A 427      -2.682  -8.344 -14.586  1.00 52.72           O  
ATOM   3339  CG  LYS A 427      -4.711 -12.008 -13.062  1.00 52.72           C  
ATOM   3340  CD  LYS A 427      -5.836 -12.812 -13.695  1.00 52.72           C  
ATOM   3341  CE  LYS A 427      -5.816 -14.266 -13.234  1.00 52.72           C  
ATOM   3342  NZ  LYS A 427      -6.988 -15.031 -13.758  1.00 52.72           N  
ATOM   3343  N   VAL A 428      -4.301  -7.441 -13.477  1.00 57.97           N  
ATOM   3344  CA  VAL A 428      -4.250  -6.145 -14.148  1.00 57.97           C  
ATOM   3345  C   VAL A 428      -2.965  -5.414 -13.773  1.00 57.97           C  
ATOM   3346  CB  VAL A 428      -5.480  -5.277 -13.805  1.00 57.97           C  
ATOM   3347  O   VAL A 428      -2.277  -4.863 -14.633  1.00 57.97           O  
ATOM   3348  CG1 VAL A 428      -5.301  -3.854 -14.328  1.00 57.97           C  
ATOM   3349  CG2 VAL A 428      -6.750  -5.902 -14.375  1.00 57.97           C  
ATOM   3350  N   ASP A 429      -2.604  -5.410 -12.445  1.00 61.16           N  
ATOM   3351  CA  ASP A 429      -1.351  -4.828 -11.977  1.00 61.16           C  
ATOM   3352  C   ASP A 429      -0.147  -5.539 -12.586  1.00 61.16           C  
ATOM   3353  CB  ASP A 429      -1.274  -4.887 -10.445  1.00 61.16           C  
ATOM   3354  O   ASP A 429       0.815  -4.891 -13.008  1.00 61.16           O  
ATOM   3355  CG  ASP A 429      -2.146  -3.846  -9.766  1.00 61.16           C  
ATOM   3356  OD1 ASP A 429      -2.602  -2.896 -10.438  1.00 61.16           O  
ATOM   3357  OD2 ASP A 429      -2.377  -3.973  -8.547  1.00 61.16           O  
ATOM   3358  N   ASP A 430      -0.259  -6.836 -12.672  1.00 63.91           N  
ATOM   3359  CA  ASP A 430       0.781  -7.664 -13.281  1.00 63.91           C  
ATOM   3360  C   ASP A 430       0.869  -7.418 -14.781  1.00 63.91           C  
ATOM   3361  CB  ASP A 430       0.520  -9.141 -13.000  1.00 63.91           C  
ATOM   3362  O   ASP A 430       1.965  -7.336 -15.344  1.00 63.91           O  
ATOM   3363  CG  ASP A 430       0.960  -9.570 -11.609  1.00 63.91           C  
ATOM   3364  OD1 ASP A 430       1.597  -8.766 -10.898  1.00 63.91           O  
ATOM   3365  OD2 ASP A 430       0.671 -10.727 -11.227  1.00 63.91           O  
ATOM   3366  N   GLY A 431      -0.267  -7.359 -15.461  1.00 67.69           N  
ATOM   3367  CA  GLY A 431      -0.322  -7.051 -16.875  1.00 67.69           C  
ATOM   3368  C   GLY A 431       0.249  -5.684 -17.219  1.00 67.69           C  
ATOM   3369  O   GLY A 431       0.988  -5.535 -18.188  1.00 67.69           O  
ATOM   3370  N   PHE A 432      -0.098  -4.719 -16.453  1.00 71.25           N  
ATOM   3371  CA  PHE A 432       0.411  -3.361 -16.625  1.00 71.25           C  
ATOM   3372  C   PHE A 432       1.922  -3.322 -16.422  1.00 71.25           C  
ATOM   3373  CB  PHE A 432      -0.270  -2.402 -15.641  1.00 71.25           C  
ATOM   3374  O   PHE A 432       2.633  -2.656 -17.188  1.00 71.25           O  
ATOM   3375  CG  PHE A 432      -1.638  -1.954 -16.078  1.00 71.25           C  
ATOM   3376  CD1 PHE A 432      -1.795  -1.158 -17.203  1.00 71.25           C  
ATOM   3377  CD2 PHE A 432      -2.768  -2.330 -15.367  1.00 71.25           C  
ATOM   3378  CE1 PHE A 432      -3.061  -0.742 -17.625  1.00 71.25           C  
ATOM   3379  CE2 PHE A 432      -4.035  -1.919 -15.766  1.00 71.25           C  
ATOM   3380  CZ  PHE A 432      -4.180  -1.124 -16.891  1.00 71.25           C  
ATOM   3381  N   LEU A 433       2.385  -3.945 -15.414  1.00 78.75           N  
ATOM   3382  CA  LEU A 433       3.811  -4.008 -15.117  1.00 78.75           C  
ATOM   3383  C   LEU A 433       4.570  -4.703 -16.250  1.00 78.75           C  
ATOM   3384  CB  LEU A 433       4.051  -4.746 -13.797  1.00 78.75           C  
ATOM   3385  O   LEU A 433       5.664  -4.273 -16.625  1.00 78.75           O  
ATOM   3386  CG  LEU A 433       5.465  -4.660 -13.219  1.00 78.75           C  
ATOM   3387  CD1 LEU A 433       5.762  -3.238 -12.758  1.00 78.75           C  
ATOM   3388  CD2 LEU A 433       5.633  -5.648 -12.070  1.00 78.75           C  
ATOM   3389  N   ASP A 434       4.031  -5.723 -16.766  1.00 76.62           N  
ATOM   3390  CA  ASP A 434       4.629  -6.457 -17.891  1.00 76.62           C  
ATOM   3391  C   ASP A 434       4.715  -5.582 -19.141  1.00 76.62           C  
ATOM   3392  CB  ASP A 434       3.832  -7.727 -18.188  1.00 76.62           C  
ATOM   3393  O   ASP A 434       5.734  -5.582 -19.828  1.00 76.62           O  
ATOM   3394  CG  ASP A 434       4.062  -8.828 -17.156  1.00 76.62           C  
ATOM   3395  OD1 ASP A 434       5.055  -8.758 -16.406  1.00 76.62           O  
ATOM   3396  OD2 ASP A 434       3.244  -9.766 -17.109  1.00 76.62           O  
ATOM   3397  N   VAL A 435       3.703  -4.965 -19.391  1.00 72.25           N  
ATOM   3398  CA  VAL A 435       3.664  -4.086 -20.547  1.00 72.25           C  
ATOM   3399  C   VAL A 435       4.695  -2.971 -20.391  1.00 72.25           C  
ATOM   3400  CB  VAL A 435       2.256  -3.482 -20.766  1.00 72.25           C  
ATOM   3401  O   VAL A 435       5.438  -2.664 -21.328  1.00 72.25           O  
ATOM   3402  CG1 VAL A 435       2.285  -2.408 -21.844  1.00 72.25           C  
ATOM   3403  CG2 VAL A 435       1.255  -4.578 -21.109  1.00 72.25           C  
ATOM   3404  N   TRP A 436       4.629  -2.449 -19.203  1.00 78.38           N  
ATOM   3405  CA  TRP A 436       5.594  -1.395 -18.906  1.00 78.38           C  
ATOM   3406  C   TRP A 436       7.020  -1.909 -19.047  1.00 78.38           C  
ATOM   3407  CB  TRP A 436       5.375  -0.838 -17.500  1.00 78.38           C  
ATOM   3408  O   TRP A 436       7.871  -1.241 -19.641  1.00 78.38           O  
ATOM   3409  CG  TRP A 436       6.402   0.171 -17.078  1.00 78.38           C  
ATOM   3410  CD1 TRP A 436       7.414  -0.010 -16.172  1.00 78.38           C  
ATOM   3411  CD2 TRP A 436       6.512   1.521 -17.531  1.00 78.38           C  
ATOM   3412  CE2 TRP A 436       7.613   2.102 -16.875  1.00 78.38           C  
ATOM   3413  CE3 TRP A 436       5.781   2.297 -18.453  1.00 78.38           C  
ATOM   3414  NE1 TRP A 436       8.148   1.147 -16.047  1.00 78.38           N  
ATOM   3415  CH2 TRP A 436       7.277   4.160 -17.984  1.00 78.38           C  
ATOM   3416  CZ2 TRP A 436       8.008   3.424 -17.094  1.00 78.38           C  
ATOM   3417  CZ3 TRP A 436       6.176   3.613 -18.672  1.00 78.38           C  
ATOM   3418  N   THR A 437       7.262  -2.947 -18.438  1.00 82.38           N  
ATOM   3419  CA  THR A 437       8.578  -3.570 -18.500  1.00 82.38           C  
ATOM   3420  C   THR A 437       8.992  -3.816 -19.938  1.00 82.38           C  
ATOM   3421  CB  THR A 437       8.602  -4.902 -17.719  1.00 82.38           C  
ATOM   3422  O   THR A 437      10.125  -3.521 -20.328  1.00 82.38           O  
ATOM   3423  CG2 THR A 437       9.984  -5.547 -17.781  1.00 82.38           C  
ATOM   3424  OG1 THR A 437       8.266  -4.652 -16.344  1.00 82.38           O  
ATOM   3425  N   TYR A 438       8.180  -4.289 -20.734  1.00 78.38           N  
ATOM   3426  CA  TYR A 438       8.445  -4.527 -22.156  1.00 78.38           C  
ATOM   3427  C   TYR A 438       8.750  -3.225 -22.875  1.00 78.38           C  
ATOM   3428  CB  TYR A 438       7.246  -5.223 -22.812  1.00 78.38           C  
ATOM   3429  O   TYR A 438       9.688  -3.160 -23.672  1.00 78.38           O  
ATOM   3430  CG  TYR A 438       7.184  -6.707 -22.547  1.00 78.38           C  
ATOM   3431  CD1 TYR A 438       8.148  -7.570 -23.062  1.00 78.38           C  
ATOM   3432  CD2 TYR A 438       6.156  -7.250 -21.781  1.00 78.38           C  
ATOM   3433  CE1 TYR A 438       8.094  -8.938 -22.828  1.00 78.38           C  
ATOM   3434  CE2 TYR A 438       6.090  -8.617 -21.531  1.00 78.38           C  
ATOM   3435  OH  TYR A 438       7.004 -10.805 -21.812  1.00 78.38           O  
ATOM   3436  CZ  TYR A 438       7.062  -9.453 -22.062  1.00 78.38           C  
ATOM   3437  N   ASN A 439       7.941  -2.244 -22.688  1.00 77.25           N  
ATOM   3438  CA  ASN A 439       8.141  -0.948 -23.328  1.00 77.25           C  
ATOM   3439  C   ASN A 439       9.492  -0.340 -22.938  1.00 77.25           C  
ATOM   3440  CB  ASN A 439       7.008   0.011 -22.969  1.00 77.25           C  
ATOM   3441  O   ASN A 439      10.180   0.235 -23.781  1.00 77.25           O  
ATOM   3442  CG  ASN A 439       5.719  -0.311 -23.703  1.00 77.25           C  
ATOM   3443  ND2 ASN A 439       4.605   0.215 -23.203  1.00 77.25           N  
ATOM   3444  OD1 ASN A 439       5.727  -1.025 -24.703  1.00 77.25           O  
ATOM   3445  N   ALA A 440       9.727  -0.403 -21.719  1.00 79.94           N  
ATOM   3446  CA  ALA A 440      11.008   0.113 -21.234  1.00 79.94           C  
ATOM   3447  C   ALA A 440      12.180  -0.621 -21.891  1.00 79.94           C  
ATOM   3448  CB  ALA A 440      11.086  -0.006 -19.719  1.00 79.94           C  
ATOM   3449  O   ALA A 440      13.141   0.006 -22.328  1.00 79.94           O  
ATOM   3450  N   GLU A 441      12.102  -1.946 -21.922  1.00 83.25           N  
ATOM   3451  CA  GLU A 441      13.141  -2.758 -22.547  1.00 83.25           C  
ATOM   3452  C   GLU A 441      13.266  -2.438 -24.031  1.00 83.25           C  
ATOM   3453  CB  GLU A 441      12.852  -4.246 -22.359  1.00 83.25           C  
ATOM   3454  O   GLU A 441      14.375  -2.338 -24.562  1.00 83.25           O  
ATOM   3455  CG  GLU A 441      13.109  -4.746 -20.938  1.00 83.25           C  
ATOM   3456  CD  GLU A 441      12.812  -6.227 -20.766  1.00 83.25           C  
ATOM   3457  OE1 GLU A 441      13.031  -6.758 -19.656  1.00 83.25           O  
ATOM   3458  OE2 GLU A 441      12.359  -6.859 -21.750  1.00 83.25           O  
ATOM   3459  N   LEU A 442      12.211  -2.354 -24.688  1.00 80.31           N  
ATOM   3460  CA  LEU A 442      12.195  -2.025 -26.109  1.00 80.31           C  
ATOM   3461  C   LEU A 442      12.852  -0.672 -26.359  1.00 80.31           C  
ATOM   3462  CB  LEU A 442      10.758  -2.014 -26.641  1.00 80.31           C  
ATOM   3463  O   LEU A 442      13.617  -0.520 -27.312  1.00 80.31           O  
ATOM   3464  CG  LEU A 442      10.578  -1.706 -28.125  1.00 80.31           C  
ATOM   3465  CD1 LEU A 442      11.336  -2.730 -28.969  1.00 80.31           C  
ATOM   3466  CD2 LEU A 442       9.102  -1.682 -28.500  1.00 80.31           C  
ATOM   3467  N   LEU A 443      12.438   0.298 -25.641  1.00 76.62           N  
ATOM   3468  CA  LEU A 443      13.023   1.628 -25.766  1.00 76.62           C  
ATOM   3469  C   LEU A 443      14.547   1.561 -25.672  1.00 76.62           C  
ATOM   3470  CB  LEU A 443      12.477   2.559 -24.672  1.00 76.62           C  
ATOM   3471  O   LEU A 443      15.242   2.176 -26.469  1.00 76.62           O  
ATOM   3472  CG  LEU A 443      12.930   4.016 -24.734  1.00 76.62           C  
ATOM   3473  CD1 LEU A 443      12.195   4.758 -25.844  1.00 76.62           C  
ATOM   3474  CD2 LEU A 443      12.711   4.703 -23.391  1.00 76.62           C  
ATOM   3475  N   VAL A 444      15.023   0.897 -24.688  1.00 80.12           N  
ATOM   3476  CA  VAL A 444      16.469   0.758 -24.484  1.00 80.12           C  
ATOM   3477  C   VAL A 444      17.078   0.025 -25.672  1.00 80.12           C  
ATOM   3478  CB  VAL A 444      16.781   0.011 -23.172  1.00 80.12           C  
ATOM   3479  O   VAL A 444      18.141   0.415 -26.156  1.00 80.12           O  
ATOM   3480  CG1 VAL A 444      18.266  -0.308 -23.078  1.00 80.12           C  
ATOM   3481  CG2 VAL A 444      16.328   0.835 -21.969  1.00 80.12           C  
ATOM   3482  N   LEU A 445      16.469  -1.024 -26.125  1.00 80.94           N  
ATOM   3483  CA  LEU A 445      16.953  -1.780 -27.281  1.00 80.94           C  
ATOM   3484  C   LEU A 445      17.062  -0.883 -28.516  1.00 80.94           C  
ATOM   3485  CB  LEU A 445      16.016  -2.955 -27.578  1.00 80.94           C  
ATOM   3486  O   LEU A 445      18.062  -0.941 -29.234  1.00 80.94           O  
ATOM   3487  CG  LEU A 445      16.016  -4.094 -26.562  1.00 80.94           C  
ATOM   3488  CD1 LEU A 445      14.938  -5.117 -26.906  1.00 80.94           C  
ATOM   3489  CD2 LEU A 445      17.391  -4.758 -26.500  1.00 80.94           C  
ATOM   3490  N   LEU A 446      16.062  -0.118 -28.781  1.00 73.50           N  
ATOM   3491  CA  LEU A 446      16.047   0.781 -29.922  1.00 73.50           C  
ATOM   3492  C   LEU A 446      17.156   1.820 -29.812  1.00 73.50           C  
ATOM   3493  CB  LEU A 446      14.695   1.479 -30.031  1.00 73.50           C  
ATOM   3494  O   LEU A 446      17.828   2.133 -30.812  1.00 73.50           O  
ATOM   3495  CG  LEU A 446      13.531   0.620 -30.531  1.00 73.50           C  
ATOM   3496  CD1 LEU A 446      12.211   1.373 -30.391  1.00 73.50           C  
ATOM   3497  CD2 LEU A 446      13.750   0.208 -31.984  1.00 73.50           C  
ATOM   3498  N   GLU A 447      17.281   2.363 -28.641  1.00 75.31           N  
ATOM   3499  CA  GLU A 447      18.328   3.350 -28.406  1.00 75.31           C  
ATOM   3500  C   GLU A 447      19.719   2.742 -28.625  1.00 75.31           C  
ATOM   3501  CB  GLU A 447      18.234   3.934 -27.000  1.00 75.31           C  
ATOM   3502  O   GLU A 447      20.594   3.387 -29.188  1.00 75.31           O  
ATOM   3503  CG  GLU A 447      19.125   5.137 -26.766  1.00 75.31           C  
ATOM   3504  CD  GLU A 447      18.828   6.301 -27.688  1.00 75.31           C  
ATOM   3505  OE1 GLU A 447      19.750   7.117 -27.953  1.00 75.31           O  
ATOM   3506  OE2 GLU A 447      17.672   6.402 -28.156  1.00 75.31           O  
ATOM   3507  N   ASN A 448      19.953   1.601 -28.125  1.00 79.00           N  
ATOM   3508  CA  ASN A 448      21.219   0.898 -28.344  1.00 79.00           C  
ATOM   3509  C   ASN A 448      21.484   0.673 -29.828  1.00 79.00           C  
ATOM   3510  CB  ASN A 448      21.219  -0.437 -27.594  1.00 79.00           C  
ATOM   3511  O   ASN A 448      22.609   0.851 -30.297  1.00 79.00           O  
ATOM   3512  CG  ASN A 448      21.453  -0.271 -26.109  1.00 79.00           C  
ATOM   3513  ND2 ASN A 448      21.094  -1.285 -25.328  1.00 79.00           N  
ATOM   3514  OD1 ASN A 448      21.969   0.761 -25.656  1.00 79.00           O  
ATOM   3515  N   GLU A 449      20.391   0.253 -30.547  1.00 72.50           N  
ATOM   3516  CA  GLU A 449      20.531   0.060 -32.000  1.00 72.50           C  
ATOM   3517  C   GLU A 449      20.922   1.361 -32.688  1.00 72.50           C  
ATOM   3518  CB  GLU A 449      19.234  -0.491 -32.594  1.00 72.50           C  
ATOM   3519  O   GLU A 449      21.812   1.373 -33.562  1.00 72.50           O  
ATOM   3520  CG  GLU A 449      19.375  -0.914 -34.062  1.00 72.50           C  
ATOM   3521  CD  GLU A 449      20.047  -2.264 -34.219  1.00 72.50           C  
ATOM   3522  OE1 GLU A 449      20.469  -2.584 -35.344  1.00 72.50           O  
ATOM   3523  OE2 GLU A 449      20.156  -3.006 -33.219  1.00 72.50           O  
ATOM   3524  N   ARG A 450      20.203   2.322 -32.375  1.00 69.50           N  
ATOM   3525  CA  ARG A 450      20.438   3.637 -32.938  1.00 69.50           C  
ATOM   3526  C   ARG A 450      21.875   4.094 -32.688  1.00 69.50           C  
ATOM   3527  CB  ARG A 450      19.453   4.664 -32.406  1.00 69.50           C  
ATOM   3528  O   ARG A 450      22.562   4.594 -33.562  1.00 69.50           O  
ATOM   3529  CG  ARG A 450      19.609   6.055 -33.000  1.00 69.50           C  
ATOM   3530  CD  ARG A 450      18.641   7.051 -32.375  1.00 69.50           C  
ATOM   3531  NE  ARG A 450      18.875   8.406 -32.875  1.00 69.50           N  
ATOM   3532  NH1 ARG A 450      16.984   9.305 -31.891  1.00 69.50           N  
ATOM   3533  NH2 ARG A 450      18.375  10.633 -33.125  1.00 69.50           N  
ATOM   3534  CZ  ARG A 450      18.078   9.445 -32.625  1.00 69.50           C  
ATOM   3535  N   THR A 451      22.312   4.086 -31.438  1.00 66.50           N  
ATOM   3536  CA  THR A 451      23.641   4.508 -31.016  1.00 66.50           C  
ATOM   3537  C   THR A 451      24.719   3.713 -31.750  1.00 66.50           C  
ATOM   3538  CB  THR A 451      23.812   4.340 -29.500  1.00 66.50           C  
ATOM   3539  O   THR A 451      25.688   4.289 -32.250  1.00 66.50           O  
ATOM   3540  CG2 THR A 451      25.203   4.816 -29.047  1.00 66.50           C  
ATOM   3541  OG1 THR A 451      22.812   5.105 -28.812  1.00 66.50           O  
ATOM   3542  N   LEU A 452      24.516   2.465 -31.828  1.00 69.88           N  
ATOM   3543  CA  LEU A 452      25.500   1.605 -32.469  1.00 69.88           C  
ATOM   3544  C   LEU A 452      25.484   1.780 -33.969  1.00 69.88           C  
ATOM   3545  CB  LEU A 452      25.266   0.139 -32.094  1.00 69.88           C  
ATOM   3546  O   LEU A 452      26.531   1.822 -34.625  1.00 69.88           O  
ATOM   3547  CG  LEU A 452      25.500  -0.252 -30.641  1.00 69.88           C  
ATOM   3548  CD1 LEU A 452      25.125  -1.710 -30.422  1.00 69.88           C  
ATOM   3549  CD2 LEU A 452      26.953  -0.011 -30.266  1.00 69.88           C  
ATOM   3550  N   ASP A 453      24.297   1.847 -34.625  1.00 67.62           N  
ATOM   3551  CA  ASP A 453      24.141   2.010 -36.062  1.00 67.62           C  
ATOM   3552  C   ASP A 453      24.656   3.377 -36.500  1.00 67.62           C  
ATOM   3553  CB  ASP A 453      22.672   1.831 -36.469  1.00 67.62           C  
ATOM   3554  O   ASP A 453      25.250   3.496 -37.594  1.00 67.62           O  
ATOM   3555  CG  ASP A 453      22.250   0.376 -36.469  1.00 67.62           C  
ATOM   3556  OD1 ASP A 453      23.109  -0.521 -36.406  1.00 67.62           O  
ATOM   3557  OD2 ASP A 453      21.016   0.125 -36.562  1.00 67.62           O  
ATOM   3558  N   TYR A 454      24.297   4.379 -35.875  1.00 63.88           N  
ATOM   3559  CA  TYR A 454      24.766   5.719 -36.188  1.00 63.88           C  
ATOM   3560  C   TYR A 454      26.297   5.773 -36.188  1.00 63.88           C  
ATOM   3561  CB  TYR A 454      24.219   6.738 -35.188  1.00 63.88           C  
ATOM   3562  O   TYR A 454      26.891   6.344 -37.094  1.00 63.88           O  
ATOM   3563  CG  TYR A 454      24.578   8.164 -35.500  1.00 63.88           C  
ATOM   3564  CD1 TYR A 454      25.609   8.820 -34.812  1.00 63.88           C  
ATOM   3565  CD2 TYR A 454      23.906   8.867 -36.500  1.00 63.88           C  
ATOM   3566  CE1 TYR A 454      25.938  10.133 -35.094  1.00 63.88           C  
ATOM   3567  CE2 TYR A 454      24.234  10.188 -36.781  1.00 63.88           C  
ATOM   3568  OH  TYR A 454      25.578  12.117 -36.375  1.00 63.88           O  
ATOM   3569  CZ  TYR A 454      25.250  10.812 -36.094  1.00 63.88           C  
ATOM   3570  N   HIS A 455      26.828   5.195 -35.188  1.00 62.91           N  
ATOM   3571  CA  HIS A 455      28.281   5.168 -35.094  1.00 62.91           C  
ATOM   3572  C   HIS A 455      28.891   4.336 -36.219  1.00 62.91           C  
ATOM   3573  CB  HIS A 455      28.719   4.613 -33.719  1.00 62.91           C  
ATOM   3574  O   HIS A 455      29.906   4.719 -36.781  1.00 62.91           O  
ATOM   3575  CG  HIS A 455      28.500   5.566 -32.594  1.00 62.91           C  
ATOM   3576  CD2 HIS A 455      27.609   5.535 -31.578  1.00 62.91           C  
ATOM   3577  ND1 HIS A 455      29.234   6.715 -32.438  1.00 62.91           N  
ATOM   3578  CE1 HIS A 455      28.828   7.352 -31.359  1.00 62.91           C  
ATOM   3579  NE2 HIS A 455      27.828   6.656 -30.812  1.00 62.91           N  
ATOM   3580  N   ASP A 456      28.344   3.238 -36.500  1.00 63.66           N  
ATOM   3581  CA  ASP A 456      28.766   2.367 -37.594  1.00 63.66           C  
ATOM   3582  C   ASP A 456      28.656   3.074 -38.938  1.00 63.66           C  
ATOM   3583  CB  ASP A 456      27.953   1.075 -37.594  1.00 63.66           C  
ATOM   3584  O   ASP A 456      29.547   2.941 -39.781  1.00 63.66           O  
ATOM   3585  CG  ASP A 456      28.406   0.073 -36.562  1.00 63.66           C  
ATOM   3586  OD1 ASP A 456      29.438   0.315 -35.875  1.00 63.66           O  
ATOM   3587  OD2 ASP A 456      27.734  -0.971 -36.406  1.00 63.66           O  
ATOM   3588  N   SER A 457      27.578   3.801 -39.156  1.00 62.19           N  
ATOM   3589  CA  SER A 457      27.375   4.566 -40.375  1.00 62.19           C  
ATOM   3590  C   SER A 457      28.438   5.656 -40.531  1.00 62.19           C  
ATOM   3591  CB  SER A 457      25.984   5.188 -40.406  1.00 62.19           C  
ATOM   3592  O   SER A 457      28.938   5.895 -41.625  1.00 62.19           O  
ATOM   3593  OG  SER A 457      25.844   6.133 -39.344  1.00 62.19           O  
ATOM   3594  N   ASN A 458      28.703   6.336 -39.438  1.00 63.31           N  
ATOM   3595  CA  ASN A 458      29.750   7.363 -39.438  1.00 63.31           C  
ATOM   3596  C   ASN A 458      31.125   6.781 -39.781  1.00 63.31           C  
ATOM   3597  CB  ASN A 458      29.781   8.086 -38.094  1.00 63.31           C  
ATOM   3598  O   ASN A 458      31.891   7.383 -40.531  1.00 63.31           O  
ATOM   3599  CG  ASN A 458      28.609   9.039 -37.906  1.00 63.31           C  
ATOM   3600  ND2 ASN A 458      28.328   9.391 -36.656  1.00 63.31           N  
ATOM   3601  OD1 ASN A 458      27.969   9.445 -38.875  1.00 63.31           O  
ATOM   3602  N   VAL A 459      31.391   5.676 -39.156  1.00 62.56           N  
ATOM   3603  CA  VAL A 459      32.656   4.984 -39.406  1.00 62.56           C  
ATOM   3604  C   VAL A 459      32.719   4.531 -40.844  1.00 62.56           C  
ATOM   3605  CB  VAL A 459      32.844   3.773 -38.469  1.00 62.56           C  
ATOM   3606  O   VAL A 459      33.750   4.660 -41.500  1.00 62.56           O  
ATOM   3607  CG1 VAL A 459      34.062   2.959 -38.844  1.00 62.56           C  
ATOM   3608  CG2 VAL A 459      32.938   4.238 -37.000  1.00 62.56           C  
ATOM   3609  N   LYS A 460      31.656   3.994 -41.344  1.00 63.84           N  
ATOM   3610  CA  LYS A 460      31.547   3.574 -42.750  1.00 63.84           C  
ATOM   3611  C   LYS A 460      31.750   4.758 -43.688  1.00 63.84           C  
ATOM   3612  CB  LYS A 460      30.203   2.908 -43.000  1.00 63.84           C  
ATOM   3613  O   LYS A 460      32.438   4.645 -44.719  1.00 63.84           O  
ATOM   3614  CG  LYS A 460      30.062   2.326 -44.406  1.00 63.84           C  
ATOM   3615  CD  LYS A 460      28.719   1.621 -44.594  1.00 63.84           C  
ATOM   3616  CE  LYS A 460      28.562   1.073 -46.000  1.00 63.84           C  
ATOM   3617  NZ  LYS A 460      27.250   0.386 -46.188  1.00 63.84           N  
ATOM   3618  N   ASN A 461      31.078   5.848 -43.438  1.00 67.12           N  
ATOM   3619  CA  ASN A 461      31.219   7.066 -44.219  1.00 67.12           C  
ATOM   3620  C   ASN A 461      32.656   7.543 -44.250  1.00 67.12           C  
ATOM   3621  CB  ASN A 461      30.312   8.172 -43.688  1.00 67.12           C  
ATOM   3622  O   ASN A 461      33.156   7.945 -45.312  1.00 67.12           O  
ATOM   3623  CG  ASN A 461      30.172   9.336 -44.656  1.00 67.12           C  
ATOM   3624  ND2 ASN A 461      29.406  10.352 -44.250  1.00 67.12           N  
ATOM   3625  OD1 ASN A 461      30.734   9.328 -45.750  1.00 67.12           O  
ATOM   3626  N   LEU A 462      33.250   7.496 -43.125  1.00 68.06           N  
ATOM   3627  CA  LEU A 462      34.656   7.855 -43.000  1.00 68.06           C  
ATOM   3628  C   LEU A 462      35.531   6.898 -43.812  1.00 68.06           C  
ATOM   3629  CB  LEU A 462      35.094   7.844 -41.531  1.00 68.06           C  
ATOM   3630  O   LEU A 462      36.469   7.332 -44.500  1.00 68.06           O  
ATOM   3631  CG  LEU A 462      36.500   8.312 -41.250  1.00 68.06           C  
ATOM   3632  CD1 LEU A 462      36.719   9.734 -41.750  1.00 68.06           C  
ATOM   3633  CD2 LEU A 462      36.812   8.203 -39.781  1.00 68.06           C  
ATOM   3634  N   TYR A 463      35.281   5.652 -43.625  1.00 67.25           N  
ATOM   3635  CA  TYR A 463      35.969   4.633 -44.406  1.00 67.25           C  
ATOM   3636  C   TYR A 463      35.875   4.902 -45.875  1.00 67.25           C  
ATOM   3637  CB  TYR A 463      35.406   3.240 -44.062  1.00 67.25           C  
ATOM   3638  O   TYR A 463      36.875   4.844 -46.625  1.00 67.25           O  
ATOM   3639  CG  TYR A 463      36.000   2.141 -44.938  1.00 67.25           C  
ATOM   3640  CD1 TYR A 463      35.344   1.705 -46.094  1.00 67.25           C  
ATOM   3641  CD2 TYR A 463      37.219   1.537 -44.594  1.00 67.25           C  
ATOM   3642  CE1 TYR A 463      35.906   0.691 -46.875  1.00 67.25           C  
ATOM   3643  CE2 TYR A 463      37.750   0.522 -45.344  1.00 67.25           C  
ATOM   3644  OH  TYR A 463      37.625  -0.897 -47.281  1.00 67.25           O  
ATOM   3645  CZ  TYR A 463      37.094   0.107 -46.500  1.00 67.25           C  
ATOM   3646  N   GLU A 464      34.656   5.168 -46.375  1.00 74.62           N  
ATOM   3647  CA  GLU A 464      34.406   5.445 -47.781  1.00 74.62           C  
ATOM   3648  C   GLU A 464      35.125   6.719 -48.250  1.00 74.62           C  
ATOM   3649  CB  GLU A 464      32.906   5.562 -48.062  1.00 74.62           C  
ATOM   3650  O   GLU A 464      35.656   6.781 -49.344  1.00 74.62           O  
ATOM   3651  CG  GLU A 464      32.188   4.227 -48.062  1.00 74.62           C  
ATOM   3652  CD  GLU A 464      30.703   4.348 -48.406  1.00 74.62           C  
ATOM   3653  OE1 GLU A 464      30.031   3.305 -48.594  1.00 74.62           O  
ATOM   3654  OE2 GLU A 464      30.219   5.496 -48.531  1.00 74.62           O  
ATOM   3655  N   LYS A 465      35.094   7.730 -47.469  1.00 77.56           N  
ATOM   3656  CA  LYS A 465      35.781   8.992 -47.719  1.00 77.56           C  
ATOM   3657  C   LYS A 465      37.281   8.773 -47.875  1.00 77.56           C  
ATOM   3658  CB  LYS A 465      35.531  10.000 -46.625  1.00 77.56           C  
ATOM   3659  O   LYS A 465      37.906   9.297 -48.812  1.00 77.56           O  
ATOM   3660  CG  LYS A 465      36.000  11.406 -46.938  1.00 77.56           C  
ATOM   3661  CD  LYS A 465      35.625  12.391 -45.844  1.00 77.56           C  
ATOM   3662  CE  LYS A 465      36.125  13.797 -46.125  1.00 77.56           C  
ATOM   3663  NZ  LYS A 465      35.688  14.773 -45.094  1.00 77.56           N  
ATOM   3664  N   VAL A 466      37.844   8.016 -46.875  1.00 77.44           N  
ATOM   3665  CA  VAL A 466      39.250   7.719 -46.875  1.00 77.44           C  
ATOM   3666  C   VAL A 466      39.594   6.848 -48.094  1.00 77.44           C  
ATOM   3667  CB  VAL A 466      39.688   7.020 -45.562  1.00 77.44           C  
ATOM   3668  O   VAL A 466      40.625   7.051 -48.719  1.00 77.44           O  
ATOM   3669  CG1 VAL A 466      41.125   6.512 -45.688  1.00 77.44           C  
ATOM   3670  CG2 VAL A 466      39.562   7.973 -44.375  1.00 77.44           C  
ATOM   3671  N   ARG A 467      38.750   5.895 -48.344  1.00 79.75           N  
ATOM   3672  CA  ARG A 467      38.906   5.031 -49.500  1.00 79.75           C  
ATOM   3673  C   ARG A 467      38.938   5.844 -50.781  1.00 79.75           C  
ATOM   3674  CB  ARG A 467      37.781   3.988 -49.562  1.00 79.75           C  
ATOM   3675  O   ARG A 467      39.750   5.598 -51.688  1.00 79.75           O  
ATOM   3676  CG  ARG A 467      37.906   3.014 -50.719  1.00 79.75           C  
ATOM   3677  CD  ARG A 467      36.750   2.020 -50.750  1.00 79.75           C  
ATOM   3678  NE  ARG A 467      36.844   1.108 -51.875  1.00 79.75           N  
ATOM   3679  NH1 ARG A 467      34.906  -0.017 -51.406  1.00 79.75           N  
ATOM   3680  NH2 ARG A 467      36.156  -0.612 -53.219  1.00 79.75           N  
ATOM   3681  CZ  ARG A 467      35.969   0.162 -52.156  1.00 79.75           C  
ATOM   3682  N   ASN A 468      38.094   6.832 -50.906  1.00 84.69           N  
ATOM   3683  CA  ASN A 468      37.969   7.703 -52.094  1.00 84.69           C  
ATOM   3684  C   ASN A 468      39.188   8.609 -52.219  1.00 84.69           C  
ATOM   3685  CB  ASN A 468      36.719   8.539 -52.000  1.00 84.69           C  
ATOM   3686  O   ASN A 468      39.656   8.891 -53.344  1.00 84.69           O  
ATOM   3687  CG  ASN A 468      35.469   7.754 -52.406  1.00 84.69           C  
ATOM   3688  ND2 ASN A 468      34.312   8.266 -52.031  1.00 84.69           N  
ATOM   3689  OD1 ASN A 468      35.562   6.699 -53.031  1.00 84.69           O  
ATOM   3690  N   GLN A 469      39.719   9.031 -51.125  1.00 84.19           N  
ATOM   3691  CA  GLN A 469      40.875   9.906 -51.094  1.00 84.19           C  
ATOM   3692  C   GLN A 469      42.156   9.156 -51.500  1.00 84.19           C  
ATOM   3693  CB  GLN A 469      41.062  10.523 -49.719  1.00 84.19           C  
ATOM   3694  O   GLN A 469      42.969   9.672 -52.250  1.00 84.19           O  
ATOM   3695  CG  GLN A 469      40.062  11.625 -49.375  1.00 84.19           C  
ATOM   3696  CD  GLN A 469      40.344  12.320 -48.062  1.00 84.19           C  
ATOM   3697  NE2 GLN A 469      40.125  13.625 -48.031  1.00 84.19           N  
ATOM   3698  OE1 GLN A 469      40.781  11.688 -47.094  1.00 84.19           O  
ATOM   3699  N   LEU A 470      42.312   7.883 -50.938  1.00 84.06           N  
ATOM   3700  CA  LEU A 470      43.531   7.094 -51.062  1.00 84.06           C  
ATOM   3701  C   LEU A 470      43.531   6.324 -52.375  1.00 84.06           C  
ATOM   3702  CB  LEU A 470      43.656   6.125 -49.906  1.00 84.06           C  
ATOM   3703  O   LEU A 470      44.594   6.074 -52.938  1.00 84.06           O  
ATOM   3704  CG  LEU A 470      43.906   6.754 -48.531  1.00 84.06           C  
ATOM   3705  CD1 LEU A 470      43.875   5.680 -47.438  1.00 84.06           C  
ATOM   3706  CD2 LEU A 470      45.219   7.527 -48.500  1.00 84.06           C  
ATOM   3707  N   LYS A 471      42.500   6.039 -52.969  1.00 86.56           N  
ATOM   3708  CA  LYS A 471      42.344   5.332 -54.250  1.00 86.56           C  
ATOM   3709  C   LYS A 471      43.438   4.273 -54.438  1.00 86.56           C  
ATOM   3710  CB  LYS A 471      42.406   6.320 -55.438  1.00 86.56           C  
ATOM   3711  O   LYS A 471      43.500   3.326 -53.625  1.00 86.56           O  
ATOM   3712  CG  LYS A 471      41.219   7.285 -55.469  1.00 86.56           C  
ATOM   3713  CD  LYS A 471      41.312   8.227 -56.656  1.00 86.56           C  
ATOM   3714  CE  LYS A 471      40.156   9.203 -56.688  1.00 86.56           C  
ATOM   3715  NZ  LYS A 471      40.219  10.117 -57.875  1.00 86.56           N  
ATOM   3716  N   ASN A 472      44.219   4.344 -55.438  1.00 85.62           N  
ATOM   3717  CA  ASN A 472      45.219   3.312 -55.719  1.00 85.62           C  
ATOM   3718  C   ASN A 472      46.531   3.590 -55.031  1.00 85.62           C  
ATOM   3719  CB  ASN A 472      45.406   3.186 -57.250  1.00 85.62           C  
ATOM   3720  O   ASN A 472      47.531   2.920 -55.312  1.00 85.62           O  
ATOM   3721  CG  ASN A 472      45.656   4.523 -57.906  1.00 85.62           C  
ATOM   3722  ND2 ASN A 472      46.062   4.492 -59.188  1.00 85.62           N  
ATOM   3723  OD1 ASN A 472      45.438   5.578 -57.312  1.00 85.62           O  
ATOM   3724  N   ASN A 473      46.562   4.586 -54.188  1.00 84.25           N  
ATOM   3725  CA  ASN A 473      47.750   4.922 -53.406  1.00 84.25           C  
ATOM   3726  C   ASN A 473      47.875   4.062 -52.156  1.00 84.25           C  
ATOM   3727  CB  ASN A 473      47.750   6.406 -53.031  1.00 84.25           C  
ATOM   3728  O   ASN A 473      48.875   4.066 -51.469  1.00 84.25           O  
ATOM   3729  CG  ASN A 473      48.094   7.305 -54.188  1.00 84.25           C  
ATOM   3730  ND2 ASN A 473      47.844   8.602 -54.062  1.00 84.25           N  
ATOM   3731  OD1 ASN A 473      48.625   6.840 -55.219  1.00 84.25           O  
ATOM   3732  N   ALA A 474      46.781   3.203 -51.844  1.00 83.88           N  
ATOM   3733  CA  ALA A 474      46.750   2.312 -50.688  1.00 83.88           C  
ATOM   3734  C   ALA A 474      46.000   1.026 -51.000  1.00 83.88           C  
ATOM   3735  CB  ALA A 474      46.125   3.018 -49.469  1.00 83.88           C  
ATOM   3736  O   ALA A 474      45.156   1.007 -51.875  1.00 83.88           O  
ATOM   3737  N   LYS A 475      46.406  -0.087 -50.406  1.00 79.50           N  
ATOM   3738  CA  LYS A 475      45.719  -1.376 -50.531  1.00 79.50           C  
ATOM   3739  C   LYS A 475      44.875  -1.672 -49.312  1.00 79.50           C  
ATOM   3740  CB  LYS A 475      46.750  -2.496 -50.750  1.00 79.50           C  
ATOM   3741  O   LYS A 475      45.312  -1.415 -48.188  1.00 79.50           O  
ATOM   3742  CG  LYS A 475      46.125  -3.887 -50.812  1.00 79.50           C  
ATOM   3743  CD  LYS A 475      47.219  -4.969 -50.906  1.00 79.50           C  
ATOM   3744  CE  LYS A 475      46.594  -6.359 -50.969  1.00 79.50           C  
ATOM   3745  NZ  LYS A 475      47.656  -7.422 -51.031  1.00 79.50           N  
ATOM   3746  N   GLU A 476      43.750  -2.238 -49.594  1.00 77.94           N  
ATOM   3747  CA  GLU A 476      42.844  -2.607 -48.531  1.00 77.94           C  
ATOM   3748  C   GLU A 476      43.219  -3.963 -47.938  1.00 77.94           C  
ATOM   3749  CB  GLU A 476      41.406  -2.631 -49.000  1.00 77.94           C  
ATOM   3750  O   GLU A 476      43.312  -4.957 -48.656  1.00 77.94           O  
ATOM   3751  CG  GLU A 476      40.844  -1.259 -49.375  1.00 77.94           C  
ATOM   3752  CD  GLU A 476      39.375  -1.289 -49.781  1.00 77.94           C  
ATOM   3753  OE1 GLU A 476      38.875  -0.262 -50.281  1.00 77.94           O  
ATOM   3754  OE2 GLU A 476      38.750  -2.348 -49.594  1.00 77.94           O  
ATOM   3755  N   ILE A 477      43.531  -4.000 -46.594  1.00 70.25           N  
ATOM   3756  CA  ILE A 477      44.062  -5.184 -45.938  1.00 70.25           C  
ATOM   3757  C   ILE A 477      42.969  -5.875 -45.156  1.00 70.25           C  
ATOM   3758  CB  ILE A 477      45.250  -4.820 -45.000  1.00 70.25           C  
ATOM   3759  O   ILE A 477      43.094  -7.027 -44.719  1.00 70.25           O  
ATOM   3760  CG1 ILE A 477      46.281  -4.004 -45.781  1.00 70.25           C  
ATOM   3761  CG2 ILE A 477      45.875  -6.082 -44.406  1.00 70.25           C  
ATOM   3762  CD1 ILE A 477      47.375  -3.398 -44.875  1.00 70.25           C  
ATOM   3763  N   GLY A 478      41.625  -5.254 -45.219  1.00 57.97           N  
ATOM   3764  CA  GLY A 478      40.531  -5.875 -44.531  1.00 57.97           C  
ATOM   3765  C   GLY A 478      40.406  -5.398 -43.094  1.00 57.97           C  
ATOM   3766  O   GLY A 478      41.312  -4.777 -42.562  1.00 57.97           O  
ATOM   3767  N   ASN A 479      39.094  -5.352 -42.438  1.00 54.59           N  
ATOM   3768  CA  ASN A 479      38.750  -4.930 -41.094  1.00 54.59           C  
ATOM   3769  C   ASN A 479      38.875  -3.416 -40.938  1.00 54.59           C  
ATOM   3770  CB  ASN A 479      39.656  -5.641 -40.062  1.00 54.59           C  
ATOM   3771  O   ASN A 479      39.281  -2.928 -39.875  1.00 54.59           O  
ATOM   3772  CG  ASN A 479      39.406  -7.133 -40.000  1.00 54.59           C  
ATOM   3773  ND2 ASN A 479      40.344  -7.879 -39.469  1.00 54.59           N  
ATOM   3774  OD1 ASN A 479      38.344  -7.605 -40.406  1.00 54.59           O  
ATOM   3775  N   GLY A 480      38.750  -2.693 -42.156  1.00 62.09           N  
ATOM   3776  CA  GLY A 480      38.719  -1.241 -42.094  1.00 62.09           C  
ATOM   3777  C   GLY A 480      40.094  -0.602 -42.094  1.00 62.09           C  
ATOM   3778  O   GLY A 480      40.250   0.565 -41.719  1.00 62.09           O  
ATOM   3779  N   CYS A 481      41.156  -1.377 -42.562  1.00 66.38           N  
ATOM   3780  CA  CYS A 481      42.531  -0.898 -42.594  1.00 66.38           C  
ATOM   3781  C   CYS A 481      43.062  -0.729 -44.000  1.00 66.38           C  
ATOM   3782  CB  CYS A 481      43.438  -1.861 -41.812  1.00 66.38           C  
ATOM   3783  O   CYS A 481      42.656  -1.460 -44.906  1.00 66.38           O  
ATOM   3784  SG  CYS A 481      43.031  -2.000 -40.062  1.00 66.38           S  
ATOM   3785  N   PHE A 482      44.000   0.338 -44.188  1.00 71.75           N  
ATOM   3786  CA  PHE A 482      44.656   0.633 -45.469  1.00 71.75           C  
ATOM   3787  C   PHE A 482      46.188   0.573 -45.312  1.00 71.75           C  
ATOM   3788  CB  PHE A 482      44.250   2.010 -45.969  1.00 71.75           C  
ATOM   3789  O   PHE A 482      46.719   1.023 -44.312  1.00 71.75           O  
ATOM   3790  CG  PHE A 482      42.750   2.139 -46.219  1.00 71.75           C  
ATOM   3791  CD1 PHE A 482      42.219   1.774 -47.438  1.00 71.75           C  
ATOM   3792  CD2 PHE A 482      41.906   2.625 -45.219  1.00 71.75           C  
ATOM   3793  CE1 PHE A 482      40.844   1.892 -47.656  1.00 71.75           C  
ATOM   3794  CE2 PHE A 482      40.562   2.744 -45.438  1.00 71.75           C  
ATOM   3795  CZ  PHE A 482      40.000   2.379 -46.656  1.00 71.75           C  
ATOM   3796  N   GLU A 483      46.719  -0.165 -46.250  1.00 78.00           N  
ATOM   3797  CA  GLU A 483      48.156  -0.155 -46.344  1.00 78.00           C  
ATOM   3798  C   GLU A 483      48.656   0.746 -47.469  1.00 78.00           C  
ATOM   3799  CB  GLU A 483      48.719  -1.575 -46.531  1.00 78.00           C  
ATOM   3800  O   GLU A 483      48.312   0.542 -48.625  1.00 78.00           O  
ATOM   3801  CG  GLU A 483      50.219  -1.679 -46.406  1.00 78.00           C  
ATOM   3802  CD  GLU A 483      50.750  -3.104 -46.562  1.00 78.00           C  
ATOM   3803  OE1 GLU A 483      51.875  -3.375 -46.125  1.00 78.00           O  
ATOM   3804  OE2 GLU A 483      50.000  -3.955 -47.062  1.00 78.00           O  
ATOM   3805  N   PHE A 484      49.531   1.861 -47.031  1.00 80.38           N  
ATOM   3806  CA  PHE A 484      49.969   2.842 -48.031  1.00 80.38           C  
ATOM   3807  C   PHE A 484      51.062   2.264 -48.906  1.00 80.38           C  
ATOM   3808  CB  PHE A 484      50.469   4.113 -47.344  1.00 80.38           C  
ATOM   3809  O   PHE A 484      51.938   1.548 -48.406  1.00 80.38           O  
ATOM   3810  CG  PHE A 484      49.375   4.914 -46.688  1.00 80.38           C  
ATOM   3811  CD1 PHE A 484      48.688   5.887 -47.406  1.00 80.38           C  
ATOM   3812  CD2 PHE A 484      49.031   4.691 -45.344  1.00 80.38           C  
ATOM   3813  CE1 PHE A 484      47.656   6.629 -46.781  1.00 80.38           C  
ATOM   3814  CE2 PHE A 484      48.000   5.430 -44.750  1.00 80.38           C  
ATOM   3815  CZ  PHE A 484      47.344   6.398 -45.469  1.00 80.38           C  
ATOM   3816  N   TYR A 485      51.062   2.537 -50.188  1.00 78.38           N  
ATOM   3817  CA  TYR A 485      52.125   2.135 -51.125  1.00 78.38           C  
ATOM   3818  C   TYR A 485      53.219   3.189 -51.219  1.00 78.38           C  
ATOM   3819  CB  TYR A 485      51.531   1.895 -52.531  1.00 78.38           C  
ATOM   3820  O   TYR A 485      54.219   2.986 -51.875  1.00 78.38           O  
ATOM   3821  CG  TYR A 485      50.688   0.635 -52.625  1.00 78.38           C  
ATOM   3822  CD1 TYR A 485      51.281  -0.618 -52.438  1.00 78.38           C  
ATOM   3823  CD2 TYR A 485      49.344   0.695 -52.906  1.00 78.38           C  
ATOM   3824  CE1 TYR A 485      50.500  -1.781 -52.531  1.00 78.38           C  
ATOM   3825  CE2 TYR A 485      48.562  -0.461 -52.969  1.00 78.38           C  
ATOM   3826  OH  TYR A 485      48.406  -2.842 -52.875  1.00 78.38           O  
ATOM   3827  CZ  TYR A 485      49.156  -1.693 -52.812  1.00 78.38           C  
ATOM   3828  N   HIS A 486      53.000   4.352 -50.531  1.00 79.56           N  
ATOM   3829  CA  HIS A 486      54.000   5.438 -50.438  1.00 79.56           C  
ATOM   3830  C   HIS A 486      54.312   5.770 -49.000  1.00 79.56           C  
ATOM   3831  CB  HIS A 486      53.469   6.684 -51.156  1.00 79.56           C  
ATOM   3832  O   HIS A 486      53.562   5.387 -48.094  1.00 79.56           O  
ATOM   3833  CG  HIS A 486      52.219   7.254 -50.562  1.00 79.56           C  
ATOM   3834  CD2 HIS A 486      50.938   7.090 -50.875  1.00 79.56           C  
ATOM   3835  ND1 HIS A 486      52.250   8.117 -49.500  1.00 79.56           N  
ATOM   3836  CE1 HIS A 486      51.000   8.461 -49.188  1.00 79.56           C  
ATOM   3837  NE2 HIS A 486      50.188   7.848 -50.000  1.00 79.56           N  
ATOM   3838  N   LYS A 487      55.469   6.355 -48.750  1.00 78.69           N  
ATOM   3839  CA  LYS A 487      55.781   6.848 -47.406  1.00 78.69           C  
ATOM   3840  C   LYS A 487      54.875   8.016 -47.031  1.00 78.69           C  
ATOM   3841  CB  LYS A 487      57.250   7.270 -47.312  1.00 78.69           C  
ATOM   3842  O   LYS A 487      54.656   8.930 -47.812  1.00 78.69           O  
ATOM   3843  CG  LYS A 487      58.219   6.109 -47.406  1.00 78.69           C  
ATOM   3844  CD  LYS A 487      59.656   6.586 -47.250  1.00 78.69           C  
ATOM   3845  CE  LYS A 487      60.656   5.441 -47.438  1.00 78.69           C  
ATOM   3846  NZ  LYS A 487      62.062   5.906 -47.281  1.00 78.69           N  
ATOM   3847  N   CYS A 488      54.188   7.809 -45.969  1.00 76.25           N  
ATOM   3848  CA  CYS A 488      53.281   8.844 -45.500  1.00 76.25           C  
ATOM   3849  C   CYS A 488      53.750   9.453 -44.188  1.00 76.25           C  
ATOM   3850  CB  CYS A 488      51.875   8.266 -45.312  1.00 76.25           C  
ATOM   3851  O   CYS A 488      53.688   8.805 -43.156  1.00 76.25           O  
ATOM   3852  SG  CYS A 488      50.594   9.523 -45.062  1.00 76.25           S  
ATOM   3853  N   ASP A 489      54.281  10.664 -44.188  1.00 74.81           N  
ATOM   3854  CA  ASP A 489      54.781  11.375 -43.031  1.00 74.81           C  
ATOM   3855  C   ASP A 489      53.625  12.055 -42.281  1.00 74.81           C  
ATOM   3856  CB  ASP A 489      55.812  12.406 -43.406  1.00 74.81           C  
ATOM   3857  O   ASP A 489      52.469  11.922 -42.656  1.00 74.81           O  
ATOM   3858  CG  ASP A 489      55.281  13.461 -44.375  1.00 74.81           C  
ATOM   3859  OD1 ASP A 489      54.062  13.469 -44.656  1.00 74.81           O  
ATOM   3860  OD2 ASP A 489      56.094  14.289 -44.844  1.00 74.81           O  
ATOM   3861  N   ASN A 490      53.781  12.711 -41.125  1.00 71.62           N  
ATOM   3862  CA  ASN A 490      52.781  13.344 -40.250  1.00 71.62           C  
ATOM   3863  C   ASN A 490      51.906  14.344 -41.031  1.00 71.62           C  
ATOM   3864  CB  ASN A 490      53.469  14.031 -39.062  1.00 71.62           C  
ATOM   3865  O   ASN A 490      50.719  14.461 -40.781  1.00 71.62           O  
ATOM   3866  CG  ASN A 490      53.875  13.055 -38.000  1.00 71.62           C  
ATOM   3867  ND2 ASN A 490      54.594  13.547 -37.000  1.00 71.62           N  
ATOM   3868  OD1 ASN A 490      53.531  11.867 -38.062  1.00 71.62           O  
ATOM   3869  N   THR A 491      52.531  14.984 -41.969  1.00 71.81           N  
ATOM   3870  CA  THR A 491      51.875  15.961 -42.812  1.00 71.81           C  
ATOM   3871  C   THR A 491      50.906  15.266 -43.750  1.00 71.81           C  
ATOM   3872  CB  THR A 491      52.875  16.781 -43.625  1.00 71.81           C  
ATOM   3873  O   THR A 491      49.781  15.750 -43.969  1.00 71.81           O  
ATOM   3874  CG2 THR A 491      52.188  17.906 -44.406  1.00 71.81           C  
ATOM   3875  OG1 THR A 491      53.844  17.359 -42.750  1.00 71.81           O  
ATOM   3876  N   CYS A 492      51.281  14.148 -44.344  1.00 76.44           N  
ATOM   3877  CA  CYS A 492      50.469  13.297 -45.219  1.00 76.44           C  
ATOM   3878  C   CYS A 492      49.281  12.703 -44.438  1.00 76.44           C  
ATOM   3879  CB  CYS A 492      51.281  12.180 -45.812  1.00 76.44           C  
ATOM   3880  O   CYS A 492      48.156  12.727 -44.906  1.00 76.44           O  
ATOM   3881  SG  CYS A 492      50.344  10.961 -46.750  1.00 76.44           S  
ATOM   3882  N   MET A 493      49.500  12.211 -43.250  1.00 74.25           N  
ATOM   3883  CA  MET A 493      48.469  11.641 -42.375  1.00 74.25           C  
ATOM   3884  C   MET A 493      47.469  12.703 -41.969  1.00 74.25           C  
ATOM   3885  CB  MET A 493      49.125  11.023 -41.125  1.00 74.25           C  
ATOM   3886  O   MET A 493      46.250  12.422 -41.906  1.00 74.25           O  
ATOM   3887  CG  MET A 493      49.875   9.742 -41.406  1.00 74.25           C  
ATOM   3888  SD  MET A 493      48.844   8.453 -42.188  1.00 74.25           S  
ATOM   3889  CE  MET A 493      47.781   8.008 -40.781  1.00 74.25           C  
ATOM   3890  N   GLU A 494      47.938  13.914 -41.750  1.00 74.25           N  
ATOM   3891  CA  GLU A 494      47.094  15.055 -41.406  1.00 74.25           C  
ATOM   3892  C   GLU A 494      46.219  15.477 -42.594  1.00 74.25           C  
ATOM   3893  CB  GLU A 494      47.938  16.234 -40.938  1.00 74.25           C  
ATOM   3894  O   GLU A 494      45.062  15.891 -42.406  1.00 74.25           O  
ATOM   3895  CG  GLU A 494      48.344  16.156 -39.469  1.00 74.25           C  
ATOM   3896  CD  GLU A 494      49.156  17.359 -39.000  1.00 74.25           C  
ATOM   3897  OE1 GLU A 494      49.531  17.422 -37.812  1.00 74.25           O  
ATOM   3898  OE2 GLU A 494      49.406  18.266 -39.844  1.00 74.25           O  
ATOM   3899  N   SER A 495      46.719  15.320 -43.750  1.00 75.62           N  
ATOM   3900  CA  SER A 495      46.000  15.633 -44.969  1.00 75.62           C  
ATOM   3901  C   SER A 495      44.906  14.617 -45.250  1.00 75.62           C  
ATOM   3902  CB  SER A 495      46.969  15.672 -46.156  1.00 75.62           C  
ATOM   3903  O   SER A 495      43.844  14.969 -45.750  1.00 75.62           O  
ATOM   3904  OG  SER A 495      47.438  14.375 -46.469  1.00 75.62           O  
ATOM   3905  N   VAL A 496      45.094  13.344 -44.938  1.00 77.25           N  
ATOM   3906  CA  VAL A 496      44.094  12.289 -45.031  1.00 77.25           C  
ATOM   3907  C   VAL A 496      43.031  12.523 -43.969  1.00 77.25           C  
ATOM   3908  CB  VAL A 496      44.719  10.891 -44.844  1.00 77.25           C  
ATOM   3909  O   VAL A 496      41.812  12.414 -44.250  1.00 77.25           O  
ATOM   3910  CG1 VAL A 496      43.625   9.812 -44.812  1.00 77.25           C  
ATOM   3911  CG2 VAL A 496      45.719  10.609 -45.969  1.00 77.25           C  
ATOM   3912  N   LYS A 497      43.500  13.008 -42.812  1.00 69.06           N  
ATOM   3913  CA  LYS A 497      42.625  13.320 -41.688  1.00 69.06           C  
ATOM   3914  C   LYS A 497      41.719  14.508 -42.031  1.00 69.06           C  
ATOM   3915  CB  LYS A 497      43.438  13.617 -40.438  1.00 69.06           C  
ATOM   3916  O   LYS A 497      40.531  14.500 -41.688  1.00 69.06           O  
ATOM   3917  CG  LYS A 497      42.594  13.867 -39.188  1.00 69.06           C  
ATOM   3918  CD  LYS A 497      43.469  14.195 -37.969  1.00 69.06           C  
ATOM   3919  CE  LYS A 497      42.625  14.578 -36.781  1.00 69.06           C  
ATOM   3920  NZ  LYS A 497      43.469  14.930 -35.594  1.00 69.06           N  
ATOM   3921  N   ASN A 498      42.188  15.602 -42.656  1.00 74.56           N  
ATOM   3922  CA  ASN A 498      41.500  16.859 -42.938  1.00 74.56           C  
ATOM   3923  C   ASN A 498      40.781  16.828 -44.281  1.00 74.56           C  
ATOM   3924  CB  ASN A 498      42.469  18.031 -42.875  1.00 74.56           C  
ATOM   3925  O   ASN A 498      40.156  17.812 -44.688  1.00 74.56           O  
ATOM   3926  CG  ASN A 498      42.906  18.344 -41.469  1.00 74.56           C  
ATOM   3927  ND2 ASN A 498      44.000  19.078 -41.344  1.00 74.56           N  
ATOM   3928  OD1 ASN A 498      42.281  17.922 -40.500  1.00 74.56           O  
ATOM   3929  N   GLY A 499      40.875  15.586 -44.938  1.00 79.19           N  
ATOM   3930  CA  GLY A 499      40.219  15.430 -46.219  1.00 79.19           C  
ATOM   3931  C   GLY A 499      40.875  16.188 -47.344  1.00 79.19           C  
ATOM   3932  O   GLY A 499      40.250  16.500 -48.344  1.00 79.19           O  
ATOM   3933  N   THR A 500      42.094  16.719 -47.188  1.00 85.56           N  
ATOM   3934  CA  THR A 500      42.844  17.516 -48.156  1.00 85.56           C  
ATOM   3935  C   THR A 500      43.969  16.688 -48.750  1.00 85.56           C  
ATOM   3936  CB  THR A 500      43.406  18.797 -47.531  1.00 85.56           C  
ATOM   3937  O   THR A 500      44.969  17.250 -49.219  1.00 85.56           O  
ATOM   3938  CG2 THR A 500      42.281  19.734 -47.094  1.00 85.56           C  
ATOM   3939  OG1 THR A 500      44.188  18.453 -46.375  1.00 85.56           O  
ATOM   3940  N   TYR A 501      43.875  15.383 -48.750  1.00 82.06           N  
ATOM   3941  CA  TYR A 501      44.875  14.477 -49.281  1.00 82.06           C  
ATOM   3942  C   TYR A 501      45.094  14.719 -50.781  1.00 82.06           C  
ATOM   3943  CB  TYR A 501      44.469  13.016 -49.062  1.00 82.06           C  
ATOM   3944  O   TYR A 501      44.156  14.742 -51.562  1.00 82.06           O  
ATOM   3945  CG  TYR A 501      45.469  12.016 -49.562  1.00 82.06           C  
ATOM   3946  CD1 TYR A 501      45.281  11.352 -50.781  1.00 82.06           C  
ATOM   3947  CD2 TYR A 501      46.625  11.727 -48.844  1.00 82.06           C  
ATOM   3948  CE1 TYR A 501      46.188  10.422 -51.250  1.00 82.06           C  
ATOM   3949  CE2 TYR A 501      47.562  10.797 -49.312  1.00 82.06           C  
ATOM   3950  OH  TYR A 501      48.250   9.242 -50.969  1.00 82.06           O  
ATOM   3951  CZ  TYR A 501      47.312  10.156 -50.500  1.00 82.06           C  
ATOM   3952  N   ASP A 502      46.375  15.102 -51.156  1.00 86.31           N  
ATOM   3953  CA  ASP A 502      46.750  15.391 -52.531  1.00 86.31           C  
ATOM   3954  C   ASP A 502      47.156  14.117 -53.250  1.00 86.31           C  
ATOM   3955  CB  ASP A 502      47.906  16.406 -52.562  1.00 86.31           C  
ATOM   3956  O   ASP A 502      48.312  13.703 -53.219  1.00 86.31           O  
ATOM   3957  CG  ASP A 502      48.219  16.906 -53.938  1.00 86.31           C  
ATOM   3958  OD1 ASP A 502      47.625  16.391 -54.938  1.00 86.31           O  
ATOM   3959  OD2 ASP A 502      49.062  17.812 -54.094  1.00 86.31           O  
ATOM   3960  N   TYR A 503      46.188  13.547 -53.938  1.00 85.25           N  
ATOM   3961  CA  TYR A 503      46.312  12.242 -54.562  1.00 85.25           C  
ATOM   3962  C   TYR A 503      47.438  12.242 -55.562  1.00 85.25           C  
ATOM   3963  CB  TYR A 503      45.000  11.844 -55.250  1.00 85.25           C  
ATOM   3964  O   TYR A 503      48.312  11.352 -55.562  1.00 85.25           O  
ATOM   3965  CG  TYR A 503      45.125  10.648 -56.156  1.00 85.25           C  
ATOM   3966  CD1 TYR A 503      45.312  10.812 -57.531  1.00 85.25           C  
ATOM   3967  CD2 TYR A 503      45.062   9.352 -55.656  1.00 85.25           C  
ATOM   3968  CE1 TYR A 503      45.438   9.711 -58.375  1.00 85.25           C  
ATOM   3969  CE2 TYR A 503      45.188   8.250 -56.500  1.00 85.25           C  
ATOM   3970  OH  TYR A 503      45.500   7.344 -58.688  1.00 85.25           O  
ATOM   3971  CZ  TYR A 503      45.375   8.438 -57.844  1.00 85.25           C  
ATOM   3972  N   PRO A 504      47.625  13.305 -56.438  1.00 86.12           N  
ATOM   3973  CA  PRO A 504      48.625  13.305 -57.500  1.00 86.12           C  
ATOM   3974  C   PRO A 504      50.062  13.398 -56.938  1.00 86.12           C  
ATOM   3975  CB  PRO A 504      48.281  14.555 -58.312  1.00 86.12           C  
ATOM   3976  O   PRO A 504      51.000  12.891 -57.531  1.00 86.12           O  
ATOM   3977  CG  PRO A 504      46.844  14.820 -58.031  1.00 86.12           C  
ATOM   3978  CD  PRO A 504      46.531  14.328 -56.625  1.00 86.12           C  
ATOM   3979  N   LYS A 505      50.188  13.930 -55.844  1.00 86.25           N  
ATOM   3980  CA  LYS A 505      51.500  14.109 -55.188  1.00 86.25           C  
ATOM   3981  C   LYS A 505      52.125  12.773 -54.844  1.00 86.25           C  
ATOM   3982  CB  LYS A 505      51.344  14.977 -53.938  1.00 86.25           C  
ATOM   3983  O   LYS A 505      53.344  12.594 -54.969  1.00 86.25           O  
ATOM   3984  CG  LYS A 505      52.656  15.305 -53.250  1.00 86.25           C  
ATOM   3985  CD  LYS A 505      52.469  16.172 -52.031  1.00 86.25           C  
ATOM   3986  CE  LYS A 505      53.781  16.438 -51.281  1.00 86.25           C  
ATOM   3987  NZ  LYS A 505      53.594  17.266 -50.062  1.00 86.25           N  
ATOM   3988  N   TYR A 506      51.312  11.703 -54.438  1.00 83.88           N  
ATOM   3989  CA  TYR A 506      51.812  10.445 -53.906  1.00 83.88           C  
ATOM   3990  C   TYR A 506      51.594   9.305 -54.875  1.00 83.88           C  
ATOM   3991  CB  TYR A 506      51.156  10.125 -52.562  1.00 83.88           C  
ATOM   3992  O   TYR A 506      51.938   8.156 -54.625  1.00 83.88           O  
ATOM   3993  CG  TYR A 506      51.375  11.188 -51.500  1.00 83.88           C  
ATOM   3994  CD1 TYR A 506      52.625  11.336 -50.906  1.00 83.88           C  
ATOM   3995  CD2 TYR A 506      50.344  12.039 -51.125  1.00 83.88           C  
ATOM   3996  CE1 TYR A 506      52.812  12.305 -49.938  1.00 83.88           C  
ATOM   3997  CE2 TYR A 506      50.531  13.016 -50.156  1.00 83.88           C  
ATOM   3998  OH  TYR A 506      52.000  14.102 -48.594  1.00 83.88           O  
ATOM   3999  CZ  TYR A 506      51.781  13.141 -49.562  1.00 83.88           C  
ATOM   4000  N   SER A 507      51.031   9.586 -56.000  1.00 82.19           N  
ATOM   4001  CA  SER A 507      50.625   8.617 -57.031  1.00 82.19           C  
ATOM   4002  C   SER A 507      51.812   7.992 -57.719  1.00 82.19           C  
ATOM   4003  CB  SER A 507      49.688   9.273 -58.031  1.00 82.19           C  
ATOM   4004  O   SER A 507      51.812   6.797 -58.031  1.00 82.19           O  
ATOM   4005  OG  SER A 507      49.312   8.336 -59.031  1.00 82.19           O  
ATOM   4006  N   GLU A 508      52.906   8.812 -57.906  1.00 80.62           N  
ATOM   4007  CA  GLU A 508      54.094   8.367 -58.625  1.00 80.62           C  
ATOM   4008  C   GLU A 508      54.906   7.371 -57.812  1.00 80.62           C  
ATOM   4009  CB  GLU A 508      54.969   9.562 -59.031  1.00 80.62           C  
ATOM   4010  O   GLU A 508      55.312   6.336 -58.312  1.00 80.62           O  
ATOM   4011  CG  GLU A 508      54.406  10.383 -60.188  1.00 80.62           C  
ATOM   4012  CD  GLU A 508      54.375   9.625 -61.500  1.00 80.62           C  
ATOM   4013  OE1 GLU A 508      53.562   9.969 -62.375  1.00 80.62           O  
ATOM   4014  OE2 GLU A 508      55.188   8.680 -61.656  1.00 80.62           O  
ATOM   4015  N   GLU A 509      55.031   7.711 -56.469  1.00 80.31           N  
ATOM   4016  CA  GLU A 509      55.719   6.844 -55.500  1.00 80.31           C  
ATOM   4017  C   GLU A 509      54.906   5.566 -55.250  1.00 80.31           C  
ATOM   4018  CB  GLU A 509      55.938   7.578 -54.188  1.00 80.31           C  
ATOM   4019  O   GLU A 509      55.469   4.480 -55.156  1.00 80.31           O  
ATOM   4020  CG  GLU A 509      56.812   6.809 -53.219  1.00 80.31           C  
ATOM   4021  CD  GLU A 509      57.062   7.559 -51.906  1.00 80.31           C  
ATOM   4022  OE1 GLU A 509      57.719   7.008 -51.000  1.00 80.31           O  
ATOM   4023  OE2 GLU A 509      56.562   8.703 -51.781  1.00 80.31           O  
ATOM   4024  N   ALA A 510      53.594   5.652 -55.188  1.00 79.75           N  
ATOM   4025  CA  ALA A 510      52.656   4.551 -54.969  1.00 79.75           C  
ATOM   4026  C   ALA A 510      52.625   3.619 -56.188  1.00 79.75           C  
ATOM   4027  CB  ALA A 510      51.250   5.086 -54.688  1.00 79.75           C  
ATOM   4028  O   ALA A 510      52.531   2.398 -56.031  1.00 79.75           O  
ATOM   4029  N   LYS A 511      52.688   4.188 -57.438  1.00 80.81           N  
ATOM   4030  CA  LYS A 511      52.719   3.430 -58.688  1.00 80.81           C  
ATOM   4031  C   LYS A 511      53.969   2.572 -58.781  1.00 80.81           C  
ATOM   4032  CB  LYS A 511      52.656   4.371 -59.906  1.00 80.81           C  
ATOM   4033  O   LYS A 511      53.906   1.412 -59.188  1.00 80.81           O  
ATOM   4034  CG  LYS A 511      52.406   3.666 -61.219  1.00 80.81           C  
ATOM   4035  CD  LYS A 511      52.281   4.660 -62.375  1.00 80.81           C  
ATOM   4036  CE  LYS A 511      52.094   3.951 -63.719  1.00 80.81           C  
ATOM   4037  NZ  LYS A 511      51.969   4.922 -64.812  1.00 80.81           N  
ATOM   4038  N   LEU A 512      55.156   3.105 -58.406  1.00 77.06           N  
ATOM   4039  CA  LEU A 512      56.469   2.445 -58.406  1.00 77.06           C  
ATOM   4040  C   LEU A 512      56.500   1.307 -57.406  1.00 77.06           C  
ATOM   4041  CB  LEU A 512      57.594   3.451 -58.125  1.00 77.06           C  
ATOM   4042  O   LEU A 512      57.062   0.234 -57.688  1.00 77.06           O  
ATOM   4043  CG  LEU A 512      58.938   3.168 -58.750  1.00 77.06           C  
ATOM   4044  CD1 LEU A 512      59.156   4.090 -59.969  1.00 77.06           C  
ATOM   4045  CD2 LEU A 512      60.062   3.330 -57.750  1.00 77.06           C  
ATOM   4046  N   ASN A 513      55.906   1.414 -56.250  1.00 73.50           N  
ATOM   4047  CA  ASN A 513      55.844   0.443 -55.156  1.00 73.50           C  
ATOM   4048  C   ASN A 513      54.812  -0.637 -55.406  1.00 73.50           C  
ATOM   4049  CB  ASN A 513      55.594   1.144 -53.812  1.00 73.50           C  
ATOM   4050  O   ASN A 513      54.969  -1.772 -54.969  1.00 73.50           O  
ATOM   4051  CG  ASN A 513      56.812   1.899 -53.312  1.00 73.50           C  
ATOM   4052  ND2 ASN A 513      56.562   2.990 -52.594  1.00 73.50           N  
ATOM   4053  OD1 ASN A 513      57.938   1.508 -53.562  1.00 73.50           O  
ATOM   4054  N   ARG A 514      53.688  -0.261 -56.156  1.00 70.56           N  
ATOM   4055  CA  ARG A 514      52.688  -1.219 -56.594  1.00 70.56           C  
ATOM   4056  C   ARG A 514      53.250  -2.209 -57.594  1.00 70.56           C  
ATOM   4057  CB  ARG A 514      51.469  -0.492 -57.219  1.00 70.56           C  
ATOM   4058  O   ARG A 514      52.875  -3.377 -57.625  1.00 70.56           O  
ATOM   4059  CG  ARG A 514      50.531   0.074 -56.188  1.00 70.56           C  
ATOM   4060  CD  ARG A 514      49.406   0.877 -56.812  1.00 70.56           C  
ATOM   4061  NE  ARG A 514      48.469   0.017 -57.562  1.00 70.56           N  
ATOM   4062  NH1 ARG A 514      46.875   1.649 -57.844  1.00 70.56           N  
ATOM   4063  NH2 ARG A 514      46.531  -0.463 -58.656  1.00 70.56           N  
ATOM   4064  CZ  ARG A 514      47.281   0.403 -58.031  1.00 70.56           C  
ATOM   4065  N   GLU A 515      54.188  -1.604 -58.438  1.00 65.62           N  
ATOM   4066  CA  GLU A 515      54.750  -2.363 -59.531  1.00 65.62           C  
ATOM   4067  C   GLU A 515      56.000  -3.119 -59.094  1.00 65.62           C  
ATOM   4068  CB  GLU A 515      55.125  -1.438 -60.719  1.00 65.62           C  
ATOM   4069  O   GLU A 515      56.562  -3.922 -59.844  1.00 65.62           O  
ATOM   4070  CG  GLU A 515      53.906  -0.898 -61.438  1.00 65.62           C  
ATOM   4071  CD  GLU A 515      54.250   0.006 -62.625  1.00 65.62           C  
ATOM   4072  OE1 GLU A 515      53.344   0.454 -63.344  1.00 65.62           O  
ATOM   4073  OE2 GLU A 515      55.469   0.267 -62.812  1.00 65.62           O  
ATOM   4074  N   LYS A 516      56.406  -2.777 -57.750  1.00 58.97           N  
ATOM   4075  CA  LYS A 516      57.500  -3.484 -57.125  1.00 58.97           C  
ATOM   4076  C   LYS A 516      57.125  -4.906 -56.750  1.00 58.97           C  
ATOM   4077  CB  LYS A 516      58.000  -2.727 -55.875  1.00 58.97           C  
ATOM   4078  O   LYS A 516      56.062  -5.117 -56.125  1.00 58.97           O  
ATOM   4079  CG  LYS A 516      59.500  -2.838 -55.625  1.00 58.97           C  
ATOM   4080  CD  LYS A 516      59.938  -1.963 -54.469  1.00 58.97           C  
ATOM   4081  CE  LYS A 516      61.438  -2.100 -54.219  1.00 58.97           C  
ATOM   4082  NZ  LYS A 516      61.906  -1.161 -53.156  1.00 58.97           N  
ATOM   4083  N   ILE A 517      57.375  -5.895 -57.562  1.00 42.41           N  
ATOM   4084  CA  ILE A 517      57.281  -7.324 -57.281  1.00 42.41           C  
ATOM   4085  C   ILE A 517      58.219  -7.691 -56.156  1.00 42.41           C  
ATOM   4086  CB  ILE A 517      57.562  -8.172 -58.531  1.00 42.41           C  
ATOM   4087  O   ILE A 517      59.438  -7.480 -56.250  1.00 42.41           O  
ATOM   4088  CG1 ILE A 517      56.625  -7.781 -59.688  1.00 42.41           C  
ATOM   4089  CG2 ILE A 517      57.469  -9.664 -58.219  1.00 42.41           C  
ATOM   4090  CD1 ILE A 517      56.906  -8.500 -61.000  1.00 42.41           C  
ATOM   4091  N   ASP A 518      57.812  -7.582 -54.844  1.00 44.38           N  
ATOM   4092  CA  ASP A 518      58.625  -8.109 -53.781  1.00 44.38           C  
ATOM   4093  C   ASP A 518      59.031  -9.555 -54.031  1.00 44.38           C  
ATOM   4094  CB  ASP A 518      57.875  -8.008 -52.438  1.00 44.38           C  
ATOM   4095  O   ASP A 518      58.188 -10.383 -54.406  1.00 44.38           O  
ATOM   4096  CG  ASP A 518      58.031  -6.656 -51.750  1.00 44.38           C  
ATOM   4097  OD1 ASP A 518      59.031  -5.949 -52.031  1.00 44.38           O  
ATOM   4098  OD2 ASP A 518      57.156  -6.293 -50.938  1.00 44.38           O  
ATOM   4099  N   GLY A 519      60.125  -9.812 -54.688  1.00 33.53           N  
ATOM   4100  CA  GLY A 519      60.781 -11.109 -54.625  1.00 33.53           C  
ATOM   4101  C   GLY A 519      60.531 -11.875 -53.375  1.00 33.53           C  
ATOM   4102  O   GLY A 519      60.312 -11.273 -52.312  1.00 33.53           O  
ATOM   4103  N   VAL A 520      59.562 -12.828 -53.219  1.00 30.33           N  
ATOM   4104  CA  VAL A 520      59.344 -13.711 -52.062  1.00 30.33           C  
ATOM   4105  C   VAL A 520      60.594 -13.750 -51.188  1.00 30.33           C  
ATOM   4106  CB  VAL A 520      58.969 -15.141 -52.531  1.00 30.33           C  
ATOM   4107  O   VAL A 520      61.688 -14.055 -51.688  1.00 30.33           O  
ATOM   4108  CG1 VAL A 520      58.781 -16.062 -51.312  1.00 30.33           C  
ATOM   4109  CG2 VAL A 520      57.688 -15.117 -53.375  1.00 30.33           C  
ATOM   4110  N   LYS A 521      60.875 -12.875 -50.250  1.00 35.34           N  
ATOM   4111  CA  LYS A 521      61.781 -12.977 -49.094  1.00 35.34           C  
ATOM   4112  C   LYS A 521      61.531 -14.234 -48.281  1.00 35.34           C  
ATOM   4113  CB  LYS A 521      61.688 -11.734 -48.219  1.00 35.34           C  
ATOM   4114  O   LYS A 521      60.406 -14.453 -47.844  1.00 35.34           O  
ATOM   4115  CG  LYS A 521      63.000 -10.992 -48.031  1.00 35.34           C  
ATOM   4116  CD  LYS A 521      62.844  -9.781 -47.125  1.00 35.34           C  
ATOM   4117  CE  LYS A 521      64.125  -9.023 -46.969  1.00 35.34           C  
ATOM   4118  NZ  LYS A 521      63.969  -7.805 -46.125  1.00 35.34           N  
ATOM   4119  N   LEU A 522      62.031 -15.320 -48.656  1.00 31.28           N  
ATOM   4120  CA  LEU A 522      62.062 -16.641 -48.031  1.00 31.28           C  
ATOM   4121  C   LEU A 522      62.594 -16.531 -46.594  1.00 31.28           C  
ATOM   4122  CB  LEU A 522      62.938 -17.594 -48.844  1.00 31.28           C  
ATOM   4123  O   LEU A 522      63.719 -16.156 -46.375  1.00 31.28           O  
ATOM   4124  CG  LEU A 522      62.281 -18.312 -50.000  1.00 31.28           C  
ATOM   4125  CD1 LEU A 522      63.250 -18.469 -51.156  1.00 31.28           C  
ATOM   4126  CD2 LEU A 522      61.750 -19.688 -49.562  1.00 31.28           C  
ATOM   4127  N   ASP A 523      61.844 -16.109 -45.625  1.00 32.88           N  
ATOM   4128  CA  ASP A 523      62.094 -16.031 -44.188  1.00 32.88           C  
ATOM   4129  C   ASP A 523      61.781 -17.375 -43.531  1.00 32.88           C  
ATOM   4130  CB  ASP A 523      61.219 -14.922 -43.562  1.00 32.88           C  
ATOM   4131  O   ASP A 523      60.688 -17.906 -43.656  1.00 32.88           O  
ATOM   4132  CG  ASP A 523      62.000 -14.125 -42.500  1.00 32.88           C  
ATOM   4133  OD1 ASP A 523      63.188 -14.406 -42.281  1.00 32.88           O  
ATOM   4134  OD2 ASP A 523      61.375 -13.203 -41.938  1.00 32.88           O  
ATOM   4135  N   SER A 524      62.875 -18.375 -43.438  1.00 41.75           N  
ATOM   4136  CA  SER A 524      63.250 -19.141 -42.250  1.00 41.75           C  
ATOM   4137  C   SER A 524      63.938 -20.453 -42.625  1.00 41.75           C  
ATOM   4138  CB  SER A 524      62.031 -19.391 -41.344  1.00 41.75           C  
ATOM   4139  O   SER A 524      63.438 -21.172 -43.500  1.00 41.75           O  
ATOM   4140  OG  SER A 524      61.594 -20.734 -41.500  1.00 41.75           O  
ATOM   4141  N   THR A 525      65.188 -20.547 -42.844  1.00 45.78           N  
ATOM   4142  CA  THR A 525      66.062 -21.703 -42.844  1.00 45.78           C  
ATOM   4143  C   THR A 525      65.375 -22.938 -42.312  1.00 45.78           C  
ATOM   4144  CB  THR A 525      67.375 -21.422 -42.031  1.00 45.78           C  
ATOM   4145  O   THR A 525      65.625 -24.047 -42.781  1.00 45.78           O  
ATOM   4146  CG2 THR A 525      68.438 -20.750 -42.875  1.00 45.78           C  
ATOM   4147  OG1 THR A 525      67.062 -20.578 -40.938  1.00 45.78           O  
ATOM   4148  N   ARG A 526      64.062 -22.922 -41.719  1.00 48.88           N  
ATOM   4149  CA  ARG A 526      63.344 -24.016 -41.156  1.00 48.88           C  
ATOM   4150  C   ARG A 526      62.094 -24.344 -42.000  1.00 48.88           C  
ATOM   4151  CB  ARG A 526      62.906 -23.688 -39.719  1.00 48.88           C  
ATOM   4152  O   ARG A 526      61.719 -25.516 -42.125  1.00 48.88           O  
ATOM   4153  CG  ARG A 526      63.188 -24.781 -38.719  1.00 48.88           C  
ATOM   4154  CD  ARG A 526      62.750 -24.406 -37.312  1.00 48.88           C  
ATOM   4155  NE  ARG A 526      63.094 -25.438 -36.344  1.00 48.88           N  
ATOM   4156  NH1 ARG A 526      61.719 -24.594 -34.656  1.00 48.88           N  
ATOM   4157  NH2 ARG A 526      62.969 -26.484 -34.281  1.00 48.88           N  
ATOM   4158  CZ  ARG A 526      62.594 -25.500 -35.094  1.00 48.88           C  
ATOM   4159  N   ILE A 527      61.531 -23.406 -42.781  1.00 48.28           N  
ATOM   4160  CA  ILE A 527      60.406 -23.500 -43.688  1.00 48.28           C  
ATOM   4161  C   ILE A 527      60.938 -23.938 -45.062  1.00 48.28           C  
ATOM   4162  CB  ILE A 527      59.656 -22.172 -43.812  1.00 48.28           C  
ATOM   4163  O   ILE A 527      60.281 -24.734 -45.750  1.00 48.28           O  
ATOM   4164  CG1 ILE A 527      58.969 -21.844 -42.469  1.00 48.28           C  
ATOM   4165  CG2 ILE A 527      58.625 -22.234 -44.938  1.00 48.28           C  
ATOM   4166  CD1 ILE A 527      58.344 -20.438 -42.438  1.00 48.28           C  
ATOM   4167  N   TYR A 528      62.250 -23.672 -45.469  1.00 51.91           N  
ATOM   4168  CA  TYR A 528      63.000 -24.188 -46.594  1.00 51.91           C  
ATOM   4169  C   TYR A 528      63.438 -25.625 -46.375  1.00 51.91           C  
ATOM   4170  CB  TYR A 528      64.188 -23.297 -46.906  1.00 51.91           C  
ATOM   4171  O   TYR A 528      63.469 -26.422 -47.312  1.00 51.91           O  
ATOM   4172  CG  TYR A 528      63.844 -21.984 -47.562  1.00 51.91           C  
ATOM   4173  CD1 TYR A 528      63.562 -21.938 -48.938  1.00 51.91           C  
ATOM   4174  CD2 TYR A 528      63.781 -20.797 -46.844  1.00 51.91           C  
ATOM   4175  CE1 TYR A 528      63.219 -20.734 -49.562  1.00 51.91           C  
ATOM   4176  CE2 TYR A 528      63.469 -19.594 -47.469  1.00 51.91           C  
ATOM   4177  OH  TYR A 528      62.844 -18.375 -49.406  1.00 51.91           O  
ATOM   4178  CZ  TYR A 528      63.188 -19.578 -48.812  1.00 51.91           C  
ATOM   4179  N   GLN A 529      63.688 -26.031 -45.125  1.00 55.00           N  
ATOM   4180  CA  GLN A 529      64.062 -27.391 -44.750  1.00 55.00           C  
ATOM   4181  C   GLN A 529      62.812 -28.297 -44.781  1.00 55.00           C  
ATOM   4182  CB  GLN A 529      64.750 -27.438 -43.406  1.00 55.00           C  
ATOM   4183  O   GLN A 529      62.875 -29.453 -45.219  1.00 55.00           O  
ATOM   4184  CG  GLN A 529      66.188 -27.125 -43.438  1.00 55.00           C  
ATOM   4185  CD  GLN A 529      66.875 -27.156 -42.062  1.00 55.00           C  
ATOM   4186  NE2 GLN A 529      68.188 -27.297 -42.031  1.00 55.00           N  
ATOM   4187  OE1 GLN A 529      66.188 -27.062 -41.031  1.00 55.00           O  
ATOM   4188  N   ILE A 530      61.688 -27.625 -44.406  1.00 60.75           N  
ATOM   4189  CA  ILE A 530      60.406 -28.328 -44.344  1.00 60.75           C  
ATOM   4190  C   ILE A 530      59.781 -28.359 -45.750  1.00 60.75           C  
ATOM   4191  CB  ILE A 530      59.438 -27.656 -43.344  1.00 60.75           C  
ATOM   4192  O   ILE A 530      59.219 -29.375 -46.156  1.00 60.75           O  
ATOM   4193  CG1 ILE A 530      59.969 -27.812 -41.906  1.00 60.75           C  
ATOM   4194  CG2 ILE A 530      58.031 -28.250 -43.469  1.00 60.75           C  
ATOM   4195  CD1 ILE A 530      59.219 -26.984 -40.875  1.00 60.75           C  
ATOM   4196  N   LEU A 531      59.812 -27.297 -46.531  1.00 59.91           N  
ATOM   4197  CA  LEU A 531      59.375 -27.234 -47.906  1.00 59.91           C  
ATOM   4198  C   LEU A 531      60.312 -28.000 -48.812  1.00 59.91           C  
ATOM   4199  CB  LEU A 531      59.219 -25.781 -48.344  1.00 59.91           C  
ATOM   4200  O   LEU A 531      59.875 -28.641 -49.781  1.00 59.91           O  
ATOM   4201  CG  LEU A 531      57.844 -25.156 -48.188  1.00 59.91           C  
ATOM   4202  CD1 LEU A 531      58.000 -23.703 -47.750  1.00 59.91           C  
ATOM   4203  CD2 LEU A 531      57.062 -25.234 -49.500  1.00 59.91           C  
ATOM   4204  N   ALA A 532      61.719 -28.000 -48.594  1.00 61.16           N  
ATOM   4205  CA  ALA A 532      62.719 -28.781 -49.281  1.00 61.16           C  
ATOM   4206  C   ALA A 532      62.594 -30.266 -48.969  1.00 61.16           C  
ATOM   4207  CB  ALA A 532      64.125 -28.281 -48.906  1.00 61.16           C  
ATOM   4208  O   ALA A 532      62.781 -31.109 -49.844  1.00 61.16           O  
ATOM   4209  N   ILE A 533      62.125 -30.656 -47.719  1.00 67.88           N  
ATOM   4210  CA  ILE A 533      61.812 -32.000 -47.281  1.00 67.88           C  
ATOM   4211  C   ILE A 533      60.500 -32.469 -47.906  1.00 67.88           C  
ATOM   4212  CB  ILE A 533      61.750 -32.125 -45.750  1.00 67.88           C  
ATOM   4213  O   ILE A 533      60.406 -33.625 -48.375  1.00 67.88           O  
ATOM   4214  CG1 ILE A 533      63.125 -31.828 -45.125  1.00 67.88           C  
ATOM   4215  CG2 ILE A 533      61.219 -33.500 -45.312  1.00 67.88           C  
ATOM   4216  CD1 ILE A 533      63.125 -31.750 -43.594  1.00 67.88           C  
ATOM   4217  N   TYR A 534      59.500 -31.531 -48.000  1.00 65.50           N  
ATOM   4218  CA  TYR A 534      58.219 -31.828 -48.594  1.00 65.50           C  
ATOM   4219  C   TYR A 534      58.312 -31.875 -50.125  1.00 65.50           C  
ATOM   4220  CB  TYR A 534      57.188 -30.781 -48.156  1.00 65.50           C  
ATOM   4221  O   TYR A 534      57.688 -32.719 -50.750  1.00 65.50           O  
ATOM   4222  CG  TYR A 534      56.312 -31.234 -47.000  1.00 65.50           C  
ATOM   4223  CD1 TYR A 534      55.188 -32.031 -47.219  1.00 65.50           C  
ATOM   4224  CD2 TYR A 534      56.594 -30.828 -45.719  1.00 65.50           C  
ATOM   4225  CE1 TYR A 534      54.406 -32.438 -46.156  1.00 65.50           C  
ATOM   4226  CE2 TYR A 534      55.812 -31.234 -44.625  1.00 65.50           C  
ATOM   4227  OH  TYR A 534      53.938 -32.438 -43.812  1.00 65.50           O  
ATOM   4228  CZ  TYR A 534      54.719 -32.031 -44.875  1.00 65.50           C  
ATOM   4229  N   SER A 535      59.062 -31.047 -50.719  1.00 67.12           N  
ATOM   4230  CA  SER A 535      59.344 -31.031 -52.156  1.00 67.12           C  
ATOM   4231  C   SER A 535      60.188 -32.219 -52.562  1.00 67.12           C  
ATOM   4232  CB  SER A 535      60.031 -29.734 -52.562  1.00 67.12           C  
ATOM   4233  O   SER A 535      59.969 -32.844 -53.594  1.00 67.12           O  
ATOM   4234  OG  SER A 535      60.406 -29.781 -53.938  1.00 67.12           O  
ATOM   4235  N   THR A 536      61.250 -32.625 -51.719  1.00 71.75           N  
ATOM   4236  CA  THR A 536      62.094 -33.812 -51.938  1.00 71.75           C  
ATOM   4237  C   THR A 536      61.281 -35.094 -51.750  1.00 71.75           C  
ATOM   4238  CB  THR A 536      63.281 -33.812 -50.969  1.00 71.75           C  
ATOM   4239  O   THR A 536      61.438 -36.062 -52.469  1.00 71.75           O  
ATOM   4240  CG2 THR A 536      64.375 -32.844 -51.438  1.00 71.75           C  
ATOM   4241  OG1 THR A 536      62.844 -33.438 -49.656  1.00 71.75           O  
ATOM   4242  N   VAL A 537      60.312 -35.094 -50.750  1.00 72.12           N  
ATOM   4243  CA  VAL A 537      59.406 -36.219 -50.500  1.00 72.12           C  
ATOM   4244  C   VAL A 537      58.375 -36.312 -51.625  1.00 72.12           C  
ATOM   4245  CB  VAL A 537      58.719 -36.062 -49.125  1.00 72.12           C  
ATOM   4246  O   VAL A 537      58.062 -37.406 -52.062  1.00 72.12           O  
ATOM   4247  CG1 VAL A 537      57.688 -37.188 -48.938  1.00 72.12           C  
ATOM   4248  CG2 VAL A 537      59.750 -36.062 -48.000  1.00 72.12           C  
ATOM   4249  N   ALA A 538      57.906 -35.156 -52.094  1.00 68.62           N  
ATOM   4250  CA  ALA A 538      56.906 -35.125 -53.188  1.00 68.62           C  
ATOM   4251  C   ALA A 538      57.562 -35.469 -54.531  1.00 68.62           C  
ATOM   4252  CB  ALA A 538      56.250 -33.750 -53.250  1.00 68.62           C  
ATOM   4253  O   ALA A 538      56.969 -36.188 -55.344  1.00 68.62           O  
ATOM   4254  N   SER A 539      58.812 -35.000 -54.750  1.00 71.62           N  
ATOM   4255  CA  SER A 539      59.562 -35.312 -55.969  1.00 71.62           C  
ATOM   4256  C   SER A 539      60.031 -36.750 -55.969  1.00 71.62           C  
ATOM   4257  CB  SER A 539      60.750 -34.375 -56.156  1.00 71.62           C  
ATOM   4258  O   SER A 539      60.031 -37.438 -57.000  1.00 71.62           O  
ATOM   4259  OG  SER A 539      61.906 -34.938 -55.562  1.00 71.62           O  
ATOM   4260  N   SER A 540      60.438 -37.344 -54.750  1.00 74.94           N  
ATOM   4261  CA  SER A 540      60.812 -38.750 -54.594  1.00 74.94           C  
ATOM   4262  C   SER A 540      59.625 -39.656 -54.750  1.00 74.94           C  
ATOM   4263  CB  SER A 540      61.500 -38.969 -53.250  1.00 74.94           C  
ATOM   4264  O   SER A 540      59.750 -40.781 -55.250  1.00 74.94           O  
ATOM   4265  OG  SER A 540      60.594 -38.656 -52.188  1.00 74.94           O  
ATOM   4266  N   LEU A 541      58.406 -39.250 -54.344  1.00 71.62           N  
ATOM   4267  CA  LEU A 541      57.156 -40.000 -54.469  1.00 71.62           C  
ATOM   4268  C   LEU A 541      56.719 -40.031 -55.938  1.00 71.62           C  
ATOM   4269  CB  LEU A 541      56.062 -39.375 -53.625  1.00 71.62           C  
ATOM   4270  O   LEU A 541      56.250 -41.062 -56.406  1.00 71.62           O  
ATOM   4271  CG  LEU A 541      55.062 -40.344 -53.031  1.00 71.62           C  
ATOM   4272  CD1 LEU A 541      55.406 -40.688 -51.562  1.00 71.62           C  
ATOM   4273  CD2 LEU A 541      53.656 -39.781 -53.125  1.00 71.62           C  
ATOM   4274  N   VAL A 542      56.906 -38.938 -56.656  1.00 75.12           N  
ATOM   4275  CA  VAL A 542      56.594 -38.875 -58.062  1.00 75.12           C  
ATOM   4276  C   VAL A 542      57.562 -39.750 -58.844  1.00 75.12           C  
ATOM   4277  CB  VAL A 542      56.625 -37.406 -58.594  1.00 75.12           C  
ATOM   4278  O   VAL A 542      57.156 -40.438 -59.781  1.00 75.12           O  
ATOM   4279  CG1 VAL A 542      56.438 -37.375 -60.094  1.00 75.12           C  
ATOM   4280  CG2 VAL A 542      55.562 -36.562 -57.906  1.00 75.12           C  
ATOM   4281  N   LEU A 543      58.844 -39.781 -58.438  1.00 74.38           N  
ATOM   4282  CA  LEU A 543      59.844 -40.625 -59.094  1.00 74.38           C  
ATOM   4283  C   LEU A 543      59.562 -42.094 -58.812  1.00 74.38           C  
ATOM   4284  CB  LEU A 543      61.250 -40.281 -58.625  1.00 74.38           C  
ATOM   4285  O   LEU A 543      59.688 -42.969 -59.688  1.00 74.38           O  
ATOM   4286  CG  LEU A 543      61.906 -39.094 -59.312  1.00 74.38           C  
ATOM   4287  CD1 LEU A 543      63.188 -38.688 -58.594  1.00 74.38           C  
ATOM   4288  CD2 LEU A 543      62.188 -39.406 -60.781  1.00 74.38           C  
ATOM   4289  N   VAL A 544      59.125 -42.531 -57.594  1.00 76.12           N  
ATOM   4290  CA  VAL A 544      58.781 -43.875 -57.219  1.00 76.12           C  
ATOM   4291  C   VAL A 544      57.531 -44.344 -57.938  1.00 76.12           C  
ATOM   4292  CB  VAL A 544      58.594 -44.031 -55.688  1.00 76.12           C  
ATOM   4293  O   VAL A 544      57.438 -45.469 -58.438  1.00 76.12           O  
ATOM   4294  CG1 VAL A 544      58.031 -45.406 -55.344  1.00 76.12           C  
ATOM   4295  CG2 VAL A 544      59.906 -43.781 -54.969  1.00 76.12           C  
ATOM   4296  N   VAL A 545      56.562 -43.406 -58.000  1.00 76.81           N  
ATOM   4297  CA  VAL A 545      55.344 -43.688 -58.719  1.00 76.81           C  
ATOM   4298  C   VAL A 545      55.625 -43.812 -60.219  1.00 76.81           C  
ATOM   4299  CB  VAL A 545      54.281 -42.594 -58.469  1.00 76.81           C  
ATOM   4300  O   VAL A 545      55.094 -44.719 -60.875  1.00 76.81           O  
ATOM   4301  CG1 VAL A 545      53.031 -42.812 -59.344  1.00 76.81           C  
ATOM   4302  CG2 VAL A 545      53.875 -42.562 -57.000  1.00 76.81           C  
ATOM   4303  N   SER A 546      56.500 -42.938 -60.719  1.00 76.50           N  
ATOM   4304  CA  SER A 546      56.844 -43.000 -62.125  1.00 76.50           C  
ATOM   4305  C   SER A 546      57.688 -44.250 -62.438  1.00 76.50           C  
ATOM   4306  CB  SER A 546      57.594 -41.750 -62.562  1.00 76.50           C  
ATOM   4307  O   SER A 546      57.500 -44.906 -63.469  1.00 76.50           O  
ATOM   4308  OG  SER A 546      58.281 -41.188 -61.438  1.00 76.50           O  
ATOM   4309  N   LEU A 547      58.625 -44.594 -61.531  1.00 78.94           N  
ATOM   4310  CA  LEU A 547      59.438 -45.812 -61.688  1.00 78.94           C  
ATOM   4311  C   LEU A 547      58.594 -47.062 -61.531  1.00 78.94           C  
ATOM   4312  CB  LEU A 547      60.594 -45.812 -60.656  1.00 78.94           C  
ATOM   4313  O   LEU A 547      58.781 -48.062 -62.250  1.00 78.94           O  
ATOM   4314  CG  LEU A 547      61.812 -44.969 -61.000  1.00 78.94           C  
ATOM   4315  CD1 LEU A 547      62.719 -44.812 -59.781  1.00 78.94           C  
ATOM   4316  CD2 LEU A 547      62.594 -45.562 -62.156  1.00 78.94           C  
ATOM   4317  N   GLY A 548      57.625 -47.000 -60.531  1.00 79.06           N  
ATOM   4318  CA  GLY A 548      56.656 -48.094 -60.406  1.00 79.06           C  
ATOM   4319  C   GLY A 548      55.781 -48.250 -61.625  1.00 79.06           C  
ATOM   4320  O   GLY A 548      55.500 -49.375 -62.062  1.00 79.06           O  
ATOM   4321  N   ALA A 549      55.344 -47.094 -62.219  1.00 76.56           N  
ATOM   4322  CA  ALA A 549      54.531 -47.125 -63.438  1.00 76.56           C  
ATOM   4323  C   ALA A 549      55.344 -47.625 -64.625  1.00 76.56           C  
ATOM   4324  CB  ALA A 549      53.969 -45.719 -63.719  1.00 76.56           C  
ATOM   4325  O   ALA A 549      54.844 -48.375 -65.438  1.00 76.56           O  
ATOM   4326  N   ILE A 550      56.594 -47.219 -64.688  1.00 78.12           N  
ATOM   4327  CA  ILE A 550      57.500 -47.656 -65.812  1.00 78.12           C  
ATOM   4328  C   ILE A 550      57.844 -49.125 -65.625  1.00 78.12           C  
ATOM   4329  CB  ILE A 550      58.781 -46.781 -65.812  1.00 78.12           C  
ATOM   4330  O   ILE A 550      57.906 -49.875 -66.562  1.00 78.12           O  
ATOM   4331  CG1 ILE A 550      58.438 -45.344 -66.250  1.00 78.12           C  
ATOM   4332  CG2 ILE A 550      59.812 -47.406 -66.812  1.00 78.12           C  
ATOM   4333  CD1 ILE A 550      59.625 -44.375 -66.125  1.00 78.12           C  
ATOM   4334  N   SER A 551      58.156 -49.531 -64.312  1.00 72.50           N  
ATOM   4335  CA  SER A 551      58.438 -50.938 -64.000  1.00 72.50           C  
ATOM   4336  C   SER A 551      57.219 -51.812 -64.312  1.00 72.50           C  
ATOM   4337  CB  SER A 551      58.875 -51.094 -62.531  1.00 72.50           C  
ATOM   4338  O   SER A 551      57.375 -52.938 -64.812  1.00 72.50           O  
ATOM   4339  OG  SER A 551      60.000 -50.250 -62.281  1.00 72.50           O  
ATOM   4340  N   PHE A 552      55.969 -51.312 -63.938  1.00 71.62           N  
ATOM   4341  CA  PHE A 552      54.750 -52.000 -64.250  1.00 71.62           C  
ATOM   4342  C   PHE A 552      54.500 -52.062 -65.750  1.00 71.62           C  
ATOM   4343  CB  PHE A 552      53.562 -51.344 -63.531  1.00 71.62           C  
ATOM   4344  O   PHE A 552      54.031 -53.062 -66.250  1.00 71.62           O  
ATOM   4345  CG  PHE A 552      52.375 -52.250 -63.344  1.00 71.62           C  
ATOM   4346  CD1 PHE A 552      51.312 -52.219 -64.250  1.00 71.62           C  
ATOM   4347  CD2 PHE A 552      52.312 -53.125 -62.250  1.00 71.62           C  
ATOM   4348  CE1 PHE A 552      50.219 -53.062 -64.062  1.00 71.62           C  
ATOM   4349  CE2 PHE A 552      51.219 -53.938 -62.094  1.00 71.62           C  
ATOM   4350  CZ  PHE A 552      50.156 -53.906 -63.000  1.00 71.62           C  
ATOM   4351  N   TRP A 553      54.781 -50.938 -66.375  1.00 75.06           N  
ATOM   4352  CA  TRP A 553      54.688 -50.844 -67.875  1.00 75.06           C  
ATOM   4353  C   TRP A 553      55.688 -51.750 -68.500  1.00 75.06           C  
ATOM   4354  CB  TRP A 553      54.875 -49.406 -68.312  1.00 75.06           C  
ATOM   4355  O   TRP A 553      55.375 -52.438 -69.500  1.00 75.06           O  
ATOM   4356  CG  TRP A 553      54.625 -49.188 -69.750  1.00 75.06           C  
ATOM   4357  CD1 TRP A 553      53.406 -49.156 -70.438  1.00 75.06           C  
ATOM   4358  CD2 TRP A 553      55.625 -49.000 -70.812  1.00 75.06           C  
ATOM   4359  CE2 TRP A 553      54.938 -48.875 -72.000  1.00 75.06           C  
ATOM   4360  CE3 TRP A 553      57.031 -48.969 -70.750  1.00 75.06           C  
ATOM   4361  NE1 TRP A 553      53.594 -48.938 -71.750  1.00 75.06           N  
ATOM   4362  CH2 TRP A 553      57.000 -48.625 -73.188  1.00 75.06           C  
ATOM   4363  CZ2 TRP A 553      55.625 -48.656 -73.250  1.00 75.06           C  
ATOM   4364  CZ3 TRP A 553      57.688 -48.781 -72.000  1.00 75.06           C  
ATOM   4365  N   MET A 554      56.906 -51.844 -68.000  1.00 75.12           N  
ATOM   4366  CA  MET A 554      58.000 -52.688 -68.562  1.00 75.12           C  
ATOM   4367  C   MET A 554      57.750 -54.156 -68.188  1.00 75.12           C  
ATOM   4368  CB  MET A 554      59.344 -52.250 -68.000  1.00 75.12           C  
ATOM   4369  O   MET A 554      58.094 -55.031 -69.000  1.00 75.12           O  
ATOM   4370  CG  MET A 554      59.875 -50.969 -68.625  1.00 75.12           C  
ATOM   4371  SD  MET A 554      61.625 -50.656 -68.188  1.00 75.12           S  
ATOM   4372  CE  MET A 554      61.969 -49.219 -69.250  1.00 75.12           C  
ATOM   4373  N   CYS A 555      57.000 -54.531 -67.000  1.00 70.31           N  
ATOM   4374  CA  CYS A 555      56.562 -55.875 -66.625  1.00 70.31           C  
ATOM   4375  C   CYS A 555      55.406 -56.344 -67.500  1.00 70.31           C  
ATOM   4376  CB  CYS A 555      56.188 -55.938 -65.125  1.00 70.31           C  
ATOM   4377  O   CYS A 555      55.312 -57.531 -67.812  1.00 70.31           O  
ATOM   4378  SG  CYS A 555      57.625 -56.031 -64.062  1.00 70.31           S  
ATOM   4379  N   SER A 556      54.500 -55.344 -68.000  1.00 67.50           N  
ATOM   4380  CA  SER A 556      53.344 -55.625 -68.812  1.00 67.50           C  
ATOM   4381  C   SER A 556      53.719 -55.781 -70.250  1.00 67.50           C  
ATOM   4382  CB  SER A 556      52.281 -54.562 -68.688  1.00 67.50           C  
ATOM   4383  O   SER A 556      53.094 -56.531 -71.000  1.00 67.50           O  
ATOM   4384  OG  SER A 556      52.219 -53.750 -69.812  1.00 67.50           O  
ATOM   4385  N   ASN A 557      54.938 -55.188 -70.688  1.00 68.88           N  
ATOM   4386  CA  ASN A 557      55.438 -55.188 -72.062  1.00 68.88           C  
ATOM   4387  C   ASN A 557      56.562 -56.219 -72.250  1.00 68.88           C  
ATOM   4388  CB  ASN A 557      55.906 -53.812 -72.500  1.00 68.88           C  
ATOM   4389  O   ASN A 557      57.031 -56.438 -73.312  1.00 68.88           O  
ATOM   4390  CG  ASN A 557      54.875 -53.031 -73.250  1.00 68.88           C  
ATOM   4391  ND2 ASN A 557      55.188 -51.812 -73.625  1.00 68.88           N  
ATOM   4392  OD1 ASN A 557      53.781 -53.531 -73.500  1.00 68.88           O  
ATOM   4393  N   GLY A 558      56.844 -57.125 -71.062  1.00 64.12           N  
ATOM   4394  CA  GLY A 558      57.688 -58.281 -71.188  1.00 64.12           C  
ATOM   4395  C   GLY A 558      59.156 -57.906 -71.188  1.00 64.12           C  
ATOM   4396  O   GLY A 558      60.031 -58.781 -71.438  1.00 64.12           O  
ATOM   4397  N   SER A 559      59.656 -56.688 -70.938  1.00 63.31           N  
ATOM   4398  CA  SER A 559      61.000 -56.094 -71.000  1.00 63.31           C  
ATOM   4399  C   SER A 559      61.656 -56.062 -69.562  1.00 63.31           C  
ATOM   4400  CB  SER A 559      60.969 -54.688 -71.562  1.00 63.31           C  
ATOM   4401  O   SER A 559      62.875 -56.000 -69.500  1.00 63.31           O  
ATOM   4402  OG  SER A 559      60.906 -53.719 -70.500  1.00 63.31           O  
ATOM   4403  N   LEU A 560      61.031 -56.500 -68.438  1.00 61.06           N  
ATOM   4404  CA  LEU A 560      61.531 -56.656 -67.062  1.00 61.06           C  
ATOM   4405  C   LEU A 560      60.938 -57.875 -66.375  1.00 61.06           C  
ATOM   4406  CB  LEU A 560      61.219 -55.406 -66.250  1.00 61.06           C  
ATOM   4407  O   LEU A 560      59.750 -58.125 -66.438  1.00 61.06           O  
ATOM   4408  CG  LEU A 560      62.406 -54.719 -65.562  1.00 61.06           C  
ATOM   4409  CD1 LEU A 560      62.562 -53.281 -66.000  1.00 61.06           C  
ATOM   4410  CD2 LEU A 560      62.250 -54.812 -64.000  1.00 61.06           C  
ATOM   4411  N   GLN A 561      61.625 -59.031 -66.188  1.00 58.66           N  
ATOM   4412  CA  GLN A 561      61.344 -60.281 -65.438  1.00 58.66           C  
ATOM   4413  C   GLN A 561      61.188 -60.062 -63.969  1.00 58.66           C  
ATOM   4414  CB  GLN A 561      62.438 -61.312 -65.750  1.00 58.66           C  
ATOM   4415  O   GLN A 561      62.125 -59.594 -63.281  1.00 58.66           O  
ATOM   4416  CG  GLN A 561      62.031 -62.438 -66.688  1.00 58.66           C  
ATOM   4417  CD  GLN A 561      63.156 -63.375 -67.000  1.00 58.66           C  
ATOM   4418  NE2 GLN A 561      62.844 -64.500 -67.562  1.00 58.66           N  
ATOM   4419  OE1 GLN A 561      64.312 -63.062 -66.750  1.00 58.66           O  
ATOM   4420  N   CYS A 562      59.969 -59.531 -63.406  1.00 54.91           N  
ATOM   4421  CA  CYS A 562      59.688 -59.344 -62.000  1.00 54.91           C  
ATOM   4422  C   CYS A 562      59.219 -60.625 -61.344  1.00 54.91           C  
ATOM   4423  CB  CYS A 562      58.625 -58.250 -61.812  1.00 54.91           C  
ATOM   4424  O   CYS A 562      58.281 -61.250 -61.781  1.00 54.91           O  
ATOM   4425  SG  CYS A 562      59.281 -56.562 -61.844  1.00 54.91           S  
ATOM   4426  N   ARG A 563      60.094 -61.469 -60.688  1.00 55.56           N  
ATOM   4427  CA  ARG A 563      59.906 -62.625 -59.812  1.00 55.56           C  
ATOM   4428  C   ARG A 563      59.625 -62.188 -58.375  1.00 55.56           C  
ATOM   4429  CB  ARG A 563      61.094 -63.562 -59.844  1.00 55.56           C  
ATOM   4430  O   ARG A 563      60.500 -61.625 -57.719  1.00 55.56           O  
ATOM   4431  CG  ARG A 563      60.906 -64.812 -60.719  1.00 55.56           C  
ATOM   4432  CD  ARG A 563      62.156 -65.688 -60.750  1.00 55.56           C  
ATOM   4433  NE  ARG A 563      62.031 -66.750 -61.750  1.00 55.56           N  
ATOM   4434  NH1 ARG A 563      63.188 -68.312 -60.500  1.00 55.56           N  
ATOM   4435  NH2 ARG A 563      62.406 -68.875 -62.562  1.00 55.56           N  
ATOM   4436  CZ  ARG A 563      62.562 -67.938 -61.594  1.00 55.56           C  
ATOM   4437  N   ILE A 564      58.406 -61.656 -58.031  1.00 50.56           N  
ATOM   4438  CA  ILE A 564      58.031 -61.344 -56.656  1.00 50.56           C  
ATOM   4439  C   ILE A 564      57.531 -62.594 -55.969  1.00 50.56           C  
ATOM   4440  CB  ILE A 564      56.969 -60.219 -56.594  1.00 50.56           C  
ATOM   4441  O   ILE A 564      56.625 -63.281 -56.469  1.00 50.56           O  
ATOM   4442  CG1 ILE A 564      57.531 -58.938 -57.250  1.00 50.56           C  
ATOM   4443  CG2 ILE A 564      56.562 -59.969 -55.156  1.00 50.56           C  
ATOM   4444  CD1 ILE A 564      56.469 -57.875 -57.500  1.00 50.56           C  
ATOM   4445  N   CYS A 565      58.344 -63.406 -55.219  1.00 44.16           N  
ATOM   4446  CA  CYS A 565      58.031 -64.438 -54.250  1.00 44.16           C  
ATOM   4447  C   CYS A 565      57.344 -63.844 -53.031  1.00 44.16           C  
ATOM   4448  CB  CYS A 565      59.312 -65.188 -53.812  1.00 44.16           C  
ATOM   4449  O   CYS A 565      57.812 -62.844 -52.469  1.00 44.16           O  
ATOM   4450  SG  CYS A 565      59.969 -66.250 -55.062  1.00 44.16           S  
ATOM   4451  N   ILE A 566      56.000 -63.812 -52.844  1.00 37.69           N  
ATOM   4452  CA  ILE A 566      55.281 -63.469 -51.625  1.00 37.69           C  
ATOM   4453  C   ILE A 566      55.969 -64.125 -50.438  1.00 37.69           C  
ATOM   4454  CB  ILE A 566      53.812 -63.906 -51.688  1.00 37.69           C  
ATOM   4455  O   ILE A 566      56.406 -65.312 -50.531  1.00 37.69           O  
ATOM   4456  CG1 ILE A 566      53.094 -63.219 -52.875  1.00 37.69           C  
ATOM   4457  CG2 ILE A 566      53.094 -63.625 -50.375  1.00 37.69           C  
ATOM   4458  CD1 ILE A 566      51.688 -63.719 -53.156  1.00 37.69           C  
TER    4459      ILE A 566                                                      
ENDMDL                                                                          
END                                                                             
