# Supplementary material for: Future Sequon Finder - A novel approach for predicting future N-linked glycosylation sequon locations on viral surface proteins
Source: PLoS One. 2025 Aug 14;20(8):e0328174. doi: 10.1371/journal.pone.0328174 (PMC12352829; doi:10.1371/journal.pone.0328174)
Supplement: S3 File — (ZIP) [file pone.0328174.s004.zip › S3_File/S3_File/Human H1N1/Future Prediction Strains/ASri_Lanka322024_6d61d_unrelaxed_rank_001_alphafold2_ptm_model_1_seed_000.pdb]

MODEL     1                                                                     
ATOM      1  N   MET A   1      97.688  17.938 -49.688  1.00 36.50           N  
ATOM      2  CA  MET A   1      96.875  17.953 -50.875  1.00 36.50           C  
ATOM      3  C   MET A   1      95.812  16.875 -50.812  1.00 36.50           C  
ATOM      4  CB  MET A   1      97.688  17.781 -52.156  1.00 36.50           C  
ATOM      5  O   MET A   1      96.125  15.688 -50.688  1.00 36.50           O  
ATOM      6  CG  MET A   1      98.312  19.062 -52.656  1.00 36.50           C  
ATOM      7  SD  MET A   1      99.062  18.875 -54.312  1.00 36.50           S  
ATOM      8  CE  MET A   1     100.375  17.656 -53.969  1.00 36.50           C  
ATOM      9  N   LYS A   2      94.625  17.125 -50.062  1.00 31.62           N  
ATOM     10  CA  LYS A   2      93.188  17.219 -50.156  1.00 31.62           C  
ATOM     11  C   LYS A   2      92.625  16.188 -51.125  1.00 31.62           C  
ATOM     12  CB  LYS A   2      92.750  18.625 -50.562  1.00 31.62           C  
ATOM     13  O   LYS A   2      92.938  16.234 -52.312  1.00 31.62           O  
ATOM     14  CG  LYS A   2      92.750  19.625 -49.406  1.00 31.62           C  
ATOM     15  CD  LYS A   2      92.188  20.984 -49.875  1.00 31.62           C  
ATOM     16  CE  LYS A   2      92.188  21.984 -48.719  1.00 31.62           C  
ATOM     17  NZ  LYS A   2      91.750  23.328 -49.156  1.00 31.62           N  
ATOM     18  N   ALA A   3      92.125  15.062 -50.625  1.00 37.50           N  
ATOM     19  CA  ALA A   3      90.875  14.672 -51.250  1.00 37.50           C  
ATOM     20  C   ALA A   3      89.875  14.109 -50.250  1.00 37.50           C  
ATOM     21  CB  ALA A   3      91.125  13.648 -52.375  1.00 37.50           C  
ATOM     22  O   ALA A   3      90.188  13.203 -49.469  1.00 37.50           O  
ATOM     23  N   ILE A   4      89.125  14.977 -49.562  1.00 38.81           N  
ATOM     24  CA  ILE A   4      87.812  14.984 -48.969  1.00 38.81           C  
ATOM     25  C   ILE A   4      86.812  14.188 -49.844  1.00 38.81           C  
ATOM     26  CB  ILE A   4      87.250  16.422 -48.781  1.00 38.81           C  
ATOM     27  O   ILE A   4      86.625  14.516 -51.031  1.00 38.81           O  
ATOM     28  CG1 ILE A   4      88.125  17.172 -47.781  1.00 38.81           C  
ATOM     29  CG2 ILE A   4      85.812  16.406 -48.312  1.00 38.81           C  
ATOM     30  CD1 ILE A   4      87.812  18.656 -47.625  1.00 38.81           C  
ATOM     31  N   LEU A   5      86.750  12.875 -49.688  1.00 35.53           N  
ATOM     32  CA  LEU A   5      85.688  11.953 -50.031  1.00 35.53           C  
ATOM     33  C   LEU A   5      84.500  12.156 -49.156  1.00 35.53           C  
ATOM     34  CB  LEU A   5      86.188  10.500 -49.938  1.00 35.53           C  
ATOM     35  O   LEU A   5      84.562  12.102 -47.906  1.00 35.53           O  
ATOM     36  CG  LEU A   5      86.188   9.688 -51.250  1.00 35.53           C  
ATOM     37  CD1 LEU A   5      87.500   8.953 -51.406  1.00 35.53           C  
ATOM     38  CD2 LEU A   5      85.000   8.711 -51.250  1.00 35.53           C  
ATOM     39  N   VAL A   6      83.625  13.117 -49.469  1.00 35.03           N  
ATOM     40  CA  VAL A   6      82.188  13.422 -49.188  1.00 35.03           C  
ATOM     41  C   VAL A   6      81.375  12.164 -49.375  1.00 35.03           C  
ATOM     42  CB  VAL A   6      81.688  14.555 -50.094  1.00 35.03           C  
ATOM     43  O   VAL A   6      81.312  11.578 -50.438  1.00 35.03           O  
ATOM     44  CG1 VAL A   6      80.188  14.789 -49.844  1.00 35.03           C  
ATOM     45  CG2 VAL A   6      82.500  15.836 -49.875  1.00 35.03           C  
ATOM     46  N   VAL A   7      81.312  11.219 -48.406  1.00 35.84           N  
ATOM     47  CA  VAL A   7      80.312  10.164 -48.094  1.00 35.84           C  
ATOM     48  C   VAL A   7      79.000  10.789 -47.812  1.00 35.84           C  
ATOM     49  CB  VAL A   7      80.812   9.305 -46.906  1.00 35.84           C  
ATOM     50  O   VAL A   7      78.875  11.656 -46.969  1.00 35.84           O  
ATOM     51  CG1 VAL A   7      79.688   8.281 -46.531  1.00 35.84           C  
ATOM     52  CG2 VAL A   7      82.125   8.602 -47.219  1.00 35.84           C  
ATOM     53  N   MET A   8      78.250  11.250 -48.875  1.00 28.88           N  
ATOM     54  CA  MET A   8      76.812  11.477 -49.000  1.00 28.88           C  
ATOM     55  C   MET A   8      76.000  10.414 -48.250  1.00 28.88           C  
ATOM     56  CB  MET A   8      76.375  11.469 -50.469  1.00 28.88           C  
ATOM     57  O   MET A   8      76.062   9.227 -48.562  1.00 28.88           O  
ATOM     58  CG  MET A   8      76.188  12.859 -51.062  1.00 28.88           C  
ATOM     59  SD  MET A   8      74.562  13.570 -50.656  1.00 28.88           S  
ATOM     60  CE  MET A   8      73.625  13.195 -52.188  1.00 28.88           C  
ATOM     61  N   LEU A   9      75.938  10.367 -46.906  1.00 27.83           N  
ATOM     62  CA  LEU A   9      75.000   9.766 -45.969  1.00 27.83           C  
ATOM     63  C   LEU A   9      73.562  10.250 -46.281  1.00 27.83           C  
ATOM     64  CB  LEU A   9      75.375  10.094 -44.531  1.00 27.83           C  
ATOM     65  O   LEU A   9      73.250  11.438 -46.156  1.00 27.83           O  
ATOM     66  CG  LEU A   9      76.125   9.031 -43.781  1.00 27.83           C  
ATOM     67  CD1 LEU A   9      77.312   9.688 -43.000  1.00 27.83           C  
ATOM     68  CD2 LEU A   9      75.250   8.234 -42.844  1.00 27.83           C  
ATOM     69  N   TYR A  10      73.000   9.914 -47.469  1.00 26.69           N  
ATOM     70  CA  TYR A  10      71.562   9.945 -47.719  1.00 26.69           C  
ATOM     71  C   TYR A  10      70.812   9.164 -46.656  1.00 26.69           C  
ATOM     72  CB  TYR A  10      71.250   9.367 -49.125  1.00 26.69           C  
ATOM     73  O   TYR A  10      71.125   8.000 -46.406  1.00 26.69           O  
ATOM     74  CG  TYR A  10      71.125  10.414 -50.188  1.00 26.69           C  
ATOM     75  CD1 TYR A  10      69.938  11.078 -50.406  1.00 26.69           C  
ATOM     76  CD2 TYR A  10      72.188  10.742 -51.000  1.00 26.69           C  
ATOM     77  CE1 TYR A  10      69.812  12.047 -51.406  1.00 26.69           C  
ATOM     78  CE2 TYR A  10      72.062  11.703 -52.000  1.00 26.69           C  
ATOM     79  OH  TYR A  10      70.750  13.305 -53.188  1.00 26.69           O  
ATOM     80  CZ  TYR A  10      70.875  12.352 -52.188  1.00 26.69           C  
ATOM     81  N   THR A  11      70.688   9.594 -45.406  1.00 26.75           N  
ATOM     82  CA  THR A  11      69.625   9.234 -44.438  1.00 26.75           C  
ATOM     83  C   THR A  11      68.312   8.898 -45.156  1.00 26.75           C  
ATOM     84  CB  THR A  11      69.375  10.367 -43.438  1.00 26.75           C  
ATOM     85  O   THR A  11      67.875   9.664 -46.000  1.00 26.75           O  
ATOM     86  CG2 THR A  11      70.625  10.594 -42.562  1.00 26.75           C  
ATOM     87  OG1 THR A  11      69.062  11.578 -44.156  1.00 26.75           O  
ATOM     88  N   PHE A  12      68.188   7.738 -45.875  1.00 27.75           N  
ATOM     89  CA  PHE A  12      66.875   7.074 -46.188  1.00 27.75           C  
ATOM     90  C   PHE A  12      65.875   7.301 -45.094  1.00 27.75           C  
ATOM     91  CB  PHE A  12      67.125   5.574 -46.406  1.00 27.75           C  
ATOM     92  O   PHE A  12      66.125   6.895 -43.938  1.00 27.75           O  
ATOM     93  CG  PHE A  12      67.750   5.238 -47.719  1.00 27.75           C  
ATOM     94  CD1 PHE A  12      67.062   5.242 -48.906  1.00 27.75           C  
ATOM     95  CD2 PHE A  12      69.125   4.914 -47.781  1.00 27.75           C  
ATOM     96  CE1 PHE A  12      67.625   4.930 -50.125  1.00 27.75           C  
ATOM     97  CE2 PHE A  12      69.750   4.602 -49.000  1.00 27.75           C  
ATOM     98  CZ  PHE A  12      69.000   4.609 -50.156  1.00 27.75           C  
ATOM     99  N   THR A  13      65.500   8.578 -44.812  1.00 27.08           N  
ATOM    100  CA  THR A  13      64.250   8.844 -44.031  1.00 27.08           C  
ATOM    101  C   THR A  13      63.156   7.863 -44.406  1.00 27.08           C  
ATOM    102  CB  THR A  13      63.781  10.281 -44.219  1.00 27.08           C  
ATOM    103  O   THR A  13      62.906   7.617 -45.594  1.00 27.08           O  
ATOM    104  CG2 THR A  13      64.812  11.297 -43.750  1.00 27.08           C  
ATOM    105  OG1 THR A  13      63.531  10.500 -45.625  1.00 27.08           O  
ATOM    106  N   THR A  14      63.219   6.582 -44.031  1.00 31.39           N  
ATOM    107  CA  THR A  14      62.031   5.727 -43.969  1.00 31.39           C  
ATOM    108  C   THR A  14      60.750   6.551 -44.094  1.00 31.39           C  
ATOM    109  CB  THR A  14      62.000   4.922 -42.656  1.00 31.39           C  
ATOM    110  O   THR A  14      60.625   7.586 -43.438  1.00 31.39           O  
ATOM    111  CG2 THR A  14      63.188   3.947 -42.562  1.00 31.39           C  
ATOM    112  OG1 THR A  14      62.094   5.828 -41.531  1.00 31.39           O  
ATOM    113  N   ALA A  15      60.406   7.098 -45.219  1.00 32.53           N  
ATOM    114  CA  ALA A  15      59.125   7.590 -45.688  1.00 32.53           C  
ATOM    115  C   ALA A  15      58.031   7.219 -44.688  1.00 32.53           C  
ATOM    116  CB  ALA A  15      58.781   7.035 -47.062  1.00 32.53           C  
ATOM    117  O   ALA A  15      57.812   6.039 -44.375  1.00 32.53           O  
ATOM    118  N   ASN A  16      57.938   7.742 -43.438  1.00 41.22           N  
ATOM    119  CA  ASN A  16      56.812   7.688 -42.531  1.00 41.22           C  
ATOM    120  C   ASN A  16      55.500   7.672 -43.281  1.00 41.22           C  
ATOM    121  CB  ASN A  16      56.844   8.867 -41.531  1.00 41.22           C  
ATOM    122  O   ASN A  16      55.156   8.648 -43.969  1.00 41.22           O  
ATOM    123  CG  ASN A  16      57.969   8.766 -40.531  1.00 41.22           C  
ATOM    124  ND2 ASN A  16      58.406   9.906 -40.031  1.00 41.22           N  
ATOM    125  OD1 ASN A  16      58.469   7.668 -40.250  1.00 41.22           O  
ATOM    126  N   ALA A  17      55.156   6.660 -44.094  1.00 50.75           N  
ATOM    127  CA  ALA A  17      53.844   6.500 -44.719  1.00 50.75           C  
ATOM    128  C   ALA A  17      52.750   6.816 -43.719  1.00 50.75           C  
ATOM    129  CB  ALA A  17      53.688   5.086 -45.250  1.00 50.75           C  
ATOM    130  O   ALA A  17      52.812   6.426 -42.531  1.00 50.75           O  
ATOM    131  N   ASP A  18      52.000   7.910 -43.969  1.00 66.44           N  
ATOM    132  CA  ASP A  18      50.844   8.391 -43.219  1.00 66.44           C  
ATOM    133  C   ASP A  18      49.688   7.391 -43.281  1.00 66.44           C  
ATOM    134  CB  ASP A  18      50.406   9.750 -43.750  1.00 66.44           C  
ATOM    135  O   ASP A  18      49.438   6.809 -44.344  1.00 66.44           O  
ATOM    136  CG  ASP A  18      51.406  10.852 -43.531  1.00 66.44           C  
ATOM    137  OD1 ASP A  18      52.031  10.898 -42.438  1.00 66.44           O  
ATOM    138  OD2 ASP A  18      51.594  11.688 -44.438  1.00 66.44           O  
ATOM    139  N   THR A  19      49.312   6.734 -42.125  1.00 68.06           N  
ATOM    140  CA  THR A  19      48.250   5.738 -42.000  1.00 68.06           C  
ATOM    141  C   THR A  19      46.938   6.398 -41.562  1.00 68.06           C  
ATOM    142  CB  THR A  19      48.625   4.660 -40.969  1.00 68.06           C  
ATOM    143  O   THR A  19      46.938   7.355 -40.781  1.00 68.06           O  
ATOM    144  CG2 THR A  19      49.844   3.859 -41.438  1.00 68.06           C  
ATOM    145  OG1 THR A  19      48.969   5.289 -39.719  1.00 68.06           O  
ATOM    146  N   LEU A  20      45.875   6.098 -42.344  1.00 68.25           N  
ATOM    147  CA  LEU A  20      44.531   6.520 -42.000  1.00 68.25           C  
ATOM    148  C   LEU A  20      43.688   5.328 -41.594  1.00 68.25           C  
ATOM    149  CB  LEU A  20      43.875   7.219 -43.188  1.00 68.25           C  
ATOM    150  O   LEU A  20      43.531   4.359 -42.344  1.00 68.25           O  
ATOM    151  CG  LEU A  20      42.406   7.633 -43.031  1.00 68.25           C  
ATOM    152  CD1 LEU A  20      42.281   8.781 -42.031  1.00 68.25           C  
ATOM    153  CD2 LEU A  20      41.812   8.023 -44.375  1.00 68.25           C  
ATOM    154  N   CYS A  21      43.188   5.375 -40.406  1.00 65.19           N  
ATOM    155  CA  CYS A  21      42.344   4.301 -39.906  1.00 65.19           C  
ATOM    156  C   CYS A  21      40.906   4.789 -39.656  1.00 65.19           C  
ATOM    157  CB  CYS A  21      42.906   3.734 -38.594  1.00 65.19           C  
ATOM    158  O   CYS A  21      40.688   5.805 -39.000  1.00 65.19           O  
ATOM    159  SG  CYS A  21      44.562   3.047 -38.781  1.00 65.19           S  
ATOM    160  N   ILE A  22      40.062   4.043 -40.344  1.00 62.66           N  
ATOM    161  CA  ILE A  22      38.625   4.324 -40.219  1.00 62.66           C  
ATOM    162  C   ILE A  22      37.969   3.270 -39.344  1.00 62.66           C  
ATOM    163  CB  ILE A  22      37.938   4.367 -41.594  1.00 62.66           C  
ATOM    164  O   ILE A  22      38.062   2.070 -39.625  1.00 62.66           O  
ATOM    165  CG1 ILE A  22      38.625   5.391 -42.500  1.00 62.66           C  
ATOM    166  CG2 ILE A  22      36.469   4.688 -41.469  1.00 62.66           C  
ATOM    167  CD1 ILE A  22      38.062   5.453 -43.938  1.00 62.66           C  
ATOM    168  N   GLY A  23      37.875   3.561 -38.094  1.00 56.50           N  
ATOM    169  CA  GLY A  23      37.344   2.568 -37.156  1.00 56.50           C  
ATOM    170  C   GLY A  23      37.500   2.984 -35.719  1.00 56.50           C  
ATOM    171  O   GLY A  23      37.844   4.129 -35.406  1.00 56.50           O  
ATOM    172  N   TYR A  24      36.906   2.133 -34.750  1.00 51.09           N  
ATOM    173  CA  TYR A  24      36.719   2.393 -33.344  1.00 51.09           C  
ATOM    174  C   TYR A  24      38.062   2.660 -32.656  1.00 51.09           C  
ATOM    175  CB  TYR A  24      36.031   1.212 -32.656  1.00 51.09           C  
ATOM    176  O   TYR A  24      39.062   2.029 -32.969  1.00 51.09           O  
ATOM    177  CG  TYR A  24      34.625   0.955 -33.188  1.00 51.09           C  
ATOM    178  CD1 TYR A  24      33.531   1.684 -32.688  1.00 51.09           C  
ATOM    179  CD2 TYR A  24      34.375  -0.018 -34.125  1.00 51.09           C  
ATOM    180  CE1 TYR A  24      32.250   1.449 -33.156  1.00 51.09           C  
ATOM    181  CE2 TYR A  24      33.094  -0.261 -34.625  1.00 51.09           C  
ATOM    182  OH  TYR A  24      30.781   0.240 -34.594  1.00 51.09           O  
ATOM    183  CZ  TYR A  24      32.031   0.477 -34.125  1.00 51.09           C  
ATOM    184  N   HIS A  25      38.344   3.824 -32.094  1.00 50.41           N  
ATOM    185  CA  HIS A  25      39.406   4.148 -31.141  1.00 50.41           C  
ATOM    186  C   HIS A  25      39.375   3.230 -29.938  1.00 50.41           C  
ATOM    187  CB  HIS A  25      39.312   5.609 -30.703  1.00 50.41           C  
ATOM    188  O   HIS A  25      38.312   2.910 -29.422  1.00 50.41           O  
ATOM    189  CG  HIS A  25      39.750   6.582 -31.750  1.00 50.41           C  
ATOM    190  CD2 HIS A  25      39.031   7.371 -32.594  1.00 50.41           C  
ATOM    191  ND1 HIS A  25      41.094   6.820 -32.031  1.00 50.41           N  
ATOM    192  CE1 HIS A  25      41.156   7.723 -33.000  1.00 50.41           C  
ATOM    193  NE2 HIS A  25      39.938   8.070 -33.344  1.00 50.41           N  
ATOM    194  N   ALA A  26      40.438   2.354 -29.734  1.00 51.12           N  
ATOM    195  CA  ALA A  26      40.594   1.607 -28.500  1.00 51.12           C  
ATOM    196  C   ALA A  26      40.531   2.535 -27.281  1.00 51.12           C  
ATOM    197  CB  ALA A  26      41.938   0.841 -28.516  1.00 51.12           C  
ATOM    198  O   ALA A  26      41.125   3.617 -27.297  1.00 51.12           O  
ATOM    199  N   ASN A  27      39.406   2.486 -26.578  1.00 57.22           N  
ATOM    200  CA  ASN A  27      39.219   3.168 -25.312  1.00 57.22           C  
ATOM    201  C   ASN A  27      39.469   2.223 -24.125  1.00 57.22           C  
ATOM    202  CB  ASN A  27      37.844   3.793 -25.219  1.00 57.22           C  
ATOM    203  O   ASN A  27      39.406   1.003 -24.297  1.00 57.22           O  
ATOM    204  CG  ASN A  27      36.875   2.955 -24.422  1.00 57.22           C  
ATOM    205  ND2 ASN A  27      35.625   3.387 -24.359  1.00 57.22           N  
ATOM    206  OD1 ASN A  27      37.250   1.928 -23.844  1.00 57.22           O  
ATOM    207  N   ASN A  28      40.188   2.615 -23.078  1.00 61.47           N  
ATOM    208  CA  ASN A  28      40.406   1.835 -21.859  1.00 61.47           C  
ATOM    209  C   ASN A  28      39.125   1.545 -21.109  1.00 61.47           C  
ATOM    210  CB  ASN A  28      41.406   2.557 -20.953  1.00 61.47           C  
ATOM    211  O   ASN A  28      39.156   1.229 -19.922  1.00 61.47           O  
ATOM    212  CG  ASN A  28      42.844   2.311 -21.344  1.00 61.47           C  
ATOM    213  ND2 ASN A  28      43.781   3.035 -20.719  1.00 61.47           N  
ATOM    214  OD1 ASN A  28      43.125   1.478 -22.219  1.00 61.47           O  
ATOM    215  N   SER A  29      37.969   1.653 -21.828  1.00 66.00           N  
ATOM    216  CA  SER A  29      36.688   1.441 -21.156  1.00 66.00           C  
ATOM    217  C   SER A  29      36.438  -0.040 -20.891  1.00 66.00           C  
ATOM    218  CB  SER A  29      35.531   2.012 -22.000  1.00 66.00           C  
ATOM    219  O   SER A  29      36.750  -0.889 -21.719  1.00 66.00           O  
ATOM    220  OG  SER A  29      34.281   1.686 -21.422  1.00 66.00           O  
ATOM    221  N   THR A  30      35.969  -0.411 -19.703  1.00 77.31           N  
ATOM    222  CA  THR A  30      35.625  -1.763 -19.281  1.00 77.31           C  
ATOM    223  C   THR A  30      34.125  -1.960 -19.328  1.00 77.31           C  
ATOM    224  CB  THR A  30      36.156  -2.068 -17.875  1.00 77.31           C  
ATOM    225  O   THR A  30      33.594  -2.957 -18.812  1.00 77.31           O  
ATOM    226  CG2 THR A  30      37.688  -2.029 -17.828  1.00 77.31           C  
ATOM    227  OG1 THR A  30      35.625  -1.097 -16.953  1.00 77.31           O  
ATOM    228  N   ASP A  31      33.438  -0.965 -19.969  1.00 82.62           N  
ATOM    229  CA  ASP A  31      32.000  -1.017 -19.969  1.00 82.62           C  
ATOM    230  C   ASP A  31      31.484  -2.070 -20.953  1.00 82.62           C  
ATOM    231  CB  ASP A  31      31.406   0.354 -20.312  1.00 82.62           C  
ATOM    232  O   ASP A  31      32.000  -2.203 -22.047  1.00 82.62           O  
ATOM    233  CG  ASP A  31      31.500   1.347 -19.172  1.00 82.62           C  
ATOM    234  OD1 ASP A  31      31.969   0.972 -18.078  1.00 82.62           O  
ATOM    235  OD2 ASP A  31      31.094   2.514 -19.359  1.00 82.62           O  
ATOM    236  N   THR A  32      30.484  -2.830 -20.547  1.00 86.00           N  
ATOM    237  CA  THR A  32      29.859  -3.832 -21.406  1.00 86.00           C  
ATOM    238  C   THR A  32      28.344  -3.662 -21.422  1.00 86.00           C  
ATOM    239  CB  THR A  32      30.203  -5.258 -20.953  1.00 86.00           C  
ATOM    240  O   THR A  32      27.750  -3.217 -20.438  1.00 86.00           O  
ATOM    241  CG2 THR A  32      31.719  -5.480 -20.953  1.00 86.00           C  
ATOM    242  OG1 THR A  32      29.703  -5.461 -19.625  1.00 86.00           O  
ATOM    243  N   VAL A  33      27.812  -3.934 -22.672  1.00 86.38           N  
ATOM    244  CA  VAL A  33      26.359  -3.912 -22.781  1.00 86.38           C  
ATOM    245  C   VAL A  33      25.891  -5.203 -23.453  1.00 86.38           C  
ATOM    246  CB  VAL A  33      25.875  -2.686 -23.594  1.00 86.38           C  
ATOM    247  O   VAL A  33      26.641  -5.871 -24.141  1.00 86.38           O  
ATOM    248  CG1 VAL A  33      26.297  -1.389 -22.906  1.00 86.38           C  
ATOM    249  CG2 VAL A  33      26.422  -2.734 -25.016  1.00 86.38           C  
ATOM    250  N   ASP A  34      24.578  -5.527 -23.234  1.00 85.69           N  
ATOM    251  CA  ASP A  34      23.953  -6.668 -23.906  1.00 85.69           C  
ATOM    252  C   ASP A  34      23.109  -6.219 -25.094  1.00 85.69           C  
ATOM    253  CB  ASP A  34      23.094  -7.461 -22.922  1.00 85.69           C  
ATOM    254  O   ASP A  34      22.484  -5.160 -25.047  1.00 85.69           O  
ATOM    255  CG  ASP A  34      23.906  -8.133 -21.828  1.00 85.69           C  
ATOM    256  OD1 ASP A  34      25.109  -8.375 -22.031  1.00 85.69           O  
ATOM    257  OD2 ASP A  34      23.328  -8.422 -20.750  1.00 85.69           O  
ATOM    258  N   THR A  35      23.203  -6.980 -26.172  1.00 83.25           N  
ATOM    259  CA  THR A  35      22.312  -6.805 -27.328  1.00 83.25           C  
ATOM    260  C   THR A  35      21.406  -8.023 -27.500  1.00 83.25           C  
ATOM    261  CB  THR A  35      23.109  -6.559 -28.609  1.00 83.25           C  
ATOM    262  O   THR A  35      21.547  -9.008 -26.766  1.00 83.25           O  
ATOM    263  CG2 THR A  35      24.188  -5.488 -28.406  1.00 83.25           C  
ATOM    264  OG1 THR A  35      23.750  -7.777 -29.016  1.00 83.25           O  
ATOM    265  N   VAL A  36      20.500  -7.941 -28.469  1.00 74.94           N  
ATOM    266  CA  VAL A  36      19.578  -9.039 -28.750  1.00 74.94           C  
ATOM    267  C   VAL A  36      20.359 -10.281 -29.172  1.00 74.94           C  
ATOM    268  CB  VAL A  36      18.562  -8.664 -29.859  1.00 74.94           C  
ATOM    269  O   VAL A  36      20.016 -11.398 -28.812  1.00 74.94           O  
ATOM    270  CG1 VAL A  36      17.672  -9.859 -30.203  1.00 74.94           C  
ATOM    271  CG2 VAL A  36      17.703  -7.477 -29.406  1.00 74.94           C  
ATOM    272  N   LEU A  37      21.531 -10.055 -29.781  1.00 73.62           N  
ATOM    273  CA  LEU A  37      22.266 -11.117 -30.438  1.00 73.62           C  
ATOM    274  C   LEU A  37      23.516 -11.492 -29.656  1.00 73.62           C  
ATOM    275  CB  LEU A  37      22.656 -10.695 -31.859  1.00 73.62           C  
ATOM    276  O   LEU A  37      23.969 -12.641 -29.703  1.00 73.62           O  
ATOM    277  CG  LEU A  37      21.516 -10.430 -32.844  1.00 73.62           C  
ATOM    278  CD1 LEU A  37      22.047  -9.836 -34.125  1.00 73.62           C  
ATOM    279  CD2 LEU A  37      20.734 -11.711 -33.094  1.00 73.62           C  
ATOM    280  N   GLU A  38      24.078 -10.516 -28.891  1.00 77.44           N  
ATOM    281  CA  GLU A  38      25.359 -10.742 -28.234  1.00 77.44           C  
ATOM    282  C   GLU A  38      25.328 -10.266 -26.781  1.00 77.44           C  
ATOM    283  CB  GLU A  38      26.484 -10.039 -29.000  1.00 77.44           C  
ATOM    284  O   GLU A  38      24.766  -9.203 -26.484  1.00 77.44           O  
ATOM    285  CG  GLU A  38      26.703 -10.578 -30.406  1.00 77.44           C  
ATOM    286  CD  GLU A  38      27.781  -9.812 -31.172  1.00 77.44           C  
ATOM    287  OE1 GLU A  38      27.875  -9.984 -32.406  1.00 77.44           O  
ATOM    288  OE2 GLU A  38      28.531  -9.039 -30.531  1.00 77.44           O  
ATOM    289  N   LYS A  39      25.891 -11.086 -25.891  1.00 83.50           N  
ATOM    290  CA  LYS A  39      26.016 -10.695 -24.500  1.00 83.50           C  
ATOM    291  C   LYS A  39      27.422 -10.148 -24.203  1.00 83.50           C  
ATOM    292  CB  LYS A  39      25.719 -11.875 -23.578  1.00 83.50           C  
ATOM    293  O   LYS A  39      28.391 -10.578 -24.828  1.00 83.50           O  
ATOM    294  CG  LYS A  39      24.250 -12.305 -23.578  1.00 83.50           C  
ATOM    295  CD  LYS A  39      23.969 -13.312 -22.484  1.00 83.50           C  
ATOM    296  CE  LYS A  39      22.484 -13.695 -22.438  1.00 83.50           C  
ATOM    297  NZ  LYS A  39      22.203 -14.664 -21.344  1.00 83.50           N  
ATOM    298  N   ASN A  40      27.609  -9.094 -23.344  1.00 84.00           N  
ATOM    299  CA  ASN A  40      28.859  -8.531 -22.844  1.00 84.00           C  
ATOM    300  C   ASN A  40      29.672  -7.891 -23.953  1.00 84.00           C  
ATOM    301  CB  ASN A  40      29.672  -9.602 -22.109  1.00 84.00           C  
ATOM    302  O   ASN A  40      30.875  -8.148 -24.078  1.00 84.00           O  
ATOM    303  CG  ASN A  40      29.016 -10.078 -20.844  1.00 84.00           C  
ATOM    304  ND2 ASN A  40      29.219 -11.352 -20.516  1.00 84.00           N  
ATOM    305  OD1 ASN A  40      28.328  -9.320 -20.156  1.00 84.00           O  
ATOM    306  N   VAL A  41      29.031  -7.148 -24.734  1.00 80.44           N  
ATOM    307  CA  VAL A  41      29.688  -6.398 -25.812  1.00 80.44           C  
ATOM    308  C   VAL A  41      30.422  -5.199 -25.219  1.00 80.44           C  
ATOM    309  CB  VAL A  41      28.672  -5.930 -26.875  1.00 80.44           C  
ATOM    310  O   VAL A  41      29.828  -4.391 -24.500  1.00 80.44           O  
ATOM    311  CG1 VAL A  41      29.375  -5.145 -27.984  1.00 80.44           C  
ATOM    312  CG2 VAL A  41      27.922  -7.125 -27.469  1.00 80.44           C  
ATOM    313  N   THR A  42      31.703  -5.141 -25.406  1.00 81.44           N  
ATOM    314  CA  THR A  42      32.500  -4.027 -24.906  1.00 81.44           C  
ATOM    315  C   THR A  42      32.219  -2.754 -25.688  1.00 81.44           C  
ATOM    316  CB  THR A  42      34.000  -4.348 -24.969  1.00 81.44           C  
ATOM    317  O   THR A  42      32.250  -2.754 -26.922  1.00 81.44           O  
ATOM    318  CG2 THR A  42      34.344  -5.512 -24.047  1.00 81.44           C  
ATOM    319  OG1 THR A  42      34.344  -4.691 -26.312  1.00 81.44           O  
ATOM    320  N   VAL A  43      31.922  -1.685 -24.984  1.00 76.06           N  
ATOM    321  CA  VAL A  43      31.562  -0.424 -25.625  1.00 76.06           C  
ATOM    322  C   VAL A  43      32.438   0.703 -25.062  1.00 76.06           C  
ATOM    323  CB  VAL A  43      30.062  -0.089 -25.438  1.00 76.06           C  
ATOM    324  O   VAL A  43      33.000   0.573 -23.969  1.00 76.06           O  
ATOM    325  CG1 VAL A  43      29.188  -1.144 -26.125  1.00 76.06           C  
ATOM    326  CG2 VAL A  43      29.719   0.024 -23.969  1.00 76.06           C  
ATOM    327  N   THR A  44      32.562   1.726 -25.781  1.00 68.81           N  
ATOM    328  CA  THR A  44      33.406   2.869 -25.422  1.00 68.81           C  
ATOM    329  C   THR A  44      32.750   3.676 -24.297  1.00 68.81           C  
ATOM    330  CB  THR A  44      33.656   3.781 -26.625  1.00 68.81           C  
ATOM    331  O   THR A  44      33.438   4.250 -23.453  1.00 68.81           O  
ATOM    332  CG2 THR A  44      34.500   3.074 -27.688  1.00 68.81           C  
ATOM    333  OG1 THR A  44      32.406   4.156 -27.219  1.00 68.81           O  
ATOM    334  N   HIS A  45      31.391   3.711 -24.266  1.00 71.69           N  
ATOM    335  CA  HIS A  45      30.625   4.395 -23.219  1.00 71.69           C  
ATOM    336  C   HIS A  45      29.250   3.766 -23.047  1.00 71.69           C  
ATOM    337  CB  HIS A  45      30.484   5.883 -23.562  1.00 71.69           C  
ATOM    338  O   HIS A  45      28.656   3.301 -24.016  1.00 71.69           O  
ATOM    339  CG  HIS A  45      29.859   6.684 -22.469  1.00 71.69           C  
ATOM    340  CD2 HIS A  45      28.625   7.219 -22.359  1.00 71.69           C  
ATOM    341  ND1 HIS A  45      30.531   7.023 -21.312  1.00 71.69           N  
ATOM    342  CE1 HIS A  45      29.719   7.730 -20.531  1.00 71.69           C  
ATOM    343  NE2 HIS A  45      28.562   7.867 -21.141  1.00 71.69           N  
ATOM    344  N   SER A  46      28.766   3.760 -21.844  1.00 84.81           N  
ATOM    345  CA  SER A  46      27.422   3.279 -21.531  1.00 84.81           C  
ATOM    346  C   SER A  46      26.844   4.016 -20.344  1.00 84.81           C  
ATOM    347  CB  SER A  46      27.453   1.774 -21.266  1.00 84.81           C  
ATOM    348  O   SER A  46      27.578   4.594 -19.531  1.00 84.81           O  
ATOM    349  OG  SER A  46      28.125   1.489 -20.062  1.00 84.81           O  
ATOM    350  N   VAL A  47      25.562   4.074 -20.328  1.00 85.38           N  
ATOM    351  CA  VAL A  47      24.859   4.672 -19.203  1.00 85.38           C  
ATOM    352  C   VAL A  47      23.875   3.664 -18.609  1.00 85.38           C  
ATOM    353  CB  VAL A  47      24.109   5.961 -19.609  1.00 85.38           C  
ATOM    354  O   VAL A  47      23.219   2.930 -19.344  1.00 85.38           O  
ATOM    355  CG1 VAL A  47      23.359   6.555 -18.422  1.00 85.38           C  
ATOM    356  CG2 VAL A  47      25.094   6.980 -20.203  1.00 85.38           C  
ATOM    357  N   ASN A  48      23.922   3.627 -17.266  1.00 90.12           N  
ATOM    358  CA  ASN A  48      22.938   2.785 -16.594  1.00 90.12           C  
ATOM    359  C   ASN A  48      21.578   3.477 -16.500  1.00 90.12           C  
ATOM    360  CB  ASN A  48      23.438   2.385 -15.203  1.00 90.12           C  
ATOM    361  O   ASN A  48      21.500   4.617 -16.047  1.00 90.12           O  
ATOM    362  CG  ASN A  48      22.625   1.251 -14.602  1.00 90.12           C  
ATOM    363  ND2 ASN A  48      22.891   0.938 -13.344  1.00 90.12           N  
ATOM    364  OD1 ASN A  48      21.766   0.660 -15.273  1.00 90.12           O  
ATOM    365  N   LEU A  49      20.547   2.779 -16.953  1.00 88.12           N  
ATOM    366  CA  LEU A  49      19.219   3.365 -17.016  1.00 88.12           C  
ATOM    367  C   LEU A  49      18.438   3.082 -15.727  1.00 88.12           C  
ATOM    368  CB  LEU A  49      18.453   2.824 -18.219  1.00 88.12           C  
ATOM    369  O   LEU A  49      17.281   3.473 -15.609  1.00 88.12           O  
ATOM    370  CG  LEU A  49      19.047   3.135 -19.594  1.00 88.12           C  
ATOM    371  CD1 LEU A  49      18.203   2.502 -20.688  1.00 88.12           C  
ATOM    372  CD2 LEU A  49      19.156   4.641 -19.797  1.00 88.12           C  
ATOM    373  N   LEU A  50      19.094   2.406 -14.758  1.00 91.25           N  
ATOM    374  CA  LEU A  50      18.406   1.987 -13.547  1.00 91.25           C  
ATOM    375  C   LEU A  50      18.859   2.818 -12.352  1.00 91.25           C  
ATOM    376  CB  LEU A  50      18.656   0.501 -13.273  1.00 91.25           C  
ATOM    377  O   LEU A  50      20.062   2.971 -12.117  1.00 91.25           O  
ATOM    378  CG  LEU A  50      17.859  -0.486 -14.133  1.00 91.25           C  
ATOM    379  CD1 LEU A  50      18.406  -1.899 -13.945  1.00 91.25           C  
ATOM    380  CD2 LEU A  50      16.375  -0.426 -13.773  1.00 91.25           C  
ATOM    381  N   GLU A  51      17.875   3.396 -11.594  1.00 92.44           N  
ATOM    382  CA  GLU A  51      18.141   4.062 -10.320  1.00 92.44           C  
ATOM    383  C   GLU A  51      18.031   3.084  -9.148  1.00 92.44           C  
ATOM    384  CB  GLU A  51      17.172   5.234 -10.117  1.00 92.44           C  
ATOM    385  O   GLU A  51      17.016   2.383  -9.016  1.00 92.44           O  
ATOM    386  CG  GLU A  51      17.359   5.961  -8.789  1.00 92.44           C  
ATOM    387  CD  GLU A  51      18.734   6.566  -8.625  1.00 92.44           C  
ATOM    388  OE1 GLU A  51      19.500   6.090  -7.754  1.00 92.44           O  
ATOM    389  OE2 GLU A  51      19.062   7.523  -9.359  1.00 92.44           O  
ATOM    390  N   ASP A  52      19.078   3.102  -8.367  1.00 91.50           N  
ATOM    391  CA  ASP A  52      19.031   2.170  -7.242  1.00 91.50           C  
ATOM    392  C   ASP A  52      19.234   2.900  -5.918  1.00 91.50           C  
ATOM    393  CB  ASP A  52      20.078   1.074  -7.406  1.00 91.50           C  
ATOM    394  O   ASP A  52      19.250   2.275  -4.855  1.00 91.50           O  
ATOM    395  CG  ASP A  52      21.500   1.618  -7.473  1.00 91.50           C  
ATOM    396  OD1 ASP A  52      21.688   2.855  -7.441  1.00 91.50           O  
ATOM    397  OD2 ASP A  52      22.453   0.803  -7.559  1.00 91.50           O  
ATOM    398  N   LYS A  53      19.328   4.219  -6.023  1.00 92.31           N  
ATOM    399  CA  LYS A  53      19.562   5.035  -4.836  1.00 92.31           C  
ATOM    400  C   LYS A  53      18.250   5.621  -4.316  1.00 92.31           C  
ATOM    401  CB  LYS A  53      20.547   6.160  -5.133  1.00 92.31           C  
ATOM    402  O   LYS A  53      17.328   5.898  -5.094  1.00 92.31           O  
ATOM    403  CG  LYS A  53      21.953   5.672  -5.453  1.00 92.31           C  
ATOM    404  CD  LYS A  53      22.922   6.836  -5.602  1.00 92.31           C  
ATOM    405  CE  LYS A  53      24.328   6.352  -5.930  1.00 92.31           C  
ATOM    406  NZ  LYS A  53      25.281   7.488  -6.113  1.00 92.31           N  
ATOM    407  N   HIS A  54      18.188   5.773  -3.010  1.00 93.06           N  
ATOM    408  CA  HIS A  54      17.062   6.402  -2.320  1.00 93.06           C  
ATOM    409  C   HIS A  54      17.531   7.168  -1.088  1.00 93.06           C  
ATOM    410  CB  HIS A  54      16.016   5.355  -1.920  1.00 93.06           C  
ATOM    411  O   HIS A  54      18.625   6.926  -0.585  1.00 93.06           O  
ATOM    412  CG  HIS A  54      16.547   4.312  -0.986  1.00 93.06           C  
ATOM    413  CD2 HIS A  54      17.016   3.062  -1.220  1.00 93.06           C  
ATOM    414  ND1 HIS A  54      16.625   4.508   0.375  1.00 93.06           N  
ATOM    415  CE1 HIS A  54      17.125   3.420   0.940  1.00 93.06           C  
ATOM    416  NE2 HIS A  54      17.375   2.527  -0.006  1.00 93.06           N  
ATOM    417  N   ASN A  55      16.703   8.023  -0.605  1.00 91.88           N  
ATOM    418  CA  ASN A  55      17.156   8.922   0.455  1.00 91.88           C  
ATOM    419  C   ASN A  55      16.734   8.422   1.831  1.00 91.88           C  
ATOM    420  CB  ASN A  55      16.625  10.336   0.218  1.00 91.88           C  
ATOM    421  O   ASN A  55      17.016   9.055   2.846  1.00 91.88           O  
ATOM    422  CG  ASN A  55      15.117  10.430   0.329  1.00 91.88           C  
ATOM    423  ND2 ASN A  55      14.570  11.602   0.029  1.00 91.88           N  
ATOM    424  OD1 ASN A  55      14.453   9.453   0.683  1.00 91.88           O  
ATOM    425  N   GLY A  56      16.031   7.285   1.834  1.00 92.94           N  
ATOM    426  CA  GLY A  56      15.648   6.648   3.084  1.00 92.94           C  
ATOM    427  C   GLY A  56      14.664   7.473   3.898  1.00 92.94           C  
ATOM    428  O   GLY A  56      14.539   7.277   5.109  1.00 92.94           O  
ATOM    429  N   LYS A  57      14.062   8.445   3.324  1.00 93.81           N  
ATOM    430  CA  LYS A  57      13.148   9.352   4.016  1.00 93.81           C  
ATOM    431  C   LYS A  57      11.758   9.320   3.375  1.00 93.81           C  
ATOM    432  CB  LYS A  57      13.688  10.773   4.023  1.00 93.81           C  
ATOM    433  O   LYS A  57      11.641   9.305   2.148  1.00 93.81           O  
ATOM    434  CG  LYS A  57      15.070  10.906   4.648  1.00 93.81           C  
ATOM    435  CD  LYS A  57      15.617  12.320   4.496  1.00 93.81           C  
ATOM    436  CE  LYS A  57      17.016  12.445   5.082  1.00 93.81           C  
ATOM    437  NZ  LYS A  57      17.578  13.812   4.891  1.00 93.81           N  
ATOM    438  N   LEU A  58      10.695   9.336   4.250  1.00 94.25           N  
ATOM    439  CA  LEU A  58       9.344   9.570   3.760  1.00 94.25           C  
ATOM    440  C   LEU A  58       9.062  11.062   3.631  1.00 94.25           C  
ATOM    441  CB  LEU A  58       8.320   8.922   4.691  1.00 94.25           C  
ATOM    442  O   LEU A  58       9.148  11.805   4.617  1.00 94.25           O  
ATOM    443  CG  LEU A  58       8.406   7.406   4.852  1.00 94.25           C  
ATOM    444  CD1 LEU A  58       7.379   6.918   5.867  1.00 94.25           C  
ATOM    445  CD2 LEU A  58       8.211   6.711   3.508  1.00 94.25           C  
ATOM    446  N   CYS A  59       8.766  11.492   2.396  1.00 94.00           N  
ATOM    447  CA  CYS A  59       8.672  12.914   2.113  1.00 94.00           C  
ATOM    448  C   CYS A  59       7.254  13.305   1.713  1.00 94.00           C  
ATOM    449  CB  CYS A  59       9.648  13.305   1.004  1.00 94.00           C  
ATOM    450  O   CYS A  59       6.434  12.445   1.409  1.00 94.00           O  
ATOM    451  SG  CYS A  59      11.375  12.938   1.393  1.00 94.00           S  
ATOM    452  N   LYS A  60       7.012  14.617   1.731  1.00 93.38           N  
ATOM    453  CA  LYS A  60       5.766  15.164   1.207  1.00 93.38           C  
ATOM    454  C   LYS A  60       5.672  14.969  -0.303  1.00 93.38           C  
ATOM    455  CB  LYS A  60       5.652  16.656   1.551  1.00 93.38           C  
ATOM    456  O   LYS A  60       6.668  15.102  -1.017  1.00 93.38           O  
ATOM    457  CG  LYS A  60       5.621  16.938   3.045  1.00 93.38           C  
ATOM    458  CD  LYS A  60       5.574  18.438   3.322  1.00 93.38           C  
ATOM    459  CE  LYS A  60       5.699  18.734   4.809  1.00 93.38           C  
ATOM    460  NZ  LYS A  60       5.719  20.203   5.082  1.00 93.38           N  
ATOM    461  N   LEU A  61       4.527  14.555  -0.698  1.00 90.19           N  
ATOM    462  CA  LEU A  61       4.250  14.445  -2.125  1.00 90.19           C  
ATOM    463  C   LEU A  61       3.406  15.617  -2.609  1.00 90.19           C  
ATOM    464  CB  LEU A  61       3.529  13.125  -2.430  1.00 90.19           C  
ATOM    465  O   LEU A  61       2.320  15.867  -2.082  1.00 90.19           O  
ATOM    466  CG  LEU A  61       3.652  12.602  -3.861  1.00 90.19           C  
ATOM    467  CD1 LEU A  61       4.953  11.820  -4.031  1.00 90.19           C  
ATOM    468  CD2 LEU A  61       2.453  11.734  -4.219  1.00 90.19           C  
ATOM    469  N   ARG A  62       3.912  16.453  -3.502  1.00 84.75           N  
ATOM    470  CA  ARG A  62       3.244  17.641  -4.023  1.00 84.75           C  
ATOM    471  C   ARG A  62       2.932  18.625  -2.906  1.00 84.75           C  
ATOM    472  CB  ARG A  62       1.957  17.250  -4.758  1.00 84.75           C  
ATOM    473  O   ARG A  62       1.856  19.234  -2.887  1.00 84.75           O  
ATOM    474  CG  ARG A  62       2.184  16.375  -5.977  1.00 84.75           C  
ATOM    475  CD  ARG A  62       0.872  16.000  -6.656  1.00 84.75           C  
ATOM    476  NE  ARG A  62       1.088  15.125  -7.801  1.00 84.75           N  
ATOM    477  NH1 ARG A  62      -1.152  14.680  -8.141  1.00 84.75           N  
ATOM    478  NH2 ARG A  62       0.429  13.734  -9.508  1.00 84.75           N  
ATOM    479  CZ  ARG A  62       0.121  14.516  -8.477  1.00 84.75           C  
ATOM    480  N   GLY A  63       3.732  18.656  -1.919  1.00 86.44           N  
ATOM    481  CA  GLY A  63       3.604  19.641  -0.870  1.00 86.44           C  
ATOM    482  C   GLY A  63       2.662  19.219   0.242  1.00 86.44           C  
ATOM    483  O   GLY A  63       2.430  19.984   1.187  1.00 86.44           O  
ATOM    484  N   VAL A  64       2.090  17.984   0.156  1.00 89.19           N  
ATOM    485  CA  VAL A  64       1.170  17.438   1.151  1.00 89.19           C  
ATOM    486  C   VAL A  64       1.854  16.328   1.937  1.00 89.19           C  
ATOM    487  CB  VAL A  64      -0.128  16.922   0.498  1.00 89.19           C  
ATOM    488  O   VAL A  64       2.439  15.414   1.348  1.00 89.19           O  
ATOM    489  CG1 VAL A  64      -1.086  16.375   1.558  1.00 89.19           C  
ATOM    490  CG2 VAL A  64      -0.798  18.016  -0.321  1.00 89.19           C  
ATOM    491  N   ALA A  65       1.797  16.328   3.248  1.00 91.25           N  
ATOM    492  CA  ALA A  65       2.451  15.367   4.129  1.00 91.25           C  
ATOM    493  C   ALA A  65       1.704  14.039   4.137  1.00 91.25           C  
ATOM    494  CB  ALA A  65       2.555  15.922   5.547  1.00 91.25           C  
ATOM    495  O   ALA A  65       0.479  14.008   3.996  1.00 91.25           O  
ATOM    496  N   PRO A  66       2.471  12.969   4.320  1.00 92.81           N  
ATOM    497  CA  PRO A  66       1.808  11.672   4.461  1.00 92.81           C  
ATOM    498  C   PRO A  66       1.100  11.508   5.805  1.00 92.81           C  
ATOM    499  CB  PRO A  66       2.959  10.672   4.332  1.00 92.81           C  
ATOM    500  O   PRO A  66       1.461  12.180   6.781  1.00 92.81           O  
ATOM    501  CG  PRO A  66       4.164  11.406   4.820  1.00 92.81           C  
ATOM    502  CD  PRO A  66       4.031  12.852   4.430  1.00 92.81           C  
ATOM    503  N   LEU A  67       0.072  10.594   5.820  1.00 92.19           N  
ATOM    504  CA  LEU A  67      -0.557  10.195   7.074  1.00 92.19           C  
ATOM    505  C   LEU A  67       0.149   8.984   7.676  1.00 92.19           C  
ATOM    506  CB  LEU A  67      -2.039   9.875   6.855  1.00 92.19           C  
ATOM    507  O   LEU A  67       0.015   7.867   7.168  1.00 92.19           O  
ATOM    508  CG  LEU A  67      -2.822   9.406   8.078  1.00 92.19           C  
ATOM    509  CD1 LEU A  67      -2.873  10.516   9.133  1.00 92.19           C  
ATOM    510  CD2 LEU A  67      -4.227   8.977   7.684  1.00 92.19           C  
ATOM    511  N   HIS A  68       0.899   9.242   8.664  1.00 92.19           N  
ATOM    512  CA  HIS A  68       1.621   8.188   9.359  1.00 92.19           C  
ATOM    513  C   HIS A  68       0.794   7.621  10.508  1.00 92.19           C  
ATOM    514  CB  HIS A  68       2.963   8.703   9.883  1.00 92.19           C  
ATOM    515  O   HIS A  68       0.482   8.336  11.461  1.00 92.19           O  
ATOM    516  CG  HIS A  68       3.918   7.617  10.258  1.00 92.19           C  
ATOM    517  CD2 HIS A  68       5.043   7.172   9.656  1.00 92.19           C  
ATOM    518  ND1 HIS A  68       3.756   6.848  11.391  1.00 92.19           N  
ATOM    519  CE1 HIS A  68       4.746   5.973  11.469  1.00 92.19           C  
ATOM    520  NE2 HIS A  68       5.543   6.148  10.430  1.00 92.19           N  
ATOM    521  N   LEU A  69       0.545   6.289  10.445  1.00 91.94           N  
ATOM    522  CA  LEU A  69      -0.412   5.684  11.367  1.00 91.94           C  
ATOM    523  C   LEU A  69       0.278   5.227  12.648  1.00 91.94           C  
ATOM    524  CB  LEU A  69      -1.119   4.500  10.703  1.00 91.94           C  
ATOM    525  O   LEU A  69      -0.384   4.797  13.594  1.00 91.94           O  
ATOM    526  CG  LEU A  69      -2.008   4.824   9.500  1.00 91.94           C  
ATOM    527  CD1 LEU A  69      -2.664   3.557   8.969  1.00 91.94           C  
ATOM    528  CD2 LEU A  69      -3.061   5.859   9.883  1.00 91.94           C  
ATOM    529  N   GLY A  70       1.631   5.398  12.727  1.00 89.75           N  
ATOM    530  CA  GLY A  70       2.350   4.977  13.922  1.00 89.75           C  
ATOM    531  C   GLY A  70       2.139   3.514  14.258  1.00 89.75           C  
ATOM    532  O   GLY A  70       2.314   2.643  13.406  1.00 89.75           O  
ATOM    533  N   GLN A  71       1.679   3.252  15.508  1.00 90.56           N  
ATOM    534  CA  GLN A  71       1.453   1.887  15.969  1.00 90.56           C  
ATOM    535  C   GLN A  71       0.050   1.408  15.609  1.00 90.56           C  
ATOM    536  CB  GLN A  71       1.668   1.790  17.484  1.00 90.56           C  
ATOM    537  O   GLN A  71      -0.354   0.308  15.984  1.00 90.56           O  
ATOM    538  CG  GLN A  71       3.115   1.994  17.906  1.00 90.56           C  
ATOM    539  CD  GLN A  71       3.334   1.713  19.391  1.00 90.56           C  
ATOM    540  NE2 GLN A  71       4.574   1.406  19.750  1.00 90.56           N  
ATOM    541  OE1 GLN A  71       2.396   1.772  20.188  1.00 90.56           O  
ATOM    542  N   CYS A  72      -0.694   2.236  14.906  1.00 92.38           N  
ATOM    543  CA  CYS A  72      -2.049   1.889  14.492  1.00 92.38           C  
ATOM    544  C   CYS A  72      -2.064   1.362  13.062  1.00 92.38           C  
ATOM    545  CB  CYS A  72      -2.973   3.100  14.609  1.00 92.38           C  
ATOM    546  O   CYS A  72      -1.236   1.758  12.242  1.00 92.38           O  
ATOM    547  SG  CYS A  72      -3.145   3.725  16.297  1.00 92.38           S  
ATOM    548  N   ASN A  73      -3.006   0.442  12.812  1.00 92.19           N  
ATOM    549  CA  ASN A  73      -3.275   0.055  11.438  1.00 92.19           C  
ATOM    550  C   ASN A  73      -4.562   0.688  10.914  1.00 92.19           C  
ATOM    551  CB  ASN A  73      -3.344  -1.469  11.305  1.00 92.19           C  
ATOM    552  O   ASN A  73      -5.219   1.447  11.633  1.00 92.19           O  
ATOM    553  CG  ASN A  73      -4.492  -2.068  12.094  1.00 92.19           C  
ATOM    554  ND2 ASN A  73      -4.434  -3.375  12.328  1.00 92.19           N  
ATOM    555  OD1 ASN A  73      -5.422  -1.364  12.492  1.00 92.19           O  
ATOM    556  N   ILE A  74      -4.820   0.521   9.672  1.00 91.88           N  
ATOM    557  CA  ILE A  74      -5.949   1.179   9.023  1.00 91.88           C  
ATOM    558  C   ILE A  74      -7.238   0.851   9.773  1.00 91.88           C  
ATOM    559  CB  ILE A  74      -6.066   0.760   7.543  1.00 91.88           C  
ATOM    560  O   ILE A  74      -8.078   1.726   9.984  1.00 91.88           O  
ATOM    561  CG1 ILE A  74      -4.906   1.341   6.727  1.00 91.88           C  
ATOM    562  CG2 ILE A  74      -7.414   1.201   6.961  1.00 91.88           C  
ATOM    563  CD1 ILE A  74      -4.859   0.859   5.285  1.00 91.88           C  
ATOM    564  N   ALA A  75      -7.414  -0.355  10.164  1.00 93.06           N  
ATOM    565  CA  ALA A  75      -8.594  -0.774  10.914  1.00 93.06           C  
ATOM    566  C   ALA A  75      -8.711  -0.006  12.227  1.00 93.06           C  
ATOM    567  CB  ALA A  75      -8.547  -2.277  11.180  1.00 93.06           C  
ATOM    568  O   ALA A  75      -9.789   0.486  12.570  1.00 93.06           O  
ATOM    569  N   GLY A  76      -7.625   0.056  12.961  1.00 93.25           N  
ATOM    570  CA  GLY A  76      -7.602   0.808  14.211  1.00 93.25           C  
ATOM    571  C   GLY A  76      -7.922   2.277  14.023  1.00 93.25           C  
ATOM    572  O   GLY A  76      -8.648   2.865  14.828  1.00 93.25           O  
ATOM    573  N   TRP A  77      -7.383   2.836  12.992  1.00 92.38           N  
ATOM    574  CA  TRP A  77      -7.594   4.242  12.664  1.00 92.38           C  
ATOM    575  C   TRP A  77      -9.055   4.512  12.328  1.00 92.38           C  
ATOM    576  CB  TRP A  77      -6.695   4.664  11.500  1.00 92.38           C  
ATOM    577  O   TRP A  77      -9.672   5.414  12.891  1.00 92.38           O  
ATOM    578  CG  TRP A  77      -6.992   6.035  10.969  1.00 92.38           C  
ATOM    579  CD1 TRP A  77      -7.234   7.168  11.695  1.00 92.38           C  
ATOM    580  CD2 TRP A  77      -7.082   6.422   9.594  1.00 92.38           C  
ATOM    581  CE2 TRP A  77      -7.379   7.801   9.562  1.00 92.38           C  
ATOM    582  CE3 TRP A  77      -6.941   5.730   8.383  1.00 92.38           C  
ATOM    583  NE1 TRP A  77      -7.469   8.234  10.859  1.00 92.38           N  
ATOM    584  CH2 TRP A  77      -7.395   7.805   7.195  1.00 92.38           C  
ATOM    585  CZ2 TRP A  77      -7.539   8.508   8.367  1.00 92.38           C  
ATOM    586  CZ3 TRP A  77      -7.098   6.434   7.191  1.00 92.38           C  
ATOM    587  N   ILE A  78      -9.672   3.713  11.484  1.00 92.81           N  
ATOM    588  CA  ILE A  78     -11.008   4.000  10.969  1.00 92.81           C  
ATOM    589  C   ILE A  78     -12.055   3.627  12.016  1.00 92.81           C  
ATOM    590  CB  ILE A  78     -11.281   3.248   9.648  1.00 92.81           C  
ATOM    591  O   ILE A  78     -13.102   4.273  12.117  1.00 92.81           O  
ATOM    592  CG1 ILE A  78     -10.977   1.754   9.812  1.00 92.81           C  
ATOM    593  CG2 ILE A  78     -10.453   3.850   8.508  1.00 92.81           C  
ATOM    594  CD1 ILE A  78     -11.320   0.915   8.586  1.00 92.81           C  
ATOM    595  N   LEU A  79     -11.867   2.576  12.766  1.00 94.38           N  
ATOM    596  CA  LEU A  79     -12.812   2.162  13.797  1.00 94.38           C  
ATOM    597  C   LEU A  79     -12.719   3.072  15.016  1.00 94.38           C  
ATOM    598  CB  LEU A  79     -12.555   0.710  14.211  1.00 94.38           C  
ATOM    599  O   LEU A  79     -13.672   3.182  15.789  1.00 94.38           O  
ATOM    600  CG  LEU A  79     -12.938  -0.364  13.188  1.00 94.38           C  
ATOM    601  CD1 LEU A  79     -12.430  -1.729  13.641  1.00 94.38           C  
ATOM    602  CD2 LEU A  79     -14.445  -0.387  12.977  1.00 94.38           C  
ATOM    603  N   GLY A  80     -11.570   3.785  15.094  1.00 93.38           N  
ATOM    604  CA  GLY A  80     -11.359   4.711  16.188  1.00 93.38           C  
ATOM    605  C   GLY A  80     -10.844   4.039  17.453  1.00 93.38           C  
ATOM    606  O   GLY A  80     -11.305   4.332  18.547  1.00 93.38           O  
ATOM    607  N   ASN A  81      -9.875   3.158  17.266  1.00 93.94           N  
ATOM    608  CA  ASN A  81      -9.211   2.590  18.422  1.00 93.94           C  
ATOM    609  C   ASN A  81      -8.703   3.680  19.375  1.00 93.94           C  
ATOM    610  CB  ASN A  81      -8.055   1.681  18.000  1.00 93.94           C  
ATOM    611  O   ASN A  81      -8.094   4.652  18.938  1.00 93.94           O  
ATOM    612  CG  ASN A  81      -7.484   0.885  19.156  1.00 93.94           C  
ATOM    613  ND2 ASN A  81      -7.215  -0.394  18.922  1.00 93.94           N  
ATOM    614  OD1 ASN A  81      -7.285   1.415  20.250  1.00 93.94           O  
ATOM    615  N   PRO A  82      -9.008   3.570  20.578  1.00 91.12           N  
ATOM    616  CA  PRO A  82      -8.688   4.613  21.562  1.00 91.12           C  
ATOM    617  C   PRO A  82      -7.203   4.957  21.578  1.00 91.12           C  
ATOM    618  CB  PRO A  82      -9.133   4.004  22.891  1.00 91.12           C  
ATOM    619  O   PRO A  82      -6.832   6.094  21.891  1.00 91.12           O  
ATOM    620  CG  PRO A  82     -10.180   2.998  22.516  1.00 91.12           C  
ATOM    621  CD  PRO A  82      -9.852   2.449  21.156  1.00 91.12           C  
ATOM    622  N   GLU A  83      -6.352   4.027  21.188  1.00 90.25           N  
ATOM    623  CA  GLU A  83      -4.910   4.242  21.141  1.00 90.25           C  
ATOM    624  C   GLU A  83      -4.492   4.992  19.875  1.00 90.25           C  
ATOM    625  CB  GLU A  83      -4.164   2.908  21.234  1.00 90.25           C  
ATOM    626  O   GLU A  83      -3.365   5.477  19.781  1.00 90.25           O  
ATOM    627  CG  GLU A  83      -4.320   2.201  22.562  1.00 90.25           C  
ATOM    628  CD  GLU A  83      -3.680   2.951  23.719  1.00 90.25           C  
ATOM    629  OE1 GLU A  83      -4.145   2.805  24.875  1.00 90.25           O  
ATOM    630  OE2 GLU A  83      -2.703   3.693  23.469  1.00 90.25           O  
ATOM    631  N   CYS A  84      -5.438   5.184  18.938  1.00 90.94           N  
ATOM    632  CA  CYS A  84      -5.141   5.828  17.656  1.00 90.94           C  
ATOM    633  C   CYS A  84      -5.840   7.176  17.547  1.00 90.94           C  
ATOM    634  CB  CYS A  84      -5.566   4.930  16.500  1.00 90.94           C  
ATOM    635  O   CYS A  84      -5.992   7.719  16.453  1.00 90.94           O  
ATOM    636  SG  CYS A  84      -4.719   3.336  16.453  1.00 90.94           S  
ATOM    637  N   GLU A  85      -6.176   7.762  18.594  1.00 82.25           N  
ATOM    638  CA  GLU A  85      -6.996   8.969  18.625  1.00 82.25           C  
ATOM    639  C   GLU A  85      -6.246  10.156  18.031  1.00 82.25           C  
ATOM    640  CB  GLU A  85      -7.430   9.289  20.062  1.00 82.25           C  
ATOM    641  O   GLU A  85      -6.863  11.070  17.469  1.00 82.25           O  
ATOM    642  CG  GLU A  85      -8.422  10.438  20.156  1.00 82.25           C  
ATOM    643  CD  GLU A  85      -8.961  10.633  21.562  1.00 82.25           C  
ATOM    644  OE1 GLU A  85      -9.930  11.406  21.734  1.00 82.25           O  
ATOM    645  OE2 GLU A  85      -8.414  10.016  22.500  1.00 82.25           O  
ATOM    646  N   SER A  86      -5.035  10.148  18.125  1.00 82.44           N  
ATOM    647  CA  SER A  86      -4.211  11.242  17.641  1.00 82.44           C  
ATOM    648  C   SER A  86      -4.348  11.414  16.125  1.00 82.44           C  
ATOM    649  CB  SER A  86      -2.742  11.016  18.000  1.00 82.44           C  
ATOM    650  O   SER A  86      -4.070  12.492  15.586  1.00 82.44           O  
ATOM    651  OG  SER A  86      -2.268   9.805  17.422  1.00 82.44           O  
ATOM    652  N   LEU A  87      -4.934  10.438  15.469  1.00 84.25           N  
ATOM    653  CA  LEU A  87      -5.047  10.398  14.008  1.00 84.25           C  
ATOM    654  C   LEU A  87      -6.402  10.938  13.555  1.00 84.25           C  
ATOM    655  CB  LEU A  87      -4.852   8.969  13.492  1.00 84.25           C  
ATOM    656  O   LEU A  87      -6.648  11.070  12.359  1.00 84.25           O  
ATOM    657  CG  LEU A  87      -3.479   8.344  13.742  1.00 84.25           C  
ATOM    658  CD1 LEU A  87      -3.496   6.867  13.359  1.00 84.25           C  
ATOM    659  CD2 LEU A  87      -2.398   9.094  12.969  1.00 84.25           C  
ATOM    660  N   SER A  88      -7.254  11.359  14.438  1.00 75.88           N  
ATOM    661  CA  SER A  88      -8.625  11.797  14.203  1.00 75.88           C  
ATOM    662  C   SER A  88      -8.672  13.227  13.672  1.00 75.88           C  
ATOM    663  CB  SER A  88      -9.445  11.703  15.500  1.00 75.88           C  
ATOM    664  O   SER A  88      -9.648  13.633  13.047  1.00 75.88           O  
ATOM    665  OG  SER A  88      -8.906  12.555  16.500  1.00 75.88           O  
ATOM    666  N   THR A  89      -7.477  13.953  13.648  1.00 77.00           N  
ATOM    667  CA  THR A  89      -7.426  15.344  13.211  1.00 77.00           C  
ATOM    668  C   THR A  89      -6.906  15.453  11.781  1.00 77.00           C  
ATOM    669  CB  THR A  89      -6.531  16.188  14.148  1.00 77.00           C  
ATOM    670  O   THR A  89      -7.008  16.500  11.156  1.00 77.00           O  
ATOM    671  CG2 THR A  89      -7.137  16.281  15.547  1.00 77.00           C  
ATOM    672  OG1 THR A  89      -5.238  15.578  14.234  1.00 77.00           O  
ATOM    673  N   ALA A  90      -6.520  14.297  11.258  1.00 80.38           N  
ATOM    674  CA  ALA A  90      -5.953  14.305   9.914  1.00 80.38           C  
ATOM    675  C   ALA A  90      -7.043  14.453   8.859  1.00 80.38           C  
ATOM    676  CB  ALA A  90      -5.148  13.031   9.672  1.00 80.38           C  
ATOM    677  O   ALA A  90      -7.992  13.664   8.820  1.00 80.38           O  
ATOM    678  N   ARG A  91      -7.008  15.430   8.031  1.00 83.44           N  
ATOM    679  CA  ARG A  91      -8.070  15.758   7.086  1.00 83.44           C  
ATOM    680  C   ARG A  91      -7.613  15.531   5.648  1.00 83.44           C  
ATOM    681  CB  ARG A  91      -8.523  17.203   7.273  1.00 83.44           C  
ATOM    682  O   ARG A  91      -8.430  15.250   4.766  1.00 83.44           O  
ATOM    683  CG  ARG A  91      -9.242  17.453   8.586  1.00 83.44           C  
ATOM    684  CD  ARG A  91      -9.828  18.859   8.648  1.00 83.44           C  
ATOM    685  NE  ARG A  91     -10.500  19.109   9.922  1.00 83.44           N  
ATOM    686  NH1 ARG A  91     -11.102  21.281   9.422  1.00 83.44           N  
ATOM    687  NH2 ARG A  91     -11.672  20.375  11.445  1.00 83.44           N  
ATOM    688  CZ  ARG A  91     -11.094  20.250  10.258  1.00 83.44           C  
ATOM    689  N   SER A  92      -6.281  15.609   5.523  1.00 88.12           N  
ATOM    690  CA  SER A  92      -5.738  15.414   4.180  1.00 88.12           C  
ATOM    691  C   SER A  92      -4.328  14.836   4.234  1.00 88.12           C  
ATOM    692  CB  SER A  92      -5.727  16.734   3.412  1.00 88.12           C  
ATOM    693  O   SER A  92      -3.564  15.133   5.156  1.00 88.12           O  
ATOM    694  OG  SER A  92      -4.797  17.641   3.982  1.00 88.12           O  
ATOM    695  N   TRP A  93      -4.074  14.023   3.182  1.00 91.19           N  
ATOM    696  CA  TRP A  93      -2.760  13.391   3.137  1.00 91.19           C  
ATOM    697  C   TRP A  93      -2.361  13.062   1.701  1.00 91.19           C  
ATOM    698  CB  TRP A  93      -2.744  12.117   3.986  1.00 91.19           C  
ATOM    699  O   TRP A  93      -3.207  13.055   0.803  1.00 91.19           O  
ATOM    700  CG  TRP A  93      -3.807  11.125   3.617  1.00 91.19           C  
ATOM    701  CD1 TRP A  93      -3.721  10.141   2.674  1.00 91.19           C  
ATOM    702  CD2 TRP A  93      -5.117  11.031   4.184  1.00 91.19           C  
ATOM    703  CE2 TRP A  93      -5.773   9.961   3.535  1.00 91.19           C  
ATOM    704  CE3 TRP A  93      -5.801  11.742   5.180  1.00 91.19           C  
ATOM    705  NE1 TRP A  93      -4.902   9.438   2.619  1.00 91.19           N  
ATOM    706  CH2 TRP A  93      -7.727  10.297   4.828  1.00 91.19           C  
ATOM    707  CZ2 TRP A  93      -7.082   9.586   3.852  1.00 91.19           C  
ATOM    708  CZ3 TRP A  93      -7.102  11.367   5.492  1.00 91.19           C  
ATOM    709  N   SER A  94      -1.021  12.938   1.528  1.00 89.81           N  
ATOM    710  CA  SER A  94      -0.523  12.516   0.226  1.00 89.81           C  
ATOM    711  C   SER A  94      -0.583  10.992   0.083  1.00 89.81           C  
ATOM    712  CB  SER A  94       0.913  12.992   0.014  1.00 89.81           C  
ATOM    713  O   SER A  94      -0.940  10.477  -0.978  1.00 89.81           O  
ATOM    714  OG  SER A  94       1.759  12.531   1.052  1.00 89.81           O  
ATOM    715  N   TYR A  95      -0.278  10.242   1.013  1.00 91.62           N  
ATOM    716  CA  TYR A  95      -0.375   8.789   1.089  1.00 91.62           C  
ATOM    717  C   TYR A  95      -0.391   8.320   2.539  1.00 91.62           C  
ATOM    718  CB  TYR A  95       0.789   8.133   0.340  1.00 91.62           C  
ATOM    719  O   TYR A  95      -0.052   9.078   3.447  1.00 91.62           O  
ATOM    720  CG  TYR A  95       2.148   8.578   0.825  1.00 91.62           C  
ATOM    721  CD1 TYR A  95       2.762   9.711   0.299  1.00 91.62           C  
ATOM    722  CD2 TYR A  95       2.822   7.859   1.808  1.00 91.62           C  
ATOM    723  CE1 TYR A  95       4.016  10.117   0.741  1.00 91.62           C  
ATOM    724  CE2 TYR A  95       4.078   8.258   2.258  1.00 91.62           C  
ATOM    725  OH  TYR A  95       5.906   9.789   2.160  1.00 91.62           O  
ATOM    726  CZ  TYR A  95       4.664   9.391   1.719  1.00 91.62           C  
ATOM    727  N   ILE A  96      -0.821   7.070   2.820  1.00 92.38           N  
ATOM    728  CA  ILE A  96      -0.948   6.504   4.160  1.00 92.38           C  
ATOM    729  C   ILE A  96       0.225   5.566   4.434  1.00 92.38           C  
ATOM    730  CB  ILE A  96      -2.287   5.754   4.328  1.00 92.38           C  
ATOM    731  O   ILE A  96       0.568   4.730   3.598  1.00 92.38           O  
ATOM    732  CG1 ILE A  96      -3.467   6.699   4.074  1.00 92.38           C  
ATOM    733  CG2 ILE A  96      -2.381   5.125   5.723  1.00 92.38           C  
ATOM    734  CD1 ILE A  96      -4.809   5.992   3.941  1.00 92.38           C  
ATOM    735  N   VAL A  97       0.809   5.766   5.594  1.00 93.00           N  
ATOM    736  CA  VAL A  97       1.944   4.930   5.969  1.00 93.00           C  
ATOM    737  C   VAL A  97       1.562   4.035   7.145  1.00 93.00           C  
ATOM    738  CB  VAL A  97       3.182   5.785   6.332  1.00 93.00           C  
ATOM    739  O   VAL A  97       1.189   4.527   8.211  1.00 93.00           O  
ATOM    740  CG1 VAL A  97       4.367   4.891   6.684  1.00 93.00           C  
ATOM    741  CG2 VAL A  97       3.539   6.719   5.176  1.00 93.00           C  
ATOM    742  N   GLU A  98       1.631   2.701   6.898  1.00 92.75           N  
ATOM    743  CA  GLU A  98       1.484   1.706   7.957  1.00 92.75           C  
ATOM    744  C   GLU A  98       2.832   1.097   8.328  1.00 92.75           C  
ATOM    745  CB  GLU A  98       0.510   0.605   7.527  1.00 92.75           C  
ATOM    746  O   GLU A  98       3.666   0.839   7.461  1.00 92.75           O  
ATOM    747  CG  GLU A  98       0.088  -0.318   8.664  1.00 92.75           C  
ATOM    748  CD  GLU A  98      -0.942  -1.353   8.242  1.00 92.75           C  
ATOM    749  OE1 GLU A  98      -0.583  -2.543   8.094  1.00 92.75           O  
ATOM    750  OE2 GLU A  98      -2.119  -0.971   8.055  1.00 92.75           O  
ATOM    751  N   THR A  99       3.002   0.836   9.555  1.00 91.00           N  
ATOM    752  CA  THR A  99       4.242   0.190   9.969  1.00 91.00           C  
ATOM    753  C   THR A  99       4.094  -1.328   9.945  1.00 91.00           C  
ATOM    754  CB  THR A  99       4.664   0.645  11.383  1.00 91.00           C  
ATOM    755  O   THR A  99       2.980  -1.851  10.016  1.00 91.00           O  
ATOM    756  CG2 THR A  99       4.926   2.146  11.414  1.00 91.00           C  
ATOM    757  OG1 THR A  99       3.619   0.330  12.312  1.00 91.00           O  
ATOM    758  N   SER A 100       5.141  -2.027   9.734  1.00 84.69           N  
ATOM    759  CA  SER A 100       5.164  -3.484   9.648  1.00 84.69           C  
ATOM    760  C   SER A 100       4.746  -4.121  10.977  1.00 84.69           C  
ATOM    761  CB  SER A 100       6.559  -3.979   9.258  1.00 84.69           C  
ATOM    762  O   SER A 100       4.160  -5.207  10.992  1.00 84.69           O  
ATOM    763  OG  SER A 100       7.539  -3.479  10.156  1.00 84.69           O  
ATOM    764  N   ASN A 101       4.848  -3.371  12.102  1.00 80.69           N  
ATOM    765  CA  ASN A 101       4.512  -3.887  13.430  1.00 80.69           C  
ATOM    766  C   ASN A 101       3.400  -3.072  14.086  1.00 80.69           C  
ATOM    767  CB  ASN A 101       5.754  -3.910  14.320  1.00 80.69           C  
ATOM    768  O   ASN A 101       3.584  -2.529  15.172  1.00 80.69           O  
ATOM    769  CG  ASN A 101       6.754  -4.969  13.906  1.00 80.69           C  
ATOM    770  ND2 ASN A 101       8.016  -4.758  14.242  1.00 80.69           N  
ATOM    771  OD1 ASN A 101       6.395  -5.969  13.281  1.00 80.69           O  
ATOM    772  N   SER A 102       2.283  -2.990  13.398  1.00 83.25           N  
ATOM    773  CA  SER A 102       1.185  -2.240  13.992  1.00 83.25           C  
ATOM    774  C   SER A 102       0.391  -3.104  14.969  1.00 83.25           C  
ATOM    775  CB  SER A 102       0.254  -1.693  12.914  1.00 83.25           C  
ATOM    776  O   SER A 102      -0.002  -4.223  14.633  1.00 83.25           O  
ATOM    777  OG  SER A 102      -0.316  -2.750  12.156  1.00 83.25           O  
ATOM    778  N   ASP A 103       0.325  -2.748  16.234  1.00 80.62           N  
ATOM    779  CA  ASP A 103      -0.274  -3.545  17.312  1.00 80.62           C  
ATOM    780  C   ASP A 103      -1.674  -3.041  17.656  1.00 80.62           C  
ATOM    781  CB  ASP A 103       0.612  -3.525  18.547  1.00 80.62           C  
ATOM    782  O   ASP A 103      -2.486  -3.781  18.203  1.00 80.62           O  
ATOM    783  CG  ASP A 103       1.935  -4.246  18.359  1.00 80.62           C  
ATOM    784  OD1 ASP A 103       2.016  -5.145  17.484  1.00 80.62           O  
ATOM    785  OD2 ASP A 103       2.904  -3.914  19.062  1.00 80.62           O  
ATOM    786  N   ASN A 104      -1.914  -1.835  17.141  1.00 85.31           N  
ATOM    787  CA  ASN A 104      -3.182  -1.224  17.531  1.00 85.31           C  
ATOM    788  C   ASN A 104      -4.176  -1.221  16.375  1.00 85.31           C  
ATOM    789  CB  ASN A 104      -2.957   0.202  18.031  1.00 85.31           C  
ATOM    790  O   ASN A 104      -4.359  -0.198  15.711  1.00 85.31           O  
ATOM    791  CG  ASN A 104      -2.137   0.243  19.312  1.00 85.31           C  
ATOM    792  ND2 ASN A 104      -1.314   1.275  19.453  1.00 85.31           N  
ATOM    793  OD1 ASN A 104      -2.242  -0.646  20.156  1.00 85.31           O  
ATOM    794  N   GLY A 105      -4.840  -2.246  16.125  1.00 87.69           N  
ATOM    795  CA  GLY A 105      -5.902  -2.453  15.148  1.00 87.69           C  
ATOM    796  C   GLY A 105      -7.266  -2.635  15.781  1.00 87.69           C  
ATOM    797  O   GLY A 105      -7.707  -1.793  16.578  1.00 87.69           O  
ATOM    798  N   THR A 106      -7.910  -3.662  15.555  1.00 92.25           N  
ATOM    799  CA  THR A 106      -9.180  -3.967  16.203  1.00 92.25           C  
ATOM    800  C   THR A 106      -8.953  -4.422  17.656  1.00 92.25           C  
ATOM    801  CB  THR A 106      -9.953  -5.055  15.445  1.00 92.25           C  
ATOM    802  O   THR A 106      -8.258  -5.410  17.891  1.00 92.25           O  
ATOM    803  CG2 THR A 106     -10.328  -4.578  14.039  1.00 92.25           C  
ATOM    804  OG1 THR A 106      -9.141  -6.227  15.336  1.00 92.25           O  
ATOM    805  N   CYS A 107      -9.391  -3.576  18.656  1.00 92.31           N  
ATOM    806  CA  CYS A 107      -9.133  -3.867  20.062  1.00 92.31           C  
ATOM    807  C   CYS A 107     -10.117  -4.902  20.594  1.00 92.31           C  
ATOM    808  CB  CYS A 107      -9.219  -2.592  20.906  1.00 92.31           C  
ATOM    809  O   CYS A 107      -9.773  -5.711  21.453  1.00 92.31           O  
ATOM    810  SG  CYS A 107     -10.820  -1.759  20.797  1.00 92.31           S  
ATOM    811  N   TYR A 108     -11.398  -4.992  20.141  1.00 94.12           N  
ATOM    812  CA  TYR A 108     -12.344  -6.066  20.438  1.00 94.12           C  
ATOM    813  C   TYR A 108     -12.203  -7.207  19.438  1.00 94.12           C  
ATOM    814  CB  TYR A 108     -13.781  -5.539  20.438  1.00 94.12           C  
ATOM    815  O   TYR A 108     -12.250  -6.984  18.234  1.00 94.12           O  
ATOM    816  CG  TYR A 108     -14.750  -6.430  21.188  1.00 94.12           C  
ATOM    817  CD1 TYR A 108     -15.281  -7.566  20.578  1.00 94.12           C  
ATOM    818  CD2 TYR A 108     -15.141  -6.133  22.484  1.00 94.12           C  
ATOM    819  CE1 TYR A 108     -16.172  -8.391  21.250  1.00 94.12           C  
ATOM    820  CE2 TYR A 108     -16.031  -6.945  23.172  1.00 94.12           C  
ATOM    821  OH  TYR A 108     -17.438  -8.875  23.219  1.00 94.12           O  
ATOM    822  CZ  TYR A 108     -16.547  -8.070  22.547  1.00 94.12           C  
ATOM    823  N   PRO A 109     -12.039  -8.414  19.891  1.00 93.31           N  
ATOM    824  CA  PRO A 109     -11.789  -9.523  18.969  1.00 93.31           C  
ATOM    825  C   PRO A 109     -12.945  -9.750  18.000  1.00 93.31           C  
ATOM    826  CB  PRO A 109     -11.625 -10.727  19.906  1.00 93.31           C  
ATOM    827  O   PRO A 109     -14.109  -9.688  18.391  1.00 93.31           O  
ATOM    828  CG  PRO A 109     -12.367 -10.344  21.141  1.00 93.31           C  
ATOM    829  CD  PRO A 109     -12.344  -8.852  21.281  1.00 93.31           C  
ATOM    830  N   GLY A 110     -12.625  -9.906  16.688  1.00 92.19           N  
ATOM    831  CA  GLY A 110     -13.602 -10.156  15.641  1.00 92.19           C  
ATOM    832  C   GLY A 110     -13.039  -9.977  14.242  1.00 92.19           C  
ATOM    833  O   GLY A 110     -11.867  -9.625  14.078  1.00 92.19           O  
ATOM    834  N   ASP A 111     -13.969 -10.281  13.320  1.00 92.88           N  
ATOM    835  CA  ASP A 111     -13.570 -10.188  11.922  1.00 92.88           C  
ATOM    836  C   ASP A 111     -13.977  -8.844  11.320  1.00 92.88           C  
ATOM    837  CB  ASP A 111     -14.188 -11.328  11.109  1.00 92.88           C  
ATOM    838  O   ASP A 111     -15.070  -8.344  11.586  1.00 92.88           O  
ATOM    839  CG  ASP A 111     -13.648 -12.695  11.508  1.00 92.88           C  
ATOM    840  OD1 ASP A 111     -12.477 -12.789  11.945  1.00 92.88           O  
ATOM    841  OD2 ASP A 111     -14.398 -13.688  11.383  1.00 92.88           O  
ATOM    842  N   PHE A 112     -13.047  -8.266  10.594  1.00 94.50           N  
ATOM    843  CA  PHE A 112     -13.375  -7.117   9.750  1.00 94.50           C  
ATOM    844  C   PHE A 112     -13.695  -7.562   8.328  1.00 94.50           C  
ATOM    845  CB  PHE A 112     -12.211  -6.113   9.734  1.00 94.50           C  
ATOM    846  O   PHE A 112     -12.797  -7.887   7.555  1.00 94.50           O  
ATOM    847  CG  PHE A 112     -12.625  -4.715   9.359  1.00 94.50           C  
ATOM    848  CD1 PHE A 112     -13.672  -4.504   8.469  1.00 94.50           C  
ATOM    849  CD2 PHE A 112     -11.961  -3.617   9.883  1.00 94.50           C  
ATOM    850  CE1 PHE A 112     -14.055  -3.211   8.117  1.00 94.50           C  
ATOM    851  CE2 PHE A 112     -12.344  -2.322   9.539  1.00 94.50           C  
ATOM    852  CZ  PHE A 112     -13.383  -2.121   8.656  1.00 94.50           C  
ATOM    853  N   ILE A 113     -14.961  -7.492   8.023  1.00 93.06           N  
ATOM    854  CA  ILE A 113     -15.469  -8.102   6.801  1.00 93.06           C  
ATOM    855  C   ILE A 113     -15.109  -7.223   5.605  1.00 93.06           C  
ATOM    856  CB  ILE A 113     -17.000  -8.312   6.871  1.00 93.06           C  
ATOM    857  O   ILE A 113     -15.398  -6.023   5.598  1.00 93.06           O  
ATOM    858  CG1 ILE A 113     -17.375  -9.117   8.117  1.00 93.06           C  
ATOM    859  CG2 ILE A 113     -17.500  -9.000   5.602  1.00 93.06           C  
ATOM    860  CD1 ILE A 113     -16.719 -10.492   8.188  1.00 93.06           C  
ATOM    861  N   ASN A 114     -14.406  -7.867   4.547  1.00 89.19           N  
ATOM    862  CA  ASN A 114     -14.016  -7.207   3.305  1.00 89.19           C  
ATOM    863  C   ASN A 114     -13.008  -6.086   3.561  1.00 89.19           C  
ATOM    864  CB  ASN A 114     -15.242  -6.660   2.576  1.00 89.19           C  
ATOM    865  O   ASN A 114     -13.133  -4.996   3.002  1.00 89.19           O  
ATOM    866  CG  ASN A 114     -16.172  -7.754   2.100  1.00 89.19           C  
ATOM    867  ND2 ASN A 114     -17.484  -7.488   2.145  1.00 89.19           N  
ATOM    868  OD1 ASN A 114     -15.734  -8.836   1.695  1.00 89.19           O  
ATOM    869  N   TYR A 115     -12.086  -6.230   4.488  1.00 89.94           N  
ATOM    870  CA  TYR A 115     -11.070  -5.277   4.930  1.00 89.94           C  
ATOM    871  C   TYR A 115     -10.133  -4.902   3.789  1.00 89.94           C  
ATOM    872  CB  TYR A 115     -10.266  -5.848   6.102  1.00 89.94           C  
ATOM    873  O   TYR A 115      -9.805  -3.730   3.609  1.00 89.94           O  
ATOM    874  CG  TYR A 115      -9.172  -4.934   6.590  1.00 89.94           C  
ATOM    875  CD1 TYR A 115      -7.836  -5.328   6.543  1.00 89.94           C  
ATOM    876  CD2 TYR A 115      -9.469  -3.676   7.102  1.00 89.94           C  
ATOM    877  CE1 TYR A 115      -6.824  -4.488   6.992  1.00 89.94           C  
ATOM    878  CE2 TYR A 115      -8.461  -2.828   7.555  1.00 89.94           C  
ATOM    879  OH  TYR A 115      -6.148  -2.408   7.945  1.00 89.94           O  
ATOM    880  CZ  TYR A 115      -7.145  -3.242   7.496  1.00 89.94           C  
ATOM    881  N   GLU A 116      -9.711  -5.824   3.016  1.00 84.94           N  
ATOM    882  CA  GLU A 116      -8.789  -5.570   1.912  1.00 84.94           C  
ATOM    883  C   GLU A 116      -9.422  -4.668   0.858  1.00 84.94           C  
ATOM    884  CB  GLU A 116      -8.328  -6.883   1.275  1.00 84.94           C  
ATOM    885  O   GLU A 116      -8.758  -3.805   0.286  1.00 84.94           O  
ATOM    886  CG  GLU A 116      -7.457  -7.734   2.184  1.00 84.94           C  
ATOM    887  CD  GLU A 116      -6.184  -7.031   2.631  1.00 84.94           C  
ATOM    888  OE1 GLU A 116      -5.656  -7.359   3.717  1.00 84.94           O  
ATOM    889  OE2 GLU A 116      -5.715  -6.141   1.887  1.00 84.94           O  
ATOM    890  N   GLU A 117     -10.727  -4.922   0.650  1.00 85.94           N  
ATOM    891  CA  GLU A 117     -11.477  -4.062  -0.266  1.00 85.94           C  
ATOM    892  C   GLU A 117     -11.523  -2.625   0.242  1.00 85.94           C  
ATOM    893  CB  GLU A 117     -12.891  -4.602  -0.471  1.00 85.94           C  
ATOM    894  O   GLU A 117     -11.391  -1.681  -0.538  1.00 85.94           O  
ATOM    895  CG  GLU A 117     -13.680  -3.859  -1.542  1.00 85.94           C  
ATOM    896  CD  GLU A 117     -15.047  -4.469  -1.806  1.00 85.94           C  
ATOM    897  OE1 GLU A 117     -15.812  -3.916  -2.635  1.00 85.94           O  
ATOM    898  OE2 GLU A 117     -15.367  -5.504  -1.179  1.00 85.94           O  
ATOM    899  N   LEU A 118     -11.766  -2.492   1.428  1.00 89.94           N  
ATOM    900  CA  LEU A 118     -11.766  -1.164   2.031  1.00 89.94           C  
ATOM    901  C   LEU A 118     -10.398  -0.500   1.886  1.00 89.94           C  
ATOM    902  CB  LEU A 118     -12.156  -1.247   3.510  1.00 89.94           C  
ATOM    903  O   LEU A 118     -10.312   0.683   1.550  1.00 89.94           O  
ATOM    904  CG  LEU A 118     -12.117   0.065   4.293  1.00 89.94           C  
ATOM    905  CD1 LEU A 118     -13.117   1.057   3.719  1.00 89.94           C  
ATOM    906  CD2 LEU A 118     -12.391  -0.188   5.773  1.00 89.94           C  
ATOM    907  N   ARG A 119      -9.359  -1.263   2.174  1.00 89.44           N  
ATOM    908  CA  ARG A 119      -8.000  -0.759   2.045  1.00 89.44           C  
ATOM    909  C   ARG A 119      -7.742  -0.230   0.638  1.00 89.44           C  
ATOM    910  CB  ARG A 119      -6.984  -1.854   2.385  1.00 89.44           C  
ATOM    911  O   ARG A 119      -7.117   0.819   0.468  1.00 89.44           O  
ATOM    912  CG  ARG A 119      -6.824  -2.102   3.877  1.00 89.44           C  
ATOM    913  CD  ARG A 119      -5.781  -3.172   4.160  1.00 89.44           C  
ATOM    914  NE  ARG A 119      -4.430  -2.691   3.891  1.00 89.44           N  
ATOM    915  NH1 ARG A 119      -3.432  -3.930   5.566  1.00 89.44           N  
ATOM    916  NH2 ARG A 119      -2.160  -2.564   4.234  1.00 89.44           N  
ATOM    917  CZ  ARG A 119      -3.344  -3.062   4.566  1.00 89.44           C  
ATOM    918  N   GLU A 120      -8.180  -0.917  -0.257  1.00 84.88           N  
ATOM    919  CA  GLU A 120      -8.055  -0.502  -1.650  1.00 84.88           C  
ATOM    920  C   GLU A 120      -8.797   0.806  -1.908  1.00 84.88           C  
ATOM    921  CB  GLU A 120      -8.570  -1.596  -2.588  1.00 84.88           C  
ATOM    922  O   GLU A 120      -8.289   1.685  -2.609  1.00 84.88           O  
ATOM    923  CG  GLU A 120      -8.352  -1.298  -4.062  1.00 84.88           C  
ATOM    924  CD  GLU A 120      -8.836  -2.408  -4.980  1.00 84.88           C  
ATOM    925  OE1 GLU A 120      -8.758  -2.250  -6.219  1.00 84.88           O  
ATOM    926  OE2 GLU A 120      -9.305  -3.443  -4.453  1.00 84.88           O  
ATOM    927  N   GLN A 121     -10.016   0.844  -1.390  1.00 86.38           N  
ATOM    928  CA  GLN A 121     -10.789   2.074  -1.542  1.00 86.38           C  
ATOM    929  C   GLN A 121     -10.055   3.262  -0.924  1.00 86.38           C  
ATOM    930  CB  GLN A 121     -12.172   1.923  -0.909  1.00 86.38           C  
ATOM    931  O   GLN A 121     -10.000   4.340  -1.519  1.00 86.38           O  
ATOM    932  CG  GLN A 121     -13.078   0.931  -1.631  1.00 86.38           C  
ATOM    933  CD  GLN A 121     -13.422   1.370  -3.041  1.00 86.38           C  
ATOM    934  NE2 GLN A 121     -13.430   0.423  -3.973  1.00 86.38           N  
ATOM    935  OE1 GLN A 121     -13.680   2.551  -3.291  1.00 86.38           O  
ATOM    936  N   LEU A 122      -9.469   3.018   0.147  1.00 88.69           N  
ATOM    937  CA  LEU A 122      -8.812   4.082   0.896  1.00 88.69           C  
ATOM    938  C   LEU A 122      -7.512   4.496   0.220  1.00 88.69           C  
ATOM    939  CB  LEU A 122      -8.531   3.633   2.334  1.00 88.69           C  
ATOM    940  O   LEU A 122      -7.027   5.613   0.429  1.00 88.69           O  
ATOM    941  CG  LEU A 122      -9.742   3.545   3.262  1.00 88.69           C  
ATOM    942  CD1 LEU A 122      -9.336   2.965   4.613  1.00 88.69           C  
ATOM    943  CD2 LEU A 122     -10.391   4.918   3.436  1.00 88.69           C  
ATOM    944  N   SER A 123      -6.957   3.584  -0.512  1.00 85.38           N  
ATOM    945  CA  SER A 123      -5.707   3.871  -1.209  1.00 85.38           C  
ATOM    946  C   SER A 123      -5.895   4.969  -2.250  1.00 85.38           C  
ATOM    947  CB  SER A 123      -5.164   2.607  -1.882  1.00 85.38           C  
ATOM    948  O   SER A 123      -4.926   5.609  -2.664  1.00 85.38           O  
ATOM    949  OG  SER A 123      -5.996   2.219  -2.963  1.00 85.38           O  
ATOM    950  N   SER A 124      -7.062   5.242  -2.582  1.00 83.62           N  
ATOM    951  CA  SER A 124      -7.359   6.238  -3.605  1.00 83.62           C  
ATOM    952  C   SER A 124      -7.934   7.508  -2.988  1.00 83.62           C  
ATOM    953  CB  SER A 124      -8.336   5.676  -4.637  1.00 83.62           C  
ATOM    954  O   SER A 124      -8.273   8.453  -3.705  1.00 83.62           O  
ATOM    955  OG  SER A 124      -9.578   5.363  -4.031  1.00 83.62           O  
ATOM    956  N   VAL A 125      -7.941   7.586  -1.654  1.00 86.06           N  
ATOM    957  CA  VAL A 125      -8.547   8.703  -0.930  1.00 86.06           C  
ATOM    958  C   VAL A 125      -7.457   9.656  -0.447  1.00 86.06           C  
ATOM    959  CB  VAL A 125      -9.391   8.203   0.266  1.00 86.06           C  
ATOM    960  O   VAL A 125      -6.449   9.227   0.119  1.00 86.06           O  
ATOM    961  CG1 VAL A 125      -9.922   9.391   1.076  1.00 86.06           C  
ATOM    962  CG2 VAL A 125     -10.539   7.328  -0.220  1.00 86.06           C  
ATOM    963  N   SER A 126      -7.641  10.914  -0.671  1.00 83.25           N  
ATOM    964  CA  SER A 126      -6.621  11.906  -0.346  1.00 83.25           C  
ATOM    965  C   SER A 126      -7.086  12.828   0.777  1.00 83.25           C  
ATOM    966  CB  SER A 126      -6.266  12.734  -1.582  1.00 83.25           C  
ATOM    967  O   SER A 126      -6.270  13.492   1.417  1.00 83.25           O  
ATOM    968  OG  SER A 126      -7.422  13.352  -2.125  1.00 83.25           O  
ATOM    969  N   SER A 127      -8.320  12.734   1.062  1.00 85.19           N  
ATOM    970  CA  SER A 127      -8.852  13.523   2.174  1.00 85.19           C  
ATOM    971  C   SER A 127     -10.062  12.852   2.801  1.00 85.19           C  
ATOM    972  CB  SER A 127      -9.219  14.930   1.706  1.00 85.19           C  
ATOM    973  O   SER A 127     -10.836  12.188   2.111  1.00 85.19           O  
ATOM    974  OG  SER A 127     -10.398  14.906   0.920  1.00 85.19           O  
ATOM    975  N   PHE A 128     -10.086  13.047   4.133  1.00 84.88           N  
ATOM    976  CA  PHE A 128     -11.148  12.484   4.957  1.00 84.88           C  
ATOM    977  C   PHE A 128     -11.773  13.562   5.832  1.00 84.88           C  
ATOM    978  CB  PHE A 128     -10.602  11.352   5.832  1.00 84.88           C  
ATOM    979  O   PHE A 128     -11.070  14.398   6.398  1.00 84.88           O  
ATOM    980  CG  PHE A 128     -11.586  10.227   6.047  1.00 84.88           C  
ATOM    981  CD1 PHE A 128     -12.734  10.430   6.805  1.00 84.88           C  
ATOM    982  CD2 PHE A 128     -11.359   8.977   5.496  1.00 84.88           C  
ATOM    983  CE1 PHE A 128     -13.648   9.398   7.008  1.00 84.88           C  
ATOM    984  CE2 PHE A 128     -12.266   7.938   5.695  1.00 84.88           C  
ATOM    985  CZ  PHE A 128     -13.414   8.148   6.453  1.00 84.88           C  
ATOM    986  N   GLU A 129     -13.133  13.695   5.781  1.00 89.31           N  
ATOM    987  CA  GLU A 129     -13.805  14.539   6.770  1.00 89.31           C  
ATOM    988  C   GLU A 129     -14.703  13.711   7.680  1.00 89.31           C  
ATOM    989  CB  GLU A 129     -14.617  15.633   6.082  1.00 89.31           C  
ATOM    990  O   GLU A 129     -15.617  13.031   7.207  1.00 89.31           O  
ATOM    991  CG  GLU A 129     -15.172  16.688   7.035  1.00 89.31           C  
ATOM    992  CD  GLU A 129     -16.031  17.734   6.344  1.00 89.31           C  
ATOM    993  OE1 GLU A 129     -16.594  18.609   7.039  1.00 89.31           O  
ATOM    994  OE2 GLU A 129     -16.141  17.672   5.102  1.00 89.31           O  
ATOM    995  N   ARG A 130     -14.352  13.789   8.906  1.00 91.75           N  
ATOM    996  CA  ARG A 130     -15.078  13.047   9.930  1.00 91.75           C  
ATOM    997  C   ARG A 130     -16.250  13.859  10.469  1.00 91.75           C  
ATOM    998  CB  ARG A 130     -14.148  12.656  11.078  1.00 91.75           C  
ATOM    999  O   ARG A 130     -16.094  15.031  10.797  1.00 91.75           O  
ATOM   1000  CG  ARG A 130     -14.812  11.805  12.148  1.00 91.75           C  
ATOM   1001  CD  ARG A 130     -13.828  11.406  13.242  1.00 91.75           C  
ATOM   1002  NE  ARG A 130     -14.008  12.211  14.445  1.00 91.75           N  
ATOM   1003  NH1 ARG A 130     -11.922  11.750  15.320  1.00 91.75           N  
ATOM   1004  NH2 ARG A 130     -13.367  13.109  16.453  1.00 91.75           N  
ATOM   1005  CZ  ARG A 130     -13.102  12.352  15.406  1.00 91.75           C  
ATOM   1006  N   PHE A 131     -17.484  13.305  10.539  1.00 92.50           N  
ATOM   1007  CA  PHE A 131     -18.641  14.008  11.078  1.00 92.50           C  
ATOM   1008  C   PHE A 131     -19.578  13.031  11.773  1.00 92.50           C  
ATOM   1009  CB  PHE A 131     -19.375  14.750   9.961  1.00 92.50           C  
ATOM   1010  O   PHE A 131     -19.578  11.836  11.469  1.00 92.50           O  
ATOM   1011  CG  PHE A 131     -19.953  13.852   8.898  1.00 92.50           C  
ATOM   1012  CD1 PHE A 131     -19.172  13.422   7.840  1.00 92.50           C  
ATOM   1013  CD2 PHE A 131     -21.266  13.438   8.969  1.00 92.50           C  
ATOM   1014  CE1 PHE A 131     -19.688  12.586   6.855  1.00 92.50           C  
ATOM   1015  CE2 PHE A 131     -21.812  12.602   7.988  1.00 92.50           C  
ATOM   1016  CZ  PHE A 131     -21.016  12.180   6.934  1.00 92.50           C  
ATOM   1017  N   GLU A 132     -20.328  13.547  12.641  1.00 92.81           N  
ATOM   1018  CA  GLU A 132     -21.219  12.719  13.445  1.00 92.81           C  
ATOM   1019  C   GLU A 132     -22.531  12.430  12.703  1.00 92.81           C  
ATOM   1020  CB  GLU A 132     -21.516  13.391  14.789  1.00 92.81           C  
ATOM   1021  O   GLU A 132     -23.203  13.344  12.250  1.00 92.81           O  
ATOM   1022  CG  GLU A 132     -22.109  12.461  15.828  1.00 92.81           C  
ATOM   1023  CD  GLU A 132     -22.250  13.094  17.203  1.00 92.81           C  
ATOM   1024  OE1 GLU A 132     -22.562  12.375  18.172  1.00 92.81           O  
ATOM   1025  OE2 GLU A 132     -22.031  14.320  17.297  1.00 92.81           O  
ATOM   1026  N   ILE A 133     -22.891  11.109  12.555  1.00 93.25           N  
ATOM   1027  CA  ILE A 133     -24.094  10.727  11.820  1.00 93.25           C  
ATOM   1028  C   ILE A 133     -25.203  10.352  12.812  1.00 93.25           C  
ATOM   1029  CB  ILE A 133     -23.828   9.555  10.852  1.00 93.25           C  
ATOM   1030  O   ILE A 133     -26.375  10.602  12.555  1.00 93.25           O  
ATOM   1031  CG1 ILE A 133     -23.328   8.320  11.625  1.00 93.25           C  
ATOM   1032  CG2 ILE A 133     -22.797   9.969   9.781  1.00 93.25           C  
ATOM   1033  CD1 ILE A 133     -23.281   7.051  10.797  1.00 93.25           C  
ATOM   1034  N   PHE A 134     -24.922   9.789  13.922  1.00 92.25           N  
ATOM   1035  CA  PHE A 134     -25.875   9.461  14.984  1.00 92.25           C  
ATOM   1036  C   PHE A 134     -25.328   9.906  16.344  1.00 92.25           C  
ATOM   1037  CB  PHE A 134     -26.156   7.957  15.000  1.00 92.25           C  
ATOM   1038  O   PHE A 134     -24.562   9.180  16.984  1.00 92.25           O  
ATOM   1039  CG  PHE A 134     -26.828   7.457  13.750  1.00 92.25           C  
ATOM   1040  CD1 PHE A 134     -28.109   7.898  13.406  1.00 92.25           C  
ATOM   1041  CD2 PHE A 134     -26.203   6.543  12.922  1.00 92.25           C  
ATOM   1042  CE1 PHE A 134     -28.734   7.438  12.250  1.00 92.25           C  
ATOM   1043  CE2 PHE A 134     -26.812   6.078  11.766  1.00 92.25           C  
ATOM   1044  CZ  PHE A 134     -28.078   6.523  11.430  1.00 92.25           C  
ATOM   1045  N   PRO A 135     -25.734  11.141  16.812  1.00 89.25           N  
ATOM   1046  CA  PRO A 135     -25.281  11.602  18.125  1.00 89.25           C  
ATOM   1047  C   PRO A 135     -25.797  10.727  19.266  1.00 89.25           C  
ATOM   1048  CB  PRO A 135     -25.844  13.016  18.219  1.00 89.25           C  
ATOM   1049  O   PRO A 135     -26.938  10.258  19.234  1.00 89.25           O  
ATOM   1050  CG  PRO A 135     -26.109  13.422  16.812  1.00 89.25           C  
ATOM   1051  CD  PRO A 135     -26.469  12.188  16.031  1.00 89.25           C  
ATOM   1052  N   LYS A 136     -24.969  10.453  20.266  1.00 83.56           N  
ATOM   1053  CA  LYS A 136     -25.203   9.516  21.359  1.00 83.56           C  
ATOM   1054  C   LYS A 136     -26.469   9.883  22.141  1.00 83.56           C  
ATOM   1055  CB  LYS A 136     -24.000   9.477  22.297  1.00 83.56           C  
ATOM   1056  O   LYS A 136     -27.328   9.031  22.375  1.00 83.56           O  
ATOM   1057  CG  LYS A 136     -24.031   8.312  23.281  1.00 83.56           C  
ATOM   1058  CD  LYS A 136     -22.734   8.234  24.094  1.00 83.56           C  
ATOM   1059  CE  LYS A 136     -22.797   7.121  25.141  1.00 83.56           C  
ATOM   1060  NZ  LYS A 136     -21.516   7.027  25.906  1.00 83.56           N  
ATOM   1061  N   ALA A 137     -26.734  11.117  22.453  1.00 78.69           N  
ATOM   1062  CA  ALA A 137     -27.812  11.578  23.328  1.00 78.69           C  
ATOM   1063  C   ALA A 137     -29.141  11.648  22.562  1.00 78.69           C  
ATOM   1064  CB  ALA A 137     -27.469  12.945  23.922  1.00 78.69           C  
ATOM   1065  O   ALA A 137     -30.188  11.297  23.109  1.00 78.69           O  
ATOM   1066  N   SER A 138     -29.062  11.883  21.297  1.00 84.31           N  
ATOM   1067  CA  SER A 138     -30.297  12.148  20.547  1.00 84.31           C  
ATOM   1068  C   SER A 138     -30.734  10.914  19.766  1.00 84.31           C  
ATOM   1069  CB  SER A 138     -30.094  13.320  19.578  1.00 84.31           C  
ATOM   1070  O   SER A 138     -31.938  10.688  19.578  1.00 84.31           O  
ATOM   1071  OG  SER A 138     -29.062  13.039  18.641  1.00 84.31           O  
ATOM   1072  N   SER A 139     -29.859  10.102  19.406  1.00 86.62           N  
ATOM   1073  CA  SER A 139     -30.141   9.016  18.469  1.00 86.62           C  
ATOM   1074  C   SER A 139     -30.516   7.734  19.203  1.00 86.62           C  
ATOM   1075  CB  SER A 139     -28.922   8.766  17.578  1.00 86.62           C  
ATOM   1076  O   SER A 139     -31.188   6.871  18.641  1.00 86.62           O  
ATOM   1077  OG  SER A 139     -28.672   9.891  16.750  1.00 86.62           O  
ATOM   1078  N   TRP A 140     -30.141   7.695  20.531  1.00 88.12           N  
ATOM   1079  CA  TRP A 140     -30.406   6.461  21.266  1.00 88.12           C  
ATOM   1080  C   TRP A 140     -30.922   6.762  22.672  1.00 88.12           C  
ATOM   1081  CB  TRP A 140     -29.156   5.594  21.344  1.00 88.12           C  
ATOM   1082  O   TRP A 140     -30.328   6.344  23.656  1.00 88.12           O  
ATOM   1083  CG  TRP A 140     -28.344   5.559  20.078  1.00 88.12           C  
ATOM   1084  CD1 TRP A 140     -27.141   6.156  19.844  1.00 88.12           C  
ATOM   1085  CD2 TRP A 140     -28.703   4.898  18.859  1.00 88.12           C  
ATOM   1086  CE2 TRP A 140     -27.672   5.133  17.938  1.00 88.12           C  
ATOM   1087  CE3 TRP A 140     -29.812   4.125  18.453  1.00 88.12           C  
ATOM   1088  NE1 TRP A 140     -26.719   5.902  18.562  1.00 88.12           N  
ATOM   1089  CH2 TRP A 140     -28.781   3.871  16.266  1.00 88.12           C  
ATOM   1090  CZ2 TRP A 140     -27.703   4.621  16.625  1.00 88.12           C  
ATOM   1091  CZ3 TRP A 140     -29.828   3.619  17.172  1.00 88.12           C  
ATOM   1092  N   PRO A 141     -31.984   7.449  22.938  1.00 86.31           N  
ATOM   1093  CA  PRO A 141     -32.469   7.867  24.250  1.00 86.31           C  
ATOM   1094  C   PRO A 141     -33.000   6.699  25.078  1.00 86.31           C  
ATOM   1095  CB  PRO A 141     -33.594   8.852  23.922  1.00 86.31           C  
ATOM   1096  O   PRO A 141     -32.969   6.758  26.312  1.00 86.31           O  
ATOM   1097  CG  PRO A 141     -34.031   8.484  22.531  1.00 86.31           C  
ATOM   1098  CD  PRO A 141     -32.812   7.980  21.781  1.00 86.31           C  
ATOM   1099  N   ASN A 142     -33.344   5.582  24.391  1.00 90.50           N  
ATOM   1100  CA  ASN A 142     -33.906   4.441  25.094  1.00 90.50           C  
ATOM   1101  C   ASN A 142     -32.938   3.275  25.172  1.00 90.50           C  
ATOM   1102  CB  ASN A 142     -35.219   4.000  24.422  1.00 90.50           C  
ATOM   1103  O   ASN A 142     -33.344   2.143  25.453  1.00 90.50           O  
ATOM   1104  CG  ASN A 142     -36.281   5.074  24.453  1.00 90.50           C  
ATOM   1105  ND2 ASN A 142     -36.938   5.289  23.328  1.00 90.50           N  
ATOM   1106  OD1 ASN A 142     -36.531   5.703  25.484  1.00 90.50           O  
ATOM   1107  N   HIS A 143     -31.734   3.533  24.812  1.00 93.12           N  
ATOM   1108  CA  HIS A 143     -30.641   2.568  24.891  1.00 93.12           C  
ATOM   1109  C   HIS A 143     -29.469   3.125  25.688  1.00 93.12           C  
ATOM   1110  CB  HIS A 143     -30.172   2.166  23.484  1.00 93.12           C  
ATOM   1111  O   HIS A 143     -29.266   4.344  25.734  1.00 93.12           O  
ATOM   1112  CG  HIS A 143     -31.250   1.535  22.656  1.00 93.12           C  
ATOM   1113  CD2 HIS A 143     -31.484   0.240  22.344  1.00 93.12           C  
ATOM   1114  ND1 HIS A 143     -32.219   2.270  22.031  1.00 93.12           N  
ATOM   1115  CE1 HIS A 143     -33.031   1.449  21.375  1.00 93.12           C  
ATOM   1116  NE2 HIS A 143     -32.594   0.212  21.547  1.00 93.12           N  
ATOM   1117  N   ASP A 144     -28.766   2.240  26.391  1.00 91.69           N  
ATOM   1118  CA  ASP A 144     -27.562   2.637  27.109  1.00 91.69           C  
ATOM   1119  C   ASP A 144     -26.359   2.713  26.172  1.00 91.69           C  
ATOM   1120  CB  ASP A 144     -27.266   1.662  28.266  1.00 91.69           C  
ATOM   1121  O   ASP A 144     -25.828   1.683  25.750  1.00 91.69           O  
ATOM   1122  CG  ASP A 144     -26.172   2.148  29.188  1.00 91.69           C  
ATOM   1123  OD1 ASP A 144     -25.375   3.025  28.781  1.00 91.69           O  
ATOM   1124  OD2 ASP A 144     -26.094   1.647  30.328  1.00 91.69           O  
ATOM   1125  N   SER A 145     -25.922   3.889  25.891  1.00 88.31           N  
ATOM   1126  CA  SER A 145     -24.828   4.117  24.953  1.00 88.31           C  
ATOM   1127  C   SER A 145     -23.516   4.379  25.688  1.00 88.31           C  
ATOM   1128  CB  SER A 145     -25.141   5.293  24.031  1.00 88.31           C  
ATOM   1129  O   SER A 145     -22.438   4.379  25.078  1.00 88.31           O  
ATOM   1130  OG  SER A 145     -25.312   6.484  24.781  1.00 88.31           O  
ATOM   1131  N   ASP A 146     -23.484   4.383  27.078  1.00 86.19           N  
ATOM   1132  CA  ASP A 146     -22.312   4.695  27.875  1.00 86.19           C  
ATOM   1133  C   ASP A 146     -21.703   3.428  28.484  1.00 86.19           C  
ATOM   1134  CB  ASP A 146     -22.656   5.691  28.984  1.00 86.19           C  
ATOM   1135  O   ASP A 146     -20.500   3.365  28.750  1.00 86.19           O  
ATOM   1136  CG  ASP A 146     -22.969   7.078  28.453  1.00 86.19           C  
ATOM   1137  OD1 ASP A 146     -22.391   7.477  27.422  1.00 86.19           O  
ATOM   1138  OD2 ASP A 146     -23.797   7.781  29.078  1.00 86.19           O  
ATOM   1139  N   ASN A 147     -22.453   2.408  28.656  1.00 86.19           N  
ATOM   1140  CA  ASN A 147     -22.031   1.203  29.359  1.00 86.19           C  
ATOM   1141  C   ASN A 147     -21.531   0.136  28.391  1.00 86.19           C  
ATOM   1142  CB  ASN A 147     -23.172   0.651  30.219  1.00 86.19           C  
ATOM   1143  O   ASN A 147     -21.031  -0.909  28.812  1.00 86.19           O  
ATOM   1144  CG  ASN A 147     -23.406   1.463  31.469  1.00 86.19           C  
ATOM   1145  ND2 ASN A 147     -24.656   1.540  31.906  1.00 86.19           N  
ATOM   1146  OD1 ASN A 147     -22.469   2.018  32.062  1.00 86.19           O  
ATOM   1147  N   GLY A 148     -21.594   0.440  27.109  1.00 85.94           N  
ATOM   1148  CA  GLY A 148     -20.984  -0.432  26.109  1.00 85.94           C  
ATOM   1149  C   GLY A 148     -19.484  -0.261  26.000  1.00 85.94           C  
ATOM   1150  O   GLY A 148     -18.984   0.204  24.969  1.00 85.94           O  
ATOM   1151  N   VAL A 149     -18.766  -0.499  27.031  1.00 91.00           N  
ATOM   1152  CA  VAL A 149     -17.312  -0.358  27.062  1.00 91.00           C  
ATOM   1153  C   VAL A 149     -16.672  -1.696  27.406  1.00 91.00           C  
ATOM   1154  CB  VAL A 149     -16.859   0.730  28.062  1.00 91.00           C  
ATOM   1155  O   VAL A 149     -17.328  -2.584  27.953  1.00 91.00           O  
ATOM   1156  CG1 VAL A 149     -17.391   2.100  27.641  1.00 91.00           C  
ATOM   1157  CG2 VAL A 149     -17.328   0.380  29.469  1.00 91.00           C  
ATOM   1158  N   THR A 150     -15.375  -1.878  27.031  1.00 91.25           N  
ATOM   1159  CA  THR A 150     -14.688  -3.148  27.250  1.00 91.25           C  
ATOM   1160  C   THR A 150     -13.234  -2.916  27.656  1.00 91.25           C  
ATOM   1161  CB  THR A 150     -14.727  -4.027  25.984  1.00 91.25           C  
ATOM   1162  O   THR A 150     -12.617  -1.926  27.250  1.00 91.25           O  
ATOM   1163  CG2 THR A 150     -14.117  -3.305  24.781  1.00 91.25           C  
ATOM   1164  OG1 THR A 150     -13.992  -5.234  26.219  1.00 91.25           O  
ATOM   1165  N   ALA A 151     -12.727  -3.805  28.469  1.00 90.88           N  
ATOM   1166  CA  ALA A 151     -11.328  -3.768  28.875  1.00 90.88           C  
ATOM   1167  C   ALA A 151     -10.398  -4.059  27.703  1.00 90.88           C  
ATOM   1168  CB  ALA A 151     -11.078  -4.766  30.000  1.00 90.88           C  
ATOM   1169  O   ALA A 151      -9.219  -3.699  27.719  1.00 90.88           O  
ATOM   1170  N   ALA A 152     -10.992  -4.703  26.703  1.00 90.31           N  
ATOM   1171  CA  ALA A 152     -10.242  -5.055  25.500  1.00 90.31           C  
ATOM   1172  C   ALA A 152      -9.867  -3.807  24.703  1.00 90.31           C  
ATOM   1173  CB  ALA A 152     -11.047  -6.016  24.641  1.00 90.31           C  
ATOM   1174  O   ALA A 152      -8.859  -3.799  24.000  1.00 90.31           O  
ATOM   1175  N   CYS A 153     -10.625  -2.779  24.844  1.00 91.88           N  
ATOM   1176  CA  CYS A 153     -10.359  -1.503  24.188  1.00 91.88           C  
ATOM   1177  C   CYS A 153     -10.062  -0.414  25.203  1.00 91.88           C  
ATOM   1178  CB  CYS A 153     -11.555  -1.092  23.312  1.00 91.88           C  
ATOM   1179  O   CYS A 153     -10.695   0.646  25.188  1.00 91.88           O  
ATOM   1180  SG  CYS A 153     -11.875  -2.215  21.938  1.00 91.88           S  
ATOM   1181  N   SER A 154      -9.203  -0.662  26.078  1.00 90.69           N  
ATOM   1182  CA  SER A 154      -8.906   0.239  27.188  1.00 90.69           C  
ATOM   1183  C   SER A 154      -8.125   1.461  26.719  1.00 90.69           C  
ATOM   1184  CB  SER A 154      -8.117  -0.490  28.281  1.00 90.69           C  
ATOM   1185  O   SER A 154      -7.402   1.394  25.719  1.00 90.69           O  
ATOM   1186  OG  SER A 154      -6.840  -0.877  27.797  1.00 90.69           O  
ATOM   1187  N   HIS A 155      -8.375   2.535  27.328  1.00 89.62           N  
ATOM   1188  CA  HIS A 155      -7.637   3.773  27.109  1.00 89.62           C  
ATOM   1189  C   HIS A 155      -7.164   4.371  28.438  1.00 89.62           C  
ATOM   1190  CB  HIS A 155      -8.500   4.785  26.359  1.00 89.62           C  
ATOM   1191  O   HIS A 155      -7.977   4.648  29.328  1.00 89.62           O  
ATOM   1192  CG  HIS A 155      -7.770   6.043  26.000  1.00 89.62           C  
ATOM   1193  CD2 HIS A 155      -7.914   7.312  26.438  1.00 89.62           C  
ATOM   1194  ND1 HIS A 155      -6.750   6.070  25.062  1.00 89.62           N  
ATOM   1195  CE1 HIS A 155      -6.301   7.309  24.953  1.00 89.62           C  
ATOM   1196  NE2 HIS A 155      -6.988   8.078  25.781  1.00 89.62           N  
ATOM   1197  N   ALA A 156      -5.918   4.453  28.625  1.00 87.44           N  
ATOM   1198  CA  ALA A 156      -5.289   4.988  29.828  1.00 87.44           C  
ATOM   1199  C   ALA A 156      -5.738   4.219  31.062  1.00 87.44           C  
ATOM   1200  CB  ALA A 156      -5.613   6.473  29.984  1.00 87.44           C  
ATOM   1201  O   ALA A 156      -5.980   4.812  32.125  1.00 87.44           O  
ATOM   1202  N   GLY A 157      -5.938   2.922  30.906  1.00 84.00           N  
ATOM   1203  CA  GLY A 157      -6.168   2.072  32.062  1.00 84.00           C  
ATOM   1204  C   GLY A 157      -7.633   1.951  32.438  1.00 84.00           C  
ATOM   1205  O   GLY A 157      -7.988   1.194  33.344  1.00 84.00           O  
ATOM   1206  N   ALA A 158      -8.539   2.645  31.656  1.00 91.25           N  
ATOM   1207  CA  ALA A 158      -9.984   2.572  31.844  1.00 91.25           C  
ATOM   1208  C   ALA A 158     -10.656   1.872  30.672  1.00 91.25           C  
ATOM   1209  CB  ALA A 158     -10.570   3.971  32.031  1.00 91.25           C  
ATOM   1210  O   ALA A 158     -10.172   1.941  29.547  1.00 91.25           O  
ATOM   1211  N   LYS A 159     -11.758   1.142  31.031  1.00 92.31           N  
ATOM   1212  CA  LYS A 159     -12.539   0.513  29.969  1.00 92.31           C  
ATOM   1213  C   LYS A 159     -13.070   1.554  28.984  1.00 92.31           C  
ATOM   1214  CB  LYS A 159     -13.695  -0.299  30.547  1.00 92.31           C  
ATOM   1215  O   LYS A 159     -13.617   2.578  29.406  1.00 92.31           O  
ATOM   1216  CG  LYS A 159     -13.250  -1.456  31.438  1.00 92.31           C  
ATOM   1217  CD  LYS A 159     -14.445  -2.201  32.031  1.00 92.31           C  
ATOM   1218  CE  LYS A 159     -14.008  -3.322  32.938  1.00 92.31           C  
ATOM   1219  NZ  LYS A 159     -15.172  -4.027  33.562  1.00 92.31           N  
ATOM   1220  N   SER A 160     -12.852   1.305  27.766  1.00 93.25           N  
ATOM   1221  CA  SER A 160     -13.305   2.174  26.688  1.00 93.25           C  
ATOM   1222  C   SER A 160     -13.844   1.361  25.500  1.00 93.25           C  
ATOM   1223  CB  SER A 160     -12.172   3.082  26.203  1.00 93.25           C  
ATOM   1224  O   SER A 160     -14.031   0.148  25.625  1.00 93.25           O  
ATOM   1225  OG  SER A 160     -12.648   4.031  25.266  1.00 93.25           O  
ATOM   1226  N   PHE A 161     -14.141   2.186  24.453  1.00 94.00           N  
ATOM   1227  CA  PHE A 161     -14.617   1.577  23.219  1.00 94.00           C  
ATOM   1228  C   PHE A 161     -14.188   2.402  22.016  1.00 94.00           C  
ATOM   1229  CB  PHE A 161     -16.141   1.432  23.234  1.00 94.00           C  
ATOM   1230  O   PHE A 161     -13.578   3.463  22.156  1.00 94.00           O  
ATOM   1231  CG  PHE A 161     -16.672   0.487  22.203  1.00 94.00           C  
ATOM   1232  CD1 PHE A 161     -17.562   0.933  21.219  1.00 94.00           C  
ATOM   1233  CD2 PHE A 161     -16.297  -0.849  22.203  1.00 94.00           C  
ATOM   1234  CE1 PHE A 161     -18.062   0.061  20.266  1.00 94.00           C  
ATOM   1235  CE2 PHE A 161     -16.781  -1.727  21.234  1.00 94.00           C  
ATOM   1236  CZ  PHE A 161     -17.672  -1.270  20.266  1.00 94.00           C  
ATOM   1237  N   TYR A 162     -14.422   1.870  20.859  1.00 94.31           N  
ATOM   1238  CA  TYR A 162     -14.078   2.584  19.625  1.00 94.31           C  
ATOM   1239  C   TYR A 162     -14.703   3.977  19.625  1.00 94.31           C  
ATOM   1240  CB  TYR A 162     -14.539   1.796  18.406  1.00 94.31           C  
ATOM   1241  O   TYR A 162     -15.859   4.148  20.016  1.00 94.31           O  
ATOM   1242  CG  TYR A 162     -13.828   0.475  18.234  1.00 94.31           C  
ATOM   1243  CD1 TYR A 162     -12.469   0.425  17.922  1.00 94.31           C  
ATOM   1244  CD2 TYR A 162     -14.516  -0.726  18.375  1.00 94.31           C  
ATOM   1245  CE1 TYR A 162     -11.812  -0.791  17.750  1.00 94.31           C  
ATOM   1246  CE2 TYR A 162     -13.867  -1.947  18.203  1.00 94.31           C  
ATOM   1247  OH  TYR A 162     -11.875  -3.176  17.750  1.00 94.31           O  
ATOM   1248  CZ  TYR A 162     -12.523  -1.970  17.906  1.00 94.31           C  
ATOM   1249  N   LYS A 163     -14.070   4.984  19.062  1.00 92.38           N  
ATOM   1250  CA  LYS A 163     -14.516   6.371  19.062  1.00 92.38           C  
ATOM   1251  C   LYS A 163     -15.531   6.629  17.969  1.00 92.38           C  
ATOM   1252  CB  LYS A 163     -13.328   7.320  18.922  1.00 92.38           C  
ATOM   1253  O   LYS A 163     -16.344   7.551  18.062  1.00 92.38           O  
ATOM   1254  CG  LYS A 163     -12.383   7.328  20.109  1.00 92.38           C  
ATOM   1255  CD  LYS A 163     -13.062   7.891  21.359  1.00 92.38           C  
ATOM   1256  CE  LYS A 163     -12.109   7.938  22.547  1.00 92.38           C  
ATOM   1257  NZ  LYS A 163     -12.797   8.398  23.781  1.00 92.38           N  
ATOM   1258  N   ASN A 164     -15.391   5.773  16.875  1.00 94.06           N  
ATOM   1259  CA  ASN A 164     -16.281   5.984  15.742  1.00 94.06           C  
ATOM   1260  C   ASN A 164     -17.516   5.086  15.820  1.00 94.06           C  
ATOM   1261  CB  ASN A 164     -15.539   5.758  14.422  1.00 94.06           C  
ATOM   1262  O   ASN A 164     -18.406   5.184  14.977  1.00 94.06           O  
ATOM   1263  CG  ASN A 164     -14.477   6.809  14.164  1.00 94.06           C  
ATOM   1264  ND2 ASN A 164     -13.375   6.398  13.547  1.00 94.06           N  
ATOM   1265  OD1 ASN A 164     -14.641   7.977  14.523  1.00 94.06           O  
ATOM   1266  N   LEU A 165     -17.594   4.207  16.812  1.00 95.44           N  
ATOM   1267  CA  LEU A 165     -18.703   3.281  16.969  1.00 95.44           C  
ATOM   1268  C   LEU A 165     -19.312   3.391  18.359  1.00 95.44           C  
ATOM   1269  CB  LEU A 165     -18.250   1.843  16.703  1.00 95.44           C  
ATOM   1270  O   LEU A 165     -18.656   3.836  19.297  1.00 95.44           O  
ATOM   1271  CG  LEU A 165     -17.656   1.553  15.320  1.00 95.44           C  
ATOM   1272  CD1 LEU A 165     -17.078   0.142  15.273  1.00 95.44           C  
ATOM   1273  CD2 LEU A 165     -18.719   1.736  14.242  1.00 95.44           C  
ATOM   1274  N   ILE A 166     -20.500   2.924  18.438  1.00 95.06           N  
ATOM   1275  CA  ILE A 166     -21.203   2.889  19.719  1.00 95.06           C  
ATOM   1276  C   ILE A 166     -21.734   1.480  19.984  1.00 95.06           C  
ATOM   1277  CB  ILE A 166     -22.359   3.912  19.750  1.00 95.06           C  
ATOM   1278  O   ILE A 166     -22.391   0.893  19.125  1.00 95.06           O  
ATOM   1279  CG1 ILE A 166     -21.828   5.324  19.469  1.00 95.06           C  
ATOM   1280  CG2 ILE A 166     -23.094   3.855  21.094  1.00 95.06           C  
ATOM   1281  CD1 ILE A 166     -22.922   6.363  19.266  1.00 95.06           C  
ATOM   1282  N   TRP A 167     -21.359   1.041  21.156  1.00 94.81           N  
ATOM   1283  CA  TRP A 167     -21.891  -0.252  21.562  1.00 94.81           C  
ATOM   1284  C   TRP A 167     -23.188  -0.081  22.344  1.00 94.81           C  
ATOM   1285  CB  TRP A 167     -20.875  -1.007  22.422  1.00 94.81           C  
ATOM   1286  O   TRP A 167     -23.172   0.289  23.531  1.00 94.81           O  
ATOM   1287  CG  TRP A 167     -21.250  -2.426  22.719  1.00 94.81           C  
ATOM   1288  CD1 TRP A 167     -22.359  -3.088  22.281  1.00 94.81           C  
ATOM   1289  CD2 TRP A 167     -20.516  -3.357  23.516  1.00 94.81           C  
ATOM   1290  CE2 TRP A 167     -21.250  -4.566  23.531  1.00 94.81           C  
ATOM   1291  CE3 TRP A 167     -19.312  -3.287  24.234  1.00 94.81           C  
ATOM   1292  NE1 TRP A 167     -22.375  -4.375  22.766  1.00 94.81           N  
ATOM   1293  CH2 TRP A 167     -19.625  -5.602  24.906  1.00 94.81           C  
ATOM   1294  CZ2 TRP A 167     -20.812  -5.699  24.219  1.00 94.81           C  
ATOM   1295  CZ3 TRP A 167     -18.875  -4.414  24.922  1.00 94.81           C  
ATOM   1296  N   LEU A 168     -24.328  -0.426  21.688  1.00 93.88           N  
ATOM   1297  CA  LEU A 168     -25.641  -0.213  22.297  1.00 93.88           C  
ATOM   1298  C   LEU A 168     -26.047  -1.413  23.141  1.00 93.88           C  
ATOM   1299  CB  LEU A 168     -26.703   0.044  21.203  1.00 93.88           C  
ATOM   1300  O   LEU A 168     -26.031  -2.551  22.656  1.00 93.88           O  
ATOM   1301  CG  LEU A 168     -26.484   1.283  20.344  1.00 93.88           C  
ATOM   1302  CD1 LEU A 168     -27.500   1.310  19.203  1.00 93.88           C  
ATOM   1303  CD2 LEU A 168     -26.594   2.553  21.172  1.00 93.88           C  
ATOM   1304  N   VAL A 169     -26.422  -1.148  24.422  1.00 93.94           N  
ATOM   1305  CA  VAL A 169     -26.906  -2.203  25.297  1.00 93.94           C  
ATOM   1306  C   VAL A 169     -28.219  -1.771  25.938  1.00 93.94           C  
ATOM   1307  CB  VAL A 169     -25.875  -2.551  26.391  1.00 93.94           C  
ATOM   1308  O   VAL A 169     -28.656  -0.628  25.781  1.00 93.94           O  
ATOM   1309  CG1 VAL A 169     -24.594  -3.105  25.766  1.00 93.94           C  
ATOM   1310  CG2 VAL A 169     -25.562  -1.323  27.250  1.00 93.94           C  
ATOM   1311  N   LYS A 170     -28.797  -2.639  26.656  1.00 94.00           N  
ATOM   1312  CA  LYS A 170     -30.109  -2.393  27.250  1.00 94.00           C  
ATOM   1313  C   LYS A 170     -30.047  -1.229  28.234  1.00 94.00           C  
ATOM   1314  CB  LYS A 170     -30.625  -3.650  27.953  1.00 94.00           C  
ATOM   1315  O   LYS A 170     -29.031  -1.010  28.891  1.00 94.00           O  
ATOM   1316  CG  LYS A 170     -29.844  -4.012  29.219  1.00 94.00           C  
ATOM   1317  CD  LYS A 170     -30.453  -5.223  29.922  1.00 94.00           C  
ATOM   1318  CE  LYS A 170     -29.703  -5.570  31.188  1.00 94.00           C  
ATOM   1319  NZ  LYS A 170     -30.266  -6.777  31.859  1.00 94.00           N  
ATOM   1320  N   LYS A 171     -30.969  -0.355  28.297  1.00 92.75           N  
ATOM   1321  CA  LYS A 171     -31.219   0.652  29.312  1.00 92.75           C  
ATOM   1322  C   LYS A 171     -32.281   0.191  30.297  1.00 92.75           C  
ATOM   1323  CB  LYS A 171     -31.625   1.982  28.688  1.00 92.75           C  
ATOM   1324  O   LYS A 171     -33.438  -0.003  29.906  1.00 92.75           O  
ATOM   1325  CG  LYS A 171     -31.656   3.150  29.656  1.00 92.75           C  
ATOM   1326  CD  LYS A 171     -31.969   4.461  28.953  1.00 92.75           C  
ATOM   1327  CE  LYS A 171     -31.938   5.641  29.906  1.00 92.75           C  
ATOM   1328  NZ  LYS A 171     -32.188   6.938  29.203  1.00 92.75           N  
ATOM   1329  N   GLY A 172     -31.922  -0.067  31.531  1.00 90.69           N  
ATOM   1330  CA  GLY A 172     -32.844  -0.693  32.469  1.00 90.69           C  
ATOM   1331  C   GLY A 172     -33.188  -2.129  32.094  1.00 90.69           C  
ATOM   1332  O   GLY A 172     -32.281  -2.939  31.875  1.00 90.69           O  
ATOM   1333  N   LYS A 173     -34.375  -2.475  31.891  1.00 90.69           N  
ATOM   1334  CA  LYS A 173     -34.781  -3.840  31.562  1.00 90.69           C  
ATOM   1335  C   LYS A 173     -35.375  -3.918  30.156  1.00 90.69           C  
ATOM   1336  CB  LYS A 173     -35.812  -4.355  32.594  1.00 90.69           C  
ATOM   1337  O   LYS A 173     -36.094  -4.867  29.828  1.00 90.69           O  
ATOM   1338  CG  LYS A 173     -35.250  -4.543  33.969  1.00 90.69           C  
ATOM   1339  CD  LYS A 173     -36.250  -5.211  34.906  1.00 90.69           C  
ATOM   1340  CE  LYS A 173     -35.688  -5.422  36.312  1.00 90.69           C  
ATOM   1341  NZ  LYS A 173     -36.656  -6.074  37.219  1.00 90.69           N  
ATOM   1342  N   SER A 174     -35.125  -2.820  29.391  1.00 92.75           N  
ATOM   1343  CA  SER A 174     -35.750  -2.795  28.062  1.00 92.75           C  
ATOM   1344  C   SER A 174     -34.688  -2.510  26.984  1.00 92.75           C  
ATOM   1345  CB  SER A 174     -36.844  -1.745  28.000  1.00 92.75           C  
ATOM   1346  O   SER A 174     -33.719  -1.805  27.234  1.00 92.75           O  
ATOM   1347  OG  SER A 174     -36.312  -0.439  28.141  1.00 92.75           O  
ATOM   1348  N   TYR A 175     -34.906  -3.094  25.797  1.00 93.50           N  
ATOM   1349  CA  TYR A 175     -34.156  -2.830  24.562  1.00 93.50           C  
ATOM   1350  C   TYR A 175     -35.125  -2.721  23.375  1.00 93.50           C  
ATOM   1351  CB  TYR A 175     -33.125  -3.932  24.297  1.00 93.50           C  
ATOM   1352  O   TYR A 175     -35.406  -3.721  22.719  1.00 93.50           O  
ATOM   1353  CG  TYR A 175     -32.125  -3.572  23.250  1.00 93.50           C  
ATOM   1354  CD1 TYR A 175     -32.438  -3.676  21.891  1.00 93.50           C  
ATOM   1355  CD2 TYR A 175     -30.844  -3.133  23.609  1.00 93.50           C  
ATOM   1356  CE1 TYR A 175     -31.484  -3.348  20.922  1.00 93.50           C  
ATOM   1357  CE2 TYR A 175     -29.906  -2.801  22.641  1.00 93.50           C  
ATOM   1358  OH  TYR A 175     -29.297  -2.586  20.344  1.00 93.50           O  
ATOM   1359  CZ  TYR A 175     -30.234  -2.912  21.297  1.00 93.50           C  
ATOM   1360  N   PRO A 176     -35.719  -1.562  23.219  1.00 94.62           N  
ATOM   1361  CA  PRO A 176     -36.656  -1.406  22.125  1.00 94.62           C  
ATOM   1362  C   PRO A 176     -36.000  -1.540  20.750  1.00 94.62           C  
ATOM   1363  CB  PRO A 176     -37.219   0.007  22.328  1.00 94.62           C  
ATOM   1364  O   PRO A 176     -34.812  -1.302  20.609  1.00 94.62           O  
ATOM   1365  CG  PRO A 176     -36.156   0.719  23.109  1.00 94.62           C  
ATOM   1366  CD  PRO A 176     -35.438  -0.285  23.953  1.00 94.62           C  
ATOM   1367  N   LYS A 177     -36.812  -1.937  19.797  1.00 94.81           N  
ATOM   1368  CA  LYS A 177     -36.344  -2.078  18.422  1.00 94.81           C  
ATOM   1369  C   LYS A 177     -35.781  -0.760  17.906  1.00 94.81           C  
ATOM   1370  CB  LYS A 177     -37.469  -2.570  17.516  1.00 94.81           C  
ATOM   1371  O   LYS A 177     -36.375   0.304  18.141  1.00 94.81           O  
ATOM   1372  CG  LYS A 177     -37.062  -2.820  16.078  1.00 94.81           C  
ATOM   1373  CD  LYS A 177     -38.219  -3.291  15.227  1.00 94.81           C  
ATOM   1374  CE  LYS A 177     -37.812  -3.467  13.766  1.00 94.81           C  
ATOM   1375  NZ  LYS A 177     -38.938  -3.939  12.930  1.00 94.81           N  
ATOM   1376  N   ILE A 178     -34.625  -0.850  17.266  1.00 93.81           N  
ATOM   1377  CA  ILE A 178     -33.938   0.296  16.688  1.00 93.81           C  
ATOM   1378  C   ILE A 178     -34.344   0.454  15.219  1.00 93.81           C  
ATOM   1379  CB  ILE A 178     -32.406   0.151  16.797  1.00 93.81           C  
ATOM   1380  O   ILE A 178     -34.375  -0.527  14.477  1.00 93.81           O  
ATOM   1381  CG1 ILE A 178     -31.969   0.139  18.281  1.00 93.81           C  
ATOM   1382  CG2 ILE A 178     -31.688   1.273  16.047  1.00 93.81           C  
ATOM   1383  CD1 ILE A 178     -30.516  -0.274  18.500  1.00 93.81           C  
ATOM   1384  N   ASN A 179     -34.656   1.655  14.883  1.00 94.19           N  
ATOM   1385  CA  ASN A 179     -34.906   2.041  13.500  1.00 94.19           C  
ATOM   1386  C   ASN A 179     -34.375   3.430  13.195  1.00 94.19           C  
ATOM   1387  CB  ASN A 179     -36.406   1.989  13.203  1.00 94.19           C  
ATOM   1388  O   ASN A 179     -35.000   4.438  13.500  1.00 94.19           O  
ATOM   1389  CG  ASN A 179     -36.719   2.104  11.719  1.00 94.19           C  
ATOM   1390  ND2 ASN A 179     -38.000   2.043  11.367  1.00 94.19           N  
ATOM   1391  OD1 ASN A 179     -35.812   2.246  10.898  1.00 94.19           O  
ATOM   1392  N   GLN A 180     -33.156   3.396  12.609  1.00 93.88           N  
ATOM   1393  CA  GLN A 180     -32.469   4.652  12.320  1.00 93.88           C  
ATOM   1394  C   GLN A 180     -32.031   4.715  10.867  1.00 93.88           C  
ATOM   1395  CB  GLN A 180     -31.266   4.828  13.242  1.00 93.88           C  
ATOM   1396  O   GLN A 180     -31.594   3.711  10.297  1.00 93.88           O  
ATOM   1397  CG  GLN A 180     -31.625   5.074  14.703  1.00 93.88           C  
ATOM   1398  CD  GLN A 180     -32.375   6.383  14.906  1.00 93.88           C  
ATOM   1399  NE2 GLN A 180     -32.344   6.887  16.141  1.00 93.88           N  
ATOM   1400  OE1 GLN A 180     -32.938   6.938  13.969  1.00 93.88           O  
ATOM   1401  N   THR A 181     -32.188   5.934  10.367  1.00 94.88           N  
ATOM   1402  CA  THR A 181     -31.812   6.117   8.969  1.00 94.88           C  
ATOM   1403  C   THR A 181     -30.984   7.379   8.797  1.00 94.88           C  
ATOM   1404  CB  THR A 181     -33.062   6.191   8.062  1.00 94.88           C  
ATOM   1405  O   THR A 181     -31.234   8.398   9.438  1.00 94.88           O  
ATOM   1406  CG2 THR A 181     -32.656   6.371   6.598  1.00 94.88           C  
ATOM   1407  OG1 THR A 181     -33.812   4.980   8.188  1.00 94.88           O  
ATOM   1408  N   TYR A 182     -30.016   7.234   7.965  1.00 95.00           N  
ATOM   1409  CA  TYR A 182     -29.188   8.383   7.578  1.00 95.00           C  
ATOM   1410  C   TYR A 182     -29.281   8.625   6.078  1.00 95.00           C  
ATOM   1411  CB  TYR A 182     -27.734   8.164   7.992  1.00 95.00           C  
ATOM   1412  O   TYR A 182     -29.094   7.707   5.277  1.00 95.00           O  
ATOM   1413  CG  TYR A 182     -26.797   9.219   7.465  1.00 95.00           C  
ATOM   1414  CD1 TYR A 182     -25.969   8.961   6.375  1.00 95.00           C  
ATOM   1415  CD2 TYR A 182     -26.719  10.477   8.062  1.00 95.00           C  
ATOM   1416  CE1 TYR A 182     -25.094   9.930   5.887  1.00 95.00           C  
ATOM   1417  CE2 TYR A 182     -25.859  11.453   7.582  1.00 95.00           C  
ATOM   1418  OH  TYR A 182     -24.188  12.133   6.020  1.00 95.00           O  
ATOM   1419  CZ  TYR A 182     -25.047  11.172   6.496  1.00 95.00           C  
ATOM   1420  N   ILE A 183     -29.516   9.922   5.734  1.00 95.56           N  
ATOM   1421  CA  ILE A 183     -29.547  10.328   4.336  1.00 95.56           C  
ATOM   1422  C   ILE A 183     -28.297  11.133   4.004  1.00 95.56           C  
ATOM   1423  CB  ILE A 183     -30.812  11.156   4.016  1.00 95.56           C  
ATOM   1424  O   ILE A 183     -28.000  12.133   4.664  1.00 95.56           O  
ATOM   1425  CG1 ILE A 183     -32.094  10.352   4.344  1.00 95.56           C  
ATOM   1426  CG2 ILE A 183     -30.812  11.602   2.547  1.00 95.56           C  
ATOM   1427  CD1 ILE A 183     -33.375  11.156   4.270  1.00 95.56           C  
ATOM   1428  N   ASN A 184     -27.531  10.578   2.975  1.00 95.12           N  
ATOM   1429  CA  ASN A 184     -26.297  11.242   2.568  1.00 95.12           C  
ATOM   1430  C   ASN A 184     -26.578  12.523   1.790  1.00 95.12           C  
ATOM   1431  CB  ASN A 184     -25.422  10.297   1.738  1.00 95.12           C  
ATOM   1432  O   ASN A 184     -26.891  12.477   0.599  1.00 95.12           O  
ATOM   1433  CG  ASN A 184     -24.125  10.930   1.312  1.00 95.12           C  
ATOM   1434  ND2 ASN A 184     -23.344  10.211   0.506  1.00 95.12           N  
ATOM   1435  OD1 ASN A 184     -23.797  12.055   1.703  1.00 95.12           O  
ATOM   1436  N   ASP A 185     -26.344  13.711   2.479  1.00 93.44           N  
ATOM   1437  CA  ASP A 185     -26.594  15.016   1.870  1.00 93.44           C  
ATOM   1438  C   ASP A 185     -25.297  15.797   1.714  1.00 93.44           C  
ATOM   1439  CB  ASP A 185     -27.594  15.812   2.703  1.00 93.44           C  
ATOM   1440  O   ASP A 185     -25.312  17.031   1.578  1.00 93.44           O  
ATOM   1441  CG  ASP A 185     -27.141  16.031   4.133  1.00 93.44           C  
ATOM   1442  OD1 ASP A 185     -26.094  15.469   4.531  1.00 93.44           O  
ATOM   1443  OD2 ASP A 185     -27.828  16.781   4.867  1.00 93.44           O  
ATOM   1444  N   GLN A 186     -24.156  15.133   1.724  1.00 90.62           N  
ATOM   1445  CA  GLN A 186     -22.828  15.734   1.749  1.00 90.62           C  
ATOM   1446  C   GLN A 186     -22.297  15.977   0.336  1.00 90.62           C  
ATOM   1447  CB  GLN A 186     -21.844  14.852   2.527  1.00 90.62           C  
ATOM   1448  O   GLN A 186     -21.281  16.656   0.150  1.00 90.62           O  
ATOM   1449  CG  GLN A 186     -22.203  14.688   3.996  1.00 90.62           C  
ATOM   1450  CD  GLN A 186     -22.156  15.992   4.766  1.00 90.62           C  
ATOM   1451  NE2 GLN A 186     -23.156  16.234   5.602  1.00 90.62           N  
ATOM   1452  OE1 GLN A 186     -21.219  16.781   4.613  1.00 90.62           O  
ATOM   1453  N   GLY A 187     -23.109  15.539  -0.755  1.00 89.69           N  
ATOM   1454  CA  GLY A 187     -22.688  15.727  -2.137  1.00 89.69           C  
ATOM   1455  C   GLY A 187     -21.516  14.852  -2.539  1.00 89.69           C  
ATOM   1456  O   GLY A 187     -21.000  14.969  -3.654  1.00 89.69           O  
ATOM   1457  N   LYS A 188     -20.984  14.023  -1.619  1.00 91.38           N  
ATOM   1458  CA  LYS A 188     -19.891  13.062  -1.829  1.00 91.38           C  
ATOM   1459  C   LYS A 188     -20.234  11.719  -1.193  1.00 91.38           C  
ATOM   1460  CB  LYS A 188     -18.578  13.602  -1.262  1.00 91.38           C  
ATOM   1461  O   LYS A 188     -21.156  11.617  -0.394  1.00 91.38           O  
ATOM   1462  CG  LYS A 188     -18.156  14.945  -1.844  1.00 91.38           C  
ATOM   1463  CD  LYS A 188     -16.906  15.469  -1.171  1.00 91.38           C  
ATOM   1464  CE  LYS A 188     -16.516  16.844  -1.705  1.00 91.38           C  
ATOM   1465  NZ  LYS A 188     -15.312  17.391  -1.006  1.00 91.38           N  
ATOM   1466  N   GLU A 189     -19.406  10.656  -1.594  1.00 92.06           N  
ATOM   1467  CA  GLU A 189     -19.578   9.344  -0.986  1.00 92.06           C  
ATOM   1468  C   GLU A 189     -19.219   9.359   0.495  1.00 92.06           C  
ATOM   1469  CB  GLU A 189     -18.750   8.289  -1.720  1.00 92.06           C  
ATOM   1470  O   GLU A 189     -18.234  10.000   0.890  1.00 92.06           O  
ATOM   1471  CG  GLU A 189     -19.234   7.992  -3.131  1.00 92.06           C  
ATOM   1472  CD  GLU A 189     -18.406   6.941  -3.844  1.00 92.06           C  
ATOM   1473  OE1 GLU A 189     -18.984   5.969  -4.383  1.00 92.06           O  
ATOM   1474  OE2 GLU A 189     -17.156   7.090  -3.863  1.00 92.06           O  
ATOM   1475  N   VAL A 190     -20.031   8.727   1.317  1.00 94.88           N  
ATOM   1476  CA  VAL A 190     -19.828   8.695   2.760  1.00 94.88           C  
ATOM   1477  C   VAL A 190     -19.547   7.258   3.207  1.00 94.88           C  
ATOM   1478  CB  VAL A 190     -21.031   9.273   3.527  1.00 94.88           C  
ATOM   1479  O   VAL A 190     -20.297   6.344   2.863  1.00 94.88           O  
ATOM   1480  CG1 VAL A 190     -20.875   9.039   5.031  1.00 94.88           C  
ATOM   1481  CG2 VAL A 190     -21.188  10.758   3.229  1.00 94.88           C  
ATOM   1482  N   LEU A 191     -18.406   7.090   3.873  1.00 95.38           N  
ATOM   1483  CA  LEU A 191     -18.047   5.797   4.445  1.00 95.38           C  
ATOM   1484  C   LEU A 191     -18.656   5.633   5.836  1.00 95.38           C  
ATOM   1485  CB  LEU A 191     -16.531   5.637   4.520  1.00 95.38           C  
ATOM   1486  O   LEU A 191     -18.391   6.434   6.734  1.00 95.38           O  
ATOM   1487  CG  LEU A 191     -16.016   4.363   5.195  1.00 95.38           C  
ATOM   1488  CD1 LEU A 191     -16.391   3.139   4.371  1.00 95.38           C  
ATOM   1489  CD2 LEU A 191     -14.500   4.441   5.395  1.00 95.38           C  
ATOM   1490  N   VAL A 192     -19.469   4.602   6.039  1.00 96.00           N  
ATOM   1491  CA  VAL A 192     -20.125   4.324   7.312  1.00 96.00           C  
ATOM   1492  C   VAL A 192     -19.672   2.963   7.840  1.00 96.00           C  
ATOM   1493  CB  VAL A 192     -21.672   4.355   7.176  1.00 96.00           C  
ATOM   1494  O   VAL A 192     -19.797   1.950   7.148  1.00 96.00           O  
ATOM   1495  CG1 VAL A 192     -22.328   4.070   8.523  1.00 96.00           C  
ATOM   1496  CG2 VAL A 192     -22.125   5.707   6.625  1.00 96.00           C  
ATOM   1497  N   LEU A 193     -19.125   3.020   9.070  1.00 96.69           N  
ATOM   1498  CA  LEU A 193     -18.672   1.789   9.711  1.00 96.69           C  
ATOM   1499  C   LEU A 193     -19.703   1.302  10.727  1.00 96.69           C  
ATOM   1500  CB  LEU A 193     -17.328   2.004  10.398  1.00 96.69           C  
ATOM   1501  O   LEU A 193     -20.297   2.104  11.461  1.00 96.69           O  
ATOM   1502  CG  LEU A 193     -16.188   2.475   9.500  1.00 96.69           C  
ATOM   1503  CD1 LEU A 193     -15.031   3.020  10.344  1.00 96.69           C  
ATOM   1504  CD2 LEU A 193     -15.695   1.336   8.609  1.00 96.69           C  
ATOM   1505  N   TRP A 194     -19.875  -0.027  10.852  1.00 96.69           N  
ATOM   1506  CA  TRP A 194     -20.797  -0.616  11.820  1.00 96.69           C  
ATOM   1507  C   TRP A 194     -20.406  -2.055  12.141  1.00 96.69           C  
ATOM   1508  CB  TRP A 194     -22.234  -0.571  11.297  1.00 96.69           C  
ATOM   1509  O   TRP A 194     -19.484  -2.607  11.516  1.00 96.69           O  
ATOM   1510  CG  TRP A 194     -22.422  -1.244   9.969  1.00 96.69           C  
ATOM   1511  CD1 TRP A 194     -22.172  -0.715   8.734  1.00 96.69           C  
ATOM   1512  CD2 TRP A 194     -22.906  -2.572   9.742  1.00 96.69           C  
ATOM   1513  CE2 TRP A 194     -22.922  -2.783   8.352  1.00 96.69           C  
ATOM   1514  CE3 TRP A 194     -23.328  -3.605  10.594  1.00 96.69           C  
ATOM   1515  NE1 TRP A 194     -22.469  -1.636   7.754  1.00 96.69           N  
ATOM   1516  CH2 TRP A 194     -23.750  -4.980   8.633  1.00 96.69           C  
ATOM   1517  CZ2 TRP A 194     -23.344  -3.986   7.781  1.00 96.69           C  
ATOM   1518  CZ3 TRP A 194     -23.750  -4.805  10.023  1.00 96.69           C  
ATOM   1519  N   GLY A 195     -21.109  -2.639  13.109  1.00 96.88           N  
ATOM   1520  CA  GLY A 195     -20.703  -3.982  13.484  1.00 96.88           C  
ATOM   1521  C   GLY A 195     -21.828  -4.789  14.117  1.00 96.88           C  
ATOM   1522  O   GLY A 195     -22.906  -4.254  14.406  1.00 96.88           O  
ATOM   1523  N   ILE A 196     -21.516  -6.062  14.344  1.00 97.31           N  
ATOM   1524  CA  ILE A 196     -22.438  -6.988  14.992  1.00 97.31           C  
ATOM   1525  C   ILE A 196     -21.734  -7.688  16.156  1.00 97.31           C  
ATOM   1526  CB  ILE A 196     -22.984  -8.031  13.992  1.00 97.31           C  
ATOM   1527  O   ILE A 196     -20.688  -8.297  15.977  1.00 97.31           O  
ATOM   1528  CG1 ILE A 196     -23.656  -7.332  12.805  1.00 97.31           C  
ATOM   1529  CG2 ILE A 196     -23.953  -8.992  14.688  1.00 97.31           C  
ATOM   1530  CD1 ILE A 196     -24.094  -8.273  11.695  1.00 97.31           C  
ATOM   1531  N   HIS A 197     -22.344  -7.551  17.281  1.00 97.00           N  
ATOM   1532  CA  HIS A 197     -21.797  -8.211  18.469  1.00 97.00           C  
ATOM   1533  C   HIS A 197     -22.281  -9.648  18.562  1.00 97.00           C  
ATOM   1534  CB  HIS A 197     -22.172  -7.434  19.734  1.00 97.00           C  
ATOM   1535  O   HIS A 197     -23.484  -9.914  18.469  1.00 97.00           O  
ATOM   1536  CG  HIS A 197     -21.609  -8.031  20.984  1.00 97.00           C  
ATOM   1537  CD2 HIS A 197     -20.344  -8.398  21.312  1.00 97.00           C  
ATOM   1538  ND1 HIS A 197     -22.391  -8.312  22.094  1.00 97.00           N  
ATOM   1539  CE1 HIS A 197     -21.625  -8.828  23.031  1.00 97.00           C  
ATOM   1540  NE2 HIS A 197     -20.375  -8.891  22.594  1.00 97.00           N  
ATOM   1541  N   HIS A 198     -21.328 -10.562  18.781  1.00 96.50           N  
ATOM   1542  CA  HIS A 198     -21.609 -11.984  18.953  1.00 96.50           C  
ATOM   1543  C   HIS A 198     -21.297 -12.438  20.375  1.00 96.50           C  
ATOM   1544  CB  HIS A 198     -20.812 -12.820  17.953  1.00 96.50           C  
ATOM   1545  O   HIS A 198     -20.141 -12.703  20.703  1.00 96.50           O  
ATOM   1546  CG  HIS A 198     -21.031 -12.422  16.531  1.00 96.50           C  
ATOM   1547  CD2 HIS A 198     -20.281 -11.672  15.688  1.00 96.50           C  
ATOM   1548  ND1 HIS A 198     -22.141 -12.812  15.812  1.00 96.50           N  
ATOM   1549  CE1 HIS A 198     -22.062 -12.312  14.594  1.00 96.50           C  
ATOM   1550  NE2 HIS A 198     -20.953 -11.617  14.492  1.00 96.50           N  
ATOM   1551  N   PRO A 199     -22.344 -12.539  21.188  1.00 95.50           N  
ATOM   1552  CA  PRO A 199     -22.125 -12.898  22.594  1.00 95.50           C  
ATOM   1553  C   PRO A 199     -21.688 -14.352  22.766  1.00 95.50           C  
ATOM   1554  CB  PRO A 199     -23.500 -12.648  23.234  1.00 95.50           C  
ATOM   1555  O   PRO A 199     -22.047 -15.203  21.953  1.00 95.50           O  
ATOM   1556  CG  PRO A 199     -24.188 -11.695  22.312  1.00 95.50           C  
ATOM   1557  CD  PRO A 199     -23.703 -11.961  20.906  1.00 95.50           C  
ATOM   1558  N   PRO A 200     -21.062 -14.641  23.891  1.00 95.06           N  
ATOM   1559  CA  PRO A 200     -20.531 -15.977  24.141  1.00 95.06           C  
ATOM   1560  C   PRO A 200     -21.594 -16.953  24.625  1.00 95.06           C  
ATOM   1561  CB  PRO A 200     -19.453 -15.742  25.219  1.00 95.06           C  
ATOM   1562  O   PRO A 200     -21.438 -18.172  24.469  1.00 95.06           O  
ATOM   1563  CG  PRO A 200     -19.906 -14.508  25.938  1.00 95.06           C  
ATOM   1564  CD  PRO A 200     -20.578 -13.602  24.938  1.00 95.06           C  
ATOM   1565  N   THR A 201     -22.672 -16.438  25.281  1.00 95.75           N  
ATOM   1566  CA  THR A 201     -23.734 -17.281  25.797  1.00 95.75           C  
ATOM   1567  C   THR A 201     -25.094 -16.625  25.594  1.00 95.75           C  
ATOM   1568  CB  THR A 201     -23.531 -17.594  27.297  1.00 95.75           C  
ATOM   1569  O   THR A 201     -25.188 -15.414  25.422  1.00 95.75           O  
ATOM   1570  CG2 THR A 201     -22.125 -18.125  27.562  1.00 95.75           C  
ATOM   1571  OG1 THR A 201     -23.719 -16.391  28.062  1.00 95.75           O  
ATOM   1572  N   ILE A 202     -26.109 -17.438  25.672  1.00 95.38           N  
ATOM   1573  CA  ILE A 202     -27.469 -16.953  25.547  1.00 95.38           C  
ATOM   1574  C   ILE A 202     -27.797 -16.031  26.719  1.00 95.38           C  
ATOM   1575  CB  ILE A 202     -28.484 -18.109  25.484  1.00 95.38           C  
ATOM   1576  O   ILE A 202     -28.562 -15.070  26.578  1.00 95.38           O  
ATOM   1577  CG1 ILE A 202     -29.859 -17.609  25.031  1.00 95.38           C  
ATOM   1578  CG2 ILE A 202     -28.578 -18.828  26.828  1.00 95.38           C  
ATOM   1579  CD1 ILE A 202     -29.906 -17.172  23.578  1.00 95.38           C  
ATOM   1580  N   THR A 203     -27.234 -16.312  27.891  1.00 95.56           N  
ATOM   1581  CA  THR A 203     -27.406 -15.477  29.078  1.00 95.56           C  
ATOM   1582  C   THR A 203     -26.859 -14.070  28.828  1.00 95.56           C  
ATOM   1583  CB  THR A 203     -26.719 -16.094  30.312  1.00 95.56           C  
ATOM   1584  O   THR A 203     -27.500 -13.078  29.172  1.00 95.56           O  
ATOM   1585  CG2 THR A 203     -26.922 -15.219  31.547  1.00 95.56           C  
ATOM   1586  OG1 THR A 203     -27.281 -17.391  30.547  1.00 95.56           O  
ATOM   1587  N   ASP A 204     -25.672 -13.945  28.312  1.00 94.06           N  
ATOM   1588  CA  ASP A 204     -25.047 -12.672  27.969  1.00 94.06           C  
ATOM   1589  C   ASP A 204     -25.891 -11.914  26.938  1.00 94.06           C  
ATOM   1590  CB  ASP A 204     -23.625 -12.883  27.438  1.00 94.06           C  
ATOM   1591  O   ASP A 204     -26.047 -10.695  27.031  1.00 94.06           O  
ATOM   1592  CG  ASP A 204     -22.656 -13.297  28.531  1.00 94.06           C  
ATOM   1593  OD1 ASP A 204     -22.859 -12.938  29.703  1.00 94.06           O  
ATOM   1594  OD2 ASP A 204     -21.656 -13.977  28.203  1.00 94.06           O  
ATOM   1595  N   GLN A 205     -26.422 -12.617  25.984  1.00 95.50           N  
ATOM   1596  CA  GLN A 205     -27.297 -12.047  24.953  1.00 95.50           C  
ATOM   1597  C   GLN A 205     -28.531 -11.406  25.578  1.00 95.50           C  
ATOM   1598  CB  GLN A 205     -27.703 -13.117  23.938  1.00 95.50           C  
ATOM   1599  O   GLN A 205     -28.859 -10.258  25.266  1.00 95.50           O  
ATOM   1600  CG  GLN A 205     -28.734 -12.648  22.938  1.00 95.50           C  
ATOM   1601  CD  GLN A 205     -28.141 -11.750  21.859  1.00 95.50           C  
ATOM   1602  NE2 GLN A 205     -28.969 -10.922  21.250  1.00 95.50           N  
ATOM   1603  OE1 GLN A 205     -26.938 -11.805  21.594  1.00 95.50           O  
ATOM   1604  N   GLU A 206     -29.203 -12.125  26.422  1.00 95.50           N  
ATOM   1605  CA  GLU A 206     -30.422 -11.656  27.062  1.00 95.50           C  
ATOM   1606  C   GLU A 206     -30.125 -10.523  28.047  1.00 95.50           C  
ATOM   1607  CB  GLU A 206     -31.125 -12.805  27.797  1.00 95.50           C  
ATOM   1608  O   GLU A 206     -30.938  -9.594  28.188  1.00 95.50           O  
ATOM   1609  CG  GLU A 206     -31.797 -13.805  26.859  1.00 95.50           C  
ATOM   1610  CD  GLU A 206     -32.469 -14.961  27.578  1.00 95.50           C  
ATOM   1611  OE1 GLU A 206     -33.281 -15.664  26.969  1.00 95.50           O  
ATOM   1612  OE2 GLU A 206     -32.156 -15.156  28.781  1.00 95.50           O  
ATOM   1613  N   SER A 207     -29.016 -10.609  28.672  1.00 94.38           N  
ATOM   1614  CA  SER A 207     -28.625  -9.594  29.641  1.00 94.38           C  
ATOM   1615  C   SER A 207     -28.312  -8.266  28.953  1.00 94.38           C  
ATOM   1616  CB  SER A 207     -27.406 -10.055  30.453  1.00 94.38           C  
ATOM   1617  O   SER A 207     -28.641  -7.199  29.484  1.00 94.38           O  
ATOM   1618  OG  SER A 207     -26.953  -9.031  31.328  1.00 94.38           O  
ATOM   1619  N   LEU A 208     -27.719  -8.352  27.844  1.00 94.44           N  
ATOM   1620  CA  LEU A 208     -27.266  -7.156  27.141  1.00 94.44           C  
ATOM   1621  C   LEU A 208     -28.391  -6.590  26.266  1.00 94.44           C  
ATOM   1622  CB  LEU A 208     -26.047  -7.461  26.281  1.00 94.44           C  
ATOM   1623  O   LEU A 208     -28.562  -5.371  26.203  1.00 94.44           O  
ATOM   1624  CG  LEU A 208     -24.734  -7.715  27.031  1.00 94.44           C  
ATOM   1625  CD1 LEU A 208     -23.672  -8.281  26.094  1.00 94.44           C  
ATOM   1626  CD2 LEU A 208     -24.234  -6.430  27.688  1.00 94.44           C  
ATOM   1627  N   TYR A 209     -29.250  -7.484  25.672  1.00 95.25           N  
ATOM   1628  CA  TYR A 209     -30.156  -7.004  24.625  1.00 95.25           C  
ATOM   1629  C   TYR A 209     -31.594  -7.371  24.953  1.00 95.25           C  
ATOM   1630  CB  TYR A 209     -29.766  -7.574  23.266  1.00 95.25           C  
ATOM   1631  O   TYR A 209     -32.531  -6.992  24.219  1.00 95.25           O  
ATOM   1632  CG  TYR A 209     -28.328  -7.285  22.875  1.00 95.25           C  
ATOM   1633  CD1 TYR A 209     -27.891  -5.977  22.672  1.00 95.25           C  
ATOM   1634  CD2 TYR A 209     -27.422  -8.320  22.688  1.00 95.25           C  
ATOM   1635  CE1 TYR A 209     -26.578  -5.703  22.312  1.00 95.25           C  
ATOM   1636  CE2 TYR A 209     -26.094  -8.055  22.328  1.00 95.25           C  
ATOM   1637  OH  TYR A 209     -24.391  -6.484  21.781  1.00 95.25           O  
ATOM   1638  CZ  TYR A 209     -25.688  -6.750  22.141  1.00 95.25           C  
ATOM   1639  N   GLN A 210     -31.875  -8.180  26.031  1.00 94.88           N  
ATOM   1640  CA  GLN A 210     -33.188  -8.586  26.516  1.00 94.88           C  
ATOM   1641  C   GLN A 210     -33.938  -9.391  25.469  1.00 94.88           C  
ATOM   1642  CB  GLN A 210     -34.000  -7.363  26.938  1.00 94.88           C  
ATOM   1643  O   GLN A 210     -35.188  -9.383  25.438  1.00 94.88           O  
ATOM   1644  CG  GLN A 210     -33.375  -6.570  28.078  1.00 94.88           C  
ATOM   1645  CD  GLN A 210     -33.250  -7.383  29.359  1.00 94.88           C  
ATOM   1646  NE2 GLN A 210     -32.062  -7.336  29.953  1.00 94.88           N  
ATOM   1647  OE1 GLN A 210     -34.188  -8.047  29.781  1.00 94.88           O  
ATOM   1648  N   ASN A 211     -33.156  -9.820  24.453  1.00 93.06           N  
ATOM   1649  CA  ASN A 211     -33.719 -10.609  23.359  1.00 93.06           C  
ATOM   1650  C   ASN A 211     -32.844 -11.805  23.016  1.00 93.06           C  
ATOM   1651  CB  ASN A 211     -33.938  -9.727  22.125  1.00 93.06           C  
ATOM   1652  O   ASN A 211     -31.688 -11.625  22.578  1.00 93.06           O  
ATOM   1653  CG  ASN A 211     -34.781 -10.398  21.062  1.00 93.06           C  
ATOM   1654  ND2 ASN A 211     -35.375  -9.602  20.188  1.00 93.06           N  
ATOM   1655  OD1 ASN A 211     -34.938 -11.625  21.047  1.00 93.06           O  
ATOM   1656  N   ALA A 212     -33.375 -13.047  23.141  1.00 91.31           N  
ATOM   1657  CA  ALA A 212     -32.625 -14.273  22.906  1.00 91.31           C  
ATOM   1658  C   ALA A 212     -32.438 -14.523  21.406  1.00 91.31           C  
ATOM   1659  CB  ALA A 212     -33.312 -15.461  23.562  1.00 91.31           C  
ATOM   1660  O   ALA A 212     -31.453 -15.125  20.984  1.00 91.31           O  
ATOM   1661  N   ASP A 213     -33.438 -14.000  20.594  1.00 92.19           N  
ATOM   1662  CA  ASP A 213     -33.406 -14.180  19.141  1.00 92.19           C  
ATOM   1663  C   ASP A 213     -33.344 -12.828  18.438  1.00 92.19           C  
ATOM   1664  CB  ASP A 213     -34.625 -14.969  18.688  1.00 92.19           C  
ATOM   1665  O   ASP A 213     -34.312 -12.430  17.766  1.00 92.19           O  
ATOM   1666  CG  ASP A 213     -34.500 -15.477  17.266  1.00 92.19           C  
ATOM   1667  OD1 ASP A 213     -33.375 -15.516  16.719  1.00 92.19           O  
ATOM   1668  OD2 ASP A 213     -35.531 -15.844  16.672  1.00 92.19           O  
ATOM   1669  N   ALA A 214     -32.219 -12.117  18.500  1.00 95.12           N  
ATOM   1670  CA  ALA A 214     -32.062 -10.758  17.984  1.00 95.12           C  
ATOM   1671  C   ALA A 214     -31.562 -10.781  16.547  1.00 95.12           C  
ATOM   1672  CB  ALA A 214     -31.125  -9.953  18.859  1.00 95.12           C  
ATOM   1673  O   ALA A 214     -30.969 -11.766  16.094  1.00 95.12           O  
ATOM   1674  N   TYR A 215     -31.859  -9.695  15.867  1.00 96.62           N  
ATOM   1675  CA  TYR A 215     -31.344  -9.547  14.508  1.00 96.62           C  
ATOM   1676  C   TYR A 215     -30.938  -8.102  14.234  1.00 96.62           C  
ATOM   1677  CB  TYR A 215     -32.406  -9.977  13.484  1.00 96.62           C  
ATOM   1678  O   TYR A 215     -31.359  -7.188  14.945  1.00 96.62           O  
ATOM   1679  CG  TYR A 215     -33.562  -9.016  13.367  1.00 96.62           C  
ATOM   1680  CD1 TYR A 215     -34.719  -9.172  14.141  1.00 96.62           C  
ATOM   1681  CD2 TYR A 215     -33.500  -7.941  12.484  1.00 96.62           C  
ATOM   1682  CE1 TYR A 215     -35.781  -8.289  14.031  1.00 96.62           C  
ATOM   1683  CE2 TYR A 215     -34.562  -7.051  12.367  1.00 96.62           C  
ATOM   1684  OH  TYR A 215     -36.750  -6.352  13.031  1.00 96.62           O  
ATOM   1685  CZ  TYR A 215     -35.688  -7.230  13.141  1.00 96.62           C  
ATOM   1686  N   VAL A 216     -30.062  -7.988  13.188  1.00 97.25           N  
ATOM   1687  CA  VAL A 216     -29.672  -6.676  12.695  1.00 97.25           C  
ATOM   1688  C   VAL A 216     -29.906  -6.598  11.188  1.00 97.25           C  
ATOM   1689  CB  VAL A 216     -28.188  -6.371  13.023  1.00 97.25           C  
ATOM   1690  O   VAL A 216     -29.438  -7.453  10.438  1.00 97.25           O  
ATOM   1691  CG1 VAL A 216     -27.781  -5.004  12.469  1.00 97.25           C  
ATOM   1692  CG2 VAL A 216     -27.953  -6.430  14.531  1.00 97.25           C  
ATOM   1693  N   PHE A 217     -30.688  -5.590  10.875  1.00 97.19           N  
ATOM   1694  CA  PHE A 217     -30.938  -5.340   9.461  1.00 97.19           C  
ATOM   1695  C   PHE A 217     -30.266  -4.047   9.008  1.00 97.19           C  
ATOM   1696  CB  PHE A 217     -32.438  -5.273   9.172  1.00 97.19           C  
ATOM   1697  O   PHE A 217     -30.391  -3.014   9.672  1.00 97.19           O  
ATOM   1698  CG  PHE A 217     -32.781  -4.879   7.762  1.00 97.19           C  
ATOM   1699  CD1 PHE A 217     -33.000  -3.551   7.438  1.00 97.19           C  
ATOM   1700  CD2 PHE A 217     -32.844  -5.836   6.758  1.00 97.19           C  
ATOM   1701  CE1 PHE A 217     -33.312  -3.180   6.129  1.00 97.19           C  
ATOM   1702  CE2 PHE A 217     -33.156  -5.477   5.453  1.00 97.19           C  
ATOM   1703  CZ  PHE A 217     -33.406  -4.148   5.137  1.00 97.19           C  
ATOM   1704  N   VAL A 218     -29.484  -4.141   7.902  1.00 96.00           N  
ATOM   1705  CA  VAL A 218     -28.875  -2.973   7.285  1.00 96.00           C  
ATOM   1706  C   VAL A 218     -29.281  -2.885   5.816  1.00 96.00           C  
ATOM   1707  CB  VAL A 218     -27.328  -3.016   7.402  1.00 96.00           C  
ATOM   1708  O   VAL A 218     -29.203  -3.873   5.082  1.00 96.00           O  
ATOM   1709  CG1 VAL A 218     -26.703  -1.746   6.824  1.00 96.00           C  
ATOM   1710  CG2 VAL A 218     -26.922  -3.199   8.859  1.00 96.00           C  
ATOM   1711  N   GLY A 219     -29.750  -1.709   5.457  1.00 93.62           N  
ATOM   1712  CA  GLY A 219     -30.203  -1.602   4.078  1.00 93.62           C  
ATOM   1713  C   GLY A 219     -29.859  -0.265   3.443  1.00 93.62           C  
ATOM   1714  O   GLY A 219     -29.938   0.775   4.102  1.00 93.62           O  
ATOM   1715  N   THR A 220     -29.391  -0.399   2.152  1.00 92.94           N  
ATOM   1716  CA  THR A 220     -29.250   0.738   1.249  1.00 92.94           C  
ATOM   1717  C   THR A 220     -30.062   0.506  -0.030  1.00 92.94           C  
ATOM   1718  CB  THR A 220     -27.781   1.006   0.895  1.00 92.94           C  
ATOM   1719  O   THR A 220     -30.734  -0.514  -0.168  1.00 92.94           O  
ATOM   1720  CG2 THR A 220     -26.906   1.032   2.146  1.00 92.94           C  
ATOM   1721  OG1 THR A 220     -27.312  -0.028   0.021  1.00 92.94           O  
ATOM   1722  N   SER A 221     -30.062   1.398  -0.924  1.00 89.19           N  
ATOM   1723  CA  SER A 221     -30.750   1.227  -2.197  1.00 89.19           C  
ATOM   1724  C   SER A 221     -30.219   0.017  -2.957  1.00 89.19           C  
ATOM   1725  CB  SER A 221     -30.609   2.482  -3.057  1.00 89.19           C  
ATOM   1726  O   SER A 221     -30.953  -0.634  -3.697  1.00 89.19           O  
ATOM   1727  OG  SER A 221     -29.250   2.789  -3.281  1.00 89.19           O  
ATOM   1728  N   ARG A 222     -29.000  -0.403  -2.691  1.00 84.75           N  
ATOM   1729  CA  ARG A 222     -28.328  -1.437  -3.475  1.00 84.75           C  
ATOM   1730  C   ARG A 222     -28.016  -2.662  -2.619  1.00 84.75           C  
ATOM   1731  CB  ARG A 222     -27.031  -0.893  -4.086  1.00 84.75           C  
ATOM   1732  O   ARG A 222     -27.641  -3.713  -3.141  1.00 84.75           O  
ATOM   1733  CG  ARG A 222     -27.250   0.212  -5.109  1.00 84.75           C  
ATOM   1734  CD  ARG A 222     -25.938   0.672  -5.727  1.00 84.75           C  
ATOM   1735  NE  ARG A 222     -26.141   1.764  -6.676  1.00 84.75           N  
ATOM   1736  NH1 ARG A 222     -23.922   1.906  -7.312  1.00 84.75           N  
ATOM   1737  NH2 ARG A 222     -25.484   3.311  -8.242  1.00 84.75           N  
ATOM   1738  CZ  ARG A 222     -25.188   2.324  -7.406  1.00 84.75           C  
ATOM   1739  N   TYR A 223     -28.203  -2.527  -1.365  1.00 86.31           N  
ATOM   1740  CA  TYR A 223     -27.812  -3.596  -0.456  1.00 86.31           C  
ATOM   1741  C   TYR A 223     -28.797  -3.725   0.696  1.00 86.31           C  
ATOM   1742  CB  TYR A 223     -26.406  -3.344   0.090  1.00 86.31           C  
ATOM   1743  O   TYR A 223     -29.219  -2.723   1.284  1.00 86.31           O  
ATOM   1744  CG  TYR A 223     -25.953  -4.359   1.113  1.00 86.31           C  
ATOM   1745  CD1 TYR A 223     -26.062  -4.098   2.479  1.00 86.31           C  
ATOM   1746  CD2 TYR A 223     -25.438  -5.586   0.720  1.00 86.31           C  
ATOM   1747  CE1 TYR A 223     -25.656  -5.027   3.424  1.00 86.31           C  
ATOM   1748  CE2 TYR A 223     -25.016  -6.527   1.657  1.00 86.31           C  
ATOM   1749  OH  TYR A 223     -24.719  -7.164   3.938  1.00 86.31           O  
ATOM   1750  CZ  TYR A 223     -25.141  -6.238   3.006  1.00 86.31           C  
ATOM   1751  N   SER A 224     -29.266  -4.914   0.882  1.00 91.75           N  
ATOM   1752  CA  SER A 224     -30.125  -5.215   2.029  1.00 91.75           C  
ATOM   1753  C   SER A 224     -29.812  -6.598   2.600  1.00 91.75           C  
ATOM   1754  CB  SER A 224     -31.594  -5.141   1.641  1.00 91.75           C  
ATOM   1755  O   SER A 224     -29.875  -7.598   1.887  1.00 91.75           O  
ATOM   1756  OG  SER A 224     -32.438  -5.418   2.756  1.00 91.75           O  
ATOM   1757  N   LYS A 225     -29.438  -6.586   3.867  1.00 94.38           N  
ATOM   1758  CA  LYS A 225     -29.062  -7.859   4.480  1.00 94.38           C  
ATOM   1759  C   LYS A 225     -29.500  -7.914   5.941  1.00 94.38           C  
ATOM   1760  CB  LYS A 225     -27.562  -8.094   4.375  1.00 94.38           C  
ATOM   1761  O   LYS A 225     -29.406  -6.918   6.660  1.00 94.38           O  
ATOM   1762  CG  LYS A 225     -27.125  -9.516   4.711  1.00 94.38           C  
ATOM   1763  CD  LYS A 225     -25.656  -9.742   4.395  1.00 94.38           C  
ATOM   1764  CE  LYS A 225     -25.234 -11.180   4.668  1.00 94.38           C  
ATOM   1765  NZ  LYS A 225     -23.797 -11.414   4.336  1.00 94.38           N  
ATOM   1766  N   LYS A 226     -30.000  -9.055   6.289  1.00 95.62           N  
ATOM   1767  CA  LYS A 226     -30.344  -9.336   7.684  1.00 95.62           C  
ATOM   1768  C   LYS A 226     -29.297 -10.242   8.328  1.00 95.62           C  
ATOM   1769  CB  LYS A 226     -31.719  -9.977   7.785  1.00 95.62           C  
ATOM   1770  O   LYS A 226     -28.922 -11.273   7.754  1.00 95.62           O  
ATOM   1771  CG  LYS A 226     -32.250 -10.102   9.211  1.00 95.62           C  
ATOM   1772  CD  LYS A 226     -33.656 -10.648   9.234  1.00 95.62           C  
ATOM   1773  CE  LYS A 226     -34.188 -10.773  10.656  1.00 95.62           C  
ATOM   1774  NZ  LYS A 226     -35.594 -11.258  10.688  1.00 95.62           N  
ATOM   1775  N   PHE A 227     -28.828  -9.875   9.539  1.00 96.25           N  
ATOM   1776  CA  PHE A 227     -27.781 -10.609  10.242  1.00 96.25           C  
ATOM   1777  C   PHE A 227     -28.297 -11.203  11.539  1.00 96.25           C  
ATOM   1778  CB  PHE A 227     -26.578  -9.695  10.523  1.00 96.25           C  
ATOM   1779  O   PHE A 227     -28.984 -10.523  12.305  1.00 96.25           O  
ATOM   1780  CG  PHE A 227     -25.953  -9.109   9.289  1.00 96.25           C  
ATOM   1781  CD1 PHE A 227     -24.906  -9.766   8.648  1.00 96.25           C  
ATOM   1782  CD2 PHE A 227     -26.406  -7.910   8.766  1.00 96.25           C  
ATOM   1783  CE1 PHE A 227     -24.328  -9.227   7.504  1.00 96.25           C  
ATOM   1784  CE2 PHE A 227     -25.828  -7.367   7.621  1.00 96.25           C  
ATOM   1785  CZ  PHE A 227     -24.797  -8.023   6.992  1.00 96.25           C  
ATOM   1786  N   LYS A 228     -27.922 -12.430  11.711  1.00 95.81           N  
ATOM   1787  CA  LYS A 228     -28.188 -13.094  12.984  1.00 95.81           C  
ATOM   1788  C   LYS A 228     -26.906 -13.336  13.758  1.00 95.81           C  
ATOM   1789  CB  LYS A 228     -28.922 -14.414  12.758  1.00 95.81           C  
ATOM   1790  O   LYS A 228     -25.938 -13.859  13.211  1.00 95.81           O  
ATOM   1791  CG  LYS A 228     -30.375 -14.250  12.297  1.00 95.81           C  
ATOM   1792  CD  LYS A 228     -31.094 -15.586  12.281  1.00 95.81           C  
ATOM   1793  CE  LYS A 228     -32.531 -15.430  11.828  1.00 95.81           C  
ATOM   1794  NZ  LYS A 228     -33.281 -16.734  11.805  1.00 95.81           N  
ATOM   1795  N   PRO A 229     -26.906 -12.891  15.078  1.00 95.19           N  
ATOM   1796  CA  PRO A 229     -25.672 -13.094  15.852  1.00 95.19           C  
ATOM   1797  C   PRO A 229     -25.375 -14.562  16.109  1.00 95.19           C  
ATOM   1798  CB  PRO A 229     -25.969 -12.352  17.156  1.00 95.19           C  
ATOM   1799  O   PRO A 229     -26.297 -15.375  16.219  1.00 95.19           O  
ATOM   1800  CG  PRO A 229     -27.453 -12.352  17.281  1.00 95.19           C  
ATOM   1801  CD  PRO A 229     -28.047 -12.281  15.898  1.00 95.19           C  
ATOM   1802  N   GLU A 230     -24.125 -14.898  16.141  1.00 94.75           N  
ATOM   1803  CA  GLU A 230     -23.672 -16.234  16.469  1.00 94.75           C  
ATOM   1804  C   GLU A 230     -23.328 -16.359  17.953  1.00 94.75           C  
ATOM   1805  CB  GLU A 230     -22.453 -16.625  15.625  1.00 94.75           C  
ATOM   1806  O   GLU A 230     -22.328 -15.820  18.406  1.00 94.75           O  
ATOM   1807  CG  GLU A 230     -22.734 -16.703  14.133  1.00 94.75           C  
ATOM   1808  CD  GLU A 230     -21.500 -17.016  13.305  1.00 94.75           C  
ATOM   1809  OE1 GLU A 230     -21.594 -17.016  12.055  1.00 94.75           O  
ATOM   1810  OE2 GLU A 230     -20.438 -17.281  13.906  1.00 94.75           O  
ATOM   1811  N   ILE A 231     -24.188 -17.078  18.625  1.00 94.69           N  
ATOM   1812  CA  ILE A 231     -23.969 -17.281  20.047  1.00 94.69           C  
ATOM   1813  C   ILE A 231     -23.234 -18.594  20.266  1.00 94.69           C  
ATOM   1814  CB  ILE A 231     -25.312 -17.297  20.828  1.00 94.69           C  
ATOM   1815  O   ILE A 231     -23.781 -19.688  20.047  1.00 94.69           O  
ATOM   1816  CG1 ILE A 231     -26.094 -16.000  20.531  1.00 94.69           C  
ATOM   1817  CG2 ILE A 231     -25.062 -17.469  22.328  1.00 94.69           C  
ATOM   1818  CD1 ILE A 231     -27.516 -16.016  21.094  1.00 94.69           C  
ATOM   1819  N   ALA A 232     -22.031 -18.391  20.672  1.00 93.56           N  
ATOM   1820  CA  ALA A 232     -21.203 -19.578  20.844  1.00 93.56           C  
ATOM   1821  C   ALA A 232     -20.062 -19.312  21.828  1.00 93.56           C  
ATOM   1822  CB  ALA A 232     -20.641 -20.047  19.500  1.00 93.56           C  
ATOM   1823  O   ALA A 232     -19.562 -18.203  21.922  1.00 93.56           O  
ATOM   1824  N   THR A 233     -19.750 -20.406  22.562  1.00 92.12           N  
ATOM   1825  CA  THR A 233     -18.609 -20.328  23.453  1.00 92.12           C  
ATOM   1826  C   THR A 233     -17.312 -20.328  22.672  1.00 92.12           C  
ATOM   1827  CB  THR A 233     -18.609 -21.500  24.469  1.00 92.12           C  
ATOM   1828  O   THR A 233     -17.109 -21.156  21.781  1.00 92.12           O  
ATOM   1829  CG2 THR A 233     -17.500 -21.328  25.500  1.00 92.12           C  
ATOM   1830  OG1 THR A 233     -19.875 -21.547  25.141  1.00 92.12           O  
ATOM   1831  N   ARG A 234     -16.438 -19.344  23.062  1.00 91.69           N  
ATOM   1832  CA  ARG A 234     -15.148 -19.188  22.391  1.00 91.69           C  
ATOM   1833  C   ARG A 234     -14.023 -18.969  23.391  1.00 91.69           C  
ATOM   1834  CB  ARG A 234     -15.203 -18.016  21.406  1.00 91.69           C  
ATOM   1835  O   ARG A 234     -14.258 -18.516  24.516  1.00 91.69           O  
ATOM   1836  CG  ARG A 234     -16.297 -18.141  20.359  1.00 91.69           C  
ATOM   1837  CD  ARG A 234     -16.406 -16.891  19.500  1.00 91.69           C  
ATOM   1838  NE  ARG A 234     -17.500 -16.984  18.531  1.00 91.69           N  
ATOM   1839  NH1 ARG A 234     -19.141 -16.391  20.031  1.00 91.69           N  
ATOM   1840  NH2 ARG A 234     -19.688 -16.875  17.859  1.00 91.69           N  
ATOM   1841  CZ  ARG A 234     -18.766 -16.750  18.812  1.00 91.69           C  
ATOM   1842  N   PRO A 235     -12.828 -19.234  22.938  1.00 91.88           N  
ATOM   1843  CA  PRO A 235     -11.688 -18.891  23.797  1.00 91.88           C  
ATOM   1844  C   PRO A 235     -11.547 -17.391  24.016  1.00 91.88           C  
ATOM   1845  CB  PRO A 235     -10.484 -19.453  23.031  1.00 91.88           C  
ATOM   1846  O   PRO A 235     -11.867 -16.594  23.125  1.00 91.88           O  
ATOM   1847  CG  PRO A 235     -11.062 -20.453  22.078  1.00 91.88           C  
ATOM   1848  CD  PRO A 235     -12.469 -20.031  21.750  1.00 91.88           C  
ATOM   1849  N   LYS A 236     -11.117 -17.031  25.109  1.00 91.31           N  
ATOM   1850  CA  LYS A 236     -10.945 -15.625  25.438  1.00 91.31           C  
ATOM   1851  C   LYS A 236      -9.734 -15.039  24.719  1.00 91.31           C  
ATOM   1852  CB  LYS A 236     -10.797 -15.430  26.938  1.00 91.31           C  
ATOM   1853  O   LYS A 236      -8.664 -15.641  24.703  1.00 91.31           O  
ATOM   1854  CG  LYS A 236     -12.078 -15.695  27.734  1.00 91.31           C  
ATOM   1855  CD  LYS A 236     -11.898 -15.367  29.203  1.00 91.31           C  
ATOM   1856  CE  LYS A 236     -13.180 -15.617  30.000  1.00 91.31           C  
ATOM   1857  NZ  LYS A 236     -13.008 -15.312  31.438  1.00 91.31           N  
ATOM   1858  N   VAL A 237      -9.984 -14.008  24.094  1.00 88.75           N  
ATOM   1859  CA  VAL A 237      -8.953 -13.188  23.469  1.00 88.75           C  
ATOM   1860  C   VAL A 237      -8.977 -11.789  24.078  1.00 88.75           C  
ATOM   1861  CB  VAL A 237      -9.141 -13.102  21.938  1.00 88.75           C  
ATOM   1862  O   VAL A 237     -10.008 -11.109  24.062  1.00 88.75           O  
ATOM   1863  CG1 VAL A 237      -8.047 -12.258  21.297  1.00 88.75           C  
ATOM   1864  CG2 VAL A 237      -9.164 -14.500  21.328  1.00 88.75           C  
ATOM   1865  N   ARG A 238      -7.867 -11.422  24.750  1.00 87.38           N  
ATOM   1866  CA  ARG A 238      -7.785 -10.141  25.438  1.00 87.38           C  
ATOM   1867  C   ARG A 238      -8.883 -10.016  26.484  1.00 87.38           C  
ATOM   1868  CB  ARG A 238      -7.875  -8.984  24.438  1.00 87.38           C  
ATOM   1869  O   ARG A 238      -9.516  -8.969  26.609  1.00 87.38           O  
ATOM   1870  CG  ARG A 238      -6.691  -8.898  23.500  1.00 87.38           C  
ATOM   1871  CD  ARG A 238      -6.777  -7.668  22.594  1.00 87.38           C  
ATOM   1872  NE  ARG A 238      -7.609  -7.914  21.422  1.00 87.38           N  
ATOM   1873  NH1 ARG A 238      -6.809  -6.109  20.219  1.00 87.38           N  
ATOM   1874  NH2 ARG A 238      -8.398  -7.484  19.312  1.00 87.38           N  
ATOM   1875  CZ  ARG A 238      -7.605  -7.168  20.328  1.00 87.38           C  
ATOM   1876  N   ASP A 239      -9.227 -11.164  27.109  1.00 87.25           N  
ATOM   1877  CA  ASP A 239     -10.148 -11.305  28.234  1.00 87.25           C  
ATOM   1878  C   ASP A 239     -11.602 -11.141  27.781  1.00 87.25           C  
ATOM   1879  CB  ASP A 239      -9.828 -10.289  29.328  1.00 87.25           C  
ATOM   1880  O   ASP A 239     -12.461 -10.742  28.562  1.00 87.25           O  
ATOM   1881  CG  ASP A 239      -8.516 -10.570  30.031  1.00 87.25           C  
ATOM   1882  OD1 ASP A 239      -8.156 -11.758  30.203  1.00 87.25           O  
ATOM   1883  OD2 ASP A 239      -7.832  -9.602  30.438  1.00 87.25           O  
ATOM   1884  N   GLN A 240     -11.820 -11.305  26.422  1.00 91.12           N  
ATOM   1885  CA  GLN A 240     -13.164 -11.219  25.859  1.00 91.12           C  
ATOM   1886  C   GLN A 240     -13.594 -12.555  25.266  1.00 91.12           C  
ATOM   1887  CB  GLN A 240     -13.227 -10.125  24.781  1.00 91.12           C  
ATOM   1888  O   GLN A 240     -12.898 -13.117  24.406  1.00 91.12           O  
ATOM   1889  CG  GLN A 240     -13.062  -8.711  25.344  1.00 91.12           C  
ATOM   1890  CD  GLN A 240     -14.195  -8.312  26.266  1.00 91.12           C  
ATOM   1891  NE2 GLN A 240     -13.906  -7.422  27.203  1.00 91.12           N  
ATOM   1892  OE1 GLN A 240     -15.328  -8.789  26.125  1.00 91.12           O  
ATOM   1893  N   ALA A 241     -14.734 -12.953  25.719  1.00 93.12           N  
ATOM   1894  CA  ALA A 241     -15.258 -14.219  25.234  1.00 93.12           C  
ATOM   1895  C   ALA A 241     -16.188 -14.008  24.031  1.00 93.12           C  
ATOM   1896  CB  ALA A 241     -15.992 -14.961  26.344  1.00 93.12           C  
ATOM   1897  O   ALA A 241     -16.422 -14.930  23.250  1.00 93.12           O  
ATOM   1898  N   GLY A 242     -16.703 -12.781  23.891  1.00 93.94           N  
ATOM   1899  CA  GLY A 242     -17.531 -12.414  22.750  1.00 93.94           C  
ATOM   1900  C   GLY A 242     -16.719 -12.008  21.531  1.00 93.94           C  
ATOM   1901  O   GLY A 242     -15.508 -11.797  21.625  1.00 93.94           O  
ATOM   1902  N   ARG A 243     -17.422 -11.992  20.344  1.00 95.56           N  
ATOM   1903  CA  ARG A 243     -16.828 -11.500  19.109  1.00 95.56           C  
ATOM   1904  C   ARG A 243     -17.641 -10.367  18.500  1.00 95.56           C  
ATOM   1905  CB  ARG A 243     -16.656 -12.633  18.094  1.00 95.56           C  
ATOM   1906  O   ARG A 243     -18.875 -10.328  18.672  1.00 95.56           O  
ATOM   1907  CG  ARG A 243     -15.781 -13.773  18.578  1.00 95.56           C  
ATOM   1908  CD  ARG A 243     -14.328 -13.344  18.703  1.00 95.56           C  
ATOM   1909  NE  ARG A 243     -13.469 -14.461  19.094  1.00 95.56           N  
ATOM   1910  NH1 ARG A 243     -13.805 -14.203  21.359  1.00 95.56           N  
ATOM   1911  NH2 ARG A 243     -12.438 -15.867  20.578  1.00 95.56           N  
ATOM   1912  CZ  ARG A 243     -13.242 -14.844  20.344  1.00 95.56           C  
ATOM   1913  N   MET A 244     -16.859  -9.453  17.797  1.00 95.88           N  
ATOM   1914  CA  MET A 244     -17.531  -8.414  17.016  1.00 95.88           C  
ATOM   1915  C   MET A 244     -17.062  -8.430  15.570  1.00 95.88           C  
ATOM   1916  CB  MET A 244     -17.281  -7.035  17.625  1.00 95.88           C  
ATOM   1917  O   MET A 244     -15.852  -8.406  15.297  1.00 95.88           O  
ATOM   1918  CG  MET A 244     -18.016  -6.809  18.938  1.00 95.88           C  
ATOM   1919  SD  MET A 244     -17.812  -5.098  19.578  1.00 95.88           S  
ATOM   1920  CE  MET A 244     -19.297  -4.957  20.609  1.00 95.88           C  
ATOM   1921  N   ASN A 245     -18.031  -8.562  14.742  1.00 96.69           N  
ATOM   1922  CA  ASN A 245     -17.719  -8.398  13.320  1.00 96.69           C  
ATOM   1923  C   ASN A 245     -17.953  -6.965  12.859  1.00 96.69           C  
ATOM   1924  CB  ASN A 245     -18.547  -9.367  12.477  1.00 96.69           C  
ATOM   1925  O   ASN A 245     -18.969  -6.352  13.195  1.00 96.69           O  
ATOM   1926  CG  ASN A 245     -18.156 -10.820  12.695  1.00 96.69           C  
ATOM   1927  ND2 ASN A 245     -19.016 -11.734  12.281  1.00 96.69           N  
ATOM   1928  OD1 ASN A 245     -17.078 -11.109  13.242  1.00 96.69           O  
ATOM   1929  N   TYR A 246     -17.047  -6.465  12.078  1.00 97.19           N  
ATOM   1930  CA  TYR A 246     -17.109  -5.086  11.609  1.00 97.19           C  
ATOM   1931  C   TYR A 246     -17.375  -5.031  10.102  1.00 97.19           C  
ATOM   1932  CB  TYR A 246     -15.805  -4.352  11.938  1.00 97.19           C  
ATOM   1933  O   TYR A 246     -16.781  -5.801   9.336  1.00 97.19           O  
ATOM   1934  CG  TYR A 246     -15.383  -4.492  13.383  1.00 97.19           C  
ATOM   1935  CD1 TYR A 246     -15.945  -3.691  14.375  1.00 97.19           C  
ATOM   1936  CD2 TYR A 246     -14.422  -5.422  13.750  1.00 97.19           C  
ATOM   1937  CE1 TYR A 246     -15.555  -3.814  15.703  1.00 97.19           C  
ATOM   1938  CE2 TYR A 246     -14.023  -5.555  15.078  1.00 97.19           C  
ATOM   1939  OH  TYR A 246     -14.203  -4.875  17.359  1.00 97.19           O  
ATOM   1940  CZ  TYR A 246     -14.594  -4.746  16.047  1.00 97.19           C  
ATOM   1941  N   TYR A 247     -18.219  -4.055   9.797  1.00 96.38           N  
ATOM   1942  CA  TYR A 247     -18.609  -3.883   8.406  1.00 96.38           C  
ATOM   1943  C   TYR A 247     -18.469  -2.432   7.969  1.00 96.38           C  
ATOM   1944  CB  TYR A 247     -20.062  -4.340   8.203  1.00 96.38           C  
ATOM   1945  O   TYR A 247     -18.359  -1.532   8.805  1.00 96.38           O  
ATOM   1946  CG  TYR A 247     -20.297  -5.785   8.570  1.00 96.38           C  
ATOM   1947  CD1 TYR A 247     -20.281  -6.781   7.594  1.00 96.38           C  
ATOM   1948  CD2 TYR A 247     -20.547  -6.160   9.891  1.00 96.38           C  
ATOM   1949  CE1 TYR A 247     -20.516  -8.109   7.926  1.00 96.38           C  
ATOM   1950  CE2 TYR A 247     -20.766  -7.488  10.227  1.00 96.38           C  
ATOM   1951  OH  TYR A 247     -20.969  -9.773   9.570  1.00 96.38           O  
ATOM   1952  CZ  TYR A 247     -20.750  -8.453   9.242  1.00 96.38           C  
ATOM   1953  N   TRP A 248     -18.469  -2.205   6.656  1.00 95.25           N  
ATOM   1954  CA  TRP A 248     -18.453  -0.854   6.105  1.00 95.25           C  
ATOM   1955  C   TRP A 248     -19.375  -0.740   4.898  1.00 95.25           C  
ATOM   1956  CB  TRP A 248     -17.031  -0.462   5.703  1.00 95.25           C  
ATOM   1957  O   TRP A 248     -19.641  -1.731   4.215  1.00 95.25           O  
ATOM   1958  CG  TRP A 248     -16.438  -1.331   4.637  1.00 95.25           C  
ATOM   1959  CD1 TRP A 248     -15.734  -2.496   4.812  1.00 95.25           C  
ATOM   1960  CD2 TRP A 248     -16.484  -1.102   3.227  1.00 95.25           C  
ATOM   1961  CE2 TRP A 248     -15.789  -2.168   2.605  1.00 95.25           C  
ATOM   1962  CE3 TRP A 248     -17.031  -0.097   2.424  1.00 95.25           C  
ATOM   1963  NE1 TRP A 248     -15.344  -3.004   3.598  1.00 95.25           N  
ATOM   1964  CH2 TRP A 248     -16.203  -1.263   0.458  1.00 95.25           C  
ATOM   1965  CZ2 TRP A 248     -15.641  -2.258   1.220  1.00 95.25           C  
ATOM   1966  CZ3 TRP A 248     -16.891  -0.189   1.044  1.00 95.25           C  
ATOM   1967  N   THR A 249     -19.922   0.434   4.781  1.00 94.50           N  
ATOM   1968  CA  THR A 249     -20.797   0.700   3.641  1.00 94.50           C  
ATOM   1969  C   THR A 249     -20.516   2.080   3.055  1.00 94.50           C  
ATOM   1970  CB  THR A 249     -22.281   0.603   4.039  1.00 94.50           C  
ATOM   1971  O   THR A 249     -20.375   3.057   3.793  1.00 94.50           O  
ATOM   1972  CG2 THR A 249     -23.188   0.780   2.826  1.00 94.50           C  
ATOM   1973  OG1 THR A 249     -22.531  -0.681   4.625  1.00 94.50           O  
ATOM   1974  N   LEU A 250     -20.344   2.127   1.706  1.00 93.44           N  
ATOM   1975  CA  LEU A 250     -20.250   3.410   1.020  1.00 93.44           C  
ATOM   1976  C   LEU A 250     -21.625   3.902   0.590  1.00 93.44           C  
ATOM   1977  CB  LEU A 250     -19.328   3.297  -0.201  1.00 93.44           C  
ATOM   1978  O   LEU A 250     -22.328   3.221  -0.158  1.00 93.44           O  
ATOM   1979  CG  LEU A 250     -17.844   3.068   0.086  1.00 93.44           C  
ATOM   1980  CD1 LEU A 250     -17.094   2.801  -1.212  1.00 93.44           C  
ATOM   1981  CD2 LEU A 250     -17.250   4.266   0.820  1.00 93.44           C  
ATOM   1982  N   VAL A 251     -22.047   5.055   1.097  1.00 94.38           N  
ATOM   1983  CA  VAL A 251     -23.359   5.613   0.795  1.00 94.38           C  
ATOM   1984  C   VAL A 251     -23.234   6.730  -0.239  1.00 94.38           C  
ATOM   1985  CB  VAL A 251     -24.062   6.148   2.066  1.00 94.38           C  
ATOM   1986  O   VAL A 251     -22.578   7.742   0.015  1.00 94.38           O  
ATOM   1987  CG1 VAL A 251     -25.469   6.633   1.748  1.00 94.38           C  
ATOM   1988  CG2 VAL A 251     -24.094   5.074   3.150  1.00 94.38           C  
ATOM   1989  N   GLU A 252     -23.797   6.547  -1.402  1.00 93.38           N  
ATOM   1990  CA  GLU A 252     -23.734   7.523  -2.486  1.00 93.38           C  
ATOM   1991  C   GLU A 252     -24.547   8.773  -2.154  1.00 93.38           C  
ATOM   1992  CB  GLU A 252     -24.234   6.910  -3.797  1.00 93.38           C  
ATOM   1993  O   GLU A 252     -25.484   8.719  -1.354  1.00 93.38           O  
ATOM   1994  CG  GLU A 252     -23.359   5.777  -4.312  1.00 93.38           C  
ATOM   1995  CD  GLU A 252     -23.859   5.172  -5.613  1.00 93.38           C  
ATOM   1996  OE1 GLU A 252     -23.141   4.352  -6.223  1.00 93.38           O  
ATOM   1997  OE2 GLU A 252     -24.984   5.523  -6.027  1.00 93.38           O  
ATOM   1998  N   PRO A 253     -24.125   9.844  -2.879  1.00 93.62           N  
ATOM   1999  CA  PRO A 253     -24.891  11.078  -2.666  1.00 93.62           C  
ATOM   2000  C   PRO A 253     -26.375  10.914  -2.992  1.00 93.62           C  
ATOM   2001  CB  PRO A 253     -24.234  12.078  -3.619  1.00 93.62           C  
ATOM   2002  O   PRO A 253     -26.719  10.398  -4.055  1.00 93.62           O  
ATOM   2003  CG  PRO A 253     -22.844  11.555  -3.812  1.00 93.62           C  
ATOM   2004  CD  PRO A 253     -22.891  10.055  -3.770  1.00 93.62           C  
ATOM   2005  N   GLY A 254     -27.312  11.227  -2.029  1.00 93.31           N  
ATOM   2006  CA  GLY A 254     -28.750  11.133  -2.252  1.00 93.31           C  
ATOM   2007  C   GLY A 254     -29.328   9.805  -1.818  1.00 93.31           C  
ATOM   2008  O   GLY A 254     -30.547   9.633  -1.827  1.00 93.31           O  
ATOM   2009  N   ASP A 255     -28.438   8.844  -1.487  1.00 95.06           N  
ATOM   2010  CA  ASP A 255     -28.875   7.535  -1.003  1.00 95.06           C  
ATOM   2011  C   ASP A 255     -28.984   7.523   0.520  1.00 95.06           C  
ATOM   2012  CB  ASP A 255     -27.906   6.441  -1.468  1.00 95.06           C  
ATOM   2013  O   ASP A 255     -28.484   8.430   1.191  1.00 95.06           O  
ATOM   2014  CG  ASP A 255     -28.531   5.062  -1.503  1.00 95.06           C  
ATOM   2015  OD1 ASP A 255     -29.750   4.941  -1.203  1.00 95.06           O  
ATOM   2016  OD2 ASP A 255     -27.828   4.094  -1.831  1.00 95.06           O  
ATOM   2017  N   LYS A 256     -29.609   6.492   1.112  1.00 95.19           N  
ATOM   2018  CA  LYS A 256     -29.766   6.402   2.561  1.00 95.19           C  
ATOM   2019  C   LYS A 256     -29.328   5.035   3.076  1.00 95.19           C  
ATOM   2020  CB  LYS A 256     -31.219   6.668   2.963  1.00 95.19           C  
ATOM   2021  O   LYS A 256     -29.328   4.055   2.328  1.00 95.19           O  
ATOM   2022  CG  LYS A 256     -32.219   5.633   2.441  1.00 95.19           C  
ATOM   2023  CD  LYS A 256     -33.625   5.969   2.844  1.00 95.19           C  
ATOM   2024  CE  LYS A 256     -34.625   4.938   2.316  1.00 95.19           C  
ATOM   2025  NZ  LYS A 256     -36.031   5.324   2.609  1.00 95.19           N  
ATOM   2026  N   ILE A 257     -28.891   4.945   4.246  1.00 96.12           N  
ATOM   2027  CA  ILE A 257     -28.594   3.699   4.945  1.00 96.12           C  
ATOM   2028  C   ILE A 257     -29.484   3.580   6.184  1.00 96.12           C  
ATOM   2029  CB  ILE A 257     -27.109   3.613   5.340  1.00 96.12           C  
ATOM   2030  O   ILE A 257     -29.641   4.543   6.938  1.00 96.12           O  
ATOM   2031  CG1 ILE A 257     -26.797   2.254   5.980  1.00 96.12           C  
ATOM   2032  CG2 ILE A 257     -26.719   4.758   6.281  1.00 96.12           C  
ATOM   2033  CD1 ILE A 257     -25.312   1.966   6.148  1.00 96.12           C  
ATOM   2034  N   THR A 258     -30.094   2.389   6.250  1.00 96.56           N  
ATOM   2035  CA  THR A 258     -31.062   2.164   7.328  1.00 96.56           C  
ATOM   2036  C   THR A 258     -30.609   1.016   8.219  1.00 96.56           C  
ATOM   2037  CB  THR A 258     -32.469   1.862   6.773  1.00 96.56           C  
ATOM   2038  O   THR A 258     -30.141  -0.017   7.730  1.00 96.56           O  
ATOM   2039  CG2 THR A 258     -33.469   1.716   7.898  1.00 96.56           C  
ATOM   2040  OG1 THR A 258     -32.875   2.934   5.914  1.00 96.56           O  
ATOM   2041  N   PHE A 259     -30.719   1.240   9.531  1.00 96.44           N  
ATOM   2042  CA  PHE A 259     -30.406   0.206  10.516  1.00 96.44           C  
ATOM   2043  C   PHE A 259     -31.656  -0.187  11.297  1.00 96.44           C  
ATOM   2044  CB  PHE A 259     -29.312   0.682  11.477  1.00 96.44           C  
ATOM   2045  O   PHE A 259     -32.344   0.675  11.828  1.00 96.44           O  
ATOM   2046  CG  PHE A 259     -28.000   0.989  10.805  1.00 96.44           C  
ATOM   2047  CD1 PHE A 259     -27.047  -0.003  10.625  1.00 96.44           C  
ATOM   2048  CD2 PHE A 259     -27.734   2.270  10.344  1.00 96.44           C  
ATOM   2049  CE1 PHE A 259     -25.844   0.278  10.008  1.00 96.44           C  
ATOM   2050  CE2 PHE A 259     -26.516   2.559   9.719  1.00 96.44           C  
ATOM   2051  CZ  PHE A 259     -25.578   1.562   9.547  1.00 96.44           C  
ATOM   2052  N   GLU A 260     -31.969  -1.400  11.281  1.00 96.38           N  
ATOM   2053  CA  GLU A 260     -33.000  -2.000  12.102  1.00 96.38           C  
ATOM   2054  C   GLU A 260     -32.469  -3.150  12.945  1.00 96.38           C  
ATOM   2055  CB  GLU A 260     -34.156  -2.490  11.227  1.00 96.38           C  
ATOM   2056  O   GLU A 260     -31.875  -4.090  12.406  1.00 96.38           O  
ATOM   2057  CG  GLU A 260     -35.344  -3.041  12.008  1.00 96.38           C  
ATOM   2058  CD  GLU A 260     -36.438  -3.605  11.125  1.00 96.38           C  
ATOM   2059  OE1 GLU A 260     -37.000  -4.676  11.461  1.00 96.38           O  
ATOM   2060  OE2 GLU A 260     -36.750  -2.971  10.094  1.00 96.38           O  
ATOM   2061  N   ALA A 261     -32.688  -3.031  14.273  1.00 96.69           N  
ATOM   2062  CA  ALA A 261     -32.094  -4.062  15.109  1.00 96.69           C  
ATOM   2063  C   ALA A 261     -32.906  -4.297  16.375  1.00 96.69           C  
ATOM   2064  CB  ALA A 261     -30.656  -3.682  15.461  1.00 96.69           C  
ATOM   2065  O   ALA A 261     -33.438  -3.352  16.969  1.00 96.69           O  
ATOM   2066  N   THR A 262     -33.031  -5.539  16.766  1.00 95.94           N  
ATOM   2067  CA  THR A 262     -33.688  -5.910  18.016  1.00 95.94           C  
ATOM   2068  C   THR A 262     -32.656  -6.301  19.062  1.00 95.94           C  
ATOM   2069  CB  THR A 262     -34.688  -7.070  17.812  1.00 95.94           C  
ATOM   2070  O   THR A 262     -33.000  -6.703  20.172  1.00 95.94           O  
ATOM   2071  CG2 THR A 262     -35.812  -6.672  16.875  1.00 95.94           C  
ATOM   2072  OG1 THR A 262     -33.969  -8.195  17.266  1.00 95.94           O  
ATOM   2073  N   GLY A 263     -31.266  -6.090  18.672  1.00 95.06           N  
ATOM   2074  CA  GLY A 263     -30.109  -6.316  19.547  1.00 95.06           C  
ATOM   2075  C   GLY A 263     -28.828  -6.543  18.766  1.00 95.06           C  
ATOM   2076  O   GLY A 263     -28.844  -6.645  17.547  1.00 95.06           O  
ATOM   2077  N   ASN A 264     -27.641  -6.422  19.312  1.00 96.38           N  
ATOM   2078  CA  ASN A 264     -26.312  -6.840  18.859  1.00 96.38           C  
ATOM   2079  C   ASN A 264     -25.734  -5.863  17.844  1.00 96.38           C  
ATOM   2080  CB  ASN A 264     -26.375  -8.250  18.266  1.00 96.38           C  
ATOM   2081  O   ASN A 264     -24.719  -6.145  17.219  1.00 96.38           O  
ATOM   2082  CG  ASN A 264     -26.734  -9.305  19.297  1.00 96.38           C  
ATOM   2083  ND2 ASN A 264     -25.719  -9.945  19.875  1.00 96.38           N  
ATOM   2084  OD1 ASN A 264     -27.906  -9.531  19.578  1.00 96.38           O  
ATOM   2085  N   LEU A 265     -26.438  -4.676  17.594  1.00 96.38           N  
ATOM   2086  CA  LEU A 265     -25.922  -3.676  16.656  1.00 96.38           C  
ATOM   2087  C   LEU A 265     -24.812  -2.850  17.312  1.00 96.38           C  
ATOM   2088  CB  LEU A 265     -27.047  -2.756  16.188  1.00 96.38           C  
ATOM   2089  O   LEU A 265     -25.000  -2.332  18.422  1.00 96.38           O  
ATOM   2090  CG  LEU A 265     -26.625  -1.569  15.312  1.00 96.38           C  
ATOM   2091  CD1 LEU A 265     -26.078  -2.059  13.984  1.00 96.38           C  
ATOM   2092  CD2 LEU A 265     -27.812  -0.626  15.102  1.00 96.38           C  
ATOM   2093  N   VAL A 266     -23.656  -2.857  16.781  1.00 96.50           N  
ATOM   2094  CA  VAL A 266     -22.656  -1.837  17.031  1.00 96.50           C  
ATOM   2095  C   VAL A 266     -22.828  -0.681  16.047  1.00 96.50           C  
ATOM   2096  CB  VAL A 266     -21.219  -2.416  16.922  1.00 96.50           C  
ATOM   2097  O   VAL A 266     -22.484  -0.808  14.867  1.00 96.50           O  
ATOM   2098  CG1 VAL A 266     -20.188  -1.344  17.250  1.00 96.50           C  
ATOM   2099  CG2 VAL A 266     -21.062  -3.611  17.859  1.00 96.50           C  
ATOM   2100  N   ALA A 267     -23.422   0.406  16.609  1.00 95.50           N  
ATOM   2101  CA  ALA A 267     -23.953   1.481  15.781  1.00 95.50           C  
ATOM   2102  C   ALA A 267     -22.859   2.480  15.398  1.00 95.50           C  
ATOM   2103  CB  ALA A 267     -25.094   2.191  16.516  1.00 95.50           C  
ATOM   2104  O   ALA A 267     -21.922   2.693  16.156  1.00 95.50           O  
ATOM   2105  N   PRO A 268     -23.047   3.045  14.242  1.00 95.56           N  
ATOM   2106  CA  PRO A 268     -22.109   4.102  13.844  1.00 95.56           C  
ATOM   2107  C   PRO A 268     -22.312   5.398  14.617  1.00 95.56           C  
ATOM   2108  CB  PRO A 268     -22.422   4.297  12.352  1.00 95.56           C  
ATOM   2109  O   PRO A 268     -23.453   5.824  14.820  1.00 95.56           O  
ATOM   2110  CG  PRO A 268     -23.844   3.869  12.195  1.00 95.56           C  
ATOM   2111  CD  PRO A 268     -24.141   2.816  13.227  1.00 95.56           C  
ATOM   2112  N   ARG A 269     -21.250   6.004  15.062  1.00 93.81           N  
ATOM   2113  CA  ARG A 269     -21.297   7.328  15.664  1.00 93.81           C  
ATOM   2114  C   ARG A 269     -20.844   8.398  14.688  1.00 93.81           C  
ATOM   2115  CB  ARG A 269     -20.438   7.375  16.938  1.00 93.81           C  
ATOM   2116  O   ARG A 269     -21.500   9.430  14.523  1.00 93.81           O  
ATOM   2117  CG  ARG A 269     -20.438   8.727  17.625  1.00 93.81           C  
ATOM   2118  CD  ARG A 269     -19.688   8.688  18.953  1.00 93.81           C  
ATOM   2119  NE  ARG A 269     -19.688   9.984  19.609  1.00 93.81           N  
ATOM   2120  NH1 ARG A 269     -18.812   9.195  21.609  1.00 93.81           N  
ATOM   2121  NH2 ARG A 269     -19.328  11.422  21.375  1.00 93.81           N  
ATOM   2122  CZ  ARG A 269     -19.281  10.195  20.859  1.00 93.81           C  
ATOM   2123  N   TYR A 270     -19.703   8.141  14.055  1.00 94.00           N  
ATOM   2124  CA  TYR A 270     -19.125   9.031  13.062  1.00 94.00           C  
ATOM   2125  C   TYR A 270     -19.094   8.375  11.688  1.00 94.00           C  
ATOM   2126  CB  TYR A 270     -17.719   9.461  13.477  1.00 94.00           C  
ATOM   2127  O   TYR A 270     -19.062   7.145  11.578  1.00 94.00           O  
ATOM   2128  CG  TYR A 270     -17.688  10.367  14.680  1.00 94.00           C  
ATOM   2129  CD1 TYR A 270     -17.781  11.750  14.539  1.00 94.00           C  
ATOM   2130  CD2 TYR A 270     -17.562   9.844  15.961  1.00 94.00           C  
ATOM   2131  CE1 TYR A 270     -17.750  12.594  15.648  1.00 94.00           C  
ATOM   2132  CE2 TYR A 270     -17.531  10.672  17.078  1.00 94.00           C  
ATOM   2133  OH  TYR A 270     -17.594  12.875  18.016  1.00 94.00           O  
ATOM   2134  CZ  TYR A 270     -17.625  12.047  16.906  1.00 94.00           C  
ATOM   2135  N   ALA A 271     -19.078   9.234  10.648  1.00 94.62           N  
ATOM   2136  CA  ALA A 271     -18.891   8.812   9.266  1.00 94.62           C  
ATOM   2137  C   ALA A 271     -17.859   9.688   8.555  1.00 94.62           C  
ATOM   2138  CB  ALA A 271     -20.219   8.852   8.516  1.00 94.62           C  
ATOM   2139  O   ALA A 271     -17.438  10.719   9.086  1.00 94.62           O  
ATOM   2140  N   PHE A 272     -17.422   9.195   7.305  1.00 94.00           N  
ATOM   2141  CA  PHE A 272     -16.328   9.906   6.652  1.00 94.00           C  
ATOM   2142  C   PHE A 272     -16.688  10.266   5.219  1.00 94.00           C  
ATOM   2143  CB  PHE A 272     -15.047   9.055   6.672  1.00 94.00           C  
ATOM   2144  O   PHE A 272     -17.078   9.398   4.430  1.00 94.00           O  
ATOM   2145  CG  PHE A 272     -14.656   8.578   8.047  1.00 94.00           C  
ATOM   2146  CD1 PHE A 272     -13.805   9.328   8.844  1.00 94.00           C  
ATOM   2147  CD2 PHE A 272     -15.148   7.371   8.539  1.00 94.00           C  
ATOM   2148  CE1 PHE A 272     -13.445   8.891  10.109  1.00 94.00           C  
ATOM   2149  CE2 PHE A 272     -14.789   6.930   9.812  1.00 94.00           C  
ATOM   2150  CZ  PHE A 272     -13.938   7.691  10.594  1.00 94.00           C  
ATOM   2151  N   THR A 273     -16.625  11.578   5.004  1.00 93.06           N  
ATOM   2152  CA  THR A 273     -16.688  11.984   3.604  1.00 93.06           C  
ATOM   2153  C   THR A 273     -15.344  11.836   2.920  1.00 93.06           C  
ATOM   2154  CB  THR A 273     -17.172  13.445   3.475  1.00 93.06           C  
ATOM   2155  O   THR A 273     -14.312  12.250   3.461  1.00 93.06           O  
ATOM   2156  CG2 THR A 273     -18.578  13.609   4.039  1.00 93.06           C  
ATOM   2157  OG1 THR A 273     -16.281  14.305   4.195  1.00 93.06           O  
ATOM   2158  N   MET A 274     -15.336  11.195   1.731  1.00 88.56           N  
ATOM   2159  CA  MET A 274     -14.062  10.875   1.097  1.00 88.56           C  
ATOM   2160  C   MET A 274     -13.930  11.586  -0.245  1.00 88.56           C  
ATOM   2161  CB  MET A 274     -13.922   9.359   0.904  1.00 88.56           C  
ATOM   2162  O   MET A 274     -14.891  11.680  -1.003  1.00 88.56           O  
ATOM   2163  CG  MET A 274     -14.055   8.562   2.191  1.00 88.56           C  
ATOM   2164  SD  MET A 274     -13.961   6.754   1.911  1.00 88.56           S  
ATOM   2165  CE  MET A 274     -15.523   6.492   1.023  1.00 88.56           C  
ATOM   2166  N   GLU A 275     -12.727  12.117  -0.455  1.00 85.38           N  
ATOM   2167  CA  GLU A 275     -12.359  12.648  -1.764  1.00 85.38           C  
ATOM   2168  C   GLU A 275     -11.273  11.805  -2.416  1.00 85.38           C  
ATOM   2169  CB  GLU A 275     -11.898  14.102  -1.642  1.00 85.38           C  
ATOM   2170  O   GLU A 275     -10.227  11.555  -1.812  1.00 85.38           O  
ATOM   2171  CG  GLU A 275     -13.016  15.078  -1.277  1.00 85.38           C  
ATOM   2172  CD  GLU A 275     -12.578  16.531  -1.330  1.00 85.38           C  
ATOM   2173  OE1 GLU A 275     -13.422  17.422  -1.074  1.00 85.38           O  
ATOM   2174  OE2 GLU A 275     -11.391  16.781  -1.630  1.00 85.38           O  
ATOM   2175  N   LYS A 276     -11.617  11.344  -3.586  1.00 80.56           N  
ATOM   2176  CA  LYS A 276     -10.680  10.477  -4.285  1.00 80.56           C  
ATOM   2177  C   LYS A 276      -9.695  11.289  -5.117  1.00 80.56           C  
ATOM   2178  CB  LYS A 276     -11.422   9.484  -5.180  1.00 80.56           C  
ATOM   2179  O   LYS A 276     -10.078  12.273  -5.758  1.00 80.56           O  
ATOM   2180  CG  LYS A 276     -12.289   8.492  -4.414  1.00 80.56           C  
ATOM   2181  CD  LYS A 276     -12.945   7.488  -5.352  1.00 80.56           C  
ATOM   2182  CE  LYS A 276     -13.812   6.496  -4.590  1.00 80.56           C  
ATOM   2183  NZ  LYS A 276     -14.461   5.508  -5.504  1.00 80.56           N  
ATOM   2184  N   ASP A 277      -8.406  11.016  -5.004  1.00 71.06           N  
ATOM   2185  CA  ASP A 277      -7.336  11.586  -5.816  1.00 71.06           C  
ATOM   2186  C   ASP A 277      -6.426  10.500  -6.375  1.00 71.06           C  
ATOM   2187  CB  ASP A 277      -6.520  12.586  -4.996  1.00 71.06           C  
ATOM   2188  O   ASP A 277      -5.973   9.625  -5.633  1.00 71.06           O  
ATOM   2189  CG  ASP A 277      -5.555  13.406  -5.840  1.00 71.06           C  
ATOM   2190  OD1 ASP A 277      -5.594  13.289  -7.086  1.00 71.06           O  
ATOM   2191  OD2 ASP A 277      -4.750  14.156  -5.258  1.00 71.06           O  
ATOM   2192  N   ALA A 278      -6.383  10.375  -7.754  1.00 62.62           N  
ATOM   2193  CA  ALA A 278      -5.672   9.391  -8.570  1.00 62.62           C  
ATOM   2194  C   ALA A 278      -4.172   9.438  -8.305  1.00 62.62           C  
ATOM   2195  CB  ALA A 278      -5.953   9.633 -10.055  1.00 62.62           C  
ATOM   2196  O   ALA A 278      -3.436   8.539  -8.703  1.00 62.62           O  
ATOM   2197  N   GLY A 279      -3.686   9.547  -6.957  1.00 67.75           N  
ATOM   2198  CA  GLY A 279      -2.250   9.578  -6.723  1.00 67.75           C  
ATOM   2199  C   GLY A 279      -1.874   9.305  -5.277  1.00 67.75           C  
ATOM   2200  O   GLY A 279      -0.718   9.477  -4.887  1.00 67.75           O  
ATOM   2201  N   SER A 280      -2.941   8.883  -4.418  1.00 79.38           N  
ATOM   2202  CA  SER A 280      -2.697   8.477  -3.037  1.00 79.38           C  
ATOM   2203  C   SER A 280      -2.551   6.961  -2.930  1.00 79.38           C  
ATOM   2204  CB  SER A 280      -3.828   8.953  -2.127  1.00 79.38           C  
ATOM   2205  O   SER A 280      -2.904   6.227  -3.855  1.00 79.38           O  
ATOM   2206  OG  SER A 280      -3.539   8.656  -0.770  1.00 79.38           O  
ATOM   2207  N   GLY A 281      -1.903   6.422  -2.006  1.00 87.06           N  
ATOM   2208  CA  GLY A 281      -1.702   4.996  -1.801  1.00 87.06           C  
ATOM   2209  C   GLY A 281      -1.297   4.648  -0.381  1.00 87.06           C  
ATOM   2210  O   GLY A 281      -1.145   5.535   0.462  1.00 87.06           O  
ATOM   2211  N   ILE A 282      -1.274   3.355  -0.125  1.00 89.25           N  
ATOM   2212  CA  ILE A 282      -0.861   2.857   1.184  1.00 89.25           C  
ATOM   2213  C   ILE A 282       0.498   2.172   1.069  1.00 89.25           C  
ATOM   2214  CB  ILE A 282      -1.905   1.883   1.773  1.00 89.25           C  
ATOM   2215  O   ILE A 282       0.698   1.316   0.204  1.00 89.25           O  
ATOM   2216  CG1 ILE A 282      -3.268   2.574   1.904  1.00 89.25           C  
ATOM   2217  CG2 ILE A 282      -1.435   1.341   3.125  1.00 89.25           C  
ATOM   2218  CD1 ILE A 282      -4.410   1.630   2.252  1.00 89.25           C  
ATOM   2219  N   ILE A 283       1.499   2.611   1.912  1.00 90.94           N  
ATOM   2220  CA  ILE A 283       2.795   1.941   1.924  1.00 90.94           C  
ATOM   2221  C   ILE A 283       3.078   1.387   3.318  1.00 90.94           C  
ATOM   2222  CB  ILE A 283       3.930   2.896   1.487  1.00 90.94           C  
ATOM   2223  O   ILE A 283       2.686   1.986   4.324  1.00 90.94           O  
ATOM   2224  CG1 ILE A 283       4.031   4.078   2.457  1.00 90.94           C  
ATOM   2225  CG2 ILE A 283       3.703   3.381   0.053  1.00 90.94           C  
ATOM   2226  CD1 ILE A 283       5.238   4.977   2.211  1.00 90.94           C  
ATOM   2227  N   ILE A 284       3.674   0.290   3.299  1.00 91.12           N  
ATOM   2228  CA  ILE A 284       4.164  -0.291   4.543  1.00 91.12           C  
ATOM   2229  C   ILE A 284       5.648   0.020   4.711  1.00 91.12           C  
ATOM   2230  CB  ILE A 284       3.928  -1.818   4.586  1.00 91.12           C  
ATOM   2231  O   ILE A 284       6.477  -0.443   3.926  1.00 91.12           O  
ATOM   2232  CG1 ILE A 284       2.434  -2.133   4.438  1.00 91.12           C  
ATOM   2233  CG2 ILE A 284       4.488  -2.416   5.879  1.00 91.12           C  
ATOM   2234  CD1 ILE A 284       2.125  -3.615   4.285  1.00 91.12           C  
ATOM   2235  N   SER A 285       5.926   0.863   5.730  1.00 91.44           N  
ATOM   2236  CA  SER A 285       7.309   1.295   5.891  1.00 91.44           C  
ATOM   2237  C   SER A 285       7.602   1.685   7.336  1.00 91.44           C  
ATOM   2238  CB  SER A 285       7.617   2.473   4.965  1.00 91.44           C  
ATOM   2239  O   SER A 285       6.762   2.295   8.000  1.00 91.44           O  
ATOM   2240  OG  SER A 285       8.945   2.924   5.148  1.00 91.44           O  
ATOM   2241  N   ASP A 286       8.797   1.337   7.770  1.00 90.69           N  
ATOM   2242  CA  ASP A 286       9.250   1.726   9.102  1.00 90.69           C  
ATOM   2243  C   ASP A 286      10.164   2.945   9.031  1.00 90.69           C  
ATOM   2244  CB  ASP A 286       9.969   0.562   9.781  1.00 90.69           C  
ATOM   2245  O   ASP A 286      10.742   3.350  10.047  1.00 90.69           O  
ATOM   2246  CG  ASP A 286       9.047  -0.608  10.086  1.00 90.69           C  
ATOM   2247  OD1 ASP A 286       7.902  -0.383  10.539  1.00 90.69           O  
ATOM   2248  OD2 ASP A 286       9.469  -1.765   9.883  1.00 90.69           O  
ATOM   2249  N   THR A 287      10.258   3.465   7.926  1.00 90.75           N  
ATOM   2250  CA  THR A 287      11.102   4.633   7.680  1.00 90.75           C  
ATOM   2251  C   THR A 287      10.477   5.887   8.281  1.00 90.75           C  
ATOM   2252  CB  THR A 287      11.328   4.848   6.172  1.00 90.75           C  
ATOM   2253  O   THR A 287       9.258   6.086   8.195  1.00 90.75           O  
ATOM   2254  CG2 THR A 287      12.312   5.984   5.926  1.00 90.75           C  
ATOM   2255  OG1 THR A 287      11.852   3.643   5.598  1.00 90.75           O  
ATOM   2256  N   PRO A 288      11.266   6.777   8.867  1.00 88.75           N  
ATOM   2257  CA  PRO A 288      10.719   7.988   9.484  1.00 88.75           C  
ATOM   2258  C   PRO A 288      10.305   9.039   8.461  1.00 88.75           C  
ATOM   2259  CB  PRO A 288      11.883   8.500  10.344  1.00 88.75           C  
ATOM   2260  O   PRO A 288      10.836   9.070   7.352  1.00 88.75           O  
ATOM   2261  CG  PRO A 288      13.109   7.965   9.680  1.00 88.75           C  
ATOM   2262  CD  PRO A 288      12.766   6.656   9.023  1.00 88.75           C  
ATOM   2263  N   VAL A 289       9.273   9.852   8.906  1.00 91.31           N  
ATOM   2264  CA  VAL A 289       8.773  10.938   8.070  1.00 91.31           C  
ATOM   2265  C   VAL A 289       9.664  12.172   8.242  1.00 91.31           C  
ATOM   2266  CB  VAL A 289       7.312  11.289   8.414  1.00 91.31           C  
ATOM   2267  O   VAL A 289       9.969  12.570   9.367  1.00 91.31           O  
ATOM   2268  CG1 VAL A 289       6.816  12.445   7.547  1.00 91.31           C  
ATOM   2269  CG2 VAL A 289       6.414  10.062   8.234  1.00 91.31           C  
ATOM   2270  N   HIS A 290      10.156  12.758   7.160  1.00 92.25           N  
ATOM   2271  CA  HIS A 290      11.000  13.953   7.180  1.00 92.25           C  
ATOM   2272  C   HIS A 290      10.367  15.086   6.387  1.00 92.25           C  
ATOM   2273  CB  HIS A 290      12.391  13.633   6.625  1.00 92.25           C  
ATOM   2274  O   HIS A 290       9.469  14.859   5.574  1.00 92.25           O  
ATOM   2275  CG  HIS A 290      13.180  12.703   7.488  1.00 92.25           C  
ATOM   2276  CD2 HIS A 290      13.242  11.352   7.512  1.00 92.25           C  
ATOM   2277  ND1 HIS A 290      14.039  13.148   8.477  1.00 92.25           N  
ATOM   2278  CE1 HIS A 290      14.594  12.102   9.062  1.00 92.25           C  
ATOM   2279  NE2 HIS A 290      14.125  11.000   8.500  1.00 92.25           N  
ATOM   2280  N   ASP A 291      10.758  16.328   6.762  1.00 90.75           N  
ATOM   2281  CA  ASP A 291      10.273  17.516   6.066  1.00 90.75           C  
ATOM   2282  C   ASP A 291      10.984  17.703   4.727  1.00 90.75           C  
ATOM   2283  CB  ASP A 291      10.461  18.766   6.930  1.00 90.75           C  
ATOM   2284  O   ASP A 291      12.023  18.344   4.652  1.00 90.75           O  
ATOM   2285  CG  ASP A 291       9.773  19.984   6.359  1.00 90.75           C  
ATOM   2286  OD1 ASP A 291       8.930  19.844   5.445  1.00 90.75           O  
ATOM   2287  OD2 ASP A 291      10.070  21.109   6.828  1.00 90.75           O  
ATOM   2288  N   CYS A 292      10.672  16.906   3.754  1.00 93.00           N  
ATOM   2289  CA  CYS A 292      11.203  16.953   2.398  1.00 93.00           C  
ATOM   2290  C   CYS A 292      10.102  16.734   1.369  1.00 93.00           C  
ATOM   2291  CB  CYS A 292      12.289  15.883   2.221  1.00 93.00           C  
ATOM   2292  O   CYS A 292       9.031  16.234   1.697  1.00 93.00           O  
ATOM   2293  SG  CYS A 292      11.688  14.195   2.455  1.00 93.00           S  
ATOM   2294  N   ASN A 293      10.344  17.250   0.163  1.00 92.56           N  
ATOM   2295  CA  ASN A 293       9.398  17.125  -0.937  1.00 92.56           C  
ATOM   2296  C   ASN A 293       9.922  16.219  -2.037  1.00 92.56           C  
ATOM   2297  CB  ASN A 293       9.062  18.516  -1.507  1.00 92.56           C  
ATOM   2298  O   ASN A 293      11.102  16.266  -2.389  1.00 92.56           O  
ATOM   2299  CG  ASN A 293       8.102  19.281  -0.635  1.00 92.56           C  
ATOM   2300  ND2 ASN A 293       8.172  20.609  -0.699  1.00 92.56           N  
ATOM   2301  OD1 ASN A 293       7.289  18.703   0.090  1.00 92.56           O  
ATOM   2302  N   THR A 294       8.938  15.391  -2.549  1.00 92.06           N  
ATOM   2303  CA  THR A 294       9.352  14.484  -3.617  1.00 92.06           C  
ATOM   2304  C   THR A 294       8.195  14.234  -4.590  1.00 92.06           C  
ATOM   2305  CB  THR A 294       9.844  13.141  -3.051  1.00 92.06           C  
ATOM   2306  O   THR A 294       7.031  14.453  -4.246  1.00 92.06           O  
ATOM   2307  CG2 THR A 294       8.703  12.367  -2.395  1.00 92.06           C  
ATOM   2308  OG1 THR A 294      10.383  12.352  -4.117  1.00 92.06           O  
ATOM   2309  N   THR A 295       8.562  13.820  -5.793  1.00 90.88           N  
ATOM   2310  CA  THR A 295       7.559  13.469  -6.789  1.00 90.88           C  
ATOM   2311  C   THR A 295       7.375  11.953  -6.867  1.00 90.88           C  
ATOM   2312  CB  THR A 295       7.941  14.016  -8.180  1.00 90.88           C  
ATOM   2313  O   THR A 295       6.402  11.477  -7.445  1.00 90.88           O  
ATOM   2314  CG2 THR A 295       8.000  15.539  -8.180  1.00 90.88           C  
ATOM   2315  OG1 THR A 295       9.227  13.500  -8.555  1.00 90.88           O  
ATOM   2316  N   CYS A 296       8.328  11.250  -6.262  1.00 91.69           N  
ATOM   2317  CA  CYS A 296       8.312   9.789  -6.254  1.00 91.69           C  
ATOM   2318  C   CYS A 296       8.672   9.250  -4.875  1.00 91.69           C  
ATOM   2319  CB  CYS A 296       9.281   9.234  -7.301  1.00 91.69           C  
ATOM   2320  O   CYS A 296       9.773   9.492  -4.375  1.00 91.69           O  
ATOM   2321  SG  CYS A 296       9.359   7.434  -7.336  1.00 91.69           S  
ATOM   2322  N   GLN A 297       7.734   8.406  -4.391  1.00 93.31           N  
ATOM   2323  CA  GLN A 297       7.922   7.855  -3.053  1.00 93.31           C  
ATOM   2324  C   GLN A 297       7.805   6.336  -3.064  1.00 93.31           C  
ATOM   2325  CB  GLN A 297       6.910   8.453  -2.076  1.00 93.31           C  
ATOM   2326  O   GLN A 297       6.875   5.785  -3.656  1.00 93.31           O  
ATOM   2327  CG  GLN A 297       7.109   8.008  -0.633  1.00 93.31           C  
ATOM   2328  CD  GLN A 297       8.398   8.539  -0.030  1.00 93.31           C  
ATOM   2329  NE2 GLN A 297       9.133   7.668   0.648  1.00 93.31           N  
ATOM   2330  OE1 GLN A 297       8.727   9.719  -0.174  1.00 93.31           O  
ATOM   2331  N   THR A 298       8.805   5.691  -2.332  1.00 93.12           N  
ATOM   2332  CA  THR A 298       8.773   4.246  -2.113  1.00 93.12           C  
ATOM   2333  C   THR A 298       8.836   3.924  -0.624  1.00 93.12           C  
ATOM   2334  CB  THR A 298       9.930   3.547  -2.844  1.00 93.12           C  
ATOM   2335  O   THR A 298       9.133   4.797   0.194  1.00 93.12           O  
ATOM   2336  CG2 THR A 298      10.055   4.039  -4.281  1.00 93.12           C  
ATOM   2337  OG1 THR A 298      11.156   3.816  -2.150  1.00 93.12           O  
ATOM   2338  N   PRO A 299       8.477   2.645  -0.327  1.00 91.75           N  
ATOM   2339  CA  PRO A 299       8.578   2.266   1.084  1.00 91.75           C  
ATOM   2340  C   PRO A 299       9.992   2.428   1.635  1.00 91.75           C  
ATOM   2341  CB  PRO A 299       8.156   0.795   1.087  1.00 91.75           C  
ATOM   2342  O   PRO A 299      10.172   2.605   2.842  1.00 91.75           O  
ATOM   2343  CG  PRO A 299       7.234   0.660  -0.082  1.00 91.75           C  
ATOM   2344  CD  PRO A 299       7.742   1.533  -1.193  1.00 91.75           C  
ATOM   2345  N   GLU A 300      10.977   2.367   0.778  1.00 92.50           N  
ATOM   2346  CA  GLU A 300      12.375   2.441   1.179  1.00 92.50           C  
ATOM   2347  C   GLU A 300      12.859   3.889   1.238  1.00 92.50           C  
ATOM   2348  CB  GLU A 300      13.258   1.635   0.218  1.00 92.50           C  
ATOM   2349  O   GLU A 300      13.828   4.199   1.928  1.00 92.50           O  
ATOM   2350  CG  GLU A 300      13.000   0.136   0.260  1.00 92.50           C  
ATOM   2351  CD  GLU A 300      14.031  -0.673  -0.506  1.00 92.50           C  
ATOM   2352  OE1 GLU A 300      13.906  -1.917  -0.565  1.00 92.50           O  
ATOM   2353  OE2 GLU A 300      14.977  -0.058  -1.052  1.00 92.50           O  
ATOM   2354  N   GLY A 301      12.148   4.801   0.593  1.00 92.94           N  
ATOM   2355  CA  GLY A 301      12.523   6.207   0.565  1.00 92.94           C  
ATOM   2356  C   GLY A 301      12.250   6.867  -0.772  1.00 92.94           C  
ATOM   2357  O   GLY A 301      11.898   6.195  -1.746  1.00 92.94           O  
ATOM   2358  N   ALA A 302      12.406   8.234  -0.790  1.00 93.12           N  
ATOM   2359  CA  ALA A 302      12.102   9.000  -1.993  1.00 93.12           C  
ATOM   2360  C   ALA A 302      13.188   8.828  -3.045  1.00 93.12           C  
ATOM   2361  CB  ALA A 302      11.922  10.477  -1.648  1.00 93.12           C  
ATOM   2362  O   ALA A 302      14.375   8.719  -2.709  1.00 93.12           O  
ATOM   2363  N   ILE A 303      12.750   8.734  -4.293  1.00 92.81           N  
ATOM   2364  CA  ILE A 303      13.656   8.617  -5.434  1.00 92.81           C  
ATOM   2365  C   ILE A 303      13.664   9.922  -6.223  1.00 92.81           C  
ATOM   2366  CB  ILE A 303      13.258   7.441  -6.352  1.00 92.81           C  
ATOM   2367  O   ILE A 303      12.602  10.430  -6.613  1.00 92.81           O  
ATOM   2368  CG1 ILE A 303      13.297   6.121  -5.570  1.00 92.81           C  
ATOM   2369  CG2 ILE A 303      14.180   7.379  -7.574  1.00 92.81           C  
ATOM   2370  CD1 ILE A 303      12.719   4.938  -6.332  1.00 92.81           C  
ATOM   2371  N   ASN A 304      14.805  10.516  -6.359  1.00 90.06           N  
ATOM   2372  CA  ASN A 304      14.984  11.703  -7.188  1.00 90.06           C  
ATOM   2373  C   ASN A 304      15.898  11.422  -8.375  1.00 90.06           C  
ATOM   2374  CB  ASN A 304      15.547  12.859  -6.355  1.00 90.06           C  
ATOM   2375  O   ASN A 304      17.125  11.438  -8.242  1.00 90.06           O  
ATOM   2376  CG  ASN A 304      15.453  14.195  -7.074  1.00 90.06           C  
ATOM   2377  ND2 ASN A 304      15.992  15.234  -6.453  1.00 90.06           N  
ATOM   2378  OD1 ASN A 304      14.906  14.281  -8.172  1.00 90.06           O  
ATOM   2379  N   THR A 305      15.195  11.047  -9.492  1.00 87.31           N  
ATOM   2380  CA  THR A 305      16.016  10.672 -10.641  1.00 87.31           C  
ATOM   2381  C   THR A 305      15.305  11.016 -11.953  1.00 87.31           C  
ATOM   2382  CB  THR A 305      16.359   9.172 -10.617  1.00 87.31           C  
ATOM   2383  O   THR A 305      14.078  11.125 -11.984  1.00 87.31           O  
ATOM   2384  CG2 THR A 305      15.086   8.320 -10.688  1.00 87.31           C  
ATOM   2385  OG1 THR A 305      17.188   8.859 -11.742  1.00 87.31           O  
ATOM   2386  N   SER A 306      16.141  11.266 -12.977  1.00 86.00           N  
ATOM   2387  CA  SER A 306      15.586  11.500 -14.312  1.00 86.00           C  
ATOM   2388  C   SER A 306      15.625  10.227 -15.148  1.00 86.00           C  
ATOM   2389  CB  SER A 306      16.359  12.609 -15.023  1.00 86.00           C  
ATOM   2390  O   SER A 306      15.289  10.242 -16.328  1.00 86.00           O  
ATOM   2391  OG  SER A 306      17.734  12.273 -15.141  1.00 86.00           O  
ATOM   2392  N   LEU A 307      16.094   9.156 -14.508  1.00 89.38           N  
ATOM   2393  CA  LEU A 307      16.188   7.875 -15.203  1.00 89.38           C  
ATOM   2394  C   LEU A 307      14.812   7.242 -15.367  1.00 89.38           C  
ATOM   2395  CB  LEU A 307      17.109   6.922 -14.438  1.00 89.38           C  
ATOM   2396  O   LEU A 307      13.906   7.473 -14.562  1.00 89.38           O  
ATOM   2397  CG  LEU A 307      18.578   7.344 -14.312  1.00 89.38           C  
ATOM   2398  CD1 LEU A 307      19.328   6.395 -13.391  1.00 89.38           C  
ATOM   2399  CD2 LEU A 307      19.234   7.395 -15.688  1.00 89.38           C  
ATOM   2400  N   PRO A 308      14.695   6.457 -16.344  1.00 84.25           N  
ATOM   2401  CA  PRO A 308      13.391   5.906 -16.719  1.00 84.25           C  
ATOM   2402  C   PRO A 308      13.000   4.691 -15.883  1.00 84.25           C  
ATOM   2403  CB  PRO A 308      13.586   5.512 -18.188  1.00 84.25           C  
ATOM   2404  O   PRO A 308      11.812   4.387 -15.750  1.00 84.25           O  
ATOM   2405  CG  PRO A 308      15.055   5.305 -18.344  1.00 84.25           C  
ATOM   2406  CD  PRO A 308      15.766   6.238 -17.406  1.00 84.25           C  
ATOM   2407  N   PHE A 309      14.078   4.004 -15.281  1.00 91.12           N  
ATOM   2408  CA  PHE A 309      13.773   2.803 -14.508  1.00 91.12           C  
ATOM   2409  C   PHE A 309      14.383   2.887 -13.117  1.00 91.12           C  
ATOM   2410  CB  PHE A 309      14.297   1.557 -15.234  1.00 91.12           C  
ATOM   2411  O   PHE A 309      15.352   3.611 -12.898  1.00 91.12           O  
ATOM   2412  CG  PHE A 309      13.781   1.407 -16.641  1.00 91.12           C  
ATOM   2413  CD1 PHE A 309      12.453   1.064 -16.875  1.00 91.12           C  
ATOM   2414  CD2 PHE A 309      14.617   1.609 -17.719  1.00 91.12           C  
ATOM   2415  CE1 PHE A 309      11.969   0.925 -18.172  1.00 91.12           C  
ATOM   2416  CE2 PHE A 309      14.141   1.472 -19.031  1.00 91.12           C  
ATOM   2417  CZ  PHE A 309      12.820   1.129 -19.250  1.00 91.12           C  
ATOM   2418  N   GLN A 310      13.758   2.133 -12.164  1.00 93.06           N  
ATOM   2419  CA  GLN A 310      14.281   1.992 -10.805  1.00 93.06           C  
ATOM   2420  C   GLN A 310      14.164   0.550 -10.320  1.00 93.06           C  
ATOM   2421  CB  GLN A 310      13.539   2.928  -9.852  1.00 93.06           C  
ATOM   2422  O   GLN A 310      13.328  -0.210 -10.805  1.00 93.06           O  
ATOM   2423  CG  GLN A 310      12.070   2.578  -9.656  1.00 93.06           C  
ATOM   2424  CD  GLN A 310      11.844   1.600  -8.523  1.00 93.06           C  
ATOM   2425  NE2 GLN A 310      10.727   0.885  -8.570  1.00 93.06           N  
ATOM   2426  OE1 GLN A 310      12.672   1.488  -7.609  1.00 93.06           O  
ATOM   2427  N   ASN A 311      15.133   0.180  -9.438  1.00 92.50           N  
ATOM   2428  CA  ASN A 311      15.117  -1.153  -8.844  1.00 92.50           C  
ATOM   2429  C   ASN A 311      15.055  -1.089  -7.320  1.00 92.50           C  
ATOM   2430  CB  ASN A 311      16.344  -1.955  -9.289  1.00 92.50           C  
ATOM   2431  O   ASN A 311      15.531  -1.997  -6.637  1.00 92.50           O  
ATOM   2432  CG  ASN A 311      17.625  -1.446  -8.672  1.00 92.50           C  
ATOM   2433  ND2 ASN A 311      18.688  -2.244  -8.766  1.00 92.50           N  
ATOM   2434  OD1 ASN A 311      17.672  -0.346  -8.117  1.00 92.50           O  
ATOM   2435  N   VAL A 312      14.484  -0.065  -6.789  1.00 90.75           N  
ATOM   2436  CA  VAL A 312      14.391   0.188  -5.355  1.00 90.75           C  
ATOM   2437  C   VAL A 312      13.203  -0.575  -4.773  1.00 90.75           C  
ATOM   2438  CB  VAL A 312      14.258   1.696  -5.055  1.00 90.75           C  
ATOM   2439  O   VAL A 312      13.359  -1.360  -3.836  1.00 90.75           O  
ATOM   2440  CG1 VAL A 312      14.047   1.931  -3.559  1.00 90.75           C  
ATOM   2441  CG2 VAL A 312      15.484   2.453  -5.551  1.00 90.75           C  
ATOM   2442  N   HIS A 313      11.969  -0.321  -5.273  1.00 89.44           N  
ATOM   2443  CA  HIS A 313      10.789  -1.028  -4.789  1.00 89.44           C  
ATOM   2444  C   HIS A 313       9.688  -1.055  -5.848  1.00 89.44           C  
ATOM   2445  CB  HIS A 313      10.266  -0.383  -3.506  1.00 89.44           C  
ATOM   2446  O   HIS A 313       9.469  -0.063  -6.547  1.00 89.44           O  
ATOM   2447  CG  HIS A 313       9.344  -1.265  -2.723  1.00 89.44           C  
ATOM   2448  CD2 HIS A 313       9.547  -1.986  -1.596  1.00 89.44           C  
ATOM   2449  ND1 HIS A 313       8.031  -1.481  -3.088  1.00 89.44           N  
ATOM   2450  CE1 HIS A 313       7.469  -2.301  -2.215  1.00 89.44           C  
ATOM   2451  NE2 HIS A 313       8.367  -2.621  -1.300  1.00 89.44           N  
ATOM   2452  N   PRO A 314       8.969  -2.160  -5.953  1.00 86.19           N  
ATOM   2453  CA  PRO A 314       7.898  -2.285  -6.945  1.00 86.19           C  
ATOM   2454  C   PRO A 314       6.688  -1.411  -6.621  1.00 86.19           C  
ATOM   2455  CB  PRO A 314       7.531  -3.770  -6.887  1.00 86.19           C  
ATOM   2456  O   PRO A 314       5.938  -1.033  -7.523  1.00 86.19           O  
ATOM   2457  CG  PRO A 314       8.055  -4.238  -5.566  1.00 86.19           C  
ATOM   2458  CD  PRO A 314       9.242  -3.402  -5.195  1.00 86.19           C  
ATOM   2459  N   ILE A 315       6.473  -1.149  -5.316  1.00 86.38           N  
ATOM   2460  CA  ILE A 315       5.363  -0.293  -4.910  1.00 86.38           C  
ATOM   2461  C   ILE A 315       5.836   1.156  -4.824  1.00 86.38           C  
ATOM   2462  CB  ILE A 315       4.770  -0.743  -3.557  1.00 86.38           C  
ATOM   2463  O   ILE A 315       6.707   1.485  -4.020  1.00 86.38           O  
ATOM   2464  CG1 ILE A 315       4.262  -2.186  -3.648  1.00 86.38           C  
ATOM   2465  CG2 ILE A 315       3.650   0.205  -3.115  1.00 86.38           C  
ATOM   2466  CD1 ILE A 315       3.803  -2.768  -2.318  1.00 86.38           C  
ATOM   2467  N   THR A 316       5.250   2.012  -5.719  1.00 88.25           N  
ATOM   2468  CA  THR A 316       5.656   3.412  -5.766  1.00 88.25           C  
ATOM   2469  C   THR A 316       4.434   4.328  -5.766  1.00 88.25           C  
ATOM   2470  CB  THR A 316       6.520   3.701  -7.004  1.00 88.25           C  
ATOM   2471  O   THR A 316       3.365   3.945  -6.242  1.00 88.25           O  
ATOM   2472  CG2 THR A 316       7.770   2.826  -7.020  1.00 88.25           C  
ATOM   2473  OG1 THR A 316       5.754   3.443  -8.188  1.00 88.25           O  
ATOM   2474  N   ILE A 317       4.520   5.508  -5.188  1.00 87.56           N  
ATOM   2475  CA  ILE A 317       3.459   6.504  -5.172  1.00 87.56           C  
ATOM   2476  C   ILE A 317       3.971   7.816  -5.762  1.00 87.56           C  
ATOM   2477  CB  ILE A 317       2.924   6.734  -3.740  1.00 87.56           C  
ATOM   2478  O   ILE A 317       5.031   8.305  -5.371  1.00 87.56           O  
ATOM   2479  CG1 ILE A 317       2.424   5.418  -3.137  1.00 87.56           C  
ATOM   2480  CG2 ILE A 317       1.814   7.793  -3.740  1.00 87.56           C  
ATOM   2481  CD1 ILE A 317       2.049   5.512  -1.665  1.00 87.56           C  
ATOM   2482  N   GLY A 318       3.254   8.391  -6.746  1.00 86.75           N  
ATOM   2483  CA  GLY A 318       3.674   9.609  -7.418  1.00 86.75           C  
ATOM   2484  C   GLY A 318       4.293   9.359  -8.781  1.00 86.75           C  
ATOM   2485  O   GLY A 318       4.035   8.336  -9.406  1.00 86.75           O  
ATOM   2486  N   LYS A 319       5.066  10.266  -9.258  1.00 87.94           N  
ATOM   2487  CA  LYS A 319       5.738  10.156 -10.547  1.00 87.94           C  
ATOM   2488  C   LYS A 319       7.090   9.461 -10.406  1.00 87.94           C  
ATOM   2489  CB  LYS A 319       5.926  11.539 -11.172  1.00 87.94           C  
ATOM   2490  O   LYS A 319       8.117  10.117 -10.242  1.00 87.94           O  
ATOM   2491  CG  LYS A 319       4.621  12.227 -11.555  1.00 87.94           C  
ATOM   2492  CD  LYS A 319       4.875  13.555 -12.258  1.00 87.94           C  
ATOM   2493  CE  LYS A 319       3.570  14.258 -12.609  1.00 87.94           C  
ATOM   2494  NZ  LYS A 319       3.812  15.586 -13.234  1.00 87.94           N  
ATOM   2495  N   CYS A 320       7.055   8.086 -10.352  1.00 89.44           N  
ATOM   2496  CA  CYS A 320       8.266   7.301 -10.133  1.00 89.44           C  
ATOM   2497  C   CYS A 320       8.688   6.570 -11.406  1.00 89.44           C  
ATOM   2498  CB  CYS A 320       8.055   6.293  -9.000  1.00 89.44           C  
ATOM   2499  O   CYS A 320       7.840   6.184 -12.211  1.00 89.44           O  
ATOM   2500  SG  CYS A 320       7.574   7.047  -7.434  1.00 89.44           S  
ATOM   2501  N   PRO A 321      10.117   6.500 -11.570  1.00 88.19           N  
ATOM   2502  CA  PRO A 321      10.570   5.609 -12.641  1.00 88.19           C  
ATOM   2503  C   PRO A 321      10.047   4.184 -12.484  1.00 88.19           C  
ATOM   2504  CB  PRO A 321      12.094   5.648 -12.500  1.00 88.19           C  
ATOM   2505  O   PRO A 321       9.750   3.750 -11.367  1.00 88.19           O  
ATOM   2506  CG  PRO A 321      12.375   6.875 -11.695  1.00 88.19           C  
ATOM   2507  CD  PRO A 321      11.188   7.152 -10.820  1.00 88.19           C  
ATOM   2508  N   LYS A 322       9.930   3.492 -13.531  1.00 85.88           N  
ATOM   2509  CA  LYS A 322       9.305   2.174 -13.516  1.00 85.88           C  
ATOM   2510  C   LYS A 322      10.234   1.131 -12.906  1.00 85.88           C  
ATOM   2511  CB  LYS A 322       8.898   1.752 -14.930  1.00 85.88           C  
ATOM   2512  O   LYS A 322      11.430   1.110 -13.203  1.00 85.88           O  
ATOM   2513  CG  LYS A 322       7.781   2.596 -15.523  1.00 85.88           C  
ATOM   2514  CD  LYS A 322       6.477   2.430 -14.758  1.00 85.88           C  
ATOM   2515  CE  LYS A 322       5.355   3.266 -15.359  1.00 85.88           C  
ATOM   2516  NZ  LYS A 322       4.102   3.178 -14.555  1.00 85.88           N  
ATOM   2517  N   TYR A 323       9.586   0.292 -12.180  1.00 87.88           N  
ATOM   2518  CA  TYR A 323      10.352  -0.739 -11.492  1.00 87.88           C  
ATOM   2519  C   TYR A 323      10.742  -1.861 -12.445  1.00 87.88           C  
ATOM   2520  CB  TYR A 323       9.547  -1.308 -10.320  1.00 87.88           C  
ATOM   2521  O   TYR A 323       9.914  -2.340 -13.219  1.00 87.88           O  
ATOM   2522  CG  TYR A 323      10.242  -2.430  -9.586  1.00 87.88           C  
ATOM   2523  CD1 TYR A 323       9.961  -3.762  -9.883  1.00 87.88           C  
ATOM   2524  CD2 TYR A 323      11.188  -2.162  -8.602  1.00 87.88           C  
ATOM   2525  CE1 TYR A 323      10.594  -4.797  -9.211  1.00 87.88           C  
ATOM   2526  CE2 TYR A 323      11.836  -3.191  -7.926  1.00 87.88           C  
ATOM   2527  OH  TYR A 323      12.172  -5.527  -7.570  1.00 87.88           O  
ATOM   2528  CZ  TYR A 323      11.531  -4.504  -8.234  1.00 87.88           C  
ATOM   2529  N   VAL A 324      11.977  -2.293 -12.430  1.00 88.19           N  
ATOM   2530  CA  VAL A 324      12.516  -3.426 -13.172  1.00 88.19           C  
ATOM   2531  C   VAL A 324      13.352  -4.309 -12.250  1.00 88.19           C  
ATOM   2532  CB  VAL A 324      13.367  -2.961 -14.375  1.00 88.19           C  
ATOM   2533  O   VAL A 324      14.211  -3.811 -11.523  1.00 88.19           O  
ATOM   2534  CG1 VAL A 324      13.961  -4.160 -15.117  1.00 88.19           C  
ATOM   2535  CG2 VAL A 324      12.531  -2.107 -15.328  1.00 88.19           C  
ATOM   2536  N   ARG A 325      12.977  -5.539 -12.258  1.00 86.75           N  
ATOM   2537  CA  ARG A 325      13.680  -6.492 -11.406  1.00 86.75           C  
ATOM   2538  C   ARG A 325      15.016  -6.895 -12.023  1.00 86.75           C  
ATOM   2539  CB  ARG A 325      12.820  -7.734 -11.164  1.00 86.75           C  
ATOM   2540  O   ARG A 325      15.172  -8.023 -12.508  1.00 86.75           O  
ATOM   2541  CG  ARG A 325      13.305  -8.609 -10.023  1.00 86.75           C  
ATOM   2542  CD  ARG A 325      12.391  -9.805  -9.797  1.00 86.75           C  
ATOM   2543  NE  ARG A 325      12.352 -10.195  -8.391  1.00 86.75           N  
ATOM   2544  NH1 ARG A 325      10.906 -11.969  -8.703  1.00 86.75           N  
ATOM   2545  NH2 ARG A 325      11.695 -11.484  -6.609  1.00 86.75           N  
ATOM   2546  CZ  ARG A 325      11.656 -11.219  -7.906  1.00 86.75           C  
ATOM   2547  N   SER A 326      15.914  -5.949 -12.219  1.00 86.31           N  
ATOM   2548  CA  SER A 326      17.250  -6.113 -12.773  1.00 86.31           C  
ATOM   2549  C   SER A 326      18.281  -5.336 -11.969  1.00 86.31           C  
ATOM   2550  CB  SER A 326      17.297  -5.660 -14.234  1.00 86.31           C  
ATOM   2551  O   SER A 326      17.953  -4.352 -11.312  1.00 86.31           O  
ATOM   2552  OG  SER A 326      16.750  -6.656 -15.086  1.00 86.31           O  
ATOM   2553  N   THR A 327      19.469  -5.898 -11.969  1.00 84.50           N  
ATOM   2554  CA  THR A 327      20.547  -5.266 -11.211  1.00 84.50           C  
ATOM   2555  C   THR A 327      21.250  -4.211 -12.047  1.00 84.50           C  
ATOM   2556  CB  THR A 327      21.578  -6.305 -10.711  1.00 84.50           C  
ATOM   2557  O   THR A 327      21.797  -3.240 -11.516  1.00 84.50           O  
ATOM   2558  CG2 THR A 327      20.953  -7.250  -9.688  1.00 84.50           C  
ATOM   2559  OG1 THR A 327      22.047  -7.070 -11.828  1.00 84.50           O  
ATOM   2560  N   LYS A 328      21.125  -4.406 -13.344  1.00 85.31           N  
ATOM   2561  CA  LYS A 328      21.734  -3.465 -14.273  1.00 85.31           C  
ATOM   2562  C   LYS A 328      21.000  -3.434 -15.609  1.00 85.31           C  
ATOM   2563  CB  LYS A 328      23.219  -3.824 -14.492  1.00 85.31           C  
ATOM   2564  O   LYS A 328      20.562  -4.473 -16.094  1.00 85.31           O  
ATOM   2565  CG  LYS A 328      24.078  -3.652 -13.258  1.00 85.31           C  
ATOM   2566  CD  LYS A 328      25.547  -3.971 -13.562  1.00 85.31           C  
ATOM   2567  CE  LYS A 328      26.406  -3.834 -12.320  1.00 85.31           C  
ATOM   2568  NZ  LYS A 328      27.844  -4.125 -12.609  1.00 85.31           N  
ATOM   2569  N   LEU A 329      20.766  -2.240 -16.094  1.00 87.88           N  
ATOM   2570  CA  LEU A 329      20.203  -2.000 -17.422  1.00 87.88           C  
ATOM   2571  C   LEU A 329      20.984  -0.919 -18.156  1.00 87.88           C  
ATOM   2572  CB  LEU A 329      18.734  -1.592 -17.312  1.00 87.88           C  
ATOM   2573  O   LEU A 329      20.672   0.268 -18.047  1.00 87.88           O  
ATOM   2574  CG  LEU A 329      17.891  -1.769 -18.578  1.00 87.88           C  
ATOM   2575  CD1 LEU A 329      17.734  -3.248 -18.906  1.00 87.88           C  
ATOM   2576  CD2 LEU A 329      16.516  -1.107 -18.406  1.00 87.88           C  
ATOM   2577  N   ARG A 330      22.000  -1.392 -18.969  1.00 89.12           N  
ATOM   2578  CA  ARG A 330      22.953  -0.461 -19.578  1.00 89.12           C  
ATOM   2579  C   ARG A 330      22.578  -0.166 -21.031  1.00 89.12           C  
ATOM   2580  CB  ARG A 330      24.375  -1.021 -19.516  1.00 89.12           C  
ATOM   2581  O   ARG A 330      22.266  -1.082 -21.797  1.00 89.12           O  
ATOM   2582  CG  ARG A 330      24.984  -0.997 -18.109  1.00 89.12           C  
ATOM   2583  CD  ARG A 330      26.484  -1.181 -18.156  1.00 89.12           C  
ATOM   2584  NE  ARG A 330      27.094  -0.941 -16.844  1.00 89.12           N  
ATOM   2585  NH1 ARG A 330      29.266  -0.834 -17.641  1.00 89.12           N  
ATOM   2586  NH2 ARG A 330      28.844  -0.569 -15.398  1.00 89.12           N  
ATOM   2587  CZ  ARG A 330      28.406  -0.782 -16.625  1.00 89.12           C  
ATOM   2588  N   LEU A 331      22.625   1.064 -21.328  1.00 85.31           N  
ATOM   2589  CA  LEU A 331      22.391   1.529 -22.688  1.00 85.31           C  
ATOM   2590  C   LEU A 331      23.688   2.049 -23.312  1.00 85.31           C  
ATOM   2591  CB  LEU A 331      21.328   2.627 -22.703  1.00 85.31           C  
ATOM   2592  O   LEU A 331      24.375   2.875 -22.734  1.00 85.31           O  
ATOM   2593  CG  LEU A 331      20.938   3.180 -24.078  1.00 85.31           C  
ATOM   2594  CD1 LEU A 331      20.109   2.156 -24.844  1.00 85.31           C  
ATOM   2595  CD2 LEU A 331      20.172   4.492 -23.922  1.00 85.31           C  
ATOM   2596  N   ALA A 332      23.953   1.455 -24.453  1.00 80.06           N  
ATOM   2597  CA  ALA A 332      25.156   1.872 -25.156  1.00 80.06           C  
ATOM   2598  C   ALA A 332      25.016   3.285 -25.719  1.00 80.06           C  
ATOM   2599  CB  ALA A 332      25.484   0.893 -26.281  1.00 80.06           C  
ATOM   2600  O   ALA A 332      24.031   3.592 -26.391  1.00 80.06           O  
ATOM   2601  N   THR A 333      25.859   4.207 -25.344  1.00 71.38           N  
ATOM   2602  CA  THR A 333      25.859   5.570 -25.859  1.00 71.38           C  
ATOM   2603  C   THR A 333      27.094   5.820 -26.719  1.00 71.38           C  
ATOM   2604  CB  THR A 333      25.812   6.598 -24.703  1.00 71.38           C  
ATOM   2605  O   THR A 333      27.219   6.875 -27.344  1.00 71.38           O  
ATOM   2606  CG2 THR A 333      24.516   6.480 -23.906  1.00 71.38           C  
ATOM   2607  OG1 THR A 333      26.922   6.375 -23.828  1.00 71.38           O  
ATOM   2608  N   GLY A 334      27.859   4.746 -26.719  1.00 64.38           N  
ATOM   2609  CA  GLY A 334      29.094   4.773 -27.500  1.00 64.38           C  
ATOM   2610  C   GLY A 334      29.219   3.609 -28.453  1.00 64.38           C  
ATOM   2611  O   GLY A 334      28.250   2.885 -28.688  1.00 64.38           O  
ATOM   2612  N   LEU A 335      30.359   3.449 -29.156  1.00 65.31           N  
ATOM   2613  CA  LEU A 335      30.578   2.428 -30.172  1.00 65.31           C  
ATOM   2614  C   LEU A 335      31.125   1.147 -29.547  1.00 65.31           C  
ATOM   2615  CB  LEU A 335      31.547   2.939 -31.250  1.00 65.31           C  
ATOM   2616  O   LEU A 335      31.516   1.142 -28.391  1.00 65.31           O  
ATOM   2617  CG  LEU A 335      31.156   4.238 -31.953  1.00 65.31           C  
ATOM   2618  CD1 LEU A 335      32.344   4.809 -32.719  1.00 65.31           C  
ATOM   2619  CD2 LEU A 335      29.969   4.004 -32.875  1.00 65.31           C  
ATOM   2620  N   ARG A 336      31.062   0.161 -30.297  1.00 69.00           N  
ATOM   2621  CA  ARG A 336      31.703  -1.087 -29.891  1.00 69.00           C  
ATOM   2622  C   ARG A 336      33.188  -0.884 -29.641  1.00 69.00           C  
ATOM   2623  CB  ARG A 336      31.500  -2.168 -30.953  1.00 69.00           C  
ATOM   2624  O   ARG A 336      33.875  -0.210 -30.422  1.00 69.00           O  
ATOM   2625  CG  ARG A 336      30.078  -2.734 -31.000  1.00 69.00           C  
ATOM   2626  CD  ARG A 336      29.953  -3.871 -32.000  1.00 69.00           C  
ATOM   2627  NE  ARG A 336      28.594  -4.414 -32.031  1.00 69.00           N  
ATOM   2628  NH1 ARG A 336      29.047  -5.977 -33.688  1.00 69.00           N  
ATOM   2629  NH2 ARG A 336      26.938  -5.816 -32.781  1.00 69.00           N  
ATOM   2630  CZ  ARG A 336      28.203  -5.398 -32.844  1.00 69.00           C  
ATOM   2631  N   ASN A 337      33.625  -1.390 -28.359  1.00 65.69           N  
ATOM   2632  CA  ASN A 337      35.031  -1.240 -27.953  1.00 65.69           C  
ATOM   2633  C   ASN A 337      35.875  -2.426 -28.422  1.00 65.69           C  
ATOM   2634  CB  ASN A 337      35.125  -1.068 -26.438  1.00 65.69           C  
ATOM   2635  O   ASN A 337      35.531  -3.578 -28.141  1.00 65.69           O  
ATOM   2636  CG  ASN A 337      36.500  -0.622 -26.000  1.00 65.69           C  
ATOM   2637  ND2 ASN A 337      36.812  -0.795 -24.719  1.00 65.69           N  
ATOM   2638  OD1 ASN A 337      37.312  -0.124 -26.812  1.00 65.69           O  
ATOM   2639  N   VAL A 338      36.750  -2.301 -29.234  1.00 57.94           N  
ATOM   2640  CA  VAL A 338      37.719  -3.328 -29.609  1.00 57.94           C  
ATOM   2641  C   VAL A 338      39.031  -3.129 -28.828  1.00 57.94           C  
ATOM   2642  CB  VAL A 338      38.031  -3.311 -31.125  1.00 57.94           C  
ATOM   2643  O   VAL A 338      39.688  -2.098 -28.953  1.00 57.94           O  
ATOM   2644  CG1 VAL A 338      38.969  -4.441 -31.500  1.00 57.94           C  
ATOM   2645  CG2 VAL A 338      36.719  -3.414 -31.922  1.00 57.94           C  
ATOM   2646  N   PRO A 339      39.156  -3.930 -27.656  1.00 48.00           N  
ATOM   2647  CA  PRO A 339      40.312  -3.764 -26.781  1.00 48.00           C  
ATOM   2648  C   PRO A 339      41.656  -3.709 -27.547  1.00 48.00           C  
ATOM   2649  CB  PRO A 339      40.250  -5.000 -25.875  1.00 48.00           C  
ATOM   2650  O   PRO A 339      41.781  -4.305 -28.609  1.00 48.00           O  
ATOM   2651  CG  PRO A 339      39.188  -5.855 -26.484  1.00 48.00           C  
ATOM   2652  CD  PRO A 339      38.594  -5.129 -27.656  1.00 48.00           C  
ATOM   2653  N   SER A 340      42.562  -2.697 -27.281  1.00 41.41           N  
ATOM   2654  CA  SER A 340      44.000  -2.596 -27.578  1.00 41.41           C  
ATOM   2655  C   SER A 340      44.750  -3.836 -27.109  1.00 41.41           C  
ATOM   2656  CB  SER A 340      44.594  -1.349 -26.922  1.00 41.41           C  
ATOM   2657  O   SER A 340      44.594  -4.262 -25.953  1.00 41.41           O  
ATOM   2658  OG  SER A 340      44.656  -1.508 -25.516  1.00 41.41           O  
ATOM   2659  N   ILE A 341      44.656  -5.070 -27.703  1.00 36.94           N  
ATOM   2660  CA  ILE A 341      45.375  -6.273 -27.297  1.00 36.94           C  
ATOM   2661  C   ILE A 341      46.875  -6.043 -27.406  1.00 36.94           C  
ATOM   2662  CB  ILE A 341      44.938  -7.496 -28.141  1.00 36.94           C  
ATOM   2663  O   ILE A 341      47.344  -5.520 -28.422  1.00 36.94           O  
ATOM   2664  CG1 ILE A 341      43.438  -7.730 -28.016  1.00 36.94           C  
ATOM   2665  CG2 ILE A 341      45.719  -8.742 -27.719  1.00 36.94           C  
ATOM   2666  CD1 ILE A 341      42.875  -8.719 -29.031  1.00 36.94           C  
ATOM   2667  N   GLN A 342      47.656  -6.031 -26.281  1.00 34.25           N  
ATOM   2668  CA  GLN A 342      49.062  -6.141 -25.906  1.00 34.25           C  
ATOM   2669  C   GLN A 342      49.719  -7.305 -26.641  1.00 34.25           C  
ATOM   2670  CB  GLN A 342      49.219  -6.305 -24.391  1.00 34.25           C  
ATOM   2671  O   GLN A 342      49.125  -8.367 -26.797  1.00 34.25           O  
ATOM   2672  CG  GLN A 342      49.344  -4.988 -23.641  1.00 34.25           C  
ATOM   2673  CD  GLN A 342      49.500  -5.180 -22.156  1.00 34.25           C  
ATOM   2674  NE2 GLN A 342      49.219  -4.129 -21.391  1.00 34.25           N  
ATOM   2675  OE1 GLN A 342      49.844  -6.266 -21.688  1.00 34.25           O  
ATOM   2676  N   SER A 343      50.562  -7.148 -27.703  1.00 34.91           N  
ATOM   2677  CA  SER A 343      51.469  -8.047 -28.406  1.00 34.91           C  
ATOM   2678  C   SER A 343      51.812  -9.281 -27.562  1.00 34.91           C  
ATOM   2679  CB  SER A 343      52.781  -7.328 -28.766  1.00 34.91           C  
ATOM   2680  O   SER A 343      52.219  -9.164 -26.406  1.00 34.91           O  
ATOM   2681  OG  SER A 343      53.531  -7.004 -27.609  1.00 34.91           O  
ATOM   2682  N   ARG A 344      50.969 -10.406 -27.641  1.00 33.50           N  
ATOM   2683  CA  ARG A 344      51.312 -11.648 -26.953  1.00 33.50           C  
ATOM   2684  C   ARG A 344      52.469 -12.359 -27.688  1.00 33.50           C  
ATOM   2685  CB  ARG A 344      50.125 -12.578 -26.844  1.00 33.50           C  
ATOM   2686  O   ARG A 344      53.000 -13.344 -27.188  1.00 33.50           O  
ATOM   2687  CG  ARG A 344      49.062 -12.094 -25.875  1.00 33.50           C  
ATOM   2688  CD  ARG A 344      48.125 -13.219 -25.438  1.00 33.50           C  
ATOM   2689  NE  ARG A 344      47.500 -12.938 -24.156  1.00 33.50           N  
ATOM   2690  NH1 ARG A 344      45.719 -14.383 -24.469  1.00 33.50           N  
ATOM   2691  NH2 ARG A 344      45.875 -13.172 -22.531  1.00 33.50           N  
ATOM   2692  CZ  ARG A 344      46.375 -13.500 -23.719  1.00 33.50           C  
ATOM   2693  N   GLY A 345      53.406 -11.523 -28.328  1.00 41.38           N  
ATOM   2694  CA  GLY A 345      54.656 -12.172 -28.750  1.00 41.38           C  
ATOM   2695  C   GLY A 345      54.469 -13.641 -29.062  1.00 41.38           C  
ATOM   2696  O   GLY A 345      53.344 -14.125 -29.188  1.00 41.38           O  
ATOM   2697  N   LEU A 346      55.281 -14.438 -29.609  1.00 36.19           N  
ATOM   2698  CA  LEU A 346      55.625 -15.766 -30.109  1.00 36.19           C  
ATOM   2699  C   LEU A 346      54.844 -16.844 -29.359  1.00 36.19           C  
ATOM   2700  CB  LEU A 346      57.125 -16.016 -29.984  1.00 36.19           C  
ATOM   2701  O   LEU A 346      54.406 -17.828 -29.953  1.00 36.19           O  
ATOM   2702  CG  LEU A 346      57.656 -17.312 -30.625  1.00 36.19           C  
ATOM   2703  CD1 LEU A 346      57.594 -17.219 -32.156  1.00 36.19           C  
ATOM   2704  CD2 LEU A 346      59.062 -17.594 -30.156  1.00 36.19           C  
ATOM   2705  N   PHE A 347      54.219 -16.547 -28.125  1.00 33.00           N  
ATOM   2706  CA  PHE A 347      53.500 -17.547 -27.344  1.00 33.00           C  
ATOM   2707  C   PHE A 347      52.000 -17.422 -27.516  1.00 33.00           C  
ATOM   2708  CB  PHE A 347      53.875 -17.438 -25.859  1.00 33.00           C  
ATOM   2709  O   PHE A 347      51.281 -18.406 -27.516  1.00 33.00           O  
ATOM   2710  CG  PHE A 347      55.188 -18.062 -25.500  1.00 33.00           C  
ATOM   2711  CD1 PHE A 347      55.312 -19.438 -25.344  1.00 33.00           C  
ATOM   2712  CD2 PHE A 347      56.312 -17.266 -25.312  1.00 33.00           C  
ATOM   2713  CE1 PHE A 347      56.531 -20.016 -25.016  1.00 33.00           C  
ATOM   2714  CE2 PHE A 347      57.562 -17.844 -24.984  1.00 33.00           C  
ATOM   2715  CZ  PHE A 347      57.656 -19.219 -24.844  1.00 33.00           C  
ATOM   2716  N   GLY A 348      51.469 -16.344 -28.141  1.00 35.84           N  
ATOM   2717  CA  GLY A 348      50.156 -15.984 -28.641  1.00 35.84           C  
ATOM   2718  C   GLY A 348      49.906 -16.469 -30.047  1.00 35.84           C  
ATOM   2719  O   GLY A 348      48.781 -16.875 -30.391  1.00 35.84           O  
ATOM   2720  N   ALA A 349      50.906 -16.688 -30.844  1.00 34.16           N  
ATOM   2721  CA  ALA A 349      50.938 -17.266 -32.188  1.00 34.16           C  
ATOM   2722  C   ALA A 349      50.938 -18.781 -32.125  1.00 34.16           C  
ATOM   2723  CB  ALA A 349      52.156 -16.766 -32.938  1.00 34.16           C  
ATOM   2724  O   ALA A 349      50.281 -19.438 -32.938  1.00 34.16           O  
ATOM   2725  N   ILE A 350      51.312 -19.266 -31.000  1.00 34.88           N  
ATOM   2726  CA  ILE A 350      51.406 -20.703 -30.812  1.00 34.88           C  
ATOM   2727  C   ILE A 350      50.094 -21.250 -30.219  1.00 34.88           C  
ATOM   2728  CB  ILE A 350      52.594 -21.078 -29.906  1.00 34.88           C  
ATOM   2729  O   ILE A 350      49.594 -22.281 -30.641  1.00 34.88           O  
ATOM   2730  CG1 ILE A 350      53.906 -20.672 -30.594  1.00 34.88           C  
ATOM   2731  CG2 ILE A 350      52.594 -22.562 -29.578  1.00 34.88           C  
ATOM   2732  CD1 ILE A 350      55.156 -20.875 -29.719  1.00 34.88           C  
ATOM   2733  N   ALA A 351      49.406 -20.500 -29.422  1.00 34.78           N  
ATOM   2734  CA  ALA A 351      48.094 -20.828 -28.859  1.00 34.78           C  
ATOM   2735  C   ALA A 351      46.969 -20.531 -29.844  1.00 34.78           C  
ATOM   2736  CB  ALA A 351      47.875 -20.047 -27.562  1.00 34.78           C  
ATOM   2737  O   ALA A 351      46.000 -21.266 -29.938  1.00 34.78           O  
ATOM   2738  N   GLY A 352      47.062 -19.703 -30.734  1.00 35.12           N  
ATOM   2739  CA  GLY A 352      46.219 -19.297 -31.844  1.00 35.12           C  
ATOM   2740  C   GLY A 352      46.344 -20.219 -33.031  1.00 35.12           C  
ATOM   2741  O   GLY A 352      45.344 -20.453 -33.750  1.00 35.12           O  
ATOM   2742  N   PHE A 353      47.438 -20.891 -33.188  1.00 31.95           N  
ATOM   2743  CA  PHE A 353      47.688 -21.922 -34.188  1.00 31.95           C  
ATOM   2744  C   PHE A 353      47.094 -23.250 -33.750  1.00 31.95           C  
ATOM   2745  CB  PHE A 353      49.188 -22.078 -34.469  1.00 31.95           C  
ATOM   2746  O   PHE A 353      46.500 -23.984 -34.562  1.00 31.95           O  
ATOM   2747  CG  PHE A 353      49.500 -23.031 -35.562  1.00 31.95           C  
ATOM   2748  CD1 PHE A 353      49.969 -24.312 -35.281  1.00 31.95           C  
ATOM   2749  CD2 PHE A 353      49.312 -22.672 -36.906  1.00 31.95           C  
ATOM   2750  CE1 PHE A 353      50.250 -25.203 -36.312  1.00 31.95           C  
ATOM   2751  CE2 PHE A 353      49.594 -23.562 -37.938  1.00 31.95           C  
ATOM   2752  CZ  PHE A 353      50.062 -24.828 -37.625  1.00 31.95           C  
ATOM   2753  N   ILE A 354      46.875 -23.453 -32.469  1.00 33.28           N  
ATOM   2754  CA  ILE A 354      46.375 -24.688 -31.891  1.00 33.28           C  
ATOM   2755  C   ILE A 354      44.844 -24.641 -31.797  1.00 33.28           C  
ATOM   2756  CB  ILE A 354      46.969 -24.969 -30.500  1.00 33.28           C  
ATOM   2757  O   ILE A 354      44.156 -25.641 -32.062  1.00 33.28           O  
ATOM   2758  CG1 ILE A 354      48.500 -25.156 -30.609  1.00 33.28           C  
ATOM   2759  CG2 ILE A 354      46.344 -26.203 -29.859  1.00 33.28           C  
ATOM   2760  CD1 ILE A 354      49.219 -25.344 -29.266  1.00 33.28           C  
ATOM   2761  N   GLU A 355      44.219 -23.453 -31.812  1.00 32.97           N  
ATOM   2762  CA  GLU A 355      42.781 -23.250 -31.609  1.00 32.97           C  
ATOM   2763  C   GLU A 355      42.125 -22.766 -32.906  1.00 32.97           C  
ATOM   2764  CB  GLU A 355      42.531 -22.234 -30.484  1.00 32.97           C  
ATOM   2765  O   GLU A 355      40.938 -23.094 -33.156  1.00 32.97           O  
ATOM   2766  CG  GLU A 355      42.656 -22.828 -29.094  1.00 32.97           C  
ATOM   2767  CD  GLU A 355      42.500 -21.797 -27.984  1.00 32.97           C  
ATOM   2768  OE1 GLU A 355      42.656 -22.156 -26.797  1.00 32.97           O  
ATOM   2769  OE2 GLU A 355      42.250 -20.625 -28.297  1.00 32.97           O  
ATOM   2770  N   GLY A 356      42.906 -22.578 -34.031  1.00 32.69           N  
ATOM   2771  CA  GLY A 356      42.188 -22.031 -35.188  1.00 32.69           C  
ATOM   2772  C   GLY A 356      43.031 -21.969 -36.438  1.00 32.69           C  
ATOM   2773  O   GLY A 356      42.625 -21.359 -37.438  1.00 32.69           O  
ATOM   2774  N   GLY A 357      44.250 -22.844 -36.500  1.00 31.58           N  
ATOM   2775  CA  GLY A 357      45.125 -22.922 -37.656  1.00 31.58           C  
ATOM   2776  C   GLY A 357      45.719 -21.578 -38.031  1.00 31.58           C  
ATOM   2777  O   GLY A 357      45.906 -20.703 -37.188  1.00 31.58           O  
ATOM   2778  N   TRP A 358      46.250 -21.188 -39.312  1.00 36.53           N  
ATOM   2779  CA  TRP A 358      47.000 -20.078 -39.875  1.00 36.53           C  
ATOM   2780  C   TRP A 358      46.344 -18.750 -39.562  1.00 36.53           C  
ATOM   2781  CB  TRP A 358      47.125 -20.250 -41.406  1.00 36.53           C  
ATOM   2782  O   TRP A 358      47.031 -17.766 -39.281  1.00 36.53           O  
ATOM   2783  CG  TRP A 358      48.531 -20.531 -41.875  1.00 36.53           C  
ATOM   2784  CD1 TRP A 358      48.969 -21.688 -42.438  1.00 36.53           C  
ATOM   2785  CD2 TRP A 358      49.656 -19.656 -41.812  1.00 36.53           C  
ATOM   2786  CE2 TRP A 358      50.750 -20.344 -42.344  1.00 36.53           C  
ATOM   2787  CE3 TRP A 358      49.812 -18.344 -41.312  1.00 36.53           C  
ATOM   2788  NE1 TRP A 358      50.312 -21.578 -42.750  1.00 36.53           N  
ATOM   2789  CH2 TRP A 358      52.156 -18.484 -41.969  1.00 36.53           C  
ATOM   2790  CZ2 TRP A 358      52.000 -19.766 -42.438  1.00 36.53           C  
ATOM   2791  CZ3 TRP A 358      51.094 -17.781 -41.406  1.00 36.53           C  
ATOM   2792  N   THR A 359      44.938 -18.766 -39.281  1.00 33.53           N  
ATOM   2793  CA  THR A 359      44.125 -17.641 -38.844  1.00 33.53           C  
ATOM   2794  C   THR A 359      44.219 -17.469 -37.312  1.00 33.53           C  
ATOM   2795  CB  THR A 359      42.656 -17.812 -39.250  1.00 33.53           C  
ATOM   2796  O   THR A 359      44.250 -16.344 -36.812  1.00 33.53           O  
ATOM   2797  CG2 THR A 359      42.500 -17.594 -40.750  1.00 33.53           C  
ATOM   2798  OG1 THR A 359      42.219 -19.125 -38.938  1.00 33.53           O  
ATOM   2799  N   GLY A 360      44.500 -18.484 -36.562  1.00 35.75           N  
ATOM   2800  CA  GLY A 360      44.750 -18.578 -35.125  1.00 35.75           C  
ATOM   2801  C   GLY A 360      46.156 -18.203 -34.719  1.00 35.75           C  
ATOM   2802  O   GLY A 360      46.375 -17.641 -33.656  1.00 35.75           O  
ATOM   2803  N   MET A 361      47.188 -18.281 -35.750  1.00 39.56           N  
ATOM   2804  CA  MET A 361      48.594 -17.953 -35.625  1.00 39.56           C  
ATOM   2805  C   MET A 361      48.812 -16.469 -35.875  1.00 39.56           C  
ATOM   2806  CB  MET A 361      49.438 -18.781 -36.594  1.00 39.56           C  
ATOM   2807  O   MET A 361      49.594 -15.820 -35.156  1.00 39.56           O  
ATOM   2808  CG  MET A 361      50.906 -18.547 -36.500  1.00 39.56           C  
ATOM   2809  SD  MET A 361      51.875 -19.453 -37.750  1.00 39.56           S  
ATOM   2810  CE  MET A 361      51.594 -18.359 -39.188  1.00 39.56           C  
ATOM   2811  N   VAL A 362      48.031 -15.852 -36.656  1.00 38.38           N  
ATOM   2812  CA  VAL A 362      48.062 -14.445 -37.031  1.00 38.38           C  
ATOM   2813  C   VAL A 362      47.312 -13.609 -36.000  1.00 38.38           C  
ATOM   2814  CB  VAL A 362      47.438 -14.227 -38.438  1.00 38.38           C  
ATOM   2815  O   VAL A 362      47.781 -12.539 -35.625  1.00 38.38           O  
ATOM   2816  CG1 VAL A 362      47.375 -12.742 -38.781  1.00 38.38           C  
ATOM   2817  CG2 VAL A 362      48.250 -14.984 -39.500  1.00 38.38           C  
ATOM   2818  N   ASP A 363      46.281 -14.211 -35.344  1.00 37.97           N  
ATOM   2819  CA  ASP A 363      45.469 -13.680 -34.281  1.00 37.97           C  
ATOM   2820  C   ASP A 363      46.219 -13.750 -32.938  1.00 37.97           C  
ATOM   2821  CB  ASP A 363      44.156 -14.430 -34.156  1.00 37.97           C  
ATOM   2822  O   ASP A 363      46.125 -12.844 -32.094  1.00 37.97           O  
ATOM   2823  CG  ASP A 363      43.156 -14.039 -35.250  1.00 37.97           C  
ATOM   2824  OD1 ASP A 363      43.375 -13.008 -35.938  1.00 37.97           O  
ATOM   2825  OD2 ASP A 363      42.156 -14.773 -35.438  1.00 37.97           O  
ATOM   2826  N   GLY A 364      47.125 -14.656 -32.844  1.00 33.53           N  
ATOM   2827  CA  GLY A 364      47.969 -14.945 -31.703  1.00 33.53           C  
ATOM   2828  C   GLY A 364      49.312 -14.195 -31.766  1.00 33.53           C  
ATOM   2829  O   GLY A 364      49.844 -13.781 -30.719  1.00 33.53           O  
ATOM   2830  N   TRP A 365      49.844 -13.758 -33.000  1.00 33.91           N  
ATOM   2831  CA  TRP A 365      51.094 -13.078 -33.312  1.00 33.91           C  
ATOM   2832  C   TRP A 365      50.875 -11.570 -33.438  1.00 33.91           C  
ATOM   2833  CB  TRP A 365      51.688 -13.625 -34.594  1.00 33.91           C  
ATOM   2834  O   TRP A 365      51.688 -10.789 -32.938  1.00 33.91           O  
ATOM   2835  CG  TRP A 365      53.125 -13.180 -34.844  1.00 33.91           C  
ATOM   2836  CD1 TRP A 365      53.531 -12.039 -35.469  1.00 33.91           C  
ATOM   2837  CD2 TRP A 365      54.312 -13.883 -34.469  1.00 33.91           C  
ATOM   2838  CE2 TRP A 365      55.406 -13.094 -34.906  1.00 33.91           C  
ATOM   2839  CE3 TRP A 365      54.562 -15.094 -33.812  1.00 33.91           C  
ATOM   2840  NE1 TRP A 365      54.906 -11.977 -35.500  1.00 33.91           N  
ATOM   2841  CH2 TRP A 365      56.938 -14.680 -34.062  1.00 33.91           C  
ATOM   2842  CZ2 TRP A 365      56.719 -13.484 -34.688  1.00 33.91           C  
ATOM   2843  CZ3 TRP A 365      55.875 -15.477 -33.625  1.00 33.91           C  
ATOM   2844  N   TYR A 366      49.812 -11.156 -33.844  1.00 32.53           N  
ATOM   2845  CA  TYR A 366      49.562  -9.734 -34.062  1.00 32.53           C  
ATOM   2846  C   TYR A 366      48.562  -9.195 -33.062  1.00 32.53           C  
ATOM   2847  CB  TYR A 366      49.062  -9.492 -35.500  1.00 32.53           C  
ATOM   2848  O   TYR A 366      48.188  -8.016 -33.094  1.00 32.53           O  
ATOM   2849  CG  TYR A 366      50.125  -9.648 -36.531  1.00 32.53           C  
ATOM   2850  CD1 TYR A 366      51.156  -8.711 -36.688  1.00 32.53           C  
ATOM   2851  CD2 TYR A 366      50.125 -10.742 -37.406  1.00 32.53           C  
ATOM   2852  CE1 TYR A 366      52.156  -8.852 -37.656  1.00 32.53           C  
ATOM   2853  CE2 TYR A 366      51.125 -10.891 -38.375  1.00 32.53           C  
ATOM   2854  OH  TYR A 366      53.094 -10.086 -39.438  1.00 32.53           O  
ATOM   2855  CZ  TYR A 366      52.125  -9.945 -38.500  1.00 32.53           C  
ATOM   2856  N   GLY A 367      48.375  -9.883 -32.062  1.00 33.62           N  
ATOM   2857  CA  GLY A 367      47.656  -9.305 -30.938  1.00 33.62           C  
ATOM   2858  C   GLY A 367      47.688  -7.785 -30.938  1.00 33.62           C  
ATOM   2859  O   GLY A 367      48.719  -7.164 -30.812  1.00 33.62           O  
ATOM   2860  N   TYR A 368      47.125  -7.074 -31.891  1.00 31.20           N  
ATOM   2861  CA  TYR A 368      47.750  -5.758 -32.031  1.00 31.20           C  
ATOM   2862  C   TYR A 368      46.781  -4.656 -31.609  1.00 31.20           C  
ATOM   2863  CB  TYR A 368      48.219  -5.531 -33.469  1.00 31.20           C  
ATOM   2864  O   TYR A 368      45.594  -4.688 -31.984  1.00 31.20           O  
ATOM   2865  CG  TYR A 368      49.469  -6.316 -33.812  1.00 31.20           C  
ATOM   2866  CD1 TYR A 368      50.719  -5.867 -33.438  1.00 31.20           C  
ATOM   2867  CD2 TYR A 368      49.375  -7.508 -34.531  1.00 31.20           C  
ATOM   2868  CE1 TYR A 368      51.875  -6.586 -33.781  1.00 31.20           C  
ATOM   2869  CE2 TYR A 368      50.500  -8.234 -34.844  1.00 31.20           C  
ATOM   2870  OH  TYR A 368      52.875  -8.484 -34.812  1.00 31.20           O  
ATOM   2871  CZ  TYR A 368      51.750  -7.770 -34.469  1.00 31.20           C  
ATOM   2872  N   HIS A 369      47.250  -3.676 -30.562  1.00 28.91           N  
ATOM   2873  CA  HIS A 369      47.344  -2.340 -29.984  1.00 28.91           C  
ATOM   2874  C   HIS A 369      47.844  -1.329 -31.016  1.00 28.91           C  
ATOM   2875  CB  HIS A 369      48.281  -2.348 -28.781  1.00 28.91           C  
ATOM   2876  O   HIS A 369      48.750  -1.610 -31.781  1.00 28.91           O  
ATOM   2877  CG  HIS A 369      47.781  -1.561 -27.609  1.00 28.91           C  
ATOM   2878  CD2 HIS A 369      48.250  -0.441 -27.016  1.00 28.91           C  
ATOM   2879  ND1 HIS A 369      46.656  -1.909 -26.922  1.00 28.91           N  
ATOM   2880  CE1 HIS A 369      46.438  -1.035 -25.953  1.00 28.91           C  
ATOM   2881  NE2 HIS A 369      47.406  -0.135 -25.984  1.00 28.91           N  
ATOM   2882  N   HIS A 370      46.938  -0.077 -31.297  1.00 29.89           N  
ATOM   2883  CA  HIS A 370      47.781   1.088 -31.594  1.00 29.89           C  
ATOM   2884  C   HIS A 370      47.031   2.383 -31.297  1.00 29.89           C  
ATOM   2885  CB  HIS A 370      48.219   1.066 -33.062  1.00 29.89           C  
ATOM   2886  O   HIS A 370      45.812   2.477 -31.531  1.00 29.89           O  
ATOM   2887  CG  HIS A 370      47.156   0.604 -34.000  1.00 29.89           C  
ATOM   2888  CD2 HIS A 370      46.375   1.295 -34.875  1.00 29.89           C  
ATOM   2889  ND1 HIS A 370      46.812  -0.722 -34.156  1.00 29.89           N  
ATOM   2890  CE1 HIS A 370      45.875  -0.827 -35.062  1.00 29.89           C  
ATOM   2891  NE2 HIS A 370      45.594   0.382 -35.500  1.00 29.89           N  
ATOM   2892  N   GLN A 371      47.656   3.330 -30.297  1.00 30.06           N  
ATOM   2893  CA  GLN A 371      47.781   4.746 -29.984  1.00 30.06           C  
ATOM   2894  C   GLN A 371      48.281   5.543 -31.188  1.00 30.06           C  
ATOM   2895  CB  GLN A 371      48.750   4.949 -28.797  1.00 30.06           C  
ATOM   2896  O   GLN A 371      49.250   5.176 -31.828  1.00 30.06           O  
ATOM   2897  CG  GLN A 371      48.062   4.973 -27.453  1.00 30.06           C  
ATOM   2898  CD  GLN A 371      49.000   5.207 -26.297  1.00 30.06           C  
ATOM   2899  NE2 GLN A 371      48.469   5.430 -25.109  1.00 30.06           N  
ATOM   2900  OE1 GLN A 371      50.250   5.188 -26.484  1.00 30.06           O  
ATOM   2901  N   ASN A 372      47.312   6.473 -31.766  1.00 28.34           N  
ATOM   2902  CA  ASN A 372      47.812   7.668 -32.438  1.00 28.34           C  
ATOM   2903  C   ASN A 372      46.938   8.891 -32.125  1.00 28.34           C  
ATOM   2904  CB  ASN A 372      47.906   7.449 -33.938  1.00 28.34           C  
ATOM   2905  O   ASN A 372      45.719   8.789 -32.094  1.00 28.34           O  
ATOM   2906  CG  ASN A 372      48.875   6.332 -34.312  1.00 28.34           C  
ATOM   2907  ND2 ASN A 372      48.688   5.766 -35.500  1.00 28.34           N  
ATOM   2908  OD1 ASN A 372      49.750   5.977 -33.531  1.00 28.34           O  
ATOM   2909  N   GLU A 373      47.375   9.766 -31.203  1.00 26.89           N  
ATOM   2910  CA  GLU A 373      47.531  11.188 -30.922  1.00 26.89           C  
ATOM   2911  C   GLU A 373      47.062  12.039 -32.094  1.00 26.89           C  
ATOM   2912  CB  GLU A 373      48.969  11.516 -30.562  1.00 26.89           C  
ATOM   2913  O   GLU A 373      47.500  11.836 -33.219  1.00 26.89           O  
ATOM   2914  CG  GLU A 373      49.281  11.383 -29.078  1.00 26.89           C  
ATOM   2915  CD  GLU A 373      50.719  11.781 -28.734  1.00 26.89           C  
ATOM   2916  OE1 GLU A 373      51.062  11.766 -27.531  1.00 26.89           O  
ATOM   2917  OE2 GLU A 373      51.469  12.117 -29.656  1.00 26.89           O  
ATOM   2918  N   GLN A 374      45.719  11.992 -32.375  1.00 24.95           N  
ATOM   2919  CA  GLN A 374      45.000  13.133 -32.906  1.00 24.95           C  
ATOM   2920  C   GLN A 374      43.719  12.680 -33.625  1.00 24.95           C  
ATOM   2921  CB  GLN A 374      45.875  13.961 -33.844  1.00 24.95           C  
ATOM   2922  O   GLN A 374      43.812  12.047 -34.688  1.00 24.95           O  
ATOM   2923  CG  GLN A 374      46.938  14.758 -33.156  1.00 24.95           C  
ATOM   2924  CD  GLN A 374      47.781  15.609 -34.094  1.00 24.95           C  
ATOM   2925  NE2 GLN A 374      48.531  16.531 -33.531  1.00 24.95           N  
ATOM   2926  OE1 GLN A 374      47.719  15.430 -35.312  1.00 24.95           O  
ATOM   2927  N   GLY A 375      42.656  12.156 -32.781  1.00 29.12           N  
ATOM   2928  CA  GLY A 375      41.344  12.250 -33.438  1.00 29.12           C  
ATOM   2929  C   GLY A 375      40.219  11.828 -32.531  1.00 29.12           C  
ATOM   2930  O   GLY A 375      40.281  10.773 -31.875  1.00 29.12           O  
ATOM   2931  N   SER A 376      39.625  12.633 -31.562  1.00 25.41           N  
ATOM   2932  CA  SER A 376      38.531  12.516 -30.594  1.00 25.41           C  
ATOM   2933  C   SER A 376      37.219  12.180 -31.297  1.00 25.41           C  
ATOM   2934  CB  SER A 376      38.375  13.812 -29.797  1.00 25.41           C  
ATOM   2935  O   SER A 376      36.812  12.867 -32.219  1.00 25.41           O  
ATOM   2936  OG  SER A 376      37.938  14.867 -30.641  1.00 25.41           O  
ATOM   2937  N   GLY A 377      36.969  10.930 -31.812  1.00 30.83           N  
ATOM   2938  CA  GLY A 377      35.688  10.422 -32.219  1.00 30.83           C  
ATOM   2939  C   GLY A 377      34.562  10.688 -31.219  1.00 30.83           C  
ATOM   2940  O   GLY A 377      34.750  10.469 -30.016  1.00 30.83           O  
ATOM   2941  N   TYR A 378      33.969  11.867 -31.219  1.00 29.25           N  
ATOM   2942  CA  TYR A 378      32.906  12.367 -30.344  1.00 29.25           C  
ATOM   2943  C   TYR A 378      31.734  11.398 -30.297  1.00 29.25           C  
ATOM   2944  CB  TYR A 378      32.406  13.742 -30.828  1.00 29.25           C  
ATOM   2945  O   TYR A 378      31.281  10.898 -31.344  1.00 29.25           O  
ATOM   2946  CG  TYR A 378      33.344  14.875 -30.438  1.00 29.25           C  
ATOM   2947  CD1 TYR A 378      33.219  15.508 -29.203  1.00 29.25           C  
ATOM   2948  CD2 TYR A 378      34.344  15.312 -31.312  1.00 29.25           C  
ATOM   2949  CE1 TYR A 378      34.094  16.547 -28.859  1.00 29.25           C  
ATOM   2950  CE2 TYR A 378      35.188  16.359 -30.969  1.00 29.25           C  
ATOM   2951  OH  TYR A 378      35.906  18.000 -29.391  1.00 29.25           O  
ATOM   2952  CZ  TYR A 378      35.062  16.969 -29.734  1.00 29.25           C  
ATOM   2953  N   ALA A 379      31.594  10.461 -29.281  1.00 35.44           N  
ATOM   2954  CA  ALA A 379      30.438   9.883 -28.594  1.00 35.44           C  
ATOM   2955  C   ALA A 379      29.172  10.680 -28.875  1.00 35.44           C  
ATOM   2956  CB  ALA A 379      30.703   9.828 -27.078  1.00 35.44           C  
ATOM   2957  O   ALA A 379      29.234  11.844 -29.266  1.00 35.44           O  
ATOM   2958  N   ALA A 380      28.047  10.102 -29.500  1.00 34.53           N  
ATOM   2959  CA  ALA A 380      26.719  10.703 -29.516  1.00 34.53           C  
ATOM   2960  C   ALA A 380      26.641  11.898 -28.578  1.00 34.53           C  
ATOM   2961  CB  ALA A 380      25.656   9.672 -29.156  1.00 34.53           C  
ATOM   2962  O   ALA A 380      27.219  11.867 -27.484  1.00 34.53           O  
ATOM   2963  N   ASP A 381      26.656  13.094 -29.031  1.00 36.97           N  
ATOM   2964  CA  ASP A 381      26.469  14.367 -28.359  1.00 36.97           C  
ATOM   2965  C   ASP A 381      25.406  14.242 -27.250  1.00 36.97           C  
ATOM   2966  CB  ASP A 381      26.047  15.453 -29.344  1.00 36.97           C  
ATOM   2967  O   ASP A 381      24.594  13.328 -27.281  1.00 36.97           O  
ATOM   2968  CG  ASP A 381      24.609  15.305 -29.828  1.00 36.97           C  
ATOM   2969  OD1 ASP A 381      24.000  14.258 -29.578  1.00 36.97           O  
ATOM   2970  OD2 ASP A 381      24.109  16.250 -30.469  1.00 36.97           O  
ATOM   2971  N   LEU A 382      25.734  14.547 -25.891  1.00 41.62           N  
ATOM   2972  CA  LEU A 382      24.891  14.609 -24.703  1.00 41.62           C  
ATOM   2973  C   LEU A 382      23.422  14.773 -25.078  1.00 41.62           C  
ATOM   2974  CB  LEU A 382      25.328  15.766 -23.797  1.00 41.62           C  
ATOM   2975  O   LEU A 382      22.547  14.141 -24.484  1.00 41.62           O  
ATOM   2976  CG  LEU A 382      24.719  15.789 -22.391  1.00 41.62           C  
ATOM   2977  CD1 LEU A 382      25.469  14.844 -21.469  1.00 41.62           C  
ATOM   2978  CD2 LEU A 382      24.703  17.203 -21.828  1.00 41.62           C  
ATOM   2979  N   LYS A 383      23.125  15.453 -26.203  1.00 45.00           N  
ATOM   2980  CA  LYS A 383      21.766  15.734 -26.672  1.00 45.00           C  
ATOM   2981  C   LYS A 383      21.156  14.516 -27.359  1.00 45.00           C  
ATOM   2982  CB  LYS A 383      21.766  16.922 -27.641  1.00 45.00           C  
ATOM   2983  O   LYS A 383      19.984  14.203 -27.156  1.00 45.00           O  
ATOM   2984  CG  LYS A 383      20.391  17.484 -27.953  1.00 45.00           C  
ATOM   2985  CD  LYS A 383      20.469  18.734 -28.812  1.00 45.00           C  
ATOM   2986  CE  LYS A 383      19.078  19.266 -29.141  1.00 45.00           C  
ATOM   2987  NZ  LYS A 383      19.156  20.500 -29.984  1.00 45.00           N  
ATOM   2988  N   SER A 384      21.891  13.750 -28.109  1.00 44.44           N  
ATOM   2989  CA  SER A 384      21.453  12.539 -28.797  1.00 44.44           C  
ATOM   2990  C   SER A 384      21.234  11.391 -27.828  1.00 44.44           C  
ATOM   2991  CB  SER A 384      22.484  12.125 -29.859  1.00 44.44           C  
ATOM   2992  O   SER A 384      20.281  10.625 -27.969  1.00 44.44           O  
ATOM   2993  OG  SER A 384      22.094  10.922 -30.484  1.00 44.44           O  
ATOM   2994  N   THR A 385      22.047  11.352 -26.828  1.00 45.34           N  
ATOM   2995  CA  THR A 385      21.922  10.398 -25.734  1.00 45.34           C  
ATOM   2996  C   THR A 385      20.656  10.688 -24.922  1.00 45.34           C  
ATOM   2997  CB  THR A 385      23.156  10.445 -24.812  1.00 45.34           C  
ATOM   2998  O   THR A 385      19.922   9.766 -24.578  1.00 45.34           O  
ATOM   2999  CG2 THR A 385      23.062   9.367 -23.734  1.00 45.34           C  
ATOM   3000  OG1 THR A 385      24.328  10.227 -25.578  1.00 45.34           O  
ATOM   3001  N   GLN A 386      20.406  11.828 -24.625  1.00 50.78           N  
ATOM   3002  CA  GLN A 386      19.203  12.250 -23.922  1.00 50.78           C  
ATOM   3003  C   GLN A 386      17.953  12.023 -24.766  1.00 50.78           C  
ATOM   3004  CB  GLN A 386      19.297  13.719 -23.516  1.00 50.78           C  
ATOM   3005  O   GLN A 386      16.906  11.648 -24.250  1.00 50.78           O  
ATOM   3006  CG  GLN A 386      18.234  14.156 -22.516  1.00 50.78           C  
ATOM   3007  CD  GLN A 386      18.281  13.375 -21.219  1.00 50.78           C  
ATOM   3008  NE2 GLN A 386      17.141  12.844 -20.797  1.00 50.78           N  
ATOM   3009  OE1 GLN A 386      19.344  13.242 -20.609  1.00 50.78           O  
ATOM   3010  N   ASN A 387      18.062  12.211 -26.109  1.00 57.72           N  
ATOM   3011  CA  ASN A 387      16.969  11.945 -27.047  1.00 57.72           C  
ATOM   3012  C   ASN A 387      16.625  10.461 -27.094  1.00 57.72           C  
ATOM   3013  CB  ASN A 387      17.312  12.461 -28.438  1.00 57.72           C  
ATOM   3014  O   ASN A 387      15.445  10.094 -27.156  1.00 57.72           O  
ATOM   3015  CG  ASN A 387      17.141  13.961 -28.578  1.00 57.72           C  
ATOM   3016  ND2 ASN A 387      17.656  14.531 -29.656  1.00 57.72           N  
ATOM   3017  OD1 ASN A 387      16.531  14.602 -27.703  1.00 57.72           O  
ATOM   3018  N   ALA A 388      17.641   9.648 -27.094  1.00 50.62           N  
ATOM   3019  CA  ALA A 388      17.469   8.195 -27.047  1.00 50.62           C  
ATOM   3020  C   ALA A 388      16.844   7.766 -25.719  1.00 50.62           C  
ATOM   3021  CB  ALA A 388      18.797   7.488 -27.250  1.00 50.62           C  
ATOM   3022  O   ALA A 388      15.945   6.914 -25.703  1.00 50.62           O  
ATOM   3023  N   ILE A 389      17.281   8.359 -24.641  1.00 56.84           N  
ATOM   3024  CA  ILE A 389      16.734   8.102 -23.312  1.00 56.84           C  
ATOM   3025  C   ILE A 389      15.273   8.570 -23.266  1.00 56.84           C  
ATOM   3026  CB  ILE A 389      17.562   8.805 -22.219  1.00 56.84           C  
ATOM   3027  O   ILE A 389      14.406   7.859 -22.750  1.00 56.84           O  
ATOM   3028  CG1 ILE A 389      18.953   8.172 -22.109  1.00 56.84           C  
ATOM   3029  CG2 ILE A 389      16.828   8.742 -20.859  1.00 56.84           C  
ATOM   3030  CD1 ILE A 389      19.891   8.883 -21.141  1.00 56.84           C  
ATOM   3031  N   ASP A 390      15.039   9.727 -23.781  1.00 60.88           N  
ATOM   3032  CA  ASP A 390      13.695  10.289 -23.844  1.00 60.88           C  
ATOM   3033  C   ASP A 390      12.773   9.422 -24.703  1.00 60.88           C  
ATOM   3034  CB  ASP A 390      13.734  11.719 -24.391  1.00 60.88           C  
ATOM   3035  O   ASP A 390      11.594   9.242 -24.375  1.00 60.88           O  
ATOM   3036  CG  ASP A 390      14.289  12.719 -23.406  1.00 60.88           C  
ATOM   3037  OD1 ASP A 390      14.383  12.398 -22.203  1.00 60.88           O  
ATOM   3038  OD2 ASP A 390      14.625  13.844 -23.828  1.00 60.88           O  
ATOM   3039  N   LYS A 391      13.281   8.914 -25.859  1.00 60.78           N  
ATOM   3040  CA  LYS A 391      12.523   8.023 -26.734  1.00 60.78           C  
ATOM   3041  C   LYS A 391      12.164   6.723 -26.031  1.00 60.78           C  
ATOM   3042  CB  LYS A 391      13.320   7.727 -28.016  1.00 60.78           C  
ATOM   3043  O   LYS A 391      11.047   6.223 -26.172  1.00 60.78           O  
ATOM   3044  CG  LYS A 391      13.211   8.812 -29.078  1.00 60.78           C  
ATOM   3045  CD  LYS A 391      13.945   8.414 -30.359  1.00 60.78           C  
ATOM   3046  CE  LYS A 391      13.977   9.562 -31.359  1.00 60.78           C  
ATOM   3047  NZ  LYS A 391      14.719   9.188 -32.594  1.00 60.78           N  
ATOM   3048  N   ILE A 392      13.078   6.223 -25.297  1.00 55.81           N  
ATOM   3049  CA  ILE A 392      12.867   5.031 -24.484  1.00 55.81           C  
ATOM   3050  C   ILE A 392      11.820   5.316 -23.406  1.00 55.81           C  
ATOM   3051  CB  ILE A 392      14.188   4.547 -23.844  1.00 55.81           C  
ATOM   3052  O   ILE A 392      10.906   4.520 -23.203  1.00 55.81           O  
ATOM   3053  CG1 ILE A 392      15.141   4.016 -24.906  1.00 55.81           C  
ATOM   3054  CG2 ILE A 392      13.906   3.477 -22.781  1.00 55.81           C  
ATOM   3055  CD1 ILE A 392      16.531   3.695 -24.391  1.00 55.81           C  
ATOM   3056  N   THR A 393      12.023   6.469 -22.750  1.00 55.50           N  
ATOM   3057  CA  THR A 393      11.094   6.902 -21.719  1.00 55.50           C  
ATOM   3058  C   THR A 393       9.688   7.059 -22.281  1.00 55.50           C  
ATOM   3059  CB  THR A 393      11.547   8.234 -21.078  1.00 55.50           C  
ATOM   3060  O   THR A 393       8.711   6.602 -21.688  1.00 55.50           O  
ATOM   3061  CG2 THR A 393      10.570   8.680 -19.984  1.00 55.50           C  
ATOM   3062  OG1 THR A 393      12.844   8.062 -20.500  1.00 55.50           O  
ATOM   3063  N   ASN A 394       9.547   7.676 -23.422  1.00 61.53           N  
ATOM   3064  CA  ASN A 394       8.273   7.906 -24.094  1.00 61.53           C  
ATOM   3065  C   ASN A 394       7.645   6.602 -24.578  1.00 61.53           C  
ATOM   3066  CB  ASN A 394       8.445   8.875 -25.266  1.00 61.53           C  
ATOM   3067  O   ASN A 394       6.430   6.410 -24.453  1.00 61.53           O  
ATOM   3068  CG  ASN A 394       8.688  10.297 -24.812  1.00 61.53           C  
ATOM   3069  ND2 ASN A 394       9.289  11.102 -25.688  1.00 61.53           N  
ATOM   3070  OD1 ASN A 394       8.336  10.680 -23.703  1.00 61.53           O  
ATOM   3071  N   LYS A 395       8.438   5.699 -25.156  1.00 60.75           N  
ATOM   3072  CA  LYS A 395       7.977   4.395 -25.625  1.00 60.75           C  
ATOM   3073  C   LYS A 395       7.555   3.512 -24.453  1.00 60.75           C  
ATOM   3074  CB  LYS A 395       9.062   3.699 -26.438  1.00 60.75           C  
ATOM   3075  O   LYS A 395       6.543   2.811 -24.531  1.00 60.75           O  
ATOM   3076  CG  LYS A 395       9.070   4.070 -27.922  1.00 60.75           C  
ATOM   3077  CD  LYS A 395      10.211   3.387 -28.656  1.00 60.75           C  
ATOM   3078  CE  LYS A 395      10.352   3.926 -30.078  1.00 60.75           C  
ATOM   3079  NZ  LYS A 395      10.898   2.895 -31.016  1.00 60.75           N  
ATOM   3080  N   VAL A 396       8.242   3.625 -23.438  1.00 55.00           N  
ATOM   3081  CA  VAL A 396       7.949   2.904 -22.203  1.00 55.00           C  
ATOM   3082  C   VAL A 396       6.645   3.416 -21.594  1.00 55.00           C  
ATOM   3083  CB  VAL A 396       9.102   3.047 -21.172  1.00 55.00           C  
ATOM   3084  O   VAL A 396       5.797   2.625 -21.172  1.00 55.00           O  
ATOM   3085  CG1 VAL A 396       8.672   2.523 -19.797  1.00 55.00           C  
ATOM   3086  CG2 VAL A 396      10.344   2.311 -21.656  1.00 55.00           C  
ATOM   3087  N   ASN A 397       6.539   4.727 -21.562  1.00 57.06           N  
ATOM   3088  CA  ASN A 397       5.336   5.355 -21.031  1.00 57.06           C  
ATOM   3089  C   ASN A 397       4.102   4.980 -21.844  1.00 57.06           C  
ATOM   3090  CB  ASN A 397       5.500   6.875 -20.984  1.00 57.06           C  
ATOM   3091  O   ASN A 397       3.023   4.773 -21.281  1.00 57.06           O  
ATOM   3092  CG  ASN A 397       6.422   7.328 -19.859  1.00 57.06           C  
ATOM   3093  ND2 ASN A 397       6.992   8.516 -20.016  1.00 57.06           N  
ATOM   3094  OD1 ASN A 397       6.625   6.613 -18.875  1.00 57.06           O  
ATOM   3095  N   SER A 398       4.203   4.852 -23.156  1.00 58.59           N  
ATOM   3096  CA  SER A 398       3.117   4.488 -24.062  1.00 58.59           C  
ATOM   3097  C   SER A 398       2.734   3.023 -23.906  1.00 58.59           C  
ATOM   3098  CB  SER A 398       3.514   4.770 -25.516  1.00 58.59           C  
ATOM   3099  O   SER A 398       1.549   2.684 -23.891  1.00 58.59           O  
ATOM   3100  OG  SER A 398       4.477   3.830 -25.953  1.00 58.59           O  
ATOM   3101  N   VAL A 399       3.633   2.123 -23.859  1.00 50.16           N  
ATOM   3102  CA  VAL A 399       3.432   0.688 -23.703  1.00 50.16           C  
ATOM   3103  C   VAL A 399       2.869   0.401 -22.312  1.00 50.16           C  
ATOM   3104  CB  VAL A 399       4.742  -0.099 -23.922  1.00 50.16           C  
ATOM   3105  O   VAL A 399       1.973  -0.432 -22.156  1.00 50.16           O  
ATOM   3106  CG1 VAL A 399       4.555  -1.570 -23.547  1.00 50.16           C  
ATOM   3107  CG2 VAL A 399       5.215   0.041 -25.359  1.00 50.16           C  
ATOM   3108  N   ILE A 400       3.098   1.110 -21.406  1.00 51.50           N  
ATOM   3109  CA  ILE A 400       2.713   0.980 -20.000  1.00 51.50           C  
ATOM   3110  C   ILE A 400       1.281   1.477 -19.812  1.00 51.50           C  
ATOM   3111  CB  ILE A 400       3.678   1.755 -19.078  1.00 51.50           C  
ATOM   3112  O   ILE A 400       0.501   0.871 -19.078  1.00 51.50           O  
ATOM   3113  CG1 ILE A 400       5.051   1.071 -19.047  1.00 51.50           C  
ATOM   3114  CG2 ILE A 400       3.092   1.878 -17.672  1.00 51.50           C  
ATOM   3115  CD1 ILE A 400       6.109   1.847 -18.281  1.00 51.50           C  
ATOM   3116  N   GLU A 401       1.073   2.652 -20.344  1.00 52.19           N  
ATOM   3117  CA  GLU A 401      -0.291   3.168 -20.281  1.00 52.19           C  
ATOM   3118  C   GLU A 401      -1.292   2.143 -20.797  1.00 52.19           C  
ATOM   3119  CB  GLU A 401      -0.407   4.469 -21.078  1.00 52.19           C  
ATOM   3120  O   GLU A 401      -2.375   1.979 -20.234  1.00 52.19           O  
ATOM   3121  CG  GLU A 401      -0.055   5.715 -20.281  1.00 52.19           C  
ATOM   3122  CD  GLU A 401      -0.266   7.008 -21.047  1.00 52.19           C  
ATOM   3123  OE1 GLU A 401       0.003   8.094 -20.500  1.00 52.19           O  
ATOM   3124  OE2 GLU A 401      -0.705   6.926 -22.219  1.00 52.19           O  
ATOM   3125  N   LYS A 402      -0.858   1.430 -21.688  1.00 52.81           N  
ATOM   3126  CA  LYS A 402      -1.698   0.415 -22.312  1.00 52.81           C  
ATOM   3127  C   LYS A 402      -1.748  -0.857 -21.469  1.00 52.81           C  
ATOM   3128  CB  LYS A 402      -1.190   0.094 -23.719  1.00 52.81           C  
ATOM   3129  O   LYS A 402      -2.805  -1.479 -21.344  1.00 52.81           O  
ATOM   3130  CG  LYS A 402      -1.671   1.064 -24.797  1.00 52.81           C  
ATOM   3131  CD  LYS A 402      -1.172   0.666 -26.172  1.00 52.81           C  
ATOM   3132  CE  LYS A 402      -1.517   1.719 -27.219  1.00 52.81           C  
ATOM   3133  NZ  LYS A 402      -1.102   1.295 -28.594  1.00 52.81           N  
ATOM   3134  N   MET A 403      -0.653  -1.167 -20.797  1.00 45.50           N  
ATOM   3135  CA  MET A 403      -0.534  -2.344 -19.953  1.00 45.50           C  
ATOM   3136  C   MET A 403      -1.158  -2.088 -18.578  1.00 45.50           C  
ATOM   3137  CB  MET A 403       0.933  -2.746 -19.781  1.00 45.50           C  
ATOM   3138  O   MET A 403      -1.787  -2.979 -18.000  1.00 45.50           O  
ATOM   3139  CG  MET A 403       1.517  -3.439 -21.000  1.00 45.50           C  
ATOM   3140  SD  MET A 403       3.209  -4.082 -20.703  1.00 45.50           S  
ATOM   3141  CE  MET A 403       2.871  -5.266 -19.375  1.00 45.50           C  
ATOM   3142  N   ASN A 404      -0.985  -0.880 -17.938  1.00 50.06           N  
ATOM   3143  CA  ASN A 404      -1.526  -0.445 -16.656  1.00 50.06           C  
ATOM   3144  C   ASN A 404      -3.053  -0.441 -16.672  1.00 50.06           C  
ATOM   3145  CB  ASN A 404      -0.994   0.943 -16.297  1.00 50.06           C  
ATOM   3146  O   ASN A 404      -3.684  -0.822 -15.680  1.00 50.06           O  
ATOM   3147  CG  ASN A 404       0.325   0.885 -15.547  1.00 50.06           C  
ATOM   3148  ND2 ASN A 404       0.961   2.037 -15.383  1.00 50.06           N  
ATOM   3149  OD1 ASN A 404       0.769  -0.188 -15.133  1.00 50.06           O  
ATOM   3150  N   THR A 405      -3.742   0.008 -17.734  1.00 54.66           N  
ATOM   3151  CA  THR A 405      -5.195  -0.013 -17.859  1.00 54.66           C  
ATOM   3152  C   THR A 405      -5.719  -1.445 -17.812  1.00 54.66           C  
ATOM   3153  CB  THR A 405      -5.652   0.669 -19.156  1.00 54.66           C  
ATOM   3154  O   THR A 405      -6.723  -1.727 -17.156  1.00 54.66           O  
ATOM   3155  CG2 THR A 405      -7.086   1.176 -19.047  1.00 54.66           C  
ATOM   3156  OG1 THR A 405      -4.789   1.777 -19.438  1.00 54.66           O  
ATOM   3157  N   GLN A 406      -5.035  -2.328 -18.406  1.00 44.53           N  
ATOM   3158  CA  GLN A 406      -5.434  -3.729 -18.500  1.00 44.53           C  
ATOM   3159  C   GLN A 406      -5.113  -4.484 -17.219  1.00 44.53           C  
ATOM   3160  CB  GLN A 406      -4.750  -4.398 -19.688  1.00 44.53           C  
ATOM   3161  O   GLN A 406      -5.906  -5.312 -16.766  1.00 44.53           O  
ATOM   3162  CG  GLN A 406      -5.191  -3.857 -21.047  1.00 44.53           C  
ATOM   3163  CD  GLN A 406      -6.582  -4.320 -21.438  1.00 44.53           C  
ATOM   3164  NE2 GLN A 406      -7.262  -3.527 -22.250  1.00 44.53           N  
ATOM   3165  OE1 GLN A 406      -7.043  -5.383 -21.000  1.00 44.53           O  
ATOM   3166  N   PHE A 407      -4.020  -4.047 -16.531  1.00 48.31           N  
ATOM   3167  CA  PHE A 407      -3.529  -4.688 -15.320  1.00 48.31           C  
ATOM   3168  C   PHE A 407      -4.305  -4.203 -14.102  1.00 48.31           C  
ATOM   3169  CB  PHE A 407      -2.033  -4.418 -15.141  1.00 48.31           C  
ATOM   3170  O   PHE A 407      -4.605  -4.988 -13.203  1.00 48.31           O  
ATOM   3171  CG  PHE A 407      -1.150  -5.234 -16.047  1.00 48.31           C  
ATOM   3172  CD1 PHE A 407      -1.215  -6.621 -16.031  1.00 48.31           C  
ATOM   3173  CD2 PHE A 407      -0.257  -4.613 -16.906  1.00 48.31           C  
ATOM   3174  CE1 PHE A 407      -0.399  -7.383 -16.875  1.00 48.31           C  
ATOM   3175  CE2 PHE A 407       0.562  -5.367 -17.750  1.00 48.31           C  
ATOM   3176  CZ  PHE A 407       0.489  -6.750 -17.719  1.00 48.31           C  
ATOM   3177  N   THR A 408      -4.555  -2.857 -14.109  1.00 47.22           N  
ATOM   3178  CA  THR A 408      -5.402  -2.244 -13.094  1.00 47.22           C  
ATOM   3179  C   THR A 408      -6.812  -2.826 -13.141  1.00 47.22           C  
ATOM   3180  CB  THR A 408      -5.473  -0.716 -13.273  1.00 47.22           C  
ATOM   3181  O   THR A 408      -7.426  -3.070 -12.102  1.00 47.22           O  
ATOM   3182  CG2 THR A 408      -6.273  -0.066 -12.148  1.00 47.22           C  
ATOM   3183  OG1 THR A 408      -4.141  -0.181 -13.266  1.00 47.22           O  
ATOM   3184  N   ALA A 409      -7.309  -3.107 -14.258  1.00 48.50           N  
ATOM   3185  CA  ALA A 409      -8.609  -3.727 -14.469  1.00 48.50           C  
ATOM   3186  C   ALA A 409      -8.617  -5.176 -13.992  1.00 48.50           C  
ATOM   3187  CB  ALA A 409      -9.000  -3.658 -15.945  1.00 48.50           C  
ATOM   3188  O   ALA A 409      -9.578  -5.625 -13.359  1.00 48.50           O  
ATOM   3189  N   VAL A 410      -7.543  -5.871 -14.195  1.00 48.06           N  
ATOM   3190  CA  VAL A 410      -7.371  -7.266 -13.797  1.00 48.06           C  
ATOM   3191  C   VAL A 410      -7.113  -7.352 -12.297  1.00 48.06           C  
ATOM   3192  CB  VAL A 410      -6.219  -7.938 -14.578  1.00 48.06           C  
ATOM   3193  O   VAL A 410      -7.645  -8.227 -11.617  1.00 48.06           O  
ATOM   3194  CG1 VAL A 410      -5.949  -9.344 -14.039  1.00 48.06           C  
ATOM   3195  CG2 VAL A 410      -6.543  -7.992 -16.062  1.00 48.06           C  
ATOM   3196  N   GLY A 411      -6.188  -6.445 -11.758  1.00 46.56           N  
ATOM   3197  CA  GLY A 411      -5.957  -6.312 -10.328  1.00 46.56           C  
ATOM   3198  C   GLY A 411      -7.215  -5.988  -9.547  1.00 46.56           C  
ATOM   3199  O   GLY A 411      -7.441  -6.535  -8.461  1.00 46.56           O  
ATOM   3200  N   LYS A 412      -8.180  -5.074 -10.070  1.00 48.53           N  
ATOM   3201  CA  LYS A 412      -9.461  -4.680  -9.500  1.00 48.53           C  
ATOM   3202  C   LYS A 412     -10.438  -5.848  -9.477  1.00 48.53           C  
ATOM   3203  CB  LYS A 412     -10.055  -3.506 -10.281  1.00 48.53           C  
ATOM   3204  O   LYS A 412     -11.188  -6.023  -8.516  1.00 48.53           O  
ATOM   3205  CG  LYS A 412      -9.422  -2.162  -9.961  1.00 48.53           C  
ATOM   3206  CD  LYS A 412     -10.125  -1.022 -10.680  1.00 48.53           C  
ATOM   3207  CE  LYS A 412      -9.430   0.310 -10.445  1.00 48.53           C  
ATOM   3208  NZ  LYS A 412     -10.102   1.426 -11.172  1.00 48.53           N  
ATOM   3209  N   GLU A 413     -10.414  -6.750 -10.445  1.00 50.22           N  
ATOM   3210  CA  GLU A 413     -11.281  -7.918 -10.570  1.00 50.22           C  
ATOM   3211  C   GLU A 413     -10.875  -9.016  -9.594  1.00 50.22           C  
ATOM   3212  CB  GLU A 413     -11.250  -8.453 -12.008  1.00 50.22           C  
ATOM   3213  O   GLU A 413     -11.734  -9.695  -9.031  1.00 50.22           O  
ATOM   3214  CG  GLU A 413     -11.984  -7.574 -13.008  1.00 50.22           C  
ATOM   3215  CD  GLU A 413     -13.492  -7.633 -12.867  1.00 50.22           C  
ATOM   3216  OE1 GLU A 413     -14.195  -6.793 -13.469  1.00 50.22           O  
ATOM   3217  OE2 GLU A 413     -13.984  -8.523 -12.141  1.00 50.22           O  
ATOM   3218  N   PHE A 414      -9.680  -9.094  -9.227  1.00 49.66           N  
ATOM   3219  CA  PHE A 414      -9.125 -10.141  -8.375  1.00 49.66           C  
ATOM   3220  C   PHE A 414      -9.219  -9.750  -6.902  1.00 49.66           C  
ATOM   3221  CB  PHE A 414      -7.668 -10.430  -8.750  1.00 49.66           C  
ATOM   3222  O   PHE A 414      -9.352 -10.609  -6.031  1.00 49.66           O  
ATOM   3223  CG  PHE A 414      -7.516 -11.258  -9.992  1.00 49.66           C  
ATOM   3224  CD1 PHE A 414      -7.844 -12.602 -10.000  1.00 49.66           C  
ATOM   3225  CD2 PHE A 414      -7.039 -10.680 -11.172  1.00 49.66           C  
ATOM   3226  CE1 PHE A 414      -7.703 -13.375 -11.148  1.00 49.66           C  
ATOM   3227  CE2 PHE A 414      -6.895 -11.445 -12.328  1.00 49.66           C  
ATOM   3228  CZ  PHE A 414      -7.227 -12.789 -12.312  1.00 49.66           C  
ATOM   3229  N   ASN A 415      -9.188  -8.438  -6.496  1.00 45.94           N  
ATOM   3230  CA  ASN A 415      -9.430  -7.879  -5.172  1.00 45.94           C  
ATOM   3231  C   ASN A 415     -10.875  -8.109  -4.727  1.00 45.94           C  
ATOM   3232  CB  ASN A 415      -9.102  -6.383  -5.145  1.00 45.94           C  
ATOM   3233  O   ASN A 415     -11.148  -8.234  -3.531  1.00 45.94           O  
ATOM   3234  CG  ASN A 415      -7.621  -6.117  -4.973  1.00 45.94           C  
ATOM   3235  ND2 ASN A 415      -7.199  -4.895  -5.266  1.00 45.94           N  
ATOM   3236  OD1 ASN A 415      -6.859  -7.004  -4.578  1.00 45.94           O  
ATOM   3237  N   HIS A 416     -11.859  -8.312  -5.602  1.00 49.34           N  
ATOM   3238  CA  HIS A 416     -13.273  -8.594  -5.367  1.00 49.34           C  
ATOM   3239  C   HIS A 416     -13.484 -10.047  -4.969  1.00 49.34           C  
ATOM   3240  CB  HIS A 416     -14.094  -8.266  -6.613  1.00 49.34           C  
ATOM   3241  O   HIS A 416     -14.422 -10.359  -4.223  1.00 49.34           O  
ATOM   3242  CG  HIS A 416     -15.570  -8.297  -6.383  1.00 49.34           C  
ATOM   3243  CD2 HIS A 416     -16.453  -7.297  -6.133  1.00 49.34           C  
ATOM   3244  ND1 HIS A 416     -16.297  -9.461  -6.391  1.00 49.34           N  
ATOM   3245  CE1 HIS A 416     -17.578  -9.180  -6.156  1.00 49.34           C  
ATOM   3246  NE2 HIS A 416     -17.688  -7.875  -5.996  1.00 49.34           N  
ATOM   3247  N   LEU A 417     -12.398 -11.016  -4.848  1.00 51.31           N  
ATOM   3248  CA  LEU A 417     -12.555 -12.414  -4.465  1.00 51.31           C  
ATOM   3249  C   LEU A 417     -11.594 -12.781  -3.342  1.00 51.31           C  
ATOM   3250  CB  LEU A 417     -12.328 -13.328  -5.672  1.00 51.31           C  
ATOM   3251  O   LEU A 417     -10.398 -12.969  -3.582  1.00 51.31           O  
ATOM   3252  CG  LEU A 417     -13.422 -13.328  -6.738  1.00 51.31           C  
ATOM   3253  CD1 LEU A 417     -12.883 -13.914  -8.047  1.00 51.31           C  
ATOM   3254  CD2 LEU A 417     -14.641 -14.109  -6.258  1.00 51.31           C  
ATOM   3255  N   GLU A 418     -11.594 -12.438  -2.012  1.00 52.50           N  
ATOM   3256  CA  GLU A 418     -10.797 -12.133  -0.828  1.00 52.50           C  
ATOM   3257  C   GLU A 418     -10.328 -13.414  -0.134  1.00 52.50           C  
ATOM   3258  CB  GLU A 418     -11.586 -11.266   0.150  1.00 52.50           C  
ATOM   3259  O   GLU A 418      -9.180 -13.516   0.292  1.00 52.50           O  
ATOM   3260  CG  GLU A 418     -10.719 -10.539   1.167  1.00 52.50           C  
ATOM   3261  CD  GLU A 418     -11.508  -9.586   2.053  1.00 52.50           C  
ATOM   3262  OE1 GLU A 418     -10.891  -8.883   2.887  1.00 52.50           O  
ATOM   3263  OE2 GLU A 418     -12.750  -9.539   1.914  1.00 52.50           O  
ATOM   3264  N   LYS A 419     -10.547 -14.844  -0.398  1.00 50.16           N  
ATOM   3265  CA  LYS A 419      -9.961 -15.906   0.415  1.00 50.16           C  
ATOM   3266  C   LYS A 419      -9.148 -16.875  -0.444  1.00 50.16           C  
ATOM   3267  CB  LYS A 419     -11.055 -16.672   1.168  1.00 50.16           C  
ATOM   3268  O   LYS A 419      -8.094 -17.344  -0.021  1.00 50.16           O  
ATOM   3269  CG  LYS A 419     -11.352 -16.109   2.553  1.00 50.16           C  
ATOM   3270  CD  LYS A 419     -12.367 -16.969   3.291  1.00 50.16           C  
ATOM   3271  CE  LYS A 419     -12.727 -16.375   4.648  1.00 50.16           C  
ATOM   3272  NZ  LYS A 419     -13.742 -17.203   5.367  1.00 50.16           N  
ATOM   3273  N   ARG A 420      -9.117 -16.922  -1.708  1.00 47.75           N  
ATOM   3274  CA  ARG A 420      -8.320 -17.594  -2.730  1.00 47.75           C  
ATOM   3275  C   ARG A 420      -7.410 -16.594  -3.447  1.00 47.75           C  
ATOM   3276  CB  ARG A 420      -9.227 -18.297  -3.740  1.00 47.75           C  
ATOM   3277  O   ARG A 420      -6.410 -16.984  -4.051  1.00 47.75           O  
ATOM   3278  CG  ARG A 420      -9.633 -19.703  -3.318  1.00 47.75           C  
ATOM   3279  CD  ARG A 420     -10.625 -20.312  -4.297  1.00 47.75           C  
ATOM   3280  NE  ARG A 420      -9.945 -21.016  -5.391  1.00 47.75           N  
ATOM   3281  NH1 ARG A 420     -11.883 -21.547  -6.527  1.00 47.75           N  
ATOM   3282  NH2 ARG A 420      -9.844 -22.188  -7.363  1.00 47.75           N  
ATOM   3283  CZ  ARG A 420     -10.555 -21.578  -6.426  1.00 47.75           C  
ATOM   3284  N   ILE A 421      -7.246 -15.312  -3.018  1.00 49.84           N  
ATOM   3285  CA  ILE A 421      -6.914 -14.117  -3.777  1.00 49.84           C  
ATOM   3286  C   ILE A 421      -5.680 -13.445  -3.176  1.00 49.84           C  
ATOM   3287  CB  ILE A 421      -8.102 -13.117  -3.812  1.00 49.84           C  
ATOM   3288  O   ILE A 421      -4.887 -12.836  -3.895  1.00 49.84           O  
ATOM   3289  CG1 ILE A 421      -9.234 -13.672  -4.688  1.00 49.84           C  
ATOM   3290  CG2 ILE A 421      -7.637 -11.750  -4.312  1.00 49.84           C  
ATOM   3291  CD1 ILE A 421     -10.492 -12.820  -4.668  1.00 49.84           C  
ATOM   3292  N   GLU A 422      -5.340 -13.766  -1.869  1.00 51.03           N  
ATOM   3293  CA  GLU A 422      -4.145 -13.094  -1.370  1.00 51.03           C  
ATOM   3294  C   GLU A 422      -2.881 -13.695  -1.970  1.00 51.03           C  
ATOM   3295  CB  GLU A 422      -4.090 -13.156   0.158  1.00 51.03           C  
ATOM   3296  O   GLU A 422      -1.966 -12.977  -2.367  1.00 51.03           O  
ATOM   3297  CG  GLU A 422      -4.930 -12.094   0.852  1.00 51.03           C  
ATOM   3298  CD  GLU A 422      -4.867 -12.180   2.369  1.00 51.03           C  
ATOM   3299  OE1 GLU A 422      -5.543 -11.375   3.049  1.00 51.03           O  
ATOM   3300  OE2 GLU A 422      -4.141 -13.062   2.881  1.00 51.03           O  
ATOM   3301  N   ASN A 423      -2.881 -15.086  -2.176  1.00 52.44           N  
ATOM   3302  CA  ASN A 423      -1.773 -15.797  -2.809  1.00 52.44           C  
ATOM   3303  C   ASN A 423      -1.787 -15.625  -4.324  1.00 52.44           C  
ATOM   3304  CB  ASN A 423      -1.811 -17.281  -2.445  1.00 52.44           C  
ATOM   3305  O   ASN A 423      -0.733 -15.484  -4.945  1.00 52.44           O  
ATOM   3306  CG  ASN A 423      -1.123 -17.578  -1.127  1.00 52.44           C  
ATOM   3307  ND2 ASN A 423      -1.368 -18.766  -0.585  1.00 52.44           N  
ATOM   3308  OD1 ASN A 423      -0.379 -16.750  -0.600  1.00 52.44           O  
ATOM   3309  N   LEU A 424      -2.967 -15.508  -4.895  1.00 50.34           N  
ATOM   3310  CA  LEU A 424      -3.172 -15.328  -6.328  1.00 50.34           C  
ATOM   3311  C   LEU A 424      -2.873 -13.898  -6.746  1.00 50.34           C  
ATOM   3312  CB  LEU A 424      -4.605 -15.703  -6.715  1.00 50.34           C  
ATOM   3313  O   LEU A 424      -2.301 -13.656  -7.812  1.00 50.34           O  
ATOM   3314  CG  LEU A 424      -4.875 -15.891  -8.211  1.00 50.34           C  
ATOM   3315  CD1 LEU A 424      -4.125 -17.109  -8.734  1.00 50.34           C  
ATOM   3316  CD2 LEU A 424      -6.375 -16.031  -8.469  1.00 50.34           C  
ATOM   3317  N   ASN A 425      -3.201 -12.969  -5.938  1.00 54.09           N  
ATOM   3318  CA  ASN A 425      -2.889 -11.562  -6.145  1.00 54.09           C  
ATOM   3319  C   ASN A 425      -1.383 -11.312  -6.141  1.00 54.09           C  
ATOM   3320  CB  ASN A 425      -3.570 -10.703  -5.078  1.00 54.09           C  
ATOM   3321  O   ASN A 425      -0.873 -10.547  -6.957  1.00 54.09           O  
ATOM   3322  CG  ASN A 425      -3.510  -9.219  -5.398  1.00 54.09           C  
ATOM   3323  ND2 ASN A 425      -3.842  -8.391  -4.418  1.00 54.09           N  
ATOM   3324  OD1 ASN A 425      -3.166  -8.828  -6.516  1.00 54.09           O  
ATOM   3325  N   LYS A 426      -0.645 -11.961  -5.230  1.00 58.41           N  
ATOM   3326  CA  LYS A 426       0.811 -11.867  -5.156  1.00 58.41           C  
ATOM   3327  C   LYS A 426       1.464 -12.516  -6.371  1.00 58.41           C  
ATOM   3328  CB  LYS A 426       1.327 -12.523  -3.873  1.00 58.41           C  
ATOM   3329  O   LYS A 426       2.441 -11.992  -6.914  1.00 58.41           O  
ATOM   3330  CG  LYS A 426       1.122 -11.672  -2.625  1.00 58.41           C  
ATOM   3331  CD  LYS A 426       1.774 -12.312  -1.404  1.00 58.41           C  
ATOM   3332  CE  LYS A 426       1.511 -11.508  -0.141  1.00 58.41           C  
ATOM   3333  NZ  LYS A 426       2.082 -12.164   1.069  1.00 58.41           N  
ATOM   3334  N   LYS A 427       0.947 -13.648  -6.805  1.00 57.94           N  
ATOM   3335  CA  LYS A 427       1.435 -14.375  -7.973  1.00 57.94           C  
ATOM   3336  C   LYS A 427       1.158 -13.602  -9.258  1.00 57.94           C  
ATOM   3337  CB  LYS A 427       0.793 -15.766  -8.047  1.00 57.94           C  
ATOM   3338  O   LYS A 427       1.997 -13.570 -10.164  1.00 57.94           O  
ATOM   3339  CG  LYS A 427       1.442 -16.797  -7.137  1.00 57.94           C  
ATOM   3340  CD  LYS A 427       0.816 -18.172  -7.316  1.00 57.94           C  
ATOM   3341  CE  LYS A 427       1.361 -19.172  -6.305  1.00 57.94           C  
ATOM   3342  NZ  LYS A 427       0.672 -20.484  -6.406  1.00 57.94           N  
ATOM   3343  N   VAL A 428       0.034 -13.047  -9.391  1.00 65.44           N  
ATOM   3344  CA  VAL A 428      -0.351 -12.234 -10.531  1.00 65.44           C  
ATOM   3345  C   VAL A 428       0.503 -10.969 -10.578  1.00 65.44           C  
ATOM   3346  CB  VAL A 428      -1.850 -11.859 -10.492  1.00 65.44           C  
ATOM   3347  O   VAL A 428       1.008 -10.586 -11.641  1.00 65.44           O  
ATOM   3348  CG1 VAL A 428      -2.184 -10.828 -11.570  1.00 65.44           C  
ATOM   3349  CG2 VAL A 428      -2.713 -13.109 -10.656  1.00 65.44           C  
ATOM   3350  N   ASP A 429       0.683 -10.305  -9.422  1.00 65.62           N  
ATOM   3351  CA  ASP A 429       1.542  -9.133  -9.320  1.00 65.62           C  
ATOM   3352  C   ASP A 429       2.984  -9.469  -9.688  1.00 65.62           C  
ATOM   3353  CB  ASP A 429       1.483  -8.539  -7.906  1.00 65.62           C  
ATOM   3354  O   ASP A 429       3.646  -8.711 -10.391  1.00 65.62           O  
ATOM   3355  CG  ASP A 429       0.203  -7.770  -7.641  1.00 65.62           C  
ATOM   3356  OD1 ASP A 429      -0.526  -7.445  -8.602  1.00 65.62           O  
ATOM   3357  OD2 ASP A 429      -0.079  -7.484  -6.457  1.00 65.62           O  
ATOM   3358  N   ASP A 430       3.373 -10.609  -9.227  1.00 69.19           N  
ATOM   3359  CA  ASP A 430       4.715 -11.102  -9.523  1.00 69.19           C  
ATOM   3360  C   ASP A 430       4.867 -11.438 -11.008  1.00 69.19           C  
ATOM   3361  CB  ASP A 430       5.039 -12.328  -8.672  1.00 69.19           C  
ATOM   3362  O   ASP A 430       5.891 -11.125 -11.617  1.00 69.19           O  
ATOM   3363  CG  ASP A 430       6.527 -12.617  -8.586  1.00 69.19           C  
ATOM   3364  OD1 ASP A 430       7.336 -11.672  -8.664  1.00 69.19           O  
ATOM   3365  OD2 ASP A 430       6.891 -13.805  -8.438  1.00 69.19           O  
ATOM   3366  N   GLY A 431       3.918 -12.133 -11.562  1.00 69.56           N  
ATOM   3367  CA  GLY A 431       3.900 -12.445 -12.984  1.00 69.56           C  
ATOM   3368  C   GLY A 431       3.920 -11.203 -13.867  1.00 69.56           C  
ATOM   3369  O   GLY A 431       4.641 -11.156 -14.867  1.00 69.56           O  
ATOM   3370  N   PHE A 432       3.178 -10.266 -13.484  1.00 72.75           N  
ATOM   3371  CA  PHE A 432       3.119  -9.000 -14.203  1.00 72.75           C  
ATOM   3372  C   PHE A 432       4.469  -8.289 -14.164  1.00 72.75           C  
ATOM   3373  CB  PHE A 432       2.039  -8.094 -13.609  1.00 72.75           C  
ATOM   3374  O   PHE A 432       4.922  -7.746 -15.180  1.00 72.75           O  
ATOM   3375  CG  PHE A 432       0.635  -8.523 -13.930  1.00 72.75           C  
ATOM   3376  CD1 PHE A 432       0.260  -8.797 -15.242  1.00 72.75           C  
ATOM   3377  CD2 PHE A 432      -0.310  -8.672 -12.922  1.00 72.75           C  
ATOM   3378  CE1 PHE A 432      -1.038  -9.195 -15.547  1.00 72.75           C  
ATOM   3379  CE2 PHE A 432      -1.609  -9.078 -13.219  1.00 72.75           C  
ATOM   3380  CZ  PHE A 432      -1.972  -9.336 -14.531  1.00 72.75           C  
ATOM   3381  N   LEU A 433       5.023  -8.258 -13.086  1.00 78.75           N  
ATOM   3382  CA  LEU A 433       6.320  -7.617 -12.891  1.00 78.75           C  
ATOM   3383  C   LEU A 433       7.398  -8.312 -13.719  1.00 78.75           C  
ATOM   3384  CB  LEU A 433       6.711  -7.633 -11.414  1.00 78.75           C  
ATOM   3385  O   LEU A 433       8.258  -7.656 -14.305  1.00 78.75           O  
ATOM   3386  CG  LEU A 433       7.992  -6.883 -11.039  1.00 78.75           C  
ATOM   3387  CD1 LEU A 433       7.828  -5.391 -11.305  1.00 78.75           C  
ATOM   3388  CD2 LEU A 433       8.359  -7.133  -9.586  1.00 78.75           C  
ATOM   3389  N   ASP A 434       7.344  -9.570 -13.789  1.00 76.94           N  
ATOM   3390  CA  ASP A 434       8.289 -10.352 -14.578  1.00 76.94           C  
ATOM   3391  C   ASP A 434       8.156 -10.039 -16.062  1.00 76.94           C  
ATOM   3392  CB  ASP A 434       8.086 -11.852 -14.328  1.00 76.94           C  
ATOM   3393  O   ASP A 434       9.164  -9.875 -16.766  1.00 76.94           O  
ATOM   3394  CG  ASP A 434       8.617 -12.305 -12.984  1.00 76.94           C  
ATOM   3395  OD1 ASP A 434       9.422 -11.570 -12.367  1.00 76.94           O  
ATOM   3396  OD2 ASP A 434       8.242 -13.414 -12.547  1.00 76.94           O  
ATOM   3397  N   VAL A 435       6.988 -10.016 -16.484  1.00 70.44           N  
ATOM   3398  CA  VAL A 435       6.719  -9.727 -17.891  1.00 70.44           C  
ATOM   3399  C   VAL A 435       7.195  -8.312 -18.234  1.00 70.44           C  
ATOM   3400  CB  VAL A 435       5.219  -9.875 -18.234  1.00 70.44           C  
ATOM   3401  O   VAL A 435       7.844  -8.102 -19.266  1.00 70.44           O  
ATOM   3402  CG1 VAL A 435       4.926  -9.375 -19.641  1.00 70.44           C  
ATOM   3403  CG2 VAL A 435       4.785 -11.336 -18.078  1.00 70.44           C  
ATOM   3404  N   TRP A 436       6.805  -7.457 -17.344  1.00 78.88           N  
ATOM   3405  CA  TRP A 436       7.238  -6.078 -17.531  1.00 78.88           C  
ATOM   3406  C   TRP A 436       8.758  -5.984 -17.562  1.00 78.88           C  
ATOM   3407  CB  TRP A 436       6.676  -5.176 -16.438  1.00 78.88           C  
ATOM   3408  O   TRP A 436       9.336  -5.301 -18.406  1.00 78.88           O  
ATOM   3409  CG  TRP A 436       7.262  -3.793 -16.422  1.00 78.88           C  
ATOM   3410  CD1 TRP A 436       8.141  -3.281 -15.508  1.00 78.88           C  
ATOM   3411  CD2 TRP A 436       7.004  -2.748 -17.359  1.00 78.88           C  
ATOM   3412  CE2 TRP A 436       7.762  -1.627 -16.969  1.00 78.88           C  
ATOM   3413  CE3 TRP A 436       6.207  -2.650 -18.516  1.00 78.88           C  
ATOM   3414  NE1 TRP A 436       8.445  -1.978 -15.828  1.00 78.88           N  
ATOM   3415  CH2 TRP A 436       6.961  -0.352 -18.781  1.00 78.88           C  
ATOM   3416  CZ2 TRP A 436       7.746  -0.421 -17.672  1.00 78.88           C  
ATOM   3417  CZ3 TRP A 436       6.195  -1.448 -19.219  1.00 78.88           C  
ATOM   3418  N   THR A 437       9.336  -6.559 -16.609  1.00 80.75           N  
ATOM   3419  CA  THR A 437      10.789  -6.562 -16.516  1.00 80.75           C  
ATOM   3420  C   THR A 437      11.414  -7.121 -17.797  1.00 80.75           C  
ATOM   3421  CB  THR A 437      11.266  -7.387 -15.305  1.00 80.75           C  
ATOM   3422  O   THR A 437      12.383  -6.559 -18.312  1.00 80.75           O  
ATOM   3423  CG2 THR A 437      12.789  -7.375 -15.195  1.00 80.75           C  
ATOM   3424  OG1 THR A 437      10.711  -6.836 -14.109  1.00 80.75           O  
ATOM   3425  N   TYR A 438      10.938  -8.133 -18.297  1.00 76.88           N  
ATOM   3426  CA  TYR A 438      11.406  -8.734 -19.531  1.00 76.88           C  
ATOM   3427  C   TYR A 438      11.250  -7.766 -20.703  1.00 76.88           C  
ATOM   3428  CB  TYR A 438      10.648 -10.031 -19.828  1.00 76.88           C  
ATOM   3429  O   TYR A 438      12.172  -7.605 -21.516  1.00 76.88           O  
ATOM   3430  CG  TYR A 438      11.047 -10.688 -21.125  1.00 76.88           C  
ATOM   3431  CD1 TYR A 438      10.297 -10.500 -22.281  1.00 76.88           C  
ATOM   3432  CD2 TYR A 438      12.172 -11.500 -21.203  1.00 76.88           C  
ATOM   3433  CE1 TYR A 438      10.656 -11.102 -23.484  1.00 76.88           C  
ATOM   3434  CE2 TYR A 438      12.547 -12.109 -22.391  1.00 76.88           C  
ATOM   3435  OH  TYR A 438      12.148 -12.508 -24.719  1.00 76.88           O  
ATOM   3436  CZ  TYR A 438      11.781 -11.906 -23.531  1.00 76.88           C  
ATOM   3437  N   ASN A 439      10.117  -7.195 -20.859  1.00 74.19           N  
ATOM   3438  CA  ASN A 439       9.852  -6.246 -21.938  1.00 74.19           C  
ATOM   3439  C   ASN A 439      10.789  -5.047 -21.859  1.00 74.19           C  
ATOM   3440  CB  ASN A 439       8.391  -5.781 -21.891  1.00 74.19           C  
ATOM   3441  O   ASN A 439      11.266  -4.570 -22.891  1.00 74.19           O  
ATOM   3442  CG  ASN A 439       7.426  -6.840 -22.391  1.00 74.19           C  
ATOM   3443  ND2 ASN A 439       6.152  -6.688 -22.047  1.00 74.19           N  
ATOM   3444  OD1 ASN A 439       7.824  -7.789 -23.062  1.00 74.19           O  
ATOM   3445  N   ALA A 440      10.938  -4.570 -20.703  1.00 77.38           N  
ATOM   3446  CA  ALA A 440      11.852  -3.449 -20.516  1.00 77.38           C  
ATOM   3447  C   ALA A 440      13.273  -3.818 -20.922  1.00 77.38           C  
ATOM   3448  CB  ALA A 440      11.828  -2.992 -19.062  1.00 77.38           C  
ATOM   3449  O   ALA A 440      13.945  -3.047 -21.609  1.00 77.38           O  
ATOM   3450  N   GLU A 441      13.734  -4.988 -20.500  1.00 81.44           N  
ATOM   3451  CA  GLU A 441      15.062  -5.477 -20.875  1.00 81.44           C  
ATOM   3452  C   GLU A 441      15.180  -5.648 -22.391  1.00 81.44           C  
ATOM   3453  CB  GLU A 441      15.367  -6.801 -20.172  1.00 81.44           C  
ATOM   3454  O   GLU A 441      16.219  -5.312 -22.969  1.00 81.44           O  
ATOM   3455  CG  GLU A 441      15.664  -6.648 -18.688  1.00 81.44           C  
ATOM   3456  CD  GLU A 441      15.961  -7.973 -18.000  1.00 81.44           C  
ATOM   3457  OE1 GLU A 441      16.266  -7.969 -16.781  1.00 81.44           O  
ATOM   3458  OE2 GLU A 441      15.891  -9.016 -18.672  1.00 81.44           O  
ATOM   3459  N   LEU A 442      14.219  -6.195 -22.984  1.00 77.38           N  
ATOM   3460  CA  LEU A 442      14.195  -6.395 -24.422  1.00 77.38           C  
ATOM   3461  C   LEU A 442      14.305  -5.062 -25.156  1.00 77.38           C  
ATOM   3462  CB  LEU A 442      12.922  -7.125 -24.844  1.00 77.38           C  
ATOM   3463  O   LEU A 442      15.031  -4.949 -26.141  1.00 77.38           O  
ATOM   3464  CG  LEU A 442      12.781  -7.434 -26.344  1.00 77.38           C  
ATOM   3465  CD1 LEU A 442      13.938  -8.297 -26.812  1.00 77.38           C  
ATOM   3466  CD2 LEU A 442      11.445  -8.117 -26.625  1.00 77.38           C  
ATOM   3467  N   LEU A 443      13.500  -4.148 -24.781  1.00 74.06           N  
ATOM   3468  CA  LEU A 443      13.539  -2.816 -25.375  1.00 74.06           C  
ATOM   3469  C   LEU A 443      14.961  -2.254 -25.359  1.00 74.06           C  
ATOM   3470  CB  LEU A 443      12.594  -1.868 -24.641  1.00 74.06           C  
ATOM   3471  O   LEU A 443      15.430  -1.713 -26.359  1.00 74.06           O  
ATOM   3472  CG  LEU A 443      12.461  -0.457 -25.219  1.00 74.06           C  
ATOM   3473  CD1 LEU A 443      11.703  -0.490 -26.531  1.00 74.06           C  
ATOM   3474  CD2 LEU A 443      11.766   0.464 -24.219  1.00 74.06           C  
ATOM   3475  N   VAL A 444      15.570  -2.336 -24.234  1.00 78.50           N  
ATOM   3476  CA  VAL A 444      16.938  -1.837 -24.078  1.00 78.50           C  
ATOM   3477  C   VAL A 444      17.875  -2.621 -24.984  1.00 78.50           C  
ATOM   3478  CB  VAL A 444      17.406  -1.928 -22.609  1.00 78.50           C  
ATOM   3479  O   VAL A 444      18.750  -2.039 -25.625  1.00 78.50           O  
ATOM   3480  CG1 VAL A 444      18.891  -1.584 -22.500  1.00 78.50           C  
ATOM   3481  CG2 VAL A 444      16.578  -1.005 -21.719  1.00 78.50           C  
ATOM   3482  N   LEU A 445      17.734  -3.902 -25.078  1.00 79.56           N  
ATOM   3483  CA  LEU A 445      18.531  -4.750 -25.953  1.00 79.56           C  
ATOM   3484  C   LEU A 445      18.406  -4.312 -27.406  1.00 79.56           C  
ATOM   3485  CB  LEU A 445      18.125  -6.215 -25.812  1.00 79.56           C  
ATOM   3486  O   LEU A 445      19.406  -4.234 -28.125  1.00 79.56           O  
ATOM   3487  CG  LEU A 445      18.453  -6.879 -24.469  1.00 79.56           C  
ATOM   3488  CD1 LEU A 445      17.859  -8.289 -24.422  1.00 79.56           C  
ATOM   3489  CD2 LEU A 445      19.953  -6.910 -24.234  1.00 79.56           C  
ATOM   3490  N   LEU A 446      17.234  -4.105 -27.844  1.00 70.88           N  
ATOM   3491  CA  LEU A 446      16.953  -3.689 -29.219  1.00 70.88           C  
ATOM   3492  C   LEU A 446      17.609  -2.344 -29.516  1.00 70.88           C  
ATOM   3493  CB  LEU A 446      15.453  -3.604 -29.469  1.00 70.88           C  
ATOM   3494  O   LEU A 446      18.172  -2.150 -30.594  1.00 70.88           O  
ATOM   3495  CG  LEU A 446      14.711  -4.934 -29.609  1.00 70.88           C  
ATOM   3496  CD1 LEU A 446      13.203  -4.707 -29.594  1.00 70.88           C  
ATOM   3497  CD2 LEU A 446      15.133  -5.648 -30.891  1.00 70.88           C  
ATOM   3498  N   GLU A 447      17.484  -1.419 -28.562  1.00 74.25           N  
ATOM   3499  CA  GLU A 447      18.094  -0.102 -28.734  1.00 74.25           C  
ATOM   3500  C   GLU A 447      19.609  -0.205 -28.812  1.00 74.25           C  
ATOM   3501  CB  GLU A 447      17.688   0.822 -27.578  1.00 74.25           C  
ATOM   3502  O   GLU A 447      20.250   0.521 -29.578  1.00 74.25           O  
ATOM   3503  CG  GLU A 447      16.234   1.279 -27.625  1.00 74.25           C  
ATOM   3504  CD  GLU A 447      15.930   2.135 -28.844  1.00 74.25           C  
ATOM   3505  OE1 GLU A 447      14.734   2.279 -29.188  1.00 74.25           O  
ATOM   3506  OE2 GLU A 447      16.875   2.664 -29.453  1.00 74.25           O  
ATOM   3507  N   ASN A 448      20.188  -0.982 -27.984  1.00 77.25           N  
ATOM   3508  CA  ASN A 448      21.625  -1.222 -28.031  1.00 77.25           C  
ATOM   3509  C   ASN A 448      22.062  -1.777 -29.391  1.00 77.25           C  
ATOM   3510  CB  ASN A 448      22.047  -2.172 -26.906  1.00 77.25           C  
ATOM   3511  O   ASN A 448      23.078  -1.362 -29.938  1.00 77.25           O  
ATOM   3512  CG  ASN A 448      22.125  -1.480 -25.562  1.00 77.25           C  
ATOM   3513  ND2 ASN A 448      22.062  -2.262 -24.500  1.00 77.25           N  
ATOM   3514  OD1 ASN A 448      22.250  -0.256 -25.484  1.00 77.25           O  
ATOM   3515  N   GLU A 449      21.234  -2.758 -29.906  1.00 71.25           N  
ATOM   3516  CA  GLU A 449      21.531  -3.320 -31.219  1.00 71.25           C  
ATOM   3517  C   GLU A 449      21.484  -2.246 -32.312  1.00 71.25           C  
ATOM   3518  CB  GLU A 449      20.562  -4.457 -31.562  1.00 71.25           C  
ATOM   3519  O   GLU A 449      22.359  -2.182 -33.156  1.00 71.25           O  
ATOM   3520  CG  GLU A 449      20.938  -5.234 -32.812  1.00 71.25           C  
ATOM   3521  CD  GLU A 449      22.031  -6.262 -32.562  1.00 71.25           C  
ATOM   3522  OE1 GLU A 449      22.578  -6.797 -33.562  1.00 71.25           O  
ATOM   3523  OE2 GLU A 449      22.344  -6.531 -31.391  1.00 71.25           O  
ATOM   3524  N   ARG A 450      20.438  -1.560 -32.281  1.00 68.12           N  
ATOM   3525  CA  ARG A 450      20.250  -0.490 -33.250  1.00 68.12           C  
ATOM   3526  C   ARG A 450      21.391   0.518 -33.188  1.00 68.12           C  
ATOM   3527  CB  ARG A 450      18.906   0.218 -33.000  1.00 68.12           C  
ATOM   3528  O   ARG A 450      21.906   0.932 -34.219  1.00 68.12           O  
ATOM   3529  CG  ARG A 450      18.578   1.291 -34.031  1.00 68.12           C  
ATOM   3530  CD  ARG A 450      17.281   1.998 -33.719  1.00 68.12           C  
ATOM   3531  NE  ARG A 450      17.047   3.131 -34.594  1.00 68.12           N  
ATOM   3532  NH1 ARG A 450      14.914   3.580 -33.812  1.00 68.12           N  
ATOM   3533  NH2 ARG A 450      15.828   4.867 -35.469  1.00 68.12           N  
ATOM   3534  CZ  ARG A 450      15.930   3.857 -34.625  1.00 68.12           C  
ATOM   3535  N   THR A 451      21.703   1.032 -32.000  1.00 65.94           N  
ATOM   3536  CA  THR A 451      22.766   2.012 -31.797  1.00 65.94           C  
ATOM   3537  C   THR A 451      24.109   1.478 -32.281  1.00 65.94           C  
ATOM   3538  CB  THR A 451      22.875   2.385 -30.297  1.00 65.94           C  
ATOM   3539  O   THR A 451      24.844   2.188 -32.969  1.00 65.94           O  
ATOM   3540  CG2 THR A 451      23.938   3.455 -30.078  1.00 65.94           C  
ATOM   3541  OG1 THR A 451      21.609   2.881 -29.844  1.00 65.94           O  
ATOM   3542  N   LEU A 452      24.359   0.288 -31.984  1.00 68.69           N  
ATOM   3543  CA  LEU A 452      25.625  -0.308 -32.375  1.00 68.69           C  
ATOM   3544  C   LEU A 452      25.656  -0.594 -33.875  1.00 68.69           C  
ATOM   3545  CB  LEU A 452      25.875  -1.599 -31.578  1.00 68.69           C  
ATOM   3546  O   LEU A 452      26.688  -0.376 -34.500  1.00 68.69           O  
ATOM   3547  CG  LEU A 452      26.125  -1.442 -30.078  1.00 68.69           C  
ATOM   3548  CD1 LEU A 452      26.250  -2.811 -29.422  1.00 68.69           C  
ATOM   3549  CD2 LEU A 452      27.391  -0.612 -29.828  1.00 68.69           C  
ATOM   3550  N   ASP A 453      24.562  -1.131 -34.438  1.00 66.31           N  
ATOM   3551  CA  ASP A 453      24.469  -1.447 -35.875  1.00 66.31           C  
ATOM   3552  C   ASP A 453      24.516  -0.179 -36.719  1.00 66.31           C  
ATOM   3553  CB  ASP A 453      23.188  -2.232 -36.156  1.00 66.31           C  
ATOM   3554  O   ASP A 453      25.109  -0.167 -37.781  1.00 66.31           O  
ATOM   3555  CG  ASP A 453      23.266  -3.682 -35.719  1.00 66.31           C  
ATOM   3556  OD1 ASP A 453      24.375  -4.164 -35.406  1.00 66.31           O  
ATOM   3557  OD2 ASP A 453      22.219  -4.352 -35.688  1.00 66.31           O  
ATOM   3558  N   TYR A 454      23.781   0.818 -36.344  1.00 63.47           N  
ATOM   3559  CA  TYR A 454      23.781   2.102 -37.031  1.00 63.47           C  
ATOM   3560  C   TYR A 454      25.188   2.684 -37.094  1.00 63.47           C  
ATOM   3561  CB  TYR A 454      22.844   3.088 -36.344  1.00 63.47           C  
ATOM   3562  O   TYR A 454      25.625   3.154 -38.156  1.00 63.47           O  
ATOM   3563  CG  TYR A 454      22.750   4.426 -37.062  1.00 63.47           C  
ATOM   3564  CD1 TYR A 454      23.453   5.527 -36.562  1.00 63.47           C  
ATOM   3565  CD2 TYR A 454      21.953   4.586 -38.188  1.00 63.47           C  
ATOM   3566  CE1 TYR A 454      23.359   6.762 -37.219  1.00 63.47           C  
ATOM   3567  CE2 TYR A 454      21.859   5.812 -38.812  1.00 63.47           C  
ATOM   3568  OH  TYR A 454      22.484   8.117 -38.969  1.00 63.47           O  
ATOM   3569  CZ  TYR A 454      22.562   6.895 -38.344  1.00 63.47           C  
ATOM   3570  N   HIS A 455      25.828   2.650 -36.000  1.00 63.03           N  
ATOM   3571  CA  HIS A 455      27.188   3.174 -35.906  1.00 63.03           C  
ATOM   3572  C   HIS A 455      28.141   2.342 -36.750  1.00 63.03           C  
ATOM   3573  CB  HIS A 455      27.672   3.213 -34.469  1.00 63.03           C  
ATOM   3574  O   HIS A 455      29.016   2.889 -37.438  1.00 63.03           O  
ATOM   3575  CG  HIS A 455      27.031   4.301 -33.656  1.00 63.03           C  
ATOM   3576  CD2 HIS A 455      26.156   4.250 -32.625  1.00 63.03           C  
ATOM   3577  ND1 HIS A 455      27.312   5.637 -33.844  1.00 63.03           N  
ATOM   3578  CE1 HIS A 455      26.609   6.359 -33.000  1.00 63.03           C  
ATOM   3579  NE2 HIS A 455      25.906   5.543 -32.250  1.00 63.03           N  
ATOM   3580  N   ASP A 456      27.984   1.074 -36.688  1.00 62.62           N  
ATOM   3581  CA  ASP A 456      28.781   0.156 -37.500  1.00 62.62           C  
ATOM   3582  C   ASP A 456      28.547   0.388 -39.000  1.00 62.62           C  
ATOM   3583  CB  ASP A 456      28.469  -1.295 -37.125  1.00 62.62           C  
ATOM   3584  O   ASP A 456      29.484   0.360 -39.781  1.00 62.62           O  
ATOM   3585  CG  ASP A 456      29.141  -1.751 -35.844  1.00 62.62           C  
ATOM   3586  OD1 ASP A 456      29.984  -1.000 -35.312  1.00 62.62           O  
ATOM   3587  OD2 ASP A 456      28.844  -2.873 -35.406  1.00 62.62           O  
ATOM   3588  N   SER A 457      27.297   0.616 -39.375  1.00 61.56           N  
ATOM   3589  CA  SER A 457      26.938   0.900 -40.781  1.00 61.56           C  
ATOM   3590  C   SER A 457      27.531   2.219 -41.250  1.00 61.56           C  
ATOM   3591  CB  SER A 457      25.422   0.939 -40.938  1.00 61.56           C  
ATOM   3592  O   SER A 457      28.000   2.326 -42.375  1.00 61.56           O  
ATOM   3593  OG  SER A 457      24.859   2.027 -40.219  1.00 61.56           O  
ATOM   3594  N   ASN A 458      27.484   3.283 -40.438  1.00 63.91           N  
ATOM   3595  CA  ASN A 458      28.078   4.582 -40.719  1.00 63.91           C  
ATOM   3596  C   ASN A 458      29.594   4.488 -40.906  1.00 63.91           C  
ATOM   3597  CB  ASN A 458      27.734   5.598 -39.625  1.00 63.91           C  
ATOM   3598  O   ASN A 458      30.156   5.117 -41.812  1.00 63.91           O  
ATOM   3599  CG  ASN A 458      26.297   6.082 -39.719  1.00 63.91           C  
ATOM   3600  ND2 ASN A 458      25.797   6.652 -38.625  1.00 63.91           N  
ATOM   3601  OD1 ASN A 458      25.641   5.945 -40.750  1.00 63.91           O  
ATOM   3602  N   VAL A 459      30.203   3.766 -39.969  1.00 62.66           N  
ATOM   3603  CA  VAL A 459      31.641   3.545 -40.062  1.00 62.66           C  
ATOM   3604  C   VAL A 459      31.969   2.785 -41.344  1.00 62.66           C  
ATOM   3605  CB  VAL A 459      32.156   2.771 -38.812  1.00 62.66           C  
ATOM   3606  O   VAL A 459      32.938   3.113 -42.031  1.00 62.66           O  
ATOM   3607  CG1 VAL A 459      33.625   2.385 -39.031  1.00 62.66           C  
ATOM   3608  CG2 VAL A 459      32.000   3.604 -37.562  1.00 62.66           C  
ATOM   3609  N   LYS A 460      31.172   1.772 -41.656  1.00 64.44           N  
ATOM   3610  CA  LYS A 460      31.344   1.003 -42.906  1.00 64.44           C  
ATOM   3611  C   LYS A 460      31.172   1.889 -44.125  1.00 64.44           C  
ATOM   3612  CB  LYS A 460      30.359  -0.160 -42.938  1.00 64.44           C  
ATOM   3613  O   LYS A 460      31.938   1.786 -45.094  1.00 64.44           O  
ATOM   3614  CG  LYS A 460      30.562  -1.099 -44.125  1.00 64.44           C  
ATOM   3615  CD  LYS A 460      29.609  -2.283 -44.062  1.00 64.44           C  
ATOM   3616  CE  LYS A 460      29.781  -3.207 -45.250  1.00 64.44           C  
ATOM   3617  NZ  LYS A 460      28.844  -4.371 -45.219  1.00 64.44           N  
ATOM   3618  N   ASN A 461      30.141   2.701 -44.156  1.00 67.44           N  
ATOM   3619  CA  ASN A 461      29.891   3.648 -45.250  1.00 67.44           C  
ATOM   3620  C   ASN A 461      31.078   4.605 -45.406  1.00 67.44           C  
ATOM   3621  CB  ASN A 461      28.609   4.434 -44.969  1.00 67.44           C  
ATOM   3622  O   ASN A 461      31.484   4.891 -46.531  1.00 67.44           O  
ATOM   3623  CG  ASN A 461      28.125   5.172 -46.219  1.00 67.44           C  
ATOM   3624  ND2 ASN A 461      26.969   5.824 -46.094  1.00 67.44           N  
ATOM   3625  OD1 ASN A 461      28.781   5.160 -47.250  1.00 67.44           O  
ATOM   3626  N   LEU A 462      31.547   5.098 -44.281  1.00 68.81           N  
ATOM   3627  CA  LEU A 462      32.719   5.973 -44.312  1.00 68.81           C  
ATOM   3628  C   LEU A 462      33.938   5.242 -44.844  1.00 68.81           C  
ATOM   3629  CB  LEU A 462      33.000   6.492 -42.906  1.00 68.81           C  
ATOM   3630  O   LEU A 462      34.688   5.809 -45.625  1.00 68.81           O  
ATOM   3631  CG  LEU A 462      34.125   7.512 -42.781  1.00 68.81           C  
ATOM   3632  CD1 LEU A 462      33.844   8.734 -43.625  1.00 68.81           C  
ATOM   3633  CD2 LEU A 462      34.344   7.910 -41.312  1.00 68.81           C  
ATOM   3634  N   TYR A 463      34.125   4.078 -44.344  1.00 67.81           N  
ATOM   3635  CA  TYR A 463      35.188   3.236 -44.844  1.00 67.81           C  
ATOM   3636  C   TYR A 463      35.125   3.072 -46.344  1.00 67.81           C  
ATOM   3637  CB  TYR A 463      35.156   1.861 -44.156  1.00 67.81           C  
ATOM   3638  O   TYR A 463      36.125   3.219 -47.062  1.00 67.81           O  
ATOM   3639  CG  TYR A 463      36.156   0.883 -44.719  1.00 67.81           C  
ATOM   3640  CD1 TYR A 463      35.812  -0.030 -45.719  1.00 67.81           C  
ATOM   3641  CD2 TYR A 463      37.469   0.870 -44.250  1.00 67.81           C  
ATOM   3642  CE1 TYR A 463      36.719  -0.935 -46.219  1.00 67.81           C  
ATOM   3643  CE2 TYR A 463      38.406  -0.031 -44.750  1.00 67.81           C  
ATOM   3644  OH  TYR A 463      38.938  -1.820 -46.250  1.00 67.81           O  
ATOM   3645  CZ  TYR A 463      38.031  -0.927 -45.750  1.00 67.81           C  
ATOM   3646  N   GLU A 464      33.969   2.734 -46.875  1.00 76.19           N  
ATOM   3647  CA  GLU A 464      33.750   2.533 -48.312  1.00 76.19           C  
ATOM   3648  C   GLU A 464      34.000   3.826 -49.094  1.00 76.19           C  
ATOM   3649  CB  GLU A 464      32.344   2.010 -48.594  1.00 76.19           C  
ATOM   3650  O   GLU A 464      34.562   3.803 -50.188  1.00 76.19           O  
ATOM   3651  CG  GLU A 464      32.156   0.544 -48.219  1.00 76.19           C  
ATOM   3652  CD  GLU A 464      30.766   0.016 -48.562  1.00 76.19           C  
ATOM   3653  OE1 GLU A 464      30.531  -1.206 -48.406  1.00 76.19           O  
ATOM   3654  OE2 GLU A 464      29.906   0.830 -48.969  1.00 76.19           O  
ATOM   3655  N   LYS A 465      33.531   4.938 -48.594  1.00 79.62           N  
ATOM   3656  CA  LYS A 465      33.719   6.250 -49.188  1.00 79.62           C  
ATOM   3657  C   LYS A 465      35.219   6.578 -49.312  1.00 79.62           C  
ATOM   3658  CB  LYS A 465      33.000   7.328 -48.375  1.00 79.62           C  
ATOM   3659  O   LYS A 465      35.656   7.047 -50.344  1.00 79.62           O  
ATOM   3660  CG  LYS A 465      33.000   8.695 -49.031  1.00 79.62           C  
ATOM   3661  CD  LYS A 465      32.156   9.703 -48.219  1.00 79.62           C  
ATOM   3662  CE  LYS A 465      32.188  11.078 -48.875  1.00 79.62           C  
ATOM   3663  NZ  LYS A 465      31.328  12.047 -48.125  1.00 79.62           N  
ATOM   3664  N   VAL A 466      35.906   6.383 -48.156  1.00 78.31           N  
ATOM   3665  CA  VAL A 466      37.344   6.648 -48.094  1.00 78.31           C  
ATOM   3666  C   VAL A 466      38.094   5.699 -49.031  1.00 78.31           C  
ATOM   3667  CB  VAL A 466      37.906   6.508 -46.656  1.00 78.31           C  
ATOM   3668  O   VAL A 466      39.031   6.105 -49.750  1.00 78.31           O  
ATOM   3669  CG1 VAL A 466      39.438   6.559 -46.656  1.00 78.31           C  
ATOM   3670  CG2 VAL A 466      37.312   7.602 -45.781  1.00 78.31           C  
ATOM   3671  N   ARG A 467      37.656   4.473 -49.031  1.00 80.81           N  
ATOM   3672  CA  ARG A 467      38.219   3.471 -49.906  1.00 80.81           C  
ATOM   3673  C   ARG A 467      38.062   3.887 -51.375  1.00 80.81           C  
ATOM   3674  CB  ARG A 467      37.562   2.107 -49.688  1.00 80.81           C  
ATOM   3675  O   ARG A 467      39.000   3.758 -52.188  1.00 80.81           O  
ATOM   3676  CG  ARG A 467      38.156   0.994 -50.562  1.00 80.81           C  
ATOM   3677  CD  ARG A 467      37.438  -0.332 -50.312  1.00 80.81           C  
ATOM   3678  NE  ARG A 467      37.969  -1.394 -51.156  1.00 80.81           N  
ATOM   3679  NH1 ARG A 467      36.500  -3.012 -50.406  1.00 80.81           N  
ATOM   3680  NH2 ARG A 467      38.062  -3.527 -52.000  1.00 80.81           N  
ATOM   3681  CZ  ARG A 467      37.500  -2.641 -51.188  1.00 80.81           C  
ATOM   3682  N   ASN A 468      36.938   4.410 -51.719  1.00 85.38           N  
ATOM   3683  CA  ASN A 468      36.594   4.855 -53.094  1.00 85.38           C  
ATOM   3684  C   ASN A 468      37.406   6.086 -53.469  1.00 85.38           C  
ATOM   3685  CB  ASN A 468      35.094   5.145 -53.219  1.00 85.38           C  
ATOM   3686  O   ASN A 468      37.812   6.223 -54.625  1.00 85.38           O  
ATOM   3687  CG  ASN A 468      34.281   3.881 -53.344  1.00 85.38           C  
ATOM   3688  ND2 ASN A 468      32.969   3.992 -53.094  1.00 85.38           N  
ATOM   3689  OD1 ASN A 468      34.812   2.816 -53.688  1.00 85.38           O  
ATOM   3690  N   GLN A 469      37.625   6.961 -52.562  1.00 85.12           N  
ATOM   3691  CA  GLN A 469      38.375   8.188 -52.781  1.00 85.12           C  
ATOM   3692  C   GLN A 469      39.875   7.891 -52.969  1.00 85.12           C  
ATOM   3693  CB  GLN A 469      38.219   9.148 -51.594  1.00 85.12           C  
ATOM   3694  O   GLN A 469      40.500   8.477 -53.875  1.00 85.12           O  
ATOM   3695  CG  GLN A 469      36.844   9.828 -51.531  1.00 85.12           C  
ATOM   3696  CD  GLN A 469      36.750  10.875 -50.469  1.00 85.12           C  
ATOM   3697  NE2 GLN A 469      36.062  11.984 -50.750  1.00 85.12           N  
ATOM   3698  OE1 GLN A 469      37.281  10.695 -49.344  1.00 85.12           O  
ATOM   3699  N   LEU A 470      40.438   6.961 -52.094  1.00 84.44           N  
ATOM   3700  CA  LEU A 470      41.844   6.688 -52.031  1.00 84.44           C  
ATOM   3701  C   LEU A 470      42.281   5.688 -53.125  1.00 84.44           C  
ATOM   3702  CB  LEU A 470      42.250   6.160 -50.656  1.00 84.44           C  
ATOM   3703  O   LEU A 470      43.406   5.723 -53.594  1.00 84.44           O  
ATOM   3704  CG  LEU A 470      42.094   7.141 -49.500  1.00 84.44           C  
ATOM   3705  CD1 LEU A 470      42.406   6.438 -48.188  1.00 84.44           C  
ATOM   3706  CD2 LEU A 470      43.031   8.336 -49.688  1.00 84.44           C  
ATOM   3707  N   LYS A 471      41.438   4.902 -53.625  1.00 86.88           N  
ATOM   3708  CA  LYS A 471      41.688   3.916 -54.656  1.00 86.88           C  
ATOM   3709  C   LYS A 471      43.094   3.334 -54.562  1.00 86.88           C  
ATOM   3710  CB  LYS A 471      41.469   4.539 -56.031  1.00 86.88           C  
ATOM   3711  O   LYS A 471      43.438   2.719 -53.562  1.00 86.88           O  
ATOM   3712  CG  LYS A 471      40.031   4.965 -56.312  1.00 86.88           C  
ATOM   3713  CD  LYS A 471      39.875   5.559 -57.719  1.00 86.88           C  
ATOM   3714  CE  LYS A 471      38.469   6.000 -57.969  1.00 86.88           C  
ATOM   3715  NZ  LYS A 471      38.312   6.570 -59.344  1.00 86.88           N  
ATOM   3716  N   ASN A 472      43.875   3.430 -55.562  1.00 86.19           N  
ATOM   3717  CA  ASN A 472      45.188   2.803 -55.594  1.00 86.19           C  
ATOM   3718  C   ASN A 472      46.281   3.717 -55.000  1.00 86.19           C  
ATOM   3719  CB  ASN A 472      45.562   2.402 -57.031  1.00 86.19           C  
ATOM   3720  O   ASN A 472      47.469   3.428 -55.094  1.00 86.19           O  
ATOM   3721  CG  ASN A 472      44.531   1.495 -57.656  1.00 86.19           C  
ATOM   3722  ND2 ASN A 472      44.500   1.479 -59.000  1.00 86.19           N  
ATOM   3723  OD1 ASN A 472      43.781   0.816 -56.969  1.00 86.19           O  
ATOM   3724  N   ASN A 473      45.844   4.852 -54.469  1.00 84.88           N  
ATOM   3725  CA  ASN A 473      46.750   5.793 -53.812  1.00 84.88           C  
ATOM   3726  C   ASN A 473      47.062   5.371 -52.375  1.00 84.88           C  
ATOM   3727  CB  ASN A 473      46.156   7.207 -53.812  1.00 84.88           C  
ATOM   3728  O   ASN A 473      47.938   5.938 -51.719  1.00 84.88           O  
ATOM   3729  CG  ASN A 473      46.281   7.859 -55.188  1.00 84.88           C  
ATOM   3730  ND2 ASN A 473      45.531   8.945 -55.375  1.00 84.88           N  
ATOM   3731  OD1 ASN A 473      47.000   7.391 -56.062  1.00 84.88           O  
ATOM   3732  N   ALA A 474      46.344   4.281 -51.844  1.00 84.75           N  
ATOM   3733  CA  ALA A 474      46.531   3.758 -50.500  1.00 84.75           C  
ATOM   3734  C   ALA A 474      46.344   2.244 -50.438  1.00 84.75           C  
ATOM   3735  CB  ALA A 474      45.562   4.430 -49.500  1.00 84.75           C  
ATOM   3736  O   ALA A 474      45.656   1.681 -51.281  1.00 84.75           O  
ATOM   3737  N   LYS A 475      47.094   1.529 -49.594  1.00 81.06           N  
ATOM   3738  CA  LYS A 475      46.969   0.092 -49.375  1.00 81.06           C  
ATOM   3739  C   LYS A 475      46.156  -0.201 -48.094  1.00 81.06           C  
ATOM   3740  CB  LYS A 475      48.344  -0.560 -49.281  1.00 81.06           C  
ATOM   3741  O   LYS A 475      46.344   0.448 -47.062  1.00 81.06           O  
ATOM   3742  CG  LYS A 475      48.312  -2.049 -48.969  1.00 81.06           C  
ATOM   3743  CD  LYS A 475      49.688  -2.613 -48.750  1.00 81.06           C  
ATOM   3744  CE  LYS A 475      49.656  -4.109 -48.469  1.00 81.06           C  
ATOM   3745  NZ  LYS A 475      51.031  -4.660 -48.250  1.00 81.06           N  
ATOM   3746  N   GLU A 476      45.312  -1.199 -48.281  1.00 77.06           N  
ATOM   3747  CA  GLU A 476      44.500  -1.607 -47.125  1.00 77.06           C  
ATOM   3748  C   GLU A 476      45.281  -2.537 -46.219  1.00 77.06           C  
ATOM   3749  CB  GLU A 476      43.219  -2.291 -47.594  1.00 77.06           C  
ATOM   3750  O   GLU A 476      45.812  -3.570 -46.656  1.00 77.06           O  
ATOM   3751  CG  GLU A 476      42.219  -1.354 -48.250  1.00 77.06           C  
ATOM   3752  CD  GLU A 476      40.906  -2.029 -48.656  1.00 77.06           C  
ATOM   3753  OE1 GLU A 476      40.094  -1.420 -49.375  1.00 77.06           O  
ATOM   3754  OE2 GLU A 476      40.688  -3.178 -48.188  1.00 77.06           O  
ATOM   3755  N   ILE A 477      45.469  -2.119 -44.969  1.00 72.19           N  
ATOM   3756  CA  ILE A 477      46.344  -2.828 -44.031  1.00 72.19           C  
ATOM   3757  C   ILE A 477      45.500  -3.670 -43.094  1.00 72.19           C  
ATOM   3758  CB  ILE A 477      47.219  -1.851 -43.219  1.00 72.19           C  
ATOM   3759  O   ILE A 477      46.000  -4.535 -42.375  1.00 72.19           O  
ATOM   3760  CG1 ILE A 477      47.938  -0.879 -44.188  1.00 72.19           C  
ATOM   3761  CG2 ILE A 477      48.250  -2.617 -42.375  1.00 72.19           C  
ATOM   3762  CD1 ILE A 477      48.625   0.281 -43.469  1.00 72.19           C  
ATOM   3763  N   GLY A 478      44.000  -3.621 -43.375  1.00 60.16           N  
ATOM   3764  CA  GLY A 478      43.125  -4.414 -42.531  1.00 60.16           C  
ATOM   3765  C   GLY A 478      42.625  -3.664 -41.312  1.00 60.16           C  
ATOM   3766  O   GLY A 478      43.188  -2.643 -40.938  1.00 60.16           O  
ATOM   3767  N   ASN A 479      41.250  -3.992 -40.781  1.00 53.88           N  
ATOM   3768  CA  ASN A 479      40.594  -3.445 -39.562  1.00 53.88           C  
ATOM   3769  C   ASN A 479      40.219  -1.983 -39.781  1.00 53.88           C  
ATOM   3770  CB  ASN A 479      41.531  -3.594 -38.375  1.00 53.88           C  
ATOM   3771  O   ASN A 479      40.281  -1.187 -38.844  1.00 53.88           O  
ATOM   3772  CG  ASN A 479      41.750  -5.039 -37.969  1.00 53.88           C  
ATOM   3773  ND2 ASN A 479      42.844  -5.305 -37.281  1.00 53.88           N  
ATOM   3774  OD1 ASN A 479      40.938  -5.914 -38.281  1.00 53.88           O  
ATOM   3775  N   GLY A 480      40.031  -1.592 -41.125  1.00 61.81           N  
ATOM   3776  CA  GLY A 480      39.500  -0.271 -41.406  1.00 61.81           C  
ATOM   3777  C   GLY A 480      40.562   0.796 -41.531  1.00 61.81           C  
ATOM   3778  O   GLY A 480      40.281   1.991 -41.469  1.00 61.81           O  
ATOM   3779  N   CYS A 481      41.906   0.395 -41.812  1.00 67.81           N  
ATOM   3780  CA  CYS A 481      43.031   1.324 -41.938  1.00 67.81           C  
ATOM   3781  C   CYS A 481      43.594   1.318 -43.344  1.00 67.81           C  
ATOM   3782  CB  CYS A 481      44.125   0.969 -40.938  1.00 67.81           C  
ATOM   3783  O   CYS A 481      43.562   0.292 -44.031  1.00 67.81           O  
ATOM   3784  SG  CYS A 481      43.625   1.115 -39.219  1.00 67.81           S  
ATOM   3785  N   PHE A 482      44.125   2.586 -43.781  1.00 74.00           N  
ATOM   3786  CA  PHE A 482      44.750   2.789 -45.062  1.00 74.00           C  
ATOM   3787  C   PHE A 482      46.156   3.334 -44.938  1.00 74.00           C  
ATOM   3788  CB  PHE A 482      43.906   3.744 -45.938  1.00 74.00           C  
ATOM   3789  O   PHE A 482      46.406   4.199 -44.094  1.00 74.00           O  
ATOM   3790  CG  PHE A 482      42.500   3.254 -46.188  1.00 74.00           C  
ATOM   3791  CD1 PHE A 482      42.219   2.422 -47.250  1.00 74.00           C  
ATOM   3792  CD2 PHE A 482      41.438   3.625 -45.344  1.00 74.00           C  
ATOM   3793  CE1 PHE A 482      40.906   1.966 -47.500  1.00 74.00           C  
ATOM   3794  CE2 PHE A 482      40.156   3.176 -45.562  1.00 74.00           C  
ATOM   3795  CZ  PHE A 482      39.906   2.346 -46.656  1.00 74.00           C  
ATOM   3796  N   GLU A 483      47.031   2.621 -45.594  1.00 80.38           N  
ATOM   3797  CA  GLU A 483      48.375   3.156 -45.688  1.00 80.38           C  
ATOM   3798  C   GLU A 483      48.594   3.873 -47.031  1.00 80.38           C  
ATOM   3799  CB  GLU A 483      49.406   2.041 -45.531  1.00 80.38           C  
ATOM   3800  O   GLU A 483      48.438   3.273 -48.094  1.00 80.38           O  
ATOM   3801  CG  GLU A 483      50.844   2.541 -45.438  1.00 80.38           C  
ATOM   3802  CD  GLU A 483      51.875   1.427 -45.188  1.00 80.38           C  
ATOM   3803  OE1 GLU A 483      53.000   1.719 -44.781  1.00 80.38           O  
ATOM   3804  OE2 GLU A 483      51.500   0.252 -45.438  1.00 80.38           O  
ATOM   3805  N   PHE A 484      48.938   5.305 -46.906  1.00 81.44           N  
ATOM   3806  CA  PHE A 484      49.094   6.109 -48.094  1.00 81.44           C  
ATOM   3807  C   PHE A 484      50.375   5.785 -48.812  1.00 81.44           C  
ATOM   3808  CB  PHE A 484      49.031   7.602 -47.750  1.00 81.44           C  
ATOM   3809  O   PHE A 484      51.438   5.594 -48.188  1.00 81.44           O  
ATOM   3810  CG  PHE A 484      47.656   8.078 -47.344  1.00 81.44           C  
ATOM   3811  CD1 PHE A 484      46.750   8.516 -48.281  1.00 81.44           C  
ATOM   3812  CD2 PHE A 484      47.312   8.086 -46.000  1.00 81.44           C  
ATOM   3813  CE1 PHE A 484      45.469   8.961 -47.906  1.00 81.44           C  
ATOM   3814  CE2 PHE A 484      46.031   8.523 -45.594  1.00 81.44           C  
ATOM   3815  CZ  PHE A 484      45.125   8.961 -46.562  1.00 81.44           C  
ATOM   3816  N   TYR A 485      50.406   5.676 -50.125  1.00 80.44           N  
ATOM   3817  CA  TYR A 485      51.594   5.480 -50.938  1.00 80.44           C  
ATOM   3818  C   TYR A 485      52.219   6.812 -51.312  1.00 80.44           C  
ATOM   3819  CB  TYR A 485      51.219   4.711 -52.219  1.00 80.44           C  
ATOM   3820  O   TYR A 485      53.312   6.848 -51.906  1.00 80.44           O  
ATOM   3821  CG  TYR A 485      50.938   3.250 -52.000  1.00 80.44           C  
ATOM   3822  CD1 TYR A 485      51.906   2.387 -51.531  1.00 80.44           C  
ATOM   3823  CD2 TYR A 485      49.656   2.730 -52.250  1.00 80.44           C  
ATOM   3824  CE1 TYR A 485      51.625   1.039 -51.312  1.00 80.44           C  
ATOM   3825  CE2 TYR A 485      49.375   1.385 -52.031  1.00 80.44           C  
ATOM   3826  OH  TYR A 485      50.094  -0.785 -51.344  1.00 80.44           O  
ATOM   3827  CZ  TYR A 485      50.375   0.548 -51.562  1.00 80.44           C  
ATOM   3828  N   HIS A 486      51.531   7.957 -50.938  1.00 81.50           N  
ATOM   3829  CA  HIS A 486      52.031   9.312 -51.125  1.00 81.50           C  
ATOM   3830  C   HIS A 486      52.094  10.078 -49.812  1.00 81.50           C  
ATOM   3831  CB  HIS A 486      51.156  10.062 -52.156  1.00 81.50           C  
ATOM   3832  O   HIS A 486      51.469   9.664 -48.844  1.00 81.50           O  
ATOM   3833  CG  HIS A 486      49.750  10.273 -51.688  1.00 81.50           C  
ATOM   3834  CD2 HIS A 486      48.625   9.562 -51.938  1.00 81.50           C  
ATOM   3835  ND1 HIS A 486      49.375  11.320 -50.875  1.00 81.50           N  
ATOM   3836  CE1 HIS A 486      48.094  11.250 -50.656  1.00 81.50           C  
ATOM   3837  NE2 HIS A 486      47.594  10.188 -51.281  1.00 81.50           N  
ATOM   3838  N   LYS A 487      52.938  11.070 -49.750  1.00 80.44           N  
ATOM   3839  CA  LYS A 487      52.938  11.945 -48.562  1.00 80.44           C  
ATOM   3840  C   LYS A 487      51.625  12.734 -48.469  1.00 80.44           C  
ATOM   3841  CB  LYS A 487      54.125  12.906 -48.625  1.00 80.44           C  
ATOM   3842  O   LYS A 487      51.188  13.328 -49.469  1.00 80.44           O  
ATOM   3843  CG  LYS A 487      55.469  12.227 -48.406  1.00 80.44           C  
ATOM   3844  CD  LYS A 487      56.625  13.242 -48.375  1.00 80.44           C  
ATOM   3845  CE  LYS A 487      57.969  12.555 -48.250  1.00 80.44           C  
ATOM   3846  NZ  LYS A 487      59.094  13.547 -48.281  1.00 80.44           N  
ATOM   3847  N   CYS A 488      50.969  12.492 -47.344  1.00 78.44           N  
ATOM   3848  CA  CYS A 488      49.719  13.180 -47.125  1.00 78.44           C  
ATOM   3849  C   CYS A 488      49.812  14.211 -46.031  1.00 78.44           C  
ATOM   3850  CB  CYS A 488      48.594  12.172 -46.812  1.00 78.44           C  
ATOM   3851  O   CYS A 488      49.906  13.852 -44.844  1.00 78.44           O  
ATOM   3852  SG  CYS A 488      46.938  12.883 -46.844  1.00 78.44           S  
ATOM   3853  N   ASP A 489      49.844  15.508 -46.344  1.00 77.06           N  
ATOM   3854  CA  ASP A 489      49.938  16.594 -45.375  1.00 77.06           C  
ATOM   3855  C   ASP A 489      48.562  16.953 -44.812  1.00 77.06           C  
ATOM   3856  CB  ASP A 489      50.594  17.828 -46.000  1.00 77.06           C  
ATOM   3857  O   ASP A 489      47.562  16.312 -45.156  1.00 77.06           O  
ATOM   3858  CG  ASP A 489      49.812  18.359 -47.188  1.00 77.06           C  
ATOM   3859  OD1 ASP A 489      48.719  17.844 -47.469  1.00 77.06           O  
ATOM   3860  OD2 ASP A 489      50.312  19.281 -47.875  1.00 77.06           O  
ATOM   3861  N   ASN A 490      48.406  17.875 -43.875  1.00 72.00           N  
ATOM   3862  CA  ASN A 490      47.156  18.281 -43.219  1.00 72.00           C  
ATOM   3863  C   ASN A 490      46.094  18.688 -44.219  1.00 72.00           C  
ATOM   3864  CB  ASN A 490      47.438  19.438 -42.219  1.00 72.00           C  
ATOM   3865  O   ASN A 490      44.906  18.422 -44.000  1.00 72.00           O  
ATOM   3866  CG  ASN A 490      48.094  18.953 -40.938  1.00 72.00           C  
ATOM   3867  ND2 ASN A 490      48.562  19.906 -40.125  1.00 72.00           N  
ATOM   3868  OD1 ASN A 490      48.188  17.750 -40.688  1.00 72.00           O  
ATOM   3869  N   THR A 491      46.500  19.250 -45.281  1.00 75.12           N  
ATOM   3870  CA  THR A 491      45.625  19.672 -46.375  1.00 75.12           C  
ATOM   3871  C   THR A 491      45.031  18.469 -47.094  1.00 75.12           C  
ATOM   3872  CB  THR A 491      46.344  20.578 -47.375  1.00 75.12           C  
ATOM   3873  O   THR A 491      43.875  18.438 -47.438  1.00 75.12           O  
ATOM   3874  CG2 THR A 491      45.375  21.156 -48.406  1.00 75.12           C  
ATOM   3875  OG1 THR A 491      46.969  21.656 -46.656  1.00 75.12           O  
ATOM   3876  N   CYS A 492      45.875  17.469 -47.375  1.00 78.31           N  
ATOM   3877  CA  CYS A 492      45.469  16.203 -47.969  1.00 78.31           C  
ATOM   3878  C   CYS A 492      44.531  15.422 -47.062  1.00 78.31           C  
ATOM   3879  CB  CYS A 492      46.719  15.352 -48.281  1.00 78.31           C  
ATOM   3880  O   CYS A 492      43.500  14.914 -47.500  1.00 78.31           O  
ATOM   3881  SG  CYS A 492      46.344  13.672 -48.844  1.00 78.31           S  
ATOM   3882  N   MET A 493      44.812  15.391 -45.812  1.00 72.19           N  
ATOM   3883  CA  MET A 493      43.969  14.719 -44.812  1.00 72.19           C  
ATOM   3884  C   MET A 493      42.625  15.391 -44.688  1.00 72.19           C  
ATOM   3885  CB  MET A 493      44.688  14.711 -43.438  1.00 72.19           C  
ATOM   3886  O   MET A 493      41.594  14.719 -44.531  1.00 72.19           O  
ATOM   3887  CG  MET A 493      45.875  13.766 -43.375  1.00 72.19           C  
ATOM   3888  SD  MET A 493      45.406  12.031 -43.781  1.00 72.19           S  
ATOM   3889  CE  MET A 493      44.406  11.625 -42.312  1.00 72.19           C  
ATOM   3890  N   GLU A 494      42.562  16.688 -44.781  1.00 71.81           N  
ATOM   3891  CA  GLU A 494      41.344  17.484 -44.719  1.00 71.81           C  
ATOM   3892  C   GLU A 494      40.500  17.266 -45.969  1.00 71.81           C  
ATOM   3893  CB  GLU A 494      41.688  18.984 -44.594  1.00 71.81           C  
ATOM   3894  O   GLU A 494      39.281  17.234 -45.906  1.00 71.81           O  
ATOM   3895  CG  GLU A 494      41.969  19.406 -43.156  1.00 71.81           C  
ATOM   3896  CD  GLU A 494      42.250  20.891 -43.031  1.00 71.81           C  
ATOM   3897  OE1 GLU A 494      42.469  21.375 -41.906  1.00 71.81           O  
ATOM   3898  OE2 GLU A 494      42.250  21.594 -44.062  1.00 71.81           O  
ATOM   3899  N   SER A 495      41.125  17.016 -47.031  1.00 78.50           N  
ATOM   3900  CA  SER A 495      40.438  16.734 -48.281  1.00 78.50           C  
ATOM   3901  C   SER A 495      39.812  15.352 -48.281  1.00 78.50           C  
ATOM   3902  CB  SER A 495      41.438  16.844 -49.469  1.00 78.50           C  
ATOM   3903  O   SER A 495      38.750  15.148 -48.844  1.00 78.50           O  
ATOM   3904  OG  SER A 495      42.375  15.781 -49.406  1.00 78.50           O  
ATOM   3905  N   VAL A 496      40.406  14.352 -47.656  1.00 76.62           N  
ATOM   3906  CA  VAL A 496      39.875  13.016 -47.438  1.00 76.62           C  
ATOM   3907  C   VAL A 496      38.688  13.078 -46.469  1.00 76.62           C  
ATOM   3908  CB  VAL A 496      40.938  12.039 -46.906  1.00 76.62           C  
ATOM   3909  O   VAL A 496      37.656  12.469 -46.688  1.00 76.62           O  
ATOM   3910  CG1 VAL A 496      40.344  10.680 -46.562  1.00 76.62           C  
ATOM   3911  CG2 VAL A 496      42.062  11.883 -47.938  1.00 76.62           C  
ATOM   3912  N   LYS A 497      38.812  13.961 -45.438  1.00 68.38           N  
ATOM   3913  CA  LYS A 497      37.781  14.188 -44.438  1.00 68.38           C  
ATOM   3914  C   LYS A 497      36.562  14.844 -45.062  1.00 68.38           C  
ATOM   3915  CB  LYS A 497      38.312  15.039 -43.281  1.00 68.38           C  
ATOM   3916  O   LYS A 497      35.406  14.492 -44.750  1.00 68.38           O  
ATOM   3917  CG  LYS A 497      37.312  15.227 -42.156  1.00 68.38           C  
ATOM   3918  CD  LYS A 497      37.906  16.094 -41.031  1.00 68.38           C  
ATOM   3919  CE  LYS A 497      36.875  16.391 -39.969  1.00 68.38           C  
ATOM   3920  NZ  LYS A 497      37.438  17.250 -38.875  1.00 68.38           N  
ATOM   3921  N   ASN A 498      36.688  15.820 -46.000  1.00 74.00           N  
ATOM   3922  CA  ASN A 498      35.625  16.641 -46.594  1.00 74.00           C  
ATOM   3923  C   ASN A 498      35.094  16.016 -47.875  1.00 74.00           C  
ATOM   3924  CB  ASN A 498      36.125  18.062 -46.844  1.00 74.00           C  
ATOM   3925  O   ASN A 498      34.219  16.578 -48.531  1.00 74.00           O  
ATOM   3926  CG  ASN A 498      36.312  18.844 -45.562  1.00 74.00           C  
ATOM   3927  ND2 ASN A 498      37.125  19.922 -45.656  1.00 74.00           N  
ATOM   3928  OD1 ASN A 498      35.781  18.500 -44.531  1.00 74.00           O  
ATOM   3929  N   GLY A 499      35.719  14.805 -48.219  1.00 80.00           N  
ATOM   3930  CA  GLY A 499      35.250  14.094 -49.406  1.00 80.00           C  
ATOM   3931  C   GLY A 499      35.688  14.758 -50.688  1.00 80.00           C  
ATOM   3932  O   GLY A 499      35.094  14.555 -51.719  1.00 80.00           O  
ATOM   3933  N   THR A 500      36.625  15.719 -50.719  1.00 86.00           N  
ATOM   3934  CA  THR A 500      37.125  16.469 -51.875  1.00 86.00           C  
ATOM   3935  C   THR A 500      38.531  16.000 -52.219  1.00 86.00           C  
ATOM   3936  CB  THR A 500      37.125  17.984 -51.594  1.00 86.00           C  
ATOM   3937  O   THR A 500      39.312  16.750 -52.844  1.00 86.00           O  
ATOM   3938  CG2 THR A 500      35.719  18.516 -51.375  1.00 86.00           C  
ATOM   3939  OG1 THR A 500      37.906  18.234 -50.406  1.00 86.00           O  
ATOM   3940  N   TYR A 501      38.906  14.789 -51.906  1.00 83.94           N  
ATOM   3941  CA  TYR A 501      40.219  14.219 -52.188  1.00 83.94           C  
ATOM   3942  C   TYR A 501      40.469  14.172 -53.688  1.00 83.94           C  
ATOM   3943  CB  TYR A 501      40.344  12.812 -51.594  1.00 83.94           C  
ATOM   3944  O   TYR A 501      39.656  13.656 -54.438  1.00 83.94           O  
ATOM   3945  CG  TYR A 501      41.656  12.164 -51.812  1.00 83.94           C  
ATOM   3946  CD1 TYR A 501      41.812  11.195 -52.812  1.00 83.94           C  
ATOM   3947  CD2 TYR A 501      42.781  12.516 -51.062  1.00 83.94           C  
ATOM   3948  CE1 TYR A 501      43.062  10.594 -53.031  1.00 83.94           C  
ATOM   3949  CE2 TYR A 501      44.031  11.914 -51.281  1.00 83.94           C  
ATOM   3950  OH  TYR A 501      45.375  10.367 -52.500  1.00 83.94           O  
ATOM   3951  CZ  TYR A 501      44.156  10.961 -52.281  1.00 83.94           C  
ATOM   3952  N   ASP A 502      41.562  14.883 -54.156  1.00 86.94           N  
ATOM   3953  CA  ASP A 502      41.938  14.953 -55.562  1.00 86.94           C  
ATOM   3954  C   ASP A 502      42.844  13.781 -55.938  1.00 86.94           C  
ATOM   3955  CB  ASP A 502      42.625  16.281 -55.844  1.00 86.94           C  
ATOM   3956  O   ASP A 502      44.062  13.852 -55.781  1.00 86.94           O  
ATOM   3957  CG  ASP A 502      42.875  16.500 -57.344  1.00 86.94           C  
ATOM   3958  OD1 ASP A 502      42.594  15.594 -58.156  1.00 86.94           O  
ATOM   3959  OD2 ASP A 502      43.344  17.594 -57.688  1.00 86.94           O  
ATOM   3960  N   TYR A 503      42.188  12.727 -56.438  1.00 85.75           N  
ATOM   3961  CA  TYR A 503      42.844  11.453 -56.719  1.00 85.75           C  
ATOM   3962  C   TYR A 503      44.000  11.641 -57.719  1.00 85.75           C  
ATOM   3963  CB  TYR A 503      41.844  10.445 -57.281  1.00 85.75           C  
ATOM   3964  O   TYR A 503      45.125  11.172 -57.469  1.00 85.75           O  
ATOM   3965  CG  TYR A 503      42.469   9.203 -57.844  1.00 85.75           C  
ATOM   3966  CD1 TYR A 503      42.719   9.086 -59.219  1.00 85.75           C  
ATOM   3967  CD2 TYR A 503      42.844   8.148 -57.031  1.00 85.75           C  
ATOM   3968  CE1 TYR A 503      43.312   7.949 -59.750  1.00 85.75           C  
ATOM   3969  CE2 TYR A 503      43.438   7.000 -57.562  1.00 85.75           C  
ATOM   3970  OH  TYR A 503      44.250   5.777 -59.438  1.00 85.75           O  
ATOM   3971  CZ  TYR A 503      43.656   6.910 -58.906  1.00 85.75           C  
ATOM   3972  N   PRO A 504      43.812  12.453 -58.812  1.00 86.56           N  
ATOM   3973  CA  PRO A 504      44.844  12.594 -59.844  1.00 86.56           C  
ATOM   3974  C   PRO A 504      46.062  13.336 -59.312  1.00 86.56           C  
ATOM   3975  CB  PRO A 504      44.156  13.391 -60.938  1.00 86.56           C  
ATOM   3976  O   PRO A 504      47.188  13.102 -59.812  1.00 86.56           O  
ATOM   3977  CG  PRO A 504      42.688  13.156 -60.719  1.00 86.56           C  
ATOM   3978  CD  PRO A 504      42.469  12.930 -59.250  1.00 86.56           C  
ATOM   3979  N   LYS A 505      45.906  14.109 -58.406  1.00 86.88           N  
ATOM   3980  CA  LYS A 505      47.000  14.914 -57.844  1.00 86.88           C  
ATOM   3981  C   LYS A 505      48.031  14.031 -57.188  1.00 86.88           C  
ATOM   3982  CB  LYS A 505      46.438  15.922 -56.844  1.00 86.88           C  
ATOM   3983  O   LYS A 505      49.250  14.305 -57.281  1.00 86.88           O  
ATOM   3984  CG  LYS A 505      47.469  16.875 -56.281  1.00 86.88           C  
ATOM   3985  CD  LYS A 505      46.875  17.844 -55.281  1.00 86.88           C  
ATOM   3986  CE  LYS A 505      47.938  18.734 -54.656  1.00 86.88           C  
ATOM   3987  NZ  LYS A 505      47.344  19.688 -53.656  1.00 86.88           N  
ATOM   3988  N   TYR A 506      47.656  12.852 -56.562  1.00 84.44           N  
ATOM   3989  CA  TYR A 506      48.562  12.039 -55.719  1.00 84.44           C  
ATOM   3990  C   TYR A 506      48.844  10.703 -56.375  1.00 84.44           C  
ATOM   3991  CB  TYR A 506      47.938  11.812 -54.344  1.00 84.44           C  
ATOM   3992  O   TYR A 506      49.562   9.867 -55.844  1.00 84.44           O  
ATOM   3993  CG  TYR A 506      47.656  13.086 -53.594  1.00 84.44           C  
ATOM   3994  CD1 TYR A 506      48.688  13.828 -53.031  1.00 84.44           C  
ATOM   3995  CD2 TYR A 506      46.344  13.547 -53.406  1.00 84.44           C  
ATOM   3996  CE1 TYR A 506      48.438  15.008 -52.312  1.00 84.44           C  
ATOM   3997  CE2 TYR A 506      46.094  14.719 -52.719  1.00 84.44           C  
ATOM   3998  OH  TYR A 506      46.875  16.609 -51.469  1.00 84.44           O  
ATOM   3999  CZ  TYR A 506      47.125  15.445 -52.188  1.00 84.44           C  
ATOM   4000  N   SER A 507      48.344  10.492 -57.562  1.00 82.38           N  
ATOM   4001  CA  SER A 507      48.406   9.227 -58.281  1.00 82.38           C  
ATOM   4002  C   SER A 507      49.812   8.938 -58.781  1.00 82.38           C  
ATOM   4003  CB  SER A 507      47.406   9.234 -59.438  1.00 82.38           C  
ATOM   4004  O   SER A 507      50.250   7.793 -58.781  1.00 82.38           O  
ATOM   4005  OG  SER A 507      48.094   9.109 -60.688  1.00 82.38           O  
ATOM   4006  N   GLU A 508      50.531  10.023 -59.188  1.00 81.19           N  
ATOM   4007  CA  GLU A 508      51.875   9.883 -59.781  1.00 81.19           C  
ATOM   4008  C   GLU A 508      52.906   9.484 -58.719  1.00 81.19           C  
ATOM   4009  CB  GLU A 508      52.312  11.188 -60.469  1.00 81.19           C  
ATOM   4010  O   GLU A 508      53.719   8.594 -58.938  1.00 81.19           O  
ATOM   4011  CG  GLU A 508      51.594  11.453 -61.781  1.00 81.19           C  
ATOM   4012  CD  GLU A 508      51.938  10.430 -62.844  1.00 81.19           C  
ATOM   4013  OE1 GLU A 508      51.125  10.211 -63.750  1.00 81.19           O  
ATOM   4014  OE2 GLU A 508      53.031   9.844 -62.781  1.00 81.19           O  
ATOM   4015  N   GLU A 509      52.781  10.148 -57.531  1.00 81.75           N  
ATOM   4016  CA  GLU A 509      53.625   9.852 -56.375  1.00 81.75           C  
ATOM   4017  C   GLU A 509      53.312   8.469 -55.812  1.00 81.75           C  
ATOM   4018  CB  GLU A 509      53.469  10.914 -55.281  1.00 81.75           C  
ATOM   4019  O   GLU A 509      54.219   7.734 -55.406  1.00 81.75           O  
ATOM   4020  CG  GLU A 509      54.438  10.773 -54.125  1.00 81.75           C  
ATOM   4021  CD  GLU A 509      54.281  11.852 -53.062  1.00 81.75           C  
ATOM   4022  OE1 GLU A 509      55.000  11.820 -52.062  1.00 81.75           O  
ATOM   4023  OE2 GLU A 509      53.406  12.742 -53.250  1.00 81.75           O  
ATOM   4024  N   ALA A 510      52.062   8.094 -55.750  1.00 80.69           N  
ATOM   4025  CA  ALA A 510      51.594   6.805 -55.250  1.00 80.69           C  
ATOM   4026  C   ALA A 510      52.000   5.668 -56.188  1.00 80.69           C  
ATOM   4027  CB  ALA A 510      50.062   6.828 -55.125  1.00 80.69           C  
ATOM   4028  O   ALA A 510      52.344   4.574 -55.719  1.00 80.69           O  
ATOM   4029  N   LYS A 511      51.969   5.891 -57.531  1.00 81.62           N  
ATOM   4030  CA  LYS A 511      52.375   4.922 -58.531  1.00 81.62           C  
ATOM   4031  C   LYS A 511      53.875   4.590 -58.406  1.00 81.62           C  
ATOM   4032  CB  LYS A 511      52.094   5.453 -59.938  1.00 81.62           C  
ATOM   4033  O   LYS A 511      54.250   3.424 -58.500  1.00 81.62           O  
ATOM   4034  CG  LYS A 511      52.250   4.406 -61.031  1.00 81.62           C  
ATOM   4035  CD  LYS A 511      51.875   4.973 -62.406  1.00 81.62           C  
ATOM   4036  CE  LYS A 511      52.094   3.951 -63.500  1.00 81.62           C  
ATOM   4037  NZ  LYS A 511      51.750   4.504 -64.875  1.00 81.62           N  
ATOM   4038  N   LEU A 512      54.750   5.594 -58.156  1.00 78.19           N  
ATOM   4039  CA  LEU A 512      56.188   5.469 -58.000  1.00 78.19           C  
ATOM   4040  C   LEU A 512      56.531   4.711 -56.719  1.00 78.19           C  
ATOM   4041  CB  LEU A 512      56.844   6.848 -57.969  1.00 78.19           C  
ATOM   4042  O   LEU A 512      57.406   3.865 -56.719  1.00 78.19           O  
ATOM   4043  CG  LEU A 512      57.562   7.266 -59.250  1.00 78.19           C  
ATOM   4044  CD1 LEU A 512      57.094   8.633 -59.719  1.00 78.19           C  
ATOM   4045  CD2 LEU A 512      59.094   7.277 -59.031  1.00 78.19           C  
ATOM   4046  N   ASN A 513      55.812   4.875 -55.656  1.00 75.44           N  
ATOM   4047  CA  ASN A 513      56.031   4.254 -54.344  1.00 75.44           C  
ATOM   4048  C   ASN A 513      55.469   2.836 -54.312  1.00 75.44           C  
ATOM   4049  CB  ASN A 513      55.375   5.105 -53.250  1.00 75.44           C  
ATOM   4050  O   ASN A 513      55.969   1.985 -53.562  1.00 75.44           O  
ATOM   4051  CG  ASN A 513      56.188   6.363 -52.969  1.00 75.44           C  
ATOM   4052  ND2 ASN A 513      55.500   7.422 -52.562  1.00 75.44           N  
ATOM   4053  OD1 ASN A 513      57.406   6.383 -53.094  1.00 75.44           O  
ATOM   4054  N   ARG A 514      54.375   2.570 -55.125  1.00 71.75           N  
ATOM   4055  CA  ARG A 514      53.844   1.229 -55.312  1.00 71.75           C  
ATOM   4056  C   ARG A 514      54.812   0.306 -56.000  1.00 71.75           C  
ATOM   4057  CB  ARG A 514      52.531   1.281 -56.094  1.00 71.75           C  
ATOM   4058  O   ARG A 514      54.875  -0.894 -55.719  1.00 71.75           O  
ATOM   4059  CG  ARG A 514      51.312   1.712 -55.250  1.00 71.75           C  
ATOM   4060  CD  ARG A 514      50.062   1.845 -56.094  1.00 71.75           C  
ATOM   4061  NE  ARG A 514      49.562   0.542 -56.531  1.00 71.75           N  
ATOM   4062  NH1 ARG A 514      47.531   1.340 -57.312  1.00 71.75           N  
ATOM   4063  NH2 ARG A 514      48.031  -0.895 -57.469  1.00 71.75           N  
ATOM   4064  CZ  ARG A 514      48.375   0.332 -57.094  1.00 71.75           C  
ATOM   4065  N   GLU A 515      55.562   0.964 -56.938  1.00 66.75           N  
ATOM   4066  CA  GLU A 515      56.500   0.233 -57.781  1.00 66.75           C  
ATOM   4067  C   GLU A 515      57.875   0.127 -57.125  1.00 66.75           C  
ATOM   4068  CB  GLU A 515      56.625   0.904 -59.156  1.00 66.75           C  
ATOM   4069  O   GLU A 515      58.750  -0.571 -57.625  1.00 66.75           O  
ATOM   4070  CG  GLU A 515      55.375   0.758 -60.031  1.00 66.75           C  
ATOM   4071  CD  GLU A 515      55.500   1.437 -61.375  1.00 66.75           C  
ATOM   4072  OE1 GLU A 515      54.562   1.329 -62.188  1.00 66.75           O  
ATOM   4073  OE2 GLU A 515      56.531   2.080 -61.625  1.00 66.75           O  
ATOM   4074  N   LYS A 516      58.000   0.888 -55.938  1.00 60.41           N  
ATOM   4075  CA  LYS A 516      59.219   0.836 -55.156  1.00 60.41           C  
ATOM   4076  C   LYS A 516      59.344  -0.487 -54.406  1.00 60.41           C  
ATOM   4077  CB  LYS A 516      59.281   2.004 -54.156  1.00 60.41           C  
ATOM   4078  O   LYS A 516      58.375  -0.925 -53.750  1.00 60.41           O  
ATOM   4079  CG  LYS A 516      60.688   2.465 -53.844  1.00 60.41           C  
ATOM   4080  CD  LYS A 516      60.688   3.723 -52.969  1.00 60.41           C  
ATOM   4081  CE  LYS A 516      62.094   4.160 -52.594  1.00 60.41           C  
ATOM   4082  NZ  LYS A 516      62.094   5.453 -51.844  1.00 60.41           N  
ATOM   4083  N   ILE A 517      60.062  -1.471 -54.875  1.00 44.91           N  
ATOM   4084  CA  ILE A 517      60.469  -2.695 -54.188  1.00 44.91           C  
ATOM   4085  C   ILE A 517      61.438  -2.361 -53.062  1.00 44.91           C  
ATOM   4086  CB  ILE A 517      61.125  -3.695 -55.188  1.00 44.91           C  
ATOM   4087  O   ILE A 517      62.500  -1.758 -53.281  1.00 44.91           O  
ATOM   4088  CG1 ILE A 517      60.156  -4.012 -56.312  1.00 44.91           C  
ATOM   4089  CG2 ILE A 517      61.562  -4.977 -54.438  1.00 44.91           C  
ATOM   4090  CD1 ILE A 517      60.750  -4.906 -57.406  1.00 44.91           C  
ATOM   4091  N   ASP A 518      60.938  -2.109 -51.844  1.00 46.28           N  
ATOM   4092  CA  ASP A 518      61.812  -1.933 -50.688  1.00 46.28           C  
ATOM   4093  C   ASP A 518      62.781  -3.117 -50.562  1.00 46.28           C  
ATOM   4094  CB  ASP A 518      61.031  -1.751 -49.406  1.00 46.28           C  
ATOM   4095  O   ASP A 518      62.344  -4.273 -50.625  1.00 46.28           O  
ATOM   4096  CG  ASP A 518      60.531  -0.325 -49.188  1.00 46.28           C  
ATOM   4097  OD1 ASP A 518      61.156   0.612 -49.750  1.00 46.28           O  
ATOM   4098  OD2 ASP A 518      59.531  -0.136 -48.500  1.00 46.28           O  
ATOM   4099  N   GLY A 519      64.000  -3.074 -51.031  1.00 33.34           N  
ATOM   4100  CA  GLY A 519      65.125  -3.932 -50.688  1.00 33.34           C  
ATOM   4101  C   GLY A 519      65.188  -4.273 -49.219  1.00 33.34           C  
ATOM   4102  O   GLY A 519      64.750  -3.482 -48.375  1.00 33.34           O  
ATOM   4103  N   VAL A 520      64.688  -5.484 -48.688  1.00 31.69           N  
ATOM   4104  CA  VAL A 520      64.875  -5.945 -47.281  1.00 31.69           C  
ATOM   4105  C   VAL A 520      66.000  -5.195 -46.625  1.00 31.69           C  
ATOM   4106  CB  VAL A 520      65.125  -7.469 -47.219  1.00 31.69           C  
ATOM   4107  O   VAL A 520      67.125  -5.191 -47.094  1.00 31.69           O  
ATOM   4108  CG1 VAL A 520      65.250  -7.930 -45.781  1.00 31.69           C  
ATOM   4109  CG2 VAL A 520      63.969  -8.219 -47.938  1.00 31.69           C  
ATOM   4110  N   LYS A 521      65.875  -4.043 -45.938  1.00 34.31           N  
ATOM   4111  CA  LYS A 521      66.750  -3.357 -45.000  1.00 34.31           C  
ATOM   4112  C   LYS A 521      67.062  -4.250 -43.781  1.00 34.31           C  
ATOM   4113  CB  LYS A 521      66.062  -2.055 -44.531  1.00 34.31           C  
ATOM   4114  O   LYS A 521      66.125  -4.734 -43.125  1.00 34.31           O  
ATOM   4115  CG  LYS A 521      67.000  -0.848 -44.562  1.00 34.31           C  
ATOM   4116  CD  LYS A 521      66.312   0.414 -44.094  1.00 34.31           C  
ATOM   4117  CE  LYS A 521      67.188   1.626 -44.156  1.00 34.31           C  
ATOM   4118  NZ  LYS A 521      66.500   2.873 -43.719  1.00 34.31           N  
ATOM   4119  N   LEU A 522      68.062  -5.039 -43.844  1.00 30.45           N  
ATOM   4120  CA  LEU A 522      68.688  -5.934 -42.844  1.00 30.45           C  
ATOM   4121  C   LEU A 522      69.188  -5.148 -41.656  1.00 30.45           C  
ATOM   4122  CB  LEU A 522      69.812  -6.723 -43.500  1.00 30.45           C  
ATOM   4123  O   LEU A 522      70.125  -4.352 -41.781  1.00 30.45           O  
ATOM   4124  CG  LEU A 522      69.438  -8.000 -44.250  1.00 30.45           C  
ATOM   4125  CD1 LEU A 522      70.312  -8.164 -45.500  1.00 30.45           C  
ATOM   4126  CD2 LEU A 522      69.562  -9.219 -43.312  1.00 30.45           C  
ATOM   4127  N   ASP A 523      68.312  -4.695 -40.750  1.00 32.28           N  
ATOM   4128  CA  ASP A 523      68.688  -4.016 -39.500  1.00 32.28           C  
ATOM   4129  C   ASP A 523      68.625  -4.969 -38.312  1.00 32.28           C  
ATOM   4130  CB  ASP A 523      67.812  -2.807 -39.250  1.00 32.28           C  
ATOM   4131  O   ASP A 523      67.625  -5.570 -38.062  1.00 32.28           O  
ATOM   4132  CG  ASP A 523      68.562  -1.624 -38.656  1.00 32.28           C  
ATOM   4133  OD1 ASP A 523      69.750  -1.706 -38.500  1.00 32.28           O  
ATOM   4134  OD2 ASP A 523      67.875  -0.604 -38.375  1.00 32.28           O  
ATOM   4135  N   SER A 524      69.812  -5.781 -38.000  1.00 40.69           N  
ATOM   4136  CA  SER A 524      70.375  -6.035 -36.656  1.00 40.69           C  
ATOM   4137  C   SER A 524      71.312  -7.234 -36.656  1.00 40.69           C  
ATOM   4138  CB  SER A 524      69.250  -6.270 -35.656  1.00 40.69           C  
ATOM   4139  O   SER A 524      71.000  -8.289 -37.219  1.00 40.69           O  
ATOM   4140  OG  SER A 524      69.125  -7.641 -35.344  1.00 40.69           O  
ATOM   4141  N   THR A 525      72.562  -7.125 -36.906  1.00 44.06           N  
ATOM   4142  CA  THR A 525      73.750  -7.914 -36.719  1.00 44.06           C  
ATOM   4143  C   THR A 525      73.562  -9.031 -35.719  1.00 44.06           C  
ATOM   4144  CB  THR A 525      74.938  -7.039 -36.250  1.00 44.06           C  
ATOM   4145  O   THR A 525      74.062 -10.133 -35.844  1.00 44.06           O  
ATOM   4146  CG2 THR A 525      75.750  -6.516 -37.438  1.00 44.06           C  
ATOM   4147  OG1 THR A 525      74.438  -5.926 -35.500  1.00 44.06           O  
ATOM   4148  N   ARG A 526      72.250  -9.242 -35.031  1.00 46.66           N  
ATOM   4149  CA  ARG A 526      71.938 -10.273 -34.062  1.00 46.66           C  
ATOM   4150  C   ARG A 526      70.812 -11.148 -34.531  1.00 46.66           C  
ATOM   4151  CB  ARG A 526      71.625  -9.641 -32.688  1.00 46.66           C  
ATOM   4152  O   ARG A 526      70.812 -12.359 -34.281  1.00 46.66           O  
ATOM   4153  CG  ARG A 526      72.375 -10.258 -31.531  1.00 46.66           C  
ATOM   4154  CD  ARG A 526      72.000  -9.594 -30.203  1.00 46.66           C  
ATOM   4155  NE  ARG A 526      72.750 -10.125 -29.094  1.00 46.66           N  
ATOM   4156  NH1 ARG A 526      71.438  -9.250 -27.453  1.00 46.66           N  
ATOM   4157  NH2 ARG A 526      73.250 -10.477 -26.875  1.00 46.66           N  
ATOM   4158  CZ  ARG A 526      72.500  -9.945 -27.812  1.00 46.66           C  
ATOM   4159  N   ILE A 527      69.938 -10.742 -35.438  1.00 46.72           N  
ATOM   4160  CA  ILE A 527      68.812 -11.391 -36.094  1.00 46.72           C  
ATOM   4161  C   ILE A 527      69.250 -12.070 -37.375  1.00 46.72           C  
ATOM   4162  CB  ILE A 527      67.688 -10.383 -36.375  1.00 46.72           C  
ATOM   4163  O   ILE A 527      68.812 -13.164 -37.688  1.00 46.72           O  
ATOM   4164  CG1 ILE A 527      67.125  -9.844 -35.062  1.00 46.72           C  
ATOM   4165  CG2 ILE A 527      66.562 -11.031 -37.219  1.00 46.72           C  
ATOM   4166  CD1 ILE A 527      66.125  -8.672 -35.250  1.00 46.72           C  
ATOM   4167  N   TYR A 528      70.438 -11.648 -37.969  1.00 48.41           N  
ATOM   4168  CA  TYR A 528      71.125 -12.242 -39.094  1.00 48.41           C  
ATOM   4169  C   TYR A 528      72.000 -13.422 -38.656  1.00 48.41           C  
ATOM   4170  CB  TYR A 528      72.000 -11.203 -39.812  1.00 48.41           C  
ATOM   4171  O   TYR A 528      72.125 -14.422 -39.375  1.00 48.41           O  
ATOM   4172  CG  TYR A 528      71.188 -10.266 -40.719  1.00 48.41           C  
ATOM   4173  CD1 TYR A 528      70.812 -10.672 -41.969  1.00 48.41           C  
ATOM   4174  CD2 TYR A 528      70.875  -8.977 -40.281  1.00 48.41           C  
ATOM   4175  CE1 TYR A 528      70.062  -9.812 -42.812  1.00 48.41           C  
ATOM   4176  CE2 TYR A 528      70.188  -8.109 -41.094  1.00 48.41           C  
ATOM   4177  OH  TYR A 528      69.062  -7.680 -43.156  1.00 48.41           O  
ATOM   4178  CZ  TYR A 528      69.750  -8.531 -42.344  1.00 48.41           C  
ATOM   4179  N   GLN A 529      72.438 -13.438 -37.406  1.00 51.81           N  
ATOM   4180  CA  GLN A 529      73.188 -14.555 -36.844  1.00 51.81           C  
ATOM   4181  C   GLN A 529      72.312 -15.688 -36.406  1.00 51.81           C  
ATOM   4182  CB  GLN A 529      74.062 -14.078 -35.688  1.00 51.81           C  
ATOM   4183  O   GLN A 529      72.625 -16.859 -36.594  1.00 51.81           O  
ATOM   4184  CG  GLN A 529      75.375 -13.453 -36.094  1.00 51.81           C  
ATOM   4185  CD  GLN A 529      76.188 -12.984 -34.906  1.00 51.81           C  
ATOM   4186  NE2 GLN A 529      77.500 -12.820 -35.094  1.00 51.81           N  
ATOM   4187  OE1 GLN A 529      75.688 -12.766 -33.812  1.00 51.81           O  
ATOM   4188  N   ILE A 530      71.062 -15.203 -36.031  1.00 58.31           N  
ATOM   4189  CA  ILE A 530      70.000 -16.125 -35.562  1.00 58.31           C  
ATOM   4190  C   ILE A 530      69.250 -16.688 -36.750  1.00 58.31           C  
ATOM   4191  CB  ILE A 530      69.062 -15.461 -34.562  1.00 58.31           C  
ATOM   4192  O   ILE A 530      68.938 -17.875 -36.812  1.00 58.31           O  
ATOM   4193  CG1 ILE A 530      69.812 -15.102 -33.281  1.00 58.31           C  
ATOM   4194  CG2 ILE A 530      67.875 -16.375 -34.250  1.00 58.31           C  
ATOM   4195  CD1 ILE A 530      69.062 -14.203 -32.312  1.00 58.31           C  
ATOM   4196  N   LEU A 531      68.938 -15.922 -37.781  1.00 55.06           N  
ATOM   4197  CA  LEU A 531      68.250 -16.344 -39.000  1.00 55.06           C  
ATOM   4198  C   LEU A 531      69.250 -17.062 -39.938  1.00 55.06           C  
ATOM   4199  CB  LEU A 531      67.688 -15.141 -39.719  1.00 55.06           C  
ATOM   4200  O   LEU A 531      68.875 -18.016 -40.625  1.00 55.06           O  
ATOM   4201  CG  LEU A 531      66.250 -14.742 -39.312  1.00 55.06           C  
ATOM   4202  CD1 LEU A 531      66.062 -13.234 -39.438  1.00 55.06           C  
ATOM   4203  CD2 LEU A 531      65.188 -15.492 -40.156  1.00 55.06           C  
ATOM   4204  N   ALA A 532      70.625 -16.688 -39.969  1.00 56.69           N  
ATOM   4205  CA  ALA A 532      71.688 -17.375 -40.656  1.00 56.69           C  
ATOM   4206  C   ALA A 532      72.000 -18.703 -40.000  1.00 56.69           C  
ATOM   4207  CB  ALA A 532      72.938 -16.484 -40.719  1.00 56.69           C  
ATOM   4208  O   ALA A 532      72.312 -19.688 -40.688  1.00 56.69           O  
ATOM   4209  N   ILE A 533      71.812 -18.859 -38.656  1.00 64.25           N  
ATOM   4210  CA  ILE A 533      72.000 -20.078 -37.875  1.00 64.25           C  
ATOM   4211  C   ILE A 533      70.812 -20.984 -38.062  1.00 64.25           C  
ATOM   4212  CB  ILE A 533      72.188 -19.781 -36.375  1.00 64.25           C  
ATOM   4213  O   ILE A 533      70.938 -22.203 -38.250  1.00 64.25           O  
ATOM   4214  CG1 ILE A 533      73.562 -19.031 -36.156  1.00 64.25           C  
ATOM   4215  CG2 ILE A 533      72.188 -21.078 -35.562  1.00 64.25           C  
ATOM   4216  CD1 ILE A 533      73.750 -18.547 -34.750  1.00 64.25           C  
ATOM   4217  N   TYR A 534      69.562 -20.344 -38.188  1.00 60.97           N  
ATOM   4218  CA  TYR A 534      68.312 -21.078 -38.406  1.00 60.97           C  
ATOM   4219  C   TYR A 534      68.188 -21.500 -39.875  1.00 60.97           C  
ATOM   4220  CB  TYR A 534      67.125 -20.219 -38.000  1.00 60.97           C  
ATOM   4221  O   TYR A 534      67.688 -22.594 -40.156  1.00 60.97           O  
ATOM   4222  CG  TYR A 534      66.625 -20.484 -36.594  1.00 60.97           C  
ATOM   4223  CD1 TYR A 534      65.812 -21.578 -36.312  1.00 60.97           C  
ATOM   4224  CD2 TYR A 534      67.000 -19.656 -35.531  1.00 60.97           C  
ATOM   4225  CE1 TYR A 534      65.375 -21.828 -35.031  1.00 60.97           C  
ATOM   4226  CE2 TYR A 534      66.562 -19.891 -34.250  1.00 60.97           C  
ATOM   4227  OH  TYR A 534      65.250 -21.219 -32.719  1.00 60.97           O  
ATOM   4228  CZ  TYR A 534      65.750 -20.984 -34.000  1.00 60.97           C  
ATOM   4229  N   SER A 535      68.562 -20.734 -40.812  1.00 60.53           N  
ATOM   4230  CA  SER A 535      68.625 -21.047 -42.219  1.00 60.53           C  
ATOM   4231  C   SER A 535      69.688 -22.062 -42.531  1.00 60.53           C  
ATOM   4232  CB  SER A 535      68.875 -19.781 -43.031  1.00 60.53           C  
ATOM   4233  O   SER A 535      69.500 -22.969 -43.344  1.00 60.53           O  
ATOM   4234  OG  SER A 535      69.125 -20.094 -44.406  1.00 60.53           O  
ATOM   4235  N   THR A 536      70.938 -21.984 -41.844  1.00 67.94           N  
ATOM   4236  CA  THR A 536      72.000 -22.953 -41.969  1.00 67.94           C  
ATOM   4237  C   THR A 536      71.625 -24.281 -41.312  1.00 67.94           C  
ATOM   4238  CB  THR A 536      73.312 -22.438 -41.312  1.00 67.94           C  
ATOM   4239  O   THR A 536      71.938 -25.359 -41.844  1.00 67.94           O  
ATOM   4240  CG2 THR A 536      74.000 -21.422 -42.219  1.00 67.94           C  
ATOM   4241  OG1 THR A 536      73.000 -21.812 -40.062  1.00 67.94           O  
ATOM   4242  N   VAL A 537      70.812 -24.219 -40.219  1.00 69.00           N  
ATOM   4243  CA  VAL A 537      70.312 -25.406 -39.500  1.00 69.00           C  
ATOM   4244  C   VAL A 537      69.188 -26.016 -40.312  1.00 69.00           C  
ATOM   4245  CB  VAL A 537      69.812 -25.047 -38.094  1.00 69.00           C  
ATOM   4246  O   VAL A 537      69.062 -27.250 -40.438  1.00 69.00           O  
ATOM   4247  CG1 VAL A 537      69.188 -26.266 -37.406  1.00 69.00           C  
ATOM   4248  CG2 VAL A 537      71.000 -24.531 -37.250  1.00 69.00           C  
ATOM   4249  N   ALA A 538      68.375 -25.203 -40.938  1.00 63.56           N  
ATOM   4250  CA  ALA A 538      67.250 -25.656 -41.750  1.00 63.56           C  
ATOM   4251  C   ALA A 538      67.750 -26.188 -43.094  1.00 63.56           C  
ATOM   4252  CB  ALA A 538      66.250 -24.531 -41.969  1.00 63.56           C  
ATOM   4253  O   ALA A 538      67.250 -27.188 -43.594  1.00 63.56           O  
ATOM   4254  N   SER A 539      68.750 -25.531 -43.688  1.00 67.62           N  
ATOM   4255  CA  SER A 539      69.375 -26.000 -44.938  1.00 67.62           C  
ATOM   4256  C   SER A 539      70.250 -27.250 -44.688  1.00 67.62           C  
ATOM   4257  CB  SER A 539      70.250 -24.891 -45.531  1.00 67.62           C  
ATOM   4258  O   SER A 539      70.250 -28.141 -45.531  1.00 67.62           O  
ATOM   4259  OG  SER A 539      71.500 -24.766 -44.844  1.00 67.62           O  
ATOM   4260  N   SER A 540      70.875 -27.359 -43.469  1.00 71.69           N  
ATOM   4261  CA  SER A 540      71.625 -28.547 -43.094  1.00 71.69           C  
ATOM   4262  C   SER A 540      70.750 -29.719 -42.781  1.00 71.69           C  
ATOM   4263  CB  SER A 540      72.562 -28.250 -41.875  1.00 71.69           C  
ATOM   4264  O   SER A 540      71.062 -30.875 -43.031  1.00 71.69           O  
ATOM   4265  OG  SER A 540      71.750 -27.891 -40.750  1.00 71.69           O  
ATOM   4266  N   LEU A 541      69.500 -29.484 -42.250  1.00 67.25           N  
ATOM   4267  CA  LEU A 541      68.500 -30.500 -41.938  1.00 67.25           C  
ATOM   4268  C   LEU A 541      67.875 -31.000 -43.219  1.00 67.25           C  
ATOM   4269  CB  LEU A 541      67.438 -29.906 -41.000  1.00 67.25           C  
ATOM   4270  O   LEU A 541      67.562 -32.188 -43.344  1.00 67.25           O  
ATOM   4271  CG  LEU A 541      66.875 -30.859 -39.938  1.00 67.25           C  
ATOM   4272  CD1 LEU A 541      67.438 -30.531 -38.594  1.00 67.25           C  
ATOM   4273  CD2 LEU A 541      65.312 -30.797 -39.938  1.00 67.25           C  
ATOM   4274  N   VAL A 542      67.625 -30.109 -44.188  1.00 72.25           N  
ATOM   4275  CA  VAL A 542      67.062 -30.484 -45.500  1.00 72.25           C  
ATOM   4276  C   VAL A 542      68.125 -31.312 -46.250  1.00 72.25           C  
ATOM   4277  CB  VAL A 542      66.688 -29.250 -46.312  1.00 72.25           C  
ATOM   4278  O   VAL A 542      67.750 -32.281 -46.906  1.00 72.25           O  
ATOM   4279  CG1 VAL A 542      66.250 -29.641 -47.719  1.00 72.25           C  
ATOM   4280  CG2 VAL A 542      65.562 -28.500 -45.625  1.00 72.25           C  
ATOM   4281  N   LEU A 543      69.438 -30.969 -46.125  1.00 71.94           N  
ATOM   4282  CA  LEU A 543      70.500 -31.734 -46.750  1.00 71.94           C  
ATOM   4283  C   LEU A 543      70.625 -33.094 -46.094  1.00 71.94           C  
ATOM   4284  CB  LEU A 543      71.812 -30.969 -46.656  1.00 71.94           C  
ATOM   4285  O   LEU A 543      70.875 -34.094 -46.750  1.00 71.94           O  
ATOM   4286  CG  LEU A 543      72.062 -29.906 -47.719  1.00 71.94           C  
ATOM   4287  CD1 LEU A 543      73.312 -29.094 -47.406  1.00 71.94           C  
ATOM   4288  CD2 LEU A 543      72.188 -30.547 -49.094  1.00 71.94           C  
ATOM   4289  N   VAL A 544      70.500 -33.281 -44.750  1.00 74.12           N  
ATOM   4290  CA  VAL A 544      70.562 -34.531 -44.000  1.00 74.12           C  
ATOM   4291  C   VAL A 544      69.375 -35.406 -44.344  1.00 74.12           C  
ATOM   4292  CB  VAL A 544      70.625 -34.281 -42.469  1.00 74.12           C  
ATOM   4293  O   VAL A 544      69.500 -36.625 -44.531  1.00 74.12           O  
ATOM   4294  CG1 VAL A 544      70.500 -35.594 -41.719  1.00 74.12           C  
ATOM   4295  CG2 VAL A 544      71.938 -33.594 -42.094  1.00 74.12           C  
ATOM   4296  N   VAL A 545      68.188 -34.750 -44.438  1.00 74.44           N  
ATOM   4297  CA  VAL A 545      67.000 -35.469 -44.812  1.00 74.44           C  
ATOM   4298  C   VAL A 545      67.062 -35.906 -46.250  1.00 74.44           C  
ATOM   4299  CB  VAL A 545      65.750 -34.594 -44.594  1.00 74.44           C  
ATOM   4300  O   VAL A 545      66.688 -37.031 -46.594  1.00 74.44           O  
ATOM   4301  CG1 VAL A 545      64.500 -35.281 -45.125  1.00 74.44           C  
ATOM   4302  CG2 VAL A 545      65.562 -34.250 -43.094  1.00 74.44           C  
ATOM   4303  N   SER A 546      67.625 -35.031 -47.125  1.00 74.12           N  
ATOM   4304  CA  SER A 546      67.812 -35.406 -48.531  1.00 74.12           C  
ATOM   4305  C   SER A 546      68.875 -36.469 -48.719  1.00 74.12           C  
ATOM   4306  CB  SER A 546      68.125 -34.156 -49.344  1.00 74.12           C  
ATOM   4307  O   SER A 546      68.688 -37.406 -49.500  1.00 74.12           O  
ATOM   4308  OG  SER A 546      68.812 -33.188 -48.562  1.00 74.12           O  
ATOM   4309  N   LEU A 547      70.000 -36.406 -47.938  1.00 77.00           N  
ATOM   4310  CA  LEU A 547      71.000 -37.406 -47.969  1.00 77.00           C  
ATOM   4311  C   LEU A 547      70.562 -38.719 -47.375  1.00 77.00           C  
ATOM   4312  CB  LEU A 547      72.250 -36.938 -47.219  1.00 77.00           C  
ATOM   4313  O   LEU A 547      70.875 -39.812 -47.844  1.00 77.00           O  
ATOM   4314  CG  LEU A 547      73.188 -35.938 -47.938  1.00 77.00           C  
ATOM   4315  CD1 LEU A 547      74.188 -35.312 -46.969  1.00 77.00           C  
ATOM   4316  CD2 LEU A 547      73.938 -36.656 -49.094  1.00 77.00           C  
ATOM   4317  N   GLY A 548      69.688 -38.625 -46.250  1.00 77.38           N  
ATOM   4318  CA  GLY A 548      69.062 -39.781 -45.688  1.00 77.38           C  
ATOM   4319  C   GLY A 548      68.062 -40.438 -46.656  1.00 77.38           C  
ATOM   4320  O   GLY A 548      68.000 -41.688 -46.750  1.00 77.38           O  
ATOM   4321  N   ALA A 549      67.312 -39.625 -47.406  1.00 74.56           N  
ATOM   4322  CA  ALA A 549      66.375 -40.094 -48.375  1.00 74.56           C  
ATOM   4323  C   ALA A 549      67.062 -40.719 -49.594  1.00 74.56           C  
ATOM   4324  CB  ALA A 549      65.438 -38.969 -48.844  1.00 74.56           C  
ATOM   4325  O   ALA A 549      66.688 -41.781 -50.094  1.00 74.56           O  
ATOM   4326  N   ILE A 550      68.188 -40.156 -50.000  1.00 76.19           N  
ATOM   4327  CA  ILE A 550      69.000 -40.656 -51.094  1.00 76.19           C  
ATOM   4328  C   ILE A 550      69.750 -41.938 -50.656  1.00 76.19           C  
ATOM   4329  CB  ILE A 550      70.062 -39.594 -51.594  1.00 76.19           C  
ATOM   4330  O   ILE A 550      69.875 -42.875 -51.438  1.00 76.19           O  
ATOM   4331  CG1 ILE A 550      69.312 -38.406 -52.250  1.00 76.19           C  
ATOM   4332  CG2 ILE A 550      71.062 -40.219 -52.562  1.00 76.19           C  
ATOM   4333  CD1 ILE A 550      70.188 -37.250 -52.562  1.00 76.19           C  
ATOM   4334  N   SER A 551      70.250 -41.938 -49.406  1.00 71.06           N  
ATOM   4335  CA  SER A 551      70.938 -43.125 -48.844  1.00 71.06           C  
ATOM   4336  C   SER A 551      69.938 -44.281 -48.656  1.00 71.06           C  
ATOM   4337  CB  SER A 551      71.562 -42.781 -47.500  1.00 71.06           C  
ATOM   4338  O   SER A 551      70.312 -45.438 -48.938  1.00 71.06           O  
ATOM   4339  OG  SER A 551      72.500 -41.719 -47.656  1.00 71.06           O  
ATOM   4340  N   PHE A 552      68.688 -43.969 -48.188  1.00 69.38           N  
ATOM   4341  CA  PHE A 552      67.625 -44.938 -48.062  1.00 69.38           C  
ATOM   4342  C   PHE A 552      67.125 -45.438 -49.438  1.00 69.38           C  
ATOM   4343  CB  PHE A 552      66.438 -44.344 -47.312  1.00 69.38           C  
ATOM   4344  O   PHE A 552      66.875 -46.625 -49.625  1.00 69.38           O  
ATOM   4345  CG  PHE A 552      65.688 -45.344 -46.438  1.00 69.38           C  
ATOM   4346  CD1 PHE A 552      64.625 -46.062 -46.906  1.00 69.38           C  
ATOM   4347  CD2 PHE A 552      66.125 -45.531 -45.125  1.00 69.38           C  
ATOM   4348  CE1 PHE A 552      63.969 -47.000 -46.094  1.00 69.38           C  
ATOM   4349  CE2 PHE A 552      65.500 -46.469 -44.312  1.00 69.38           C  
ATOM   4350  CZ  PHE A 552      64.375 -47.188 -44.781  1.00 69.38           C  
ATOM   4351  N   TRP A 553      67.062 -44.531 -50.406  1.00 73.62           N  
ATOM   4352  CA  TRP A 553      66.750 -44.844 -51.781  1.00 73.62           C  
ATOM   4353  C   TRP A 553      67.875 -45.656 -52.406  1.00 73.62           C  
ATOM   4354  CB  TRP A 553      66.562 -43.562 -52.594  1.00 73.62           C  
ATOM   4355  O   TRP A 553      67.625 -46.656 -53.125  1.00 73.62           O  
ATOM   4356  CG  TRP A 553      66.062 -43.812 -54.000  1.00 73.62           C  
ATOM   4357  CD1 TRP A 553      64.750 -44.156 -54.375  1.00 73.62           C  
ATOM   4358  CD2 TRP A 553      66.812 -43.719 -55.188  1.00 73.62           C  
ATOM   4359  CE2 TRP A 553      65.938 -44.031 -56.250  1.00 73.62           C  
ATOM   4360  CE3 TRP A 553      68.125 -43.406 -55.469  1.00 73.62           C  
ATOM   4361  NE1 TRP A 553      64.688 -44.281 -55.719  1.00 73.62           N  
ATOM   4362  CH2 TRP A 553      67.688 -43.719 -57.844  1.00 73.62           C  
ATOM   4363  CZ2 TRP A 553      66.375 -44.031 -57.594  1.00 73.62           C  
ATOM   4364  CZ3 TRP A 553      68.562 -43.406 -56.781  1.00 73.62           C  
ATOM   4365  N   MET A 554      69.125 -45.375 -52.125  1.00 73.38           N  
ATOM   4366  CA  MET A 554      70.312 -46.094 -52.656  1.00 73.38           C  
ATOM   4367  C   MET A 554      70.438 -47.438 -51.969  1.00 73.38           C  
ATOM   4368  CB  MET A 554      71.562 -45.250 -52.500  1.00 73.38           C  
ATOM   4369  O   MET A 554      70.875 -48.406 -52.562  1.00 73.38           O  
ATOM   4370  CG  MET A 554      71.688 -44.125 -53.500  1.00 73.38           C  
ATOM   4371  SD  MET A 554      73.375 -43.375 -53.531  1.00 73.38           S  
ATOM   4372  CE  MET A 554      73.188 -42.281 -54.969  1.00 73.38           C  
ATOM   4373  N   CYS A 555      69.938 -47.656 -50.594  1.00 68.56           N  
ATOM   4374  CA  CYS A 555      69.938 -48.906 -49.844  1.00 68.56           C  
ATOM   4375  C   CYS A 555      68.812 -49.812 -50.281  1.00 68.56           C  
ATOM   4376  CB  CYS A 555      69.812 -48.594 -48.344  1.00 68.56           C  
ATOM   4377  O   CYS A 555      68.938 -51.031 -50.312  1.00 68.56           O  
ATOM   4378  SG  CYS A 555      71.375 -48.156 -47.531  1.00 68.56           S  
ATOM   4379  N   SER A 556      67.625 -49.188 -50.844  1.00 65.94           N  
ATOM   4380  CA  SER A 556      66.500 -49.906 -51.344  1.00 65.94           C  
ATOM   4381  C   SER A 556      66.688 -50.375 -52.781  1.00 65.94           C  
ATOM   4382  CB  SER A 556      65.188 -49.062 -51.219  1.00 65.94           C  
ATOM   4383  O   SER A 556      66.125 -51.406 -53.188  1.00 65.94           O  
ATOM   4384  OG  SER A 556      64.438 -49.156 -52.375  1.00 65.94           O  
ATOM   4385  N   ASN A 557      67.625 -49.750 -53.562  1.00 67.12           N  
ATOM   4386  CA  ASN A 557      67.938 -50.031 -54.969  1.00 67.12           C  
ATOM   4387  C   ASN A 557      69.250 -50.781 -55.125  1.00 67.12           C  
ATOM   4388  CB  ASN A 557      67.938 -48.719 -55.781  1.00 67.12           C  
ATOM   4389  O   ASN A 557      69.625 -51.125 -56.250  1.00 67.12           O  
ATOM   4390  CG  ASN A 557      66.625 -48.406 -56.406  1.00 67.12           C  
ATOM   4391  ND2 ASN A 557      66.562 -47.250 -57.062  1.00 67.12           N  
ATOM   4392  OD1 ASN A 557      65.688 -49.188 -56.344  1.00 67.12           O  
ATOM   4393  N   GLY A 558      69.812 -51.312 -53.906  1.00 61.84           N  
ATOM   4394  CA  GLY A 558      70.938 -52.312 -53.938  1.00 61.84           C  
ATOM   4395  C   GLY A 558      72.250 -51.719 -54.312  1.00 61.84           C  
ATOM   4396  O   GLY A 558      73.188 -52.438 -54.562  1.00 61.84           O  
ATOM   4397  N   SER A 559      72.500 -50.344 -54.375  1.00 61.59           N  
ATOM   4398  CA  SER A 559      73.688 -49.594 -54.812  1.00 61.59           C  
ATOM   4399  C   SER A 559      74.438 -49.062 -53.594  1.00 61.59           C  
ATOM   4400  CB  SER A 559      73.250 -48.438 -55.719  1.00 61.59           C  
ATOM   4401  O   SER A 559      75.625 -48.719 -53.750  1.00 61.59           O  
ATOM   4402  OG  SER A 559      73.000 -47.281 -54.938  1.00 61.59           O  
ATOM   4403  N   LEU A 560      74.062 -49.312 -52.250  1.00 59.38           N  
ATOM   4404  CA  LEU A 560      74.750 -48.969 -51.031  1.00 59.38           C  
ATOM   4405  C   LEU A 560      74.562 -50.031 -49.938  1.00 59.38           C  
ATOM   4406  CB  LEU A 560      74.312 -47.594 -50.500  1.00 59.38           C  
ATOM   4407  O   LEU A 560      73.438 -50.469 -49.719  1.00 59.38           O  
ATOM   4408  CG  LEU A 560      75.375 -46.531 -50.312  1.00 59.38           C  
ATOM   4409  CD1 LEU A 560      75.062 -45.312 -51.125  1.00 59.38           C  
ATOM   4410  CD2 LEU A 560      75.500 -46.188 -48.812  1.00 59.38           C  
ATOM   4411  N   GLN A 561      75.500 -50.938 -49.625  1.00 56.75           N  
ATOM   4412  CA  GLN A 561      75.625 -51.938 -48.562  1.00 56.75           C  
ATOM   4413  C   GLN A 561      75.562 -51.344 -47.188  1.00 56.75           C  
ATOM   4414  CB  GLN A 561      76.875 -52.781 -48.750  1.00 56.75           C  
ATOM   4415  O   GLN A 561      76.438 -50.562 -46.812  1.00 56.75           O  
ATOM   4416  CG  GLN A 561      76.625 -54.188 -49.281  1.00 56.75           C  
ATOM   4417  CD  GLN A 561      77.938 -54.938 -49.531  1.00 56.75           C  
ATOM   4418  NE2 GLN A 561      77.812 -56.250 -49.688  1.00 56.75           N  
ATOM   4419  OE1 GLN A 561      79.000 -54.344 -49.594  1.00 56.75           O  
ATOM   4420  N   CYS A 562      74.312 -50.938 -46.562  1.00 55.62           N  
ATOM   4421  CA  CYS A 562      74.125 -50.312 -45.281  1.00 55.62           C  
ATOM   4422  C   CYS A 562      74.000 -51.375 -44.156  1.00 55.62           C  
ATOM   4423  CB  CYS A 562      72.875 -49.406 -45.250  1.00 55.62           C  
ATOM   4424  O   CYS A 562      73.188 -52.250 -44.219  1.00 55.62           O  
ATOM   4425  SG  CYS A 562      73.125 -47.844 -46.094  1.00 55.62           S  
ATOM   4426  N   ARG A 563      75.188 -51.875 -43.469  1.00 52.56           N  
ATOM   4427  CA  ARG A 563      75.312 -52.656 -42.281  1.00 52.56           C  
ATOM   4428  C   ARG A 563      75.188 -51.781 -41.031  1.00 52.56           C  
ATOM   4429  CB  ARG A 563      76.688 -53.375 -42.281  1.00 52.56           C  
ATOM   4430  O   ARG A 563      76.000 -50.906 -40.812  1.00 52.56           O  
ATOM   4431  CG  ARG A 563      76.562 -54.844 -42.656  1.00 52.56           C  
ATOM   4432  CD  ARG A 563      77.938 -55.531 -42.625  1.00 52.56           C  
ATOM   4433  NE  ARG A 563      77.938 -56.875 -43.219  1.00 52.56           N  
ATOM   4434  NH1 ARG A 563      79.375 -57.781 -41.688  1.00 52.56           N  
ATOM   4435  NH2 ARG A 563      78.500 -59.094 -43.375  1.00 52.56           N  
ATOM   4436  CZ  ARG A 563      78.562 -57.906 -42.750  1.00 52.56           C  
ATOM   4437  N   ILE A 564      74.000 -51.344 -40.562  1.00 51.47           N  
ATOM   4438  CA  ILE A 564      73.812 -50.594 -39.312  1.00 51.47           C  
ATOM   4439  C   ILE A 564      73.688 -51.562 -38.156  1.00 51.47           C  
ATOM   4440  CB  ILE A 564      72.562 -49.656 -39.406  1.00 51.47           C  
ATOM   4441  O   ILE A 564      72.875 -52.469 -38.156  1.00 51.47           O  
ATOM   4442  CG1 ILE A 564      72.750 -48.656 -40.531  1.00 51.47           C  
ATOM   4443  CG2 ILE A 564      72.375 -48.969 -38.062  1.00 51.47           C  
ATOM   4444  CD1 ILE A 564      71.438 -47.906 -40.875  1.00 51.47           C  
ATOM   4445  N   CYS A 565      74.750 -51.875 -37.312  1.00 43.25           N  
ATOM   4446  CA  CYS A 565      74.812 -52.469 -35.969  1.00 43.25           C  
ATOM   4447  C   CYS A 565      74.312 -51.500 -34.938  1.00 43.25           C  
ATOM   4448  CB  CYS A 565      76.250 -52.906 -35.625  1.00 43.25           C  
ATOM   4449  O   CYS A 565      74.688 -50.344 -34.906  1.00 43.25           O  
ATOM   4450  SG  CYS A 565      76.812 -54.406 -36.469  1.00 43.25           S  
ATOM   4451  N   ILE A 566      73.000 -51.562 -34.438  1.00 37.34           N  
ATOM   4452  CA  ILE A 566      72.375 -50.875 -33.281  1.00 37.34           C  
ATOM   4453  C   ILE A 566      73.375 -50.781 -32.156  1.00 37.34           C  
ATOM   4454  CB  ILE A 566      71.125 -51.594 -32.781  1.00 37.34           C  
ATOM   4455  O   ILE A 566      74.125 -51.750 -31.875  1.00 37.34           O  
ATOM   4456  CG1 ILE A 566      70.062 -51.688 -33.906  1.00 37.34           C  
ATOM   4457  CG2 ILE A 566      70.500 -50.906 -31.562  1.00 37.34           C  
ATOM   4458  CD1 ILE A 566      68.875 -52.562 -33.594  1.00 37.34           C  
TER    4459      ILE A 566                                                      
ENDMDL                                                                          
END                                                                             
