# Supplementary material for: Future Sequon Finder - A novel approach for predicting future N-linked glycosylation sequon locations on viral surface proteins
Source: PLoS One. 2025 Aug 14;20(8):e0328174. doi: 10.1371/journal.pone.0328174 (PMC12352829; doi:10.1371/journal.pone.0328174)
Supplement: S3 File — (ZIP) [file pone.0328174.s004.zip › S3_File/S3_File/Human H1N1/Future Prediction Strains/ATimis5636342024H1N1_9c884_unrelaxed_rank_001_alphafold2_ptm_model_1_seed_000.pdb]

MODEL     1                                                                     
ATOM      1  N   MET A   1      86.812 -32.906 -42.969  1.00 35.25           N  
ATOM      2  CA  MET A   1      86.750 -32.094 -44.188  1.00 35.25           C  
ATOM      3  C   MET A   1      85.375 -31.641 -44.531  1.00 35.25           C  
ATOM      4  CB  MET A   1      87.375 -32.875 -45.344  1.00 35.25           C  
ATOM      5  O   MET A   1      84.500 -32.469 -44.781  1.00 35.25           O  
ATOM      6  CG  MET A   1      88.875 -32.812 -45.406  1.00 35.25           C  
ATOM      7  SD  MET A   1      89.562 -33.469 -47.000  1.00 35.25           S  
ATOM      8  CE  MET A   1      89.312 -35.250 -46.750  1.00 35.25           C  
ATOM      9  N   LYS A   2      84.750 -30.609 -43.812  1.00 31.16           N  
ATOM     10  CA  LYS A   2      84.312 -29.234 -43.969  1.00 31.16           C  
ATOM     11  C   LYS A   2      83.750 -28.984 -45.375  1.00 31.16           C  
ATOM     12  CB  LYS A   2      85.438 -28.266 -43.688  1.00 31.16           C  
ATOM     13  O   LYS A   2      84.500 -29.156 -46.375  1.00 31.16           O  
ATOM     14  CG  LYS A   2      85.625 -27.938 -42.219  1.00 31.16           C  
ATOM     15  CD  LYS A   2      86.750 -26.922 -42.000  1.00 31.16           C  
ATOM     16  CE  LYS A   2      86.938 -26.594 -40.531  1.00 31.16           C  
ATOM     17  NZ  LYS A   2      88.062 -25.625 -40.312  1.00 31.16           N  
ATOM     18  N   ALA A   3      82.375 -28.969 -45.594  1.00 35.16           N  
ATOM     19  CA  ALA A   3      81.938 -27.812 -46.344  1.00 35.16           C  
ATOM     20  C   ALA A   3      80.438 -27.625 -46.219  1.00 35.16           C  
ATOM     21  CB  ALA A   3      82.312 -27.969 -47.812  1.00 35.16           C  
ATOM     22  O   ALA A   3      79.688 -28.547 -46.469  1.00 35.16           O  
ATOM     23  N   ILE A   4      80.000 -26.953 -45.125  1.00 36.91           N  
ATOM     24  CA  ILE A   4      79.000 -25.906 -44.875  1.00 36.91           C  
ATOM     25  C   ILE A   4      78.500 -25.312 -46.188  1.00 36.91           C  
ATOM     26  CB  ILE A   4      79.562 -24.797 -43.969  1.00 36.91           C  
ATOM     27  O   ILE A   4      79.250 -24.781 -46.969  1.00 36.91           O  
ATOM     28  CG1 ILE A   4      79.938 -25.344 -42.594  1.00 36.91           C  
ATOM     29  CG2 ILE A   4      78.562 -23.625 -43.844  1.00 36.91           C  
ATOM     30  CD1 ILE A   4      80.625 -24.359 -41.688  1.00 36.91           C  
ATOM     31  N   LEU A   5      77.438 -25.844 -46.812  1.00 35.06           N  
ATOM     32  CA  LEU A   5      76.500 -25.312 -47.781  1.00 35.06           C  
ATOM     33  C   LEU A   5      75.625 -24.250 -47.156  1.00 35.06           C  
ATOM     34  CB  LEU A   5      75.625 -26.438 -48.375  1.00 35.06           C  
ATOM     35  O   LEU A   5      74.938 -24.516 -46.156  1.00 35.06           O  
ATOM     36  CG  LEU A   5      75.812 -26.703 -49.875  1.00 35.06           C  
ATOM     37  CD1 LEU A   5      75.938 -28.203 -50.125  1.00 35.06           C  
ATOM     38  CD2 LEU A   5      74.625 -26.125 -50.625  1.00 35.06           C  
ATOM     39  N   VAL A   6      76.062 -22.984 -47.125  1.00 31.34           N  
ATOM     40  CA  VAL A   6      75.438 -21.656 -47.094  1.00 31.34           C  
ATOM     41  C   VAL A   6      74.312 -21.578 -48.125  1.00 31.34           C  
ATOM     42  CB  VAL A   6      76.438 -20.531 -47.344  1.00 31.34           C  
ATOM     43  O   VAL A   6      74.562 -21.719 -49.312  1.00 31.34           O  
ATOM     44  CG1 VAL A   6      75.750 -19.172 -47.375  1.00 31.34           C  
ATOM     45  CG2 VAL A   6      77.562 -20.562 -46.250  1.00 31.34           C  
ATOM     46  N   VAL A   7      73.062 -22.109 -47.875  1.00 35.47           N  
ATOM     47  CA  VAL A   7      71.750 -21.828 -48.438  1.00 35.47           C  
ATOM     48  C   VAL A   7      71.312 -20.453 -48.000  1.00 35.47           C  
ATOM     49  CB  VAL A   7      70.750 -22.906 -48.031  1.00 35.47           C  
ATOM     50  O   VAL A   7      71.250 -20.156 -46.812  1.00 35.47           O  
ATOM     51  CG1 VAL A   7      69.375 -22.531 -48.562  1.00 35.47           C  
ATOM     52  CG2 VAL A   7      71.125 -24.281 -48.562  1.00 35.47           C  
ATOM     53  N   MET A   8      71.812 -19.344 -48.594  1.00 30.14           N  
ATOM     54  CA  MET A   8      71.250 -18.000 -48.812  1.00 30.14           C  
ATOM     55  C   MET A   8      69.750 -18.047 -48.906  1.00 30.14           C  
ATOM     56  CB  MET A   8      71.812 -17.359 -50.062  1.00 30.14           C  
ATOM     57  O   MET A   8      69.188 -18.641 -49.844  1.00 30.14           O  
ATOM     58  CG  MET A   8      72.938 -16.344 -49.750  1.00 30.14           C  
ATOM     59  SD  MET A   8      72.312 -14.672 -49.375  1.00 30.14           S  
ATOM     60  CE  MET A   8      72.375 -13.930 -51.031  1.00 30.14           C  
ATOM     61  N   LEU A   9      68.938 -18.406 -47.812  1.00 26.91           N  
ATOM     62  CA  LEU A   9      67.562 -18.125 -47.469  1.00 26.91           C  
ATOM     63  C   LEU A   9      67.250 -16.641 -47.594  1.00 26.91           C  
ATOM     64  CB  LEU A   9      67.250 -18.609 -46.062  1.00 26.91           C  
ATOM     65  O   LEU A   9      67.875 -15.812 -46.938  1.00 26.91           O  
ATOM     66  CG  LEU A   9      66.688 -20.016 -45.906  1.00 26.91           C  
ATOM     67  CD1 LEU A   9      67.250 -20.703 -44.656  1.00 26.91           C  
ATOM     68  CD2 LEU A   9      65.188 -19.984 -45.844  1.00 26.91           C  
ATOM     69  N   TYR A  10      67.312 -16.062 -48.812  1.00 27.33           N  
ATOM     70  CA  TYR A  10      66.562 -14.836 -49.094  1.00 27.33           C  
ATOM     71  C   TYR A  10      65.188 -14.906 -48.531  1.00 27.33           C  
ATOM     72  CB  TYR A  10      66.500 -14.594 -50.625  1.00 27.33           C  
ATOM     73  O   TYR A  10      64.375 -15.820 -48.844  1.00 27.33           O  
ATOM     74  CG  TYR A  10      67.500 -13.609 -51.125  1.00 27.33           C  
ATOM     75  CD1 TYR A  10      67.250 -12.234 -51.094  1.00 27.33           C  
ATOM     76  CD2 TYR A  10      68.750 -14.039 -51.594  1.00 27.33           C  
ATOM     77  CE1 TYR A  10      68.188 -11.328 -51.562  1.00 27.33           C  
ATOM     78  CE2 TYR A  10      69.688 -13.141 -52.062  1.00 27.33           C  
ATOM     79  OH  TYR A  10      70.375 -10.891 -52.500  1.00 27.33           O  
ATOM     80  CZ  TYR A  10      69.438 -11.789 -52.062  1.00 27.33           C  
ATOM     81  N   THR A  11      64.875 -14.906 -47.156  1.00 25.56           N  
ATOM     82  CA  THR A  11      63.688 -14.492 -46.469  1.00 25.56           C  
ATOM     83  C   THR A  11      63.000 -13.336 -47.219  1.00 25.56           C  
ATOM     84  CB  THR A  11      63.969 -14.078 -45.031  1.00 25.56           C  
ATOM     85  O   THR A  11      63.625 -12.312 -47.500  1.00 25.56           O  
ATOM     86  CG2 THR A  11      64.375 -15.273 -44.188  1.00 25.56           C  
ATOM     87  OG1 THR A  11      65.000 -13.094 -45.000  1.00 25.56           O  
ATOM     88  N   PHE A  12      62.500 -13.484 -48.469  1.00 27.55           N  
ATOM     89  CA  PHE A  12      61.438 -12.633 -49.000  1.00 27.55           C  
ATOM     90  C   PHE A  12      60.531 -12.172 -47.844  1.00 27.55           C  
ATOM     91  CB  PHE A  12      60.625 -13.367 -50.062  1.00 27.55           C  
ATOM     92  O   PHE A  12      59.969 -13.000 -47.125  1.00 27.55           O  
ATOM     93  CG  PHE A  12      61.312 -13.430 -51.406  1.00 27.55           C  
ATOM     94  CD1 PHE A  12      61.312 -12.328 -52.250  1.00 27.55           C  
ATOM     95  CD2 PHE A  12      61.969 -14.586 -51.812  1.00 27.55           C  
ATOM     96  CE1 PHE A  12      61.938 -12.383 -53.500  1.00 27.55           C  
ATOM     97  CE2 PHE A  12      62.594 -14.648 -53.062  1.00 27.55           C  
ATOM     98  CZ  PHE A  12      62.562 -13.547 -53.906  1.00 27.55           C  
ATOM     99  N   THR A  13      61.000 -11.344 -46.906  1.00 26.98           N  
ATOM    100  CA  THR A  13      60.250 -10.469 -46.031  1.00 26.98           C  
ATOM    101  C   THR A  13      58.906 -10.102 -46.625  1.00 26.98           C  
ATOM    102  CB  THR A  13      61.031  -9.188 -45.688  1.00 26.98           C  
ATOM    103  O   THR A  13      58.812  -9.719 -47.812  1.00 26.98           O  
ATOM    104  CG2 THR A  13      62.312  -9.508 -44.938  1.00 26.98           C  
ATOM    105  OG1 THR A  13      61.344  -8.508 -46.906  1.00 26.98           O  
ATOM    106  N   THR A  14      57.906 -11.031 -46.938  1.00 30.36           N  
ATOM    107  CA  THR A  14      56.531 -10.531 -47.094  1.00 30.36           C  
ATOM    108  C   THR A  14      56.438  -9.062 -46.688  1.00 30.36           C  
ATOM    109  CB  THR A  14      55.531 -11.352 -46.250  1.00 30.36           C  
ATOM    110  O   THR A  14      56.906  -8.664 -45.625  1.00 30.36           O  
ATOM    111  CG2 THR A  14      55.438 -12.789 -46.750  1.00 30.36           C  
ATOM    112  OG1 THR A  14      55.969 -11.359 -44.906  1.00 30.36           O  
ATOM    113  N   ALA A  15      57.062  -8.102 -47.406  1.00 34.34           N  
ATOM    114  CA  ALA A  15      56.844  -6.660 -47.344  1.00 34.34           C  
ATOM    115  C   ALA A  15      55.562  -6.336 -46.562  1.00 34.34           C  
ATOM    116  CB  ALA A  15      56.719  -6.094 -48.781  1.00 34.34           C  
ATOM    117  O   ALA A  15      54.469  -6.797 -46.906  1.00 34.34           O  
ATOM    118  N   ASN A  16      55.438  -6.555 -45.219  1.00 47.94           N  
ATOM    119  CA  ASN A  16      54.438  -6.047 -44.281  1.00 47.94           C  
ATOM    120  C   ASN A  16      53.875  -4.699 -44.719  1.00 47.94           C  
ATOM    121  CB  ASN A  16      55.062  -5.938 -42.875  1.00 47.94           C  
ATOM    122  O   ASN A  16      54.594  -3.695 -44.719  1.00 47.94           O  
ATOM    123  CG  ASN A  16      55.281  -7.293 -42.219  1.00 47.94           C  
ATOM    124  ND2 ASN A  16      56.219  -7.348 -41.281  1.00 47.94           N  
ATOM    125  OD1 ASN A  16      54.625  -8.281 -42.594  1.00 47.94           O  
ATOM    126  N   ALA A  17      53.094  -4.648 -45.812  1.00 59.41           N  
ATOM    127  CA  ALA A  17      52.438  -3.418 -46.250  1.00 59.41           C  
ATOM    128  C   ALA A  17      51.781  -2.717 -45.094  1.00 59.41           C  
ATOM    129  CB  ALA A  17      51.438  -3.721 -47.344  1.00 59.41           C  
ATOM    130  O   ALA A  17      51.250  -3.369 -44.156  1.00 59.41           O  
ATOM    131  N   ASP A  18      52.125  -1.424 -44.844  1.00 76.56           N  
ATOM    132  CA  ASP A  18      51.531  -0.557 -43.844  1.00 76.56           C  
ATOM    133  C   ASP A  18      50.031  -0.409 -44.062  1.00 76.56           C  
ATOM    134  CB  ASP A  18      52.188   0.818 -43.844  1.00 76.56           C  
ATOM    135  O   ASP A  18      49.594  -0.132 -45.156  1.00 76.56           O  
ATOM    136  CG  ASP A  18      53.688   0.756 -43.531  1.00 76.56           C  
ATOM    137  OD1 ASP A  18      54.125  -0.150 -42.781  1.00 76.56           O  
ATOM    138  OD2 ASP A  18      54.438   1.624 -44.031  1.00 76.56           O  
ATOM    139  N   THR A  19      49.156  -0.791 -43.031  1.00 74.75           N  
ATOM    140  CA  THR A  19      47.719  -0.785 -43.156  1.00 74.75           C  
ATOM    141  C   THR A  19      47.094   0.184 -42.125  1.00 74.75           C  
ATOM    142  CB  THR A  19      47.125  -2.193 -42.938  1.00 74.75           C  
ATOM    143  O   THR A  19      47.656   0.391 -41.062  1.00 74.75           O  
ATOM    144  CG2 THR A  19      47.625  -3.168 -44.000  1.00 74.75           C  
ATOM    145  OG1 THR A  19      47.531  -2.668 -41.625  1.00 74.75           O  
ATOM    146  N   LEU A  20      46.125   0.827 -42.625  1.00 74.88           N  
ATOM    147  CA  LEU A  20      45.312   1.711 -41.812  1.00 74.88           C  
ATOM    148  C   LEU A  20      43.844   1.327 -41.875  1.00 74.88           C  
ATOM    149  CB  LEU A  20      45.500   3.168 -42.250  1.00 74.88           C  
ATOM    150  O   LEU A  20      43.281   1.263 -42.969  1.00 74.88           O  
ATOM    151  CG  LEU A  20      44.656   4.203 -41.500  1.00 74.88           C  
ATOM    152  CD1 LEU A  20      45.125   4.371 -40.062  1.00 74.88           C  
ATOM    153  CD2 LEU A  20      44.688   5.539 -42.250  1.00 74.88           C  
ATOM    154  N   CYS A  21      43.281   1.019 -40.781  1.00 67.25           N  
ATOM    155  CA  CYS A  21      41.875   0.654 -40.719  1.00 67.25           C  
ATOM    156  C   CYS A  21      41.094   1.659 -39.875  1.00 67.25           C  
ATOM    157  CB  CYS A  21      41.719  -0.748 -40.125  1.00 67.25           C  
ATOM    158  O   CYS A  21      41.531   2.041 -38.781  1.00 67.25           O  
ATOM    159  SG  CYS A  21      42.562  -2.037 -41.094  1.00 67.25           S  
ATOM    160  N   ILE A  22      40.031   2.018 -40.562  1.00 66.06           N  
ATOM    161  CA  ILE A  22      39.094   2.938 -39.906  1.00 66.06           C  
ATOM    162  C   ILE A  22      37.844   2.186 -39.500  1.00 66.06           C  
ATOM    163  CB  ILE A  22      38.750   4.121 -40.844  1.00 66.06           C  
ATOM    164  O   ILE A  22      37.188   1.521 -40.312  1.00 66.06           O  
ATOM    165  CG1 ILE A  22      40.000   4.836 -41.312  1.00 66.06           C  
ATOM    166  CG2 ILE A  22      37.781   5.094 -40.125  1.00 66.06           C  
ATOM    167  CD1 ILE A  22      39.750   5.926 -42.344  1.00 66.06           C  
ATOM    168  N   GLY A  23      37.688   1.924 -38.375  1.00 59.16           N  
ATOM    169  CA  GLY A  23      36.531   1.152 -37.969  1.00 59.16           C  
ATOM    170  C   GLY A  23      36.344   1.081 -36.469  1.00 59.16           C  
ATOM    171  O   GLY A  23      36.938   1.872 -35.750  1.00 59.16           O  
ATOM    172  N   TYR A  24      35.219   0.344 -36.062  1.00 51.72           N  
ATOM    173  CA  TYR A  24      34.812   0.146 -34.688  1.00 51.72           C  
ATOM    174  C   TYR A  24      35.812  -0.700 -33.906  1.00 51.72           C  
ATOM    175  CB  TYR A  24      33.406  -0.518 -34.625  1.00 51.72           C  
ATOM    176  O   TYR A  24      36.500  -1.548 -34.500  1.00 51.72           O  
ATOM    177  CG  TYR A  24      32.312   0.299 -35.250  1.00 51.72           C  
ATOM    178  CD1 TYR A  24      31.688   1.315 -34.562  1.00 51.72           C  
ATOM    179  CD2 TYR A  24      31.938   0.057 -36.562  1.00 51.72           C  
ATOM    180  CE1 TYR A  24      30.672   2.070 -35.156  1.00 51.72           C  
ATOM    181  CE2 TYR A  24      30.922   0.806 -37.156  1.00 51.72           C  
ATOM    182  OH  TYR A  24      29.297   2.553 -37.031  1.00 51.72           O  
ATOM    183  CZ  TYR A  24      30.297   1.809 -36.438  1.00 51.72           C  
ATOM    184  N   HIS A  25      36.406  -0.332 -32.812  1.00 50.25           N  
ATOM    185  CA  HIS A  25      37.188  -1.157 -31.891  1.00 50.25           C  
ATOM    186  C   HIS A  25      36.625  -2.574 -31.812  1.00 50.25           C  
ATOM    187  CB  HIS A  25      37.250  -0.528 -30.500  1.00 50.25           C  
ATOM    188  O   HIS A  25      35.406  -2.762 -31.688  1.00 50.25           O  
ATOM    189  CG  HIS A  25      38.250   0.573 -30.375  1.00 50.25           C  
ATOM    190  CD2 HIS A  25      38.094   1.917 -30.328  1.00 50.25           C  
ATOM    191  ND1 HIS A  25      39.594   0.337 -30.281  1.00 50.25           N  
ATOM    192  CE1 HIS A  25      40.250   1.492 -30.188  1.00 50.25           C  
ATOM    193  NE2 HIS A  25      39.344   2.467 -30.219  1.00 50.25           N  
ATOM    194  N   ALA A  26      37.312  -3.682 -32.312  1.00 50.28           N  
ATOM    195  CA  ALA A  26      37.062  -5.098 -32.062  1.00 50.28           C  
ATOM    196  C   ALA A  26      37.344  -5.465 -30.625  1.00 50.28           C  
ATOM    197  CB  ALA A  26      37.875  -5.957 -33.031  1.00 50.28           C  
ATOM    198  O   ALA A  26      38.375  -5.078 -30.078  1.00 50.28           O  
ATOM    199  N   ASN A  27      36.281  -5.531 -29.812  1.00 52.47           N  
ATOM    200  CA  ASN A  27      36.344  -6.000 -28.438  1.00 52.47           C  
ATOM    201  C   ASN A  27      35.750  -7.387 -28.281  1.00 52.47           C  
ATOM    202  CB  ASN A  27      35.656  -5.008 -27.500  1.00 52.47           C  
ATOM    203  O   ASN A  27      35.031  -7.863 -29.188  1.00 52.47           O  
ATOM    204  CG  ASN A  27      35.688  -5.449 -26.047  1.00 52.47           C  
ATOM    205  ND2 ASN A  27      35.156  -4.621 -25.156  1.00 52.47           N  
ATOM    206  OD1 ASN A  27      36.219  -6.520 -25.719  1.00 52.47           O  
ATOM    207  N   ASN A  28      36.312  -8.305 -27.516  1.00 57.81           N  
ATOM    208  CA  ASN A  28      35.781  -9.633 -27.234  1.00 57.81           C  
ATOM    209  C   ASN A  28      34.438  -9.562 -26.484  1.00 57.81           C  
ATOM    210  CB  ASN A  28      36.781 -10.461 -26.438  1.00 57.81           C  
ATOM    211  O   ASN A  28      34.062 -10.516 -25.828  1.00 57.81           O  
ATOM    212  CG  ASN A  28      37.812 -11.141 -27.328  1.00 57.81           C  
ATOM    213  ND2 ASN A  28      38.844 -11.719 -26.703  1.00 57.81           N  
ATOM    214  OD1 ASN A  28      37.688 -11.141 -28.547  1.00 57.81           O  
ATOM    215  N   SER A  29      33.844  -8.359 -26.547  1.00 62.91           N  
ATOM    216  CA  SER A  29      32.594  -8.180 -25.812  1.00 62.91           C  
ATOM    217  C   SER A  29      31.453  -9.008 -26.422  1.00 62.91           C  
ATOM    218  CB  SER A  29      32.188  -6.703 -25.781  1.00 62.91           C  
ATOM    219  O   SER A  29      31.359  -9.133 -27.656  1.00 62.91           O  
ATOM    220  OG  SER A  29      30.906  -6.539 -25.203  1.00 62.91           O  
ATOM    221  N   THR A  30      30.688  -9.719 -25.625  1.00 75.19           N  
ATOM    222  CA  THR A  30      29.531 -10.508 -26.016  1.00 75.19           C  
ATOM    223  C   THR A  30      28.234  -9.734 -25.750  1.00 75.19           C  
ATOM    224  CB  THR A  30      29.484 -11.852 -25.281  1.00 75.19           C  
ATOM    225  O   THR A  30      27.141 -10.297 -25.797  1.00 75.19           O  
ATOM    226  CG2 THR A  30      30.672 -12.727 -25.641  1.00 75.19           C  
ATOM    227  OG1 THR A  30      29.500 -11.617 -23.859  1.00 75.19           O  
ATOM    228  N   ASP A  31      28.438  -8.438 -25.453  1.00 79.75           N  
ATOM    229  CA  ASP A  31      27.266  -7.645 -25.078  1.00 79.75           C  
ATOM    230  C   ASP A  31      26.391  -7.336 -26.297  1.00 79.75           C  
ATOM    231  CB  ASP A  31      27.688  -6.344 -24.391  1.00 79.75           C  
ATOM    232  O   ASP A  31      26.906  -7.023 -27.375  1.00 79.75           O  
ATOM    233  CG  ASP A  31      28.156  -6.547 -22.969  1.00 79.75           C  
ATOM    234  OD1 ASP A  31      28.125  -7.699 -22.469  1.00 79.75           O  
ATOM    235  OD2 ASP A  31      28.531  -5.551 -22.312  1.00 79.75           O  
ATOM    236  N   THR A  32      25.094  -7.441 -26.141  1.00 85.81           N  
ATOM    237  CA  THR A  32      24.156  -7.141 -27.219  1.00 85.81           C  
ATOM    238  C   THR A  32      23.062  -6.188 -26.734  1.00 85.81           C  
ATOM    239  CB  THR A  32      23.516  -8.422 -27.766  1.00 85.81           C  
ATOM    240  O   THR A  32      22.703  -6.203 -25.562  1.00 85.81           O  
ATOM    241  CG2 THR A  32      24.562  -9.391 -28.297  1.00 85.81           C  
ATOM    242  OG1 THR A  32      22.766  -9.070 -26.734  1.00 85.81           O  
ATOM    243  N   VAL A  33      22.719  -5.328 -27.703  1.00 85.94           N  
ATOM    244  CA  VAL A  33      21.609  -4.441 -27.406  1.00 85.94           C  
ATOM    245  C   VAL A  33      20.578  -4.516 -28.531  1.00 85.94           C  
ATOM    246  CB  VAL A  33      22.078  -2.980 -27.203  1.00 85.94           C  
ATOM    247  O   VAL A  33      20.891  -4.914 -29.656  1.00 85.94           O  
ATOM    248  CG1 VAL A  33      23.062  -2.881 -26.047  1.00 85.94           C  
ATOM    249  CG2 VAL A  33      22.703  -2.449 -28.500  1.00 85.94           C  
ATOM    250  N   ASP A  34      19.297  -4.109 -28.203  1.00 86.50           N  
ATOM    251  CA  ASP A  34      18.250  -4.020 -29.203  1.00 86.50           C  
ATOM    252  C   ASP A  34      18.062  -2.580 -29.672  1.00 86.50           C  
ATOM    253  CB  ASP A  34      16.938  -4.566 -28.656  1.00 86.50           C  
ATOM    254  O   ASP A  34      18.188  -1.641 -28.891  1.00 86.50           O  
ATOM    255  CG  ASP A  34      16.984  -6.059 -28.359  1.00 86.50           C  
ATOM    256  OD1 ASP A  34      17.828  -6.766 -28.953  1.00 86.50           O  
ATOM    257  OD2 ASP A  34      16.172  -6.531 -27.547  1.00 86.50           O  
ATOM    258  N   THR A  35      17.859  -2.430 -30.953  1.00 83.81           N  
ATOM    259  CA  THR A  35      17.469  -1.150 -31.531  1.00 83.81           C  
ATOM    260  C   THR A  35      16.062  -1.230 -32.125  1.00 83.81           C  
ATOM    261  CB  THR A  35      18.453  -0.702 -32.625  1.00 83.81           C  
ATOM    262  O   THR A  35      15.445  -2.299 -32.125  1.00 83.81           O  
ATOM    263  CG2 THR A  35      19.891  -0.835 -32.156  1.00 83.81           C  
ATOM    264  OG1 THR A  35      18.266  -1.515 -33.781  1.00 83.81           O  
ATOM    265  N   VAL A  36      15.562  -0.099 -32.594  1.00 78.06           N  
ATOM    266  CA  VAL A  36      14.227  -0.047 -33.188  1.00 78.06           C  
ATOM    267  C   VAL A  36      14.164  -0.969 -34.406  1.00 78.06           C  
ATOM    268  CB  VAL A  36      13.844   1.394 -33.594  1.00 78.06           C  
ATOM    269  O   VAL A  36      13.148  -1.637 -34.625  1.00 78.06           O  
ATOM    270  CG1 VAL A  36      12.492   1.412 -34.312  1.00 78.06           C  
ATOM    271  CG2 VAL A  36      13.812   2.301 -32.375  1.00 78.06           C  
ATOM    272  N   LEU A  37      15.312  -1.143 -35.094  1.00 78.88           N  
ATOM    273  CA  LEU A  37      15.352  -1.789 -36.406  1.00 78.88           C  
ATOM    274  C   LEU A  37      15.984  -3.174 -36.312  1.00 78.88           C  
ATOM    275  CB  LEU A  37      16.125  -0.930 -37.406  1.00 78.88           C  
ATOM    276  O   LEU A  37      15.656  -4.066 -37.094  1.00 78.88           O  
ATOM    277  CG  LEU A  37      15.531   0.436 -37.719  1.00 78.88           C  
ATOM    278  CD1 LEU A  37      16.484   1.244 -38.594  1.00 78.88           C  
ATOM    279  CD2 LEU A  37      14.188   0.272 -38.438  1.00 78.88           C  
ATOM    280  N   GLU A  38      16.906  -3.375 -35.312  1.00 81.00           N  
ATOM    281  CA  GLU A  38      17.672  -4.617 -35.250  1.00 81.00           C  
ATOM    282  C   GLU A  38      17.703  -5.164 -33.844  1.00 81.00           C  
ATOM    283  CB  GLU A  38      19.094  -4.410 -35.781  1.00 81.00           C  
ATOM    284  O   GLU A  38      17.875  -4.402 -32.875  1.00 81.00           O  
ATOM    285  CG  GLU A  38      19.156  -4.020 -37.250  1.00 81.00           C  
ATOM    286  CD  GLU A  38      20.562  -3.730 -37.719  1.00 81.00           C  
ATOM    287  OE1 GLU A  38      20.734  -3.139 -38.812  1.00 81.00           O  
ATOM    288  OE2 GLU A  38      21.531  -4.098 -37.000  1.00 81.00           O  
ATOM    289  N   LYS A  39      17.500  -6.492 -33.719  1.00 85.88           N  
ATOM    290  CA  LYS A  39      17.641  -7.152 -32.406  1.00 85.88           C  
ATOM    291  C   LYS A  39      19.016  -7.785 -32.250  1.00 85.88           C  
ATOM    292  CB  LYS A  39      16.547  -8.211 -32.250  1.00 85.88           C  
ATOM    293  O   LYS A  39      19.625  -8.203 -33.250  1.00 85.88           O  
ATOM    294  CG  LYS A  39      15.141  -7.645 -32.094  1.00 85.88           C  
ATOM    295  CD  LYS A  39      14.141  -8.719 -31.688  1.00 85.88           C  
ATOM    296  CE  LYS A  39      12.750  -8.133 -31.484  1.00 85.88           C  
ATOM    297  NZ  LYS A  39      11.773  -9.180 -31.062  1.00 85.88           N  
ATOM    298  N   ASN A  40      19.656  -7.773 -31.062  1.00 85.62           N  
ATOM    299  CA  ASN A  40      20.891  -8.445 -30.656  1.00 85.62           C  
ATOM    300  C   ASN A  40      22.094  -7.887 -31.406  1.00 85.62           C  
ATOM    301  CB  ASN A  40      20.766  -9.953 -30.891  1.00 85.62           C  
ATOM    302  O   ASN A  40      22.891  -8.641 -31.953  1.00 85.62           O  
ATOM    303  CG  ASN A  40      19.766 -10.609 -29.969  1.00 85.62           C  
ATOM    304  ND2 ASN A  40      19.078 -11.633 -30.469  1.00 85.62           N  
ATOM    305  OD1 ASN A  40      19.609 -10.211 -28.812  1.00 85.62           O  
ATOM    306  N   VAL A  41      22.156  -6.633 -31.453  1.00 83.00           N  
ATOM    307  CA  VAL A  41      23.297  -5.941 -32.031  1.00 83.00           C  
ATOM    308  C   VAL A  41      24.500  -6.000 -31.094  1.00 83.00           C  
ATOM    309  CB  VAL A  41      22.969  -4.473 -32.375  1.00 83.00           C  
ATOM    310  O   VAL A  41      24.391  -5.629 -29.922  1.00 83.00           O  
ATOM    311  CG1 VAL A  41      24.172  -3.770 -33.000  1.00 83.00           C  
ATOM    312  CG2 VAL A  41      21.766  -4.406 -33.312  1.00 83.00           C  
ATOM    313  N   THR A  42      25.562  -6.566 -31.531  1.00 81.31           N  
ATOM    314  CA  THR A  42      26.766  -6.672 -30.703  1.00 81.31           C  
ATOM    315  C   THR A  42      27.422  -5.309 -30.531  1.00 81.31           C  
ATOM    316  CB  THR A  42      27.766  -7.660 -31.312  1.00 81.31           C  
ATOM    317  O   THR A  42      27.672  -4.602 -31.516  1.00 81.31           O  
ATOM    318  CG2 THR A  42      27.219  -9.078 -31.328  1.00 81.31           C  
ATOM    319  OG1 THR A  42      28.062  -7.266 -32.656  1.00 81.31           O  
ATOM    320  N   VAL A  43      27.672  -4.969 -29.312  1.00 74.31           N  
ATOM    321  CA  VAL A  43      28.266  -3.670 -29.016  1.00 74.31           C  
ATOM    322  C   VAL A  43      29.500  -3.855 -28.141  1.00 74.31           C  
ATOM    323  CB  VAL A  43      27.266  -2.725 -28.328  1.00 74.31           C  
ATOM    324  O   VAL A  43      29.672  -4.902 -27.516  1.00 74.31           O  
ATOM    325  CG1 VAL A  43      26.078  -2.428 -29.250  1.00 74.31           C  
ATOM    326  CG2 VAL A  43      26.766  -3.332 -27.016  1.00 74.31           C  
ATOM    327  N   THR A  44      30.328  -2.951 -28.125  1.00 65.56           N  
ATOM    328  CA  THR A  44      31.594  -2.990 -27.391  1.00 65.56           C  
ATOM    329  C   THR A  44      31.359  -2.838 -25.891  1.00 65.56           C  
ATOM    330  CB  THR A  44      32.562  -1.891 -27.875  1.00 65.56           C  
ATOM    331  O   THR A  44      32.094  -3.391 -25.078  1.00 65.56           O  
ATOM    332  CG2 THR A  44      33.000  -2.139 -29.312  1.00 65.56           C  
ATOM    333  OG1 THR A  44      31.906  -0.621 -27.812  1.00 65.56           O  
ATOM    334  N   HIS A  45      30.266  -2.111 -25.562  1.00 66.69           N  
ATOM    335  CA  HIS A  45      29.891  -1.935 -24.172  1.00 66.69           C  
ATOM    336  C   HIS A  45      28.406  -1.620 -24.031  1.00 66.69           C  
ATOM    337  CB  HIS A  45      30.719  -0.822 -23.531  1.00 66.69           C  
ATOM    338  O   HIS A  45      27.828  -0.932 -24.891  1.00 66.69           O  
ATOM    339  CG  HIS A  45      30.453  -0.647 -22.062  1.00 66.69           C  
ATOM    340  CD2 HIS A  45      29.797   0.326 -21.391  1.00 66.69           C  
ATOM    341  ND1 HIS A  45      30.891  -1.546 -21.125  1.00 66.69           N  
ATOM    342  CE1 HIS A  45      30.531  -1.132 -19.922  1.00 66.69           C  
ATOM    343  NE2 HIS A  45      29.859   0.002 -20.062  1.00 66.69           N  
ATOM    344  N   SER A  46      27.781  -2.092 -23.031  1.00 79.69           N  
ATOM    345  CA  SER A  46      26.391  -1.787 -22.703  1.00 79.69           C  
ATOM    346  C   SER A  46      26.156  -1.781 -21.203  1.00 79.69           C  
ATOM    347  CB  SER A  46      25.453  -2.797 -23.375  1.00 79.69           C  
ATOM    348  O   SER A  46      26.922  -2.371 -20.438  1.00 79.69           O  
ATOM    349  OG  SER A  46      25.594  -4.078 -22.781  1.00 79.69           O  
ATOM    350  N   VAL A  47      25.250  -1.003 -20.812  1.00 81.12           N  
ATOM    351  CA  VAL A  47      24.859  -0.964 -19.406  1.00 81.12           C  
ATOM    352  C   VAL A  47      23.391  -1.311 -19.266  1.00 81.12           C  
ATOM    353  CB  VAL A  47      25.156   0.418 -18.781  1.00 81.12           C  
ATOM    354  O   VAL A  47      22.562  -0.906 -20.094  1.00 81.12           O  
ATOM    355  CG1 VAL A  47      26.656   0.644 -18.641  1.00 81.12           C  
ATOM    356  CG2 VAL A  47      24.516   1.527 -19.625  1.00 81.12           C  
ATOM    357  N   ASN A  48      23.141  -2.139 -18.266  1.00 87.69           N  
ATOM    358  CA  ASN A  48      21.750  -2.426 -17.969  1.00 87.69           C  
ATOM    359  C   ASN A  48      21.109  -1.327 -17.109  1.00 87.69           C  
ATOM    360  CB  ASN A  48      21.609  -3.781 -17.266  1.00 87.69           C  
ATOM    361  O   ASN A  48      21.672  -0.931 -16.094  1.00 87.69           O  
ATOM    362  CG  ASN A  48      20.188  -4.297 -17.266  1.00 87.69           C  
ATOM    363  ND2 ASN A  48      19.953  -5.395 -16.547  1.00 87.69           N  
ATOM    364  OD1 ASN A  48      19.297  -3.717 -17.891  1.00 87.69           O  
ATOM    365  N   LEU A  49      19.984  -0.847 -17.547  1.00 85.69           N  
ATOM    366  CA  LEU A  49      19.328   0.277 -16.875  1.00 85.69           C  
ATOM    367  C   LEU A  49      18.328  -0.214 -15.844  1.00 85.69           C  
ATOM    368  CB  LEU A  49      18.625   1.169 -17.906  1.00 85.69           C  
ATOM    369  O   LEU A  49      17.672   0.592 -15.180  1.00 85.69           O  
ATOM    370  CG  LEU A  49      19.531   1.854 -18.938  1.00 85.69           C  
ATOM    371  CD1 LEU A  49      18.688   2.654 -19.922  1.00 85.69           C  
ATOM    372  CD2 LEU A  49      20.547   2.754 -18.250  1.00 85.69           C  
ATOM    373  N   LEU A  50      18.250  -1.551 -15.695  1.00 90.00           N  
ATOM    374  CA  LEU A  50      17.266  -2.129 -14.805  1.00 90.00           C  
ATOM    375  C   LEU A  50      17.906  -2.666 -13.539  1.00 90.00           C  
ATOM    376  CB  LEU A  50      16.484  -3.248 -15.508  1.00 90.00           C  
ATOM    377  O   LEU A  50      18.891  -3.402 -13.602  1.00 90.00           O  
ATOM    378  CG  LEU A  50      15.461  -2.811 -16.547  1.00 90.00           C  
ATOM    379  CD1 LEU A  50      14.938  -4.020 -17.328  1.00 90.00           C  
ATOM    380  CD2 LEU A  50      14.312  -2.064 -15.883  1.00 90.00           C  
ATOM    381  N   GLU A  51      17.406  -2.248 -12.352  1.00 91.75           N  
ATOM    382  CA  GLU A  51      17.781  -2.816 -11.062  1.00 91.75           C  
ATOM    383  C   GLU A  51      16.922  -4.020 -10.711  1.00 91.75           C  
ATOM    384  CB  GLU A  51      17.703  -1.760  -9.961  1.00 91.75           C  
ATOM    385  O   GLU A  51      15.688  -3.930 -10.727  1.00 91.75           O  
ATOM    386  CG  GLU A  51      18.047  -2.285  -8.578  1.00 91.75           C  
ATOM    387  CD  GLU A  51      19.453  -2.844  -8.484  1.00 91.75           C  
ATOM    388  OE1 GLU A  51      19.609  -4.070  -8.289  1.00 91.75           O  
ATOM    389  OE2 GLU A  51      20.406  -2.047  -8.602  1.00 91.75           O  
ATOM    390  N   ASP A  52      17.641  -5.086 -10.414  1.00 91.00           N  
ATOM    391  CA  ASP A  52      16.859  -6.277 -10.094  1.00 91.00           C  
ATOM    392  C   ASP A  52      17.234  -6.816  -8.711  1.00 91.00           C  
ATOM    393  CB  ASP A  52      17.062  -7.359 -11.148  1.00 91.00           C  
ATOM    394  O   ASP A  52      16.703  -7.844  -8.281  1.00 91.00           O  
ATOM    395  CG  ASP A  52      18.500  -7.812 -11.273  1.00 91.00           C  
ATOM    396  OD1 ASP A  52      19.375  -7.246 -10.578  1.00 91.00           O  
ATOM    397  OD2 ASP A  52      18.766  -8.734 -12.070  1.00 91.00           O  
ATOM    398  N   LYS A  53      18.125  -6.090  -8.055  1.00 92.06           N  
ATOM    399  CA  LYS A  53      18.594  -6.508  -6.738  1.00 92.06           C  
ATOM    400  C   LYS A  53      17.828  -5.785  -5.629  1.00 92.06           C  
ATOM    401  CB  LYS A  53      20.094  -6.258  -6.598  1.00 92.06           C  
ATOM    402  O   LYS A  53      17.406  -4.637  -5.805  1.00 92.06           O  
ATOM    403  CG  LYS A  53      20.953  -7.090  -7.535  1.00 92.06           C  
ATOM    404  CD  LYS A  53      22.438  -6.898  -7.258  1.00 92.06           C  
ATOM    405  CE  LYS A  53      23.297  -7.727  -8.203  1.00 92.06           C  
ATOM    406  NZ  LYS A  53      24.750  -7.512  -7.953  1.00 92.06           N  
ATOM    407  N   HIS A  54      17.672  -6.473  -4.539  1.00 92.88           N  
ATOM    408  CA  HIS A  54      17.062  -5.938  -3.324  1.00 92.88           C  
ATOM    409  C   HIS A  54      17.672  -6.570  -2.078  1.00 92.88           C  
ATOM    410  CB  HIS A  54      15.547  -6.152  -3.340  1.00 92.88           C  
ATOM    411  O   HIS A  54      18.266  -7.648  -2.152  1.00 92.88           O  
ATOM    412  CG  HIS A  54      15.148  -7.594  -3.385  1.00 92.88           C  
ATOM    413  CD2 HIS A  54      14.805  -8.391  -4.426  1.00 92.88           C  
ATOM    414  ND1 HIS A  54      15.070  -8.383  -2.256  1.00 92.88           N  
ATOM    415  CE1 HIS A  54      14.695  -9.602  -2.604  1.00 92.88           C  
ATOM    416  NE2 HIS A  54      14.523  -9.633  -3.914  1.00 92.88           N  
ATOM    417  N   ASN A  55      17.500  -5.953  -0.961  1.00 91.56           N  
ATOM    418  CA  ASN A  55      18.203  -6.398   0.237  1.00 91.56           C  
ATOM    419  C   ASN A  55      17.328  -7.312   1.094  1.00 91.56           C  
ATOM    420  CB  ASN A  55      18.688  -5.199   1.058  1.00 91.56           C  
ATOM    421  O   ASN A  55      17.766  -7.789   2.143  1.00 91.56           O  
ATOM    422  CG  ASN A  55      17.531  -4.398   1.643  1.00 91.56           C  
ATOM    423  ND2 ASN A  55      17.859  -3.307   2.322  1.00 91.56           N  
ATOM    424  OD1 ASN A  55      16.375  -4.758   1.485  1.00 91.56           O  
ATOM    425  N   GLY A  56      16.094  -7.523   0.626  1.00 92.38           N  
ATOM    426  CA  GLY A  56      15.195  -8.445   1.289  1.00 92.38           C  
ATOM    427  C   GLY A  56      14.773  -7.984   2.672  1.00 92.38           C  
ATOM    428  O   GLY A  56      14.312  -8.789   3.486  1.00 92.38           O  
ATOM    429  N   LYS A  57      15.031  -6.777   3.012  1.00 93.25           N  
ATOM    430  CA  LYS A  57      14.727  -6.234   4.332  1.00 93.25           C  
ATOM    431  C   LYS A  57      13.758  -5.059   4.234  1.00 93.25           C  
ATOM    432  CB  LYS A  57      16.016  -5.801   5.043  1.00 93.25           C  
ATOM    433  O   LYS A  57      13.883  -4.219   3.342  1.00 93.25           O  
ATOM    434  CG  LYS A  57      17.047  -6.910   5.191  1.00 93.25           C  
ATOM    435  CD  LYS A  57      18.344  -6.383   5.777  1.00 93.25           C  
ATOM    436  CE  LYS A  57      19.391  -7.484   5.887  1.00 93.25           C  
ATOM    437  NZ  LYS A  57      20.703  -6.961   6.402  1.00 93.25           N  
ATOM    438  N   LEU A  58      12.797  -5.008   5.199  1.00 93.88           N  
ATOM    439  CA  LEU A  58      11.984  -3.807   5.363  1.00 93.88           C  
ATOM    440  C   LEU A  58      12.695  -2.787   6.246  1.00 93.88           C  
ATOM    441  CB  LEU A  58      10.625  -4.156   5.973  1.00 93.88           C  
ATOM    442  O   LEU A  58      13.047  -3.086   7.391  1.00 93.88           O  
ATOM    443  CG  LEU A  58       9.742  -5.105   5.156  1.00 93.88           C  
ATOM    444  CD1 LEU A  58       8.445  -5.398   5.906  1.00 93.88           C  
ATOM    445  CD2 LEU A  58       9.445  -4.516   3.783  1.00 93.88           C  
ATOM    446  N   CYS A  59      12.938  -1.590   5.688  1.00 93.50           N  
ATOM    447  CA  CYS A  59      13.789  -0.606   6.352  1.00 93.50           C  
ATOM    448  C   CYS A  59      13.000   0.654   6.691  1.00 93.50           C  
ATOM    449  CB  CYS A  59      14.984  -0.250   5.469  1.00 93.50           C  
ATOM    450  O   CYS A  59      11.883   0.847   6.199  1.00 93.50           O  
ATOM    451  SG  CYS A  59      16.016  -1.667   5.031  1.00 93.50           S  
ATOM    452  N   LYS A  60      13.602   1.471   7.551  1.00 92.88           N  
ATOM    453  CA  LYS A  60      13.086   2.814   7.797  1.00 92.88           C  
ATOM    454  C   LYS A  60      13.156   3.670   6.535  1.00 92.88           C  
ATOM    455  CB  LYS A  60      13.859   3.488   8.930  1.00 92.88           C  
ATOM    456  O   LYS A  60      14.141   3.605   5.789  1.00 92.88           O  
ATOM    457  CG  LYS A  60      13.750   2.770  10.266  1.00 92.88           C  
ATOM    458  CD  LYS A  60      14.594   3.451  11.344  1.00 92.88           C  
ATOM    459  CE  LYS A  60      14.617   2.643  12.633  1.00 92.88           C  
ATOM    460  NZ  LYS A  60      15.500   3.270  13.656  1.00 92.88           N  
ATOM    461  N   LEU A  61      12.078   4.332   6.281  1.00 90.00           N  
ATOM    462  CA  LEU A  61      12.047   5.258   5.152  1.00 90.00           C  
ATOM    463  C   LEU A  61      12.336   6.684   5.609  1.00 90.00           C  
ATOM    464  CB  LEU A  61      10.688   5.203   4.449  1.00 90.00           C  
ATOM    465  O   LEU A  61      11.594   7.242   6.422  1.00 90.00           O  
ATOM    466  CG  LEU A  61      10.625   5.824   3.053  1.00 90.00           C  
ATOM    467  CD1 LEU A  61      11.477   5.023   2.074  1.00 90.00           C  
ATOM    468  CD2 LEU A  61       9.180   5.902   2.570  1.00 90.00           C  
ATOM    469  N   ARG A  62      13.453   7.246   5.223  1.00 85.56           N  
ATOM    470  CA  ARG A  62      13.906   8.578   5.602  1.00 85.56           C  
ATOM    471  C   ARG A  62      14.031   8.703   7.117  1.00 85.56           C  
ATOM    472  CB  ARG A  62      12.945   9.648   5.066  1.00 85.56           C  
ATOM    473  O   ARG A  62      13.641   9.719   7.695  1.00 85.56           O  
ATOM    474  CG  ARG A  62      12.867   9.695   3.551  1.00 85.56           C  
ATOM    475  CD  ARG A  62      11.891  10.766   3.072  1.00 85.56           C  
ATOM    476  NE  ARG A  62      11.781  10.781   1.617  1.00 85.56           N  
ATOM    477  NH1 ARG A  62      10.008  12.266   1.561  1.00 85.56           N  
ATOM    478  NH2 ARG A  62      10.883  11.430  -0.391  1.00 85.56           N  
ATOM    479  CZ  ARG A  62      10.891  11.492   0.932  1.00 85.56           C  
ATOM    480  N   GLY A  63      14.398   7.660   7.762  1.00 85.88           N  
ATOM    481  CA  GLY A  63      14.703   7.703   9.180  1.00 85.88           C  
ATOM    482  C   GLY A  63      13.508   7.418  10.062  1.00 85.88           C  
ATOM    483  O   GLY A  63      13.617   7.406  11.289  1.00 85.88           O  
ATOM    484  N   VAL A  64      12.312   7.172   9.453  1.00 88.25           N  
ATOM    485  CA  VAL A  64      11.086   6.875  10.180  1.00 88.25           C  
ATOM    486  C   VAL A  64      10.734   5.395  10.016  1.00 88.25           C  
ATOM    487  CB  VAL A  64       9.906   7.754   9.688  1.00 88.25           C  
ATOM    488  O   VAL A  64      10.695   4.879   8.898  1.00 88.25           O  
ATOM    489  CG1 VAL A  64       8.633   7.438  10.469  1.00 88.25           C  
ATOM    490  CG2 VAL A  64      10.266   9.234   9.820  1.00 88.25           C  
ATOM    491  N   ALA A  65      10.445   4.691  11.086  1.00 90.25           N  
ATOM    492  CA  ALA A  65      10.180   3.256  11.094  1.00 90.25           C  
ATOM    493  C   ALA A  65       8.781   2.959  10.562  1.00 90.25           C  
ATOM    494  CB  ALA A  65      10.336   2.691  12.500  1.00 90.25           C  
ATOM    495  O   ALA A  65       7.852   3.748  10.758  1.00 90.25           O  
ATOM    496  N   PRO A  66       8.664   1.813   9.891  1.00 91.69           N  
ATOM    497  CA  PRO A  66       7.328   1.402   9.453  1.00 91.69           C  
ATOM    498  C   PRO A  66       6.461   0.900  10.609  1.00 91.69           C  
ATOM    499  CB  PRO A  66       7.609   0.279   8.453  1.00 91.69           C  
ATOM    500  O   PRO A  66       6.984   0.475  11.641  1.00 91.69           O  
ATOM    501  CG  PRO A  66       8.906  -0.315   8.906  1.00 91.69           C  
ATOM    502  CD  PRO A  66       9.766   0.784   9.461  1.00 91.69           C  
ATOM    503  N   LEU A  67       5.105   0.952  10.398  1.00 90.94           N  
ATOM    504  CA  LEU A  67       4.164   0.319  11.312  1.00 90.94           C  
ATOM    505  C   LEU A  67       3.881  -1.120  10.898  1.00 90.94           C  
ATOM    506  CB  LEU A  67       2.855   1.112  11.375  1.00 90.94           C  
ATOM    507  O   LEU A  67       3.205  -1.356   9.891  1.00 90.94           O  
ATOM    508  CG  LEU A  67       1.758   0.544  12.273  1.00 90.94           C  
ATOM    509  CD1 LEU A  67       2.205   0.561  13.734  1.00 90.94           C  
ATOM    510  CD2 LEU A  67       0.462   1.329  12.102  1.00 90.94           C  
ATOM    511  N   HIS A  68       4.434  -2.002  11.602  1.00 90.75           N  
ATOM    512  CA  HIS A  68       4.230  -3.422  11.336  1.00 90.75           C  
ATOM    513  C   HIS A  68       3.041  -3.963  12.117  1.00 90.75           C  
ATOM    514  CB  HIS A  68       5.492  -4.215  11.680  1.00 90.75           C  
ATOM    515  O   HIS A  68       3.051  -3.957  13.352  1.00 90.75           O  
ATOM    516  CG  HIS A  68       5.512  -5.594  11.094  1.00 90.75           C  
ATOM    517  CD2 HIS A  68       6.207  -6.109  10.055  1.00 90.75           C  
ATOM    518  ND1 HIS A  68       4.742  -6.621  11.594  1.00 90.75           N  
ATOM    519  CE1 HIS A  68       4.965  -7.715  10.883  1.00 90.75           C  
ATOM    520  NE2 HIS A  68       5.848  -7.430   9.945  1.00 90.75           N  
ATOM    521  N   LEU A  69       2.051  -4.520  11.367  1.00 90.44           N  
ATOM    522  CA  LEU A  69       0.782  -4.879  11.984  1.00 90.44           C  
ATOM    523  C   LEU A  69       0.823  -6.309  12.523  1.00 90.44           C  
ATOM    524  CB  LEU A  69      -0.368  -4.730  10.984  1.00 90.44           C  
ATOM    525  O   LEU A  69      -0.137  -6.770  13.141  1.00 90.44           O  
ATOM    526  CG  LEU A  69      -0.662  -3.309  10.500  1.00 90.44           C  
ATOM    527  CD1 LEU A  69      -1.845  -3.312   9.539  1.00 90.44           C  
ATOM    528  CD2 LEU A  69      -0.931  -2.383  11.680  1.00 90.44           C  
ATOM    529  N   GLY A  70       2.016  -6.980  12.375  1.00 88.94           N  
ATOM    530  CA  GLY A  70       2.107  -8.352  12.852  1.00 88.94           C  
ATOM    531  C   GLY A  70       1.043  -9.258  12.258  1.00 88.94           C  
ATOM    532  O   GLY A  70       0.859  -9.297  11.039  1.00 88.94           O  
ATOM    533  N   GLN A  71       0.304  -9.969  13.133  1.00 89.75           N  
ATOM    534  CA  GLN A  71      -0.742 -10.883  12.695  1.00 89.75           C  
ATOM    535  C   GLN A  71      -2.072 -10.156  12.516  1.00 89.75           C  
ATOM    536  CB  GLN A  71      -0.902 -12.031  13.695  1.00 89.75           C  
ATOM    537  O   GLN A  71      -3.092 -10.781  12.227  1.00 89.75           O  
ATOM    538  CG  GLN A  71       0.310 -12.953  13.773  1.00 89.75           C  
ATOM    539  CD  GLN A  71       0.578 -13.688  12.477  1.00 89.75           C  
ATOM    540  NE2 GLN A  71       1.849 -13.953  12.195  1.00 89.75           N  
ATOM    541  OE1 GLN A  71      -0.351 -14.008  11.727  1.00 89.75           O  
ATOM    542  N   CYS A  72      -2.051  -8.875  12.695  1.00 91.25           N  
ATOM    543  CA  CYS A  72      -3.258  -8.070  12.555  1.00 91.25           C  
ATOM    544  C   CYS A  72      -3.344  -7.457  11.164  1.00 91.25           C  
ATOM    545  CB  CYS A  72      -3.295  -6.965  13.609  1.00 91.25           C  
ATOM    546  O   CYS A  72      -2.318  -7.188  10.531  1.00 91.25           O  
ATOM    547  SG  CYS A  72      -3.342  -7.578  15.305  1.00 91.25           S  
ATOM    548  N   ASN A  73      -4.598  -7.281  10.695  1.00 91.50           N  
ATOM    549  CA  ASN A  73      -4.812  -6.473   9.500  1.00 91.50           C  
ATOM    550  C   ASN A  73      -5.355  -5.090   9.844  1.00 91.50           C  
ATOM    551  CB  ASN A  73      -5.754  -7.184   8.531  1.00 91.50           C  
ATOM    552  O   ASN A  73      -5.543  -4.770  11.023  1.00 91.50           O  
ATOM    553  CG  ASN A  73      -7.141  -7.395   9.109  1.00 91.50           C  
ATOM    554  ND2 ASN A  73      -7.898  -8.305   8.516  1.00 91.50           N  
ATOM    555  OD1 ASN A  73      -7.523  -6.742  10.086  1.00 91.50           O  
ATOM    556  N   ILE A  74      -5.438  -4.250   8.914  1.00 91.06           N  
ATOM    557  CA  ILE A  74      -5.812  -2.857   9.125  1.00 91.06           C  
ATOM    558  C   ILE A  74      -7.156  -2.791   9.852  1.00 91.06           C  
ATOM    559  CB  ILE A  74      -5.887  -2.080   7.793  1.00 91.06           C  
ATOM    560  O   ILE A  74      -7.336  -1.981  10.766  1.00 91.06           O  
ATOM    561  CG1 ILE A  74      -4.484  -1.885   7.211  1.00 91.06           C  
ATOM    562  CG2 ILE A  74      -6.590  -0.733   7.992  1.00 91.06           C  
ATOM    563  CD1 ILE A  74      -4.473  -1.266   5.820  1.00 91.06           C  
ATOM    564  N   ALA A  75      -8.086  -3.611   9.484  1.00 92.62           N  
ATOM    565  CA  ALA A  75      -9.398  -3.658  10.133  1.00 92.62           C  
ATOM    566  C   ALA A  75      -9.258  -3.996  11.617  1.00 92.62           C  
ATOM    567  CB  ALA A  75     -10.297  -4.676   9.438  1.00 92.62           C  
ATOM    568  O   ALA A  75      -9.875  -3.346  12.461  1.00 92.62           O  
ATOM    569  N   GLY A  76      -8.516  -5.020  11.906  1.00 92.44           N  
ATOM    570  CA  GLY A  76      -8.266  -5.406  13.289  1.00 92.44           C  
ATOM    571  C   GLY A  76      -7.598  -4.312  14.102  1.00 92.44           C  
ATOM    572  O   GLY A  76      -7.949  -4.098  15.266  1.00 92.44           O  
ATOM    573  N   TRP A  77      -6.668  -3.680  13.484  1.00 91.25           N  
ATOM    574  CA  TRP A  77      -5.930  -2.592  14.117  1.00 91.25           C  
ATOM    575  C   TRP A  77      -6.852  -1.415  14.422  1.00 91.25           C  
ATOM    576  CB  TRP A  77      -4.773  -2.131  13.227  1.00 91.25           C  
ATOM    577  O   TRP A  77      -6.895  -0.929  15.555  1.00 91.25           O  
ATOM    578  CG  TRP A  77      -4.086  -0.893  13.711  1.00 91.25           C  
ATOM    579  CD1 TRP A  77      -3.689  -0.618  14.992  1.00 91.25           C  
ATOM    580  CD2 TRP A  77      -3.713   0.243  12.922  1.00 91.25           C  
ATOM    581  CE2 TRP A  77      -3.096   1.170  13.797  1.00 91.25           C  
ATOM    582  CE3 TRP A  77      -3.842   0.568  11.570  1.00 91.25           C  
ATOM    583  NE1 TRP A  77      -3.094   0.621  15.047  1.00 91.25           N  
ATOM    584  CH2 TRP A  77      -2.746   2.693  12.016  1.00 91.25           C  
ATOM    585  CZ2 TRP A  77      -2.607   2.400  13.352  1.00 91.25           C  
ATOM    586  CZ3 TRP A  77      -3.355   1.793  11.125  1.00 91.25           C  
ATOM    587  N   ILE A  78      -7.668  -0.978  13.492  1.00 92.00           N  
ATOM    588  CA  ILE A  78      -8.461   0.239  13.633  1.00 92.00           C  
ATOM    589  C   ILE A  78      -9.672  -0.034  14.523  1.00 92.00           C  
ATOM    590  CB  ILE A  78      -8.914   0.780  12.258  1.00 92.00           C  
ATOM    591  O   ILE A  78     -10.109   0.843  15.266  1.00 92.00           O  
ATOM    592  CG1 ILE A  78      -9.555  -0.339  11.430  1.00 92.00           C  
ATOM    593  CG2 ILE A  78      -7.734   1.410  11.508  1.00 92.00           C  
ATOM    594  CD1 ILE A  78     -10.125   0.126  10.094  1.00 92.00           C  
ATOM    595  N   LEU A  79     -10.273  -1.190  14.445  1.00 93.81           N  
ATOM    596  CA  LEU A  79     -11.430  -1.539  15.266  1.00 93.81           C  
ATOM    597  C   LEU A  79     -11.008  -1.852  16.688  1.00 93.81           C  
ATOM    598  CB  LEU A  79     -12.172  -2.738  14.664  1.00 93.81           C  
ATOM    599  O   LEU A  79     -11.812  -1.748  17.625  1.00 93.81           O  
ATOM    600  CG  LEU A  79     -12.961  -2.475  13.383  1.00 93.81           C  
ATOM    601  CD1 LEU A  79     -13.461  -3.787  12.789  1.00 93.81           C  
ATOM    602  CD2 LEU A  79     -14.117  -1.525  13.648  1.00 93.81           C  
ATOM    603  N   GLY A  80      -9.680  -2.139  16.828  1.00 92.56           N  
ATOM    604  CA  GLY A  80      -9.133  -2.414  18.156  1.00 92.56           C  
ATOM    605  C   GLY A  80      -9.305  -3.859  18.578  1.00 92.56           C  
ATOM    606  O   GLY A  80      -9.672  -4.133  19.734  1.00 92.56           O  
ATOM    607  N   ASN A  81      -9.062  -4.773  17.656  1.00 93.06           N  
ATOM    608  CA  ASN A  81      -9.031  -6.176  18.047  1.00 93.06           C  
ATOM    609  C   ASN A  81      -8.109  -6.402  19.234  1.00 93.06           C  
ATOM    610  CB  ASN A  81      -8.617  -7.059  16.875  1.00 93.06           C  
ATOM    611  O   ASN A  81      -6.965  -5.941  19.234  1.00 93.06           O  
ATOM    612  CG  ASN A  81      -8.789  -8.539  17.156  1.00 93.06           C  
ATOM    613  ND2 ASN A  81      -9.281  -9.281  16.172  1.00 93.06           N  
ATOM    614  OD1 ASN A  81      -8.484  -9.008  18.250  1.00 93.06           O  
ATOM    615  N   PRO A  82      -8.570  -6.992  20.219  1.00 89.81           N  
ATOM    616  CA  PRO A  82      -7.828  -7.148  21.469  1.00 89.81           C  
ATOM    617  C   PRO A  82      -6.477  -7.832  21.266  1.00 89.81           C  
ATOM    618  CB  PRO A  82      -8.758  -8.008  22.328  1.00 89.81           C  
ATOM    619  O   PRO A  82      -5.543  -7.598  22.031  1.00 89.81           O  
ATOM    620  CG  PRO A  82     -10.125  -7.766  21.781  1.00 89.81           C  
ATOM    621  CD  PRO A  82     -10.000  -7.492  20.297  1.00 89.81           C  
ATOM    622  N   GLU A  83      -6.328  -8.586  20.219  1.00 88.94           N  
ATOM    623  CA  GLU A  83      -5.078  -9.266  19.906  1.00 88.94           C  
ATOM    624  C   GLU A  83      -4.098  -8.336  19.219  1.00 88.94           C  
ATOM    625  CB  GLU A  83      -5.344 -10.500  19.047  1.00 88.94           C  
ATOM    626  O   GLU A  83      -2.918  -8.656  19.062  1.00 88.94           O  
ATOM    627  CG  GLU A  83      -6.086 -11.617  19.766  1.00 88.94           C  
ATOM    628  CD  GLU A  83      -5.270 -12.266  20.875  1.00 88.94           C  
ATOM    629  OE1 GLU A  83      -5.863 -12.828  21.812  1.00 88.94           O  
ATOM    630  OE2 GLU A  83      -4.020 -12.219  20.781  1.00 88.94           O  
ATOM    631  N   CYS A  84      -4.555  -7.102  18.844  1.00 88.81           N  
ATOM    632  CA  CYS A  84      -3.734  -6.133  18.125  1.00 88.81           C  
ATOM    633  C   CYS A  84      -3.406  -4.934  19.016  1.00 88.81           C  
ATOM    634  CB  CYS A  84      -4.445  -5.664  16.859  1.00 88.81           C  
ATOM    635  O   CYS A  84      -3.004  -3.881  18.516  1.00 88.81           O  
ATOM    636  SG  CYS A  84      -4.797  -6.992  15.688  1.00 88.81           S  
ATOM    637  N   GLU A  85      -3.473  -5.035  20.250  1.00 77.75           N  
ATOM    638  CA  GLU A  85      -3.381  -3.955  21.234  1.00 77.75           C  
ATOM    639  C   GLU A  85      -1.980  -3.350  21.250  1.00 77.75           C  
ATOM    640  CB  GLU A  85      -3.760  -4.457  22.625  1.00 77.75           C  
ATOM    641  O   GLU A  85      -1.819  -2.156  21.516  1.00 77.75           O  
ATOM    642  CG  GLU A  85      -3.887  -3.352  23.656  1.00 77.75           C  
ATOM    643  CD  GLU A  85      -4.410  -3.846  25.000  1.00 77.75           C  
ATOM    644  OE1 GLU A  85      -4.734  -3.008  25.875  1.00 77.75           O  
ATOM    645  OE2 GLU A  85      -4.492  -5.082  25.188  1.00 77.75           O  
ATOM    646  N   SER A  86      -1.031  -4.070  20.938  1.00 76.50           N  
ATOM    647  CA  SER A  86       0.355  -3.615  20.969  1.00 76.50           C  
ATOM    648  C   SER A  86       0.604  -2.527  19.922  1.00 76.50           C  
ATOM    649  CB  SER A  86       1.308  -4.789  20.719  1.00 76.50           C  
ATOM    650  O   SER A  86       1.557  -1.755  20.047  1.00 76.50           O  
ATOM    651  OG  SER A  86       1.050  -5.398  19.469  1.00 76.50           O  
ATOM    652  N   LEU A  87      -0.361  -2.301  19.047  1.00 77.88           N  
ATOM    653  CA  LEU A  87      -0.241  -1.381  17.922  1.00 77.88           C  
ATOM    654  C   LEU A  87      -0.876  -0.034  18.250  1.00 77.88           C  
ATOM    655  CB  LEU A  87      -0.896  -1.976  16.672  1.00 77.88           C  
ATOM    656  O   LEU A  87      -0.756   0.919  17.469  1.00 77.88           O  
ATOM    657  CG  LEU A  87      -0.265  -3.256  16.109  1.00 77.88           C  
ATOM    658  CD1 LEU A  87      -1.128  -3.832  15.000  1.00 77.88           C  
ATOM    659  CD2 LEU A  87       1.150  -2.982  15.617  1.00 77.88           C  
ATOM    660  N   SER A  88      -1.412   0.191  19.422  1.00 67.50           N  
ATOM    661  CA  SER A  88      -2.174   1.346  19.891  1.00 67.50           C  
ATOM    662  C   SER A  88      -1.249   2.457  20.375  1.00 67.50           C  
ATOM    663  CB  SER A  88      -3.127   0.939  21.016  1.00 67.50           C  
ATOM    664  O   SER A  88      -1.646   3.623  20.422  1.00 67.50           O  
ATOM    665  OG  SER A  88      -2.408   0.435  22.125  1.00 67.50           O  
ATOM    666  N   THR A  89       0.176   2.230  20.359  1.00 69.44           N  
ATOM    667  CA  THR A  89       1.137   3.203  20.875  1.00 69.44           C  
ATOM    668  C   THR A  89       1.896   3.863  19.734  1.00 69.44           C  
ATOM    669  CB  THR A  89       2.137   2.547  21.844  1.00 69.44           C  
ATOM    670  O   THR A  89       2.541   4.898  19.922  1.00 69.44           O  
ATOM    671  CG2 THR A  89       1.445   2.107  23.125  1.00 69.44           C  
ATOM    672  OG1 THR A  89       2.723   1.402  21.219  1.00 69.44           O  
ATOM    673  N   ALA A  90       1.682   3.359  18.516  1.00 72.06           N  
ATOM    674  CA  ALA A  90       2.416   3.898  17.375  1.00 72.06           C  
ATOM    675  C   ALA A  90       1.771   5.184  16.875  1.00 72.06           C  
ATOM    676  CB  ALA A  90       2.490   2.863  16.266  1.00 72.06           C  
ATOM    677  O   ALA A  90       0.590   5.195  16.516  1.00 72.06           O  
ATOM    678  N   ARG A  91       2.424   6.301  16.906  1.00 77.62           N  
ATOM    679  CA  ARG A  91       1.870   7.621  16.625  1.00 77.62           C  
ATOM    680  C   ARG A  91       2.334   8.141  15.266  1.00 77.62           C  
ATOM    681  CB  ARG A  91       2.268   8.609  17.719  1.00 77.62           C  
ATOM    682  O   ARG A  91       1.648   8.945  14.633  1.00 77.62           O  
ATOM    683  CG  ARG A  91       1.625   8.328  19.078  1.00 77.62           C  
ATOM    684  CD  ARG A  91       1.924   9.422  20.078  1.00 77.62           C  
ATOM    685  NE  ARG A  91       1.340   9.133  21.391  1.00 77.62           N  
ATOM    686  NH1 ARG A  91       2.119  11.055  22.406  1.00 77.62           N  
ATOM    687  NH2 ARG A  91       0.874   9.547  23.594  1.00 77.62           N  
ATOM    688  CZ  ARG A  91       1.445   9.914  22.453  1.00 77.62           C  
ATOM    689  N   SER A  92       3.426   7.516  14.781  1.00 84.56           N  
ATOM    690  CA  SER A  92       3.930   7.922  13.469  1.00 84.56           C  
ATOM    691  C   SER A  92       4.676   6.781  12.789  1.00 84.56           C  
ATOM    692  CB  SER A  92       4.848   9.141  13.609  1.00 84.56           C  
ATOM    693  O   SER A  92       5.332   5.977  13.453  1.00 84.56           O  
ATOM    694  OG  SER A  92       6.043   8.789  14.289  1.00 84.56           O  
ATOM    695  N   TRP A  93       4.527   6.809  11.438  1.00 88.94           N  
ATOM    696  CA  TRP A  93       5.180   5.746  10.680  1.00 88.94           C  
ATOM    697  C   TRP A  93       5.492   6.203   9.258  1.00 88.94           C  
ATOM    698  CB  TRP A  93       4.297   4.492  10.641  1.00 88.94           C  
ATOM    699  O   TRP A  93       4.977   7.223   8.797  1.00 88.94           O  
ATOM    700  CG  TRP A  93       2.920   4.730  10.109  1.00 88.94           C  
ATOM    701  CD1 TRP A  93       2.525   4.688   8.797  1.00 88.94           C  
ATOM    702  CD2 TRP A  93       1.752   5.059  10.867  1.00 88.94           C  
ATOM    703  CE2 TRP A  93       0.684   5.195   9.953  1.00 88.94           C  
ATOM    704  CE3 TRP A  93       1.504   5.242  12.234  1.00 88.94           C  
ATOM    705  NE1 TRP A  93       1.183   4.969   8.695  1.00 88.94           N  
ATOM    706  CH2 TRP A  93      -0.829   5.691  11.703  1.00 88.94           C  
ATOM    707  CZ2 TRP A  93      -0.613   5.516  10.359  1.00 88.94           C  
ATOM    708  CZ3 TRP A  93       0.212   5.559  12.641  1.00 88.94           C  
ATOM    709  N   SER A  94       6.473   5.488   8.664  1.00 87.81           N  
ATOM    710  CA  SER A  94       6.801   5.754   7.270  1.00 87.81           C  
ATOM    711  C   SER A  94       5.844   5.031   6.328  1.00 87.81           C  
ATOM    712  CB  SER A  94       8.242   5.336   6.965  1.00 87.81           C  
ATOM    713  O   SER A  94       5.422   5.590   5.312  1.00 87.81           O  
ATOM    714  OG  SER A  94       8.445   3.971   7.285  1.00 87.81           O  
ATOM    715  N   TYR A  95       5.438   3.875   6.543  1.00 90.56           N  
ATOM    716  CA  TYR A  95       4.457   3.080   5.812  1.00 90.56           C  
ATOM    717  C   TYR A  95       3.922   1.944   6.676  1.00 90.56           C  
ATOM    718  CB  TYR A  95       5.074   2.516   4.527  1.00 90.56           C  
ATOM    719  O   TYR A  95       4.496   1.626   7.719  1.00 90.56           O  
ATOM    720  CG  TYR A  95       6.312   1.686   4.762  1.00 90.56           C  
ATOM    721  CD1 TYR A  95       7.570   2.279   4.820  1.00 90.56           C  
ATOM    722  CD2 TYR A  95       6.227   0.307   4.930  1.00 90.56           C  
ATOM    723  CE1 TYR A  95       8.719   1.519   5.035  1.00 90.56           C  
ATOM    724  CE2 TYR A  95       7.367  -0.463   5.145  1.00 90.56           C  
ATOM    725  OH  TYR A  95       9.734  -0.607   5.410  1.00 90.56           O  
ATOM    726  CZ  TYR A  95       8.602   0.151   5.195  1.00 90.56           C  
ATOM    727  N   ILE A  96       2.793   1.308   6.309  1.00 91.19           N  
ATOM    728  CA  ILE A  96       2.131   0.241   7.051  1.00 91.19           C  
ATOM    729  C   ILE A  96       2.436  -1.106   6.402  1.00 91.19           C  
ATOM    730  CB  ILE A  96       0.604   0.467   7.125  1.00 91.19           C  
ATOM    731  O   ILE A  96       2.336  -1.252   5.180  1.00 91.19           O  
ATOM    732  CG1 ILE A  96       0.294   1.807   7.801  1.00 91.19           C  
ATOM    733  CG2 ILE A  96      -0.078  -0.690   7.859  1.00 91.19           C  
ATOM    734  CD1 ILE A  96      -1.160   2.240   7.680  1.00 91.19           C  
ATOM    735  N   VAL A  97       2.834  -2.020   7.223  1.00 92.06           N  
ATOM    736  CA  VAL A  97       3.139  -3.355   6.719  1.00 92.06           C  
ATOM    737  C   VAL A  97       2.086  -4.348   7.211  1.00 92.06           C  
ATOM    738  CB  VAL A  97       4.547  -3.816   7.152  1.00 92.06           C  
ATOM    739  O   VAL A  97       1.878  -4.496   8.414  1.00 92.06           O  
ATOM    740  CG1 VAL A  97       4.859  -5.203   6.590  1.00 92.06           C  
ATOM    741  CG2 VAL A  97       5.602  -2.807   6.703  1.00 92.06           C  
ATOM    742  N   GLU A  98       1.406  -5.008   6.211  1.00 92.25           N  
ATOM    743  CA  GLU A  98       0.467  -6.090   6.492  1.00 92.25           C  
ATOM    744  C   GLU A  98       0.998  -7.430   5.980  1.00 92.25           C  
ATOM    745  CB  GLU A  98      -0.898  -5.793   5.867  1.00 92.25           C  
ATOM    746  O   GLU A  98       1.528  -7.508   4.871  1.00 92.25           O  
ATOM    747  CG  GLU A  98      -1.988  -6.773   6.273  1.00 92.25           C  
ATOM    748  CD  GLU A  98      -3.344  -6.449   5.668  1.00 92.25           C  
ATOM    749  OE1 GLU A  98      -4.082  -7.387   5.289  1.00 92.25           O  
ATOM    750  OE2 GLU A  98      -3.672  -5.246   5.570  1.00 92.25           O  
ATOM    751  N   LYS A  99       0.796  -8.438   6.738  1.00 90.56           N  
ATOM    752  CA  LYS A  99       1.184  -9.766   6.273  1.00 90.56           C  
ATOM    753  C   LYS A  99       0.140 -10.344   5.320  1.00 90.56           C  
ATOM    754  CB  LYS A  99       1.390 -10.711   7.457  1.00 90.56           C  
ATOM    755  O   LYS A  99      -1.047 -10.023   5.426  1.00 90.56           O  
ATOM    756  CG  LYS A  99       2.691 -10.484   8.211  1.00 90.56           C  
ATOM    757  CD  LYS A  99       2.965 -11.609   9.203  1.00 90.56           C  
ATOM    758  CE  LYS A  99       4.320 -11.445   9.875  1.00 90.56           C  
ATOM    759  NZ  LYS A  99       4.582 -12.523  10.875  1.00 90.56           N  
ATOM    760  N   SER A 100       0.532 -11.125   4.387  1.00 84.69           N  
ATOM    761  CA  SER A 100      -0.342 -11.750   3.396  1.00 84.69           C  
ATOM    762  C   SER A 100      -1.348 -12.680   4.059  1.00 84.69           C  
ATOM    763  CB  SER A 100       0.482 -12.516   2.363  1.00 84.69           C  
ATOM    764  O   SER A 100      -2.496 -12.773   3.621  1.00 84.69           O  
ATOM    765  OG  SER A 100       1.327 -13.461   2.998  1.00 84.69           O  
ATOM    766  N   ASN A 101      -1.030 -13.258   5.250  1.00 81.88           N  
ATOM    767  CA  ASN A 101      -1.904 -14.156   5.996  1.00 81.88           C  
ATOM    768  C   ASN A 101      -2.215 -13.609   7.387  1.00 81.88           C  
ATOM    769  CB  ASN A 101      -1.280 -15.547   6.098  1.00 81.88           C  
ATOM    770  O   ASN A 101      -1.810 -14.195   8.391  1.00 81.88           O  
ATOM    771  CG  ASN A 101      -1.295 -16.297   4.777  1.00 81.88           C  
ATOM    772  ND2 ASN A 101      -0.416 -17.281   4.641  1.00 81.88           N  
ATOM    773  OD1 ASN A 101      -2.090 -15.984   3.885  1.00 81.88           O  
ATOM    774  N   SER A 102      -2.873 -12.477   7.422  1.00 82.56           N  
ATOM    775  CA  SER A 102      -3.213 -11.930   8.727  1.00 82.56           C  
ATOM    776  C   SER A 102      -4.445 -12.609   9.312  1.00 82.56           C  
ATOM    777  CB  SER A 102      -3.451 -10.422   8.633  1.00 82.56           C  
ATOM    778  O   SER A 102      -5.410 -12.875   8.594  1.00 82.56           O  
ATOM    779  OG  SER A 102      -4.543 -10.141   7.773  1.00 82.56           O  
ATOM    780  N   ASP A 103      -4.418 -13.078  10.516  1.00 77.69           N  
ATOM    781  CA  ASP A 103      -5.441 -13.891  11.164  1.00 77.69           C  
ATOM    782  C   ASP A 103      -6.312 -13.047  12.094  1.00 77.69           C  
ATOM    783  CB  ASP A 103      -4.801 -15.047  11.945  1.00 77.69           C  
ATOM    784  O   ASP A 103      -7.457 -13.406  12.367  1.00 77.69           O  
ATOM    785  CG  ASP A 103      -4.152 -16.078  11.047  1.00 77.69           C  
ATOM    786  OD1 ASP A 103      -4.547 -16.203   9.867  1.00 77.69           O  
ATOM    787  OD2 ASP A 103      -3.240 -16.797  11.523  1.00 77.69           O  
ATOM    788  N   ASN A 104      -5.766 -11.844  12.367  1.00 82.62           N  
ATOM    789  CA  ASN A 104      -6.465 -11.055  13.375  1.00 82.62           C  
ATOM    790  C   ASN A 104      -7.059  -9.781  12.773  1.00 82.62           C  
ATOM    791  CB  ASN A 104      -5.523 -10.703  14.531  1.00 82.62           C  
ATOM    792  O   ASN A 104      -6.492  -8.695  12.922  1.00 82.62           O  
ATOM    793  CG  ASN A 104      -5.062 -11.922  15.297  1.00 82.62           C  
ATOM    794  ND2 ASN A 104      -3.832 -11.883  15.797  1.00 82.62           N  
ATOM    795  OD1 ASN A 104      -5.805 -12.898  15.438  1.00 82.62           O  
ATOM    796  N   GLY A 105      -8.148  -9.828  12.133  1.00 86.00           N  
ATOM    797  CA  GLY A 105      -8.945  -8.758  11.562  1.00 86.00           C  
ATOM    798  C   GLY A 105     -10.227  -8.492  12.328  1.00 86.00           C  
ATOM    799  O   GLY A 105     -10.195  -8.289  13.547  1.00 86.00           O  
ATOM    800  N   THR A 106     -11.289  -8.492  11.773  1.00 91.56           N  
ATOM    801  CA  THR A 106     -12.570  -8.359  12.461  1.00 91.56           C  
ATOM    802  C   THR A 106     -12.922  -9.641  13.211  1.00 91.56           C  
ATOM    803  CB  THR A 106     -13.703  -8.016  11.477  1.00 91.56           C  
ATOM    804  O   THR A 106     -13.016 -10.711  12.609  1.00 91.56           O  
ATOM    805  CG2 THR A 106     -13.477  -6.660  10.820  1.00 91.56           C  
ATOM    806  OG1 THR A 106     -13.758  -9.023  10.453  1.00 91.56           O  
ATOM    807  N   CYS A 107     -12.930  -9.578  14.586  1.00 91.62           N  
ATOM    808  CA  CYS A 107     -13.125 -10.773  15.398  1.00 91.62           C  
ATOM    809  C   CYS A 107     -14.602 -11.141  15.492  1.00 91.62           C  
ATOM    810  CB  CYS A 107     -12.555 -10.570  16.797  1.00 91.62           C  
ATOM    811  O   CYS A 107     -14.953 -12.320  15.539  1.00 91.62           O  
ATOM    812  SG  CYS A 107     -13.281  -9.172  17.688  1.00 91.62           S  
ATOM    813  N   TYR A 108     -15.570 -10.195  15.492  1.00 93.88           N  
ATOM    814  CA  TYR A 108     -17.000 -10.477  15.406  1.00 93.88           C  
ATOM    815  C   TYR A 108     -17.453 -10.555  13.953  1.00 93.88           C  
ATOM    816  CB  TYR A 108     -17.797  -9.398  16.141  1.00 93.88           C  
ATOM    817  O   TYR A 108     -17.156  -9.672  13.148  1.00 93.88           O  
ATOM    818  CG  TYR A 108     -19.203  -9.828  16.500  1.00 93.88           C  
ATOM    819  CD1 TYR A 108     -20.234  -9.750  15.562  1.00 93.88           C  
ATOM    820  CD2 TYR A 108     -19.500 -10.297  17.781  1.00 93.88           C  
ATOM    821  CE1 TYR A 108     -21.531 -10.141  15.891  1.00 93.88           C  
ATOM    822  CE2 TYR A 108     -20.797 -10.695  18.109  1.00 93.88           C  
ATOM    823  OH  TYR A 108     -23.078 -11.000  17.484  1.00 93.88           O  
ATOM    824  CZ  TYR A 108     -21.797 -10.609  17.156  1.00 93.88           C  
ATOM    825  N   PRO A 109     -18.188 -11.570  13.578  1.00 93.44           N  
ATOM    826  CA  PRO A 109     -18.562 -11.750  12.172  1.00 93.44           C  
ATOM    827  C   PRO A 109     -19.422 -10.609  11.641  1.00 93.44           C  
ATOM    828  CB  PRO A 109     -19.344 -13.070  12.180  1.00 93.44           C  
ATOM    829  O   PRO A 109     -20.328 -10.141  12.336  1.00 93.44           O  
ATOM    830  CG  PRO A 109     -19.844 -13.203  13.578  1.00 93.44           C  
ATOM    831  CD  PRO A 109     -18.875 -12.523  14.508  1.00 93.44           C  
ATOM    832  N   GLY A 110     -19.078 -10.070  10.453  1.00 92.50           N  
ATOM    833  CA  GLY A 110     -19.797  -9.000   9.789  1.00 92.50           C  
ATOM    834  C   GLY A 110     -19.016  -8.344   8.672  1.00 92.50           C  
ATOM    835  O   GLY A 110     -17.859  -8.703   8.430  1.00 92.50           O  
ATOM    836  N   ASP A 111     -19.750  -7.430   8.047  1.00 93.50           N  
ATOM    837  CA  ASP A 111     -19.141  -6.734   6.922  1.00 93.50           C  
ATOM    838  C   ASP A 111     -18.531  -5.402   7.363  1.00 93.50           C  
ATOM    839  CB  ASP A 111     -20.172  -6.504   5.805  1.00 93.50           C  
ATOM    840  O   ASP A 111     -19.125  -4.688   8.180  1.00 93.50           O  
ATOM    841  CG  ASP A 111     -20.641  -7.797   5.172  1.00 93.50           C  
ATOM    842  OD1 ASP A 111     -19.875  -8.781   5.137  1.00 93.50           O  
ATOM    843  OD2 ASP A 111     -21.812  -7.824   4.699  1.00 93.50           O  
ATOM    844  N   PHE A 112     -17.359  -5.145   6.875  1.00 94.69           N  
ATOM    845  CA  PHE A 112     -16.766  -3.814   6.988  1.00 94.69           C  
ATOM    846  C   PHE A 112     -17.047  -2.992   5.734  1.00 94.69           C  
ATOM    847  CB  PHE A 112     -15.266  -3.912   7.242  1.00 94.69           C  
ATOM    848  O   PHE A 112     -16.391  -3.191   4.707  1.00 94.69           O  
ATOM    849  CG  PHE A 112     -14.672  -2.686   7.883  1.00 94.69           C  
ATOM    850  CD1 PHE A 112     -15.203  -1.427   7.621  1.00 94.69           C  
ATOM    851  CD2 PHE A 112     -13.594  -2.793   8.750  1.00 94.69           C  
ATOM    852  CE1 PHE A 112     -14.656  -0.289   8.211  1.00 94.69           C  
ATOM    853  CE2 PHE A 112     -13.047  -1.660   9.344  1.00 94.69           C  
ATOM    854  CZ  PHE A 112     -13.578  -0.409   9.070  1.00 94.69           C  
ATOM    855  N   ILE A 113     -17.922  -2.070   5.891  1.00 93.94           N  
ATOM    856  CA  ILE A 113     -18.469  -1.349   4.742  1.00 93.94           C  
ATOM    857  C   ILE A 113     -17.453  -0.314   4.258  1.00 93.94           C  
ATOM    858  CB  ILE A 113     -19.812  -0.665   5.086  1.00 93.94           C  
ATOM    859  O   ILE A 113     -16.969   0.508   5.043  1.00 93.94           O  
ATOM    860  CG1 ILE A 113     -20.797  -1.686   5.664  1.00 93.94           C  
ATOM    861  CG2 ILE A 113     -20.391   0.026   3.854  1.00 93.94           C  
ATOM    862  CD1 ILE A 113     -21.078  -2.859   4.738  1.00 93.94           C  
ATOM    863  N   ASN A 114     -17.109  -0.388   2.900  1.00 91.00           N  
ATOM    864  CA  ASN A 114     -16.203   0.536   2.234  1.00 91.00           C  
ATOM    865  C   ASN A 114     -14.797   0.440   2.807  1.00 91.00           C  
ATOM    866  CB  ASN A 114     -16.719   1.971   2.340  1.00 91.00           C  
ATOM    867  O   ASN A 114     -14.148   1.461   3.055  1.00 91.00           O  
ATOM    868  CG  ASN A 114     -18.016   2.182   1.577  1.00 91.00           C  
ATOM    869  ND2 ASN A 114     -18.891   3.020   2.117  1.00 91.00           N  
ATOM    870  OD1 ASN A 114     -18.219   1.596   0.512  1.00 91.00           O  
ATOM    871  N   TYR A 115     -14.328  -0.734   3.193  1.00 90.38           N  
ATOM    872  CA  TYR A 115     -13.039  -1.036   3.803  1.00 90.38           C  
ATOM    873  C   TYR A 115     -11.898  -0.648   2.875  1.00 90.38           C  
ATOM    874  CB  TYR A 115     -12.945  -2.523   4.152  1.00 90.38           C  
ATOM    875  O   TYR A 115     -10.898  -0.081   3.320  1.00 90.38           O  
ATOM    876  CG  TYR A 115     -11.617  -2.928   4.734  1.00 90.38           C  
ATOM    877  CD1 TYR A 115     -10.812  -3.877   4.098  1.00 90.38           C  
ATOM    878  CD2 TYR A 115     -11.148  -2.363   5.914  1.00 90.38           C  
ATOM    879  CE1 TYR A 115      -9.586  -4.254   4.629  1.00 90.38           C  
ATOM    880  CE2 TYR A 115      -9.922  -2.732   6.457  1.00 90.38           C  
ATOM    881  OH  TYR A 115      -7.934  -4.047   6.336  1.00 90.38           O  
ATOM    882  CZ  TYR A 115      -9.148  -3.678   5.805  1.00 90.38           C  
ATOM    883  N   GLU A 116     -11.984  -0.913   1.649  1.00 87.44           N  
ATOM    884  CA  GLU A 116     -10.930  -0.603   0.688  1.00 87.44           C  
ATOM    885  C   GLU A 116     -10.703   0.902   0.580  1.00 87.44           C  
ATOM    886  CB  GLU A 116     -11.273  -1.184  -0.688  1.00 87.44           C  
ATOM    887  O   GLU A 116      -9.570   1.358   0.447  1.00 87.44           O  
ATOM    888  CG  GLU A 116     -11.266  -2.705  -0.731  1.00 87.44           C  
ATOM    889  CD  GLU A 116      -9.922  -3.311  -0.357  1.00 87.44           C  
ATOM    890  OE1 GLU A 116      -9.891  -4.465   0.124  1.00 87.44           O  
ATOM    891  OE2 GLU A 116      -8.891  -2.623  -0.545  1.00 87.44           O  
ATOM    892  N   GLU A 117     -11.844   1.628   0.649  1.00 87.88           N  
ATOM    893  CA  GLU A 117     -11.750   3.084   0.661  1.00 87.88           C  
ATOM    894  C   GLU A 117     -10.992   3.578   1.892  1.00 87.88           C  
ATOM    895  CB  GLU A 117     -13.141   3.715   0.611  1.00 87.88           C  
ATOM    896  O   GLU A 117     -10.180   4.500   1.800  1.00 87.88           O  
ATOM    897  CG  GLU A 117     -13.125   5.230   0.466  1.00 87.88           C  
ATOM    898  CD  GLU A 117     -14.516   5.832   0.322  1.00 87.88           C  
ATOM    899  OE1 GLU A 117     -14.633   7.078   0.274  1.00 87.88           O  
ATOM    900  OE2 GLU A 117     -15.492   5.055   0.259  1.00 87.88           O  
ATOM    901  N   LEU A 118     -11.297   3.051   2.924  1.00 90.44           N  
ATOM    902  CA  LEU A 118     -10.586   3.402   4.152  1.00 90.44           C  
ATOM    903  C   LEU A 118      -9.102   3.082   4.035  1.00 90.44           C  
ATOM    904  CB  LEU A 118     -11.188   2.658   5.348  1.00 90.44           C  
ATOM    905  O   LEU A 118      -8.258   3.885   4.434  1.00 90.44           O  
ATOM    906  CG  LEU A 118     -10.500   2.877   6.695  1.00 90.44           C  
ATOM    907  CD1 LEU A 118     -10.570   4.348   7.094  1.00 90.44           C  
ATOM    908  CD2 LEU A 118     -11.133   1.997   7.770  1.00 90.44           C  
ATOM    909  N   ARG A 119      -8.812   1.902   3.525  1.00 89.75           N  
ATOM    910  CA  ARG A 119      -7.426   1.484   3.328  1.00 89.75           C  
ATOM    911  C   ARG A 119      -6.664   2.498   2.479  1.00 89.75           C  
ATOM    912  CB  ARG A 119      -7.367   0.103   2.672  1.00 89.75           C  
ATOM    913  O   ARG A 119      -5.512   2.822   2.773  1.00 89.75           O  
ATOM    914  CG  ARG A 119      -7.645  -1.045   3.631  1.00 89.75           C  
ATOM    915  CD  ARG A 119      -7.500  -2.396   2.945  1.00 89.75           C  
ATOM    916  NE  ARG A 119      -6.102  -2.730   2.697  1.00 89.75           N  
ATOM    917  NH1 ARG A 119      -6.434  -5.016   2.676  1.00 89.75           N  
ATOM    918  NH2 ARG A 119      -4.336  -4.156   2.352  1.00 89.75           N  
ATOM    919  CZ  ARG A 119      -5.625  -3.967   2.576  1.00 89.75           C  
ATOM    920  N   GLU A 120      -7.273   2.926   1.529  1.00 85.69           N  
ATOM    921  CA  GLU A 120      -6.684   3.938   0.657  1.00 85.69           C  
ATOM    922  C   GLU A 120      -6.414   5.234   1.418  1.00 85.69           C  
ATOM    923  CB  GLU A 120      -7.594   4.211  -0.542  1.00 85.69           C  
ATOM    924  O   GLU A 120      -5.371   5.859   1.236  1.00 85.69           O  
ATOM    925  CG  GLU A 120      -6.988   5.148  -1.576  1.00 85.69           C  
ATOM    926  CD  GLU A 120      -7.883   5.375  -2.781  1.00 85.69           C  
ATOM    927  OE1 GLU A 120      -7.508   6.164  -3.678  1.00 85.69           O  
ATOM    928  OE2 GLU A 120      -8.969   4.758  -2.830  1.00 85.69           O  
ATOM    929  N   GLN A 121      -7.422   5.633   2.152  1.00 86.62           N  
ATOM    930  CA  GLN A 121      -7.234   6.832   2.961  1.00 86.62           C  
ATOM    931  C   GLN A 121      -6.043   6.688   3.900  1.00 86.62           C  
ATOM    932  CB  GLN A 121      -8.500   7.141   3.762  1.00 86.62           C  
ATOM    933  O   GLN A 121      -5.242   7.613   4.047  1.00 86.62           O  
ATOM    934  CG  GLN A 121      -9.680   7.574   2.906  1.00 86.62           C  
ATOM    935  CD  GLN A 121      -9.438   8.891   2.195  1.00 86.62           C  
ATOM    936  NE2 GLN A 121      -9.875   8.984   0.942  1.00 86.62           N  
ATOM    937  OE1 GLN A 121      -8.867   9.828   2.768  1.00 86.62           O  
ATOM    938  N   LEU A 122      -5.930   5.547   4.387  1.00 87.94           N  
ATOM    939  CA  LEU A 122      -4.895   5.293   5.383  1.00 87.94           C  
ATOM    940  C   LEU A 122      -3.523   5.176   4.727  1.00 87.94           C  
ATOM    941  CB  LEU A 122      -5.207   4.016   6.172  1.00 87.94           C  
ATOM    942  O   LEU A 122      -2.496   5.359   5.387  1.00 87.94           O  
ATOM    943  CG  LEU A 122      -6.359   4.105   7.172  1.00 87.94           C  
ATOM    944  CD1 LEU A 122      -6.648   2.732   7.770  1.00 87.94           C  
ATOM    945  CD2 LEU A 122      -6.039   5.113   8.266  1.00 87.94           C  
ATOM    946  N   SER A 123      -3.541   4.836   3.482  1.00 85.12           N  
ATOM    947  CA  SER A 123      -2.287   4.703   2.746  1.00 85.12           C  
ATOM    948  C   SER A 123      -1.581   6.047   2.609  1.00 85.12           C  
ATOM    949  CB  SER A 123      -2.539   4.105   1.362  1.00 85.12           C  
ATOM    950  O   SER A 123      -0.372   6.098   2.375  1.00 85.12           O  
ATOM    951  OG  SER A 123      -3.230   5.023   0.536  1.00 85.12           O  
ATOM    952  N   SER A 124      -2.250   7.062   2.826  1.00 82.75           N  
ATOM    953  CA  SER A 124      -1.698   8.406   2.672  1.00 82.75           C  
ATOM    954  C   SER A 124      -1.467   9.062   4.027  1.00 82.75           C  
ATOM    955  CB  SER A 124      -2.629   9.273   1.825  1.00 82.75           C  
ATOM    956  O   SER A 124      -1.063  10.227   4.098  1.00 82.75           O  
ATOM    957  OG  SER A 124      -3.885   9.430   2.461  1.00 82.75           O  
ATOM    958  N   VAL A 125      -1.640   8.273   5.125  1.00 84.00           N  
ATOM    959  CA  VAL A 125      -1.555   8.797   6.484  1.00 84.00           C  
ATOM    960  C   VAL A 125      -0.208   8.422   7.098  1.00 84.00           C  
ATOM    961  CB  VAL A 125      -2.709   8.273   7.367  1.00 84.00           C  
ATOM    962  O   VAL A 125       0.221   7.273   7.012  1.00 84.00           O  
ATOM    963  CG1 VAL A 125      -2.545   8.750   8.805  1.00 84.00           C  
ATOM    964  CG2 VAL A 125      -4.055   8.727   6.801  1.00 84.00           C  
ATOM    965  N   SER A 126       0.455   9.375   7.652  1.00 80.19           N  
ATOM    966  CA  SER A 126       1.797   9.156   8.188  1.00 80.19           C  
ATOM    967  C   SER A 126       1.809   9.250   9.711  1.00 80.19           C  
ATOM    968  CB  SER A 126       2.777  10.172   7.598  1.00 80.19           C  
ATOM    969  O   SER A 126       2.756   8.805  10.352  1.00 80.19           O  
ATOM    970  OG  SER A 126       2.336  11.500   7.840  1.00 80.19           O  
ATOM    971  N   SER A 127       0.739   9.719  10.227  1.00 81.94           N  
ATOM    972  CA  SER A 127       0.594   9.758  11.680  1.00 81.94           C  
ATOM    973  C   SER A 127      -0.863   9.586  12.094  1.00 81.94           C  
ATOM    974  CB  SER A 127       1.137  11.078  12.234  1.00 81.94           C  
ATOM    975  O   SER A 127      -1.772  10.023  11.383  1.00 81.94           O  
ATOM    976  OG  SER A 127       0.246  12.148  11.953  1.00 81.94           O  
ATOM    977  N   PHE A 128      -0.947   8.906  13.219  1.00 81.62           N  
ATOM    978  CA  PHE A 128      -2.246   8.539  13.773  1.00 81.62           C  
ATOM    979  C   PHE A 128      -2.318   8.867  15.258  1.00 81.62           C  
ATOM    980  CB  PHE A 128      -2.520   7.047  13.547  1.00 81.62           C  
ATOM    981  O   PHE A 128      -1.403   8.539  16.016  1.00 81.62           O  
ATOM    982  CG  PHE A 128      -3.975   6.676  13.641  1.00 81.62           C  
ATOM    983  CD1 PHE A 128      -4.492   6.133  14.812  1.00 81.62           C  
ATOM    984  CD2 PHE A 128      -4.828   6.875  12.562  1.00 81.62           C  
ATOM    985  CE1 PHE A 128      -5.840   5.789  14.898  1.00 81.62           C  
ATOM    986  CE2 PHE A 128      -6.176   6.535  12.648  1.00 81.62           C  
ATOM    987  CZ  PHE A 128      -6.680   5.988  13.820  1.00 81.62           C  
ATOM    988  N   GLU A 129      -3.271   9.727  15.727  1.00 87.25           N  
ATOM    989  CA  GLU A 129      -3.445   9.938  17.156  1.00 87.25           C  
ATOM    990  C   GLU A 129      -4.812   9.445  17.625  1.00 87.25           C  
ATOM    991  CB  GLU A 129      -3.268  11.414  17.516  1.00 87.25           C  
ATOM    992  O   GLU A 129      -5.844   9.883  17.109  1.00 87.25           O  
ATOM    993  CG  GLU A 129      -3.232  11.688  19.016  1.00 87.25           C  
ATOM    994  CD  GLU A 129      -3.131  13.164  19.344  1.00 87.25           C  
ATOM    995  OE1 GLU A 129      -3.176  13.523  20.547  1.00 87.25           O  
ATOM    996  OE2 GLU A 129      -3.004  13.977  18.406  1.00 87.25           O  
ATOM    997  N   ARG A 130      -4.719   8.539  18.516  1.00 90.56           N  
ATOM    998  CA  ARG A 130      -5.918   7.941  19.094  1.00 90.56           C  
ATOM    999  C   ARG A 130      -6.395   8.734  20.312  1.00 90.56           C  
ATOM   1000  CB  ARG A 130      -5.656   6.488  19.500  1.00 90.56           C  
ATOM   1001  O   ARG A 130      -5.598   9.086  21.188  1.00 90.56           O  
ATOM   1002  CG  ARG A 130      -6.883   5.766  20.031  1.00 90.56           C  
ATOM   1003  CD  ARG A 130      -6.586   4.309  20.359  1.00 90.56           C  
ATOM   1004  NE  ARG A 130      -5.902   4.164  21.641  1.00 90.56           N  
ATOM   1005  NH1 ARG A 130      -7.840   4.043  22.891  1.00 90.56           N  
ATOM   1006  NH2 ARG A 130      -5.797   3.918  23.922  1.00 90.56           N  
ATOM   1007  CZ  ARG A 130      -6.516   4.043  22.812  1.00 90.56           C  
ATOM   1008  N   PHE A 131      -7.676   9.102  20.406  1.00 91.88           N  
ATOM   1009  CA  PHE A 131      -8.211   9.820  21.547  1.00 91.88           C  
ATOM   1010  C   PHE A 131      -9.648   9.406  21.828  1.00 91.88           C  
ATOM   1011  CB  PHE A 131      -8.141  11.336  21.312  1.00 91.88           C  
ATOM   1012  O   PHE A 131     -10.352   8.930  20.922  1.00 91.88           O  
ATOM   1013  CG  PHE A 131      -8.984  11.812  20.156  1.00 91.88           C  
ATOM   1014  CD1 PHE A 131      -8.492  11.773  18.859  1.00 91.88           C  
ATOM   1015  CD2 PHE A 131     -10.266  12.305  20.391  1.00 91.88           C  
ATOM   1016  CE1 PHE A 131      -9.273  12.219  17.797  1.00 91.88           C  
ATOM   1017  CE2 PHE A 131     -11.047  12.742  19.328  1.00 91.88           C  
ATOM   1018  CZ  PHE A 131     -10.555  12.703  18.031  1.00 91.88           C  
ATOM   1019  N   GLU A 132     -10.047   9.578  23.016  1.00 92.56           N  
ATOM   1020  CA  GLU A 132     -11.367   9.133  23.453  1.00 92.56           C  
ATOM   1021  C   GLU A 132     -12.438  10.156  23.078  1.00 92.56           C  
ATOM   1022  CB  GLU A 132     -11.391   8.867  24.953  1.00 92.56           C  
ATOM   1023  O   GLU A 132     -12.336  11.328  23.453  1.00 92.56           O  
ATOM   1024  CG  GLU A 132     -12.586   8.047  25.422  1.00 92.56           C  
ATOM   1025  CD  GLU A 132     -12.508   7.648  26.891  1.00 92.56           C  
ATOM   1026  OE1 GLU A 132     -13.312   6.801  27.328  1.00 92.56           O  
ATOM   1027  OE2 GLU A 132     -11.625   8.188  27.594  1.00 92.56           O  
ATOM   1028  N   ILE A 133     -13.484   9.734  22.297  1.00 93.69           N  
ATOM   1029  CA  ILE A 133     -14.539  10.641  21.859  1.00 93.69           C  
ATOM   1030  C   ILE A 133     -15.773  10.461  22.734  1.00 93.69           C  
ATOM   1031  CB  ILE A 133     -14.898  10.406  20.375  1.00 93.69           C  
ATOM   1032  O   ILE A 133     -16.469  11.438  23.062  1.00 93.69           O  
ATOM   1033  CG1 ILE A 133     -15.406   8.977  20.172  1.00 93.69           C  
ATOM   1034  CG2 ILE A 133     -13.695  10.695  19.469  1.00 93.69           C  
ATOM   1035  CD1 ILE A 133     -16.016   8.727  18.797  1.00 93.69           C  
ATOM   1036  N   PHE A 134     -16.078   9.297  23.203  1.00 93.12           N  
ATOM   1037  CA  PHE A 134     -17.188   9.008  24.109  1.00 93.12           C  
ATOM   1038  C   PHE A 134     -16.719   8.102  25.250  1.00 93.12           C  
ATOM   1039  CB  PHE A 134     -18.344   8.352  23.359  1.00 93.12           C  
ATOM   1040  O   PHE A 134     -16.672   6.875  25.094  1.00 93.12           O  
ATOM   1041  CG  PHE A 134     -18.969   9.242  22.328  1.00 93.12           C  
ATOM   1042  CD1 PHE A 134     -19.641  10.406  22.703  1.00 93.12           C  
ATOM   1043  CD2 PHE A 134     -18.891   8.922  20.984  1.00 93.12           C  
ATOM   1044  CE1 PHE A 134     -20.219  11.227  21.734  1.00 93.12           C  
ATOM   1045  CE2 PHE A 134     -19.469   9.742  20.016  1.00 93.12           C  
ATOM   1046  CZ  PHE A 134     -20.141  10.891  20.391  1.00 93.12           C  
ATOM   1047  N   PRO A 135     -16.375   8.703  26.438  1.00 90.31           N  
ATOM   1048  CA  PRO A 135     -15.961   7.879  27.578  1.00 90.31           C  
ATOM   1049  C   PRO A 135     -17.078   6.977  28.094  1.00 90.31           C  
ATOM   1050  CB  PRO A 135     -15.562   8.914  28.625  1.00 90.31           C  
ATOM   1051  O   PRO A 135     -18.250   7.383  28.109  1.00 90.31           O  
ATOM   1052  CG  PRO A 135     -15.297  10.164  27.859  1.00 90.31           C  
ATOM   1053  CD  PRO A 135     -16.188  10.180  26.641  1.00 90.31           C  
ATOM   1054  N   LYS A 136     -16.766   5.777  28.438  1.00 85.25           N  
ATOM   1055  CA  LYS A 136     -17.688   4.703  28.781  1.00 85.25           C  
ATOM   1056  C   LYS A 136     -18.594   5.109  29.938  1.00 85.25           C  
ATOM   1057  CB  LYS A 136     -16.922   3.426  29.141  1.00 85.25           C  
ATOM   1058  O   LYS A 136     -19.828   4.996  29.844  1.00 85.25           O  
ATOM   1059  CG  LYS A 136     -17.797   2.193  29.281  1.00 85.25           C  
ATOM   1060  CD  LYS A 136     -16.969   0.936  29.500  1.00 85.25           C  
ATOM   1061  CE  LYS A 136     -17.859  -0.294  29.672  1.00 85.25           C  
ATOM   1062  NZ  LYS A 136     -17.047  -1.535  29.859  1.00 85.25           N  
ATOM   1063  N   ALA A 137     -18.156   5.711  31.016  1.00 82.06           N  
ATOM   1064  CA  ALA A 137     -18.891   6.000  32.250  1.00 82.06           C  
ATOM   1065  C   ALA A 137     -19.734   7.262  32.094  1.00 82.06           C  
ATOM   1066  CB  ALA A 137     -17.938   6.145  33.438  1.00 82.06           C  
ATOM   1067  O   ALA A 137     -20.891   7.309  32.531  1.00 82.06           O  
ATOM   1068  N   SER A 138     -19.250   8.164  31.312  1.00 86.75           N  
ATOM   1069  CA  SER A 138     -19.906   9.469  31.250  1.00 86.75           C  
ATOM   1070  C   SER A 138     -20.875   9.531  30.078  1.00 86.75           C  
ATOM   1071  CB  SER A 138     -18.875  10.586  31.125  1.00 86.75           C  
ATOM   1072  O   SER A 138     -21.906  10.211  30.141  1.00 86.75           O  
ATOM   1073  OG  SER A 138     -18.094  10.430  29.953  1.00 86.75           O  
ATOM   1074  N   SER A 139     -20.609   8.820  29.094  1.00 89.00           N  
ATOM   1075  CA  SER A 139     -21.344   8.961  27.828  1.00 89.00           C  
ATOM   1076  C   SER A 139     -22.547   8.023  27.781  1.00 89.00           C  
ATOM   1077  CB  SER A 139     -20.438   8.695  26.641  1.00 89.00           C  
ATOM   1078  O   SER A 139     -23.516   8.281  27.078  1.00 89.00           O  
ATOM   1079  OG  SER A 139     -19.406   9.672  26.562  1.00 89.00           O  
ATOM   1080  N   TRP A 140     -22.469   6.945  28.641  1.00 89.44           N  
ATOM   1081  CA  TRP A 140     -23.562   5.969  28.578  1.00 89.44           C  
ATOM   1082  C   TRP A 140     -23.984   5.531  29.969  1.00 89.44           C  
ATOM   1083  CB  TRP A 140     -23.125   4.746  27.750  1.00 89.44           C  
ATOM   1084  O   TRP A 140     -23.922   4.344  30.312  1.00 89.44           O  
ATOM   1085  CG  TRP A 140     -22.312   5.086  26.547  1.00 89.44           C  
ATOM   1086  CD1 TRP A 140     -20.984   4.848  26.344  1.00 89.44           C  
ATOM   1087  CD2 TRP A 140     -22.797   5.723  25.344  1.00 89.44           C  
ATOM   1088  CE2 TRP A 140     -21.688   5.844  24.469  1.00 89.44           C  
ATOM   1089  CE3 TRP A 140     -24.047   6.207  24.938  1.00 89.44           C  
ATOM   1090  NE1 TRP A 140     -20.594   5.301  25.109  1.00 89.44           N  
ATOM   1091  CH2 TRP A 140     -23.031   6.891  22.828  1.00 89.44           C  
ATOM   1092  CZ2 TRP A 140     -21.797   6.426  23.219  1.00 89.44           C  
ATOM   1093  CZ3 TRP A 140     -24.141   6.785  23.672  1.00 89.44           C  
ATOM   1094  N   PRO A 141     -24.453   6.332  30.906  1.00 88.12           N  
ATOM   1095  CA  PRO A 141     -24.766   5.992  32.281  1.00 88.12           C  
ATOM   1096  C   PRO A 141     -26.031   5.141  32.406  1.00 88.12           C  
ATOM   1097  CB  PRO A 141     -24.969   7.359  32.938  1.00 88.12           C  
ATOM   1098  O   PRO A 141     -26.188   4.395  33.375  1.00 88.12           O  
ATOM   1099  CG  PRO A 141     -25.297   8.281  31.812  1.00 88.12           C  
ATOM   1100  CD  PRO A 141     -24.562   7.820  30.594  1.00 88.12           C  
ATOM   1101  N   ASN A 142     -26.859   5.172  31.344  1.00 91.44           N  
ATOM   1102  CA  ASN A 142     -28.141   4.453  31.406  1.00 91.44           C  
ATOM   1103  C   ASN A 142     -28.125   3.213  30.516  1.00 91.44           C  
ATOM   1104  CB  ASN A 142     -29.297   5.375  31.016  1.00 91.44           C  
ATOM   1105  O   ASN A 142     -29.172   2.652  30.203  1.00 91.44           O  
ATOM   1106  CG  ASN A 142     -29.453   6.547  31.969  1.00 91.44           C  
ATOM   1107  ND2 ASN A 142     -29.656   7.734  31.406  1.00 91.44           N  
ATOM   1108  OD1 ASN A 142     -29.406   6.383  33.188  1.00 91.44           O  
ATOM   1109  N   HIS A 143     -26.969   2.881  30.016  1.00 93.44           N  
ATOM   1110  CA  HIS A 143     -26.750   1.684  29.219  1.00 93.44           C  
ATOM   1111  C   HIS A 143     -25.656   0.813  29.812  1.00 93.44           C  
ATOM   1112  CB  HIS A 143     -26.391   2.062  27.781  1.00 93.44           C  
ATOM   1113  O   HIS A 143     -24.750   1.319  30.484  1.00 93.44           O  
ATOM   1114  CG  HIS A 143     -27.469   2.854  27.078  1.00 93.44           C  
ATOM   1115  CD2 HIS A 143     -28.391   2.486  26.172  1.00 93.44           C  
ATOM   1116  ND1 HIS A 143     -27.656   4.199  27.312  1.00 93.44           N  
ATOM   1117  CE1 HIS A 143     -28.656   4.625  26.562  1.00 93.44           C  
ATOM   1118  NE2 HIS A 143     -29.125   3.605  25.859  1.00 93.44           N  
ATOM   1119  N   ASP A 144     -25.797  -0.490  29.656  1.00 91.88           N  
ATOM   1120  CA  ASP A 144     -24.750  -1.417  30.078  1.00 91.88           C  
ATOM   1121  C   ASP A 144     -23.625  -1.478  29.062  1.00 91.88           C  
ATOM   1122  CB  ASP A 144     -25.344  -2.814  30.312  1.00 91.88           C  
ATOM   1123  O   ASP A 144     -23.781  -2.057  27.984  1.00 91.88           O  
ATOM   1124  CG  ASP A 144     -24.359  -3.768  30.969  1.00 91.88           C  
ATOM   1125  OD1 ASP A 144     -23.141  -3.494  30.953  1.00 91.88           O  
ATOM   1126  OD2 ASP A 144     -24.812  -4.805  31.500  1.00 91.88           O  
ATOM   1127  N   SER A 145     -22.500  -0.945  29.406  1.00 88.25           N  
ATOM   1128  CA  SER A 145     -21.359  -0.872  28.500  1.00 88.25           C  
ATOM   1129  C   SER A 145     -20.297  -1.914  28.859  1.00 88.25           C  
ATOM   1130  CB  SER A 145     -20.734   0.525  28.531  1.00 88.25           C  
ATOM   1131  O   SER A 145     -19.359  -2.145  28.109  1.00 88.25           O  
ATOM   1132  OG  SER A 145     -20.266   0.835  29.844  1.00 88.25           O  
ATOM   1133  N   ASP A 146     -20.500  -2.752  29.938  1.00 85.44           N  
ATOM   1134  CA  ASP A 146     -19.547  -3.740  30.438  1.00 85.44           C  
ATOM   1135  C   ASP A 146     -19.938  -5.148  29.984  1.00 85.44           C  
ATOM   1136  CB  ASP A 146     -19.453  -3.674  31.953  1.00 85.44           C  
ATOM   1137  O   ASP A 146     -19.078  -6.020  29.844  1.00 85.44           O  
ATOM   1138  CG  ASP A 146     -18.781  -2.402  32.469  1.00 85.44           C  
ATOM   1139  OD1 ASP A 146     -17.906  -1.856  31.750  1.00 85.44           O  
ATOM   1140  OD2 ASP A 146     -19.125  -1.946  33.562  1.00 85.44           O  
ATOM   1141  N   ASN A 147     -21.125  -5.395  29.719  1.00 84.44           N  
ATOM   1142  CA  ASN A 147     -21.641  -6.727  29.422  1.00 84.44           C  
ATOM   1143  C   ASN A 147     -21.703  -6.980  27.922  1.00 84.44           C  
ATOM   1144  CB  ASN A 147     -23.016  -6.930  30.062  1.00 84.44           C  
ATOM   1145  O   ASN A 147     -21.984  -8.102  27.484  1.00 84.44           O  
ATOM   1146  CG  ASN A 147     -22.938  -7.129  31.562  1.00 84.44           C  
ATOM   1147  ND2 ASN A 147     -23.969  -6.664  32.281  1.00 84.44           N  
ATOM   1148  OD1 ASN A 147     -21.984  -7.699  32.094  1.00 84.44           O  
ATOM   1149  N   GLY A 148     -21.359  -5.977  27.141  1.00 81.88           N  
ATOM   1150  CA  GLY A 148     -21.250  -6.148  25.703  1.00 81.88           C  
ATOM   1151  C   GLY A 148     -19.953  -6.809  25.281  1.00 81.88           C  
ATOM   1152  O   GLY A 148     -19.109  -6.176  24.641  1.00 81.88           O  
ATOM   1153  N   VAL A 149     -19.672  -7.996  25.719  1.00 87.94           N  
ATOM   1154  CA  VAL A 149     -18.469  -8.734  25.391  1.00 87.94           C  
ATOM   1155  C   VAL A 149     -18.828 -10.000  24.609  1.00 87.94           C  
ATOM   1156  CB  VAL A 149     -17.641  -9.086  26.641  1.00 87.94           C  
ATOM   1157  O   VAL A 149     -19.984 -10.445  24.656  1.00 87.94           O  
ATOM   1158  CG1 VAL A 149     -17.156  -7.824  27.344  1.00 87.94           C  
ATOM   1159  CG2 VAL A 149     -18.469  -9.945  27.594  1.00 87.94           C  
ATOM   1160  N   THR A 150     -17.859 -10.562  23.844  1.00 90.00           N  
ATOM   1161  CA  THR A 150     -18.109 -11.727  23.000  1.00 90.00           C  
ATOM   1162  C   THR A 150     -16.938 -12.695  23.047  1.00 90.00           C  
ATOM   1163  CB  THR A 150     -18.406 -11.320  21.547  1.00 90.00           C  
ATOM   1164  O   THR A 150     -15.789 -12.273  23.203  1.00 90.00           O  
ATOM   1165  CG2 THR A 150     -17.250 -10.500  20.969  1.00 90.00           C  
ATOM   1166  OG1 THR A 150     -18.578 -12.500  20.750  1.00 90.00           O  
ATOM   1167  N   ALA A 151     -17.234 -13.977  22.906  1.00 90.31           N  
ATOM   1168  CA  ALA A 151     -16.188 -15.000  22.828  1.00 90.31           C  
ATOM   1169  C   ALA A 151     -15.461 -14.922  21.484  1.00 90.31           C  
ATOM   1170  CB  ALA A 151     -16.797 -16.391  23.016  1.00 90.31           C  
ATOM   1171  O   ALA A 151     -14.352 -15.453  21.344  1.00 90.31           O  
ATOM   1172  N   ALA A 152     -16.094 -14.219  20.578  1.00 90.38           N  
ATOM   1173  CA  ALA A 152     -15.555 -14.078  19.219  1.00 90.38           C  
ATOM   1174  C   ALA A 152     -14.367 -13.125  19.203  1.00 90.38           C  
ATOM   1175  CB  ALA A 152     -16.625 -13.602  18.266  1.00 90.38           C  
ATOM   1176  O   ALA A 152     -13.539 -13.164  18.297  1.00 90.38           O  
ATOM   1177  N   CYS A 153     -14.266 -12.344  20.266  1.00 91.12           N  
ATOM   1178  CA  CYS A 153     -13.148 -11.414  20.406  1.00 91.12           C  
ATOM   1179  C   CYS A 153     -12.438 -11.625  21.734  1.00 91.12           C  
ATOM   1180  CB  CYS A 153     -13.641  -9.969  20.297  1.00 91.12           C  
ATOM   1181  O   CYS A 153     -12.500 -10.766  22.609  1.00 91.12           O  
ATOM   1182  SG  CYS A 153     -14.391  -9.570  18.703  1.00 91.12           S  
ATOM   1183  N   PRO A 154     -11.773 -12.680  21.875  1.00 89.75           N  
ATOM   1184  CA  PRO A 154     -11.156 -12.969  23.172  1.00 89.75           C  
ATOM   1185  C   PRO A 154      -9.859 -12.188  23.391  1.00 89.75           C  
ATOM   1186  CB  PRO A 154     -10.875 -14.477  23.094  1.00 89.75           C  
ATOM   1187  O   PRO A 154      -9.164 -11.844  22.438  1.00 89.75           O  
ATOM   1188  CG  PRO A 154     -10.641 -14.750  21.656  1.00 89.75           C  
ATOM   1189  CD  PRO A 154     -11.508 -13.828  20.844  1.00 89.75           C  
ATOM   1190  N   HIS A 155      -9.633 -11.875  24.594  1.00 88.56           N  
ATOM   1191  CA  HIS A 155      -8.352 -11.336  25.016  1.00 88.56           C  
ATOM   1192  C   HIS A 155      -7.762 -12.156  26.172  1.00 88.56           C  
ATOM   1193  CB  HIS A 155      -8.492  -9.875  25.438  1.00 88.56           C  
ATOM   1194  O   HIS A 155      -8.383 -12.281  27.219  1.00 88.56           O  
ATOM   1195  CG  HIS A 155      -7.191  -9.219  25.781  1.00 88.56           C  
ATOM   1196  CD2 HIS A 155      -6.711  -8.766  26.969  1.00 88.56           C  
ATOM   1197  ND1 HIS A 155      -6.215  -8.961  24.844  1.00 88.56           N  
ATOM   1198  CE1 HIS A 155      -5.188  -8.383  25.438  1.00 88.56           C  
ATOM   1199  NE2 HIS A 155      -5.461  -8.250  26.719  1.00 88.56           N  
ATOM   1200  N   ALA A 156      -6.707 -12.828  25.906  1.00 86.06           N  
ATOM   1201  CA  ALA A 156      -6.035 -13.695  26.875  1.00 86.06           C  
ATOM   1202  C   ALA A 156      -6.980 -14.773  27.406  1.00 86.06           C  
ATOM   1203  CB  ALA A 156      -5.488 -12.859  28.031  1.00 86.06           C  
ATOM   1204  O   ALA A 156      -6.984 -15.078  28.594  1.00 86.06           O  
ATOM   1205  N   GLY A 157      -7.848 -15.273  26.547  1.00 82.50           N  
ATOM   1206  CA  GLY A 157      -8.641 -16.438  26.891  1.00 82.50           C  
ATOM   1207  C   GLY A 157      -9.969 -16.094  27.547  1.00 82.50           C  
ATOM   1208  O   GLY A 157     -10.797 -16.969  27.797  1.00 82.50           O  
ATOM   1209  N   ALA A 158     -10.234 -14.750  27.734  1.00 89.81           N  
ATOM   1210  CA  ALA A 158     -11.492 -14.250  28.297  1.00 89.81           C  
ATOM   1211  C   ALA A 158     -12.289 -13.492  27.234  1.00 89.81           C  
ATOM   1212  CB  ALA A 158     -11.219 -13.359  29.500  1.00 89.81           C  
ATOM   1213  O   ALA A 158     -11.719 -12.930  26.297  1.00 89.81           O  
ATOM   1214  N   LYS A 159     -13.664 -13.578  27.438  1.00 91.19           N  
ATOM   1215  CA  LYS A 159     -14.523 -12.820  26.531  1.00 91.19           C  
ATOM   1216  C   LYS A 159     -14.211 -11.328  26.594  1.00 91.19           C  
ATOM   1217  CB  LYS A 159     -16.000 -13.062  26.859  1.00 91.19           C  
ATOM   1218  O   LYS A 159     -14.102 -10.758  27.688  1.00 91.19           O  
ATOM   1219  CG  LYS A 159     -16.438 -14.508  26.688  1.00 91.19           C  
ATOM   1220  CD  LYS A 159     -17.906 -14.695  27.062  1.00 91.19           C  
ATOM   1221  CE  LYS A 159     -18.328 -16.156  26.953  1.00 91.19           C  
ATOM   1222  NZ  LYS A 159     -19.750 -16.344  27.375  1.00 91.19           N  
ATOM   1223  N   SER A 160     -14.008 -10.773  25.484  1.00 92.56           N  
ATOM   1224  CA  SER A 160     -13.727  -9.344  25.328  1.00 92.56           C  
ATOM   1225  C   SER A 160     -14.453  -8.766  24.125  1.00 92.56           C  
ATOM   1226  CB  SER A 160     -12.227  -9.102  25.203  1.00 92.56           C  
ATOM   1227  O   SER A 160     -15.320  -9.422  23.547  1.00 92.56           O  
ATOM   1228  OG  SER A 160     -11.938  -7.715  25.188  1.00 92.56           O  
ATOM   1229  N   PHE A 161     -14.039  -7.465  23.875  1.00 93.44           N  
ATOM   1230  CA  PHE A 161     -14.602  -6.773  22.734  1.00 93.44           C  
ATOM   1231  C   PHE A 161     -13.594  -5.797  22.141  1.00 93.44           C  
ATOM   1232  CB  PHE A 161     -15.883  -6.031  23.109  1.00 93.44           C  
ATOM   1233  O   PHE A 161     -12.484  -5.652  22.656  1.00 93.44           O  
ATOM   1234  CG  PHE A 161     -16.750  -5.656  21.938  1.00 93.44           C  
ATOM   1235  CD1 PHE A 161     -17.047  -4.324  21.672  1.00 93.44           C  
ATOM   1236  CD2 PHE A 161     -17.266  -6.637  21.094  1.00 93.44           C  
ATOM   1237  CE1 PHE A 161     -17.844  -3.975  20.594  1.00 93.44           C  
ATOM   1238  CE2 PHE A 161     -18.062  -6.293  20.016  1.00 93.44           C  
ATOM   1239  CZ  PHE A 161     -18.344  -4.961  19.766  1.00 93.44           C  
ATOM   1240  N   TYR A 162     -13.938  -5.254  21.016  1.00 93.88           N  
ATOM   1241  CA  TYR A 162     -13.062  -4.273  20.391  1.00 93.88           C  
ATOM   1242  C   TYR A 162     -12.688  -3.164  21.359  1.00 93.88           C  
ATOM   1243  CB  TYR A 162     -13.727  -3.674  19.141  1.00 93.88           C  
ATOM   1244  O   TYR A 162     -13.531  -2.684  22.109  1.00 93.88           O  
ATOM   1245  CG  TYR A 162     -13.930  -4.664  18.016  1.00 93.88           C  
ATOM   1246  CD1 TYR A 162     -12.844  -5.230  17.359  1.00 93.88           C  
ATOM   1247  CD2 TYR A 162     -15.211  -5.035  17.625  1.00 93.88           C  
ATOM   1248  CE1 TYR A 162     -13.023  -6.145  16.328  1.00 93.88           C  
ATOM   1249  CE2 TYR A 162     -15.398  -5.949  16.594  1.00 93.88           C  
ATOM   1250  OH  TYR A 162     -14.492  -7.398  14.930  1.00 93.88           O  
ATOM   1251  CZ  TYR A 162     -14.305  -6.496  15.953  1.00 93.88           C  
ATOM   1252  N   LYS A 163     -11.484  -2.605  21.297  1.00 91.94           N  
ATOM   1253  CA  LYS A 163     -10.977  -1.610  22.234  1.00 91.94           C  
ATOM   1254  C   LYS A 163     -11.438  -0.206  21.859  1.00 91.94           C  
ATOM   1255  CB  LYS A 163      -9.453  -1.666  22.312  1.00 91.94           C  
ATOM   1256  O   LYS A 163     -11.508   0.685  22.703  1.00 91.94           O  
ATOM   1257  CG  LYS A 163      -8.906  -2.936  22.953  1.00 91.94           C  
ATOM   1258  CD  LYS A 163      -9.305  -3.037  24.422  1.00 91.94           C  
ATOM   1259  CE  LYS A 163      -8.734  -4.289  25.062  1.00 91.94           C  
ATOM   1260  NZ  LYS A 163      -9.180  -4.430  26.484  1.00 91.94           N  
ATOM   1261  N   ASN A 164     -11.688  -0.077  20.500  1.00 93.69           N  
ATOM   1262  CA  ASN A 164     -12.070   1.250  20.031  1.00 93.69           C  
ATOM   1263  C   ASN A 164     -13.586   1.399  19.953  1.00 93.69           C  
ATOM   1264  CB  ASN A 164     -11.430   1.540  18.672  1.00 93.69           C  
ATOM   1265  O   ASN A 164     -14.094   2.477  19.625  1.00 93.69           O  
ATOM   1266  CG  ASN A 164      -9.922   1.676  18.750  1.00 93.69           C  
ATOM   1267  ND2 ASN A 164      -9.234   1.243  17.703  1.00 93.69           N  
ATOM   1268  OD1 ASN A 164      -9.383   2.164  19.750  1.00 93.69           O  
ATOM   1269  N   LEU A 165     -14.320   0.328  20.234  1.00 95.25           N  
ATOM   1270  CA  LEU A 165     -15.781   0.354  20.156  1.00 95.25           C  
ATOM   1271  C   LEU A 165     -16.391  -0.129  21.453  1.00 95.25           C  
ATOM   1272  CB  LEU A 165     -16.266  -0.513  18.984  1.00 95.25           C  
ATOM   1273  O   LEU A 165     -15.766  -0.866  22.219  1.00 95.25           O  
ATOM   1274  CG  LEU A 165     -15.758  -0.135  17.594  1.00 95.25           C  
ATOM   1275  CD1 LEU A 165     -16.203  -1.166  16.578  1.00 95.25           C  
ATOM   1276  CD2 LEU A 165     -16.234   1.260  17.219  1.00 95.25           C  
ATOM   1277  N   ILE A 166     -17.609   0.229  21.609  1.00 94.81           N  
ATOM   1278  CA  ILE A 166     -18.359  -0.199  22.781  1.00 94.81           C  
ATOM   1279  C   ILE A 166     -19.688  -0.809  22.344  1.00 94.81           C  
ATOM   1280  CB  ILE A 166     -18.609   0.976  23.766  1.00 94.81           C  
ATOM   1281  O   ILE A 166     -20.438  -0.202  21.578  1.00 94.81           O  
ATOM   1282  CG1 ILE A 166     -17.281   1.607  24.188  1.00 94.81           C  
ATOM   1283  CG2 ILE A 166     -19.406   0.506  24.984  1.00 94.81           C  
ATOM   1284  CD1 ILE A 166     -17.422   2.922  24.938  1.00 94.81           C  
ATOM   1285  N   TRP A 167     -19.875  -1.981  22.875  1.00 94.62           N  
ATOM   1286  CA  TRP A 167     -21.156  -2.629  22.594  1.00 94.62           C  
ATOM   1287  C   TRP A 167     -22.188  -2.270  23.656  1.00 94.62           C  
ATOM   1288  CB  TRP A 167     -20.984  -4.148  22.531  1.00 94.62           C  
ATOM   1289  O   TRP A 167     -22.141  -2.791  24.781  1.00 94.62           O  
ATOM   1290  CG  TRP A 167     -22.172  -4.867  21.969  1.00 94.62           C  
ATOM   1291  CD1 TRP A 167     -23.375  -4.320  21.594  1.00 94.62           C  
ATOM   1292  CD2 TRP A 167     -22.266  -6.273  21.703  1.00 94.62           C  
ATOM   1293  CE2 TRP A 167     -23.562  -6.508  21.188  1.00 94.62           C  
ATOM   1294  CE3 TRP A 167     -21.406  -7.355  21.859  1.00 94.62           C  
ATOM   1295  NE1 TRP A 167     -24.219  -5.301  21.125  1.00 94.62           N  
ATOM   1296  CH2 TRP A 167     -23.125  -8.828  20.984  1.00 94.62           C  
ATOM   1297  CZ2 TRP A 167     -24.000  -7.781  20.812  1.00 94.62           C  
ATOM   1298  CZ3 TRP A 167     -21.844  -8.625  21.500  1.00 94.62           C  
ATOM   1299  N   LEU A 168     -23.188  -1.429  23.266  1.00 94.00           N  
ATOM   1300  CA  LEU A 168     -24.188  -0.942  24.219  1.00 94.00           C  
ATOM   1301  C   LEU A 168     -25.375  -1.881  24.266  1.00 94.00           C  
ATOM   1302  CB  LEU A 168     -24.641   0.468  23.828  1.00 94.00           C  
ATOM   1303  O   LEU A 168     -25.984  -2.189  23.234  1.00 94.00           O  
ATOM   1304  CG  LEU A 168     -23.562   1.546  23.781  1.00 94.00           C  
ATOM   1305  CD1 LEU A 168     -24.125   2.850  23.234  1.00 94.00           C  
ATOM   1306  CD2 LEU A 168     -22.969   1.759  25.172  1.00 94.00           C  
ATOM   1307  N   VAL A 169     -25.734  -2.354  25.500  1.00 93.81           N  
ATOM   1308  CA  VAL A 169     -26.906  -3.195  25.688  1.00 93.81           C  
ATOM   1309  C   VAL A 169     -27.781  -2.629  26.812  1.00 93.81           C  
ATOM   1310  CB  VAL A 169     -26.516  -4.656  26.016  1.00 93.81           C  
ATOM   1311  O   VAL A 169     -27.391  -1.673  27.484  1.00 93.81           O  
ATOM   1312  CG1 VAL A 169     -25.750  -5.273  24.844  1.00 93.81           C  
ATOM   1313  CG2 VAL A 169     -25.688  -4.723  27.281  1.00 93.81           C  
ATOM   1314  N   LYS A 170     -28.875  -3.213  27.016  1.00 93.88           N  
ATOM   1315  CA  LYS A 170     -29.844  -2.729  28.000  1.00 93.88           C  
ATOM   1316  C   LYS A 170     -29.250  -2.748  29.406  1.00 93.88           C  
ATOM   1317  CB  LYS A 170     -31.125  -3.568  27.969  1.00 93.88           C  
ATOM   1318  O   LYS A 170     -28.422  -3.605  29.734  1.00 93.88           O  
ATOM   1319  CG  LYS A 170     -30.953  -4.988  28.484  1.00 93.88           C  
ATOM   1320  CD  LYS A 170     -32.281  -5.746  28.500  1.00 93.88           C  
ATOM   1321  CE  LYS A 170     -32.094  -7.148  29.062  1.00 93.88           C  
ATOM   1322  NZ  LYS A 170     -33.406  -7.906  29.062  1.00 93.88           N  
ATOM   1323  N   LYS A 171     -29.453  -1.808  30.234  1.00 92.94           N  
ATOM   1324  CA  LYS A 171     -29.203  -1.767  31.672  1.00 92.94           C  
ATOM   1325  C   LYS A 171     -30.484  -2.018  32.469  1.00 92.94           C  
ATOM   1326  CB  LYS A 171     -28.594  -0.421  32.062  1.00 92.94           C  
ATOM   1327  O   LYS A 171     -31.422  -1.223  32.406  1.00 92.94           O  
ATOM   1328  CG  LYS A 171     -28.062  -0.381  33.500  1.00 92.94           C  
ATOM   1329  CD  LYS A 171     -27.375   0.942  33.812  1.00 92.94           C  
ATOM   1330  CE  LYS A 171     -26.766   0.955  35.188  1.00 92.94           C  
ATOM   1331  NZ  LYS A 171     -26.031   2.223  35.469  1.00 92.94           N  
ATOM   1332  N   GLY A 172     -30.547  -3.152  33.125  1.00 90.81           N  
ATOM   1333  CA  GLY A 172     -31.812  -3.557  33.750  1.00 90.81           C  
ATOM   1334  C   GLY A 172     -32.875  -3.910  32.719  1.00 90.81           C  
ATOM   1335  O   GLY A 172     -32.625  -4.711  31.828  1.00 90.81           O  
ATOM   1336  N   LYS A 173     -33.969  -3.285  32.719  1.00 91.06           N  
ATOM   1337  CA  LYS A 173     -35.062  -3.578  31.781  1.00 91.06           C  
ATOM   1338  C   LYS A 173     -35.312  -2.398  30.844  1.00 91.06           C  
ATOM   1339  CB  LYS A 173     -36.344  -3.930  32.531  1.00 91.06           C  
ATOM   1340  O   LYS A 173     -36.406  -2.283  30.266  1.00 91.06           O  
ATOM   1341  CG  LYS A 173     -36.281  -5.234  33.312  1.00 91.06           C  
ATOM   1342  CD  LYS A 173     -37.625  -5.613  33.938  1.00 91.06           C  
ATOM   1343  CE  LYS A 173     -37.531  -6.934  34.688  1.00 91.06           C  
ATOM   1344  NZ  LYS A 173     -38.844  -7.305  35.281  1.00 91.06           N  
ATOM   1345  N   SER A 174     -34.344  -1.485  30.828  1.00 93.06           N  
ATOM   1346  CA  SER A 174     -34.562  -0.288  30.016  1.00 93.06           C  
ATOM   1347  C   SER A 174     -33.406  -0.054  29.047  1.00 93.06           C  
ATOM   1348  CB  SER A 174     -34.719   0.936  30.922  1.00 93.06           C  
ATOM   1349  O   SER A 174     -32.250  -0.396  29.344  1.00 93.06           O  
ATOM   1350  OG  SER A 174     -33.531   1.240  31.609  1.00 93.06           O  
ATOM   1351  N   TYR A 175     -33.688   0.511  27.875  1.00 93.75           N  
ATOM   1352  CA  TYR A 175     -32.781   1.002  26.859  1.00 93.75           C  
ATOM   1353  C   TYR A 175     -33.219   2.344  26.312  1.00 93.75           C  
ATOM   1354  CB  TYR A 175     -32.625  -0.015  25.734  1.00 93.75           C  
ATOM   1355  O   TYR A 175     -33.969   2.391  25.312  1.00 93.75           O  
ATOM   1356  CG  TYR A 175     -31.422   0.247  24.844  1.00 93.75           C  
ATOM   1357  CD1 TYR A 175     -31.484   1.216  23.844  1.00 93.75           C  
ATOM   1358  CD2 TYR A 175     -30.250  -0.474  24.984  1.00 93.75           C  
ATOM   1359  CE1 TYR A 175     -30.391   1.459  23.016  1.00 93.75           C  
ATOM   1360  CE2 TYR A 175     -29.156  -0.239  24.172  1.00 93.75           C  
ATOM   1361  OH  TYR A 175     -28.156   0.965  22.359  1.00 93.75           O  
ATOM   1362  CZ  TYR A 175     -29.234   0.729  23.188  1.00 93.75           C  
ATOM   1363  N   PRO A 176     -32.938   3.381  27.016  1.00 94.81           N  
ATOM   1364  CA  PRO A 176     -33.375   4.695  26.547  1.00 94.81           C  
ATOM   1365  C   PRO A 176     -32.719   5.090  25.219  1.00 94.81           C  
ATOM   1366  CB  PRO A 176     -32.938   5.641  27.672  1.00 94.81           C  
ATOM   1367  O   PRO A 176     -31.609   4.617  24.906  1.00 94.81           O  
ATOM   1368  CG  PRO A 176     -31.812   4.930  28.344  1.00 94.81           C  
ATOM   1369  CD  PRO A 176     -32.000   3.451  28.203  1.00 94.81           C  
ATOM   1370  N   LYS A 177     -33.438   5.914  24.516  1.00 95.19           N  
ATOM   1371  CA  LYS A 177     -32.938   6.418  23.234  1.00 95.19           C  
ATOM   1372  C   LYS A 177     -31.625   7.156  23.422  1.00 95.19           C  
ATOM   1373  CB  LYS A 177     -33.969   7.344  22.578  1.00 95.19           C  
ATOM   1374  O   LYS A 177     -31.453   7.918  24.375  1.00 95.19           O  
ATOM   1375  CG  LYS A 177     -33.562   7.859  21.219  1.00 95.19           C  
ATOM   1376  CD  LYS A 177     -34.625   8.797  20.625  1.00 95.19           C  
ATOM   1377  CE  LYS A 177     -34.156   9.375  19.297  1.00 95.19           C  
ATOM   1378  NZ  LYS A 177     -35.188  10.281  18.703  1.00 95.19           N  
ATOM   1379  N   ILE A 178     -30.672   6.840  22.531  1.00 94.31           N  
ATOM   1380  CA  ILE A 178     -29.344   7.434  22.547  1.00 94.31           C  
ATOM   1381  C   ILE A 178     -29.312   8.664  21.625  1.00 94.31           C  
ATOM   1382  CB  ILE A 178     -28.266   6.418  22.094  1.00 94.31           C  
ATOM   1383  O   ILE A 178     -29.828   8.617  20.500  1.00 94.31           O  
ATOM   1384  CG1 ILE A 178     -28.188   5.262  23.109  1.00 94.31           C  
ATOM   1385  CG2 ILE A 178     -26.906   7.105  21.938  1.00 94.31           C  
ATOM   1386  CD1 ILE A 178     -27.344   4.082  22.625  1.00 94.31           C  
ATOM   1387  N   ASN A 179     -28.797   9.711  22.156  1.00 94.62           N  
ATOM   1388  CA  ASN A 179     -28.531  10.930  21.406  1.00 94.62           C  
ATOM   1389  C   ASN A 179     -27.203  11.570  21.828  1.00 94.62           C  
ATOM   1390  CB  ASN A 179     -29.672  11.922  21.562  1.00 94.62           C  
ATOM   1391  O   ASN A 179     -27.156  12.289  22.828  1.00 94.62           O  
ATOM   1392  CG  ASN A 179     -29.594  13.078  20.594  1.00 94.62           C  
ATOM   1393  ND2 ASN A 179     -30.578  13.969  20.641  1.00 94.62           N  
ATOM   1394  OD1 ASN A 179     -28.672  13.156  19.781  1.00 94.62           O  
ATOM   1395  N   GLN A 180     -26.188  11.234  21.062  1.00 94.44           N  
ATOM   1396  CA  GLN A 180     -24.844  11.719  21.391  1.00 94.44           C  
ATOM   1397  C   GLN A 180     -24.219  12.430  20.188  1.00 94.44           C  
ATOM   1398  CB  GLN A 180     -23.953  10.562  21.844  1.00 94.44           C  
ATOM   1399  O   GLN A 180     -24.375  11.992  19.047  1.00 94.44           O  
ATOM   1400  CG  GLN A 180     -24.344   9.984  23.203  1.00 94.44           C  
ATOM   1401  CD  GLN A 180     -24.203  10.992  24.328  1.00 94.44           C  
ATOM   1402  NE2 GLN A 180     -24.109  10.492  25.562  1.00 94.44           N  
ATOM   1403  OE1 GLN A 180     -24.156  12.203  24.094  1.00 94.44           O  
ATOM   1404  N   THR A 181     -23.531  13.500  20.578  1.00 95.44           N  
ATOM   1405  CA  THR A 181     -22.891  14.266  19.516  1.00 95.44           C  
ATOM   1406  C   THR A 181     -21.438  14.602  19.875  1.00 95.44           C  
ATOM   1407  CB  THR A 181     -23.656  15.570  19.219  1.00 95.44           C  
ATOM   1408  O   THR A 181     -21.141  14.875  21.047  1.00 95.44           O  
ATOM   1409  CG2 THR A 181     -22.984  16.359  18.109  1.00 95.44           C  
ATOM   1410  OG1 THR A 181     -25.000  15.242  18.812  1.00 95.44           O  
ATOM   1411  N   TYR A 182     -20.656  14.555  18.891  1.00 95.56           N  
ATOM   1412  CA  TYR A 182     -19.266  14.969  19.031  1.00 95.56           C  
ATOM   1413  C   TYR A 182     -18.922  16.078  18.031  1.00 95.56           C  
ATOM   1414  CB  TYR A 182     -18.312  13.781  18.812  1.00 95.56           C  
ATOM   1415  O   TYR A 182     -19.203  15.969  16.844  1.00 95.56           O  
ATOM   1416  CG  TYR A 182     -16.859  14.164  18.750  1.00 95.56           C  
ATOM   1417  CD1 TYR A 182     -16.188  14.250  17.531  1.00 95.56           C  
ATOM   1418  CD2 TYR A 182     -16.141  14.438  19.922  1.00 95.56           C  
ATOM   1419  CE1 TYR A 182     -14.844  14.602  17.469  1.00 95.56           C  
ATOM   1420  CE2 TYR A 182     -14.797  14.789  19.875  1.00 95.56           C  
ATOM   1421  OH  TYR A 182     -12.828  15.219  18.594  1.00 95.56           O  
ATOM   1422  CZ  TYR A 182     -14.156  14.867  18.641  1.00 95.56           C  
ATOM   1423  N   ILE A 183     -18.250  17.109  18.594  1.00 96.12           N  
ATOM   1424  CA  ILE A 183     -17.797  18.203  17.750  1.00 96.12           C  
ATOM   1425  C   ILE A 183     -16.281  18.125  17.578  1.00 96.12           C  
ATOM   1426  CB  ILE A 183     -18.188  19.578  18.359  1.00 96.12           C  
ATOM   1427  O   ILE A 183     -15.531  18.078  18.562  1.00 96.12           O  
ATOM   1428  CG1 ILE A 183     -19.703  19.672  18.531  1.00 96.12           C  
ATOM   1429  CG2 ILE A 183     -17.656  20.719  17.484  1.00 96.12           C  
ATOM   1430  CD1 ILE A 183     -20.172  20.891  19.312  1.00 96.12           C  
ATOM   1431  N   ASN A 184     -15.875  18.031  16.250  1.00 95.25           N  
ATOM   1432  CA  ASN A 184     -14.453  17.922  15.938  1.00 95.25           C  
ATOM   1433  C   ASN A 184     -13.727  19.250  16.156  1.00 95.25           C  
ATOM   1434  CB  ASN A 184     -14.250  17.438  14.500  1.00 95.25           C  
ATOM   1435  O   ASN A 184     -13.789  20.141  15.312  1.00 95.25           O  
ATOM   1436  CG  ASN A 184     -12.781  17.297  14.133  1.00 95.25           C  
ATOM   1437  ND2 ASN A 184     -12.516  16.984  12.867  1.00 95.25           N  
ATOM   1438  OD1 ASN A 184     -11.898  17.453  14.977  1.00 95.25           O  
ATOM   1439  N   ASP A 185     -12.930  19.328  17.297  1.00 93.50           N  
ATOM   1440  CA  ASP A 185     -12.203  20.547  17.656  1.00 93.50           C  
ATOM   1441  C   ASP A 185     -10.695  20.312  17.594  1.00 93.50           C  
ATOM   1442  CB  ASP A 185     -12.609  21.000  19.062  1.00 93.50           C  
ATOM   1443  O   ASP A 185      -9.930  21.062  18.203  1.00 93.50           O  
ATOM   1444  CG  ASP A 185     -12.367  19.953  20.125  1.00 93.50           C  
ATOM   1445  OD1 ASP A 185     -12.031  18.797  19.781  1.00 93.50           O  
ATOM   1446  OD2 ASP A 185     -12.531  20.266  21.328  1.00 93.50           O  
ATOM   1447  N   GLN A 186     -10.250  19.312  16.859  1.00 90.25           N  
ATOM   1448  CA  GLN A 186      -8.867  18.875  16.812  1.00 90.25           C  
ATOM   1449  C   GLN A 186      -8.086  19.609  15.734  1.00 90.25           C  
ATOM   1450  CB  GLN A 186      -8.789  17.359  16.578  1.00 90.25           C  
ATOM   1451  O   GLN A 186      -6.855  19.516  15.672  1.00 90.25           O  
ATOM   1452  CG  GLN A 186      -9.414  16.531  17.703  1.00 90.25           C  
ATOM   1453  CD  GLN A 186      -8.688  16.703  19.031  1.00 90.25           C  
ATOM   1454  NE2 GLN A 186      -9.453  16.875  20.094  1.00 90.25           N  
ATOM   1455  OE1 GLN A 186      -7.453  16.672  19.078  1.00 90.25           O  
ATOM   1456  N   GLY A 187      -8.797  20.500  14.891  1.00 89.44           N  
ATOM   1457  CA  GLY A 187      -8.133  21.266  13.836  1.00 89.44           C  
ATOM   1458  C   GLY A 187      -7.715  20.406  12.664  1.00 89.44           C  
ATOM   1459  O   GLY A 187      -7.070  20.891  11.734  1.00 89.44           O  
ATOM   1460  N   LYS A 188      -7.965  19.078  12.695  1.00 91.06           N  
ATOM   1461  CA  LYS A 188      -7.699  18.109  11.648  1.00 91.06           C  
ATOM   1462  C   LYS A 188      -8.891  17.172  11.453  1.00 91.06           C  
ATOM   1463  CB  LYS A 188      -6.441  17.297  11.977  1.00 91.06           C  
ATOM   1464  O   LYS A 188      -9.789  17.125  12.289  1.00 91.06           O  
ATOM   1465  CG  LYS A 188      -5.195  18.141  12.180  1.00 91.06           C  
ATOM   1466  CD  LYS A 188      -4.004  17.281  12.602  1.00 91.06           C  
ATOM   1467  CE  LYS A 188      -2.773  18.141  12.867  1.00 91.06           C  
ATOM   1468  NZ  LYS A 188      -1.618  17.312  13.336  1.00 91.06           N  
ATOM   1469  N   GLU A 189      -8.828  16.406  10.273  1.00 91.81           N  
ATOM   1470  CA  GLU A 189      -9.883  15.422  10.031  1.00 91.81           C  
ATOM   1471  C   GLU A 189      -9.820  14.289  11.055  1.00 91.81           C  
ATOM   1472  CB  GLU A 189      -9.781  14.859   8.617  1.00 91.81           C  
ATOM   1473  O   GLU A 189      -8.734  13.828  11.414  1.00 91.81           O  
ATOM   1474  CG  GLU A 189     -10.094  15.875   7.523  1.00 91.81           C  
ATOM   1475  CD  GLU A 189      -9.992  15.305   6.121  1.00 91.81           C  
ATOM   1476  OE1 GLU A 189     -10.930  15.500   5.312  1.00 91.81           O  
ATOM   1477  OE2 GLU A 189      -8.969  14.641   5.824  1.00 91.81           O  
ATOM   1478  N   VAL A 190     -10.977  13.875  11.555  1.00 94.50           N  
ATOM   1479  CA  VAL A 190     -11.062  12.820  12.562  1.00 94.50           C  
ATOM   1480  C   VAL A 190     -11.789  11.609  11.984  1.00 94.50           C  
ATOM   1481  CB  VAL A 190     -11.773  13.312  13.844  1.00 94.50           C  
ATOM   1482  O   VAL A 190     -12.883  11.750  11.422  1.00 94.50           O  
ATOM   1483  CG1 VAL A 190     -12.023  12.156  14.805  1.00 94.50           C  
ATOM   1484  CG2 VAL A 190     -10.945  14.406  14.523  1.00 94.50           C  
ATOM   1485  N   LEU A 191     -11.094  10.469  12.047  1.00 95.12           N  
ATOM   1486  CA  LEU A 191     -11.703   9.211  11.633  1.00 95.12           C  
ATOM   1487  C   LEU A 191     -12.539   8.609  12.758  1.00 95.12           C  
ATOM   1488  CB  LEU A 191     -10.617   8.211  11.203  1.00 95.12           C  
ATOM   1489  O   LEU A 191     -12.023   8.352  13.852  1.00 95.12           O  
ATOM   1490  CG  LEU A 191     -11.102   6.805  10.844  1.00 95.12           C  
ATOM   1491  CD1 LEU A 191     -11.969   6.848   9.586  1.00 95.12           C  
ATOM   1492  CD2 LEU A 191      -9.914   5.867  10.648  1.00 95.12           C  
ATOM   1493  N   VAL A 192     -13.812   8.383  12.500  1.00 95.88           N  
ATOM   1494  CA  VAL A 192     -14.727   7.824  13.484  1.00 95.88           C  
ATOM   1495  C   VAL A 192     -15.328   6.523  12.953  1.00 95.88           C  
ATOM   1496  CB  VAL A 192     -15.859   8.820  13.844  1.00 95.88           C  
ATOM   1497  O   VAL A 192     -15.828   6.477  11.828  1.00 95.88           O  
ATOM   1498  CG1 VAL A 192     -16.797   8.227  14.891  1.00 95.88           C  
ATOM   1499  CG2 VAL A 192     -15.266  10.141  14.336  1.00 95.88           C  
ATOM   1500  N   LEU A 193     -15.250   5.492  13.812  1.00 96.75           N  
ATOM   1501  CA  LEU A 193     -15.766   4.180  13.438  1.00 96.75           C  
ATOM   1502  C   LEU A 193     -16.938   3.787  14.336  1.00 96.75           C  
ATOM   1503  CB  LEU A 193     -14.664   3.119  13.531  1.00 96.75           C  
ATOM   1504  O   LEU A 193     -16.938   4.086  15.531  1.00 96.75           O  
ATOM   1505  CG  LEU A 193     -13.406   3.377  12.703  1.00 96.75           C  
ATOM   1506  CD1 LEU A 193     -12.156   3.115  13.539  1.00 96.75           C  
ATOM   1507  CD2 LEU A 193     -13.414   2.510  11.445  1.00 96.75           C  
ATOM   1508  N   TRP A 194     -17.906   3.041  13.742  1.00 97.06           N  
ATOM   1509  CA  TRP A 194     -19.016   2.498  14.531  1.00 97.06           C  
ATOM   1510  C   TRP A 194     -19.547   1.208  13.906  1.00 97.06           C  
ATOM   1511  CB  TRP A 194     -20.141   3.523  14.648  1.00 97.06           C  
ATOM   1512  O   TRP A 194     -19.141   0.828  12.812  1.00 97.06           O  
ATOM   1513  CG  TRP A 194     -20.891   3.760  13.367  1.00 97.06           C  
ATOM   1514  CD1 TRP A 194     -22.062   3.170  12.969  1.00 97.06           C  
ATOM   1515  CD2 TRP A 194     -20.516   4.648  12.312  1.00 97.06           C  
ATOM   1516  CE2 TRP A 194     -21.500   4.547  11.305  1.00 97.06           C  
ATOM   1517  CE3 TRP A 194     -19.438   5.523  12.117  1.00 97.06           C  
ATOM   1518  NE1 TRP A 194     -22.438   3.639  11.734  1.00 97.06           N  
ATOM   1519  CH2 TRP A 194     -20.375   6.133   9.961  1.00 97.06           C  
ATOM   1520  CZ2 TRP A 194     -21.438   5.289  10.125  1.00 97.06           C  
ATOM   1521  CZ3 TRP A 194     -19.375   6.258  10.938  1.00 97.06           C  
ATOM   1522  N   GLY A 195     -20.406   0.553  14.648  1.00 97.00           N  
ATOM   1523  CA  GLY A 195     -20.984  -0.688  14.148  1.00 97.00           C  
ATOM   1524  C   GLY A 195     -22.484  -0.783  14.352  1.00 97.00           C  
ATOM   1525  O   GLY A 195     -23.047  -0.071  15.188  1.00 97.00           O  
ATOM   1526  N   ILE A 196     -23.078  -1.651  13.602  1.00 97.50           N  
ATOM   1527  CA  ILE A 196     -24.500  -1.977  13.750  1.00 97.50           C  
ATOM   1528  C   ILE A 196     -24.656  -3.475  14.000  1.00 97.50           C  
ATOM   1529  CB  ILE A 196     -25.312  -1.554  12.500  1.00 97.50           C  
ATOM   1530  O   ILE A 196     -24.234  -4.297  13.188  1.00 97.50           O  
ATOM   1531  CG1 ILE A 196     -25.016  -0.094  12.141  1.00 97.50           C  
ATOM   1532  CG2 ILE A 196     -26.812  -1.765  12.734  1.00 97.50           C  
ATOM   1533  CD1 ILE A 196     -25.359   0.898  13.242  1.00 97.50           C  
ATOM   1534  N   HIS A 197     -25.219  -3.771  15.141  1.00 96.88           N  
ATOM   1535  CA  HIS A 197     -25.422  -5.172  15.500  1.00 96.88           C  
ATOM   1536  C   HIS A 197     -26.703  -5.727  14.875  1.00 96.88           C  
ATOM   1537  CB  HIS A 197     -25.469  -5.344  17.016  1.00 96.88           C  
ATOM   1538  O   HIS A 197     -27.766  -5.113  14.984  1.00 96.88           O  
ATOM   1539  CG  HIS A 197     -25.594  -6.766  17.453  1.00 96.88           C  
ATOM   1540  CD2 HIS A 197     -24.875  -7.867  17.141  1.00 96.88           C  
ATOM   1541  ND1 HIS A 197     -26.578  -7.180  18.328  1.00 96.88           N  
ATOM   1542  CE1 HIS A 197     -26.453  -8.484  18.531  1.00 96.88           C  
ATOM   1543  NE2 HIS A 197     -25.438  -8.922  17.828  1.00 96.88           N  
ATOM   1544  N   HIS A 198     -26.578  -6.883  14.211  1.00 96.56           N  
ATOM   1545  CA  HIS A 198     -27.688  -7.594  13.602  1.00 96.56           C  
ATOM   1546  C   HIS A 198     -27.969  -8.906  14.328  1.00 96.56           C  
ATOM   1547  CB  HIS A 198     -27.422  -7.859  12.125  1.00 96.56           C  
ATOM   1548  O   HIS A 198     -27.297  -9.906  14.086  1.00 96.56           O  
ATOM   1549  CG  HIS A 198     -27.094  -6.625  11.344  1.00 96.56           C  
ATOM   1550  CD2 HIS A 198     -25.906  -6.098  10.969  1.00 96.56           C  
ATOM   1551  ND1 HIS A 198     -28.062  -5.777  10.859  1.00 96.56           N  
ATOM   1552  CE1 HIS A 198     -27.484  -4.777  10.211  1.00 96.56           C  
ATOM   1553  NE2 HIS A 198     -26.172  -4.949  10.266  1.00 96.56           N  
ATOM   1554  N   PRO A 199     -28.969  -8.891  15.211  1.00 95.44           N  
ATOM   1555  CA  PRO A 199     -29.250 -10.078  16.016  1.00 95.44           C  
ATOM   1556  C   PRO A 199     -29.859 -11.219  15.188  1.00 95.44           C  
ATOM   1557  CB  PRO A 199     -30.266  -9.570  17.047  1.00 95.44           C  
ATOM   1558  O   PRO A 199     -30.516 -10.977  14.180  1.00 95.44           O  
ATOM   1559  CG  PRO A 199     -30.062  -8.086  17.078  1.00 95.44           C  
ATOM   1560  CD  PRO A 199     -29.625  -7.641  15.711  1.00 95.44           C  
ATOM   1561  N   PRO A 200     -29.750 -12.422  15.703  1.00 95.19           N  
ATOM   1562  CA  PRO A 200     -30.219 -13.602  14.977  1.00 95.19           C  
ATOM   1563  C   PRO A 200     -31.719 -13.820  15.094  1.00 95.19           C  
ATOM   1564  CB  PRO A 200     -29.453 -14.750  15.633  1.00 95.19           C  
ATOM   1565  O   PRO A 200     -32.312 -14.469  14.234  1.00 95.19           O  
ATOM   1566  CG  PRO A 200     -29.156 -14.266  17.016  1.00 95.19           C  
ATOM   1567  CD  PRO A 200     -28.938 -12.781  16.969  1.00 95.19           C  
ATOM   1568  N   THR A 201     -32.344 -13.312  16.203  1.00 95.81           N  
ATOM   1569  CA  THR A 201     -33.781 -13.469  16.422  1.00 95.81           C  
ATOM   1570  C   THR A 201     -34.375 -12.203  17.031  1.00 95.81           C  
ATOM   1571  CB  THR A 201     -34.094 -14.672  17.328  1.00 95.81           C  
ATOM   1572  O   THR A 201     -33.688 -11.383  17.609  1.00 95.81           O  
ATOM   1573  CG2 THR A 201     -33.406 -15.930  16.828  1.00 95.81           C  
ATOM   1574  OG1 THR A 201     -33.625 -14.383  18.656  1.00 95.81           O  
ATOM   1575  N   ILE A 202     -35.656 -12.102  16.906  1.00 95.38           N  
ATOM   1576  CA  ILE A 202     -36.375 -10.969  17.469  1.00 95.38           C  
ATOM   1577  C   ILE A 202     -36.281 -11.016  19.000  1.00 95.38           C  
ATOM   1578  CB  ILE A 202     -37.875 -10.969  17.031  1.00 95.38           C  
ATOM   1579  O   ILE A 202     -36.250  -9.969  19.656  1.00 95.38           O  
ATOM   1580  CG1 ILE A 202     -38.531  -9.625  17.375  1.00 95.38           C  
ATOM   1581  CG2 ILE A 202     -38.625 -12.133  17.688  1.00 95.38           C  
ATOM   1582  CD1 ILE A 202     -38.062  -8.477  16.484  1.00 95.38           C  
ATOM   1583  N   THR A 203     -36.250 -12.203  19.562  1.00 95.69           N  
ATOM   1584  CA  THR A 203     -36.094 -12.375  21.000  1.00 95.69           C  
ATOM   1585  C   THR A 203     -34.750 -11.797  21.484  1.00 95.69           C  
ATOM   1586  CB  THR A 203     -36.156 -13.867  21.406  1.00 95.69           C  
ATOM   1587  O   THR A 203     -34.688 -11.109  22.500  1.00 95.69           O  
ATOM   1588  CG2 THR A 203     -36.031 -14.039  22.906  1.00 95.69           C  
ATOM   1589  OG1 THR A 203     -37.438 -14.398  20.984  1.00 95.69           O  
ATOM   1590  N   ASP A 204     -33.656 -12.117  20.797  1.00 94.06           N  
ATOM   1591  CA  ASP A 204     -32.344 -11.570  21.109  1.00 94.06           C  
ATOM   1592  C   ASP A 204     -32.344 -10.055  21.000  1.00 94.06           C  
ATOM   1593  CB  ASP A 204     -31.281 -12.172  20.188  1.00 94.06           C  
ATOM   1594  O   ASP A 204     -31.719  -9.367  21.828  1.00 94.06           O  
ATOM   1595  CG  ASP A 204     -31.000 -13.633  20.484  1.00 94.06           C  
ATOM   1596  OD1 ASP A 204     -31.141 -14.055  21.656  1.00 94.06           O  
ATOM   1597  OD2 ASP A 204     -30.609 -14.367  19.547  1.00 94.06           O  
ATOM   1598  N   GLN A 205     -33.000  -9.523  20.031  1.00 95.19           N  
ATOM   1599  CA  GLN A 205     -33.125  -8.086  19.828  1.00 95.19           C  
ATOM   1600  C   GLN A 205     -33.812  -7.418  21.031  1.00 95.19           C  
ATOM   1601  CB  GLN A 205     -33.906  -7.793  18.547  1.00 95.19           C  
ATOM   1602  O   GLN A 205     -33.312  -6.426  21.562  1.00 95.19           O  
ATOM   1603  CG  GLN A 205     -34.250  -6.320  18.359  1.00 95.19           C  
ATOM   1604  CD  GLN A 205     -33.062  -5.504  17.875  1.00 95.19           C  
ATOM   1605  NE2 GLN A 205     -33.125  -4.195  18.125  1.00 95.19           N  
ATOM   1606  OE1 GLN A 205     -32.125  -6.043  17.297  1.00 95.19           O  
ATOM   1607  N   GLU A 206     -34.938  -7.941  21.438  1.00 95.38           N  
ATOM   1608  CA  GLU A 206     -35.688  -7.391  22.547  1.00 95.38           C  
ATOM   1609  C   GLU A 206     -34.969  -7.566  23.859  1.00 95.38           C  
ATOM   1610  CB  GLU A 206     -37.094  -8.055  22.625  1.00 95.38           C  
ATOM   1611  O   GLU A 206     -35.031  -6.703  24.750  1.00 95.38           O  
ATOM   1612  CG  GLU A 206     -38.031  -7.633  21.500  1.00 95.38           C  
ATOM   1613  CD  GLU A 206     -39.375  -8.320  21.578  1.00 95.38           C  
ATOM   1614  OE1 GLU A 206     -40.344  -7.836  20.938  1.00 95.38           O  
ATOM   1615  OE2 GLU A 206     -39.469  -9.344  22.281  1.00 95.38           O  
ATOM   1616  N   SER A 207     -34.250  -8.648  23.984  1.00 94.19           N  
ATOM   1617  CA  SER A 207     -33.500  -8.938  25.203  1.00 94.19           C  
ATOM   1618  C   SER A 207     -32.344  -7.977  25.375  1.00 94.19           C  
ATOM   1619  CB  SER A 207     -33.000 -10.375  25.203  1.00 94.19           C  
ATOM   1620  O   SER A 207     -32.031  -7.543  26.484  1.00 94.19           O  
ATOM   1621  OG  SER A 207     -32.188 -10.633  26.344  1.00 94.19           O  
ATOM   1622  N   LEU A 208     -31.734  -7.672  24.297  1.00 94.12           N  
ATOM   1623  CA  LEU A 208     -30.531  -6.840  24.344  1.00 94.12           C  
ATOM   1624  C   LEU A 208     -30.891  -5.359  24.312  1.00 94.12           C  
ATOM   1625  CB  LEU A 208     -29.609  -7.168  23.156  1.00 94.12           C  
ATOM   1626  O   LEU A 208     -30.281  -4.559  25.031  1.00 94.12           O  
ATOM   1627  CG  LEU A 208     -28.875  -8.516  23.219  1.00 94.12           C  
ATOM   1628  CD1 LEU A 208     -28.219  -8.828  21.875  1.00 94.12           C  
ATOM   1629  CD2 LEU A 208     -27.844  -8.508  24.344  1.00 94.12           C  
ATOM   1630  N   TYR A 209     -31.984  -4.969  23.578  1.00 95.00           N  
ATOM   1631  CA  TYR A 209     -32.219  -3.547  23.328  1.00 95.00           C  
ATOM   1632  C   TYR A 209     -33.594  -3.119  23.750  1.00 95.00           C  
ATOM   1633  CB  TYR A 209     -32.000  -3.236  21.828  1.00 95.00           C  
ATOM   1634  O   TYR A 209     -33.938  -1.937  23.688  1.00 95.00           O  
ATOM   1635  CG  TYR A 209     -30.656  -3.666  21.297  1.00 95.00           C  
ATOM   1636  CD1 TYR A 209     -29.484  -3.107  21.797  1.00 95.00           C  
ATOM   1637  CD2 TYR A 209     -30.562  -4.629  20.312  1.00 95.00           C  
ATOM   1638  CE1 TYR A 209     -28.234  -3.498  21.312  1.00 95.00           C  
ATOM   1639  CE2 TYR A 209     -29.328  -5.027  19.812  1.00 95.00           C  
ATOM   1640  OH  TYR A 209     -26.938  -4.848  19.828  1.00 95.00           O  
ATOM   1641  CZ  TYR A 209     -28.172  -4.457  20.312  1.00 95.00           C  
ATOM   1642  N   GLN A 210     -34.500  -4.070  24.188  1.00 94.75           N  
ATOM   1643  CA  GLN A 210     -35.844  -3.838  24.703  1.00 94.75           C  
ATOM   1644  C   GLN A 210     -36.750  -3.180  23.641  1.00 94.75           C  
ATOM   1645  CB  GLN A 210     -35.812  -2.971  25.969  1.00 94.75           C  
ATOM   1646  O   GLN A 210     -37.688  -2.451  23.984  1.00 94.75           O  
ATOM   1647  CG  GLN A 210     -35.062  -3.607  27.125  1.00 94.75           C  
ATOM   1648  CD  GLN A 210     -35.688  -4.910  27.578  1.00 94.75           C  
ATOM   1649  NE2 GLN A 210     -34.875  -5.945  27.734  1.00 94.75           N  
ATOM   1650  OE1 GLN A 210     -36.906  -4.980  27.812  1.00 94.75           O  
ATOM   1651  N   ASN A 211     -36.250  -3.221  22.406  1.00 93.06           N  
ATOM   1652  CA  ASN A 211     -36.969  -2.648  21.266  1.00 93.06           C  
ATOM   1653  C   ASN A 211     -36.938  -3.594  20.062  1.00 93.06           C  
ATOM   1654  CB  ASN A 211     -36.344  -1.295  20.875  1.00 93.06           C  
ATOM   1655  O   ASN A 211     -35.875  -3.881  19.500  1.00 93.06           O  
ATOM   1656  CG  ASN A 211     -37.250  -0.512  19.938  1.00 93.06           C  
ATOM   1657  ND2 ASN A 211     -37.062   0.800  19.891  1.00 93.06           N  
ATOM   1658  OD1 ASN A 211     -38.094  -1.082  19.266  1.00 93.06           O  
ATOM   1659  N   ALA A 212     -38.125  -4.039  19.625  1.00 91.50           N  
ATOM   1660  CA  ALA A 212     -38.250  -4.984  18.516  1.00 91.50           C  
ATOM   1661  C   ALA A 212     -38.000  -4.305  17.172  1.00 91.50           C  
ATOM   1662  CB  ALA A 212     -39.656  -5.633  18.531  1.00 91.50           C  
ATOM   1663  O   ALA A 212     -37.531  -4.938  16.234  1.00 91.50           O  
ATOM   1664  N   ASP A 213     -38.312  -2.969  17.109  1.00 92.06           N  
ATOM   1665  CA  ASP A 213     -38.125  -2.186  15.898  1.00 92.06           C  
ATOM   1666  C   ASP A 213     -37.125  -1.062  16.109  1.00 92.06           C  
ATOM   1667  CB  ASP A 213     -39.469  -1.605  15.438  1.00 92.06           C  
ATOM   1668  O   ASP A 213     -37.469   0.116  16.109  1.00 92.06           O  
ATOM   1669  CG  ASP A 213     -39.469  -1.179  13.977  1.00 92.06           C  
ATOM   1670  OD1 ASP A 213     -38.438  -1.393  13.289  1.00 92.06           O  
ATOM   1671  OD2 ASP A 213     -40.469  -0.620  13.516  1.00 92.06           O  
ATOM   1672  N   ALA A 214     -35.844  -1.373  16.250  1.00 95.12           N  
ATOM   1673  CA  ALA A 214     -34.781  -0.423  16.594  1.00 95.12           C  
ATOM   1674  C   ALA A 214     -34.156   0.183  15.344  1.00 95.12           C  
ATOM   1675  CB  ALA A 214     -33.719  -1.104  17.438  1.00 95.12           C  
ATOM   1676  O   ALA A 214     -34.219  -0.409  14.266  1.00 95.12           O  
ATOM   1677  N   TYR A 215     -33.625   1.339  15.539  1.00 96.81           N  
ATOM   1678  CA  TYR A 215     -32.906   1.990  14.445  1.00 96.81           C  
ATOM   1679  C   TYR A 215     -31.656   2.709  14.969  1.00 96.81           C  
ATOM   1680  CB  TYR A 215     -33.812   2.982  13.719  1.00 96.81           C  
ATOM   1681  O   TYR A 215     -31.562   3.004  16.156  1.00 96.81           O  
ATOM   1682  CG  TYR A 215     -34.094   4.238  14.508  1.00 96.81           C  
ATOM   1683  CD1 TYR A 215     -35.219   4.324  15.336  1.00 96.81           C  
ATOM   1684  CD2 TYR A 215     -33.250   5.340  14.422  1.00 96.81           C  
ATOM   1685  CE1 TYR A 215     -35.469   5.480  16.062  1.00 96.81           C  
ATOM   1686  CE2 TYR A 215     -33.500   6.500  15.141  1.00 96.81           C  
ATOM   1687  OH  TYR A 215     -34.875   7.707  16.672  1.00 96.81           O  
ATOM   1688  CZ  TYR A 215     -34.625   6.562  15.961  1.00 96.81           C  
ATOM   1689  N   VAL A 216     -30.750   2.955  13.977  1.00 97.50           N  
ATOM   1690  CA  VAL A 216     -29.562   3.754  14.250  1.00 97.50           C  
ATOM   1691  C   VAL A 216     -29.422   4.848  13.195  1.00 97.50           C  
ATOM   1692  CB  VAL A 216     -28.297   2.881  14.297  1.00 97.50           C  
ATOM   1693  O   VAL A 216     -29.453   4.566  12.000  1.00 97.50           O  
ATOM   1694  CG1 VAL A 216     -27.047   3.740  14.562  1.00 97.50           C  
ATOM   1695  CG2 VAL A 216     -28.422   1.794  15.359  1.00 97.50           C  
ATOM   1696  N   PHE A 217     -29.312   6.039  13.758  1.00 97.62           N  
ATOM   1697  CA  PHE A 217     -29.062   7.164  12.859  1.00 97.62           C  
ATOM   1698  C   PHE A 217     -27.688   7.781  13.141  1.00 97.62           C  
ATOM   1699  CB  PHE A 217     -30.156   8.227  13.008  1.00 97.62           C  
ATOM   1700  O   PHE A 217     -27.344   8.055  14.289  1.00 97.62           O  
ATOM   1701  CG  PHE A 217     -29.859   9.500  12.266  1.00 97.62           C  
ATOM   1702  CD1 PHE A 217     -29.281  10.586  12.906  1.00 97.62           C  
ATOM   1703  CD2 PHE A 217     -30.172   9.617  10.914  1.00 97.62           C  
ATOM   1704  CE1 PHE A 217     -29.016  11.766  12.219  1.00 97.62           C  
ATOM   1705  CE2 PHE A 217     -29.906  10.797  10.219  1.00 97.62           C  
ATOM   1706  CZ  PHE A 217     -29.328  11.867  10.875  1.00 97.62           C  
ATOM   1707  N   VAL A 218     -26.922   7.973  12.047  1.00 97.00           N  
ATOM   1708  CA  VAL A 218     -25.625   8.648  12.125  1.00 97.00           C  
ATOM   1709  C   VAL A 218     -25.594   9.805  11.125  1.00 97.00           C  
ATOM   1710  CB  VAL A 218     -24.469   7.672  11.859  1.00 97.00           C  
ATOM   1711  O   VAL A 218     -25.906   9.617   9.945  1.00 97.00           O  
ATOM   1712  CG1 VAL A 218     -23.125   8.383  12.023  1.00 97.00           C  
ATOM   1713  CG2 VAL A 218     -24.547   6.465  12.789  1.00 97.00           C  
ATOM   1714  N   GLY A 219     -25.156  10.938  11.648  1.00 94.56           N  
ATOM   1715  CA  GLY A 219     -25.188  12.055  10.719  1.00 94.56           C  
ATOM   1716  C   GLY A 219     -24.078  13.055  10.961  1.00 94.56           C  
ATOM   1717  O   GLY A 219     -23.734  13.352  12.109  1.00 94.56           O  
ATOM   1718  N   THR A 220     -23.469  13.484   9.805  1.00 94.00           N  
ATOM   1719  CA  THR A 220     -22.594  14.641   9.727  1.00 94.00           C  
ATOM   1720  C   THR A 220     -23.062  15.609   8.648  1.00 94.00           C  
ATOM   1721  CB  THR A 220     -21.141  14.211   9.430  1.00 94.00           C  
ATOM   1722  O   THR A 220     -24.094  15.383   8.008  1.00 94.00           O  
ATOM   1723  CG2 THR A 220     -20.719  13.031  10.305  1.00 94.00           C  
ATOM   1724  OG1 THR A 220     -21.031  13.836   8.055  1.00 94.00           O  
ATOM   1725  N   SER A 221     -22.406  16.672   8.453  1.00 90.44           N  
ATOM   1726  CA  SER A 221     -22.750  17.609   7.395  1.00 90.44           C  
ATOM   1727  C   SER A 221     -22.719  16.938   6.027  1.00 90.44           C  
ATOM   1728  CB  SER A 221     -21.797  18.812   7.402  1.00 90.44           C  
ATOM   1729  O   SER A 221     -23.516  17.281   5.145  1.00 90.44           O  
ATOM   1730  OG  SER A 221     -20.453  18.391   7.230  1.00 90.44           O  
ATOM   1731  N   ARG A 222     -21.922  15.898   5.820  1.00 87.19           N  
ATOM   1732  CA  ARG A 222     -21.688  15.266   4.523  1.00 87.19           C  
ATOM   1733  C   ARG A 222     -22.188  13.828   4.512  1.00 87.19           C  
ATOM   1734  CB  ARG A 222     -20.203  15.297   4.168  1.00 87.19           C  
ATOM   1735  O   ARG A 222     -22.250  13.188   3.461  1.00 87.19           O  
ATOM   1736  CG  ARG A 222     -19.656  16.703   3.916  1.00 87.19           C  
ATOM   1737  CD  ARG A 222     -18.234  16.656   3.387  1.00 87.19           C  
ATOM   1738  NE  ARG A 222     -17.719  18.000   3.135  1.00 87.19           N  
ATOM   1739  NH1 ARG A 222     -15.711  17.297   2.227  1.00 87.19           N  
ATOM   1740  NH2 ARG A 222     -16.156  19.531   2.408  1.00 87.19           N  
ATOM   1741  CZ  ARG A 222     -16.531  18.281   2.590  1.00 87.19           C  
ATOM   1742  N   TYR A 223     -22.578  13.344   5.648  1.00 89.88           N  
ATOM   1743  CA  TYR A 223     -23.016  11.953   5.773  1.00 89.88           C  
ATOM   1744  C   TYR A 223     -24.266  11.859   6.645  1.00 89.88           C  
ATOM   1745  CB  TYR A 223     -21.906  11.086   6.363  1.00 89.88           C  
ATOM   1746  O   TYR A 223     -24.312  12.422   7.738  1.00 89.88           O  
ATOM   1747  CG  TYR A 223     -22.266   9.625   6.461  1.00 89.88           C  
ATOM   1748  CD1 TYR A 223     -22.859   9.109   7.605  1.00 89.88           C  
ATOM   1749  CD2 TYR A 223     -21.984   8.758   5.406  1.00 89.88           C  
ATOM   1750  CE1 TYR A 223     -23.188   7.758   7.699  1.00 89.88           C  
ATOM   1751  CE2 TYR A 223     -22.312   7.406   5.492  1.00 89.88           C  
ATOM   1752  OH  TYR A 223     -23.234   5.582   6.727  1.00 89.88           O  
ATOM   1753  CZ  TYR A 223     -22.906   6.918   6.637  1.00 89.88           C  
ATOM   1754  N   SER A 224     -25.297  11.266   6.113  1.00 93.50           N  
ATOM   1755  CA  SER A 224     -26.531  11.039   6.859  1.00 93.50           C  
ATOM   1756  C   SER A 224     -27.188   9.727   6.453  1.00 93.50           C  
ATOM   1757  CB  SER A 224     -27.500  12.195   6.645  1.00 93.50           C  
ATOM   1758  O   SER A 224     -27.594   9.555   5.301  1.00 93.50           O  
ATOM   1759  OG  SER A 224     -28.672  12.016   7.422  1.00 93.50           O  
ATOM   1760  N   LYS A 225     -27.234   8.828   7.406  1.00 95.44           N  
ATOM   1761  CA  LYS A 225     -27.812   7.523   7.094  1.00 95.44           C  
ATOM   1762  C   LYS A 225     -28.562   6.953   8.289  1.00 95.44           C  
ATOM   1763  CB  LYS A 225     -26.703   6.551   6.656  1.00 95.44           C  
ATOM   1764  O   LYS A 225     -28.141   7.109   9.430  1.00 95.44           O  
ATOM   1765  CG  LYS A 225     -27.234   5.305   5.953  1.00 95.44           C  
ATOM   1766  CD  LYS A 225     -26.109   4.504   5.316  1.00 95.44           C  
ATOM   1767  CE  LYS A 225     -26.625   3.275   4.586  1.00 95.44           C  
ATOM   1768  NZ  LYS A 225     -25.531   2.510   3.930  1.00 95.44           N  
ATOM   1769  N   LYS A 226     -29.688   6.406   8.008  1.00 96.38           N  
ATOM   1770  CA  LYS A 226     -30.469   5.652   8.984  1.00 96.38           C  
ATOM   1771  C   LYS A 226     -30.359   4.152   8.734  1.00 96.38           C  
ATOM   1772  CB  LYS A 226     -31.938   6.086   8.953  1.00 96.38           C  
ATOM   1773  O   LYS A 226     -30.531   3.689   7.605  1.00 96.38           O  
ATOM   1774  CG  LYS A 226     -32.781   5.516  10.086  1.00 96.38           C  
ATOM   1775  CD  LYS A 226     -34.188   6.078  10.070  1.00 96.38           C  
ATOM   1776  CE  LYS A 226     -35.031   5.523  11.219  1.00 96.38           C  
ATOM   1777  NZ  LYS A 226     -36.406   6.117  11.242  1.00 96.38           N  
ATOM   1778  N   PHE A 227     -30.109   3.391   9.766  1.00 96.38           N  
ATOM   1779  CA  PHE A 227     -29.891   1.952   9.656  1.00 96.38           C  
ATOM   1780  C   PHE A 227     -30.984   1.185  10.391  1.00 96.38           C  
ATOM   1781  CB  PHE A 227     -28.516   1.564  10.203  1.00 96.38           C  
ATOM   1782  O   PHE A 227     -31.328   1.517  11.531  1.00 96.38           O  
ATOM   1783  CG  PHE A 227     -27.375   2.283   9.539  1.00 96.38           C  
ATOM   1784  CD1 PHE A 227     -26.781   1.762   8.398  1.00 96.38           C  
ATOM   1785  CD2 PHE A 227     -26.891   3.479  10.062  1.00 96.38           C  
ATOM   1786  CE1 PHE A 227     -25.719   2.424   7.781  1.00 96.38           C  
ATOM   1787  CE2 PHE A 227     -25.844   4.145   9.445  1.00 96.38           C  
ATOM   1788  CZ  PHE A 227     -25.250   3.617   8.312  1.00 96.38           C  
ATOM   1789  N   LYS A 228     -31.438   0.206   9.703  1.00 95.62           N  
ATOM   1790  CA  LYS A 228     -32.344  -0.765  10.328  1.00 95.62           C  
ATOM   1791  C   LYS A 228     -31.672  -2.137  10.430  1.00 95.62           C  
ATOM   1792  CB  LYS A 228     -33.656  -0.868   9.531  1.00 95.62           C  
ATOM   1793  O   LYS A 228     -31.203  -2.680   9.430  1.00 95.62           O  
ATOM   1794  CG  LYS A 228     -34.531   0.353   9.664  1.00 95.62           C  
ATOM   1795  CD  LYS A 228     -35.906   0.126   8.992  1.00 95.62           C  
ATOM   1796  CE  LYS A 228     -36.781   1.356   9.094  1.00 95.62           C  
ATOM   1797  NZ  LYS A 228     -38.094   1.143   8.430  1.00 95.62           N  
ATOM   1798  N   PRO A 229     -31.625  -2.689  11.680  1.00 94.81           N  
ATOM   1799  CA  PRO A 229     -30.953  -3.982  11.828  1.00 94.81           C  
ATOM   1800  C   PRO A 229     -31.688  -5.109  11.094  1.00 94.81           C  
ATOM   1801  CB  PRO A 229     -30.969  -4.219  13.344  1.00 94.81           C  
ATOM   1802  O   PRO A 229     -32.906  -5.082  10.977  1.00 94.81           O  
ATOM   1803  CG  PRO A 229     -32.125  -3.406  13.844  1.00 94.81           C  
ATOM   1804  CD  PRO A 229     -32.312  -2.223  12.938  1.00 94.81           C  
ATOM   1805  N   GLU A 230     -30.938  -6.004  10.539  1.00 94.62           N  
ATOM   1806  CA  GLU A 230     -31.469  -7.195   9.875  1.00 94.62           C  
ATOM   1807  C   GLU A 230     -31.516  -8.375  10.836  1.00 94.62           C  
ATOM   1808  CB  GLU A 230     -30.625  -7.551   8.656  1.00 94.62           C  
ATOM   1809  O   GLU A 230     -30.484  -8.961  11.172  1.00 94.62           O  
ATOM   1810  CG  GLU A 230     -30.641  -6.488   7.562  1.00 94.62           C  
ATOM   1811  CD  GLU A 230     -29.766  -6.836   6.371  1.00 94.62           C  
ATOM   1812  OE1 GLU A 230     -29.625  -5.996   5.449  1.00 94.62           O  
ATOM   1813  OE2 GLU A 230     -29.203  -7.957   6.355  1.00 94.62           O  
ATOM   1814  N   ILE A 231     -32.750  -8.719  11.188  1.00 94.56           N  
ATOM   1815  CA  ILE A 231     -32.938  -9.852  12.086  1.00 94.56           C  
ATOM   1816  C   ILE A 231     -33.188 -11.117  11.273  1.00 94.56           C  
ATOM   1817  CB  ILE A 231     -34.125  -9.602  13.047  1.00 94.56           C  
ATOM   1818  O   ILE A 231     -34.219 -11.258  10.617  1.00 94.56           O  
ATOM   1819  CG1 ILE A 231     -33.906  -8.297  13.820  1.00 94.56           C  
ATOM   1820  CG2 ILE A 231     -34.281 -10.781  14.008  1.00 94.56           C  
ATOM   1821  CD1 ILE A 231     -35.125  -7.867  14.641  1.00 94.56           C  
ATOM   1822  N   ALA A 232     -32.188 -11.930  11.359  1.00 93.69           N  
ATOM   1823  CA  ALA A 232     -32.250 -13.148  10.562  1.00 93.69           C  
ATOM   1824  C   ALA A 232     -31.406 -14.258  11.164  1.00 93.69           C  
ATOM   1825  CB  ALA A 232     -31.844 -12.875   9.117  1.00 93.69           C  
ATOM   1826  O   ALA A 232     -30.344 -13.984  11.742  1.00 93.69           O  
ATOM   1827  N   THR A 233     -31.953 -15.469  11.039  1.00 92.31           N  
ATOM   1828  CA  THR A 233     -31.172 -16.625  11.453  1.00 92.31           C  
ATOM   1829  C   THR A 233     -30.016 -16.891  10.477  1.00 92.31           C  
ATOM   1830  CB  THR A 233     -32.062 -17.891  11.562  1.00 92.31           C  
ATOM   1831  O   THR A 233     -30.219 -16.906   9.266  1.00 92.31           O  
ATOM   1832  CG2 THR A 233     -31.266 -19.047  12.156  1.00 92.31           C  
ATOM   1833  OG1 THR A 233     -33.188 -17.594  12.398  1.00 92.31           O  
ATOM   1834  N   ARG A 234     -28.844 -17.078  11.078  1.00 92.25           N  
ATOM   1835  CA  ARG A 234     -27.641 -17.312  10.289  1.00 92.25           C  
ATOM   1836  C   ARG A 234     -26.797 -18.438  10.883  1.00 92.25           C  
ATOM   1837  CB  ARG A 234     -26.797 -16.031  10.211  1.00 92.25           C  
ATOM   1838  O   ARG A 234     -26.891 -18.734  12.070  1.00 92.25           O  
ATOM   1839  CG  ARG A 234     -27.547 -14.836   9.625  1.00 92.25           C  
ATOM   1840  CD  ARG A 234     -26.734 -13.562   9.695  1.00 92.25           C  
ATOM   1841  NE  ARG A 234     -27.484 -12.406   9.219  1.00 92.25           N  
ATOM   1842  NH1 ARG A 234     -28.578 -12.039  11.219  1.00 92.25           N  
ATOM   1843  NH2 ARG A 234     -28.984 -10.672   9.422  1.00 92.25           N  
ATOM   1844  CZ  ARG A 234     -28.344 -11.711   9.953  1.00 92.25           C  
ATOM   1845  N   PRO A 235     -25.938 -18.984  10.039  1.00 92.62           N  
ATOM   1846  CA  PRO A 235     -25.000 -19.969  10.594  1.00 92.62           C  
ATOM   1847  C   PRO A 235     -24.016 -19.344  11.586  1.00 92.62           C  
ATOM   1848  CB  PRO A 235     -24.266 -20.484   9.352  1.00 92.62           C  
ATOM   1849  O   PRO A 235     -23.641 -18.172  11.430  1.00 92.62           O  
ATOM   1850  CG  PRO A 235     -25.156 -20.141   8.211  1.00 92.62           C  
ATOM   1851  CD  PRO A 235     -25.938 -18.906   8.562  1.00 92.62           C  
ATOM   1852  N   LYS A 236     -23.656 -20.047  12.523  1.00 92.00           N  
ATOM   1853  CA  LYS A 236     -22.719 -19.562  13.523  1.00 92.00           C  
ATOM   1854  C   LYS A 236     -21.312 -19.469  12.953  1.00 92.00           C  
ATOM   1855  CB  LYS A 236     -22.734 -20.453  14.758  1.00 92.00           C  
ATOM   1856  O   LYS A 236     -20.828 -20.406  12.312  1.00 92.00           O  
ATOM   1857  CG  LYS A 236     -24.000 -20.375  15.578  1.00 92.00           C  
ATOM   1858  CD  LYS A 236     -23.906 -21.203  16.859  1.00 92.00           C  
ATOM   1859  CE  LYS A 236     -25.188 -21.109  17.688  1.00 92.00           C  
ATOM   1860  NZ  LYS A 236     -25.094 -21.922  18.938  1.00 92.00           N  
ATOM   1861  N   VAL A 237     -20.812 -18.375  13.094  1.00 89.88           N  
ATOM   1862  CA  VAL A 237     -19.406 -18.109  12.781  1.00 89.88           C  
ATOM   1863  C   VAL A 237     -18.672 -17.656  14.047  1.00 89.88           C  
ATOM   1864  CB  VAL A 237     -19.266 -17.031  11.680  1.00 89.88           C  
ATOM   1865  O   VAL A 237     -19.078 -16.703  14.703  1.00 89.88           O  
ATOM   1866  CG1 VAL A 237     -17.797 -16.781  11.359  1.00 89.88           C  
ATOM   1867  CG2 VAL A 237     -20.031 -17.453  10.422  1.00 89.88           C  
ATOM   1868  N   ARG A 238     -17.672 -18.469  14.445  1.00 88.75           N  
ATOM   1869  CA  ARG A 238     -16.938 -18.219  15.680  1.00 88.75           C  
ATOM   1870  C   ARG A 238     -17.891 -18.172  16.875  1.00 88.75           C  
ATOM   1871  CB  ARG A 238     -16.156 -16.906  15.578  1.00 88.75           C  
ATOM   1872  O   ARG A 238     -17.766 -17.297  17.734  1.00 88.75           O  
ATOM   1873  CG  ARG A 238     -15.031 -16.953  14.555  1.00 88.75           C  
ATOM   1874  CD  ARG A 238     -14.211 -15.664  14.570  1.00 88.75           C  
ATOM   1875  NE  ARG A 238     -14.758 -14.664  13.664  1.00 88.75           N  
ATOM   1876  NH1 ARG A 238     -12.891 -13.312  13.688  1.00 88.75           N  
ATOM   1877  NH2 ARG A 238     -14.719 -12.727  12.430  1.00 88.75           N  
ATOM   1878  CZ  ARG A 238     -14.117 -13.570  13.258  1.00 88.75           C  
ATOM   1879  N   ASP A 239     -18.969 -18.984  16.828  1.00 89.06           N  
ATOM   1880  CA  ASP A 239     -19.938 -19.250  17.875  1.00 89.06           C  
ATOM   1881  C   ASP A 239     -20.906 -18.078  18.031  1.00 89.06           C  
ATOM   1882  CB  ASP A 239     -19.234 -19.531  19.203  1.00 89.06           C  
ATOM   1883  O   ASP A 239     -21.484 -17.875  19.094  1.00 89.06           O  
ATOM   1884  CG  ASP A 239     -18.500 -20.844  19.219  1.00 89.06           C  
ATOM   1885  OD1 ASP A 239     -18.953 -21.812  18.547  1.00 89.06           O  
ATOM   1886  OD2 ASP A 239     -17.453 -20.938  19.891  1.00 89.06           O  
ATOM   1887  N   GLN A 240     -20.922 -17.219  16.969  1.00 91.88           N  
ATOM   1888  CA  GLN A 240     -21.859 -16.094  16.953  1.00 91.88           C  
ATOM   1889  C   GLN A 240     -22.922 -16.266  15.883  1.00 91.88           C  
ATOM   1890  CB  GLN A 240     -21.109 -14.781  16.750  1.00 91.88           C  
ATOM   1891  O   GLN A 240     -22.609 -16.500  14.711  1.00 91.88           O  
ATOM   1892  CG  GLN A 240     -20.141 -14.438  17.875  1.00 91.88           C  
ATOM   1893  CD  GLN A 240     -20.828 -14.195  19.188  1.00 91.88           C  
ATOM   1894  NE2 GLN A 240     -20.172 -14.547  20.281  1.00 91.88           N  
ATOM   1895  OE1 GLN A 240     -21.953 -13.688  19.234  1.00 91.88           O  
ATOM   1896  N   ALA A 241     -24.125 -16.141  16.312  1.00 93.12           N  
ATOM   1897  CA  ALA A 241     -25.234 -16.250  15.367  1.00 93.12           C  
ATOM   1898  C   ALA A 241     -25.656 -14.883  14.844  1.00 93.12           C  
ATOM   1899  CB  ALA A 241     -26.422 -16.953  16.031  1.00 93.12           C  
ATOM   1900  O   ALA A 241     -26.312 -14.781  13.805  1.00 93.12           O  
ATOM   1901  N   GLY A 242     -25.250 -13.828  15.500  1.00 94.06           N  
ATOM   1902  CA  GLY A 242     -25.469 -12.461  15.055  1.00 94.06           C  
ATOM   1903  C   GLY A 242     -24.375 -11.945  14.141  1.00 94.06           C  
ATOM   1904  O   GLY A 242     -23.328 -12.578  14.000  1.00 94.06           O  
ATOM   1905  N   ARG A 243     -24.688 -10.789  13.438  1.00 95.62           N  
ATOM   1906  CA  ARG A 243     -23.703 -10.102  12.625  1.00 95.62           C  
ATOM   1907  C   ARG A 243     -23.531  -8.648  13.062  1.00 95.62           C  
ATOM   1908  CB  ARG A 243     -24.078 -10.156  11.148  1.00 95.62           C  
ATOM   1909  O   ARG A 243     -24.484  -8.039  13.570  1.00 95.62           O  
ATOM   1910  CG  ARG A 243     -24.188 -11.570  10.594  1.00 95.62           C  
ATOM   1911  CD  ARG A 243     -22.828 -12.266  10.547  1.00 95.62           C  
ATOM   1912  NE  ARG A 243     -22.922 -13.594   9.953  1.00 95.62           N  
ATOM   1913  NH1 ARG A 243     -23.438 -14.664  11.938  1.00 95.62           N  
ATOM   1914  NH2 ARG A 243     -23.266 -15.867   9.992  1.00 95.62           N  
ATOM   1915  CZ  ARG A 243     -23.203 -14.703  10.625  1.00 95.62           C  
ATOM   1916  N   MET A 244     -22.234  -8.164  12.844  1.00 95.88           N  
ATOM   1917  CA  MET A 244     -21.969  -6.742  13.062  1.00 95.88           C  
ATOM   1918  C   MET A 244     -21.344  -6.113  11.820  1.00 95.88           C  
ATOM   1919  CB  MET A 244     -21.062  -6.535  14.273  1.00 95.88           C  
ATOM   1920  O   MET A 244     -20.281  -6.566  11.359  1.00 95.88           O  
ATOM   1921  CG  MET A 244     -21.750  -6.789  15.602  1.00 95.88           C  
ATOM   1922  SD  MET A 244     -20.656  -6.473  17.047  1.00 95.88           S  
ATOM   1923  CE  MET A 244     -21.781  -5.520  18.094  1.00 95.88           C  
ATOM   1924  N   ASN A 245     -22.031  -5.145  11.344  1.00 96.81           N  
ATOM   1925  CA  ASN A 245     -21.453  -4.375  10.250  1.00 96.81           C  
ATOM   1926  C   ASN A 245     -20.734  -3.135  10.766  1.00 96.81           C  
ATOM   1927  CB  ASN A 245     -22.516  -3.979   9.234  1.00 96.81           C  
ATOM   1928  O   ASN A 245     -21.203  -2.467  11.688  1.00 96.81           O  
ATOM   1929  CG  ASN A 245     -23.094  -5.172   8.484  1.00 96.81           C  
ATOM   1930  ND2 ASN A 245     -24.250  -4.988   7.871  1.00 96.81           N  
ATOM   1931  OD1 ASN A 245     -22.484  -6.246   8.469  1.00 96.81           O  
ATOM   1932  N   TYR A 246     -19.672  -2.801  10.156  1.00 97.31           N  
ATOM   1933  CA  TYR A 246     -18.828  -1.697  10.617  1.00 97.31           C  
ATOM   1934  C   TYR A 246     -18.766  -0.588   9.570  1.00 97.31           C  
ATOM   1935  CB  TYR A 246     -17.406  -2.191  10.922  1.00 97.31           C  
ATOM   1936  O   TYR A 246     -18.656  -0.859   8.375  1.00 97.31           O  
ATOM   1937  CG  TYR A 246     -17.375  -3.389  11.844  1.00 97.31           C  
ATOM   1938  CD1 TYR A 246     -17.500  -3.238  13.227  1.00 97.31           C  
ATOM   1939  CD2 TYR A 246     -17.219  -4.676  11.336  1.00 97.31           C  
ATOM   1940  CE1 TYR A 246     -17.453  -4.340  14.070  1.00 97.31           C  
ATOM   1941  CE2 TYR A 246     -17.188  -5.781  12.172  1.00 97.31           C  
ATOM   1942  OH  TYR A 246     -17.266  -6.695  14.375  1.00 97.31           O  
ATOM   1943  CZ  TYR A 246     -17.312  -5.605  13.539  1.00 97.31           C  
ATOM   1944  N   TYR A 247     -18.781   0.616  10.148  1.00 97.00           N  
ATOM   1945  CA  TYR A 247     -18.812   1.800   9.297  1.00 97.00           C  
ATOM   1946  C   TYR A 247     -17.781   2.824   9.734  1.00 97.00           C  
ATOM   1947  CB  TYR A 247     -20.219   2.430   9.312  1.00 97.00           C  
ATOM   1948  O   TYR A 247     -17.312   2.787  10.875  1.00 97.00           O  
ATOM   1949  CG  TYR A 247     -21.312   1.496   8.859  1.00 97.00           C  
ATOM   1950  CD1 TYR A 247     -21.766   1.521   7.543  1.00 97.00           C  
ATOM   1951  CD2 TYR A 247     -21.891   0.588   9.742  1.00 97.00           C  
ATOM   1952  CE1 TYR A 247     -22.781   0.663   7.117  1.00 97.00           C  
ATOM   1953  CE2 TYR A 247     -22.891  -0.274   9.328  1.00 97.00           C  
ATOM   1954  OH  TYR A 247     -24.328  -1.080   7.598  1.00 97.00           O  
ATOM   1955  CZ  TYR A 247     -23.328  -0.229   8.016  1.00 97.00           C  
ATOM   1956  N   TRP A 248     -17.500   3.758   8.828  1.00 95.81           N  
ATOM   1957  CA  TRP A 248     -16.547   4.816   9.148  1.00 95.81           C  
ATOM   1958  C   TRP A 248     -16.875   6.098   8.391  1.00 95.81           C  
ATOM   1959  CB  TRP A 248     -15.117   4.371   8.828  1.00 95.81           C  
ATOM   1960  O   TRP A 248     -17.562   6.055   7.359  1.00 95.81           O  
ATOM   1961  CG  TRP A 248     -14.859   4.168   7.363  1.00 95.81           C  
ATOM   1962  CD1 TRP A 248     -15.062   3.023   6.645  1.00 95.81           C  
ATOM   1963  CD2 TRP A 248     -14.352   5.137   6.445  1.00 95.81           C  
ATOM   1964  CE2 TRP A 248     -14.266   4.512   5.180  1.00 95.81           C  
ATOM   1965  CE3 TRP A 248     -13.961   6.477   6.566  1.00 95.81           C  
ATOM   1966  NE1 TRP A 248     -14.703   3.223   5.328  1.00 95.81           N  
ATOM   1967  CH2 TRP A 248     -13.422   6.488   4.191  1.00 95.81           C  
ATOM   1968  CZ2 TRP A 248     -13.805   5.180   4.047  1.00 95.81           C  
ATOM   1969  CZ3 TRP A 248     -13.500   7.141   5.434  1.00 95.81           C  
ATOM   1970  N   THR A 249     -16.469   7.145   8.953  1.00 95.19           N  
ATOM   1971  CA  THR A 249     -16.547   8.422   8.250  1.00 95.19           C  
ATOM   1972  C   THR A 249     -15.469   9.375   8.742  1.00 95.19           C  
ATOM   1973  CB  THR A 249     -17.938   9.070   8.406  1.00 95.19           C  
ATOM   1974  O   THR A 249     -14.953   9.219   9.859  1.00 95.19           O  
ATOM   1975  CG2 THR A 249     -18.141   9.578   9.828  1.00 95.19           C  
ATOM   1976  OG1 THR A 249     -18.047  10.172   7.496  1.00 95.19           O  
ATOM   1977  N   LEU A 250     -15.141  10.352   7.898  1.00 93.81           N  
ATOM   1978  CA  LEU A 250     -14.227  11.414   8.297  1.00 93.81           C  
ATOM   1979  C   LEU A 250     -14.992  12.672   8.695  1.00 93.81           C  
ATOM   1980  CB  LEU A 250     -13.250  11.734   7.164  1.00 93.81           C  
ATOM   1981  O   LEU A 250     -15.867  13.125   7.961  1.00 93.81           O  
ATOM   1982  CG  LEU A 250     -12.281  10.617   6.762  1.00 93.81           C  
ATOM   1983  CD1 LEU A 250     -11.539  10.992   5.484  1.00 93.81           C  
ATOM   1984  CD2 LEU A 250     -11.305  10.328   7.895  1.00 93.81           C  
ATOM   1985  N   VAL A 251     -14.680  13.195   9.883  1.00 94.69           N  
ATOM   1986  CA  VAL A 251     -15.328  14.406  10.375  1.00 94.69           C  
ATOM   1987  C   VAL A 251     -14.383  15.602  10.219  1.00 94.69           C  
ATOM   1988  CB  VAL A 251     -15.750  14.266  11.852  1.00 94.69           C  
ATOM   1989  O   VAL A 251     -13.289  15.609  10.781  1.00 94.69           O  
ATOM   1990  CG1 VAL A 251     -16.484  15.516  12.328  1.00 94.69           C  
ATOM   1991  CG2 VAL A 251     -16.625  13.023  12.039  1.00 94.69           C  
ATOM   1992  N   GLU A 252     -14.773  16.562   9.422  1.00 93.62           N  
ATOM   1993  CA  GLU A 252     -13.953  17.734   9.148  1.00 93.62           C  
ATOM   1994  C   GLU A 252     -13.844  18.625  10.391  1.00 93.62           C  
ATOM   1995  CB  GLU A 252     -14.531  18.531   7.980  1.00 93.62           C  
ATOM   1996  O   GLU A 252     -14.719  18.594  11.258  1.00 93.62           O  
ATOM   1997  CG  GLU A 252     -14.469  17.797   6.648  1.00 93.62           C  
ATOM   1998  CD  GLU A 252     -15.016  18.625   5.488  1.00 93.62           C  
ATOM   1999  OE1 GLU A 252     -14.852  18.203   4.320  1.00 93.62           O  
ATOM   2000  OE2 GLU A 252     -15.617  19.688   5.750  1.00 93.62           O  
ATOM   2001  N   PRO A 253     -12.750  19.406  10.312  1.00 93.94           N  
ATOM   2002  CA  PRO A 253     -12.602  20.344  11.430  1.00 93.94           C  
ATOM   2003  C   PRO A 253     -13.781  21.297  11.562  1.00 93.94           C  
ATOM   2004  CB  PRO A 253     -11.320  21.109  11.078  1.00 93.94           C  
ATOM   2005  O   PRO A 253     -14.211  21.906  10.578  1.00 93.94           O  
ATOM   2006  CG  PRO A 253     -10.555  20.188  10.188  1.00 93.94           C  
ATOM   2007  CD  PRO A 253     -11.539  19.391   9.375  1.00 93.94           C  
ATOM   2008  N   GLY A 254     -14.430  21.375  12.766  1.00 94.00           N  
ATOM   2009  CA  GLY A 254     -15.547  22.281  13.008  1.00 94.00           C  
ATOM   2010  C   GLY A 254     -16.891  21.625  12.750  1.00 94.00           C  
ATOM   2011  O   GLY A 254     -17.938  22.234  13.031  1.00 94.00           O  
ATOM   2012  N   ASP A 255     -16.859  20.422  12.164  1.00 95.69           N  
ATOM   2013  CA  ASP A 255     -18.094  19.672  11.906  1.00 95.69           C  
ATOM   2014  C   ASP A 255     -18.438  18.766  13.094  1.00 95.69           C  
ATOM   2015  CB  ASP A 255     -17.953  18.828  10.633  1.00 95.69           C  
ATOM   2016  O   ASP A 255     -17.594  18.516  13.953  1.00 95.69           O  
ATOM   2017  CG  ASP A 255     -19.281  18.438  10.031  1.00 95.69           C  
ATOM   2018  OD1 ASP A 255     -20.344  18.875  10.539  1.00 95.69           O  
ATOM   2019  OD2 ASP A 255     -19.281  17.672   9.047  1.00 95.69           O  
ATOM   2020  N   LYS A 256     -19.688  18.266  13.172  1.00 95.81           N  
ATOM   2021  CA  LYS A 256     -20.109  17.391  14.266  1.00 95.81           C  
ATOM   2022  C   LYS A 256     -20.656  16.062  13.742  1.00 95.81           C  
ATOM   2023  CB  LYS A 256     -21.156  18.078  15.133  1.00 95.81           C  
ATOM   2024  O   LYS A 256     -21.125  15.992  12.609  1.00 95.81           O  
ATOM   2025  CG  LYS A 256     -22.469  18.344  14.414  1.00 95.81           C  
ATOM   2026  CD  LYS A 256     -23.469  19.062  15.320  1.00 95.81           C  
ATOM   2027  CE  LYS A 256     -24.781  19.328  14.602  1.00 95.81           C  
ATOM   2028  NZ  LYS A 256     -25.719  20.125  15.445  1.00 95.81           N  
ATOM   2029  N   ILE A 257     -20.531  15.062  14.438  1.00 96.75           N  
ATOM   2030  CA  ILE A 257     -21.156  13.773  14.156  1.00 96.75           C  
ATOM   2031  C   ILE A 257     -22.125  13.406  15.273  1.00 96.75           C  
ATOM   2032  CB  ILE A 257     -20.094  12.664  13.984  1.00 96.75           C  
ATOM   2033  O   ILE A 257     -21.812  13.555  16.453  1.00 96.75           O  
ATOM   2034  CG1 ILE A 257     -20.750  11.336  13.602  1.00 96.75           C  
ATOM   2035  CG2 ILE A 257     -19.266  12.508  15.258  1.00 96.75           C  
ATOM   2036  CD1 ILE A 257     -19.781  10.273  13.125  1.00 96.75           C  
ATOM   2037  N   THR A 258     -23.328  13.000  14.805  1.00 97.00           N  
ATOM   2038  CA  THR A 258     -24.391  12.711  15.758  1.00 97.00           C  
ATOM   2039  C   THR A 258     -24.859  11.258  15.648  1.00 97.00           C  
ATOM   2040  CB  THR A 258     -25.609  13.648  15.547  1.00 97.00           C  
ATOM   2041  O   THR A 258     -25.016  10.734  14.539  1.00 97.00           O  
ATOM   2042  CG2 THR A 258     -26.688  13.398  16.594  1.00 97.00           C  
ATOM   2043  OG1 THR A 258     -25.172  15.008  15.641  1.00 97.00           O  
ATOM   2044  N   PHE A 259     -25.047  10.648  16.812  1.00 96.94           N  
ATOM   2045  CA  PHE A 259     -25.578   9.289  16.875  1.00 96.94           C  
ATOM   2046  C   PHE A 259     -26.922   9.266  17.578  1.00 96.94           C  
ATOM   2047  CB  PHE A 259     -24.594   8.359  17.594  1.00 96.94           C  
ATOM   2048  O   PHE A 259     -27.062   9.773  18.688  1.00 96.94           O  
ATOM   2049  CG  PHE A 259     -23.266   8.203  16.875  1.00 96.94           C  
ATOM   2050  CD1 PHE A 259     -23.062   7.152  16.000  1.00 96.94           C  
ATOM   2051  CD2 PHE A 259     -22.234   9.109  17.094  1.00 96.94           C  
ATOM   2052  CE1 PHE A 259     -21.844   7.008  15.336  1.00 96.94           C  
ATOM   2053  CE2 PHE A 259     -21.016   8.969  16.453  1.00 96.94           C  
ATOM   2054  CZ  PHE A 259     -20.828   7.914  15.562  1.00 96.94           C  
ATOM   2055  N   GLU A 260     -27.844   8.773  16.906  1.00 96.88           N  
ATOM   2056  CA  GLU A 260     -29.188   8.539  17.453  1.00 96.88           C  
ATOM   2057  C   GLU A 260     -29.594   7.074  17.297  1.00 96.88           C  
ATOM   2058  CB  GLU A 260     -30.219   9.453  16.781  1.00 96.88           C  
ATOM   2059  O   GLU A 260     -29.594   6.547  16.172  1.00 96.88           O  
ATOM   2060  CG  GLU A 260     -31.609   9.328  17.359  1.00 96.88           C  
ATOM   2061  CD  GLU A 260     -32.656  10.164  16.625  1.00 96.88           C  
ATOM   2062  OE1 GLU A 260     -33.781   9.688  16.406  1.00 96.88           O  
ATOM   2063  OE2 GLU A 260     -32.312  11.320  16.266  1.00 96.88           O  
ATOM   2064  N   ALA A 261     -29.969   6.453  18.453  1.00 97.00           N  
ATOM   2065  CA  ALA A 261     -30.250   5.023  18.328  1.00 97.00           C  
ATOM   2066  C   ALA A 261     -31.250   4.574  19.391  1.00 97.00           C  
ATOM   2067  CB  ALA A 261     -28.953   4.215  18.438  1.00 97.00           C  
ATOM   2068  O   ALA A 261     -31.203   5.039  20.531  1.00 97.00           O  
ATOM   2069  N   THR A 262     -32.156   3.721  19.016  1.00 96.12           N  
ATOM   2070  CA  THR A 262     -33.094   3.109  19.938  1.00 96.12           C  
ATOM   2071  C   THR A 262     -32.719   1.660  20.219  1.00 96.12           C  
ATOM   2072  CB  THR A 262     -34.531   3.168  19.391  1.00 96.12           C  
ATOM   2073  O   THR A 262     -33.438   0.958  20.953  1.00 96.12           O  
ATOM   2074  CG2 THR A 262     -35.000   4.609  19.188  1.00 96.12           C  
ATOM   2075  OG1 THR A 262     -34.594   2.490  18.125  1.00 96.12           O  
ATOM   2076  N   GLY A 263     -31.453   1.218  19.656  1.00 95.12           N  
ATOM   2077  CA  GLY A 263     -30.859  -0.094  19.844  1.00 95.12           C  
ATOM   2078  C   GLY A 263     -29.875  -0.467  18.750  1.00 95.12           C  
ATOM   2079  O   GLY A 263     -29.719   0.261  17.781  1.00 95.12           O  
ATOM   2080  N   ASN A 264     -28.984  -1.436  18.906  1.00 96.25           N  
ATOM   2081  CA  ASN A 264     -28.141  -2.119  17.922  1.00 96.25           C  
ATOM   2082  C   ASN A 264     -26.922  -1.284  17.562  1.00 96.25           C  
ATOM   2083  CB  ASN A 264     -28.938  -2.465  16.672  1.00 96.25           C  
ATOM   2084  O   ASN A 264     -26.188  -1.626  16.641  1.00 96.25           O  
ATOM   2085  CG  ASN A 264     -30.047  -3.473  16.938  1.00 96.25           C  
ATOM   2086  ND2 ASN A 264     -29.750  -4.746  16.688  1.00 96.25           N  
ATOM   2087  OD1 ASN A 264     -31.141  -3.113  17.359  1.00 96.25           O  
ATOM   2088  N   LEU A 265     -26.672  -0.120  18.266  1.00 96.56           N  
ATOM   2089  CA  LEU A 265     -25.500   0.706  18.000  1.00 96.56           C  
ATOM   2090  C   LEU A 265     -24.266   0.141  18.719  1.00 96.56           C  
ATOM   2091  CB  LEU A 265     -25.750   2.146  18.453  1.00 96.56           C  
ATOM   2092  O   LEU A 265     -24.312  -0.131  19.922  1.00 96.56           O  
ATOM   2093  CG  LEU A 265     -24.547   3.100  18.375  1.00 96.56           C  
ATOM   2094  CD1 LEU A 265     -24.156   3.322  16.922  1.00 96.56           C  
ATOM   2095  CD2 LEU A 265     -24.875   4.426  19.047  1.00 96.56           C  
ATOM   2096  N   VAL A 266     -23.281  -0.203  18.016  1.00 96.62           N  
ATOM   2097  CA  VAL A 266     -21.922  -0.354  18.531  1.00 96.62           C  
ATOM   2098  C   VAL A 266     -21.188   0.979  18.453  1.00 96.62           C  
ATOM   2099  CB  VAL A 266     -21.141  -1.449  17.766  1.00 96.62           C  
ATOM   2100  O   VAL A 266     -20.781   1.404  17.359  1.00 96.62           O  
ATOM   2101  CG1 VAL A 266     -19.750  -1.631  18.359  1.00 96.62           C  
ATOM   2102  CG2 VAL A 266     -21.906  -2.768  17.797  1.00 96.62           C  
ATOM   2103  N   ALA A 267     -21.109   1.604  19.625  1.00 95.69           N  
ATOM   2104  CA  ALA A 267     -20.750   3.018  19.719  1.00 95.69           C  
ATOM   2105  C   ALA A 267     -19.234   3.203  19.672  1.00 95.69           C  
ATOM   2106  CB  ALA A 267     -21.328   3.639  20.984  1.00 95.69           C  
ATOM   2107  O   ALA A 267     -18.484   2.344  20.141  1.00 95.69           O  
ATOM   2108  N   PRO A 268     -18.844   4.301  19.109  1.00 95.69           N  
ATOM   2109  CA  PRO A 268     -17.422   4.621  19.141  1.00 95.69           C  
ATOM   2110  C   PRO A 268     -16.922   5.012  20.531  1.00 95.69           C  
ATOM   2111  CB  PRO A 268     -17.297   5.797  18.172  1.00 95.69           C  
ATOM   2112  O   PRO A 268     -17.578   5.793  21.219  1.00 95.69           O  
ATOM   2113  CG  PRO A 268     -18.641   6.453  18.188  1.00 95.69           C  
ATOM   2114  CD  PRO A 268     -19.672   5.406  18.484  1.00 95.69           C  
ATOM   2115  N   ARG A 269     -15.828   4.465  20.938  1.00 94.00           N  
ATOM   2116  CA  ARG A 269     -15.164   4.891  22.172  1.00 94.00           C  
ATOM   2117  C   ARG A 269     -13.992   5.816  21.875  1.00 94.00           C  
ATOM   2118  CB  ARG A 269     -14.680   3.674  22.969  1.00 94.00           C  
ATOM   2119  O   ARG A 269     -13.836   6.855  22.516  1.00 94.00           O  
ATOM   2120  CG  ARG A 269     -13.969   4.031  24.266  1.00 94.00           C  
ATOM   2121  CD  ARG A 269     -13.609   2.791  25.062  1.00 94.00           C  
ATOM   2122  NE  ARG A 269     -12.922   3.135  26.312  1.00 94.00           N  
ATOM   2123  NH1 ARG A 269     -13.055   1.015  27.219  1.00 94.00           N  
ATOM   2124  NH2 ARG A 269     -12.039   2.703  28.391  1.00 94.00           N  
ATOM   2125  CZ  ARG A 269     -12.672   2.283  27.297  1.00 94.00           C  
ATOM   2126  N   TYR A 270     -13.211   5.426  20.891  1.00 94.06           N  
ATOM   2127  CA  TYR A 270     -12.047   6.199  20.453  1.00 94.06           C  
ATOM   2128  C   TYR A 270     -12.203   6.641  19.000  1.00 94.06           C  
ATOM   2129  CB  TYR A 270     -10.766   5.383  20.625  1.00 94.06           C  
ATOM   2130  O   TYR A 270     -12.922   6.008  18.234  1.00 94.06           O  
ATOM   2131  CG  TYR A 270     -10.383   5.137  22.062  1.00 94.06           C  
ATOM   2132  CD1 TYR A 270      -9.586   6.043  22.750  1.00 94.06           C  
ATOM   2133  CD2 TYR A 270     -10.820   3.996  22.734  1.00 94.06           C  
ATOM   2134  CE1 TYR A 270      -9.234   5.816  24.078  1.00 94.06           C  
ATOM   2135  CE2 TYR A 270     -10.469   3.760  24.047  1.00 94.06           C  
ATOM   2136  OH  TYR A 270      -9.328   4.449  26.031  1.00 94.06           O  
ATOM   2137  CZ  TYR A 270      -9.680   4.676  24.719  1.00 94.06           C  
ATOM   2138  N   ALA A 271     -11.484   7.734  18.672  1.00 94.31           N  
ATOM   2139  CA  ALA A 271     -11.367   8.242  17.312  1.00 94.31           C  
ATOM   2140  C   ALA A 271      -9.922   8.586  16.969  1.00 94.31           C  
ATOM   2141  CB  ALA A 271     -12.258   9.469  17.125  1.00 94.31           C  
ATOM   2142  O   ALA A 271      -9.055   8.570  17.844  1.00 94.31           O  
ATOM   2143  N   PHE A 272      -9.680   8.883  15.602  1.00 93.31           N  
ATOM   2144  CA  PHE A 272      -8.289   9.047  15.203  1.00 93.31           C  
ATOM   2145  C   PHE A 272      -8.102  10.336  14.414  1.00 93.31           C  
ATOM   2146  CB  PHE A 272      -7.832   7.848  14.359  1.00 93.31           C  
ATOM   2147  O   PHE A 272      -8.820  10.594  13.445  1.00 93.31           O  
ATOM   2148  CG  PHE A 272      -8.062   6.516  15.031  1.00 93.31           C  
ATOM   2149  CD1 PHE A 272      -7.086   5.953  15.844  1.00 93.31           C  
ATOM   2150  CD2 PHE A 272      -9.250   5.828  14.836  1.00 93.31           C  
ATOM   2151  CE1 PHE A 272      -7.293   4.723  16.453  1.00 93.31           C  
ATOM   2152  CE2 PHE A 272      -9.469   4.598  15.453  1.00 93.31           C  
ATOM   2153  CZ  PHE A 272      -8.484   4.047  16.266  1.00 93.31           C  
ATOM   2154  N   THR A 273      -7.164  11.109  14.953  1.00 92.00           N  
ATOM   2155  CA  THR A 273      -6.727  12.234  14.141  1.00 92.00           C  
ATOM   2156  C   THR A 273      -5.660  11.797  13.141  1.00 92.00           C  
ATOM   2157  CB  THR A 273      -6.180  13.375  15.008  1.00 92.00           C  
ATOM   2158  O   THR A 273      -4.750  11.039  13.484  1.00 92.00           O  
ATOM   2159  CG2 THR A 273      -7.258  13.930  15.938  1.00 92.00           C  
ATOM   2160  OG1 THR A 273      -5.090  12.883  15.805  1.00 92.00           O  
ATOM   2161  N   MET A 274      -5.816  12.250  11.867  1.00 86.69           N  
ATOM   2162  CA  MET A 274      -4.906  11.766  10.828  1.00 86.69           C  
ATOM   2163  C   MET A 274      -4.152  12.914  10.180  1.00 86.69           C  
ATOM   2164  CB  MET A 274      -5.676  10.977   9.766  1.00 86.69           C  
ATOM   2165  O   MET A 274      -4.723  13.984   9.945  1.00 86.69           O  
ATOM   2166  CG  MET A 274      -6.453   9.789  10.328  1.00 86.69           C  
ATOM   2167  SD  MET A 274      -7.438   8.930   9.039  1.00 86.69           S  
ATOM   2168  CE  MET A 274      -8.711  10.180   8.719  1.00 86.69           C  
ATOM   2169  N   GLU A 275      -2.855  12.688   9.961  1.00 83.62           N  
ATOM   2170  CA  GLU A 275      -2.035  13.586   9.164  1.00 83.62           C  
ATOM   2171  C   GLU A 275      -1.587  12.922   7.863  1.00 83.62           C  
ATOM   2172  CB  GLU A 275      -0.814  14.055   9.961  1.00 83.62           C  
ATOM   2173  O   GLU A 275      -1.023  11.828   7.883  1.00 83.62           O  
ATOM   2174  CG  GLU A 275      -1.156  14.977  11.125  1.00 83.62           C  
ATOM   2175  CD  GLU A 275       0.069  15.578  11.789  1.00 83.62           C  
ATOM   2176  OE1 GLU A 275      -0.089  16.375  12.742  1.00 83.62           O  
ATOM   2177  OE2 GLU A 275       1.197  15.250  11.359  1.00 83.62           O  
ATOM   2178  N   LYS A 276      -1.949  13.578   6.797  1.00 78.62           N  
ATOM   2179  CA  LYS A 276      -1.642  13.000   5.492  1.00 78.62           C  
ATOM   2180  C   LYS A 276      -0.244  13.398   5.027  1.00 78.62           C  
ATOM   2181  CB  LYS A 276      -2.682  13.430   4.457  1.00 78.62           C  
ATOM   2182  O   LYS A 276       0.166  14.547   5.195  1.00 78.62           O  
ATOM   2183  CG  LYS A 276      -4.082  12.906   4.730  1.00 78.62           C  
ATOM   2184  CD  LYS A 276      -5.055  13.305   3.629  1.00 78.62           C  
ATOM   2185  CE  LYS A 276      -6.461  12.789   3.908  1.00 78.62           C  
ATOM   2186  NZ  LYS A 276      -7.418  13.180   2.832  1.00 78.62           N  
ATOM   2187  N   ASP A 277       0.529  12.453   4.562  1.00 70.69           N  
ATOM   2188  CA  ASP A 277       1.835  12.641   3.941  1.00 70.69           C  
ATOM   2189  C   ASP A 277       1.937  11.859   2.631  1.00 70.69           C  
ATOM   2190  CB  ASP A 277       2.951  12.211   4.895  1.00 70.69           C  
ATOM   2191  O   ASP A 277       1.637  10.664   2.588  1.00 70.69           O  
ATOM   2192  CG  ASP A 277       4.336  12.602   4.402  1.00 70.69           C  
ATOM   2193  OD1 ASP A 277       4.441  13.289   3.363  1.00 70.69           O  
ATOM   2194  OD2 ASP A 277       5.328  12.219   5.059  1.00 70.69           O  
ATOM   2195  N   ALA A 278       2.082  12.547   1.487  1.00 63.44           N  
ATOM   2196  CA  ALA A 278       2.102  12.102   0.095  1.00 63.44           C  
ATOM   2197  C   ALA A 278       3.168  11.039  -0.126  1.00 63.44           C  
ATOM   2198  CB  ALA A 278       2.338  13.289  -0.837  1.00 63.44           C  
ATOM   2199  O   ALA A 278       3.094  10.266  -1.087  1.00 63.44           O  
ATOM   2200  N   GLY A 279       3.783  10.398   0.967  1.00 67.50           N  
ATOM   2201  CA  GLY A 279       4.871   9.453   0.753  1.00 67.50           C  
ATOM   2202  C   GLY A 279       4.723   8.188   1.567  1.00 67.50           C  
ATOM   2203  O   GLY A 279       5.641   7.363   1.615  1.00 67.50           O  
ATOM   2204  N   SER A 280       3.484   7.988   2.270  1.00 79.00           N  
ATOM   2205  CA  SER A 280       3.199   6.777   3.033  1.00 79.00           C  
ATOM   2206  C   SER A 280       2.365   5.797   2.217  1.00 79.00           C  
ATOM   2207  CB  SER A 280       2.471   7.121   4.332  1.00 79.00           C  
ATOM   2208  O   SER A 280       1.812   6.156   1.177  1.00 79.00           O  
ATOM   2209  OG  SER A 280       2.281   5.965   5.125  1.00 79.00           O  
ATOM   2210  N   GLY A 281       2.357   4.555   2.459  1.00 86.94           N  
ATOM   2211  CA  GLY A 281       1.605   3.525   1.756  1.00 86.94           C  
ATOM   2212  C   GLY A 281       1.487   2.232   2.537  1.00 86.94           C  
ATOM   2213  O   GLY A 281       1.990   2.129   3.658  1.00 86.94           O  
ATOM   2214  N   ILE A 282       0.716   1.304   1.995  1.00 89.06           N  
ATOM   2215  CA  ILE A 282       0.531  -0.008   2.605  1.00 89.06           C  
ATOM   2216  C   ILE A 282       1.243  -1.071   1.773  1.00 89.06           C  
ATOM   2217  CB  ILE A 282      -0.968  -0.356   2.752  1.00 89.06           C  
ATOM   2218  O   ILE A 282       1.056  -1.145   0.557  1.00 89.06           O  
ATOM   2219  CG1 ILE A 282      -1.678   0.692   3.615  1.00 89.06           C  
ATOM   2220  CG2 ILE A 282      -1.141  -1.760   3.342  1.00 89.06           C  
ATOM   2221  CD1 ILE A 282      -3.195   0.572   3.613  1.00 89.06           C  
ATOM   2222  N   ILE A 283       2.113  -1.865   2.428  1.00 90.69           N  
ATOM   2223  CA  ILE A 283       2.803  -2.959   1.751  1.00 90.69           C  
ATOM   2224  C   ILE A 283       2.371  -4.293   2.357  1.00 90.69           C  
ATOM   2225  CB  ILE A 283       4.336  -2.801   1.841  1.00 90.69           C  
ATOM   2226  O   ILE A 283       2.299  -4.434   3.580  1.00 90.69           O  
ATOM   2227  CG1 ILE A 283       4.801  -1.601   1.009  1.00 90.69           C  
ATOM   2228  CG2 ILE A 283       5.039  -4.086   1.389  1.00 90.69           C  
ATOM   2229  CD1 ILE A 283       6.293  -1.312   1.114  1.00 90.69           C  
ATOM   2230  N   ILE A 284       2.068  -5.176   1.496  1.00 91.00           N  
ATOM   2231  CA  ILE A 284       1.816  -6.547   1.928  1.00 91.00           C  
ATOM   2232  C   ILE A 284       3.096  -7.371   1.800  1.00 91.00           C  
ATOM   2233  CB  ILE A 284       0.676  -7.195   1.111  1.00 91.00           C  
ATOM   2234  O   ILE A 284       3.584  -7.605   0.691  1.00 91.00           O  
ATOM   2235  CG1 ILE A 284      -0.611  -6.375   1.247  1.00 91.00           C  
ATOM   2236  CG2 ILE A 284       0.451  -8.641   1.556  1.00 91.00           C  
ATOM   2237  CD1 ILE A 284      -1.739  -6.840   0.336  1.00 91.00           C  
ATOM   2238  N   SER A 285       3.645  -7.719   2.963  1.00 91.00           N  
ATOM   2239  CA  SER A 285       4.926  -8.422   2.930  1.00 91.00           C  
ATOM   2240  C   SER A 285       5.125  -9.266   4.184  1.00 91.00           C  
ATOM   2241  CB  SER A 285       6.078  -7.430   2.785  1.00 91.00           C  
ATOM   2242  O   SER A 285       4.738  -8.859   5.281  1.00 91.00           O  
ATOM   2243  OG  SER A 285       7.324  -8.102   2.791  1.00 91.00           O  
ATOM   2244  N   ASP A 286       5.723 -10.422   3.979  1.00 89.81           N  
ATOM   2245  CA  ASP A 286       6.059 -11.297   5.098  1.00 89.81           C  
ATOM   2246  C   ASP A 286       7.516 -11.117   5.520  1.00 89.81           C  
ATOM   2247  CB  ASP A 286       5.793 -12.758   4.730  1.00 89.81           C  
ATOM   2248  O   ASP A 286       8.000 -11.828   6.398  1.00 89.81           O  
ATOM   2249  CG  ASP A 286       4.320 -13.055   4.512  1.00 89.81           C  
ATOM   2250  OD1 ASP A 286       3.475 -12.547   5.277  1.00 89.81           O  
ATOM   2251  OD2 ASP A 286       4.004 -13.812   3.562  1.00 89.81           O  
ATOM   2252  N   THR A 287       8.125 -10.227   4.941  1.00 89.44           N  
ATOM   2253  CA  THR A 287       9.523  -9.938   5.211  1.00 89.44           C  
ATOM   2254  C   THR A 287       9.680  -9.234   6.559  1.00 89.44           C  
ATOM   2255  CB  THR A 287      10.133  -9.062   4.102  1.00 89.44           C  
ATOM   2256  O   THR A 287       8.898  -8.344   6.895  1.00 89.44           O  
ATOM   2257  CG2 THR A 287      11.633  -8.875   4.309  1.00 89.44           C  
ATOM   2258  OG1 THR A 287       9.914  -9.688   2.832  1.00 89.44           O  
ATOM   2259  N   PRO A 288      10.711  -9.570   7.340  1.00 87.06           N  
ATOM   2260  CA  PRO A 288      10.906  -8.938   8.641  1.00 87.06           C  
ATOM   2261  C   PRO A 288      11.453  -7.516   8.531  1.00 87.06           C  
ATOM   2262  CB  PRO A 288      11.906  -9.859   9.336  1.00 87.06           C  
ATOM   2263  O   PRO A 288      12.102  -7.180   7.535  1.00 87.06           O  
ATOM   2264  CG  PRO A 288      12.664 -10.516   8.227  1.00 87.06           C  
ATOM   2265  CD  PRO A 288      11.750 -10.633   7.039  1.00 87.06           C  
ATOM   2266  N   VAL A 289      11.078  -6.719   9.602  1.00 89.94           N  
ATOM   2267  CA  VAL A 289      11.555  -5.344   9.688  1.00 89.94           C  
ATOM   2268  C   VAL A 289      12.961  -5.316  10.281  1.00 89.94           C  
ATOM   2269  CB  VAL A 289      10.609  -4.465  10.531  1.00 89.94           C  
ATOM   2270  O   VAL A 289      13.219  -5.938  11.312  1.00 89.94           O  
ATOM   2271  CG1 VAL A 289      11.133  -3.033  10.625  1.00 89.94           C  
ATOM   2272  CG2 VAL A 289       9.203  -4.477   9.930  1.00 89.94           C  
ATOM   2273  N   HIS A 290      13.914  -4.664   9.633  1.00 91.56           N  
ATOM   2274  CA  HIS A 290      15.297  -4.551  10.094  1.00 91.56           C  
ATOM   2275  C   HIS A 290      15.680  -3.092  10.336  1.00 91.56           C  
ATOM   2276  CB  HIS A 290      16.250  -5.180   9.078  1.00 91.56           C  
ATOM   2277  O   HIS A 290      14.992  -2.180   9.867  1.00 91.56           O  
ATOM   2278  CG  HIS A 290      16.094  -6.660   8.945  1.00 91.56           C  
ATOM   2279  CD2 HIS A 290      15.281  -7.398   8.148  1.00 91.56           C  
ATOM   2280  ND1 HIS A 290      16.828  -7.559   9.688  1.00 91.56           N  
ATOM   2281  CE1 HIS A 290      16.469  -8.789   9.352  1.00 91.56           C  
ATOM   2282  NE2 HIS A 290      15.531  -8.719   8.422  1.00 91.56           N  
ATOM   2283  N   ASP A 291      16.703  -2.900  11.219  1.00 90.25           N  
ATOM   2284  CA  ASP A 291      17.203  -1.565  11.531  1.00 90.25           C  
ATOM   2285  C   ASP A 291      18.078  -1.030  10.398  1.00 90.25           C  
ATOM   2286  CB  ASP A 291      18.000  -1.582  12.844  1.00 90.25           C  
ATOM   2287  O   ASP A 291      19.297  -1.267  10.383  1.00 90.25           O  
ATOM   2288  CG  ASP A 291      18.359  -0.192  13.336  1.00 90.25           C  
ATOM   2289  OD1 ASP A 291      17.797   0.801  12.828  1.00 90.25           O  
ATOM   2290  OD2 ASP A 291      19.219  -0.089  14.234  1.00 90.25           O  
ATOM   2291  N   CYS A 292      17.516  -0.650   9.305  1.00 92.81           N  
ATOM   2292  CA  CYS A 292      18.172  -0.073   8.133  1.00 92.81           C  
ATOM   2293  C   CYS A 292      17.359   1.088   7.574  1.00 92.81           C  
ATOM   2294  CB  CYS A 292      18.375  -1.136   7.051  1.00 92.81           C  
ATOM   2295  O   CYS A 292      16.172   1.214   7.863  1.00 92.81           O  
ATOM   2296  SG  CYS A 292      16.828  -1.854   6.445  1.00 92.81           S  
ATOM   2297  N   ASN A 293      18.031   1.992   6.887  1.00 92.75           N  
ATOM   2298  CA  ASN A 293      17.422   3.174   6.297  1.00 92.75           C  
ATOM   2299  C   ASN A 293      17.469   3.131   4.773  1.00 92.75           C  
ATOM   2300  CB  ASN A 293      18.094   4.449   6.816  1.00 92.75           C  
ATOM   2301  O   ASN A 293      18.484   2.764   4.191  1.00 92.75           O  
ATOM   2302  CG  ASN A 293      17.234   5.684   6.602  1.00 92.75           C  
ATOM   2303  ND2 ASN A 293      17.812   6.852   6.859  1.00 92.75           N  
ATOM   2304  OD1 ASN A 293      16.062   5.590   6.215  1.00 92.75           O  
ATOM   2305  N   THR A 294      16.312   3.586   4.176  1.00 92.44           N  
ATOM   2306  CA  THR A 294      16.266   3.566   2.719  1.00 92.44           C  
ATOM   2307  C   THR A 294      15.375   4.688   2.188  1.00 92.44           C  
ATOM   2308  CB  THR A 294      15.750   2.211   2.193  1.00 92.44           C  
ATOM   2309  O   THR A 294      14.555   5.242   2.928  1.00 92.44           O  
ATOM   2310  CG2 THR A 294      14.289   1.992   2.564  1.00 92.44           C  
ATOM   2311  OG1 THR A 294      15.883   2.178   0.766  1.00 92.44           O  
ATOM   2312  N   THR A 295      15.586   5.012   0.902  1.00 91.25           N  
ATOM   2313  CA  THR A 295      14.750   6.016   0.252  1.00 91.25           C  
ATOM   2314  C   THR A 295      13.703   5.355  -0.642  1.00 91.25           C  
ATOM   2315  CB  THR A 295      15.594   6.992  -0.583  1.00 91.25           C  
ATOM   2316  O   THR A 295      12.758   6.004  -1.086  1.00 91.25           O  
ATOM   2317  CG2 THR A 295      16.562   7.773   0.300  1.00 91.25           C  
ATOM   2318  OG1 THR A 295      16.344   6.254  -1.556  1.00 91.25           O  
ATOM   2319  N   CYS A 296      13.922   4.059  -0.887  1.00 92.12           N  
ATOM   2320  CA  CYS A 296      13.016   3.281  -1.732  1.00 92.12           C  
ATOM   2321  C   CYS A 296      12.727   1.921  -1.111  1.00 92.12           C  
ATOM   2322  CB  CYS A 296      13.617   3.100  -3.127  1.00 92.12           C  
ATOM   2323  O   CYS A 296      13.641   1.119  -0.906  1.00 92.12           O  
ATOM   2324  SG  CYS A 296      12.586   2.107  -4.234  1.00 92.12           S  
ATOM   2325  N   GLN A 297      11.398   1.673  -0.959  1.00 93.62           N  
ATOM   2326  CA  GLN A 297      10.977   0.429  -0.321  1.00 93.62           C  
ATOM   2327  C   GLN A 297       9.961  -0.316  -1.182  1.00 93.62           C  
ATOM   2328  CB  GLN A 297      10.391   0.708   1.062  1.00 93.62           C  
ATOM   2329  O   GLN A 297       9.016   0.283  -1.693  1.00 93.62           O  
ATOM   2330  CG  GLN A 297      10.039  -0.550   1.847  1.00 93.62           C  
ATOM   2331  CD  GLN A 297      11.266  -1.354   2.244  1.00 93.62           C  
ATOM   2332  NE2 GLN A 297      11.203  -2.664   2.039  1.00 93.62           N  
ATOM   2333  OE1 GLN A 297      12.258  -0.800   2.732  1.00 93.62           O  
ATOM   2334  N   THR A 298      10.211  -1.685  -1.289  1.00 93.50           N  
ATOM   2335  CA  THR A 298       9.273  -2.584  -1.945  1.00 93.50           C  
ATOM   2336  C   THR A 298       8.875  -3.729  -1.017  1.00 93.50           C  
ATOM   2337  CB  THR A 298       9.859  -3.154  -3.250  1.00 93.50           C  
ATOM   2338  O   THR A 298       9.516  -3.941   0.019  1.00 93.50           O  
ATOM   2339  CG2 THR A 298      10.492  -2.055  -4.094  1.00 93.50           C  
ATOM   2340  OG1 THR A 298      10.859  -4.129  -2.930  1.00 93.50           O  
ATOM   2341  N   PRO A 299       7.762  -4.402  -1.418  1.00 92.06           N  
ATOM   2342  CA  PRO A 299       7.383  -5.547  -0.589  1.00 92.06           C  
ATOM   2343  C   PRO A 299       8.484  -6.602  -0.502  1.00 92.06           C  
ATOM   2344  CB  PRO A 299       6.148  -6.105  -1.304  1.00 92.06           C  
ATOM   2345  O   PRO A 299       8.539  -7.363   0.469  1.00 92.06           O  
ATOM   2346  CG  PRO A 299       5.543  -4.926  -1.995  1.00 92.06           C  
ATOM   2347  CD  PRO A 299       6.652  -4.047  -2.496  1.00 92.06           C  
ATOM   2348  N   GLU A 300       9.344  -6.652  -1.481  1.00 92.31           N  
ATOM   2349  CA  GLU A 300      10.414  -7.648  -1.553  1.00 92.31           C  
ATOM   2350  C   GLU A 300      11.664  -7.168  -0.825  1.00 92.31           C  
ATOM   2351  CB  GLU A 300      10.742  -7.977  -3.010  1.00 92.31           C  
ATOM   2352  O   GLU A 300      12.500  -7.977  -0.423  1.00 92.31           O  
ATOM   2353  CG  GLU A 300       9.609  -8.656  -3.760  1.00 92.31           C  
ATOM   2354  CD  GLU A 300      10.055  -9.320  -5.051  1.00 92.31           C  
ATOM   2355  OE1 GLU A 300       9.203  -9.891  -5.773  1.00 92.31           O  
ATOM   2356  OE2 GLU A 300      11.273  -9.281  -5.348  1.00 92.31           O  
ATOM   2357  N   GLY A 301      11.773  -5.879  -0.577  1.00 92.75           N  
ATOM   2358  CA  GLY A 301      12.930  -5.312   0.098  1.00 92.75           C  
ATOM   2359  C   GLY A 301      13.344  -3.959  -0.454  1.00 92.75           C  
ATOM   2360  O   GLY A 301      12.828  -3.525  -1.488  1.00 92.75           O  
ATOM   2361  N   ALA A 302      14.305  -3.305   0.274  1.00 93.19           N  
ATOM   2362  CA  ALA A 302      14.734  -1.963  -0.105  1.00 93.19           C  
ATOM   2363  C   ALA A 302      15.648  -2.004  -1.325  1.00 93.19           C  
ATOM   2364  CB  ALA A 302      15.445  -1.282   1.064  1.00 93.19           C  
ATOM   2365  O   ALA A 302      16.438  -2.934  -1.482  1.00 93.19           O  
ATOM   2366  N   ILE A 303      15.453  -1.028  -2.215  1.00 92.94           N  
ATOM   2367  CA  ILE A 303      16.266  -0.882  -3.414  1.00 92.94           C  
ATOM   2368  C   ILE A 303      17.203   0.321  -3.262  1.00 92.94           C  
ATOM   2369  CB  ILE A 303      15.398  -0.727  -4.680  1.00 92.94           C  
ATOM   2370  O   ILE A 303      16.750   1.427  -2.957  1.00 92.94           O  
ATOM   2371  CG1 ILE A 303      14.500  -1.957  -4.863  1.00 92.94           C  
ATOM   2372  CG2 ILE A 303      16.266  -0.496  -5.914  1.00 92.94           C  
ATOM   2373  CD1 ILE A 303      13.453  -1.805  -5.961  1.00 92.94           C  
ATOM   2374  N   ASN A 304      18.469   0.078  -3.352  1.00 90.00           N  
ATOM   2375  CA  ASN A 304      19.469   1.134  -3.363  1.00 90.00           C  
ATOM   2376  C   ASN A 304      20.219   1.181  -4.695  1.00 90.00           C  
ATOM   2377  CB  ASN A 304      20.453   0.951  -2.207  1.00 90.00           C  
ATOM   2378  O   ASN A 304      21.141   0.393  -4.922  1.00 90.00           O  
ATOM   2379  CG  ASN A 304      21.312   2.178  -1.973  1.00 90.00           C  
ATOM   2380  ND2 ASN A 304      22.234   2.084  -1.021  1.00 90.00           N  
ATOM   2381  OD1 ASN A 304      21.156   3.203  -2.641  1.00 90.00           O  
ATOM   2382  N   THR A 305      19.688   2.078  -5.551  1.00 86.75           N  
ATOM   2383  CA  THR A 305      20.297   2.104  -6.879  1.00 86.75           C  
ATOM   2384  C   THR A 305      20.203   3.500  -7.488  1.00 86.75           C  
ATOM   2385  CB  THR A 305      19.625   1.087  -7.820  1.00 86.75           C  
ATOM   2386  O   THR A 305      19.328   4.293  -7.109  1.00 86.75           O  
ATOM   2387  CG2 THR A 305      18.141   1.406  -8.008  1.00 86.75           C  
ATOM   2388  OG1 THR A 305      20.266   1.122  -9.094  1.00 86.75           O  
ATOM   2389  N   SER A 306      21.188   3.793  -8.352  1.00 84.38           N  
ATOM   2390  CA  SER A 306      21.141   5.047  -9.094  1.00 84.38           C  
ATOM   2391  C   SER A 306      20.516   4.855 -10.477  1.00 84.38           C  
ATOM   2392  CB  SER A 306      22.547   5.629  -9.242  1.00 84.38           C  
ATOM   2393  O   SER A 306      20.469   5.793 -11.273  1.00 84.38           O  
ATOM   2394  OG  SER A 306      23.391   4.730  -9.930  1.00 84.38           O  
ATOM   2395  N   LEU A 307      20.094   3.598 -10.719  1.00 87.62           N  
ATOM   2396  CA  LEU A 307      19.484   3.285 -12.008  1.00 87.62           C  
ATOM   2397  C   LEU A 307      18.062   3.840 -12.094  1.00 87.62           C  
ATOM   2398  CB  LEU A 307      19.469   1.771 -12.242  1.00 87.62           C  
ATOM   2399  O   LEU A 307      17.375   3.961 -11.078  1.00 87.62           O  
ATOM   2400  CG  LEU A 307      20.828   1.087 -12.352  1.00 87.62           C  
ATOM   2401  CD1 LEU A 307      20.656  -0.428 -12.406  1.00 87.62           C  
ATOM   2402  CD2 LEU A 307      21.578   1.590 -13.578  1.00 87.62           C  
ATOM   2403  N   PRO A 308      17.672   4.098 -13.242  1.00 82.50           N  
ATOM   2404  CA  PRO A 308      16.406   4.797 -13.453  1.00 82.50           C  
ATOM   2405  C   PRO A 308      15.203   3.857 -13.422  1.00 82.50           C  
ATOM   2406  CB  PRO A 308      16.578   5.418 -14.844  1.00 82.50           C  
ATOM   2407  O   PRO A 308      14.086   4.297 -13.148  1.00 82.50           O  
ATOM   2408  CG  PRO A 308      17.578   4.551 -15.531  1.00 82.50           C  
ATOM   2409  CD  PRO A 308      18.547   4.027 -14.500  1.00 82.50           C  
ATOM   2410  N   PHE A 309      15.477   2.500 -13.664  1.00 90.06           N  
ATOM   2411  CA  PHE A 309      14.367   1.555 -13.695  1.00 90.06           C  
ATOM   2412  C   PHE A 309      14.633   0.373 -12.773  1.00 90.06           C  
ATOM   2413  CB  PHE A 309      14.133   1.059 -15.125  1.00 90.06           C  
ATOM   2414  O   PHE A 309      15.789   0.061 -12.469  1.00 90.06           O  
ATOM   2415  CG  PHE A 309      13.875   2.162 -16.125  1.00 90.06           C  
ATOM   2416  CD1 PHE A 309      12.672   2.854 -16.109  1.00 90.06           C  
ATOM   2417  CD2 PHE A 309      14.836   2.508 -17.062  1.00 90.06           C  
ATOM   2418  CE1 PHE A 309      12.430   3.877 -17.031  1.00 90.06           C  
ATOM   2419  CE2 PHE A 309      14.609   3.527 -17.969  1.00 90.06           C  
ATOM   2420  CZ  PHE A 309      13.398   4.211 -17.953  1.00 90.06           C  
ATOM   2421  N   GLN A 310      13.523  -0.264 -12.312  1.00 93.12           N  
ATOM   2422  CA  GLN A 310      13.586  -1.491 -11.523  1.00 93.12           C  
ATOM   2423  C   GLN A 310      12.516  -2.486 -11.969  1.00 93.12           C  
ATOM   2424  CB  GLN A 310      13.430  -1.183 -10.039  1.00 93.12           C  
ATOM   2425  O   GLN A 310      11.492  -2.096 -12.531  1.00 93.12           O  
ATOM   2426  CG  GLN A 310      12.055  -0.656  -9.656  1.00 93.12           C  
ATOM   2427  CD  GLN A 310      11.078  -1.765  -9.305  1.00 93.12           C  
ATOM   2428  NE2 GLN A 310       9.789  -1.467  -9.398  1.00 93.12           N  
ATOM   2429  OE1 GLN A 310      11.484  -2.879  -8.961  1.00 93.12           O  
ATOM   2430  N   ASN A 311      12.883  -3.795 -11.797  1.00 92.62           N  
ATOM   2431  CA  ASN A 311      11.914  -4.840 -12.102  1.00 92.62           C  
ATOM   2432  C   ASN A 311      11.656  -5.730 -10.891  1.00 92.62           C  
ATOM   2433  CB  ASN A 311      12.383  -5.684 -13.289  1.00 92.62           C  
ATOM   2434  O   ASN A 311      11.320  -6.906 -11.039  1.00 92.62           O  
ATOM   2435  CG  ASN A 311      13.602  -6.523 -12.961  1.00 92.62           C  
ATOM   2436  ND2 ASN A 311      13.898  -7.500 -13.812  1.00 92.62           N  
ATOM   2437  OD1 ASN A 311      14.273  -6.301 -11.953  1.00 92.62           O  
ATOM   2438  N   VAL A 312      11.812  -5.199  -9.727  1.00 91.50           N  
ATOM   2439  CA  VAL A 312      11.664  -5.906  -8.461  1.00 91.50           C  
ATOM   2440  C   VAL A 312      10.188  -6.020  -8.102  1.00 91.50           C  
ATOM   2441  CB  VAL A 312      12.438  -5.199  -7.320  1.00 91.50           C  
ATOM   2442  O   VAL A 312       9.680  -7.121  -7.867  1.00 91.50           O  
ATOM   2443  CG1 VAL A 312      12.172  -5.883  -5.980  1.00 91.50           C  
ATOM   2444  CG2 VAL A 312      13.938  -5.180  -7.625  1.00 91.50           C  
ATOM   2445  N   HIS A 313       9.477  -4.887  -8.000  1.00 90.56           N  
ATOM   2446  CA  HIS A 313       8.055  -4.918  -7.688  1.00 90.56           C  
ATOM   2447  C   HIS A 313       7.355  -3.658  -8.188  1.00 90.56           C  
ATOM   2448  CB  HIS A 313       7.836  -5.074  -6.180  1.00 90.56           C  
ATOM   2449  O   HIS A 313       7.906  -2.559  -8.102  1.00 90.56           O  
ATOM   2450  CG  HIS A 313       6.461  -5.531  -5.816  1.00 90.56           C  
ATOM   2451  CD2 HIS A 313       5.996  -6.746  -5.441  1.00 90.56           C  
ATOM   2452  ND1 HIS A 313       5.371  -4.688  -5.824  1.00 90.56           N  
ATOM   2453  CE1 HIS A 313       4.293  -5.367  -5.465  1.00 90.56           C  
ATOM   2454  NE2 HIS A 313       4.645  -6.617  -5.227  1.00 90.56           N  
ATOM   2455  N   PRO A 314       6.129  -3.760  -8.680  1.00 87.06           N  
ATOM   2456  CA  PRO A 314       5.387  -2.611  -9.203  1.00 87.06           C  
ATOM   2457  C   PRO A 314       4.922  -1.658  -8.102  1.00 87.06           C  
ATOM   2458  CB  PRO A 314       4.188  -3.254  -9.906  1.00 87.06           C  
ATOM   2459  O   PRO A 314       4.711  -0.470  -8.359  1.00 87.06           O  
ATOM   2460  CG  PRO A 314       4.086  -4.625  -9.320  1.00 87.06           C  
ATOM   2461  CD  PRO A 314       5.461  -5.062  -8.891  1.00 87.06           C  
ATOM   2462  N   ILE A 315       4.715  -2.205  -6.891  1.00 86.81           N  
ATOM   2463  CA  ILE A 315       4.312  -1.364  -5.770  1.00 86.81           C  
ATOM   2464  C   ILE A 315       5.547  -0.904  -5.000  1.00 86.81           C  
ATOM   2465  CB  ILE A 315       3.336  -2.109  -4.832  1.00 86.81           C  
ATOM   2466  O   ILE A 315       6.281  -1.726  -4.445  1.00 86.81           O  
ATOM   2467  CG1 ILE A 315       2.078  -2.535  -5.594  1.00 86.81           C  
ATOM   2468  CG2 ILE A 315       2.975  -1.234  -3.625  1.00 86.81           C  
ATOM   2469  CD1 ILE A 315       1.125  -3.400  -4.781  1.00 86.81           C  
ATOM   2470  N   THR A 316       5.781   0.447  -5.008  1.00 88.88           N  
ATOM   2471  CA  THR A 316       6.953   1.000  -4.344  1.00 88.88           C  
ATOM   2472  C   THR A 316       6.570   2.193  -3.473  1.00 88.88           C  
ATOM   2473  CB  THR A 316       8.023   1.428  -5.363  1.00 88.88           C  
ATOM   2474  O   THR A 316       5.590   2.885  -3.756  1.00 88.88           O  
ATOM   2475  CG2 THR A 316       8.469   0.248  -6.227  1.00 88.88           C  
ATOM   2476  OG1 THR A 316       7.484   2.449  -6.211  1.00 88.88           O  
ATOM   2477  N   ILE A 317       7.266   2.426  -2.371  1.00 87.56           N  
ATOM   2478  CA  ILE A 317       7.047   3.566  -1.485  1.00 87.56           C  
ATOM   2479  C   ILE A 317       8.352   4.352  -1.329  1.00 87.56           C  
ATOM   2480  CB  ILE A 317       6.523   3.115  -0.103  1.00 87.56           C  
ATOM   2481  O   ILE A 317       9.406   3.771  -1.060  1.00 87.56           O  
ATOM   2482  CG1 ILE A 317       5.227   2.312  -0.260  1.00 87.56           C  
ATOM   2483  CG2 ILE A 317       6.312   4.324   0.813  1.00 87.56           C  
ATOM   2484  CD1 ILE A 317       4.738   1.670   1.030  1.00 87.56           C  
ATOM   2485  N   GLY A 318       8.312   5.672  -1.532  1.00 86.88           N  
ATOM   2486  CA  GLY A 318       9.500   6.516  -1.457  1.00 86.88           C  
ATOM   2487  C   GLY A 318      10.070   6.867  -2.818  1.00 86.88           C  
ATOM   2488  O   GLY A 318       9.352   6.840  -3.822  1.00 86.88           O  
ATOM   2489  N   LYS A 319      11.305   7.215  -2.885  1.00 88.12           N  
ATOM   2490  CA  LYS A 319      11.992   7.570  -4.125  1.00 88.12           C  
ATOM   2491  C   LYS A 319      12.570   6.336  -4.805  1.00 88.12           C  
ATOM   2492  CB  LYS A 319      13.094   8.586  -3.852  1.00 88.12           C  
ATOM   2493  O   LYS A 319      13.742   6.012  -4.613  1.00 88.12           O  
ATOM   2494  CG  LYS A 319      12.586   9.938  -3.371  1.00 88.12           C  
ATOM   2495  CD  LYS A 319      13.727  10.938  -3.211  1.00 88.12           C  
ATOM   2496  CE  LYS A 319      13.219  12.289  -2.723  1.00 88.12           C  
ATOM   2497  NZ  LYS A 319      14.336  13.258  -2.518  1.00 88.12           N  
ATOM   2498  N   CYS A 320      11.688   5.598  -5.555  1.00 89.81           N  
ATOM   2499  CA  CYS A 320      12.094   4.348  -6.188  1.00 89.81           C  
ATOM   2500  C   CYS A 320      12.188   4.508  -7.699  1.00 89.81           C  
ATOM   2501  CB  CYS A 320      11.117   3.227  -5.840  1.00 89.81           C  
ATOM   2502  O   CYS A 320      11.430   5.277  -8.297  1.00 89.81           O  
ATOM   2503  SG  CYS A 320      10.938   2.938  -4.066  1.00 89.81           S  
ATOM   2504  N   PRO A 321      13.266   3.785  -8.289  1.00 88.31           N  
ATOM   2505  CA  PRO A 321      13.273   3.719  -9.750  1.00 88.31           C  
ATOM   2506  C   PRO A 321      11.969   3.156 -10.320  1.00 88.31           C  
ATOM   2507  CB  PRO A 321      14.445   2.791 -10.055  1.00 88.31           C  
ATOM   2508  O   PRO A 321      11.281   2.387  -9.641  1.00 88.31           O  
ATOM   2509  CG  PRO A 321      15.273   2.797  -8.812  1.00 88.31           C  
ATOM   2510  CD  PRO A 321      14.375   3.055  -7.641  1.00 88.31           C  
ATOM   2511  N   LYS A 322      11.609   3.516 -11.500  1.00 85.38           N  
ATOM   2512  CA  LYS A 322      10.328   3.145 -12.086  1.00 85.38           C  
ATOM   2513  C   LYS A 322      10.305   1.668 -12.469  1.00 85.38           C  
ATOM   2514  CB  LYS A 322      10.023   4.012 -13.312  1.00 85.38           C  
ATOM   2515  O   LYS A 322      11.273   1.147 -13.016  1.00 85.38           O  
ATOM   2516  CG  LYS A 322       9.742   5.469 -12.984  1.00 85.38           C  
ATOM   2517  CD  LYS A 322       8.445   5.629 -12.203  1.00 85.38           C  
ATOM   2518  CE  LYS A 322       8.141   7.090 -11.914  1.00 85.38           C  
ATOM   2519  NZ  LYS A 322       6.891   7.250 -11.109  1.00 85.38           N  
ATOM   2520  N   TYR A 323       9.172   1.152 -12.195  1.00 88.50           N  
ATOM   2521  CA  TYR A 323       9.008  -0.269 -12.484  1.00 88.50           C  
ATOM   2522  C   TYR A 323       8.789  -0.506 -13.969  1.00 88.50           C  
ATOM   2523  CB  TYR A 323       7.840  -0.845 -11.680  1.00 88.50           C  
ATOM   2524  O   TYR A 323       7.996   0.193 -14.609  1.00 88.50           O  
ATOM   2525  CG  TYR A 323       7.570  -2.305 -11.961  1.00 88.50           C  
ATOM   2526  CD1 TYR A 323       6.594  -2.689 -12.883  1.00 88.50           C  
ATOM   2527  CD2 TYR A 323       8.289  -3.299 -11.312  1.00 88.50           C  
ATOM   2528  CE1 TYR A 323       6.344  -4.031 -13.141  1.00 88.50           C  
ATOM   2529  CE2 TYR A 323       8.047  -4.645 -11.570  1.00 88.50           C  
ATOM   2530  OH  TYR A 323       6.828  -6.332 -12.734  1.00 88.50           O  
ATOM   2531  CZ  TYR A 323       7.074  -5.000 -12.484  1.00 88.50           C  
ATOM   2532  N   VAL A 324       9.469  -1.438 -14.547  1.00 88.62           N  
ATOM   2533  CA  VAL A 324       9.320  -1.887 -15.922  1.00 88.62           C  
ATOM   2534  C   VAL A 324       9.250  -3.412 -15.969  1.00 88.62           C  
ATOM   2535  CB  VAL A 324      10.484  -1.383 -16.812  1.00 88.62           C  
ATOM   2536  O   VAL A 324      10.086  -4.094 -15.375  1.00 88.62           O  
ATOM   2537  CG1 VAL A 324      10.320  -1.886 -18.250  1.00 88.62           C  
ATOM   2538  CG2 VAL A 324      10.555   0.143 -16.781  1.00 88.62           C  
ATOM   2539  N   ARG A 325       8.234  -3.861 -16.562  1.00 86.75           N  
ATOM   2540  CA  ARG A 325       8.016  -5.301 -16.656  1.00 86.75           C  
ATOM   2541  C   ARG A 325       8.883  -5.918 -17.750  1.00 86.75           C  
ATOM   2542  CB  ARG A 325       6.539  -5.602 -16.938  1.00 86.75           C  
ATOM   2543  O   ARG A 325       8.383  -6.363 -18.781  1.00 86.75           O  
ATOM   2544  CG  ARG A 325       6.152  -7.055 -16.719  1.00 86.75           C  
ATOM   2545  CD  ARG A 325       4.680  -7.301 -17.016  1.00 86.75           C  
ATOM   2546  NE  ARG A 325       3.844  -7.051 -15.844  1.00 86.75           N  
ATOM   2547  NH1 ARG A 325       1.864  -7.641 -16.875  1.00 86.75           N  
ATOM   2548  NH2 ARG A 325       1.860  -6.961 -14.688  1.00 86.75           N  
ATOM   2549  CZ  ARG A 325       2.525  -7.219 -15.805  1.00 86.75           C  
ATOM   2550  N   SER A 326      10.180  -5.691 -17.688  1.00 86.38           N  
ATOM   2551  CA  SER A 326      11.203  -6.215 -18.594  1.00 86.38           C  
ATOM   2552  C   SER A 326      12.320  -6.902 -17.812  1.00 86.38           C  
ATOM   2553  CB  SER A 326      11.781  -5.094 -19.453  1.00 86.38           C  
ATOM   2554  O   SER A 326      12.562  -6.582 -16.641  1.00 86.38           O  
ATOM   2555  OG  SER A 326      10.812  -4.598 -20.344  1.00 86.38           O  
ATOM   2556  N   THR A 327      12.852  -7.906 -18.438  1.00 84.81           N  
ATOM   2557  CA  THR A 327      13.914  -8.672 -17.797  1.00 84.81           C  
ATOM   2558  C   THR A 327      15.273  -8.008 -18.031  1.00 84.81           C  
ATOM   2559  CB  THR A 327      13.953 -10.125 -18.297  1.00 84.81           C  
ATOM   2560  O   THR A 327      16.188  -8.148 -17.203  1.00 84.81           O  
ATOM   2561  CG2 THR A 327      12.695 -10.883 -17.891  1.00 84.81           C  
ATOM   2562  OG1 THR A 327      14.047 -10.117 -19.734  1.00 84.81           O  
ATOM   2563  N   LYS A 328      15.305  -7.238 -19.125  1.00 84.31           N  
ATOM   2564  CA  LYS A 328      16.531  -6.531 -19.453  1.00 84.31           C  
ATOM   2565  C   LYS A 328      16.250  -5.258 -20.250  1.00 84.31           C  
ATOM   2566  CB  LYS A 328      17.484  -7.438 -20.250  1.00 84.31           C  
ATOM   2567  O   LYS A 328      15.367  -5.238 -21.109  1.00 84.31           O  
ATOM   2568  CG  LYS A 328      17.969  -8.656 -19.484  1.00 84.31           C  
ATOM   2569  CD  LYS A 328      18.922  -9.500 -20.328  1.00 84.31           C  
ATOM   2570  CE  LYS A 328      19.375 -10.742 -19.562  1.00 84.31           C  
ATOM   2571  NZ  LYS A 328      20.312 -11.578 -20.375  1.00 84.31           N  
ATOM   2572  N   LEU A 329      16.875  -4.207 -19.844  1.00 86.25           N  
ATOM   2573  CA  LEU A 329      16.875  -2.938 -20.562  1.00 86.25           C  
ATOM   2574  C   LEU A 329      18.281  -2.400 -20.734  1.00 86.25           C  
ATOM   2575  CB  LEU A 329      16.016  -1.911 -19.812  1.00 86.25           C  
ATOM   2576  O   LEU A 329      18.781  -1.665 -19.875  1.00 86.25           O  
ATOM   2577  CG  LEU A 329      14.609  -1.666 -20.375  1.00 86.25           C  
ATOM   2578  CD1 LEU A 329      13.555  -2.131 -19.375  1.00 86.25           C  
ATOM   2579  CD2 LEU A 329      14.422  -0.193 -20.719  1.00 86.25           C  
ATOM   2580  N   ARG A 330      18.891  -2.797 -21.891  1.00 86.94           N  
ATOM   2581  CA  ARG A 330      20.297  -2.498 -22.109  1.00 86.94           C  
ATOM   2582  C   ARG A 330      20.469  -1.257 -22.969  1.00 86.94           C  
ATOM   2583  CB  ARG A 330      21.016  -3.689 -22.750  1.00 86.94           C  
ATOM   2584  O   ARG A 330      19.844  -1.136 -24.031  1.00 86.94           O  
ATOM   2585  CG  ARG A 330      21.234  -4.855 -21.797  1.00 86.94           C  
ATOM   2586  CD  ARG A 330      22.297  -5.816 -22.328  1.00 86.94           C  
ATOM   2587  NE  ARG A 330      22.672  -6.816 -21.328  1.00 86.94           N  
ATOM   2588  NH1 ARG A 330      24.641  -7.434 -22.359  1.00 86.94           N  
ATOM   2589  NH2 ARG A 330      24.000  -8.438 -20.406  1.00 86.94           N  
ATOM   2590  CZ  ARG A 330      23.766  -7.559 -21.359  1.00 86.94           C  
ATOM   2591  N   LEU A 331      21.281  -0.448 -22.516  1.00 80.62           N  
ATOM   2592  CA  LEU A 331      21.625   0.766 -23.250  1.00 80.62           C  
ATOM   2593  C   LEU A 331      23.047   0.699 -23.781  1.00 80.62           C  
ATOM   2594  CB  LEU A 331      21.453   1.997 -22.359  1.00 80.62           C  
ATOM   2595  O   LEU A 331      23.984   0.404 -23.016  1.00 80.62           O  
ATOM   2596  CG  LEU A 331      21.734   3.352 -23.016  1.00 80.62           C  
ATOM   2597  CD1 LEU A 331      20.625   3.713 -23.984  1.00 80.62           C  
ATOM   2598  CD2 LEU A 331      21.891   4.434 -21.938  1.00 80.62           C  
ATOM   2599  N   ALA A 332      23.109   0.863 -25.062  1.00 74.94           N  
ATOM   2600  CA  ALA A 332      24.438   0.835 -25.688  1.00 74.94           C  
ATOM   2601  C   ALA A 332      25.250   2.062 -25.281  1.00 74.94           C  
ATOM   2602  CB  ALA A 332      24.312   0.749 -27.203  1.00 74.94           C  
ATOM   2603  O   ALA A 332      24.781   3.197 -25.438  1.00 74.94           O  
ATOM   2604  N   THR A 333      26.344   1.850 -24.641  1.00 68.00           N  
ATOM   2605  CA  THR A 333      27.250   2.936 -24.266  1.00 68.00           C  
ATOM   2606  C   THR A 333      28.531   2.893 -25.109  1.00 68.00           C  
ATOM   2607  CB  THR A 333      27.609   2.873 -22.766  1.00 68.00           C  
ATOM   2608  O   THR A 333      29.344   3.811 -25.047  1.00 68.00           O  
ATOM   2609  CG2 THR A 333      26.375   3.068 -21.906  1.00 68.00           C  
ATOM   2610  OG1 THR A 333      28.188   1.598 -22.484  1.00 68.00           O  
ATOM   2611  N   GLY A 334      28.547   1.846 -25.859  1.00 60.78           N  
ATOM   2612  CA  GLY A 334      29.656   1.609 -26.766  1.00 60.78           C  
ATOM   2613  C   GLY A 334      29.234   1.445 -28.219  1.00 60.78           C  
ATOM   2614  O   GLY A 334      28.062   1.639 -28.547  1.00 60.78           O  
ATOM   2615  N   LEU A 335      30.172   1.197 -29.156  1.00 64.25           N  
ATOM   2616  CA  LEU A 335      29.906   1.118 -30.594  1.00 64.25           C  
ATOM   2617  C   LEU A 335      29.516  -0.300 -31.000  1.00 64.25           C  
ATOM   2618  CB  LEU A 335      31.125   1.574 -31.391  1.00 64.25           C  
ATOM   2619  O   LEU A 335      29.656  -1.234 -30.203  1.00 64.25           O  
ATOM   2620  CG  LEU A 335      31.672   2.965 -31.062  1.00 64.25           C  
ATOM   2621  CD1 LEU A 335      33.062   3.150 -31.672  1.00 64.25           C  
ATOM   2622  CD2 LEU A 335      30.719   4.043 -31.562  1.00 64.25           C  
ATOM   2623  N   ARG A 336      29.078  -0.400 -32.188  1.00 67.50           N  
ATOM   2624  CA  ARG A 336      28.828  -1.719 -32.750  1.00 67.50           C  
ATOM   2625  C   ARG A 336      30.109  -2.549 -32.812  1.00 67.50           C  
ATOM   2626  CB  ARG A 336      28.219  -1.592 -34.156  1.00 67.50           C  
ATOM   2627  O   ARG A 336      31.172  -2.035 -33.156  1.00 67.50           O  
ATOM   2628  CG  ARG A 336      26.734  -1.233 -34.156  1.00 67.50           C  
ATOM   2629  CD  ARG A 336      26.156  -1.248 -35.562  1.00 67.50           C  
ATOM   2630  NE  ARG A 336      24.734  -0.896 -35.562  1.00 67.50           N  
ATOM   2631  NH1 ARG A 336      24.453  -1.173 -37.844  1.00 67.50           N  
ATOM   2632  NH2 ARG A 336      22.688  -0.534 -36.531  1.00 67.50           N  
ATOM   2633  CZ  ARG A 336      23.969  -0.868 -36.625  1.00 67.50           C  
ATOM   2634  N   ASN A 337      30.031  -3.777 -32.281  1.00 65.12           N  
ATOM   2635  CA  ASN A 337      31.203  -4.664 -32.188  1.00 65.12           C  
ATOM   2636  C   ASN A 337      31.344  -5.512 -33.438  1.00 65.12           C  
ATOM   2637  CB  ASN A 337      31.094  -5.559 -30.953  1.00 65.12           C  
ATOM   2638  O   ASN A 337      30.359  -6.070 -33.938  1.00 65.12           O  
ATOM   2639  CG  ASN A 337      32.375  -6.309 -30.672  1.00 65.12           C  
ATOM   2640  ND2 ASN A 337      32.281  -7.418 -29.953  1.00 65.12           N  
ATOM   2641  OD1 ASN A 337      33.469  -5.891 -31.109  1.00 65.12           O  
ATOM   2642  N   VAL A 338      32.500  -5.555 -34.125  1.00 56.31           N  
ATOM   2643  CA  VAL A 338      32.875  -6.480 -35.188  1.00 56.31           C  
ATOM   2644  C   VAL A 338      33.969  -7.441 -34.688  1.00 56.31           C  
ATOM   2645  CB  VAL A 338      33.406  -5.727 -36.438  1.00 56.31           C  
ATOM   2646  O   VAL A 338      34.969  -7.012 -34.125  1.00 56.31           O  
ATOM   2647  CG1 VAL A 338      33.719  -6.707 -37.562  1.00 56.31           C  
ATOM   2648  CG2 VAL A 338      32.344  -4.707 -36.906  1.00 56.31           C  
ATOM   2649  N   PRO A 339      33.688  -8.750 -34.500  1.00 45.47           N  
ATOM   2650  CA  PRO A 339      34.625  -9.688 -33.906  1.00 45.47           C  
ATOM   2651  C   PRO A 339      36.031  -9.602 -34.500  1.00 45.47           C  
ATOM   2652  CB  PRO A 339      34.000 -11.055 -34.156  1.00 45.47           C  
ATOM   2653  O   PRO A 339      36.156  -9.453 -35.719  1.00 45.47           O  
ATOM   2654  CG  PRO A 339      32.719 -10.750 -34.906  1.00 45.47           C  
ATOM   2655  CD  PRO A 339      32.688  -9.273 -35.188  1.00 45.47           C  
ATOM   2656  N   SER A 340      37.156  -9.211 -33.719  1.00 40.41           N  
ATOM   2657  CA  SER A 340      38.562  -9.148 -34.125  1.00 40.41           C  
ATOM   2658  C   SER A 340      39.156 -10.547 -34.281  1.00 40.41           C  
ATOM   2659  CB  SER A 340      39.375  -8.336 -33.125  1.00 40.41           C  
ATOM   2660  O   SER A 340      38.875 -11.430 -33.469  1.00 40.41           O  
ATOM   2661  OG  SER A 340      39.719  -9.125 -32.000  1.00 40.41           O  
ATOM   2662  N   ILE A 341      39.688 -11.016 -35.531  1.00 31.80           N  
ATOM   2663  CA  ILE A 341      40.594 -12.148 -35.781  1.00 31.80           C  
ATOM   2664  C   ILE A 341      42.031 -11.680 -35.688  1.00 31.80           C  
ATOM   2665  CB  ILE A 341      40.312 -12.812 -37.125  1.00 31.80           C  
ATOM   2666  O   ILE A 341      42.438 -10.758 -36.406  1.00 31.80           O  
ATOM   2667  CG1 ILE A 341      38.844 -13.219 -37.250  1.00 31.80           C  
ATOM   2668  CG2 ILE A 341      41.250 -14.016 -37.344  1.00 31.80           C  
ATOM   2669  CD1 ILE A 341      38.406 -13.625 -38.656  1.00 31.80           C  
ATOM   2670  N   GLN A 342      42.688 -10.992 -34.469  1.00 29.66           N  
ATOM   2671  CA  GLN A 342      44.125 -11.070 -34.281  1.00 29.66           C  
ATOM   2672  C   GLN A 342      44.562 -10.234 -33.094  1.00 29.66           C  
ATOM   2673  CB  GLN A 342      44.844 -10.617 -35.562  1.00 29.66           C  
ATOM   2674  O   GLN A 342      44.031  -9.164 -32.844  1.00 29.66           O  
ATOM   2675  CG  GLN A 342      45.062 -11.734 -36.562  1.00 29.66           C  
ATOM   2676  CD  GLN A 342      45.781 -11.250 -37.812  1.00 29.66           C  
ATOM   2677  NE2 GLN A 342      45.688 -12.031 -38.906  1.00 29.66           N  
ATOM   2678  OE1 GLN A 342      46.406 -10.188 -37.844  1.00 29.66           O  
ATOM   2679  N   SER A 343      45.531 -10.711 -32.125  1.00 29.91           N  
ATOM   2680  CA  SER A 343      46.281 -10.570 -30.875  1.00 29.91           C  
ATOM   2681  C   SER A 343      47.062  -9.258 -30.844  1.00 29.91           C  
ATOM   2682  CB  SER A 343      47.250 -11.750 -30.688  1.00 29.91           C  
ATOM   2683  O   SER A 343      47.625  -8.844 -31.859  1.00 29.91           O  
ATOM   2684  OG  SER A 343      48.219 -11.766 -31.703  1.00 29.91           O  
ATOM   2685  N   ARG A 344      46.812  -8.297 -29.969  1.00 30.17           N  
ATOM   2686  CA  ARG A 344      47.094  -7.109 -29.172  1.00 30.17           C  
ATOM   2687  C   ARG A 344      48.594  -6.828 -29.125  1.00 30.17           C  
ATOM   2688  CB  ARG A 344      46.531  -7.266 -27.766  1.00 30.17           C  
ATOM   2689  O   ARG A 344      49.375  -7.727 -28.859  1.00 30.17           O  
ATOM   2690  CG  ARG A 344      45.031  -7.309 -27.688  1.00 30.17           C  
ATOM   2691  CD  ARG A 344      44.531  -7.242 -26.250  1.00 30.17           C  
ATOM   2692  NE  ARG A 344      43.125  -6.812 -26.188  1.00 30.17           N  
ATOM   2693  NH1 ARG A 344      42.688  -7.812 -24.141  1.00 30.17           N  
ATOM   2694  NH2 ARG A 344      41.031  -6.648 -25.219  1.00 30.17           N  
ATOM   2695  CZ  ARG A 344      42.281  -7.094 -25.188  1.00 30.17           C  
ATOM   2696  N   GLY A 345      49.062  -5.578 -29.641  1.00 25.98           N  
ATOM   2697  CA  GLY A 345      50.312  -4.941 -29.234  1.00 25.98           C  
ATOM   2698  C   GLY A 345      50.125  -3.471 -28.906  1.00 25.98           C  
ATOM   2699  O   GLY A 345      49.188  -2.836 -29.344  1.00 25.98           O  
ATOM   2700  N   LEU A 346      50.844  -2.799 -27.797  1.00 27.84           N  
ATOM   2701  CA  LEU A 346      51.344  -1.845 -26.812  1.00 27.84           C  
ATOM   2702  C   LEU A 346      51.750  -0.530 -27.484  1.00 27.84           C  
ATOM   2703  CB  LEU A 346      52.562  -2.426 -26.078  1.00 27.84           C  
ATOM   2704  O   LEU A 346      52.594  -0.506 -28.375  1.00 27.84           O  
ATOM   2705  CG  LEU A 346      52.969  -1.724 -24.781  1.00 27.84           C  
ATOM   2706  CD1 LEU A 346      52.000  -2.080 -23.656  1.00 27.84           C  
ATOM   2707  CD2 LEU A 346      54.406  -2.096 -24.391  1.00 27.84           C  
ATOM   2708  N   PHE A 347      50.781   0.518 -27.562  1.00 25.83           N  
ATOM   2709  CA  PHE A 347      51.156   1.906 -27.344  1.00 25.83           C  
ATOM   2710  C   PHE A 347      49.906   2.787 -27.188  1.00 25.83           C  
ATOM   2711  CB  PHE A 347      52.031   2.420 -28.484  1.00 25.83           C  
ATOM   2712  O   PHE A 347      49.031   2.764 -28.031  1.00 25.83           O  
ATOM   2713  CG  PHE A 347      53.469   1.971 -28.391  1.00 25.83           C  
ATOM   2714  CD1 PHE A 347      54.375   2.639 -27.578  1.00 25.83           C  
ATOM   2715  CD2 PHE A 347      53.906   0.879 -29.141  1.00 25.83           C  
ATOM   2716  CE1 PHE A 347      55.688   2.225 -27.500  1.00 25.83           C  
ATOM   2717  CE2 PHE A 347      55.219   0.459 -29.062  1.00 25.83           C  
ATOM   2718  CZ  PHE A 347      56.125   1.134 -28.250  1.00 25.83           C  
ATOM   2719  N   GLY A 348      49.500   2.996 -26.000  1.00 26.95           N  
ATOM   2720  CA  GLY A 348      49.250   4.023 -25.000  1.00 26.95           C  
ATOM   2721  C   GLY A 348      49.562   5.422 -25.484  1.00 26.95           C  
ATOM   2722  O   GLY A 348      50.656   5.648 -26.062  1.00 26.95           O  
ATOM   2723  N   ALA A 349      48.625   6.270 -26.016  1.00 27.91           N  
ATOM   2724  CA  ALA A 349      48.875   7.680 -26.328  1.00 27.91           C  
ATOM   2725  C   ALA A 349      48.312   8.578 -25.219  1.00 27.91           C  
ATOM   2726  CB  ALA A 349      48.219   8.039 -27.672  1.00 27.91           C  
ATOM   2727  O   ALA A 349      47.125   8.570 -24.938  1.00 27.91           O  
ATOM   2728  N   ILE A 350      49.031   8.922 -24.297  1.00 30.25           N  
ATOM   2729  CA  ILE A 350      49.281  10.211 -23.656  1.00 30.25           C  
ATOM   2730  C   ILE A 350      49.844  11.188 -24.703  1.00 30.25           C  
ATOM   2731  CB  ILE A 350      50.281  10.062 -22.484  1.00 30.25           C  
ATOM   2732  O   ILE A 350      49.750  12.398 -24.531  1.00 30.25           O  
ATOM   2733  CG1 ILE A 350      49.719   9.070 -21.453  1.00 30.25           C  
ATOM   2734  CG2 ILE A 350      50.531  11.430 -21.828  1.00 30.25           C  
ATOM   2735  CD1 ILE A 350      50.688   8.781 -20.297  1.00 30.25           C  
ATOM   2736  N   ALA A 351      49.062  11.609 -25.828  1.00 28.42           N  
ATOM   2737  CA  ALA A 351      49.500  12.859 -26.438  1.00 28.42           C  
ATOM   2738  C   ALA A 351      48.375  13.461 -27.297  1.00 28.42           C  
ATOM   2739  CB  ALA A 351      50.750  12.633 -27.297  1.00 28.42           C  
ATOM   2740  O   ALA A 351      48.438  14.625 -27.703  1.00 28.42           O  
ATOM   2741  N   GLY A 352      47.062  13.062 -27.250  1.00 30.05           N  
ATOM   2742  CA  GLY A 352      45.938  13.703 -27.906  1.00 30.05           C  
ATOM   2743  C   GLY A 352      45.094  14.555 -26.969  1.00 30.05           C  
ATOM   2744  O   GLY A 352      44.375  15.445 -27.406  1.00 30.05           O  
ATOM   2745  N   PHE A 353      45.312  14.570 -25.688  1.00 26.69           N  
ATOM   2746  CA  PHE A 353      44.656  15.289 -24.609  1.00 26.69           C  
ATOM   2747  C   PHE A 353      45.406  16.562 -24.266  1.00 26.69           C  
ATOM   2748  CB  PHE A 353      44.531  14.398 -23.359  1.00 26.69           C  
ATOM   2749  O   PHE A 353      44.781  17.594 -23.953  1.00 26.69           O  
ATOM   2750  CG  PHE A 353      43.250  14.602 -22.609  1.00 26.69           C  
ATOM   2751  CD1 PHE A 353      43.188  15.484 -21.531  1.00 26.69           C  
ATOM   2752  CD2 PHE A 353      42.094  13.906 -22.969  1.00 26.69           C  
ATOM   2753  CE1 PHE A 353      42.000  15.672 -20.828  1.00 26.69           C  
ATOM   2754  CE2 PHE A 353      40.906  14.086 -22.266  1.00 26.69           C  
ATOM   2755  CZ  PHE A 353      40.844  14.969 -21.203  1.00 26.69           C  
ATOM   2756  N   ILE A 354      46.438  16.906 -24.906  1.00 31.17           N  
ATOM   2757  CA  ILE A 354      47.094  18.094 -24.391  1.00 31.17           C  
ATOM   2758  C   ILE A 354      47.281  19.109 -25.516  1.00 31.17           C  
ATOM   2759  CB  ILE A 354      48.469  17.750 -23.766  1.00 31.17           C  
ATOM   2760  O   ILE A 354      47.188  20.312 -25.297  1.00 31.17           O  
ATOM   2761  CG1 ILE A 354      48.281  16.797 -22.578  1.00 31.17           C  
ATOM   2762  CG2 ILE A 354      49.219  19.031 -23.328  1.00 31.17           C  
ATOM   2763  CD1 ILE A 354      49.594  16.406 -21.891  1.00 31.17           C  
ATOM   2764  N   GLU A 355      46.625  18.875 -26.766  1.00 30.39           N  
ATOM   2765  CA  GLU A 355      46.906  19.875 -27.781  1.00 30.39           C  
ATOM   2766  C   GLU A 355      45.688  20.094 -28.688  1.00 30.39           C  
ATOM   2767  CB  GLU A 355      48.125  19.469 -28.625  1.00 30.39           C  
ATOM   2768  O   GLU A 355      45.469  21.203 -29.203  1.00 30.39           O  
ATOM   2769  CG  GLU A 355      49.438  19.891 -28.016  1.00 30.39           C  
ATOM   2770  CD  GLU A 355      50.656  19.391 -28.812  1.00 30.39           C  
ATOM   2771  OE1 GLU A 355      51.812  19.625 -28.375  1.00 30.39           O  
ATOM   2772  OE2 GLU A 355      50.438  18.766 -29.875  1.00 30.39           O  
ATOM   2773  N   GLY A 356      44.344  19.469 -28.375  1.00 28.89           N  
ATOM   2774  CA  GLY A 356      43.375  19.688 -29.422  1.00 28.89           C  
ATOM   2775  C   GLY A 356      41.938  19.750 -28.906  1.00 28.89           C  
ATOM   2776  O   GLY A 356      41.000  19.922 -29.688  1.00 28.89           O  
ATOM   2777  N   GLY A 357      41.812  19.891 -27.547  1.00 32.78           N  
ATOM   2778  CA  GLY A 357      40.438  20.031 -27.062  1.00 32.78           C  
ATOM   2779  C   GLY A 357      39.469  19.094 -27.734  1.00 32.78           C  
ATOM   2780  O   GLY A 357      39.875  18.047 -28.250  1.00 32.78           O  
ATOM   2781  N   TRP A 358      38.000  19.094 -27.844  1.00 30.47           N  
ATOM   2782  CA  TRP A 358      36.781  18.438 -28.312  1.00 30.47           C  
ATOM   2783  C   TRP A 358      37.000  17.766 -29.656  1.00 30.47           C  
ATOM   2784  CB  TRP A 358      35.625  19.453 -28.406  1.00 30.47           C  
ATOM   2785  O   TRP A 358      36.500  16.688 -29.906  1.00 30.47           O  
ATOM   2786  CG  TRP A 358      34.281  18.875 -28.062  1.00 30.47           C  
ATOM   2787  CD1 TRP A 358      33.062  19.266 -28.547  1.00 30.47           C  
ATOM   2788  CD2 TRP A 358      34.031  17.812 -27.141  1.00 30.47           C  
ATOM   2789  CE2 TRP A 358      32.625  17.609 -27.125  1.00 30.47           C  
ATOM   2790  CE3 TRP A 358      34.844  17.016 -26.328  1.00 30.47           C  
ATOM   2791  NE1 TRP A 358      32.062  18.516 -27.984  1.00 30.47           N  
ATOM   2792  CH2 TRP A 358      32.844  15.867 -25.531  1.00 30.47           C  
ATOM   2793  CZ2 TRP A 358      32.031  16.641 -26.312  1.00 30.47           C  
ATOM   2794  CZ3 TRP A 358      34.250  16.047 -25.531  1.00 30.47           C  
ATOM   2795  N   THR A 359      38.062  18.078 -30.484  1.00 32.56           N  
ATOM   2796  CA  THR A 359      38.406  17.516 -31.797  1.00 32.56           C  
ATOM   2797  C   THR A 359      39.469  16.438 -31.672  1.00 32.56           C  
ATOM   2798  CB  THR A 359      38.906  18.625 -32.750  1.00 32.56           C  
ATOM   2799  O   THR A 359      39.438  15.445 -32.406  1.00 32.56           O  
ATOM   2800  CG2 THR A 359      37.750  19.422 -33.312  1.00 32.56           C  
ATOM   2801  OG1 THR A 359      39.781  19.500 -32.031  1.00 32.56           O  
ATOM   2802  N   GLY A 360      40.281  16.484 -30.609  1.00 33.03           N  
ATOM   2803  CA  GLY A 360      41.250  15.492 -30.172  1.00 33.03           C  
ATOM   2804  C   GLY A 360      40.625  14.359 -29.375  1.00 33.03           C  
ATOM   2805  O   GLY A 360      41.094  13.227 -29.438  1.00 33.03           O  
ATOM   2806  N   MET A 361      39.281  14.492 -28.828  1.00 32.03           N  
ATOM   2807  CA  MET A 361      38.281  13.734 -28.094  1.00 32.03           C  
ATOM   2808  C   MET A 361      37.375  12.953 -29.047  1.00 32.03           C  
ATOM   2809  CB  MET A 361      37.406  14.664 -27.219  1.00 32.03           C  
ATOM   2810  O   MET A 361      37.062  11.789 -28.797  1.00 32.03           O  
ATOM   2811  CG  MET A 361      36.500  13.930 -26.250  1.00 32.03           C  
ATOM   2812  SD  MET A 361      35.500  15.070 -25.234  1.00 32.03           S  
ATOM   2813  CE  MET A 361      34.281  15.602 -26.469  1.00 32.03           C  
ATOM   2814  N   VAL A 362      37.281  13.164 -30.344  1.00 33.91           N  
ATOM   2815  CA  VAL A 362      36.500  12.547 -31.422  1.00 33.91           C  
ATOM   2816  C   VAL A 362      37.406  11.617 -32.250  1.00 33.91           C  
ATOM   2817  CB  VAL A 362      35.844  13.609 -32.344  1.00 33.91           C  
ATOM   2818  O   VAL A 362      36.969  10.531 -32.625  1.00 33.91           O  
ATOM   2819  CG1 VAL A 362      35.125  12.945 -33.500  1.00 33.91           C  
ATOM   2820  CG2 VAL A 362      34.906  14.492 -31.531  1.00 33.91           C  
ATOM   2821  N   ASP A 363      38.750  11.719 -32.188  1.00 33.22           N  
ATOM   2822  CA  ASP A 363      39.781  10.945 -32.875  1.00 33.22           C  
ATOM   2823  C   ASP A 363      40.219   9.750 -32.031  1.00 33.22           C  
ATOM   2824  CB  ASP A 363      40.969  11.828 -33.219  1.00 33.22           C  
ATOM   2825  O   ASP A 363      40.625   8.719 -32.594  1.00 33.22           O  
ATOM   2826  CG  ASP A 363      40.750  12.664 -34.469  1.00 33.22           C  
ATOM   2827  OD1 ASP A 363      39.844  12.375 -35.250  1.00 33.22           O  
ATOM   2828  OD2 ASP A 363      41.531  13.633 -34.688  1.00 33.22           O  
ATOM   2829  N   GLY A 364      39.875   9.742 -30.781  1.00 35.06           N  
ATOM   2830  CA  GLY A 364      40.156   8.719 -29.797  1.00 35.06           C  
ATOM   2831  C   GLY A 364      39.000   7.762 -29.562  1.00 35.06           C  
ATOM   2832  O   GLY A 364      39.219   6.629 -29.125  1.00 35.06           O  
ATOM   2833  N   TRP A 365      37.719   7.820 -30.078  1.00 36.25           N  
ATOM   2834  CA  TRP A 365      36.438   7.117 -30.031  1.00 36.25           C  
ATOM   2835  C   TRP A 365      36.188   6.367 -31.328  1.00 36.25           C  
ATOM   2836  CB  TRP A 365      35.312   8.094 -29.750  1.00 36.25           C  
ATOM   2837  O   TRP A 365      35.562   5.301 -31.328  1.00 36.25           O  
ATOM   2838  CG  TRP A 365      34.906   8.164 -28.312  1.00 36.25           C  
ATOM   2839  CD1 TRP A 365      35.719   8.305 -27.219  1.00 36.25           C  
ATOM   2840  CD2 TRP A 365      33.562   8.086 -27.797  1.00 36.25           C  
ATOM   2841  CE2 TRP A 365      33.656   8.188 -26.391  1.00 36.25           C  
ATOM   2842  CE3 TRP A 365      32.281   7.949 -28.391  1.00 36.25           C  
ATOM   2843  NE1 TRP A 365      34.969   8.320 -26.062  1.00 36.25           N  
ATOM   2844  CH2 TRP A 365      31.297   8.016 -26.172  1.00 36.25           C  
ATOM   2845  CZ2 TRP A 365      32.531   8.156 -25.562  1.00 36.25           C  
ATOM   2846  CZ3 TRP A 365      31.172   7.914 -27.562  1.00 36.25           C  
ATOM   2847  N   TYR A 366      36.844   6.613 -32.562  1.00 44.12           N  
ATOM   2848  CA  TYR A 366      37.094   6.246 -33.938  1.00 44.12           C  
ATOM   2849  C   TYR A 366      38.594   6.211 -34.250  1.00 44.12           C  
ATOM   2850  CB  TYR A 366      36.406   7.230 -34.906  1.00 44.12           C  
ATOM   2851  O   TYR A 366      39.344   7.102 -33.844  1.00 44.12           O  
ATOM   2852  CG  TYR A 366      34.906   7.395 -34.625  1.00 44.12           C  
ATOM   2853  CD1 TYR A 366      34.000   6.430 -35.031  1.00 44.12           C  
ATOM   2854  CD2 TYR A 366      34.438   8.516 -33.938  1.00 44.12           C  
ATOM   2855  CE1 TYR A 366      32.625   6.578 -34.750  1.00 44.12           C  
ATOM   2856  CE2 TYR A 366      33.094   8.680 -33.688  1.00 44.12           C  
ATOM   2857  OH  TYR A 366      30.844   7.855 -33.844  1.00 44.12           O  
ATOM   2858  CZ  TYR A 366      32.188   7.703 -34.094  1.00 44.12           C  
ATOM   2859  N   GLY A 367      39.094   5.090 -34.125  1.00 49.03           N  
ATOM   2860  CA  GLY A 367      40.562   5.207 -34.156  1.00 49.03           C  
ATOM   2861  C   GLY A 367      41.156   4.449 -35.312  1.00 49.03           C  
ATOM   2862  O   GLY A 367      40.438   3.914 -36.188  1.00 49.03           O  
ATOM   2863  N   TYR A 368      42.188   5.023 -35.781  1.00 51.44           N  
ATOM   2864  CA  TYR A 368      43.188   4.512 -36.719  1.00 51.44           C  
ATOM   2865  C   TYR A 368      43.875   3.281 -36.188  1.00 51.44           C  
ATOM   2866  CB  TYR A 368      44.188   5.594 -37.094  1.00 51.44           C  
ATOM   2867  O   TYR A 368      44.281   3.262 -35.031  1.00 51.44           O  
ATOM   2868  CG  TYR A 368      43.594   6.785 -37.781  1.00 51.44           C  
ATOM   2869  CD1 TYR A 368      43.500   6.809 -39.188  1.00 51.44           C  
ATOM   2870  CD2 TYR A 368      43.156   7.891 -37.062  1.00 51.44           C  
ATOM   2871  CE1 TYR A 368      42.938   7.906 -39.844  1.00 51.44           C  
ATOM   2872  CE2 TYR A 368      42.625   8.992 -37.719  1.00 51.44           C  
ATOM   2873  OH  TYR A 368      41.969  10.086 -39.750  1.00 51.44           O  
ATOM   2874  CZ  TYR A 368      42.500   8.992 -39.094  1.00 51.44           C  
ATOM   2875  N   HIS A 369      43.469   2.139 -36.750  1.00 60.25           N  
ATOM   2876  CA  HIS A 369      44.344   0.987 -36.531  1.00 60.25           C  
ATOM   2877  C   HIS A 369      45.406   0.866 -37.625  1.00 60.25           C  
ATOM   2878  CB  HIS A 369      43.531  -0.297 -36.438  1.00 60.25           C  
ATOM   2879  O   HIS A 369      45.062   0.837 -38.812  1.00 60.25           O  
ATOM   2880  CG  HIS A 369      44.344  -1.533 -36.281  1.00 60.25           C  
ATOM   2881  CD2 HIS A 369      44.625  -2.529 -37.156  1.00 60.25           C  
ATOM   2882  ND1 HIS A 369      45.000  -1.853 -35.094  1.00 60.25           N  
ATOM   2883  CE1 HIS A 369      45.625  -2.994 -35.250  1.00 60.25           C  
ATOM   2884  NE2 HIS A 369      45.438  -3.428 -36.500  1.00 60.25           N  
ATOM   2885  N   HIS A 370      46.625   1.161 -37.156  1.00 55.75           N  
ATOM   2886  CA  HIS A 370      47.594   1.029 -38.219  1.00 55.75           C  
ATOM   2887  C   HIS A 370      48.656  -0.016 -37.875  1.00 55.75           C  
ATOM   2888  CB  HIS A 370      48.250   2.375 -38.500  1.00 55.75           C  
ATOM   2889  O   HIS A 370      48.875  -0.319 -36.688  1.00 55.75           O  
ATOM   2890  CG  HIS A 370      49.188   2.830 -37.406  1.00 55.75           C  
ATOM   2891  CD2 HIS A 370      50.531   2.861 -37.344  1.00 55.75           C  
ATOM   2892  ND1 HIS A 370      48.719   3.326 -36.219  1.00 55.75           N  
ATOM   2893  CE1 HIS A 370      49.750   3.645 -35.469  1.00 55.75           C  
ATOM   2894  NE2 HIS A 370      50.875   3.371 -36.125  1.00 55.75           N  
ATOM   2895  N   GLN A 371      49.031  -0.728 -38.781  1.00 59.25           N  
ATOM   2896  CA  GLN A 371      50.156  -1.668 -38.719  1.00 59.25           C  
ATOM   2897  C   GLN A 371      51.281  -1.257 -39.656  1.00 59.25           C  
ATOM   2898  CB  GLN A 371      49.688  -3.084 -39.062  1.00 59.25           C  
ATOM   2899  O   GLN A 371      51.062  -1.062 -40.844  1.00 59.25           O  
ATOM   2900  CG  GLN A 371      50.625  -4.176 -38.562  1.00 59.25           C  
ATOM   2901  CD  GLN A 371      50.031  -5.566 -38.688  1.00 59.25           C  
ATOM   2902  NE2 GLN A 371      50.750  -6.570 -38.219  1.00 59.25           N  
ATOM   2903  OE1 GLN A 371      48.906  -5.734 -39.219  1.00 59.25           O  
ATOM   2904  N   ASN A 372      52.500  -0.845 -38.969  1.00 61.62           N  
ATOM   2905  CA  ASN A 372      53.688  -0.524 -39.781  1.00 61.62           C  
ATOM   2906  C   ASN A 372      54.938  -1.224 -39.219  1.00 61.62           C  
ATOM   2907  CB  ASN A 372      53.906   0.989 -39.812  1.00 61.62           C  
ATOM   2908  O   ASN A 372      54.844  -2.051 -38.312  1.00 61.62           O  
ATOM   2909  CG  ASN A 372      54.094   1.594 -38.438  1.00 61.62           C  
ATOM   2910  ND2 ASN A 372      53.906   2.904 -38.344  1.00 61.62           N  
ATOM   2911  OD1 ASN A 372      54.406   0.889 -37.469  1.00 61.62           O  
ATOM   2912  N   GLU A 373      55.969  -1.114 -39.781  1.00 52.78           N  
ATOM   2913  CA  GLU A 373      57.250  -1.738 -39.438  1.00 52.78           C  
ATOM   2914  C   GLU A 373      57.688  -1.353 -38.031  1.00 52.78           C  
ATOM   2915  CB  GLU A 373      58.312  -1.352 -40.438  1.00 52.78           C  
ATOM   2916  O   GLU A 373      58.438  -2.090 -37.375  1.00 52.78           O  
ATOM   2917  CG  GLU A 373      58.188  -2.072 -41.781  1.00 52.78           C  
ATOM   2918  CD  GLU A 373      59.406  -1.877 -42.688  1.00 52.78           C  
ATOM   2919  OE1 GLU A 373      59.469  -2.525 -43.750  1.00 52.78           O  
ATOM   2920  OE2 GLU A 373      60.281  -1.069 -42.312  1.00 52.78           O  
ATOM   2921  N   GLN A 374      57.062  -0.288 -37.438  1.00 42.19           N  
ATOM   2922  CA  GLN A 374      57.438   0.287 -36.156  1.00 42.19           C  
ATOM   2923  C   GLN A 374      56.438  -0.123 -35.062  1.00 42.19           C  
ATOM   2924  CB  GLN A 374      57.500   1.812 -36.250  1.00 42.19           C  
ATOM   2925  O   GLN A 374      56.656   0.110 -33.875  1.00 42.19           O  
ATOM   2926  CG  GLN A 374      58.625   2.316 -37.156  1.00 42.19           C  
ATOM   2927  CD  GLN A 374      58.531   3.812 -37.375  1.00 42.19           C  
ATOM   2928  NE2 GLN A 374      59.688   4.488 -37.281  1.00 42.19           N  
ATOM   2929  OE1 GLN A 374      57.469   4.355 -37.688  1.00 42.19           O  
ATOM   2930  N   GLY A 375      55.375  -0.927 -35.469  1.00 45.38           N  
ATOM   2931  CA  GLY A 375      54.438  -1.453 -34.500  1.00 45.38           C  
ATOM   2932  C   GLY A 375      53.000  -1.161 -34.844  1.00 45.38           C  
ATOM   2933  O   GLY A 375      52.688  -0.763 -35.969  1.00 45.38           O  
ATOM   2934  N   SER A 376      51.938  -1.716 -34.156  1.00 46.44           N  
ATOM   2935  CA  SER A 376      50.500  -1.494 -34.281  1.00 46.44           C  
ATOM   2936  C   SER A 376      50.000  -0.592 -33.156  1.00 46.44           C  
ATOM   2937  CB  SER A 376      49.750  -2.826 -34.250  1.00 46.44           C  
ATOM   2938  O   SER A 376      50.594  -0.504 -32.094  1.00 46.44           O  
ATOM   2939  OG  SER A 376      49.875  -3.453 -33.000  1.00 46.44           O  
ATOM   2940  N   GLY A 377      49.156   0.500 -33.375  1.00 46.22           N  
ATOM   2941  CA  GLY A 377      48.625   1.438 -32.406  1.00 46.22           C  
ATOM   2942  C   GLY A 377      47.094   1.467 -32.344  1.00 46.22           C  
ATOM   2943  O   GLY A 377      46.438   1.175 -33.344  1.00 46.22           O  
ATOM   2944  N   TYR A 378      46.438   1.347 -30.891  1.00 46.38           N  
ATOM   2945  CA  TYR A 378      45.000   1.446 -30.609  1.00 46.38           C  
ATOM   2946  C   TYR A 378      44.688   2.742 -29.875  1.00 46.38           C  
ATOM   2947  CB  TYR A 378      44.531   0.247 -29.781  1.00 46.38           C  
ATOM   2948  O   TYR A 378      45.500   3.252 -29.109  1.00 46.38           O  
ATOM   2949  CG  TYR A 378      44.750  -1.081 -30.484  1.00 46.38           C  
ATOM   2950  CD1 TYR A 378      43.750  -1.620 -31.297  1.00 46.38           C  
ATOM   2951  CD2 TYR A 378      45.906  -1.800 -30.312  1.00 46.38           C  
ATOM   2952  CE1 TYR A 378      43.938  -2.846 -31.938  1.00 46.38           C  
ATOM   2953  CE2 TYR A 378      46.125  -3.025 -30.938  1.00 46.38           C  
ATOM   2954  OH  TYR A 378      45.281  -4.750 -32.375  1.00 46.38           O  
ATOM   2955  CZ  TYR A 378      45.125  -3.539 -31.750  1.00 46.38           C  
ATOM   2956  N   ALA A 379      43.438   3.326 -30.016  1.00 43.69           N  
ATOM   2957  CA  ALA A 379      42.969   4.473 -29.234  1.00 43.69           C  
ATOM   2958  C   ALA A 379      42.125   4.023 -28.047  1.00 43.69           C  
ATOM   2959  CB  ALA A 379      42.188   5.418 -30.125  1.00 43.69           C  
ATOM   2960  O   ALA A 379      41.281   3.146 -28.188  1.00 43.69           O  
ATOM   2961  N   ALA A 380      42.500   4.293 -26.594  1.00 38.91           N  
ATOM   2962  CA  ALA A 380      41.781   4.121 -25.328  1.00 38.91           C  
ATOM   2963  C   ALA A 380      41.438   5.473 -24.719  1.00 38.91           C  
ATOM   2964  CB  ALA A 380      42.625   3.307 -24.344  1.00 38.91           C  
ATOM   2965  O   ALA A 380      42.250   6.406 -24.734  1.00 38.91           O  
ATOM   2966  N   ASP A 381      39.875   5.637 -24.141  1.00 38.22           N  
ATOM   2967  CA  ASP A 381      39.812   6.094 -22.750  1.00 38.22           C  
ATOM   2968  C   ASP A 381      38.406   5.902 -22.172  1.00 38.22           C  
ATOM   2969  CB  ASP A 381      40.250   7.562 -22.656  1.00 38.22           C  
ATOM   2970  O   ASP A 381      37.438   6.309 -22.781  1.00 38.22           O  
ATOM   2971  CG  ASP A 381      39.719   8.250 -21.406  1.00 38.22           C  
ATOM   2972  OD1 ASP A 381      39.594   7.582 -20.359  1.00 38.22           O  
ATOM   2973  OD2 ASP A 381      39.406   9.461 -21.469  1.00 38.22           O  
ATOM   2974  N   LEU A 382      38.062   4.891 -21.281  1.00 38.19           N  
ATOM   2975  CA  LEU A 382      37.219   4.418 -20.188  1.00 38.19           C  
ATOM   2976  C   LEU A 382      36.656   5.590 -19.391  1.00 38.19           C  
ATOM   2977  CB  LEU A 382      38.000   3.484 -19.266  1.00 38.19           C  
ATOM   2978  O   LEU A 382      35.500   5.574 -18.984  1.00 38.19           O  
ATOM   2979  CG  LEU A 382      37.188   2.594 -18.344  1.00 38.19           C  
ATOM   2980  CD1 LEU A 382      37.031   1.207 -18.953  1.00 38.19           C  
ATOM   2981  CD2 LEU A 382      37.844   2.498 -16.969  1.00 38.19           C  
ATOM   2982  N   LYS A 383      37.156   6.934 -19.391  1.00 40.34           N  
ATOM   2983  CA  LYS A 383      36.750   8.062 -18.562  1.00 40.34           C  
ATOM   2984  C   LYS A 383      35.812   8.992 -19.328  1.00 40.34           C  
ATOM   2985  CB  LYS A 383      37.969   8.844 -18.062  1.00 40.34           C  
ATOM   2986  O   LYS A 383      34.812   9.500 -18.766  1.00 40.34           O  
ATOM   2987  CG  LYS A 383      37.688   9.680 -16.828  1.00 40.34           C  
ATOM   2988  CD  LYS A 383      39.000  10.273 -16.266  1.00 40.34           C  
ATOM   2989  CE  LYS A 383      38.719  11.141 -15.047  1.00 40.34           C  
ATOM   2990  NZ  LYS A 383      40.000  11.703 -14.484  1.00 40.34           N  
ATOM   2991  N   SER A 384      35.719   9.031 -20.641  1.00 39.59           N  
ATOM   2992  CA  SER A 384      34.875   9.781 -21.547  1.00 39.59           C  
ATOM   2993  C   SER A 384      33.594   9.016 -21.859  1.00 39.59           C  
ATOM   2994  CB  SER A 384      35.594  10.094 -22.844  1.00 39.59           C  
ATOM   2995  O   SER A 384      32.500   9.609 -21.969  1.00 39.59           O  
ATOM   2996  OG  SER A 384      34.688  10.406 -23.891  1.00 39.59           O  
ATOM   2997  N   THR A 385      33.625   7.738 -21.766  1.00 38.19           N  
ATOM   2998  CA  THR A 385      32.500   6.785 -21.781  1.00 38.19           C  
ATOM   2999  C   THR A 385      31.672   6.891 -20.516  1.00 38.19           C  
ATOM   3000  CB  THR A 385      33.031   5.344 -21.953  1.00 38.19           C  
ATOM   3001  O   THR A 385      30.438   6.848 -20.578  1.00 38.19           O  
ATOM   3002  CG2 THR A 385      31.875   4.363 -22.125  1.00 38.19           C  
ATOM   3003  OG1 THR A 385      33.875   5.270 -23.094  1.00 38.19           O  
ATOM   3004  N   GLN A 386      32.219   7.285 -19.516  1.00 37.84           N  
ATOM   3005  CA  GLN A 386      31.547   7.465 -18.234  1.00 37.84           C  
ATOM   3006  C   GLN A 386      30.844   8.820 -18.172  1.00 37.84           C  
ATOM   3007  CB  GLN A 386      32.531   7.328 -17.078  1.00 37.84           C  
ATOM   3008  O   GLN A 386      29.750   8.930 -17.625  1.00 37.84           O  
ATOM   3009  CG  GLN A 386      31.875   7.094 -15.727  1.00 37.84           C  
ATOM   3010  CD  GLN A 386      31.062   5.812 -15.688  1.00 37.84           C  
ATOM   3011  NE2 GLN A 386      29.938   5.852 -15.000  1.00 37.84           N  
ATOM   3012  OE1 GLN A 386      31.453   4.793 -16.266  1.00 37.84           O  
ATOM   3013  N   ASN A 387      31.344   9.828 -18.906  1.00 46.06           N  
ATOM   3014  CA  ASN A 387      30.750  11.164 -18.969  1.00 46.06           C  
ATOM   3015  C   ASN A 387      29.594  11.219 -19.953  1.00 46.06           C  
ATOM   3016  CB  ASN A 387      31.812  12.203 -19.344  1.00 46.06           C  
ATOM   3017  O   ASN A 387      28.594  11.883 -19.703  1.00 46.06           O  
ATOM   3018  CG  ASN A 387      32.594  12.688 -18.141  1.00 46.06           C  
ATOM   3019  ND2 ASN A 387      33.688  13.414 -18.391  1.00 46.06           N  
ATOM   3020  OD1 ASN A 387      32.250  12.414 -17.000  1.00 46.06           O  
ATOM   3021  N   ALA A 388      29.609  10.516 -21.109  1.00 39.91           N  
ATOM   3022  CA  ALA A 388      28.516  10.297 -22.047  1.00 39.91           C  
ATOM   3023  C   ALA A 388      27.422   9.414 -21.438  1.00 39.91           C  
ATOM   3024  CB  ALA A 388      29.031   9.680 -23.344  1.00 39.91           C  
ATOM   3025  O   ALA A 388      26.234   9.648 -21.641  1.00 39.91           O  
ATOM   3026  N   ILE A 389      27.797   8.539 -20.547  1.00 43.28           N  
ATOM   3027  CA  ILE A 389      26.953   7.660 -19.750  1.00 43.28           C  
ATOM   3028  C   ILE A 389      26.203   8.484 -18.719  1.00 43.28           C  
ATOM   3029  CB  ILE A 389      27.766   6.539 -19.078  1.00 43.28           C  
ATOM   3030  O   ILE A 389      25.000   8.289 -18.500  1.00 43.28           O  
ATOM   3031  CG1 ILE A 389      28.344   5.582 -20.125  1.00 43.28           C  
ATOM   3032  CG2 ILE A 389      26.906   5.789 -18.062  1.00 43.28           C  
ATOM   3033  CD1 ILE A 389      29.281   4.527 -19.547  1.00 43.28           C  
ATOM   3034  N   ASP A 390      26.797   9.445 -18.172  1.00 45.34           N  
ATOM   3035  CA  ASP A 390      26.203  10.305 -17.156  1.00 45.34           C  
ATOM   3036  C   ASP A 390      25.219  11.289 -17.781  1.00 45.34           C  
ATOM   3037  CB  ASP A 390      27.297  11.070 -16.406  1.00 45.34           C  
ATOM   3038  O   ASP A 390      24.188  11.617 -17.156  1.00 45.34           O  
ATOM   3039  CG  ASP A 390      28.062  10.195 -15.430  1.00 45.34           C  
ATOM   3040  OD1 ASP A 390      27.594   9.086 -15.102  1.00 45.34           O  
ATOM   3041  OD2 ASP A 390      29.156  10.625 -14.977  1.00 45.34           O  
ATOM   3042  N   LYS A 391      25.422  11.688 -19.062  1.00 45.84           N  
ATOM   3043  CA  LYS A 391      24.547  12.617 -19.781  1.00 45.84           C  
ATOM   3044  C   LYS A 391      23.281  11.914 -20.281  1.00 45.84           C  
ATOM   3045  CB  LYS A 391      25.297  13.258 -20.953  1.00 45.84           C  
ATOM   3046  O   LYS A 391      22.203  12.492 -20.250  1.00 45.84           O  
ATOM   3047  CG  LYS A 391      26.125  14.477 -20.578  1.00 45.84           C  
ATOM   3048  CD  LYS A 391      26.750  15.133 -21.797  1.00 45.84           C  
ATOM   3049  CE  LYS A 391      27.703  16.250 -21.406  1.00 45.84           C  
ATOM   3050  NZ  LYS A 391      28.312  16.906 -22.609  1.00 45.84           N  
ATOM   3051  N   ILE A 392      23.328  10.656 -20.641  1.00 44.91           N  
ATOM   3052  CA  ILE A 392      22.250   9.789 -21.078  1.00 44.91           C  
ATOM   3053  C   ILE A 392      21.406   9.375 -19.859  1.00 44.91           C  
ATOM   3054  CB  ILE A 392      22.781   8.539 -21.812  1.00 44.91           C  
ATOM   3055  O   ILE A 392      20.172   9.398 -19.922  1.00 44.91           O  
ATOM   3056  CG1 ILE A 392      23.453   8.938 -23.125  1.00 44.91           C  
ATOM   3057  CG2 ILE A 392      21.641   7.535 -22.047  1.00 44.91           C  
ATOM   3058  CD1 ILE A 392      24.188   7.793 -23.812  1.00 44.91           C  
ATOM   3059  N   THR A 393      22.094   9.070 -18.734  1.00 41.12           N  
ATOM   3060  CA  THR A 393      21.453   8.711 -17.469  1.00 41.12           C  
ATOM   3061  C   THR A 393      20.719   9.898 -16.875  1.00 41.12           C  
ATOM   3062  CB  THR A 393      22.484   8.188 -16.453  1.00 41.12           C  
ATOM   3063  O   THR A 393      19.594   9.766 -16.391  1.00 41.12           O  
ATOM   3064  CG2 THR A 393      21.812   7.703 -15.172  1.00 41.12           C  
ATOM   3065  OG1 THR A 393      23.219   7.094 -17.031  1.00 41.12           O  
ATOM   3066  N   ASN A 394      21.156  11.125 -17.062  1.00 49.62           N  
ATOM   3067  CA  ASN A 394      20.547  12.367 -16.578  1.00 49.62           C  
ATOM   3068  C   ASN A 394      19.375  12.789 -17.453  1.00 49.62           C  
ATOM   3069  CB  ASN A 394      21.594  13.484 -16.516  1.00 49.62           C  
ATOM   3070  O   ASN A 394      18.359  13.273 -16.953  1.00 49.62           O  
ATOM   3071  CG  ASN A 394      22.562  13.305 -15.352  1.00 49.62           C  
ATOM   3072  ND2 ASN A 394      23.719  13.938 -15.453  1.00 49.62           N  
ATOM   3073  OD1 ASN A 394      22.266  12.609 -14.383  1.00 49.62           O  
ATOM   3074  N   LYS A 395      19.438  12.570 -18.812  1.00 49.53           N  
ATOM   3075  CA  LYS A 395      18.375  12.867 -19.750  1.00 49.53           C  
ATOM   3076  C   LYS A 395      17.219  11.875 -19.625  1.00 49.53           C  
ATOM   3077  CB  LYS A 395      18.906  12.859 -21.188  1.00 49.53           C  
ATOM   3078  O   LYS A 395      16.047  12.266 -19.672  1.00 49.53           O  
ATOM   3079  CG  LYS A 395      18.000  13.547 -22.188  1.00 49.53           C  
ATOM   3080  CD  LYS A 395      18.734  13.883 -23.484  1.00 49.53           C  
ATOM   3081  CE  LYS A 395      17.844  14.625 -24.469  1.00 49.53           C  
ATOM   3082  NZ  LYS A 395      18.516  14.812 -25.781  1.00 49.53           N  
ATOM   3083  N   VAL A 396      17.531  10.641 -19.406  1.00 44.19           N  
ATOM   3084  CA  VAL A 396      16.547   9.594 -19.156  1.00 44.19           C  
ATOM   3085  C   VAL A 396      15.852   9.844 -17.812  1.00 44.19           C  
ATOM   3086  CB  VAL A 396      17.188   8.188 -19.172  1.00 44.19           C  
ATOM   3087  O   VAL A 396      14.625   9.719 -17.719  1.00 44.19           O  
ATOM   3088  CG1 VAL A 396      16.188   7.129 -18.703  1.00 44.19           C  
ATOM   3089  CG2 VAL A 396      17.734   7.863 -20.562  1.00 44.19           C  
ATOM   3090  N   ASN A 397      16.625  10.266 -16.781  1.00 46.84           N  
ATOM   3091  CA  ASN A 397      16.109  10.602 -15.461  1.00 46.84           C  
ATOM   3092  C   ASN A 397      15.211  11.836 -15.508  1.00 46.84           C  
ATOM   3093  CB  ASN A 397      17.250  10.812 -14.469  1.00 46.84           C  
ATOM   3094  O   ASN A 397      14.195  11.891 -14.812  1.00 46.84           O  
ATOM   3095  CG  ASN A 397      17.906   9.508 -14.039  1.00 46.84           C  
ATOM   3096  ND2 ASN A 397      19.141   9.594 -13.578  1.00 46.84           N  
ATOM   3097  OD1 ASN A 397      17.297   8.445 -14.125  1.00 46.84           O  
ATOM   3098  N   SER A 398      15.477  12.844 -16.391  1.00 51.31           N  
ATOM   3099  CA  SER A 398      14.719  14.078 -16.562  1.00 51.31           C  
ATOM   3100  C   SER A 398      13.414  13.820 -17.312  1.00 51.31           C  
ATOM   3101  CB  SER A 398      15.547  15.125 -17.297  1.00 51.31           C  
ATOM   3102  O   SER A 398      12.375  14.383 -16.969  1.00 51.31           O  
ATOM   3103  OG  SER A 398      15.625  14.820 -18.672  1.00 51.31           O  
ATOM   3104  N   VAL A 399      13.383  13.031 -18.297  1.00 42.47           N  
ATOM   3105  CA  VAL A 399      12.211  12.664 -19.094  1.00 42.47           C  
ATOM   3106  C   VAL A 399      11.289  11.773 -18.266  1.00 42.47           C  
ATOM   3107  CB  VAL A 399      12.609  11.953 -20.406  1.00 42.47           C  
ATOM   3108  O   VAL A 399      10.070  11.922 -18.312  1.00 42.47           O  
ATOM   3109  CG1 VAL A 399      11.375  11.406 -21.109  1.00 42.47           C  
ATOM   3110  CG2 VAL A 399      13.383  12.906 -21.312  1.00 42.47           C  
ATOM   3111  N   ILE A 400      11.773  11.000 -17.375  1.00 49.31           N  
ATOM   3112  CA  ILE A 400      11.062  10.102 -16.469  1.00 49.31           C  
ATOM   3113  C   ILE A 400      10.391  10.906 -15.367  1.00 49.31           C  
ATOM   3114  CB  ILE A 400      12.008   9.047 -15.867  1.00 49.31           C  
ATOM   3115  O   ILE A 400       9.242  10.633 -15.000  1.00 49.31           O  
ATOM   3116  CG1 ILE A 400      12.477   8.062 -16.953  1.00 49.31           C  
ATOM   3117  CG2 ILE A 400      11.328   8.305 -14.711  1.00 49.31           C  
ATOM   3118  CD1 ILE A 400      13.547   7.086 -16.469  1.00 49.31           C  
ATOM   3119  N   GLU A 401      11.117  11.875 -14.891  1.00 48.69           N  
ATOM   3120  CA  GLU A 401      10.586  12.766 -13.852  1.00 48.69           C  
ATOM   3121  C   GLU A 401       9.398  13.570 -14.375  1.00 48.69           C  
ATOM   3122  CB  GLU A 401      11.680  13.703 -13.344  1.00 48.69           C  
ATOM   3123  O   GLU A 401       8.414  13.766 -13.656  1.00 48.69           O  
ATOM   3124  CG  GLU A 401      12.484  13.141 -12.188  1.00 48.69           C  
ATOM   3125  CD  GLU A 401      13.484  14.133 -11.609  1.00 48.69           C  
ATOM   3126  OE1 GLU A 401      14.211  13.781 -10.648  1.00 48.69           O  
ATOM   3127  OE2 GLU A 401      13.547  15.273 -12.125  1.00 48.69           O  
ATOM   3128  N   LYS A 402       9.438  14.023 -15.586  1.00 42.12           N  
ATOM   3129  CA  LYS A 402       8.391  14.805 -16.234  1.00 42.12           C  
ATOM   3130  C   LYS A 402       7.195  13.930 -16.609  1.00 42.12           C  
ATOM   3131  CB  LYS A 402       8.938  15.500 -17.484  1.00 42.12           C  
ATOM   3132  O   LYS A 402       6.047  14.352 -16.469  1.00 42.12           O  
ATOM   3133  CG  LYS A 402       9.562  16.859 -17.203  1.00 42.12           C  
ATOM   3134  CD  LYS A 402      10.039  17.531 -18.484  1.00 42.12           C  
ATOM   3135  CE  LYS A 402      10.820  18.797 -18.203  1.00 42.12           C  
ATOM   3136  NZ  LYS A 402      11.211  19.516 -19.453  1.00 42.12           N  
ATOM   3137  N   MET A 403       7.320  12.742 -16.859  1.00 40.50           N  
ATOM   3138  CA  MET A 403       6.289  11.766 -17.188  1.00 40.50           C  
ATOM   3139  C   MET A 403       5.660  11.188 -15.930  1.00 40.50           C  
ATOM   3140  CB  MET A 403       6.871  10.648 -18.062  1.00 40.50           C  
ATOM   3141  O   MET A 403       4.465  10.883 -15.914  1.00 40.50           O  
ATOM   3142  CG  MET A 403       7.105  11.047 -19.500  1.00 40.50           C  
ATOM   3143  SD  MET A 403       7.578   9.617 -20.562  1.00 40.50           S  
ATOM   3144  CE  MET A 403       6.410   8.375 -19.953  1.00 40.50           C  
ATOM   3145  N   ASN A 404       6.332  11.141 -14.727  1.00 43.06           N  
ATOM   3146  CA  ASN A 404       5.973  10.695 -13.383  1.00 43.06           C  
ATOM   3147  C   ASN A 404       4.969  11.648 -12.734  1.00 43.06           C  
ATOM   3148  CB  ASN A 404       7.219  10.562 -12.508  1.00 43.06           C  
ATOM   3149  O   ASN A 404       4.051  11.211 -12.039  1.00 43.06           O  
ATOM   3150  CG  ASN A 404       7.059   9.523 -11.414  1.00 43.06           C  
ATOM   3151  ND2 ASN A 404       7.957   9.547 -10.438  1.00 43.06           N  
ATOM   3152  OD1 ASN A 404       6.137   8.703 -11.453  1.00 43.06           O  
ATOM   3153  N   THR A 405       5.070  12.859 -12.914  1.00 49.78           N  
ATOM   3154  CA  THR A 405       4.125  13.844 -12.391  1.00 49.78           C  
ATOM   3155  C   THR A 405       2.768  13.711 -13.070  1.00 49.78           C  
ATOM   3156  CB  THR A 405       4.652  15.273 -12.562  1.00 49.78           C  
ATOM   3157  O   THR A 405       1.727  13.773 -12.414  1.00 49.78           O  
ATOM   3158  CG2 THR A 405       3.820  16.266 -11.766  1.00 49.78           C  
ATOM   3159  OG1 THR A 405       6.012  15.336 -12.117  1.00 49.78           O  
ATOM   3160  N   GLN A 406       2.766  13.297 -14.250  1.00 38.81           N  
ATOM   3161  CA  GLN A 406       1.558  13.195 -15.062  1.00 38.81           C  
ATOM   3162  C   GLN A 406       0.878  11.844 -14.875  1.00 38.81           C  
ATOM   3163  CB  GLN A 406       1.884  13.422 -16.531  1.00 38.81           C  
ATOM   3164  O   GLN A 406      -0.350  11.758 -14.820  1.00 38.81           O  
ATOM   3165  CG  GLN A 406       2.320  14.844 -16.859  1.00 38.81           C  
ATOM   3166  CD  GLN A 406       1.162  15.828 -16.875  1.00 38.81           C  
ATOM   3167  NE2 GLN A 406       1.456  17.094 -16.641  1.00 38.81           N  
ATOM   3168  OE1 GLN A 406       0.012  15.445 -17.109  1.00 38.81           O  
ATOM   3169  N   PHE A 407       1.607  10.734 -14.531  1.00 40.94           N  
ATOM   3170  CA  PHE A 407       1.130   9.367 -14.359  1.00 40.94           C  
ATOM   3171  C   PHE A 407       0.672   9.133 -12.922  1.00 40.94           C  
ATOM   3172  CB  PHE A 407       2.225   8.367 -14.727  1.00 40.94           C  
ATOM   3173  O   PHE A 407      -0.339   8.469 -12.688  1.00 40.94           O  
ATOM   3174  CG  PHE A 407       2.262   8.023 -16.203  1.00 40.94           C  
ATOM   3175  CD1 PHE A 407       1.276   7.227 -16.766  1.00 40.94           C  
ATOM   3176  CD2 PHE A 407       3.283   8.500 -17.000  1.00 40.94           C  
ATOM   3177  CE1 PHE A 407       1.309   6.906 -18.125  1.00 40.94           C  
ATOM   3178  CE2 PHE A 407       3.320   8.188 -18.359  1.00 40.94           C  
ATOM   3179  CZ  PHE A 407       2.334   7.391 -18.922  1.00 40.94           C  
ATOM   3180  N   THR A 408       1.487   9.734 -11.922  1.00 47.75           N  
ATOM   3181  CA  THR A 408       1.105   9.727 -10.516  1.00 47.75           C  
ATOM   3182  C   THR A 408      -0.163  10.547 -10.297  1.00 47.75           C  
ATOM   3183  CB  THR A 408       2.236  10.273  -9.633  1.00 47.75           C  
ATOM   3184  O   THR A 408      -1.036  10.148  -9.523  1.00 47.75           O  
ATOM   3185  CG2 THR A 408       1.886  10.148  -8.148  1.00 47.75           C  
ATOM   3186  OG1 THR A 408       3.439   9.539  -9.891  1.00 47.75           O  
ATOM   3187  N   ALA A 409      -0.329  11.594 -10.992  1.00 44.97           N  
ATOM   3188  CA  ALA A 409      -1.499  12.469 -10.977  1.00 44.97           C  
ATOM   3189  C   ALA A 409      -2.693  11.797 -11.648  1.00 44.97           C  
ATOM   3190  CB  ALA A 409      -1.180  13.789 -11.664  1.00 44.97           C  
ATOM   3191  O   ALA A 409      -3.820  11.883 -11.156  1.00 44.97           O  
ATOM   3192  N   VAL A 410      -2.461  10.961 -12.664  1.00 44.12           N  
ATOM   3193  CA  VAL A 410      -3.469  10.227 -13.414  1.00 44.12           C  
ATOM   3194  C   VAL A 410      -3.836   8.945 -12.672  1.00 44.12           C  
ATOM   3195  CB  VAL A 410      -2.977   9.883 -14.844  1.00 44.12           C  
ATOM   3196  O   VAL A 410      -5.008   8.562 -12.617  1.00 44.12           O  
ATOM   3197  CG1 VAL A 410      -3.973   8.969 -15.555  1.00 44.12           C  
ATOM   3198  CG2 VAL A 410      -2.752  11.164 -15.648  1.00 44.12           C  
ATOM   3199  N   GLY A 411      -2.779   8.188 -12.086  1.00 44.00           N  
ATOM   3200  CA  GLY A 411      -2.990   7.039 -11.219  1.00 44.00           C  
ATOM   3201  C   GLY A 411      -3.799   7.371  -9.984  1.00 44.00           C  
ATOM   3202  O   GLY A 411      -4.672   6.598  -9.578  1.00 44.00           O  
ATOM   3203  N   LYS A 412      -3.623   8.617  -9.312  1.00 45.78           N  
ATOM   3204  CA  LYS A 412      -4.316   9.125  -8.133  1.00 45.78           C  
ATOM   3205  C   LYS A 412      -5.723   9.602  -8.484  1.00 45.78           C  
ATOM   3206  CB  LYS A 412      -3.523  10.266  -7.488  1.00 45.78           C  
ATOM   3207  O   LYS A 412      -6.664   9.398  -7.715  1.00 45.78           O  
ATOM   3208  CG  LYS A 412      -2.336   9.805  -6.660  1.00 45.78           C  
ATOM   3209  CD  LYS A 412      -1.666  10.969  -5.941  1.00 45.78           C  
ATOM   3210  CE  LYS A 412      -0.425  10.516  -5.184  1.00 45.78           C  
ATOM   3211  NZ  LYS A 412       0.249  11.656  -4.496  1.00 45.78           N  
ATOM   3212  N   GLU A 413      -5.957  10.172  -9.695  1.00 43.91           N  
ATOM   3213  CA  GLU A 413      -7.234  10.648 -10.219  1.00 43.91           C  
ATOM   3214  C   GLU A 413      -8.109   9.484 -10.688  1.00 43.91           C  
ATOM   3215  CB  GLU A 413      -7.008  11.633 -11.375  1.00 43.91           C  
ATOM   3216  O   GLU A 413      -9.328   9.508 -10.508  1.00 43.91           O  
ATOM   3217  CG  GLU A 413      -6.504  13.000 -10.922  1.00 43.91           C  
ATOM   3218  CD  GLU A 413      -7.559  13.820 -10.195  1.00 43.91           C  
ATOM   3219  OE1 GLU A 413      -7.203  14.828  -9.555  1.00 43.91           O  
ATOM   3220  OE2 GLU A 413      -8.750  13.445 -10.273  1.00 43.91           O  
ATOM   3221  N   PHE A 414      -7.527   8.430 -11.078  1.00 43.09           N  
ATOM   3222  CA  PHE A 414      -8.227   7.223 -11.516  1.00 43.09           C  
ATOM   3223  C   PHE A 414      -8.547   6.320 -10.328  1.00 43.09           C  
ATOM   3224  CB  PHE A 414      -7.383   6.461 -12.547  1.00 43.09           C  
ATOM   3225  O   PHE A 414      -9.562   5.625 -10.328  1.00 43.09           O  
ATOM   3226  CG  PHE A 414      -7.523   6.980 -13.953  1.00 43.09           C  
ATOM   3227  CD1 PHE A 414      -8.664   6.707 -14.695  1.00 43.09           C  
ATOM   3228  CD2 PHE A 414      -6.516   7.746 -14.523  1.00 43.09           C  
ATOM   3229  CE1 PHE A 414      -8.797   7.188 -16.000  1.00 43.09           C  
ATOM   3230  CE2 PHE A 414      -6.641   8.227 -15.820  1.00 43.09           C  
ATOM   3231  CZ  PHE A 414      -7.781   7.949 -16.562  1.00 43.09           C  
ATOM   3232  N   ASN A 415      -7.652   6.449  -9.250  1.00 40.31           N  
ATOM   3233  CA  ASN A 415      -7.938   5.840  -7.957  1.00 40.31           C  
ATOM   3234  C   ASN A 415      -9.148   6.477  -7.289  1.00 40.31           C  
ATOM   3235  CB  ASN A 415      -6.715   5.934  -7.039  1.00 40.31           C  
ATOM   3236  O   ASN A 415      -9.938   5.789  -6.637  1.00 40.31           O  
ATOM   3237  CG  ASN A 415      -5.891   4.660  -7.027  1.00 40.31           C  
ATOM   3238  ND2 ASN A 415      -4.684   4.742  -6.484  1.00 40.31           N  
ATOM   3239  OD1 ASN A 415      -6.340   3.615  -7.500  1.00 40.31           O  
ATOM   3240  N   HIS A 416      -9.406   7.789  -7.512  1.00 42.06           N  
ATOM   3241  CA  HIS A 416     -10.547   8.562  -7.035  1.00 42.06           C  
ATOM   3242  C   HIS A 416     -11.789   8.289  -7.883  1.00 42.06           C  
ATOM   3243  CB  HIS A 416     -10.227  10.055  -7.043  1.00 42.06           C  
ATOM   3244  O   HIS A 416     -12.898   8.211  -7.355  1.00 42.06           O  
ATOM   3245  CG  HIS A 416     -11.266  10.898  -6.375  1.00 42.06           C  
ATOM   3246  CD2 HIS A 416     -11.328  11.406  -5.121  1.00 42.06           C  
ATOM   3247  ND1 HIS A 416     -12.422  11.297  -7.012  1.00 42.06           N  
ATOM   3248  CE1 HIS A 416     -13.148  12.023  -6.176  1.00 42.06           C  
ATOM   3249  NE2 HIS A 416     -12.508  12.102  -5.023  1.00 42.06           N  
ATOM   3250  N   LEU A 417     -11.688   7.859  -9.328  1.00 40.84           N  
ATOM   3251  CA  LEU A 417     -12.734   7.504 -10.273  1.00 40.84           C  
ATOM   3252  C   LEU A 417     -12.945   5.992 -10.312  1.00 40.84           C  
ATOM   3253  CB  LEU A 417     -12.383   8.016 -11.672  1.00 40.84           C  
ATOM   3254  O   LEU A 417     -14.008   5.520 -10.734  1.00 40.84           O  
ATOM   3255  CG  LEU A 417     -12.914   9.398 -12.047  1.00 40.84           C  
ATOM   3256  CD1 LEU A 417     -11.883  10.156 -12.875  1.00 40.84           C  
ATOM   3257  CD2 LEU A 417     -14.234   9.281 -12.797  1.00 40.84           C  
ATOM   3258  N   GLU A 418     -12.211   5.004  -9.742  1.00 39.34           N  
ATOM   3259  CA  GLU A 418     -11.711   3.639  -9.617  1.00 39.34           C  
ATOM   3260  C   GLU A 418     -12.586   2.812  -8.680  1.00 39.34           C  
ATOM   3261  CB  GLU A 418     -10.266   3.643  -9.109  1.00 39.34           C  
ATOM   3262  O   GLU A 418     -12.625   1.585  -8.781  1.00 39.34           O  
ATOM   3263  CG  GLU A 418      -9.430   2.477  -9.625  1.00 39.34           C  
ATOM   3264  CD  GLU A 418      -7.977   2.537  -9.188  1.00 39.34           C  
ATOM   3265  OE1 GLU A 418      -7.188   1.642  -9.562  1.00 39.34           O  
ATOM   3266  OE2 GLU A 418      -7.621   3.484  -8.445  1.00 39.34           O  
ATOM   3267  N   LYS A 419     -13.898   3.160  -8.133  1.00 45.62           N  
ATOM   3268  CA  LYS A 419     -14.766   2.525  -7.145  1.00 45.62           C  
ATOM   3269  C   LYS A 419     -16.125   2.211  -7.738  1.00 45.62           C  
ATOM   3270  CB  LYS A 419     -14.914   3.420  -5.914  1.00 45.62           C  
ATOM   3271  O   LYS A 419     -16.969   1.577  -7.086  1.00 45.62           O  
ATOM   3272  CG  LYS A 419     -13.898   3.146  -4.816  1.00 45.62           C  
ATOM   3273  CD  LYS A 419     -14.195   3.963  -3.564  1.00 45.62           C  
ATOM   3274  CE  LYS A 419     -13.156   3.717  -2.479  1.00 45.62           C  
ATOM   3275  NZ  LYS A 419     -13.422   4.535  -1.258  1.00 45.62           N  
ATOM   3276  N   ARG A 420     -16.234   2.041  -9.180  1.00 44.16           N  
ATOM   3277  CA  ARG A 420     -17.422   1.479  -9.805  1.00 44.16           C  
ATOM   3278  C   ARG A 420     -17.094   0.198 -10.562  1.00 44.16           C  
ATOM   3279  CB  ARG A 420     -18.078   2.496 -10.750  1.00 44.16           C  
ATOM   3280  O   ARG A 420     -17.938  -0.698 -10.680  1.00 44.16           O  
ATOM   3281  CG  ARG A 420     -19.172   3.320 -10.109  1.00 44.16           C  
ATOM   3282  CD  ARG A 420     -19.734   4.359 -11.070  1.00 44.16           C  
ATOM   3283  NE  ARG A 420     -20.938   3.877 -11.750  1.00 44.16           N  
ATOM   3284  NH1 ARG A 420     -21.172   5.742 -13.094  1.00 44.16           N  
ATOM   3285  NH2 ARG A 420     -22.672   4.008 -13.250  1.00 44.16           N  
ATOM   3286  CZ  ARG A 420     -21.594   4.543 -12.695  1.00 44.16           C  
ATOM   3287  N   ILE A 421     -15.898  -0.558 -10.312  1.00 41.00           N  
ATOM   3288  CA  ILE A 421     -15.789  -1.819 -11.039  1.00 41.00           C  
ATOM   3289  C   ILE A 421     -14.500  -2.535 -10.641  1.00 41.00           C  
ATOM   3290  CB  ILE A 421     -15.828  -1.599 -12.570  1.00 41.00           C  
ATOM   3291  O   ILE A 421     -13.406  -2.037 -10.898  1.00 41.00           O  
ATOM   3292  CG1 ILE A 421     -17.203  -1.060 -12.992  1.00 41.00           C  
ATOM   3293  CG2 ILE A 421     -15.500  -2.896 -13.312  1.00 41.00           C  
ATOM   3294  CD1 ILE A 421     -17.281  -0.650 -14.461  1.00 41.00           C  
ATOM   3295  N   GLU A 422     -14.219  -3.236  -9.461  1.00 44.09           N  
ATOM   3296  CA  GLU A 422     -13.242  -4.105  -8.812  1.00 44.09           C  
ATOM   3297  C   GLU A 422     -12.484  -4.949  -9.836  1.00 44.09           C  
ATOM   3298  CB  GLU A 422     -13.922  -5.012  -7.785  1.00 44.09           C  
ATOM   3299  O   GLU A 422     -11.273  -5.141  -9.719  1.00 44.09           O  
ATOM   3300  CG  GLU A 422     -13.953  -4.430  -6.379  1.00 44.09           C  
ATOM   3301  CD  GLU A 422     -14.609  -5.355  -5.363  1.00 44.09           C  
ATOM   3302  OE1 GLU A 422     -14.664  -4.996  -4.164  1.00 44.09           O  
ATOM   3303  OE2 GLU A 422     -15.062  -6.445  -5.766  1.00 44.09           O  
ATOM   3304  N   ASN A 423     -12.914  -5.227 -11.148  1.00 43.16           N  
ATOM   3305  CA  ASN A 423     -12.289  -5.996 -12.219  1.00 43.16           C  
ATOM   3306  C   ASN A 423     -11.586  -5.094 -13.227  1.00 43.16           C  
ATOM   3307  CB  ASN A 423     -13.320  -6.875 -12.922  1.00 43.16           C  
ATOM   3308  O   ASN A 423     -10.562  -5.465 -13.797  1.00 43.16           O  
ATOM   3309  CG  ASN A 423     -12.828  -8.297 -13.141  1.00 43.16           C  
ATOM   3310  ND2 ASN A 423     -13.695  -9.148 -13.680  1.00 43.16           N  
ATOM   3311  OD1 ASN A 423     -11.680  -8.625 -12.828  1.00 43.16           O  
ATOM   3312  N   LEU A 424     -11.852  -3.891 -13.281  1.00 38.50           N  
ATOM   3313  CA  LEU A 424     -11.281  -2.877 -14.164  1.00 38.50           C  
ATOM   3314  C   LEU A 424     -10.008  -2.285 -13.562  1.00 38.50           C  
ATOM   3315  CB  LEU A 424     -12.297  -1.767 -14.430  1.00 38.50           C  
ATOM   3316  O   LEU A 424      -9.094  -1.900 -14.289  1.00 38.50           O  
ATOM   3317  CG  LEU A 424     -12.773  -1.618 -15.875  1.00 38.50           C  
ATOM   3318  CD1 LEU A 424     -14.242  -2.023 -16.000  1.00 38.50           C  
ATOM   3319  CD2 LEU A 424     -12.570  -0.187 -16.359  1.00 38.50           C  
ATOM   3320  N   ASN A 425      -9.805  -2.414 -12.242  1.00 37.66           N  
ATOM   3321  CA  ASN A 425      -8.672  -1.932 -11.461  1.00 37.66           C  
ATOM   3322  C   ASN A 425      -7.418  -2.758 -11.727  1.00 37.66           C  
ATOM   3323  CB  ASN A 425      -9.008  -1.938  -9.969  1.00 37.66           C  
ATOM   3324  O   ASN A 425      -6.324  -2.207 -11.875  1.00 37.66           O  
ATOM   3325  CG  ASN A 425      -7.941  -1.269  -9.125  1.00 37.66           C  
ATOM   3326  ND2 ASN A 425      -8.062  -1.382  -7.812  1.00 37.66           N  
ATOM   3327  OD1 ASN A 425      -7.012  -0.653  -9.656  1.00 37.66           O  
ATOM   3328  N   LYS A 426      -7.516  -4.059 -11.734  1.00 46.97           N  
ATOM   3329  CA  LYS A 426      -6.363  -4.906 -12.023  1.00 46.97           C  
ATOM   3330  C   LYS A 426      -5.973  -4.812 -13.500  1.00 46.97           C  
ATOM   3331  CB  LYS A 426      -6.660  -6.359 -11.656  1.00 46.97           C  
ATOM   3332  O   LYS A 426      -4.789  -4.777 -13.836  1.00 46.97           O  
ATOM   3333  CG  LYS A 426      -6.605  -6.641 -10.164  1.00 46.97           C  
ATOM   3334  CD  LYS A 426      -6.781  -8.125  -9.867  1.00 46.97           C  
ATOM   3335  CE  LYS A 426      -6.801  -8.398  -8.367  1.00 46.97           C  
ATOM   3336  NZ  LYS A 426      -7.035  -9.844  -8.070  1.00 46.97           N  
ATOM   3337  N   LYS A 427      -6.996  -4.598 -14.312  1.00 47.78           N  
ATOM   3338  CA  LYS A 427      -6.820  -4.512 -15.766  1.00 47.78           C  
ATOM   3339  C   LYS A 427      -6.305  -3.135 -16.172  1.00 47.78           C  
ATOM   3340  CB  LYS A 427      -8.141  -4.812 -16.484  1.00 47.78           C  
ATOM   3341  O   LYS A 427      -5.449  -3.023 -17.047  1.00 47.78           O  
ATOM   3342  CG  LYS A 427      -8.438  -6.297 -16.625  1.00 47.78           C  
ATOM   3343  CD  LYS A 427      -9.711  -6.535 -17.438  1.00 47.78           C  
ATOM   3344  CE  LYS A 427     -10.094  -8.008 -17.453  1.00 47.78           C  
ATOM   3345  NZ  LYS A 427     -11.391  -8.234 -18.156  1.00 47.78           N  
ATOM   3346  N   VAL A 428      -6.730  -2.074 -15.562  1.00 54.84           N  
ATOM   3347  CA  VAL A 428      -6.320  -0.697 -15.820  1.00 54.84           C  
ATOM   3348  C   VAL A 428      -4.914  -0.467 -15.266  1.00 54.84           C  
ATOM   3349  CB  VAL A 428      -7.309   0.315 -15.195  1.00 54.84           C  
ATOM   3350  O   VAL A 428      -4.070   0.139 -15.938  1.00 54.84           O  
ATOM   3351  CG1 VAL A 428      -6.750   1.734 -15.273  1.00 54.84           C  
ATOM   3352  CG2 VAL A 428      -8.664   0.232 -15.891  1.00 54.84           C  
ATOM   3353  N   ASP A 429      -4.609  -0.950 -13.984  1.00 58.25           N  
ATOM   3354  CA  ASP A 429      -3.268  -0.899 -13.414  1.00 58.25           C  
ATOM   3355  C   ASP A 429      -2.283  -1.706 -14.258  1.00 58.25           C  
ATOM   3356  CB  ASP A 429      -3.273  -1.417 -11.977  1.00 58.25           C  
ATOM   3357  O   ASP A 429      -1.158  -1.265 -14.508  1.00 58.25           O  
ATOM   3358  CG  ASP A 429      -3.865  -0.424 -10.992  1.00 58.25           C  
ATOM   3359  OD1 ASP A 429      -4.023   0.765 -11.344  1.00 58.25           O  
ATOM   3360  OD2 ASP A 429      -4.176  -0.834  -9.852  1.00 58.25           O  
ATOM   3361  N   ASP A 430      -2.771  -2.824 -14.742  1.00 60.38           N  
ATOM   3362  CA  ASP A 430      -1.983  -3.689 -15.617  1.00 60.38           C  
ATOM   3363  C   ASP A 430      -1.788  -3.053 -16.984  1.00 60.38           C  
ATOM   3364  CB  ASP A 430      -2.652  -5.059 -15.758  1.00 60.38           C  
ATOM   3365  O   ASP A 430      -0.698  -3.119 -17.562  1.00 60.38           O  
ATOM   3366  CG  ASP A 430      -2.373  -5.980 -14.586  1.00 60.38           C  
ATOM   3367  OD1 ASP A 430      -1.567  -5.621 -13.703  1.00 60.38           O  
ATOM   3368  OD2 ASP A 430      -2.961  -7.086 -14.547  1.00 60.38           O  
ATOM   3369  N   GLY A 431      -2.826  -2.418 -17.531  1.00 65.56           N  
ATOM   3370  CA  GLY A 431      -2.754  -1.709 -18.812  1.00 65.56           C  
ATOM   3371  C   GLY A 431      -1.817  -0.515 -18.766  1.00 65.56           C  
ATOM   3372  O   GLY A 431      -1.050  -0.291 -19.703  1.00 65.56           O  
ATOM   3373  N   PHE A 432      -1.871   0.235 -17.734  1.00 71.69           N  
ATOM   3374  CA  PHE A 432      -0.996   1.385 -17.547  1.00 71.69           C  
ATOM   3375  C   PHE A 432       0.459   0.944 -17.422  1.00 71.69           C  
ATOM   3376  CB  PHE A 432      -1.408   2.168 -16.297  1.00 71.69           C  
ATOM   3377  O   PHE A 432       1.351   1.574 -18.000  1.00 71.69           O  
ATOM   3378  CG  PHE A 432      -2.545   3.125 -16.516  1.00 71.69           C  
ATOM   3379  CD1 PHE A 432      -2.363   4.273 -17.281  1.00 71.69           C  
ATOM   3380  CD2 PHE A 432      -3.799   2.879 -15.977  1.00 71.69           C  
ATOM   3381  CE1 PHE A 432      -3.414   5.160 -17.500  1.00 71.69           C  
ATOM   3382  CE2 PHE A 432      -4.852   3.762 -16.188  1.00 71.69           C  
ATOM   3383  CZ  PHE A 432      -4.660   4.902 -16.953  1.00 71.69           C  
ATOM   3384  N   LEU A 433       0.673  -0.053 -16.656  1.00 77.81           N  
ATOM   3385  CA  LEU A 433       2.014  -0.600 -16.484  1.00 77.81           C  
ATOM   3386  C   LEU A 433       2.564  -1.131 -17.797  1.00 77.81           C  
ATOM   3387  CB  LEU A 433       2.002  -1.716 -15.430  1.00 77.81           C  
ATOM   3388  O   LEU A 433       3.746  -0.948 -18.094  1.00 77.81           O  
ATOM   3389  CG  LEU A 433       3.365  -2.273 -15.016  1.00 77.81           C  
ATOM   3390  CD1 LEU A 433       4.176  -1.209 -14.289  1.00 77.81           C  
ATOM   3391  CD2 LEU A 433       3.195  -3.516 -14.148  1.00 77.81           C  
ATOM   3392  N   ASP A 434       1.765  -1.745 -18.562  1.00 74.94           N  
ATOM   3393  CA  ASP A 434       2.150  -2.260 -19.875  1.00 74.94           C  
ATOM   3394  C   ASP A 434       2.518  -1.124 -20.828  1.00 74.94           C  
ATOM   3395  CB  ASP A 434       1.021  -3.102 -20.469  1.00 74.94           C  
ATOM   3396  O   ASP A 434       3.508  -1.214 -21.547  1.00 74.94           O  
ATOM   3397  CG  ASP A 434       0.891  -4.469 -19.812  1.00 74.94           C  
ATOM   3398  OD1 ASP A 434       1.844  -4.918 -19.141  1.00 74.94           O  
ATOM   3399  OD2 ASP A 434      -0.174  -5.102 -19.984  1.00 74.94           O  
ATOM   3400  N   VAL A 435       1.755  -0.182 -20.828  1.00 70.56           N  
ATOM   3401  CA  VAL A 435       2.004   0.975 -21.672  1.00 70.56           C  
ATOM   3402  C   VAL A 435       3.309   1.652 -21.266  1.00 70.56           C  
ATOM   3403  CB  VAL A 435       0.836   1.985 -21.625  1.00 70.56           C  
ATOM   3404  O   VAL A 435       4.133   1.997 -22.109  1.00 70.56           O  
ATOM   3405  CG1 VAL A 435       1.199   3.273 -22.359  1.00 70.56           C  
ATOM   3406  CG2 VAL A 435      -0.432   1.369 -22.203  1.00 70.56           C  
ATOM   3407  N   TRP A 436       3.414   1.812 -20.000  1.00 78.94           N  
ATOM   3408  CA  TRP A 436       4.641   2.406 -19.469  1.00 78.94           C  
ATOM   3409  C   TRP A 436       5.855   1.563 -19.844  1.00 78.94           C  
ATOM   3410  CB  TRP A 436       4.559   2.559 -17.953  1.00 78.94           C  
ATOM   3411  O   TRP A 436       6.883   2.100 -20.266  1.00 78.94           O  
ATOM   3412  CG  TRP A 436       5.863   2.904 -17.297  1.00 78.94           C  
ATOM   3413  CD1 TRP A 436       6.637   2.092 -16.516  1.00 78.94           C  
ATOM   3414  CD2 TRP A 436       6.547   4.160 -17.375  1.00 78.94           C  
ATOM   3415  CE2 TRP A 436       7.730   4.035 -16.609  1.00 78.94           C  
ATOM   3416  CE3 TRP A 436       6.273   5.379 -18.016  1.00 78.94           C  
ATOM   3417  NE1 TRP A 436       7.762   2.766 -16.109  1.00 78.94           N  
ATOM   3418  CH2 TRP A 436       8.352   6.266 -17.109  1.00 78.94           C  
ATOM   3419  CZ2 TRP A 436       8.641   5.086 -16.469  1.00 78.94           C  
ATOM   3420  CZ3 TRP A 436       7.180   6.422 -17.875  1.00 78.94           C  
ATOM   3421  N   THR A 437       5.727   0.346 -19.547  1.00 81.19           N  
ATOM   3422  CA  THR A 437       6.805  -0.579 -19.875  1.00 81.19           C  
ATOM   3423  C   THR A 437       7.172  -0.489 -21.359  1.00 81.19           C  
ATOM   3424  CB  THR A 437       6.426  -2.029 -19.531  1.00 81.19           C  
ATOM   3425  O   THR A 437       8.352  -0.443 -21.703  1.00 81.19           O  
ATOM   3426  CG2 THR A 437       7.559  -2.992 -19.859  1.00 81.19           C  
ATOM   3427  OG1 THR A 437       6.133  -2.115 -18.125  1.00 81.19           O  
ATOM   3428  N   TYR A 438       6.250  -0.442 -22.188  1.00 75.88           N  
ATOM   3429  CA  TYR A 438       6.461  -0.301 -23.625  1.00 75.88           C  
ATOM   3430  C   TYR A 438       7.164   1.012 -23.953  1.00 75.88           C  
ATOM   3431  CB  TYR A 438       5.129  -0.374 -24.375  1.00 75.88           C  
ATOM   3432  O   TYR A 438       8.109   1.037 -24.734  1.00 75.88           O  
ATOM   3433  CG  TYR A 438       5.258  -0.170 -25.859  1.00 75.88           C  
ATOM   3434  CD1 TYR A 438       5.012   1.074 -26.438  1.00 75.88           C  
ATOM   3435  CD2 TYR A 438       5.621  -1.222 -26.703  1.00 75.88           C  
ATOM   3436  CE1 TYR A 438       5.129   1.267 -27.812  1.00 75.88           C  
ATOM   3437  CE2 TYR A 438       5.742  -1.040 -28.078  1.00 75.88           C  
ATOM   3438  OH  TYR A 438       5.613   0.390 -29.984  1.00 75.88           O  
ATOM   3439  CZ  TYR A 438       5.496   0.205 -28.625  1.00 75.88           C  
ATOM   3440  N   ASN A 439       6.703   2.090 -23.438  1.00 74.44           N  
ATOM   3441  CA  ASN A 439       7.297   3.402 -23.672  1.00 74.44           C  
ATOM   3442  C   ASN A 439       8.750   3.451 -23.203  1.00 74.44           C  
ATOM   3443  CB  ASN A 439       6.477   4.492 -22.969  1.00 74.44           C  
ATOM   3444  O   ASN A 439       9.602   4.039 -23.859  1.00 74.44           O  
ATOM   3445  CG  ASN A 439       5.180   4.793 -23.688  1.00 74.44           C  
ATOM   3446  ND2 ASN A 439       4.250   5.438 -23.000  1.00 74.44           N  
ATOM   3447  OD1 ASN A 439       5.012   4.453 -24.859  1.00 74.44           O  
ATOM   3448  N   ALA A 440       8.938   2.932 -22.062  1.00 76.75           N  
ATOM   3449  CA  ALA A 440      10.289   2.875 -21.516  1.00 76.75           C  
ATOM   3450  C   ALA A 440      11.211   2.072 -22.438  1.00 76.75           C  
ATOM   3451  CB  ALA A 440      10.281   2.273 -20.125  1.00 76.75           C  
ATOM   3452  O   ALA A 440      12.336   2.494 -22.719  1.00 76.75           O  
ATOM   3453  N   GLU A 441      10.750   0.907 -22.891  1.00 80.69           N  
ATOM   3454  CA  GLU A 441      11.523   0.072 -23.812  1.00 80.69           C  
ATOM   3455  C   GLU A 441      11.781   0.799 -25.125  1.00 80.69           C  
ATOM   3456  CB  GLU A 441      10.789  -1.247 -24.078  1.00 80.69           C  
ATOM   3457  O   GLU A 441      12.891   0.725 -25.672  1.00 80.69           O  
ATOM   3458  CG  GLU A 441      10.828  -2.219 -22.906  1.00 80.69           C  
ATOM   3459  CD  GLU A 441      10.094  -3.520 -23.172  1.00 80.69           C  
ATOM   3460  OE1 GLU A 441      10.086  -4.406 -22.297  1.00 80.69           O  
ATOM   3461  OE2 GLU A 441       9.523  -3.650 -24.281  1.00 80.69           O  
ATOM   3462  N   LEU A 442      10.812   1.417 -25.641  1.00 77.38           N  
ATOM   3463  CA  LEU A 442      10.930   2.180 -26.875  1.00 77.38           C  
ATOM   3464  C   LEU A 442      11.977   3.281 -26.734  1.00 77.38           C  
ATOM   3465  CB  LEU A 442       9.586   2.787 -27.266  1.00 77.38           C  
ATOM   3466  O   LEU A 442      12.781   3.502 -27.641  1.00 77.38           O  
ATOM   3467  CG  LEU A 442       9.555   3.598 -28.562  1.00 77.38           C  
ATOM   3468  CD1 LEU A 442       9.992   2.730 -29.750  1.00 77.38           C  
ATOM   3469  CD2 LEU A 442       8.172   4.180 -28.812  1.00 77.38           C  
ATOM   3470  N   LEU A 443      11.867   4.051 -25.703  1.00 72.25           N  
ATOM   3471  CA  LEU A 443      12.844   5.105 -25.438  1.00 72.25           C  
ATOM   3472  C   LEU A 443      14.266   4.562 -25.500  1.00 72.25           C  
ATOM   3473  CB  LEU A 443      12.586   5.738 -24.062  1.00 72.25           C  
ATOM   3474  O   LEU A 443      15.141   5.172 -26.125  1.00 72.25           O  
ATOM   3475  CG  LEU A 443      13.477   6.922 -23.688  1.00 72.25           C  
ATOM   3476  CD1 LEU A 443      12.984   8.195 -24.375  1.00 72.25           C  
ATOM   3477  CD2 LEU A 443      13.508   7.102 -22.172  1.00 72.25           C  
ATOM   3478  N   VAL A 444      14.484   3.473 -24.844  1.00 75.44           N  
ATOM   3479  CA  VAL A 444      15.797   2.846 -24.812  1.00 75.44           C  
ATOM   3480  C   VAL A 444      16.188   2.395 -26.219  1.00 75.44           C  
ATOM   3481  CB  VAL A 444      15.836   1.646 -23.828  1.00 75.44           C  
ATOM   3482  O   VAL A 444      17.328   2.588 -26.641  1.00 75.44           O  
ATOM   3483  CG1 VAL A 444      17.156   0.884 -23.969  1.00 75.44           C  
ATOM   3484  CG2 VAL A 444      15.633   2.119 -22.391  1.00 75.44           C  
ATOM   3485  N   LEU A 445      15.281   1.804 -26.953  1.00 77.44           N  
ATOM   3486  CA  LEU A 445      15.523   1.371 -28.328  1.00 77.44           C  
ATOM   3487  C   LEU A 445      15.938   2.549 -29.203  1.00 77.44           C  
ATOM   3488  CB  LEU A 445      14.281   0.701 -28.906  1.00 77.44           C  
ATOM   3489  O   LEU A 445      16.875   2.441 -29.984  1.00 77.44           O  
ATOM   3490  CG  LEU A 445      13.898  -0.654 -28.297  1.00 77.44           C  
ATOM   3491  CD1 LEU A 445      12.562  -1.127 -28.875  1.00 77.44           C  
ATOM   3492  CD2 LEU A 445      14.992  -1.684 -28.562  1.00 77.44           C  
ATOM   3493  N   LEU A 446      15.258   3.615 -29.125  1.00 70.44           N  
ATOM   3494  CA  LEU A 446      15.539   4.812 -29.922  1.00 70.44           C  
ATOM   3495  C   LEU A 446      16.922   5.367 -29.578  1.00 70.44           C  
ATOM   3496  CB  LEU A 446      14.477   5.879 -29.672  1.00 70.44           C  
ATOM   3497  O   LEU A 446      17.656   5.785 -30.469  1.00 70.44           O  
ATOM   3498  CG  LEU A 446      13.109   5.629 -30.312  1.00 70.44           C  
ATOM   3499  CD1 LEU A 446      12.094   6.648 -29.797  1.00 70.44           C  
ATOM   3500  CD2 LEU A 446      13.203   5.676 -31.828  1.00 70.44           C  
ATOM   3501  N   GLU A 447      17.188   5.414 -28.312  1.00 71.88           N  
ATOM   3502  CA  GLU A 447      18.484   5.898 -27.875  1.00 71.88           C  
ATOM   3503  C   GLU A 447      19.609   5.012 -28.391  1.00 71.88           C  
ATOM   3504  CB  GLU A 447      18.547   5.977 -26.344  1.00 71.88           C  
ATOM   3505  O   GLU A 447      20.672   5.508 -28.781  1.00 71.88           O  
ATOM   3506  CG  GLU A 447      19.781   6.703 -25.812  1.00 71.88           C  
ATOM   3507  CD  GLU A 447      19.875   8.148 -26.266  1.00 71.88           C  
ATOM   3508  OE1 GLU A 447      20.984   8.711 -26.297  1.00 71.88           O  
ATOM   3509  OE2 GLU A 447      18.812   8.727 -26.609  1.00 71.88           O  
ATOM   3510  N   ASN A 448      19.453   3.742 -28.312  1.00 75.56           N  
ATOM   3511  CA  ASN A 448      20.438   2.805 -28.859  1.00 75.56           C  
ATOM   3512  C   ASN A 448      20.656   3.031 -30.359  1.00 75.56           C  
ATOM   3513  CB  ASN A 448      20.000   1.362 -28.609  1.00 75.56           C  
ATOM   3514  O   ASN A 448      21.781   3.000 -30.828  1.00 75.56           O  
ATOM   3515  CG  ASN A 448      20.234   0.928 -27.172  1.00 75.56           C  
ATOM   3516  ND2 ASN A 448      19.562  -0.134 -26.750  1.00 75.56           N  
ATOM   3517  OD1 ASN A 448      21.031   1.543 -26.453  1.00 75.56           O  
ATOM   3518  N   GLU A 449      19.500   3.256 -31.062  1.00 71.75           N  
ATOM   3519  CA  GLU A 449      19.594   3.535 -32.500  1.00 71.75           C  
ATOM   3520  C   GLU A 449      20.391   4.809 -32.750  1.00 71.75           C  
ATOM   3521  CB  GLU A 449      18.203   3.648 -33.125  1.00 71.75           C  
ATOM   3522  O   GLU A 449      21.266   4.840 -33.625  1.00 71.75           O  
ATOM   3523  CG  GLU A 449      18.219   3.746 -34.625  1.00 71.75           C  
ATOM   3524  CD  GLU A 449      18.406   2.404 -35.312  1.00 71.75           C  
ATOM   3525  OE1 GLU A 449      18.734   2.381 -36.531  1.00 71.75           O  
ATOM   3526  OE2 GLU A 449      18.219   1.365 -34.656  1.00 71.75           O  
ATOM   3527  N   ARG A 450      20.016   5.758 -32.094  1.00 67.44           N  
ATOM   3528  CA  ARG A 450      20.672   7.051 -32.219  1.00 67.44           C  
ATOM   3529  C   ARG A 450      22.172   6.934 -31.938  1.00 67.44           C  
ATOM   3530  CB  ARG A 450      20.047   8.086 -31.297  1.00 67.44           C  
ATOM   3531  O   ARG A 450      22.984   7.477 -32.688  1.00 67.44           O  
ATOM   3532  CG  ARG A 450      20.641   9.477 -31.406  1.00 67.44           C  
ATOM   3533  CD  ARG A 450      20.016  10.445 -30.422  1.00 67.44           C  
ATOM   3534  NE  ARG A 450      20.656  11.758 -30.484  1.00 67.44           N  
ATOM   3535  NH1 ARG A 450      19.172  12.781 -29.031  1.00 67.44           N  
ATOM   3536  NH2 ARG A 450      20.891  13.977 -29.938  1.00 67.44           N  
ATOM   3537  CZ  ARG A 450      20.234  12.836 -29.828  1.00 67.44           C  
ATOM   3538  N   THR A 451      22.562   6.371 -30.828  1.00 64.50           N  
ATOM   3539  CA  THR A 451      23.938   6.191 -30.422  1.00 64.50           C  
ATOM   3540  C   THR A 451      24.734   5.418 -31.469  1.00 64.50           C  
ATOM   3541  CB  THR A 451      24.031   5.453 -29.062  1.00 64.50           C  
ATOM   3542  O   THR A 451      25.844   5.816 -31.844  1.00 64.50           O  
ATOM   3543  CG2 THR A 451      25.484   5.293 -28.625  1.00 64.50           C  
ATOM   3544  OG1 THR A 451      23.312   6.203 -28.078  1.00 64.50           O  
ATOM   3545  N   LEU A 452      24.156   4.383 -31.938  1.00 69.31           N  
ATOM   3546  CA  LEU A 452      24.828   3.545 -32.938  1.00 69.31           C  
ATOM   3547  C   LEU A 452      24.906   4.246 -34.281  1.00 69.31           C  
ATOM   3548  CB  LEU A 452      24.109   2.203 -33.062  1.00 69.31           C  
ATOM   3549  O   LEU A 452      25.938   4.184 -34.969  1.00 69.31           O  
ATOM   3550  CG  LEU A 452      24.172   1.261 -31.875  1.00 69.31           C  
ATOM   3551  CD1 LEU A 452      23.328   0.015 -32.125  1.00 69.31           C  
ATOM   3552  CD2 LEU A 452      25.609   0.883 -31.562  1.00 69.31           C  
ATOM   3553  N   ASP A 453      23.828   4.918 -34.750  1.00 66.56           N  
ATOM   3554  CA  ASP A 453      23.781   5.633 -36.000  1.00 66.56           C  
ATOM   3555  C   ASP A 453      24.719   6.828 -36.000  1.00 66.56           C  
ATOM   3556  CB  ASP A 453      22.344   6.090 -36.312  1.00 66.56           C  
ATOM   3557  O   ASP A 453      25.359   7.125 -37.031  1.00 66.56           O  
ATOM   3558  CG  ASP A 453      21.438   4.961 -36.781  1.00 66.56           C  
ATOM   3559  OD1 ASP A 453      21.953   3.865 -37.094  1.00 66.56           O  
ATOM   3560  OD2 ASP A 453      20.219   5.172 -36.844  1.00 66.56           O  
ATOM   3561  N   TYR A 454      24.703   7.586 -35.000  1.00 63.84           N  
ATOM   3562  CA  TYR A 454      25.609   8.719 -34.875  1.00 63.84           C  
ATOM   3563  C   TYR A 454      27.062   8.273 -34.969  1.00 63.84           C  
ATOM   3564  CB  TYR A 454      25.375   9.422 -33.531  1.00 63.84           C  
ATOM   3565  O   TYR A 454      27.859   8.906 -35.656  1.00 63.84           O  
ATOM   3566  CG  TYR A 454      26.203  10.680 -33.344  1.00 63.84           C  
ATOM   3567  CD1 TYR A 454      27.359  10.680 -32.594  1.00 63.84           C  
ATOM   3568  CD2 TYR A 454      25.812  11.875 -33.969  1.00 63.84           C  
ATOM   3569  CE1 TYR A 454      28.125  11.836 -32.438  1.00 63.84           C  
ATOM   3570  CE2 TYR A 454      26.562  13.039 -33.812  1.00 63.84           C  
ATOM   3571  OH  TYR A 454      28.453  14.156 -32.875  1.00 63.84           O  
ATOM   3572  CZ  TYR A 454      27.703  13.008 -33.031  1.00 63.84           C  
ATOM   3573  N   HIS A 455      27.312   7.195 -34.344  1.00 61.84           N  
ATOM   3574  CA  HIS A 455      28.672   6.652 -34.375  1.00 61.84           C  
ATOM   3575  C   HIS A 455      29.031   6.152 -35.750  1.00 61.84           C  
ATOM   3576  CB  HIS A 455      28.812   5.523 -33.344  1.00 61.84           C  
ATOM   3577  O   HIS A 455      30.156   6.371 -36.219  1.00 61.84           O  
ATOM   3578  CG  HIS A 455      28.828   5.996 -31.922  1.00 61.84           C  
ATOM   3579  CD2 HIS A 455      27.938   5.824 -30.922  1.00 61.84           C  
ATOM   3580  ND1 HIS A 455      29.875   6.742 -31.406  1.00 61.84           N  
ATOM   3581  CE1 HIS A 455      29.609   7.012 -30.141  1.00 61.84           C  
ATOM   3582  NE2 HIS A 455      28.453   6.465 -29.828  1.00 61.84           N  
ATOM   3583  N   ASP A 456      28.188   5.520 -36.406  1.00 62.88           N  
ATOM   3584  CA  ASP A 456      28.375   5.023 -37.781  1.00 62.88           C  
ATOM   3585  C   ASP A 456      28.594   6.176 -38.750  1.00 62.88           C  
ATOM   3586  CB  ASP A 456      27.156   4.191 -38.219  1.00 62.88           C  
ATOM   3587  O   ASP A 456      29.438   6.078 -39.656  1.00 62.88           O  
ATOM   3588  CG  ASP A 456      27.172   2.787 -37.625  1.00 62.88           C  
ATOM   3589  OD1 ASP A 456      28.172   2.393 -37.000  1.00 62.88           O  
ATOM   3590  OD2 ASP A 456      26.156   2.070 -37.812  1.00 62.88           O  
ATOM   3591  N   SER A 457      27.844   7.234 -38.594  1.00 62.53           N  
ATOM   3592  CA  SER A 457      27.984   8.414 -39.438  1.00 62.53           C  
ATOM   3593  C   SER A 457      29.344   9.078 -39.250  1.00 62.53           C  
ATOM   3594  CB  SER A 457      26.875   9.422 -39.125  1.00 62.53           C  
ATOM   3595  O   SER A 457      29.969   9.516 -40.219  1.00 62.53           O  
ATOM   3596  OG  SER A 457      27.000   9.930 -37.812  1.00 62.53           O  
ATOM   3597  N   ASN A 458      29.781   9.219 -38.094  1.00 62.81           N  
ATOM   3598  CA  ASN A 458      31.094   9.789 -37.750  1.00 62.81           C  
ATOM   3599  C   ASN A 458      32.219   8.945 -38.312  1.00 62.81           C  
ATOM   3600  CB  ASN A 458      31.250   9.953 -36.250  1.00 62.81           C  
ATOM   3601  O   ASN A 458      33.219   9.477 -38.844  1.00 62.81           O  
ATOM   3602  CG  ASN A 458      30.453  11.117 -35.719  1.00 62.81           C  
ATOM   3603  ND2 ASN A 458      30.156  11.078 -34.406  1.00 62.81           N  
ATOM   3604  OD1 ASN A 458      30.094  12.047 -36.438  1.00 62.81           O  
ATOM   3605  N   VAL A 459      32.125   7.617 -38.188  1.00 61.91           N  
ATOM   3606  CA  VAL A 459      33.094   6.688 -38.750  1.00 61.91           C  
ATOM   3607  C   VAL A 459      33.125   6.805 -40.250  1.00 61.91           C  
ATOM   3608  CB  VAL A 459      32.812   5.230 -38.312  1.00 61.91           C  
ATOM   3609  O   VAL A 459      34.188   6.812 -40.875  1.00 61.91           O  
ATOM   3610  CG1 VAL A 459      33.719   4.258 -39.062  1.00 61.91           C  
ATOM   3611  CG2 VAL A 459      32.938   5.066 -36.812  1.00 61.91           C  
ATOM   3612  N   LYS A 460      32.000   6.887 -40.875  1.00 64.88           N  
ATOM   3613  CA  LYS A 460      31.891   7.059 -42.312  1.00 64.88           C  
ATOM   3614  C   LYS A 460      32.531   8.367 -42.750  1.00 64.88           C  
ATOM   3615  CB  LYS A 460      30.422   7.027 -42.719  1.00 64.88           C  
ATOM   3616  O   LYS A 460      33.219   8.398 -43.781  1.00 64.88           O  
ATOM   3617  CG  LYS A 460      30.203   7.051 -44.250  1.00 64.88           C  
ATOM   3618  CD  LYS A 460      28.734   6.949 -44.594  1.00 64.88           C  
ATOM   3619  CE  LYS A 460      28.516   7.020 -46.125  1.00 64.88           C  
ATOM   3620  NZ  LYS A 460      27.078   6.918 -46.469  1.00 64.88           N  
ATOM   3621  N   ASN A 461      32.281   9.445 -42.062  1.00 67.38           N  
ATOM   3622  CA  ASN A 461      32.875  10.742 -42.375  1.00 67.38           C  
ATOM   3623  C   ASN A 461      34.406  10.688 -42.281  1.00 67.38           C  
ATOM   3624  CB  ASN A 461      32.312  11.812 -41.406  1.00 67.38           C  
ATOM   3625  O   ASN A 461      35.094  11.242 -43.125  1.00 67.38           O  
ATOM   3626  CG  ASN A 461      32.656  13.219 -41.875  1.00 67.38           C  
ATOM   3627  ND2 ASN A 461      32.188  14.211 -41.125  1.00 67.38           N  
ATOM   3628  OD1 ASN A 461      33.312  13.414 -42.906  1.00 67.38           O  
ATOM   3629  N   LEU A 462      34.844  10.070 -41.281  1.00 67.88           N  
ATOM   3630  CA  LEU A 462      36.281   9.883 -41.094  1.00 67.88           C  
ATOM   3631  C   LEU A 462      36.875   9.023 -42.188  1.00 67.88           C  
ATOM   3632  CB  LEU A 462      36.562   9.234 -39.719  1.00 67.88           C  
ATOM   3633  O   LEU A 462      37.969   9.312 -42.688  1.00 67.88           O  
ATOM   3634  CG  LEU A 462      38.031   9.102 -39.312  1.00 67.88           C  
ATOM   3635  CD1 LEU A 462      38.688  10.469 -39.281  1.00 67.88           C  
ATOM   3636  CD2 LEU A 462      38.156   8.406 -37.969  1.00 67.88           C  
ATOM   3637  N   TYR A 463      36.250   7.930 -42.469  1.00 66.31           N  
ATOM   3638  CA  TYR A 463      36.625   7.066 -43.562  1.00 66.31           C  
ATOM   3639  C   TYR A 463      36.750   7.863 -44.844  1.00 66.31           C  
ATOM   3640  CB  TYR A 463      35.625   5.926 -43.750  1.00 66.31           C  
ATOM   3641  O   TYR A 463      37.750   7.727 -45.594  1.00 66.31           O  
ATOM   3642  CG  TYR A 463      35.938   5.043 -44.938  1.00 66.31           C  
ATOM   3643  CD1 TYR A 463      35.312   5.270 -46.156  1.00 66.31           C  
ATOM   3644  CD2 TYR A 463      36.812   3.980 -44.812  1.00 66.31           C  
ATOM   3645  CE1 TYR A 463      35.562   4.457 -47.250  1.00 66.31           C  
ATOM   3646  CE2 TYR A 463      37.094   3.160 -45.906  1.00 66.31           C  
ATOM   3647  OH  TYR A 463      36.719   2.600 -48.219  1.00 66.31           O  
ATOM   3648  CZ  TYR A 463      36.469   3.406 -47.125  1.00 66.31           C  
ATOM   3649  N   GLU A 464      35.750   8.688 -45.156  1.00 75.81           N  
ATOM   3650  CA  GLU A 464      35.719   9.492 -46.375  1.00 75.81           C  
ATOM   3651  C   GLU A 464      36.844  10.531 -46.375  1.00 75.81           C  
ATOM   3652  CB  GLU A 464      34.375  10.195 -46.531  1.00 75.81           C  
ATOM   3653  O   GLU A 464      37.469  10.789 -47.406  1.00 75.81           O  
ATOM   3654  CG  GLU A 464      33.250   9.266 -46.969  1.00 75.81           C  
ATOM   3655  CD  GLU A 464      31.938   9.984 -47.219  1.00 75.81           C  
ATOM   3656  OE1 GLU A 464      30.969   9.352 -47.688  1.00 75.81           O  
ATOM   3657  OE2 GLU A 464      31.859  11.195 -46.875  1.00 75.81           O  
ATOM   3658  N   LYS A 465      37.094  11.172 -45.250  1.00 79.00           N  
ATOM   3659  CA  LYS A 465      38.188  12.141 -45.094  1.00 79.00           C  
ATOM   3660  C   LYS A 465      39.531  11.492 -45.375  1.00 79.00           C  
ATOM   3661  CB  LYS A 465      38.156  12.734 -43.688  1.00 79.00           C  
ATOM   3662  O   LYS A 465      40.375  12.070 -46.062  1.00 79.00           O  
ATOM   3663  CG  LYS A 465      39.125  13.891 -43.469  1.00 79.00           C  
ATOM   3664  CD  LYS A 465      39.000  14.508 -42.094  1.00 79.00           C  
ATOM   3665  CE  LYS A 465      39.969  15.641 -41.875  1.00 79.00           C  
ATOM   3666  NZ  LYS A 465      39.812  16.281 -40.531  1.00 79.00           N  
ATOM   3667  N   VAL A 466      39.750  10.305 -44.750  1.00 77.38           N  
ATOM   3668  CA  VAL A 466      41.000   9.562 -44.938  1.00 77.38           C  
ATOM   3669  C   VAL A 466      41.156   9.094 -46.375  1.00 77.38           C  
ATOM   3670  CB  VAL A 466      41.062   8.359 -43.969  1.00 77.38           C  
ATOM   3671  O   VAL A 466      42.219   9.156 -46.938  1.00 77.38           O  
ATOM   3672  CG1 VAL A 466      42.281   7.461 -44.312  1.00 77.38           C  
ATOM   3673  CG2 VAL A 466      41.156   8.828 -42.500  1.00 77.38           C  
ATOM   3674  N   ARG A 467      40.031   8.617 -46.906  1.00 80.81           N  
ATOM   3675  CA  ARG A 467      40.000   8.211 -48.312  1.00 80.81           C  
ATOM   3676  C   ARG A 467      40.406   9.367 -49.219  1.00 80.81           C  
ATOM   3677  CB  ARG A 467      38.625   7.707 -48.688  1.00 80.81           C  
ATOM   3678  O   ARG A 467      41.188   9.180 -50.156  1.00 80.81           O  
ATOM   3679  CG  ARG A 467      38.531   7.211 -50.125  1.00 80.81           C  
ATOM   3680  CD  ARG A 467      37.125   6.730 -50.469  1.00 80.81           C  
ATOM   3681  NE  ARG A 467      37.000   6.273 -51.844  1.00 80.81           N  
ATOM   3682  NH1 ARG A 467      34.750   5.797 -51.719  1.00 80.81           N  
ATOM   3683  NH2 ARG A 467      35.906   5.445 -53.688  1.00 80.81           N  
ATOM   3684  CZ  ARG A 467      35.906   5.840 -52.406  1.00 80.81           C  
ATOM   3685  N   ASN A 468      39.969  10.547 -48.938  1.00 84.38           N  
ATOM   3686  CA  ASN A 468      40.250  11.742 -49.719  1.00 84.38           C  
ATOM   3687  C   ASN A 468      41.719  12.172 -49.562  1.00 84.38           C  
ATOM   3688  CB  ASN A 468      39.312  12.891 -49.312  1.00 84.38           C  
ATOM   3689  O   ASN A 468      42.312  12.641 -50.531  1.00 84.38           O  
ATOM   3690  CG  ASN A 468      37.938  12.758 -49.906  1.00 84.38           C  
ATOM   3691  ND2 ASN A 468      36.969  13.477 -49.344  1.00 84.38           N  
ATOM   3692  OD1 ASN A 468      37.750  12.016 -50.875  1.00 84.38           O  
ATOM   3693  N   GLN A 469      42.250  12.016 -48.375  1.00 83.69           N  
ATOM   3694  CA  GLN A 469      43.656  12.367 -48.062  1.00 83.69           C  
ATOM   3695  C   GLN A 469      44.625  11.422 -48.781  1.00 83.69           C  
ATOM   3696  CB  GLN A 469      43.906  12.352 -46.562  1.00 83.69           C  
ATOM   3697  O   GLN A 469      45.625  11.859 -49.312  1.00 83.69           O  
ATOM   3698  CG  GLN A 469      43.281  13.539 -45.844  1.00 83.69           C  
ATOM   3699  CD  GLN A 469      43.656  13.586 -44.375  1.00 83.69           C  
ATOM   3700  NE2 GLN A 469      43.875  14.781 -43.844  1.00 83.69           N  
ATOM   3701  OE1 GLN A 469      43.781  12.539 -43.719  1.00 83.69           O  
ATOM   3702  N   LEU A 470      44.312  10.086 -48.750  1.00 84.50           N  
ATOM   3703  CA  LEU A 470      45.188   9.023 -49.219  1.00 84.50           C  
ATOM   3704  C   LEU A 470      45.062   8.820 -50.719  1.00 84.50           C  
ATOM   3705  CB  LEU A 470      44.906   7.715 -48.469  1.00 84.50           C  
ATOM   3706  O   LEU A 470      46.031   8.438 -51.375  1.00 84.50           O  
ATOM   3707  CG  LEU A 470      45.188   7.695 -46.969  1.00 84.50           C  
ATOM   3708  CD1 LEU A 470      44.750   6.375 -46.375  1.00 84.50           C  
ATOM   3709  CD2 LEU A 470      46.688   7.922 -46.719  1.00 84.50           C  
ATOM   3710  N   LYS A 471      44.031   9.148 -51.312  1.00 87.19           N  
ATOM   3711  CA  LYS A 471      43.750   9.039 -52.750  1.00 87.19           C  
ATOM   3712  C   LYS A 471      44.406   7.797 -53.312  1.00 87.19           C  
ATOM   3713  CB  LYS A 471      44.250  10.289 -53.469  1.00 87.19           C  
ATOM   3714  O   LYS A 471      44.094   6.672 -52.938  1.00 87.19           O  
ATOM   3715  CG  LYS A 471      43.469  11.555 -53.094  1.00 87.19           C  
ATOM   3716  CD  LYS A 471      43.969  12.758 -53.875  1.00 87.19           C  
ATOM   3717  CE  LYS A 471      43.219  14.031 -53.500  1.00 87.19           C  
ATOM   3718  NZ  LYS A 471      43.719  15.211 -54.281  1.00 87.19           N  
ATOM   3719  N   ASN A 472      45.281   7.949 -54.281  1.00 86.69           N  
ATOM   3720  CA  ASN A 472      45.875   6.809 -54.969  1.00 86.69           C  
ATOM   3721  C   ASN A 472      47.156   6.328 -54.281  1.00 86.69           C  
ATOM   3722  CB  ASN A 472      46.156   7.164 -56.438  1.00 86.69           C  
ATOM   3723  O   ASN A 472      47.875   5.500 -54.812  1.00 86.69           O  
ATOM   3724  CG  ASN A 472      46.906   8.469 -56.562  1.00 86.69           C  
ATOM   3725  ND2 ASN A 472      47.406   8.742 -57.781  1.00 86.69           N  
ATOM   3726  OD1 ASN A 472      47.062   9.227 -55.625  1.00 86.69           O  
ATOM   3727  N   ASN A 473      47.438   6.883 -53.094  1.00 84.69           N  
ATOM   3728  CA  ASN A 473      48.594   6.480 -52.312  1.00 84.69           C  
ATOM   3729  C   ASN A 473      48.281   5.254 -51.438  1.00 84.69           C  
ATOM   3730  CB  ASN A 473      49.094   7.637 -51.438  1.00 84.69           C  
ATOM   3731  O   ASN A 473      49.188   4.664 -50.844  1.00 84.69           O  
ATOM   3732  CG  ASN A 473      49.844   8.688 -52.219  1.00 84.69           C  
ATOM   3733  ND2 ASN A 473      50.031   9.852 -51.625  1.00 84.69           N  
ATOM   3734  OD1 ASN A 473      50.250   8.453 -53.344  1.00 84.69           O  
ATOM   3735  N   ALA A 474      47.000   4.789 -51.469  1.00 85.31           N  
ATOM   3736  CA  ALA A 474      46.594   3.621 -50.719  1.00 85.31           C  
ATOM   3737  C   ALA A 474      45.438   2.875 -51.406  1.00 85.31           C  
ATOM   3738  CB  ALA A 474      46.125   4.039 -49.312  1.00 85.31           C  
ATOM   3739  O   ALA A 474      44.719   3.461 -52.219  1.00 85.31           O  
ATOM   3740  N   LYS A 475      45.375   1.598 -51.312  1.00 83.56           N  
ATOM   3741  CA  LYS A 475      44.312   0.757 -51.844  1.00 83.56           C  
ATOM   3742  C   LYS A 475      43.312   0.348 -50.750  1.00 83.56           C  
ATOM   3743  CB  LYS A 475      44.875  -0.486 -52.500  1.00 83.56           C  
ATOM   3744  O   LYS A 475      43.750   0.019 -49.625  1.00 83.56           O  
ATOM   3745  CG  LYS A 475      43.844  -1.471 -53.000  1.00 83.56           C  
ATOM   3746  CD  LYS A 475      44.469  -2.736 -53.562  1.00 83.56           C  
ATOM   3747  CE  LYS A 475      43.406  -3.725 -54.031  1.00 83.56           C  
ATOM   3748  NZ  LYS A 475      44.031  -5.000 -54.531  1.00 83.56           N  
ATOM   3749  N   GLU A 476      42.094   0.380 -51.156  1.00 80.94           N  
ATOM   3750  CA  GLU A 476      41.062  -0.023 -50.219  1.00 80.94           C  
ATOM   3751  C   GLU A 476      40.906  -1.541 -50.156  1.00 80.94           C  
ATOM   3752  CB  GLU A 476      39.719   0.624 -50.562  1.00 80.94           C  
ATOM   3753  O   GLU A 476      40.719  -2.182 -51.188  1.00 80.94           O  
ATOM   3754  CG  GLU A 476      39.688   2.135 -50.375  1.00 80.94           C  
ATOM   3755  CD  GLU A 476      38.344   2.758 -50.719  1.00 80.94           C  
ATOM   3756  OE1 GLU A 476      38.250   4.004 -50.781  1.00 80.94           O  
ATOM   3757  OE2 GLU A 476      37.375   1.991 -50.875  1.00 80.94           O  
ATOM   3758  N   ILE A 477      41.062  -2.152 -49.000  1.00 75.19           N  
ATOM   3759  CA  ILE A 477      41.125  -3.602 -48.844  1.00 75.19           C  
ATOM   3760  C   ILE A 477      39.812  -4.098 -48.219  1.00 75.19           C  
ATOM   3761  CB  ILE A 477      42.312  -4.031 -47.969  1.00 75.19           C  
ATOM   3762  O   ILE A 477      39.562  -5.305 -48.188  1.00 75.19           O  
ATOM   3763  CG1 ILE A 477      43.594  -3.305 -48.406  1.00 75.19           C  
ATOM   3764  CG2 ILE A 477      42.500  -5.551 -48.000  1.00 75.19           C  
ATOM   3765  CD1 ILE A 477      44.781  -3.490 -47.438  1.00 75.19           C  
ATOM   3766  N   GLY A 478      38.781  -3.037 -47.969  1.00 62.16           N  
ATOM   3767  CA  GLY A 478      37.469  -3.439 -47.469  1.00 62.16           C  
ATOM   3768  C   GLY A 478      37.406  -3.449 -45.969  1.00 62.16           C  
ATOM   3769  O   GLY A 478      38.438  -3.443 -45.281  1.00 62.16           O  
ATOM   3770  N   ASN A 479      36.125  -3.166 -45.312  1.00 58.53           N  
ATOM   3771  CA  ASN A 479      35.844  -3.154 -43.906  1.00 58.53           C  
ATOM   3772  C   ASN A 479      36.469  -1.950 -43.219  1.00 58.53           C  
ATOM   3773  CB  ASN A 479      36.312  -4.453 -43.250  1.00 58.53           C  
ATOM   3774  O   ASN A 479      36.938  -2.049 -42.062  1.00 58.53           O  
ATOM   3775  CG  ASN A 479      35.531  -5.660 -43.688  1.00 58.53           C  
ATOM   3776  ND2 ASN A 479      36.125  -6.844 -43.531  1.00 58.53           N  
ATOM   3777  OD1 ASN A 479      34.406  -5.535 -44.188  1.00 58.53           O  
ATOM   3778  N   GLY A 480      36.688  -0.873 -44.062  1.00 63.94           N  
ATOM   3779  CA  GLY A 480      37.156   0.375 -43.469  1.00 63.94           C  
ATOM   3780  C   GLY A 480      38.656   0.443 -43.312  1.00 63.94           C  
ATOM   3781  O   GLY A 480      39.188   1.282 -42.594  1.00 63.94           O  
ATOM   3782  N   CYS A 481      39.438  -0.454 -44.156  1.00 71.06           N  
ATOM   3783  CA  CYS A 481      40.906  -0.531 -44.062  1.00 71.06           C  
ATOM   3784  C   CYS A 481      41.562  -0.072 -45.344  1.00 71.06           C  
ATOM   3785  CB  CYS A 481      41.344  -1.958 -43.719  1.00 71.06           C  
ATOM   3786  O   CYS A 481      41.000  -0.263 -46.438  1.00 71.06           O  
ATOM   3787  SG  CYS A 481      40.750  -2.547 -42.125  1.00 71.06           S  
ATOM   3788  N   PHE A 482      42.781   0.558 -45.156  1.00 78.56           N  
ATOM   3789  CA  PHE A 482      43.594   1.021 -46.281  1.00 78.56           C  
ATOM   3790  C   PHE A 482      45.000   0.378 -46.250  1.00 78.56           C  
ATOM   3791  CB  PHE A 482      43.719   2.547 -46.250  1.00 78.56           C  
ATOM   3792  O   PHE A 482      45.594   0.237 -45.188  1.00 78.56           O  
ATOM   3793  CG  PHE A 482      42.406   3.270 -46.406  1.00 78.56           C  
ATOM   3794  CD1 PHE A 482      41.906   3.574 -47.656  1.00 78.56           C  
ATOM   3795  CD2 PHE A 482      41.688   3.643 -45.250  1.00 78.56           C  
ATOM   3796  CE1 PHE A 482      40.688   4.242 -47.781  1.00 78.56           C  
ATOM   3797  CE2 PHE A 482      40.500   4.312 -45.375  1.00 78.56           C  
ATOM   3798  CZ  PHE A 482      39.969   4.613 -46.625  1.00 78.56           C  
ATOM   3799  N   GLU A 483      45.312  -0.115 -47.438  1.00 82.06           N  
ATOM   3800  CA  GLU A 483      46.688  -0.586 -47.594  1.00 82.06           C  
ATOM   3801  C   GLU A 483      47.531   0.424 -48.375  1.00 82.06           C  
ATOM   3802  CB  GLU A 483      46.719  -1.943 -48.281  1.00 82.06           C  
ATOM   3803  O   GLU A 483      47.188   0.784 -49.500  1.00 82.06           O  
ATOM   3804  CG  GLU A 483      48.094  -2.586 -48.344  1.00 82.06           C  
ATOM   3805  CD  GLU A 483      48.094  -3.957 -49.000  1.00 82.06           C  
ATOM   3806  OE1 GLU A 483      49.031  -4.746 -48.750  1.00 82.06           O  
ATOM   3807  OE2 GLU A 483      47.125  -4.246 -49.750  1.00 82.06           O  
ATOM   3808  N   PHE A 484      48.656   0.924 -47.594  1.00 84.00           N  
ATOM   3809  CA  PHE A 484      49.500   1.968 -48.219  1.00 84.00           C  
ATOM   3810  C   PHE A 484      50.406   1.386 -49.281  1.00 84.00           C  
ATOM   3811  CB  PHE A 484      50.312   2.686 -47.156  1.00 84.00           C  
ATOM   3812  O   PHE A 484      50.938   0.293 -49.125  1.00 84.00           O  
ATOM   3813  CG  PHE A 484      49.500   3.551 -46.219  1.00 84.00           C  
ATOM   3814  CD1 PHE A 484      49.344   4.906 -46.469  1.00 84.00           C  
ATOM   3815  CD2 PHE A 484      48.906   3.008 -45.094  1.00 84.00           C  
ATOM   3816  CE1 PHE A 484      48.594   5.711 -45.625  1.00 84.00           C  
ATOM   3817  CE2 PHE A 484      48.156   3.803 -44.219  1.00 84.00           C  
ATOM   3818  CZ  PHE A 484      48.000   5.156 -44.500  1.00 84.00           C  
ATOM   3819  N   TYR A 485      50.594   2.057 -50.438  1.00 81.50           N  
ATOM   3820  CA  TYR A 485      51.500   1.672 -51.500  1.00 81.50           C  
ATOM   3821  C   TYR A 485      52.906   2.195 -51.219  1.00 81.50           C  
ATOM   3822  CB  TYR A 485      51.000   2.193 -52.844  1.00 81.50           C  
ATOM   3823  O   TYR A 485      53.844   1.847 -51.938  1.00 81.50           O  
ATOM   3824  CG  TYR A 485      49.781   1.457 -53.375  1.00 81.50           C  
ATOM   3825  CD1 TYR A 485      49.875   0.113 -53.719  1.00 81.50           C  
ATOM   3826  CD2 TYR A 485      48.562   2.102 -53.500  1.00 81.50           C  
ATOM   3827  CE1 TYR A 485      48.750  -0.570 -54.219  1.00 81.50           C  
ATOM   3828  CE2 TYR A 485      47.438   1.430 -53.969  1.00 81.50           C  
ATOM   3829  OH  TYR A 485      46.438  -0.575 -54.812  1.00 81.50           O  
ATOM   3830  CZ  TYR A 485      47.531   0.096 -54.344  1.00 81.50           C  
ATOM   3831  N   HIS A 486      53.062   3.051 -50.156  1.00 82.06           N  
ATOM   3832  CA  HIS A 486      54.344   3.568 -49.688  1.00 82.06           C  
ATOM   3833  C   HIS A 486      54.562   3.215 -48.219  1.00 82.06           C  
ATOM   3834  CB  HIS A 486      54.406   5.086 -49.875  1.00 82.06           C  
ATOM   3835  O   HIS A 486      53.625   2.838 -47.531  1.00 82.06           O  
ATOM   3836  CG  HIS A 486      53.406   5.836 -49.062  1.00 82.06           C  
ATOM   3837  CD2 HIS A 486      52.156   6.297 -49.375  1.00 82.06           C  
ATOM   3838  ND1 HIS A 486      53.625   6.199 -47.750  1.00 82.06           N  
ATOM   3839  CE1 HIS A 486      52.562   6.852 -47.312  1.00 82.06           C  
ATOM   3840  NE2 HIS A 486      51.688   6.926 -48.281  1.00 82.06           N  
ATOM   3841  N   LYS A 487      55.812   3.221 -47.812  1.00 81.25           N  
ATOM   3842  CA  LYS A 487      56.125   3.031 -46.406  1.00 81.25           C  
ATOM   3843  C   LYS A 487      55.656   4.227 -45.594  1.00 81.25           C  
ATOM   3844  CB  LYS A 487      57.625   2.805 -46.188  1.00 81.25           C  
ATOM   3845  O   LYS A 487      55.938   5.375 -45.938  1.00 81.25           O  
ATOM   3846  CG  LYS A 487      58.094   1.435 -46.625  1.00 81.25           C  
ATOM   3847  CD  LYS A 487      59.531   1.188 -46.219  1.00 81.25           C  
ATOM   3848  CE  LYS A 487      60.062  -0.163 -46.688  1.00 81.25           C  
ATOM   3849  NZ  LYS A 487      61.469  -0.402 -46.281  1.00 81.25           N  
ATOM   3850  N   CYS A 488      54.812   3.898 -44.656  1.00 78.88           N  
ATOM   3851  CA  CYS A 488      54.281   4.953 -43.812  1.00 78.88           C  
ATOM   3852  C   CYS A 488      54.719   4.758 -42.375  1.00 78.88           C  
ATOM   3853  CB  CYS A 488      52.750   4.988 -43.906  1.00 78.88           C  
ATOM   3854  O   CYS A 488      54.219   3.859 -41.688  1.00 78.88           O  
ATOM   3855  SG  CYS A 488      52.000   6.453 -43.156  1.00 78.88           S  
ATOM   3856  N   ASP A 489      55.656   5.551 -41.875  1.00 75.00           N  
ATOM   3857  CA  ASP A 489      56.188   5.473 -40.500  1.00 75.00           C  
ATOM   3858  C   ASP A 489      55.250   6.211 -39.531  1.00 75.00           C  
ATOM   3859  CB  ASP A 489      57.594   6.043 -40.406  1.00 75.00           C  
ATOM   3860  O   ASP A 489      54.219   6.738 -39.906  1.00 75.00           O  
ATOM   3861  CG  ASP A 489      57.656   7.504 -40.844  1.00 75.00           C  
ATOM   3862  OD1 ASP A 489      56.594   8.125 -41.062  1.00 75.00           O  
ATOM   3863  OD2 ASP A 489      58.781   8.039 -40.938  1.00 75.00           O  
ATOM   3864  N   ASN A 490      55.469   6.230 -38.281  1.00 68.69           N  
ATOM   3865  CA  ASN A 490      54.656   6.820 -37.219  1.00 68.69           C  
ATOM   3866  C   ASN A 490      54.375   8.297 -37.500  1.00 68.69           C  
ATOM   3867  CB  ASN A 490      55.344   6.645 -35.875  1.00 68.69           C  
ATOM   3868  O   ASN A 490      53.281   8.789 -37.188  1.00 68.69           O  
ATOM   3869  CG  ASN A 490      55.250   5.219 -35.344  1.00 68.69           C  
ATOM   3870  ND2 ASN A 490      56.094   4.898 -34.375  1.00 68.69           N  
ATOM   3871  OD1 ASN A 490      54.469   4.406 -35.844  1.00 68.69           O  
ATOM   3872  N   THR A 491      55.312   8.961 -38.062  1.00 73.75           N  
ATOM   3873  CA  THR A 491      55.188  10.367 -38.438  1.00 73.75           C  
ATOM   3874  C   THR A 491      54.188  10.539 -39.594  1.00 73.75           C  
ATOM   3875  CB  THR A 491      56.562  10.953 -38.875  1.00 73.75           C  
ATOM   3876  O   THR A 491      53.375  11.469 -39.562  1.00 73.75           O  
ATOM   3877  CG2 THR A 491      56.438  12.461 -39.125  1.00 73.75           C  
ATOM   3878  OG1 THR A 491      57.500  10.727 -37.812  1.00 73.75           O  
ATOM   3879  N   CYS A 492      54.250   9.688 -40.562  1.00 77.00           N  
ATOM   3880  CA  CYS A 492      53.312   9.633 -41.656  1.00 77.00           C  
ATOM   3881  C   CYS A 492      51.906   9.281 -41.188  1.00 77.00           C  
ATOM   3882  CB  CYS A 492      53.750   8.609 -42.688  1.00 77.00           C  
ATOM   3883  O   CYS A 492      50.906   9.914 -41.594  1.00 77.00           O  
ATOM   3884  SG  CYS A 492      52.562   8.344 -44.031  1.00 77.00           S  
ATOM   3885  N   MET A 493      51.781   8.391 -40.281  1.00 75.12           N  
ATOM   3886  CA  MET A 493      50.500   7.961 -39.719  1.00 75.12           C  
ATOM   3887  C   MET A 493      49.875   9.086 -38.875  1.00 75.12           C  
ATOM   3888  CB  MET A 493      50.688   6.723 -38.844  1.00 75.12           C  
ATOM   3889  O   MET A 493      48.656   9.281 -38.938  1.00 75.12           O  
ATOM   3890  CG  MET A 493      51.000   5.461 -39.625  1.00 75.12           C  
ATOM   3891  SD  MET A 493      49.656   4.996 -40.781  1.00 75.12           S  
ATOM   3892  CE  MET A 493      50.344   3.441 -41.438  1.00 75.12           C  
ATOM   3893  N   GLU A 494      50.656   9.805 -38.250  1.00 72.00           N  
ATOM   3894  CA  GLU A 494      50.281  10.969 -37.438  1.00 72.00           C  
ATOM   3895  C   GLU A 494      49.781  12.109 -38.344  1.00 72.00           C  
ATOM   3896  CB  GLU A 494      51.438  11.445 -36.562  1.00 72.00           C  
ATOM   3897  O   GLU A 494      48.844  12.828 -38.000  1.00 72.00           O  
ATOM   3898  CG  GLU A 494      51.594  10.672 -35.281  1.00 72.00           C  
ATOM   3899  CD  GLU A 494      52.719  11.180 -34.406  1.00 72.00           C  
ATOM   3900  OE1 GLU A 494      52.938  10.609 -33.312  1.00 72.00           O  
ATOM   3901  OE2 GLU A 494      53.375  12.156 -34.812  1.00 72.00           O  
ATOM   3902  N   SER A 495      50.344  12.211 -39.469  1.00 76.56           N  
ATOM   3903  CA  SER A 495      49.969  13.211 -40.469  1.00 76.56           C  
ATOM   3904  C   SER A 495      48.625  12.891 -41.094  1.00 76.56           C  
ATOM   3905  CB  SER A 495      51.031  13.312 -41.562  1.00 76.56           C  
ATOM   3906  O   SER A 495      47.844  13.797 -41.406  1.00 76.56           O  
ATOM   3907  OG  SER A 495      51.031  12.148 -42.375  1.00 76.56           O  
ATOM   3908  N   VAL A 496      48.281  11.648 -41.312  1.00 77.50           N  
ATOM   3909  CA  VAL A 496      46.969  11.172 -41.750  1.00 77.50           C  
ATOM   3910  C   VAL A 496      45.938  11.398 -40.656  1.00 77.50           C  
ATOM   3911  CB  VAL A 496      47.031   9.680 -42.156  1.00 77.50           C  
ATOM   3912  O   VAL A 496      44.844  11.875 -40.938  1.00 77.50           O  
ATOM   3913  CG1 VAL A 496      45.625   9.172 -42.531  1.00 77.50           C  
ATOM   3914  CG2 VAL A 496      48.000   9.461 -43.281  1.00 77.50           C  
ATOM   3915  N   LYS A 497      46.344  11.203 -39.406  1.00 68.62           N  
ATOM   3916  CA  LYS A 497      45.500  11.430 -38.250  1.00 68.62           C  
ATOM   3917  C   LYS A 497      45.188  12.914 -38.062  1.00 68.62           C  
ATOM   3918  CB  LYS A 497      46.188  10.875 -36.969  1.00 68.62           C  
ATOM   3919  O   LYS A 497      44.062  13.273 -37.719  1.00 68.62           O  
ATOM   3920  CG  LYS A 497      45.312  10.961 -35.750  1.00 68.62           C  
ATOM   3921  CD  LYS A 497      46.031  10.406 -34.500  1.00 68.62           C  
ATOM   3922  CE  LYS A 497      45.219  10.609 -33.250  1.00 68.62           C  
ATOM   3923  NZ  LYS A 497      45.906  10.094 -32.031  1.00 68.62           N  
ATOM   3924  N   ASN A 498      46.125  13.836 -38.281  1.00 70.62           N  
ATOM   3925  CA  ASN A 498      46.031  15.273 -38.031  1.00 70.62           C  
ATOM   3926  C   ASN A 498      45.531  16.000 -39.281  1.00 70.62           C  
ATOM   3927  CB  ASN A 498      47.375  15.852 -37.594  1.00 70.62           C  
ATOM   3928  O   ASN A 498      45.344  17.219 -39.281  1.00 70.62           O  
ATOM   3929  CG  ASN A 498      47.750  15.430 -36.188  1.00 70.62           C  
ATOM   3930  ND2 ASN A 498      49.031  15.562 -35.844  1.00 70.62           N  
ATOM   3931  OD1 ASN A 498      46.875  14.992 -35.406  1.00 70.62           O  
ATOM   3932  N   GLY A 499      45.188  15.125 -40.312  1.00 77.00           N  
ATOM   3933  CA  GLY A 499      44.656  15.719 -41.531  1.00 77.00           C  
ATOM   3934  C   GLY A 499      45.688  16.516 -42.312  1.00 77.00           C  
ATOM   3935  O   GLY A 499      45.344  17.391 -43.094  1.00 77.00           O  
ATOM   3936  N   THR A 500      47.000  16.438 -42.000  1.00 84.50           N  
ATOM   3937  CA  THR A 500      48.094  17.172 -42.625  1.00 84.50           C  
ATOM   3938  C   THR A 500      48.906  16.250 -43.531  1.00 84.50           C  
ATOM   3939  CB  THR A 500      49.031  17.812 -41.562  1.00 84.50           C  
ATOM   3940  O   THR A 500      50.094  16.516 -43.781  1.00 84.50           O  
ATOM   3941  CG2 THR A 500      48.281  18.875 -40.750  1.00 84.50           C  
ATOM   3942  OG1 THR A 500      49.500  16.781 -40.656  1.00 84.50           O  
ATOM   3943  N   TYR A 501      48.344  15.164 -43.969  1.00 81.69           N  
ATOM   3944  CA  TYR A 501      49.000  14.195 -44.844  1.00 81.69           C  
ATOM   3945  C   TYR A 501      49.438  14.852 -46.156  1.00 81.69           C  
ATOM   3946  CB  TYR A 501      48.062  13.023 -45.156  1.00 81.69           C  
ATOM   3947  O   TYR A 501      48.656  15.508 -46.844  1.00 81.69           O  
ATOM   3948  CG  TYR A 501      48.688  11.969 -46.031  1.00 81.69           C  
ATOM   3949  CD1 TYR A 501      48.375  11.883 -47.375  1.00 81.69           C  
ATOM   3950  CD2 TYR A 501      49.594  11.055 -45.531  1.00 81.69           C  
ATOM   3951  CE1 TYR A 501      48.938  10.906 -48.219  1.00 81.69           C  
ATOM   3952  CE2 TYR A 501      50.188  10.078 -46.344  1.00 81.69           C  
ATOM   3953  OH  TYR A 501      50.406   9.055 -48.469  1.00 81.69           O  
ATOM   3954  CZ  TYR A 501      49.844  10.016 -47.656  1.00 81.69           C  
ATOM   3955  N   ASP A 502      50.750  14.852 -46.406  1.00 85.94           N  
ATOM   3956  CA  ASP A 502      51.375  15.453 -47.594  1.00 85.94           C  
ATOM   3957  C   ASP A 502      51.344  14.477 -48.781  1.00 85.94           C  
ATOM   3958  CB  ASP A 502      52.781  15.891 -47.312  1.00 85.94           C  
ATOM   3959  O   ASP A 502      52.250  13.680 -48.938  1.00 85.94           O  
ATOM   3960  CG  ASP A 502      53.406  16.719 -48.438  1.00 85.94           C  
ATOM   3961  OD1 ASP A 502      52.781  16.828 -49.500  1.00 85.94           O  
ATOM   3962  OD2 ASP A 502      54.500  17.266 -48.219  1.00 85.94           O  
ATOM   3963  N   TYR A 503      50.250  14.586 -49.531  1.00 85.31           N  
ATOM   3964  CA  TYR A 503      49.969  13.656 -50.625  1.00 85.31           C  
ATOM   3965  C   TYR A 503      51.125  13.617 -51.625  1.00 85.31           C  
ATOM   3966  CB  TYR A 503      48.688  14.039 -51.344  1.00 85.31           C  
ATOM   3967  O   TYR A 503      51.594  12.539 -51.969  1.00 85.31           O  
ATOM   3968  CG  TYR A 503      48.438  13.281 -52.625  1.00 85.31           C  
ATOM   3969  CD1 TYR A 503      48.781  13.820 -53.844  1.00 85.31           C  
ATOM   3970  CD2 TYR A 503      47.875  12.008 -52.594  1.00 85.31           C  
ATOM   3971  CE1 TYR A 503      48.562  13.125 -55.031  1.00 85.31           C  
ATOM   3972  CE2 TYR A 503      47.625  11.305 -53.781  1.00 85.31           C  
ATOM   3973  OH  TYR A 503      47.781  11.172 -56.156  1.00 85.31           O  
ATOM   3974  CZ  TYR A 503      48.000  11.867 -54.969  1.00 85.31           C  
ATOM   3975  N   PRO A 504      51.719  14.805 -52.031  1.00 85.25           N  
ATOM   3976  CA  PRO A 504      52.781  14.820 -53.062  1.00 85.25           C  
ATOM   3977  C   PRO A 504      54.062  14.188 -52.594  1.00 85.25           C  
ATOM   3978  CB  PRO A 504      52.969  16.312 -53.344  1.00 85.25           C  
ATOM   3979  O   PRO A 504      54.812  13.633 -53.406  1.00 85.25           O  
ATOM   3980  CG  PRO A 504      51.656  16.953 -52.938  1.00 85.25           C  
ATOM   3981  CD  PRO A 504      51.094  16.141 -51.812  1.00 85.25           C  
ATOM   3982  N   LYS A 505      54.281  14.211 -51.375  1.00 86.00           N  
ATOM   3983  CA  LYS A 505      55.500  13.664 -50.781  1.00 86.00           C  
ATOM   3984  C   LYS A 505      55.594  12.156 -50.969  1.00 86.00           C  
ATOM   3985  CB  LYS A 505      55.562  14.008 -49.281  1.00 86.00           C  
ATOM   3986  O   LYS A 505      56.656  11.617 -51.250  1.00 86.00           O  
ATOM   3987  CG  LYS A 505      56.844  13.539 -48.594  1.00 86.00           C  
ATOM   3988  CD  LYS A 505      56.844  13.898 -47.125  1.00 86.00           C  
ATOM   3989  CE  LYS A 505      58.094  13.375 -46.438  1.00 86.00           C  
ATOM   3990  NZ  LYS A 505      58.094  13.711 -44.969  1.00 86.00           N  
ATOM   3991  N   TYR A 506      54.438  11.391 -50.969  1.00 84.00           N  
ATOM   3992  CA  TYR A 506      54.406   9.930 -50.969  1.00 84.00           C  
ATOM   3993  C   TYR A 506      53.875   9.383 -52.281  1.00 84.00           C  
ATOM   3994  CB  TYR A 506      53.562   9.422 -49.812  1.00 84.00           C  
ATOM   3995  O   TYR A 506      53.812   8.164 -52.469  1.00 84.00           O  
ATOM   3996  CG  TYR A 506      54.031   9.859 -48.438  1.00 84.00           C  
ATOM   3997  CD1 TYR A 506      55.188   9.320 -47.875  1.00 84.00           C  
ATOM   3998  CD2 TYR A 506      53.344  10.820 -47.719  1.00 84.00           C  
ATOM   3999  CE1 TYR A 506      55.656   9.719 -46.625  1.00 84.00           C  
ATOM   4000  CE2 TYR A 506      53.781  11.234 -46.469  1.00 84.00           C  
ATOM   4001  OH  TYR A 506      55.375  11.078 -44.688  1.00 84.00           O  
ATOM   4002  CZ  TYR A 506      54.938  10.680 -45.938  1.00 84.00           C  
ATOM   4003  N   SER A 507      53.594  10.242 -53.219  1.00 81.81           N  
ATOM   4004  CA  SER A 507      52.938   9.922 -54.469  1.00 81.81           C  
ATOM   4005  C   SER A 507      53.906   9.211 -55.438  1.00 81.81           C  
ATOM   4006  CB  SER A 507      52.406  11.188 -55.156  1.00 81.81           C  
ATOM   4007  O   SER A 507      53.531   8.289 -56.156  1.00 81.81           O  
ATOM   4008  OG  SER A 507      51.781  10.883 -56.375  1.00 81.81           O  
ATOM   4009  N   GLU A 508      55.188   9.586 -55.344  1.00 80.50           N  
ATOM   4010  CA  GLU A 508      56.219   9.031 -56.219  1.00 80.50           C  
ATOM   4011  C   GLU A 508      56.531   7.582 -55.875  1.00 80.50           C  
ATOM   4012  CB  GLU A 508      57.469   9.875 -56.188  1.00 80.50           C  
ATOM   4013  O   GLU A 508      56.594   6.715 -56.750  1.00 80.50           O  
ATOM   4014  CG  GLU A 508      57.375  11.203 -56.906  1.00 80.50           C  
ATOM   4015  CD  GLU A 508      57.219  11.031 -58.438  1.00 80.50           C  
ATOM   4016  OE1 GLU A 508      56.656  11.945 -59.094  1.00 80.50           O  
ATOM   4017  OE2 GLU A 508      57.625   9.984 -58.938  1.00 80.50           O  
ATOM   4018  N   GLU A 509      56.656   7.324 -54.469  1.00 80.75           N  
ATOM   4019  CA  GLU A 509      56.906   5.984 -53.938  1.00 80.75           C  
ATOM   4020  C   GLU A 509      55.688   5.090 -54.125  1.00 80.75           C  
ATOM   4021  CB  GLU A 509      57.250   6.055 -52.438  1.00 80.75           C  
ATOM   4022  O   GLU A 509      55.812   3.910 -54.469  1.00 80.75           O  
ATOM   4023  CG  GLU A 509      57.688   4.719 -51.844  1.00 80.75           C  
ATOM   4024  CD  GLU A 509      58.031   4.805 -50.375  1.00 80.75           C  
ATOM   4025  OE1 GLU A 509      58.312   3.754 -49.750  1.00 80.75           O  
ATOM   4026  OE2 GLU A 509      58.000   5.930 -49.844  1.00 80.75           O  
ATOM   4027  N   ALA A 510      54.500   5.621 -54.000  1.00 80.25           N  
ATOM   4028  CA  ALA A 510      53.219   4.941 -54.188  1.00 80.25           C  
ATOM   4029  C   ALA A 510      52.969   4.590 -55.656  1.00 80.25           C  
ATOM   4030  CB  ALA A 510      52.094   5.809 -53.656  1.00 80.25           C  
ATOM   4031  O   ALA A 510      52.438   3.516 -55.938  1.00 80.25           O  
ATOM   4032  N   LYS A 511      53.312   5.531 -56.594  1.00 81.69           N  
ATOM   4033  CA  LYS A 511      53.188   5.316 -58.031  1.00 81.69           C  
ATOM   4034  C   LYS A 511      54.094   4.160 -58.500  1.00 81.69           C  
ATOM   4035  CB  LYS A 511      53.562   6.590 -58.812  1.00 81.69           C  
ATOM   4036  O   LYS A 511      53.656   3.334 -59.312  1.00 81.69           O  
ATOM   4037  CG  LYS A 511      53.219   6.543 -60.281  1.00 81.69           C  
ATOM   4038  CD  LYS A 511      53.531   7.859 -60.969  1.00 81.69           C  
ATOM   4039  CE  LYS A 511      53.250   7.793 -62.469  1.00 81.69           C  
ATOM   4040  NZ  LYS A 511      53.562   9.078 -63.156  1.00 81.69           N  
ATOM   4041  N   LEU A 512      55.344   4.070 -58.000  1.00 77.81           N  
ATOM   4042  CA  LEU A 512      56.312   3.045 -58.312  1.00 77.81           C  
ATOM   4043  C   LEU A 512      55.875   1.680 -57.812  1.00 77.81           C  
ATOM   4044  CB  LEU A 512      57.688   3.402 -57.719  1.00 77.81           C  
ATOM   4045  O   LEU A 512      56.031   0.673 -58.500  1.00 77.81           O  
ATOM   4046  CG  LEU A 512      58.906   2.715 -58.344  1.00 77.81           C  
ATOM   4047  CD1 LEU A 512      59.531   3.602 -59.406  1.00 77.81           C  
ATOM   4048  CD2 LEU A 512      59.938   2.367 -57.250  1.00 77.81           C  
ATOM   4049  N   ASN A 513      55.250   1.556 -56.656  1.00 75.31           N  
ATOM   4050  CA  ASN A 513      54.781   0.335 -56.000  1.00 75.31           C  
ATOM   4051  C   ASN A 513      53.438  -0.129 -56.594  1.00 75.31           C  
ATOM   4052  CB  ASN A 513      54.625   0.542 -54.500  1.00 75.31           C  
ATOM   4053  O   ASN A 513      53.156  -1.325 -56.625  1.00 75.31           O  
ATOM   4054  CG  ASN A 513      55.969   0.586 -53.781  1.00 75.31           C  
ATOM   4055  ND2 ASN A 513      56.062   1.343 -52.719  1.00 75.31           N  
ATOM   4056  OD1 ASN A 513      56.938  -0.054 -54.219  1.00 75.31           O  
ATOM   4057  N   ARG A 514      52.656   0.871 -57.125  1.00 72.56           N  
ATOM   4058  CA  ARG A 514      51.406   0.563 -57.844  1.00 72.56           C  
ATOM   4059  C   ARG A 514      51.719  -0.118 -59.188  1.00 72.56           C  
ATOM   4060  CB  ARG A 514      50.594   1.835 -58.062  1.00 72.56           C  
ATOM   4061  O   ARG A 514      50.938  -0.966 -59.625  1.00 72.56           O  
ATOM   4062  CG  ARG A 514      49.844   2.307 -56.844  1.00 72.56           C  
ATOM   4063  CD  ARG A 514      49.094   3.617 -57.125  1.00 72.56           C  
ATOM   4064  NE  ARG A 514      47.969   3.432 -58.031  1.00 72.56           N  
ATOM   4065  NH1 ARG A 514      47.125   5.555 -57.719  1.00 72.56           N  
ATOM   4066  NH2 ARG A 514      46.062   4.082 -59.125  1.00 72.56           N  
ATOM   4067  CZ  ARG A 514      47.062   4.355 -58.281  1.00 72.56           C  
ATOM   4068  N   GLU A 515      52.875   0.389 -59.750  1.00 66.75           N  
ATOM   4069  CA  GLU A 515      53.250  -0.064 -61.094  1.00 66.75           C  
ATOM   4070  C   GLU A 515      54.125  -1.324 -61.000  1.00 66.75           C  
ATOM   4071  CB  GLU A 515      54.031   1.040 -61.812  1.00 66.75           C  
ATOM   4072  O   GLU A 515      54.406  -1.949 -62.031  1.00 66.75           O  
ATOM   4073  CG  GLU A 515      53.125   2.207 -62.250  1.00 66.75           C  
ATOM   4074  CD  GLU A 515      53.906   3.293 -63.000  1.00 66.75           C  
ATOM   4075  OE1 GLU A 515      53.281   4.266 -63.469  1.00 66.75           O  
ATOM   4076  OE2 GLU A 515      55.156   3.170 -63.094  1.00 66.75           O  
ATOM   4077  N   LYS A 516      54.531  -1.704 -59.656  1.00 60.09           N  
ATOM   4078  CA  LYS A 516      55.281  -2.939 -59.406  1.00 60.09           C  
ATOM   4079  C   LYS A 516      54.375  -4.156 -59.531  1.00 60.09           C  
ATOM   4080  CB  LYS A 516      55.906  -2.910 -58.000  1.00 60.09           C  
ATOM   4081  O   LYS A 516      53.281  -4.180 -59.000  1.00 60.09           O  
ATOM   4082  CG  LYS A 516      57.375  -3.357 -57.969  1.00 60.09           C  
ATOM   4083  CD  LYS A 516      57.938  -3.232 -56.562  1.00 60.09           C  
ATOM   4084  CE  LYS A 516      59.406  -3.654 -56.531  1.00 60.09           C  
ATOM   4085  NZ  LYS A 516      60.031  -3.434 -55.188  1.00 60.09           N  
ATOM   4086  N   ILE A 517      54.312  -4.820 -60.656  1.00 42.97           N  
ATOM   4087  CA  ILE A 517      53.688  -6.109 -60.938  1.00 42.97           C  
ATOM   4088  C   ILE A 517      54.344  -7.188 -60.062  1.00 42.97           C  
ATOM   4089  CB  ILE A 517      53.812  -6.484 -62.438  1.00 42.97           C  
ATOM   4090  O   ILE A 517      55.531  -7.406 -60.125  1.00 42.97           O  
ATOM   4091  CG1 ILE A 517      53.188  -5.383 -63.312  1.00 42.97           C  
ATOM   4092  CG2 ILE A 517      53.125  -7.832 -62.719  1.00 42.97           C  
ATOM   4093  CD1 ILE A 517      53.344  -5.633 -64.812  1.00 42.97           C  
ATOM   4094  N   ASP A 518      53.812  -7.461 -58.812  1.00 43.22           N  
ATOM   4095  CA  ASP A 518      54.250  -8.609 -58.000  1.00 43.22           C  
ATOM   4096  C   ASP A 518      54.188  -9.898 -58.844  1.00 43.22           C  
ATOM   4097  CB  ASP A 518      53.375  -8.750 -56.750  1.00 43.22           C  
ATOM   4098  O   ASP A 518      53.219 -10.156 -59.531  1.00 43.22           O  
ATOM   4099  CG  ASP A 518      53.812  -7.840 -55.625  1.00 43.22           C  
ATOM   4100  OD1 ASP A 518      55.031  -7.465 -55.562  1.00 43.22           O  
ATOM   4101  OD2 ASP A 518      52.969  -7.496 -54.781  1.00 43.22           O  
ATOM   4102  N   GLY A 519      55.281 -10.312 -59.500  1.00 34.91           N  
ATOM   4103  CA  GLY A 519      55.531 -11.664 -59.938  1.00 34.91           C  
ATOM   4104  C   GLY A 519      54.750 -12.711 -59.188  1.00 34.91           C  
ATOM   4105  O   GLY A 519      54.531 -12.555 -57.969  1.00 34.91           O  
ATOM   4106  N   VAL A 520      53.531 -13.250 -59.562  1.00 30.78           N  
ATOM   4107  CA  VAL A 520      52.750 -14.344 -59.031  1.00 30.78           C  
ATOM   4108  C   VAL A 520      53.688 -15.305 -58.250  1.00 30.78           C  
ATOM   4109  CB  VAL A 520      52.000 -15.109 -60.125  1.00 30.78           C  
ATOM   4110  O   VAL A 520      54.656 -15.797 -58.812  1.00 30.78           O  
ATOM   4111  CG1 VAL A 520      51.188 -16.250 -59.500  1.00 30.78           C  
ATOM   4112  CG2 VAL A 520      51.062 -14.156 -60.875  1.00 30.78           C  
ATOM   4113  N   LYS A 521      53.906 -15.203 -56.938  1.00 34.25           N  
ATOM   4114  CA  LYS A 521      54.438 -16.125 -55.938  1.00 34.25           C  
ATOM   4115  C   LYS A 521      53.531 -17.344 -55.781  1.00 34.25           C  
ATOM   4116  CB  LYS A 521      54.562 -15.406 -54.594  1.00 34.25           C  
ATOM   4117  O   LYS A 521      52.312 -17.203 -55.562  1.00 34.25           O  
ATOM   4118  CG  LYS A 521      55.781 -15.797 -53.781  1.00 34.25           C  
ATOM   4119  CD  LYS A 521      55.844 -15.055 -52.469  1.00 34.25           C  
ATOM   4120  CE  LYS A 521      57.094 -15.430 -51.656  1.00 34.25           C  
ATOM   4121  NZ  LYS A 521      57.188 -14.672 -50.375  1.00 34.25           N  
ATOM   4122  N   LEU A 522      53.781 -18.438 -56.469  1.00 30.66           N  
ATOM   4123  CA  LEU A 522      53.250 -19.797 -56.406  1.00 30.66           C  
ATOM   4124  C   LEU A 522      53.438 -20.391 -55.031  1.00 30.66           C  
ATOM   4125  CB  LEU A 522      53.906 -20.672 -57.469  1.00 30.66           C  
ATOM   4126  O   LEU A 522      54.594 -20.594 -54.594  1.00 30.66           O  
ATOM   4127  CG  LEU A 522      53.281 -20.688 -58.875  1.00 30.66           C  
ATOM   4128  CD1 LEU A 522      54.344 -20.672 -59.938  1.00 30.66           C  
ATOM   4129  CD2 LEU A 522      52.375 -21.906 -59.000  1.00 30.66           C  
ATOM   4130  N   ASP A 523      52.625 -20.078 -54.031  1.00 31.94           N  
ATOM   4131  CA  ASP A 523      52.750 -20.672 -52.688  1.00 31.94           C  
ATOM   4132  C   ASP A 523      51.594 -21.656 -52.438  1.00 31.94           C  
ATOM   4133  CB  ASP A 523      52.750 -19.594 -51.625  1.00 31.94           C  
ATOM   4134  O   ASP A 523      50.438 -21.281 -52.406  1.00 31.94           O  
ATOM   4135  CG  ASP A 523      53.625 -19.953 -50.438  1.00 31.94           C  
ATOM   4136  OD1 ASP A 523      54.281 -21.000 -50.469  1.00 31.94           O  
ATOM   4137  OD2 ASP A 523      53.656 -19.172 -49.469  1.00 31.94           O  
ATOM   4138  N   SER A 524      51.781 -22.969 -53.062  1.00 38.47           N  
ATOM   4139  CA  SER A 524      51.500 -24.250 -52.438  1.00 38.47           C  
ATOM   4140  C   SER A 524      51.656 -25.391 -53.438  1.00 38.47           C  
ATOM   4141  CB  SER A 524      50.094 -24.281 -51.844  1.00 38.47           C  
ATOM   4142  O   SER A 524      50.969 -25.391 -54.469  1.00 38.47           O  
ATOM   4143  OG  SER A 524      49.188 -25.000 -52.656  1.00 38.47           O  
ATOM   4144  N   THR A 525      52.781 -25.828 -53.719  1.00 42.44           N  
ATOM   4145  CA  THR A 525      53.062 -27.031 -54.500  1.00 42.44           C  
ATOM   4146  C   THR A 525      52.062 -28.141 -54.188  1.00 42.44           C  
ATOM   4147  CB  THR A 525      54.500 -27.531 -54.250  1.00 42.44           C  
ATOM   4148  O   THR A 525      51.750 -28.953 -55.031  1.00 42.44           O  
ATOM   4149  CG2 THR A 525      55.500 -26.766 -55.094  1.00 42.44           C  
ATOM   4150  OG1 THR A 525      54.812 -27.359 -52.875  1.00 42.44           O  
ATOM   4151  N   ARG A 526      51.031 -27.953 -53.250  1.00 46.03           N  
ATOM   4152  CA  ARG A 526      50.094 -28.984 -52.844  1.00 46.03           C  
ATOM   4153  C   ARG A 526      48.656 -28.562 -53.188  1.00 46.03           C  
ATOM   4154  CB  ARG A 526      50.219 -29.297 -51.375  1.00 46.03           C  
ATOM   4155  O   ARG A 526      47.844 -29.391 -53.562  1.00 46.03           O  
ATOM   4156  CG  ARG A 526      50.438 -30.766 -51.062  1.00 46.03           C  
ATOM   4157  CD  ARG A 526      50.531 -31.031 -49.562  1.00 46.03           C  
ATOM   4158  NE  ARG A 526      51.000 -32.406 -49.281  1.00 46.03           N  
ATOM   4159  NH1 ARG A 526      50.406 -32.344 -47.062  1.00 46.03           N  
ATOM   4160  NH2 ARG A 526      51.344 -34.250 -47.969  1.00 46.03           N  
ATOM   4161  CZ  ARG A 526      50.906 -33.000 -48.094  1.00 46.03           C  
ATOM   4162  N   ILE A 527      48.344 -27.234 -53.312  1.00 45.12           N  
ATOM   4163  CA  ILE A 527      47.062 -26.625 -53.656  1.00 45.12           C  
ATOM   4164  C   ILE A 527      47.000 -26.359 -55.156  1.00 45.12           C  
ATOM   4165  CB  ILE A 527      46.844 -25.297 -52.875  1.00 45.12           C  
ATOM   4166  O   ILE A 527      45.969 -26.562 -55.781  1.00 45.12           O  
ATOM   4167  CG1 ILE A 527      46.656 -25.594 -51.375  1.00 45.12           C  
ATOM   4168  CG2 ILE A 527      45.625 -24.547 -53.438  1.00 45.12           C  
ATOM   4169  CD1 ILE A 527      46.719 -24.344 -50.500  1.00 45.12           C  
ATOM   4170  N   TYR A 528      48.188 -26.172 -55.812  1.00 49.56           N  
ATOM   4171  CA  TYR A 528      48.312 -26.109 -57.250  1.00 49.56           C  
ATOM   4172  C   TYR A 528      48.406 -27.500 -57.875  1.00 49.56           C  
ATOM   4173  CB  TYR A 528      49.562 -25.297 -57.656  1.00 49.56           C  
ATOM   4174  O   TYR A 528      47.938 -27.734 -58.969  1.00 49.56           O  
ATOM   4175  CG  TYR A 528      49.406 -23.812 -57.438  1.00 49.56           C  
ATOM   4176  CD1 TYR A 528      48.656 -23.047 -58.344  1.00 49.56           C  
ATOM   4177  CD2 TYR A 528      49.969 -23.156 -56.344  1.00 49.56           C  
ATOM   4178  CE1 TYR A 528      48.500 -21.672 -58.188  1.00 49.56           C  
ATOM   4179  CE2 TYR A 528      49.812 -21.797 -56.188  1.00 49.56           C  
ATOM   4180  OH  TYR A 528      48.938 -19.703 -56.906  1.00 49.56           O  
ATOM   4181  CZ  TYR A 528      49.094 -21.062 -57.094  1.00 49.56           C  
ATOM   4182  N   GLN A 529      48.938 -28.578 -57.125  1.00 51.09           N  
ATOM   4183  CA  GLN A 529      48.938 -29.969 -57.531  1.00 51.09           C  
ATOM   4184  C   GLN A 529      47.531 -30.562 -57.438  1.00 51.09           C  
ATOM   4185  CB  GLN A 529      49.906 -30.797 -56.656  1.00 51.09           C  
ATOM   4186  O   GLN A 529      47.125 -31.359 -58.281  1.00 51.09           O  
ATOM   4187  CG  GLN A 529      51.344 -30.703 -57.125  1.00 51.09           C  
ATOM   4188  CD  GLN A 529      52.281 -31.516 -56.250  1.00 51.09           C  
ATOM   4189  NE2 GLN A 529      53.438 -31.875 -56.812  1.00 51.09           N  
ATOM   4190  OE1 GLN A 529      51.969 -31.828 -55.094  1.00 51.09           O  
ATOM   4191  N   ILE A 530      46.750 -30.016 -56.375  1.00 58.88           N  
ATOM   4192  CA  ILE A 530      45.375 -30.406 -56.156  1.00 58.88           C  
ATOM   4193  C   ILE A 530      44.469 -29.625 -57.094  1.00 58.88           C  
ATOM   4194  CB  ILE A 530      44.938 -30.188 -54.688  1.00 58.88           C  
ATOM   4195  O   ILE A 530      43.531 -30.188 -57.688  1.00 58.88           O  
ATOM   4196  CG1 ILE A 530      45.688 -31.141 -53.750  1.00 58.88           C  
ATOM   4197  CG2 ILE A 530      43.406 -30.375 -54.531  1.00 58.88           C  
ATOM   4198  CD1 ILE A 530      45.531 -30.828 -52.281  1.00 58.88           C  
ATOM   4199  N   LEU A 531      44.719 -28.359 -57.344  1.00 56.28           N  
ATOM   4200  CA  LEU A 531      44.000 -27.531 -58.312  1.00 56.28           C  
ATOM   4201  C   LEU A 531      44.438 -27.859 -59.750  1.00 56.28           C  
ATOM   4202  CB  LEU A 531      44.250 -26.047 -58.031  1.00 56.28           C  
ATOM   4203  O   LEU A 531      43.625 -27.844 -60.656  1.00 56.28           O  
ATOM   4204  CG  LEU A 531      43.250 -25.391 -57.062  1.00 56.28           C  
ATOM   4205  CD1 LEU A 531      43.969 -24.328 -56.219  1.00 56.28           C  
ATOM   4206  CD2 LEU A 531      42.094 -24.766 -57.844  1.00 56.28           C  
ATOM   4207  N   ALA A 532      45.750 -28.250 -60.000  1.00 59.09           N  
ATOM   4208  CA  ALA A 532      46.312 -28.734 -61.281  1.00 59.09           C  
ATOM   4209  C   ALA A 532      45.812 -30.141 -61.594  1.00 59.09           C  
ATOM   4210  CB  ALA A 532      47.844 -28.719 -61.250  1.00 59.09           C  
ATOM   4211  O   ALA A 532      45.500 -30.469 -62.750  1.00 59.09           O  
ATOM   4212  N   ILE A 533      45.562 -31.031 -60.531  1.00 66.50           N  
ATOM   4213  CA  ILE A 533      44.938 -32.344 -60.625  1.00 66.50           C  
ATOM   4214  C   ILE A 533      43.438 -32.219 -60.875  1.00 66.50           C  
ATOM   4215  CB  ILE A 533      45.188 -33.188 -59.344  1.00 66.50           C  
ATOM   4216  O   ILE A 533      42.844 -32.938 -61.688  1.00 66.50           O  
ATOM   4217  CG1 ILE A 533      46.688 -33.500 -59.219  1.00 66.50           C  
ATOM   4218  CG2 ILE A 533      44.375 -34.500 -59.375  1.00 66.50           C  
ATOM   4219  CD1 ILE A 533      47.062 -34.156 -57.906  1.00 66.50           C  
ATOM   4220  N   TYR A 534      42.781 -31.172 -60.219  1.00 62.56           N  
ATOM   4221  CA  TYR A 534      41.375 -30.875 -60.375  1.00 62.56           C  
ATOM   4222  C   TYR A 534      41.125 -30.156 -61.688  1.00 62.56           C  
ATOM   4223  CB  TYR A 534      40.875 -30.016 -59.219  1.00 62.56           C  
ATOM   4224  O   TYR A 534      40.125 -30.422 -62.375  1.00 62.56           O  
ATOM   4225  CG  TYR A 534      40.031 -30.766 -58.219  1.00 62.56           C  
ATOM   4226  CD1 TYR A 534      38.656 -30.984 -58.406  1.00 62.56           C  
ATOM   4227  CD2 TYR A 534      40.594 -31.281 -57.062  1.00 62.56           C  
ATOM   4228  CE1 TYR A 534      37.906 -31.672 -57.500  1.00 62.56           C  
ATOM   4229  CE2 TYR A 534      39.844 -31.984 -56.125  1.00 62.56           C  
ATOM   4230  OH  TYR A 534      37.719 -32.875 -55.438  1.00 62.56           O  
ATOM   4231  CZ  TYR A 534      38.500 -32.188 -56.344  1.00 62.56           C  
ATOM   4232  N   SER A 535      41.969 -29.312 -62.156  1.00 63.66           N  
ATOM   4233  CA  SER A 535      41.906 -28.656 -63.469  1.00 63.66           C  
ATOM   4234  C   SER A 535      42.219 -29.609 -64.625  1.00 63.66           C  
ATOM   4235  CB  SER A 535      42.875 -27.469 -63.500  1.00 63.66           C  
ATOM   4236  O   SER A 535      41.594 -29.578 -65.625  1.00 63.66           O  
ATOM   4237  OG  SER A 535      42.938 -26.906 -64.812  1.00 63.66           O  
ATOM   4238  N   THR A 536      43.250 -30.578 -64.375  1.00 69.88           N  
ATOM   4239  CA  THR A 536      43.594 -31.641 -65.375  1.00 69.88           C  
ATOM   4240  C   THR A 536      42.469 -32.656 -65.438  1.00 69.88           C  
ATOM   4241  CB  THR A 536      44.906 -32.344 -65.000  1.00 69.88           C  
ATOM   4242  O   THR A 536      42.156 -33.156 -66.500  1.00 69.88           O  
ATOM   4243  CG2 THR A 536      46.125 -31.469 -65.312  1.00 69.88           C  
ATOM   4244  OG1 THR A 536      44.938 -32.562 -63.562  1.00 69.88           O  
ATOM   4245  N   VAL A 537      41.781 -32.969 -64.250  1.00 70.44           N  
ATOM   4246  CA  VAL A 537      40.656 -33.875 -64.188  1.00 70.44           C  
ATOM   4247  C   VAL A 537      39.406 -33.219 -64.812  1.00 70.44           C  
ATOM   4248  CB  VAL A 537      40.375 -34.312 -62.750  1.00 70.44           C  
ATOM   4249  O   VAL A 537      38.656 -33.844 -65.500  1.00 70.44           O  
ATOM   4250  CG1 VAL A 537      39.094 -35.188 -62.688  1.00 70.44           C  
ATOM   4251  CG2 VAL A 537      41.562 -35.062 -62.188  1.00 70.44           C  
ATOM   4252  N   ALA A 538      39.250 -31.906 -64.562  1.00 66.88           N  
ATOM   4253  CA  ALA A 538      38.125 -31.141 -65.125  1.00 66.88           C  
ATOM   4254  C   ALA A 538      38.312 -30.859 -66.625  1.00 66.88           C  
ATOM   4255  CB  ALA A 538      37.969 -29.828 -64.312  1.00 66.88           C  
ATOM   4256  O   ALA A 538      37.375 -30.922 -67.375  1.00 66.88           O  
ATOM   4257  N   SER A 539      39.594 -30.594 -67.062  1.00 69.56           N  
ATOM   4258  CA  SER A 539      39.906 -30.391 -68.438  1.00 69.56           C  
ATOM   4259  C   SER A 539      39.875 -31.719 -69.250  1.00 69.56           C  
ATOM   4260  CB  SER A 539      41.281 -29.750 -68.625  1.00 69.56           C  
ATOM   4261  O   SER A 539      39.438 -31.766 -70.375  1.00 69.56           O  
ATOM   4262  OG  SER A 539      42.281 -30.719 -68.812  1.00 69.56           O  
ATOM   4263  N   SER A 540      40.312 -32.875 -68.562  1.00 74.06           N  
ATOM   4264  CA  SER A 540      40.219 -34.219 -69.188  1.00 74.06           C  
ATOM   4265  C   SER A 540      38.781 -34.719 -69.250  1.00 74.06           C  
ATOM   4266  CB  SER A 540      41.062 -35.219 -68.375  1.00 74.06           C  
ATOM   4267  O   SER A 540      38.438 -35.406 -70.188  1.00 74.06           O  
ATOM   4268  OG  SER A 540      40.562 -35.312 -67.000  1.00 74.06           O  
ATOM   4269  N   LEU A 541      37.875 -34.312 -68.312  1.00 71.00           N  
ATOM   4270  CA  LEU A 541      36.469 -34.656 -68.312  1.00 71.00           C  
ATOM   4271  C   LEU A 541      35.719 -33.844 -69.375  1.00 71.00           C  
ATOM   4272  CB  LEU A 541      35.844 -34.344 -66.938  1.00 71.00           C  
ATOM   4273  O   LEU A 541      34.844 -34.375 -70.062  1.00 71.00           O  
ATOM   4274  CG  LEU A 541      34.719 -35.281 -66.500  1.00 71.00           C  
ATOM   4275  CD1 LEU A 541      35.250 -36.281 -65.438  1.00 71.00           C  
ATOM   4276  CD2 LEU A 541      33.562 -34.469 -65.938  1.00 71.00           C  
ATOM   4277  N   VAL A 542      36.125 -32.594 -69.562  1.00 74.44           N  
ATOM   4278  CA  VAL A 542      35.562 -31.750 -70.562  1.00 74.44           C  
ATOM   4279  C   VAL A 542      36.000 -32.250 -71.938  1.00 74.44           C  
ATOM   4280  CB  VAL A 542      35.969 -30.281 -70.438  1.00 74.44           C  
ATOM   4281  O   VAL A 542      35.188 -32.281 -72.875  1.00 74.44           O  
ATOM   4282  CG1 VAL A 542      35.500 -29.438 -71.625  1.00 74.44           C  
ATOM   4283  CG2 VAL A 542      35.406 -29.719 -69.125  1.00 74.44           C  
ATOM   4284  N   LEU A 543      37.250 -32.719 -72.125  1.00 73.50           N  
ATOM   4285  CA  LEU A 543      37.750 -33.312 -73.375  1.00 73.50           C  
ATOM   4286  C   LEU A 543      37.062 -34.625 -73.688  1.00 73.50           C  
ATOM   4287  CB  LEU A 543      39.250 -33.500 -73.312  1.00 73.50           C  
ATOM   4288  O   LEU A 543      36.719 -34.906 -74.812  1.00 73.50           O  
ATOM   4289  CG  LEU A 543      40.094 -32.250 -73.625  1.00 73.50           C  
ATOM   4290  CD1 LEU A 543      41.562 -32.531 -73.312  1.00 73.50           C  
ATOM   4291  CD2 LEU A 543      39.938 -31.797 -75.062  1.00 73.50           C  
ATOM   4292  N   VAL A 544      36.781 -35.531 -72.688  1.00 76.56           N  
ATOM   4293  CA  VAL A 544      36.094 -36.812 -72.875  1.00 76.56           C  
ATOM   4294  C   VAL A 544      34.625 -36.562 -73.250  1.00 76.56           C  
ATOM   4295  CB  VAL A 544      36.188 -37.656 -71.562  1.00 76.56           C  
ATOM   4296  O   VAL A 544      34.094 -37.250 -74.125  1.00 76.56           O  
ATOM   4297  CG1 VAL A 544      35.281 -38.875 -71.688  1.00 76.56           C  
ATOM   4298  CG2 VAL A 544      37.625 -38.062 -71.312  1.00 76.56           C  
ATOM   4299  N   VAL A 545      34.062 -35.594 -72.562  1.00 76.62           N  
ATOM   4300  CA  VAL A 545      32.688 -35.219 -72.812  1.00 76.62           C  
ATOM   4301  C   VAL A 545      32.594 -34.625 -74.250  1.00 76.62           C  
ATOM   4302  CB  VAL A 545      32.125 -34.250 -71.812  1.00 76.62           C  
ATOM   4303  O   VAL A 545      31.672 -34.938 -75.000  1.00 76.62           O  
ATOM   4304  CG1 VAL A 545      30.734 -33.750 -72.188  1.00 76.62           C  
ATOM   4305  CG2 VAL A 545      32.062 -34.906 -70.438  1.00 76.62           C  
ATOM   4306  N   SER A 546      33.562 -33.781 -74.562  1.00 75.25           N  
ATOM   4307  CA  SER A 546      33.594 -33.188 -75.938  1.00 75.25           C  
ATOM   4308  C   SER A 546      33.906 -34.219 -77.000  1.00 75.25           C  
ATOM   4309  CB  SER A 546      34.625 -32.062 -75.938  1.00 75.25           C  
ATOM   4310  O   SER A 546      33.281 -34.219 -78.062  1.00 75.25           O  
ATOM   4311  OG  SER A 546      35.719 -32.312 -75.125  1.00 75.25           O  
ATOM   4312  N   LEU A 547      34.812 -35.156 -76.750  1.00 78.88           N  
ATOM   4313  CA  LEU A 547      35.125 -36.250 -77.625  1.00 78.88           C  
ATOM   4314  C   LEU A 547      33.969 -37.219 -77.750  1.00 78.88           C  
ATOM   4315  CB  LEU A 547      36.375 -37.000 -77.188  1.00 78.88           C  
ATOM   4316  O   LEU A 547      33.656 -37.719 -78.875  1.00 78.88           O  
ATOM   4317  CG  LEU A 547      37.719 -36.312 -77.500  1.00 78.88           C  
ATOM   4318  CD1 LEU A 547      38.844 -37.000 -76.750  1.00 78.88           C  
ATOM   4319  CD2 LEU A 547      37.969 -36.344 -79.062  1.00 78.88           C  
ATOM   4320  N   GLY A 548      33.250 -37.500 -76.562  1.00 79.44           N  
ATOM   4321  CA  GLY A 548      32.031 -38.281 -76.625  1.00 79.44           C  
ATOM   4322  C   GLY A 548      30.922 -37.656 -77.438  1.00 79.44           C  
ATOM   4323  O   GLY A 548      30.219 -38.312 -78.188  1.00 79.44           O  
ATOM   4324  N   ALA A 549      30.812 -36.312 -77.250  1.00 76.31           N  
ATOM   4325  CA  ALA A 549      29.797 -35.562 -78.000  1.00 76.31           C  
ATOM   4326  C   ALA A 549      30.125 -35.500 -79.500  1.00 76.31           C  
ATOM   4327  CB  ALA A 549      29.672 -34.125 -77.438  1.00 76.31           C  
ATOM   4328  O   ALA A 549      29.234 -35.656 -80.312  1.00 76.31           O  
ATOM   4329  N   ILE A 550      31.391 -35.375 -79.875  1.00 77.75           N  
ATOM   4330  CA  ILE A 550      31.859 -35.344 -81.250  1.00 77.75           C  
ATOM   4331  C   ILE A 550      31.750 -36.719 -81.875  1.00 77.75           C  
ATOM   4332  CB  ILE A 550      33.312 -34.812 -81.312  1.00 77.75           C  
ATOM   4333  O   ILE A 550      31.359 -36.875 -83.000  1.00 77.75           O  
ATOM   4334  CG1 ILE A 550      33.375 -33.344 -80.938  1.00 77.75           C  
ATOM   4335  CG2 ILE A 550      33.844 -35.031 -82.750  1.00 77.75           C  
ATOM   4336  CD1 ILE A 550      34.781 -32.781 -80.812  1.00 77.75           C  
ATOM   4337  N   SER A 551      32.125 -37.781 -81.062  1.00 73.25           N  
ATOM   4338  CA  SER A 551      32.031 -39.156 -81.500  1.00 73.25           C  
ATOM   4339  C   SER A 551      30.562 -39.562 -81.750  1.00 73.25           C  
ATOM   4340  CB  SER A 551      32.656 -40.125 -80.500  1.00 73.25           C  
ATOM   4341  O   SER A 551      30.234 -40.250 -82.688  1.00 73.25           O  
ATOM   4342  OG  SER A 551      34.031 -39.812 -80.312  1.00 73.25           O  
ATOM   4343  N   PHE A 552      29.641 -39.094 -80.812  1.00 71.00           N  
ATOM   4344  CA  PHE A 552      28.203 -39.312 -80.938  1.00 71.00           C  
ATOM   4345  C   PHE A 552      27.656 -38.531 -82.125  1.00 71.00           C  
ATOM   4346  CB  PHE A 552      27.469 -38.906 -79.625  1.00 71.00           C  
ATOM   4347  O   PHE A 552      26.797 -39.031 -82.812  1.00 71.00           O  
ATOM   4348  CG  PHE A 552      26.219 -39.688 -79.375  1.00 71.00           C  
ATOM   4349  CD1 PHE A 552      24.984 -39.219 -79.812  1.00 71.00           C  
ATOM   4350  CD2 PHE A 552      26.281 -40.906 -78.688  1.00 71.00           C  
ATOM   4351  CE1 PHE A 552      23.828 -39.938 -79.562  1.00 71.00           C  
ATOM   4352  CE2 PHE A 552      25.125 -41.625 -78.438  1.00 71.00           C  
ATOM   4353  CZ  PHE A 552      23.891 -41.156 -78.875  1.00 71.00           C  
ATOM   4354  N   TRP A 553      28.141 -37.312 -82.250  1.00 74.44           N  
ATOM   4355  CA  TRP A 553      27.766 -36.469 -83.375  1.00 74.44           C  
ATOM   4356  C   TRP A 553      28.297 -37.094 -84.688  1.00 74.44           C  
ATOM   4357  CB  TRP A 553      28.312 -35.062 -83.250  1.00 74.44           C  
ATOM   4358  O   TRP A 553      27.562 -37.125 -85.688  1.00 74.44           O  
ATOM   4359  CG  TRP A 553      27.859 -34.094 -84.250  1.00 74.44           C  
ATOM   4360  CD1 TRP A 553      26.641 -33.500 -84.375  1.00 74.44           C  
ATOM   4361  CD2 TRP A 553      28.641 -33.625 -85.375  1.00 74.44           C  
ATOM   4362  CE2 TRP A 553      27.812 -32.750 -86.125  1.00 74.44           C  
ATOM   4363  CE3 TRP A 553      29.938 -33.844 -85.812  1.00 74.44           C  
ATOM   4364  NE1 TRP A 553      26.594 -32.688 -85.500  1.00 74.44           N  
ATOM   4365  CH2 TRP A 553      29.531 -32.344 -87.688  1.00 74.44           C  
ATOM   4366  CZ2 TRP A 553      28.250 -32.094 -87.250  1.00 74.44           C  
ATOM   4367  CZ3 TRP A 553      30.375 -33.188 -87.000  1.00 74.44           C  
ATOM   4368  N   MET A 554      29.500 -37.625 -84.750  1.00 74.44           N  
ATOM   4369  CA  MET A 554      30.109 -38.250 -85.938  1.00 74.44           C  
ATOM   4370  C   MET A 554      29.500 -39.625 -86.188  1.00 74.44           C  
ATOM   4371  CB  MET A 554      31.625 -38.375 -85.750  1.00 74.44           C  
ATOM   4372  O   MET A 554      29.375 -40.031 -87.375  1.00 74.44           O  
ATOM   4373  CG  MET A 554      32.375 -37.062 -85.875  1.00 74.44           C  
ATOM   4374  SD  MET A 554      34.188 -37.312 -85.938  1.00 74.44           S  
ATOM   4375  CE  MET A 554      34.719 -35.625 -86.375  1.00 74.44           C  
ATOM   4376  N   CYS A 555      28.922 -40.406 -85.125  1.00 70.00           N  
ATOM   4377  CA  CYS A 555      28.203 -41.688 -85.250  1.00 70.00           C  
ATOM   4378  C   CYS A 555      26.797 -41.438 -85.750  1.00 70.00           C  
ATOM   4379  CB  CYS A 555      28.141 -42.406 -83.938  1.00 70.00           C  
ATOM   4380  O   CYS A 555      26.266 -42.250 -86.562  1.00 70.00           O  
ATOM   4381  SG  CYS A 555      29.641 -43.312 -83.500  1.00 70.00           S  
ATOM   4382  N   SER A 556      26.156 -40.219 -85.500  1.00 66.94           N  
ATOM   4383  CA  SER A 556      24.812 -39.844 -85.938  1.00 66.94           C  
ATOM   4384  C   SER A 556      24.828 -39.281 -87.312  1.00 66.94           C  
ATOM   4385  CB  SER A 556      24.219 -38.812 -84.938  1.00 66.94           C  
ATOM   4386  O   SER A 556      23.859 -39.438 -88.062  1.00 66.94           O  
ATOM   4387  OG  SER A 556      23.672 -37.719 -85.688  1.00 66.94           O  
ATOM   4388  N   ASN A 557      26.047 -38.812 -87.812  1.00 68.12           N  
ATOM   4389  CA  ASN A 557      26.234 -38.219 -89.125  1.00 68.12           C  
ATOM   4390  C   ASN A 557      26.953 -39.156 -90.062  1.00 68.12           C  
ATOM   4391  CB  ASN A 557      26.984 -36.875 -89.000  1.00 68.12           C  
ATOM   4392  O   ASN A 557      27.156 -38.844 -91.250  1.00 68.12           O  
ATOM   4393  CG  ASN A 557      26.062 -35.688 -88.938  1.00 68.12           C  
ATOM   4394  ND2 ASN A 557      26.641 -34.500 -88.812  1.00 68.12           N  
ATOM   4395  OD1 ASN A 557      24.844 -35.812 -89.000  1.00 68.12           O  
ATOM   4396  N   GLY A 558      27.188 -40.531 -89.562  1.00 65.25           N  
ATOM   4397  CA  GLY A 558      27.594 -41.625 -90.500  1.00 65.25           C  
ATOM   4398  C   GLY A 558      29.062 -41.531 -90.875  1.00 65.25           C  
ATOM   4399  O   GLY A 558      29.500 -42.250 -91.750  1.00 65.25           O  
ATOM   4400  N   SER A 559      30.016 -40.781 -90.250  1.00 62.50           N  
ATOM   4401  CA  SER A 559      31.406 -40.469 -90.500  1.00 62.50           C  
ATOM   4402  C   SER A 559      32.344 -41.188 -89.500  1.00 62.50           C  
ATOM   4403  CB  SER A 559      31.672 -38.969 -90.438  1.00 62.50           C  
ATOM   4404  O   SER A 559      33.531 -41.312 -89.750  1.00 62.50           O  
ATOM   4405  OG  SER A 559      31.734 -38.531 -89.125  1.00 62.50           O  
ATOM   4406  N   LEU A 560      31.891 -42.094 -88.500  1.00 60.69           N  
ATOM   4407  CA  LEU A 560      32.656 -42.906 -87.625  1.00 60.69           C  
ATOM   4408  C   LEU A 560      31.953 -44.250 -87.312  1.00 60.69           C  
ATOM   4409  CB  LEU A 560      32.906 -42.188 -86.312  1.00 60.69           C  
ATOM   4410  O   LEU A 560      30.734 -44.281 -87.125  1.00 60.69           O  
ATOM   4411  CG  LEU A 560      34.344 -42.156 -85.750  1.00 60.69           C  
ATOM   4412  CD1 LEU A 560      34.844 -40.719 -85.625  1.00 60.69           C  
ATOM   4413  CD2 LEU A 560      34.469 -42.906 -84.438  1.00 60.69           C  
ATOM   4414  N   GLN A 561      32.375 -45.438 -87.812  1.00 60.28           N  
ATOM   4415  CA  GLN A 561      31.938 -46.844 -87.625  1.00 60.28           C  
ATOM   4416  C   GLN A 561      32.188 -47.344 -86.250  1.00 60.28           C  
ATOM   4417  CB  GLN A 561      32.656 -47.719 -88.688  1.00 60.28           C  
ATOM   4418  O   GLN A 561      33.344 -47.344 -85.750  1.00 60.28           O  
ATOM   4419  CG  GLN A 561      31.750 -48.219 -89.812  1.00 60.28           C  
ATOM   4420  CD  GLN A 561      32.500 -49.000 -90.875  1.00 60.28           C  
ATOM   4421  NE2 GLN A 561      31.766 -49.719 -91.688  1.00 60.28           N  
ATOM   4422  OE1 GLN A 561      33.719 -48.969 -90.875  1.00 60.28           O  
ATOM   4423  N   CYS A 562      31.328 -47.031 -85.125  1.00 56.91           N  
ATOM   4424  CA  CYS A 562      31.422 -47.469 -83.750  1.00 56.91           C  
ATOM   4425  C   CYS A 562      31.125 -48.969 -83.625  1.00 56.91           C  
ATOM   4426  CB  CYS A 562      30.469 -46.688 -82.875  1.00 56.91           C  
ATOM   4427  O   CYS A 562      30.078 -49.438 -84.062  1.00 56.91           O  
ATOM   4428  SG  CYS A 562      31.172 -45.188 -82.188  1.00 56.91           S  
ATOM   4429  N   ARG A 563      32.094 -49.906 -83.562  1.00 61.78           N  
ATOM   4430  CA  ARG A 563      32.156 -51.375 -83.375  1.00 61.78           C  
ATOM   4431  C   ARG A 563      32.156 -51.719 -81.938  1.00 61.78           C  
ATOM   4432  CB  ARG A 563      33.406 -51.938 -84.062  1.00 61.78           C  
ATOM   4433  O   ARG A 563      32.125 -52.906 -81.562  1.00 61.78           O  
ATOM   4434  CG  ARG A 563      33.156 -52.438 -85.500  1.00 61.78           C  
ATOM   4435  CD  ARG A 563      34.406 -53.031 -86.125  1.00 61.78           C  
ATOM   4436  NE  ARG A 563      34.188 -53.438 -87.500  1.00 61.78           N  
ATOM   4437  NH1 ARG A 563      35.438 -55.375 -87.312  1.00 61.78           N  
ATOM   4438  NH2 ARG A 563      34.438 -54.812 -89.312  1.00 61.78           N  
ATOM   4439  CZ  ARG A 563      34.688 -54.562 -88.062  1.00 61.78           C  
ATOM   4440  N   ILE A 564      31.625 -50.844 -80.938  1.00 56.16           N  
ATOM   4441  CA  ILE A 564      31.500 -51.250 -79.562  1.00 56.16           C  
ATOM   4442  C   ILE A 564      30.062 -51.094 -79.125  1.00 56.16           C  
ATOM   4443  CB  ILE A 564      32.469 -50.469 -78.625  1.00 56.16           C  
ATOM   4444  O   ILE A 564      29.453 -50.031 -79.312  1.00 56.16           O  
ATOM   4445  CG1 ILE A 564      33.906 -50.688 -79.062  1.00 56.16           C  
ATOM   4446  CG2 ILE A 564      32.250 -50.844 -77.188  1.00 56.16           C  
ATOM   4447  CD1 ILE A 564      34.906 -49.688 -78.438  1.00 56.16           C  
ATOM   4448  N   CYS A 565      29.234 -52.188 -78.938  1.00 53.72           N  
ATOM   4449  CA  CYS A 565      27.906 -52.375 -78.375  1.00 53.72           C  
ATOM   4450  C   CYS A 565      27.938 -52.188 -76.875  1.00 53.72           C  
ATOM   4451  CB  CYS A 565      27.375 -53.750 -78.688  1.00 53.72           C  
ATOM   4452  O   CYS A 565      28.797 -52.719 -76.188  1.00 53.72           O  
ATOM   4453  SG  CYS A 565      26.781 -53.938 -80.438  1.00 53.72           S  
ATOM   4454  N   ILE A 566      27.594 -50.969 -76.188  1.00 44.66           N  
ATOM   4455  CA  ILE A 566      27.359 -50.781 -74.812  1.00 44.66           C  
ATOM   4456  C   ILE A 566      26.828 -52.062 -74.188  1.00 44.66           C  
ATOM   4457  CB  ILE A 566      26.375 -49.625 -74.500  1.00 44.66           C  
ATOM   4458  O   ILE A 566      25.969 -52.750 -74.750  1.00 44.66           O  
ATOM   4459  CG1 ILE A 566      26.938 -48.312 -75.062  1.00 44.66           C  
ATOM   4460  CG2 ILE A 566      26.062 -49.500 -73.000  1.00 44.66           C  
ATOM   4461  CD1 ILE A 566      25.953 -47.156 -75.062  1.00 44.66           C  
TER    4462      ILE A 566                                                      
ENDMDL                                                                          
END                                                                             
