# Supplementary material for: Future Sequon Finder - A novel approach for predicting future N-linked glycosylation sequon locations on viral surface proteins
Source: PLoS One. 2025 Aug 14;20(8):e0328174. doi: 10.1371/journal.pone.0328174 (PMC12352829; doi:10.1371/journal.pone.0328174)
Supplement: S3 File — (ZIP) [file pone.0328174.s004.zip › S3_File/S3_File/Human H1N1/Future Prediction Strains/AUnitedKingdom147622024H1N1_4cf65_unrelaxed_rank_001_alphafold2_ptm_model_1_seed_000.pdb]

MODEL     1                                                                     
ATOM      1  N   MET A   1      93.938 -19.109 -56.125  1.00 36.19           N  
ATOM      2  CA  MET A   1      93.250 -18.250 -57.094  1.00 36.19           C  
ATOM      3  C   MET A   1      91.812 -17.984 -56.656  1.00 36.19           C  
ATOM      4  CB  MET A   1      93.312 -18.859 -58.469  1.00 36.19           C  
ATOM      5  O   MET A   1      91.000 -18.922 -56.531  1.00 36.19           O  
ATOM      6  CG  MET A   1      94.562 -18.578 -59.250  1.00 36.19           C  
ATOM      7  SD  MET A   1      94.438 -19.016 -61.031  1.00 36.19           S  
ATOM      8  CE  MET A   1      94.500 -20.828 -60.906  1.00 36.19           C  
ATOM      9  N   LYS A   2      91.562 -17.094 -55.656  1.00 31.67           N  
ATOM     10  CA  LYS A   2      90.938 -15.789 -55.469  1.00 31.67           C  
ATOM     11  C   LYS A   2      89.625 -15.711 -56.156  1.00 31.67           C  
ATOM     12  CB  LYS A   2      91.875 -14.672 -55.969  1.00 31.67           C  
ATOM     13  O   LYS A   2      89.500 -15.898 -57.375  1.00 31.67           O  
ATOM     14  CG  LYS A   2      92.938 -14.266 -54.969  1.00 31.67           C  
ATOM     15  CD  LYS A   2      93.750 -13.086 -55.500  1.00 31.67           C  
ATOM     16  CE  LYS A   2      94.812 -12.672 -54.500  1.00 31.67           C  
ATOM     17  NZ  LYS A   2      95.688 -11.570 -55.031  1.00 31.67           N  
ATOM     18  N   ALA A   3      88.438 -15.852 -55.406  1.00 33.28           N  
ATOM     19  CA  ALA A   3      87.500 -14.773 -55.531  1.00 33.28           C  
ATOM     20  C   ALA A   3      86.312 -15.023 -54.594  1.00 33.28           C  
ATOM     21  CB  ALA A   3      87.000 -14.625 -56.969  1.00 33.28           C  
ATOM     22  O   ALA A   3      85.688 -16.078 -54.625  1.00 33.28           O  
ATOM     23  N   ILE A   4      86.438 -14.711 -53.281  1.00 38.00           N  
ATOM     24  CA  ILE A   4      85.500 -14.195 -52.281  1.00 38.00           C  
ATOM     25  C   ILE A   4      84.438 -13.320 -52.938  1.00 38.00           C  
ATOM     26  CB  ILE A   4      86.250 -13.406 -51.188  1.00 38.00           C  
ATOM     27  O   ILE A   4      84.750 -12.320 -53.594  1.00 38.00           O  
ATOM     28  CG1 ILE A   4      87.188 -14.320 -50.438  1.00 38.00           C  
ATOM     29  CG2 ILE A   4      85.250 -12.734 -50.219  1.00 38.00           C  
ATOM     30  CD1 ILE A   4      88.125 -13.586 -49.438  1.00 38.00           C  
ATOM     31  N   LEU A   5      83.375 -13.914 -53.500  1.00 33.34           N  
ATOM     32  CA  LEU A   5      82.062 -13.414 -53.844  1.00 33.34           C  
ATOM     33  C   LEU A   5      81.312 -12.938 -52.594  1.00 33.34           C  
ATOM     34  CB  LEU A   5      81.250 -14.508 -54.562  1.00 33.34           C  
ATOM     35  O   LEU A   5      81.125 -13.688 -51.625  1.00 33.34           O  
ATOM     36  CG  LEU A   5      80.750 -14.195 -55.969  1.00 33.34           C  
ATOM     37  CD1 LEU A   5      81.000 -15.391 -56.875  1.00 33.34           C  
ATOM     38  CD2 LEU A   5      79.312 -13.812 -55.969  1.00 33.34           C  
ATOM     39  N   VAL A   6      81.500 -11.680 -52.188  1.00 33.66           N  
ATOM     40  CA  VAL A   6      80.750 -10.711 -51.438  1.00 33.66           C  
ATOM     41  C   VAL A   6      79.312 -10.656 -52.000  1.00 33.66           C  
ATOM     42  CB  VAL A   6      81.375  -9.305 -51.469  1.00 33.66           C  
ATOM     43  O   VAL A   6      79.125 -10.352 -53.156  1.00 33.66           O  
ATOM     44  CG1 VAL A   6      80.500  -8.289 -50.750  1.00 33.66           C  
ATOM     45  CG2 VAL A   6      82.750  -9.336 -50.844  1.00 33.66           C  
ATOM     46  N   VAL A   7      78.375 -11.648 -51.688  1.00 33.91           N  
ATOM     47  CA  VAL A   7      76.938 -11.695 -51.750  1.00 33.91           C  
ATOM     48  C   VAL A   7      76.375 -10.664 -50.781  1.00 33.91           C  
ATOM     49  CB  VAL A   7      76.375 -13.102 -51.406  1.00 33.91           C  
ATOM     50  O   VAL A   7      76.688 -10.664 -49.594  1.00 33.91           O  
ATOM     51  CG1 VAL A   7      74.875 -13.102 -51.375  1.00 33.91           C  
ATOM     52  CG2 VAL A   7      76.938 -14.125 -52.438  1.00 33.91           C  
ATOM     53  N   MET A   8      76.375  -9.344 -51.125  1.00 28.95           N  
ATOM     54  CA  MET A   8      75.500  -8.250 -50.719  1.00 28.95           C  
ATOM     55  C   MET A   8      74.062  -8.742 -50.562  1.00 28.95           C  
ATOM     56  CB  MET A   8      75.500  -7.113 -51.750  1.00 28.95           C  
ATOM     57  O   MET A   8      73.438  -9.219 -51.500  1.00 28.95           O  
ATOM     58  CG  MET A   8      76.375  -5.930 -51.312  1.00 28.95           C  
ATOM     59  SD  MET A   8      75.438  -4.758 -50.250  1.00 28.95           S  
ATOM     60  CE  MET A   8      74.875  -3.553 -51.500  1.00 28.95           C  
ATOM     61  N   LEU A   9      73.688  -9.602 -49.562  1.00 27.20           N  
ATOM     62  CA  LEU A   9      72.375  -9.867 -48.906  1.00 27.20           C  
ATOM     63  C   LEU A   9      71.750  -8.570 -48.500  1.00 27.20           C  
ATOM     64  CB  LEU A   9      72.625 -10.773 -47.688  1.00 27.20           C  
ATOM     65  O   LEU A   9      72.250  -7.820 -47.656  1.00 27.20           O  
ATOM     66  CG  LEU A   9      72.375 -12.273 -47.906  1.00 27.20           C  
ATOM     67  CD1 LEU A   9      73.438 -13.062 -47.156  1.00 27.20           C  
ATOM     68  CD2 LEU A   9      71.000 -12.695 -47.469  1.00 27.20           C  
ATOM     69  N   TYR A  10      71.312  -7.691 -49.469  1.00 27.28           N  
ATOM     70  CA  TYR A  10      70.250  -6.711 -49.250  1.00 27.28           C  
ATOM     71  C   TYR A  10      69.062  -7.344 -48.562  1.00 27.28           C  
ATOM     72  CB  TYR A  10      69.812  -6.094 -50.562  1.00 27.28           C  
ATOM     73  O   TYR A  10      68.562  -8.367 -49.000  1.00 27.28           O  
ATOM     74  CG  TYR A  10      70.500  -4.754 -50.875  1.00 27.28           C  
ATOM     75  CD1 TYR A  10      69.938  -3.576 -50.375  1.00 27.28           C  
ATOM     76  CD2 TYR A  10      71.625  -4.664 -51.625  1.00 27.28           C  
ATOM     77  CE1 TYR A  10      70.500  -2.340 -50.625  1.00 27.28           C  
ATOM     78  CE2 TYR A  10      72.250  -3.432 -51.875  1.00 27.28           C  
ATOM     79  OH  TYR A  10      72.250  -1.056 -51.656  1.00 27.28           O  
ATOM     80  CZ  TYR A  10      71.625  -2.277 -51.375  1.00 27.28           C  
ATOM     81  N   THR A  11      69.125  -7.715 -47.250  1.00 26.59           N  
ATOM     82  CA  THR A  11      67.938  -7.859 -46.344  1.00 26.59           C  
ATOM     83  C   THR A  11      66.812  -7.012 -46.812  1.00 26.59           C  
ATOM     84  CB  THR A  11      68.375  -7.465 -44.906  1.00 26.59           C  
ATOM     85  O   THR A  11      66.938  -5.816 -47.062  1.00 26.59           O  
ATOM     86  CG2 THR A  11      69.375  -8.438 -44.312  1.00 26.59           C  
ATOM     87  OG1 THR A  11      68.938  -6.148 -44.906  1.00 26.59           O  
ATOM     88  N   PHE A  12      66.062  -7.324 -47.938  1.00 27.66           N  
ATOM     89  CA  PHE A  12      64.688  -6.965 -48.188  1.00 27.66           C  
ATOM     90  C   PHE A  12      63.906  -6.852 -46.906  1.00 27.66           C  
ATOM     91  CB  PHE A  12      64.000  -8.000 -49.125  1.00 27.66           C  
ATOM     92  O   PHE A  12      63.844  -7.809 -46.125  1.00 27.66           O  
ATOM     93  CG  PHE A  12      64.438  -7.875 -50.562  1.00 27.66           C  
ATOM     94  CD1 PHE A  12      63.875  -6.887 -51.375  1.00 27.66           C  
ATOM     95  CD2 PHE A  12      65.375  -8.742 -51.094  1.00 27.66           C  
ATOM     96  CE1 PHE A  12      64.250  -6.770 -52.688  1.00 27.66           C  
ATOM     97  CE2 PHE A  12      65.750  -8.625 -52.438  1.00 27.66           C  
ATOM     98  CZ  PHE A  12      65.188  -7.641 -53.250  1.00 27.66           C  
ATOM     99  N   THR A  13      64.250  -5.883 -46.031  1.00 27.52           N  
ATOM    100  CA  THR A  13      63.344  -5.426 -44.938  1.00 27.52           C  
ATOM    101  C   THR A  13      61.906  -5.473 -45.375  1.00 27.52           C  
ATOM    102  CB  THR A  13      63.719  -3.996 -44.500  1.00 27.52           C  
ATOM    103  O   THR A  13      61.562  -5.039 -46.500  1.00 27.52           O  
ATOM    104  CG2 THR A  13      65.125  -3.939 -43.906  1.00 27.52           C  
ATOM    105  OG1 THR A  13      63.656  -3.119 -45.625  1.00 27.52           O  
ATOM    106  N   THR A  14      61.250  -6.629 -45.500  1.00 31.22           N  
ATOM    107  CA  THR A  14      59.781  -6.754 -45.469  1.00 31.22           C  
ATOM    108  C   THR A  14      59.125  -5.461 -45.000  1.00 31.22           C  
ATOM    109  CB  THR A  14      59.344  -7.922 -44.562  1.00 31.22           C  
ATOM    110  O   THR A  14      59.562  -4.895 -44.000  1.00 31.22           O  
ATOM    111  CG2 THR A  14      59.781  -9.258 -45.156  1.00 31.22           C  
ATOM    112  OG1 THR A  14      59.938  -7.754 -43.281  1.00 31.22           O  
ATOM    113  N   ALA A  15      59.156  -4.379 -45.750  1.00 32.41           N  
ATOM    114  CA  ALA A  15      58.344  -3.174 -45.719  1.00 32.41           C  
ATOM    115  C   ALA A  15      57.156  -3.338 -44.750  1.00 32.41           C  
ATOM    116  CB  ALA A  15      57.812  -2.834 -47.125  1.00 32.41           C  
ATOM    117  O   ALA A  15      56.344  -4.254 -44.906  1.00 32.41           O  
ATOM    118  N   ASN A  16      57.344  -3.428 -43.406  1.00 41.72           N  
ATOM    119  CA  ASN A  16      56.281  -3.230 -42.375  1.00 41.72           C  
ATOM    120  C   ASN A  16      55.281  -2.195 -42.844  1.00 41.72           C  
ATOM    121  CB  ASN A  16      56.906  -2.820 -41.062  1.00 41.72           C  
ATOM    122  O   ASN A  16      55.562  -1.007 -42.938  1.00 41.72           O  
ATOM    123  CG  ASN A  16      57.656  -3.961 -40.375  1.00 41.72           C  
ATOM    124  ND2 ASN A  16      58.625  -3.625 -39.531  1.00 41.72           N  
ATOM    125  OD1 ASN A  16      57.344  -5.133 -40.594  1.00 41.72           O  
ATOM    126  N   ALA A  17      54.562  -2.367 -43.906  1.00 51.12           N  
ATOM    127  CA  ALA A  17      53.469  -1.480 -44.312  1.00 51.12           C  
ATOM    128  C   ALA A  17      52.562  -1.149 -43.125  1.00 51.12           C  
ATOM    129  CB  ALA A  17      52.656  -2.113 -45.438  1.00 51.12           C  
ATOM    130  O   ALA A  17      52.219  -2.031 -42.344  1.00 51.12           O  
ATOM    131  N   ASP A  18      52.625   0.117 -42.656  1.00 66.75           N  
ATOM    132  CA  ASP A  18      51.812   0.707 -41.594  1.00 66.75           C  
ATOM    133  C   ASP A  18      50.344   0.684 -41.938  1.00 66.75           C  
ATOM    134  CB  ASP A  18      52.281   2.141 -41.312  1.00 66.75           C  
ATOM    135  O   ASP A  18      49.969   0.987 -43.094  1.00 66.75           O  
ATOM    136  CG  ASP A  18      53.688   2.221 -40.750  1.00 66.75           C  
ATOM    137  OD1 ASP A  18      54.031   1.397 -39.875  1.00 66.75           O  
ATOM    138  OD2 ASP A  18      54.438   3.115 -41.188  1.00 66.75           O  
ATOM    139  N   THR A  19      49.469  -0.107 -41.219  1.00 67.75           N  
ATOM    140  CA  THR A  19      48.031  -0.296 -41.406  1.00 67.75           C  
ATOM    141  C   THR A  19      47.250   0.612 -40.469  1.00 67.75           C  
ATOM    142  CB  THR A  19      47.625  -1.762 -41.156  1.00 67.75           C  
ATOM    143  O   THR A  19      47.656   0.823 -39.312  1.00 67.75           O  
ATOM    144  CG2 THR A  19      48.250  -2.680 -42.219  1.00 67.75           C  
ATOM    145  OG1 THR A  19      48.094  -2.172 -39.875  1.00 67.75           O  
ATOM    146  N   LEU A  20      46.344   1.366 -41.094  1.00 68.56           N  
ATOM    147  CA  LEU A  20      45.406   2.189 -40.344  1.00 68.56           C  
ATOM    148  C   LEU A  20      44.000   1.614 -40.406  1.00 68.56           C  
ATOM    149  CB  LEU A  20      45.438   3.629 -40.844  1.00 68.56           C  
ATOM    150  O   LEU A  20      43.469   1.437 -41.531  1.00 68.56           O  
ATOM    151  CG  LEU A  20      44.406   4.586 -40.219  1.00 68.56           C  
ATOM    152  CD1 LEU A  20      44.812   4.891 -38.781  1.00 68.56           C  
ATOM    153  CD2 LEU A  20      44.312   5.871 -41.031  1.00 68.56           C  
ATOM    154  N   CYS A  21      43.438   1.293 -39.281  1.00 65.50           N  
ATOM    155  CA  CYS A  21      42.094   0.741 -39.250  1.00 65.50           C  
ATOM    156  C   CYS A  21      41.125   1.675 -38.500  1.00 65.50           C  
ATOM    157  CB  CYS A  21      42.094  -0.633 -38.562  1.00 65.50           C  
ATOM    158  O   CYS A  21      41.438   2.133 -37.406  1.00 65.50           O  
ATOM    159  SG  CYS A  21      43.125  -1.851 -39.406  1.00 65.50           S  
ATOM    160  N   ILE A  22      40.062   1.921 -39.219  1.00 64.31           N  
ATOM    161  CA  ILE A  22      39.031   2.764 -38.688  1.00 64.31           C  
ATOM    162  C   ILE A  22      37.844   1.896 -38.250  1.00 64.31           C  
ATOM    163  CB  ILE A  22      38.562   3.826 -39.719  1.00 64.31           C  
ATOM    164  O   ILE A  22      37.281   1.154 -39.062  1.00 64.31           O  
ATOM    165  CG1 ILE A  22      39.750   4.668 -40.188  1.00 64.31           C  
ATOM    166  CG2 ILE A  22      37.469   4.715 -39.125  1.00 64.31           C  
ATOM    167  CD1 ILE A  22      39.438   5.648 -41.281  1.00 64.31           C  
ATOM    168  N   GLY A  23      37.719   1.587 -37.062  1.00 58.88           N  
ATOM    169  CA  GLY A  23      36.656   0.699 -36.594  1.00 58.88           C  
ATOM    170  C   GLY A  23      36.469   0.731 -35.094  1.00 58.88           C  
ATOM    171  O   GLY A  23      36.938   1.653 -34.438  1.00 58.88           O  
ATOM    172  N   TYR A  24      35.531  -0.065 -34.656  1.00 56.06           N  
ATOM    173  CA  TYR A  24      35.156  -0.174 -33.250  1.00 56.06           C  
ATOM    174  C   TYR A  24      36.312  -0.745 -32.438  1.00 56.06           C  
ATOM    175  CB  TYR A  24      33.906  -1.051 -33.094  1.00 56.06           C  
ATOM    176  O   TYR A  24      37.125  -1.499 -32.938  1.00 56.06           O  
ATOM    177  CG  TYR A  24      32.688  -0.484 -33.781  1.00 56.06           C  
ATOM    178  CD1 TYR A  24      31.922   0.519 -33.156  1.00 56.06           C  
ATOM    179  CD2 TYR A  24      32.250  -0.951 -35.000  1.00 56.06           C  
ATOM    180  CE1 TYR A  24      30.797   1.043 -33.781  1.00 56.06           C  
ATOM    181  CE2 TYR A  24      31.125  -0.434 -35.625  1.00 56.06           C  
ATOM    182  OH  TYR A  24      29.281   1.076 -35.625  1.00 56.06           O  
ATOM    183  CZ  TYR A  24      30.406   0.561 -35.000  1.00 56.06           C  
ATOM    184  N   HIS A  25      36.688  -0.160 -31.266  1.00 53.72           N  
ATOM    185  CA  HIS A  25      37.688  -0.630 -30.297  1.00 53.72           C  
ATOM    186  C   HIS A  25      37.406  -2.076 -29.891  1.00 53.72           C  
ATOM    187  CB  HIS A  25      37.688   0.267 -29.062  1.00 53.72           C  
ATOM    188  O   HIS A  25      36.250  -2.463 -29.688  1.00 53.72           O  
ATOM    189  CG  HIS A  25      38.438   1.557 -29.266  1.00 53.72           C  
ATOM    190  CD2 HIS A  25      37.969   2.814 -29.469  1.00 53.72           C  
ATOM    191  ND1 HIS A  25      39.812   1.640 -29.281  1.00 53.72           N  
ATOM    192  CE1 HIS A  25      40.156   2.896 -29.484  1.00 53.72           C  
ATOM    193  NE2 HIS A  25      39.062   3.631 -29.594  1.00 53.72           N  
ATOM    194  N   ALA A  26      38.344  -3.064 -30.203  1.00 55.69           N  
ATOM    195  CA  ALA A  26      38.281  -4.414 -29.641  1.00 55.69           C  
ATOM    196  C   ALA A  26      38.625  -4.406 -28.156  1.00 55.69           C  
ATOM    197  CB  ALA A  26      39.188  -5.352 -30.406  1.00 55.69           C  
ATOM    198  O   ALA A  26      39.656  -3.846 -27.766  1.00 55.69           O  
ATOM    199  N   ASN A  27      37.656  -4.543 -27.359  1.00 61.09           N  
ATOM    200  CA  ASN A  27      37.781  -4.664 -25.906  1.00 61.09           C  
ATOM    201  C   ASN A  27      37.344  -6.035 -25.406  1.00 61.09           C  
ATOM    202  CB  ASN A  27      37.000  -3.561 -25.203  1.00 61.09           C  
ATOM    203  O   ASN A  27      36.656  -6.773 -26.141  1.00 61.09           O  
ATOM    204  CG  ASN A  27      37.250  -3.555 -23.703  1.00 61.09           C  
ATOM    205  ND2 ASN A  27      36.625  -2.609 -23.000  1.00 61.09           N  
ATOM    206  OD1 ASN A  27      37.969  -4.391 -23.172  1.00 61.09           O  
ATOM    207  N   ASN A  28      37.938  -6.578 -24.406  1.00 63.41           N  
ATOM    208  CA  ASN A  28      37.594  -7.871 -23.828  1.00 63.41           C  
ATOM    209  C   ASN A  28      36.250  -7.820 -23.125  1.00 63.41           C  
ATOM    210  CB  ASN A  28      38.688  -8.336 -22.859  1.00 63.41           C  
ATOM    211  O   ASN A  28      35.906  -8.695 -22.328  1.00 63.41           O  
ATOM    212  CG  ASN A  28      39.875  -8.977 -23.562  1.00 63.41           C  
ATOM    213  ND2 ASN A  28      40.938  -9.227 -22.812  1.00 63.41           N  
ATOM    214  OD1 ASN A  28      39.812  -9.242 -24.766  1.00 63.41           O  
ATOM    215  N   SER A  29      35.500  -6.750 -23.406  1.00 66.44           N  
ATOM    216  CA  SER A  29      34.188  -6.605 -22.766  1.00 66.44           C  
ATOM    217  C   SER A  29      33.188  -7.629 -23.297  1.00 66.44           C  
ATOM    218  CB  SER A  29      33.625  -5.191 -22.984  1.00 66.44           C  
ATOM    219  O   SER A  29      33.156  -7.930 -24.484  1.00 66.44           O  
ATOM    220  OG  SER A  29      32.312  -5.086 -22.484  1.00 66.44           O  
ATOM    221  N   THR A  30      32.469  -8.281 -22.422  1.00 77.06           N  
ATOM    222  CA  THR A  30      31.422  -9.258 -22.750  1.00 77.06           C  
ATOM    223  C   THR A  30      30.031  -8.633 -22.641  1.00 77.06           C  
ATOM    224  CB  THR A  30      31.516 -10.492 -21.844  1.00 77.06           C  
ATOM    225  O   THR A  30      29.031  -9.344 -22.625  1.00 77.06           O  
ATOM    226  CG2 THR A  30      32.812 -11.242 -22.047  1.00 77.06           C  
ATOM    227  OG1 THR A  30      31.422 -10.078 -20.469  1.00 77.06           O  
ATOM    228  N   ASP A  31      30.047  -7.293 -22.531  1.00 83.12           N  
ATOM    229  CA  ASP A  31      28.766  -6.617 -22.312  1.00 83.12           C  
ATOM    230  C   ASP A  31      27.922  -6.629 -23.578  1.00 83.12           C  
ATOM    231  CB  ASP A  31      29.000  -5.176 -21.844  1.00 83.12           C  
ATOM    232  O   ASP A  31      28.438  -6.414 -24.672  1.00 83.12           O  
ATOM    233  CG  ASP A  31      29.422  -5.082 -20.391  1.00 83.12           C  
ATOM    234  OD1 ASP A  31      29.547  -6.133 -19.719  1.00 83.12           O  
ATOM    235  OD2 ASP A  31      29.625  -3.951 -19.906  1.00 83.12           O  
ATOM    236  N   THR A  32      26.656  -6.887 -23.422  1.00 87.06           N  
ATOM    237  CA  THR A  32      25.719  -6.871 -24.547  1.00 87.06           C  
ATOM    238  C   THR A  32      24.500  -6.027 -24.203  1.00 87.06           C  
ATOM    239  CB  THR A  32      25.281  -8.297 -24.922  1.00 87.06           C  
ATOM    240  O   THR A  32      24.094  -5.934 -23.047  1.00 87.06           O  
ATOM    241  CG2 THR A  32      26.469  -9.172 -25.281  1.00 87.06           C  
ATOM    242  OG1 THR A  32      24.594  -8.891 -23.797  1.00 87.06           O  
ATOM    243  N   VAL A  33      24.047  -5.379 -25.312  1.00 86.69           N  
ATOM    244  CA  VAL A  33      22.812  -4.617 -25.156  1.00 86.69           C  
ATOM    245  C   VAL A  33      21.844  -4.992 -26.266  1.00 86.69           C  
ATOM    246  CB  VAL A  33      23.078  -3.094 -25.172  1.00 86.69           C  
ATOM    247  O   VAL A  33      22.250  -5.484 -27.312  1.00 86.69           O  
ATOM    248  CG1 VAL A  33      24.016  -2.695 -24.016  1.00 86.69           C  
ATOM    249  CG2 VAL A  33      23.688  -2.670 -26.516  1.00 86.69           C  
ATOM    250  N   ASP A  34      20.516  -4.730 -26.000  1.00 86.00           N  
ATOM    251  CA  ASP A  34      19.500  -4.930 -27.016  1.00 86.00           C  
ATOM    252  C   ASP A  34      19.125  -3.607 -27.688  1.00 86.00           C  
ATOM    253  CB  ASP A  34      18.250  -5.582 -26.422  1.00 86.00           C  
ATOM    254  O   ASP A  34      19.094  -2.564 -27.031  1.00 86.00           O  
ATOM    255  CG  ASP A  34      18.500  -7.000 -25.922  1.00 86.00           C  
ATOM    256  OD1 ASP A  34      19.453  -7.648 -26.406  1.00 86.00           O  
ATOM    257  OD2 ASP A  34      17.734  -7.469 -25.062  1.00 86.00           O  
ATOM    258  N   THR A  35      18.938  -3.664 -28.984  1.00 83.00           N  
ATOM    259  CA  THR A  35      18.391  -2.539 -29.734  1.00 83.00           C  
ATOM    260  C   THR A  35      17.031  -2.896 -30.344  1.00 83.00           C  
ATOM    261  CB  THR A  35      19.359  -2.104 -30.859  1.00 83.00           C  
ATOM    262  O   THR A  35      16.594  -4.039 -30.219  1.00 83.00           O  
ATOM    263  CG2 THR A  35      20.781  -1.963 -30.344  1.00 83.00           C  
ATOM    264  OG1 THR A  35      19.328  -3.082 -31.906  1.00 83.00           O  
ATOM    265  N   VAL A  36      16.422  -1.929 -30.984  1.00 74.06           N  
ATOM    266  CA  VAL A  36      15.109  -2.145 -31.594  1.00 74.06           C  
ATOM    267  C   VAL A  36      15.219  -3.205 -32.688  1.00 74.06           C  
ATOM    268  CB  VAL A  36      14.531  -0.835 -32.188  1.00 74.06           C  
ATOM    269  O   VAL A  36      14.312  -4.023 -32.875  1.00 74.06           O  
ATOM    270  CG1 VAL A  36      13.219  -1.104 -32.906  1.00 74.06           C  
ATOM    271  CG2 VAL A  36      14.328   0.197 -31.078  1.00 74.06           C  
ATOM    272  N   LEU A  37      16.406  -3.299 -33.312  1.00 72.69           N  
ATOM    273  CA  LEU A  37      16.594  -4.090 -34.531  1.00 72.69           C  
ATOM    274  C   LEU A  37      17.391  -5.352 -34.250  1.00 72.69           C  
ATOM    275  CB  LEU A  37      17.281  -3.258 -35.625  1.00 72.69           C  
ATOM    276  O   LEU A  37      17.219  -6.371 -34.906  1.00 72.69           O  
ATOM    277  CG  LEU A  37      16.531  -2.037 -36.125  1.00 72.69           C  
ATOM    278  CD1 LEU A  37      17.406  -1.212 -37.062  1.00 72.69           C  
ATOM    279  CD2 LEU A  37      15.250  -2.465 -36.844  1.00 72.69           C  
ATOM    280  N   GLU A  38      18.266  -5.289 -33.219  1.00 77.38           N  
ATOM    281  CA  GLU A  38      19.188  -6.395 -32.969  1.00 77.38           C  
ATOM    282  C   GLU A  38      19.266  -6.742 -31.484  1.00 77.38           C  
ATOM    283  CB  GLU A  38      20.594  -6.051 -33.500  1.00 77.38           C  
ATOM    284  O   GLU A  38      19.297  -5.852 -30.641  1.00 77.38           O  
ATOM    285  CG  GLU A  38      20.656  -5.867 -35.000  1.00 77.38           C  
ATOM    286  CD  GLU A  38      22.047  -5.461 -35.500  1.00 77.38           C  
ATOM    287  OE1 GLU A  38      22.156  -5.035 -36.656  1.00 77.38           O  
ATOM    288  OE2 GLU A  38      23.000  -5.574 -34.719  1.00 77.38           O  
ATOM    289  N   LYS A  39      19.234  -8.031 -31.188  1.00 84.12           N  
ATOM    290  CA  LYS A  39      19.406  -8.492 -29.828  1.00 84.12           C  
ATOM    291  C   LYS A  39      20.859  -8.891 -29.562  1.00 84.12           C  
ATOM    292  CB  LYS A  39      18.484  -9.672 -29.531  1.00 84.12           C  
ATOM    293  O   LYS A  39      21.562  -9.336 -30.469  1.00 84.12           O  
ATOM    294  CG  LYS A  39      17.000  -9.305 -29.469  1.00 84.12           C  
ATOM    295  CD  LYS A  39      16.156 -10.445 -28.922  1.00 84.12           C  
ATOM    296  CE  LYS A  39      14.695 -10.047 -28.797  1.00 84.12           C  
ATOM    297  NZ  LYS A  39      13.875 -11.148 -28.219  1.00 84.12           N  
ATOM    298  N   ASN A  40      21.453  -8.641 -28.344  1.00 84.50           N  
ATOM    299  CA  ASN A  40      22.750  -9.070 -27.844  1.00 84.50           C  
ATOM    300  C   ASN A  40      23.891  -8.438 -28.641  1.00 84.50           C  
ATOM    301  CB  ASN A  40      22.859 -10.594 -27.875  1.00 84.50           C  
ATOM    302  O   ASN A  40      24.812  -9.133 -29.078  1.00 84.50           O  
ATOM    303  CG  ASN A  40      21.922 -11.273 -26.906  1.00 84.50           C  
ATOM    304  ND2 ASN A  40      21.422 -12.445 -27.266  1.00 84.50           N  
ATOM    305  OD1 ASN A  40      21.656 -10.742 -25.812  1.00 84.50           O  
ATOM    306  N   VAL A  41      23.781  -7.199 -28.844  1.00 82.25           N  
ATOM    307  CA  VAL A  41      24.828  -6.434 -29.500  1.00 82.25           C  
ATOM    308  C   VAL A  41      25.984  -6.211 -28.547  1.00 82.25           C  
ATOM    309  CB  VAL A  41      24.297  -5.078 -30.016  1.00 82.25           C  
ATOM    310  O   VAL A  41      25.797  -5.711 -27.438  1.00 82.25           O  
ATOM    311  CG1 VAL A  41      25.406  -4.293 -30.703  1.00 82.25           C  
ATOM    312  CG2 VAL A  41      23.125  -5.293 -30.984  1.00 82.25           C  
ATOM    313  N   THR A  42      27.156  -6.668 -28.906  1.00 82.19           N  
ATOM    314  CA  THR A  42      28.344  -6.504 -28.062  1.00 82.19           C  
ATOM    315  C   THR A  42      28.797  -5.051 -28.062  1.00 82.19           C  
ATOM    316  CB  THR A  42      29.484  -7.414 -28.531  1.00 82.19           C  
ATOM    317  O   THR A  42      28.969  -4.445 -29.125  1.00 82.19           O  
ATOM    318  CG2 THR A  42      29.125  -8.883 -28.375  1.00 82.19           C  
ATOM    319  OG1 THR A  42      29.766  -7.148 -29.922  1.00 82.19           O  
ATOM    320  N   VAL A  43      29.016  -4.520 -26.859  1.00 77.75           N  
ATOM    321  CA  VAL A  43      29.438  -3.125 -26.719  1.00 77.75           C  
ATOM    322  C   VAL A  43      30.656  -3.037 -25.797  1.00 77.75           C  
ATOM    323  CB  VAL A  43      28.297  -2.242 -26.188  1.00 77.75           C  
ATOM    324  O   VAL A  43      30.922  -3.959 -25.031  1.00 77.75           O  
ATOM    325  CG1 VAL A  43      27.125  -2.211 -27.156  1.00 77.75           C  
ATOM    326  CG2 VAL A  43      27.828  -2.748 -24.812  1.00 77.75           C  
ATOM    327  N   THR A  44      31.375  -2.037 -25.906  1.00 71.00           N  
ATOM    328  CA  THR A  44      32.594  -1.830 -25.141  1.00 71.00           C  
ATOM    329  C   THR A  44      32.281  -1.510 -23.688  1.00 71.00           C  
ATOM    330  CB  THR A  44      33.438  -0.697 -25.750  1.00 71.00           C  
ATOM    331  O   THR A  44      33.031  -1.876 -22.781  1.00 71.00           O  
ATOM    332  CG2 THR A  44      33.969  -1.079 -27.125  1.00 71.00           C  
ATOM    333  OG1 THR A  44      32.656   0.485 -25.859  1.00 71.00           O  
ATOM    334  N   HIS A  45      31.109  -0.839 -23.453  1.00 74.31           N  
ATOM    335  CA  HIS A  45      30.641  -0.501 -22.109  1.00 74.31           C  
ATOM    336  C   HIS A  45      29.125  -0.375 -22.062  1.00 74.31           C  
ATOM    337  CB  HIS A  45      31.297   0.798 -21.641  1.00 74.31           C  
ATOM    338  O   HIS A  45      28.500   0.083 -23.016  1.00 74.31           O  
ATOM    339  CG  HIS A  45      30.938   1.169 -20.234  1.00 74.31           C  
ATOM    340  CD2 HIS A  45      30.141   2.148 -19.750  1.00 74.31           C  
ATOM    341  ND1 HIS A  45      31.438   0.494 -19.141  1.00 74.31           N  
ATOM    342  CE1 HIS A  45      30.953   1.043 -18.031  1.00 74.31           C  
ATOM    343  NE2 HIS A  45      30.172   2.049 -18.375  1.00 74.31           N  
ATOM    344  N   SER A  46      28.562  -0.752 -20.984  1.00 85.56           N  
ATOM    345  CA  SER A  46      27.125  -0.596 -20.750  1.00 85.56           C  
ATOM    346  C   SER A  46      26.828  -0.399 -19.266  1.00 85.56           C  
ATOM    347  CB  SER A  46      26.359  -1.811 -21.281  1.00 85.56           C  
ATOM    348  O   SER A  46      27.641  -0.756 -18.422  1.00 85.56           O  
ATOM    349  OG  SER A  46      26.641  -2.959 -20.500  1.00 85.56           O  
ATOM    350  N   VAL A  47      25.766   0.260 -19.031  1.00 84.94           N  
ATOM    351  CA  VAL A  47      25.328   0.454 -17.656  1.00 84.94           C  
ATOM    352  C   VAL A  47      23.906  -0.090 -17.484  1.00 84.94           C  
ATOM    353  CB  VAL A  47      25.375   1.944 -17.250  1.00 84.94           C  
ATOM    354  O   VAL A  47      23.062   0.074 -18.375  1.00 84.94           O  
ATOM    355  CG1 VAL A  47      24.875   2.129 -15.820  1.00 84.94           C  
ATOM    356  CG2 VAL A  47      26.797   2.488 -17.391  1.00 84.94           C  
ATOM    357  N   ASN A  48      23.750  -0.815 -16.359  1.00 90.25           N  
ATOM    358  CA  ASN A  48      22.391  -1.281 -16.047  1.00 90.25           C  
ATOM    359  C   ASN A  48      21.547  -0.179 -15.422  1.00 90.25           C  
ATOM    360  CB  ASN A  48      22.453  -2.504 -15.133  1.00 90.25           C  
ATOM    361  O   ASN A  48      21.984   0.471 -14.469  1.00 90.25           O  
ATOM    362  CG  ASN A  48      21.125  -3.248 -15.078  1.00 90.25           C  
ATOM    363  ND2 ASN A  48      21.047  -4.234 -14.195  1.00 90.25           N  
ATOM    364  OD1 ASN A  48      20.203  -2.939 -15.820  1.00 90.25           O  
ATOM    365  N   LEU A  49      20.344   0.020 -15.961  1.00 88.31           N  
ATOM    366  CA  LEU A  49      19.484   1.106 -15.508  1.00 88.31           C  
ATOM    367  C   LEU A  49      18.531   0.625 -14.422  1.00 88.31           C  
ATOM    368  CB  LEU A  49      18.688   1.684 -16.688  1.00 88.31           C  
ATOM    369  O   LEU A  49      17.734   1.403 -13.906  1.00 88.31           O  
ATOM    370  CG  LEU A  49      19.500   2.340 -17.797  1.00 88.31           C  
ATOM    371  CD1 LEU A  49      18.578   2.814 -18.922  1.00 88.31           C  
ATOM    372  CD2 LEU A  49      20.328   3.500 -17.250  1.00 88.31           C  
ATOM    373  N   LEU A  50      18.672  -0.677 -14.039  1.00 91.25           N  
ATOM    374  CA  LEU A  50      17.750  -1.267 -13.086  1.00 91.25           C  
ATOM    375  C   LEU A  50      18.422  -1.491 -11.734  1.00 91.25           C  
ATOM    376  CB  LEU A  50      17.203  -2.592 -13.625  1.00 91.25           C  
ATOM    377  O   LEU A  50      19.516  -2.055 -11.672  1.00 91.25           O  
ATOM    378  CG  LEU A  50      16.141  -2.492 -14.727  1.00 91.25           C  
ATOM    379  CD1 LEU A  50      15.883  -3.867 -15.336  1.00 91.25           C  
ATOM    380  CD2 LEU A  50      14.859  -1.882 -14.188  1.00 91.25           C  
ATOM    381  N   GLU A  51      17.781  -1.003 -10.633  1.00 92.50           N  
ATOM    382  CA  GLU A  51      18.203  -1.304  -9.266  1.00 92.50           C  
ATOM    383  C   GLU A  51      17.516  -2.562  -8.750  1.00 92.50           C  
ATOM    384  CB  GLU A  51      17.906  -0.121  -8.344  1.00 92.50           C  
ATOM    385  O   GLU A  51      16.281  -2.676  -8.812  1.00 92.50           O  
ATOM    386  CG  GLU A  51      18.266  -0.372  -6.887  1.00 92.50           C  
ATOM    387  CD  GLU A  51      19.750  -0.659  -6.680  1.00 92.50           C  
ATOM    388  OE1 GLU A  51      20.094  -1.800  -6.305  1.00 92.50           O  
ATOM    389  OE2 GLU A  51      20.562   0.266  -6.895  1.00 92.50           O  
ATOM    390  N   ASP A  52      18.359  -3.453  -8.266  1.00 91.44           N  
ATOM    391  CA  ASP A  52      17.750  -4.684  -7.770  1.00 91.44           C  
ATOM    392  C   ASP A  52      18.141  -4.938  -6.312  1.00 91.44           C  
ATOM    393  CB  ASP A  52      18.156  -5.875  -8.641  1.00 91.44           C  
ATOM    394  O   ASP A  52      17.750  -5.953  -5.730  1.00 91.44           O  
ATOM    395  CG  ASP A  52      19.656  -6.102  -8.656  1.00 91.44           C  
ATOM    396  OD1 ASP A  52      20.406  -5.309  -8.047  1.00 91.44           O  
ATOM    397  OD2 ASP A  52      20.109  -7.082  -9.297  1.00 91.44           O  
ATOM    398  N   LYS A  53      18.875  -3.975  -5.762  1.00 92.19           N  
ATOM    399  CA  LYS A  53      19.344  -4.098  -4.383  1.00 92.19           C  
ATOM    400  C   LYS A  53      18.422  -3.338  -3.424  1.00 92.19           C  
ATOM    401  CB  LYS A  53      20.781  -3.586  -4.250  1.00 92.19           C  
ATOM    402  O   LYS A  53      17.844  -2.312  -3.791  1.00 92.19           O  
ATOM    403  CG  LYS A  53      21.797  -4.418  -5.004  1.00 92.19           C  
ATOM    404  CD  LYS A  53      23.219  -3.932  -4.738  1.00 92.19           C  
ATOM    405  CE  LYS A  53      24.250  -4.758  -5.504  1.00 92.19           C  
ATOM    406  NZ  LYS A  53      25.641  -4.250  -5.289  1.00 92.19           N  
ATOM    407  N   HIS A  54      18.312  -3.863  -2.227  1.00 92.69           N  
ATOM    408  CA  HIS A  54      17.562  -3.246  -1.137  1.00 92.69           C  
ATOM    409  C   HIS A  54      18.219  -3.539   0.212  1.00 92.69           C  
ATOM    410  CB  HIS A  54      16.109  -3.732  -1.138  1.00 92.69           C  
ATOM    411  O   HIS A  54      18.984  -4.496   0.341  1.00 92.69           O  
ATOM    412  CG  HIS A  54      15.977  -5.211  -0.958  1.00 92.69           C  
ATOM    413  CD2 HIS A  54      15.789  -6.203  -1.862  1.00 92.69           C  
ATOM    414  ND1 HIS A  54      16.016  -5.816   0.278  1.00 92.69           N  
ATOM    415  CE1 HIS A  54      15.867  -7.121   0.126  1.00 92.69           C  
ATOM    416  NE2 HIS A  54      15.727  -7.383  -1.163  1.00 92.69           N  
ATOM    417  N   ASP A  55      17.875  -2.799   1.180  1.00 90.75           N  
ATOM    418  CA  ASP A  55      18.594  -2.885   2.441  1.00 90.75           C  
ATOM    419  C   ASP A  55      17.844  -3.742   3.455  1.00 90.75           C  
ATOM    420  CB  ASP A  55      18.844  -1.488   3.016  1.00 90.75           C  
ATOM    421  O   ASP A  55      18.312  -3.955   4.574  1.00 90.75           O  
ATOM    422  CG  ASP A  55      17.562  -0.749   3.352  1.00 90.75           C  
ATOM    423  OD1 ASP A  55      16.469  -1.348   3.252  1.00 90.75           O  
ATOM    424  OD2 ASP A  55      17.641   0.444   3.717  1.00 90.75           O  
ATOM    425  N   GLY A  56      16.656  -4.227   3.031  1.00 91.94           N  
ATOM    426  CA  GLY A  56      15.883  -5.141   3.857  1.00 91.94           C  
ATOM    427  C   GLY A  56      15.344  -4.496   5.121  1.00 91.94           C  
ATOM    428  O   GLY A  56      14.992  -5.188   6.078  1.00 91.94           O  
ATOM    429  N   LYS A  57      15.398  -3.211   5.230  1.00 93.06           N  
ATOM    430  CA  LYS A  57      14.961  -2.484   6.418  1.00 93.06           C  
ATOM    431  C   LYS A  57      13.812  -1.536   6.098  1.00 93.06           C  
ATOM    432  CB  LYS A  57      16.125  -1.703   7.023  1.00 93.06           C  
ATOM    433  O   LYS A  57      13.828  -0.861   5.066  1.00 93.06           O  
ATOM    434  CG  LYS A  57      17.328  -2.564   7.383  1.00 93.06           C  
ATOM    435  CD  LYS A  57      18.516  -1.716   7.828  1.00 93.06           C  
ATOM    436  CE  LYS A  57      19.750  -2.570   8.094  1.00 93.06           C  
ATOM    437  NZ  LYS A  57      20.922  -1.735   8.469  1.00 93.06           N  
ATOM    438  N   LEU A  58      12.805  -1.494   7.023  1.00 93.75           N  
ATOM    439  CA  LEU A  58      11.797  -0.448   6.961  1.00 93.75           C  
ATOM    440  C   LEU A  58      12.273   0.820   7.656  1.00 93.75           C  
ATOM    441  CB  LEU A  58      10.484  -0.927   7.598  1.00 93.75           C  
ATOM    442  O   LEU A  58      12.617   0.791   8.844  1.00 93.75           O  
ATOM    443  CG  LEU A  58       9.828  -2.148   6.957  1.00 93.75           C  
ATOM    444  CD1 LEU A  58       8.570  -2.535   7.723  1.00 93.75           C  
ATOM    445  CD2 LEU A  58       9.508  -1.875   5.492  1.00 93.75           C  
ATOM    446  N   CYS A  59      12.320   1.928   6.879  1.00 93.31           N  
ATOM    447  CA  CYS A  59      12.945   3.148   7.375  1.00 93.31           C  
ATOM    448  C   CYS A  59      11.938   4.285   7.453  1.00 93.31           C  
ATOM    449  CB  CYS A  59      14.117   3.555   6.484  1.00 93.31           C  
ATOM    450  O   CYS A  59      10.844   4.195   6.883  1.00 93.31           O  
ATOM    451  SG  CYS A  59      15.414   2.305   6.371  1.00 93.31           S  
ATOM    452  N   LYS A  60      12.328   5.324   8.188  1.00 92.94           N  
ATOM    453  CA  LYS A  60      11.570   6.570   8.195  1.00 92.94           C  
ATOM    454  C   LYS A  60      11.570   7.227   6.820  1.00 92.94           C  
ATOM    455  CB  LYS A  60      12.133   7.539   9.242  1.00 92.94           C  
ATOM    456  O   LYS A  60      12.586   7.207   6.121  1.00 92.94           O  
ATOM    457  CG  LYS A  60      12.062   7.016  10.672  1.00 92.94           C  
ATOM    458  CD  LYS A  60      12.703   7.992  11.648  1.00 92.94           C  
ATOM    459  CE  LYS A  60      12.797   7.395  13.047  1.00 92.94           C  
ATOM    460  NZ  LYS A  60      13.492   8.320  14.000  1.00 92.94           N  
ATOM    461  N   LEU A  61      10.422   7.672   6.438  1.00 89.88           N  
ATOM    462  CA  LEU A  61      10.305   8.430   5.199  1.00 89.88           C  
ATOM    463  C   LEU A  61      10.234   9.930   5.480  1.00 89.88           C  
ATOM    464  CB  LEU A  61       9.062   7.992   4.418  1.00 89.88           C  
ATOM    465  O   LEU A  61       9.359  10.383   6.215  1.00 89.88           O  
ATOM    466  CG  LEU A  61       9.078   8.266   2.912  1.00 89.88           C  
ATOM    467  CD1 LEU A  61       9.961   7.246   2.197  1.00 89.88           C  
ATOM    468  CD2 LEU A  61       7.660   8.242   2.350  1.00 89.88           C  
ATOM    469  N   ARG A  62      11.219  10.711   5.062  1.00 84.44           N  
ATOM    470  CA  ARG A  62      11.305  12.156   5.285  1.00 84.44           C  
ATOM    471  C   ARG A  62      11.352  12.477   6.773  1.00 84.44           C  
ATOM    472  CB  ARG A  62      10.125  12.875   4.625  1.00 84.44           C  
ATOM    473  O   ARG A  62      10.711  13.430   7.227  1.00 84.44           O  
ATOM    474  CG  ARG A  62      10.086  12.734   3.113  1.00 84.44           C  
ATOM    475  CD  ARG A  62       8.891  13.461   2.510  1.00 84.44           C  
ATOM    476  NE  ARG A  62       8.836  13.297   1.061  1.00 84.44           N  
ATOM    477  NH1 ARG A  62       6.750  14.258   0.826  1.00 84.44           N  
ATOM    478  NH2 ARG A  62       7.871  13.477  -1.015  1.00 84.44           N  
ATOM    479  CZ  ARG A  62       7.820  13.680   0.294  1.00 84.44           C  
ATOM    480  N   GLY A  63      11.898  11.609   7.543  1.00 85.94           N  
ATOM    481  CA  GLY A  63      12.117  11.883   8.953  1.00 85.94           C  
ATOM    482  C   GLY A  63      10.953  11.484   9.828  1.00 85.94           C  
ATOM    483  O   GLY A  63      10.984  11.672  11.047  1.00 85.94           O  
ATOM    484  N   VAL A  64       9.867  10.898   9.219  1.00 88.56           N  
ATOM    485  CA  VAL A  64       8.680  10.461   9.938  1.00 88.56           C  
ATOM    486  C   VAL A  64       8.633   8.930   9.977  1.00 88.56           C  
ATOM    487  CB  VAL A  64       7.387  11.016   9.289  1.00 88.56           C  
ATOM    488  O   VAL A  64       8.773   8.273   8.938  1.00 88.56           O  
ATOM    489  CG1 VAL A  64       6.152  10.555  10.062  1.00 88.56           C  
ATOM    490  CG2 VAL A  64       7.438  12.539   9.219  1.00 88.56           C  
ATOM    491  N   ALA A  65       8.430   8.320  11.125  1.00 90.62           N  
ATOM    492  CA  ALA A  65       8.422   6.879  11.328  1.00 90.62           C  
ATOM    493  C   ALA A  65       7.141   6.250  10.789  1.00 90.62           C  
ATOM    494  CB  ALA A  65       8.602   6.547  12.805  1.00 90.62           C  
ATOM    495  O   ALA A  65       6.074   6.875  10.828  1.00 90.62           O  
ATOM    496  N   PRO A  66       7.266   5.020  10.312  1.00 92.06           N  
ATOM    497  CA  PRO A  66       6.055   4.312   9.891  1.00 92.06           C  
ATOM    498  C   PRO A  66       5.203   3.848  11.070  1.00 92.06           C  
ATOM    499  CB  PRO A  66       6.598   3.115   9.109  1.00 92.06           C  
ATOM    500  O   PRO A  66       5.719   3.680  12.180  1.00 92.06           O  
ATOM    501  CG  PRO A  66       7.938   2.844   9.703  1.00 92.06           C  
ATOM    502  CD  PRO A  66       8.555   4.152  10.102  1.00 92.06           C  
ATOM    503  N   LEU A  67       3.867   3.633  10.789  1.00 91.38           N  
ATOM    504  CA  LEU A  67       2.980   2.992  11.758  1.00 91.38           C  
ATOM    505  C   LEU A  67       2.969   1.479  11.562  1.00 91.38           C  
ATOM    506  CB  LEU A  67       1.559   3.545  11.625  1.00 91.38           C  
ATOM    507  O   LEU A  67       2.385   0.976  10.602  1.00 91.38           O  
ATOM    508  CG  LEU A  67       0.509   2.941  12.562  1.00 91.38           C  
ATOM    509  CD1 LEU A  67       0.849   3.254  14.016  1.00 91.38           C  
ATOM    510  CD2 LEU A  67      -0.882   3.457  12.211  1.00 91.38           C  
ATOM    511  N   HIS A  68       3.650   0.828  12.422  1.00 91.12           N  
ATOM    512  CA  HIS A  68       3.717  -0.628  12.383  1.00 91.12           C  
ATOM    513  C   HIS A  68       2.604  -1.254  13.211  1.00 91.12           C  
ATOM    514  CB  HIS A  68       5.078  -1.118  12.875  1.00 91.12           C  
ATOM    515  O   HIS A  68       2.564  -1.085  14.438  1.00 91.12           O  
ATOM    516  CG  HIS A  68       5.375  -2.539  12.508  1.00 91.12           C  
ATOM    517  CD2 HIS A  68       6.211  -3.064  11.586  1.00 91.12           C  
ATOM    518  ND1 HIS A  68       4.762  -3.607  13.133  1.00 91.12           N  
ATOM    519  CE1 HIS A  68       5.215  -4.730  12.602  1.00 91.12           C  
ATOM    520  NE2 HIS A  68       6.098  -4.430  11.664  1.00 91.12           N  
ATOM    521  N   LEU A  69       1.762  -2.074  12.539  1.00 90.69           N  
ATOM    522  CA  LEU A  69       0.536  -2.547  13.180  1.00 90.69           C  
ATOM    523  C   LEU A  69       0.776  -3.863  13.906  1.00 90.69           C  
ATOM    524  CB  LEU A  69      -0.574  -2.721  12.141  1.00 90.69           C  
ATOM    525  O   LEU A  69      -0.109  -4.359  14.609  1.00 90.69           O  
ATOM    526  CG  LEU A  69      -1.063  -1.446  11.445  1.00 90.69           C  
ATOM    527  CD1 LEU A  69      -2.188  -1.771  10.469  1.00 90.69           C  
ATOM    528  CD2 LEU A  69      -1.527  -0.424  12.484  1.00 90.69           C  
ATOM    529  N   GLY A  70       2.033  -4.410  13.828  1.00 88.75           N  
ATOM    530  CA  GLY A  70       2.338  -5.656  14.516  1.00 88.75           C  
ATOM    531  C   GLY A  70       1.404  -6.789  14.133  1.00 88.75           C  
ATOM    532  O   GLY A  70       1.229  -7.086  12.953  1.00 88.75           O  
ATOM    533  N   GLN A  71       0.745  -7.383  15.148  1.00 89.25           N  
ATOM    534  CA  GLN A  71      -0.162  -8.508  14.930  1.00 89.25           C  
ATOM    535  C   GLN A  71      -1.568  -8.016  14.594  1.00 89.25           C  
ATOM    536  CB  GLN A  71      -0.201  -9.414  16.156  1.00 89.25           C  
ATOM    537  O   GLN A  71      -2.494  -8.820  14.461  1.00 89.25           O  
ATOM    538  CG  GLN A  71       1.107 -10.141  16.422  1.00 89.25           C  
ATOM    539  CD  GLN A  71       1.011 -11.117  17.594  1.00 89.25           C  
ATOM    540  NE2 GLN A  71       1.946 -12.055  17.656  1.00 89.25           N  
ATOM    541  OE1 GLN A  71       0.103 -11.023  18.422  1.00 89.25           O  
ATOM    542  N   CYS A  72      -1.737  -6.715  14.516  1.00 91.19           N  
ATOM    543  CA  CYS A  72      -3.037  -6.133  14.203  1.00 91.19           C  
ATOM    544  C   CYS A  72      -3.129  -5.766  12.734  1.00 91.19           C  
ATOM    545  CB  CYS A  72      -3.289  -4.895  15.062  1.00 91.19           C  
ATOM    546  O   CYS A  72      -2.117  -5.453  12.102  1.00 91.19           O  
ATOM    547  SG  CYS A  72      -3.338  -5.234  16.844  1.00 91.19           S  
ATOM    548  N   ASN A  73      -4.371  -5.844  12.203  1.00 91.31           N  
ATOM    549  CA  ASN A  73      -4.625  -5.285  10.883  1.00 91.31           C  
ATOM    550  C   ASN A  73      -5.383  -3.963  10.969  1.00 91.31           C  
ATOM    551  CB  ASN A  73      -5.395  -6.285  10.016  1.00 91.31           C  
ATOM    552  O   ASN A  73      -5.676  -3.482  12.062  1.00 91.31           O  
ATOM    553  CG  ASN A  73      -6.773  -6.598  10.570  1.00 91.31           C  
ATOM    554  ND2 ASN A  73      -7.363  -7.691  10.109  1.00 91.31           N  
ATOM    555  OD1 ASN A  73      -7.301  -5.859  11.406  1.00 91.31           O  
ATOM    556  N   ILE A  74      -5.543  -3.316   9.898  1.00 91.06           N  
ATOM    557  CA  ILE A  74      -6.133  -1.984   9.852  1.00 91.06           C  
ATOM    558  C   ILE A  74      -7.500  -2.006  10.531  1.00 91.06           C  
ATOM    559  CB  ILE A  74      -6.262  -1.470   8.398  1.00 91.06           C  
ATOM    560  O   ILE A  74      -7.840  -1.089  11.281  1.00 91.06           O  
ATOM    561  CG1 ILE A  74      -4.879  -1.173   7.816  1.00 91.06           C  
ATOM    562  CG2 ILE A  74      -7.156  -0.229   8.344  1.00 91.06           C  
ATOM    563  CD1 ILE A  74      -4.898  -0.808   6.336  1.00 91.06           C  
ATOM    564  N   ALA A  75      -8.273  -3.012  10.289  1.00 92.44           N  
ATOM    565  CA  ALA A  75      -9.594  -3.150  10.906  1.00 92.44           C  
ATOM    566  C   ALA A  75      -9.477  -3.209  12.422  1.00 92.44           C  
ATOM    567  CB  ALA A  75     -10.297  -4.395  10.375  1.00 92.44           C  
ATOM    568  O   ALA A  75     -10.219  -2.527  13.133  1.00 92.44           O  
ATOM    569  N   GLY A  76      -8.609  -4.047  12.906  1.00 92.31           N  
ATOM    570  CA  GLY A  76      -8.375  -4.152  14.336  1.00 92.31           C  
ATOM    571  C   GLY A  76      -7.926  -2.850  14.969  1.00 92.31           C  
ATOM    572  O   GLY A  76      -8.367  -2.500  16.062  1.00 92.31           O  
ATOM    573  N   TRP A  77      -7.070  -2.174  14.273  1.00 91.31           N  
ATOM    574  CA  TRP A  77      -6.539  -0.896  14.734  1.00 91.31           C  
ATOM    575  C   TRP A  77      -7.637   0.156  14.812  1.00 91.31           C  
ATOM    576  CB  TRP A  77      -5.418  -0.415  13.805  1.00 91.31           C  
ATOM    577  O   TRP A  77      -7.809   0.808  15.844  1.00 91.31           O  
ATOM    578  CG  TRP A  77      -4.953   0.982  14.086  1.00 91.31           C  
ATOM    579  CD1 TRP A  77      -4.668   1.524  15.312  1.00 91.31           C  
ATOM    580  CD2 TRP A  77      -4.723   2.018  13.125  1.00 91.31           C  
ATOM    581  CE2 TRP A  77      -4.301   3.162  13.836  1.00 91.31           C  
ATOM    582  CE3 TRP A  77      -4.836   2.086  11.734  1.00 91.31           C  
ATOM    583  NE1 TRP A  77      -4.273   2.834  15.164  1.00 91.31           N  
ATOM    584  CH2 TRP A  77      -4.105   4.406  11.836  1.00 91.31           C  
ATOM    585  CZ2 TRP A  77      -3.986   4.363  13.195  1.00 91.31           C  
ATOM    586  CZ3 TRP A  77      -4.523   3.283  11.094  1.00 91.31           C  
ATOM    587  N   ILE A  78      -8.461   0.315  13.805  1.00 91.94           N  
ATOM    588  CA  ILE A  78      -9.414   1.412  13.727  1.00 91.94           C  
ATOM    589  C   ILE A  78     -10.641   1.088  14.586  1.00 91.94           C  
ATOM    590  CB  ILE A  78      -9.844   1.691  12.266  1.00 91.94           C  
ATOM    591  O   ILE A  78     -11.281   1.990  15.125  1.00 91.94           O  
ATOM    592  CG1 ILE A  78     -10.398   0.417  11.617  1.00 91.94           C  
ATOM    593  CG2 ILE A  78      -8.672   2.254  11.461  1.00 91.94           C  
ATOM    594  CD1 ILE A  78     -11.000   0.636  10.242  1.00 91.94           C  
ATOM    595  N   LEU A  79     -11.055  -0.151  14.672  1.00 93.50           N  
ATOM    596  CA  LEU A  79     -12.203  -0.548  15.484  1.00 93.50           C  
ATOM    597  C   LEU A  79     -11.852  -0.553  16.969  1.00 93.50           C  
ATOM    598  CB  LEU A  79     -12.703  -1.932  15.062  1.00 93.50           C  
ATOM    599  O   LEU A  79     -12.734  -0.447  17.812  1.00 93.50           O  
ATOM    600  CG  LEU A  79     -13.438  -2.008  13.719  1.00 93.50           C  
ATOM    601  CD1 LEU A  79     -13.680  -3.463  13.328  1.00 93.50           C  
ATOM    602  CD2 LEU A  79     -14.758  -1.243  13.789  1.00 93.50           C  
ATOM    603  N   GLY A  80     -10.508  -0.581  17.203  1.00 92.25           N  
ATOM    604  CA  GLY A  80     -10.031  -0.559  18.578  1.00 92.25           C  
ATOM    605  C   GLY A  80     -10.047  -1.926  19.234  1.00 92.25           C  
ATOM    606  O   GLY A  80     -10.469  -2.062  20.375  1.00 92.25           O  
ATOM    607  N   ASN A  81      -9.609  -2.928  18.500  1.00 93.00           N  
ATOM    608  CA  ASN A  81      -9.422  -4.234  19.109  1.00 93.00           C  
ATOM    609  C   ASN A  81      -8.547  -4.141  20.359  1.00 93.00           C  
ATOM    610  CB  ASN A  81      -8.812  -5.223  18.109  1.00 93.00           C  
ATOM    611  O   ASN A  81      -7.473  -3.541  20.328  1.00 93.00           O  
ATOM    612  CG  ASN A  81      -8.812  -6.648  18.625  1.00 93.00           C  
ATOM    613  ND2 ASN A  81      -9.102  -7.598  17.750  1.00 93.00           N  
ATOM    614  OD1 ASN A  81      -8.555  -6.895  19.812  1.00 93.00           O  
ATOM    615  N   PRO A  82      -9.008  -4.609  21.391  1.00 90.19           N  
ATOM    616  CA  PRO A  82      -8.320  -4.465  22.688  1.00 90.19           C  
ATOM    617  C   PRO A  82      -6.891  -4.996  22.656  1.00 90.19           C  
ATOM    618  CB  PRO A  82      -9.188  -5.293  23.641  1.00 90.19           C  
ATOM    619  O   PRO A  82      -6.035  -4.523  23.406  1.00 90.19           O  
ATOM    620  CG  PRO A  82     -10.539  -5.309  23.016  1.00 90.19           C  
ATOM    621  CD  PRO A  82     -10.375  -5.281  21.516  1.00 90.19           C  
ATOM    622  N   GLU A  83      -6.594  -5.875  21.766  1.00 88.56           N  
ATOM    623  CA  GLU A  83      -5.258  -6.441  21.625  1.00 88.56           C  
ATOM    624  C   GLU A  83      -4.352  -5.520  20.812  1.00 88.56           C  
ATOM    625  CB  GLU A  83      -5.328  -7.820  20.969  1.00 88.56           C  
ATOM    626  O   GLU A  83      -3.139  -5.719  20.750  1.00 88.56           O  
ATOM    627  CG  GLU A  83      -5.992  -8.883  21.828  1.00 88.56           C  
ATOM    628  CD  GLU A  83      -5.172  -9.258  23.062  1.00 88.56           C  
ATOM    629  OE1 GLU A  83      -5.758  -9.734  24.062  1.00 88.56           O  
ATOM    630  OE2 GLU A  83      -3.938  -9.070  23.016  1.00 88.56           O  
ATOM    631  N   CYS A  84      -4.938  -4.434  20.219  1.00 89.00           N  
ATOM    632  CA  CYS A  84      -4.195  -3.492  19.391  1.00 89.00           C  
ATOM    633  C   CYS A  84      -4.094  -2.131  20.062  1.00 89.00           C  
ATOM    634  CB  CYS A  84      -4.863  -3.342  18.016  1.00 89.00           C  
ATOM    635  O   CYS A  84      -3.818  -1.124  19.406  1.00 89.00           O  
ATOM    636  SG  CYS A  84      -4.941  -4.879  17.078  1.00 89.00           S  
ATOM    637  N   GLU A  85      -4.215  -2.045  21.281  1.00 77.69           N  
ATOM    638  CA  GLU A  85      -4.340  -0.822  22.078  1.00 77.69           C  
ATOM    639  C   GLU A  85      -3.047  -0.013  22.047  1.00 77.69           C  
ATOM    640  CB  GLU A  85      -4.719  -1.151  23.516  1.00 77.69           C  
ATOM    641  O   GLU A  85      -3.076   1.218  22.109  1.00 77.69           O  
ATOM    642  CG  GLU A  85      -5.094   0.068  24.344  1.00 77.69           C  
ATOM    643  CD  GLU A  85      -5.609  -0.286  25.734  1.00 77.69           C  
ATOM    644  OE1 GLU A  85      -6.094   0.620  26.453  1.00 77.69           O  
ATOM    645  OE2 GLU A  85      -5.531  -1.479  26.109  1.00 77.69           O  
ATOM    646  N   SER A  86      -1.975  -0.628  21.859  1.00 76.56           N  
ATOM    647  CA  SER A  86      -0.672   0.031  21.859  1.00 76.56           C  
ATOM    648  C   SER A  86      -0.527   0.959  20.656  1.00 76.56           C  
ATOM    649  CB  SER A  86       0.453  -1.004  21.859  1.00 76.56           C  
ATOM    650  O   SER A  86       0.283   1.889  20.688  1.00 76.56           O  
ATOM    651  OG  SER A  86       0.363  -1.837  20.719  1.00 76.56           O  
ATOM    652  N   LEU A  87      -1.471   0.887  19.719  1.00 78.19           N  
ATOM    653  CA  LEU A  87      -1.420   1.616  18.453  1.00 78.19           C  
ATOM    654  C   LEU A  87      -2.301   2.859  18.516  1.00 78.19           C  
ATOM    655  CB  LEU A  87      -1.858   0.715  17.297  1.00 78.19           C  
ATOM    656  O   LEU A  87      -2.301   3.668  17.578  1.00 78.19           O  
ATOM    657  CG  LEU A  87      -0.974  -0.499  17.016  1.00 78.19           C  
ATOM    658  CD1 LEU A  87      -1.637  -1.406  15.984  1.00 78.19           C  
ATOM    659  CD2 LEU A  87       0.405  -0.056  16.531  1.00 78.19           C  
ATOM    660  N   SER A  88      -2.961   3.154  19.609  1.00 68.56           N  
ATOM    661  CA  SER A  88      -3.945   4.207  19.828  1.00 68.56           C  
ATOM    662  C   SER A  88      -3.270   5.543  20.125  1.00 68.56           C  
ATOM    663  CB  SER A  88      -4.887   3.832  20.984  1.00 68.56           C  
ATOM    664  O   SER A  88      -3.873   6.602  19.953  1.00 68.56           O  
ATOM    665  OG  SER A  88      -4.168   3.693  22.188  1.00 68.56           O  
ATOM    666  N   THR A  89      -1.836   5.586  20.234  1.00 70.38           N  
ATOM    667  CA  THR A  89      -1.100   6.797  20.578  1.00 70.38           C  
ATOM    668  C   THR A  89      -0.420   7.391  19.344  1.00 70.38           C  
ATOM    669  CB  THR A  89      -0.046   6.520  21.672  1.00 70.38           C  
ATOM    670  O   THR A  89       0.018   8.539  19.375  1.00 70.38           O  
ATOM    671  CG2 THR A  89      -0.706   6.191  23.000  1.00 70.38           C  
ATOM    672  OG1 THR A  89       0.765   5.406  21.266  1.00 70.38           O  
ATOM    673  N   ALA A  90      -0.501   6.656  18.250  1.00 75.00           N  
ATOM    674  CA  ALA A  90       0.183   7.125  17.047  1.00 75.00           C  
ATOM    675  C   ALA A  90      -0.637   8.195  16.328  1.00 75.00           C  
ATOM    676  CB  ALA A  90       0.466   5.957  16.109  1.00 75.00           C  
ATOM    677  O   ALA A  90      -1.794   7.961  15.969  1.00 75.00           O  
ATOM    678  N   ARG A  91      -0.169   9.375  16.172  1.00 80.44           N  
ATOM    679  CA  ARG A  91      -0.901  10.523  15.656  1.00 80.44           C  
ATOM    680  C   ARG A  91      -0.439  10.883  14.242  1.00 80.44           C  
ATOM    681  CB  ARG A  91      -0.731  11.727  16.578  1.00 80.44           C  
ATOM    682  O   ARG A  91      -1.198  11.461  13.469  1.00 80.44           O  
ATOM    683  CG  ARG A  91      -1.404  11.562  17.938  1.00 80.44           C  
ATOM    684  CD  ARG A  91      -1.338  12.844  18.766  1.00 80.44           C  
ATOM    685  NE  ARG A  91      -1.949  12.672  20.078  1.00 80.44           N  
ATOM    686  NH1 ARG A  91      -1.553  14.836  20.766  1.00 80.44           N  
ATOM    687  NH2 ARG A  91      -2.615  13.352  22.156  1.00 80.44           N  
ATOM    688  CZ  ARG A  91      -2.037  13.617  21.000  1.00 80.44           C  
ATOM    689  N   SER A  92       0.774  10.391  13.930  1.00 86.25           N  
ATOM    690  CA  SER A  92       1.300  10.664  12.594  1.00 86.25           C  
ATOM    691  C   SER A  92       2.266   9.570  12.148  1.00 86.25           C  
ATOM    692  CB  SER A  92       2.002  12.023  12.562  1.00 86.25           C  
ATOM    693  O   SER A  92       2.980   8.992  12.977  1.00 86.25           O  
ATOM    694  OG  SER A  92       3.178  12.000  13.352  1.00 86.25           O  
ATOM    695  N   TRP A  93       2.215   9.359  10.812  1.00 89.94           N  
ATOM    696  CA  TRP A  93       3.086   8.320  10.273  1.00 89.94           C  
ATOM    697  C   TRP A  93       3.436   8.609   8.820  1.00 89.94           C  
ATOM    698  CB  TRP A  93       2.420   6.949  10.391  1.00 89.94           C  
ATOM    699  O   TRP A  93       2.789   9.430   8.164  1.00 89.94           O  
ATOM    700  CG  TRP A  93       1.062   6.871   9.758  1.00 89.94           C  
ATOM    701  CD1 TRP A  93       0.775   6.578   8.461  1.00 89.94           C  
ATOM    702  CD2 TRP A  93      -0.195   7.098  10.406  1.00 89.94           C  
ATOM    703  CE2 TRP A  93      -1.202   6.926   9.430  1.00 89.94           C  
ATOM    704  CE3 TRP A  93      -0.567   7.430  11.719  1.00 89.94           C  
ATOM    705  NE1 TRP A  93      -0.584   6.609   8.250  1.00 89.94           N  
ATOM    706  CH2 TRP A  93      -2.896   7.398  11.016  1.00 89.94           C  
ATOM    707  CZ2 TRP A  93      -2.561   7.074   9.727  1.00 89.94           C  
ATOM    708  CZ3 TRP A  93      -1.918   7.578  12.008  1.00 89.94           C  
ATOM    709  N   SER A  94       4.562   8.000   8.398  1.00 89.06           N  
ATOM    710  CA  SER A  94       4.941   8.102   6.996  1.00 89.06           C  
ATOM    711  C   SER A  94       4.188   7.090   6.141  1.00 89.06           C  
ATOM    712  CB  SER A  94       6.449   7.898   6.832  1.00 89.06           C  
ATOM    713  O   SER A  94       3.752   7.410   5.031  1.00 89.06           O  
ATOM    714  OG  SER A  94       6.848   6.648   7.371  1.00 89.06           O  
ATOM    715  N   TYR A  95       3.977   5.938   6.531  1.00 91.31           N  
ATOM    716  CA  TYR A  95       3.193   4.883   5.898  1.00 91.31           C  
ATOM    717  C   TYR A  95       2.791   3.820   6.914  1.00 91.31           C  
ATOM    718  CB  TYR A  95       3.984   4.242   4.754  1.00 91.31           C  
ATOM    719  O   TYR A  95       3.342   3.764   8.016  1.00 91.31           O  
ATOM    720  CG  TYR A  95       5.324   3.689   5.180  1.00 91.31           C  
ATOM    721  CD1 TYR A  95       6.457   4.500   5.195  1.00 91.31           C  
ATOM    722  CD2 TYR A  95       5.457   2.359   5.559  1.00 91.31           C  
ATOM    723  CE1 TYR A  95       7.695   3.994   5.582  1.00 91.31           C  
ATOM    724  CE2 TYR A  95       6.691   1.844   5.949  1.00 91.31           C  
ATOM    725  OH  TYR A  95       9.023   2.162   6.340  1.00 91.31           O  
ATOM    726  CZ  TYR A  95       7.801   2.668   5.957  1.00 91.31           C  
ATOM    727  N   ILE A  96       1.803   2.965   6.609  1.00 91.69           N  
ATOM    728  CA  ILE A  96       1.268   1.937   7.496  1.00 91.69           C  
ATOM    729  C   ILE A  96       1.822   0.572   7.098  1.00 91.69           C  
ATOM    730  CB  ILE A  96      -0.277   1.916   7.469  1.00 91.69           C  
ATOM    731  O   ILE A  96       1.823   0.217   5.914  1.00 91.69           O  
ATOM    732  CG1 ILE A  96      -0.837   3.279   7.895  1.00 91.69           C  
ATOM    733  CG2 ILE A  96      -0.818   0.799   8.367  1.00 91.69           C  
ATOM    734  CD1 ILE A  96      -2.330   3.441   7.645  1.00 91.69           C  
ATOM    735  N   VAL A  97       2.309  -0.133   8.094  1.00 92.44           N  
ATOM    736  CA  VAL A  97       2.865  -1.456   7.832  1.00 92.44           C  
ATOM    737  C   VAL A  97       1.971  -2.525   8.453  1.00 92.44           C  
ATOM    738  CB  VAL A  97       4.305  -1.583   8.375  1.00 92.44           C  
ATOM    739  O   VAL A  97       1.752  -2.531   9.672  1.00 92.44           O  
ATOM    740  CG1 VAL A  97       4.883  -2.963   8.062  1.00 92.44           C  
ATOM    741  CG2 VAL A  97       5.195  -0.484   7.797  1.00 92.44           C  
ATOM    742  N   GLU A  98       1.420  -3.416   7.570  1.00 92.19           N  
ATOM    743  CA  GLU A  98       0.705  -4.609   8.008  1.00 92.19           C  
ATOM    744  C   GLU A  98       1.557  -5.863   7.820  1.00 92.19           C  
ATOM    745  CB  GLU A  98      -0.617  -4.754   7.250  1.00 92.19           C  
ATOM    746  O   GLU A  98       2.291  -5.980   6.836  1.00 92.19           O  
ATOM    747  CG  GLU A  98      -1.683  -3.756   7.676  1.00 92.19           C  
ATOM    748  CD  GLU A  98      -3.033  -4.004   7.023  1.00 92.19           C  
ATOM    749  OE1 GLU A  98      -3.986  -4.402   7.730  1.00 92.19           O  
ATOM    750  OE2 GLU A  98      -3.139  -3.795   5.793  1.00 92.19           O  
ATOM    751  N   THR A  99       1.438  -6.750   8.711  1.00 90.31           N  
ATOM    752  CA  THR A  99       2.168  -8.000   8.555  1.00 90.31           C  
ATOM    753  C   THR A  99       1.320  -9.031   7.816  1.00 90.31           C  
ATOM    754  CB  THR A  99       2.598  -8.570   9.922  1.00 90.31           C  
ATOM    755  O   THR A  99       0.091  -8.938   7.801  1.00 90.31           O  
ATOM    756  CG2 THR A  99       3.514  -7.602  10.656  1.00 90.31           C  
ATOM    757  OG1 THR A  99       1.434  -8.812  10.719  1.00 90.31           O  
ATOM    758  N   SER A 100       1.909  -9.922   7.121  1.00 84.50           N  
ATOM    759  CA  SER A 100       1.240 -10.953   6.336  1.00 84.50           C  
ATOM    760  C   SER A 100       0.427 -11.883   7.230  1.00 84.50           C  
ATOM    761  CB  SER A 100       2.260 -11.766   5.535  1.00 84.50           C  
ATOM    762  O   SER A 100      -0.583 -12.445   6.797  1.00 84.50           O  
ATOM    763  OG  SER A 100       3.254 -12.305   6.387  1.00 84.50           O  
ATOM    764  N   ASN A 101       0.733 -11.938   8.555  1.00 79.56           N  
ATOM    765  CA  ASN A 101       0.059 -12.828   9.492  1.00 79.56           C  
ATOM    766  C   ASN A 101      -0.662 -12.055  10.586  1.00 79.56           C  
ATOM    767  CB  ASN A 101       1.057 -13.812  10.102  1.00 79.56           C  
ATOM    768  O   ASN A 101      -0.582 -12.414  11.766  1.00 79.56           O  
ATOM    769  CG  ASN A 101       1.534 -14.859   9.109  1.00 79.56           C  
ATOM    770  ND2 ASN A 101       2.717 -15.406   9.352  1.00 79.56           N  
ATOM    771  OD1 ASN A 101       0.846 -15.164   8.133  1.00 79.56           O  
ATOM    772  N   SER A 102      -1.381 -11.039  10.219  1.00 81.44           N  
ATOM    773  CA  SER A 102      -2.088 -10.281  11.250  1.00 81.44           C  
ATOM    774  C   SER A 102      -3.301 -11.047  11.766  1.00 81.44           C  
ATOM    775  CB  SER A 102      -2.529  -8.922  10.703  1.00 81.44           C  
ATOM    776  O   SER A 102      -4.121 -11.523  10.977  1.00 81.44           O  
ATOM    777  OG  SER A 102      -3.416  -9.078   9.609  1.00 81.44           O  
ATOM    778  N   ASP A 103      -3.336 -11.461  12.992  1.00 78.12           N  
ATOM    779  CA  ASP A 103      -4.348 -12.328  13.594  1.00 78.12           C  
ATOM    780  C   ASP A 103      -5.387 -11.508  14.359  1.00 78.12           C  
ATOM    781  CB  ASP A 103      -3.695 -13.344  14.531  1.00 78.12           C  
ATOM    782  O   ASP A 103      -6.508 -11.969  14.578  1.00 78.12           O  
ATOM    783  CG  ASP A 103      -2.850 -14.367  13.797  1.00 78.12           C  
ATOM    784  OD1 ASP A 103      -3.094 -14.609  12.594  1.00 78.12           O  
ATOM    785  OD2 ASP A 103      -1.933 -14.938  14.422  1.00 78.12           O  
ATOM    786  N   ASN A 104      -4.984 -10.242  14.547  1.00 83.38           N  
ATOM    787  CA  ASN A 104      -5.863  -9.430  15.375  1.00 83.38           C  
ATOM    788  C   ASN A 104      -6.586  -8.367  14.555  1.00 83.38           C  
ATOM    789  CB  ASN A 104      -5.074  -8.773  16.516  1.00 83.38           C  
ATOM    790  O   ASN A 104      -6.168  -7.207  14.523  1.00 83.38           O  
ATOM    791  CG  ASN A 104      -4.523  -9.789  17.500  1.00 83.38           C  
ATOM    792  ND2 ASN A 104      -3.359  -9.492  18.062  1.00 83.38           N  
ATOM    793  OD1 ASN A 104      -5.141 -10.828  17.750  1.00 83.38           O  
ATOM    794  N   GLY A 105      -7.637  -8.625  13.945  1.00 86.50           N  
ATOM    795  CA  GLY A 105      -8.547  -7.777  13.195  1.00 86.50           C  
ATOM    796  C   GLY A 105      -9.883  -7.578  13.883  1.00 86.50           C  
ATOM    797  O   GLY A 105      -9.930  -7.125  15.031  1.00 86.50           O  
ATOM    798  N   THR A 106     -10.922  -7.930  13.297  1.00 91.75           N  
ATOM    799  CA  THR A 106     -12.234  -7.895  13.930  1.00 91.75           C  
ATOM    800  C   THR A 106     -12.398  -9.055  14.914  1.00 91.75           C  
ATOM    801  CB  THR A 106     -13.359  -7.949  12.883  1.00 91.75           C  
ATOM    802  O   THR A 106     -12.289 -10.219  14.531  1.00 91.75           O  
ATOM    803  CG2 THR A 106     -13.320  -6.727  11.969  1.00 91.75           C  
ATOM    804  OG1 THR A 106     -13.203  -9.133  12.086  1.00 91.75           O  
ATOM    805  N   CYS A 107     -12.461  -8.727  16.266  1.00 92.06           N  
ATOM    806  CA  CYS A 107     -12.500  -9.766  17.281  1.00 92.06           C  
ATOM    807  C   CYS A 107     -13.898 -10.367  17.391  1.00 92.06           C  
ATOM    808  CB  CYS A 107     -12.070  -9.195  18.641  1.00 92.06           C  
ATOM    809  O   CYS A 107     -14.039 -11.562  17.672  1.00 92.06           O  
ATOM    810  SG  CYS A 107     -13.102  -7.824  19.203  1.00 92.06           S  
ATOM    811  N   TYR A 108     -15.008  -9.656  17.172  1.00 94.12           N  
ATOM    812  CA  TYR A 108     -16.359 -10.203  17.078  1.00 94.12           C  
ATOM    813  C   TYR A 108     -16.672 -10.609  15.641  1.00 94.12           C  
ATOM    814  CB  TYR A 108     -17.391  -9.188  17.562  1.00 94.12           C  
ATOM    815  O   TYR A 108     -16.469  -9.836  14.703  1.00 94.12           O  
ATOM    816  CG  TYR A 108     -18.734  -9.797  17.906  1.00 94.12           C  
ATOM    817  CD1 TYR A 108     -19.672 -10.062  16.922  1.00 94.12           C  
ATOM    818  CD2 TYR A 108     -19.047 -10.102  19.234  1.00 94.12           C  
ATOM    819  CE1 TYR A 108     -20.906 -10.625  17.234  1.00 94.12           C  
ATOM    820  CE2 TYR A 108     -20.281 -10.664  19.547  1.00 94.12           C  
ATOM    821  OH  TYR A 108     -22.422 -11.477  18.859  1.00 94.12           O  
ATOM    822  CZ  TYR A 108     -21.203 -10.922  18.547  1.00 94.12           C  
ATOM    823  N   PRO A 109     -17.188 -11.789  15.438  1.00 93.38           N  
ATOM    824  CA  PRO A 109     -17.406 -12.273  14.070  1.00 93.38           C  
ATOM    825  C   PRO A 109     -18.406 -11.414  13.297  1.00 93.38           C  
ATOM    826  CB  PRO A 109     -17.953 -13.688  14.273  1.00 93.38           C  
ATOM    827  O   PRO A 109     -19.438 -11.008  13.844  1.00 93.38           O  
ATOM    828  CG  PRO A 109     -18.547 -13.672  15.648  1.00 93.38           C  
ATOM    829  CD  PRO A 109     -17.797 -12.672  16.484  1.00 93.38           C  
ATOM    830  N   GLY A 110     -18.062 -11.039  12.047  1.00 92.25           N  
ATOM    831  CA  GLY A 110     -18.906 -10.250  11.172  1.00 92.25           C  
ATOM    832  C   GLY A 110     -18.172  -9.688   9.969  1.00 92.25           C  
ATOM    833  O   GLY A 110     -16.969  -9.906   9.812  1.00 92.25           O  
ATOM    834  N   ASP A 111     -19.016  -9.016   9.180  1.00 92.75           N  
ATOM    835  CA  ASP A 111     -18.469  -8.438   7.957  1.00 92.75           C  
ATOM    836  C   ASP A 111     -18.125  -6.965   8.148  1.00 92.75           C  
ATOM    837  CB  ASP A 111     -19.438  -8.609   6.789  1.00 92.75           C  
ATOM    838  O   ASP A 111     -18.891  -6.227   8.773  1.00 92.75           O  
ATOM    839  CG  ASP A 111     -19.656 -10.062   6.402  1.00 92.75           C  
ATOM    840  OD1 ASP A 111     -18.719 -10.883   6.566  1.00 92.75           O  
ATOM    841  OD2 ASP A 111     -20.750 -10.391   5.918  1.00 92.75           O  
ATOM    842  N   PHE A 112     -16.953  -6.582   7.691  1.00 94.19           N  
ATOM    843  CA  PHE A 112     -16.609  -5.168   7.570  1.00 94.19           C  
ATOM    844  C   PHE A 112     -16.953  -4.648   6.180  1.00 94.19           C  
ATOM    845  CB  PHE A 112     -15.125  -4.949   7.863  1.00 94.19           C  
ATOM    846  O   PHE A 112     -16.234  -4.926   5.215  1.00 94.19           O  
ATOM    847  CG  PHE A 112     -14.797  -3.545   8.289  1.00 94.19           C  
ATOM    848  CD1 PHE A 112     -15.500  -2.461   7.777  1.00 94.19           C  
ATOM    849  CD2 PHE A 112     -13.781  -3.309   9.211  1.00 94.19           C  
ATOM    850  CE1 PHE A 112     -15.195  -1.161   8.172  1.00 94.19           C  
ATOM    851  CE2 PHE A 112     -13.469  -2.012   9.609  1.00 94.19           C  
ATOM    852  CZ  PHE A 112     -14.180  -0.939   9.086  1.00 94.19           C  
ATOM    853  N   ILE A 113     -18.000  -3.885   6.145  1.00 92.62           N  
ATOM    854  CA  ILE A 113     -18.594  -3.494   4.875  1.00 92.62           C  
ATOM    855  C   ILE A 113     -17.734  -2.426   4.203  1.00 92.62           C  
ATOM    856  CB  ILE A 113     -20.047  -2.979   5.066  1.00 92.62           C  
ATOM    857  O   ILE A 113     -17.438  -1.395   4.809  1.00 92.62           O  
ATOM    858  CG1 ILE A 113     -20.891  -4.012   5.828  1.00 92.62           C  
ATOM    859  CG2 ILE A 113     -20.688  -2.639   3.717  1.00 92.62           C  
ATOM    860  CD1 ILE A 113     -20.969  -5.363   5.133  1.00 92.62           C  
ATOM    861  N   ASN A 114     -17.312  -2.723   2.863  1.00 88.56           N  
ATOM    862  CA  ASN A 114     -16.531  -1.811   2.041  1.00 88.56           C  
ATOM    863  C   ASN A 114     -15.156  -1.549   2.650  1.00 88.56           C  
ATOM    864  CB  ASN A 114     -17.281  -0.492   1.836  1.00 88.56           C  
ATOM    865  O   ASN A 114     -14.703  -0.405   2.703  1.00 88.56           O  
ATOM    866  CG  ASN A 114     -18.547  -0.662   1.026  1.00 88.56           C  
ATOM    867  ND2 ASN A 114     -19.578   0.104   1.370  1.00 88.56           N  
ATOM    868  OD1 ASN A 114     -18.609  -1.475   0.100  1.00 88.56           O  
ATOM    869  N   TYR A 115     -14.508  -2.518   3.264  1.00 89.12           N  
ATOM    870  CA  TYR A 115     -13.227  -2.469   3.955  1.00 89.12           C  
ATOM    871  C   TYR A 115     -12.109  -2.064   3.004  1.00 89.12           C  
ATOM    872  CB  TYR A 115     -12.906  -3.826   4.590  1.00 89.12           C  
ATOM    873  O   TYR A 115     -11.242  -1.255   3.357  1.00 89.12           O  
ATOM    874  CG  TYR A 115     -11.562  -3.871   5.277  1.00 89.12           C  
ATOM    875  CD1 TYR A 115     -10.570  -4.754   4.855  1.00 89.12           C  
ATOM    876  CD2 TYR A 115     -11.281  -3.033   6.355  1.00 89.12           C  
ATOM    877  CE1 TYR A 115      -9.336  -4.801   5.488  1.00 89.12           C  
ATOM    878  CE2 TYR A 115     -10.047  -3.072   6.992  1.00 89.12           C  
ATOM    879  OH  TYR A 115      -7.859  -4.000   7.184  1.00 89.12           O  
ATOM    880  CZ  TYR A 115      -9.078  -3.959   6.555  1.00 89.12           C  
ATOM    881  N   GLU A 116     -12.078  -2.572   1.819  1.00 84.81           N  
ATOM    882  CA  GLU A 116     -11.031  -2.271   0.848  1.00 84.81           C  
ATOM    883  C   GLU A 116     -11.055  -0.796   0.456  1.00 84.81           C  
ATOM    884  CB  GLU A 116     -11.188  -3.148  -0.397  1.00 84.81           C  
ATOM    885  O   GLU A 116     -10.000  -0.182   0.274  1.00 84.81           O  
ATOM    886  CG  GLU A 116     -10.922  -4.625  -0.145  1.00 84.81           C  
ATOM    887  CD  GLU A 116      -9.523  -4.906   0.386  1.00 84.81           C  
ATOM    888  OE1 GLU A 116      -9.336  -5.918   1.098  1.00 84.81           O  
ATOM    889  OE2 GLU A 116      -8.609  -4.105   0.090  1.00 84.81           O  
ATOM    890  N   GLU A 117     -12.281  -0.260   0.357  1.00 85.19           N  
ATOM    891  CA  GLU A 117     -12.430   1.167   0.085  1.00 85.19           C  
ATOM    892  C   GLU A 117     -11.859   2.008   1.224  1.00 85.19           C  
ATOM    893  CB  GLU A 117     -13.898   1.521  -0.146  1.00 85.19           C  
ATOM    894  O   GLU A 117     -11.203   3.027   0.984  1.00 85.19           O  
ATOM    895  CG  GLU A 117     -14.117   2.957  -0.597  1.00 85.19           C  
ATOM    896  CD  GLU A 117     -15.570   3.264  -0.928  1.00 85.19           C  
ATOM    897  OE1 GLU A 117     -15.883   4.430  -1.264  1.00 85.19           O  
ATOM    898  OE2 GLU A 117     -16.406   2.332  -0.850  1.00 85.19           O  
ATOM    899  N   LEU A 118     -12.148   1.629   2.342  1.00 89.38           N  
ATOM    900  CA  LEU A 118     -11.602   2.328   3.500  1.00 89.38           C  
ATOM    901  C   LEU A 118     -10.078   2.258   3.510  1.00 89.38           C  
ATOM    902  CB  LEU A 118     -12.164   1.733   4.797  1.00 89.38           C  
ATOM    903  O   LEU A 118      -9.414   3.258   3.781  1.00 89.38           O  
ATOM    904  CG  LEU A 118     -11.617   2.322   6.102  1.00 89.38           C  
ATOM    905  CD1 LEU A 118     -11.969   3.803   6.195  1.00 89.38           C  
ATOM    906  CD2 LEU A 118     -12.172   1.560   7.301  1.00 89.38           C  
ATOM    907  N   ARG A 119      -9.570   1.070   3.262  1.00 88.88           N  
ATOM    908  CA  ARG A 119      -8.125   0.873   3.209  1.00 88.88           C  
ATOM    909  C   ARG A 119      -7.480   1.829   2.213  1.00 88.88           C  
ATOM    910  CB  ARG A 119      -7.797  -0.574   2.836  1.00 88.88           C  
ATOM    911  O   ARG A 119      -6.426   2.402   2.488  1.00 88.88           O  
ATOM    912  CG  ARG A 119      -7.953  -1.557   3.986  1.00 88.88           C  
ATOM    913  CD  ARG A 119      -7.523  -2.963   3.590  1.00 88.88           C  
ATOM    914  NE  ARG A 119      -6.070  -3.074   3.488  1.00 88.88           N  
ATOM    915  NH1 ARG A 119      -6.047  -5.383   3.387  1.00 88.88           N  
ATOM    916  NH2 ARG A 119      -4.082  -4.207   3.309  1.00 88.88           N  
ATOM    917  CZ  ARG A 119      -5.402  -4.219   3.395  1.00 88.88           C  
ATOM    918  N   GLU A 120      -8.086   1.944   1.159  1.00 84.44           N  
ATOM    919  CA  GLU A 120      -7.602   2.869   0.137  1.00 84.44           C  
ATOM    920  C   GLU A 120      -7.613   4.309   0.646  1.00 84.44           C  
ATOM    921  CB  GLU A 120      -8.453   2.756  -1.132  1.00 84.44           C  
ATOM    922  O   GLU A 120      -6.676   5.066   0.395  1.00 84.44           O  
ATOM    923  CG  GLU A 120      -7.930   3.588  -2.295  1.00 84.44           C  
ATOM    924  CD  GLU A 120      -8.758   3.432  -3.561  1.00 84.44           C  
ATOM    925  OE1 GLU A 120      -8.461   4.109  -4.570  1.00 84.44           O  
ATOM    926  OE2 GLU A 120      -9.719   2.627  -3.543  1.00 84.44           O  
ATOM    927  N   GLN A 121      -8.711   4.660   1.280  1.00 85.44           N  
ATOM    928  CA  GLN A 121      -8.789   6.004   1.849  1.00 85.44           C  
ATOM    929  C   GLN A 121      -7.668   6.242   2.855  1.00 85.44           C  
ATOM    930  CB  GLN A 121     -10.148   6.223   2.514  1.00 85.44           C  
ATOM    931  O   GLN A 121      -7.043   7.305   2.857  1.00 85.44           O  
ATOM    932  CG  GLN A 121     -11.312   6.254   1.536  1.00 85.44           C  
ATOM    933  CD  GLN A 121     -11.250   7.434   0.586  1.00 85.44           C  
ATOM    934  NE2 GLN A 121     -11.594   7.199  -0.676  1.00 85.44           N  
ATOM    935  OE1 GLN A 121     -10.898   8.547   0.983  1.00 85.44           O  
ATOM    936  N   LEU A 122      -7.414   5.262   3.592  1.00 87.94           N  
ATOM    937  CA  LEU A 122      -6.434   5.383   4.668  1.00 87.94           C  
ATOM    938  C   LEU A 122      -5.016   5.398   4.113  1.00 87.94           C  
ATOM    939  CB  LEU A 122      -6.590   4.230   5.664  1.00 87.94           C  
ATOM    940  O   LEU A 122      -4.090   5.871   4.773  1.00 87.94           O  
ATOM    941  CG  LEU A 122      -7.820   4.281   6.574  1.00 87.94           C  
ATOM    942  CD1 LEU A 122      -7.902   3.020   7.426  1.00 87.94           C  
ATOM    943  CD2 LEU A 122      -7.781   5.527   7.457  1.00 87.94           C  
ATOM    944  N   SER A 123      -4.859   4.836   2.938  1.00 85.06           N  
ATOM    945  CA  SER A 123      -3.545   4.797   2.305  1.00 85.06           C  
ATOM    946  C   SER A 123      -3.039   6.199   1.990  1.00 85.06           C  
ATOM    947  CB  SER A 123      -3.592   3.965   1.022  1.00 85.06           C  
ATOM    948  O   SER A 123      -1.836   6.410   1.828  1.00 85.06           O  
ATOM    949  OG  SER A 123      -4.355   4.621   0.024  1.00 85.06           O  
ATOM    950  N   SER A 124      -3.891   7.125   1.982  1.00 83.12           N  
ATOM    951  CA  SER A 124      -3.531   8.500   1.648  1.00 83.12           C  
ATOM    952  C   SER A 124      -3.518   9.383   2.891  1.00 83.12           C  
ATOM    953  CB  SER A 124      -4.500   9.070   0.615  1.00 83.12           C  
ATOM    954  O   SER A 124      -3.301  10.594   2.793  1.00 83.12           O  
ATOM    955  OG  SER A 124      -5.816   9.133   1.140  1.00 83.12           O  
ATOM    956  N   VAL A 125      -3.641   8.773   4.074  1.00 85.25           N  
ATOM    957  CA  VAL A 125      -3.742   9.508   5.332  1.00 85.25           C  
ATOM    958  C   VAL A 125      -2.408   9.445   6.074  1.00 85.25           C  
ATOM    959  CB  VAL A 125      -4.871   8.945   6.227  1.00 85.25           C  
ATOM    960  O   VAL A 125      -1.810   8.375   6.207  1.00 85.25           O  
ATOM    961  CG1 VAL A 125      -4.891   9.656   7.578  1.00 85.25           C  
ATOM    962  CG2 VAL A 125      -6.223   9.086   5.527  1.00 85.25           C  
ATOM    963  N   SER A 126      -1.937  10.555   6.520  1.00 82.31           N  
ATOM    964  CA  SER A 126      -0.621  10.641   7.148  1.00 82.31           C  
ATOM    965  C   SER A 126      -0.735  10.992   8.625  1.00 82.31           C  
ATOM    966  CB  SER A 126       0.248  11.672   6.434  1.00 82.31           C  
ATOM    967  O   SER A 126       0.218  10.812   9.391  1.00 82.31           O  
ATOM    968  OG  SER A 126      -0.390  12.938   6.414  1.00 82.31           O  
ATOM    969  N   SER A 127      -1.895  11.359   9.000  1.00 84.00           N  
ATOM    970  CA  SER A 127      -2.135  11.625  10.414  1.00 84.00           C  
ATOM    971  C   SER A 127      -3.586  11.344  10.797  1.00 84.00           C  
ATOM    972  CB  SER A 127      -1.783  13.078  10.750  1.00 84.00           C  
ATOM    973  O   SER A 127      -4.492  11.555   9.992  1.00 84.00           O  
ATOM    974  OG  SER A 127      -2.762  13.961  10.234  1.00 84.00           O  
ATOM    975  N   PHE A 128      -3.664  10.852  12.031  1.00 83.12           N  
ATOM    976  CA  PHE A 128      -4.941  10.453  12.609  1.00 83.12           C  
ATOM    977  C   PHE A 128      -5.125  11.078  13.992  1.00 83.12           C  
ATOM    978  CB  PHE A 128      -5.051   8.930  12.703  1.00 83.12           C  
ATOM    979  O   PHE A 128      -4.207  11.055  14.812  1.00 83.12           O  
ATOM    980  CG  PHE A 128      -6.465   8.422  12.766  1.00 83.12           C  
ATOM    981  CD1 PHE A 128      -7.062   8.148  13.992  1.00 83.12           C  
ATOM    982  CD2 PHE A 128      -7.195   8.227  11.602  1.00 83.12           C  
ATOM    983  CE1 PHE A 128      -8.375   7.676  14.055  1.00 83.12           C  
ATOM    984  CE2 PHE A 128      -8.508   7.754  11.656  1.00 83.12           C  
ATOM    985  CZ  PHE A 128      -9.094   7.480  12.883  1.00 83.12           C  
ATOM    986  N   GLU A 129      -6.207  11.867  14.211  1.00 88.12           N  
ATOM    987  CA  GLU A 129      -6.508  12.305  15.570  1.00 88.12           C  
ATOM    988  C   GLU A 129      -7.812  11.688  16.078  1.00 88.12           C  
ATOM    989  CB  GLU A 129      -6.590  13.836  15.633  1.00 88.12           C  
ATOM    990  O   GLU A 129      -8.867  11.867  15.453  1.00 88.12           O  
ATOM    991  CG  GLU A 129      -6.703  14.383  17.047  1.00 88.12           C  
ATOM    992  CD  GLU A 129      -6.855  15.898  17.094  1.00 88.12           C  
ATOM    993  OE1 GLU A 129      -7.043  16.453  18.188  1.00 88.12           O  
ATOM    994  OE2 GLU A 129      -6.793  16.531  16.016  1.00 88.12           O  
ATOM    995  N   ARG A 130      -7.660  10.961  17.109  1.00 90.50           N  
ATOM    996  CA  ARG A 130      -8.797  10.281  17.719  1.00 90.50           C  
ATOM    997  C   ARG A 130      -9.477  11.172  18.750  1.00 90.50           C  
ATOM    998  CB  ARG A 130      -8.344   8.977  18.391  1.00 90.50           C  
ATOM    999  O   ARG A 130      -8.812  11.789  19.594  1.00 90.50           O  
ATOM   1000  CG  ARG A 130      -9.484   8.156  18.984  1.00 90.50           C  
ATOM   1001  CD  ARG A 130      -8.984   6.848  19.578  1.00 90.50           C  
ATOM   1002  NE  ARG A 130      -8.969   6.891  21.031  1.00 90.50           N  
ATOM   1003  NH1 ARG A 130      -8.094   4.770  21.297  1.00 90.50           N  
ATOM   1004  NH2 ARG A 130      -8.578   6.051  23.141  1.00 90.50           N  
ATOM   1005  CZ  ARG A 130      -8.547   5.902  21.812  1.00 90.50           C  
ATOM   1006  N   PHE A 131     -10.789  11.312  18.719  1.00 92.00           N  
ATOM   1007  CA  PHE A 131     -11.531  12.117  19.688  1.00 92.00           C  
ATOM   1008  C   PHE A 131     -12.906  11.523  19.953  1.00 92.00           C  
ATOM   1009  CB  PHE A 131     -11.664  13.562  19.203  1.00 92.00           C  
ATOM   1010  O   PHE A 131     -13.438  10.789  19.109  1.00 92.00           O  
ATOM   1011  CG  PHE A 131     -12.445  13.695  17.922  1.00 92.00           C  
ATOM   1012  CD1 PHE A 131     -11.820  13.531  16.688  1.00 92.00           C  
ATOM   1013  CD2 PHE A 131     -13.805  13.984  17.938  1.00 92.00           C  
ATOM   1014  CE1 PHE A 131     -12.531  13.648  15.500  1.00 92.00           C  
ATOM   1015  CE2 PHE A 131     -14.523  14.109  16.750  1.00 92.00           C  
ATOM   1016  CZ  PHE A 131     -13.891  13.945  15.539  1.00 92.00           C  
ATOM   1017  N   GLU A 132     -13.430  11.828  21.047  1.00 92.81           N  
ATOM   1018  CA  GLU A 132     -14.688  11.234  21.469  1.00 92.81           C  
ATOM   1019  C   GLU A 132     -15.883  12.000  20.922  1.00 92.81           C  
ATOM   1020  CB  GLU A 132     -14.758  11.172  23.000  1.00 92.81           C  
ATOM   1021  O   GLU A 132     -15.977  13.219  21.078  1.00 92.81           O  
ATOM   1022  CG  GLU A 132     -15.836  10.234  23.531  1.00 92.81           C  
ATOM   1023  CD  GLU A 132     -15.789  10.062  25.047  1.00 92.81           C  
ATOM   1024  OE1 GLU A 132     -16.484   9.164  25.562  1.00 92.81           O  
ATOM   1025  OE2 GLU A 132     -15.047  10.820  25.703  1.00 92.81           O  
ATOM   1026  N   ILE A 133     -16.844  11.297  20.250  1.00 93.69           N  
ATOM   1027  CA  ILE A 133     -18.016  11.961  19.672  1.00 93.69           C  
ATOM   1028  C   ILE A 133     -19.250  11.609  20.484  1.00 93.69           C  
ATOM   1029  CB  ILE A 133     -18.219  11.570  18.188  1.00 93.69           C  
ATOM   1030  O   ILE A 133     -20.188  12.414  20.594  1.00 93.69           O  
ATOM   1031  CG1 ILE A 133     -18.406  10.055  18.062  1.00 93.69           C  
ATOM   1032  CG2 ILE A 133     -17.031  12.047  17.344  1.00 93.69           C  
ATOM   1033  CD1 ILE A 133     -18.828   9.602  16.672  1.00 93.69           C  
ATOM   1034  N   PHE A 134     -19.359  10.484  21.078  1.00 93.25           N  
ATOM   1035  CA  PHE A 134     -20.438  10.086  21.969  1.00 93.25           C  
ATOM   1036  C   PHE A 134     -19.891   9.445  23.234  1.00 93.25           C  
ATOM   1037  CB  PHE A 134     -21.375   9.109  21.250  1.00 93.25           C  
ATOM   1038  O   PHE A 134     -19.625   8.242  23.266  1.00 93.25           O  
ATOM   1039  CG  PHE A 134     -22.094   9.703  20.062  1.00 93.25           C  
ATOM   1040  CD1 PHE A 134     -22.984  10.742  20.219  1.00 93.25           C  
ATOM   1041  CD2 PHE A 134     -21.844   9.219  18.781  1.00 93.25           C  
ATOM   1042  CE1 PHE A 134     -23.641  11.297  19.125  1.00 93.25           C  
ATOM   1043  CE2 PHE A 134     -22.500   9.766  17.688  1.00 93.25           C  
ATOM   1044  CZ  PHE A 134     -23.391  10.805  17.859  1.00 93.25           C  
ATOM   1045  N   PRO A 135     -19.703  10.266  24.297  1.00 90.81           N  
ATOM   1046  CA  PRO A 135     -19.203   9.703  25.562  1.00 90.81           C  
ATOM   1047  C   PRO A 135     -20.188   8.711  26.188  1.00 90.81           C  
ATOM   1048  CB  PRO A 135     -19.031  10.930  26.453  1.00 90.81           C  
ATOM   1049  O   PRO A 135     -21.406   8.906  26.094  1.00 90.81           O  
ATOM   1050  CG  PRO A 135     -18.938  12.086  25.500  1.00 90.81           C  
ATOM   1051  CD  PRO A 135     -19.766  11.758  24.281  1.00 90.81           C  
ATOM   1052  N   LYS A 136     -19.688   7.637  26.750  1.00 85.25           N  
ATOM   1053  CA  LYS A 136     -20.453   6.492  27.250  1.00 85.25           C  
ATOM   1054  C   LYS A 136     -21.469   6.922  28.297  1.00 85.25           C  
ATOM   1055  CB  LYS A 136     -19.500   5.441  27.844  1.00 85.25           C  
ATOM   1056  O   LYS A 136     -22.656   6.578  28.188  1.00 85.25           O  
ATOM   1057  CG  LYS A 136     -20.188   4.113  28.156  1.00 85.25           C  
ATOM   1058  CD  LYS A 136     -19.172   3.068  28.609  1.00 85.25           C  
ATOM   1059  CE  LYS A 136     -19.844   1.751  28.969  1.00 85.25           C  
ATOM   1060  NZ  LYS A 136     -18.859   0.714  29.391  1.00 85.25           N  
ATOM   1061  N   ALA A 137     -21.203   7.766  29.250  1.00 81.62           N  
ATOM   1062  CA  ALA A 137     -22.047   8.125  30.375  1.00 81.62           C  
ATOM   1063  C   ALA A 137     -23.062   9.188  29.984  1.00 81.62           C  
ATOM   1064  CB  ALA A 137     -21.188   8.602  31.547  1.00 81.62           C  
ATOM   1065  O   ALA A 137     -24.219   9.125  30.391  1.00 81.62           O  
ATOM   1066  N   SER A 138     -22.703  10.031  29.094  1.00 86.38           N  
ATOM   1067  CA  SER A 138     -23.547  11.188  28.781  1.00 86.38           C  
ATOM   1068  C   SER A 138     -24.438  10.914  27.578  1.00 86.38           C  
ATOM   1069  CB  SER A 138     -22.688  12.422  28.531  1.00 86.38           C  
ATOM   1070  O   SER A 138     -25.562  11.414  27.516  1.00 86.38           O  
ATOM   1071  OG  SER A 138     -21.828  12.219  27.422  1.00 86.38           O  
ATOM   1072  N   SER A 139     -24.031  10.133  26.719  1.00 88.38           N  
ATOM   1073  CA  SER A 139     -24.688   9.961  25.438  1.00 88.38           C  
ATOM   1074  C   SER A 139     -25.719   8.828  25.484  1.00 88.38           C  
ATOM   1075  CB  SER A 139     -23.672   9.688  24.328  1.00 88.38           C  
ATOM   1076  O   SER A 139     -26.672   8.805  24.703  1.00 88.38           O  
ATOM   1077  OG  SER A 139     -22.828  10.805  24.141  1.00 88.38           O  
ATOM   1078  N   TRP A 140     -25.531   7.934  26.516  1.00 88.94           N  
ATOM   1079  CA  TRP A 140     -26.438   6.789  26.578  1.00 88.94           C  
ATOM   1080  C   TRP A 140     -26.891   6.520  28.000  1.00 88.94           C  
ATOM   1081  CB  TRP A 140     -25.766   5.543  25.984  1.00 88.94           C  
ATOM   1082  O   TRP A 140     -26.672   5.430  28.531  1.00 88.94           O  
ATOM   1083  CG  TRP A 140     -24.953   5.805  24.750  1.00 88.94           C  
ATOM   1084  CD1 TRP A 140     -23.594   5.781  24.641  1.00 88.94           C  
ATOM   1085  CD2 TRP A 140     -25.469   6.137  23.453  1.00 88.94           C  
ATOM   1086  CE2 TRP A 140     -24.344   6.301  22.609  1.00 88.94           C  
ATOM   1087  CE3 TRP A 140     -26.750   6.312  22.938  1.00 88.94           C  
ATOM   1088  NE1 TRP A 140     -23.219   6.078  23.359  1.00 88.94           N  
ATOM   1089  CH2 TRP A 140     -25.750   6.797  20.766  1.00 88.94           C  
ATOM   1090  CZ2 TRP A 140     -24.484   6.633  21.250  1.00 88.94           C  
ATOM   1091  CZ3 TRP A 140     -26.875   6.641  21.594  1.00 88.94           C  
ATOM   1092  N   PRO A 141     -27.547   7.363  28.750  1.00 87.69           N  
ATOM   1093  CA  PRO A 141     -27.906   7.211  30.156  1.00 87.69           C  
ATOM   1094  C   PRO A 141     -29.016   6.188  30.375  1.00 87.69           C  
ATOM   1095  CB  PRO A 141     -28.375   8.609  30.562  1.00 87.69           C  
ATOM   1096  O   PRO A 141     -29.125   5.594  31.453  1.00 87.69           O  
ATOM   1097  CG  PRO A 141     -28.766   9.266  29.281  1.00 87.69           C  
ATOM   1098  CD  PRO A 141     -27.875   8.734  28.188  1.00 87.69           C  
ATOM   1099  N   ASN A 142     -29.766   5.902  29.297  1.00 91.12           N  
ATOM   1100  CA  ASN A 142     -30.906   4.996  29.422  1.00 91.12           C  
ATOM   1101  C   ASN A 142     -30.609   3.643  28.781  1.00 91.12           C  
ATOM   1102  CB  ASN A 142     -32.156   5.621  28.812  1.00 91.12           C  
ATOM   1103  O   ASN A 142     -31.531   2.855  28.531  1.00 91.12           O  
ATOM   1104  CG  ASN A 142     -32.594   6.887  29.531  1.00 91.12           C  
ATOM   1105  ND2 ASN A 142     -32.938   7.914  28.750  1.00 91.12           N  
ATOM   1106  OD1 ASN A 142     -32.594   6.945  30.750  1.00 91.12           O  
ATOM   1107  N   HIS A 143     -29.406   3.453  28.391  1.00 93.31           N  
ATOM   1108  CA  HIS A 143     -28.922   2.195  27.828  1.00 93.31           C  
ATOM   1109  C   HIS A 143     -27.750   1.642  28.625  1.00 93.31           C  
ATOM   1110  CB  HIS A 143     -28.531   2.385  26.359  1.00 93.31           C  
ATOM   1111  O   HIS A 143     -27.000   2.402  29.234  1.00 93.31           O  
ATOM   1112  CG  HIS A 143     -29.656   2.861  25.500  1.00 93.31           C  
ATOM   1113  CD2 HIS A 143     -30.438   2.197  24.609  1.00 93.31           C  
ATOM   1114  ND1 HIS A 143     -30.078   4.172  25.484  1.00 93.31           N  
ATOM   1115  CE1 HIS A 143     -31.078   4.297  24.625  1.00 93.31           C  
ATOM   1116  NE2 HIS A 143     -31.312   3.113  24.078  1.00 93.31           N  
ATOM   1117  N   ASP A 144     -27.672   0.319  28.703  1.00 91.75           N  
ATOM   1118  CA  ASP A 144     -26.547  -0.335  29.359  1.00 91.75           C  
ATOM   1119  C   ASP A 144     -25.344  -0.442  28.422  1.00 91.75           C  
ATOM   1120  CB  ASP A 144     -26.938  -1.725  29.859  1.00 91.75           C  
ATOM   1121  O   ASP A 144     -25.328  -1.265  27.500  1.00 91.75           O  
ATOM   1122  CG  ASP A 144     -25.891  -2.361  30.750  1.00 91.75           C  
ATOM   1123  OD1 ASP A 144     -24.734  -1.903  30.750  1.00 91.75           O  
ATOM   1124  OD2 ASP A 144     -26.234  -3.330  31.469  1.00 91.75           O  
ATOM   1125  N   SER A 145     -24.359   0.319  28.656  1.00 87.88           N  
ATOM   1126  CA  SER A 145     -23.172   0.344  27.828  1.00 87.88           C  
ATOM   1127  C   SER A 145     -22.031  -0.467  28.453  1.00 87.88           C  
ATOM   1128  CB  SER A 145     -22.703   1.783  27.594  1.00 87.88           C  
ATOM   1129  O   SER A 145     -21.078  -0.828  27.781  1.00 87.88           O  
ATOM   1130  OG  SER A 145     -22.359   2.402  28.828  1.00 87.88           O  
ATOM   1131  N   ASP A 146     -22.156  -0.963  29.703  1.00 85.94           N  
ATOM   1132  CA  ASP A 146     -21.141  -1.705  30.438  1.00 85.94           C  
ATOM   1133  C   ASP A 146     -21.281  -3.209  30.219  1.00 85.94           C  
ATOM   1134  CB  ASP A 146     -21.234  -1.388  31.938  1.00 85.94           C  
ATOM   1135  O   ASP A 146     -20.297  -3.943  30.234  1.00 85.94           O  
ATOM   1136  CG  ASP A 146     -20.797   0.028  32.281  1.00 85.94           C  
ATOM   1137  OD1 ASP A 146     -19.953   0.592  31.531  1.00 85.94           O  
ATOM   1138  OD2 ASP A 146     -21.297   0.584  33.281  1.00 85.94           O  
ATOM   1139  N   ASN A 147     -22.438  -3.664  29.953  1.00 86.06           N  
ATOM   1140  CA  ASN A 147     -22.719  -5.086  29.797  1.00 86.06           C  
ATOM   1141  C   ASN A 147     -22.625  -5.523  28.328  1.00 86.06           C  
ATOM   1142  CB  ASN A 147     -24.109  -5.422  30.359  1.00 86.06           C  
ATOM   1143  O   ASN A 147     -22.719  -6.715  28.031  1.00 86.06           O  
ATOM   1144  CG  ASN A 147     -24.141  -5.430  31.875  1.00 86.06           C  
ATOM   1145  ND2 ASN A 147     -25.266  -5.023  32.438  1.00 86.06           N  
ATOM   1146  OD1 ASN A 147     -23.156  -5.805  32.531  1.00 86.06           O  
ATOM   1147  N   GLY A 148     -22.391  -4.570  27.469  1.00 84.75           N  
ATOM   1148  CA  GLY A 148     -22.125  -4.879  26.078  1.00 84.75           C  
ATOM   1149  C   GLY A 148     -20.703  -5.344  25.828  1.00 84.75           C  
ATOM   1150  O   GLY A 148     -19.938  -4.688  25.125  1.00 84.75           O  
ATOM   1151  N   VAL A 149     -20.250  -6.371  26.469  1.00 90.31           N  
ATOM   1152  CA  VAL A 149     -18.922  -6.930  26.328  1.00 90.31           C  
ATOM   1153  C   VAL A 149     -19.000  -8.375  25.844  1.00 90.31           C  
ATOM   1154  CB  VAL A 149     -18.125  -6.855  27.656  1.00 90.31           C  
ATOM   1155  O   VAL A 149     -20.062  -9.008  25.969  1.00 90.31           O  
ATOM   1156  CG1 VAL A 149     -17.906  -5.402  28.078  1.00 90.31           C  
ATOM   1157  CG2 VAL A 149     -18.859  -7.629  28.750  1.00 90.31           C  
ATOM   1158  N   THR A 150     -17.891  -8.883  25.250  1.00 91.38           N  
ATOM   1159  CA  THR A 150     -17.891 -10.227  24.672  1.00 91.38           C  
ATOM   1160  C   THR A 150     -16.578 -10.938  24.953  1.00 91.38           C  
ATOM   1161  CB  THR A 150     -18.156 -10.180  23.156  1.00 91.38           C  
ATOM   1162  O   THR A 150     -15.531 -10.297  25.047  1.00 91.38           O  
ATOM   1163  CG2 THR A 150     -17.125  -9.305  22.453  1.00 91.38           C  
ATOM   1164  OG1 THR A 150     -18.078 -11.516  22.625  1.00 91.38           O  
ATOM   1165  N   ALA A 151     -16.641 -12.242  25.094  1.00 91.12           N  
ATOM   1166  CA  ALA A 151     -15.445 -13.062  25.250  1.00 91.12           C  
ATOM   1167  C   ALA A 151     -14.641 -13.125  23.953  1.00 91.12           C  
ATOM   1168  CB  ALA A 151     -15.828 -14.469  25.703  1.00 91.12           C  
ATOM   1169  O   ALA A 151     -13.453 -13.461  23.984  1.00 91.12           O  
ATOM   1170  N   ALA A 152     -15.320 -12.750  22.891  1.00 91.06           N  
ATOM   1171  CA  ALA A 152     -14.711 -12.781  21.578  1.00 91.06           C  
ATOM   1172  C   ALA A 152     -13.703 -11.648  21.406  1.00 91.06           C  
ATOM   1173  CB  ALA A 152     -15.781 -12.703  20.484  1.00 91.06           C  
ATOM   1174  O   ALA A 152     -12.805 -11.719  20.562  1.00 91.06           O  
ATOM   1175  N   CYS A 153     -13.844 -10.656  22.250  1.00 92.06           N  
ATOM   1176  CA  CYS A 153     -12.922  -9.523  22.250  1.00 92.06           C  
ATOM   1177  C   CYS A 153     -12.281  -9.344  23.625  1.00 92.06           C  
ATOM   1178  CB  CYS A 153     -13.641  -8.242  21.828  1.00 92.06           C  
ATOM   1179  O   CYS A 153     -12.586  -8.375  24.328  1.00 92.06           O  
ATOM   1180  SG  CYS A 153     -14.320  -8.305  20.156  1.00 92.06           S  
ATOM   1181  N   PRO A 154     -11.430 -10.195  23.984  1.00 90.44           N  
ATOM   1182  CA  PRO A 154     -10.875 -10.125  25.328  1.00 90.44           C  
ATOM   1183  C   PRO A 154      -9.773  -9.086  25.469  1.00 90.44           C  
ATOM   1184  CB  PRO A 154     -10.328 -11.539  25.562  1.00 90.44           C  
ATOM   1185  O   PRO A 154      -9.062  -8.797  24.500  1.00 90.44           O  
ATOM   1186  CG  PRO A 154      -9.922 -12.016  24.203  1.00 90.44           C  
ATOM   1187  CD  PRO A 154     -10.875 -11.438  23.188  1.00 90.44           C  
ATOM   1188  N   HIS A 155      -9.719  -8.516  26.578  1.00 89.00           N  
ATOM   1189  CA  HIS A 155      -8.586  -7.688  26.984  1.00 89.00           C  
ATOM   1190  C   HIS A 155      -7.938  -8.211  28.250  1.00 89.00           C  
ATOM   1191  CB  HIS A 155      -9.023  -6.234  27.172  1.00 89.00           C  
ATOM   1192  O   HIS A 155      -8.578  -8.266  29.312  1.00 89.00           O  
ATOM   1193  CG  HIS A 155      -7.891  -5.305  27.484  1.00 89.00           C  
ATOM   1194  CD2 HIS A 155      -7.590  -4.617  28.609  1.00 89.00           C  
ATOM   1195  ND1 HIS A 155      -6.910  -4.992  26.562  1.00 89.00           N  
ATOM   1196  CE1 HIS A 155      -6.055  -4.148  27.109  1.00 89.00           C  
ATOM   1197  NE2 HIS A 155      -6.441  -3.906  28.344  1.00 89.00           N  
ATOM   1198  N   ALA A 156      -6.781  -8.742  28.141  1.00 86.19           N  
ATOM   1199  CA  ALA A 156      -6.039  -9.320  29.250  1.00 86.19           C  
ATOM   1200  C   ALA A 156      -6.832 -10.445  29.922  1.00 86.19           C  
ATOM   1201  CB  ALA A 156      -5.691  -8.250  30.281  1.00 86.19           C  
ATOM   1202  O   ALA A 156      -6.859 -10.562  31.141  1.00 86.19           O  
ATOM   1203  N   GLY A 157      -7.555 -11.227  29.141  1.00 83.00           N  
ATOM   1204  CA  GLY A 157      -8.180 -12.438  29.641  1.00 83.00           C  
ATOM   1205  C   GLY A 157      -9.578 -12.211  30.172  1.00 83.00           C  
ATOM   1206  O   GLY A 157     -10.281 -13.164  30.516  1.00 83.00           O  
ATOM   1207  N   ALA A 158     -10.055 -10.906  30.156  1.00 90.44           N  
ATOM   1208  CA  ALA A 158     -11.406 -10.539  30.578  1.00 90.44           C  
ATOM   1209  C   ALA A 158     -12.250 -10.117  29.375  1.00 90.44           C  
ATOM   1210  CB  ALA A 158     -11.359  -9.422  31.609  1.00 90.44           C  
ATOM   1211  O   ALA A 158     -11.719  -9.617  28.375  1.00 90.44           O  
ATOM   1212  N   LYS A 159     -13.602 -10.398  29.531  1.00 91.88           N  
ATOM   1213  CA  LYS A 159     -14.508  -9.977  28.469  1.00 91.88           C  
ATOM   1214  C   LYS A 159     -14.438  -8.469  28.266  1.00 91.88           C  
ATOM   1215  CB  LYS A 159     -15.945 -10.398  28.797  1.00 91.88           C  
ATOM   1216  O   LYS A 159     -14.516  -7.695  29.219  1.00 91.88           O  
ATOM   1217  CG  LYS A 159     -16.141 -11.898  28.891  1.00 91.88           C  
ATOM   1218  CD  LYS A 159     -17.578 -12.258  29.250  1.00 91.88           C  
ATOM   1219  CE  LYS A 159     -17.766 -13.758  29.406  1.00 91.88           C  
ATOM   1220  NZ  LYS A 159     -19.156 -14.109  29.797  1.00 91.88           N  
ATOM   1221  N   SER A 160     -14.234  -8.094  27.078  1.00 93.12           N  
ATOM   1222  CA  SER A 160     -14.180  -6.695  26.672  1.00 93.12           C  
ATOM   1223  C   SER A 160     -14.875  -6.484  25.328  1.00 93.12           C  
ATOM   1224  CB  SER A 160     -12.727  -6.219  26.578  1.00 93.12           C  
ATOM   1225  O   SER A 160     -15.570  -7.379  24.844  1.00 93.12           O  
ATOM   1226  OG  SER A 160     -12.672  -4.828  26.328  1.00 93.12           O  
ATOM   1227  N   PHE A 161     -14.648  -5.211  24.859  1.00 93.81           N  
ATOM   1228  CA  PHE A 161     -15.203  -4.852  23.562  1.00 93.81           C  
ATOM   1229  C   PHE A 161     -14.312  -3.844  22.859  1.00 93.81           C  
ATOM   1230  CB  PHE A 161     -16.625  -4.277  23.719  1.00 93.81           C  
ATOM   1231  O   PHE A 161     -13.281  -3.432  23.391  1.00 93.81           O  
ATOM   1232  CG  PHE A 161     -17.406  -4.262  22.438  1.00 93.81           C  
ATOM   1233  CD1 PHE A 161     -17.891  -3.064  21.922  1.00 93.81           C  
ATOM   1234  CD2 PHE A 161     -17.672  -5.441  21.750  1.00 93.81           C  
ATOM   1235  CE1 PHE A 161     -18.625  -3.043  20.734  1.00 93.81           C  
ATOM   1236  CE2 PHE A 161     -18.406  -5.426  20.578  1.00 93.81           C  
ATOM   1237  CZ  PHE A 161     -18.875  -4.230  20.062  1.00 93.81           C  
ATOM   1238  N   TYR A 162     -14.641  -3.562  21.656  1.00 94.00           N  
ATOM   1239  CA  TYR A 162     -13.867  -2.586  20.906  1.00 94.00           C  
ATOM   1240  C   TYR A 162     -13.742  -1.275  21.672  1.00 94.00           C  
ATOM   1241  CB  TYR A 162     -14.516  -2.328  19.531  1.00 94.00           C  
ATOM   1242  O   TYR A 162     -14.688  -0.840  22.328  1.00 94.00           O  
ATOM   1243  CG  TYR A 162     -14.484  -3.525  18.609  1.00 94.00           C  
ATOM   1244  CD1 TYR A 162     -13.289  -4.008  18.109  1.00 94.00           C  
ATOM   1245  CD2 TYR A 162     -15.664  -4.176  18.266  1.00 94.00           C  
ATOM   1246  CE1 TYR A 162     -13.258  -5.109  17.250  1.00 94.00           C  
ATOM   1247  CE2 TYR A 162     -15.648  -5.281  17.406  1.00 94.00           C  
ATOM   1248  OH  TYR A 162     -14.414  -6.828  16.078  1.00 94.00           O  
ATOM   1249  CZ  TYR A 162     -14.438  -5.738  16.906  1.00 94.00           C  
ATOM   1250  N   LYS A 163     -12.648  -0.531  21.531  1.00 91.94           N  
ATOM   1251  CA  LYS A 163     -12.383   0.699  22.281  1.00 91.94           C  
ATOM   1252  C   LYS A 163     -13.016   1.904  21.594  1.00 91.94           C  
ATOM   1253  CB  LYS A 163     -10.875   0.916  22.438  1.00 91.94           C  
ATOM   1254  O   LYS A 163     -13.281   2.922  22.234  1.00 91.94           O  
ATOM   1255  CG  LYS A 163     -10.195  -0.102  23.328  1.00 91.94           C  
ATOM   1256  CD  LYS A 163     -10.703  -0.012  24.766  1.00 91.94           C  
ATOM   1257  CE  LYS A 163     -10.000  -1.006  25.672  1.00 91.94           C  
ATOM   1258  NZ  LYS A 163     -10.547  -0.967  27.062  1.00 91.94           N  
ATOM   1259  N   THR A 164     -13.266   1.697  20.250  1.00 93.31           N  
ATOM   1260  CA  THR A 164     -13.789   2.805  19.453  1.00 93.31           C  
ATOM   1261  C   THR A 164     -15.312   2.717  19.344  1.00 93.31           C  
ATOM   1262  CB  THR A 164     -13.172   2.828  18.047  1.00 93.31           C  
ATOM   1263  O   THR A 164     -15.969   3.703  19.016  1.00 93.31           O  
ATOM   1264  CG2 THR A 164     -13.703   4.008  17.234  1.00 93.31           C  
ATOM   1265  OG1 THR A 164     -11.750   2.934  18.156  1.00 93.31           O  
ATOM   1266  N   LEU A 165     -15.852   1.560  19.719  1.00 95.38           N  
ATOM   1267  CA  LEU A 165     -17.281   1.332  19.578  1.00 95.38           C  
ATOM   1268  C   LEU A 165     -17.922   0.982  20.922  1.00 95.38           C  
ATOM   1269  CB  LEU A 165     -17.562   0.212  18.578  1.00 95.38           C  
ATOM   1270  O   LEU A 165     -17.219   0.516  21.828  1.00 95.38           O  
ATOM   1271  CG  LEU A 165     -17.062   0.444  17.141  1.00 95.38           C  
ATOM   1272  CD1 LEU A 165     -17.219  -0.824  16.312  1.00 95.38           C  
ATOM   1273  CD2 LEU A 165     -17.797   1.610  16.500  1.00 95.38           C  
ATOM   1274  N   ILE A 166     -19.203   1.127  20.969  1.00 95.00           N  
ATOM   1275  CA  ILE A 166     -19.969   0.776  22.156  1.00 95.00           C  
ATOM   1276  C   ILE A 166     -21.125  -0.145  21.781  1.00 95.00           C  
ATOM   1277  CB  ILE A 166     -20.500   2.035  22.891  1.00 95.00           C  
ATOM   1278  O   ILE A 166     -21.875   0.150  20.844  1.00 95.00           O  
ATOM   1279  CG1 ILE A 166     -19.344   2.979  23.234  1.00 95.00           C  
ATOM   1280  CG2 ILE A 166     -21.297   1.646  24.141  1.00 95.00           C  
ATOM   1281  CD1 ILE A 166     -19.797   4.348  23.734  1.00 95.00           C  
ATOM   1282  N   TRP A 167     -21.141  -1.215  22.516  1.00 94.75           N  
ATOM   1283  CA  TRP A 167     -22.266  -2.121  22.328  1.00 94.75           C  
ATOM   1284  C   TRP A 167     -23.422  -1.782  23.281  1.00 94.75           C  
ATOM   1285  CB  TRP A 167     -21.844  -3.574  22.531  1.00 94.75           C  
ATOM   1286  O   TRP A 167     -23.344  -2.088  24.469  1.00 94.75           O  
ATOM   1287  CG  TRP A 167     -22.859  -4.582  22.109  1.00 94.75           C  
ATOM   1288  CD1 TRP A 167     -24.094  -4.328  21.578  1.00 94.75           C  
ATOM   1289  CD2 TRP A 167     -22.750  -6.004  22.188  1.00 94.75           C  
ATOM   1290  CE2 TRP A 167     -23.953  -6.555  21.688  1.00 94.75           C  
ATOM   1291  CE3 TRP A 167     -21.750  -6.871  22.641  1.00 94.75           C  
ATOM   1292  NE1 TRP A 167     -24.750  -5.512  21.312  1.00 94.75           N  
ATOM   1293  CH2 TRP A 167     -23.172  -8.758  22.062  1.00 94.75           C  
ATOM   1294  CZ2 TRP A 167     -24.172  -7.930  21.625  1.00 94.75           C  
ATOM   1295  CZ3 TRP A 167     -21.969  -8.242  22.578  1.00 94.75           C  
ATOM   1296  N   LEU A 168     -24.516  -1.229  22.703  1.00 93.81           N  
ATOM   1297  CA  LEU A 168     -25.641  -0.783  23.516  1.00 93.81           C  
ATOM   1298  C   LEU A 168     -26.656  -1.900  23.703  1.00 93.81           C  
ATOM   1299  CB  LEU A 168     -26.312   0.440  22.891  1.00 93.81           C  
ATOM   1300  O   LEU A 168     -27.125  -2.486  22.719  1.00 93.81           O  
ATOM   1301  CG  LEU A 168     -25.438   1.678  22.703  1.00 93.81           C  
ATOM   1302  CD1 LEU A 168     -26.172   2.742  21.906  1.00 93.81           C  
ATOM   1303  CD2 LEU A 168     -24.984   2.229  24.062  1.00 93.81           C  
ATOM   1304  N   VAL A 169     -27.000  -2.191  24.984  1.00 93.94           N  
ATOM   1305  CA  VAL A 169     -28.031  -3.184  25.281  1.00 93.94           C  
ATOM   1306  C   VAL A 169     -29.062  -2.590  26.234  1.00 93.94           C  
ATOM   1307  CB  VAL A 169     -27.422  -4.469  25.891  1.00 93.94           C  
ATOM   1308  O   VAL A 169     -28.875  -1.479  26.750  1.00 93.94           O  
ATOM   1309  CG1 VAL A 169     -26.484  -5.145  24.875  1.00 93.94           C  
ATOM   1310  CG2 VAL A 169     -26.688  -4.152  27.188  1.00 93.94           C  
ATOM   1311  N   LYS A 170     -30.078  -3.311  26.484  1.00 94.00           N  
ATOM   1312  CA  LYS A 170     -31.172  -2.834  27.312  1.00 94.00           C  
ATOM   1313  C   LYS A 170     -30.703  -2.520  28.734  1.00 94.00           C  
ATOM   1314  CB  LYS A 170     -32.312  -3.865  27.359  1.00 94.00           C  
ATOM   1315  O   LYS A 170     -29.781  -3.174  29.234  1.00 94.00           O  
ATOM   1316  CG  LYS A 170     -31.953  -5.129  28.125  1.00 94.00           C  
ATOM   1317  CD  LYS A 170     -33.125  -6.082  28.203  1.00 94.00           C  
ATOM   1318  CE  LYS A 170     -32.812  -7.336  29.016  1.00 94.00           C  
ATOM   1319  NZ  LYS A 170     -33.938  -8.289  29.062  1.00 94.00           N  
ATOM   1320  N   LYS A 171     -31.094  -1.499  29.344  1.00 92.94           N  
ATOM   1321  CA  LYS A 171     -30.953  -1.174  30.766  1.00 92.94           C  
ATOM   1322  C   LYS A 171     -32.219  -1.513  31.547  1.00 92.94           C  
ATOM   1323  CB  LYS A 171     -30.609   0.306  30.953  1.00 92.94           C  
ATOM   1324  O   LYS A 171     -33.281  -0.923  31.297  1.00 92.94           O  
ATOM   1325  CG  LYS A 171     -30.203   0.678  32.375  1.00 92.94           C  
ATOM   1326  CD  LYS A 171     -29.750   2.135  32.438  1.00 92.94           C  
ATOM   1327  CE  LYS A 171     -29.266   2.488  33.844  1.00 92.94           C  
ATOM   1328  NZ  LYS A 171     -28.781   3.895  33.938  1.00 92.94           N  
ATOM   1329  N   GLY A 172     -32.156  -2.488  32.406  1.00 90.81           N  
ATOM   1330  CA  GLY A 172     -33.375  -3.000  33.031  1.00 90.81           C  
ATOM   1331  C   GLY A 172     -34.281  -3.699  32.062  1.00 90.81           C  
ATOM   1332  O   GLY A 172     -33.875  -4.586  31.312  1.00 90.81           O  
ATOM   1333  N   LYS A 173     -35.500  -3.279  31.906  1.00 90.88           N  
ATOM   1334  CA  LYS A 173     -36.469  -3.908  31.000  1.00 90.88           C  
ATOM   1335  C   LYS A 173     -36.844  -2.973  29.859  1.00 90.88           C  
ATOM   1336  CB  LYS A 173     -37.719  -4.328  31.766  1.00 90.88           C  
ATOM   1337  O   LYS A 173     -37.875  -3.150  29.219  1.00 90.88           O  
ATOM   1338  CG  LYS A 173     -37.469  -5.445  32.781  1.00 90.88           C  
ATOM   1339  CD  LYS A 173     -38.781  -5.941  33.375  1.00 90.88           C  
ATOM   1340  CE  LYS A 173     -38.562  -7.070  34.375  1.00 90.88           C  
ATOM   1341  NZ  LYS A 173     -39.844  -7.562  34.969  1.00 90.88           N  
ATOM   1342  N   SER A 174     -36.000  -1.903  29.703  1.00 92.88           N  
ATOM   1343  CA  SER A 174     -36.375  -0.921  28.688  1.00 92.88           C  
ATOM   1344  C   SER A 174     -35.188  -0.659  27.734  1.00 92.88           C  
ATOM   1345  CB  SER A 174     -36.812   0.389  29.328  1.00 92.88           C  
ATOM   1346  O   SER A 174     -34.031  -0.728  28.141  1.00 92.88           O  
ATOM   1347  OG  SER A 174     -35.719   1.010  30.000  1.00 92.88           O  
ATOM   1348  N   TYR A 175     -35.500  -0.378  26.469  1.00 93.69           N  
ATOM   1349  CA  TYR A 175     -34.594   0.091  25.438  1.00 93.69           C  
ATOM   1350  C   TYR A 175     -35.219   1.213  24.625  1.00 93.69           C  
ATOM   1351  CB  TYR A 175     -34.188  -1.062  24.516  1.00 93.69           C  
ATOM   1352  O   TYR A 175     -35.906   0.957  23.625  1.00 93.69           O  
ATOM   1353  CG  TYR A 175     -33.000  -0.751  23.641  1.00 93.69           C  
ATOM   1354  CD1 TYR A 175     -33.156   0.001  22.469  1.00 93.69           C  
ATOM   1355  CD2 TYR A 175     -31.734  -1.209  23.969  1.00 93.69           C  
ATOM   1356  CE1 TYR A 175     -32.062   0.288  21.672  1.00 93.69           C  
ATOM   1357  CE2 TYR A 175     -30.625  -0.928  23.172  1.00 93.69           C  
ATOM   1358  OH  TYR A 175     -29.719   0.102  21.219  1.00 93.69           O  
ATOM   1359  CZ  TYR A 175     -30.797  -0.179  22.016  1.00 93.69           C  
ATOM   1360  N   PRO A 176     -35.125   2.400  25.125  1.00 94.69           N  
ATOM   1361  CA  PRO A 176     -35.750   3.518  24.406  1.00 94.69           C  
ATOM   1362  C   PRO A 176     -35.094   3.781  23.062  1.00 94.69           C  
ATOM   1363  CB  PRO A 176     -35.531   4.703  25.359  1.00 94.69           C  
ATOM   1364  O   PRO A 176     -33.906   3.451  22.859  1.00 94.69           O  
ATOM   1365  CG  PRO A 176     -34.375   4.324  26.188  1.00 94.69           C  
ATOM   1366  CD  PRO A 176     -34.312   2.828  26.312  1.00 94.69           C  
ATOM   1367  N   LYS A 177     -35.906   4.344  22.188  1.00 94.88           N  
ATOM   1368  CA  LYS A 177     -35.406   4.703  20.859  1.00 94.88           C  
ATOM   1369  C   LYS A 177     -34.219   5.680  20.953  1.00 94.88           C  
ATOM   1370  CB  LYS A 177     -36.531   5.305  20.016  1.00 94.88           C  
ATOM   1371  O   LYS A 177     -34.250   6.613  21.750  1.00 94.88           O  
ATOM   1372  CG  LYS A 177     -36.125   5.629  18.578  1.00 94.88           C  
ATOM   1373  CD  LYS A 177     -37.281   6.238  17.797  1.00 94.88           C  
ATOM   1374  CE  LYS A 177     -36.844   6.637  16.391  1.00 94.88           C  
ATOM   1375  NZ  LYS A 177     -37.969   7.223  15.609  1.00 94.88           N  
ATOM   1376  N   ILE A 178     -33.188   5.391  20.172  1.00 93.94           N  
ATOM   1377  CA  ILE A 178     -31.969   6.203  20.125  1.00 93.94           C  
ATOM   1378  C   ILE A 178     -32.094   7.238  19.016  1.00 93.94           C  
ATOM   1379  CB  ILE A 178     -30.703   5.336  19.922  1.00 93.94           C  
ATOM   1380  O   ILE A 178     -32.500   6.918  17.906  1.00 93.94           O  
ATOM   1381  CG1 ILE A 178     -30.516   4.391  21.109  1.00 93.94           C  
ATOM   1382  CG2 ILE A 178     -29.469   6.215  19.703  1.00 93.94           C  
ATOM   1383  CD1 ILE A 178     -29.453   3.322  20.891  1.00 93.94           C  
ATOM   1384  N   ASN A 179     -31.781   8.445  19.359  1.00 94.31           N  
ATOM   1385  CA  ASN A 179     -31.672   9.539  18.406  1.00 94.31           C  
ATOM   1386  C   ASN A 179     -30.500  10.461  18.750  1.00 94.31           C  
ATOM   1387  CB  ASN A 179     -32.969  10.336  18.359  1.00 94.31           C  
ATOM   1388  O   ASN A 179     -30.625  11.336  19.609  1.00 94.31           O  
ATOM   1389  CG  ASN A 179     -33.031  11.312  17.188  1.00 94.31           C  
ATOM   1390  ND2 ASN A 179     -34.125  12.016  17.047  1.00 94.31           N  
ATOM   1391  OD1 ASN A 179     -32.062  11.430  16.438  1.00 94.31           O  
ATOM   1392  N   GLN A 180     -29.391  10.172  18.062  1.00 94.12           N  
ATOM   1393  CA  GLN A 180     -28.156  10.922  18.328  1.00 94.12           C  
ATOM   1394  C   GLN A 180     -27.578  11.492  17.047  1.00 94.12           C  
ATOM   1395  CB  GLN A 180     -27.125  10.039  19.031  1.00 94.12           C  
ATOM   1396  O   GLN A 180     -27.609  10.844  16.000  1.00 94.12           O  
ATOM   1397  CG  GLN A 180     -27.516   9.656  20.453  1.00 94.12           C  
ATOM   1398  CD  GLN A 180     -27.562  10.852  21.391  1.00 94.12           C  
ATOM   1399  NE2 GLN A 180     -27.484  10.586  22.688  1.00 94.12           N  
ATOM   1400  OE1 GLN A 180     -27.672  12.000  20.938  1.00 94.12           O  
ATOM   1401  N   THR A 181     -27.078  12.711  17.234  1.00 95.19           N  
ATOM   1402  CA  THR A 181     -26.500  13.367  16.078  1.00 95.19           C  
ATOM   1403  C   THR A 181     -25.156  14.000  16.422  1.00 95.19           C  
ATOM   1404  CB  THR A 181     -27.453  14.445  15.508  1.00 95.19           C  
ATOM   1405  O   THR A 181     -24.984  14.547  17.516  1.00 95.19           O  
ATOM   1406  CG2 THR A 181     -26.844  15.117  14.281  1.00 95.19           C  
ATOM   1407  OG1 THR A 181     -28.688  13.836  15.141  1.00 95.19           O  
ATOM   1408  N   TYR A 182     -24.281  13.867  15.500  1.00 95.31           N  
ATOM   1409  CA  TYR A 182     -22.984  14.531  15.609  1.00 95.31           C  
ATOM   1410  C   TYR A 182     -22.766  15.500  14.453  1.00 95.31           C  
ATOM   1411  CB  TYR A 182     -21.859  13.500  15.641  1.00 95.31           C  
ATOM   1412  O   TYR A 182     -22.953  15.141  13.289  1.00 95.31           O  
ATOM   1413  CG  TYR A 182     -20.469  14.109  15.562  1.00 95.31           C  
ATOM   1414  CD1 TYR A 182     -19.750  14.086  14.375  1.00 95.31           C  
ATOM   1415  CD2 TYR A 182     -19.891  14.695  16.688  1.00 95.31           C  
ATOM   1416  CE1 TYR A 182     -18.469  14.648  14.297  1.00 95.31           C  
ATOM   1417  CE2 TYR A 182     -18.625  15.258  16.609  1.00 95.31           C  
ATOM   1418  OH  TYR A 182     -16.656  15.781  15.352  1.00 95.31           O  
ATOM   1419  CZ  TYR A 182     -17.922  15.227  15.422  1.00 95.31           C  
ATOM   1420  N   ILE A 183     -22.328  16.734  14.836  1.00 95.75           N  
ATOM   1421  CA  ILE A 183     -22.000  17.750  13.836  1.00 95.75           C  
ATOM   1422  C   ILE A 183     -20.500  17.922  13.742  1.00 95.75           C  
ATOM   1423  CB  ILE A 183     -22.688  19.094  14.164  1.00 95.75           C  
ATOM   1424  O   ILE A 183     -19.828  18.172  14.750  1.00 95.75           O  
ATOM   1425  CG1 ILE A 183     -24.203  18.922  14.250  1.00 95.75           C  
ATOM   1426  CG2 ILE A 183     -22.312  20.156  13.125  1.00 95.75           C  
ATOM   1427  CD1 ILE A 183     -24.938  20.156  14.773  1.00 95.75           C  
ATOM   1428  N   ASN A 184     -19.984  17.703  12.461  1.00 95.12           N  
ATOM   1429  CA  ASN A 184     -18.547  17.812  12.234  1.00 95.12           C  
ATOM   1430  C   ASN A 184     -18.094  19.281  12.227  1.00 95.12           C  
ATOM   1431  CB  ASN A 184     -18.141  17.125  10.930  1.00 95.12           C  
ATOM   1432  O   ASN A 184     -18.266  19.969  11.219  1.00 95.12           O  
ATOM   1433  CG  ASN A 184     -16.656  17.203  10.664  1.00 95.12           C  
ATOM   1434  ND2 ASN A 184     -16.234  16.734   9.492  1.00 95.12           N  
ATOM   1435  OD1 ASN A 184     -15.891  17.688  11.492  1.00 95.12           O  
ATOM   1436  N   ASP A 185     -17.406  19.703  13.344  1.00 93.50           N  
ATOM   1437  CA  ASP A 185     -16.938  21.078  13.484  1.00 93.50           C  
ATOM   1438  C   ASP A 185     -15.406  21.141  13.516  1.00 93.50           C  
ATOM   1439  CB  ASP A 185     -17.516  21.719  14.750  1.00 93.50           C  
ATOM   1440  O   ASP A 185     -14.828  22.125  13.992  1.00 93.50           O  
ATOM   1441  CG  ASP A 185     -17.172  20.953  16.016  1.00 93.50           C  
ATOM   1442  OD1 ASP A 185     -16.609  19.844  15.914  1.00 93.50           O  
ATOM   1443  OD2 ASP A 185     -17.469  21.469  17.109  1.00 93.50           O  
ATOM   1444  N   GLN A 186     -14.727  20.125  13.016  1.00 90.62           N  
ATOM   1445  CA  GLN A 186     -13.281  19.953  13.125  1.00 90.62           C  
ATOM   1446  C   GLN A 186     -12.562  20.578  11.945  1.00 90.62           C  
ATOM   1447  CB  GLN A 186     -12.930  18.453  13.227  1.00 90.62           C  
ATOM   1448  O   GLN A 186     -11.336  20.703  11.953  1.00 90.62           O  
ATOM   1449  CG  GLN A 186     -13.484  17.781  14.469  1.00 90.62           C  
ATOM   1450  CD  GLN A 186     -12.898  18.344  15.750  1.00 90.62           C  
ATOM   1451  NE2 GLN A 186     -13.758  18.578  16.734  1.00 90.62           N  
ATOM   1452  OE1 GLN A 186     -11.688  18.547  15.859  1.00 90.62           O  
ATOM   1453  N   GLY A 187     -13.344  21.156  10.914  1.00 89.50           N  
ATOM   1454  CA  GLY A 187     -12.750  21.797   9.758  1.00 89.50           C  
ATOM   1455  C   GLY A 187     -12.102  20.812   8.797  1.00 89.50           C  
ATOM   1456  O   GLY A 187     -11.477  21.219   7.812  1.00 89.50           O  
ATOM   1457  N   LYS A 188     -12.109  19.516   9.102  1.00 91.25           N  
ATOM   1458  CA  LYS A 188     -11.609  18.406   8.273  1.00 91.25           C  
ATOM   1459  C   LYS A 188     -12.602  17.250   8.250  1.00 91.25           C  
ATOM   1460  CB  LYS A 188     -10.250  17.938   8.789  1.00 91.25           C  
ATOM   1461  O   LYS A 188     -13.539  17.203   9.047  1.00 91.25           O  
ATOM   1462  CG  LYS A 188      -9.203  19.031   8.867  1.00 91.25           C  
ATOM   1463  CD  LYS A 188      -7.910  18.516   9.492  1.00 91.25           C  
ATOM   1464  CE  LYS A 188      -6.879  19.625   9.633  1.00 91.25           C  
ATOM   1465  NZ  LYS A 188      -5.637  19.156  10.312  1.00 91.25           N  
ATOM   1466  N   GLU A 189     -12.352  16.281   7.270  1.00 91.69           N  
ATOM   1467  CA  GLU A 189     -13.203  15.102   7.199  1.00 91.69           C  
ATOM   1468  C   GLU A 189     -13.031  14.227   8.438  1.00 91.69           C  
ATOM   1469  CB  GLU A 189     -12.898  14.289   5.938  1.00 91.69           C  
ATOM   1470  O   GLU A 189     -11.922  14.055   8.938  1.00 91.69           O  
ATOM   1471  CG  GLU A 189     -13.305  14.984   4.645  1.00 91.69           C  
ATOM   1472  CD  GLU A 189     -13.008  14.164   3.402  1.00 91.69           C  
ATOM   1473  OE1 GLU A 189     -13.914  14.000   2.551  1.00 91.69           O  
ATOM   1474  OE2 GLU A 189     -11.859  13.672   3.277  1.00 91.69           O  
ATOM   1475  N   VAL A 190     -14.133  13.719   8.961  1.00 94.56           N  
ATOM   1476  CA  VAL A 190     -14.125  12.883  10.156  1.00 94.56           C  
ATOM   1477  C   VAL A 190     -14.617  11.477   9.812  1.00 94.56           C  
ATOM   1478  CB  VAL A 190     -14.992  13.492  11.281  1.00 94.56           C  
ATOM   1479  O   VAL A 190     -15.672  11.320   9.195  1.00 94.56           O  
ATOM   1480  CG1 VAL A 190     -15.133  12.516  12.445  1.00 94.56           C  
ATOM   1481  CG2 VAL A 190     -14.391  14.812  11.758  1.00 94.56           C  
ATOM   1482  N   LEU A 191     -13.766  10.508  10.141  1.00 95.19           N  
ATOM   1483  CA  LEU A 191     -14.133   9.109   9.953  1.00 95.19           C  
ATOM   1484  C   LEU A 191     -14.883   8.578  11.164  1.00 95.19           C  
ATOM   1485  CB  LEU A 191     -12.891   8.258   9.695  1.00 95.19           C  
ATOM   1486  O   LEU A 191     -14.367   8.602  12.281  1.00 95.19           O  
ATOM   1487  CG  LEU A 191     -13.109   6.750   9.586  1.00 95.19           C  
ATOM   1488  CD1 LEU A 191     -13.938   6.426   8.344  1.00 95.19           C  
ATOM   1489  CD2 LEU A 191     -11.781   6.012   9.547  1.00 95.19           C  
ATOM   1490  N   VAL A 192     -16.094   8.086  10.953  1.00 95.75           N  
ATOM   1491  CA  VAL A 192     -16.938   7.539  12.016  1.00 95.75           C  
ATOM   1492  C   VAL A 192     -17.234   6.070  11.734  1.00 95.75           C  
ATOM   1493  CB  VAL A 192     -18.250   8.336  12.172  1.00 95.75           C  
ATOM   1494  O   VAL A 192     -17.734   5.730  10.664  1.00 95.75           O  
ATOM   1495  CG1 VAL A 192     -19.109   7.750  13.297  1.00 95.75           C  
ATOM   1496  CG2 VAL A 192     -17.953   9.812  12.430  1.00 95.75           C  
ATOM   1497  N   LEU A 193     -16.875   5.242  12.734  1.00 96.50           N  
ATOM   1498  CA  LEU A 193     -17.141   3.812  12.609  1.00 96.50           C  
ATOM   1499  C   LEU A 193     -18.375   3.408  13.414  1.00 96.50           C  
ATOM   1500  CB  LEU A 193     -15.930   3.002  13.070  1.00 96.50           C  
ATOM   1501  O   LEU A 193     -18.578   3.898  14.523  1.00 96.50           O  
ATOM   1502  CG  LEU A 193     -14.617   3.250  12.312  1.00 96.50           C  
ATOM   1503  CD1 LEU A 193     -13.438   2.746  13.125  1.00 96.50           C  
ATOM   1504  CD2 LEU A 193     -14.656   2.578  10.945  1.00 96.50           C  
ATOM   1505  N   TRP A 194     -19.156   2.467  12.891  1.00 96.62           N  
ATOM   1506  CA  TRP A 194     -20.344   1.971  13.570  1.00 96.62           C  
ATOM   1507  C   TRP A 194     -20.719   0.573  13.086  1.00 96.62           C  
ATOM   1508  CB  TRP A 194     -21.531   2.924  13.367  1.00 96.62           C  
ATOM   1509  O   TRP A 194     -20.109   0.062  12.141  1.00 96.62           O  
ATOM   1510  CG  TRP A 194     -21.859   3.176  11.922  1.00 96.62           C  
ATOM   1511  CD1 TRP A 194     -21.250   4.066  11.086  1.00 96.62           C  
ATOM   1512  CD2 TRP A 194     -22.875   2.533  11.156  1.00 96.62           C  
ATOM   1513  CE2 TRP A 194     -22.828   3.082   9.852  1.00 96.62           C  
ATOM   1514  CE3 TRP A 194     -23.828   1.542  11.438  1.00 96.62           C  
ATOM   1515  NE1 TRP A 194     -21.828   4.016   9.836  1.00 96.62           N  
ATOM   1516  CH2 TRP A 194     -24.625   1.704   9.148  1.00 96.62           C  
ATOM   1517  CZ2 TRP A 194     -23.703   2.674   8.836  1.00 96.62           C  
ATOM   1518  CZ3 TRP A 194     -24.688   1.137  10.430  1.00 96.62           C  
ATOM   1519  N   GLY A 195     -21.719  -0.017  13.750  1.00 96.75           N  
ATOM   1520  CA  GLY A 195     -22.031  -1.382  13.352  1.00 96.75           C  
ATOM   1521  C   GLY A 195     -23.453  -1.780  13.672  1.00 96.75           C  
ATOM   1522  O   GLY A 195     -24.172  -1.047  14.352  1.00 96.75           O  
ATOM   1523  N   ILE A 196     -23.812  -2.975  13.180  1.00 97.25           N  
ATOM   1524  CA  ILE A 196     -25.125  -3.553  13.414  1.00 97.25           C  
ATOM   1525  C   ILE A 196     -24.984  -4.973  13.953  1.00 97.25           C  
ATOM   1526  CB  ILE A 196     -25.984  -3.551  12.133  1.00 97.25           C  
ATOM   1527  O   ILE A 196     -24.312  -5.812  13.336  1.00 97.25           O  
ATOM   1528  CG1 ILE A 196     -26.125  -2.125  11.586  1.00 97.25           C  
ATOM   1529  CG2 ILE A 196     -27.359  -4.180  12.398  1.00 97.25           C  
ATOM   1530  CD1 ILE A 196     -26.828  -2.047  10.234  1.00 97.25           C  
ATOM   1531  N   HIS A 197     -25.562  -5.160  15.078  1.00 96.88           N  
ATOM   1532  CA  HIS A 197     -25.531  -6.492  15.672  1.00 96.88           C  
ATOM   1533  C   HIS A 197     -26.641  -7.375  15.117  1.00 96.88           C  
ATOM   1534  CB  HIS A 197     -25.641  -6.402  17.188  1.00 96.88           C  
ATOM   1535  O   HIS A 197     -27.812  -6.969  15.086  1.00 96.88           O  
ATOM   1536  CG  HIS A 197     -25.594  -7.730  17.875  1.00 96.88           C  
ATOM   1537  CD2 HIS A 197     -24.656  -8.711  17.844  1.00 96.88           C  
ATOM   1538  ND1 HIS A 197     -26.578  -8.180  18.719  1.00 96.88           N  
ATOM   1539  CE1 HIS A 197     -26.266  -9.383  19.172  1.00 96.88           C  
ATOM   1540  NE2 HIS A 197     -25.094  -9.727  18.656  1.00 96.88           N  
ATOM   1541  N   HIS A 198     -26.266  -8.586  14.680  1.00 96.50           N  
ATOM   1542  CA  HIS A 198     -27.203  -9.578  14.164  1.00 96.50           C  
ATOM   1543  C   HIS A 198     -27.312 -10.773  15.109  1.00 96.50           C  
ATOM   1544  CB  HIS A 198     -26.766 -10.047  12.773  1.00 96.50           C  
ATOM   1545  O   HIS A 198     -26.469 -11.664  15.094  1.00 96.50           O  
ATOM   1546  CG  HIS A 198     -26.609  -8.930  11.789  1.00 96.50           C  
ATOM   1547  CD2 HIS A 198     -25.500  -8.312  11.312  1.00 96.50           C  
ATOM   1548  ND1 HIS A 198     -27.688  -8.312  11.172  1.00 96.50           N  
ATOM   1549  CE1 HIS A 198     -27.234  -7.371  10.367  1.00 96.50           C  
ATOM   1550  NE2 HIS A 198     -25.922  -7.352  10.430  1.00 96.50           N  
ATOM   1551  N   PRO A 199     -28.375 -10.781  15.898  1.00 95.44           N  
ATOM   1552  CA  PRO A 199     -28.531 -11.852  16.891  1.00 95.44           C  
ATOM   1553  C   PRO A 199     -28.859 -13.195  16.234  1.00 95.44           C  
ATOM   1554  CB  PRO A 199     -29.672 -11.359  17.766  1.00 95.44           C  
ATOM   1555  O   PRO A 199     -29.469 -13.234  15.164  1.00 95.44           O  
ATOM   1556  CG  PRO A 199     -29.719  -9.883  17.547  1.00 95.44           C  
ATOM   1557  CD  PRO A 199     -29.250  -9.594  16.156  1.00 95.44           C  
ATOM   1558  N   PRO A 200     -28.609 -14.281  16.953  1.00 95.25           N  
ATOM   1559  CA  PRO A 200     -28.828 -15.633  16.422  1.00 95.25           C  
ATOM   1560  C   PRO A 200     -30.281 -16.078  16.500  1.00 95.25           C  
ATOM   1561  CB  PRO A 200     -27.938 -16.500  17.312  1.00 95.25           C  
ATOM   1562  O   PRO A 200     -30.703 -16.938  15.719  1.00 95.25           O  
ATOM   1563  CG  PRO A 200     -27.828 -15.758  18.594  1.00 95.25           C  
ATOM   1564  CD  PRO A 200     -27.859 -14.281  18.297  1.00 95.25           C  
ATOM   1565  N   THR A 201     -31.062 -15.523  17.469  1.00 95.75           N  
ATOM   1566  CA  THR A 201     -32.469 -15.883  17.641  1.00 95.75           C  
ATOM   1567  C   THR A 201     -33.312 -14.656  17.984  1.00 95.75           C  
ATOM   1568  CB  THR A 201     -32.656 -16.953  18.719  1.00 95.75           C  
ATOM   1569  O   THR A 201     -32.781 -13.648  18.469  1.00 95.75           O  
ATOM   1570  CG2 THR A 201     -31.734 -18.156  18.469  1.00 95.75           C  
ATOM   1571  OG1 THR A 201     -32.344 -16.391  20.000  1.00 95.75           O  
ATOM   1572  N   ILE A 202     -34.562 -14.789  17.781  1.00 95.31           N  
ATOM   1573  CA  ILE A 202     -35.500 -13.719  18.125  1.00 95.31           C  
ATOM   1574  C   ILE A 202     -35.500 -13.500  19.625  1.00 95.31           C  
ATOM   1575  CB  ILE A 202     -36.906 -14.039  17.609  1.00 95.31           C  
ATOM   1576  O   ILE A 202     -35.688 -12.375  20.094  1.00 95.31           O  
ATOM   1577  CG1 ILE A 202     -37.781 -12.781  17.641  1.00 95.31           C  
ATOM   1578  CG2 ILE A 202     -37.531 -15.164  18.438  1.00 95.31           C  
ATOM   1579  CD1 ILE A 202     -38.781 -12.688  16.484  1.00 95.31           C  
ATOM   1580  N   THR A 203     -35.344 -14.562  20.406  1.00 95.62           N  
ATOM   1581  CA  THR A 203     -35.250 -14.477  21.859  1.00 95.62           C  
ATOM   1582  C   THR A 203     -34.094 -13.617  22.297  1.00 95.62           C  
ATOM   1583  CB  THR A 203     -35.156 -15.875  22.500  1.00 95.62           C  
ATOM   1584  O   THR A 203     -34.219 -12.781  23.188  1.00 95.62           O  
ATOM   1585  CG2 THR A 203     -35.094 -15.781  24.031  1.00 95.62           C  
ATOM   1586  OG1 THR A 203     -36.281 -16.672  22.109  1.00 95.62           O  
ATOM   1587  N   ASP A 204     -32.906 -13.828  21.750  1.00 94.06           N  
ATOM   1588  CA  ASP A 204     -31.719 -13.039  22.031  1.00 94.06           C  
ATOM   1589  C   ASP A 204     -31.938 -11.570  21.656  1.00 94.06           C  
ATOM   1590  CB  ASP A 204     -30.516 -13.594  21.266  1.00 94.06           C  
ATOM   1591  O   ASP A 204     -31.500 -10.672  22.391  1.00 94.06           O  
ATOM   1592  CG  ASP A 204     -30.016 -14.914  21.828  1.00 94.06           C  
ATOM   1593  OD1 ASP A 204     -30.188 -15.164  23.047  1.00 94.06           O  
ATOM   1594  OD2 ASP A 204     -29.438 -15.711  21.047  1.00 94.06           O  
ATOM   1595  N   GLN A 205     -32.594 -11.344  20.562  1.00 95.00           N  
ATOM   1596  CA  GLN A 205     -32.938  -9.992  20.125  1.00 95.00           C  
ATOM   1597  C   GLN A 205     -33.781  -9.273  21.156  1.00 95.00           C  
ATOM   1598  CB  GLN A 205     -33.656 -10.039  18.766  1.00 95.00           C  
ATOM   1599  O   GLN A 205     -33.500  -8.133  21.531  1.00 95.00           O  
ATOM   1600  CG  GLN A 205     -34.188  -8.688  18.312  1.00 95.00           C  
ATOM   1601  CD  GLN A 205     -33.094  -7.820  17.703  1.00 95.00           C  
ATOM   1602  NE2 GLN A 205     -33.438  -6.551  17.469  1.00 95.00           N  
ATOM   1603  OE1 GLN A 205     -31.984  -8.281  17.422  1.00 95.00           O  
ATOM   1604  N   GLU A 206     -34.844  -9.898  21.594  1.00 95.44           N  
ATOM   1605  CA  GLU A 206     -35.781  -9.328  22.562  1.00 95.44           C  
ATOM   1606  C   GLU A 206     -35.125  -9.148  23.922  1.00 95.44           C  
ATOM   1607  CB  GLU A 206     -37.031 -10.203  22.703  1.00 95.44           C  
ATOM   1608  O   GLU A 206     -35.375  -8.180  24.625  1.00 95.44           O  
ATOM   1609  CG  GLU A 206     -37.969 -10.133  21.500  1.00 95.44           C  
ATOM   1610  CD  GLU A 206     -39.188 -11.031  21.641  1.00 95.44           C  
ATOM   1611  OE1 GLU A 206     -40.156 -10.836  20.891  1.00 95.44           O  
ATOM   1612  OE2 GLU A 206     -39.156 -11.945  22.484  1.00 95.44           O  
ATOM   1613  N   SER A 207     -34.250 -10.047  24.250  1.00 94.31           N  
ATOM   1614  CA  SER A 207     -33.562  -9.992  25.531  1.00 94.31           C  
ATOM   1615  C   SER A 207     -32.562  -8.836  25.578  1.00 94.31           C  
ATOM   1616  CB  SER A 207     -32.812 -11.305  25.797  1.00 94.31           C  
ATOM   1617  O   SER A 207     -32.406  -8.180  26.609  1.00 94.31           O  
ATOM   1618  OG  SER A 207     -32.062 -11.219  26.984  1.00 94.31           O  
ATOM   1619  N   LEU A 208     -31.953  -8.602  24.484  1.00 94.25           N  
ATOM   1620  CA  LEU A 208     -30.906  -7.578  24.422  1.00 94.25           C  
ATOM   1621  C   LEU A 208     -31.500  -6.203  24.141  1.00 94.25           C  
ATOM   1622  CB  LEU A 208     -29.875  -7.926  23.359  1.00 94.25           C  
ATOM   1623  O   LEU A 208     -31.078  -5.207  24.734  1.00 94.25           O  
ATOM   1624  CG  LEU A 208     -28.938  -9.094  23.656  1.00 94.25           C  
ATOM   1625  CD1 LEU A 208     -28.172  -9.508  22.406  1.00 94.25           C  
ATOM   1626  CD2 LEU A 208     -27.984  -8.734  24.797  1.00 94.25           C  
ATOM   1627  N   TYR A 209     -32.594  -6.129  23.312  1.00 95.00           N  
ATOM   1628  CA  TYR A 209     -33.031  -4.828  22.812  1.00 95.00           C  
ATOM   1629  C   TYR A 209     -34.500  -4.594  23.125  1.00 95.00           C  
ATOM   1630  CB  TYR A 209     -32.781  -4.719  21.312  1.00 95.00           C  
ATOM   1631  O   TYR A 209     -35.062  -3.521  22.828  1.00 95.00           O  
ATOM   1632  CG  TYR A 209     -31.359  -4.980  20.906  1.00 95.00           C  
ATOM   1633  CD1 TYR A 209     -30.328  -4.156  21.344  1.00 95.00           C  
ATOM   1634  CD2 TYR A 209     -31.031  -6.051  20.078  1.00 95.00           C  
ATOM   1635  CE1 TYR A 209     -29.000  -4.395  20.984  1.00 95.00           C  
ATOM   1636  CE2 TYR A 209     -29.719  -6.297  19.703  1.00 95.00           C  
ATOM   1637  OH  TYR A 209     -27.406  -5.703  19.781  1.00 95.00           O  
ATOM   1638  CZ  TYR A 209     -28.719  -5.465  20.156  1.00 95.00           C  
ATOM   1639  N   GLN A 210     -35.281  -5.621  23.672  1.00 94.62           N  
ATOM   1640  CA  GLN A 210     -36.688  -5.555  24.078  1.00 94.62           C  
ATOM   1641  C   GLN A 210     -37.594  -5.270  22.891  1.00 94.62           C  
ATOM   1642  CB  GLN A 210     -36.875  -4.488  25.156  1.00 94.62           C  
ATOM   1643  O   GLN A 210     -38.656  -4.699  23.062  1.00 94.62           O  
ATOM   1644  CG  GLN A 210     -36.125  -4.773  26.453  1.00 94.62           C  
ATOM   1645  CD  GLN A 210     -36.562  -6.055  27.125  1.00 94.62           C  
ATOM   1646  NE2 GLN A 210     -35.625  -6.871  27.547  1.00 94.62           N  
ATOM   1647  OE1 GLN A 210     -37.781  -6.305  27.266  1.00 94.62           O  
ATOM   1648  N   ASN A 211     -37.000  -5.426  21.688  1.00 92.75           N  
ATOM   1649  CA  ASN A 211     -37.719  -5.203  20.438  1.00 92.75           C  
ATOM   1650  C   ASN A 211     -37.469  -6.324  19.438  1.00 92.75           C  
ATOM   1651  CB  ASN A 211     -37.344  -3.852  19.844  1.00 92.75           C  
ATOM   1652  O   ASN A 211     -36.344  -6.516  18.984  1.00 92.75           O  
ATOM   1653  CG  ASN A 211     -38.281  -3.420  18.734  1.00 92.75           C  
ATOM   1654  ND2 ASN A 211     -38.344  -2.123  18.453  1.00 92.75           N  
ATOM   1655  OD1 ASN A 211     -39.000  -4.246  18.141  1.00 92.75           O  
ATOM   1656  N   ALA A 212     -38.531  -7.043  19.031  1.00 91.25           N  
ATOM   1657  CA  ALA A 212     -38.438  -8.180  18.109  1.00 91.25           C  
ATOM   1658  C   ALA A 212     -38.188  -7.703  16.672  1.00 91.25           C  
ATOM   1659  CB  ALA A 212     -39.688  -9.047  18.188  1.00 91.25           C  
ATOM   1660  O   ALA A 212     -37.562  -8.406  15.875  1.00 91.25           O  
ATOM   1661  N   ASP A 213     -38.688  -6.453  16.375  1.00 91.88           N  
ATOM   1662  CA  ASP A 213     -38.562  -5.871  15.039  1.00 91.88           C  
ATOM   1663  C   ASP A 213     -37.781  -4.570  15.086  1.00 91.88           C  
ATOM   1664  CB  ASP A 213     -39.938  -5.621  14.430  1.00 91.88           C  
ATOM   1665  O   ASP A 213     -38.312  -3.492  14.844  1.00 91.88           O  
ATOM   1666  CG  ASP A 213     -39.906  -5.367  12.930  1.00 91.88           C  
ATOM   1667  OD1 ASP A 213     -38.844  -5.613  12.305  1.00 91.88           O  
ATOM   1668  OD2 ASP A 213     -40.906  -4.906  12.375  1.00 91.88           O  
ATOM   1669  N   ALA A 214     -36.500  -4.621  15.352  1.00 94.88           N  
ATOM   1670  CA  ALA A 214     -35.625  -3.459  15.555  1.00 94.88           C  
ATOM   1671  C   ALA A 214     -35.031  -2.979  14.227  1.00 94.88           C  
ATOM   1672  CB  ALA A 214     -34.500  -3.785  16.547  1.00 94.88           C  
ATOM   1673  O   ALA A 214     -34.938  -3.750  13.273  1.00 94.88           O  
ATOM   1674  N   TYR A 215     -34.719  -1.713  14.227  1.00 96.38           N  
ATOM   1675  CA  TYR A 215     -34.031  -1.147  13.055  1.00 96.38           C  
ATOM   1676  C   TYR A 215     -32.969  -0.134  13.461  1.00 96.38           C  
ATOM   1677  CB  TYR A 215     -35.062  -0.485  12.125  1.00 96.38           C  
ATOM   1678  O   TYR A 215     -33.000   0.380  14.586  1.00 96.38           O  
ATOM   1679  CG  TYR A 215     -35.625   0.805  12.664  1.00 96.38           C  
ATOM   1680  CD1 TYR A 215     -36.812   0.811  13.414  1.00 96.38           C  
ATOM   1681  CD2 TYR A 215     -35.000   2.018  12.430  1.00 96.38           C  
ATOM   1682  CE1 TYR A 215     -37.344   1.997  13.914  1.00 96.38           C  
ATOM   1683  CE2 TYR A 215     -35.500   3.211  12.930  1.00 96.38           C  
ATOM   1684  OH  TYR A 215     -37.188   4.367  14.164  1.00 96.38           O  
ATOM   1685  CZ  TYR A 215     -36.688   3.189  13.672  1.00 96.38           C  
ATOM   1686  N   VAL A 216     -32.062   0.106  12.484  1.00 97.19           N  
ATOM   1687  CA  VAL A 216     -31.062   1.142  12.648  1.00 97.19           C  
ATOM   1688  C   VAL A 216     -31.062   2.062  11.430  1.00 97.19           C  
ATOM   1689  CB  VAL A 216     -29.656   0.532  12.859  1.00 97.19           C  
ATOM   1690  O   VAL A 216     -30.953   1.597  10.289  1.00 97.19           O  
ATOM   1691  CG1 VAL A 216     -28.609   1.632  12.992  1.00 97.19           C  
ATOM   1692  CG2 VAL A 216     -29.641  -0.375  14.086  1.00 97.19           C  
ATOM   1693  N   PHE A 217     -31.234   3.320  11.773  1.00 97.06           N  
ATOM   1694  CA  PHE A 217     -31.156   4.324  10.719  1.00 97.06           C  
ATOM   1695  C   PHE A 217     -29.922   5.191  10.875  1.00 97.06           C  
ATOM   1696  CB  PHE A 217     -32.406   5.203  10.734  1.00 97.06           C  
ATOM   1697  O   PHE A 217     -29.625   5.680  11.969  1.00 97.06           O  
ATOM   1698  CG  PHE A 217     -32.344   6.371   9.789  1.00 97.06           C  
ATOM   1699  CD1 PHE A 217     -31.906   7.617  10.227  1.00 97.06           C  
ATOM   1700  CD2 PHE A 217     -32.719   6.227   8.461  1.00 97.06           C  
ATOM   1701  CE1 PHE A 217     -31.844   8.695   9.352  1.00 97.06           C  
ATOM   1702  CE2 PHE A 217     -32.656   7.305   7.578  1.00 97.06           C  
ATOM   1703  CZ  PHE A 217     -32.219   8.539   8.023  1.00 97.06           C  
ATOM   1704  N   VAL A 218     -29.172   5.340   9.766  1.00 95.88           N  
ATOM   1705  CA  VAL A 218     -28.016   6.227   9.719  1.00 95.88           C  
ATOM   1706  C   VAL A 218     -28.156   7.215   8.562  1.00 95.88           C  
ATOM   1707  CB  VAL A 218     -26.703   5.430   9.578  1.00 95.88           C  
ATOM   1708  O   VAL A 218     -28.453   6.816   7.434  1.00 95.88           O  
ATOM   1709  CG1 VAL A 218     -25.484   6.371   9.617  1.00 95.88           C  
ATOM   1710  CG2 VAL A 218     -26.594   4.371  10.672  1.00 95.88           C  
ATOM   1711  N   GLY A 219     -27.969   8.469   8.891  1.00 93.31           N  
ATOM   1712  CA  GLY A 219     -28.156   9.438   7.832  1.00 93.31           C  
ATOM   1713  C   GLY A 219     -27.188  10.594   7.895  1.00 93.31           C  
ATOM   1714  O   GLY A 219     -26.844  11.062   8.984  1.00 93.31           O  
ATOM   1715  N   THR A 220     -26.656  10.938   6.660  1.00 92.88           N  
ATOM   1716  CA  THR A 220     -25.922  12.172   6.422  1.00 92.88           C  
ATOM   1717  C   THR A 220     -26.594  13.000   5.332  1.00 92.88           C  
ATOM   1718  CB  THR A 220     -24.469  11.883   6.027  1.00 92.88           C  
ATOM   1719  O   THR A 220     -27.641  12.625   4.816  1.00 92.88           O  
ATOM   1720  CG2 THR A 220     -23.828  10.883   6.980  1.00 92.88           C  
ATOM   1721  OG1 THR A 220     -24.438  11.336   4.699  1.00 92.88           O  
ATOM   1722  N   SER A 221     -26.094  14.117   4.984  1.00 89.06           N  
ATOM   1723  CA  SER A 221     -26.656  14.938   3.916  1.00 89.06           C  
ATOM   1724  C   SER A 221     -26.672  14.180   2.592  1.00 89.06           C  
ATOM   1725  CB  SER A 221     -25.844  16.234   3.762  1.00 89.06           C  
ATOM   1726  O   SER A 221     -27.547  14.406   1.758  1.00 89.06           O  
ATOM   1727  OG  SER A 221     -24.484  15.945   3.496  1.00 89.06           O  
ATOM   1728  N   ARG A 222     -25.828  13.188   2.414  1.00 84.88           N  
ATOM   1729  CA  ARG A 222     -25.641  12.516   1.133  1.00 84.88           C  
ATOM   1730  C   ARG A 222     -26.016  11.047   1.228  1.00 84.88           C  
ATOM   1731  CB  ARG A 222     -24.188  12.656   0.656  1.00 84.88           C  
ATOM   1732  O   ARG A 222     -26.141  10.359   0.208  1.00 84.88           O  
ATOM   1733  CG  ARG A 222     -23.781  14.086   0.329  1.00 84.88           C  
ATOM   1734  CD  ARG A 222     -22.359  14.156  -0.216  1.00 84.88           C  
ATOM   1735  NE  ARG A 222     -21.953  15.531  -0.489  1.00 84.88           N  
ATOM   1736  NH1 ARG A 222     -19.891  14.969  -1.344  1.00 84.88           N  
ATOM   1737  NH2 ARG A 222     -20.531  17.172  -1.225  1.00 84.88           N  
ATOM   1738  CZ  ARG A 222     -20.797  15.883  -1.019  1.00 84.88           C  
ATOM   1739  N   TYR A 223     -26.234  10.602   2.422  1.00 86.50           N  
ATOM   1740  CA  TYR A 223     -26.484   9.172   2.631  1.00 86.50           C  
ATOM   1741  C   TYR A 223     -27.547   8.953   3.697  1.00 86.50           C  
ATOM   1742  CB  TYR A 223     -25.188   8.461   3.031  1.00 86.50           C  
ATOM   1743  O   TYR A 223     -27.516   9.594   4.750  1.00 86.50           O  
ATOM   1744  CG  TYR A 223     -25.375   6.996   3.344  1.00 86.50           C  
ATOM   1745  CD1 TYR A 223     -25.500   6.559   4.660  1.00 86.50           C  
ATOM   1746  CD2 TYR A 223     -25.422   6.051   2.324  1.00 86.50           C  
ATOM   1747  CE1 TYR A 223     -25.656   5.207   4.953  1.00 86.50           C  
ATOM   1748  CE2 TYR A 223     -25.578   4.699   2.605  1.00 86.50           C  
ATOM   1749  OH  TYR A 223     -25.875   2.951   4.203  1.00 86.50           O  
ATOM   1750  CZ  TYR A 223     -25.703   4.289   3.920  1.00 86.50           C  
ATOM   1751  N   SER A 224     -28.516   8.195   3.330  1.00 91.69           N  
ATOM   1752  CA  SER A 224     -29.547   7.789   4.289  1.00 91.69           C  
ATOM   1753  C   SER A 224     -29.984   6.348   4.051  1.00 91.69           C  
ATOM   1754  CB  SER A 224     -30.750   8.719   4.203  1.00 91.69           C  
ATOM   1755  O   SER A 224     -30.438   6.000   2.959  1.00 91.69           O  
ATOM   1756  OG  SER A 224     -31.750   8.336   5.133  1.00 91.69           O  
ATOM   1757  N   LYS A 225     -29.812   5.547   5.082  1.00 94.25           N  
ATOM   1758  CA  LYS A 225     -30.156   4.137   4.926  1.00 94.25           C  
ATOM   1759  C   LYS A 225     -30.734   3.566   6.219  1.00 94.25           C  
ATOM   1760  CB  LYS A 225     -28.938   3.326   4.496  1.00 94.25           C  
ATOM   1761  O   LYS A 225     -30.281   3.904   7.312  1.00 94.25           O  
ATOM   1762  CG  LYS A 225     -29.250   1.920   4.020  1.00 94.25           C  
ATOM   1763  CD  LYS A 225     -28.031   1.240   3.406  1.00 94.25           C  
ATOM   1764  CE  LYS A 225     -28.375  -0.145   2.873  1.00 94.25           C  
ATOM   1765  NZ  LYS A 225     -27.188  -0.803   2.246  1.00 94.25           N  
ATOM   1766  N   LYS A 226     -31.750   2.787   6.035  1.00 95.56           N  
ATOM   1767  CA  LYS A 226     -32.312   2.031   7.145  1.00 95.56           C  
ATOM   1768  C   LYS A 226     -31.906   0.564   7.082  1.00 95.56           C  
ATOM   1769  CB  LYS A 226     -33.844   2.148   7.129  1.00 95.56           C  
ATOM   1770  O   LYS A 226     -32.031  -0.074   6.035  1.00 95.56           O  
ATOM   1771  CG  LYS A 226     -34.531   1.578   8.367  1.00 95.56           C  
ATOM   1772  CD  LYS A 226     -36.031   1.812   8.344  1.00 95.56           C  
ATOM   1773  CE  LYS A 226     -36.719   1.235   9.578  1.00 95.56           C  
ATOM   1774  NZ  LYS A 226     -38.188   1.515   9.586  1.00 95.56           N  
ATOM   1775  N   PHE A 227     -31.469   0.008   8.234  1.00 96.12           N  
ATOM   1776  CA  PHE A 227     -30.969  -1.361   8.305  1.00 96.12           C  
ATOM   1777  C   PHE A 227     -31.859  -2.215   9.203  1.00 96.12           C  
ATOM   1778  CB  PHE A 227     -29.531  -1.386   8.820  1.00 96.12           C  
ATOM   1779  O   PHE A 227     -32.219  -1.791  10.297  1.00 96.12           O  
ATOM   1780  CG  PHE A 227     -28.562  -0.629   7.953  1.00 96.12           C  
ATOM   1781  CD1 PHE A 227     -27.859  -1.272   6.934  1.00 96.12           C  
ATOM   1782  CD2 PHE A 227     -28.344   0.728   8.156  1.00 96.12           C  
ATOM   1783  CE1 PHE A 227     -26.969  -0.574   6.129  1.00 96.12           C  
ATOM   1784  CE2 PHE A 227     -27.438   1.433   7.355  1.00 96.12           C  
ATOM   1785  CZ  PHE A 227     -26.766   0.780   6.344  1.00 96.12           C  
ATOM   1786  N   LYS A 228     -32.125  -3.371   8.688  1.00 95.50           N  
ATOM   1787  CA  LYS A 228     -32.812  -4.379   9.492  1.00 95.50           C  
ATOM   1788  C   LYS A 228     -31.875  -5.531   9.844  1.00 95.50           C  
ATOM   1789  CB  LYS A 228     -34.031  -4.902   8.758  1.00 95.50           C  
ATOM   1790  O   LYS A 228     -31.203  -6.082   8.969  1.00 95.50           O  
ATOM   1791  CG  LYS A 228     -35.188  -3.898   8.664  1.00 95.50           C  
ATOM   1792  CD  LYS A 228     -36.438  -4.535   8.078  1.00 95.50           C  
ATOM   1793  CE  LYS A 228     -37.562  -3.527   7.973  1.00 95.50           C  
ATOM   1794  NZ  LYS A 228     -38.812  -4.141   7.387  1.00 95.50           N  
ATOM   1795  N   PRO A 229     -31.812  -5.871  11.180  1.00 95.00           N  
ATOM   1796  CA  PRO A 229     -30.906  -6.961  11.555  1.00 95.00           C  
ATOM   1797  C   PRO A 229     -31.344  -8.312  10.992  1.00 95.00           C  
ATOM   1798  CB  PRO A 229     -30.969  -6.961  13.086  1.00 95.00           C  
ATOM   1799  O   PRO A 229     -32.531  -8.547  10.812  1.00 95.00           O  
ATOM   1800  CG  PRO A 229     -32.281  -6.348  13.414  1.00 95.00           C  
ATOM   1801  CD  PRO A 229     -32.625  -5.340  12.352  1.00 95.00           C  
ATOM   1802  N   GLU A 230     -30.422  -9.133  10.672  1.00 94.62           N  
ATOM   1803  CA  GLU A 230     -30.672 -10.492  10.211  1.00 94.62           C  
ATOM   1804  C   GLU A 230     -30.609 -11.492  11.367  1.00 94.62           C  
ATOM   1805  CB  GLU A 230     -29.656 -10.891   9.125  1.00 94.62           C  
ATOM   1806  O   GLU A 230     -29.531 -11.797  11.875  1.00 94.62           O  
ATOM   1807  CG  GLU A 230     -29.766 -10.062   7.855  1.00 94.62           C  
ATOM   1808  CD  GLU A 230     -28.734 -10.445   6.801  1.00 94.62           C  
ATOM   1809  OE1 GLU A 230     -28.688  -9.781   5.738  1.00 94.62           O  
ATOM   1810  OE2 GLU A 230     -27.984 -11.406   7.043  1.00 94.62           O  
ATOM   1811  N   ILE A 231     -31.766 -12.000  11.672  1.00 94.50           N  
ATOM   1812  CA  ILE A 231     -31.859 -12.984  12.750  1.00 94.50           C  
ATOM   1813  C   ILE A 231     -31.797 -14.391  12.164  1.00 94.50           C  
ATOM   1814  CB  ILE A 231     -33.156 -12.797  13.578  1.00 94.50           C  
ATOM   1815  O   ILE A 231     -32.750 -14.820  11.484  1.00 94.50           O  
ATOM   1816  CG1 ILE A 231     -33.219 -11.367  14.133  1.00 94.50           C  
ATOM   1817  CG2 ILE A 231     -33.219 -13.820  14.711  1.00 94.50           C  
ATOM   1818  CD1 ILE A 231     -34.531 -11.039  14.820  1.00 94.50           C  
ATOM   1819  N   ALA A 232     -30.703 -14.984  12.461  1.00 93.62           N  
ATOM   1820  CA  ALA A 232     -30.516 -16.312  11.891  1.00 93.62           C  
ATOM   1821  C   ALA A 232     -29.547 -17.125  12.727  1.00 93.62           C  
ATOM   1822  CB  ALA A 232     -30.031 -16.203  10.445  1.00 93.62           C  
ATOM   1823  O   ALA A 232     -28.594 -16.578  13.305  1.00 93.62           O  
ATOM   1824  N   THR A 233     -29.859 -18.422  12.789  1.00 92.25           N  
ATOM   1825  CA  THR A 233     -28.938 -19.344  13.461  1.00 92.25           C  
ATOM   1826  C   THR A 233     -27.688 -19.547  12.625  1.00 92.25           C  
ATOM   1827  CB  THR A 233     -29.609 -20.703  13.734  1.00 92.25           C  
ATOM   1828  O   THR A 233     -27.766 -19.812  11.422  1.00 92.25           O  
ATOM   1829  CG2 THR A 233     -28.719 -21.594  14.586  1.00 92.25           C  
ATOM   1830  OG1 THR A 233     -30.844 -20.484  14.430  1.00 92.25           O  
ATOM   1831  N   ARG A 234     -26.547 -19.438  13.328  1.00 92.19           N  
ATOM   1832  CA  ARG A 234     -25.250 -19.562  12.672  1.00 92.19           C  
ATOM   1833  C   ARG A 234     -24.297 -20.406  13.508  1.00 92.19           C  
ATOM   1834  CB  ARG A 234     -24.641 -18.188  12.422  1.00 92.19           C  
ATOM   1835  O   ARG A 234     -24.453 -20.516  14.727  1.00 92.19           O  
ATOM   1836  CG  ARG A 234     -25.516 -17.266  11.586  1.00 92.19           C  
ATOM   1837  CD  ARG A 234     -24.938 -15.859  11.492  1.00 92.19           C  
ATOM   1838  NE  ARG A 234     -25.812 -14.961  10.758  1.00 92.19           N  
ATOM   1839  NH1 ARG A 234     -27.125 -14.438  12.586  1.00 92.19           N  
ATOM   1840  NH2 ARG A 234     -27.578 -13.508  10.547  1.00 92.19           N  
ATOM   1841  CZ  ARG A 234     -26.844 -14.305  11.297  1.00 92.19           C  
ATOM   1842  N   PRO A 235     -23.312 -20.938  12.859  1.00 92.44           N  
ATOM   1843  CA  PRO A 235     -22.281 -21.625  13.633  1.00 92.44           C  
ATOM   1844  C   PRO A 235     -21.500 -20.688  14.547  1.00 92.44           C  
ATOM   1845  CB  PRO A 235     -21.359 -22.219  12.555  1.00 92.44           C  
ATOM   1846  O   PRO A 235     -21.297 -19.516  14.203  1.00 92.44           O  
ATOM   1847  CG  PRO A 235     -22.203 -22.234  11.312  1.00 92.44           C  
ATOM   1848  CD  PRO A 235     -23.188 -21.109  11.391  1.00 92.44           C  
ATOM   1849  N   LYS A 236     -21.109 -21.156  15.609  1.00 92.06           N  
ATOM   1850  CA  LYS A 236     -20.359 -20.344  16.562  1.00 92.06           C  
ATOM   1851  C   LYS A 236     -18.938 -20.094  16.078  1.00 92.06           C  
ATOM   1852  CB  LYS A 236     -20.328 -21.000  17.938  1.00 92.06           C  
ATOM   1853  O   LYS A 236     -18.250 -21.031  15.641  1.00 92.06           O  
ATOM   1854  CG  LYS A 236     -21.672 -21.000  18.641  1.00 92.06           C  
ATOM   1855  CD  LYS A 236     -21.562 -21.578  20.062  1.00 92.06           C  
ATOM   1856  CE  LYS A 236     -22.906 -21.578  20.766  1.00 92.06           C  
ATOM   1857  NZ  LYS A 236     -22.812 -22.141  22.141  1.00 92.06           N  
ATOM   1858  N   VAL A 237     -18.641 -18.938  16.047  1.00 89.88           N  
ATOM   1859  CA  VAL A 237     -17.281 -18.484  15.773  1.00 89.88           C  
ATOM   1860  C   VAL A 237     -16.734 -17.703  16.969  1.00 89.88           C  
ATOM   1861  CB  VAL A 237     -17.203 -17.609  14.500  1.00 89.88           C  
ATOM   1862  O   VAL A 237     -17.344 -16.734  17.422  1.00 89.88           O  
ATOM   1863  CG1 VAL A 237     -15.773 -17.156  14.227  1.00 89.88           C  
ATOM   1864  CG2 VAL A 237     -17.781 -18.359  13.305  1.00 89.88           C  
ATOM   1865  N   ARG A 238     -15.664 -18.250  17.578  1.00 89.06           N  
ATOM   1866  CA  ARG A 238     -15.102 -17.656  18.797  1.00 89.06           C  
ATOM   1867  C   ARG A 238     -16.156 -17.578  19.891  1.00 89.06           C  
ATOM   1868  CB  ARG A 238     -14.523 -16.266  18.500  1.00 89.06           C  
ATOM   1869  O   ARG A 238     -16.234 -16.562  20.594  1.00 89.06           O  
ATOM   1870  CG  ARG A 238     -13.320 -16.281  17.578  1.00 89.06           C  
ATOM   1871  CD  ARG A 238     -12.711 -14.898  17.422  1.00 89.06           C  
ATOM   1872  NE  ARG A 238     -13.438 -14.109  16.422  1.00 89.06           N  
ATOM   1873  NH1 ARG A 238     -11.820 -12.461  16.250  1.00 89.06           N  
ATOM   1874  NH2 ARG A 238     -13.734 -12.328  15.000  1.00 89.06           N  
ATOM   1875  CZ  ARG A 238     -12.992 -12.969  15.898  1.00 89.06           C  
ATOM   1876  N   ASP A 239     -17.047 -18.562  19.906  1.00 89.56           N  
ATOM   1877  CA  ASP A 239     -18.078 -18.812  20.922  1.00 89.56           C  
ATOM   1878  C   ASP A 239     -19.234 -17.828  20.797  1.00 89.56           C  
ATOM   1879  CB  ASP A 239     -17.469 -18.734  22.328  1.00 89.56           C  
ATOM   1880  O   ASP A 239     -19.922 -17.547  21.766  1.00 89.56           O  
ATOM   1881  CG  ASP A 239     -16.516 -19.875  22.625  1.00 89.56           C  
ATOM   1882  OD1 ASP A 239     -16.734 -21.016  22.141  1.00 89.56           O  
ATOM   1883  OD2 ASP A 239     -15.531 -19.656  23.359  1.00 89.56           O  
ATOM   1884  N   GLN A 240     -19.297 -17.172  19.609  1.00 92.19           N  
ATOM   1885  CA  GLN A 240     -20.391 -16.250  19.328  1.00 92.19           C  
ATOM   1886  C   GLN A 240     -21.297 -16.797  18.234  1.00 92.19           C  
ATOM   1887  CB  GLN A 240     -19.844 -14.883  18.938  1.00 92.19           C  
ATOM   1888  O   GLN A 240     -20.844 -17.141  17.141  1.00 92.19           O  
ATOM   1889  CG  GLN A 240     -19.031 -14.203  20.031  1.00 92.19           C  
ATOM   1890  CD  GLN A 240     -19.875 -13.867  21.266  1.00 92.19           C  
ATOM   1891  NE2 GLN A 240     -19.250 -13.938  22.438  1.00 92.19           N  
ATOM   1892  OE1 GLN A 240     -21.062 -13.547  21.156  1.00 92.19           O  
ATOM   1893  N   ALA A 241     -22.547 -16.812  18.547  1.00 93.25           N  
ATOM   1894  CA  ALA A 241     -23.531 -17.266  17.578  1.00 93.25           C  
ATOM   1895  C   ALA A 241     -24.109 -16.094  16.781  1.00 93.25           C  
ATOM   1896  CB  ALA A 241     -24.641 -18.047  18.266  1.00 93.25           C  
ATOM   1897  O   ALA A 241     -24.656 -16.281  15.695  1.00 93.25           O  
ATOM   1898  N   GLY A 242     -23.938 -14.883  17.297  1.00 94.00           N  
ATOM   1899  CA  GLY A 242     -24.344 -13.664  16.609  1.00 94.00           C  
ATOM   1900  C   GLY A 242     -23.266 -13.133  15.672  1.00 94.00           C  
ATOM   1901  O   GLY A 242     -22.125 -13.586  15.703  1.00 94.00           O  
ATOM   1902  N   ARG A 243     -23.719 -12.188  14.734  1.00 95.62           N  
ATOM   1903  CA  ARG A 243     -22.781 -11.484  13.859  1.00 95.62           C  
ATOM   1904  C   ARG A 243     -22.922  -9.977  14.016  1.00 95.62           C  
ATOM   1905  CB  ARG A 243     -23.016 -11.883  12.398  1.00 95.62           C  
ATOM   1906  O   ARG A 243     -23.984  -9.469  14.344  1.00 95.62           O  
ATOM   1907  CG  ARG A 243     -22.812 -13.367  12.133  1.00 95.62           C  
ATOM   1908  CD  ARG A 243     -21.344 -13.773  12.266  1.00 95.62           C  
ATOM   1909  NE  ARG A 243     -21.141 -15.180  11.930  1.00 95.62           N  
ATOM   1910  NH1 ARG A 243     -21.656 -15.977  14.031  1.00 95.62           N  
ATOM   1911  NH2 ARG A 243     -21.078 -17.438  12.359  1.00 95.62           N  
ATOM   1912  CZ  ARG A 243     -21.297 -16.188  12.773  1.00 95.62           C  
ATOM   1913  N   MET A 244     -21.703  -9.312  13.766  1.00 95.81           N  
ATOM   1914  CA  MET A 244     -21.719  -7.852  13.703  1.00 95.81           C  
ATOM   1915  C   MET A 244     -21.156  -7.352  12.375  1.00 95.81           C  
ATOM   1916  CB  MET A 244     -20.938  -7.250  14.867  1.00 95.81           C  
ATOM   1917  O   MET A 244     -20.062  -7.750  11.977  1.00 95.81           O  
ATOM   1918  CG  MET A 244     -21.594  -7.441  16.219  1.00 95.81           C  
ATOM   1919  SD  MET A 244     -20.703  -6.586  17.578  1.00 95.81           S  
ATOM   1920  CE  MET A 244     -22.047  -6.344  18.750  1.00 95.81           C  
ATOM   1921  N   ASN A 245     -21.969  -6.582  11.758  1.00 96.56           N  
ATOM   1922  CA  ASN A 245     -21.469  -5.895  10.578  1.00 96.56           C  
ATOM   1923  C   ASN A 245     -20.938  -4.508  10.922  1.00 96.56           C  
ATOM   1924  CB  ASN A 245     -22.547  -5.797   9.500  1.00 96.56           C  
ATOM   1925  O   ASN A 245     -21.578  -3.754  11.656  1.00 96.56           O  
ATOM   1926  CG  ASN A 245     -22.875  -7.145   8.883  1.00 96.56           C  
ATOM   1927  ND2 ASN A 245     -23.984  -7.207   8.164  1.00 96.56           N  
ATOM   1928  OD1 ASN A 245     -22.141  -8.117   9.055  1.00 96.56           O  
ATOM   1929  N   TYR A 246     -19.812  -4.168  10.406  1.00 96.94           N  
ATOM   1930  CA  TYR A 246     -19.172  -2.893  10.688  1.00 96.94           C  
ATOM   1931  C   TYR A 246     -19.188  -1.983   9.461  1.00 96.94           C  
ATOM   1932  CB  TYR A 246     -17.719  -3.115  11.133  1.00 96.94           C  
ATOM   1933  O   TYR A 246     -18.922  -2.428   8.344  1.00 96.94           O  
ATOM   1934  CG  TYR A 246     -17.578  -4.125  12.250  1.00 96.94           C  
ATOM   1935  CD1 TYR A 246     -17.797  -3.762  13.570  1.00 96.94           C  
ATOM   1936  CD2 TYR A 246     -17.219  -5.438  11.977  1.00 96.94           C  
ATOM   1937  CE1 TYR A 246     -17.672  -4.688  14.602  1.00 96.94           C  
ATOM   1938  CE2 TYR A 246     -17.078  -6.375  13.000  1.00 96.94           C  
ATOM   1939  OH  TYR A 246     -17.172  -6.910  15.320  1.00 96.94           O  
ATOM   1940  CZ  TYR A 246     -17.312  -5.988  14.305  1.00 96.94           C  
ATOM   1941  N   TYR A 247     -19.469  -0.729   9.797  1.00 96.12           N  
ATOM   1942  CA  TYR A 247     -19.578   0.273   8.750  1.00 96.12           C  
ATOM   1943  C   TYR A 247     -18.719   1.490   9.055  1.00 96.12           C  
ATOM   1944  CB  TYR A 247     -21.047   0.701   8.570  1.00 96.12           C  
ATOM   1945  O   TYR A 247     -18.312   1.693  10.195  1.00 96.12           O  
ATOM   1946  CG  TYR A 247     -21.969  -0.430   8.188  1.00 96.12           C  
ATOM   1947  CD1 TYR A 247     -22.297  -0.665   6.852  1.00 96.12           C  
ATOM   1948  CD2 TYR A 247     -22.516  -1.267   9.156  1.00 96.12           C  
ATOM   1949  CE1 TYR A 247     -23.141  -1.704   6.492  1.00 96.12           C  
ATOM   1950  CE2 TYR A 247     -23.359  -2.309   8.805  1.00 96.12           C  
ATOM   1951  OH  TYR A 247     -24.516  -3.551   7.125  1.00 96.12           O  
ATOM   1952  CZ  TYR A 247     -23.672  -2.521   7.473  1.00 96.12           C  
ATOM   1953  N   TRP A 248     -18.469   2.305   8.031  1.00 95.06           N  
ATOM   1954  CA  TRP A 248     -17.750   3.562   8.211  1.00 95.06           C  
ATOM   1955  C   TRP A 248     -18.391   4.676   7.391  1.00 95.06           C  
ATOM   1956  CB  TRP A 248     -16.281   3.400   7.820  1.00 95.06           C  
ATOM   1957  O   TRP A 248     -19.031   4.414   6.367  1.00 95.06           O  
ATOM   1958  CG  TRP A 248     -16.078   3.018   6.387  1.00 95.06           C  
ATOM   1959  CD1 TRP A 248     -16.047   1.753   5.867  1.00 95.06           C  
ATOM   1960  CD2 TRP A 248     -15.867   3.908   5.285  1.00 95.06           C  
ATOM   1961  CE2 TRP A 248     -15.711   3.113   4.129  1.00 95.06           C  
ATOM   1962  CE3 TRP A 248     -15.789   5.301   5.168  1.00 95.06           C  
ATOM   1963  NE1 TRP A 248     -15.828   1.804   4.512  1.00 95.06           N  
ATOM   1964  CH2 TRP A 248     -15.422   5.035   2.777  1.00 95.06           C  
ATOM   1965  CZ2 TRP A 248     -15.492   3.668   2.867  1.00 95.06           C  
ATOM   1966  CZ3 TRP A 248     -15.570   5.852   3.910  1.00 95.06           C  
ATOM   1967  N   THR A 249     -18.312   5.844   7.941  1.00 94.25           N  
ATOM   1968  CA  THR A 249     -18.844   7.008   7.238  1.00 94.25           C  
ATOM   1969  C   THR A 249     -17.875   8.188   7.348  1.00 94.25           C  
ATOM   1970  CB  THR A 249     -20.219   7.414   7.781  1.00 94.25           C  
ATOM   1971  O   THR A 249     -17.359   8.477   8.430  1.00 94.25           O  
ATOM   1972  CG2 THR A 249     -20.812   8.570   6.977  1.00 94.25           C  
ATOM   1973  OG1 THR A 249     -21.109   6.293   7.703  1.00 94.25           O  
ATOM   1974  N   LEU A 250     -17.562   8.797   6.180  1.00 93.19           N  
ATOM   1975  CA  LEU A 250     -16.797  10.039   6.184  1.00 93.19           C  
ATOM   1976  C   LEU A 250     -17.719  11.250   6.258  1.00 93.19           C  
ATOM   1977  CB  LEU A 250     -15.914  10.125   4.930  1.00 93.19           C  
ATOM   1978  O   LEU A 250     -18.562  11.445   5.383  1.00 93.19           O  
ATOM   1979  CG  LEU A 250     -14.758   9.133   4.844  1.00 93.19           C  
ATOM   1980  CD1 LEU A 250     -14.078   9.219   3.479  1.00 93.19           C  
ATOM   1981  CD2 LEU A 250     -13.742   9.391   5.961  1.00 93.19           C  
ATOM   1982  N   VAL A 251     -17.594  12.031   7.305  1.00 94.12           N  
ATOM   1983  CA  VAL A 251     -18.453  13.195   7.516  1.00 94.12           C  
ATOM   1984  C   VAL A 251     -17.688  14.461   7.133  1.00 94.12           C  
ATOM   1985  CB  VAL A 251     -18.938  13.289   8.977  1.00 94.12           C  
ATOM   1986  O   VAL A 251     -16.656  14.781   7.727  1.00 94.12           O  
ATOM   1987  CG1 VAL A 251     -19.906  14.445   9.148  1.00 94.12           C  
ATOM   1988  CG2 VAL A 251     -19.578  11.969   9.406  1.00 94.12           C  
ATOM   1989  N   GLU A 252     -18.156  15.172   6.137  1.00 93.19           N  
ATOM   1990  CA  GLU A 252     -17.516  16.391   5.656  1.00 93.19           C  
ATOM   1991  C   GLU A 252     -17.656  17.531   6.672  1.00 93.19           C  
ATOM   1992  CB  GLU A 252     -18.109  16.812   4.312  1.00 93.19           C  
ATOM   1993  O   GLU A 252     -18.594  17.531   7.484  1.00 93.19           O  
ATOM   1994  CG  GLU A 252     -17.844  15.836   3.182  1.00 93.19           C  
ATOM   1995  CD  GLU A 252     -18.453  16.266   1.854  1.00 93.19           C  
ATOM   1996  OE1 GLU A 252     -18.141  15.641   0.816  1.00 93.19           O  
ATOM   1997  OE2 GLU A 252     -19.234  17.234   1.852  1.00 93.19           O  
ATOM   1998  N   PRO A 253     -16.703  18.469   6.496  1.00 93.62           N  
ATOM   1999  CA  PRO A 253     -16.797  19.625   7.395  1.00 93.62           C  
ATOM   2000  C   PRO A 253     -18.141  20.359   7.277  1.00 93.62           C  
ATOM   2001  CB  PRO A 253     -15.648  20.531   6.945  1.00 93.62           C  
ATOM   2002  O   PRO A 253     -18.578  20.672   6.168  1.00 93.62           O  
ATOM   2003  CG  PRO A 253     -14.672  19.594   6.297  1.00 93.62           C  
ATOM   2004  CD  PRO A 253     -15.438  18.484   5.629  1.00 93.62           C  
ATOM   2005  N   GLY A 254     -18.906  20.531   8.430  1.00 93.38           N  
ATOM   2006  CA  GLY A 254     -20.172  21.250   8.422  1.00 93.38           C  
ATOM   2007  C   GLY A 254     -21.375  20.344   8.242  1.00 93.38           C  
ATOM   2008  O   GLY A 254     -22.516  20.781   8.328  1.00 93.38           O  
ATOM   2009  N   ASP A 255     -21.094  19.062   7.922  1.00 95.12           N  
ATOM   2010  CA  ASP A 255     -22.141  18.062   7.770  1.00 95.12           C  
ATOM   2011  C   ASP A 255     -22.422  17.344   9.094  1.00 95.12           C  
ATOM   2012  CB  ASP A 255     -21.766  17.047   6.691  1.00 95.12           C  
ATOM   2013  O   ASP A 255     -21.625  17.438  10.031  1.00 95.12           O  
ATOM   2014  CG  ASP A 255     -22.969  16.328   6.105  1.00 95.12           C  
ATOM   2015  OD1 ASP A 255     -24.125  16.656   6.477  1.00 95.12           O  
ATOM   2016  OD2 ASP A 255     -22.766  15.422   5.266  1.00 95.12           O  
ATOM   2017  N   LYS A 256     -23.531  16.594   9.195  1.00 95.25           N  
ATOM   2018  CA  LYS A 256     -23.875  15.867  10.414  1.00 95.25           C  
ATOM   2019  C   LYS A 256     -24.188  14.406  10.125  1.00 95.25           C  
ATOM   2020  CB  LYS A 256     -25.062  16.531  11.117  1.00 95.25           C  
ATOM   2021  O   LYS A 256     -24.562  14.055   9.000  1.00 95.25           O  
ATOM   2022  CG  LYS A 256     -26.359  16.469  10.312  1.00 95.25           C  
ATOM   2023  CD  LYS A 256     -27.500  17.172  11.039  1.00 95.25           C  
ATOM   2024  CE  LYS A 256     -28.781  17.125  10.234  1.00 95.25           C  
ATOM   2025  NZ  LYS A 256     -29.875  17.922  10.891  1.00 95.25           N  
ATOM   2026  N   ILE A 257     -23.953  13.555  11.016  1.00 96.19           N  
ATOM   2027  CA  ILE A 257     -24.359  12.156  10.961  1.00 96.19           C  
ATOM   2028  C   ILE A 257     -25.328  11.852  12.094  1.00 96.19           C  
ATOM   2029  CB  ILE A 257     -23.141  11.219  11.039  1.00 96.19           C  
ATOM   2030  O   ILE A 257     -25.109  12.242  13.242  1.00 96.19           O  
ATOM   2031  CG1 ILE A 257     -23.578   9.758  10.883  1.00 96.19           C  
ATOM   2032  CG2 ILE A 257     -22.375  11.422  12.352  1.00 96.19           C  
ATOM   2033  CD1 ILE A 257     -22.422   8.781  10.664  1.00 96.19           C  
ATOM   2034  N   THR A 258     -26.438  11.219  11.656  1.00 96.62           N  
ATOM   2035  CA  THR A 258     -27.516  10.945  12.617  1.00 96.62           C  
ATOM   2036  C   THR A 258     -27.750   9.445  12.742  1.00 96.62           C  
ATOM   2037  CB  THR A 258     -28.812  11.648  12.203  1.00 96.62           C  
ATOM   2038  O   THR A 258     -27.781   8.727  11.742  1.00 96.62           O  
ATOM   2039  CG2 THR A 258     -29.906  11.438  13.242  1.00 96.62           C  
ATOM   2040  OG1 THR A 258     -28.578  13.055  12.062  1.00 96.62           O  
ATOM   2041  N   PHE A 259     -27.906   9.016  13.992  1.00 96.50           N  
ATOM   2042  CA  PHE A 259     -28.250   7.625  14.273  1.00 96.50           C  
ATOM   2043  C   PHE A 259     -29.609   7.516  14.938  1.00 96.50           C  
ATOM   2044  CB  PHE A 259     -27.172   6.988  15.172  1.00 96.50           C  
ATOM   2045  O   PHE A 259     -29.891   8.203  15.930  1.00 96.50           O  
ATOM   2046  CG  PHE A 259     -25.812   6.945  14.547  1.00 96.50           C  
ATOM   2047  CD1 PHE A 259     -25.422   5.867  13.766  1.00 96.50           C  
ATOM   2048  CD2 PHE A 259     -24.906   7.988  14.742  1.00 96.50           C  
ATOM   2049  CE1 PHE A 259     -24.156   5.828  13.188  1.00 96.50           C  
ATOM   2050  CE2 PHE A 259     -23.641   7.957  14.164  1.00 96.50           C  
ATOM   2051  CZ  PHE A 259     -23.266   6.875  13.391  1.00 96.50           C  
ATOM   2052  N   GLU A 260     -30.438   6.773  14.375  1.00 96.44           N  
ATOM   2053  CA  GLU A 260     -31.734   6.402  14.938  1.00 96.44           C  
ATOM   2054  C   GLU A 260     -31.891   4.887  15.016  1.00 96.44           C  
ATOM   2055  CB  GLU A 260     -32.875   7.004  14.117  1.00 96.44           C  
ATOM   2056  O   GLU A 260     -31.750   4.191  14.008  1.00 96.44           O  
ATOM   2057  CG  GLU A 260     -34.250   6.750  14.703  1.00 96.44           C  
ATOM   2058  CD  GLU A 260     -35.375   7.285  13.828  1.00 96.44           C  
ATOM   2059  OE1 GLU A 260     -36.438   6.602  13.695  1.00 96.44           O  
ATOM   2060  OE2 GLU A 260     -35.219   8.391  13.273  1.00 96.44           O  
ATOM   2061  N   ALA A 261     -32.188   4.414  16.266  1.00 96.69           N  
ATOM   2062  CA  ALA A 261     -32.219   2.961  16.375  1.00 96.69           C  
ATOM   2063  C   ALA A 261     -33.188   2.525  17.469  1.00 96.69           C  
ATOM   2064  CB  ALA A 261     -30.812   2.408  16.641  1.00 96.69           C  
ATOM   2065  O   ALA A 261     -33.281   3.176  18.516  1.00 96.69           O  
ATOM   2066  N   THR A 262     -33.938   1.482  17.234  1.00 95.88           N  
ATOM   2067  CA  THR A 262     -34.812   0.878  18.219  1.00 95.88           C  
ATOM   2068  C   THR A 262     -34.188  -0.406  18.781  1.00 95.88           C  
ATOM   2069  CB  THR A 262     -36.188   0.575  17.625  1.00 95.88           C  
ATOM   2070  O   THR A 262     -34.812  -1.092  19.594  1.00 95.88           O  
ATOM   2071  CG2 THR A 262     -36.875   1.854  17.172  1.00 95.88           C  
ATOM   2072  OG1 THR A 262     -36.031  -0.301  16.500  1.00 95.88           O  
ATOM   2073  N   GLY A 263     -32.844  -0.695  18.344  1.00 94.88           N  
ATOM   2074  CA  GLY A 263     -32.062  -1.821  18.797  1.00 94.88           C  
ATOM   2075  C   GLY A 263     -30.953  -2.199  17.812  1.00 94.88           C  
ATOM   2076  O   GLY A 263     -30.875  -1.653  16.719  1.00 94.88           O  
ATOM   2077  N   ASN A 264     -29.906  -2.922  18.172  1.00 96.12           N  
ATOM   2078  CA  ASN A 264     -28.906  -3.607  17.359  1.00 96.12           C  
ATOM   2079  C   ASN A 264     -27.812  -2.646  16.875  1.00 96.12           C  
ATOM   2080  CB  ASN A 264     -29.562  -4.312  16.172  1.00 96.12           C  
ATOM   2081  O   ASN A 264     -26.953  -3.025  16.078  1.00 96.12           O  
ATOM   2082  CG  ASN A 264     -30.469  -5.449  16.594  1.00 96.12           C  
ATOM   2083  ND2 ASN A 264     -29.938  -6.668  16.578  1.00 96.12           N  
ATOM   2084  OD1 ASN A 264     -31.641  -5.230  16.938  1.00 96.12           O  
ATOM   2085  N   LEU A 265     -27.859  -1.327  17.312  1.00 96.38           N  
ATOM   2086  CA  LEU A 265     -26.828  -0.370  16.938  1.00 96.38           C  
ATOM   2087  C   LEU A 265     -25.562  -0.590  17.750  1.00 96.38           C  
ATOM   2088  CB  LEU A 265     -27.328   1.064  17.125  1.00 96.38           C  
ATOM   2089  O   LEU A 265     -25.609  -0.665  18.984  1.00 96.38           O  
ATOM   2090  CG  LEU A 265     -26.297   2.178  16.906  1.00 96.38           C  
ATOM   2091  CD1 LEU A 265     -25.891   2.221  15.430  1.00 96.38           C  
ATOM   2092  CD2 LEU A 265     -26.859   3.523  17.344  1.00 96.38           C  
ATOM   2093  N   VAL A 266     -24.469  -0.873  17.156  1.00 96.50           N  
ATOM   2094  CA  VAL A 266     -23.156  -0.714  17.734  1.00 96.50           C  
ATOM   2095  C   VAL A 266     -22.641   0.707  17.500  1.00 96.50           C  
ATOM   2096  CB  VAL A 266     -22.141  -1.740  17.172  1.00 96.50           C  
ATOM   2097  O   VAL A 266     -22.266   1.056  16.375  1.00 96.50           O  
ATOM   2098  CG1 VAL A 266     -20.781  -1.594  17.828  1.00 96.50           C  
ATOM   2099  CG2 VAL A 266     -22.688  -3.160  17.344  1.00 96.50           C  
ATOM   2100  N   ALA A 267     -22.750   1.498  18.594  1.00 95.62           N  
ATOM   2101  CA  ALA A 267     -22.641   2.953  18.500  1.00 95.62           C  
ATOM   2102  C   ALA A 267     -21.188   3.398  18.516  1.00 95.62           C  
ATOM   2103  CB  ALA A 267     -23.406   3.611  19.656  1.00 95.62           C  
ATOM   2104  O   ALA A 267     -20.344   2.762  19.141  1.00 95.62           O  
ATOM   2105  N   PRO A 268     -20.953   4.461  17.812  1.00 95.81           N  
ATOM   2106  CA  PRO A 268     -19.609   5.027  17.844  1.00 95.81           C  
ATOM   2107  C   PRO A 268     -19.297   5.727  19.156  1.00 95.81           C  
ATOM   2108  CB  PRO A 268     -19.609   6.023  16.672  1.00 95.81           C  
ATOM   2109  O   PRO A 268     -20.141   6.449  19.688  1.00 95.81           O  
ATOM   2110  CG  PRO A 268     -21.047   6.422  16.531  1.00 95.81           C  
ATOM   2111  CD  PRO A 268     -21.906   5.273  16.969  1.00 95.81           C  
ATOM   2112  N   ARG A 269     -18.109   5.500  19.688  1.00 94.19           N  
ATOM   2113  CA  ARG A 269     -17.625   6.230  20.844  1.00 94.19           C  
ATOM   2114  C   ARG A 269     -16.594   7.281  20.438  1.00 94.19           C  
ATOM   2115  CB  ARG A 269     -17.000   5.273  21.875  1.00 94.19           C  
ATOM   2116  O   ARG A 269     -16.656   8.430  20.875  1.00 94.19           O  
ATOM   2117  CG  ARG A 269     -16.453   5.961  23.109  1.00 94.19           C  
ATOM   2118  CD  ARG A 269     -15.930   4.957  24.125  1.00 94.19           C  
ATOM   2119  NE  ARG A 269     -15.367   5.621  25.297  1.00 94.19           N  
ATOM   2120  NH1 ARG A 269     -15.125   3.686  26.531  1.00 94.19           N  
ATOM   2121  NH2 ARG A 269     -14.500   5.703  27.422  1.00 94.19           N  
ATOM   2122  CZ  ARG A 269     -15.000   5.004  26.422  1.00 94.19           C  
ATOM   2123  N   TYR A 270     -15.664   6.863  19.594  1.00 93.94           N  
ATOM   2124  CA  TYR A 270     -14.609   7.734  19.094  1.00 93.94           C  
ATOM   2125  C   TYR A 270     -14.727   7.914  17.578  1.00 93.94           C  
ATOM   2126  CB  TYR A 270     -13.227   7.168  19.438  1.00 93.94           C  
ATOM   2127  O   TYR A 270     -15.297   7.070  16.891  1.00 93.94           O  
ATOM   2128  CG  TYR A 270     -12.914   7.203  20.922  1.00 93.94           C  
ATOM   2129  CD1 TYR A 270     -12.352   8.328  21.500  1.00 93.94           C  
ATOM   2130  CD2 TYR A 270     -13.188   6.105  21.734  1.00 93.94           C  
ATOM   2131  CE1 TYR A 270     -12.062   8.367  22.859  1.00 93.94           C  
ATOM   2132  CE2 TYR A 270     -12.898   6.125  23.094  1.00 93.94           C  
ATOM   2133  OH  TYR A 270     -12.055   7.289  25.000  1.00 93.94           O  
ATOM   2134  CZ  TYR A 270     -12.336   7.262  23.641  1.00 93.94           C  
ATOM   2135  N   ALA A 271     -14.148   9.039  17.094  1.00 94.44           N  
ATOM   2136  CA  ALA A 271     -14.016   9.328  15.672  1.00 94.44           C  
ATOM   2137  C   ALA A 271     -12.617   9.828  15.344  1.00 94.44           C  
ATOM   2138  CB  ALA A 271     -15.062  10.359  15.242  1.00 94.44           C  
ATOM   2139  O   ALA A 271     -11.820  10.125  16.234  1.00 94.44           O  
ATOM   2140  N   PHE A 272     -12.320   9.891  13.961  1.00 93.38           N  
ATOM   2141  CA  PHE A 272     -10.953  10.219  13.586  1.00 93.38           C  
ATOM   2142  C   PHE A 272     -10.930  11.367  12.586  1.00 93.38           C  
ATOM   2143  CB  PHE A 272     -10.250   8.992  12.992  1.00 93.38           C  
ATOM   2144  O   PHE A 272     -11.609  11.320  11.562  1.00 93.38           O  
ATOM   2145  CG  PHE A 272     -10.289   7.777  13.883  1.00 93.38           C  
ATOM   2146  CD1 PHE A 272      -9.281   7.543  14.812  1.00 93.38           C  
ATOM   2147  CD2 PHE A 272     -11.336   6.875  13.797  1.00 93.38           C  
ATOM   2148  CE1 PHE A 272      -9.312   6.422  15.633  1.00 93.38           C  
ATOM   2149  CE2 PHE A 272     -11.383   5.750  14.617  1.00 93.38           C  
ATOM   2150  CZ  PHE A 272     -10.367   5.527  15.539  1.00 93.38           C  
ATOM   2151  N   THR A 273     -10.180  12.375  13.016  1.00 92.44           N  
ATOM   2152  CA  THR A 273      -9.875  13.391  12.008  1.00 92.44           C  
ATOM   2153  C   THR A 273      -8.688  12.969  11.156  1.00 92.44           C  
ATOM   2154  CB  THR A 273      -9.578  14.758  12.664  1.00 92.44           C  
ATOM   2155  O   THR A 273      -7.688  12.469  11.672  1.00 92.44           O  
ATOM   2156  CG2 THR A 273     -10.797  15.273  13.430  1.00 92.44           C  
ATOM   2157  OG1 THR A 273      -8.484  14.609  13.578  1.00 92.44           O  
ATOM   2158  N   MET A 274      -8.828  13.133   9.820  1.00 87.69           N  
ATOM   2159  CA  MET A 274      -7.793  12.617   8.930  1.00 87.69           C  
ATOM   2160  C   MET A 274      -7.172  13.742   8.109  1.00 87.69           C  
ATOM   2161  CB  MET A 274      -8.367  11.547   8.000  1.00 87.69           C  
ATOM   2162  O   MET A 274      -7.879  14.641   7.645  1.00 87.69           O  
ATOM   2163  CG  MET A 274      -9.016  10.383   8.727  1.00 87.69           C  
ATOM   2164  SD  MET A 274      -9.789   9.172   7.582  1.00 87.69           S  
ATOM   2165  CE  MET A 274     -11.180  10.164   6.965  1.00 87.69           C  
ATOM   2166  N   GLU A 275      -5.852  13.688   8.008  1.00 84.81           N  
ATOM   2167  CA  GLU A 275      -5.113  14.555   7.098  1.00 84.81           C  
ATOM   2168  C   GLU A 275      -4.480  13.750   5.965  1.00 84.81           C  
ATOM   2169  CB  GLU A 275      -4.039  15.336   7.848  1.00 84.81           C  
ATOM   2170  O   GLU A 275      -3.775  12.766   6.211  1.00 84.81           O  
ATOM   2171  CG  GLU A 275      -4.594  16.391   8.805  1.00 84.81           C  
ATOM   2172  CD  GLU A 275      -3.521  17.281   9.398  1.00 84.81           C  
ATOM   2173  OE1 GLU A 275      -3.863  18.203  10.172  1.00 84.81           O  
ATOM   2174  OE2 GLU A 275      -2.328  17.062   9.094  1.00 84.81           O  
ATOM   2175  N   LYS A 276      -4.844  14.133   4.797  1.00 80.12           N  
ATOM   2176  CA  LYS A 276      -4.355  13.398   3.635  1.00 80.12           C  
ATOM   2177  C   LYS A 276      -3.006  13.938   3.168  1.00 80.12           C  
ATOM   2178  CB  LYS A 276      -5.367  13.461   2.492  1.00 80.12           C  
ATOM   2179  O   LYS A 276      -2.789  15.148   3.154  1.00 80.12           O  
ATOM   2180  CG  LYS A 276      -6.688  12.766   2.795  1.00 80.12           C  
ATOM   2181  CD  LYS A 276      -7.625  12.797   1.595  1.00 80.12           C  
ATOM   2182  CE  LYS A 276      -8.945  12.102   1.897  1.00 80.12           C  
ATOM   2183  NZ  LYS A 276      -9.867  12.133   0.723  1.00 80.12           N  
ATOM   2184  N   ASP A 277      -2.086  13.055   2.914  1.00 71.50           N  
ATOM   2185  CA  ASP A 277      -0.779  13.344   2.330  1.00 71.50           C  
ATOM   2186  C   ASP A 277      -0.468  12.383   1.183  1.00 71.50           C  
ATOM   2187  CB  ASP A 277       0.316  13.258   3.396  1.00 71.50           C  
ATOM   2188  O   ASP A 277      -0.566  11.164   1.340  1.00 71.50           O  
ATOM   2189  CG  ASP A 277       1.661  13.758   2.904  1.00 71.50           C  
ATOM   2190  OD1 ASP A 277       1.745  14.258   1.762  1.00 71.50           O  
ATOM   2191  OD2 ASP A 277       2.646  13.656   3.666  1.00 71.50           O  
ATOM   2192  N   ALA A 278      -0.360  12.891  -0.060  1.00 64.31           N  
ATOM   2193  CA  ALA A 278      -0.177  12.219  -1.344  1.00 64.31           C  
ATOM   2194  C   ALA A 278       1.048  11.312  -1.316  1.00 64.31           C  
ATOM   2195  CB  ALA A 278      -0.050  13.242  -2.467  1.00 64.31           C  
ATOM   2196  O   ALA A 278       1.153  10.375  -2.117  1.00 64.31           O  
ATOM   2197  N   GLY A 279       1.725  11.062  -0.122  1.00 68.50           N  
ATOM   2198  CA  GLY A 279       2.953  10.289  -0.112  1.00 68.50           C  
ATOM   2199  C   GLY A 279       2.938   9.156   0.899  1.00 68.50           C  
ATOM   2200  O   GLY A 279       3.961   8.508   1.132  1.00 68.50           O  
ATOM   2201  N   SER A 280       1.703   8.883   1.566  1.00 80.19           N  
ATOM   2202  CA  SER A 280       1.540   7.785   2.514  1.00 80.19           C  
ATOM   2203  C   SER A 280       0.913   6.566   1.847  1.00 80.19           C  
ATOM   2204  CB  SER A 280       0.683   8.227   3.701  1.00 80.19           C  
ATOM   2205  O   SER A 280       0.289   6.684   0.790  1.00 80.19           O  
ATOM   2206  OG  SER A 280       0.575   7.180   4.656  1.00 80.19           O  
ATOM   2207  N   GLY A 281       1.130   5.402   2.273  1.00 87.06           N  
ATOM   2208  CA  GLY A 281       0.583   4.172   1.729  1.00 87.06           C  
ATOM   2209  C   GLY A 281       0.615   3.018   2.717  1.00 87.06           C  
ATOM   2210  O   GLY A 281       1.069   3.178   3.852  1.00 87.06           O  
ATOM   2211  N   ILE A 282       0.008   1.923   2.305  1.00 89.38           N  
ATOM   2212  CA  ILE A 282      -0.013   0.716   3.123  1.00 89.38           C  
ATOM   2213  C   ILE A 282       0.879  -0.351   2.492  1.00 89.38           C  
ATOM   2214  CB  ILE A 282      -1.451   0.177   3.299  1.00 89.38           C  
ATOM   2215  O   ILE A 282       0.766  -0.637   1.298  1.00 89.38           O  
ATOM   2216  CG1 ILE A 282      -2.344   1.240   3.947  1.00 89.38           C  
ATOM   2217  CG2 ILE A 282      -1.447  -1.113   4.121  1.00 89.38           C  
ATOM   2218  CD1 ILE A 282      -3.826   0.896   3.934  1.00 89.38           C  
ATOM   2219  N   ILE A 283       1.837  -0.905   3.287  1.00 90.94           N  
ATOM   2220  CA  ILE A 283       2.670  -1.992   2.783  1.00 90.94           C  
ATOM   2221  C   ILE A 283       2.479  -3.232   3.652  1.00 90.94           C  
ATOM   2222  CB  ILE A 283       4.160  -1.589   2.744  1.00 90.94           C  
ATOM   2223  O   ILE A 283       2.316  -3.127   4.871  1.00 90.94           O  
ATOM   2224  CG1 ILE A 283       4.367  -0.401   1.798  1.00 90.94           C  
ATOM   2225  CG2 ILE A 283       5.031  -2.779   2.326  1.00 90.94           C  
ATOM   2226  CD1 ILE A 283       5.773   0.187   1.841  1.00 90.94           C  
ATOM   2227  N   ILE A 284       2.471  -4.305   2.996  1.00 90.88           N  
ATOM   2228  CA  ILE A 284       2.467  -5.582   3.699  1.00 90.88           C  
ATOM   2229  C   ILE A 284       3.887  -6.141   3.764  1.00 90.88           C  
ATOM   2230  CB  ILE A 284       1.522  -6.598   3.020  1.00 90.88           C  
ATOM   2231  O   ILE A 284       4.477  -6.473   2.732  1.00 90.88           O  
ATOM   2232  CG1 ILE A 284       0.092  -6.047   2.971  1.00 90.88           C  
ATOM   2233  CG2 ILE A 284       1.566  -7.945   3.746  1.00 90.88           C  
ATOM   2234  CD1 ILE A 284      -0.873  -6.902   2.162  1.00 90.88           C  
ATOM   2235  N   SER A 285       4.426  -6.156   5.000  1.00 91.19           N  
ATOM   2236  CA  SER A 285       5.812  -6.586   5.137  1.00 91.19           C  
ATOM   2237  C   SER A 285       6.082  -7.156   6.527  1.00 91.19           C  
ATOM   2238  CB  SER A 285       6.766  -5.422   4.863  1.00 91.19           C  
ATOM   2239  O   SER A 285       5.578  -6.633   7.527  1.00 91.19           O  
ATOM   2240  OG  SER A 285       8.109  -5.820   5.035  1.00 91.19           O  
ATOM   2241  N   ASP A 286       6.883  -8.211   6.551  1.00 89.88           N  
ATOM   2242  CA  ASP A 286       7.297  -8.805   7.820  1.00 89.88           C  
ATOM   2243  C   ASP A 286       8.680  -8.312   8.227  1.00 89.88           C  
ATOM   2244  CB  ASP A 286       7.285 -10.328   7.723  1.00 89.88           C  
ATOM   2245  O   ASP A 286       9.242  -8.789   9.219  1.00 89.88           O  
ATOM   2246  CG  ASP A 286       5.895 -10.906   7.531  1.00 89.88           C  
ATOM   2247  OD1 ASP A 286       4.941 -10.422   8.180  1.00 89.88           O  
ATOM   2248  OD2 ASP A 286       5.746 -11.844   6.719  1.00 89.88           O  
ATOM   2249  N   THR A 287       9.148  -7.438   7.527  1.00 89.44           N  
ATOM   2250  CA  THR A 287      10.469  -6.859   7.766  1.00 89.44           C  
ATOM   2251  C   THR A 287      10.445  -5.938   8.984  1.00 89.44           C  
ATOM   2252  CB  THR A 287      10.969  -6.082   6.539  1.00 89.44           C  
ATOM   2253  O   THR A 287       9.492  -5.172   9.164  1.00 89.44           O  
ATOM   2254  CG2 THR A 287      12.406  -5.609   6.734  1.00 89.44           C  
ATOM   2255  OG1 THR A 287      10.906  -6.930   5.383  1.00 89.44           O  
ATOM   2256  N   PRO A 288      11.477  -5.953   9.812  1.00 87.12           N  
ATOM   2257  CA  PRO A 288      11.492  -5.098  11.000  1.00 87.12           C  
ATOM   2258  C   PRO A 288      11.781  -3.633  10.672  1.00 87.12           C  
ATOM   2259  CB  PRO A 288      12.625  -5.691  11.844  1.00 87.12           C  
ATOM   2260  O   PRO A 288      12.398  -3.336   9.648  1.00 87.12           O  
ATOM   2261  CG  PRO A 288      13.523  -6.363  10.859  1.00 87.12           C  
ATOM   2262  CD  PRO A 288      12.695  -6.828   9.695  1.00 87.12           C  
ATOM   2263  N   VAL A 289      11.227  -2.756  11.594  1.00 90.12           N  
ATOM   2264  CA  VAL A 289      11.430  -1.318  11.461  1.00 90.12           C  
ATOM   2265  C   VAL A 289      12.781  -0.930  12.070  1.00 90.12           C  
ATOM   2266  CB  VAL A 289      10.297  -0.518  12.133  1.00 90.12           C  
ATOM   2267  O   VAL A 289      13.094  -1.322  13.195  1.00 90.12           O  
ATOM   2268  CG1 VAL A 289      10.539   0.984  12.008  1.00 90.12           C  
ATOM   2269  CG2 VAL A 289       8.945  -0.894  11.523  1.00 90.12           C  
ATOM   2270  N   HIS A 290      13.617  -0.202  11.328  1.00 91.50           N  
ATOM   2271  CA  HIS A 290      14.930   0.250  11.789  1.00 91.50           C  
ATOM   2272  C   HIS A 290      15.008   1.772  11.812  1.00 91.50           C  
ATOM   2273  CB  HIS A 290      16.031  -0.321  10.898  1.00 91.50           C  
ATOM   2274  O   HIS A 290      14.203   2.451  11.172  1.00 91.50           O  
ATOM   2275  CG  HIS A 290      16.188  -1.806  11.000  1.00 91.50           C  
ATOM   2276  CD2 HIS A 290      15.555  -2.809  10.344  1.00 91.50           C  
ATOM   2277  ND1 HIS A 290      17.062  -2.410  11.867  1.00 91.50           N  
ATOM   2278  CE1 HIS A 290      16.969  -3.723  11.742  1.00 91.50           C  
ATOM   2279  NE2 HIS A 290      16.062  -3.990  10.820  1.00 91.50           N  
ATOM   2280  N   ASP A 291      15.906   2.285  12.688  1.00 90.06           N  
ATOM   2281  CA  ASP A 291      16.125   3.723  12.781  1.00 90.06           C  
ATOM   2282  C   ASP A 291      16.969   4.227  11.617  1.00 90.06           C  
ATOM   2283  CB  ASP A 291      16.812   4.070  14.109  1.00 90.06           C  
ATOM   2284  O   ASP A 291      18.203   4.246  11.695  1.00 90.06           O  
ATOM   2285  CG  ASP A 291      16.875   5.566  14.367  1.00 90.06           C  
ATOM   2286  OD1 ASP A 291      16.172   6.336  13.680  1.00 90.06           O  
ATOM   2287  OD2 ASP A 291      17.625   5.980  15.273  1.00 90.06           O  
ATOM   2288  N   CYS A 292      16.438   4.316  10.453  1.00 92.56           N  
ATOM   2289  CA  CYS A 292      17.062   4.793   9.227  1.00 92.56           C  
ATOM   2290  C   CYS A 292      16.094   5.672   8.438  1.00 92.56           C  
ATOM   2291  CB  CYS A 292      17.516   3.619   8.359  1.00 92.56           C  
ATOM   2292  O   CYS A 292      14.891   5.633   8.656  1.00 92.56           O  
ATOM   2293  SG  CYS A 292      16.172   2.525   7.852  1.00 92.56           S  
ATOM   2294  N   ASN A 293      16.672   6.539   7.609  1.00 92.38           N  
ATOM   2295  CA  ASN A 293      15.891   7.449   6.773  1.00 92.38           C  
ATOM   2296  C   ASN A 293      16.047   7.129   5.293  1.00 92.38           C  
ATOM   2297  CB  ASN A 293      16.297   8.898   7.051  1.00 92.38           C  
ATOM   2298  O   ASN A 293      17.156   6.852   4.828  1.00 92.38           O  
ATOM   2299  CG  ASN A 293      15.234   9.891   6.598  1.00 92.38           C  
ATOM   2300  ND2 ASN A 293      15.516  11.180   6.770  1.00 92.38           N  
ATOM   2301  OD1 ASN A 293      14.180   9.508   6.098  1.00 92.38           O  
ATOM   2302  N   THR A 294      14.859   7.207   4.578  1.00 91.88           N  
ATOM   2303  CA  THR A 294      14.914   6.922   3.148  1.00 91.88           C  
ATOM   2304  C   THR A 294      13.883   7.754   2.391  1.00 91.88           C  
ATOM   2305  CB  THR A 294      14.680   5.430   2.867  1.00 91.88           C  
ATOM   2306  O   THR A 294      12.930   8.258   2.984  1.00 91.88           O  
ATOM   2307  CG2 THR A 294      13.258   5.020   3.230  1.00 91.88           C  
ATOM   2308  OG1 THR A 294      14.898   5.168   1.476  1.00 91.88           O  
ATOM   2309  N   THR A 295      14.133   7.902   1.107  1.00 90.94           N  
ATOM   2310  CA  THR A 295      13.195   8.617   0.257  1.00 90.94           C  
ATOM   2311  C   THR A 295      12.312   7.641  -0.520  1.00 90.94           C  
ATOM   2312  CB  THR A 295      13.922   9.547  -0.727  1.00 90.94           C  
ATOM   2313  O   THR A 295      11.281   8.031  -1.074  1.00 90.94           O  
ATOM   2314  CG2 THR A 295      14.711  10.625   0.015  1.00 90.94           C  
ATOM   2315  OG1 THR A 295      14.828   8.773  -1.523  1.00 90.94           O  
ATOM   2316  N   CYS A 296      12.758   6.379  -0.541  1.00 91.88           N  
ATOM   2317  CA  CYS A 296      12.039   5.328  -1.257  1.00 91.88           C  
ATOM   2318  C   CYS A 296      11.938   4.062  -0.414  1.00 91.88           C  
ATOM   2319  CB  CYS A 296      12.727   5.016  -2.584  1.00 91.88           C  
ATOM   2320  O   CYS A 296      12.961   3.475  -0.048  1.00 91.88           O  
ATOM   2321  SG  CYS A 296      11.930   3.701  -3.529  1.00 91.88           S  
ATOM   2322  N   GLN A 297      10.664   3.631  -0.267  1.00 93.44           N  
ATOM   2323  CA  GLN A 297      10.414   2.459   0.567  1.00 93.44           C  
ATOM   2324  C   GLN A 297       9.586   1.419  -0.178  1.00 93.44           C  
ATOM   2325  CB  GLN A 297       9.711   2.861   1.864  1.00 93.44           C  
ATOM   2326  O   GLN A 297       8.586   1.757  -0.818  1.00 93.44           O  
ATOM   2327  CG  GLN A 297       9.523   1.712   2.846  1.00 93.44           C  
ATOM   2328  CD  GLN A 297      10.836   1.209   3.418  1.00 93.44           C  
ATOM   2329  NE2 GLN A 297      11.000  -0.109   3.461  1.00 93.44           N  
ATOM   2330  OE1 GLN A 297      11.695   1.999   3.816  1.00 93.44           O  
ATOM   2331  N   THR A 298      10.062   0.103  -0.025  1.00 93.31           N  
ATOM   2332  CA  THR A 298       9.312  -1.037  -0.543  1.00 93.31           C  
ATOM   2333  C   THR A 298       9.062  -2.068   0.555  1.00 93.31           C  
ATOM   2334  CB  THR A 298      10.055  -1.702  -1.720  1.00 93.31           C  
ATOM   2335  O   THR A 298       9.672  -1.999   1.624  1.00 93.31           O  
ATOM   2336  CG2 THR A 298      10.531  -0.662  -2.729  1.00 93.31           C  
ATOM   2337  OG1 THR A 298      11.188  -2.420  -1.218  1.00 93.31           O  
ATOM   2338  N   PRO A 299       8.086  -2.975   0.239  1.00 92.00           N  
ATOM   2339  CA  PRO A 299       7.859  -4.023   1.237  1.00 92.00           C  
ATOM   2340  C   PRO A 299       9.117  -4.836   1.533  1.00 92.00           C  
ATOM   2341  CB  PRO A 299       6.781  -4.895   0.593  1.00 92.00           C  
ATOM   2342  O   PRO A 299       9.250  -5.410   2.619  1.00 92.00           O  
ATOM   2343  CG  PRO A 299       6.031  -3.971  -0.309  1.00 92.00           C  
ATOM   2344  CD  PRO A 299       7.004  -3.000  -0.916  1.00 92.00           C  
ATOM   2345  N   GLU A 300      10.039  -4.891   0.613  1.00 92.19           N  
ATOM   2346  CA  GLU A 300      11.258  -5.684   0.739  1.00 92.19           C  
ATOM   2347  C   GLU A 300      12.367  -4.883   1.403  1.00 92.19           C  
ATOM   2348  CB  GLU A 300      11.711  -6.188  -0.632  1.00 92.19           C  
ATOM   2349  O   GLU A 300      13.328  -5.453   1.932  1.00 92.19           O  
ATOM   2350  CG  GLU A 300      10.766  -7.199  -1.265  1.00 92.19           C  
ATOM   2351  CD  GLU A 300      11.336  -7.855  -2.512  1.00 92.19           C  
ATOM   2352  OE1 GLU A 300      10.617  -8.648  -3.162  1.00 92.19           O  
ATOM   2353  OE2 GLU A 300      12.516  -7.574  -2.840  1.00 92.19           O  
ATOM   2354  N   GLY A 301      12.234  -3.559   1.446  1.00 92.50           N  
ATOM   2355  CA  GLY A 301      13.234  -2.695   2.049  1.00 92.50           C  
ATOM   2356  C   GLY A 301      13.461  -1.411   1.271  1.00 92.50           C  
ATOM   2357  O   GLY A 301      12.945  -1.249   0.166  1.00 92.50           O  
ATOM   2358  N   ALA A 302      14.281  -0.488   1.889  1.00 92.62           N  
ATOM   2359  CA  ALA A 302      14.516   0.824   1.291  1.00 92.62           C  
ATOM   2360  C   ALA A 302      15.477   0.722   0.108  1.00 92.62           C  
ATOM   2361  CB  ALA A 302      15.070   1.793   2.334  1.00 92.62           C  
ATOM   2362  O   ALA A 302      16.391  -0.100   0.115  1.00 92.62           O  
ATOM   2363  N   ILE A 303      15.180   1.493  -0.922  1.00 92.69           N  
ATOM   2364  CA  ILE A 303      16.016   1.572  -2.111  1.00 92.69           C  
ATOM   2365  C   ILE A 303      16.750   2.918  -2.145  1.00 92.69           C  
ATOM   2366  CB  ILE A 303      15.195   1.374  -3.402  1.00 92.69           C  
ATOM   2367  O   ILE A 303      16.109   3.973  -2.066  1.00 92.69           O  
ATOM   2368  CG1 ILE A 303      14.508   0.006  -3.389  1.00 92.69           C  
ATOM   2369  CG2 ILE A 303      16.078   1.527  -4.641  1.00 92.69           C  
ATOM   2370  CD1 ILE A 303      13.508  -0.194  -4.520  1.00 92.69           C  
ATOM   2371  N   ASN A 304      18.031   2.883  -2.148  1.00 90.12           N  
ATOM   2372  CA  ASN A 304      18.859   4.074  -2.305  1.00 90.12           C  
ATOM   2373  C   ASN A 304      19.656   4.039  -3.609  1.00 90.12           C  
ATOM   2374  CB  ASN A 304      19.812   4.230  -1.113  1.00 90.12           C  
ATOM   2375  O   ASN A 304      20.719   3.410  -3.684  1.00 90.12           O  
ATOM   2376  CG  ASN A 304      20.453   5.602  -1.053  1.00 90.12           C  
ATOM   2377  ND2 ASN A 304      21.359   5.797  -0.095  1.00 90.12           N  
ATOM   2378  OD1 ASN A 304      20.141   6.484  -1.858  1.00 90.12           O  
ATOM   2379  N   THR A 305      19.000   4.668  -4.633  1.00 88.00           N  
ATOM   2380  CA  THR A 305      19.656   4.590  -5.934  1.00 88.00           C  
ATOM   2381  C   THR A 305      19.359   5.840  -6.762  1.00 88.00           C  
ATOM   2382  CB  THR A 305      19.219   3.338  -6.711  1.00 88.00           C  
ATOM   2383  O   THR A 305      18.359   6.516  -6.535  1.00 88.00           O  
ATOM   2384  CG2 THR A 305      17.719   3.361  -6.980  1.00 88.00           C  
ATOM   2385  OG1 THR A 305      19.922   3.285  -7.961  1.00 88.00           O  
ATOM   2386  N   SER A 306      20.297   6.152  -7.629  1.00 85.94           N  
ATOM   2387  CA  SER A 306      20.078   7.254  -8.562  1.00 85.94           C  
ATOM   2388  C   SER A 306      19.594   6.742  -9.914  1.00 85.94           C  
ATOM   2389  CB  SER A 306      21.375   8.047  -8.758  1.00 85.94           C  
ATOM   2390  O   SER A 306      19.438   7.520 -10.859  1.00 85.94           O  
ATOM   2391  OG  SER A 306      22.406   7.219  -9.258  1.00 85.94           O  
ATOM   2392  N   LEU A 307      19.375   5.422  -9.977  1.00 89.38           N  
ATOM   2393  CA  LEU A 307      18.922   4.809 -11.219  1.00 89.38           C  
ATOM   2394  C   LEU A 307      17.438   5.090 -11.438  1.00 89.38           C  
ATOM   2395  CB  LEU A 307      19.156   3.299 -11.195  1.00 89.38           C  
ATOM   2396  O   LEU A 307      16.672   5.254 -10.477  1.00 89.38           O  
ATOM   2397  CG  LEU A 307      20.625   2.854 -11.133  1.00 89.38           C  
ATOM   2398  CD1 LEU A 307      20.719   1.342 -10.945  1.00 89.38           C  
ATOM   2399  CD2 LEU A 307      21.375   3.287 -12.391  1.00 89.38           C  
ATOM   2400  N   PRO A 308      17.047   5.090 -12.625  1.00 84.69           N  
ATOM   2401  CA  PRO A 308      15.688   5.512 -12.992  1.00 84.69           C  
ATOM   2402  C   PRO A 308      14.656   4.398 -12.805  1.00 84.69           C  
ATOM   2403  CB  PRO A 308      15.820   5.891 -14.469  1.00 84.69           C  
ATOM   2404  O   PRO A 308      13.469   4.680 -12.625  1.00 84.69           O  
ATOM   2405  CG  PRO A 308      17.000   5.109 -14.961  1.00 84.69           C  
ATOM   2406  CD  PRO A 308      17.969   4.945 -13.828  1.00 84.69           C  
ATOM   2407  N   PHE A 309      15.188   3.078 -12.820  1.00 91.19           N  
ATOM   2408  CA  PHE A 309      14.250   1.968 -12.703  1.00 91.19           C  
ATOM   2409  C   PHE A 309      14.656   1.028 -11.578  1.00 91.19           C  
ATOM   2410  CB  PHE A 309      14.164   1.196 -14.031  1.00 91.19           C  
ATOM   2411  O   PHE A 309      15.828   0.975 -11.203  1.00 91.19           O  
ATOM   2412  CG  PHE A 309      13.781   2.051 -15.203  1.00 91.19           C  
ATOM   2413  CD1 PHE A 309      12.477   2.500 -15.359  1.00 91.19           C  
ATOM   2414  CD2 PHE A 309      14.727   2.402 -16.156  1.00 91.19           C  
ATOM   2415  CE1 PHE A 309      12.117   3.289 -16.453  1.00 91.19           C  
ATOM   2416  CE2 PHE A 309      14.375   3.191 -17.250  1.00 91.19           C  
ATOM   2417  CZ  PHE A 309      13.070   3.633 -17.391  1.00 91.19           C  
ATOM   2418  N   GLN A 310      13.648   0.291 -11.055  1.00 93.31           N  
ATOM   2419  CA  GLN A 310      13.875  -0.754 -10.062  1.00 93.31           C  
ATOM   2420  C   GLN A 310      13.016  -1.981 -10.352  1.00 93.31           C  
ATOM   2421  CB  GLN A 310      13.586  -0.230  -8.656  1.00 93.31           C  
ATOM   2422  O   GLN A 310      11.969  -1.876 -11.000  1.00 93.31           O  
ATOM   2423  CG  GLN A 310      12.125   0.117  -8.422  1.00 93.31           C  
ATOM   2424  CD  GLN A 310      11.312  -1.060  -7.902  1.00 93.31           C  
ATOM   2425  NE2 GLN A 310      10.000  -1.007  -8.094  1.00 93.31           N  
ATOM   2426  OE1 GLN A 310      11.867  -2.010  -7.340  1.00 93.31           O  
ATOM   2427  N   ASN A 311      13.594  -3.162  -9.938  1.00 92.88           N  
ATOM   2428  CA  ASN A 311      12.844  -4.406 -10.086  1.00 92.88           C  
ATOM   2429  C   ASN A 311      12.680  -5.121  -8.750  1.00 92.88           C  
ATOM   2430  CB  ASN A 311      13.523  -5.328 -11.102  1.00 92.88           C  
ATOM   2431  O   ASN A 311      12.578  -6.348  -8.703  1.00 92.88           O  
ATOM   2432  CG  ASN A 311      14.844  -5.879 -10.594  1.00 92.88           C  
ATOM   2433  ND2 ASN A 311      15.359  -6.898 -11.266  1.00 92.88           N  
ATOM   2434  OD1 ASN A 311      15.398  -5.387  -9.602  1.00 92.88           O  
ATOM   2435  N   VAL A 312      12.664  -4.402  -7.680  1.00 91.56           N  
ATOM   2436  CA  VAL A 312      12.570  -4.918  -6.316  1.00 91.56           C  
ATOM   2437  C   VAL A 312      11.109  -5.227  -5.980  1.00 91.56           C  
ATOM   2438  CB  VAL A 312      13.148  -3.920  -5.289  1.00 91.56           C  
ATOM   2439  O   VAL A 312      10.781  -6.352  -5.594  1.00 91.56           O  
ATOM   2440  CG1 VAL A 312      12.930  -4.422  -3.863  1.00 91.56           C  
ATOM   2441  CG2 VAL A 312      14.633  -3.686  -5.559  1.00 91.56           C  
ATOM   2442  N   HIS A 313      10.219  -4.223  -6.070  1.00 90.62           N  
ATOM   2443  CA  HIS A 313       8.797  -4.441  -5.801  1.00 90.62           C  
ATOM   2444  C   HIS A 313       7.934  -3.416  -6.527  1.00 90.62           C  
ATOM   2445  CB  HIS A 313       8.523  -4.383  -4.297  1.00 90.62           C  
ATOM   2446  O   HIS A 313       8.297  -2.238  -6.609  1.00 90.62           O  
ATOM   2447  CG  HIS A 313       7.227  -5.004  -3.898  1.00 90.62           C  
ATOM   2448  CD2 HIS A 313       6.949  -6.203  -3.334  1.00 90.62           C  
ATOM   2449  ND1 HIS A 313       6.016  -4.375  -4.078  1.00 90.62           N  
ATOM   2450  CE1 HIS A 313       5.047  -5.160  -3.637  1.00 90.62           C  
ATOM   2451  NE2 HIS A 313       5.590  -6.277  -3.180  1.00 90.62           N  
ATOM   2452  N   PRO A 314       6.766  -3.828  -7.047  1.00 87.12           N  
ATOM   2453  CA  PRO A 314       5.875  -2.920  -7.773  1.00 87.12           C  
ATOM   2454  C   PRO A 314       5.215  -1.888  -6.859  1.00 87.12           C  
ATOM   2455  CB  PRO A 314       4.828  -3.861  -8.375  1.00 87.12           C  
ATOM   2456  O   PRO A 314       4.828  -0.811  -7.320  1.00 87.12           O  
ATOM   2457  CG  PRO A 314       4.914  -5.105  -7.555  1.00 87.12           C  
ATOM   2458  CD  PRO A 314       6.316  -5.238  -7.035  1.00 87.12           C  
ATOM   2459  N   ILE A 315       5.055  -2.248  -5.570  1.00 87.12           N  
ATOM   2460  CA  ILE A 315       4.465  -1.312  -4.617  1.00 87.12           C  
ATOM   2461  C   ILE A 315       5.570  -0.528  -3.916  1.00 87.12           C  
ATOM   2462  CB  ILE A 315       3.584  -2.043  -3.580  1.00 87.12           C  
ATOM   2463  O   ILE A 315       6.406  -1.109  -3.221  1.00 87.12           O  
ATOM   2464  CG1 ILE A 315       2.449  -2.801  -4.281  1.00 87.12           C  
ATOM   2465  CG2 ILE A 315       3.027  -1.055  -2.553  1.00 87.12           C  
ATOM   2466  CD1 ILE A 315       1.626  -3.682  -3.352  1.00 87.12           C  
ATOM   2467  N   THR A 316       5.566   0.813  -4.152  1.00 88.81           N  
ATOM   2468  CA  THR A 316       6.602   1.663  -3.572  1.00 88.81           C  
ATOM   2469  C   THR A 316       5.980   2.893  -2.910  1.00 88.81           C  
ATOM   2470  CB  THR A 316       7.617   2.109  -4.641  1.00 88.81           C  
ATOM   2471  O   THR A 316       4.914   3.354  -3.320  1.00 88.81           O  
ATOM   2472  CG2 THR A 316       8.289   0.906  -5.293  1.00 88.81           C  
ATOM   2473  OG1 THR A 316       6.945   2.873  -5.645  1.00 88.81           O  
ATOM   2474  N   ILE A 317       6.570   3.418  -1.846  1.00 87.94           N  
ATOM   2475  CA  ILE A 317       6.121   4.621  -1.153  1.00 87.94           C  
ATOM   2476  C   ILE A 317       7.262   5.637  -1.092  1.00 87.94           C  
ATOM   2477  CB  ILE A 317       5.617   4.297   0.271  1.00 87.94           C  
ATOM   2478  O   ILE A 317       8.375   5.305  -0.685  1.00 87.94           O  
ATOM   2479  CG1 ILE A 317       4.492   3.258   0.214  1.00 87.94           C  
ATOM   2480  CG2 ILE A 317       5.148   5.570   0.981  1.00 87.94           C  
ATOM   2481  CD1 ILE A 317       4.062   2.734   1.577  1.00 87.94           C  
ATOM   2482  N   GLY A 318       7.008   6.891  -1.527  1.00 86.69           N  
ATOM   2483  CA  GLY A 318       8.031   7.926  -1.565  1.00 86.69           C  
ATOM   2484  C   GLY A 318       8.594   8.156  -2.955  1.00 86.69           C  
ATOM   2485  O   GLY A 318       7.953   7.832  -3.955  1.00 86.69           O  
ATOM   2486  N   LYS A 319       9.750   8.719  -3.049  1.00 87.94           N  
ATOM   2487  CA  LYS A 319      10.422   8.984  -4.316  1.00 87.94           C  
ATOM   2488  C   LYS A 319      11.250   7.781  -4.766  1.00 87.94           C  
ATOM   2489  CB  LYS A 319      11.320  10.219  -4.199  1.00 87.94           C  
ATOM   2490  O   LYS A 319      12.445   7.703  -4.480  1.00 87.94           O  
ATOM   2491  CG  LYS A 319      10.555  11.516  -3.965  1.00 87.94           C  
ATOM   2492  CD  LYS A 319      11.492  12.719  -3.947  1.00 87.94           C  
ATOM   2493  CE  LYS A 319      10.727  14.016  -3.691  1.00 87.94           C  
ATOM   2494  NZ  LYS A 319      11.648  15.188  -3.621  1.00 87.94           N  
ATOM   2495  N   CYS A 320      10.555   6.773  -5.395  1.00 89.69           N  
ATOM   2496  CA  CYS A 320      11.203   5.535  -5.801  1.00 89.69           C  
ATOM   2497  C   CYS A 320      11.344   5.465  -7.316  1.00 89.69           C  
ATOM   2498  CB  CYS A 320      10.422   4.324  -5.293  1.00 89.69           C  
ATOM   2499  O   CYS A 320      10.500   5.988  -8.047  1.00 89.69           O  
ATOM   2500  SG  CYS A 320      10.219   4.293  -3.500  1.00 89.69           S  
ATOM   2501  N   PRO A 321      12.555   4.855  -7.750  1.00 88.62           N  
ATOM   2502  CA  PRO A 321      12.633   4.551  -9.180  1.00 88.62           C  
ATOM   2503  C   PRO A 321      11.469   3.688  -9.664  1.00 88.62           C  
ATOM   2504  CB  PRO A 321      13.961   3.803  -9.312  1.00 88.62           C  
ATOM   2505  O   PRO A 321      10.891   2.930  -8.875  1.00 88.62           O  
ATOM   2506  CG  PRO A 321      14.719   4.152  -8.078  1.00 88.62           C  
ATOM   2507  CD  PRO A 321      13.734   4.445  -6.980  1.00 88.62           C  
ATOM   2508  N   LYS A 322      11.133   3.783 -10.883  1.00 86.69           N  
ATOM   2509  CA  LYS A 322       9.938   3.115 -11.406  1.00 86.69           C  
ATOM   2510  C   LYS A 322      10.180   1.617 -11.570  1.00 86.69           C  
ATOM   2511  CB  LYS A 322       9.523   3.727 -12.742  1.00 86.69           C  
ATOM   2512  O   LYS A 322      11.234   1.199 -12.039  1.00 86.69           O  
ATOM   2513  CG  LYS A 322       9.047   5.172 -12.641  1.00 86.69           C  
ATOM   2514  CD  LYS A 322       7.770   5.285 -11.828  1.00 86.69           C  
ATOM   2515  CE  LYS A 322       7.289   6.727 -11.734  1.00 86.69           C  
ATOM   2516  NZ  LYS A 322       6.078   6.855 -10.875  1.00 86.69           N  
ATOM   2517  N   TYR A 323       9.148   0.924 -11.234  1.00 89.19           N  
ATOM   2518  CA  TYR A 323       9.234  -0.531 -11.289  1.00 89.19           C  
ATOM   2519  C   TYR A 323       9.125  -1.034 -12.719  1.00 89.19           C  
ATOM   2520  CB  TYR A 323       8.141  -1.165 -10.430  1.00 89.19           C  
ATOM   2521  O   TYR A 323       8.258  -0.589 -13.477  1.00 89.19           O  
ATOM   2522  CG  TYR A 323       8.125  -2.674 -10.469  1.00 89.19           C  
ATOM   2523  CD1 TYR A 323       7.266  -3.359 -11.320  1.00 89.19           C  
ATOM   2524  CD2 TYR A 323       8.984  -3.418  -9.664  1.00 89.19           C  
ATOM   2525  CE1 TYR A 323       7.250  -4.750 -11.367  1.00 89.19           C  
ATOM   2526  CE2 TYR A 323       8.977  -4.809  -9.695  1.00 89.19           C  
ATOM   2527  OH  TYR A 323       8.102  -6.840 -10.586  1.00 89.19           O  
ATOM   2528  CZ  TYR A 323       8.109  -5.465 -10.547  1.00 89.19           C  
ATOM   2529  N   VAL A 324       9.969  -1.928 -13.133  1.00 89.25           N  
ATOM   2530  CA  VAL A 324       9.953  -2.611 -14.422  1.00 89.25           C  
ATOM   2531  C   VAL A 324      10.148  -4.113 -14.211  1.00 89.25           C  
ATOM   2532  CB  VAL A 324      11.047  -2.062 -15.367  1.00 89.25           C  
ATOM   2533  O   VAL A 324      11.062  -4.535 -13.500  1.00 89.25           O  
ATOM   2534  CG1 VAL A 324      11.031  -2.807 -16.703  1.00 89.25           C  
ATOM   2535  CG2 VAL A 324      10.852  -0.562 -15.586  1.00 89.25           C  
ATOM   2536  N   ARG A 325       9.242  -4.832 -14.758  1.00 87.56           N  
ATOM   2537  CA  ARG A 325       9.281  -6.285 -14.617  1.00 87.56           C  
ATOM   2538  C   ARG A 325      10.305  -6.898 -15.562  1.00 87.56           C  
ATOM   2539  CB  ARG A 325       7.898  -6.887 -14.883  1.00 87.56           C  
ATOM   2540  O   ARG A 325       9.945  -7.594 -16.516  1.00 87.56           O  
ATOM   2541  CG  ARG A 325       7.758  -8.328 -14.414  1.00 87.56           C  
ATOM   2542  CD  ARG A 325       6.363  -8.875 -14.695  1.00 87.56           C  
ATOM   2543  NE  ARG A 325       5.480  -8.703 -13.547  1.00 87.56           N  
ATOM   2544  NH1 ARG A 325       3.666  -9.750 -14.523  1.00 87.56           N  
ATOM   2545  NH2 ARG A 325       3.500  -8.906 -12.398  1.00 87.56           N  
ATOM   2546  CZ  ARG A 325       4.219  -9.117 -13.492  1.00 87.56           C  
ATOM   2547  N   SER A 326      11.523  -6.438 -15.516  1.00 87.00           N  
ATOM   2548  CA  SER A 326      12.672  -6.906 -16.281  1.00 87.00           C  
ATOM   2549  C   SER A 326      13.852  -7.250 -15.383  1.00 87.00           C  
ATOM   2550  CB  SER A 326      13.094  -5.855 -17.312  1.00 87.00           C  
ATOM   2551  O   SER A 326      13.969  -6.711 -14.281  1.00 87.00           O  
ATOM   2552  OG  SER A 326      12.094  -5.691 -18.312  1.00 87.00           O  
ATOM   2553  N   THR A 327      14.586  -8.219 -15.852  1.00 85.56           N  
ATOM   2554  CA  THR A 327      15.727  -8.656 -15.062  1.00 85.56           C  
ATOM   2555  C   THR A 327      16.953  -7.809 -15.367  1.00 85.56           C  
ATOM   2556  CB  THR A 327      16.047 -10.141 -15.320  1.00 85.56           C  
ATOM   2557  O   THR A 327      17.828  -7.645 -14.516  1.00 85.56           O  
ATOM   2558  CG2 THR A 327      14.922 -11.047 -14.820  1.00 85.56           C  
ATOM   2559  OG1 THR A 327      16.219 -10.344 -16.734  1.00 85.56           O  
ATOM   2560  N   LYS A 328      16.891  -7.234 -16.578  1.00 85.31           N  
ATOM   2561  CA  LYS A 328      18.000  -6.387 -16.984  1.00 85.31           C  
ATOM   2562  C   LYS A 328      17.547  -5.324 -17.984  1.00 85.31           C  
ATOM   2563  CB  LYS A 328      19.125  -7.230 -17.609  1.00 85.31           C  
ATOM   2564  O   LYS A 328      16.719  -5.598 -18.859  1.00 85.31           O  
ATOM   2565  CG  LYS A 328      19.781  -8.188 -16.625  1.00 85.31           C  
ATOM   2566  CD  LYS A 328      20.906  -8.969 -17.281  1.00 85.31           C  
ATOM   2567  CE  LYS A 328      21.547  -9.961 -16.312  1.00 85.31           C  
ATOM   2568  NZ  LYS A 328      22.656 -10.719 -16.938  1.00 85.31           N  
ATOM   2569  N   LEU A 329      18.000  -4.109 -17.766  1.00 87.81           N  
ATOM   2570  CA  LEU A 329      17.828  -2.988 -18.688  1.00 87.81           C  
ATOM   2571  C   LEU A 329      19.125  -2.238 -18.891  1.00 87.81           C  
ATOM   2572  CB  LEU A 329      16.750  -2.029 -18.141  1.00 87.81           C  
ATOM   2573  O   LEU A 329      19.453  -1.319 -18.141  1.00 87.81           O  
ATOM   2574  CG  LEU A 329      15.305  -2.496 -18.266  1.00 87.81           C  
ATOM   2575  CD1 LEU A 329      14.391  -1.618 -17.406  1.00 87.81           C  
ATOM   2576  CD2 LEU A 329      14.852  -2.486 -19.719  1.00 87.81           C  
ATOM   2577  N   ARG A 330      19.859  -2.674 -19.984  1.00 89.56           N  
ATOM   2578  CA  ARG A 330      21.203  -2.162 -20.203  1.00 89.56           C  
ATOM   2579  C   ARG A 330      21.203  -1.036 -21.234  1.00 89.56           C  
ATOM   2580  CB  ARG A 330      22.141  -3.285 -20.656  1.00 89.56           C  
ATOM   2581  O   ARG A 330      20.609  -1.164 -22.297  1.00 89.56           O  
ATOM   2582  CG  ARG A 330      22.484  -4.270 -19.547  1.00 89.56           C  
ATOM   2583  CD  ARG A 330      23.719  -5.094 -19.906  1.00 89.56           C  
ATOM   2584  NE  ARG A 330      24.188  -5.883 -18.766  1.00 89.56           N  
ATOM   2585  NH1 ARG A 330      26.203  -6.477 -19.719  1.00 89.56           N  
ATOM   2586  NH2 ARG A 330      25.672  -7.215 -17.625  1.00 89.56           N  
ATOM   2587  CZ  ARG A 330      25.344  -6.523 -18.703  1.00 89.56           C  
ATOM   2588  N   LEU A 331      21.875  -0.005 -20.891  1.00 85.19           N  
ATOM   2589  CA  LEU A 331      22.078   1.133 -21.781  1.00 85.19           C  
ATOM   2590  C   LEU A 331      23.516   1.189 -22.281  1.00 85.19           C  
ATOM   2591  CB  LEU A 331      21.719   2.441 -21.062  1.00 85.19           C  
ATOM   2592  O   LEU A 331      24.453   1.131 -21.484  1.00 85.19           O  
ATOM   2593  CG  LEU A 331      21.859   3.723 -21.891  1.00 85.19           C  
ATOM   2594  CD1 LEU A 331      20.750   3.805 -22.938  1.00 85.19           C  
ATOM   2595  CD2 LEU A 331      21.844   4.945 -20.984  1.00 85.19           C  
ATOM   2596  N   ALA A 332      23.594   1.185 -23.578  1.00 81.56           N  
ATOM   2597  CA  ALA A 332      24.922   1.245 -24.172  1.00 81.56           C  
ATOM   2598  C   ALA A 332      25.562   2.607 -23.938  1.00 81.56           C  
ATOM   2599  CB  ALA A 332      24.844   0.947 -25.672  1.00 81.56           C  
ATOM   2600  O   ALA A 332      24.969   3.645 -24.250  1.00 81.56           O  
ATOM   2601  N   THR A 333      26.703   2.662 -23.281  1.00 72.94           N  
ATOM   2602  CA  THR A 333      27.438   3.895 -23.062  1.00 72.94           C  
ATOM   2603  C   THR A 333      28.734   3.904 -23.859  1.00 72.94           C  
ATOM   2604  CB  THR A 333      27.766   4.078 -21.562  1.00 72.94           C  
ATOM   2605  O   THR A 333      29.422   4.930 -23.953  1.00 72.94           O  
ATOM   2606  CG2 THR A 333      26.500   4.227 -20.734  1.00 72.94           C  
ATOM   2607  OG1 THR A 333      28.500   2.939 -21.094  1.00 72.94           O  
ATOM   2608  N   GLY A 334      28.922   2.771 -24.438  1.00 66.44           N  
ATOM   2609  CA  GLY A 334      30.094   2.568 -25.266  1.00 66.44           C  
ATOM   2610  C   GLY A 334      29.766   2.182 -26.688  1.00 66.44           C  
ATOM   2611  O   GLY A 334      28.609   2.205 -27.094  1.00 66.44           O  
ATOM   2612  N   LEU A 335      30.734   1.939 -27.531  1.00 68.19           N  
ATOM   2613  CA  LEU A 335      30.562   1.646 -28.953  1.00 68.19           C  
ATOM   2614  C   LEU A 335      30.344   0.156 -29.172  1.00 68.19           C  
ATOM   2615  CB  LEU A 335      31.797   2.111 -29.750  1.00 68.19           C  
ATOM   2616  O   LEU A 335      30.516  -0.648 -28.250  1.00 68.19           O  
ATOM   2617  CG  LEU A 335      32.219   3.570 -29.562  1.00 68.19           C  
ATOM   2618  CD1 LEU A 335      33.594   3.803 -30.141  1.00 68.19           C  
ATOM   2619  CD2 LEU A 335      31.188   4.504 -30.219  1.00 68.19           C  
ATOM   2620  N   ARG A 336      29.922  -0.115 -30.328  1.00 69.31           N  
ATOM   2621  CA  ARG A 336      29.828  -1.521 -30.703  1.00 69.31           C  
ATOM   2622  C   ARG A 336      31.188  -2.207 -30.609  1.00 69.31           C  
ATOM   2623  CB  ARG A 336      29.266  -1.657 -32.125  1.00 69.31           C  
ATOM   2624  O   ARG A 336      32.188  -1.633 -31.000  1.00 69.31           O  
ATOM   2625  CG  ARG A 336      27.766  -1.438 -32.219  1.00 69.31           C  
ATOM   2626  CD  ARG A 336      27.234  -1.721 -33.625  1.00 69.31           C  
ATOM   2627  NE  ARG A 336      25.781  -1.602 -33.688  1.00 69.31           N  
ATOM   2628  NH1 ARG A 336      25.594  -2.465 -35.812  1.00 69.31           N  
ATOM   2629  NH2 ARG A 336      23.719  -1.807 -34.656  1.00 69.31           N  
ATOM   2630  CZ  ARG A 336      25.031  -1.958 -34.719  1.00 69.31           C  
ATOM   2631  N   ASN A 337      31.219  -3.371 -29.906  1.00 66.81           N  
ATOM   2632  CA  ASN A 337      32.438  -4.105 -29.656  1.00 66.81           C  
ATOM   2633  C   ASN A 337      32.562  -5.340 -30.547  1.00 66.81           C  
ATOM   2634  CB  ASN A 337      32.531  -4.500 -28.172  1.00 66.81           C  
ATOM   2635  O   ASN A 337      31.578  -6.035 -30.781  1.00 66.81           O  
ATOM   2636  CG  ASN A 337      33.906  -5.055 -27.812  1.00 66.81           C  
ATOM   2637  ND2 ASN A 337      33.938  -5.914 -26.797  1.00 66.81           N  
ATOM   2638  OD1 ASN A 337      34.906  -4.719 -28.438  1.00 66.81           O  
ATOM   2639  N   VAL A 338      33.562  -5.504 -31.125  1.00 59.72           N  
ATOM   2640  CA  VAL A 338      33.938  -6.750 -31.797  1.00 59.72           C  
ATOM   2641  C   VAL A 338      34.906  -7.555 -30.922  1.00 59.72           C  
ATOM   2642  CB  VAL A 338      34.562  -6.492 -33.188  1.00 59.72           C  
ATOM   2643  O   VAL A 338      35.969  -7.078 -30.594  1.00 59.72           O  
ATOM   2644  CG1 VAL A 338      34.875  -7.809 -33.906  1.00 59.72           C  
ATOM   2645  CG2 VAL A 338      33.625  -5.633 -34.031  1.00 59.72           C  
ATOM   2646  N   PRO A 339      34.344  -8.648 -30.250  1.00 51.53           N  
ATOM   2647  CA  PRO A 339      35.156  -9.438 -29.328  1.00 51.53           C  
ATOM   2648  C   PRO A 339      36.531  -9.766 -29.891  1.00 51.53           C  
ATOM   2649  CB  PRO A 339      34.312 -10.711 -29.125  1.00 51.53           C  
ATOM   2650  O   PRO A 339      36.656 -10.000 -31.094  1.00 51.53           O  
ATOM   2651  CG  PRO A 339      33.062 -10.484 -29.906  1.00 51.53           C  
ATOM   2652  CD  PRO A 339      33.219  -9.219 -30.703  1.00 51.53           C  
ATOM   2653  N   SER A 340      37.656  -9.281 -29.312  1.00 44.72           N  
ATOM   2654  CA  SER A 340      39.031  -9.719 -29.625  1.00 44.72           C  
ATOM   2655  C   SER A 340      39.125 -11.234 -29.688  1.00 44.72           C  
ATOM   2656  CB  SER A 340      40.000  -9.180 -28.578  1.00 44.72           C  
ATOM   2657  O   SER A 340      38.594 -11.938 -28.812  1.00 44.72           O  
ATOM   2658  OG  SER A 340      39.875  -9.883 -27.359  1.00 44.72           O  
ATOM   2659  N   ILE A 341      38.438 -11.953 -30.625  1.00 42.59           N  
ATOM   2660  CA  ILE A 341      38.531 -13.406 -30.703  1.00 42.59           C  
ATOM   2661  C   ILE A 341      39.906 -13.859 -30.234  1.00 42.59           C  
ATOM   2662  CB  ILE A 341      38.250 -13.922 -32.125  1.00 42.59           C  
ATOM   2663  O   ILE A 341      40.938 -13.328 -30.672  1.00 42.59           O  
ATOM   2664  CG1 ILE A 341      36.875 -13.469 -32.594  1.00 42.59           C  
ATOM   2665  CG2 ILE A 341      38.375 -15.445 -32.188  1.00 42.59           C  
ATOM   2666  CD1 ILE A 341      36.594 -13.695 -34.062  1.00 42.59           C  
ATOM   2667  N   GLN A 342      40.125 -14.508 -28.984  1.00 36.38           N  
ATOM   2668  CA  GLN A 342      40.969 -15.539 -28.391  1.00 36.38           C  
ATOM   2669  C   GLN A 342      41.250 -16.656 -29.375  1.00 36.38           C  
ATOM   2670  CB  GLN A 342      40.344 -16.094 -27.125  1.00 36.38           C  
ATOM   2671  O   GLN A 342      40.375 -17.047 -30.141  1.00 36.38           O  
ATOM   2672  CG  GLN A 342      40.656 -15.312 -25.859  1.00 36.38           C  
ATOM   2673  CD  GLN A 342      40.062 -15.922 -24.609  1.00 36.38           C  
ATOM   2674  NE2 GLN A 342      39.938 -15.117 -23.562  1.00 36.38           N  
ATOM   2675  OE1 GLN A 342      39.688 -17.109 -24.594  1.00 36.38           O  
ATOM   2676  N   SER A 343      42.375 -16.672 -30.156  1.00 34.62           N  
ATOM   2677  CA  SER A 343      43.062 -17.688 -30.953  1.00 34.62           C  
ATOM   2678  C   SER A 343      42.156 -18.891 -31.234  1.00 34.62           C  
ATOM   2679  CB  SER A 343      44.344 -18.156 -30.250  1.00 34.62           C  
ATOM   2680  O   SER A 343      41.562 -19.438 -30.312  1.00 34.62           O  
ATOM   2681  OG  SER A 343      44.031 -18.844 -29.047  1.00 34.62           O  
ATOM   2682  N   ARG A 344      41.219 -18.859 -32.250  1.00 34.53           N  
ATOM   2683  CA  ARG A 344      40.500 -20.062 -32.688  1.00 34.53           C  
ATOM   2684  C   ARG A 344      41.469 -21.172 -33.062  1.00 34.53           C  
ATOM   2685  CB  ARG A 344      39.594 -19.750 -33.875  1.00 34.53           C  
ATOM   2686  O   ARG A 344      42.406 -20.969 -33.875  1.00 34.53           O  
ATOM   2687  CG  ARG A 344      38.375 -18.891 -33.531  1.00 34.53           C  
ATOM   2688  CD  ARG A 344      37.312 -18.969 -34.562  1.00 34.53           C  
ATOM   2689  NE  ARG A 344      36.000 -18.641 -34.031  1.00 34.53           N  
ATOM   2690  NH1 ARG A 344      35.094 -17.938 -36.031  1.00 34.53           N  
ATOM   2691  NH2 ARG A 344      33.812 -17.906 -34.125  1.00 34.53           N  
ATOM   2692  CZ  ARG A 344      34.969 -18.172 -34.719  1.00 34.53           C  
ATOM   2693  N   GLY A 345      42.375 -21.516 -32.094  1.00 41.66           N  
ATOM   2694  CA  GLY A 345      43.062 -22.812 -32.156  1.00 41.66           C  
ATOM   2695  C   GLY A 345      42.875 -23.516 -33.500  1.00 41.66           C  
ATOM   2696  O   GLY A 345      42.312 -22.938 -34.438  1.00 41.66           O  
ATOM   2697  N   LEU A 346      43.531 -24.438 -33.938  1.00 39.06           N  
ATOM   2698  CA  LEU A 346      43.812 -25.406 -34.969  1.00 39.06           C  
ATOM   2699  C   LEU A 346      42.594 -25.688 -35.812  1.00 39.06           C  
ATOM   2700  CB  LEU A 346      44.344 -26.719 -34.375  1.00 39.06           C  
ATOM   2701  O   LEU A 346      42.688 -25.859 -37.031  1.00 39.06           O  
ATOM   2702  CG  LEU A 346      44.938 -27.734 -35.344  1.00 39.06           C  
ATOM   2703  CD1 LEU A 346      46.312 -27.266 -35.844  1.00 39.06           C  
ATOM   2704  CD2 LEU A 346      45.031 -29.109 -34.688  1.00 39.06           C  
ATOM   2705  N   PHE A 347      41.281 -25.297 -35.344  1.00 32.88           N  
ATOM   2706  CA  PHE A 347      40.062 -25.641 -36.094  1.00 32.88           C  
ATOM   2707  C   PHE A 347      39.500 -24.406 -36.781  1.00 32.88           C  
ATOM   2708  CB  PHE A 347      39.000 -26.234 -35.156  1.00 32.88           C  
ATOM   2709  O   PHE A 347      38.938 -24.500 -37.875  1.00 32.88           O  
ATOM   2710  CG  PHE A 347      39.250 -27.688 -34.812  1.00 32.88           C  
ATOM   2711  CD1 PHE A 347      38.906 -28.688 -35.719  1.00 32.88           C  
ATOM   2712  CD2 PHE A 347      39.812 -28.062 -33.625  1.00 32.88           C  
ATOM   2713  CE1 PHE A 347      39.125 -30.031 -35.438  1.00 32.88           C  
ATOM   2714  CE2 PHE A 347      40.031 -29.406 -33.312  1.00 32.88           C  
ATOM   2715  CZ  PHE A 347      39.688 -30.391 -34.219  1.00 32.88           C  
ATOM   2716  N   GLY A 348      39.938 -23.188 -36.469  1.00 37.19           N  
ATOM   2717  CA  GLY A 348      39.781 -21.875 -37.094  1.00 37.19           C  
ATOM   2718  C   GLY A 348      40.812 -21.625 -38.188  1.00 37.19           C  
ATOM   2719  O   GLY A 348      40.469 -21.000 -39.219  1.00 37.19           O  
ATOM   2720  N   ALA A 349      41.938 -22.250 -38.250  1.00 35.06           N  
ATOM   2721  CA  ALA A 349      43.000 -22.281 -39.250  1.00 35.06           C  
ATOM   2722  C   ALA A 349      42.656 -23.266 -40.375  1.00 35.06           C  
ATOM   2723  CB  ALA A 349      44.312 -22.672 -38.594  1.00 35.06           C  
ATOM   2724  O   ALA A 349      42.906 -23.000 -41.531  1.00 35.06           O  
ATOM   2725  N   ILE A 350      41.781 -24.125 -40.062  1.00 36.06           N  
ATOM   2726  CA  ILE A 350      41.406 -25.188 -41.000  1.00 36.06           C  
ATOM   2727  C   ILE A 350      40.156 -24.766 -41.781  1.00 36.06           C  
ATOM   2728  CB  ILE A 350      41.156 -26.516 -40.250  1.00 36.06           C  
ATOM   2729  O   ILE A 350      40.094 -24.953 -43.000  1.00 36.06           O  
ATOM   2730  CG1 ILE A 350      42.438 -27.031 -39.594  1.00 36.06           C  
ATOM   2731  CG2 ILE A 350      40.594 -27.562 -41.250  1.00 36.06           C  
ATOM   2732  CD1 ILE A 350      42.219 -28.266 -38.719  1.00 36.06           C  
ATOM   2733  N   ALA A 351      39.281 -23.984 -41.188  1.00 34.38           N  
ATOM   2734  CA  ALA A 351      38.125 -23.406 -41.812  1.00 34.38           C  
ATOM   2735  C   ALA A 351      38.469 -22.141 -42.594  1.00 34.38           C  
ATOM   2736  CB  ALA A 351      37.031 -23.109 -40.781  1.00 34.38           C  
ATOM   2737  O   ALA A 351      37.938 -21.875 -43.656  1.00 34.38           O  
ATOM   2738  N   GLY A 352      39.438 -21.453 -42.312  1.00 34.84           N  
ATOM   2739  CA  GLY A 352      40.031 -20.266 -42.906  1.00 34.84           C  
ATOM   2740  C   GLY A 352      40.969 -20.609 -44.062  1.00 34.84           C  
ATOM   2741  O   GLY A 352      41.062 -19.875 -45.031  1.00 34.84           O  
ATOM   2742  N   PHE A 353      41.469 -21.766 -44.062  1.00 31.98           N  
ATOM   2743  CA  PHE A 353      42.281 -22.328 -45.125  1.00 31.98           C  
ATOM   2744  C   PHE A 353      41.406 -22.875 -46.250  1.00 31.98           C  
ATOM   2745  CB  PHE A 353      43.219 -23.422 -44.594  1.00 31.98           C  
ATOM   2746  O   PHE A 353      41.719 -22.703 -47.438  1.00 31.98           O  
ATOM   2747  CG  PHE A 353      44.188 -23.953 -45.625  1.00 31.98           C  
ATOM   2748  CD1 PHE A 353      43.938 -25.188 -46.250  1.00 31.98           C  
ATOM   2749  CD2 PHE A 353      45.312 -23.234 -45.969  1.00 31.98           C  
ATOM   2750  CE1 PHE A 353      44.844 -25.688 -47.188  1.00 31.98           C  
ATOM   2751  CE2 PHE A 353      46.188 -23.719 -46.938  1.00 31.98           C  
ATOM   2752  CZ  PHE A 353      45.969 -24.938 -47.531  1.00 31.98           C  
ATOM   2753  N   ILE A 354      40.219 -23.203 -45.969  1.00 33.75           N  
ATOM   2754  CA  ILE A 354      39.250 -23.797 -46.906  1.00 33.75           C  
ATOM   2755  C   ILE A 354      38.469 -22.688 -47.594  1.00 33.75           C  
ATOM   2756  CB  ILE A 354      38.312 -24.797 -46.219  1.00 33.75           C  
ATOM   2757  O   ILE A 354      38.219 -22.766 -48.812  1.00 33.75           O  
ATOM   2758  CG1 ILE A 354      39.094 -25.969 -45.656  1.00 33.75           C  
ATOM   2759  CG2 ILE A 354      37.219 -25.281 -47.219  1.00 33.75           C  
ATOM   2760  CD1 ILE A 354      38.250 -26.953 -44.844  1.00 33.75           C  
ATOM   2761  N   GLU A 355      38.375 -21.516 -47.031  1.00 33.22           N  
ATOM   2762  CA  GLU A 355      37.562 -20.391 -47.500  1.00 33.22           C  
ATOM   2763  C   GLU A 355      38.469 -19.266 -48.000  1.00 33.22           C  
ATOM   2764  CB  GLU A 355      36.688 -19.875 -46.375  1.00 33.22           C  
ATOM   2765  O   GLU A 355      38.062 -18.547 -48.938  1.00 33.22           O  
ATOM   2766  CG  GLU A 355      35.438 -20.719 -46.156  1.00 33.22           C  
ATOM   2767  CD  GLU A 355      34.594 -20.281 -44.938  1.00 33.22           C  
ATOM   2768  OE1 GLU A 355      33.594 -20.938 -44.625  1.00 33.22           O  
ATOM   2769  OE2 GLU A 355      34.969 -19.250 -44.312  1.00 33.22           O  
ATOM   2770  N   GLY A 356      39.875 -19.438 -47.938  1.00 33.41           N  
ATOM   2771  CA  GLY A 356      40.594 -18.266 -48.406  1.00 33.41           C  
ATOM   2772  C   GLY A 356      42.094 -18.484 -48.406  1.00 33.41           C  
ATOM   2773  O   GLY A 356      42.875 -17.531 -48.594  1.00 33.41           O  
ATOM   2774  N   GLY A 357      42.625 -19.859 -48.438  1.00 32.50           N  
ATOM   2775  CA  GLY A 357      44.031 -20.219 -48.500  1.00 32.50           C  
ATOM   2776  C   GLY A 357      44.812 -19.672 -47.344  1.00 32.50           C  
ATOM   2777  O   GLY A 357      44.281 -19.469 -46.250  1.00 32.50           O  
ATOM   2778  N   TRP A 358      46.250 -19.438 -47.344  1.00 36.34           N  
ATOM   2779  CA  TRP A 358      47.250 -19.094 -46.344  1.00 36.34           C  
ATOM   2780  C   TRP A 358      46.812 -17.859 -45.562  1.00 36.34           C  
ATOM   2781  CB  TRP A 358      48.625 -18.859 -46.969  1.00 36.34           C  
ATOM   2782  O   TRP A 358      47.031 -17.781 -44.344  1.00 36.34           O  
ATOM   2783  CG  TRP A 358      49.594 -19.953 -46.719  1.00 36.34           C  
ATOM   2784  CD1 TRP A 358      50.062 -20.891 -47.594  1.00 36.34           C  
ATOM   2785  CD2 TRP A 358      50.250 -20.234 -45.469  1.00 36.34           C  
ATOM   2786  CE2 TRP A 358      51.094 -21.359 -45.688  1.00 36.34           C  
ATOM   2787  CE3 TRP A 358      50.219 -19.656 -44.188  1.00 36.34           C  
ATOM   2788  NE1 TRP A 358      50.969 -21.734 -47.000  1.00 36.34           N  
ATOM   2789  CH2 TRP A 358      51.812 -21.297 -43.438  1.00 36.34           C  
ATOM   2790  CZ2 TRP A 358      51.875 -21.891 -44.656  1.00 36.34           C  
ATOM   2791  CZ3 TRP A 358      51.000 -20.188 -43.188  1.00 36.34           C  
ATOM   2792  N   THR A 359      46.000 -17.000 -46.156  1.00 35.53           N  
ATOM   2793  CA  THR A 359      45.375 -15.828 -45.562  1.00 35.53           C  
ATOM   2794  C   THR A 359      44.125 -16.219 -44.781  1.00 35.53           C  
ATOM   2795  CB  THR A 359      45.000 -14.797 -46.656  1.00 35.53           C  
ATOM   2796  O   THR A 359      43.844 -15.648 -43.719  1.00 35.53           O  
ATOM   2797  CG2 THR A 359      46.250 -14.094 -47.188  1.00 35.53           C  
ATOM   2798  OG1 THR A 359      44.344 -15.461 -47.719  1.00 35.53           O  
ATOM   2799  N   GLY A 360      43.500 -17.281 -45.156  1.00 40.22           N  
ATOM   2800  CA  GLY A 360      42.344 -17.906 -44.500  1.00 40.22           C  
ATOM   2801  C   GLY A 360      42.750 -18.766 -43.312  1.00 40.22           C  
ATOM   2802  O   GLY A 360      42.000 -18.828 -42.312  1.00 40.22           O  
ATOM   2803  N   MET A 361      44.062 -19.203 -43.312  1.00 40.59           N  
ATOM   2804  CA  MET A 361      44.688 -20.031 -42.250  1.00 40.59           C  
ATOM   2805  C   MET A 361      45.250 -19.172 -41.125  1.00 40.59           C  
ATOM   2806  CB  MET A 361      45.781 -20.906 -42.844  1.00 40.59           C  
ATOM   2807  O   MET A 361      45.062 -19.484 -39.969  1.00 40.59           O  
ATOM   2808  CG  MET A 361      46.438 -21.844 -41.844  1.00 40.59           C  
ATOM   2809  SD  MET A 361      47.844 -22.766 -42.562  1.00 40.59           S  
ATOM   2810  CE  MET A 361      49.125 -21.484 -42.531  1.00 40.59           C  
ATOM   2811  N   VAL A 362      45.688 -18.031 -41.406  1.00 40.00           N  
ATOM   2812  CA  VAL A 362      46.219 -17.047 -40.469  1.00 40.00           C  
ATOM   2813  C   VAL A 362      45.094 -16.266 -39.812  1.00 40.00           C  
ATOM   2814  CB  VAL A 362      47.188 -16.062 -41.188  1.00 40.00           C  
ATOM   2815  O   VAL A 362      45.094 -16.016 -38.625  1.00 40.00           O  
ATOM   2816  CG1 VAL A 362      47.625 -14.961 -40.219  1.00 40.00           C  
ATOM   2817  CG2 VAL A 362      48.406 -16.812 -41.719  1.00 40.00           C  
ATOM   2818  N   ASP A 363      44.000 -16.109 -40.562  1.00 41.91           N  
ATOM   2819  CA  ASP A 363      42.719 -15.500 -40.156  1.00 41.91           C  
ATOM   2820  C   ASP A 363      41.938 -16.438 -39.250  1.00 41.91           C  
ATOM   2821  CB  ASP A 363      41.906 -15.141 -41.375  1.00 41.91           C  
ATOM   2822  O   ASP A 363      41.281 -15.969 -38.281  1.00 41.91           O  
ATOM   2823  CG  ASP A 363      42.469 -13.961 -42.156  1.00 41.91           C  
ATOM   2824  OD1 ASP A 363      43.312 -13.234 -41.625  1.00 41.91           O  
ATOM   2825  OD2 ASP A 363      42.031 -13.766 -43.312  1.00 41.91           O  
ATOM   2826  N   GLY A 364      42.156 -17.625 -39.438  1.00 34.66           N  
ATOM   2827  CA  GLY A 364      41.531 -18.703 -38.688  1.00 34.66           C  
ATOM   2828  C   GLY A 364      42.312 -19.094 -37.469  1.00 34.66           C  
ATOM   2829  O   GLY A 364      41.750 -19.453 -36.438  1.00 34.66           O  
ATOM   2830  N   TRP A 365      43.719 -18.859 -37.469  1.00 34.12           N  
ATOM   2831  CA  TRP A 365      44.656 -19.203 -36.406  1.00 34.12           C  
ATOM   2832  C   TRP A 365      44.844 -18.031 -35.438  1.00 34.12           C  
ATOM   2833  CB  TRP A 365      46.000 -19.609 -37.000  1.00 34.12           C  
ATOM   2834  O   TRP A 365      44.906 -18.219 -34.219  1.00 34.12           O  
ATOM   2835  CG  TRP A 365      46.938 -20.266 -36.031  1.00 34.12           C  
ATOM   2836  CD1 TRP A 365      47.844 -19.641 -35.188  1.00 34.12           C  
ATOM   2837  CD2 TRP A 365      47.062 -21.656 -35.781  1.00 34.12           C  
ATOM   2838  CE2 TRP A 365      48.062 -21.812 -34.781  1.00 34.12           C  
ATOM   2839  CE3 TRP A 365      46.438 -22.797 -36.281  1.00 34.12           C  
ATOM   2840  NE1 TRP A 365      48.500 -20.562 -34.438  1.00 34.12           N  
ATOM   2841  CH2 TRP A 365      47.812 -24.172 -34.812  1.00 34.12           C  
ATOM   2842  CZ2 TRP A 365      48.438 -23.062 -34.281  1.00 34.12           C  
ATOM   2843  CZ3 TRP A 365      46.812 -24.047 -35.812  1.00 34.12           C  
ATOM   2844  N   TYR A 366      44.656 -16.891 -35.906  1.00 34.88           N  
ATOM   2845  CA  TYR A 366      44.906 -15.664 -35.156  1.00 34.88           C  
ATOM   2846  C   TYR A 366      43.656 -14.828 -35.062  1.00 34.88           C  
ATOM   2847  CB  TYR A 366      46.031 -14.852 -35.844  1.00 34.88           C  
ATOM   2848  O   TYR A 366      43.625 -13.828 -34.344  1.00 34.88           O  
ATOM   2849  CG  TYR A 366      47.406 -15.461 -35.688  1.00 34.88           C  
ATOM   2850  CD1 TYR A 366      48.062 -15.445 -34.469  1.00 34.88           C  
ATOM   2851  CD2 TYR A 366      48.031 -16.062 -36.781  1.00 34.88           C  
ATOM   2852  CE1 TYR A 366      49.312 -16.016 -34.344  1.00 34.88           C  
ATOM   2853  CE2 TYR A 366      49.281 -16.625 -36.656  1.00 34.88           C  
ATOM   2854  OH  TYR A 366      51.188 -17.156 -35.281  1.00 34.88           O  
ATOM   2855  CZ  TYR A 366      49.938 -16.594 -35.438  1.00 34.88           C  
ATOM   2856  N   GLY A 367      42.469 -15.406 -35.469  1.00 32.16           N  
ATOM   2857  CA  GLY A 367      41.219 -14.664 -35.344  1.00 32.16           C  
ATOM   2858  C   GLY A 367      41.375 -13.188 -35.688  1.00 32.16           C  
ATOM   2859  O   GLY A 367      41.969 -12.430 -34.906  1.00 32.16           O  
ATOM   2860  N   TYR A 368      42.156 -12.750 -36.750  1.00 36.28           N  
ATOM   2861  CA  TYR A 368      42.656 -11.398 -37.000  1.00 36.28           C  
ATOM   2862  C   TYR A 368      41.875 -10.383 -36.188  1.00 36.28           C  
ATOM   2863  CB  TYR A 368      42.531 -11.062 -38.469  1.00 36.28           C  
ATOM   2864  O   TYR A 368      40.625 -10.422 -36.125  1.00 36.28           O  
ATOM   2865  CG  TYR A 368      43.656 -11.664 -39.312  1.00 36.28           C  
ATOM   2866  CD1 TYR A 368      44.906 -11.062 -39.406  1.00 36.28           C  
ATOM   2867  CD2 TYR A 368      43.438 -12.844 -40.031  1.00 36.28           C  
ATOM   2868  CE1 TYR A 368      45.906 -11.609 -40.156  1.00 36.28           C  
ATOM   2869  CE2 TYR A 368      44.438 -13.398 -40.812  1.00 36.28           C  
ATOM   2870  OH  TYR A 368      46.688 -13.328 -41.625  1.00 36.28           O  
ATOM   2871  CZ  TYR A 368      45.688 -12.781 -40.875  1.00 36.28           C  
ATOM   2872  N   HIS A 369      42.625  -9.477 -35.344  1.00 31.44           N  
ATOM   2873  CA  HIS A 369      43.500  -8.492 -34.688  1.00 31.44           C  
ATOM   2874  C   HIS A 369      43.062  -7.070 -35.031  1.00 31.44           C  
ATOM   2875  CB  HIS A 369      44.969  -8.703 -35.062  1.00 31.44           C  
ATOM   2876  O   HIS A 369      42.938  -6.727 -36.219  1.00 31.44           O  
ATOM   2877  CG  HIS A 369      45.812  -9.172 -33.906  1.00 31.44           C  
ATOM   2878  CD2 HIS A 369      46.812  -8.547 -33.250  1.00 31.44           C  
ATOM   2879  ND1 HIS A 369      45.688 -10.422 -33.375  1.00 31.44           N  
ATOM   2880  CE1 HIS A 369      46.562 -10.547 -32.375  1.00 31.44           C  
ATOM   2881  NE2 HIS A 369      47.250  -9.422 -32.281  1.00 31.44           N  
ATOM   2882  N   HIS A 370      42.250  -6.242 -34.188  1.00 33.97           N  
ATOM   2883  CA  HIS A 370      42.562  -4.820 -34.250  1.00 33.97           C  
ATOM   2884  C   HIS A 370      43.469  -4.410 -33.094  1.00 33.97           C  
ATOM   2885  CB  HIS A 370      41.281  -3.990 -34.219  1.00 33.97           C  
ATOM   2886  O   HIS A 370      43.156  -4.645 -31.922  1.00 33.97           O  
ATOM   2887  CG  HIS A 370      40.156  -4.660 -33.531  1.00 33.97           C  
ATOM   2888  CD2 HIS A 370      39.594  -4.422 -32.312  1.00 33.97           C  
ATOM   2889  ND1 HIS A 370      39.469  -5.715 -34.062  1.00 33.97           N  
ATOM   2890  CE1 HIS A 370      38.500  -6.102 -33.219  1.00 33.97           C  
ATOM   2891  NE2 HIS A 370      38.562  -5.332 -32.156  1.00 33.97           N  
ATOM   2892  N   GLN A 371      44.844  -4.605 -33.062  1.00 28.80           N  
ATOM   2893  CA  GLN A 371      45.812  -3.873 -32.250  1.00 28.80           C  
ATOM   2894  C   GLN A 371      46.031  -2.461 -32.781  1.00 28.80           C  
ATOM   2895  CB  GLN A 371      47.125  -4.617 -32.156  1.00 28.80           C  
ATOM   2896  O   GLN A 371      46.406  -2.281 -33.938  1.00 28.80           O  
ATOM   2897  CG  GLN A 371      47.156  -5.695 -31.078  1.00 28.80           C  
ATOM   2898  CD  GLN A 371      48.531  -6.371 -30.969  1.00 28.80           C  
ATOM   2899  NE2 GLN A 371      48.688  -7.223 -29.953  1.00 28.80           N  
ATOM   2900  OE1 GLN A 371      49.406  -6.125 -31.781  1.00 28.80           O  
ATOM   2901  N   ASN A 372      45.125  -1.547 -32.406  1.00 34.94           N  
ATOM   2902  CA  ASN A 372      45.750  -0.231 -32.344  1.00 34.94           C  
ATOM   2903  C   ASN A 372      45.750   0.318 -30.922  1.00 34.94           C  
ATOM   2904  CB  ASN A 372      45.062   0.747 -33.312  1.00 34.94           C  
ATOM   2905  O   ASN A 372      44.688   0.344 -30.266  1.00 34.94           O  
ATOM   2906  CG  ASN A 372      45.219   0.344 -34.750  1.00 34.94           C  
ATOM   2907  ND2 ASN A 372      44.312   0.805 -35.594  1.00 34.94           N  
ATOM   2908  OD1 ASN A 372      46.156  -0.376 -35.125  1.00 34.94           O  
ATOM   2909  N   GLU A 373      46.688   0.008 -30.062  1.00 28.50           N  
ATOM   2910  CA  GLU A 373      47.375   0.928 -29.172  1.00 28.50           C  
ATOM   2911  C   GLU A 373      47.281   2.361 -29.688  1.00 28.50           C  
ATOM   2912  CB  GLU A 373      48.812   0.508 -28.984  1.00 28.50           C  
ATOM   2913  O   GLU A 373      47.562   2.617 -30.859  1.00 28.50           O  
ATOM   2914  CG  GLU A 373      49.031  -0.499 -27.859  1.00 28.50           C  
ATOM   2915  CD  GLU A 373      50.500  -0.809 -27.609  1.00 28.50           C  
ATOM   2916  OE1 GLU A 373      50.812  -1.568 -26.656  1.00 28.50           O  
ATOM   2917  OE2 GLU A 373      51.344  -0.287 -28.359  1.00 28.50           O  
ATOM   2918  N   GLN A 374      46.125   3.002 -29.516  1.00 27.92           N  
ATOM   2919  CA  GLN A 374      45.969   4.352 -28.984  1.00 27.92           C  
ATOM   2920  C   GLN A 374      45.250   5.250 -30.000  1.00 27.92           C  
ATOM   2921  CB  GLN A 374      47.312   4.957 -28.609  1.00 27.92           C  
ATOM   2922  O   GLN A 374      45.844   5.613 -31.031  1.00 27.92           O  
ATOM   2923  CG  GLN A 374      47.969   4.309 -27.391  1.00 27.92           C  
ATOM   2924  CD  GLN A 374      49.406   4.766 -27.172  1.00 27.92           C  
ATOM   2925  NE2 GLN A 374      49.969   4.395 -26.031  1.00 27.92           N  
ATOM   2926  OE1 GLN A 374      49.969   5.449 -28.016  1.00 27.92           O  
ATOM   2927  N   GLY A 375      43.969   5.051 -30.156  1.00 29.73           N  
ATOM   2928  CA  GLY A 375      43.125   6.023 -30.844  1.00 29.73           C  
ATOM   2929  C   GLY A 375      41.938   6.445 -30.047  1.00 29.73           C  
ATOM   2930  O   GLY A 375      41.312   5.621 -29.375  1.00 29.73           O  
ATOM   2931  N   SER A 376      42.000   7.391 -29.125  1.00 26.00           N  
ATOM   2932  CA  SER A 376      41.031   8.062 -28.250  1.00 26.00           C  
ATOM   2933  C   SER A 376      39.688   8.195 -28.906  1.00 26.00           C  
ATOM   2934  CB  SER A 376      41.562   9.445 -27.859  1.00 26.00           C  
ATOM   2935  O   SER A 376      39.531   8.930 -29.891  1.00 26.00           O  
ATOM   2936  OG  SER A 376      41.594  10.312 -28.969  1.00 26.00           O  
ATOM   2937  N   GLY A 377      38.938   7.062 -29.125  1.00 33.22           N  
ATOM   2938  CA  GLY A 377      37.500   7.160 -29.312  1.00 33.22           C  
ATOM   2939  C   GLY A 377      36.719   7.438 -28.031  1.00 33.22           C  
ATOM   2940  O   GLY A 377      37.031   6.867 -26.984  1.00 33.22           O  
ATOM   2941  N   TYR A 378      36.594   8.711 -27.688  1.00 33.81           N  
ATOM   2942  CA  TYR A 378      36.094   9.242 -26.422  1.00 33.81           C  
ATOM   2943  C   TYR A 378      34.875   8.477 -25.953  1.00 33.81           C  
ATOM   2944  CB  TYR A 378      35.781  10.727 -26.547  1.00 33.81           C  
ATOM   2945  O   TYR A 378      33.906   8.344 -26.703  1.00 33.81           O  
ATOM   2946  CG  TYR A 378      37.000  11.617 -26.625  1.00 33.81           C  
ATOM   2947  CD1 TYR A 378      37.594  12.078 -25.453  1.00 33.81           C  
ATOM   2948  CD2 TYR A 378      37.531  12.000 -27.844  1.00 33.81           C  
ATOM   2949  CE1 TYR A 378      38.719  12.898 -25.516  1.00 33.81           C  
ATOM   2950  CE2 TYR A 378      38.656  12.820 -27.922  1.00 33.81           C  
ATOM   2951  OH  TYR A 378      40.344  14.078 -26.828  1.00 33.81           O  
ATOM   2952  CZ  TYR A 378      39.250  13.266 -26.750  1.00 33.81           C  
ATOM   2953  N   ALA A 379      34.938   7.234 -25.266  1.00 39.00           N  
ATOM   2954  CA  ALA A 379      33.875   6.750 -24.391  1.00 39.00           C  
ATOM   2955  C   ALA A 379      33.000   7.902 -23.891  1.00 39.00           C  
ATOM   2956  CB  ALA A 379      34.438   5.988 -23.203  1.00 39.00           C  
ATOM   2957  O   ALA A 379      33.438   9.047 -23.828  1.00 39.00           O  
ATOM   2958  N   ALA A 380      31.625   7.895 -24.234  1.00 42.09           N  
ATOM   2959  CA  ALA A 380      30.734   8.891 -23.641  1.00 42.09           C  
ATOM   2960  C   ALA A 380      31.250   9.336 -22.266  1.00 42.09           C  
ATOM   2961  CB  ALA A 380      29.312   8.320 -23.500  1.00 42.09           C  
ATOM   2962  O   ALA A 380      31.719   8.516 -21.469  1.00 42.09           O  
ATOM   2963  N   ASP A 381      31.797  10.492 -22.188  1.00 42.25           N  
ATOM   2964  CA  ASP A 381      32.219  11.133 -20.953  1.00 42.25           C  
ATOM   2965  C   ASP A 381      31.109  11.078 -19.891  1.00 42.25           C  
ATOM   2966  CB  ASP A 381      32.625  12.578 -21.203  1.00 42.25           C  
ATOM   2967  O   ASP A 381      29.938  10.875 -20.219  1.00 42.25           O  
ATOM   2968  CG  ASP A 381      31.453  13.484 -21.547  1.00 42.25           C  
ATOM   2969  OD1 ASP A 381      30.531  13.031 -22.250  1.00 42.25           O  
ATOM   2970  OD2 ASP A 381      31.469  14.648 -21.109  1.00 42.25           O  
ATOM   2971  N   LEU A 382      31.391  10.648 -18.625  1.00 50.25           N  
ATOM   2972  CA  LEU A 382      30.531  10.523 -17.453  1.00 50.25           C  
ATOM   2973  C   LEU A 382      29.375  11.508 -17.531  1.00 50.25           C  
ATOM   2974  CB  LEU A 382      31.344  10.742 -16.172  1.00 50.25           C  
ATOM   2975  O   LEU A 382      28.234  11.156 -17.203  1.00 50.25           O  
ATOM   2976  CG  LEU A 382      30.609  10.492 -14.859  1.00 50.25           C  
ATOM   2977  CD1 LEU A 382      30.453   8.992 -14.617  1.00 50.25           C  
ATOM   2978  CD2 LEU A 382      31.344  11.156 -13.703  1.00 50.25           C  
ATOM   2979  N   LYS A 383      29.547  12.695 -18.094  1.00 53.00           N  
ATOM   2980  CA  LYS A 383      28.547  13.766 -18.172  1.00 53.00           C  
ATOM   2981  C   LYS A 383      27.516  13.477 -19.250  1.00 53.00           C  
ATOM   2982  CB  LYS A 383      29.219  15.109 -18.438  1.00 53.00           C  
ATOM   2983  O   LYS A 383      26.312  13.680 -19.047  1.00 53.00           O  
ATOM   2984  CG  LYS A 383      28.297  16.312 -18.250  1.00 53.00           C  
ATOM   2985  CD  LYS A 383      29.062  17.625 -18.406  1.00 53.00           C  
ATOM   2986  CE  LYS A 383      28.141  18.828 -18.266  1.00 53.00           C  
ATOM   2987  NZ  LYS A 383      28.875  20.109 -18.406  1.00 53.00           N  
ATOM   2988  N   SER A 384      27.906  12.969 -20.359  1.00 52.28           N  
ATOM   2989  CA  SER A 384      27.031  12.609 -21.484  1.00 52.28           C  
ATOM   2990  C   SER A 384      26.172  11.391 -21.141  1.00 52.28           C  
ATOM   2991  CB  SER A 384      27.859  12.336 -22.734  1.00 52.28           C  
ATOM   2992  O   SER A 384      25.000  11.336 -21.484  1.00 52.28           O  
ATOM   2993  OG  SER A 384      27.016  11.938 -23.812  1.00 52.28           O  
ATOM   2994  N   THR A 385      26.766  10.484 -20.438  1.00 51.81           N  
ATOM   2995  CA  THR A 385      26.078   9.312 -19.922  1.00 51.81           C  
ATOM   2996  C   THR A 385      25.000   9.711 -18.906  1.00 51.81           C  
ATOM   2997  CB  THR A 385      27.062   8.320 -19.266  1.00 51.81           C  
ATOM   2998  O   THR A 385      23.891   9.203 -18.953  1.00 51.81           O  
ATOM   2999  CG2 THR A 385      26.359   7.043 -18.844  1.00 51.81           C  
ATOM   3000  OG1 THR A 385      28.094   7.992 -20.203  1.00 51.81           O  
ATOM   3001  N   GLN A 386      25.281  10.539 -18.109  1.00 56.47           N  
ATOM   3002  CA  GLN A 386      24.344  11.047 -17.109  1.00 56.47           C  
ATOM   3003  C   GLN A 386      23.219  11.852 -17.781  1.00 56.47           C  
ATOM   3004  CB  GLN A 386      25.062  11.906 -16.078  1.00 56.47           C  
ATOM   3005  O   GLN A 386      22.078  11.797 -17.359  1.00 56.47           O  
ATOM   3006  CG  GLN A 386      24.203  12.250 -14.859  1.00 56.47           C  
ATOM   3007  CD  GLN A 386      23.734  11.016 -14.102  1.00 56.47           C  
ATOM   3008  NE2 GLN A 386      22.438  10.930 -13.852  1.00 56.47           N  
ATOM   3009  OE1 GLN A 386      24.547  10.148 -13.750  1.00 56.47           O  
ATOM   3010  N   ASN A 387      23.562  12.578 -18.828  1.00 62.62           N  
ATOM   3011  CA  ASN A 387      22.562  13.336 -19.594  1.00 62.62           C  
ATOM   3012  C   ASN A 387      21.562  12.414 -20.281  1.00 62.62           C  
ATOM   3013  CB  ASN A 387      23.250  14.234 -20.625  1.00 62.62           C  
ATOM   3014  O   ASN A 387      20.375  12.703 -20.312  1.00 62.62           O  
ATOM   3015  CG  ASN A 387      23.812  15.500 -20.016  1.00 62.62           C  
ATOM   3016  ND2 ASN A 387      24.656  16.203 -20.766  1.00 62.62           N  
ATOM   3017  OD1 ASN A 387      23.500  15.852 -18.875  1.00 62.62           O  
ATOM   3018  N   ALA A 388      22.078  11.328 -20.844  1.00 55.97           N  
ATOM   3019  CA  ALA A 388      21.219  10.312 -21.453  1.00 55.97           C  
ATOM   3020  C   ALA A 388      20.328   9.656 -20.406  1.00 55.97           C  
ATOM   3021  CB  ALA A 388      22.078   9.250 -22.156  1.00 55.97           C  
ATOM   3022  O   ALA A 388      19.141   9.430 -20.656  1.00 55.97           O  
ATOM   3023  N   ILE A 389      20.875   9.367 -19.281  1.00 62.03           N  
ATOM   3024  CA  ILE A 389      20.125   8.789 -18.172  1.00 62.03           C  
ATOM   3025  C   ILE A 389      19.062   9.781 -17.688  1.00 62.03           C  
ATOM   3026  CB  ILE A 389      21.047   8.391 -17.000  1.00 62.03           C  
ATOM   3027  O   ILE A 389      17.922   9.414 -17.453  1.00 62.03           O  
ATOM   3028  CG1 ILE A 389      21.953   7.223 -17.422  1.00 62.03           C  
ATOM   3029  CG2 ILE A 389      20.234   8.031 -15.766  1.00 62.03           C  
ATOM   3030  CD1 ILE A 389      23.000   6.852 -16.375  1.00 62.03           C  
ATOM   3031  N   ASP A 390      19.453  11.016 -17.547  1.00 65.50           N  
ATOM   3032  CA  ASP A 390      18.547  12.086 -17.141  1.00 65.50           C  
ATOM   3033  C   ASP A 390      17.406  12.266 -18.141  1.00 65.50           C  
ATOM   3034  CB  ASP A 390      19.297  13.398 -16.969  1.00 65.50           C  
ATOM   3035  O   ASP A 390      16.266  12.508 -17.766  1.00 65.50           O  
ATOM   3036  CG  ASP A 390      20.172  13.422 -15.719  1.00 65.50           C  
ATOM   3037  OD1 ASP A 390      19.984  12.562 -14.836  1.00 65.50           O  
ATOM   3038  OD2 ASP A 390      21.047  14.312 -15.625  1.00 65.50           O  
ATOM   3039  N   LYS A 391      17.750  12.242 -19.453  1.00 64.06           N  
ATOM   3040  CA  LYS A 391      16.750  12.352 -20.516  1.00 64.06           C  
ATOM   3041  C   LYS A 391      15.742  11.219 -20.438  1.00 64.06           C  
ATOM   3042  CB  LYS A 391      17.422  12.367 -21.891  1.00 64.06           C  
ATOM   3043  O   LYS A 391      14.539  11.430 -20.625  1.00 64.06           O  
ATOM   3044  CG  LYS A 391      18.000  13.727 -22.281  1.00 64.06           C  
ATOM   3045  CD  LYS A 391      18.594  13.695 -23.688  1.00 64.06           C  
ATOM   3046  CE  LYS A 391      19.281  15.008 -24.031  1.00 64.06           C  
ATOM   3047  NZ  LYS A 391      19.906  14.969 -25.391  1.00 64.06           N  
ATOM   3048  N   ILE A 392      16.219  10.023 -20.172  1.00 60.78           N  
ATOM   3049  CA  ILE A 392      15.367   8.852 -20.000  1.00 60.78           C  
ATOM   3050  C   ILE A 392      14.469   9.047 -18.781  1.00 60.78           C  
ATOM   3051  CB  ILE A 392      16.203   7.562 -19.844  1.00 60.78           C  
ATOM   3052  O   ILE A 392      13.266   8.789 -18.844  1.00 60.78           O  
ATOM   3053  CG1 ILE A 392      16.922   7.230 -21.156  1.00 60.78           C  
ATOM   3054  CG2 ILE A 392      15.320   6.395 -19.391  1.00 60.78           C  
ATOM   3055  CD1 ILE A 392      17.922   6.090 -21.062  1.00 60.78           C  
ATOM   3056  N   THR A 393      15.133   9.516 -17.719  1.00 60.59           N  
ATOM   3057  CA  THR A 393      14.406   9.766 -16.469  1.00 60.59           C  
ATOM   3058  C   THR A 393      13.320  10.812 -16.688  1.00 60.59           C  
ATOM   3059  CB  THR A 393      15.359  10.234 -15.359  1.00 60.59           C  
ATOM   3060  O   THR A 393      12.188  10.633 -16.234  1.00 60.59           O  
ATOM   3061  CG2 THR A 393      14.609  10.484 -14.055  1.00 60.59           C  
ATOM   3062  OG1 THR A 393      16.359   9.227 -15.133  1.00 60.59           O  
ATOM   3063  N   ASN A 394      13.617  11.891 -17.344  1.00 66.00           N  
ATOM   3064  CA  ASN A 394      12.680  12.969 -17.609  1.00 66.00           C  
ATOM   3065  C   ASN A 394      11.547  12.516 -18.516  1.00 66.00           C  
ATOM   3066  CB  ASN A 394      13.398  14.180 -18.203  1.00 66.00           C  
ATOM   3067  O   ASN A 394      10.383  12.875 -18.312  1.00 66.00           O  
ATOM   3068  CG  ASN A 394      14.266  14.906 -17.203  1.00 66.00           C  
ATOM   3069  ND2 ASN A 394      15.258  15.641 -17.688  1.00 66.00           N  
ATOM   3070  OD1 ASN A 394      14.039  14.812 -15.992  1.00 66.00           O  
ATOM   3071  N   LYS A 395      11.852  11.789 -19.578  1.00 64.12           N  
ATOM   3072  CA  LYS A 395      10.859  11.258 -20.516  1.00 64.12           C  
ATOM   3073  C   LYS A 395       9.938  10.258 -19.828  1.00 64.12           C  
ATOM   3074  CB  LYS A 395      11.547  10.602 -21.703  1.00 64.12           C  
ATOM   3075  O   LYS A 395       8.734  10.250 -20.062  1.00 64.12           O  
ATOM   3076  CG  LYS A 395      11.078  11.125 -23.062  1.00 64.12           C  
ATOM   3077  CD  LYS A 395      12.016  10.703 -24.188  1.00 64.12           C  
ATOM   3078  CE  LYS A 395      11.664  11.398 -25.500  1.00 64.12           C  
ATOM   3079  NZ  LYS A 395      12.391  10.789 -26.656  1.00 64.12           N  
ATOM   3080  N   VAL A 396      10.523   9.555 -18.984  1.00 58.34           N  
ATOM   3081  CA  VAL A 396       9.781   8.578 -18.188  1.00 58.34           C  
ATOM   3082  C   VAL A 396       8.805   9.297 -17.266  1.00 58.34           C  
ATOM   3083  CB  VAL A 396      10.734   7.691 -17.359  1.00 58.34           C  
ATOM   3084  O   VAL A 396       7.641   8.898 -17.156  1.00 58.34           O  
ATOM   3085  CG1 VAL A 396       9.953   6.871 -16.328  1.00 58.34           C  
ATOM   3086  CG2 VAL A 396      11.547   6.773 -18.266  1.00 58.34           C  
ATOM   3087  N   ASN A 397       9.305  10.297 -16.625  1.00 62.34           N  
ATOM   3088  CA  ASN A 397       8.469  11.070 -15.711  1.00 62.34           C  
ATOM   3089  C   ASN A 397       7.297  11.711 -16.438  1.00 62.34           C  
ATOM   3090  CB  ASN A 397       9.297  12.133 -14.992  1.00 62.34           C  
ATOM   3091  O   ASN A 397       6.188  11.781 -15.898  1.00 62.34           O  
ATOM   3092  CG  ASN A 397      10.211  11.555 -13.930  1.00 62.34           C  
ATOM   3093  ND2 ASN A 397      11.266  12.281 -13.586  1.00 62.34           N  
ATOM   3094  OD1 ASN A 397       9.961  10.461 -13.414  1.00 62.34           O  
ATOM   3095  N   SER A 398       7.484  12.172 -17.656  1.00 61.91           N  
ATOM   3096  CA  SER A 398       6.449  12.789 -18.484  1.00 61.91           C  
ATOM   3097  C   SER A 398       5.406  11.766 -18.922  1.00 61.91           C  
ATOM   3098  CB  SER A 398       7.066  13.461 -19.703  1.00 61.91           C  
ATOM   3099  O   SER A 398       4.207  12.047 -18.891  1.00 61.91           O  
ATOM   3100  OG  SER A 398       7.484  12.492 -20.656  1.00 61.91           O  
ATOM   3101  N   VAL A 399       5.777  10.648 -19.344  1.00 55.25           N  
ATOM   3102  CA  VAL A 399       4.902   9.570 -19.797  1.00 55.25           C  
ATOM   3103  C   VAL A 399       4.109   9.016 -18.609  1.00 55.25           C  
ATOM   3104  CB  VAL A 399       5.703   8.445 -20.469  1.00 55.25           C  
ATOM   3105  O   VAL A 399       2.916   8.734 -18.734  1.00 55.25           O  
ATOM   3106  CG1 VAL A 399       4.805   7.242 -20.766  1.00 55.25           C  
ATOM   3107  CG2 VAL A 399       6.344   8.945 -21.766  1.00 55.25           C  
ATOM   3108  N   ILE A 400       4.617   9.008 -17.547  1.00 56.81           N  
ATOM   3109  CA  ILE A 400       4.023   8.508 -16.312  1.00 56.81           C  
ATOM   3110  C   ILE A 400       2.922   9.453 -15.844  1.00 56.81           C  
ATOM   3111  CB  ILE A 400       5.082   8.328 -15.203  1.00 56.81           C  
ATOM   3112  O   ILE A 400       1.853   9.008 -15.414  1.00 56.81           O  
ATOM   3113  CG1 ILE A 400       6.016   7.156 -15.539  1.00 56.81           C  
ATOM   3114  CG2 ILE A 400       4.414   8.117 -13.844  1.00 56.81           C  
ATOM   3115  CD1 ILE A 400       7.207   7.023 -14.602  1.00 56.81           C  
ATOM   3116  N   GLU A 401       3.318  10.656 -15.758  1.00 56.62           N  
ATOM   3117  CA  GLU A 401       2.334  11.664 -15.359  1.00 56.62           C  
ATOM   3118  C   GLU A 401       1.066  11.555 -16.203  1.00 56.62           C  
ATOM   3119  CB  GLU A 401       2.924  13.070 -15.484  1.00 56.62           C  
ATOM   3120  O   GLU A 401      -0.044  11.664 -15.680  1.00 56.62           O  
ATOM   3121  CG  GLU A 401       3.717  13.516 -14.258  1.00 56.62           C  
ATOM   3122  CD  GLU A 401       4.219  14.945 -14.352  1.00 56.62           C  
ATOM   3123  OE1 GLU A 401       4.891  15.414 -13.406  1.00 56.62           O  
ATOM   3124  OE2 GLU A 401       3.938  15.602 -15.383  1.00 56.62           O  
ATOM   3125  N   LYS A 402       1.243  11.250 -17.359  1.00 57.81           N  
ATOM   3126  CA  LYS A 402       0.126  11.133 -18.297  1.00 57.81           C  
ATOM   3127  C   LYS A 402      -0.626   9.820 -18.094  1.00 57.81           C  
ATOM   3128  CB  LYS A 402       0.619  11.234 -19.750  1.00 57.81           C  
ATOM   3129  O   LYS A 402      -1.858   9.797 -18.141  1.00 57.81           O  
ATOM   3130  CG  LYS A 402       0.842  12.664 -20.219  1.00 57.81           C  
ATOM   3131  CD  LYS A 402       1.288  12.703 -21.672  1.00 57.81           C  
ATOM   3132  CE  LYS A 402       1.663  14.109 -22.109  1.00 57.81           C  
ATOM   3133  NZ  LYS A 402       2.020  14.164 -23.562  1.00 57.81           N  
ATOM   3134  N   MET A 403       0.074   8.820 -17.750  1.00 54.28           N  
ATOM   3135  CA  MET A 403      -0.493   7.492 -17.531  1.00 54.28           C  
ATOM   3136  C   MET A 403      -1.135   7.398 -16.141  1.00 54.28           C  
ATOM   3137  CB  MET A 403       0.582   6.418 -17.672  1.00 54.28           C  
ATOM   3138  O   MET A 403      -2.186   6.773 -15.984  1.00 54.28           O  
ATOM   3139  CG  MET A 403       0.951   6.121 -19.125  1.00 54.28           C  
ATOM   3140  SD  MET A 403       2.082   4.684 -19.281  1.00 54.28           S  
ATOM   3141  CE  MET A 403       1.063   3.389 -18.516  1.00 54.28           C  
ATOM   3142  N   ASN A 404      -0.494   7.934 -15.078  1.00 55.75           N  
ATOM   3143  CA  ASN A 404      -0.991   7.961 -13.703  1.00 55.75           C  
ATOM   3144  C   ASN A 404      -2.336   8.680 -13.609  1.00 55.75           C  
ATOM   3145  CB  ASN A 404       0.030   8.625 -12.773  1.00 55.75           C  
ATOM   3146  O   ASN A 404      -3.221   8.250 -12.867  1.00 55.75           O  
ATOM   3147  CG  ASN A 404       1.122   7.668 -12.336  1.00 55.75           C  
ATOM   3148  ND2 ASN A 404       2.205   8.219 -11.797  1.00 55.75           N  
ATOM   3149  OD1 ASN A 404       0.994   6.449 -12.477  1.00 55.75           O  
ATOM   3150  N   THR A 405      -2.531   9.773 -14.305  1.00 59.00           N  
ATOM   3151  CA  THR A 405      -3.797  10.492 -14.328  1.00 59.00           C  
ATOM   3152  C   THR A 405      -4.914   9.617 -14.891  1.00 59.00           C  
ATOM   3153  CB  THR A 405      -3.686  11.789 -15.156  1.00 59.00           C  
ATOM   3154  O   THR A 405      -6.016   9.586 -14.344  1.00 59.00           O  
ATOM   3155  CG2 THR A 405      -4.953  12.625 -15.039  1.00 59.00           C  
ATOM   3156  OG1 THR A 405      -2.570  12.555 -14.695  1.00 59.00           O  
ATOM   3157  N   GLN A 406      -4.641   8.922 -15.859  1.00 51.97           N  
ATOM   3158  CA  GLN A 406      -5.621   8.070 -16.531  1.00 51.97           C  
ATOM   3159  C   GLN A 406      -5.875   6.793 -15.742  1.00 51.97           C  
ATOM   3160  CB  GLN A 406      -5.156   7.734 -17.953  1.00 51.97           C  
ATOM   3161  O   GLN A 406      -7.012   6.336 -15.641  1.00 51.97           O  
ATOM   3162  CG  GLN A 406      -5.062   8.938 -18.875  1.00 51.97           C  
ATOM   3163  CD  GLN A 406      -6.426   9.461 -19.297  1.00 51.97           C  
ATOM   3164  NE2 GLN A 406      -6.496  10.750 -19.625  1.00 51.97           N  
ATOM   3165  OE1 GLN A 406      -7.406   8.711 -19.328  1.00 51.97           O  
ATOM   3166  N   PHE A 407      -4.840   6.324 -15.047  1.00 57.03           N  
ATOM   3167  CA  PHE A 407      -4.891   5.078 -14.289  1.00 57.03           C  
ATOM   3168  C   PHE A 407      -5.578   5.293 -12.938  1.00 57.03           C  
ATOM   3169  CB  PHE A 407      -3.482   4.520 -14.078  1.00 57.03           C  
ATOM   3170  O   PHE A 407      -6.320   4.426 -12.477  1.00 57.03           O  
ATOM   3171  CG  PHE A 407      -2.881   3.912 -15.312  1.00 57.03           C  
ATOM   3172  CD1 PHE A 407      -3.643   3.109 -16.156  1.00 57.03           C  
ATOM   3173  CD2 PHE A 407      -1.550   4.145 -15.641  1.00 57.03           C  
ATOM   3174  CE1 PHE A 407      -3.088   2.547 -17.297  1.00 57.03           C  
ATOM   3175  CE2 PHE A 407      -0.988   3.584 -16.781  1.00 57.03           C  
ATOM   3176  CZ  PHE A 407      -1.759   2.785 -17.609  1.00 57.03           C  
ATOM   3177  N   THR A 408      -5.227   6.398 -12.297  1.00 53.81           N  
ATOM   3178  CA  THR A 408      -5.871   6.809 -11.055  1.00 53.81           C  
ATOM   3179  C   THR A 408      -7.371   7.000 -11.266  1.00 53.81           C  
ATOM   3180  CB  THR A 408      -5.254   8.109 -10.516  1.00 53.81           C  
ATOM   3181  O   THR A 408      -8.172   6.629 -10.406  1.00 53.81           O  
ATOM   3182  CG2 THR A 408      -5.863   8.484  -9.164  1.00 53.81           C  
ATOM   3183  OG1 THR A 408      -3.842   7.930 -10.352  1.00 53.81           O  
ATOM   3184  N   ALA A 409      -7.773   7.465 -12.344  1.00 54.47           N  
ATOM   3185  CA  ALA A 409      -9.180   7.652 -12.711  1.00 54.47           C  
ATOM   3186  C   ALA A 409      -9.867   6.309 -12.930  1.00 54.47           C  
ATOM   3187  CB  ALA A 409      -9.289   8.516 -13.969  1.00 54.47           C  
ATOM   3188  O   ALA A 409     -11.000   6.109 -12.484  1.00 54.47           O  
ATOM   3189  N   VAL A 410      -9.180   5.383 -13.500  1.00 54.06           N  
ATOM   3190  CA  VAL A 410      -9.680   4.043 -13.789  1.00 54.06           C  
ATOM   3191  C   VAL A 410      -9.695   3.209 -12.516  1.00 54.06           C  
ATOM   3192  CB  VAL A 410      -8.828   3.340 -14.875  1.00 54.06           C  
ATOM   3193  O   VAL A 410     -10.648   2.463 -12.266  1.00 54.06           O  
ATOM   3194  CG1 VAL A 410      -9.266   1.884 -15.039  1.00 54.06           C  
ATOM   3195  CG2 VAL A 410      -8.938   4.086 -16.203  1.00 54.06           C  
ATOM   3196  N   GLY A 411      -8.586   3.297 -11.727  1.00 52.56           N  
ATOM   3197  CA  GLY A 411      -8.531   2.658 -10.422  1.00 52.56           C  
ATOM   3198  C   GLY A 411      -9.633   3.111  -9.492  1.00 52.56           C  
ATOM   3199  O   GLY A 411     -10.219   2.297  -8.773  1.00 52.56           O  
ATOM   3200  N   LYS A 412      -9.977   4.477  -9.438  1.00 53.53           N  
ATOM   3201  CA  LYS A 412     -11.039   5.074  -8.633  1.00 53.53           C  
ATOM   3202  C   LYS A 412     -12.406   4.562  -9.070  1.00 53.53           C  
ATOM   3203  CB  LYS A 412     -10.992   6.598  -8.727  1.00 53.53           C  
ATOM   3204  O   LYS A 412     -13.273   4.293  -8.227  1.00 53.53           O  
ATOM   3205  CG  LYS A 412      -9.883   7.238  -7.910  1.00 53.53           C  
ATOM   3206  CD  LYS A 412      -9.945   8.758  -7.973  1.00 53.53           C  
ATOM   3207  CE  LYS A 412      -8.781   9.398  -7.234  1.00 53.53           C  
ATOM   3208  NZ  LYS A 412      -8.820  10.891  -7.320  1.00 53.53           N  
ATOM   3209  N   GLU A 413     -12.625   4.266 -10.273  1.00 56.00           N  
ATOM   3210  CA  GLU A 413     -13.875   3.771 -10.844  1.00 56.00           C  
ATOM   3211  C   GLU A 413     -14.070   2.289 -10.539  1.00 56.00           C  
ATOM   3212  CB  GLU A 413     -13.914   4.012 -12.352  1.00 56.00           C  
ATOM   3213  O   GLU A 413     -15.188   1.850 -10.258  1.00 56.00           O  
ATOM   3214  CG  GLU A 413     -14.094   5.473 -12.742  1.00 56.00           C  
ATOM   3215  CD  GLU A 413     -15.461   6.023 -12.383  1.00 56.00           C  
ATOM   3216  OE1 GLU A 413     -15.633   7.266 -12.383  1.00 56.00           O  
ATOM   3217  OE2 GLU A 413     -16.375   5.211 -12.109  1.00 56.00           O  
ATOM   3218  N   PHE A 414     -13.047   1.536 -10.438  1.00 57.28           N  
ATOM   3219  CA  PHE A 414     -13.062   0.095 -10.211  1.00 57.28           C  
ATOM   3220  C   PHE A 414     -13.219  -0.223  -8.734  1.00 57.28           C  
ATOM   3221  CB  PHE A 414     -11.789  -0.553 -10.766  1.00 57.28           C  
ATOM   3222  O   PHE A 414     -13.820  -1.233  -8.367  1.00 57.28           O  
ATOM   3223  CG  PHE A 414     -11.773  -0.688 -12.266  1.00 57.28           C  
ATOM   3224  CD1 PHE A 414     -12.672  -1.531 -12.906  1.00 57.28           C  
ATOM   3225  CD2 PHE A 414     -10.867   0.027 -13.031  1.00 57.28           C  
ATOM   3226  CE1 PHE A 414     -12.664  -1.659 -14.297  1.00 57.28           C  
ATOM   3227  CE2 PHE A 414     -10.844  -0.095 -14.414  1.00 57.28           C  
ATOM   3228  CZ  PHE A 414     -11.742  -0.939 -15.047  1.00 57.28           C  
ATOM   3229  N   ASN A 415     -12.641   0.618  -7.852  1.00 50.22           N  
ATOM   3230  CA  ASN A 415     -12.781   0.529  -6.402  1.00 50.22           C  
ATOM   3231  C   ASN A 415     -14.219   0.760  -5.961  1.00 50.22           C  
ATOM   3232  CB  ASN A 415     -11.844   1.527  -5.711  1.00 50.22           C  
ATOM   3233  O   ASN A 415     -14.672   0.188  -4.965  1.00 50.22           O  
ATOM   3234  CG  ASN A 415     -10.414   1.032  -5.637  1.00 50.22           C  
ATOM   3235  ND2 ASN A 415      -9.484   1.947  -5.398  1.00 50.22           N  
ATOM   3236  OD1 ASN A 415     -10.148  -0.163  -5.789  1.00 50.22           O  
ATOM   3237  N   HIS A 416     -15.047   1.471  -6.684  1.00 53.59           N  
ATOM   3238  CA  HIS A 416     -16.469   1.731  -6.445  1.00 53.59           C  
ATOM   3239  C   HIS A 416     -17.312   0.516  -6.797  1.00 53.59           C  
ATOM   3240  CB  HIS A 416     -16.938   2.947  -7.250  1.00 53.59           C  
ATOM   3241  O   HIS A 416     -18.359   0.284  -6.176  1.00 53.59           O  
ATOM   3242  CG  HIS A 416     -18.297   3.426  -6.879  1.00 53.59           C  
ATOM   3243  CD2 HIS A 416     -18.703   4.391  -6.016  1.00 53.59           C  
ATOM   3244  ND1 HIS A 416     -19.453   2.891  -7.418  1.00 53.59           N  
ATOM   3245  CE1 HIS A 416     -20.500   3.508  -6.902  1.00 53.59           C  
ATOM   3246  NE2 HIS A 416     -20.062   4.422  -6.051  1.00 53.59           N  
ATOM   3247  N   LEU A 417     -16.781  -0.603  -7.438  1.00 56.34           N  
ATOM   3248  CA  LEU A 417     -17.531  -1.784  -7.836  1.00 56.34           C  
ATOM   3249  C   LEU A 417     -17.016  -3.029  -7.125  1.00 56.34           C  
ATOM   3250  CB  LEU A 417     -17.469  -1.979  -9.352  1.00 56.34           C  
ATOM   3251  O   LEU A 417     -15.977  -3.572  -7.500  1.00 56.34           O  
ATOM   3252  CG  LEU A 417     -18.266  -0.995 -10.203  1.00 56.34           C  
ATOM   3253  CD1 LEU A 417     -17.812  -1.052 -11.656  1.00 56.34           C  
ATOM   3254  CD2 LEU A 417     -19.766  -1.290 -10.094  1.00 56.34           C  
ATOM   3255  N   GLU A 418     -16.984  -3.383  -5.797  1.00 48.94           N  
ATOM   3256  CA  GLU A 418     -16.312  -4.066  -4.691  1.00 48.94           C  
ATOM   3257  C   GLU A 418     -16.641  -5.555  -4.688  1.00 48.94           C  
ATOM   3258  CB  GLU A 418     -16.703  -3.434  -3.355  1.00 48.94           C  
ATOM   3259  O   GLU A 418     -15.766  -6.391  -4.457  1.00 48.94           O  
ATOM   3260  CG  GLU A 418     -15.797  -3.824  -2.199  1.00 48.94           C  
ATOM   3261  CD  GLU A 418     -16.156  -3.145  -0.891  1.00 48.94           C  
ATOM   3262  OE1 GLU A 418     -15.453  -3.350   0.120  1.00 48.94           O  
ATOM   3263  OE2 GLU A 418     -17.172  -2.400  -0.875  1.00 48.94           O  
ATOM   3264  N   LYS A 419     -17.312  -6.391  -5.656  1.00 48.94           N  
ATOM   3265  CA  LYS A 419     -17.375  -7.840  -5.484  1.00 48.94           C  
ATOM   3266  C   LYS A 419     -16.938  -8.562  -6.750  1.00 48.94           C  
ATOM   3267  CB  LYS A 419     -18.797  -8.266  -5.109  1.00 48.94           C  
ATOM   3268  O   LYS A 419     -16.250  -9.586  -6.680  1.00 48.94           O  
ATOM   3269  CG  LYS A 419     -19.031  -8.398  -3.609  1.00 48.94           C  
ATOM   3270  CD  LYS A 419     -20.422  -8.953  -3.301  1.00 48.94           C  
ATOM   3271  CE  LYS A 419     -20.672  -9.031  -1.802  1.00 48.94           C  
ATOM   3272  NZ  LYS A 419     -22.031  -9.547  -1.496  1.00 48.94           N  
ATOM   3273  N   ARG A 420     -16.781  -8.094  -7.883  1.00 49.41           N  
ATOM   3274  CA  ARG A 420     -16.250  -8.469  -9.188  1.00 49.41           C  
ATOM   3275  C   ARG A 420     -14.938  -7.746  -9.469  1.00 49.41           C  
ATOM   3276  CB  ARG A 420     -17.266  -8.156 -10.297  1.00 49.41           C  
ATOM   3277  O   ARG A 420     -14.109  -8.234 -10.234  1.00 49.41           O  
ATOM   3278  CG  ARG A 420     -18.172  -9.328 -10.648  1.00 49.41           C  
ATOM   3279  CD  ARG A 420     -19.219  -8.938 -11.680  1.00 49.41           C  
ATOM   3280  NE  ARG A 420     -18.875  -9.430 -13.008  1.00 49.41           N  
ATOM   3281  NH1 ARG A 420     -20.578  -8.305 -14.094  1.00 49.41           N  
ATOM   3282  NH2 ARG A 420     -19.125  -9.617 -15.281  1.00 49.41           N  
ATOM   3283  CZ  ARG A 420     -19.516  -9.117 -14.125  1.00 49.41           C  
ATOM   3284  N   ILE A 421     -14.289  -6.992  -8.547  1.00 50.31           N  
ATOM   3285  CA  ILE A 421     -13.312  -5.926  -8.719  1.00 50.31           C  
ATOM   3286  C   ILE A 421     -12.016  -6.293  -8.016  1.00 50.31           C  
ATOM   3287  CB  ILE A 421     -13.852  -4.578  -8.188  1.00 50.31           C  
ATOM   3288  O   ILE A 421     -10.930  -5.922  -8.461  1.00 50.31           O  
ATOM   3289  CG1 ILE A 421     -14.984  -4.066  -9.086  1.00 50.31           C  
ATOM   3290  CG2 ILE A 421     -12.719  -3.545  -8.094  1.00 50.31           C  
ATOM   3291  CD1 ILE A 421     -15.680  -2.820  -8.547  1.00 50.31           C  
ATOM   3292  N   GLU A 422     -12.086  -7.203  -6.926  1.00 50.12           N  
ATOM   3293  CA  GLU A 422     -10.805  -7.547  -6.316  1.00 50.12           C  
ATOM   3294  C   GLU A 422      -9.906  -8.289  -7.297  1.00 50.12           C  
ATOM   3295  CB  GLU A 422     -11.016  -8.391  -5.055  1.00 50.12           C  
ATOM   3296  O   GLU A 422      -8.711  -8.016  -7.391  1.00 50.12           O  
ATOM   3297  CG  GLU A 422     -11.344  -7.566  -3.816  1.00 50.12           C  
ATOM   3298  CD  GLU A 422     -11.555  -8.414  -2.572  1.00 50.12           C  
ATOM   3299  OE1 GLU A 422     -11.836  -7.852  -1.492  1.00 50.12           O  
ATOM   3300  OE2 GLU A 422     -11.438  -9.656  -2.680  1.00 50.12           O  
ATOM   3301  N   ASN A 423     -10.500  -9.219  -8.164  1.00 52.28           N  
ATOM   3302  CA  ASN A 423      -9.789  -9.945  -9.211  1.00 52.28           C  
ATOM   3303  C   ASN A 423      -9.477  -9.047 -10.406  1.00 52.28           C  
ATOM   3304  CB  ASN A 423     -10.602 -11.164  -9.664  1.00 52.28           C  
ATOM   3305  O   ASN A 423      -8.398  -9.148 -10.992  1.00 52.28           O  
ATOM   3306  CG  ASN A 423      -9.766 -12.172 -10.430  1.00 52.28           C  
ATOM   3307  ND2 ASN A 423     -10.414 -13.195 -10.969  1.00 52.28           N  
ATOM   3308  OD1 ASN A 423      -8.547 -12.023 -10.547  1.00 52.28           O  
ATOM   3309  N   LEU A 424     -10.336  -8.156 -10.688  1.00 50.81           N  
ATOM   3310  CA  LEU A 424     -10.211  -7.211 -11.789  1.00 50.81           C  
ATOM   3311  C   LEU A 424      -9.195  -6.125 -11.469  1.00 50.81           C  
ATOM   3312  CB  LEU A 424     -11.570  -6.578 -12.109  1.00 50.81           C  
ATOM   3313  O   LEU A 424      -8.438  -5.699 -12.336  1.00 50.81           O  
ATOM   3314  CG  LEU A 424     -11.688  -5.871 -13.461  1.00 50.81           C  
ATOM   3315  CD1 LEU A 424     -11.586  -6.883 -14.594  1.00 50.81           C  
ATOM   3316  CD2 LEU A 424     -13.000  -5.098 -13.539  1.00 50.81           C  
ATOM   3317  N   ASN A 425      -9.156  -5.641 -10.273  1.00 53.12           N  
ATOM   3318  CA  ASN A 425      -8.156  -4.695  -9.789  1.00 53.12           C  
ATOM   3319  C   ASN A 425      -6.742  -5.258  -9.914  1.00 53.12           C  
ATOM   3320  CB  ASN A 425      -8.445  -4.297  -8.344  1.00 53.12           C  
ATOM   3321  O   ASN A 425      -5.816  -4.551 -10.312  1.00 53.12           O  
ATOM   3322  CG  ASN A 425      -7.586  -3.145  -7.867  1.00 53.12           C  
ATOM   3323  ND2 ASN A 425      -7.648  -2.852  -6.574  1.00 53.12           N  
ATOM   3324  OD1 ASN A 425      -6.867  -2.523  -8.656  1.00 53.12           O  
ATOM   3325  N   LYS A 426      -6.539  -6.543  -9.578  1.00 58.53           N  
ATOM   3326  CA  LYS A 426      -5.250  -7.219  -9.703  1.00 58.53           C  
ATOM   3327  C   LYS A 426      -4.848  -7.371 -11.164  1.00 58.53           C  
ATOM   3328  CB  LYS A 426      -5.297  -8.586  -9.023  1.00 58.53           C  
ATOM   3329  O   LYS A 426      -3.682  -7.184 -11.516  1.00 58.53           O  
ATOM   3330  CG  LYS A 426      -5.250  -8.531  -7.500  1.00 58.53           C  
ATOM   3331  CD  LYS A 426      -5.191  -9.922  -6.887  1.00 58.53           C  
ATOM   3332  CE  LYS A 426      -5.219  -9.867  -5.367  1.00 58.53           C  
ATOM   3333  NZ  LYS A 426      -5.246 -11.234  -4.762  1.00 58.53           N  
ATOM   3334  N   LYS A 427      -5.789  -7.719 -12.000  1.00 55.59           N  
ATOM   3335  CA  LYS A 427      -5.570  -7.883 -13.438  1.00 55.59           C  
ATOM   3336  C   LYS A 427      -5.273  -6.543 -14.102  1.00 55.59           C  
ATOM   3337  CB  LYS A 427      -6.793  -8.531 -14.094  1.00 55.59           C  
ATOM   3338  O   LYS A 427      -4.410  -6.457 -14.977  1.00 55.59           O  
ATOM   3339  CG  LYS A 427      -6.863 -10.039 -13.906  1.00 55.59           C  
ATOM   3340  CD  LYS A 427      -8.039 -10.641 -14.672  1.00 55.59           C  
ATOM   3341  CE  LYS A 427      -8.172 -12.133 -14.398  1.00 55.59           C  
ATOM   3342  NZ  LYS A 427      -9.391 -12.703 -15.047  1.00 55.59           N  
ATOM   3343  N   VAL A 428      -5.965  -5.543 -13.758  1.00 65.38           N  
ATOM   3344  CA  VAL A 428      -5.762  -4.191 -14.266  1.00 65.38           C  
ATOM   3345  C   VAL A 428      -4.391  -3.676 -13.828  1.00 65.38           C  
ATOM   3346  CB  VAL A 428      -6.871  -3.230 -13.789  1.00 65.38           C  
ATOM   3347  O   VAL A 428      -3.648  -3.111 -14.633  1.00 65.38           O  
ATOM   3348  CG1 VAL A 428      -6.516  -1.783 -14.125  1.00 65.38           C  
ATOM   3349  CG2 VAL A 428      -8.211  -3.611 -14.414  1.00 65.38           C  
ATOM   3350  N   ASP A 429      -4.031  -3.867 -12.539  1.00 66.12           N  
ATOM   3351  CA  ASP A 429      -2.717  -3.484 -12.031  1.00 66.12           C  
ATOM   3352  C   ASP A 429      -1.606  -4.234 -12.766  1.00 66.12           C  
ATOM   3353  CB  ASP A 429      -2.625  -3.750 -10.531  1.00 66.12           C  
ATOM   3354  O   ASP A 429      -0.583  -3.645 -13.117  1.00 66.12           O  
ATOM   3355  CG  ASP A 429      -3.381  -2.727  -9.703  1.00 66.12           C  
ATOM   3356  OD1 ASP A 429      -3.742  -1.656 -10.234  1.00 66.12           O  
ATOM   3357  OD2 ASP A 429      -3.615  -2.992  -8.500  1.00 66.12           O  
ATOM   3358  N   ASP A 430      -1.861  -5.473 -13.023  1.00 70.06           N  
ATOM   3359  CA  ASP A 430      -0.913  -6.316 -13.742  1.00 70.06           C  
ATOM   3360  C   ASP A 430      -0.774  -5.871 -15.195  1.00 70.06           C  
ATOM   3361  CB  ASP A 430      -1.346  -7.781 -13.680  1.00 70.06           C  
ATOM   3362  O   ASP A 430       0.334  -5.824 -15.734  1.00 70.06           O  
ATOM   3363  CG  ASP A 430      -1.002  -8.445 -12.359  1.00 70.06           C  
ATOM   3364  OD1 ASP A 430      -0.324  -7.820 -11.516  1.00 70.06           O  
ATOM   3365  OD2 ASP A 430      -1.410  -9.609 -12.156  1.00 70.06           O  
ATOM   3366  N   GLY A 431      -1.872  -5.633 -15.852  1.00 72.00           N  
ATOM   3367  CA  GLY A 431      -1.865  -5.125 -17.219  1.00 72.00           C  
ATOM   3368  C   GLY A 431      -1.144  -3.797 -17.359  1.00 72.00           C  
ATOM   3369  O   GLY A 431      -0.385  -3.592 -18.297  1.00 72.00           O  
ATOM   3370  N   PHE A 432      -1.360  -2.977 -16.406  1.00 75.44           N  
ATOM   3371  CA  PHE A 432      -0.713  -1.671 -16.391  1.00 75.44           C  
ATOM   3372  C   PHE A 432       0.797  -1.818 -16.250  1.00 75.44           C  
ATOM   3373  CB  PHE A 432      -1.267  -0.816 -15.242  1.00 75.44           C  
ATOM   3374  O   PHE A 432       1.560  -1.119 -16.922  1.00 75.44           O  
ATOM   3375  CG  PHE A 432      -2.670  -0.326 -15.477  1.00 75.44           C  
ATOM   3376  CD1 PHE A 432      -3.023   0.268 -16.688  1.00 75.44           C  
ATOM   3377  CD2 PHE A 432      -3.639  -0.461 -14.492  1.00 75.44           C  
ATOM   3378  CE1 PHE A 432      -4.320   0.722 -16.906  1.00 75.44           C  
ATOM   3379  CE2 PHE A 432      -4.938  -0.009 -14.695  1.00 75.44           C  
ATOM   3380  CZ  PHE A 432      -5.277   0.583 -15.906  1.00 75.44           C  
ATOM   3381  N   LEU A 433       1.182  -2.600 -15.406  1.00 80.56           N  
ATOM   3382  CA  LEU A 433       2.598  -2.846 -15.156  1.00 80.56           C  
ATOM   3383  C   LEU A 433       3.273  -3.434 -16.391  1.00 80.56           C  
ATOM   3384  CB  LEU A 433       2.773  -3.789 -13.961  1.00 80.56           C  
ATOM   3385  O   LEU A 433       4.406  -3.072 -16.719  1.00 80.56           O  
ATOM   3386  CG  LEU A 433       4.211  -4.027 -13.492  1.00 80.56           C  
ATOM   3387  CD1 LEU A 433       4.809  -2.740 -12.938  1.00 80.56           C  
ATOM   3388  CD2 LEU A 433       4.254  -5.141 -12.453  1.00 80.56           C  
ATOM   3389  N   ASP A 434       2.625  -4.277 -17.078  1.00 79.00           N  
ATOM   3390  CA  ASP A 434       3.141  -4.887 -18.297  1.00 79.00           C  
ATOM   3391  C   ASP A 434       3.336  -3.844 -19.406  1.00 79.00           C  
ATOM   3392  CB  ASP A 434       2.201  -5.992 -18.797  1.00 79.00           C  
ATOM   3393  O   ASP A 434       4.359  -3.842 -20.094  1.00 79.00           O  
ATOM   3394  CG  ASP A 434       2.293  -7.258 -17.953  1.00 79.00           C  
ATOM   3395  OD1 ASP A 434       3.277  -7.422 -17.203  1.00 79.00           O  
ATOM   3396  OD2 ASP A 434       1.377  -8.102 -18.062  1.00 79.00           O  
ATOM   3397  N   VAL A 435       2.395  -3.078 -19.562  1.00 73.12           N  
ATOM   3398  CA  VAL A 435       2.457  -2.033 -20.578  1.00 73.12           C  
ATOM   3399  C   VAL A 435       3.598  -1.068 -20.250  1.00 73.12           C  
ATOM   3400  CB  VAL A 435       1.122  -1.263 -20.688  1.00 73.12           C  
ATOM   3401  O   VAL A 435       4.371  -0.697 -21.141  1.00 73.12           O  
ATOM   3402  CG1 VAL A 435       1.271  -0.047 -21.594  1.00 73.12           C  
ATOM   3403  CG2 VAL A 435       0.015  -2.184 -21.188  1.00 73.12           C  
ATOM   3404  N   TRP A 436       3.602  -0.690 -19.000  1.00 80.31           N  
ATOM   3405  CA  TRP A 436       4.676   0.193 -18.547  1.00 80.31           C  
ATOM   3406  C   TRP A 436       6.039  -0.450 -18.781  1.00 80.31           C  
ATOM   3407  CB  TRP A 436       4.512   0.543 -17.062  1.00 80.31           C  
ATOM   3408  O   TRP A 436       6.965   0.203 -19.266  1.00 80.31           O  
ATOM   3409  CG  TRP A 436       5.707   1.213 -16.469  1.00 80.31           C  
ATOM   3410  CD1 TRP A 436       6.594   0.672 -15.578  1.00 80.31           C  
ATOM   3411  CD2 TRP A 436       6.148   2.555 -16.703  1.00 80.31           C  
ATOM   3412  CE2 TRP A 436       7.309   2.758 -15.922  1.00 80.31           C  
ATOM   3413  CE3 TRP A 436       5.672   3.604 -17.500  1.00 80.31           C  
ATOM   3414  NE1 TRP A 436       7.559   1.596 -15.250  1.00 80.31           N  
ATOM   3415  CH2 TRP A 436       7.512   4.980 -16.703  1.00 80.31           C  
ATOM   3416  CZ2 TRP A 436       8.000   3.971 -15.922  1.00 80.31           C  
ATOM   3417  CZ3 TRP A 436       6.363   4.809 -17.500  1.00 80.31           C  
ATOM   3418  N   THR A 437       6.141  -1.631 -18.359  1.00 82.50           N  
ATOM   3419  CA  THR A 437       7.387  -2.371 -18.531  1.00 82.50           C  
ATOM   3420  C   THR A 437       7.797  -2.408 -20.000  1.00 82.50           C  
ATOM   3421  CB  THR A 437       7.262  -3.809 -18.000  1.00 82.50           C  
ATOM   3422  O   THR A 437       8.961  -2.191 -20.328  1.00 82.50           O  
ATOM   3423  CG2 THR A 437       8.570  -4.574 -18.156  1.00 82.50           C  
ATOM   3424  OG1 THR A 437       6.922  -3.764 -16.609  1.00 82.50           O  
ATOM   3425  N   TYR A 438       6.938  -2.623 -20.875  1.00 79.06           N  
ATOM   3426  CA  TYR A 438       7.195  -2.643 -22.312  1.00 79.06           C  
ATOM   3427  C   TYR A 438       7.660  -1.277 -22.797  1.00 79.06           C  
ATOM   3428  CB  TYR A 438       5.941  -3.074 -23.078  1.00 79.06           C  
ATOM   3429  O   TYR A 438       8.609  -1.182 -23.578  1.00 79.06           O  
ATOM   3430  CG  TYR A 438       5.734  -4.566 -23.109  1.00 79.06           C  
ATOM   3431  CD1 TYR A 438       6.621  -5.398 -23.797  1.00 79.06           C  
ATOM   3432  CD2 TYR A 438       4.652  -5.152 -22.469  1.00 79.06           C  
ATOM   3433  CE1 TYR A 438       6.434  -6.773 -23.828  1.00 79.06           C  
ATOM   3434  CE2 TYR A 438       4.453  -6.531 -22.500  1.00 79.06           C  
ATOM   3435  OH  TYR A 438       5.160  -8.695 -23.219  1.00 79.06           O  
ATOM   3436  CZ  TYR A 438       5.352  -7.332 -23.172  1.00 79.06           C  
ATOM   3437  N   ASN A 439       6.980  -0.280 -22.422  1.00 75.56           N  
ATOM   3438  CA  ASN A 439       7.332   1.077 -22.828  1.00 75.56           C  
ATOM   3439  C   ASN A 439       8.719   1.466 -22.328  1.00 75.56           C  
ATOM   3440  CB  ASN A 439       6.289   2.076 -22.312  1.00 75.56           C  
ATOM   3441  O   ASN A 439       9.484   2.111 -23.047  1.00 75.56           O  
ATOM   3442  CG  ASN A 439       4.996   2.023 -23.109  1.00 75.56           C  
ATOM   3443  ND2 ASN A 439       3.924   2.545 -22.531  1.00 75.56           N  
ATOM   3444  OD1 ASN A 439       4.965   1.517 -24.234  1.00 75.56           O  
ATOM   3445  N   ALA A 440       8.938   1.132 -21.141  1.00 78.38           N  
ATOM   3446  CA  ALA A 440      10.250   1.409 -20.562  1.00 78.38           C  
ATOM   3447  C   ALA A 440      11.344   0.685 -21.344  1.00 78.38           C  
ATOM   3448  CB  ALA A 440      10.289   1.006 -19.094  1.00 78.38           C  
ATOM   3449  O   ALA A 440      12.383   1.273 -21.656  1.00 78.38           O  
ATOM   3450  N   GLU A 441      11.125  -0.592 -21.641  1.00 82.19           N  
ATOM   3451  CA  GLU A 441      12.078  -1.379 -22.422  1.00 82.19           C  
ATOM   3452  C   GLU A 441      12.273  -0.790 -23.812  1.00 82.19           C  
ATOM   3453  CB  GLU A 441      11.617  -2.834 -22.516  1.00 82.19           C  
ATOM   3454  O   GLU A 441      13.391  -0.737 -24.312  1.00 82.19           O  
ATOM   3455  CG  GLU A 441      11.773  -3.625 -21.234  1.00 82.19           C  
ATOM   3456  CD  GLU A 441      11.312  -5.066 -21.344  1.00 82.19           C  
ATOM   3457  OE1 GLU A 441      11.438  -5.828 -20.359  1.00 82.19           O  
ATOM   3458  OE2 GLU A 441      10.812  -5.438 -22.438  1.00 82.19           O  
ATOM   3459  N   LEU A 442      11.242  -0.422 -24.406  1.00 78.56           N  
ATOM   3460  CA  LEU A 442      11.281   0.178 -25.734  1.00 78.56           C  
ATOM   3461  C   LEU A 442      12.117   1.454 -25.734  1.00 78.56           C  
ATOM   3462  CB  LEU A 442       9.867   0.483 -26.234  1.00 78.56           C  
ATOM   3463  O   LEU A 442      12.906   1.690 -26.656  1.00 78.56           O  
ATOM   3464  CG  LEU A 442       9.758   1.107 -27.625  1.00 78.56           C  
ATOM   3465  CD1 LEU A 442      10.398   0.194 -28.672  1.00 78.56           C  
ATOM   3466  CD2 LEU A 442       8.305   1.391 -27.984  1.00 78.56           C  
ATOM   3467  N   LEU A 443      11.859   2.314 -24.844  1.00 72.88           N  
ATOM   3468  CA  LEU A 443      12.617   3.553 -24.719  1.00 72.88           C  
ATOM   3469  C   LEU A 443      14.117   3.268 -24.656  1.00 72.88           C  
ATOM   3470  CB  LEU A 443      12.188   4.316 -23.453  1.00 72.88           C  
ATOM   3471  O   LEU A 443      14.898   3.936 -25.344  1.00 72.88           O  
ATOM   3472  CG  LEU A 443      12.789   5.711 -23.266  1.00 72.88           C  
ATOM   3473  CD1 LEU A 443      11.688   6.727 -22.984  1.00 72.88           C  
ATOM   3474  CD2 LEU A 443      13.820   5.703 -22.141  1.00 72.88           C  
ATOM   3475  N   VAL A 444      14.461   2.340 -23.844  1.00 77.44           N  
ATOM   3476  CA  VAL A 444      15.867   1.970 -23.688  1.00 77.44           C  
ATOM   3477  C   VAL A 444      16.391   1.414 -25.016  1.00 77.44           C  
ATOM   3478  CB  VAL A 444      16.078   0.937 -22.562  1.00 77.44           C  
ATOM   3479  O   VAL A 444      17.500   1.744 -25.438  1.00 77.44           O  
ATOM   3480  CG1 VAL A 444      17.516   0.422 -22.562  1.00 77.44           C  
ATOM   3481  CG2 VAL A 444      15.711   1.550 -21.219  1.00 77.44           C  
ATOM   3482  N   LEU A 445      15.641   0.600 -25.688  1.00 79.50           N  
ATOM   3483  CA  LEU A 445      16.016   0.035 -26.969  1.00 79.50           C  
ATOM   3484  C   LEU A 445      16.266   1.138 -28.000  1.00 79.50           C  
ATOM   3485  CB  LEU A 445      14.922  -0.907 -27.484  1.00 79.50           C  
ATOM   3486  O   LEU A 445      17.250   1.077 -28.750  1.00 79.50           O  
ATOM   3487  CG  LEU A 445      14.734  -2.209 -26.703  1.00 79.50           C  
ATOM   3488  CD1 LEU A 445      13.516  -2.969 -27.234  1.00 79.50           C  
ATOM   3489  CD2 LEU A 445      15.984  -3.072 -26.781  1.00 79.50           C  
ATOM   3490  N   LEU A 446      15.430   2.088 -28.062  1.00 71.56           N  
ATOM   3491  CA  LEU A 446      15.555   3.197 -29.016  1.00 71.56           C  
ATOM   3492  C   LEU A 446      16.812   4.012 -28.719  1.00 71.56           C  
ATOM   3493  CB  LEU A 446      14.320   4.102 -28.938  1.00 71.56           C  
ATOM   3494  O   LEU A 446      17.516   4.422 -29.656  1.00 71.56           O  
ATOM   3495  CG  LEU A 446      13.039   3.549 -29.547  1.00 71.56           C  
ATOM   3496  CD1 LEU A 446      11.852   4.453 -29.219  1.00 71.56           C  
ATOM   3497  CD2 LEU A 446      13.188   3.393 -31.062  1.00 71.56           C  
ATOM   3498  N   GLU A 447      17.062   4.262 -27.438  1.00 74.75           N  
ATOM   3499  CA  GLU A 447      18.266   5.000 -27.047  1.00 74.75           C  
ATOM   3500  C   GLU A 447      19.531   4.242 -27.422  1.00 74.75           C  
ATOM   3501  CB  GLU A 447      18.250   5.281 -25.547  1.00 74.75           C  
ATOM   3502  O   GLU A 447      20.516   4.844 -27.859  1.00 74.75           O  
ATOM   3503  CG  GLU A 447      17.250   6.340 -25.125  1.00 74.75           C  
ATOM   3504  CD  GLU A 447      17.531   7.707 -25.719  1.00 74.75           C  
ATOM   3505  OE1 GLU A 447      16.609   8.570 -25.719  1.00 74.75           O  
ATOM   3506  OE2 GLU A 447      18.672   7.926 -26.188  1.00 74.75           O  
ATOM   3507  N   ASN A 448      19.547   2.984 -27.203  1.00 77.31           N  
ATOM   3508  CA  ASN A 448      20.672   2.148 -27.594  1.00 77.31           C  
ATOM   3509  C   ASN A 448      20.906   2.209 -29.109  1.00 77.31           C  
ATOM   3510  CB  ASN A 448      20.453   0.701 -27.156  1.00 77.31           C  
ATOM   3511  O   ASN A 448      22.062   2.297 -29.547  1.00 77.31           O  
ATOM   3512  CG  ASN A 448      20.703   0.499 -25.672  1.00 77.31           C  
ATOM   3513  ND2 ASN A 448      20.172  -0.583 -25.125  1.00 77.31           N  
ATOM   3514  OD1 ASN A 448      21.375   1.308 -25.031  1.00 77.31           O  
ATOM   3515  N   GLU A 449      19.766   2.150 -29.859  1.00 71.50           N  
ATOM   3516  CA  GLU A 449      19.891   2.250 -31.312  1.00 71.50           C  
ATOM   3517  C   GLU A 449      20.500   3.586 -31.719  1.00 71.50           C  
ATOM   3518  CB  GLU A 449      18.516   2.066 -31.969  1.00 71.50           C  
ATOM   3519  O   GLU A 449      21.375   3.633 -32.594  1.00 71.50           O  
ATOM   3520  CG  GLU A 449      18.578   1.954 -33.500  1.00 71.50           C  
ATOM   3521  CD  GLU A 449      19.000   0.574 -33.969  1.00 71.50           C  
ATOM   3522  OE1 GLU A 449      19.344   0.427 -35.156  1.00 71.50           O  
ATOM   3523  OE2 GLU A 449      18.969  -0.370 -33.156  1.00 71.50           O  
ATOM   3524  N   ARG A 450      19.938   4.551 -31.188  1.00 68.19           N  
ATOM   3525  CA  ARG A 450      20.406   5.895 -31.500  1.00 68.19           C  
ATOM   3526  C   ARG A 450      21.891   6.043 -31.172  1.00 68.19           C  
ATOM   3527  CB  ARG A 450      19.594   6.938 -30.719  1.00 68.19           C  
ATOM   3528  O   ARG A 450      22.656   6.594 -31.969  1.00 68.19           O  
ATOM   3529  CG  ARG A 450      20.000   8.375 -31.016  1.00 68.19           C  
ATOM   3530  CD  ARG A 450      19.203   9.367 -30.188  1.00 68.19           C  
ATOM   3531  NE  ARG A 450      19.641  10.742 -30.406  1.00 68.19           N  
ATOM   3532  NH1 ARG A 450      17.953  11.711 -29.172  1.00 68.19           N  
ATOM   3533  NH2 ARG A 450      19.531  13.023 -30.188  1.00 68.19           N  
ATOM   3534  CZ  ARG A 450      19.047  11.820 -29.922  1.00 68.19           C  
ATOM   3535  N   THR A 451      22.312   5.684 -30.016  1.00 66.81           N  
ATOM   3536  CA  THR A 451      23.703   5.770 -29.547  1.00 66.81           C  
ATOM   3537  C   THR A 451      24.625   4.977 -30.469  1.00 66.81           C  
ATOM   3538  CB  THR A 451      23.844   5.250 -28.109  1.00 66.81           C  
ATOM   3539  O   THR A 451      25.672   5.469 -30.875  1.00 66.81           O  
ATOM   3540  CG2 THR A 451      25.281   5.371 -27.625  1.00 66.81           C  
ATOM   3541  OG1 THR A 451      22.984   6.016 -27.250  1.00 66.81           O  
ATOM   3542  N   LEU A 452      24.219   3.830 -30.766  1.00 70.12           N  
ATOM   3543  CA  LEU A 452      25.047   2.969 -31.609  1.00 70.12           C  
ATOM   3544  C   LEU A 452      25.078   3.473 -33.031  1.00 70.12           C  
ATOM   3545  CB  LEU A 452      24.531   1.528 -31.562  1.00 70.12           C  
ATOM   3546  O   LEU A 452      26.125   3.449 -33.688  1.00 70.12           O  
ATOM   3547  CG  LEU A 452      24.688   0.788 -30.234  1.00 70.12           C  
ATOM   3548  CD1 LEU A 452      24.031  -0.592 -30.328  1.00 70.12           C  
ATOM   3549  CD2 LEU A 452      26.156   0.673 -29.859  1.00 70.12           C  
ATOM   3550  N   ASP A 453      23.938   3.902 -33.625  1.00 69.19           N  
ATOM   3551  CA  ASP A 453      23.844   4.426 -35.000  1.00 69.19           C  
ATOM   3552  C   ASP A 453      24.656   5.711 -35.156  1.00 69.19           C  
ATOM   3553  CB  ASP A 453      22.391   4.676 -35.375  1.00 69.19           C  
ATOM   3554  O   ASP A 453      25.281   5.938 -36.188  1.00 69.19           O  
ATOM   3555  CG  ASP A 453      21.641   3.398 -35.719  1.00 69.19           C  
ATOM   3556  OD1 ASP A 453      22.281   2.338 -35.875  1.00 69.19           O  
ATOM   3557  OD2 ASP A 453      20.391   3.455 -35.844  1.00 69.19           O  
ATOM   3558  N   TYR A 454      24.516   6.586 -34.250  1.00 65.38           N  
ATOM   3559  CA  TYR A 454      25.297   7.824 -34.250  1.00 65.38           C  
ATOM   3560  C   TYR A 454      26.781   7.531 -34.281  1.00 65.38           C  
ATOM   3561  CB  TYR A 454      24.969   8.664 -33.000  1.00 65.38           C  
ATOM   3562  O   TYR A 454      27.516   8.156 -35.062  1.00 65.38           O  
ATOM   3563  CG  TYR A 454      25.641  10.016 -33.000  1.00 65.38           C  
ATOM   3564  CD1 TYR A 454      26.781  10.234 -32.219  1.00 65.38           C  
ATOM   3565  CD2 TYR A 454      25.156  11.062 -33.750  1.00 65.38           C  
ATOM   3566  CE1 TYR A 454      27.406  11.477 -32.188  1.00 65.38           C  
ATOM   3567  CE2 TYR A 454      25.766  12.312 -33.750  1.00 65.38           C  
ATOM   3568  OH  TYR A 454      27.516  13.742 -32.969  1.00 65.38           O  
ATOM   3569  CZ  TYR A 454      26.891  12.508 -32.969  1.00 65.38           C  
ATOM   3570  N   HIS A 455      27.156   6.605 -33.500  1.00 64.69           N  
ATOM   3571  CA  HIS A 455      28.562   6.211 -33.500  1.00 64.69           C  
ATOM   3572  C   HIS A 455      28.969   5.609 -34.844  1.00 64.69           C  
ATOM   3573  CB  HIS A 455      28.828   5.215 -32.375  1.00 64.69           C  
ATOM   3574  O   HIS A 455      30.062   5.891 -35.344  1.00 64.69           O  
ATOM   3575  CG  HIS A 455      28.812   5.832 -31.000  1.00 64.69           C  
ATOM   3576  CD2 HIS A 455      27.969   5.680 -29.969  1.00 64.69           C  
ATOM   3577  ND1 HIS A 455      29.781   6.734 -30.578  1.00 64.69           N  
ATOM   3578  CE1 HIS A 455      29.500   7.109 -29.344  1.00 64.69           C  
ATOM   3579  NE2 HIS A 455      28.406   6.484 -28.938  1.00 64.69           N  
ATOM   3580  N   ASP A 456      28.188   4.773 -35.344  1.00 65.25           N  
ATOM   3581  CA  ASP A 456      28.438   4.152 -36.625  1.00 65.25           C  
ATOM   3582  C   ASP A 456      28.562   5.211 -37.719  1.00 65.25           C  
ATOM   3583  CB  ASP A 456      27.312   3.170 -36.969  1.00 65.25           C  
ATOM   3584  O   ASP A 456      29.422   5.102 -38.594  1.00 65.25           O  
ATOM   3585  CG  ASP A 456      27.422   1.858 -36.219  1.00 65.25           C  
ATOM   3586  OD1 ASP A 456      28.453   1.616 -35.562  1.00 65.25           O  
ATOM   3587  OD2 ASP A 456      26.469   1.059 -36.281  1.00 65.25           O  
ATOM   3588  N   SER A 457      27.672   6.188 -37.688  1.00 64.75           N  
ATOM   3589  CA  SER A 457      27.719   7.281 -38.656  1.00 64.75           C  
ATOM   3590  C   SER A 457      29.016   8.078 -38.531  1.00 64.75           C  
ATOM   3591  CB  SER A 457      26.516   8.211 -38.469  1.00 64.75           C  
ATOM   3592  O   SER A 457      29.609   8.469 -39.531  1.00 64.75           O  
ATOM   3593  OG  SER A 457      26.578   8.852 -37.188  1.00 64.75           O  
ATOM   3594  N   ASN A 458      29.406   8.359 -37.312  1.00 66.06           N  
ATOM   3595  CA  ASN A 458      30.656   9.070 -37.062  1.00 66.06           C  
ATOM   3596  C   ASN A 458      31.859   8.289 -37.562  1.00 66.06           C  
ATOM   3597  CB  ASN A 458      30.812   9.383 -35.562  1.00 66.06           C  
ATOM   3598  O   ASN A 458      32.781   8.859 -38.125  1.00 66.06           O  
ATOM   3599  CG  ASN A 458      29.922  10.508 -35.094  1.00 66.06           C  
ATOM   3600  ND2 ASN A 458      29.688  10.594 -33.812  1.00 66.06           N  
ATOM   3601  OD1 ASN A 458      29.438  11.305 -35.906  1.00 66.06           O  
ATOM   3602  N   VAL A 459      31.844   7.008 -37.250  1.00 64.56           N  
ATOM   3603  CA  VAL A 459      32.906   6.133 -37.688  1.00 64.56           C  
ATOM   3604  C   VAL A 459      32.938   6.121 -39.219  1.00 64.56           C  
ATOM   3605  CB  VAL A 459      32.750   4.695 -37.156  1.00 64.56           C  
ATOM   3606  O   VAL A 459      34.031   6.184 -39.812  1.00 64.56           O  
ATOM   3607  CG1 VAL A 459      33.750   3.754 -37.812  1.00 64.56           C  
ATOM   3608  CG2 VAL A 459      32.875   4.680 -35.625  1.00 64.56           C  
ATOM   3609  N   LYS A 460      31.812   6.008 -39.844  1.00 66.62           N  
ATOM   3610  CA  LYS A 460      31.703   6.039 -41.281  1.00 66.62           C  
ATOM   3611  C   LYS A 460      32.219   7.359 -41.875  1.00 66.62           C  
ATOM   3612  CB  LYS A 460      30.250   5.820 -41.719  1.00 66.62           C  
ATOM   3613  O   LYS A 460      32.938   7.371 -42.875  1.00 66.62           O  
ATOM   3614  CG  LYS A 460      30.062   5.707 -43.219  1.00 66.62           C  
ATOM   3615  CD  LYS A 460      28.609   5.422 -43.594  1.00 66.62           C  
ATOM   3616  CE  LYS A 460      28.406   5.352 -45.094  1.00 66.62           C  
ATOM   3617  NZ  LYS A 460      26.984   5.074 -45.469  1.00 66.62           N  
ATOM   3618  N   ASN A 461      31.797   8.477 -41.281  1.00 70.62           N  
ATOM   3619  CA  ASN A 461      32.281   9.797 -41.688  1.00 70.62           C  
ATOM   3620  C   ASN A 461      33.781   9.898 -41.594  1.00 70.62           C  
ATOM   3621  CB  ASN A 461      31.609  10.883 -40.844  1.00 70.62           C  
ATOM   3622  O   ASN A 461      34.438  10.445 -42.500  1.00 70.62           O  
ATOM   3623  CG  ASN A 461      31.828  12.281 -41.406  1.00 70.62           C  
ATOM   3624  ND2 ASN A 461      31.266  13.281 -40.750  1.00 70.62           N  
ATOM   3625  OD1 ASN A 461      32.500  12.453 -42.406  1.00 70.62           O  
ATOM   3626  N   LEU A 462      34.250   9.383 -40.500  1.00 71.56           N  
ATOM   3627  CA  LEU A 462      35.719   9.352 -40.312  1.00 71.56           C  
ATOM   3628  C   LEU A 462      36.375   8.500 -41.375  1.00 71.56           C  
ATOM   3629  CB  LEU A 462      36.031   8.805 -38.906  1.00 71.56           C  
ATOM   3630  O   LEU A 462      37.438   8.875 -41.906  1.00 71.56           O  
ATOM   3631  CG  LEU A 462      37.531   8.812 -38.531  1.00 71.56           C  
ATOM   3632  CD1 LEU A 462      38.062  10.234 -38.562  1.00 71.56           C  
ATOM   3633  CD2 LEU A 462      37.719   8.219 -37.125  1.00 71.56           C  
ATOM   3634  N   TYR A 463      35.844   7.359 -41.562  1.00 69.75           N  
ATOM   3635  CA  TYR A 463      36.344   6.473 -42.594  1.00 69.75           C  
ATOM   3636  C   TYR A 463      36.406   7.195 -43.938  1.00 69.75           C  
ATOM   3637  CB  TYR A 463      35.469   5.227 -42.719  1.00 69.75           C  
ATOM   3638  O   TYR A 463      37.406   7.117 -44.656  1.00 69.75           O  
ATOM   3639  CG  TYR A 463      35.844   4.324 -43.875  1.00 69.75           C  
ATOM   3640  CD1 TYR A 463      35.188   4.422 -45.094  1.00 69.75           C  
ATOM   3641  CD2 TYR A 463      36.844   3.373 -43.719  1.00 69.75           C  
ATOM   3642  CE1 TYR A 463      35.531   3.590 -46.156  1.00 69.75           C  
ATOM   3643  CE2 TYR A 463      37.188   2.535 -44.781  1.00 69.75           C  
ATOM   3644  OH  TYR A 463      36.844   1.826 -47.031  1.00 69.75           O  
ATOM   3645  CZ  TYR A 463      36.531   2.652 -46.000  1.00 69.75           C  
ATOM   3646  N   GLU A 464      35.344   7.859 -44.312  1.00 78.62           N  
ATOM   3647  CA  GLU A 464      35.250   8.586 -45.594  1.00 78.62           C  
ATOM   3648  C   GLU A 464      36.250   9.727 -45.625  1.00 78.62           C  
ATOM   3649  CB  GLU A 464      33.844   9.133 -45.812  1.00 78.62           C  
ATOM   3650  O   GLU A 464      36.875   9.984 -46.688  1.00 78.62           O  
ATOM   3651  CG  GLU A 464      32.812   8.062 -46.188  1.00 78.62           C  
ATOM   3652  CD  GLU A 464      31.422   8.625 -46.469  1.00 78.62           C  
ATOM   3653  OE1 GLU A 464      30.531   7.859 -46.875  1.00 78.62           O  
ATOM   3654  OE2 GLU A 464      31.234   9.852 -46.250  1.00 78.62           O  
ATOM   3655  N   LYS A 465      36.406  10.453 -44.594  1.00 81.06           N  
ATOM   3656  CA  LYS A 465      37.406  11.531 -44.469  1.00 81.06           C  
ATOM   3657  C   LYS A 465      38.812  11.016 -44.688  1.00 81.06           C  
ATOM   3658  CB  LYS A 465      37.281  12.203 -43.094  1.00 81.06           C  
ATOM   3659  O   LYS A 465      39.594  11.625 -45.406  1.00 81.06           O  
ATOM   3660  CG  LYS A 465      38.125  13.469 -42.969  1.00 81.06           C  
ATOM   3661  CD  LYS A 465      37.906  14.148 -41.625  1.00 81.06           C  
ATOM   3662  CE  LYS A 465      38.750  15.398 -41.469  1.00 81.06           C  
ATOM   3663  NZ  LYS A 465      38.469  16.109 -40.188  1.00 81.06           N  
ATOM   3664  N   VAL A 466      39.125   9.906 -43.969  1.00 79.56           N  
ATOM   3665  CA  VAL A 466      40.438   9.297 -44.062  1.00 79.56           C  
ATOM   3666  C   VAL A 466      40.656   8.758 -45.469  1.00 79.56           C  
ATOM   3667  CB  VAL A 466      40.625   8.156 -43.031  1.00 79.56           C  
ATOM   3668  O   VAL A 466      41.750   8.898 -46.031  1.00 79.56           O  
ATOM   3669  CG1 VAL A 466      41.906   7.379 -43.281  1.00 79.56           C  
ATOM   3670  CG2 VAL A 466      40.625   8.719 -41.594  1.00 79.56           C  
ATOM   3671  N   ARG A 467      39.656   8.148 -45.969  1.00 81.75           N  
ATOM   3672  CA  ARG A 467      39.688   7.652 -47.344  1.00 81.75           C  
ATOM   3673  C   ARG A 467      39.969   8.781 -48.312  1.00 81.75           C  
ATOM   3674  CB  ARG A 467      38.375   6.965 -47.719  1.00 81.75           C  
ATOM   3675  O   ARG A 467      40.781   8.617 -49.250  1.00 81.75           O  
ATOM   3676  CG  ARG A 467      38.344   6.371 -49.094  1.00 81.75           C  
ATOM   3677  CD  ARG A 467      37.000   5.719 -49.438  1.00 81.75           C  
ATOM   3678  NE  ARG A 467      36.969   5.172 -50.781  1.00 81.75           N  
ATOM   3679  NH1 ARG A 467      34.781   4.438 -50.656  1.00 81.75           N  
ATOM   3680  NH2 ARG A 467      36.031   4.117 -52.594  1.00 81.75           N  
ATOM   3681  CZ  ARG A 467      35.938   4.578 -51.344  1.00 81.75           C  
ATOM   3682  N   ASN A 468      39.344   9.930 -48.156  1.00 86.69           N  
ATOM   3683  CA  ASN A 468      39.531  11.102 -49.000  1.00 86.69           C  
ATOM   3684  C   ASN A 468      40.906  11.695 -48.844  1.00 86.69           C  
ATOM   3685  CB  ASN A 468      38.469  12.156 -48.688  1.00 86.69           C  
ATOM   3686  O   ASN A 468      41.500  12.172 -49.844  1.00 86.69           O  
ATOM   3687  CG  ASN A 468      37.094  11.828 -49.281  1.00 86.69           C  
ATOM   3688  ND2 ASN A 468      36.062  12.469 -48.750  1.00 86.69           N  
ATOM   3689  OD1 ASN A 468      37.000  11.008 -50.188  1.00 86.69           O  
ATOM   3690  N   GLN A 469      41.438  11.680 -47.688  1.00 85.44           N  
ATOM   3691  CA  GLN A 469      42.781  12.203 -47.375  1.00 85.44           C  
ATOM   3692  C   GLN A 469      43.875  11.336 -48.000  1.00 85.44           C  
ATOM   3693  CB  GLN A 469      43.000  12.312 -45.875  1.00 85.44           C  
ATOM   3694  O   GLN A 469      44.844  11.844 -48.562  1.00 85.44           O  
ATOM   3695  CG  GLN A 469      42.250  13.469 -45.219  1.00 85.44           C  
ATOM   3696  CD  GLN A 469      42.594  13.648 -43.750  1.00 85.44           C  
ATOM   3697  NE2 GLN A 469      42.719  14.898 -43.344  1.00 85.44           N  
ATOM   3698  OE1 GLN A 469      42.750  12.672 -43.031  1.00 85.44           O  
ATOM   3699  N   LEU A 470      43.688   9.953 -47.875  1.00 84.75           N  
ATOM   3700  CA  LEU A 470      44.719   8.984 -48.219  1.00 84.75           C  
ATOM   3701  C   LEU A 470      44.656   8.656 -49.719  1.00 84.75           C  
ATOM   3702  CB  LEU A 470      44.562   7.699 -47.406  1.00 84.75           C  
ATOM   3703  O   LEU A 470      45.656   8.328 -50.344  1.00 84.75           O  
ATOM   3704  CG  LEU A 470      44.812   7.816 -45.906  1.00 84.75           C  
ATOM   3705  CD1 LEU A 470      44.500   6.496 -45.219  1.00 84.75           C  
ATOM   3706  CD2 LEU A 470      46.281   8.227 -45.656  1.00 84.75           C  
ATOM   3707  N   LYS A 471      43.625   8.844 -50.375  1.00 87.38           N  
ATOM   3708  CA  LYS A 471      43.438   8.609 -51.781  1.00 87.38           C  
ATOM   3709  C   LYS A 471      44.250   7.422 -52.281  1.00 87.38           C  
ATOM   3710  CB  LYS A 471      43.781   9.859 -52.594  1.00 87.38           C  
ATOM   3711  O   LYS A 471      44.062   6.293 -51.812  1.00 87.38           O  
ATOM   3712  CG  LYS A 471      42.875  11.047 -52.344  1.00 87.38           C  
ATOM   3713  CD  LYS A 471      43.250  12.250 -53.188  1.00 87.38           C  
ATOM   3714  CE  LYS A 471      42.344  13.445 -52.906  1.00 87.38           C  
ATOM   3715  NZ  LYS A 471      42.750  14.633 -53.719  1.00 87.38           N  
ATOM   3716  N   ASN A 472      45.094   7.605 -53.219  1.00 87.00           N  
ATOM   3717  CA  ASN A 472      45.844   6.508 -53.812  1.00 87.00           C  
ATOM   3718  C   ASN A 472      47.156   6.238 -53.062  1.00 87.00           C  
ATOM   3719  CB  ASN A 472      46.125   6.793 -55.312  1.00 87.00           C  
ATOM   3720  O   ASN A 472      48.000   5.477 -53.562  1.00 87.00           O  
ATOM   3721  CG  ASN A 472      46.719   8.172 -55.531  1.00 87.00           C  
ATOM   3722  ND2 ASN A 472      47.188   8.430 -56.750  1.00 87.00           N  
ATOM   3723  OD1 ASN A 472      46.750   9.000 -54.625  1.00 87.00           O  
ATOM   3724  N   ASN A 473      47.344   6.922 -51.969  1.00 85.12           N  
ATOM   3725  CA  ASN A 473      48.500   6.719 -51.094  1.00 85.12           C  
ATOM   3726  C   ASN A 473      48.344   5.520 -50.188  1.00 85.12           C  
ATOM   3727  CB  ASN A 473      48.812   7.980 -50.281  1.00 85.12           C  
ATOM   3728  O   ASN A 473      49.281   5.086 -49.531  1.00 85.12           O  
ATOM   3729  CG  ASN A 473      49.438   9.078 -51.125  1.00 85.12           C  
ATOM   3730  ND2 ASN A 473      49.469  10.289 -50.594  1.00 85.12           N  
ATOM   3731  OD1 ASN A 473      49.938   8.836 -52.219  1.00 85.12           O  
ATOM   3732  N   ALA A 474      47.094   4.898 -50.156  1.00 85.12           N  
ATOM   3733  CA  ALA A 474      46.781   3.734 -49.312  1.00 85.12           C  
ATOM   3734  C   ALA A 474      45.781   2.807 -50.031  1.00 85.12           C  
ATOM   3735  CB  ALA A 474      46.219   4.180 -47.969  1.00 85.12           C  
ATOM   3736  O   ALA A 474      45.031   3.244 -50.906  1.00 85.12           O  
ATOM   3737  N   LYS A 475      45.875   1.506 -49.781  1.00 82.12           N  
ATOM   3738  CA  LYS A 475      44.938   0.504 -50.312  1.00 82.12           C  
ATOM   3739  C   LYS A 475      43.969   0.041 -49.219  1.00 82.12           C  
ATOM   3740  CB  LYS A 475      45.688  -0.694 -50.875  1.00 82.12           C  
ATOM   3741  O   LYS A 475      44.375  -0.163 -48.062  1.00 82.12           O  
ATOM   3742  CG  LYS A 475      44.812  -1.833 -51.344  1.00 82.12           C  
ATOM   3743  CD  LYS A 475      45.625  -3.035 -51.781  1.00 82.12           C  
ATOM   3744  CE  LYS A 475      44.719  -4.184 -52.219  1.00 82.12           C  
ATOM   3745  NZ  LYS A 475      45.531  -5.395 -52.594  1.00 82.12           N  
ATOM   3746  N   GLU A 476      42.781  -0.105 -49.688  1.00 79.44           N  
ATOM   3747  CA  GLU A 476      41.750  -0.584 -48.750  1.00 79.44           C  
ATOM   3748  C   GLU A 476      41.812  -2.102 -48.594  1.00 79.44           C  
ATOM   3749  CB  GLU A 476      40.344  -0.148 -49.188  1.00 79.44           C  
ATOM   3750  O   GLU A 476      41.719  -2.828 -49.594  1.00 79.44           O  
ATOM   3751  CG  GLU A 476      40.125   1.353 -49.125  1.00 79.44           C  
ATOM   3752  CD  GLU A 476      38.719   1.763 -49.500  1.00 79.44           C  
ATOM   3753  OE1 GLU A 476      38.438   2.979 -49.625  1.00 79.44           O  
ATOM   3754  OE2 GLU A 476      37.875   0.860 -49.656  1.00 79.44           O  
ATOM   3755  N   ILE A 477      42.031  -2.570 -47.344  1.00 73.44           N  
ATOM   3756  CA  ILE A 477      42.250  -3.984 -47.094  1.00 73.44           C  
ATOM   3757  C   ILE A 477      41.000  -4.621 -46.500  1.00 73.44           C  
ATOM   3758  CB  ILE A 477      43.438  -4.184 -46.125  1.00 73.44           C  
ATOM   3759  O   ILE A 477      40.906  -5.848 -46.438  1.00 73.44           O  
ATOM   3760  CG1 ILE A 477      44.688  -3.430 -46.625  1.00 73.44           C  
ATOM   3761  CG2 ILE A 477      43.750  -5.672 -45.938  1.00 73.44           C  
ATOM   3762  CD1 ILE A 477      45.844  -3.365 -45.625  1.00 73.44           C  
ATOM   3763  N   GLY A 478      39.844  -3.707 -46.406  1.00 61.69           N  
ATOM   3764  CA  GLY A 478      38.594  -4.254 -45.906  1.00 61.69           C  
ATOM   3765  C   GLY A 478      38.469  -4.172 -44.406  1.00 61.69           C  
ATOM   3766  O   GLY A 478      39.469  -3.955 -43.719  1.00 61.69           O  
ATOM   3767  N   ASN A 479      37.125  -4.031 -43.812  1.00 56.62           N  
ATOM   3768  CA  ASN A 479      36.781  -3.953 -42.375  1.00 56.62           C  
ATOM   3769  C   ASN A 479      37.219  -2.617 -41.781  1.00 56.62           C  
ATOM   3770  CB  ASN A 479      37.438  -5.113 -41.625  1.00 56.62           C  
ATOM   3771  O   ASN A 479      37.625  -2.559 -40.625  1.00 56.62           O  
ATOM   3772  CG  ASN A 479      36.844  -6.457 -42.000  1.00 56.62           C  
ATOM   3773  ND2 ASN A 479      37.625  -7.520 -41.781  1.00 56.62           N  
ATOM   3774  OD1 ASN A 479      35.719  -6.547 -42.500  1.00 56.62           O  
ATOM   3775  N   GLY A 480      37.344  -1.562 -42.719  1.00 63.25           N  
ATOM   3776  CA  GLY A 480      37.594  -0.218 -42.250  1.00 63.25           C  
ATOM   3777  C   GLY A 480      39.094   0.060 -42.062  1.00 63.25           C  
ATOM   3778  O   GLY A 480      39.469   1.009 -41.344  1.00 63.25           O  
ATOM   3779  N   CYS A 481      40.000  -0.763 -42.750  1.00 67.75           N  
ATOM   3780  CA  CYS A 481      41.438  -0.632 -42.594  1.00 67.75           C  
ATOM   3781  C   CYS A 481      42.062  -0.179 -43.906  1.00 67.75           C  
ATOM   3782  CB  CYS A 481      42.062  -1.957 -42.156  1.00 67.75           C  
ATOM   3783  O   CYS A 481      41.562  -0.510 -45.000  1.00 67.75           O  
ATOM   3784  SG  CYS A 481      41.500  -2.502 -40.531  1.00 67.75           S  
ATOM   3785  N   PHE A 482      43.250   0.638 -43.750  1.00 74.12           N  
ATOM   3786  CA  PHE A 482      44.031   1.135 -44.875  1.00 74.12           C  
ATOM   3787  C   PHE A 482      45.469   0.694 -44.750  1.00 74.12           C  
ATOM   3788  CB  PHE A 482      43.938   2.662 -44.969  1.00 74.12           C  
ATOM   3789  O   PHE A 482      46.062   0.713 -43.656  1.00 74.12           O  
ATOM   3790  CG  PHE A 482      42.531   3.188 -45.156  1.00 74.12           C  
ATOM   3791  CD1 PHE A 482      42.000   3.330 -46.406  1.00 74.12           C  
ATOM   3792  CD2 PHE A 482      41.781   3.537 -44.062  1.00 74.12           C  
ATOM   3793  CE1 PHE A 482      40.719   3.816 -46.594  1.00 74.12           C  
ATOM   3794  CE2 PHE A 482      40.469   4.023 -44.219  1.00 74.12           C  
ATOM   3795  CZ  PHE A 482      39.938   4.164 -45.500  1.00 74.12           C  
ATOM   3796  N   GLU A 483      45.906   0.121 -45.875  1.00 80.56           N  
ATOM   3797  CA  GLU A 483      47.312  -0.176 -45.969  1.00 80.56           C  
ATOM   3798  C   GLU A 483      48.062   0.891 -46.750  1.00 80.56           C  
ATOM   3799  CB  GLU A 483      47.562  -1.556 -46.562  1.00 80.56           C  
ATOM   3800  O   GLU A 483      47.750   1.134 -47.906  1.00 80.56           O  
ATOM   3801  CG  GLU A 483      49.000  -2.023 -46.531  1.00 80.56           C  
ATOM   3802  CD  GLU A 483      49.219  -3.416 -47.094  1.00 80.56           C  
ATOM   3803  OE1 GLU A 483      50.281  -4.027 -46.844  1.00 80.56           O  
ATOM   3804  OE2 GLU A 483      48.312  -3.898 -47.812  1.00 80.56           O  
ATOM   3805  N   PHE A 484      49.094   1.600 -45.969  1.00 81.31           N  
ATOM   3806  CA  PHE A 484      49.844   2.691 -46.625  1.00 81.31           C  
ATOM   3807  C   PHE A 484      50.844   2.156 -47.625  1.00 81.31           C  
ATOM   3808  CB  PHE A 484      50.562   3.541 -45.562  1.00 81.31           C  
ATOM   3809  O   PHE A 484      51.500   1.151 -47.375  1.00 81.31           O  
ATOM   3810  CG  PHE A 484      49.625   4.348 -44.688  1.00 81.31           C  
ATOM   3811  CD1 PHE A 484      49.250   5.629 -45.062  1.00 81.31           C  
ATOM   3812  CD2 PHE A 484      49.156   3.828 -43.500  1.00 81.31           C  
ATOM   3813  CE1 PHE A 484      48.375   6.379 -44.281  1.00 81.31           C  
ATOM   3814  CE2 PHE A 484      48.281   4.574 -42.688  1.00 81.31           C  
ATOM   3815  CZ  PHE A 484      47.906   5.848 -43.094  1.00 81.31           C  
ATOM   3816  N   TYR A 485      50.969   2.777 -48.781  1.00 80.81           N  
ATOM   3817  CA  TYR A 485      51.969   2.436 -49.812  1.00 80.81           C  
ATOM   3818  C   TYR A 485      53.281   3.145 -49.562  1.00 80.81           C  
ATOM   3819  CB  TYR A 485      51.438   2.797 -51.188  1.00 80.81           C  
ATOM   3820  O   TYR A 485      54.312   2.836 -50.188  1.00 80.81           O  
ATOM   3821  CG  TYR A 485      50.375   1.871 -51.719  1.00 80.81           C  
ATOM   3822  CD1 TYR A 485      50.625   0.525 -51.938  1.00 80.81           C  
ATOM   3823  CD2 TYR A 485      49.062   2.340 -51.938  1.00 80.81           C  
ATOM   3824  CE1 TYR A 485      49.625  -0.333 -52.406  1.00 80.81           C  
ATOM   3825  CE2 TYR A 485      48.062   1.490 -52.406  1.00 80.81           C  
ATOM   3826  OH  TYR A 485      47.375  -0.686 -53.094  1.00 80.81           O  
ATOM   3827  CZ  TYR A 485      48.375   0.159 -52.656  1.00 80.81           C  
ATOM   3828  N   HIS A 486      53.281   4.121 -48.562  1.00 80.81           N  
ATOM   3829  CA  HIS A 486      54.469   4.844 -48.156  1.00 80.81           C  
ATOM   3830  C   HIS A 486      54.750   4.617 -46.656  1.00 80.81           C  
ATOM   3831  CB  HIS A 486      54.344   6.340 -48.438  1.00 80.81           C  
ATOM   3832  O   HIS A 486      53.875   4.172 -45.938  1.00 80.81           O  
ATOM   3833  CG  HIS A 486      53.250   6.992 -47.656  1.00 80.81           C  
ATOM   3834  CD2 HIS A 486      51.938   7.262 -47.969  1.00 80.81           C  
ATOM   3835  ND1 HIS A 486      53.438   7.457 -46.375  1.00 80.81           N  
ATOM   3836  CE1 HIS A 486      52.281   7.984 -45.938  1.00 80.81           C  
ATOM   3837  NE2 HIS A 486      51.375   7.879 -46.875  1.00 80.81           N  
ATOM   3838  N   LYS A 487      56.000   4.797 -46.281  1.00 79.56           N  
ATOM   3839  CA  LYS A 487      56.344   4.762 -44.844  1.00 79.56           C  
ATOM   3840  C   LYS A 487      55.688   5.930 -44.094  1.00 79.56           C  
ATOM   3841  CB  LYS A 487      57.844   4.777 -44.656  1.00 79.56           C  
ATOM   3842  O   LYS A 487      55.812   7.078 -44.531  1.00 79.56           O  
ATOM   3843  CG  LYS A 487      58.562   3.492 -45.062  1.00 79.56           C  
ATOM   3844  CD  LYS A 487      60.031   3.539 -44.781  1.00 79.56           C  
ATOM   3845  CE  LYS A 487      60.750   2.289 -45.281  1.00 79.56           C  
ATOM   3846  NZ  LYS A 487      62.219   2.344 -45.000  1.00 79.56           N  
ATOM   3847  N   CYS A 488      54.844   5.523 -43.125  1.00 76.94           N  
ATOM   3848  CA  CYS A 488      54.156   6.547 -42.375  1.00 76.94           C  
ATOM   3849  C   CYS A 488      54.656   6.570 -40.938  1.00 76.94           C  
ATOM   3850  CB  CYS A 488      52.656   6.305 -42.375  1.00 76.94           C  
ATOM   3851  O   CYS A 488      54.375   5.656 -40.156  1.00 76.94           O  
ATOM   3852  SG  CYS A 488      51.688   7.676 -41.719  1.00 76.94           S  
ATOM   3853  N   ASP A 489      55.469   7.582 -40.562  1.00 75.06           N  
ATOM   3854  CA  ASP A 489      56.000   7.742 -39.188  1.00 75.06           C  
ATOM   3855  C   ASP A 489      54.969   8.406 -38.281  1.00 75.06           C  
ATOM   3856  CB  ASP A 489      57.281   8.562 -39.219  1.00 75.06           C  
ATOM   3857  O   ASP A 489      53.844   8.703 -38.688  1.00 75.06           O  
ATOM   3858  CG  ASP A 489      57.094   9.961 -39.781  1.00 75.06           C  
ATOM   3859  OD1 ASP A 489      55.938  10.352 -40.062  1.00 75.06           O  
ATOM   3860  OD2 ASP A 489      58.094  10.672 -39.969  1.00 75.06           O  
ATOM   3861  N   ASN A 490      55.188   8.602 -36.969  1.00 71.75           N  
ATOM   3862  CA  ASN A 490      54.281   9.164 -35.969  1.00 71.75           C  
ATOM   3863  C   ASN A 490      53.750  10.531 -36.375  1.00 71.75           C  
ATOM   3864  CB  ASN A 490      55.000   9.266 -34.625  1.00 71.75           C  
ATOM   3865  O   ASN A 490      52.594  10.859 -36.125  1.00 71.75           O  
ATOM   3866  CG  ASN A 490      55.125   7.926 -33.906  1.00 71.75           C  
ATOM   3867  ND2 ASN A 490      55.938   7.871 -32.875  1.00 71.75           N  
ATOM   3868  OD1 ASN A 490      54.469   6.949 -34.312  1.00 71.75           O  
ATOM   3869  N   THR A 491      54.594  11.273 -37.094  1.00 74.44           N  
ATOM   3870  CA  THR A 491      54.219  12.594 -37.594  1.00 74.44           C  
ATOM   3871  C   THR A 491      53.188  12.492 -38.719  1.00 74.44           C  
ATOM   3872  CB  THR A 491      55.469  13.352 -38.094  1.00 74.44           C  
ATOM   3873  O   THR A 491      52.250  13.281 -38.781  1.00 74.44           O  
ATOM   3874  CG2 THR A 491      55.125  14.797 -38.438  1.00 74.44           C  
ATOM   3875  OG1 THR A 491      56.469  13.336 -37.062  1.00 74.44           O  
ATOM   3876  N   CYS A 492      53.375  11.562 -39.625  1.00 76.88           N  
ATOM   3877  CA  CYS A 492      52.438  11.250 -40.719  1.00 76.88           C  
ATOM   3878  C   CYS A 492      51.094  10.750 -40.156  1.00 76.88           C  
ATOM   3879  CB  CYS A 492      53.031  10.203 -41.656  1.00 76.88           C  
ATOM   3880  O   CYS A 492      50.031  11.195 -40.594  1.00 76.88           O  
ATOM   3881  SG  CYS A 492      51.906   9.609 -42.906  1.00 76.88           S  
ATOM   3882  N   MET A 493      51.125   9.906 -39.188  1.00 72.31           N  
ATOM   3883  CA  MET A 493      49.938   9.375 -38.531  1.00 72.31           C  
ATOM   3884  C   MET A 493      49.156  10.484 -37.844  1.00 72.31           C  
ATOM   3885  CB  MET A 493      50.312   8.273 -37.562  1.00 72.31           C  
ATOM   3886  O   MET A 493      47.938  10.500 -37.844  1.00 72.31           O  
ATOM   3887  CG  MET A 493      50.781   6.992 -38.219  1.00 72.31           C  
ATOM   3888  SD  MET A 493      49.531   6.266 -39.344  1.00 72.31           S  
ATOM   3889  CE  MET A 493      48.375   5.574 -38.125  1.00 72.31           C  
ATOM   3890  N   GLU A 494      49.844  11.406 -37.250  1.00 72.88           N  
ATOM   3891  CA  GLU A 494      49.281  12.562 -36.562  1.00 72.88           C  
ATOM   3892  C   GLU A 494      48.625  13.516 -37.562  1.00 72.88           C  
ATOM   3893  CB  GLU A 494      50.344  13.297 -35.750  1.00 72.88           C  
ATOM   3894  O   GLU A 494      47.594  14.109 -37.281  1.00 72.88           O  
ATOM   3895  CG  GLU A 494      50.625  12.648 -34.406  1.00 72.88           C  
ATOM   3896  CD  GLU A 494      51.750  13.367 -33.625  1.00 72.88           C  
ATOM   3897  OE1 GLU A 494      52.094  12.891 -32.531  1.00 72.88           O  
ATOM   3898  OE2 GLU A 494      52.219  14.406 -34.125  1.00 72.88           O  
ATOM   3899  N   SER A 495      49.156  13.594 -38.688  1.00 77.62           N  
ATOM   3900  CA  SER A 495      48.625  14.438 -39.750  1.00 77.62           C  
ATOM   3901  C   SER A 495      47.344  13.867 -40.312  1.00 77.62           C  
ATOM   3902  CB  SER A 495      49.656  14.602 -40.875  1.00 77.62           C  
ATOM   3903  O   SER A 495      46.438  14.609 -40.688  1.00 77.62           O  
ATOM   3904  OG  SER A 495      49.844  13.383 -41.562  1.00 77.62           O  
ATOM   3905  N   VAL A 496      47.219  12.570 -40.438  1.00 77.31           N  
ATOM   3906  CA  VAL A 496      46.000  11.867 -40.844  1.00 77.31           C  
ATOM   3907  C   VAL A 496      44.938  12.023 -39.750  1.00 77.31           C  
ATOM   3908  CB  VAL A 496      46.281  10.375 -41.094  1.00 77.31           C  
ATOM   3909  O   VAL A 496      43.781  12.305 -40.031  1.00 77.31           O  
ATOM   3910  CG1 VAL A 496      44.969   9.641 -41.406  1.00 77.31           C  
ATOM   3911  CG2 VAL A 496      47.250  10.211 -42.250  1.00 77.31           C  
ATOM   3912  N   ARG A 497      45.375  12.023 -38.531  1.00 67.62           N  
ATOM   3913  CA  ARG A 497      44.531  12.195 -37.375  1.00 67.62           C  
ATOM   3914  C   ARG A 497      43.938  13.602 -37.312  1.00 67.62           C  
ATOM   3915  CB  ARG A 497      45.281  11.883 -36.062  1.00 67.62           C  
ATOM   3916  O   ARG A 497      42.781  13.781 -36.969  1.00 67.62           O  
ATOM   3917  CG  ARG A 497      44.438  11.930 -34.812  1.00 67.62           C  
ATOM   3918  CD  ARG A 497      45.250  11.648 -33.562  1.00 67.62           C  
ATOM   3919  NE  ARG A 497      44.438  11.758 -32.344  1.00 67.62           N  
ATOM   3920  NH1 ARG A 497      46.188  11.352 -30.891  1.00 67.62           N  
ATOM   3921  NH2 ARG A 497      44.062  11.734 -30.094  1.00 67.62           N  
ATOM   3922  CZ  ARG A 497      44.906  11.617 -31.125  1.00 67.62           C  
ATOM   3923  N   ASN A 498      44.750  14.672 -37.562  1.00 75.69           N  
ATOM   3924  CA  ASN A 498      44.375  16.078 -37.438  1.00 75.69           C  
ATOM   3925  C   ASN A 498      43.781  16.625 -38.719  1.00 75.69           C  
ATOM   3926  CB  ASN A 498      45.594  16.906 -37.031  1.00 75.69           C  
ATOM   3927  O   ASN A 498      43.406  17.797 -38.781  1.00 75.69           O  
ATOM   3928  CG  ASN A 498      46.031  16.656 -35.594  1.00 75.69           C  
ATOM   3929  ND2 ASN A 498      47.281  17.016 -35.281  1.00 75.69           N  
ATOM   3930  OD1 ASN A 498      45.250  16.125 -34.781  1.00 75.69           O  
ATOM   3931  N   GLY A 499      43.656  15.656 -39.688  1.00 81.12           N  
ATOM   3932  CA  GLY A 499      43.062  16.047 -40.969  1.00 81.12           C  
ATOM   3933  C   GLY A 499      43.969  16.922 -41.812  1.00 81.12           C  
ATOM   3934  O   GLY A 499      43.469  17.672 -42.656  1.00 81.12           O  
ATOM   3935  N   THR A 500      45.250  17.078 -41.500  1.00 86.25           N  
ATOM   3936  CA  THR A 500      46.219  17.906 -42.188  1.00 86.25           C  
ATOM   3937  C   THR A 500      47.156  17.047 -43.031  1.00 86.25           C  
ATOM   3938  CB  THR A 500      47.031  18.750 -41.188  1.00 86.25           C  
ATOM   3939  O   THR A 500      48.312  17.469 -43.312  1.00 86.25           O  
ATOM   3940  CG2 THR A 500      46.125  19.766 -40.469  1.00 86.25           C  
ATOM   3941  OG1 THR A 500      47.625  17.891 -40.219  1.00 86.25           O  
ATOM   3942  N   TYR A 501      46.750  15.867 -43.406  1.00 83.12           N  
ATOM   3943  CA  TYR A 501      47.562  14.938 -44.219  1.00 83.12           C  
ATOM   3944  C   TYR A 501      47.938  15.555 -45.562  1.00 83.12           C  
ATOM   3945  CB  TYR A 501      46.812  13.625 -44.438  1.00 83.12           C  
ATOM   3946  O   TYR A 501      47.062  16.047 -46.281  1.00 83.12           O  
ATOM   3947  CG  TYR A 501      47.562  12.617 -45.250  1.00 83.12           C  
ATOM   3948  CD1 TYR A 501      47.281  12.414 -46.594  1.00 83.12           C  
ATOM   3949  CD2 TYR A 501      48.594  11.859 -44.656  1.00 83.12           C  
ATOM   3950  CE1 TYR A 501      48.000  11.477 -47.344  1.00 83.12           C  
ATOM   3951  CE2 TYR A 501      49.281  10.922 -45.406  1.00 83.12           C  
ATOM   3952  OH  TYR A 501      49.688   9.812 -47.500  1.00 83.12           O  
ATOM   3953  CZ  TYR A 501      49.000  10.742 -46.750  1.00 83.12           C  
ATOM   3954  N   ASP A 502      49.281  15.719 -45.812  1.00 87.06           N  
ATOM   3955  CA  ASP A 502      49.812  16.297 -47.031  1.00 87.06           C  
ATOM   3956  C   ASP A 502      49.969  15.234 -48.125  1.00 87.06           C  
ATOM   3957  CB  ASP A 502      51.188  16.969 -46.750  1.00 87.06           C  
ATOM   3958  O   ASP A 502      51.000  14.555 -48.188  1.00 87.06           O  
ATOM   3959  CG  ASP A 502      51.688  17.766 -47.938  1.00 87.06           C  
ATOM   3960  OD1 ASP A 502      51.062  17.719 -49.031  1.00 87.06           O  
ATOM   3961  OD2 ASP A 502      52.719  18.453 -47.812  1.00 87.06           O  
ATOM   3962  N   TYR A 503      48.938  15.148 -48.938  1.00 86.12           N  
ATOM   3963  CA  TYR A 503      48.812  14.102 -49.938  1.00 86.12           C  
ATOM   3964  C   TYR A 503      50.000  14.141 -50.906  1.00 86.12           C  
ATOM   3965  CB  TYR A 503      47.500  14.250 -50.719  1.00 86.12           C  
ATOM   3966  O   TYR A 503      50.625  13.109 -51.156  1.00 86.12           O  
ATOM   3967  CG  TYR A 503      47.438  13.398 -51.969  1.00 86.12           C  
ATOM   3968  CD1 TYR A 503      47.750  13.922 -53.219  1.00 86.12           C  
ATOM   3969  CD2 TYR A 503      47.062  12.062 -51.906  1.00 86.12           C  
ATOM   3970  CE1 TYR A 503      47.688  13.141 -54.375  1.00 86.12           C  
ATOM   3971  CE2 TYR A 503      47.000  11.266 -53.031  1.00 86.12           C  
ATOM   3972  OH  TYR A 503      47.219  11.031 -55.406  1.00 86.12           O  
ATOM   3973  CZ  TYR A 503      47.312  11.812 -54.250  1.00 86.12           C  
ATOM   3974  N   PRO A 504      50.438  15.359 -51.406  1.00 86.75           N  
ATOM   3975  CA  PRO A 504      51.500  15.438 -52.406  1.00 86.75           C  
ATOM   3976  C   PRO A 504      52.875  15.016 -51.844  1.00 86.75           C  
ATOM   3977  CB  PRO A 504      51.531  16.922 -52.781  1.00 86.75           C  
ATOM   3978  O   PRO A 504      53.719  14.516 -52.594  1.00 86.75           O  
ATOM   3979  CG  PRO A 504      50.156  17.406 -52.438  1.00 86.75           C  
ATOM   3980  CD  PRO A 504      49.656  16.625 -51.281  1.00 86.75           C  
ATOM   3981  N   LYS A 505      53.031  15.156 -50.656  1.00 86.75           N  
ATOM   3982  CA  LYS A 505      54.312  14.828 -49.969  1.00 86.75           C  
ATOM   3983  C   LYS A 505      54.594  13.336 -50.062  1.00 86.75           C  
ATOM   3984  CB  LYS A 505      54.281  15.266 -48.531  1.00 86.75           C  
ATOM   3985  O   LYS A 505      55.750  12.938 -50.281  1.00 86.75           O  
ATOM   3986  CG  LYS A 505      55.594  15.055 -47.781  1.00 86.75           C  
ATOM   3987  CD  LYS A 505      55.469  15.508 -46.312  1.00 86.75           C  
ATOM   3988  CE  LYS A 505      56.781  15.227 -45.562  1.00 86.75           C  
ATOM   3989  NZ  LYS A 505      56.688  15.672 -44.125  1.00 86.75           N  
ATOM   3990  N   TYR A 506      53.562  12.414 -50.062  1.00 84.25           N  
ATOM   3991  CA  TYR A 506      53.750  10.977 -49.969  1.00 84.25           C  
ATOM   3992  C   TYR A 506      53.344  10.273 -51.250  1.00 84.25           C  
ATOM   3993  CB  TYR A 506      52.938  10.422 -48.781  1.00 84.25           C  
ATOM   3994  O   TYR A 506      53.406   9.047 -51.344  1.00 84.25           O  
ATOM   3995  CG  TYR A 506      53.312  11.023 -47.438  1.00 84.25           C  
ATOM   3996  CD1 TYR A 506      54.500  10.688 -46.812  1.00 84.25           C  
ATOM   3997  CD2 TYR A 506      52.469  11.930 -46.812  1.00 84.25           C  
ATOM   3998  CE1 TYR A 506      54.844  11.242 -45.594  1.00 84.25           C  
ATOM   3999  CE2 TYR A 506      52.781  12.492 -45.594  1.00 84.25           C  
ATOM   4000  OH  TYR A 506      54.312  12.688 -43.750  1.00 84.25           O  
ATOM   4001  CZ  TYR A 506      53.969  12.141 -44.969  1.00 84.25           C  
ATOM   4002  N   SER A 507      52.969  11.000 -52.219  1.00 82.75           N  
ATOM   4003  CA  SER A 507      52.406  10.500 -53.469  1.00 82.75           C  
ATOM   4004  C   SER A 507      53.469   9.836 -54.344  1.00 82.75           C  
ATOM   4005  CB  SER A 507      51.750  11.641 -54.250  1.00 82.75           C  
ATOM   4006  O   SER A 507      53.219   8.820 -54.969  1.00 82.75           O  
ATOM   4007  OG  SER A 507      51.188  11.164 -55.469  1.00 82.75           O  
ATOM   4008  N   GLU A 508      54.719  10.398 -54.281  1.00 81.12           N  
ATOM   4009  CA  GLU A 508      55.812   9.898 -55.094  1.00 81.12           C  
ATOM   4010  C   GLU A 508      56.312   8.539 -54.594  1.00 81.12           C  
ATOM   4011  CB  GLU A 508      56.969  10.906 -55.094  1.00 81.12           C  
ATOM   4012  O   GLU A 508      56.531   7.625 -55.406  1.00 81.12           O  
ATOM   4013  CG  GLU A 508      56.688  12.148 -55.938  1.00 81.12           C  
ATOM   4014  CD  GLU A 508      56.562  11.852 -57.438  1.00 81.12           C  
ATOM   4015  OE1 GLU A 508      55.938  12.656 -58.156  1.00 81.12           O  
ATOM   4016  OE2 GLU A 508      57.094  10.812 -57.875  1.00 81.12           O  
ATOM   4017  N   GLU A 509      56.438   8.445 -53.250  1.00 81.31           N  
ATOM   4018  CA  GLU A 509      56.812   7.199 -52.594  1.00 81.31           C  
ATOM   4019  C   GLU A 509      55.750   6.137 -52.750  1.00 81.31           C  
ATOM   4020  CB  GLU A 509      57.125   7.438 -51.094  1.00 81.31           C  
ATOM   4021  O   GLU A 509      56.031   4.961 -52.969  1.00 81.31           O  
ATOM   4022  CG  GLU A 509      57.719   6.230 -50.406  1.00 81.31           C  
ATOM   4023  CD  GLU A 509      58.000   6.480 -48.938  1.00 81.31           C  
ATOM   4024  OE1 GLU A 509      58.469   5.547 -48.219  1.00 81.31           O  
ATOM   4025  OE2 GLU A 509      57.781   7.621 -48.469  1.00 81.31           O  
ATOM   4026  N   ALA A 510      54.469   6.508 -52.625  1.00 80.62           N  
ATOM   4027  CA  ALA A 510      53.312   5.645 -52.781  1.00 80.62           C  
ATOM   4028  C   ALA A 510      53.156   5.145 -54.219  1.00 80.62           C  
ATOM   4029  CB  ALA A 510      52.062   6.387 -52.344  1.00 80.62           C  
ATOM   4030  O   ALA A 510      52.781   3.990 -54.438  1.00 80.62           O  
ATOM   4031  N   LYS A 511      53.438   6.039 -55.219  1.00 82.06           N  
ATOM   4032  CA  LYS A 511      53.375   5.691 -56.625  1.00 82.06           C  
ATOM   4033  C   LYS A 511      54.406   4.621 -56.969  1.00 82.06           C  
ATOM   4034  CB  LYS A 511      53.625   6.934 -57.500  1.00 82.06           C  
ATOM   4035  O   LYS A 511      54.125   3.689 -57.719  1.00 82.06           O  
ATOM   4036  CG  LYS A 511      53.312   6.727 -58.969  1.00 82.06           C  
ATOM   4037  CD  LYS A 511      53.500   8.016 -59.781  1.00 82.06           C  
ATOM   4038  CE  LYS A 511      53.281   7.793 -61.250  1.00 82.06           C  
ATOM   4039  NZ  LYS A 511      53.469   9.047 -62.031  1.00 82.06           N  
ATOM   4040  N   LEU A 512      55.656   4.719 -56.469  1.00 77.94           N  
ATOM   4041  CA  LEU A 512      56.781   3.799 -56.688  1.00 77.94           C  
ATOM   4042  C   LEU A 512      56.469   2.432 -56.062  1.00 77.94           C  
ATOM   4043  CB  LEU A 512      58.062   4.363 -56.094  1.00 77.94           C  
ATOM   4044  O   LEU A 512      56.781   1.400 -56.688  1.00 77.94           O  
ATOM   4045  CG  LEU A 512      59.375   3.812 -56.656  1.00 77.94           C  
ATOM   4046  CD1 LEU A 512      59.844   4.680 -57.812  1.00 77.94           C  
ATOM   4047  CD2 LEU A 512      60.438   3.730 -55.562  1.00 77.94           C  
ATOM   4048  N   ASN A 513      55.844   2.334 -54.969  1.00 74.69           N  
ATOM   4049  CA  ASN A 513      55.469   1.116 -54.250  1.00 74.69           C  
ATOM   4050  C   ASN A 513      54.250   0.456 -54.812  1.00 74.69           C  
ATOM   4051  CB  ASN A 513      55.281   1.415 -52.750  1.00 74.69           C  
ATOM   4052  O   ASN A 513      54.094  -0.766 -54.750  1.00 74.69           O  
ATOM   4053  CG  ASN A 513      56.594   1.676 -52.031  1.00 74.69           C  
ATOM   4054  ND2 ASN A 513      56.531   2.529 -51.000  1.00 74.69           N  
ATOM   4055  OD1 ASN A 513      57.625   1.116 -52.375  1.00 74.69           O  
ATOM   4056  N   ARG A 514      53.312   1.304 -55.375  1.00 72.94           N  
ATOM   4057  CA  ARG A 514      52.125   0.801 -56.094  1.00 72.94           C  
ATOM   4058  C   ARG A 514      52.531   0.056 -57.375  1.00 72.94           C  
ATOM   4059  CB  ARG A 514      51.188   1.948 -56.438  1.00 72.94           C  
ATOM   4060  O   ARG A 514      51.875  -0.916 -57.750  1.00 72.94           O  
ATOM   4061  CG  ARG A 514      50.344   2.424 -55.281  1.00 72.94           C  
ATOM   4062  CD  ARG A 514      49.469   3.623 -55.656  1.00 72.94           C  
ATOM   4063  NE  ARG A 514      48.406   3.246 -56.562  1.00 72.94           N  
ATOM   4064  NH1 ARG A 514      47.312   5.293 -56.469  1.00 72.94           N  
ATOM   4065  NH2 ARG A 514      46.469   3.605 -57.781  1.00 72.94           N  
ATOM   4066  CZ  ARG A 514      47.406   4.051 -56.938  1.00 72.94           C  
ATOM   4067  N   GLU A 515      53.625   0.637 -58.000  1.00 68.12           N  
ATOM   4068  CA  GLU A 515      54.094   0.141 -59.281  1.00 68.12           C  
ATOM   4069  C   GLU A 515      55.125  -0.983 -59.094  1.00 68.12           C  
ATOM   4070  CB  GLU A 515      54.719   1.278 -60.094  1.00 68.12           C  
ATOM   4071  O   GLU A 515      55.531  -1.604 -60.062  1.00 68.12           O  
ATOM   4072  CG  GLU A 515      53.688   2.287 -60.625  1.00 68.12           C  
ATOM   4073  CD  GLU A 515      54.312   3.412 -61.406  1.00 68.12           C  
ATOM   4074  OE1 GLU A 515      53.562   4.258 -61.969  1.00 68.12           O  
ATOM   4075  OE2 GLU A 515      55.562   3.449 -61.531  1.00 68.12           O  
ATOM   4076  N   LYS A 516      55.500  -1.206 -57.750  1.00 61.53           N  
ATOM   4077  CA  LYS A 516      56.406  -2.309 -57.406  1.00 61.53           C  
ATOM   4078  C   LYS A 516      55.688  -3.654 -57.562  1.00 61.53           C  
ATOM   4079  CB  LYS A 516      56.938  -2.148 -56.000  1.00 61.53           C  
ATOM   4080  O   LYS A 516      54.594  -3.838 -57.062  1.00 61.53           O  
ATOM   4081  CG  LYS A 516      58.312  -2.768 -55.781  1.00 61.53           C  
ATOM   4082  CD  LYS A 516      58.844  -2.445 -54.375  1.00 61.53           C  
ATOM   4083  CE  LYS A 516      60.219  -3.111 -54.156  1.00 61.53           C  
ATOM   4084  NZ  LYS A 516      60.812  -2.699 -52.844  1.00 61.53           N  
ATOM   4085  N   ILE A 517      55.844  -4.332 -58.656  1.00 45.56           N  
ATOM   4086  CA  ILE A 517      55.469  -5.719 -58.875  1.00 45.56           C  
ATOM   4087  C   ILE A 517      56.312  -6.641 -58.031  1.00 45.56           C  
ATOM   4088  CB  ILE A 517      55.594  -6.098 -60.375  1.00 45.56           C  
ATOM   4089  O   ILE A 517      57.562  -6.602 -58.094  1.00 45.56           O  
ATOM   4090  CG1 ILE A 517      54.750  -5.145 -61.250  1.00 45.56           C  
ATOM   4091  CG2 ILE A 517      55.156  -7.551 -60.594  1.00 45.56           C  
ATOM   4092  CD1 ILE A 517      54.906  -5.371 -62.750  1.00 45.56           C  
ATOM   4093  N   ASP A 518      55.875  -6.973 -56.812  1.00 44.66           N  
ATOM   4094  CA  ASP A 518      56.594  -7.996 -56.062  1.00 44.66           C  
ATOM   4095  C   ASP A 518      56.875  -9.211 -56.906  1.00 44.66           C  
ATOM   4096  CB  ASP A 518      55.781  -8.414 -54.812  1.00 44.66           C  
ATOM   4097  O   ASP A 518      56.000  -9.734 -57.594  1.00 44.66           O  
ATOM   4098  CG  ASP A 518      55.906  -7.449 -53.656  1.00 44.66           C  
ATOM   4099  OD1 ASP A 518      56.969  -6.773 -53.562  1.00 44.66           O  
ATOM   4100  OD2 ASP A 518      54.969  -7.363 -52.844  1.00 44.66           O  
ATOM   4101  N   GLY A 519      58.000  -9.258 -57.625  1.00 34.44           N  
ATOM   4102  CA  GLY A 519      58.562 -10.492 -58.156  1.00 34.44           C  
ATOM   4103  C   GLY A 519      58.250 -11.703 -57.281  1.00 34.44           C  
ATOM   4104  O   GLY A 519      58.156 -11.594 -56.062  1.00 34.44           O  
ATOM   4105  N   VAL A 520      57.250 -12.602 -57.594  1.00 33.59           N  
ATOM   4106  CA  VAL A 520      57.062 -13.883 -56.906  1.00 33.59           C  
ATOM   4107  C   VAL A 520      58.375 -14.336 -56.281  1.00 33.59           C  
ATOM   4108  CB  VAL A 520      56.531 -14.961 -57.875  1.00 33.59           C  
ATOM   4109  O   VAL A 520      59.375 -14.422 -56.969  1.00 33.59           O  
ATOM   4110  CG1 VAL A 520      56.312 -16.281 -57.156  1.00 33.59           C  
ATOM   4111  CG2 VAL A 520      55.219 -14.508 -58.531  1.00 33.59           C  
ATOM   4112  N   LYS A 521      58.844 -13.961 -55.156  1.00 34.62           N  
ATOM   4113  CA  LYS A 521      59.844 -14.562 -54.312  1.00 34.62           C  
ATOM   4114  C   LYS A 521      59.625 -16.078 -54.188  1.00 34.62           C  
ATOM   4115  CB  LYS A 521      59.844 -13.922 -52.938  1.00 34.62           C  
ATOM   4116  O   LYS A 521      58.562 -16.516 -53.812  1.00 34.62           O  
ATOM   4117  CG  LYS A 521      61.188 -13.398 -52.469  1.00 34.62           C  
ATOM   4118  CD  LYS A 521      61.125 -12.781 -51.094  1.00 34.62           C  
ATOM   4119  CE  LYS A 521      62.469 -12.242 -50.625  1.00 34.62           C  
ATOM   4120  NZ  LYS A 521      62.406 -11.594 -49.281  1.00 34.62           N  
ATOM   4121  N   LEU A 522      60.219 -16.875 -55.094  1.00 32.25           N  
ATOM   4122  CA  LEU A 522      60.344 -18.328 -55.062  1.00 32.25           C  
ATOM   4123  C   LEU A 522      61.000 -18.766 -53.750  1.00 32.25           C  
ATOM   4124  CB  LEU A 522      61.188 -18.828 -56.219  1.00 32.25           C  
ATOM   4125  O   LEU A 522      62.125 -18.422 -53.438  1.00 32.25           O  
ATOM   4126  CG  LEU A 522      60.438 -19.031 -57.562  1.00 32.25           C  
ATOM   4127  CD1 LEU A 522      61.344 -18.672 -58.719  1.00 32.25           C  
ATOM   4128  CD2 LEU A 522      59.969 -20.484 -57.656  1.00 32.25           C  
ATOM   4129  N   ASP A 523      60.344 -18.703 -52.594  1.00 33.69           N  
ATOM   4130  CA  ASP A 523      60.750 -19.172 -51.281  1.00 33.69           C  
ATOM   4131  C   ASP A 523      60.406 -20.641 -51.062  1.00 33.69           C  
ATOM   4132  CB  ASP A 523      60.094 -18.312 -50.188  1.00 33.69           C  
ATOM   4133  O   ASP A 523      59.281 -21.062 -51.344  1.00 33.69           O  
ATOM   4134  CG  ASP A 523      61.031 -17.984 -49.031  1.00 33.69           C  
ATOM   4135  OD1 ASP A 523      62.219 -18.406 -49.094  1.00 33.69           O  
ATOM   4136  OD2 ASP A 523      60.594 -17.312 -48.094  1.00 33.69           O  
ATOM   4137  N   SER A 524      61.406 -21.688 -51.500  1.00 42.41           N  
ATOM   4138  CA  SER A 524      62.031 -22.828 -50.812  1.00 42.41           C  
ATOM   4139  C   SER A 524      61.812 -24.125 -51.562  1.00 42.41           C  
ATOM   4140  CB  SER A 524      61.469 -22.969 -49.375  1.00 42.41           C  
ATOM   4141  O   SER A 524      60.688 -24.375 -52.062  1.00 42.41           O  
ATOM   4142  OG  SER A 524      60.438 -23.922 -49.344  1.00 42.41           O  
ATOM   4143  N   THR A 525      62.625 -24.562 -52.500  1.00 44.78           N  
ATOM   4144  CA  THR A 525      62.906 -25.812 -53.156  1.00 44.78           C  
ATOM   4145  C   THR A 525      62.094 -26.969 -52.531  1.00 44.78           C  
ATOM   4146  CB  THR A 525      64.375 -26.156 -53.125  1.00 44.78           C  
ATOM   4147  O   THR A 525      61.719 -27.906 -53.219  1.00 44.78           O  
ATOM   4148  CG2 THR A 525      65.188 -25.391 -54.219  1.00 44.78           C  
ATOM   4149  OG1 THR A 525      64.938 -25.781 -51.844  1.00 44.78           O  
ATOM   4150  N   ARG A 526      61.250 -26.797 -51.469  1.00 49.28           N  
ATOM   4151  CA  ARG A 526      60.531 -27.875 -50.781  1.00 49.28           C  
ATOM   4152  C   ARG A 526      59.031 -27.734 -50.969  1.00 49.28           C  
ATOM   4153  CB  ARG A 526      60.844 -27.875 -49.281  1.00 49.28           C  
ATOM   4154  O   ARG A 526      58.312 -28.734 -51.094  1.00 49.28           O  
ATOM   4155  CG  ARG A 526      61.250 -29.234 -48.750  1.00 49.28           C  
ATOM   4156  CD  ARG A 526      61.562 -29.188 -47.250  1.00 49.28           C  
ATOM   4157  NE  ARG A 526      62.062 -30.469 -46.750  1.00 49.28           N  
ATOM   4158  NH1 ARG A 526      61.844 -29.938 -44.531  1.00 49.28           N  
ATOM   4159  NH2 ARG A 526      62.656 -31.984 -45.156  1.00 49.28           N  
ATOM   4160  CZ  ARG A 526      62.188 -30.797 -45.469  1.00 49.28           C  
ATOM   4161  N   ILE A 527      58.469 -26.531 -51.312  1.00 48.12           N  
ATOM   4162  CA  ILE A 527      57.094 -26.188 -51.562  1.00 48.12           C  
ATOM   4163  C   ILE A 527      56.781 -26.391 -53.062  1.00 48.12           C  
ATOM   4164  CB  ILE A 527      56.750 -24.734 -51.156  1.00 48.12           C  
ATOM   4165  O   ILE A 527      55.719 -26.875 -53.406  1.00 48.12           O  
ATOM   4166  CG1 ILE A 527      56.844 -24.578 -49.625  1.00 48.12           C  
ATOM   4167  CG2 ILE A 527      55.375 -24.312 -51.656  1.00 48.12           C  
ATOM   4168  CD1 ILE A 527      56.812 -23.141 -49.156  1.00 48.12           C  
ATOM   4169  N   TYR A 528      57.844 -26.344 -53.969  1.00 50.38           N  
ATOM   4170  CA  TYR A 528      57.750 -26.688 -55.375  1.00 50.38           C  
ATOM   4171  C   TYR A 528      57.812 -28.203 -55.594  1.00 50.38           C  
ATOM   4172  CB  TYR A 528      58.875 -26.016 -56.188  1.00 50.38           C  
ATOM   4173  O   TYR A 528      57.188 -28.750 -56.500  1.00 50.38           O  
ATOM   4174  CG  TYR A 528      58.688 -24.531 -56.344  1.00 50.38           C  
ATOM   4175  CD1 TYR A 528      57.781 -24.031 -57.281  1.00 50.38           C  
ATOM   4176  CD2 TYR A 528      59.375 -23.609 -55.594  1.00 50.38           C  
ATOM   4177  CE1 TYR A 528      57.594 -22.656 -57.469  1.00 50.38           C  
ATOM   4178  CE2 TYR A 528      59.219 -22.250 -55.750  1.00 50.38           C  
ATOM   4179  OH  TYR A 528      58.125 -20.422 -56.844  1.00 50.38           O  
ATOM   4180  CZ  TYR A 528      58.312 -21.781 -56.688  1.00 50.38           C  
ATOM   4181  N   GLN A 529      58.469 -29.000 -54.688  1.00 53.12           N  
ATOM   4182  CA  GLN A 529      58.531 -30.453 -54.719  1.00 53.12           C  
ATOM   4183  C   GLN A 529      57.219 -31.062 -54.219  1.00 53.12           C  
ATOM   4184  CB  GLN A 529      59.688 -30.969 -53.875  1.00 53.12           C  
ATOM   4185  O   GLN A 529      56.750 -32.062 -54.781  1.00 53.12           O  
ATOM   4186  CG  GLN A 529      61.031 -30.922 -54.594  1.00 53.12           C  
ATOM   4187  CD  GLN A 529      62.156 -31.438 -53.719  1.00 53.12           C  
ATOM   4188  NE2 GLN A 529      63.281 -31.828 -54.375  1.00 53.12           N  
ATOM   4189  OE1 GLN A 529      62.062 -31.500 -52.500  1.00 53.12           O  
ATOM   4190  N   ILE A 530      56.562 -30.281 -53.250  1.00 60.72           N  
ATOM   4191  CA  ILE A 530      55.281 -30.703 -52.688  1.00 60.72           C  
ATOM   4192  C   ILE A 530      54.156 -30.297 -53.625  1.00 60.72           C  
ATOM   4193  CB  ILE A 530      55.062 -30.109 -51.281  1.00 60.72           C  
ATOM   4194  O   ILE A 530      53.219 -31.078 -53.844  1.00 60.72           O  
ATOM   4195  CG1 ILE A 530      56.062 -30.703 -50.281  1.00 60.72           C  
ATOM   4196  CG2 ILE A 530      53.625 -30.359 -50.812  1.00 60.72           C  
ATOM   4197  CD1 ILE A 530      56.125 -29.969 -48.938  1.00 60.72           C  
ATOM   4198  N   LEU A 531      54.219 -29.141 -54.219  1.00 58.72           N  
ATOM   4199  CA  LEU A 531      53.250 -28.688 -55.219  1.00 58.72           C  
ATOM   4200  C   LEU A 531      53.469 -29.406 -56.531  1.00 58.72           C  
ATOM   4201  CB  LEU A 531      53.344 -27.172 -55.406  1.00 58.72           C  
ATOM   4202  O   LEU A 531      52.500 -29.719 -57.250  1.00 58.72           O  
ATOM   4203  CG  LEU A 531      52.500 -26.312 -54.500  1.00 58.72           C  
ATOM   4204  CD1 LEU A 531      53.219 -25.000 -54.156  1.00 58.72           C  
ATOM   4205  CD2 LEU A 531      51.125 -26.031 -55.125  1.00 58.72           C  
ATOM   4206  N   ALA A 532      54.750 -29.766 -56.938  1.00 61.38           N  
ATOM   4207  CA  ALA A 532      55.125 -30.578 -58.125  1.00 61.38           C  
ATOM   4208  C   ALA A 532      54.688 -32.031 -57.906  1.00 61.38           C  
ATOM   4209  CB  ALA A 532      56.625 -30.484 -58.375  1.00 61.38           C  
ATOM   4210  O   ALA A 532      54.219 -32.688 -58.844  1.00 61.38           O  
ATOM   4211  N   ILE A 533      54.688 -32.562 -56.656  1.00 68.56           N  
ATOM   4212  CA  ILE A 533      54.219 -33.906 -56.281  1.00 68.56           C  
ATOM   4213  C   ILE A 533      52.688 -33.938 -56.281  1.00 68.56           C  
ATOM   4214  CB  ILE A 533      54.781 -34.344 -54.906  1.00 68.56           C  
ATOM   4215  O   ILE A 533      52.062 -34.906 -56.750  1.00 68.56           O  
ATOM   4216  CG1 ILE A 533      56.312 -34.500 -55.000  1.00 68.56           C  
ATOM   4217  CG2 ILE A 533      54.125 -35.656 -54.469  1.00 68.56           C  
ATOM   4218  CD1 ILE A 533      56.969 -34.750 -53.625  1.00 68.56           C  
ATOM   4219  N   TYR A 534      52.062 -32.812 -55.781  1.00 65.44           N  
ATOM   4220  CA  TYR A 534      50.625 -32.688 -55.750  1.00 65.44           C  
ATOM   4221  C   TYR A 534      50.062 -32.406 -57.125  1.00 65.44           C  
ATOM   4222  CB  TYR A 534      50.219 -31.547 -54.781  1.00 65.44           C  
ATOM   4223  O   TYR A 534      49.000 -32.938 -57.500  1.00 65.44           O  
ATOM   4224  CG  TYR A 534      49.812 -32.031 -53.406  1.00 65.44           C  
ATOM   4225  CD1 TYR A 534      48.531 -32.531 -53.188  1.00 65.44           C  
ATOM   4226  CD2 TYR A 534      50.719 -32.000 -52.375  1.00 65.44           C  
ATOM   4227  CE1 TYR A 534      48.156 -32.969 -51.906  1.00 65.44           C  
ATOM   4228  CE2 TYR A 534      50.344 -32.438 -51.094  1.00 65.44           C  
ATOM   4229  OH  TYR A 534      48.719 -33.375 -49.625  1.00 65.44           O  
ATOM   4230  CZ  TYR A 534      49.062 -32.938 -50.875  1.00 65.44           C  
ATOM   4231  N   SER A 535      50.688 -31.656 -57.938  1.00 67.12           N  
ATOM   4232  CA  SER A 535      50.344 -31.422 -59.344  1.00 67.12           C  
ATOM   4233  C   SER A 535      50.562 -32.656 -60.188  1.00 67.12           C  
ATOM   4234  CB  SER A 535      51.156 -30.266 -59.906  1.00 67.12           C  
ATOM   4235  O   SER A 535      49.719 -33.000 -61.062  1.00 67.12           O  
ATOM   4236  OG  SER A 535      51.000 -30.172 -61.312  1.00 67.12           O  
ATOM   4237  N   THR A 536      51.688 -33.469 -59.938  1.00 71.31           N  
ATOM   4238  CA  THR A 536      51.938 -34.750 -60.625  1.00 71.31           C  
ATOM   4239  C   THR A 536      50.938 -35.812 -60.188  1.00 71.31           C  
ATOM   4240  CB  THR A 536      53.375 -35.250 -60.312  1.00 71.31           C  
ATOM   4241  O   THR A 536      50.469 -36.594 -61.031  1.00 71.31           O  
ATOM   4242  CG2 THR A 536      54.406 -34.438 -61.094  1.00 71.31           C  
ATOM   4243  OG1 THR A 536      53.625 -35.125 -58.906  1.00 71.31           O  
ATOM   4244  N   VAL A 537      50.469 -35.781 -58.906  1.00 72.81           N  
ATOM   4245  CA  VAL A 537      49.469 -36.719 -58.375  1.00 72.81           C  
ATOM   4246  C   VAL A 537      48.094 -36.344 -58.906  1.00 72.81           C  
ATOM   4247  CB  VAL A 537      49.469 -36.719 -56.844  1.00 72.81           C  
ATOM   4248  O   VAL A 537      47.312 -37.188 -59.281  1.00 72.81           O  
ATOM   4249  CG1 VAL A 537      48.344 -37.594 -56.312  1.00 72.81           C  
ATOM   4250  CG2 VAL A 537      50.812 -37.219 -56.312  1.00 72.81           C  
ATOM   4251  N   ALA A 538      47.844 -35.031 -59.000  1.00 68.06           N  
ATOM   4252  CA  ALA A 538      46.594 -34.531 -59.531  1.00 68.06           C  
ATOM   4253  C   ALA A 538      46.500 -34.750 -61.031  1.00 68.06           C  
ATOM   4254  CB  ALA A 538      46.406 -33.062 -59.188  1.00 68.06           C  
ATOM   4255  O   ALA A 538      45.438 -35.125 -61.562  1.00 68.06           O  
ATOM   4256  N   SER A 539      47.625 -34.531 -61.719  1.00 72.25           N  
ATOM   4257  CA  SER A 539      47.688 -34.750 -63.156  1.00 72.25           C  
ATOM   4258  C   SER A 539      47.625 -36.250 -63.500  1.00 72.25           C  
ATOM   4259  CB  SER A 539      48.938 -34.125 -63.781  1.00 72.25           C  
ATOM   4260  O   SER A 539      47.000 -36.656 -64.438  1.00 72.25           O  
ATOM   4261  OG  SER A 539      49.406 -34.906 -64.875  1.00 72.25           O  
ATOM   4262  N   SER A 540      48.250 -37.156 -62.625  1.00 75.50           N  
ATOM   4263  CA  SER A 540      48.219 -38.594 -62.781  1.00 75.50           C  
ATOM   4264  C   SER A 540      46.812 -39.156 -62.469  1.00 75.50           C  
ATOM   4265  CB  SER A 540      49.250 -39.281 -61.875  1.00 75.50           C  
ATOM   4266  O   SER A 540      46.375 -40.125 -63.094  1.00 75.50           O  
ATOM   4267  OG  SER A 540      48.938 -39.031 -60.500  1.00 75.50           O  
ATOM   4268  N   LEU A 541      46.062 -38.562 -61.531  1.00 71.88           N  
ATOM   4269  CA  LEU A 541      44.719 -38.938 -61.188  1.00 71.88           C  
ATOM   4270  C   LEU A 541      43.750 -38.562 -62.312  1.00 71.88           C  
ATOM   4271  CB  LEU A 541      44.281 -38.250 -59.875  1.00 71.88           C  
ATOM   4272  O   LEU A 541      42.812 -39.312 -62.625  1.00 71.88           O  
ATOM   4273  CG  LEU A 541      43.406 -39.094 -58.969  1.00 71.88           C  
ATOM   4274  CD1 LEU A 541      44.188 -39.531 -57.719  1.00 71.88           C  
ATOM   4275  CD2 LEU A 541      42.156 -38.312 -58.531  1.00 71.88           C  
ATOM   4276  N   VAL A 542      43.969 -37.375 -62.906  1.00 76.06           N  
ATOM   4277  CA  VAL A 542      43.156 -36.938 -64.000  1.00 76.06           C  
ATOM   4278  C   VAL A 542      43.406 -37.844 -65.250  1.00 76.06           C  
ATOM   4279  CB  VAL A 542      43.469 -35.469 -64.375  1.00 76.06           C  
ATOM   4280  O   VAL A 542      42.500 -38.188 -65.938  1.00 76.06           O  
ATOM   4281  CG1 VAL A 542      42.719 -35.062 -65.688  1.00 76.06           C  
ATOM   4282  CG2 VAL A 542      43.062 -34.531 -63.250  1.00 76.06           C  
ATOM   4283  N   LEU A 543      44.656 -38.281 -65.438  1.00 75.62           N  
ATOM   4284  CA  LEU A 543      45.000 -39.219 -66.500  1.00 75.62           C  
ATOM   4285  C   LEU A 543      44.375 -40.594 -66.250  1.00 75.62           C  
ATOM   4286  CB  LEU A 543      46.500 -39.344 -66.625  1.00 75.62           C  
ATOM   4287  O   LEU A 543      43.875 -41.219 -67.188  1.00 75.62           O  
ATOM   4288  CG  LEU A 543      47.219 -38.312 -67.562  1.00 75.62           C  
ATOM   4289  CD1 LEU A 543      48.719 -38.406 -67.375  1.00 75.62           C  
ATOM   4290  CD2 LEU A 543      46.812 -38.469 -69.000  1.00 75.62           C  
ATOM   4291  N   VAL A 544      44.312 -41.125 -65.062  1.00 76.94           N  
ATOM   4292  CA  VAL A 544      43.719 -42.406 -64.688  1.00 76.94           C  
ATOM   4293  C   VAL A 544      42.219 -42.344 -64.875  1.00 76.94           C  
ATOM   4294  CB  VAL A 544      44.062 -42.812 -63.219  1.00 76.94           C  
ATOM   4295  O   VAL A 544      41.594 -43.281 -65.375  1.00 76.94           O  
ATOM   4296  CG1 VAL A 544      43.250 -44.031 -62.812  1.00 76.94           C  
ATOM   4297  CG2 VAL A 544      45.562 -43.094 -63.094  1.00 76.94           C  
ATOM   4298  N   VAL A 545      41.688 -41.219 -64.438  1.00 77.12           N  
ATOM   4299  CA  VAL A 545      40.250 -41.031 -64.562  1.00 77.12           C  
ATOM   4300  C   VAL A 545      39.906 -40.906 -66.062  1.00 77.12           C  
ATOM   4301  CB  VAL A 545      39.781 -39.750 -63.844  1.00 77.12           C  
ATOM   4302  O   VAL A 545      38.906 -41.500 -66.500  1.00 77.12           O  
ATOM   4303  CG1 VAL A 545      38.312 -39.469 -64.125  1.00 77.12           C  
ATOM   4304  CG2 VAL A 545      39.969 -39.938 -62.312  1.00 77.12           C  
ATOM   4305  N   SER A 546      40.750 -40.219 -66.812  1.00 76.44           N  
ATOM   4306  CA  SER A 546      40.531 -40.062 -68.250  1.00 76.44           C  
ATOM   4307  C   SER A 546      40.719 -41.406 -69.000  1.00 76.44           C  
ATOM   4308  CB  SER A 546      41.438 -39.000 -68.875  1.00 76.44           C  
ATOM   4309  O   SER A 546      39.938 -41.750 -69.875  1.00 76.44           O  
ATOM   4310  OG  SER A 546      42.656 -38.938 -68.125  1.00 76.44           O  
ATOM   4311  N   LEU A 547      41.750 -42.188 -68.562  1.00 80.25           N  
ATOM   4312  CA  LEU A 547      41.969 -43.500 -69.188  1.00 80.25           C  
ATOM   4313  C   LEU A 547      40.875 -44.469 -68.812  1.00 80.25           C  
ATOM   4314  CB  LEU A 547      43.312 -44.062 -68.688  1.00 80.25           C  
ATOM   4315  O   LEU A 547      40.438 -45.281 -69.625  1.00 80.25           O  
ATOM   4316  CG  LEU A 547      44.562 -43.531 -69.438  1.00 80.25           C  
ATOM   4317  CD1 LEU A 547      45.812 -43.906 -68.625  1.00 80.25           C  
ATOM   4318  CD2 LEU A 547      44.625 -44.031 -70.875  1.00 80.25           C  
ATOM   4319  N   GLY A 548      40.375 -44.375 -67.500  1.00 80.69           N  
ATOM   4320  CA  GLY A 548      39.219 -45.156 -67.062  1.00 80.69           C  
ATOM   4321  C   GLY A 548      37.969 -44.844 -67.812  1.00 80.69           C  
ATOM   4322  O   GLY A 548      37.188 -45.719 -68.188  1.00 80.69           O  
ATOM   4323  N   ALA A 549      37.781 -43.531 -68.125  1.00 76.50           N  
ATOM   4324  CA  ALA A 549      36.625 -43.062 -68.875  1.00 76.50           C  
ATOM   4325  C   ALA A 549      36.719 -43.500 -70.312  1.00 76.50           C  
ATOM   4326  CB  ALA A 549      36.500 -41.562 -68.750  1.00 76.50           C  
ATOM   4327  O   ALA A 549      35.750 -43.938 -70.938  1.00 76.50           O  
ATOM   4328  N   ILE A 550      37.906 -43.500 -70.875  1.00 78.19           N  
ATOM   4329  CA  ILE A 550      38.156 -43.906 -72.250  1.00 78.19           C  
ATOM   4330  C   ILE A 550      38.031 -45.406 -72.375  1.00 78.19           C  
ATOM   4331  CB  ILE A 550      39.531 -43.438 -72.750  1.00 78.19           C  
ATOM   4332  O   ILE A 550      37.500 -45.938 -73.375  1.00 78.19           O  
ATOM   4333  CG1 ILE A 550      39.594 -41.906 -72.875  1.00 78.19           C  
ATOM   4334  CG2 ILE A 550      39.875 -44.094 -74.125  1.00 78.19           C  
ATOM   4335  CD1 ILE A 550      40.969 -41.344 -73.125  1.00 78.19           C  
ATOM   4336  N   SER A 551      38.594 -46.156 -71.438  1.00 74.06           N  
ATOM   4337  CA  SER A 551      38.500 -47.625 -71.375  1.00 74.06           C  
ATOM   4338  C   SER A 551      37.031 -48.062 -71.250  1.00 74.06           C  
ATOM   4339  CB  SER A 551      39.312 -48.188 -70.188  1.00 74.06           C  
ATOM   4340  O   SER A 551      36.594 -49.031 -71.875  1.00 74.06           O  
ATOM   4341  OG  SER A 551      40.688 -47.844 -70.375  1.00 74.06           O  
ATOM   4342  N   PHE A 552      36.250 -47.312 -70.375  1.00 72.56           N  
ATOM   4343  CA  PHE A 552      34.812 -47.594 -70.188  1.00 72.56           C  
ATOM   4344  C   PHE A 552      34.062 -47.250 -71.438  1.00 72.56           C  
ATOM   4345  CB  PHE A 552      34.250 -46.781 -69.000  1.00 72.56           C  
ATOM   4346  O   PHE A 552      33.156 -47.969 -71.875  1.00 72.56           O  
ATOM   4347  CG  PHE A 552      33.250 -47.531 -68.188  1.00 72.56           C  
ATOM   4348  CD1 PHE A 552      31.906 -47.500 -68.500  1.00 72.56           C  
ATOM   4349  CD2 PHE A 552      33.688 -48.312 -67.125  1.00 72.56           C  
ATOM   4350  CE1 PHE A 552      30.984 -48.219 -67.688  1.00 72.56           C  
ATOM   4351  CE2 PHE A 552      32.781 -49.000 -66.312  1.00 72.56           C  
ATOM   4352  CZ  PHE A 552      31.438 -48.969 -66.625  1.00 72.56           C  
ATOM   4353  N   TRP A 553      34.438 -46.188 -72.062  1.00 75.38           N  
ATOM   4354  CA  TRP A 553      33.875 -45.750 -73.375  1.00 75.38           C  
ATOM   4355  C   TRP A 553      34.219 -46.750 -74.500  1.00 75.38           C  
ATOM   4356  CB  TRP A 553      34.344 -44.344 -73.750  1.00 75.38           C  
ATOM   4357  O   TRP A 553      33.375 -47.125 -75.250  1.00 75.38           O  
ATOM   4358  CG  TRP A 553      33.688 -43.781 -74.938  1.00 75.38           C  
ATOM   4359  CD1 TRP A 553      32.406 -43.281 -75.062  1.00 75.38           C  
ATOM   4360  CD2 TRP A 553      34.250 -43.688 -76.250  1.00 75.38           C  
ATOM   4361  CE2 TRP A 553      33.281 -43.094 -77.062  1.00 75.38           C  
ATOM   4362  CE3 TRP A 553      35.500 -44.031 -76.812  1.00 75.38           C  
ATOM   4363  NE1 TRP A 553      32.156 -42.844 -76.312  1.00 75.38           N  
ATOM   4364  CH2 TRP A 553      34.719 -43.188 -78.938  1.00 75.38           C  
ATOM   4365  CZ2 TRP A 553      33.500 -42.844 -78.438  1.00 75.38           C  
ATOM   4366  CZ3 TRP A 553      35.719 -43.781 -78.188  1.00 75.38           C  
ATOM   4367  N   MET A 554      35.438 -47.250 -74.500  1.00 75.50           N  
ATOM   4368  CA  MET A 554      35.906 -48.219 -75.500  1.00 75.50           C  
ATOM   4369  C   MET A 554      35.312 -49.594 -75.250  1.00 75.50           C  
ATOM   4370  CB  MET A 554      37.438 -48.312 -75.500  1.00 75.50           C  
ATOM   4371  O   MET A 554      35.031 -50.344 -76.188  1.00 75.50           O  
ATOM   4372  CG  MET A 554      38.125 -47.125 -76.188  1.00 75.50           C  
ATOM   4373  SD  MET A 554      39.906 -47.375 -76.438  1.00 75.50           S  
ATOM   4374  CE  MET A 554      40.312 -45.938 -77.438  1.00 75.50           C  
ATOM   4375  N   CYS A 555      34.969 -50.031 -73.875  1.00 71.19           N  
ATOM   4376  CA  CYS A 555      34.281 -51.250 -73.500  1.00 71.19           C  
ATOM   4377  C   CYS A 555      32.812 -51.188 -73.875  1.00 71.19           C  
ATOM   4378  CB  CYS A 555      34.438 -51.531 -72.062  1.00 71.19           C  
ATOM   4379  O   CYS A 555      32.219 -52.219 -74.312  1.00 71.19           O  
ATOM   4380  SG  CYS A 555      36.062 -52.250 -71.562  1.00 71.19           S  
ATOM   4381  N   SER A 556      32.156 -49.938 -73.875  1.00 68.12           N  
ATOM   4382  CA  SER A 556      30.766 -49.719 -74.250  1.00 68.12           C  
ATOM   4383  C   SER A 556      30.562 -49.656 -75.750  1.00 68.12           C  
ATOM   4384  CB  SER A 556      30.250 -48.438 -73.562  1.00 68.12           C  
ATOM   4385  O   SER A 556      29.500 -50.031 -76.250  1.00 68.12           O  
ATOM   4386  OG  SER A 556      29.859 -47.500 -74.562  1.00 68.12           O  
ATOM   4387  N   ASN A 557      31.656 -49.375 -76.500  1.00 70.12           N  
ATOM   4388  CA  ASN A 557      31.609 -49.219 -78.000  1.00 70.12           C  
ATOM   4389  C   ASN A 557      32.219 -50.469 -78.688  1.00 70.12           C  
ATOM   4390  CB  ASN A 557      32.344 -47.969 -78.438  1.00 70.12           C  
ATOM   4391  O   ASN A 557      32.219 -50.531 -79.875  1.00 70.12           O  
ATOM   4392  CG  ASN A 557      31.422 -46.750 -78.500  1.00 70.12           C  
ATOM   4393  ND2 ASN A 557      32.000 -45.594 -78.750  1.00 70.12           N  
ATOM   4394  OD1 ASN A 557      30.203 -46.875 -78.312  1.00 70.12           O  
ATOM   4395  N   GLY A 558      32.500 -51.594 -77.812  1.00 65.31           N  
ATOM   4396  CA  GLY A 558      32.812 -52.906 -78.375  1.00 65.31           C  
ATOM   4397  C   GLY A 558      34.219 -52.969 -78.938  1.00 65.31           C  
ATOM   4398  O   GLY A 558      34.562 -53.938 -79.625  1.00 65.31           O  
ATOM   4399  N   SER A 559      35.188 -52.000 -78.750  1.00 64.69           N  
ATOM   4400  CA  SER A 559      36.500 -51.781 -79.312  1.00 64.69           C  
ATOM   4401  C   SER A 559      37.594 -52.219 -78.312  1.00 64.69           C  
ATOM   4402  CB  SER A 559      36.719 -50.344 -79.750  1.00 64.69           C  
ATOM   4403  O   SER A 559      38.750 -52.438 -78.688  1.00 64.69           O  
ATOM   4404  OG  SER A 559      37.156 -49.562 -78.625  1.00 64.69           O  
ATOM   4405  N   LEU A 560      37.281 -52.688 -77.000  1.00 62.25           N  
ATOM   4406  CA  LEU A 560      38.188 -53.219 -76.000  1.00 62.25           C  
ATOM   4407  C   LEU A 560      37.594 -54.406 -75.250  1.00 62.25           C  
ATOM   4408  CB  LEU A 560      38.594 -52.125 -75.000  1.00 62.25           C  
ATOM   4409  O   LEU A 560      36.438 -54.312 -74.812  1.00 62.25           O  
ATOM   4410  CG  LEU A 560      40.094 -51.875 -74.812  1.00 62.25           C  
ATOM   4411  CD1 LEU A 560      40.438 -50.406 -75.125  1.00 62.25           C  
ATOM   4412  CD2 LEU A 560      40.500 -52.219 -73.375  1.00 62.25           C  
ATOM   4413  N   GLN A 561      37.969 -55.688 -75.500  1.00 59.78           N  
ATOM   4414  CA  GLN A 561      37.625 -56.969 -74.875  1.00 59.78           C  
ATOM   4415  C   GLN A 561      38.188 -57.125 -73.500  1.00 59.78           C  
ATOM   4416  CB  GLN A 561      38.125 -58.125 -75.812  1.00 59.78           C  
ATOM   4417  O   GLN A 561      39.406 -57.062 -73.312  1.00 59.78           O  
ATOM   4418  CG  GLN A 561      37.031 -58.781 -76.625  1.00 59.78           C  
ATOM   4419  CD  GLN A 561      37.562 -59.844 -77.562  1.00 59.78           C  
ATOM   4420  NE2 GLN A 561      36.656 -60.656 -78.125  1.00 59.78           N  
ATOM   4421  OE1 GLN A 561      38.781 -59.906 -77.812  1.00 59.78           O  
ATOM   4422  N   CYS A 562      37.531 -56.469 -72.312  1.00 56.69           N  
ATOM   4423  CA  CYS A 562      37.906 -56.531 -70.938  1.00 56.69           C  
ATOM   4424  C   CYS A 562      37.594 -57.875 -70.312  1.00 56.69           C  
ATOM   4425  CB  CYS A 562      37.219 -55.438 -70.125  1.00 56.69           C  
ATOM   4426  O   CYS A 562      36.438 -58.344 -70.375  1.00 56.69           O  
ATOM   4427  SG  CYS A 562      38.219 -53.938 -69.938  1.00 56.69           S  
ATOM   4428  N   ARG A 563      38.562 -58.938 -70.250  1.00 58.53           N  
ATOM   4429  CA  ARG A 563      38.688 -60.281 -69.688  1.00 58.53           C  
ATOM   4430  C   ARG A 563      39.062 -60.219 -68.188  1.00 58.53           C  
ATOM   4431  CB  ARG A 563      39.750 -61.062 -70.438  1.00 58.53           C  
ATOM   4432  O   ARG A 563      39.188 -61.250 -67.562  1.00 58.53           O  
ATOM   4433  CG  ARG A 563      39.156 -62.031 -71.500  1.00 58.53           C  
ATOM   4434  CD  ARG A 563      40.250 -62.812 -72.188  1.00 58.53           C  
ATOM   4435  NE  ARG A 563      39.688 -63.656 -73.250  1.00 58.53           N  
ATOM   4436  NH1 ARG A 563      41.125 -65.438 -72.938  1.00 58.53           N  
ATOM   4437  NH2 ARG A 563      39.531 -65.562 -74.562  1.00 58.53           N  
ATOM   4438  CZ  ARG A 563      40.125 -64.875 -73.562  1.00 58.53           C  
ATOM   4439  N   ILE A 564      38.562 -59.125 -67.438  1.00 56.19           N  
ATOM   4440  CA  ILE A 564      38.750 -59.219 -66.000  1.00 56.19           C  
ATOM   4441  C   ILE A 564      37.406 -59.094 -65.250  1.00 56.19           C  
ATOM   4442  CB  ILE A 564      39.719 -58.094 -65.500  1.00 56.19           C  
ATOM   4443  O   ILE A 564      36.656 -58.156 -65.562  1.00 56.19           O  
ATOM   4444  CG1 ILE A 564      41.094 -58.281 -66.188  1.00 56.19           C  
ATOM   4445  CG2 ILE A 564      39.844 -58.125 -63.969  1.00 56.19           C  
ATOM   4446  CD1 ILE A 564      42.031 -57.094 -66.000  1.00 56.19           C  
ATOM   4447  N   CYS A 565      36.750 -60.281 -64.750  1.00 38.72           N  
ATOM   4448  CA  CYS A 565      35.656 -60.562 -63.844  1.00 38.72           C  
ATOM   4449  C   CYS A 565      35.906 -60.031 -62.469  1.00 38.72           C  
ATOM   4450  CB  CYS A 565      35.375 -62.062 -63.781  1.00 38.72           C  
ATOM   4451  O   CYS A 565      36.844 -60.469 -61.781  1.00 38.72           O  
ATOM   4452  SG  CYS A 565      34.594 -62.750 -65.250  1.00 38.72           S  
ATOM   4453  N   ILE A 566      35.469 -58.656 -62.094  1.00 37.72           N  
ATOM   4454  CA  ILE A 566      35.031 -58.156 -60.781  1.00 37.72           C  
ATOM   4455  C   ILE A 566      33.562 -57.688 -60.906  1.00 37.72           C  
ATOM   4456  CB  ILE A 566      35.906 -57.031 -60.281  1.00 37.72           C  
ATOM   4457  O   ILE A 566      33.219 -57.000 -61.844  1.00 37.72           O  
ATOM   4458  CG1 ILE A 566      37.375 -57.500 -60.125  1.00 37.72           C  
ATOM   4459  CG2 ILE A 566      35.375 -56.469 -58.938  1.00 37.72           C  
ATOM   4460  CD1 ILE A 566      38.344 -56.375 -59.812  1.00 37.72           C  
TER    4461      ILE A 566                                                      
ENDMDL                                                                          
END                                                                             
