# Supplementary material for: Future Sequon Finder - A novel approach for predicting future N-linked glycosylation sequon locations on viral surface proteins
Source: PLoS One. 2025 Aug 14;20(8):e0328174. doi: 10.1371/journal.pone.0328174 (PMC12352829; doi:10.1371/journal.pone.0328174)
Supplement: S3 File — (ZIP) [file pone.0328174.s004.zip › S3_File/S3_File/Human H1N1/Historic Analysis Strains/ACameron1946_H1N1_2c8e9_unrelaxed_rank_001_alphafold2_ptm_model_1_seed_000.pdb]

MODEL     1                                                                     
ATOM      1  N   MET A   1     -73.562 -44.938  43.656  1.00 37.03           N  
ATOM      2  CA  MET A   1     -73.625 -44.219  44.938  1.00 37.03           C  
ATOM      3  C   MET A   1     -72.562 -43.156  45.031  1.00 37.03           C  
ATOM      4  CB  MET A   1     -73.500 -45.188  46.094  1.00 37.03           C  
ATOM      5  O   MET A   1     -71.375 -43.469  45.125  1.00 37.03           O  
ATOM      6  CG  MET A   1     -74.812 -45.844  46.500  1.00 37.03           C  
ATOM      7  SD  MET A   1     -74.750 -46.781  48.062  1.00 37.03           S  
ATOM      8  CE  MET A   1     -75.500 -48.344  47.531  1.00 37.03           C  
ATOM      9  N   LYS A   2     -72.562 -42.188  44.094  1.00 32.28           N  
ATOM     10  CA  LYS A   2     -72.250 -40.812  43.719  1.00 32.28           C  
ATOM     11  C   LYS A   2     -72.938 -39.844  44.656  1.00 32.28           C  
ATOM     12  CB  LYS A   2     -72.688 -40.562  42.281  1.00 32.28           C  
ATOM     13  O   LYS A   2     -74.125 -39.812  44.781  1.00 32.28           O  
ATOM     14  CG  LYS A   2     -71.688 -41.000  41.219  1.00 32.28           C  
ATOM     15  CD  LYS A   2     -72.125 -40.594  39.812  1.00 32.28           C  
ATOM     16  CE  LYS A   2     -71.188 -41.062  38.750  1.00 32.28           C  
ATOM     17  NZ  LYS A   2     -71.688 -40.875  37.375  1.00 32.28           N  
ATOM     18  N   ALA A   3     -72.188 -39.406  45.844  1.00 36.09           N  
ATOM     19  CA  ALA A   3     -72.625 -38.344  46.719  1.00 36.09           C  
ATOM     20  C   ALA A   3     -71.438 -37.531  47.250  1.00 36.09           C  
ATOM     21  CB  ALA A   3     -73.438 -38.906  47.875  1.00 36.09           C  
ATOM     22  O   ALA A   3     -70.500 -38.094  47.844  1.00 36.09           O  
ATOM     23  N   LYS A   4     -71.062 -36.281  46.656  1.00 31.50           N  
ATOM     24  CA  LYS A   4     -71.000 -34.844  46.875  1.00 31.50           C  
ATOM     25  C   LYS A   4     -70.438 -34.531  48.250  1.00 31.50           C  
ATOM     26  CB  LYS A   4     -72.438 -34.219  46.781  1.00 31.50           C  
ATOM     27  O   LYS A   4     -71.000 -34.844  49.281  1.00 31.50           O  
ATOM     28  CG  LYS A   4     -72.875 -33.875  45.375  1.00 31.50           C  
ATOM     29  CD  LYS A   4     -74.125 -33.031  45.375  1.00 31.50           C  
ATOM     30  CE  LYS A   4     -74.562 -32.719  43.969  1.00 31.50           C  
ATOM     31  NZ  LYS A   4     -75.812 -31.875  43.969  1.00 31.50           N  
ATOM     32  N   LEU A   5     -69.000 -34.344  48.344  1.00 35.91           N  
ATOM     33  CA  LEU A   5     -68.375 -33.625  49.406  1.00 35.91           C  
ATOM     34  C   LEU A   5     -67.812 -32.312  48.875  1.00 35.91           C  
ATOM     35  CB  LEU A   5     -67.250 -34.469  50.031  1.00 35.91           C  
ATOM     36  O   LEU A   5     -67.000 -32.312  47.906  1.00 35.91           O  
ATOM     37  CG  LEU A   5     -67.000 -34.219  51.500  1.00 35.91           C  
ATOM     38  CD1 LEU A   5     -67.812 -35.156  52.344  1.00 35.91           C  
ATOM     39  CD2 LEU A   5     -65.500 -34.406  51.812  1.00 35.91           C  
ATOM     40  N   LEU A   6     -68.562 -31.172  48.844  1.00 30.50           N  
ATOM     41  CA  LEU A   6     -68.500 -29.797  49.281  1.00 30.50           C  
ATOM     42  C   LEU A   6     -67.250 -29.531  50.031  1.00 30.50           C  
ATOM     43  CB  LEU A   6     -69.750 -29.469  50.156  1.00 30.50           C  
ATOM     44  O   LEU A   6     -67.000 -30.031  51.156  1.00 30.50           O  
ATOM     45  CG  LEU A   6     -70.750 -28.516  49.562  1.00 30.50           C  
ATOM     46  CD1 LEU A   6     -72.125 -29.172  49.562  1.00 30.50           C  
ATOM     47  CD2 LEU A   6     -70.812 -27.203  50.344  1.00 30.50           C  
ATOM     48  N   ILE A   7     -66.000 -29.438  49.375  1.00 35.12           N  
ATOM     49  CA  ILE A   7     -64.750 -28.828  49.844  1.00 35.12           C  
ATOM     50  C   ILE A   7     -64.688 -27.391  49.344  1.00 35.12           C  
ATOM     51  CB  ILE A   7     -63.531 -29.641  49.438  1.00 35.12           C  
ATOM     52  O   ILE A   7     -64.750 -27.141  48.156  1.00 35.12           O  
ATOM     53  CG1 ILE A   7     -63.562 -31.047  50.031  1.00 35.12           C  
ATOM     54  CG2 ILE A   7     -62.250 -28.922  49.844  1.00 35.12           C  
ATOM     55  CD1 ILE A   7     -62.500 -31.984  49.500  1.00 35.12           C  
ATOM     56  N   LEU A   8     -65.438 -26.391  49.938  1.00 30.19           N  
ATOM     57  CA  LEU A   8     -65.062 -25.047  50.375  1.00 30.19           C  
ATOM     58  C   LEU A   8     -63.812 -24.562  49.688  1.00 30.19           C  
ATOM     59  CB  LEU A   8     -64.875 -24.984  51.906  1.00 30.19           C  
ATOM     60  O   LEU A   8     -62.719 -25.109  49.906  1.00 30.19           O  
ATOM     61  CG  LEU A   8     -65.250 -23.672  52.562  1.00 30.19           C  
ATOM     62  CD1 LEU A   8     -66.750 -23.641  52.938  1.00 30.19           C  
ATOM     63  CD2 LEU A   8     -64.375 -23.453  53.812  1.00 30.19           C  
ATOM     64  N   LEU A   9     -63.812 -24.391  48.344  1.00 26.62           N  
ATOM     65  CA  LEU A   9     -63.125 -23.438  47.438  1.00 26.62           C  
ATOM     66  C   LEU A   9     -63.031 -22.062  48.125  1.00 26.62           C  
ATOM     67  CB  LEU A   9     -63.906 -23.312  46.125  1.00 26.62           C  
ATOM     68  O   LEU A   9     -64.062 -21.391  48.344  1.00 26.62           O  
ATOM     69  CG  LEU A   9     -63.312 -24.078  44.938  1.00 26.62           C  
ATOM     70  CD1 LEU A   9     -64.375 -24.953  44.281  1.00 26.62           C  
ATOM     71  CD2 LEU A   9     -62.719 -23.125  43.906  1.00 26.62           C  
ATOM     72  N   CYS A  10     -62.500 -21.938  49.344  1.00 28.42           N  
ATOM     73  CA  CYS A  10     -61.906 -20.672  49.719  1.00 28.42           C  
ATOM     74  C   CYS A  10     -60.594 -20.453  49.000  1.00 28.42           C  
ATOM     75  CB  CYS A  10     -61.656 -20.609  51.250  1.00 28.42           C  
ATOM     76  O   CYS A  10     -59.594 -21.156  49.250  1.00 28.42           O  
ATOM     77  SG  CYS A  10     -63.000 -19.828  52.156  1.00 28.42           S  
ATOM     78  N   ALA A  11     -60.531 -20.578  47.562  1.00 27.28           N  
ATOM     79  CA  ALA A  11     -59.625 -19.828  46.688  1.00 27.28           C  
ATOM     80  C   ALA A  11     -59.281 -18.469  47.281  1.00 27.28           C  
ATOM     81  CB  ALA A  11     -60.250 -19.672  45.312  1.00 27.28           C  
ATOM     82  O   ALA A  11     -60.188 -17.641  47.500  1.00 27.28           O  
ATOM     83  N   LEU A  12     -58.875 -18.312  48.594  1.00 29.55           N  
ATOM     84  CA  LEU A  12     -58.188 -17.062  48.969  1.00 29.55           C  
ATOM     85  C   LEU A  12     -57.438 -16.484  47.781  1.00 29.55           C  
ATOM     86  CB  LEU A  12     -57.219 -17.297  50.125  1.00 29.55           C  
ATOM     87  O   LEU A  12     -56.562 -17.141  47.219  1.00 29.55           O  
ATOM     88  CG  LEU A  12     -57.875 -17.500  51.500  1.00 29.55           C  
ATOM     89  CD1 LEU A  12     -56.906 -18.234  52.438  1.00 29.55           C  
ATOM     90  CD2 LEU A  12     -58.281 -16.172  52.125  1.00 29.55           C  
ATOM     91  N   SER A  13     -58.125 -16.141  46.625  1.00 28.78           N  
ATOM     92  CA  SER A  13     -57.688 -15.117  45.656  1.00 28.78           C  
ATOM     93  C   SER A  13     -56.562 -14.258  46.250  1.00 28.78           C  
ATOM     94  CB  SER A  13     -58.875 -14.242  45.250  1.00 28.78           C  
ATOM     95  O   SER A  13     -56.719 -13.680  47.344  1.00 28.78           O  
ATOM     96  OG  SER A  13     -59.469 -13.617  46.375  1.00 28.78           O  
ATOM     97  N   ALA A  14     -55.406 -14.820  46.875  1.00 31.67           N  
ATOM     98  CA  ALA A  14     -54.312 -13.875  47.000  1.00 31.67           C  
ATOM     99  C   ALA A  14     -54.500 -12.656  46.094  1.00 31.67           C  
ATOM    100  CB  ALA A  14     -52.969 -14.555  46.656  1.00 31.67           C  
ATOM    101  O   ALA A  14     -54.688 -12.789  44.906  1.00 31.67           O  
ATOM    102  N   THR A  15     -55.562 -11.875  46.281  1.00 39.88           N  
ATOM    103  CA  THR A  15     -55.781 -10.547  45.719  1.00 39.88           C  
ATOM    104  C   THR A  15     -54.469  -9.969  45.188  1.00 39.88           C  
ATOM    105  CB  THR A  15     -56.375  -9.586  46.750  1.00 39.88           C  
ATOM    106  O   THR A  15     -53.469  -9.938  45.875  1.00 39.88           O  
ATOM    107  CG2 THR A  15     -57.781 -10.016  47.156  1.00 39.88           C  
ATOM    108  OG1 THR A  15     -55.562  -9.586  47.938  1.00 39.88           O  
ATOM    109  N   ASP A  16     -53.844 -10.438  44.031  1.00 54.31           N  
ATOM    110  CA  ASP A  16     -52.781  -9.836  43.250  1.00 54.31           C  
ATOM    111  C   ASP A  16     -52.719  -8.320  43.438  1.00 54.31           C  
ATOM    112  CB  ASP A  16     -52.938 -10.172  41.781  1.00 54.31           C  
ATOM    113  O   ASP A  16     -53.719  -7.637  43.219  1.00 54.31           O  
ATOM    114  CG  ASP A  16     -52.500 -11.586  41.438  1.00 54.31           C  
ATOM    115  OD1 ASP A  16     -51.656 -12.148  42.125  1.00 54.31           O  
ATOM    116  OD2 ASP A  16     -53.031 -12.141  40.438  1.00 54.31           O  
ATOM    117  N   ALA A  17     -52.125  -7.824  44.531  1.00 65.31           N  
ATOM    118  CA  ALA A  17     -51.906  -6.398  44.750  1.00 65.31           C  
ATOM    119  C   ALA A  17     -51.500  -5.691  43.469  1.00 65.31           C  
ATOM    120  CB  ALA A  17     -50.844  -6.180  45.844  1.00 65.31           C  
ATOM    121  O   ALA A  17     -50.812  -6.277  42.625  1.00 65.31           O  
ATOM    122  N   ASP A  18     -52.156  -4.621  43.125  1.00 81.06           N  
ATOM    123  CA  ASP A  18     -51.875  -3.785  41.969  1.00 81.06           C  
ATOM    124  C   ASP A  18     -50.469  -3.176  42.062  1.00 81.06           C  
ATOM    125  CB  ASP A  18     -52.906  -2.680  41.812  1.00 81.06           C  
ATOM    126  O   ASP A  18     -50.094  -2.646  43.125  1.00 81.06           O  
ATOM    127  CG  ASP A  18     -54.312  -3.217  41.562  1.00 81.06           C  
ATOM    128  OD1 ASP A  18     -54.438  -4.332  41.000  1.00 81.06           O  
ATOM    129  OD2 ASP A  18     -55.281  -2.516  41.906  1.00 81.06           O  
ATOM    130  N   THR A  19     -49.531  -3.365  41.031  1.00 80.44           N  
ATOM    131  CA  THR A  19     -48.156  -2.916  41.062  1.00 80.44           C  
ATOM    132  C   THR A  19     -47.844  -2.025  39.875  1.00 80.44           C  
ATOM    133  CB  THR A  19     -47.188  -4.109  41.094  1.00 80.44           C  
ATOM    134  O   THR A  19     -48.438  -2.203  38.781  1.00 80.44           O  
ATOM    135  CG2 THR A  19     -47.406  -4.980  42.312  1.00 80.44           C  
ATOM    136  OG1 THR A  19     -47.375  -4.902  39.906  1.00 80.44           O  
ATOM    137  N   ILE A  20     -47.062  -1.030  40.188  1.00 76.38           N  
ATOM    138  CA  ILE A  20     -46.531  -0.194  39.094  1.00 76.38           C  
ATOM    139  C   ILE A  20     -45.031  -0.128  39.219  1.00 76.38           C  
ATOM    140  CB  ILE A  20     -47.156   1.229  39.156  1.00 76.38           C  
ATOM    141  O   ILE A  20     -44.469   0.064  40.281  1.00 76.38           O  
ATOM    142  CG1 ILE A  20     -46.750   2.021  37.906  1.00 76.38           C  
ATOM    143  CG2 ILE A  20     -46.719   1.956  40.438  1.00 76.38           C  
ATOM    144  CD1 ILE A  20     -47.562   3.287  37.688  1.00 76.38           C  
ATOM    145  N   CYS A  21     -44.312  -0.439  38.188  1.00 70.38           N  
ATOM    146  CA  CYS A  21     -42.844  -0.446  38.156  1.00 70.38           C  
ATOM    147  C   CYS A  21     -42.312   0.577  37.156  1.00 70.38           C  
ATOM    148  CB  CYS A  21     -42.312  -1.838  37.781  1.00 70.38           C  
ATOM    149  O   CYS A  21     -42.844   0.687  36.031  1.00 70.38           O  
ATOM    150  SG  CYS A  21     -42.875  -3.135  38.906  1.00 70.38           S  
ATOM    151  N   ILE A  22     -41.281   1.328  37.719  1.00 68.31           N  
ATOM    152  CA  ILE A  22     -40.594   2.340  36.938  1.00 68.31           C  
ATOM    153  C   ILE A  22     -39.156   1.900  36.625  1.00 68.31           C  
ATOM    154  CB  ILE A  22     -40.594   3.717  37.625  1.00 68.31           C  
ATOM    155  O   ILE A  22     -38.438   1.468  37.531  1.00 68.31           O  
ATOM    156  CG1 ILE A  22     -42.031   4.121  38.000  1.00 68.31           C  
ATOM    157  CG2 ILE A  22     -39.938   4.781  36.719  1.00 68.31           C  
ATOM    158  CD1 ILE A  22     -42.094   5.266  39.000  1.00 68.31           C  
ATOM    159  N   GLY A  23     -38.781   1.666  35.656  1.00 60.72           N  
ATOM    160  CA  GLY A  23     -37.406   1.267  35.531  1.00 60.72           C  
ATOM    161  C   GLY A  23     -37.156   0.302  34.406  1.00 60.72           C  
ATOM    162  O   GLY A  23     -38.031   0.036  33.594  1.00 60.72           O  
ATOM    163  N   TYR A  24     -35.688  -0.035  34.094  1.00 52.00           N  
ATOM    164  CA  TYR A  24     -34.906  -0.623  33.031  1.00 52.00           C  
ATOM    165  C   TYR A  24     -35.500  -1.954  32.594  1.00 52.00           C  
ATOM    166  CB  TYR A  24     -33.469  -0.818  33.469  1.00 52.00           C  
ATOM    167  O   TYR A  24     -35.938  -2.756  33.406  1.00 52.00           O  
ATOM    168  CG  TYR A  24     -32.750   0.472  33.750  1.00 52.00           C  
ATOM    169  CD1 TYR A  24     -32.188   1.245  32.719  1.00 52.00           C  
ATOM    170  CD2 TYR A  24     -32.594   0.922  35.062  1.00 52.00           C  
ATOM    171  CE1 TYR A  24     -31.531   2.434  33.000  1.00 52.00           C  
ATOM    172  CE2 TYR A  24     -31.922   2.109  35.344  1.00 52.00           C  
ATOM    173  OH  TYR A  24     -30.734   4.035  34.594  1.00 52.00           O  
ATOM    174  CZ  TYR A  24     -31.391   2.857  34.312  1.00 52.00           C  
ATOM    175  N   HIS A  25     -36.156  -2.072  31.438  1.00 51.34           N  
ATOM    176  CA  HIS A  25     -36.656  -3.246  30.734  1.00 51.34           C  
ATOM    177  C   HIS A  25     -35.719  -4.438  30.906  1.00 51.34           C  
ATOM    178  CB  HIS A  25     -36.844  -2.938  29.250  1.00 51.34           C  
ATOM    179  O   HIS A  25     -34.500  -4.293  30.781  1.00 51.34           O  
ATOM    180  CG  HIS A  25     -37.938  -1.942  28.984  1.00 51.34           C  
ATOM    181  CD2 HIS A  25     -37.875  -0.621  28.703  1.00 51.34           C  
ATOM    182  ND1 HIS A  25     -39.281  -2.277  29.000  1.00 51.34           N  
ATOM    183  CE1 HIS A  25     -40.000  -1.202  28.734  1.00 51.34           C  
ATOM    184  NE2 HIS A  25     -39.188  -0.183  28.547  1.00 51.34           N  
ATOM    185  N   ALA A  26     -36.031  -5.512  31.766  1.00 50.75           N  
ATOM    186  CA  ALA A  26     -35.406  -6.836  31.703  1.00 50.75           C  
ATOM    187  C   ALA A  26     -35.625  -7.484  30.344  1.00 50.75           C  
ATOM    188  CB  ALA A  26     -35.969  -7.727  32.812  1.00 50.75           C  
ATOM    189  O   ALA A  26     -36.750  -7.508  29.844  1.00 50.75           O  
ATOM    190  N   ASN A  27     -34.656  -7.348  29.500  1.00 52.25           N  
ATOM    191  CA  ASN A  27     -34.625  -8.000  28.188  1.00 52.25           C  
ATOM    192  C   ASN A  27     -33.656  -9.172  28.172  1.00 52.25           C  
ATOM    193  CB  ASN A  27     -34.281  -6.992  27.094  1.00 52.25           C  
ATOM    194  O   ASN A  27     -32.875  -9.344  29.109  1.00 52.25           O  
ATOM    195  CG  ASN A  27     -32.812  -6.594  27.141  1.00 52.25           C  
ATOM    196  ND2 ASN A  27     -32.438  -5.668  26.266  1.00 52.25           N  
ATOM    197  OD1 ASN A  27     -32.031  -7.113  27.938  1.00 52.25           O  
ATOM    198  N   ASN A  28     -33.969 -10.227  27.453  1.00 56.22           N  
ATOM    199  CA  ASN A  28     -33.094 -11.375  27.297  1.00 56.22           C  
ATOM    200  C   ASN A  28     -31.844 -11.023  26.516  1.00 56.22           C  
ATOM    201  CB  ASN A  28     -33.844 -12.539  26.625  1.00 56.22           C  
ATOM    202  O   ASN A  28     -31.156 -11.906  26.000  1.00 56.22           O  
ATOM    203  CG  ASN A  28     -33.156 -13.875  26.875  1.00 56.22           C  
ATOM    204  ND2 ASN A  28     -33.750 -14.945  26.344  1.00 56.22           N  
ATOM    205  OD1 ASN A  28     -32.125 -13.953  27.547  1.00 56.22           O  
ATOM    206  N   SER A  29     -31.594  -9.648  26.406  1.00 61.88           N  
ATOM    207  CA  SER A  29     -30.422  -9.234  25.625  1.00 61.88           C  
ATOM    208  C   SER A  29     -29.125  -9.523  26.391  1.00 61.88           C  
ATOM    209  CB  SER A  29     -30.500  -7.742  25.297  1.00 61.88           C  
ATOM    210  O   SER A  29     -29.062  -9.352  27.609  1.00 61.88           O  
ATOM    211  OG  SER A  29     -29.312  -7.312  24.641  1.00 61.88           O  
ATOM    212  N   THR A  30     -28.141 -10.094  25.703  1.00 73.25           N  
ATOM    213  CA  THR A  30     -26.812 -10.383  26.250  1.00 73.25           C  
ATOM    214  C   THR A  30     -25.812  -9.328  25.797  1.00 73.25           C  
ATOM    215  CB  THR A  30     -26.328 -11.781  25.828  1.00 73.25           C  
ATOM    216  O   THR A  30     -24.609  -9.516  25.922  1.00 73.25           O  
ATOM    217  CG2 THR A  30     -27.250 -12.867  26.375  1.00 73.25           C  
ATOM    218  OG1 THR A  30     -26.328 -11.859  24.391  1.00 73.25           O  
ATOM    219  N   ASP A  31     -26.391  -8.242  25.250  1.00 79.19           N  
ATOM    220  CA  ASP A  31     -25.500  -7.234  24.688  1.00 79.19           C  
ATOM    221  C   ASP A  31     -24.812  -6.430  25.781  1.00 79.19           C  
ATOM    222  CB  ASP A  31     -26.281  -6.297  23.750  1.00 79.19           C  
ATOM    223  O   ASP A  31     -25.453  -6.070  26.781  1.00 79.19           O  
ATOM    224  CG  ASP A  31     -26.562  -6.918  22.406  1.00 79.19           C  
ATOM    225  OD1 ASP A  31     -26.188  -8.086  22.172  1.00 79.19           O  
ATOM    226  OD2 ASP A  31     -27.188  -6.234  21.562  1.00 79.19           O  
ATOM    227  N   THR A  32     -23.547  -6.148  25.609  1.00 85.88           N  
ATOM    228  CA  THR A  32     -22.781  -5.348  26.562  1.00 85.88           C  
ATOM    229  C   THR A  32     -22.000  -4.258  25.844  1.00 85.88           C  
ATOM    230  CB  THR A  32     -21.812  -6.227  27.375  1.00 85.88           C  
ATOM    231  O   THR A  32     -21.594  -4.430  24.688  1.00 85.88           O  
ATOM    232  CG2 THR A  32     -22.562  -7.305  28.141  1.00 85.88           C  
ATOM    233  OG1 THR A  32     -20.875  -6.855  26.484  1.00 85.88           O  
ATOM    234  N   VAL A  33     -21.953  -3.150  26.578  1.00 86.19           N  
ATOM    235  CA  VAL A  33     -21.141  -2.061  26.047  1.00 86.19           C  
ATOM    236  C   VAL A  33     -20.172  -1.565  27.109  1.00 86.19           C  
ATOM    237  CB  VAL A  33     -22.016  -0.894  25.531  1.00 86.19           C  
ATOM    238  O   VAL A  33     -20.406  -1.764  28.312  1.00 86.19           O  
ATOM    239  CG1 VAL A  33     -22.938  -1.358  24.406  1.00 86.19           C  
ATOM    240  CG2 VAL A  33     -22.844  -0.303  26.688  1.00 86.19           C  
ATOM    241  N   ASP A  34     -19.062  -0.909  26.656  1.00 87.19           N  
ATOM    242  CA  ASP A  34     -18.109  -0.279  27.578  1.00 87.19           C  
ATOM    243  C   ASP A  34     -18.375   1.224  27.672  1.00 87.19           C  
ATOM    244  CB  ASP A  34     -16.672  -0.539  27.125  1.00 87.19           C  
ATOM    245  O   ASP A  34     -18.734   1.864  26.688  1.00 87.19           O  
ATOM    246  CG  ASP A  34     -16.281  -2.004  27.219  1.00 87.19           C  
ATOM    247  OD1 ASP A  34     -16.891  -2.756  28.000  1.00 87.19           O  
ATOM    248  OD2 ASP A  34     -15.344  -2.410  26.484  1.00 87.19           O  
ATOM    249  N   THR A  35     -18.281   1.715  28.875  1.00 85.00           N  
ATOM    250  CA  THR A  35     -18.266   3.154  29.109  1.00 85.00           C  
ATOM    251  C   THR A  35     -16.922   3.611  29.656  1.00 85.00           C  
ATOM    252  CB  THR A  35     -19.375   3.562  30.094  1.00 85.00           C  
ATOM    253  O   THR A  35     -16.031   2.789  29.891  1.00 85.00           O  
ATOM    254  CG2 THR A  35     -20.719   2.926  29.719  1.00 85.00           C  
ATOM    255  OG1 THR A  35     -19.016   3.139  31.422  1.00 85.00           O  
ATOM    256  N   VAL A  36     -16.766   4.910  29.828  1.00 80.12           N  
ATOM    257  CA  VAL A  36     -15.516   5.461  30.344  1.00 80.12           C  
ATOM    258  C   VAL A  36     -15.250   4.902  31.750  1.00 80.12           C  
ATOM    259  CB  VAL A  36     -15.547   7.004  30.391  1.00 80.12           C  
ATOM    260  O   VAL A  36     -14.102   4.598  32.094  1.00 80.12           O  
ATOM    261  CG1 VAL A  36     -14.281   7.555  31.047  1.00 80.12           C  
ATOM    262  CG2 VAL A  36     -15.711   7.570  28.984  1.00 80.12           C  
ATOM    263  N   LEU A  37     -16.328   4.598  32.469  1.00 81.12           N  
ATOM    264  CA  LEU A  37     -16.234   4.297  33.906  1.00 81.12           C  
ATOM    265  C   LEU A  37     -16.484   2.816  34.156  1.00 81.12           C  
ATOM    266  CB  LEU A  37     -17.234   5.141  34.688  1.00 81.12           C  
ATOM    267  O   LEU A  37     -15.992   2.266  35.156  1.00 81.12           O  
ATOM    268  CG  LEU A  37     -17.031   6.656  34.656  1.00 81.12           C  
ATOM    269  CD1 LEU A  37     -18.188   7.367  35.344  1.00 81.12           C  
ATOM    270  CD2 LEU A  37     -15.703   7.027  35.344  1.00 81.12           C  
ATOM    271  N   GLU A  38     -17.266   2.146  33.281  1.00 82.44           N  
ATOM    272  CA  GLU A  38     -17.672   0.766  33.531  1.00 82.44           C  
ATOM    273  C   GLU A  38     -17.469  -0.101  32.281  1.00 82.44           C  
ATOM    274  CB  GLU A  38     -19.141   0.706  33.969  1.00 82.44           C  
ATOM    275  O   GLU A  38     -17.766   0.323  31.172  1.00 82.44           O  
ATOM    276  CG  GLU A  38     -19.406   1.418  35.281  1.00 82.44           C  
ATOM    277  CD  GLU A  38     -20.891   1.438  35.656  1.00 82.44           C  
ATOM    278  OE1 GLU A  38     -21.312   2.355  36.406  1.00 82.44           O  
ATOM    279  OE2 GLU A  38     -21.625   0.529  35.219  1.00 82.44           O  
ATOM    280  N   LYS A  39     -16.906  -1.292  32.531  1.00 86.44           N  
ATOM    281  CA  LYS A  39     -16.766  -2.262  31.438  1.00 86.44           C  
ATOM    282  C   LYS A  39     -17.891  -3.289  31.469  1.00 86.44           C  
ATOM    283  CB  LYS A  39     -15.414  -2.965  31.516  1.00 86.44           C  
ATOM    284  O   LYS A  39     -18.406  -3.623  32.531  1.00 86.44           O  
ATOM    285  CG  LYS A  39     -14.227  -2.070  31.188  1.00 86.44           C  
ATOM    286  CD  LYS A  39     -12.945  -2.875  31.031  1.00 86.44           C  
ATOM    287  CE  LYS A  39     -11.773  -1.989  30.641  1.00 86.44           C  
ATOM    288  NZ  LYS A  39     -10.516  -2.779  30.453  1.00 86.44           N  
ATOM    289  N   ASN A  40     -18.469  -3.734  30.312  1.00 86.06           N  
ATOM    290  CA  ASN A  40     -19.438  -4.809  30.125  1.00 86.06           C  
ATOM    291  C   ASN A  40     -20.781  -4.469  30.750  1.00 86.06           C  
ATOM    292  CB  ASN A  40     -18.891  -6.121  30.703  1.00 86.06           C  
ATOM    293  O   ASN A  40     -21.344  -5.270  31.500  1.00 86.06           O  
ATOM    294  CG  ASN A  40     -17.688  -6.637  29.953  1.00 86.06           C  
ATOM    295  ND2 ASN A  40     -16.734  -7.219  30.688  1.00 86.06           N  
ATOM    296  OD1 ASN A  40     -17.594  -6.516  28.734  1.00 86.06           O  
ATOM    297  N   VAL A  41     -21.203  -3.289  30.500  1.00 83.81           N  
ATOM    298  CA  VAL A  41     -22.516  -2.844  30.953  1.00 83.81           C  
ATOM    299  C   VAL A  41     -23.609  -3.498  30.094  1.00 83.81           C  
ATOM    300  CB  VAL A  41     -22.656  -1.306  30.891  1.00 83.81           C  
ATOM    301  O   VAL A  41     -23.578  -3.410  28.859  1.00 83.81           O  
ATOM    302  CG1 VAL A  41     -24.031  -0.860  31.359  1.00 83.81           C  
ATOM    303  CG2 VAL A  41     -21.562  -0.644  31.719  1.00 83.81           C  
ATOM    304  N   THR A  42     -24.500  -4.262  30.703  1.00 82.12           N  
ATOM    305  CA  THR A  42     -25.594  -4.918  29.984  1.00 82.12           C  
ATOM    306  C   THR A  42     -26.625  -3.896  29.516  1.00 82.12           C  
ATOM    307  CB  THR A  42     -26.281  -5.980  30.859  1.00 82.12           C  
ATOM    308  O   THR A  42     -27.109  -3.096  30.312  1.00 82.12           O  
ATOM    309  CG2 THR A  42     -25.328  -7.121  31.203  1.00 82.12           C  
ATOM    310  OG1 THR A  42     -26.719  -5.375  32.094  1.00 82.12           O  
ATOM    311  N   VAL A  43     -26.906  -3.959  28.250  1.00 73.88           N  
ATOM    312  CA  VAL A  43     -27.828  -2.988  27.672  1.00 73.88           C  
ATOM    313  C   VAL A  43     -28.906  -3.717  26.859  1.00 73.88           C  
ATOM    314  CB  VAL A  43     -27.109  -1.962  26.781  1.00 73.88           C  
ATOM    315  O   VAL A  43     -28.734  -4.875  26.484  1.00 73.88           O  
ATOM    316  CG1 VAL A  43     -26.109  -1.137  27.594  1.00 73.88           C  
ATOM    317  CG2 VAL A  43     -26.391  -2.670  25.625  1.00 73.88           C  
ATOM    318  N   THR A  44     -29.969  -3.131  26.656  1.00 66.75           N  
ATOM    319  CA  THR A  44     -31.109  -3.705  25.953  1.00 66.75           C  
ATOM    320  C   THR A  44     -30.844  -3.789  24.453  1.00 66.75           C  
ATOM    321  CB  THR A  44     -32.375  -2.881  26.203  1.00 66.75           C  
ATOM    322  O   THR A  44     -31.328  -4.699  23.781  1.00 66.75           O  
ATOM    323  CG2 THR A  44     -32.812  -2.947  27.672  1.00 66.75           C  
ATOM    324  OG1 THR A  44     -32.156  -1.513  25.844  1.00 66.75           O  
ATOM    325  N   HIS A  45     -30.031  -2.818  23.953  1.00 68.69           N  
ATOM    326  CA  HIS A  45     -29.672  -2.824  22.531  1.00 68.69           C  
ATOM    327  C   HIS A  45     -28.344  -2.100  22.297  1.00 68.69           C  
ATOM    328  CB  HIS A  45     -30.781  -2.180  21.688  1.00 68.69           C  
ATOM    329  O   HIS A  45     -28.062  -1.087  22.938  1.00 68.69           O  
ATOM    330  CG  HIS A  45     -30.547  -2.293  20.219  1.00 68.69           C  
ATOM    331  CD2 HIS A  45     -30.172  -1.368  19.297  1.00 68.69           C  
ATOM    332  ND1 HIS A  45     -30.719  -3.475  19.531  1.00 68.69           N  
ATOM    333  CE1 HIS A  45     -30.453  -3.270  18.250  1.00 68.69           C  
ATOM    334  NE2 HIS A  45     -30.125  -2.000  18.094  1.00 68.69           N  
ATOM    335  N   SER A  46     -27.562  -2.551  21.406  1.00 79.62           N  
ATOM    336  CA  SER A  46     -26.312  -1.919  20.984  1.00 79.62           C  
ATOM    337  C   SER A  46     -26.031  -2.191  19.516  1.00 79.62           C  
ATOM    338  CB  SER A  46     -25.156  -2.412  21.844  1.00 79.62           C  
ATOM    339  O   SER A  46     -26.562  -3.141  18.938  1.00 79.62           O  
ATOM    340  OG  SER A  46     -24.875  -3.775  21.578  1.00 79.62           O  
ATOM    341  N   VAL A  47     -25.344  -1.286  18.922  1.00 81.19           N  
ATOM    342  CA  VAL A  47     -24.922  -1.465  17.547  1.00 81.19           C  
ATOM    343  C   VAL A  47     -23.406  -1.449  17.453  1.00 81.19           C  
ATOM    344  CB  VAL A  47     -25.531  -0.375  16.625  1.00 81.19           C  
ATOM    345  O   VAL A  47     -22.750  -0.669  18.141  1.00 81.19           O  
ATOM    346  CG1 VAL A  47     -27.047  -0.529  16.531  1.00 81.19           C  
ATOM    347  CG2 VAL A  47     -25.156   1.016  17.141  1.00 81.19           C  
ATOM    348  N   ASN A  48     -22.938  -2.424  16.641  1.00 87.00           N  
ATOM    349  CA  ASN A  48     -21.500  -2.424  16.391  1.00 87.00           C  
ATOM    350  C   ASN A  48     -21.125  -1.437  15.297  1.00 87.00           C  
ATOM    351  CB  ASN A  48     -21.016  -3.830  16.031  1.00 87.00           C  
ATOM    352  O   ASN A  48     -21.734  -1.428  14.227  1.00 87.00           O  
ATOM    353  CG  ASN A  48     -19.516  -3.977  16.141  1.00 87.00           C  
ATOM    354  ND2 ASN A  48     -18.984  -5.125  15.727  1.00 87.00           N  
ATOM    355  OD1 ASN A  48     -18.812  -3.066  16.609  1.00 87.00           O  
ATOM    356  N   LEU A  49     -20.141  -0.595  15.594  1.00 85.19           N  
ATOM    357  CA  LEU A  49     -19.750   0.459  14.664  1.00 85.19           C  
ATOM    358  C   LEU A  49     -18.594  -0.004  13.773  1.00 85.19           C  
ATOM    359  CB  LEU A  49     -19.328   1.721  15.430  1.00 85.19           C  
ATOM    360  O   LEU A  49     -18.094   0.763  12.945  1.00 85.19           O  
ATOM    361  CG  LEU A  49     -20.422   2.377  16.281  1.00 85.19           C  
ATOM    362  CD1 LEU A  49     -19.859   3.584  17.031  1.00 85.19           C  
ATOM    363  CD2 LEU A  49     -21.609   2.783  15.422  1.00 85.19           C  
ATOM    364  N   LEU A  50     -18.203  -1.261  13.961  1.00 88.94           N  
ATOM    365  CA  LEU A  50     -17.062  -1.780  13.227  1.00 88.94           C  
ATOM    366  C   LEU A  50     -17.500  -2.773  12.156  1.00 88.94           C  
ATOM    367  CB  LEU A  50     -16.062  -2.449  14.180  1.00 88.94           C  
ATOM    368  O   LEU A  50     -18.281  -3.686  12.438  1.00 88.94           O  
ATOM    369  CG  LEU A  50     -15.281  -1.516  15.102  1.00 88.94           C  
ATOM    370  CD1 LEU A  50     -14.492  -2.324  16.125  1.00 88.94           C  
ATOM    371  CD2 LEU A  50     -14.352  -0.621  14.289  1.00 88.94           C  
ATOM    372  N   GLU A  51     -17.062  -2.549  10.906  1.00 90.44           N  
ATOM    373  CA  GLU A  51     -17.203  -3.533   9.836  1.00 90.44           C  
ATOM    374  C   GLU A  51     -16.078  -4.551   9.859  1.00 90.44           C  
ATOM    375  CB  GLU A  51     -17.266  -2.842   8.477  1.00 90.44           C  
ATOM    376  O   GLU A  51     -14.898  -4.176   9.867  1.00 90.44           O  
ATOM    377  CG  GLU A  51     -17.391  -3.803   7.301  1.00 90.44           C  
ATOM    378  CD  GLU A  51     -18.625  -4.688   7.375  1.00 90.44           C  
ATOM    379  OE1 GLU A  51     -18.469  -5.926   7.492  1.00 90.44           O  
ATOM    380  OE2 GLU A  51     -19.750  -4.137   7.312  1.00 90.44           O  
ATOM    381  N   ASP A  52     -16.516  -5.781   9.891  1.00 90.00           N  
ATOM    382  CA  ASP A  52     -15.469  -6.793   9.945  1.00 90.00           C  
ATOM    383  C   ASP A  52     -15.625  -7.809   8.820  1.00 90.00           C  
ATOM    384  CB  ASP A  52     -15.477  -7.508  11.305  1.00 90.00           C  
ATOM    385  O   ASP A  52     -14.922  -8.820   8.789  1.00 90.00           O  
ATOM    386  CG  ASP A  52     -16.797  -8.219  11.586  1.00 90.00           C  
ATOM    387  OD1 ASP A  52     -17.719  -8.148  10.750  1.00 90.00           O  
ATOM    388  OD2 ASP A  52     -16.906  -8.844  12.664  1.00 90.00           O  
ATOM    389  N   SER A  53     -16.562  -7.496   7.918  1.00 91.25           N  
ATOM    390  CA  SER A  53     -16.828  -8.398   6.805  1.00 91.25           C  
ATOM    391  C   SER A  53     -16.234  -7.871   5.508  1.00 91.25           C  
ATOM    392  CB  SER A  53     -18.344  -8.609   6.633  1.00 91.25           C  
ATOM    393  O   SER A  53     -16.172  -6.660   5.293  1.00 91.25           O  
ATOM    394  OG  SER A  53     -18.969  -7.410   6.215  1.00 91.25           O  
ATOM    395  N   HIS A  54     -15.812  -8.789   4.676  1.00 92.88           N  
ATOM    396  CA  HIS A  54     -15.273  -8.500   3.350  1.00 92.88           C  
ATOM    397  C   HIS A  54     -15.594  -9.617   2.367  1.00 92.88           C  
ATOM    398  CB  HIS A  54     -13.766  -8.273   3.418  1.00 92.88           C  
ATOM    399  O   HIS A  54     -15.906 -10.742   2.777  1.00 92.88           O  
ATOM    400  CG  HIS A  54     -13.000  -9.477   3.881  1.00 92.88           C  
ATOM    401  CD2 HIS A  54     -12.531  -9.812   5.105  1.00 92.88           C  
ATOM    402  ND1 HIS A  54     -12.633 -10.500   3.031  1.00 92.88           N  
ATOM    403  CE1 HIS A  54     -11.969 -11.414   3.717  1.00 92.88           C  
ATOM    404  NE2 HIS A  54     -11.898 -11.023   4.977  1.00 92.88           N  
ATOM    405  N   ASN A  55     -15.484  -9.344   1.102  1.00 92.00           N  
ATOM    406  CA  ASN A  55     -15.922 -10.312   0.100  1.00 92.00           C  
ATOM    407  C   ASN A  55     -14.750 -11.133  -0.435  1.00 92.00           C  
ATOM    408  CB  ASN A  55     -16.641  -9.609  -1.049  1.00 92.00           C  
ATOM    409  O   ASN A  55     -14.930 -12.008  -1.282  1.00 92.00           O  
ATOM    410  CG  ASN A  55     -15.734  -8.688  -1.835  1.00 92.00           C  
ATOM    411  ND2 ASN A  55     -16.297  -7.988  -2.811  1.00 92.00           N  
ATOM    412  OD1 ASN A  55     -14.539  -8.602  -1.568  1.00 92.00           O  
ATOM    413  N   GLY A  56     -13.539 -10.766   0.055  1.00 92.25           N  
ATOM    414  CA  GLY A  56     -12.352 -11.539  -0.273  1.00 92.25           C  
ATOM    415  C   GLY A  56     -11.953 -11.430  -1.732  1.00 92.25           C  
ATOM    416  O   GLY A  56     -11.156 -12.227  -2.223  1.00 92.25           O  
ATOM    417  N   LYS A  57     -12.562 -10.523  -2.441  1.00 92.88           N  
ATOM    418  CA  LYS A  57     -12.297 -10.375  -3.871  1.00 92.88           C  
ATOM    419  C   LYS A  57     -11.797  -8.977  -4.199  1.00 92.88           C  
ATOM    420  CB  LYS A  57     -13.562 -10.688  -4.680  1.00 92.88           C  
ATOM    421  O   LYS A  57     -12.141  -8.008  -3.512  1.00 92.88           O  
ATOM    422  CG  LYS A  57     -14.117 -12.086  -4.449  1.00 92.88           C  
ATOM    423  CD  LYS A  57     -15.422 -12.297  -5.199  1.00 92.88           C  
ATOM    424  CE  LYS A  57     -16.000 -13.680  -4.934  1.00 92.88           C  
ATOM    425  NZ  LYS A  57     -17.328 -13.859  -5.594  1.00 92.88           N  
ATOM    426  N   LEU A  58     -10.992  -8.867  -5.336  1.00 93.31           N  
ATOM    427  CA  LEU A  58     -10.609  -7.574  -5.887  1.00 93.31           C  
ATOM    428  C   LEU A  58     -11.695  -7.035  -6.816  1.00 93.31           C  
ATOM    429  CB  LEU A  58      -9.281  -7.680  -6.637  1.00 93.31           C  
ATOM    430  O   LEU A  58     -12.047  -7.684  -7.805  1.00 93.31           O  
ATOM    431  CG  LEU A  58      -8.070  -8.133  -5.816  1.00 93.31           C  
ATOM    432  CD1 LEU A  58      -6.852  -8.289  -6.715  1.00 93.31           C  
ATOM    433  CD2 LEU A  58      -7.789  -7.145  -4.691  1.00 93.31           C  
ATOM    434  N   CYS A  59     -12.242  -5.879  -6.465  1.00 93.38           N  
ATOM    435  CA  CYS A  59     -13.391  -5.355  -7.188  1.00 93.38           C  
ATOM    436  C   CYS A  59     -13.031  -4.086  -7.949  1.00 93.38           C  
ATOM    437  CB  CYS A  59     -14.547  -5.074  -6.223  1.00 93.38           C  
ATOM    438  O   CYS A  59     -12.016  -3.455  -7.664  1.00 93.38           O  
ATOM    439  SG  CYS A  59     -15.164  -6.543  -5.375  1.00 93.38           S  
ATOM    440  N   ARG A  60     -13.883  -3.691  -8.906  1.00 92.88           N  
ATOM    441  CA  ARG A  60     -13.750  -2.445  -9.656  1.00 92.88           C  
ATOM    442  C   ARG A  60     -14.062  -1.242  -8.773  1.00 92.88           C  
ATOM    443  CB  ARG A  60     -14.672  -2.453 -10.883  1.00 92.88           C  
ATOM    444  O   ARG A  60     -14.984  -1.290  -7.953  1.00 92.88           O  
ATOM    445  CG  ARG A  60     -14.391  -3.586 -11.852  1.00 92.88           C  
ATOM    446  CD  ARG A  60     -15.375  -3.588 -13.016  1.00 92.88           C  
ATOM    447  NE  ARG A  60     -15.102  -4.680 -13.945  1.00 92.88           N  
ATOM    448  NH1 ARG A  60     -16.859  -4.172 -15.367  1.00 92.88           N  
ATOM    449  NH2 ARG A  60     -15.484  -5.949 -15.820  1.00 92.88           N  
ATOM    450  CZ  ARG A  60     -15.812  -4.930 -15.047  1.00 92.88           C  
ATOM    451  N   LEU A  61     -13.242  -0.289  -8.883  1.00 90.06           N  
ATOM    452  CA  LEU A  61     -13.508   0.989  -8.234  1.00 90.06           C  
ATOM    453  C   LEU A  61     -14.023   2.014  -9.242  1.00 90.06           C  
ATOM    454  CB  LEU A  61     -12.242   1.517  -7.551  1.00 90.06           C  
ATOM    455  O   LEU A  61     -13.359   2.295 -10.242  1.00 90.06           O  
ATOM    456  CG  LEU A  61     -11.836   0.825  -6.250  1.00 90.06           C  
ATOM    457  CD1 LEU A  61     -10.477   1.337  -5.777  1.00 90.06           C  
ATOM    458  CD2 LEU A  61     -12.898   1.040  -5.176  1.00 90.06           C  
ATOM    459  N   LYS A  62     -15.250   2.525  -9.055  1.00 86.12           N  
ATOM    460  CA  LYS A  62     -15.891   3.477  -9.961  1.00 86.12           C  
ATOM    461  C   LYS A  62     -16.016   2.900 -11.367  1.00 86.12           C  
ATOM    462  CB  LYS A  62     -15.109   4.789 -10.000  1.00 86.12           C  
ATOM    463  O   LYS A  62     -15.773   3.604 -12.352  1.00 86.12           O  
ATOM    464  CG  LYS A  62     -15.078   5.527  -8.664  1.00 86.12           C  
ATOM    465  CD  LYS A  62     -14.336   6.855  -8.781  1.00 86.12           C  
ATOM    466  CE  LYS A  62     -14.281   7.586  -7.445  1.00 86.12           C  
ATOM    467  NZ  LYS A  62     -13.531   8.875  -7.547  1.00 86.12           N  
ATOM    468  N   GLY A  63     -16.156   1.629 -11.492  1.00 87.31           N  
ATOM    469  CA  GLY A  63     -16.422   0.986 -12.766  1.00 87.31           C  
ATOM    470  C   GLY A  63     -15.148   0.646 -13.539  1.00 87.31           C  
ATOM    471  O   GLY A  63     -15.219   0.144 -14.656  1.00 87.31           O  
ATOM    472  N   ILE A  64     -13.953   0.931 -12.953  1.00 89.56           N  
ATOM    473  CA  ILE A  64     -12.664   0.656 -13.570  1.00 89.56           C  
ATOM    474  C   ILE A  64     -12.008  -0.548 -12.898  1.00 89.56           C  
ATOM    475  CB  ILE A  64     -11.727   1.883 -13.500  1.00 89.56           C  
ATOM    476  O   ILE A  64     -11.891  -0.588 -11.672  1.00 89.56           O  
ATOM    477  CG1 ILE A  64     -12.375   3.092 -14.180  1.00 89.56           C  
ATOM    478  CG2 ILE A  64     -10.367   1.564 -14.125  1.00 89.56           C  
ATOM    479  CD1 ILE A  64     -11.602   4.395 -14.000  1.00 89.56           C  
ATOM    480  N   ALA A  65     -11.547  -1.520 -13.648  1.00 91.38           N  
ATOM    481  CA  ALA A  65     -10.953  -2.752 -13.133  1.00 91.38           C  
ATOM    482  C   ALA A  65      -9.531  -2.510 -12.641  1.00 91.38           C  
ATOM    483  CB  ALA A  65     -10.961  -3.834 -14.211  1.00 91.38           C  
ATOM    484  O   ALA A  65      -8.805  -1.676 -13.195  1.00 91.38           O  
ATOM    485  N   PRO A  66      -9.148  -3.277 -11.586  1.00 92.62           N  
ATOM    486  CA  PRO A  66      -7.754  -3.186 -11.141  1.00 92.62           C  
ATOM    487  C   PRO A  66      -6.777  -3.846 -12.109  1.00 92.62           C  
ATOM    488  CB  PRO A  66      -7.766  -3.918  -9.797  1.00 92.62           C  
ATOM    489  O   PRO A  66      -7.168  -4.723 -12.883  1.00 92.62           O  
ATOM    490  CG  PRO A  66      -8.875  -4.914  -9.914  1.00 92.62           C  
ATOM    491  CD  PRO A  66      -9.961  -4.320 -10.758  1.00 92.62           C  
ATOM    492  N   LEU A  67      -5.469  -3.377 -12.039  1.00 92.56           N  
ATOM    493  CA  LEU A  67      -4.391  -4.051 -12.758  1.00 92.56           C  
ATOM    494  C   LEU A  67      -3.771  -5.148 -11.898  1.00 92.56           C  
ATOM    495  CB  LEU A  67      -3.314  -3.045 -13.172  1.00 92.56           C  
ATOM    496  O   LEU A  67      -3.082  -4.863 -10.914  1.00 92.56           O  
ATOM    497  CG  LEU A  67      -2.092  -3.619 -13.891  1.00 92.56           C  
ATOM    498  CD1 LEU A  67      -2.500  -4.242 -15.219  1.00 92.56           C  
ATOM    499  CD2 LEU A  67      -1.038  -2.537 -14.102  1.00 92.56           C  
ATOM    500  N   GLN A  68      -4.059  -6.344 -12.289  1.00 91.94           N  
ATOM    501  CA  GLN A  68      -3.490  -7.484 -11.578  1.00 91.94           C  
ATOM    502  C   GLN A  68      -2.189  -7.945 -12.227  1.00 91.94           C  
ATOM    503  CB  GLN A  68      -4.492  -8.641 -11.531  1.00 91.94           C  
ATOM    504  O   GLN A  68      -2.180  -8.352 -13.391  1.00 91.94           O  
ATOM    505  CG  GLN A  68      -4.082  -9.773 -10.602  1.00 91.94           C  
ATOM    506  CD  GLN A  68      -5.168 -10.820 -10.430  1.00 91.94           C  
ATOM    507  NE2 GLN A  68      -5.074 -11.602  -9.359  1.00 91.94           N  
ATOM    508  OE1 GLN A  68      -6.086 -10.914 -11.250  1.00 91.94           O  
ATOM    509  N   LEU A  69      -1.154  -7.922 -11.367  1.00 92.31           N  
ATOM    510  CA  LEU A  69       0.167  -8.203 -11.922  1.00 92.31           C  
ATOM    511  C   LEU A  69       0.449  -9.695 -11.930  1.00 92.31           C  
ATOM    512  CB  LEU A  69       1.248  -7.473 -11.117  1.00 92.31           C  
ATOM    513  O   LEU A  69       1.334 -10.164 -12.656  1.00 92.31           O  
ATOM    514  CG  LEU A  69       1.229  -5.945 -11.188  1.00 92.31           C  
ATOM    515  CD1 LEU A  69       2.371  -5.363 -10.359  1.00 92.31           C  
ATOM    516  CD2 LEU A  69       1.311  -5.473 -12.633  1.00 92.31           C  
ATOM    517  N   GLY A  70      -0.424 -10.523 -11.258  1.00 89.81           N  
ATOM    518  CA  GLY A  70      -0.234 -11.969 -11.211  1.00 89.81           C  
ATOM    519  C   GLY A  70       1.123 -12.375 -10.664  1.00 89.81           C  
ATOM    520  O   GLY A  70       1.507 -11.961  -9.570  1.00 89.81           O  
ATOM    521  N   LYS A  71       1.856 -13.172 -11.508  1.00 91.25           N  
ATOM    522  CA  LYS A  71       3.174 -13.664 -11.117  1.00 91.25           C  
ATOM    523  C   LYS A  71       4.246 -12.602 -11.344  1.00 91.25           C  
ATOM    524  CB  LYS A  71       3.521 -14.938 -11.883  1.00 91.25           C  
ATOM    525  O   LYS A  71       5.426 -12.836 -11.078  1.00 91.25           O  
ATOM    526  CG  LYS A  71       2.645 -16.125 -11.531  1.00 91.25           C  
ATOM    527  CD  LYS A  71       3.104 -17.391 -12.250  1.00 91.25           C  
ATOM    528  CE  LYS A  71       2.229 -18.594 -11.898  1.00 91.25           C  
ATOM    529  NZ  LYS A  71       2.664 -19.828 -12.617  1.00 91.25           N  
ATOM    530  N   CYS A  72       3.850 -11.453 -11.883  1.00 93.25           N  
ATOM    531  CA  CYS A  72       4.781 -10.367 -12.156  1.00 93.25           C  
ATOM    532  C   CYS A  72       4.754  -9.328 -11.039  1.00 93.25           C  
ATOM    533  CB  CYS A  72       4.453  -9.703 -13.492  1.00 93.25           C  
ATOM    534  O   CYS A  72       3.730  -9.164 -10.375  1.00 93.25           O  
ATOM    535  SG  CYS A  72       4.586 -10.812 -14.914  1.00 93.25           S  
ATOM    536  N   ASN A  73       5.902  -8.664 -10.844  1.00 92.75           N  
ATOM    537  CA  ASN A  73       5.930  -7.488  -9.977  1.00 92.75           C  
ATOM    538  C   ASN A  73       6.082  -6.203 -10.789  1.00 92.75           C  
ATOM    539  CB  ASN A  73       7.055  -7.605  -8.945  1.00 92.75           C  
ATOM    540  O   ASN A  73       6.125  -6.242 -12.016  1.00 92.75           O  
ATOM    541  CG  ASN A  73       8.430  -7.652  -9.586  1.00 92.75           C  
ATOM    542  ND2 ASN A  73       9.430  -8.070  -8.820  1.00 92.75           N  
ATOM    543  OD1 ASN A  73       8.594  -7.316 -10.766  1.00 92.75           O  
ATOM    544  N   ILE A  74       5.980  -5.113 -10.133  1.00 92.69           N  
ATOM    545  CA  ILE A  74       5.980  -3.818 -10.797  1.00 92.69           C  
ATOM    546  C   ILE A  74       7.223  -3.686 -11.672  1.00 92.69           C  
ATOM    547  CB  ILE A  74       5.914  -2.658  -9.781  1.00 92.69           C  
ATOM    548  O   ILE A  74       7.148  -3.193 -12.805  1.00 92.69           O  
ATOM    549  CG1 ILE A  74       4.539  -2.617  -9.109  1.00 92.69           C  
ATOM    550  CG2 ILE A  74       6.234  -1.323 -10.461  1.00 92.69           C  
ATOM    551  CD1 ILE A  74       4.430  -1.589  -7.988  1.00 92.69           C  
ATOM    552  N   ALA A  75       8.344  -4.098 -11.203  1.00 94.12           N  
ATOM    553  CA  ALA A  75       9.586  -4.055 -11.969  1.00 94.12           C  
ATOM    554  C   ALA A  75       9.484  -4.883 -13.242  1.00 94.12           C  
ATOM    555  CB  ALA A  75      10.750  -4.547 -11.109  1.00 94.12           C  
ATOM    556  O   ALA A  75       9.875  -4.426 -14.320  1.00 94.12           O  
ATOM    557  N   GLY A  76       8.992  -6.102 -13.102  1.00 94.06           N  
ATOM    558  CA  GLY A  76       8.781  -6.957 -14.258  1.00 94.06           C  
ATOM    559  C   GLY A  76       7.840  -6.359 -15.281  1.00 94.06           C  
ATOM    560  O   GLY A  76       8.070  -6.469 -16.484  1.00 94.06           O  
ATOM    561  N   TRP A  77       6.801  -5.758 -14.797  1.00 94.38           N  
ATOM    562  CA  TRP A  77       5.785  -5.129 -15.633  1.00 94.38           C  
ATOM    563  C   TRP A  77       6.367  -3.941 -16.391  1.00 94.38           C  
ATOM    564  CB  TRP A  77       4.590  -4.676 -14.789  1.00 94.38           C  
ATOM    565  O   TRP A  77       6.242  -3.859 -17.625  1.00 94.38           O  
ATOM    566  CG  TRP A  77       3.592  -3.850 -15.547  1.00 94.38           C  
ATOM    567  CD1 TRP A  77       3.131  -4.066 -16.812  1.00 94.38           C  
ATOM    568  CD2 TRP A  77       2.934  -2.668 -15.078  1.00 94.38           C  
ATOM    569  CE2 TRP A  77       2.086  -2.223 -16.109  1.00 94.38           C  
ATOM    570  CE3 TRP A  77       2.980  -1.944 -13.875  1.00 94.38           C  
ATOM    571  NE1 TRP A  77       2.225  -3.092 -17.156  1.00 94.38           N  
ATOM    572  CH2 TRP A  77       1.353  -0.392 -14.805  1.00 94.38           C  
ATOM    573  CZ2 TRP A  77       1.289  -1.082 -15.984  1.00 94.38           C  
ATOM    574  CZ3 TRP A  77       2.186  -0.810 -13.750  1.00 94.38           C  
ATOM    575  N   ILE A  78       7.070  -3.033 -15.742  1.00 94.50           N  
ATOM    576  CA  ILE A  78       7.496  -1.780 -16.359  1.00 94.50           C  
ATOM    577  C   ILE A  78       8.734  -2.021 -17.219  1.00 94.50           C  
ATOM    578  CB  ILE A  78       7.777  -0.694 -15.297  1.00 94.50           C  
ATOM    579  O   ILE A  78       8.945  -1.342 -18.219  1.00 94.50           O  
ATOM    580  CG1 ILE A  78       8.773  -1.211 -14.258  1.00 94.50           C  
ATOM    581  CG2 ILE A  78       6.473  -0.241 -14.633  1.00 94.50           C  
ATOM    582  CD1 ILE A  78       9.250  -0.150 -13.273  1.00 94.50           C  
ATOM    583  N   LEU A  79       9.641  -2.922 -16.844  1.00 95.31           N  
ATOM    584  CA  LEU A  79      10.836  -3.223 -17.625  1.00 95.31           C  
ATOM    585  C   LEU A  79      10.492  -4.082 -18.828  1.00 95.31           C  
ATOM    586  CB  LEU A  79      11.875  -3.938 -16.750  1.00 95.31           C  
ATOM    587  O   LEU A  79      11.227  -4.086 -19.828  1.00 95.31           O  
ATOM    588  CG  LEU A  79      12.562  -3.090 -15.688  1.00 95.31           C  
ATOM    589  CD1 LEU A  79      13.406  -3.973 -14.773  1.00 95.31           C  
ATOM    590  CD2 LEU A  79      13.422  -2.010 -16.328  1.00 95.31           C  
ATOM    591  N   GLY A  80       9.305  -4.730 -18.750  1.00 94.38           N  
ATOM    592  CA  GLY A  80       8.836  -5.555 -19.844  1.00 94.38           C  
ATOM    593  C   GLY A  80       9.406  -6.961 -19.812  1.00 94.38           C  
ATOM    594  O   GLY A  80       9.828  -7.488 -20.859  1.00 94.38           O  
ATOM    595  N   ASN A  81       9.430  -7.539 -18.625  1.00 94.56           N  
ATOM    596  CA  ASN A  81       9.781  -8.953 -18.562  1.00 94.56           C  
ATOM    597  C   ASN A  81       8.953  -9.789 -19.531  1.00 94.56           C  
ATOM    598  CB  ASN A  81       9.609  -9.477 -17.125  1.00 94.56           C  
ATOM    599  O   ASN A  81       7.730  -9.641 -19.594  1.00 94.56           O  
ATOM    600  CG  ASN A  81      10.164 -10.875 -16.938  1.00 94.56           C  
ATOM    601  ND2 ASN A  81      10.852 -11.094 -15.828  1.00 94.56           N  
ATOM    602  OD1 ASN A  81       9.977 -11.742 -17.797  1.00 94.56           O  
ATOM    603  N   PRO A  82       9.578 -10.578 -20.297  1.00 92.31           N  
ATOM    604  CA  PRO A  82       8.891 -11.328 -21.344  1.00 92.31           C  
ATOM    605  C   PRO A  82       7.738 -12.172 -20.797  1.00 92.31           C  
ATOM    606  CB  PRO A  82      10.000 -12.227 -21.906  1.00 92.31           C  
ATOM    607  O   PRO A  82       6.746 -12.383 -21.500  1.00 92.31           O  
ATOM    608  CG  PRO A  82      11.266 -11.484 -21.625  1.00 92.31           C  
ATOM    609  CD  PRO A  82      11.102 -10.727 -20.344  1.00 92.31           C  
ATOM    610  N   GLU A  83       7.816 -12.578 -19.547  1.00 91.81           N  
ATOM    611  CA  GLU A  83       6.758 -13.359 -18.922  1.00 91.81           C  
ATOM    612  C   GLU A  83       5.590 -12.469 -18.500  1.00 91.81           C  
ATOM    613  CB  GLU A  83       7.305 -14.117 -17.703  1.00 91.81           C  
ATOM    614  O   GLU A  83       4.500 -12.969 -18.203  1.00 91.81           O  
ATOM    615  CG  GLU A  83       8.281 -15.227 -18.062  1.00 91.81           C  
ATOM    616  CD  GLU A  83       7.629 -16.391 -18.781  1.00 91.81           C  
ATOM    617  OE1 GLU A  83       8.344 -17.156 -19.484  1.00 91.81           O  
ATOM    618  OE2 GLU A  83       6.395 -16.547 -18.656  1.00 91.81           O  
ATOM    619  N   CYS A  84       5.770 -11.141 -18.547  1.00 92.81           N  
ATOM    620  CA  CYS A  84       4.746 -10.188 -18.141  1.00 92.81           C  
ATOM    621  C   CYS A  84       4.230  -9.398 -19.344  1.00 92.81           C  
ATOM    622  CB  CYS A  84       5.289  -9.227 -17.094  1.00 92.81           C  
ATOM    623  O   CYS A  84       3.609  -8.344 -19.172  1.00 92.81           O  
ATOM    624  SG  CYS A  84       5.883 -10.055 -15.594  1.00 92.81           S  
ATOM    625  N   GLU A  85       4.441  -9.844 -20.453  1.00 88.56           N  
ATOM    626  CA  GLU A  85       4.152  -9.125 -21.703  1.00 88.56           C  
ATOM    627  C   GLU A  85       2.660  -8.828 -21.828  1.00 88.56           C  
ATOM    628  CB  GLU A  85       4.629  -9.938 -22.906  1.00 88.56           C  
ATOM    629  O   GLU A  85       2.275  -7.793 -22.375  1.00 88.56           O  
ATOM    630  CG  GLU A  85       4.480  -9.203 -24.234  1.00 88.56           C  
ATOM    631  CD  GLU A  85       5.070  -9.969 -25.406  1.00 88.56           C  
ATOM    632  OE1 GLU A  85       5.121  -9.406 -26.531  1.00 88.56           O  
ATOM    633  OE2 GLU A  85       5.484 -11.125 -25.203  1.00 88.56           O  
ATOM    634  N   SER A  86       1.819  -9.688 -21.406  1.00 89.44           N  
ATOM    635  CA  SER A  86       0.372  -9.531 -21.516  1.00 89.44           C  
ATOM    636  C   SER A  86      -0.109  -8.281 -20.781  1.00 89.44           C  
ATOM    637  CB  SER A  86      -0.341 -10.766 -20.953  1.00 89.44           C  
ATOM    638  O   SER A  86      -1.176  -7.750 -21.094  1.00 89.44           O  
ATOM    639  OG  SER A  86      -0.017 -10.961 -19.578  1.00 89.44           O  
ATOM    640  N   LEU A  87       0.680  -7.793 -19.828  1.00 91.50           N  
ATOM    641  CA  LEU A  87       0.308  -6.664 -18.984  1.00 91.50           C  
ATOM    642  C   LEU A  87       0.616  -5.344 -19.672  1.00 91.50           C  
ATOM    643  CB  LEU A  87       1.042  -6.730 -17.641  1.00 91.50           C  
ATOM    644  O   LEU A  87       0.094  -4.297 -19.297  1.00 91.50           O  
ATOM    645  CG  LEU A  87       0.726  -7.938 -16.750  1.00 91.50           C  
ATOM    646  CD1 LEU A  87       1.657  -7.965 -15.547  1.00 91.50           C  
ATOM    647  CD2 LEU A  87      -0.732  -7.906 -16.312  1.00 91.50           C  
ATOM    648  N   LEU A  88       1.421  -5.375 -20.734  1.00 88.81           N  
ATOM    649  CA  LEU A  88       1.901  -4.184 -21.422  1.00 88.81           C  
ATOM    650  C   LEU A  88       0.782  -3.535 -22.234  1.00 88.81           C  
ATOM    651  CB  LEU A  88       3.074  -4.531 -22.344  1.00 88.81           C  
ATOM    652  O   LEU A  88       0.845  -2.344 -22.547  1.00 88.81           O  
ATOM    653  CG  LEU A  88       4.359  -4.992 -21.656  1.00 88.81           C  
ATOM    654  CD1 LEU A  88       5.418  -5.355 -22.688  1.00 88.81           C  
ATOM    655  CD2 LEU A  88       4.879  -3.914 -20.703  1.00 88.81           C  
ATOM    656  N   SER A  89      -0.344  -4.301 -22.500  1.00 86.81           N  
ATOM    657  CA  SER A  89      -1.460  -3.811 -23.312  1.00 86.81           C  
ATOM    658  C   SER A  89      -2.469  -3.055 -22.453  1.00 86.81           C  
ATOM    659  CB  SER A  89      -2.154  -4.969 -24.016  1.00 86.81           C  
ATOM    660  O   SER A  89      -3.291  -2.297 -22.969  1.00 86.81           O  
ATOM    661  OG  SER A  89      -2.662  -5.906 -23.094  1.00 86.81           O  
ATOM    662  N   LYS A  90      -2.303  -3.156 -21.094  1.00 89.50           N  
ATOM    663  CA  LYS A  90      -3.227  -2.496 -20.172  1.00 89.50           C  
ATOM    664  C   LYS A  90      -2.918  -1.005 -20.062  1.00 89.50           C  
ATOM    665  CB  LYS A  90      -3.172  -3.148 -18.797  1.00 89.50           C  
ATOM    666  O   LYS A  90      -1.784  -0.623 -19.766  1.00 89.50           O  
ATOM    667  CG  LYS A  90      -3.525  -4.629 -18.797  1.00 89.50           C  
ATOM    668  CD  LYS A  90      -5.012  -4.848 -19.047  1.00 89.50           C  
ATOM    669  CE  LYS A  90      -5.387  -6.320 -18.938  1.00 89.50           C  
ATOM    670  NZ  LYS A  90      -6.816  -6.555 -19.312  1.00 89.50           N  
ATOM    671  N   ARG A  91      -3.904  -0.135 -20.250  1.00 87.31           N  
ATOM    672  CA  ARG A  91      -3.676   1.298 -20.391  1.00 87.31           C  
ATOM    673  C   ARG A  91      -4.266   2.074 -19.219  1.00 87.31           C  
ATOM    674  CB  ARG A  91      -4.277   1.802 -21.703  1.00 87.31           C  
ATOM    675  O   ARG A  91      -3.818   3.180 -18.922  1.00 87.31           O  
ATOM    676  CG  ARG A  91      -3.586   1.255 -22.953  1.00 87.31           C  
ATOM    677  CD  ARG A  91      -4.109   1.912 -24.219  1.00 87.31           C  
ATOM    678  NE  ARG A  91      -3.455   1.376 -25.406  1.00 87.31           N  
ATOM    679  NH1 ARG A  91      -4.535   2.783 -26.891  1.00 87.31           N  
ATOM    680  NH2 ARG A  91      -3.025   1.243 -27.672  1.00 87.31           N  
ATOM    681  CZ  ARG A  91      -3.674   1.802 -26.656  1.00 87.31           C  
ATOM    682  N   SER A  92      -5.223   1.415 -18.547  1.00 91.31           N  
ATOM    683  CA  SER A  92      -5.855   2.105 -17.422  1.00 91.31           C  
ATOM    684  C   SER A  92      -6.289   1.124 -16.344  1.00 91.31           C  
ATOM    685  CB  SER A  92      -7.062   2.912 -17.906  1.00 91.31           C  
ATOM    686  O   SER A  92      -6.656  -0.014 -16.641  1.00 91.31           O  
ATOM    687  OG  SER A  92      -8.094   2.053 -18.359  1.00 91.31           O  
ATOM    688  N   TRP A  93      -6.227   1.660 -15.102  1.00 92.69           N  
ATOM    689  CA  TRP A  93      -6.594   0.802 -13.984  1.00 92.69           C  
ATOM    690  C   TRP A  93      -7.066   1.632 -12.797  1.00 92.69           C  
ATOM    691  CB  TRP A  93      -5.410  -0.077 -13.570  1.00 92.69           C  
ATOM    692  O   TRP A  93      -6.828   2.840 -12.734  1.00 92.69           O  
ATOM    693  CG  TRP A  93      -4.145   0.687 -13.312  1.00 92.69           C  
ATOM    694  CD1 TRP A  93      -3.762   1.274 -12.141  1.00 92.69           C  
ATOM    695  CD2 TRP A  93      -3.098   0.949 -14.250  1.00 92.69           C  
ATOM    696  CE2 TRP A  93      -2.111   1.702 -13.578  1.00 92.69           C  
ATOM    697  CE3 TRP A  93      -2.898   0.620 -15.602  1.00 92.69           C  
ATOM    698  NE1 TRP A  93      -2.539   1.887 -12.289  1.00 92.69           N  
ATOM    699  CH2 TRP A  93      -0.770   1.796 -15.523  1.00 92.69           C  
ATOM    700  CZ2 TRP A  93      -0.939   2.131 -14.211  1.00 92.69           C  
ATOM    701  CZ3 TRP A  93      -1.733   1.048 -16.219  1.00 92.69           C  
ATOM    702  N   SER A  94      -7.879   0.976 -11.922  1.00 90.81           N  
ATOM    703  CA  SER A  94      -8.297   1.631 -10.688  1.00 90.81           C  
ATOM    704  C   SER A  94      -7.203   1.566  -9.625  1.00 90.81           C  
ATOM    705  CB  SER A  94      -9.578   0.992 -10.148  1.00 90.81           C  
ATOM    706  O   SER A  94      -6.961   2.543  -8.914  1.00 90.81           O  
ATOM    707  OG  SER A  94      -9.391  -0.397  -9.930  1.00 90.81           O  
ATOM    708  N   TYR A  95      -6.531   0.547  -9.422  1.00 91.25           N  
ATOM    709  CA  TYR A  95      -5.387   0.328  -8.547  1.00 91.25           C  
ATOM    710  C   TYR A  95      -4.555  -0.857  -9.023  1.00 91.25           C  
ATOM    711  CB  TYR A  95      -5.852   0.097  -7.105  1.00 91.25           C  
ATOM    712  O   TYR A  95      -5.012  -1.655  -9.844  1.00 91.25           O  
ATOM    713  CG  TYR A  95      -6.805  -1.062  -6.953  1.00 91.25           C  
ATOM    714  CD1 TYR A  95      -8.180  -0.878  -7.070  1.00 91.25           C  
ATOM    715  CD2 TYR A  95      -6.332  -2.346  -6.691  1.00 91.25           C  
ATOM    716  CE1 TYR A  95      -9.062  -1.943  -6.930  1.00 91.25           C  
ATOM    717  CE2 TYR A  95      -7.207  -3.418  -6.547  1.00 91.25           C  
ATOM    718  OH  TYR A  95      -9.438  -4.266  -6.527  1.00 91.25           O  
ATOM    719  CZ  TYR A  95      -8.570  -3.207  -6.668  1.00 91.25           C  
ATOM    720  N   ILE A  96      -3.314  -0.988  -8.586  1.00 91.88           N  
ATOM    721  CA  ILE A  96      -2.395  -2.055  -8.961  1.00 91.88           C  
ATOM    722  C   ILE A  96      -2.354  -3.115  -7.863  1.00 91.88           C  
ATOM    723  CB  ILE A  96      -0.976  -1.509  -9.234  1.00 91.88           C  
ATOM    724  O   ILE A  96      -2.158  -2.791  -6.688  1.00 91.88           O  
ATOM    725  CG1 ILE A  96      -1.014  -0.458 -10.352  1.00 91.88           C  
ATOM    726  CG2 ILE A  96      -0.017  -2.648  -9.586  1.00 91.88           C  
ATOM    727  CD1 ILE A  96       0.271   0.348 -10.484  1.00 91.88           C  
ATOM    728  N   ALA A  97      -2.619  -4.320  -8.250  1.00 92.50           N  
ATOM    729  CA  ALA A  97      -2.586  -5.434  -7.305  1.00 92.50           C  
ATOM    730  C   ALA A  97      -1.379  -6.332  -7.559  1.00 92.50           C  
ATOM    731  CB  ALA A  97      -3.877  -6.246  -7.391  1.00 92.50           C  
ATOM    732  O   ALA A  97      -1.273  -6.957  -8.617  1.00 92.50           O  
ATOM    733  N   GLU A  98      -0.487  -6.340  -6.523  1.00 91.56           N  
ATOM    734  CA  GLU A  98       0.696  -7.191  -6.582  1.00 91.56           C  
ATOM    735  C   GLU A  98       0.545  -8.406  -5.672  1.00 91.56           C  
ATOM    736  CB  GLU A  98       1.949  -6.402  -6.199  1.00 91.56           C  
ATOM    737  O   GLU A  98      -0.077  -8.320  -4.609  1.00 91.56           O  
ATOM    738  CG  GLU A  98       3.248  -7.160  -6.426  1.00 91.56           C  
ATOM    739  CD  GLU A  98       4.488  -6.348  -6.082  1.00 91.56           C  
ATOM    740  OE1 GLU A  98       5.383  -6.215  -6.945  1.00 91.56           O  
ATOM    741  OE2 GLU A  98       4.559  -5.840  -4.941  1.00 91.56           O  
ATOM    742  N   THR A  99       1.169  -9.477  -6.023  1.00 89.69           N  
ATOM    743  CA  THR A  99       1.188 -10.648  -5.152  1.00 89.69           C  
ATOM    744  C   THR A  99       2.426 -10.641  -4.258  1.00 89.69           C  
ATOM    745  CB  THR A  99       1.152 -11.953  -5.973  1.00 89.69           C  
ATOM    746  O   THR A  99       3.473 -10.117  -4.648  1.00 89.69           O  
ATOM    747  CG2 THR A  99      -0.141 -12.062  -6.770  1.00 89.69           C  
ATOM    748  OG1 THR A  99       2.264 -11.969  -6.875  1.00 89.69           O  
ATOM    749  N   PRO A 100       2.408 -10.977  -2.951  1.00 82.81           N  
ATOM    750  CA  PRO A 100       3.479 -10.938  -1.952  1.00 82.81           C  
ATOM    751  C   PRO A 100       4.680 -11.789  -2.340  1.00 82.81           C  
ATOM    752  CB  PRO A 100       2.803 -11.477  -0.691  1.00 82.81           C  
ATOM    753  O   PRO A 100       5.820 -11.438  -2.033  1.00 82.81           O  
ATOM    754  CG  PRO A 100       1.500 -12.039  -1.166  1.00 82.81           C  
ATOM    755  CD  PRO A 100       1.240 -11.531  -2.555  1.00 82.81           C  
ATOM    756  N   ASN A 101       4.629 -12.672  -3.373  1.00 81.56           N  
ATOM    757  CA  ASN A 101       5.727 -13.516  -3.826  1.00 81.56           C  
ATOM    758  C   ASN A 101       5.766 -13.625  -5.348  1.00 81.56           C  
ATOM    759  CB  ASN A 101       5.625 -14.906  -3.199  1.00 81.56           C  
ATOM    760  O   ASN A 101       5.754 -14.727  -5.898  1.00 81.56           O  
ATOM    761  CG  ASN A 101       5.738 -14.883  -1.688  1.00 81.56           C  
ATOM    762  ND2 ASN A 101       4.953 -15.719  -1.019  1.00 81.56           N  
ATOM    763  OD1 ASN A 101       6.527 -14.109  -1.127  1.00 81.56           O  
ATOM    764  N   SER A 102       5.902 -12.461  -5.898  1.00 84.62           N  
ATOM    765  CA  SER A 102       5.918 -12.469  -7.355  1.00 84.62           C  
ATOM    766  C   SER A 102       7.184 -13.133  -7.895  1.00 84.62           C  
ATOM    767  CB  SER A 102       5.805 -11.047  -7.902  1.00 84.62           C  
ATOM    768  O   SER A 102       8.266 -12.945  -7.340  1.00 84.62           O  
ATOM    769  OG  SER A 102       6.879 -10.250  -7.445  1.00 84.62           O  
ATOM    770  N   GLU A 103       7.082 -13.961  -8.852  1.00 83.62           N  
ATOM    771  CA  GLU A 103       8.141 -14.797  -9.414  1.00 83.62           C  
ATOM    772  C   GLU A 103       8.867 -14.070 -10.547  1.00 83.62           C  
ATOM    773  CB  GLU A 103       7.562 -16.125  -9.922  1.00 83.62           C  
ATOM    774  O   GLU A 103      10.078 -14.234 -10.719  1.00 83.62           O  
ATOM    775  CG  GLU A 103       7.047 -17.031  -8.812  1.00 83.62           C  
ATOM    776  CD  GLU A 103       6.461 -18.328  -9.336  1.00 83.62           C  
ATOM    777  OE1 GLU A 103       5.910 -19.109  -8.523  1.00 83.62           O  
ATOM    778  OE2 GLU A 103       6.551 -18.578 -10.555  1.00 83.62           O  
ATOM    779  N   ASN A 104       8.078 -13.211 -11.188  1.00 87.62           N  
ATOM    780  CA  ASN A 104       8.594 -12.617 -12.414  1.00 87.62           C  
ATOM    781  C   ASN A 104       8.820 -11.117 -12.258  1.00 87.62           C  
ATOM    782  CB  ASN A 104       7.652 -12.891 -13.586  1.00 87.62           C  
ATOM    783  O   ASN A 104       7.910 -10.320 -12.492  1.00 87.62           O  
ATOM    784  CG  ASN A 104       7.508 -14.375 -13.891  1.00 87.62           C  
ATOM    785  ND2 ASN A 104       6.301 -14.789 -14.250  1.00 87.62           N  
ATOM    786  OD1 ASN A 104       8.477 -15.133 -13.797  1.00 87.62           O  
ATOM    787  N   GLY A 105       9.961 -10.664 -11.852  1.00 89.25           N  
ATOM    788  CA  GLY A 105      10.453  -9.305 -11.734  1.00 89.25           C  
ATOM    789  C   GLY A 105      11.586  -8.992 -12.703  1.00 89.25           C  
ATOM    790  O   GLY A 105      11.445  -9.172 -13.914  1.00 89.25           O  
ATOM    791  N   THR A 106      12.664  -8.609 -12.242  1.00 93.00           N  
ATOM    792  CA  THR A 106      13.836  -8.422 -13.094  1.00 93.00           C  
ATOM    793  C   THR A 106      14.438  -9.773 -13.484  1.00 93.00           C  
ATOM    794  CB  THR A 106      14.906  -7.566 -12.383  1.00 93.00           C  
ATOM    795  O   THR A 106      14.797 -10.570 -12.617  1.00 93.00           O  
ATOM    796  CG2 THR A 106      14.391  -6.160 -12.109  1.00 93.00           C  
ATOM    797  OG1 THR A 106      15.266  -8.188 -11.141  1.00 93.00           O  
ATOM    798  N   CYS A 107      14.375 -10.109 -14.805  1.00 92.69           N  
ATOM    799  CA  CYS A 107      14.820 -11.422 -15.266  1.00 92.69           C  
ATOM    800  C   CYS A 107      16.344 -11.477 -15.383  1.00 92.69           C  
ATOM    801  CB  CYS A 107      14.180 -11.766 -16.609  1.00 92.69           C  
ATOM    802  O   CYS A 107      16.938 -12.523 -15.156  1.00 92.69           O  
ATOM    803  SG  CYS A 107      14.555 -10.570 -17.922  1.00 92.69           S  
ATOM    804  N   TYR A 108      17.078 -10.391 -15.695  1.00 94.12           N  
ATOM    805  CA  TYR A 108      18.531 -10.312 -15.648  1.00 94.12           C  
ATOM    806  C   TYR A 108      19.016  -9.836 -14.281  1.00 94.12           C  
ATOM    807  CB  TYR A 108      19.047  -9.367 -16.734  1.00 94.12           C  
ATOM    808  O   TYR A 108      18.516  -8.844 -13.750  1.00 94.12           O  
ATOM    809  CG  TYR A 108      20.516  -9.570 -17.078  1.00 94.12           C  
ATOM    810  CD1 TYR A 108      21.516  -9.016 -16.297  1.00 94.12           C  
ATOM    811  CD2 TYR A 108      20.875 -10.328 -18.188  1.00 94.12           C  
ATOM    812  CE1 TYR A 108      22.859  -9.203 -16.609  1.00 94.12           C  
ATOM    813  CE2 TYR A 108      22.219 -10.523 -18.516  1.00 94.12           C  
ATOM    814  OH  TYR A 108      24.531 -10.148 -18.031  1.00 94.12           O  
ATOM    815  CZ  TYR A 108      23.203  -9.961 -17.719  1.00 94.12           C  
ATOM    816  N   PRO A 109      19.969 -10.516 -13.695  1.00 93.44           N  
ATOM    817  CA  PRO A 109      20.391 -10.164 -12.336  1.00 93.44           C  
ATOM    818  C   PRO A 109      20.953  -8.750 -12.242  1.00 93.44           C  
ATOM    819  CB  PRO A 109      21.469 -11.211 -12.023  1.00 93.44           C  
ATOM    820  O   PRO A 109      21.719  -8.328 -13.117  1.00 93.44           O  
ATOM    821  CG  PRO A 109      21.984 -11.641 -13.359  1.00 93.44           C  
ATOM    822  CD  PRO A 109      20.859 -11.531 -14.359  1.00 93.44           C  
ATOM    823  N   GLY A 110      20.500  -7.965 -11.219  1.00 92.62           N  
ATOM    824  CA  GLY A 110      20.969  -6.609 -10.977  1.00 92.62           C  
ATOM    825  C   GLY A 110      20.094  -5.848  -9.992  1.00 92.62           C  
ATOM    826  O   GLY A 110      19.094  -6.371  -9.516  1.00 92.62           O  
ATOM    827  N   ASP A 111      20.609  -4.637  -9.750  1.00 93.75           N  
ATOM    828  CA  ASP A 111      19.906  -3.789  -8.797  1.00 93.75           C  
ATOM    829  C   ASP A 111      18.984  -2.797  -9.516  1.00 93.75           C  
ATOM    830  CB  ASP A 111      20.891  -3.039  -7.906  1.00 93.75           C  
ATOM    831  O   ASP A 111      19.344  -2.275 -10.570  1.00 93.75           O  
ATOM    832  CG  ASP A 111      21.688  -3.961  -6.988  1.00 93.75           C  
ATOM    833  OD1 ASP A 111      21.172  -5.047  -6.637  1.00 93.75           O  
ATOM    834  OD2 ASP A 111      22.812  -3.594  -6.613  1.00 93.75           O  
ATOM    835  N   PHE A 112      17.844  -2.574  -8.969  1.00 95.25           N  
ATOM    836  CA  PHE A 112      16.938  -1.528  -9.430  1.00 95.25           C  
ATOM    837  C   PHE A 112      16.969  -0.330  -8.484  1.00 95.25           C  
ATOM    838  CB  PHE A 112      15.508  -2.064  -9.539  1.00 95.25           C  
ATOM    839  O   PHE A 112      16.438  -0.388  -7.379  1.00 95.25           O  
ATOM    840  CG  PHE A 112      14.617  -1.251 -10.438  1.00 95.25           C  
ATOM    841  CD1 PHE A 112      14.773   0.127 -10.531  1.00 95.25           C  
ATOM    842  CD2 PHE A 112      13.633  -1.863 -11.195  1.00 95.25           C  
ATOM    843  CE1 PHE A 112      13.953   0.883 -11.367  1.00 95.25           C  
ATOM    844  CE2 PHE A 112      12.805  -1.115 -12.031  1.00 95.25           C  
ATOM    845  CZ  PHE A 112      12.969   0.258 -12.117  1.00 95.25           C  
ATOM    846  N   ALA A 113      17.578   0.694  -8.977  1.00 93.56           N  
ATOM    847  CA  ALA A 113      17.844   1.862  -8.141  1.00 93.56           C  
ATOM    848  C   ALA A 113      16.562   2.627  -7.832  1.00 93.56           C  
ATOM    849  CB  ALA A 113      18.859   2.779  -8.820  1.00 93.56           C  
ATOM    850  O   ALA A 113      15.781   2.934  -8.742  1.00 93.56           O  
ATOM    851  N   ASP A 114      16.359   2.916  -6.445  1.00 90.38           N  
ATOM    852  CA  ASP A 114      15.266   3.736  -5.953  1.00 90.38           C  
ATOM    853  C   ASP A 114      13.914   3.137  -6.348  1.00 90.38           C  
ATOM    854  CB  ASP A 114      15.383   5.168  -6.480  1.00 90.38           C  
ATOM    855  O   ASP A 114      13.016   3.855  -6.789  1.00 90.38           O  
ATOM    856  CG  ASP A 114      16.656   5.863  -6.031  1.00 90.38           C  
ATOM    857  OD1 ASP A 114      17.016   5.758  -4.840  1.00 90.38           O  
ATOM    858  OD2 ASP A 114      17.297   6.531  -6.875  1.00 90.38           O  
ATOM    859  N   TYR A 115      13.766   1.806  -6.344  1.00 89.00           N  
ATOM    860  CA  TYR A 115      12.594   1.041  -6.742  1.00 89.00           C  
ATOM    861  C   TYR A 115      11.383   1.406  -5.883  1.00 89.00           C  
ATOM    862  CB  TYR A 115      12.867  -0.462  -6.641  1.00 89.00           C  
ATOM    863  O   TYR A 115      10.281   1.575  -6.395  1.00 89.00           O  
ATOM    864  CG  TYR A 115      11.672  -1.322  -6.973  1.00 89.00           C  
ATOM    865  CD1 TYR A 115      11.102  -2.152  -6.012  1.00 89.00           C  
ATOM    866  CD2 TYR A 115      11.117  -1.308  -8.250  1.00 89.00           C  
ATOM    867  CE1 TYR A 115      10.000  -2.949  -6.316  1.00 89.00           C  
ATOM    868  CE2 TYR A 115      10.016  -2.100  -8.562  1.00 89.00           C  
ATOM    869  OH  TYR A 115       8.375  -3.701  -7.895  1.00 89.00           O  
ATOM    870  CZ  TYR A 115       9.461  -2.914  -7.590  1.00 89.00           C  
ATOM    871  N   GLU A 116      11.547   1.550  -4.555  1.00 86.56           N  
ATOM    872  CA  GLU A 116      10.445   1.876  -3.652  1.00 86.56           C  
ATOM    873  C   GLU A 116       9.875   3.258  -3.957  1.00 86.56           C  
ATOM    874  CB  GLU A 116      10.914   1.810  -2.195  1.00 86.56           C  
ATOM    875  O   GLU A 116       8.664   3.463  -3.877  1.00 86.56           O  
ATOM    876  CG  GLU A 116      11.242   0.403  -1.719  1.00 86.56           C  
ATOM    877  CD  GLU A 116      10.070  -0.563  -1.847  1.00 86.56           C  
ATOM    878  OE1 GLU A 116      10.305  -1.768  -2.096  1.00 86.56           O  
ATOM    879  OE2 GLU A 116       8.914  -0.111  -1.699  1.00 86.56           O  
ATOM    880  N   GLU A 117      10.797   4.168  -4.305  1.00 87.00           N  
ATOM    881  CA  GLU A 117      10.359   5.500  -4.711  1.00 87.00           C  
ATOM    882  C   GLU A 117       9.523   5.441  -5.992  1.00 87.00           C  
ATOM    883  CB  GLU A 117      11.562   6.418  -4.914  1.00 87.00           C  
ATOM    884  O   GLU A 117       8.523   6.148  -6.117  1.00 87.00           O  
ATOM    885  CG  GLU A 117      11.195   7.871  -5.172  1.00 87.00           C  
ATOM    886  CD  GLU A 117      12.398   8.797  -5.258  1.00 87.00           C  
ATOM    887  OE1 GLU A 117      12.227  10.000  -5.555  1.00 87.00           O  
ATOM    888  OE2 GLU A 117      13.531   8.305  -5.027  1.00 87.00           O  
ATOM    889  N   LEU A 118       9.961   4.691  -6.945  1.00 89.69           N  
ATOM    890  CA  LEU A 118       9.203   4.500  -8.180  1.00 89.69           C  
ATOM    891  C   LEU A 118       7.824   3.918  -7.891  1.00 89.69           C  
ATOM    892  CB  LEU A 118       9.969   3.584  -9.141  1.00 89.69           C  
ATOM    893  O   LEU A 118       6.824   4.371  -8.453  1.00 89.69           O  
ATOM    894  CG  LEU A 118       9.250   3.209 -10.438  1.00 89.69           C  
ATOM    895  CD1 LEU A 118       9.008   4.453 -11.289  1.00 89.69           C  
ATOM    896  CD2 LEU A 118      10.047   2.172 -11.211  1.00 89.69           C  
ATOM    897  N   ARG A 119       7.809   2.918  -7.031  1.00 88.81           N  
ATOM    898  CA  ARG A 119       6.555   2.283  -6.637  1.00 88.81           C  
ATOM    899  C   ARG A 119       5.574   3.307  -6.074  1.00 88.81           C  
ATOM    900  CB  ARG A 119       6.812   1.185  -5.602  1.00 88.81           C  
ATOM    901  O   ARG A 119       4.387   3.283  -6.406  1.00 88.81           O  
ATOM    902  CG  ARG A 119       6.770  -0.224  -6.176  1.00 88.81           C  
ATOM    903  CD  ARG A 119       6.902  -1.279  -5.086  1.00 88.81           C  
ATOM    904  NE  ARG A 119       5.605  -1.848  -4.727  1.00 88.81           N  
ATOM    905  NH1 ARG A 119       6.289  -2.623  -2.658  1.00 88.81           N  
ATOM    906  NH2 ARG A 119       4.129  -2.953  -3.357  1.00 88.81           N  
ATOM    907  CZ  ARG A 119       5.344  -2.473  -3.582  1.00 88.81           C  
ATOM    908  N   GLU A 120       6.062   4.121  -5.293  1.00 86.06           N  
ATOM    909  CA  GLU A 120       5.254   5.191  -4.719  1.00 86.06           C  
ATOM    910  C   GLU A 120       4.715   6.121  -5.801  1.00 86.06           C  
ATOM    911  CB  GLU A 120       6.062   5.988  -3.693  1.00 86.06           C  
ATOM    912  O   GLU A 120       3.557   6.539  -5.750  1.00 86.06           O  
ATOM    913  CG  GLU A 120       5.246   7.023  -2.932  1.00 86.06           C  
ATOM    914  CD  GLU A 120       6.051   7.766  -1.878  1.00 86.06           C  
ATOM    915  OE1 GLU A 120       5.496   8.672  -1.221  1.00 86.06           O  
ATOM    916  OE2 GLU A 120       7.246   7.434  -1.708  1.00 86.06           O  
ATOM    917  N   GLN A 121       5.598   6.484  -6.738  1.00 86.75           N  
ATOM    918  CA  GLN A 121       5.168   7.336  -7.844  1.00 86.75           C  
ATOM    919  C   GLN A 121       4.051   6.676  -8.641  1.00 86.75           C  
ATOM    920  CB  GLN A 121       6.352   7.656  -8.758  1.00 86.75           C  
ATOM    921  O   GLN A 121       3.074   7.336  -9.016  1.00 86.75           O  
ATOM    922  CG  GLN A 121       7.398   8.555  -8.117  1.00 86.75           C  
ATOM    923  CD  GLN A 121       6.855   9.930  -7.762  1.00 86.75           C  
ATOM    924  NE2 GLN A 121       7.172  10.398  -6.559  1.00 86.75           N  
ATOM    925  OE1 GLN A 121       6.164  10.562  -8.562  1.00 86.75           O  
ATOM    926  N   LEU A 122       4.148   5.445  -8.828  1.00 89.12           N  
ATOM    927  CA  LEU A 122       3.203   4.707  -9.656  1.00 89.12           C  
ATOM    928  C   LEU A 122       1.880   4.508  -8.922  1.00 89.12           C  
ATOM    929  CB  LEU A 122       3.785   3.350 -10.055  1.00 89.12           C  
ATOM    930  O   LEU A 122       0.846   4.270  -9.555  1.00 89.12           O  
ATOM    931  CG  LEU A 122       4.891   3.375 -11.117  1.00 89.12           C  
ATOM    932  CD1 LEU A 122       5.453   1.973 -11.328  1.00 89.12           C  
ATOM    933  CD2 LEU A 122       4.363   3.949 -12.430  1.00 89.12           C  
ATOM    934  N   SER A 123       1.971   4.570  -7.598  1.00 86.56           N  
ATOM    935  CA  SER A 123       0.765   4.398  -6.793  1.00 86.56           C  
ATOM    936  C   SER A 123      -0.259   5.488  -7.090  1.00 86.56           C  
ATOM    937  CB  SER A 123       1.108   4.402  -5.305  1.00 86.56           C  
ATOM    938  O   SER A 123      -1.455   5.305  -6.855  1.00 86.56           O  
ATOM    939  OG  SER A 123       1.504   5.695  -4.883  1.00 86.56           O  
ATOM    940  N   SER A 124       0.165   6.535  -7.605  1.00 85.88           N  
ATOM    941  CA  SER A 124      -0.720   7.660  -7.891  1.00 85.88           C  
ATOM    942  C   SER A 124      -1.102   7.703  -9.367  1.00 85.88           C  
ATOM    943  CB  SER A 124      -0.058   8.977  -7.492  1.00 85.88           C  
ATOM    944  O   SER A 124      -1.831   8.602  -9.797  1.00 85.88           O  
ATOM    945  OG  SER A 124       1.097   9.227  -8.273  1.00 85.88           O  
ATOM    946  N   VAL A 125      -0.711   6.715 -10.164  1.00 89.00           N  
ATOM    947  CA  VAL A 125      -0.929   6.668 -11.609  1.00 89.00           C  
ATOM    948  C   VAL A 125      -2.143   5.793 -11.922  1.00 89.00           C  
ATOM    949  CB  VAL A 125       0.315   6.133 -12.352  1.00 89.00           C  
ATOM    950  O   VAL A 125      -2.256   4.676 -11.414  1.00 89.00           O  
ATOM    951  CG1 VAL A 125       0.034   6.000 -13.852  1.00 89.00           C  
ATOM    952  CG2 VAL A 125       1.515   7.047 -12.109  1.00 89.00           C  
ATOM    953  N   SER A 126      -3.049   6.285 -12.719  1.00 89.25           N  
ATOM    954  CA  SER A 126      -4.285   5.574 -13.039  1.00 89.25           C  
ATOM    955  C   SER A 126      -4.297   5.105 -14.492  1.00 89.25           C  
ATOM    956  CB  SER A 126      -5.496   6.465 -12.766  1.00 89.25           C  
ATOM    957  O   SER A 126      -5.070   4.215 -14.852  1.00 89.25           O  
ATOM    958  OG  SER A 126      -5.410   7.672 -13.508  1.00 89.25           O  
ATOM    959  N   SER A 127      -3.408   5.602 -15.266  1.00 91.69           N  
ATOM    960  CA  SER A 127      -3.250   5.176 -16.656  1.00 91.69           C  
ATOM    961  C   SER A 127      -1.909   5.629 -17.219  1.00 91.69           C  
ATOM    962  CB  SER A 127      -4.391   5.723 -17.516  1.00 91.69           C  
ATOM    963  O   SER A 127      -1.341   6.621 -16.766  1.00 91.69           O  
ATOM    964  OG  SER A 127      -4.242   7.117 -17.719  1.00 91.69           O  
ATOM    965  N   PHE A 128      -1.413   4.730 -18.156  1.00 92.31           N  
ATOM    966  CA  PHE A 128      -0.232   5.188 -18.875  1.00 92.31           C  
ATOM    967  C   PHE A 128      -0.363   4.898 -20.359  1.00 92.31           C  
ATOM    968  CB  PHE A 128       1.030   4.520 -18.312  1.00 92.31           C  
ATOM    969  O   PHE A 128      -1.139   4.027 -20.766  1.00 92.31           O  
ATOM    970  CG  PHE A 128       1.070   3.029 -18.516  1.00 92.31           C  
ATOM    971  CD1 PHE A 128       0.475   2.172 -17.609  1.00 92.31           C  
ATOM    972  CD2 PHE A 128       1.703   2.486 -19.625  1.00 92.31           C  
ATOM    973  CE1 PHE A 128       0.510   0.792 -17.797  1.00 92.31           C  
ATOM    974  CE2 PHE A 128       1.742   1.108 -19.828  1.00 92.31           C  
ATOM    975  CZ  PHE A 128       1.146   0.263 -18.906  1.00 92.31           C  
ATOM    976  N   GLU A 129       0.259   5.770 -21.109  1.00 93.75           N  
ATOM    977  CA  GLU A 129       0.425   5.562 -22.547  1.00 93.75           C  
ATOM    978  C   GLU A 129       1.838   5.090 -22.875  1.00 93.75           C  
ATOM    979  CB  GLU A 129       0.105   6.844 -23.312  1.00 93.75           C  
ATOM    980  O   GLU A 129       2.814   5.785 -22.578  1.00 93.75           O  
ATOM    981  CG  GLU A 129       0.203   6.695 -24.828  1.00 93.75           C  
ATOM    982  CD  GLU A 129       0.075   8.016 -25.562  1.00 93.75           C  
ATOM    983  OE1 GLU A 129       0.241   8.031 -26.812  1.00 93.75           O  
ATOM    984  OE2 GLU A 129      -0.192   9.039 -24.906  1.00 93.75           O  
ATOM    985  N   ARG A 130       1.883   3.912 -23.375  1.00 94.75           N  
ATOM    986  CA  ARG A 130       3.156   3.322 -23.781  1.00 94.75           C  
ATOM    987  C   ARG A 130       3.521   3.721 -25.203  1.00 94.75           C  
ATOM    988  CB  ARG A 130       3.105   1.799 -23.656  1.00 94.75           C  
ATOM    989  O   ARG A 130       2.730   3.531 -26.125  1.00 94.75           O  
ATOM    990  CG  ARG A 130       4.422   1.110 -23.984  1.00 94.75           C  
ATOM    991  CD  ARG A 130       4.324  -0.400 -23.812  1.00 94.75           C  
ATOM    992  NE  ARG A 130       5.500  -1.077 -24.359  1.00 94.75           N  
ATOM    993  NH1 ARG A 130       4.535  -1.595 -26.391  1.00 94.75           N  
ATOM    994  NH2 ARG A 130       6.695  -2.221 -25.953  1.00 94.75           N  
ATOM    995  CZ  ARG A 130       5.574  -1.629 -25.562  1.00 94.75           C  
ATOM    996  N   PHE A 131       4.738   4.285 -25.500  1.00 94.69           N  
ATOM    997  CA  PHE A 131       5.137   4.719 -26.828  1.00 94.69           C  
ATOM    998  C   PHE A 131       6.637   4.535 -27.031  1.00 94.69           C  
ATOM    999  CB  PHE A 131       4.750   6.188 -27.062  1.00 94.69           C  
ATOM   1000  O   PHE A 131       7.395   4.461 -26.062  1.00 94.69           O  
ATOM   1001  CG  PHE A 131       5.496   7.152 -26.172  1.00 94.69           C  
ATOM   1002  CD1 PHE A 131       5.043   7.438 -24.891  1.00 94.69           C  
ATOM   1003  CD2 PHE A 131       6.652   7.773 -26.625  1.00 94.69           C  
ATOM   1004  CE1 PHE A 131       5.734   8.328 -24.078  1.00 94.69           C  
ATOM   1005  CE2 PHE A 131       7.348   8.664 -25.812  1.00 94.69           C  
ATOM   1006  CZ  PHE A 131       6.883   8.945 -24.547  1.00 94.69           C  
ATOM   1007  N   GLU A 132       7.012   4.484 -28.250  1.00 95.00           N  
ATOM   1008  CA  GLU A 132       8.430   4.316 -28.578  1.00 95.00           C  
ATOM   1009  C   GLU A 132       9.188   5.629 -28.406  1.00 95.00           C  
ATOM   1010  CB  GLU A 132       8.602   3.777 -30.000  1.00 95.00           C  
ATOM   1011  O   GLU A 132       8.875   6.617 -29.078  1.00 95.00           O  
ATOM   1012  CG  GLU A 132       8.141   2.338 -30.172  1.00 95.00           C  
ATOM   1013  CD  GLU A 132       8.430   1.776 -31.547  1.00 95.00           C  
ATOM   1014  OE1 GLU A 132       8.117   0.590 -31.797  1.00 95.00           O  
ATOM   1015  OE2 GLU A 132       8.969   2.529 -32.375  1.00 95.00           O  
ATOM   1016  N   ILE A 133      10.109   5.621 -27.500  1.00 94.69           N  
ATOM   1017  CA  ILE A 133      10.906   6.820 -27.266  1.00 94.69           C  
ATOM   1018  C   ILE A 133      12.062   6.875 -28.250  1.00 94.69           C  
ATOM   1019  CB  ILE A 133      11.445   6.871 -25.812  1.00 94.69           C  
ATOM   1020  O   ILE A 133      12.352   7.930 -28.828  1.00 94.69           O  
ATOM   1021  CG1 ILE A 133      12.156   8.203 -25.547  1.00 94.69           C  
ATOM   1022  CG2 ILE A 133      12.375   5.688 -25.547  1.00 94.69           C  
ATOM   1023  CD1 ILE A 133      12.539   8.430 -24.094  1.00 94.69           C  
ATOM   1024  N   PHE A 134      12.742   5.746 -28.469  1.00 93.88           N  
ATOM   1025  CA  PHE A 134      13.797   5.574 -29.453  1.00 93.88           C  
ATOM   1026  C   PHE A 134      13.516   4.371 -30.344  1.00 93.88           C  
ATOM   1027  CB  PHE A 134      15.156   5.410 -28.766  1.00 93.88           C  
ATOM   1028  O   PHE A 134      13.773   3.229 -29.953  1.00 93.88           O  
ATOM   1029  CG  PHE A 134      15.570   6.609 -27.953  1.00 93.88           C  
ATOM   1030  CD1 PHE A 134      15.750   7.848 -28.547  1.00 93.88           C  
ATOM   1031  CD2 PHE A 134      15.789   6.492 -26.578  1.00 93.88           C  
ATOM   1032  CE1 PHE A 134      16.125   8.953 -27.797  1.00 93.88           C  
ATOM   1033  CE2 PHE A 134      16.172   7.598 -25.828  1.00 93.88           C  
ATOM   1034  CZ  PHE A 134      16.344   8.828 -26.438  1.00 93.88           C  
ATOM   1035  N   PRO A 135      12.984   4.578 -31.547  1.00 91.94           N  
ATOM   1036  CA  PRO A 135      12.719   3.461 -32.469  1.00 91.94           C  
ATOM   1037  C   PRO A 135      13.977   2.699 -32.844  1.00 91.94           C  
ATOM   1038  CB  PRO A 135      12.086   4.141 -33.688  1.00 91.94           C  
ATOM   1039  O   PRO A 135      15.031   3.309 -33.062  1.00 91.94           O  
ATOM   1040  CG  PRO A 135      11.570   5.445 -33.156  1.00 91.94           C  
ATOM   1041  CD  PRO A 135      12.469   5.906 -32.062  1.00 91.94           C  
ATOM   1042  N   LYS A 136      14.016   1.400 -32.875  1.00 87.19           N  
ATOM   1043  CA  LYS A 136      15.133   0.463 -32.969  1.00 87.19           C  
ATOM   1044  C   LYS A 136      16.031   0.775 -34.156  1.00 87.19           C  
ATOM   1045  CB  LYS A 136      14.617  -0.976 -33.062  1.00 87.19           C  
ATOM   1046  O   LYS A 136      17.234   0.974 -34.000  1.00 87.19           O  
ATOM   1047  CG  LYS A 136      14.039  -1.509 -31.750  1.00 87.19           C  
ATOM   1048  CD  LYS A 136      13.625  -2.971 -31.891  1.00 87.19           C  
ATOM   1049  CE  LYS A 136      13.078  -3.516 -30.578  1.00 87.19           C  
ATOM   1050  NZ  LYS A 136      12.703  -4.957 -30.688  1.00 87.19           N  
ATOM   1051  N   GLU A 137      15.562   0.785 -35.375  1.00 80.88           N  
ATOM   1052  CA  GLU A 137      16.344   0.868 -36.625  1.00 80.88           C  
ATOM   1053  C   GLU A 137      16.766   2.305 -36.906  1.00 80.88           C  
ATOM   1054  CB  GLU A 137      15.555   0.302 -37.781  1.00 80.88           C  
ATOM   1055  O   GLU A 137      17.859   2.545 -37.406  1.00 80.88           O  
ATOM   1056  CG  GLU A 137      15.305  -1.196 -37.719  1.00 80.88           C  
ATOM   1057  CD  GLU A 137      14.578  -1.757 -38.906  1.00 80.88           C  
ATOM   1058  OE1 GLU A 137      14.336  -2.984 -38.969  1.00 80.88           O  
ATOM   1059  OE2 GLU A 137      14.250  -0.962 -39.844  1.00 80.88           O  
ATOM   1060  N   ARG A 138      16.000   3.201 -36.344  1.00 89.19           N  
ATOM   1061  CA  ARG A 138      16.266   4.605 -36.656  1.00 89.19           C  
ATOM   1062  C   ARG A 138      17.234   5.203 -35.625  1.00 89.19           C  
ATOM   1063  CB  ARG A 138      14.961   5.406 -36.656  1.00 89.19           C  
ATOM   1064  O   ARG A 138      18.094   6.012 -36.000  1.00 89.19           O  
ATOM   1065  CG  ARG A 138      15.117   6.836 -37.125  1.00 89.19           C  
ATOM   1066  CD  ARG A 138      13.781   7.570 -37.188  1.00 89.19           C  
ATOM   1067  NE  ARG A 138      13.953   8.977 -37.531  1.00 89.19           N  
ATOM   1068  NH1 ARG A 138      11.711   9.508 -37.312  1.00 89.19           N  
ATOM   1069  NH2 ARG A 138      13.227  11.117 -37.938  1.00 89.19           N  
ATOM   1070  CZ  ARG A 138      12.961   9.867 -37.594  1.00 89.19           C  
ATOM   1071  N   SER A 139      17.141   4.727 -34.469  1.00 90.75           N  
ATOM   1072  CA  SER A 139      17.859   5.359 -33.375  1.00 90.75           C  
ATOM   1073  C   SER A 139      19.234   4.730 -33.156  1.00 90.75           C  
ATOM   1074  CB  SER A 139      17.047   5.254 -32.094  1.00 90.75           C  
ATOM   1075  O   SER A 139      20.141   5.375 -32.656  1.00 90.75           O  
ATOM   1076  OG  SER A 139      15.820   5.961 -32.188  1.00 90.75           O  
ATOM   1077  N   TRP A 140      19.391   3.473 -33.688  1.00 91.31           N  
ATOM   1078  CA  TRP A 140      20.672   2.801 -33.438  1.00 91.31           C  
ATOM   1079  C   TRP A 140      21.141   2.057 -34.656  1.00 91.31           C  
ATOM   1080  CB  TRP A 140      20.531   1.827 -32.250  1.00 91.31           C  
ATOM   1081  O   TRP A 140      21.328   0.838 -34.625  1.00 91.31           O  
ATOM   1082  CG  TRP A 140      19.797   2.385 -31.078  1.00 91.31           C  
ATOM   1083  CD1 TRP A 140      18.531   2.059 -30.672  1.00 91.31           C  
ATOM   1084  CD2 TRP A 140      20.266   3.373 -30.156  1.00 91.31           C  
ATOM   1085  CE2 TRP A 140      19.234   3.596 -29.219  1.00 91.31           C  
ATOM   1086  CE3 TRP A 140      21.453   4.090 -30.031  1.00 91.31           C  
ATOM   1087  NE1 TRP A 140      18.188   2.783 -29.562  1.00 91.31           N  
ATOM   1088  CH2 TRP A 140      20.547   5.199 -28.062  1.00 91.31           C  
ATOM   1089  CZ2 TRP A 140      19.359   4.508 -28.172  1.00 91.31           C  
ATOM   1090  CZ3 TRP A 140      21.578   4.996 -28.984  1.00 91.31           C  
ATOM   1091  N   PRO A 141      21.469   2.645 -35.812  1.00 90.69           N  
ATOM   1092  CA  PRO A 141      21.844   1.978 -37.062  1.00 90.69           C  
ATOM   1093  C   PRO A 141      23.250   1.384 -37.000  1.00 90.69           C  
ATOM   1094  CB  PRO A 141      21.750   3.100 -38.094  1.00 90.69           C  
ATOM   1095  O   PRO A 141      23.547   0.438 -37.750  1.00 90.69           O  
ATOM   1096  CG  PRO A 141      21.906   4.359 -37.312  1.00 90.69           C  
ATOM   1097  CD  PRO A 141      21.312   4.148 -35.938  1.00 90.69           C  
ATOM   1098  N   LYS A 142      24.094   1.905 -36.062  1.00 92.50           N  
ATOM   1099  CA  LYS A 142      25.484   1.486 -36.000  1.00 92.50           C  
ATOM   1100  C   LYS A 142      25.719   0.540 -34.812  1.00 92.50           C  
ATOM   1101  CB  LYS A 142      26.406   2.703 -35.875  1.00 92.50           C  
ATOM   1102  O   LYS A 142      26.875   0.271 -34.469  1.00 92.50           O  
ATOM   1103  CG  LYS A 142      26.375   3.615 -37.094  1.00 92.50           C  
ATOM   1104  CD  LYS A 142      27.328   4.789 -36.938  1.00 92.50           C  
ATOM   1105  CE  LYS A 142      27.281   5.723 -38.125  1.00 92.50           C  
ATOM   1106  NZ  LYS A 142      28.203   6.887 -37.969  1.00 92.50           N  
ATOM   1107  N   HIS A 143      24.641   0.172 -34.125  1.00 93.00           N  
ATOM   1108  CA  HIS A 143      24.719  -0.748 -33.000  1.00 93.00           C  
ATOM   1109  C   HIS A 143      23.859  -1.985 -33.250  1.00 93.00           C  
ATOM   1110  CB  HIS A 143      24.266  -0.048 -31.719  1.00 93.00           C  
ATOM   1111  O   HIS A 143      22.859  -1.920 -33.969  1.00 93.00           O  
ATOM   1112  CG  HIS A 143      25.094   1.148 -31.375  1.00 93.00           C  
ATOM   1113  CD2 HIS A 143      26.078   1.310 -30.469  1.00 93.00           C  
ATOM   1114  ND1 HIS A 143      24.938   2.369 -32.000  1.00 93.00           N  
ATOM   1115  CE1 HIS A 143      25.797   3.230 -31.484  1.00 93.00           C  
ATOM   1116  NE2 HIS A 143      26.500   2.613 -30.547  1.00 93.00           N  
ATOM   1117  N   ASN A 144      24.312  -3.098 -32.719  1.00 92.12           N  
ATOM   1118  CA  ASN A 144      23.547  -4.332 -32.781  1.00 92.12           C  
ATOM   1119  C   ASN A 144      22.500  -4.375 -31.656  1.00 92.12           C  
ATOM   1120  CB  ASN A 144      24.469  -5.547 -32.656  1.00 92.12           C  
ATOM   1121  O   ASN A 144      22.828  -4.238 -30.484  1.00 92.12           O  
ATOM   1122  CG  ASN A 144      23.750  -6.855 -32.938  1.00 92.12           C  
ATOM   1123  ND2 ASN A 144      24.406  -7.762 -33.656  1.00 92.12           N  
ATOM   1124  OD1 ASN A 144      22.594  -7.043 -32.531  1.00 92.12           O  
ATOM   1125  N   ILE A 145      21.234  -4.680 -32.000  1.00 88.56           N  
ATOM   1126  CA  ILE A 145      20.156  -4.660 -31.031  1.00 88.56           C  
ATOM   1127  C   ILE A 145      19.547  -6.055 -30.906  1.00 88.56           C  
ATOM   1128  CB  ILE A 145      19.062  -3.631 -31.422  1.00 88.56           C  
ATOM   1129  O   ILE A 145      18.688  -6.289 -30.062  1.00 88.56           O  
ATOM   1130  CG1 ILE A 145      18.516  -3.939 -32.812  1.00 88.56           C  
ATOM   1131  CG2 ILE A 145      19.625  -2.205 -31.359  1.00 88.56           C  
ATOM   1132  CD1 ILE A 145      17.312  -3.100 -33.219  1.00 88.56           C  
ATOM   1133  N   ASN A 146      20.031  -7.043 -31.688  1.00 82.00           N  
ATOM   1134  CA  ASN A 146      19.438  -8.375 -31.766  1.00 82.00           C  
ATOM   1135  C   ASN A 146      20.281  -9.398 -31.000  1.00 82.00           C  
ATOM   1136  CB  ASN A 146      19.266  -8.812 -33.219  1.00 82.00           C  
ATOM   1137  O   ASN A 146      19.766 -10.438 -30.578  1.00 82.00           O  
ATOM   1138  CG  ASN A 146      18.234  -7.984 -33.969  1.00 82.00           C  
ATOM   1139  ND2 ASN A 146      18.469  -7.758 -35.250  1.00 82.00           N  
ATOM   1140  OD1 ASN A 146      17.234  -7.555 -33.375  1.00 82.00           O  
ATOM   1141  N   ILE A 147      21.484  -9.117 -30.688  1.00 78.12           N  
ATOM   1142  CA  ILE A 147      22.422 -10.023 -30.031  1.00 78.12           C  
ATOM   1143  C   ILE A 147      22.250  -9.945 -28.516  1.00 78.12           C  
ATOM   1144  CB  ILE A 147      23.875  -9.711 -30.438  1.00 78.12           C  
ATOM   1145  O   ILE A 147      22.469 -10.930 -27.812  1.00 78.12           O  
ATOM   1146  CG1 ILE A 147      24.094  -9.977 -31.938  1.00 78.12           C  
ATOM   1147  CG2 ILE A 147      24.859 -10.523 -29.594  1.00 78.12           C  
ATOM   1148  CD1 ILE A 147      25.469  -9.555 -32.438  1.00 78.12           C  
ATOM   1149  N   GLY A 148      21.656  -8.984 -28.078  1.00 73.56           N  
ATOM   1150  CA  GLY A 148      21.516  -8.734 -26.641  1.00 73.56           C  
ATOM   1151  C   GLY A 148      20.375  -9.492 -26.016  1.00 73.56           C  
ATOM   1152  O   GLY A 148      19.438  -8.891 -25.484  1.00 73.56           O  
ATOM   1153  N   VAL A 149      20.250 -10.812 -26.297  1.00 84.62           N  
ATOM   1154  CA  VAL A 149      19.250 -11.664 -25.688  1.00 84.62           C  
ATOM   1155  C   VAL A 149      19.906 -12.570 -24.641  1.00 84.62           C  
ATOM   1156  CB  VAL A 149      18.500 -12.516 -26.734  1.00 84.62           C  
ATOM   1157  O   VAL A 149      21.109 -12.836 -24.719  1.00 84.62           O  
ATOM   1158  CG1 VAL A 149      17.734 -11.625 -27.703  1.00 84.62           C  
ATOM   1159  CG2 VAL A 149      19.484 -13.422 -27.484  1.00 84.62           C  
ATOM   1160  N   THR A 150      19.156 -12.969 -23.609  1.00 87.38           N  
ATOM   1161  CA  THR A 150      19.703 -13.773 -22.516  1.00 87.38           C  
ATOM   1162  C   THR A 150      18.750 -14.906 -22.156  1.00 87.38           C  
ATOM   1163  CB  THR A 150      19.984 -12.906 -21.281  1.00 87.38           C  
ATOM   1164  O   THR A 150      17.531 -14.750 -22.250  1.00 87.38           O  
ATOM   1165  CG2 THR A 150      18.750 -12.125 -20.859  1.00 87.38           C  
ATOM   1166  OG1 THR A 150      20.391 -13.758 -20.203  1.00 87.38           O  
ATOM   1167  N   ALA A 151      19.312 -16.031 -21.781  1.00 88.25           N  
ATOM   1168  CA  ALA A 151      18.531 -17.156 -21.297  1.00 88.25           C  
ATOM   1169  C   ALA A 151      17.859 -16.844 -19.953  1.00 88.25           C  
ATOM   1170  CB  ALA A 151      19.422 -18.391 -21.156  1.00 88.25           C  
ATOM   1171  O   ALA A 151      16.875 -17.469 -19.578  1.00 88.25           O  
ATOM   1172  N   ALA A 152      18.469 -15.812 -19.297  1.00 88.56           N  
ATOM   1173  CA  ALA A 152      17.953 -15.367 -18.016  1.00 88.56           C  
ATOM   1174  C   ALA A 152      16.594 -14.688 -18.172  1.00 88.56           C  
ATOM   1175  CB  ALA A 152      18.938 -14.422 -17.344  1.00 88.56           C  
ATOM   1176  O   ALA A 152      15.758 -14.719 -17.266  1.00 88.56           O  
ATOM   1177  N   CYS A 153      16.344 -14.133 -19.328  1.00 90.88           N  
ATOM   1178  CA  CYS A 153      15.062 -13.523 -19.672  1.00 90.88           C  
ATOM   1179  C   CYS A 153      14.375 -14.297 -20.781  1.00 90.88           C  
ATOM   1180  CB  CYS A 153      15.258 -12.062 -20.078  1.00 90.88           C  
ATOM   1181  O   CYS A 153      14.117 -13.742 -21.859  1.00 90.88           O  
ATOM   1182  SG  CYS A 153      15.906 -11.008 -18.766  1.00 90.88           S  
ATOM   1183  N   SER A 154      14.102 -15.531 -20.562  1.00 89.31           N  
ATOM   1184  CA  SER A 154      13.562 -16.422 -21.594  1.00 89.31           C  
ATOM   1185  C   SER A 154      12.055 -16.250 -21.750  1.00 89.31           C  
ATOM   1186  CB  SER A 154      13.891 -17.875 -21.266  1.00 89.31           C  
ATOM   1187  O   SER A 154      11.375 -15.859 -20.797  1.00 89.31           O  
ATOM   1188  OG  SER A 154      13.227 -18.281 -20.078  1.00 89.31           O  
ATOM   1189  N   HIS A 155      11.602 -16.406 -22.922  1.00 88.38           N  
ATOM   1190  CA  HIS A 155      10.180 -16.438 -23.234  1.00 88.38           C  
ATOM   1191  C   HIS A 155       9.828 -17.703 -24.031  1.00 88.38           C  
ATOM   1192  CB  HIS A 155       9.766 -15.195 -24.016  1.00 88.38           C  
ATOM   1193  O   HIS A 155      10.375 -17.922 -25.109  1.00 88.38           O  
ATOM   1194  CG  HIS A 155       8.297 -15.102 -24.281  1.00 88.38           C  
ATOM   1195  CD2 HIS A 155       7.594 -15.148 -25.438  1.00 88.38           C  
ATOM   1196  ND1 HIS A 155       7.375 -14.930 -23.266  1.00 88.38           N  
ATOM   1197  CE1 HIS A 155       6.164 -14.883 -23.797  1.00 88.38           C  
ATOM   1198  NE2 HIS A 155       6.266 -15.016 -25.094  1.00 88.38           N  
ATOM   1199  N   ALA A 156       9.070 -18.562 -23.469  1.00 86.06           N  
ATOM   1200  CA  ALA A 156       8.656 -19.828 -24.078  1.00 86.06           C  
ATOM   1201  C   ALA A 156       9.859 -20.688 -24.453  1.00 86.06           C  
ATOM   1202  CB  ALA A 156       7.809 -19.547 -25.328  1.00 86.06           C  
ATOM   1203  O   ALA A 156       9.891 -21.312 -25.500  1.00 86.06           O  
ATOM   1204  N   GLY A 157      10.914 -20.625 -23.625  1.00 82.81           N  
ATOM   1205  CA  GLY A 157      12.031 -21.531 -23.781  1.00 82.81           C  
ATOM   1206  C   GLY A 157      13.117 -21.016 -24.688  1.00 82.81           C  
ATOM   1207  O   GLY A 157      14.141 -21.672 -24.891  1.00 82.81           O  
ATOM   1208  N   LYS A 158      12.922 -19.781 -25.219  1.00 89.50           N  
ATOM   1209  CA  LYS A 158      13.906 -19.125 -26.078  1.00 89.50           C  
ATOM   1210  C   LYS A 158      14.484 -17.891 -25.391  1.00 89.50           C  
ATOM   1211  CB  LYS A 158      13.281 -18.734 -27.406  1.00 89.50           C  
ATOM   1212  O   LYS A 158      13.781 -17.188 -24.641  1.00 89.50           O  
ATOM   1213  CG  LYS A 158      12.828 -19.922 -28.250  1.00 89.50           C  
ATOM   1214  CD  LYS A 158      12.266 -19.484 -29.594  1.00 89.50           C  
ATOM   1215  CE  LYS A 158      11.766 -20.656 -30.406  1.00 89.50           C  
ATOM   1216  NZ  LYS A 158      11.188 -20.234 -31.719  1.00 89.50           N  
ATOM   1217  N   SER A 159      15.797 -17.719 -25.656  1.00 90.06           N  
ATOM   1218  CA  SER A 159      16.438 -16.531 -25.109  1.00 90.06           C  
ATOM   1219  C   SER A 159      15.758 -15.250 -25.609  1.00 90.06           C  
ATOM   1220  CB  SER A 159      17.922 -16.500 -25.484  1.00 90.06           C  
ATOM   1221  O   SER A 159      15.477 -15.117 -26.797  1.00 90.06           O  
ATOM   1222  OG  SER A 159      18.609 -17.594 -24.906  1.00 90.06           O  
ATOM   1223  N   SER A 160      15.453 -14.422 -24.703  1.00 92.31           N  
ATOM   1224  CA  SER A 160      14.820 -13.133 -24.969  1.00 92.31           C  
ATOM   1225  C   SER A 160      15.430 -12.031 -24.109  1.00 92.31           C  
ATOM   1226  CB  SER A 160      13.312 -13.211 -24.719  1.00 92.31           C  
ATOM   1227  O   SER A 160      16.469 -12.227 -23.484  1.00 92.31           O  
ATOM   1228  OG  SER A 160      12.664 -12.031 -25.156  1.00 92.31           O  
ATOM   1229  N   PHE A 161      14.680 -10.820 -24.250  1.00 93.62           N  
ATOM   1230  CA  PHE A 161      15.086  -9.664 -23.453  1.00 93.62           C  
ATOM   1231  C   PHE A 161      13.883  -8.805 -23.078  1.00 93.62           C  
ATOM   1232  CB  PHE A 161      16.109  -8.820 -24.219  1.00 93.62           C  
ATOM   1233  O   PHE A 161      12.766  -9.078 -23.500  1.00 93.62           O  
ATOM   1234  CG  PHE A 161      16.859  -7.844 -23.359  1.00 93.62           C  
ATOM   1235  CD1 PHE A 161      16.797  -6.477 -23.609  1.00 93.62           C  
ATOM   1236  CD2 PHE A 161      17.641  -8.289 -22.297  1.00 93.62           C  
ATOM   1237  CE1 PHE A 161      17.484  -5.570 -22.812  1.00 93.62           C  
ATOM   1238  CE2 PHE A 161      18.344  -7.391 -21.500  1.00 93.62           C  
ATOM   1239  CZ  PHE A 161      18.266  -6.031 -21.766  1.00 93.62           C  
ATOM   1240  N   TYR A 162      14.094  -7.867 -22.219  1.00 94.69           N  
ATOM   1241  CA  TYR A 162      13.016  -6.973 -21.797  1.00 94.69           C  
ATOM   1242  C   TYR A 162      12.320  -6.355 -23.000  1.00 94.69           C  
ATOM   1243  CB  TYR A 162      13.555  -5.871 -20.875  1.00 94.69           C  
ATOM   1244  O   TYR A 162      12.969  -6.020 -24.000  1.00 94.69           O  
ATOM   1245  CG  TYR A 162      14.055  -6.375 -19.547  1.00 94.69           C  
ATOM   1246  CD1 TYR A 162      13.164  -6.879 -18.594  1.00 94.69           C  
ATOM   1247  CD2 TYR A 162      15.406  -6.352 -19.234  1.00 94.69           C  
ATOM   1248  CE1 TYR A 162      13.617  -7.344 -17.375  1.00 94.69           C  
ATOM   1249  CE2 TYR A 162      15.875  -6.816 -18.016  1.00 94.69           C  
ATOM   1250  OH  TYR A 162      15.430  -7.766 -15.867  1.00 94.69           O  
ATOM   1251  CZ  TYR A 162      14.977  -7.309 -17.078  1.00 94.69           C  
ATOM   1252  N   LYS A 163      10.984  -6.074 -22.953  1.00 93.81           N  
ATOM   1253  CA  LYS A 163      10.188  -5.598 -24.078  1.00 93.81           C  
ATOM   1254  C   LYS A 163      10.203  -4.074 -24.156  1.00 93.81           C  
ATOM   1255  CB  LYS A 163       8.742  -6.098 -23.969  1.00 93.81           C  
ATOM   1256  O   LYS A 163       9.859  -3.498 -25.203  1.00 93.81           O  
ATOM   1257  CG  LYS A 163       8.609  -7.613 -24.031  1.00 93.81           C  
ATOM   1258  CD  LYS A 163       9.141  -8.172 -25.344  1.00 93.81           C  
ATOM   1259  CE  LYS A 163       9.008  -9.688 -25.406  1.00 93.81           C  
ATOM   1260  NZ  LYS A 163       9.688 -10.250 -26.609  1.00 93.81           N  
ATOM   1261  N   ASN A 164      10.719  -3.422 -22.984  1.00 95.06           N  
ATOM   1262  CA  ASN A 164      10.750  -1.963 -22.969  1.00 95.06           C  
ATOM   1263  C   ASN A 164      12.180  -1.435 -23.047  1.00 95.06           C  
ATOM   1264  CB  ASN A 164      10.055  -1.422 -21.719  1.00 95.06           C  
ATOM   1265  O   ASN A 164      12.391  -0.222 -23.094  1.00 95.06           O  
ATOM   1266  CG  ASN A 164       8.555  -1.648 -21.750  1.00 95.06           C  
ATOM   1267  ND2 ASN A 164       7.984  -1.950 -20.578  1.00 95.06           N  
ATOM   1268  OD1 ASN A 164       7.914  -1.553 -22.797  1.00 95.06           O  
ATOM   1269  N   LEU A 165      13.195  -2.330 -23.078  1.00 95.69           N  
ATOM   1270  CA  LEU A 165      14.602  -1.927 -23.094  1.00 95.69           C  
ATOM   1271  C   LEU A 165      15.344  -2.572 -24.266  1.00 95.69           C  
ATOM   1272  CB  LEU A 165      15.273  -2.301 -21.781  1.00 95.69           C  
ATOM   1273  O   LEU A 165      14.922  -3.617 -24.766  1.00 95.69           O  
ATOM   1274  CG  LEU A 165      14.688  -1.670 -20.516  1.00 95.69           C  
ATOM   1275  CD1 LEU A 165      15.336  -2.273 -19.266  1.00 95.69           C  
ATOM   1276  CD2 LEU A 165      14.875  -0.156 -20.531  1.00 95.69           C  
ATOM   1277  N   LEU A 166      16.438  -1.976 -24.609  1.00 94.94           N  
ATOM   1278  CA  LEU A 166      17.312  -2.502 -25.656  1.00 94.94           C  
ATOM   1279  C   LEU A 166      18.719  -2.701 -25.125  1.00 94.94           C  
ATOM   1280  CB  LEU A 166      17.328  -1.563 -26.859  1.00 94.94           C  
ATOM   1281  O   LEU A 166      19.266  -1.831 -24.438  1.00 94.94           O  
ATOM   1282  CG  LEU A 166      15.992  -1.396 -27.609  1.00 94.94           C  
ATOM   1283  CD1 LEU A 166      16.109  -0.286 -28.641  1.00 94.94           C  
ATOM   1284  CD2 LEU A 166      15.578  -2.709 -28.266  1.00 94.94           C  
ATOM   1285  N   TRP A 167      19.203  -3.850 -25.469  1.00 94.56           N  
ATOM   1286  CA  TRP A 167      20.594  -4.133 -25.156  1.00 94.56           C  
ATOM   1287  C   TRP A 167      21.484  -3.857 -26.359  1.00 94.56           C  
ATOM   1288  CB  TRP A 167      20.766  -5.582 -24.703  1.00 94.56           C  
ATOM   1289  O   TRP A 167      21.562  -4.664 -27.281  1.00 94.56           O  
ATOM   1290  CG  TRP A 167      22.094  -5.875 -24.062  1.00 94.56           C  
ATOM   1291  CD1 TRP A 167      23.188  -5.055 -24.031  1.00 94.56           C  
ATOM   1292  CD2 TRP A 167      22.469  -7.078 -23.391  1.00 94.56           C  
ATOM   1293  CE2 TRP A 167      23.797  -6.914 -22.953  1.00 94.56           C  
ATOM   1294  CE3 TRP A 167      21.797  -8.273 -23.094  1.00 94.56           C  
ATOM   1295  NE1 TRP A 167      24.219  -5.672 -23.359  1.00 94.56           N  
ATOM   1296  CH2 TRP A 167      23.812  -9.070 -21.984  1.00 94.56           C  
ATOM   1297  CZ2 TRP A 167      24.484  -7.906 -22.250  1.00 94.56           C  
ATOM   1298  CZ3 TRP A 167      22.484  -9.266 -22.391  1.00 94.56           C  
ATOM   1299  N   LEU A 168      22.266  -2.727 -26.281  1.00 94.06           N  
ATOM   1300  CA  LEU A 168      23.094  -2.305 -27.406  1.00 94.06           C  
ATOM   1301  C   LEU A 168      24.484  -2.934 -27.328  1.00 94.06           C  
ATOM   1302  CB  LEU A 168      23.219  -0.779 -27.438  1.00 94.06           C  
ATOM   1303  O   LEU A 168      25.156  -2.814 -26.297  1.00 94.06           O  
ATOM   1304  CG  LEU A 168      21.906   0.005 -27.438  1.00 94.06           C  
ATOM   1305  CD1 LEU A 168      22.188   1.504 -27.391  1.00 94.06           C  
ATOM   1306  CD2 LEU A 168      21.062  -0.355 -28.656  1.00 94.06           C  
ATOM   1307  N   THR A 169      24.891  -3.627 -28.406  1.00 94.06           N  
ATOM   1308  CA  THR A 169      26.219  -4.242 -28.469  1.00 94.06           C  
ATOM   1309  C   THR A 169      26.938  -3.850 -29.766  1.00 94.06           C  
ATOM   1310  CB  THR A 169      26.125  -5.777 -28.375  1.00 94.06           C  
ATOM   1311  O   THR A 169      26.375  -3.139 -30.594  1.00 94.06           O  
ATOM   1312  CG2 THR A 169      25.438  -6.215 -27.094  1.00 94.06           C  
ATOM   1313  OG1 THR A 169      25.375  -6.270 -29.500  1.00 94.06           O  
ATOM   1314  N   GLU A 170      28.109  -4.324 -29.922  1.00 93.94           N  
ATOM   1315  CA  GLU A 170      28.938  -3.984 -31.062  1.00 93.94           C  
ATOM   1316  C   GLU A 170      28.328  -4.492 -32.375  1.00 93.94           C  
ATOM   1317  CB  GLU A 170      30.344  -4.559 -30.891  1.00 93.94           C  
ATOM   1318  O   GLU A 170      27.703  -5.555 -32.406  1.00 93.94           O  
ATOM   1319  CG  GLU A 170      30.422  -6.074 -31.016  1.00 93.94           C  
ATOM   1320  CD  GLU A 170      30.625  -6.543 -32.438  1.00 93.94           C  
ATOM   1321  OE1 GLU A 170      30.656  -7.773 -32.688  1.00 93.94           O  
ATOM   1322  OE2 GLU A 170      30.781  -5.676 -33.344  1.00 93.94           O  
ATOM   1323  N   LYS A 171      28.344  -3.750 -33.406  1.00 93.25           N  
ATOM   1324  CA  LYS A 171      27.953  -4.109 -34.781  1.00 93.25           C  
ATOM   1325  C   LYS A 171      29.141  -4.027 -35.719  1.00 93.25           C  
ATOM   1326  CB  LYS A 171      26.828  -3.201 -35.281  1.00 93.25           C  
ATOM   1327  O   LYS A 171      29.828  -3.006 -35.781  1.00 93.25           O  
ATOM   1328  CG  LYS A 171      26.266  -3.600 -36.625  1.00 93.25           C  
ATOM   1329  CD  LYS A 171      25.078  -2.715 -37.031  1.00 93.25           C  
ATOM   1330  CE  LYS A 171      24.500  -3.125 -38.375  1.00 93.25           C  
ATOM   1331  NZ  LYS A 171      23.297  -2.318 -38.719  1.00 93.25           N  
ATOM   1332  N   ASP A 172      29.500  -5.102 -36.438  1.00 91.19           N  
ATOM   1333  CA  ASP A 172      30.547  -5.180 -37.438  1.00 91.19           C  
ATOM   1334  C   ASP A 172      31.906  -4.754 -36.875  1.00 91.19           C  
ATOM   1335  CB  ASP A 172      30.188  -4.305 -38.656  1.00 91.19           C  
ATOM   1336  O   ASP A 172      32.656  -4.020 -37.531  1.00 91.19           O  
ATOM   1337  CG  ASP A 172      28.922  -4.750 -39.344  1.00 91.19           C  
ATOM   1338  OD1 ASP A 172      28.688  -5.973 -39.469  1.00 91.19           O  
ATOM   1339  OD2 ASP A 172      28.141  -3.869 -39.781  1.00 91.19           O  
ATOM   1340  N   GLY A 173      32.156  -5.105 -35.594  1.00 91.12           N  
ATOM   1341  CA  GLY A 173      33.469  -4.949 -35.000  1.00 91.12           C  
ATOM   1342  C   GLY A 173      33.688  -3.578 -34.375  1.00 91.12           C  
ATOM   1343  O   GLY A 173      34.812  -3.234 -34.000  1.00 91.12           O  
ATOM   1344  N   SER A 174      32.594  -2.801 -34.375  1.00 93.44           N  
ATOM   1345  CA  SER A 174      32.750  -1.461 -33.812  1.00 93.44           C  
ATOM   1346  C   SER A 174      31.562  -1.103 -32.938  1.00 93.44           C  
ATOM   1347  CB  SER A 174      32.906  -0.426 -34.938  1.00 93.44           C  
ATOM   1348  O   SER A 174      30.438  -1.587 -33.156  1.00 93.44           O  
ATOM   1349  OG  SER A 174      31.656  -0.219 -35.594  1.00 93.44           O  
ATOM   1350  N   TYR A 175      31.781  -0.245 -31.859  1.00 93.88           N  
ATOM   1351  CA  TYR A 175      30.781   0.358 -30.984  1.00 93.88           C  
ATOM   1352  C   TYR A 175      30.969   1.866 -30.891  1.00 93.88           C  
ATOM   1353  CB  TYR A 175      30.828  -0.266 -29.594  1.00 93.88           C  
ATOM   1354  O   TYR A 175      31.719   2.348 -30.047  1.00 93.88           O  
ATOM   1355  CG  TYR A 175      29.625   0.067 -28.734  1.00 93.88           C  
ATOM   1356  CD1 TYR A 175      29.531   1.297 -28.094  1.00 93.88           C  
ATOM   1357  CD2 TYR A 175      28.594  -0.846 -28.578  1.00 93.88           C  
ATOM   1358  CE1 TYR A 175      28.438   1.607 -27.297  1.00 93.88           C  
ATOM   1359  CE2 TYR A 175      27.484  -0.546 -27.781  1.00 93.88           C  
ATOM   1360  OH  TYR A 175      26.328   0.983 -26.375  1.00 93.88           O  
ATOM   1361  CZ  TYR A 175      27.422   0.681 -27.156  1.00 93.88           C  
ATOM   1362  N   PRO A 176      30.406   2.602 -31.797  1.00 94.38           N  
ATOM   1363  CA  PRO A 176      30.578   4.055 -31.766  1.00 94.38           C  
ATOM   1364  C   PRO A 176      29.922   4.699 -30.547  1.00 94.38           C  
ATOM   1365  CB  PRO A 176      29.906   4.516 -33.062  1.00 94.38           C  
ATOM   1366  O   PRO A 176      28.969   4.148 -30.000  1.00 94.38           O  
ATOM   1367  CG  PRO A 176      28.922   3.432 -33.406  1.00 94.38           C  
ATOM   1368  CD  PRO A 176      29.453   2.133 -32.844  1.00 94.38           C  
ATOM   1369  N   ASN A 177      30.516   5.816 -30.141  1.00 94.56           N  
ATOM   1370  CA  ASN A 177      29.922   6.586 -29.062  1.00 94.56           C  
ATOM   1371  C   ASN A 177      28.484   6.996 -29.391  1.00 94.56           C  
ATOM   1372  CB  ASN A 177      30.766   7.820 -28.734  1.00 94.56           C  
ATOM   1373  O   ASN A 177      28.188   7.352 -30.531  1.00 94.56           O  
ATOM   1374  CG  ASN A 177      32.125   7.465 -28.156  1.00 94.56           C  
ATOM   1375  ND2 ASN A 177      33.000   8.461 -28.031  1.00 94.56           N  
ATOM   1376  OD1 ASN A 177      32.375   6.305 -27.828  1.00 94.56           O  
ATOM   1377  N   LEU A 178      27.641   6.875 -28.406  1.00 93.31           N  
ATOM   1378  CA  LEU A 178      26.234   7.203 -28.625  1.00 93.31           C  
ATOM   1379  C   LEU A 178      25.859   8.492 -27.891  1.00 93.31           C  
ATOM   1380  CB  LEU A 178      25.328   6.059 -28.141  1.00 93.31           C  
ATOM   1381  O   LEU A 178      26.406   8.805 -26.844  1.00 93.31           O  
ATOM   1382  CG  LEU A 178      25.469   5.660 -26.672  1.00 93.31           C  
ATOM   1383  CD1 LEU A 178      24.594   6.562 -25.797  1.00 93.31           C  
ATOM   1384  CD2 LEU A 178      25.078   4.195 -26.484  1.00 93.31           C  
ATOM   1385  N   ASN A 179      25.109   9.281 -28.547  1.00 94.44           N  
ATOM   1386  CA  ASN A 179      24.500  10.484 -28.000  1.00 94.44           C  
ATOM   1387  C   ASN A 179      23.062  10.656 -28.500  1.00 94.44           C  
ATOM   1388  CB  ASN A 179      25.328  11.719 -28.344  1.00 94.44           C  
ATOM   1389  O   ASN A 179      22.844  10.992 -29.672  1.00 94.44           O  
ATOM   1390  CG  ASN A 179      24.844  12.969 -27.641  1.00 94.44           C  
ATOM   1391  ND2 ASN A 179      25.547  14.078 -27.844  1.00 94.44           N  
ATOM   1392  OD1 ASN A 179      23.844  12.945 -26.922  1.00 94.44           O  
ATOM   1393  N   LYS A 180      22.156  10.391 -27.594  1.00 94.88           N  
ATOM   1394  CA  LYS A 180      20.750  10.477 -27.953  1.00 94.88           C  
ATOM   1395  C   LYS A 180      19.953  11.281 -26.922  1.00 94.88           C  
ATOM   1396  CB  LYS A 180      20.141   9.078 -28.094  1.00 94.88           C  
ATOM   1397  O   LYS A 180      20.219  11.188 -25.734  1.00 94.88           O  
ATOM   1398  CG  LYS A 180      20.500   8.375 -29.406  1.00 94.88           C  
ATOM   1399  CD  LYS A 180      19.906   9.094 -30.609  1.00 94.88           C  
ATOM   1400  CE  LYS A 180      20.250   8.383 -31.906  1.00 94.88           C  
ATOM   1401  NZ  LYS A 180      19.656   9.070 -33.094  1.00 94.88           N  
ATOM   1402  N   SER A 181      19.016  12.086 -27.500  1.00 96.00           N  
ATOM   1403  CA  SER A 181      18.203  12.906 -26.594  1.00 96.00           C  
ATOM   1404  C   SER A 181      16.719  12.805 -26.938  1.00 96.00           C  
ATOM   1405  CB  SER A 181      18.656  14.367 -26.656  1.00 96.00           C  
ATOM   1406  O   SER A 181      16.359  12.508 -28.062  1.00 96.00           O  
ATOM   1407  OG  SER A 181      18.344  14.930 -27.922  1.00 96.00           O  
ATOM   1408  N   TYR A 182      15.969  12.984 -25.938  1.00 96.19           N  
ATOM   1409  CA  TYR A 182      14.516  13.016 -26.078  1.00 96.19           C  
ATOM   1410  C   TYR A 182      13.914  14.203 -25.328  1.00 96.19           C  
ATOM   1411  CB  TYR A 182      13.891  11.711 -25.578  1.00 96.19           C  
ATOM   1412  O   TYR A 182      14.211  14.414 -24.156  1.00 96.19           O  
ATOM   1413  CG  TYR A 182      12.383  11.711 -25.609  1.00 96.19           C  
ATOM   1414  CD1 TYR A 182      11.648  12.000 -24.453  1.00 96.19           C  
ATOM   1415  CD2 TYR A 182      11.688  11.414 -26.766  1.00 96.19           C  
ATOM   1416  CE1 TYR A 182      10.258  12.000 -24.469  1.00 96.19           C  
ATOM   1417  CE2 TYR A 182      10.297  11.406 -26.797  1.00 96.19           C  
ATOM   1418  OH  TYR A 182       8.219  11.695 -25.672  1.00 96.19           O  
ATOM   1419  CZ  TYR A 182       9.594  11.703 -25.656  1.00 96.19           C  
ATOM   1420  N   VAL A 183      13.086  14.938 -26.109  1.00 96.44           N  
ATOM   1421  CA  VAL A 183      12.359  16.047 -25.484  1.00 96.44           C  
ATOM   1422  C   VAL A 183      10.906  15.648 -25.266  1.00 96.44           C  
ATOM   1423  CB  VAL A 183      12.438  17.328 -26.359  1.00 96.44           C  
ATOM   1424  O   VAL A 183      10.219  15.211 -26.188  1.00 96.44           O  
ATOM   1425  CG1 VAL A 183      11.695  18.484 -25.688  1.00 96.44           C  
ATOM   1426  CG2 VAL A 183      13.891  17.703 -26.625  1.00 96.44           C  
ATOM   1427  N   ASN A 184      10.469  15.773 -23.938  1.00 96.25           N  
ATOM   1428  CA  ASN A 184       9.086  15.438 -23.594  1.00 96.25           C  
ATOM   1429  C   ASN A 184       8.109  16.484 -24.141  1.00 96.25           C  
ATOM   1430  CB  ASN A 184       8.922  15.297 -22.094  1.00 96.25           C  
ATOM   1431  O   ASN A 184       7.945  17.547 -23.547  1.00 96.25           O  
ATOM   1432  CG  ASN A 184       7.504  14.922 -21.688  1.00 96.25           C  
ATOM   1433  ND2 ASN A 184       7.238  14.922 -20.391  1.00 96.25           N  
ATOM   1434  OD1 ASN A 184       6.660  14.641 -22.531  1.00 96.25           O  
ATOM   1435  N   LYS A 185       7.477  16.156 -25.250  1.00 94.75           N  
ATOM   1436  CA  LYS A 185       6.535  17.078 -25.891  1.00 94.75           C  
ATOM   1437  C   LYS A 185       5.102  16.766 -25.469  1.00 94.75           C  
ATOM   1438  CB  LYS A 185       6.664  17.000 -27.406  1.00 94.75           C  
ATOM   1439  O   LYS A 185       4.164  17.438 -25.906  1.00 94.75           O  
ATOM   1440  CG  LYS A 185       8.008  17.484 -27.938  1.00 94.75           C  
ATOM   1441  CD  LYS A 185       8.070  17.406 -29.469  1.00 94.75           C  
ATOM   1442  CE  LYS A 185       9.422  17.859 -29.984  1.00 94.75           C  
ATOM   1443  NZ  LYS A 185       9.516  17.734 -31.484  1.00 94.75           N  
ATOM   1444  N   LYS A 186       5.066  15.781 -24.641  1.00 93.12           N  
ATOM   1445  CA  LYS A 186       3.740  15.391 -24.172  1.00 93.12           C  
ATOM   1446  C   LYS A 186       3.270  16.312 -23.047  1.00 93.12           C  
ATOM   1447  CB  LYS A 186       3.742  13.938 -23.703  1.00 93.12           C  
ATOM   1448  O   LYS A 186       4.082  16.953 -22.375  1.00 93.12           O  
ATOM   1449  CG  LYS A 186       4.012  12.930 -24.812  1.00 93.12           C  
ATOM   1450  CD  LYS A 186       3.736  11.508 -24.344  1.00 93.12           C  
ATOM   1451  CE  LYS A 186       3.949  10.500 -25.469  1.00 93.12           C  
ATOM   1452  NZ  LYS A 186       2.715  10.320 -26.281  1.00 93.12           N  
ATOM   1453  N   GLU A 187       2.053  16.688 -22.875  1.00 92.31           N  
ATOM   1454  CA  GLU A 187       1.502  17.531 -21.812  1.00 92.31           C  
ATOM   1455  C   GLU A 187       1.404  16.766 -20.500  1.00 92.31           C  
ATOM   1456  CB  GLU A 187       0.125  18.062 -22.219  1.00 92.31           C  
ATOM   1457  O   GLU A 187       0.701  17.188 -19.578  1.00 92.31           O  
ATOM   1458  CG  GLU A 187       0.155  19.000 -23.422  1.00 92.31           C  
ATOM   1459  CD  GLU A 187      -1.217  19.531 -23.797  1.00 92.31           C  
ATOM   1460  OE1 GLU A 187      -1.310  20.359 -24.734  1.00 92.31           O  
ATOM   1461  OE2 GLU A 187      -2.205  19.141 -23.141  1.00 92.31           O  
ATOM   1462  N   LYS A 188       2.064  15.625 -20.453  1.00 93.94           N  
ATOM   1463  CA  LYS A 188       2.100  14.781 -19.266  1.00 93.94           C  
ATOM   1464  C   LYS A 188       3.531  14.391 -18.906  1.00 93.94           C  
ATOM   1465  CB  LYS A 188       1.256  13.523 -19.469  1.00 93.94           C  
ATOM   1466  O   LYS A 188       4.438  14.516 -19.734  1.00 93.94           O  
ATOM   1467  CG  LYS A 188      -0.199  13.805 -19.828  1.00 93.94           C  
ATOM   1468  CD  LYS A 188      -0.966  12.516 -20.094  1.00 93.94           C  
ATOM   1469  CE  LYS A 188      -2.412  12.797 -20.484  1.00 93.94           C  
ATOM   1470  NZ  LYS A 188      -3.156  11.547 -20.812  1.00 93.94           N  
ATOM   1471  N   GLU A 189       3.740  13.930 -17.562  1.00 94.81           N  
ATOM   1472  CA  GLU A 189       5.035  13.398 -17.156  1.00 94.81           C  
ATOM   1473  C   GLU A 189       5.348  12.086 -17.875  1.00 94.81           C  
ATOM   1474  CB  GLU A 189       5.074  13.180 -15.641  1.00 94.81           C  
ATOM   1475  O   GLU A 189       4.457  11.266 -18.094  1.00 94.81           O  
ATOM   1476  CG  GLU A 189       4.980  14.469 -14.836  1.00 94.81           C  
ATOM   1477  CD  GLU A 189       4.926  14.234 -13.336  1.00 94.81           C  
ATOM   1478  OE1 GLU A 189       5.801  14.758 -12.609  1.00 94.81           O  
ATOM   1479  OE2 GLU A 189       4.004  13.516 -12.883  1.00 94.81           O  
ATOM   1480  N   VAL A 190       6.570  11.945 -18.312  1.00 96.62           N  
ATOM   1481  CA  VAL A 190       6.988  10.742 -19.031  1.00 96.62           C  
ATOM   1482  C   VAL A 190       8.016   9.977 -18.203  1.00 96.62           C  
ATOM   1483  CB  VAL A 190       7.578  11.094 -20.422  1.00 96.62           C  
ATOM   1484  O   VAL A 190       9.000  10.555 -17.734  1.00 96.62           O  
ATOM   1485  CG1 VAL A 190       8.219   9.859 -21.062  1.00 96.62           C  
ATOM   1486  CG2 VAL A 190       6.500  11.664 -21.328  1.00 96.62           C  
ATOM   1487  N   LEU A 191       7.672   8.688 -17.953  1.00 96.69           N  
ATOM   1488  CA  LEU A 191       8.586   7.797 -17.250  1.00 96.69           C  
ATOM   1489  C   LEU A 191       9.523   7.094 -18.219  1.00 96.69           C  
ATOM   1490  CB  LEU A 191       7.809   6.758 -16.438  1.00 96.69           C  
ATOM   1491  O   LEU A 191       9.070   6.398 -19.125  1.00 96.69           O  
ATOM   1492  CG  LEU A 191       8.641   5.680 -15.734  1.00 96.69           C  
ATOM   1493  CD1 LEU A 191       9.516   6.301 -14.656  1.00 96.69           C  
ATOM   1494  CD2 LEU A 191       7.730   4.605 -15.141  1.00 96.69           C  
ATOM   1495  N   VAL A 192      10.844   7.262 -18.062  1.00 97.00           N  
ATOM   1496  CA  VAL A 192      11.859   6.648 -18.922  1.00 97.00           C  
ATOM   1497  C   VAL A 192      12.703   5.680 -18.094  1.00 97.00           C  
ATOM   1498  CB  VAL A 192      12.758   7.711 -19.594  1.00 97.00           C  
ATOM   1499  O   VAL A 192      13.289   6.062 -17.078  1.00 97.00           O  
ATOM   1500  CG1 VAL A 192      13.781   7.051 -20.516  1.00 97.00           C  
ATOM   1501  CG2 VAL A 192      11.906   8.719 -20.359  1.00 97.00           C  
ATOM   1502  N   LEU A 193      12.719   4.418 -18.562  1.00 97.12           N  
ATOM   1503  CA  LEU A 193      13.516   3.391 -17.906  1.00 97.12           C  
ATOM   1504  C   LEU A 193      14.797   3.115 -18.672  1.00 97.12           C  
ATOM   1505  CB  LEU A 193      12.703   2.098 -17.750  1.00 97.12           C  
ATOM   1506  O   LEU A 193      14.789   3.061 -19.906  1.00 97.12           O  
ATOM   1507  CG  LEU A 193      11.398   2.201 -16.953  1.00 97.12           C  
ATOM   1508  CD1 LEU A 193      10.516   0.990 -17.234  1.00 97.12           C  
ATOM   1509  CD2 LEU A 193      11.688   2.332 -15.469  1.00 97.12           C  
ATOM   1510  N   TRP A 194      15.922   2.867 -17.953  1.00 97.00           N  
ATOM   1511  CA  TRP A 194      17.203   2.562 -18.594  1.00 97.00           C  
ATOM   1512  C   TRP A 194      18.109   1.794 -17.641  1.00 97.00           C  
ATOM   1513  CB  TRP A 194      17.891   3.848 -19.047  1.00 97.00           C  
ATOM   1514  O   TRP A 194      17.766   1.601 -16.469  1.00 97.00           O  
ATOM   1515  CG  TRP A 194      18.109   4.852 -17.953  1.00 97.00           C  
ATOM   1516  CD1 TRP A 194      17.203   5.785 -17.516  1.00 97.00           C  
ATOM   1517  CD2 TRP A 194      19.297   5.027 -17.172  1.00 97.00           C  
ATOM   1518  CE2 TRP A 194      19.047   6.086 -16.281  1.00 97.00           C  
ATOM   1519  CE3 TRP A 194      20.531   4.391 -17.156  1.00 97.00           C  
ATOM   1520  NE1 TRP A 194      17.766   6.527 -16.500  1.00 97.00           N  
ATOM   1521  CH2 TRP A 194      21.203   5.883 -15.352  1.00 97.00           C  
ATOM   1522  CZ2 TRP A 194      20.000   6.520 -15.352  1.00 97.00           C  
ATOM   1523  CZ3 TRP A 194      21.484   4.828 -16.234  1.00 97.00           C  
ATOM   1524  N   GLY A 195      19.250   1.376 -18.156  1.00 96.94           N  
ATOM   1525  CA  GLY A 195      20.125   0.586 -17.281  1.00 96.94           C  
ATOM   1526  C   GLY A 195      21.578   0.624 -17.703  1.00 96.94           C  
ATOM   1527  O   GLY A 195      21.922   1.185 -18.750  1.00 96.94           O  
ATOM   1528  N   VAL A 196      22.422  -0.019 -16.859  1.00 97.44           N  
ATOM   1529  CA  VAL A 196      23.859  -0.131 -17.109  1.00 97.44           C  
ATOM   1530  C   VAL A 196      24.297  -1.583 -16.938  1.00 97.44           C  
ATOM   1531  CB  VAL A 196      24.672   0.786 -16.172  1.00 97.44           C  
ATOM   1532  O   VAL A 196      24.062  -2.195 -15.898  1.00 97.44           O  
ATOM   1533  CG1 VAL A 196      26.172   0.656 -16.453  1.00 97.44           C  
ATOM   1534  CG2 VAL A 196      24.219   2.236 -16.328  1.00 97.44           C  
ATOM   1535  N   HIS A 197      24.875  -2.066 -17.984  1.00 96.56           N  
ATOM   1536  CA  HIS A 197      25.375  -3.439 -17.938  1.00 96.56           C  
ATOM   1537  C   HIS A 197      26.750  -3.516 -17.297  1.00 96.56           C  
ATOM   1538  CB  HIS A 197      25.422  -4.031 -19.359  1.00 96.56           C  
ATOM   1539  O   HIS A 197      27.656  -2.754 -17.656  1.00 96.56           O  
ATOM   1540  CG  HIS A 197      25.875  -5.457 -19.391  1.00 96.56           C  
ATOM   1541  CD2 HIS A 197      25.453  -6.539 -18.688  1.00 96.56           C  
ATOM   1542  ND1 HIS A 197      26.875  -5.898 -20.234  1.00 96.56           N  
ATOM   1543  CE1 HIS A 197      27.047  -7.195 -20.047  1.00 96.56           C  
ATOM   1544  NE2 HIS A 197      26.203  -7.605 -19.125  1.00 96.56           N  
ATOM   1545  N   HIS A 198      26.859  -4.449 -16.359  1.00 96.31           N  
ATOM   1546  CA  HIS A 198      28.125  -4.715 -15.672  1.00 96.31           C  
ATOM   1547  C   HIS A 198      28.672  -6.094 -16.031  1.00 96.31           C  
ATOM   1548  CB  HIS A 198      27.938  -4.605 -14.156  1.00 96.31           C  
ATOM   1549  O   HIS A 198      28.219  -7.105 -15.492  1.00 96.31           O  
ATOM   1550  CG  HIS A 198      27.391  -3.291 -13.711  1.00 96.31           C  
ATOM   1551  CD2 HIS A 198      26.109  -2.896 -13.484  1.00 96.31           C  
ATOM   1552  ND1 HIS A 198      28.188  -2.195 -13.453  1.00 96.31           N  
ATOM   1553  CE1 HIS A 198      27.422  -1.182 -13.078  1.00 96.31           C  
ATOM   1554  NE2 HIS A 198      26.156  -1.581 -13.094  1.00 96.31           N  
ATOM   1555  N   PRO A 199      29.641  -6.117 -16.953  1.00 95.06           N  
ATOM   1556  CA  PRO A 199      30.156  -7.398 -17.438  1.00 95.06           C  
ATOM   1557  C   PRO A 199      30.938  -8.156 -16.359  1.00 95.06           C  
ATOM   1558  CB  PRO A 199      31.078  -6.992 -18.594  1.00 95.06           C  
ATOM   1559  O   PRO A 199      31.469  -7.543 -15.430  1.00 95.06           O  
ATOM   1560  CG  PRO A 199      30.594  -5.645 -19.016  1.00 95.06           C  
ATOM   1561  CD  PRO A 199      30.047  -4.938 -17.797  1.00 95.06           C  
ATOM   1562  N   SER A 200      31.094  -9.438 -16.547  1.00 94.50           N  
ATOM   1563  CA  SER A 200      31.719 -10.336 -15.578  1.00 94.50           C  
ATOM   1564  C   SER A 200      33.250 -10.273 -15.664  1.00 94.50           C  
ATOM   1565  CB  SER A 200      31.250 -11.773 -15.805  1.00 94.50           C  
ATOM   1566  O   SER A 200      33.938 -10.609 -14.703  1.00 94.50           O  
ATOM   1567  OG  SER A 200      31.578 -12.211 -17.109  1.00 94.50           O  
ATOM   1568  N   ASN A 201      33.781  -9.867 -16.844  1.00 94.75           N  
ATOM   1569  CA  ASN A 201      35.219  -9.734 -17.062  1.00 94.75           C  
ATOM   1570  C   ASN A 201      35.531  -8.797 -18.219  1.00 94.75           C  
ATOM   1571  CB  ASN A 201      35.844 -11.102 -17.281  1.00 94.75           C  
ATOM   1572  O   ASN A 201      34.625  -8.430 -18.984  1.00 94.75           O  
ATOM   1573  CG  ASN A 201      35.250 -11.836 -18.469  1.00 94.75           C  
ATOM   1574  ND2 ASN A 201      34.688 -13.008 -18.203  1.00 94.75           N  
ATOM   1575  OD1 ASN A 201      35.312 -11.359 -19.609  1.00 94.75           O  
ATOM   1576  N   ILE A 202      36.750  -8.516 -18.328  1.00 95.19           N  
ATOM   1577  CA  ILE A 202      37.219  -7.535 -19.297  1.00 95.19           C  
ATOM   1578  C   ILE A 202      37.031  -8.086 -20.719  1.00 95.19           C  
ATOM   1579  CB  ILE A 202      38.688  -7.152 -19.062  1.00 95.19           C  
ATOM   1580  O   ILE A 202      36.781  -7.324 -21.656  1.00 95.19           O  
ATOM   1581  CG1 ILE A 202      39.094  -5.965 -19.953  1.00 95.19           C  
ATOM   1582  CG2 ILE A 202      39.625  -8.352 -19.312  1.00 95.19           C  
ATOM   1583  CD1 ILE A 202      38.344  -4.680 -19.641  1.00 95.19           C  
ATOM   1584  N   GLU A 203      37.156  -9.406 -20.938  1.00 94.50           N  
ATOM   1585  CA  GLU A 203      36.938 -10.031 -22.234  1.00 94.50           C  
ATOM   1586  C   GLU A 203      35.500  -9.828 -22.719  1.00 94.50           C  
ATOM   1587  CB  GLU A 203      37.281 -11.523 -22.172  1.00 94.50           C  
ATOM   1588  O   GLU A 203      35.281  -9.523 -23.891  1.00 94.50           O  
ATOM   1589  CG  GLU A 203      38.750 -11.836 -22.250  1.00 94.50           C  
ATOM   1590  CD  GLU A 203      39.500 -11.484 -20.984  1.00 94.50           C  
ATOM   1591  OE1 GLU A 203      40.750 -11.414 -21.016  1.00 94.50           O  
ATOM   1592  OE2 GLU A 203      38.844 -11.281 -19.938  1.00 94.50           O  
ATOM   1593  N   ASP A 204      34.531 -10.055 -21.844  1.00 92.50           N  
ATOM   1594  CA  ASP A 204      33.125  -9.836 -22.141  1.00 92.50           C  
ATOM   1595  C   ASP A 204      32.844  -8.375 -22.484  1.00 92.50           C  
ATOM   1596  CB  ASP A 204      32.250 -10.266 -20.953  1.00 92.50           C  
ATOM   1597  O   ASP A 204      32.094  -8.078 -23.406  1.00 92.50           O  
ATOM   1598  CG  ASP A 204      32.062 -11.773 -20.859  1.00 92.50           C  
ATOM   1599  OD1 ASP A 204      32.500 -12.500 -21.781  1.00 92.50           O  
ATOM   1600  OD2 ASP A 204      31.500 -12.242 -19.844  1.00 92.50           O  
ATOM   1601  N   GLN A 205      33.500  -7.449 -21.828  1.00 95.06           N  
ATOM   1602  CA  GLN A 205      33.406  -6.016 -22.094  1.00 95.06           C  
ATOM   1603  C   GLN A 205      33.906  -5.672 -23.484  1.00 95.06           C  
ATOM   1604  CB  GLN A 205      34.188  -5.230 -21.031  1.00 95.06           C  
ATOM   1605  O   GLN A 205      33.250  -4.945 -24.234  1.00 95.06           O  
ATOM   1606  CG  GLN A 205      34.250  -3.732 -21.297  1.00 95.06           C  
ATOM   1607  CD  GLN A 205      32.969  -3.020 -20.891  1.00 95.06           C  
ATOM   1608  NE2 GLN A 205      32.781  -1.799 -21.391  1.00 95.06           N  
ATOM   1609  OE1 GLN A 205      32.156  -3.562 -20.141  1.00 95.06           O  
ATOM   1610  N   LYS A 206      35.031  -6.223 -23.875  1.00 95.25           N  
ATOM   1611  CA  LYS A 206      35.656  -5.961 -25.172  1.00 95.25           C  
ATOM   1612  C   LYS A 206      34.844  -6.594 -26.297  1.00 95.25           C  
ATOM   1613  CB  LYS A 206      37.094  -6.477 -25.188  1.00 95.25           C  
ATOM   1614  O   LYS A 206      34.719  -6.016 -27.391  1.00 95.25           O  
ATOM   1615  CG  LYS A 206      38.062  -5.629 -24.391  1.00 95.25           C  
ATOM   1616  CD  LYS A 206      39.469  -6.164 -24.484  1.00 95.25           C  
ATOM   1617  CE  LYS A 206      40.469  -5.301 -23.719  1.00 95.25           C  
ATOM   1618  NZ  LYS A 206      41.844  -5.844 -23.781  1.00 95.25           N  
ATOM   1619  N   THR A 207      34.312  -7.734 -25.953  1.00 93.56           N  
ATOM   1620  CA  THR A 207      33.562  -8.461 -26.953  1.00 93.56           C  
ATOM   1621  C   THR A 207      32.250  -7.738 -27.266  1.00 93.56           C  
ATOM   1622  CB  THR A 207      33.250  -9.898 -26.484  1.00 93.56           C  
ATOM   1623  O   THR A 207      31.859  -7.617 -28.438  1.00 93.56           O  
ATOM   1624  CG2 THR A 207      32.438 -10.656 -27.531  1.00 93.56           C  
ATOM   1625  OG1 THR A 207      34.469 -10.594 -26.266  1.00 93.56           O  
ATOM   1626  N   LEU A 208      31.641  -7.238 -26.250  1.00 93.69           N  
ATOM   1627  CA  LEU A 208      30.328  -6.645 -26.406  1.00 93.69           C  
ATOM   1628  C   LEU A 208      30.422  -5.180 -26.812  1.00 93.69           C  
ATOM   1629  CB  LEU A 208      29.531  -6.770 -25.109  1.00 93.69           C  
ATOM   1630  O   LEU A 208      29.656  -4.711 -27.656  1.00 93.69           O  
ATOM   1631  CG  LEU A 208      29.062  -8.180 -24.719  1.00 93.69           C  
ATOM   1632  CD1 LEU A 208      28.531  -8.188 -23.297  1.00 93.69           C  
ATOM   1633  CD2 LEU A 208      28.000  -8.672 -25.688  1.00 93.69           C  
ATOM   1634  N   TYR A 209      31.438  -4.453 -26.297  1.00 94.81           N  
ATOM   1635  CA  TYR A 209      31.422  -3.004 -26.453  1.00 94.81           C  
ATOM   1636  C   TYR A 209      32.719  -2.508 -27.094  1.00 94.81           C  
ATOM   1637  CB  TYR A 209      31.219  -2.322 -25.094  1.00 94.81           C  
ATOM   1638  O   TYR A 209      32.844  -1.314 -27.391  1.00 94.81           O  
ATOM   1639  CG  TYR A 209      30.000  -2.793 -24.359  1.00 94.81           C  
ATOM   1640  CD1 TYR A 209      28.719  -2.568 -24.875  1.00 94.81           C  
ATOM   1641  CD2 TYR A 209      30.109  -3.463 -23.141  1.00 94.81           C  
ATOM   1642  CE1 TYR A 209      27.578  -3.000 -24.188  1.00 94.81           C  
ATOM   1643  CE2 TYR A 209      28.984  -3.898 -22.453  1.00 94.81           C  
ATOM   1644  OH  TYR A 209      26.609  -4.090 -22.312  1.00 94.81           O  
ATOM   1645  CZ  TYR A 209      27.719  -3.662 -22.984  1.00 94.81           C  
ATOM   1646  N   ARG A 210      33.750  -3.359 -27.312  1.00 94.69           N  
ATOM   1647  CA  ARG A 210      35.031  -3.105 -27.984  1.00 94.69           C  
ATOM   1648  C   ARG A 210      35.844  -2.066 -27.234  1.00 94.69           C  
ATOM   1649  CB  ARG A 210      34.781  -2.641 -29.422  1.00 94.69           C  
ATOM   1650  O   ARG A 210      36.688  -1.382 -27.828  1.00 94.69           O  
ATOM   1651  CG  ARG A 210      34.062  -3.662 -30.297  1.00 94.69           C  
ATOM   1652  CD  ARG A 210      34.844  -4.965 -30.391  1.00 94.69           C  
ATOM   1653  NE  ARG A 210      34.125  -5.957 -31.188  1.00 94.69           N  
ATOM   1654  NH1 ARG A 210      35.656  -7.664 -30.797  1.00 94.69           N  
ATOM   1655  NH2 ARG A 210      33.812  -8.039 -32.125  1.00 94.69           N  
ATOM   1656  CZ  ARG A 210      34.531  -7.215 -31.359  1.00 94.69           C  
ATOM   1657  N   LYS A 211      35.438  -1.809 -26.000  1.00 92.25           N  
ATOM   1658  CA  LYS A 211      36.156  -0.851 -25.156  1.00 92.25           C  
ATOM   1659  C   LYS A 211      36.500  -1.472 -23.812  1.00 92.25           C  
ATOM   1660  CB  LYS A 211      35.281   0.404 -24.938  1.00 92.25           C  
ATOM   1661  O   LYS A 211      35.719  -2.236 -23.250  1.00 92.25           O  
ATOM   1662  CG  LYS A 211      35.031   1.189 -26.219  1.00 92.25           C  
ATOM   1663  CD  LYS A 211      36.219   2.039 -26.625  1.00 92.25           C  
ATOM   1664  CE  LYS A 211      35.875   2.984 -27.766  1.00 92.25           C  
ATOM   1665  NZ  LYS A 211      37.062   3.793 -28.188  1.00 92.25           N  
ATOM   1666  N   GLU A 212      37.719  -1.141 -23.281  1.00 91.25           N  
ATOM   1667  CA  GLU A 212      38.156  -1.592 -21.969  1.00 91.25           C  
ATOM   1668  C   GLU A 212      37.531  -0.726 -20.859  1.00 91.25           C  
ATOM   1669  CB  GLU A 212      39.688  -1.582 -21.859  1.00 91.25           C  
ATOM   1670  O   GLU A 212      37.125  -1.239 -19.828  1.00 91.25           O  
ATOM   1671  CG  GLU A 212      40.375  -2.654 -22.703  1.00 91.25           C  
ATOM   1672  CD  GLU A 212      41.875  -2.703 -22.500  1.00 91.25           C  
ATOM   1673  OE1 GLU A 212      42.531  -3.525 -23.156  1.00 91.25           O  
ATOM   1674  OE2 GLU A 212      42.375  -1.916 -21.672  1.00 91.25           O  
ATOM   1675  N   ASN A 213      37.500   0.608 -21.188  1.00 92.06           N  
ATOM   1676  CA  ASN A 213      36.844   1.570 -20.281  1.00 92.06           C  
ATOM   1677  C   ASN A 213      35.594   2.184 -20.906  1.00 92.06           C  
ATOM   1678  CB  ASN A 213      37.844   2.668 -19.891  1.00 92.06           C  
ATOM   1679  O   ASN A 213      35.656   2.719 -22.016  1.00 92.06           O  
ATOM   1680  CG  ASN A 213      39.062   2.123 -19.188  1.00 92.06           C  
ATOM   1681  ND2 ASN A 213      40.219   2.732 -19.453  1.00 92.06           N  
ATOM   1682  OD1 ASN A 213      39.000   1.162 -18.422  1.00 92.06           O  
ATOM   1683  N   ALA A 214      34.469   2.041 -20.188  1.00 94.62           N  
ATOM   1684  CA  ALA A 214      33.219   2.543 -20.734  1.00 94.62           C  
ATOM   1685  C   ALA A 214      32.500   3.414 -19.703  1.00 94.62           C  
ATOM   1686  CB  ALA A 214      32.312   1.382 -21.156  1.00 94.62           C  
ATOM   1687  O   ALA A 214      32.750   3.320 -18.500  1.00 94.62           O  
ATOM   1688  N   TYR A 215      31.719   4.246 -20.266  1.00 96.00           N  
ATOM   1689  CA  TYR A 215      30.906   5.070 -19.375  1.00 96.00           C  
ATOM   1690  C   TYR A 215      29.500   5.270 -19.922  1.00 96.00           C  
ATOM   1691  CB  TYR A 215      31.578   6.434 -19.141  1.00 96.00           C  
ATOM   1692  O   TYR A 215      29.297   5.160 -21.141  1.00 96.00           O  
ATOM   1693  CG  TYR A 215      31.547   7.336 -20.359  1.00 96.00           C  
ATOM   1694  CD1 TYR A 215      32.594   7.340 -21.281  1.00 96.00           C  
ATOM   1695  CD2 TYR A 215      30.469   8.188 -20.578  1.00 96.00           C  
ATOM   1696  CE1 TYR A 215      32.562   8.172 -22.391  1.00 96.00           C  
ATOM   1697  CE2 TYR A 215      30.422   9.023 -21.688  1.00 96.00           C  
ATOM   1698  OH  TYR A 215      31.438   9.836 -23.688  1.00 96.00           O  
ATOM   1699  CZ  TYR A 215      31.469   9.008 -22.578  1.00 96.00           C  
ATOM   1700  N   VAL A 216      28.625   5.539 -19.000  1.00 97.19           N  
ATOM   1701  CA  VAL A 216      27.266   5.934 -19.328  1.00 97.19           C  
ATOM   1702  C   VAL A 216      26.906   7.215 -18.578  1.00 97.19           C  
ATOM   1703  CB  VAL A 216      26.250   4.816 -18.984  1.00 97.19           C  
ATOM   1704  O   VAL A 216      27.047   7.289 -17.359  1.00 97.19           O  
ATOM   1705  CG1 VAL A 216      24.828   5.262 -19.297  1.00 97.19           C  
ATOM   1706  CG2 VAL A 216      26.594   3.535 -19.750  1.00 97.19           C  
ATOM   1707  N   SER A 217      26.516   8.203 -19.422  1.00 96.69           N  
ATOM   1708  CA  SER A 217      26.109   9.477 -18.828  1.00 96.69           C  
ATOM   1709  C   SER A 217      24.672   9.820 -19.172  1.00 96.69           C  
ATOM   1710  CB  SER A 217      27.047  10.602 -19.281  1.00 96.69           C  
ATOM   1711  O   SER A 217      24.281   9.750 -20.344  1.00 96.69           O  
ATOM   1712  OG  SER A 217      26.609  11.844 -18.766  1.00 96.69           O  
ATOM   1713  N   VAL A 218      23.891  10.133 -18.156  1.00 96.31           N  
ATOM   1714  CA  VAL A 218      22.500  10.523 -18.328  1.00 96.31           C  
ATOM   1715  C   VAL A 218      22.266  11.906 -17.734  1.00 96.31           C  
ATOM   1716  CB  VAL A 218      21.531   9.500 -17.703  1.00 96.31           C  
ATOM   1717  O   VAL A 218      22.594  12.148 -16.562  1.00 96.31           O  
ATOM   1718  CG1 VAL A 218      20.078   9.852 -18.016  1.00 96.31           C  
ATOM   1719  CG2 VAL A 218      21.859   8.086 -18.188  1.00 96.31           C  
ATOM   1720  N   VAL A 219      21.719  12.773 -18.578  1.00 95.50           N  
ATOM   1721  CA  VAL A 219      21.531  14.148 -18.141  1.00 95.50           C  
ATOM   1722  C   VAL A 219      20.094  14.578 -18.391  1.00 95.50           C  
ATOM   1723  CB  VAL A 219      22.516  15.109 -18.844  1.00 95.50           C  
ATOM   1724  O   VAL A 219      19.562  14.375 -19.484  1.00 95.50           O  
ATOM   1725  CG1 VAL A 219      22.297  16.547 -18.375  1.00 95.50           C  
ATOM   1726  CG2 VAL A 219      23.953  14.680 -18.594  1.00 95.50           C  
ATOM   1727  N   SER A 220      19.438  15.109 -17.312  1.00 93.38           N  
ATOM   1728  CA  SER A 220      18.141  15.773 -17.391  1.00 93.38           C  
ATOM   1729  C   SER A 220      18.094  17.016 -16.516  1.00 93.38           C  
ATOM   1730  CB  SER A 220      17.016  14.820 -17.000  1.00 93.38           C  
ATOM   1731  O   SER A 220      19.109  17.375 -15.891  1.00 93.38           O  
ATOM   1732  OG  SER A 220      17.000  14.625 -15.594  1.00 93.38           O  
ATOM   1733  N   SER A 221      17.016  17.703 -16.500  1.00 87.25           N  
ATOM   1734  CA  SER A 221      16.875  18.922 -15.695  1.00 87.25           C  
ATOM   1735  C   SER A 221      17.125  18.625 -14.219  1.00 87.25           C  
ATOM   1736  CB  SER A 221      15.484  19.531 -15.883  1.00 87.25           C  
ATOM   1737  O   SER A 221      17.719  19.438 -13.508  1.00 87.25           O  
ATOM   1738  OG  SER A 221      14.477  18.578 -15.578  1.00 87.25           O  
ATOM   1739  N   ASN A 222      16.828  17.453 -13.766  1.00 81.88           N  
ATOM   1740  CA  ASN A 222      16.891  17.141 -12.344  1.00 81.88           C  
ATOM   1741  C   ASN A 222      17.797  15.938 -12.078  1.00 81.88           C  
ATOM   1742  CB  ASN A 222      15.484  16.875 -11.789  1.00 81.88           C  
ATOM   1743  O   ASN A 222      17.938  15.500 -10.938  1.00 81.88           O  
ATOM   1744  CG  ASN A 222      14.586  18.078 -11.891  1.00 81.88           C  
ATOM   1745  ND2 ASN A 222      13.297  17.844 -12.125  1.00 81.88           N  
ATOM   1746  OD1 ASN A 222      15.039  19.219 -11.766  1.00 81.88           O  
ATOM   1747  N   TYR A 223      18.469  15.445 -13.141  1.00 86.31           N  
ATOM   1748  CA  TYR A 223      19.297  14.250 -13.008  1.00 86.31           C  
ATOM   1749  C   TYR A 223      20.562  14.367 -13.828  1.00 86.31           C  
ATOM   1750  CB  TYR A 223      18.500  13.008 -13.438  1.00 86.31           C  
ATOM   1751  O   TYR A 223      20.516  14.688 -15.016  1.00 86.31           O  
ATOM   1752  CG  TYR A 223      19.188  11.703 -13.078  1.00 86.31           C  
ATOM   1753  CD1 TYR A 223      20.047  11.070 -13.977  1.00 86.31           C  
ATOM   1754  CD2 TYR A 223      18.969  11.102 -11.844  1.00 86.31           C  
ATOM   1755  CE1 TYR A 223      20.672   9.875 -13.648  1.00 86.31           C  
ATOM   1756  CE2 TYR A 223      19.578   9.898 -11.508  1.00 86.31           C  
ATOM   1757  OH  TYR A 223      21.047   8.109 -12.094  1.00 86.31           O  
ATOM   1758  CZ  TYR A 223      20.422   9.297 -12.414  1.00 86.31           C  
ATOM   1759  N   ASN A 224      21.703  14.305 -13.180  1.00 92.38           N  
ATOM   1760  CA  ASN A 224      23.016  14.320 -13.836  1.00 92.38           C  
ATOM   1761  C   ASN A 224      23.984  13.344 -13.180  1.00 92.38           C  
ATOM   1762  CB  ASN A 224      23.594  15.727 -13.844  1.00 92.38           C  
ATOM   1763  O   ASN A 224      24.500  13.617 -12.094  1.00 92.38           O  
ATOM   1764  CG  ASN A 224      24.891  15.820 -14.633  1.00 92.38           C  
ATOM   1765  ND2 ASN A 224      25.484  17.000 -14.648  1.00 92.38           N  
ATOM   1766  OD1 ASN A 224      25.344  14.836 -15.219  1.00 92.38           O  
ATOM   1767  N   ARG A 225      24.172  12.242 -13.859  1.00 94.19           N  
ATOM   1768  CA  ARG A 225      25.062  11.234 -13.281  1.00 94.19           C  
ATOM   1769  C   ARG A 225      25.859  10.531 -14.367  1.00 94.19           C  
ATOM   1770  CB  ARG A 225      24.250  10.219 -12.477  1.00 94.19           C  
ATOM   1771  O   ARG A 225      25.375  10.367 -15.492  1.00 94.19           O  
ATOM   1772  CG  ARG A 225      23.719  10.758 -11.156  1.00 94.19           C  
ATOM   1773  CD  ARG A 225      23.219   9.641 -10.250  1.00 94.19           C  
ATOM   1774  NE  ARG A 225      22.688  10.164  -8.992  1.00 94.19           N  
ATOM   1775  NH1 ARG A 225      22.312   8.094  -8.047  1.00 94.19           N  
ATOM   1776  NH2 ARG A 225      21.812  10.000  -6.879  1.00 94.19           N  
ATOM   1777  CZ  ARG A 225      22.266   9.422  -7.977  1.00 94.19           C  
ATOM   1778  N   ARG A 226      27.047  10.234 -14.062  1.00 95.44           N  
ATOM   1779  CA  ARG A 226      27.922   9.422 -14.898  1.00 95.44           C  
ATOM   1780  C   ARG A 226      28.234   8.086 -14.234  1.00 95.44           C  
ATOM   1781  CB  ARG A 226      29.219  10.180 -15.211  1.00 95.44           C  
ATOM   1782  O   ARG A 226      28.578   8.047 -13.047  1.00 95.44           O  
ATOM   1783  CG  ARG A 226      30.078   9.516 -16.266  1.00 95.44           C  
ATOM   1784  CD  ARG A 226      31.266  10.375 -16.656  1.00 95.44           C  
ATOM   1785  NE  ARG A 226      32.125   9.703 -17.609  1.00 95.44           N  
ATOM   1786  NH1 ARG A 226      33.594  11.477 -17.859  1.00 95.44           N  
ATOM   1787  NH2 ARG A 226      33.938   9.539 -19.031  1.00 95.44           N  
ATOM   1788  CZ  ARG A 226      33.219  10.242 -18.156  1.00 95.44           C  
ATOM   1789  N   PHE A 227      28.156   7.004 -14.977  1.00 96.19           N  
ATOM   1790  CA  PHE A 227      28.344   5.656 -14.445  1.00 96.19           C  
ATOM   1791  C   PHE A 227      29.531   4.969 -15.117  1.00 96.19           C  
ATOM   1792  CB  PHE A 227      27.078   4.820 -14.641  1.00 96.19           C  
ATOM   1793  O   PHE A 227      29.688   5.031 -16.328  1.00 96.19           O  
ATOM   1794  CG  PHE A 227      25.859   5.402 -13.977  1.00 96.19           C  
ATOM   1795  CD1 PHE A 227      25.516   5.035 -12.680  1.00 96.19           C  
ATOM   1796  CD2 PHE A 227      25.047   6.312 -14.648  1.00 96.19           C  
ATOM   1797  CE1 PHE A 227      24.391   5.570 -12.062  1.00 96.19           C  
ATOM   1798  CE2 PHE A 227      23.922   6.852 -14.031  1.00 96.19           C  
ATOM   1799  CZ  PHE A 227      23.594   6.480 -12.742  1.00 96.19           C  
ATOM   1800  N   THR A 228      30.297   4.395 -14.266  1.00 96.00           N  
ATOM   1801  CA  THR A 228      31.359   3.518 -14.734  1.00 96.00           C  
ATOM   1802  C   THR A 228      31.047   2.059 -14.414  1.00 96.00           C  
ATOM   1803  CB  THR A 228      32.719   3.895 -14.102  1.00 96.00           C  
ATOM   1804  O   THR A 228      30.812   1.706 -13.258  1.00 96.00           O  
ATOM   1805  CG2 THR A 228      33.844   3.066 -14.695  1.00 96.00           C  
ATOM   1806  OG1 THR A 228      32.969   5.285 -14.344  1.00 96.00           O  
ATOM   1807  N   PRO A 229      30.953   1.215 -15.516  1.00 94.94           N  
ATOM   1808  CA  PRO A 229      30.578  -0.184 -15.273  1.00 94.94           C  
ATOM   1809  C   PRO A 229      31.578  -0.905 -14.375  1.00 94.94           C  
ATOM   1810  CB  PRO A 229      30.578  -0.794 -16.688  1.00 94.94           C  
ATOM   1811  O   PRO A 229      32.781  -0.630 -14.438  1.00 94.94           O  
ATOM   1812  CG  PRO A 229      30.469   0.376 -17.609  1.00 94.94           C  
ATOM   1813  CD  PRO A 229      31.094   1.568 -16.938  1.00 94.94           C  
ATOM   1814  N   GLU A 230      31.062  -1.723 -13.500  1.00 94.69           N  
ATOM   1815  CA  GLU A 230      31.875  -2.557 -12.625  1.00 94.69           C  
ATOM   1816  C   GLU A 230      32.156  -3.910 -13.266  1.00 94.69           C  
ATOM   1817  CB  GLU A 230      31.188  -2.752 -11.266  1.00 94.69           C  
ATOM   1818  O   GLU A 230      31.266  -4.746 -13.391  1.00 94.69           O  
ATOM   1819  CG  GLU A 230      31.000  -1.463 -10.484  1.00 94.69           C  
ATOM   1820  CD  GLU A 230      30.281  -1.666  -9.156  1.00 94.69           C  
ATOM   1821  OE1 GLU A 230      30.000  -0.665  -8.461  1.00 94.69           O  
ATOM   1822  OE2 GLU A 230      29.984  -2.834  -8.820  1.00 94.69           O  
ATOM   1823  N   ILE A 231      33.438  -4.074 -13.609  1.00 94.69           N  
ATOM   1824  CA  ILE A 231      33.875  -5.332 -14.219  1.00 94.69           C  
ATOM   1825  C   ILE A 231      34.438  -6.246 -13.148  1.00 94.69           C  
ATOM   1826  CB  ILE A 231      34.906  -5.094 -15.344  1.00 94.69           C  
ATOM   1827  O   ILE A 231      35.562  -6.016 -12.664  1.00 94.69           O  
ATOM   1828  CG1 ILE A 231      34.344  -4.098 -16.375  1.00 94.69           C  
ATOM   1829  CG2 ILE A 231      35.281  -6.418 -16.016  1.00 94.69           C  
ATOM   1830  CD1 ILE A 231      35.344  -3.664 -17.422  1.00 94.69           C  
ATOM   1831  N   ALA A 232      33.625  -7.207 -12.828  1.00 93.50           N  
ATOM   1832  CA  ALA A 232      34.062  -8.094 -11.750  1.00 93.50           C  
ATOM   1833  C   ALA A 232      33.406  -9.469 -11.875  1.00 93.50           C  
ATOM   1834  CB  ALA A 232      33.750  -7.473 -10.391  1.00 93.50           C  
ATOM   1835  O   ALA A 232      32.312  -9.594 -12.367  1.00 93.50           O  
ATOM   1836  N   GLU A 233      34.250 -10.461 -11.477  1.00 92.31           N  
ATOM   1837  CA  GLU A 233      33.688 -11.812 -11.414  1.00 92.31           C  
ATOM   1838  C   GLU A 233      32.688 -11.953 -10.289  1.00 92.31           C  
ATOM   1839  CB  GLU A 233      34.812 -12.836 -11.234  1.00 92.31           C  
ATOM   1840  O   GLU A 233      32.938 -11.516  -9.164  1.00 92.31           O  
ATOM   1841  CG  GLU A 233      34.406 -14.273 -11.492  1.00 92.31           C  
ATOM   1842  CD  GLU A 233      35.562 -15.250 -11.477  1.00 92.31           C  
ATOM   1843  OE1 GLU A 233      35.344 -16.469 -11.711  1.00 92.31           O  
ATOM   1844  OE2 GLU A 233      36.719 -14.805 -11.242  1.00 92.31           O  
ATOM   1845  N   ARG A 234      31.547 -12.594 -10.656  1.00 92.44           N  
ATOM   1846  CA  ARG A 234      30.438 -12.797  -9.719  1.00 92.44           C  
ATOM   1847  C   ARG A 234      29.859 -14.203  -9.852  1.00 92.44           C  
ATOM   1848  CB  ARG A 234      29.344 -11.750  -9.930  1.00 92.44           C  
ATOM   1849  O   ARG A 234      29.984 -14.836 -10.906  1.00 92.44           O  
ATOM   1850  CG  ARG A 234      29.828 -10.320  -9.773  1.00 92.44           C  
ATOM   1851  CD  ARG A 234      28.734  -9.320 -10.133  1.00 92.44           C  
ATOM   1852  NE  ARG A 234      29.234  -7.945 -10.094  1.00 92.44           N  
ATOM   1853  NH1 ARG A 234      30.188  -8.016 -12.203  1.00 92.44           N  
ATOM   1854  NH2 ARG A 234      30.312  -6.102 -10.938  1.00 92.44           N  
ATOM   1855  CZ  ARG A 234      29.906  -7.355 -11.078  1.00 92.44           C  
ATOM   1856  N   PRO A 235      29.172 -14.625  -8.797  1.00 92.44           N  
ATOM   1857  CA  PRO A 235      28.453 -15.898  -8.938  1.00 92.44           C  
ATOM   1858  C   PRO A 235      27.328 -15.836  -9.969  1.00 92.44           C  
ATOM   1859  CB  PRO A 235      27.891 -16.141  -7.531  1.00 92.44           C  
ATOM   1860  O   PRO A 235      26.688 -14.797 -10.125  1.00 92.44           O  
ATOM   1861  CG  PRO A 235      28.719 -15.273  -6.633  1.00 92.44           C  
ATOM   1862  CD  PRO A 235      29.188 -14.078  -7.422  1.00 92.44           C  
ATOM   1863  N   LYS A 236      27.172 -16.859 -10.641  1.00 91.81           N  
ATOM   1864  CA  LYS A 236      26.125 -16.922 -11.656  1.00 91.81           C  
ATOM   1865  C   LYS A 236      24.734 -16.969 -11.016  1.00 91.81           C  
ATOM   1866  CB  LYS A 236      26.312 -18.125 -12.570  1.00 91.81           C  
ATOM   1867  O   LYS A 236      24.500 -17.734 -10.086  1.00 91.81           O  
ATOM   1868  CG  LYS A 236      27.531 -18.031 -13.469  1.00 91.81           C  
ATOM   1869  CD  LYS A 236      27.625 -19.219 -14.422  1.00 91.81           C  
ATOM   1870  CE  LYS A 236      28.844 -19.125 -15.328  1.00 91.81           C  
ATOM   1871  NZ  LYS A 236      28.938 -20.297 -16.250  1.00 91.81           N  
ATOM   1872  N   VAL A 237      23.953 -16.109 -11.422  1.00 89.38           N  
ATOM   1873  CA  VAL A 237      22.547 -16.062 -11.062  1.00 89.38           C  
ATOM   1874  C   VAL A 237      21.688 -16.234 -12.312  1.00 89.38           C  
ATOM   1875  CB  VAL A 237      22.172 -14.742 -10.344  1.00 89.38           C  
ATOM   1876  O   VAL A 237      21.812 -15.469 -13.266  1.00 89.38           O  
ATOM   1877  CG1 VAL A 237      20.703 -14.734  -9.953  1.00 89.38           C  
ATOM   1878  CG2 VAL A 237      23.047 -14.555  -9.109  1.00 89.38           C  
ATOM   1879  N   ARG A 238      20.953 -17.359 -12.352  1.00 88.12           N  
ATOM   1880  CA  ARG A 238      20.141 -17.688 -13.508  1.00 88.12           C  
ATOM   1881  C   ARG A 238      20.984 -17.812 -14.766  1.00 88.12           C  
ATOM   1882  CB  ARG A 238      19.031 -16.641 -13.703  1.00 88.12           C  
ATOM   1883  O   ARG A 238      20.578 -17.344 -15.836  1.00 88.12           O  
ATOM   1884  CG  ARG A 238      18.016 -16.609 -12.586  1.00 88.12           C  
ATOM   1885  CD  ARG A 238      16.859 -15.656 -12.898  1.00 88.12           C  
ATOM   1886  NE  ARG A 238      17.203 -14.281 -12.547  1.00 88.12           N  
ATOM   1887  NH1 ARG A 238      15.055 -13.680 -11.961  1.00 88.12           N  
ATOM   1888  NH2 ARG A 238      16.750 -12.148 -11.828  1.00 88.12           N  
ATOM   1889  CZ  ARG A 238      16.328 -13.367 -12.117  1.00 88.12           C  
ATOM   1890  N   GLY A 239      22.234 -18.297 -14.594  1.00 87.50           N  
ATOM   1891  CA  GLY A 239      23.125 -18.625 -15.703  1.00 87.50           C  
ATOM   1892  C   GLY A 239      23.906 -17.422 -16.219  1.00 87.50           C  
ATOM   1893  O   GLY A 239      24.578 -17.516 -17.250  1.00 87.50           O  
ATOM   1894  N   GLN A 240      23.750 -16.203 -15.445  1.00 90.81           N  
ATOM   1895  CA  GLN A 240      24.422 -14.984 -15.867  1.00 90.81           C  
ATOM   1896  C   GLN A 240      25.484 -14.570 -14.859  1.00 90.81           C  
ATOM   1897  CB  GLN A 240      23.406 -13.852 -16.047  1.00 90.81           C  
ATOM   1898  O   GLN A 240      25.219 -14.453 -13.664  1.00 90.81           O  
ATOM   1899  CG  GLN A 240      22.391 -14.109 -17.156  1.00 90.81           C  
ATOM   1900  CD  GLN A 240      23.031 -14.180 -18.531  1.00 90.81           C  
ATOM   1901  NE2 GLN A 240      22.438 -14.977 -19.422  1.00 90.81           N  
ATOM   1902  OE1 GLN A 240      24.047 -13.531 -18.797  1.00 90.81           O  
ATOM   1903  N   ALA A 241      26.672 -14.320 -15.383  1.00 92.12           N  
ATOM   1904  CA  ALA A 241      27.781 -13.875 -14.539  1.00 92.12           C  
ATOM   1905  C   ALA A 241      27.859 -12.352 -14.500  1.00 92.12           C  
ATOM   1906  CB  ALA A 241      29.094 -14.461 -15.031  1.00 92.12           C  
ATOM   1907  O   ALA A 241      28.438 -11.773 -13.570  1.00 92.12           O  
ATOM   1908  N   GLY A 242      27.234 -11.688 -15.445  1.00 93.62           N  
ATOM   1909  CA  GLY A 242      27.141 -10.234 -15.477  1.00 93.62           C  
ATOM   1910  C   GLY A 242      25.969  -9.703 -14.672  1.00 93.62           C  
ATOM   1911  O   GLY A 242      25.094 -10.469 -14.258  1.00 93.62           O  
ATOM   1912  N   ARG A 243      26.031  -8.328 -14.391  1.00 95.50           N  
ATOM   1913  CA  ARG A 243      24.922  -7.656 -13.719  1.00 95.50           C  
ATOM   1914  C   ARG A 243      24.406  -6.488 -14.555  1.00 95.50           C  
ATOM   1915  CB  ARG A 243      25.359  -7.164 -12.336  1.00 95.50           C  
ATOM   1916  O   ARG A 243      25.172  -5.879 -15.312  1.00 95.50           O  
ATOM   1917  CG  ARG A 243      25.812  -8.266 -11.406  1.00 95.50           C  
ATOM   1918  CD  ARG A 243      24.672  -9.180 -10.992  1.00 95.50           C  
ATOM   1919  NE  ARG A 243      25.094 -10.188 -10.023  1.00 95.50           N  
ATOM   1920  NH1 ARG A 243      25.859 -11.680 -11.609  1.00 95.50           N  
ATOM   1921  NH2 ARG A 243      26.016 -12.188  -9.375  1.00 95.50           N  
ATOM   1922  CZ  ARG A 243      25.656 -11.352 -10.336  1.00 95.50           C  
ATOM   1923  N   MET A 244      23.031  -6.266 -14.367  1.00 95.81           N  
ATOM   1924  CA  MET A 244      22.422  -5.070 -14.953  1.00 95.81           C  
ATOM   1925  C   MET A 244      21.703  -4.246 -13.883  1.00 95.81           C  
ATOM   1926  CB  MET A 244      21.438  -5.453 -16.062  1.00 95.81           C  
ATOM   1927  O   MET A 244      20.828  -4.754 -13.188  1.00 95.81           O  
ATOM   1928  CG  MET A 244      22.109  -6.004 -17.312  1.00 95.81           C  
ATOM   1929  SD  MET A 244      20.906  -6.367 -18.641  1.00 95.81           S  
ATOM   1930  CE  MET A 244      22.016  -6.383 -20.078  1.00 95.81           C  
ATOM   1931  N   ASN A 245      22.188  -3.049 -13.773  1.00 96.94           N  
ATOM   1932  CA  ASN A 245      21.484  -2.137 -12.875  1.00 96.94           C  
ATOM   1933  C   ASN A 245      20.453  -1.295 -13.625  1.00 96.94           C  
ATOM   1934  CB  ASN A 245      22.469  -1.234 -12.141  1.00 96.94           C  
ATOM   1935  O   ASN A 245      20.734  -0.806 -14.727  1.00 96.94           O  
ATOM   1936  CG  ASN A 245      23.344  -1.996 -11.156  1.00 96.94           C  
ATOM   1937  ND2 ASN A 245      24.422  -1.372 -10.711  1.00 96.94           N  
ATOM   1938  OD1 ASN A 245      23.031  -3.137 -10.797  1.00 96.94           O  
ATOM   1939  N   TYR A 246      19.312  -1.063 -13.047  1.00 97.50           N  
ATOM   1940  CA  TYR A 246      18.203  -0.368 -13.688  1.00 97.50           C  
ATOM   1941  C   TYR A 246      17.906   0.951 -12.984  1.00 97.50           C  
ATOM   1942  CB  TYR A 246      16.953  -1.248 -13.703  1.00 97.50           C  
ATOM   1943  O   TYR A 246      17.938   1.028 -11.758  1.00 97.50           O  
ATOM   1944  CG  TYR A 246      17.188  -2.633 -14.250  1.00 97.50           C  
ATOM   1945  CD1 TYR A 246      17.172  -2.867 -15.625  1.00 97.50           C  
ATOM   1946  CD2 TYR A 246      17.422  -3.709 -13.406  1.00 97.50           C  
ATOM   1947  CE1 TYR A 246      17.391  -4.141 -16.141  1.00 97.50           C  
ATOM   1948  CE2 TYR A 246      17.625  -4.988 -13.906  1.00 97.50           C  
ATOM   1949  OH  TYR A 246      17.828  -6.457 -15.773  1.00 97.50           O  
ATOM   1950  CZ  TYR A 246      17.609  -5.195 -15.273  1.00 97.50           C  
ATOM   1951  N   TYR A 247      17.547   1.884 -13.844  1.00 96.88           N  
ATOM   1952  CA  TYR A 247      17.266   3.230 -13.359  1.00 96.88           C  
ATOM   1953  C   TYR A 247      16.016   3.797 -14.008  1.00 96.88           C  
ATOM   1954  CB  TYR A 247      18.469   4.156 -13.625  1.00 96.88           C  
ATOM   1955  O   TYR A 247      15.555   3.283 -15.031  1.00 96.88           O  
ATOM   1956  CG  TYR A 247      19.766   3.662 -13.039  1.00 96.88           C  
ATOM   1957  CD1 TYR A 247      20.172   4.062 -11.766  1.00 96.88           C  
ATOM   1958  CD2 TYR A 247      20.578   2.795 -13.750  1.00 96.88           C  
ATOM   1959  CE1 TYR A 247      21.359   3.613 -11.219  1.00 96.88           C  
ATOM   1960  CE2 TYR A 247      21.781   2.338 -13.211  1.00 96.88           C  
ATOM   1961  OH  TYR A 247      23.344   2.301 -11.414  1.00 96.88           O  
ATOM   1962  CZ  TYR A 247      22.172   2.752 -11.945  1.00 96.88           C  
ATOM   1963  N   TRP A 248      15.477   4.879 -13.453  1.00 95.88           N  
ATOM   1964  CA  TRP A 248      14.312   5.539 -14.016  1.00 95.88           C  
ATOM   1965  C   TRP A 248      14.422   7.055 -13.875  1.00 95.88           C  
ATOM   1966  CB  TRP A 248      13.031   5.043 -13.336  1.00 95.88           C  
ATOM   1967  O   TRP A 248      15.102   7.555 -12.977  1.00 95.88           O  
ATOM   1968  CG  TRP A 248      12.977   5.312 -11.859  1.00 95.88           C  
ATOM   1969  CD1 TRP A 248      13.469   4.516 -10.859  1.00 95.88           C  
ATOM   1970  CD2 TRP A 248      12.398   6.453 -11.219  1.00 95.88           C  
ATOM   1971  CE2 TRP A 248      12.578   6.285  -9.828  1.00 95.88           C  
ATOM   1972  CE3 TRP A 248      11.758   7.605 -11.688  1.00 95.88           C  
ATOM   1973  NE1 TRP A 248      13.227   5.098  -9.641  1.00 95.88           N  
ATOM   1974  CH2 TRP A 248      11.500   8.344  -9.391  1.00 95.88           C  
ATOM   1975  CZ2 TRP A 248      12.125   7.230  -8.906  1.00 95.88           C  
ATOM   1976  CZ3 TRP A 248      11.305   8.539 -10.766  1.00 95.88           C  
ATOM   1977  N   THR A 249      13.844   7.730 -14.852  1.00 95.19           N  
ATOM   1978  CA  THR A 249      13.789   9.188 -14.812  1.00 95.19           C  
ATOM   1979  C   THR A 249      12.398   9.688 -15.180  1.00 95.19           C  
ATOM   1980  CB  THR A 249      14.836   9.812 -15.750  1.00 95.19           C  
ATOM   1981  O   THR A 249      11.812   9.227 -16.156  1.00 95.19           O  
ATOM   1982  CG2 THR A 249      14.859  11.328 -15.625  1.00 95.19           C  
ATOM   1983  OG1 THR A 249      16.141   9.297 -15.430  1.00 95.19           O  
ATOM   1984  N   LEU A 250      11.844  10.586 -14.336  1.00 94.69           N  
ATOM   1985  CA  LEU A 250      10.570  11.227 -14.641  1.00 94.69           C  
ATOM   1986  C   LEU A 250      10.781  12.562 -15.336  1.00 94.69           C  
ATOM   1987  CB  LEU A 250       9.750  11.430 -13.367  1.00 94.69           C  
ATOM   1988  O   LEU A 250      11.422  13.461 -14.789  1.00 94.69           O  
ATOM   1989  CG  LEU A 250       9.039  10.188 -12.820  1.00 94.69           C  
ATOM   1990  CD1 LEU A 250       8.516  10.461 -11.406  1.00 94.69           C  
ATOM   1991  CD2 LEU A 250       7.895   9.773 -13.742  1.00 94.69           C  
ATOM   1992  N   LEU A 251      10.258  12.742 -16.578  1.00 95.56           N  
ATOM   1993  CA  LEU A 251      10.430  13.953 -17.359  1.00 95.56           C  
ATOM   1994  C   LEU A 251       9.172  14.812 -17.312  1.00 95.56           C  
ATOM   1995  CB  LEU A 251      10.766  13.609 -18.812  1.00 95.56           C  
ATOM   1996  O   LEU A 251       8.078  14.352 -17.656  1.00 95.56           O  
ATOM   1997  CG  LEU A 251      12.078  12.859 -19.047  1.00 95.56           C  
ATOM   1998  CD1 LEU A 251      12.258  12.555 -20.531  1.00 95.56           C  
ATOM   1999  CD2 LEU A 251      13.258  13.672 -18.516  1.00 95.56           C  
ATOM   2000  N   GLU A 252       9.305  16.031 -16.812  1.00 95.00           N  
ATOM   2001  CA  GLU A 252       8.195  16.984 -16.891  1.00 95.00           C  
ATOM   2002  C   GLU A 252       8.000  17.484 -18.312  1.00 95.00           C  
ATOM   2003  CB  GLU A 252       8.438  18.156 -15.938  1.00 95.00           C  
ATOM   2004  O   GLU A 252       8.922  17.438 -19.125  1.00 95.00           O  
ATOM   2005  CG  GLU A 252       8.484  17.750 -14.469  1.00 95.00           C  
ATOM   2006  CD  GLU A 252       8.758  18.922 -13.531  1.00 95.00           C  
ATOM   2007  OE1 GLU A 252       8.602  18.766 -12.305  1.00 95.00           O  
ATOM   2008  OE2 GLU A 252       9.141  20.000 -14.039  1.00 95.00           O  
ATOM   2009  N   PRO A 253       6.770  18.000 -18.516  1.00 94.81           N  
ATOM   2010  CA  PRO A 253       6.543  18.562 -19.844  1.00 94.81           C  
ATOM   2011  C   PRO A 253       7.570  19.625 -20.219  1.00 94.81           C  
ATOM   2012  CB  PRO A 253       5.141  19.172 -19.734  1.00 94.81           C  
ATOM   2013  O   PRO A 253       7.828  20.547 -19.453  1.00 94.81           O  
ATOM   2014  CG  PRO A 253       4.473  18.391 -18.641  1.00 94.81           C  
ATOM   2015  CD  PRO A 253       5.496  18.062 -17.609  1.00 94.81           C  
ATOM   2016  N   GLY A 254       8.297  19.391 -21.391  1.00 94.31           N  
ATOM   2017  CA  GLY A 254       9.281  20.344 -21.875  1.00 94.31           C  
ATOM   2018  C   GLY A 254      10.703  20.000 -21.453  1.00 94.31           C  
ATOM   2019  O   GLY A 254      11.656  20.641 -21.906  1.00 94.31           O  
ATOM   2020  N   ASP A 255      10.836  19.000 -20.531  1.00 95.56           N  
ATOM   2021  CA  ASP A 255      12.133  18.547 -20.062  1.00 95.56           C  
ATOM   2022  C   ASP A 255      12.805  17.625 -21.078  1.00 95.56           C  
ATOM   2023  CB  ASP A 255      12.000  17.828 -18.719  1.00 95.56           C  
ATOM   2024  O   ASP A 255      12.125  16.953 -21.859  1.00 95.56           O  
ATOM   2025  CG  ASP A 255      11.773  18.781 -17.547  1.00 95.56           C  
ATOM   2026  OD1 ASP A 255      11.781  20.000 -17.766  1.00 95.56           O  
ATOM   2027  OD2 ASP A 255      11.602  18.281 -16.422  1.00 95.56           O  
ATOM   2028  N   THR A 256      14.125  17.547 -21.094  1.00 96.06           N  
ATOM   2029  CA  THR A 256      14.898  16.734 -22.031  1.00 96.06           C  
ATOM   2030  C   THR A 256      15.797  15.750 -21.281  1.00 96.06           C  
ATOM   2031  CB  THR A 256      15.766  17.625 -22.953  1.00 96.06           C  
ATOM   2032  O   THR A 256      16.344  16.078 -20.219  1.00 96.06           O  
ATOM   2033  CG2 THR A 256      16.500  16.781 -23.984  1.00 96.06           C  
ATOM   2034  OG1 THR A 256      14.922  18.547 -23.625  1.00 96.06           O  
ATOM   2035  N   ILE A 257      15.891  14.586 -21.750  1.00 96.69           N  
ATOM   2036  CA  ILE A 257      16.844  13.617 -21.219  1.00 96.69           C  
ATOM   2037  C   ILE A 257      17.859  13.266 -22.297  1.00 96.69           C  
ATOM   2038  CB  ILE A 257      16.125  12.336 -20.719  1.00 96.69           C  
ATOM   2039  O   ILE A 257      17.500  13.070 -23.469  1.00 96.69           O  
ATOM   2040  CG1 ILE A 257      17.125  11.398 -20.047  1.00 96.69           C  
ATOM   2041  CG2 ILE A 257      15.414  11.633 -21.875  1.00 96.69           C  
ATOM   2042  CD1 ILE A 257      16.484  10.242 -19.297  1.00 96.69           C  
ATOM   2043  N   ILE A 258      19.156  13.297 -21.891  1.00 97.31           N  
ATOM   2044  CA  ILE A 258      20.250  13.047 -22.828  1.00 97.31           C  
ATOM   2045  C   ILE A 258      21.062  11.836 -22.359  1.00 97.31           C  
ATOM   2046  CB  ILE A 258      21.172  14.281 -22.969  1.00 97.31           C  
ATOM   2047  O   ILE A 258      21.469  11.758 -21.203  1.00 97.31           O  
ATOM   2048  CG1 ILE A 258      20.344  15.508 -23.391  1.00 97.31           C  
ATOM   2049  CG2 ILE A 258      22.297  14.008 -23.953  1.00 97.31           C  
ATOM   2050  CD1 ILE A 258      21.109  16.828 -23.281  1.00 97.31           C  
ATOM   2051  N   PHE A 259      21.266  10.906 -23.297  1.00 97.19           N  
ATOM   2052  CA  PHE A 259      22.109   9.742 -23.031  1.00 97.19           C  
ATOM   2053  C   PHE A 259      23.422   9.836 -23.797  1.00 97.19           C  
ATOM   2054  CB  PHE A 259      21.375   8.453 -23.406  1.00 97.19           C  
ATOM   2055  O   PHE A 259      23.438  10.039 -25.000  1.00 97.19           O  
ATOM   2056  CG  PHE A 259      20.156   8.188 -22.578  1.00 97.19           C  
ATOM   2057  CD1 PHE A 259      20.234   7.488 -21.375  1.00 97.19           C  
ATOM   2058  CD2 PHE A 259      18.906   8.633 -23.000  1.00 97.19           C  
ATOM   2059  CE1 PHE A 259      19.109   7.238 -20.609  1.00 97.19           C  
ATOM   2060  CE2 PHE A 259      17.766   8.391 -22.234  1.00 97.19           C  
ATOM   2061  CZ  PHE A 259      17.875   7.691 -21.047  1.00 97.19           C  
ATOM   2062  N   GLU A 260      24.500   9.781 -23.094  1.00 96.75           N  
ATOM   2063  CA  GLU A 260      25.844   9.695 -23.672  1.00 96.75           C  
ATOM   2064  C   GLU A 260      26.594   8.469 -23.156  1.00 96.75           C  
ATOM   2065  CB  GLU A 260      26.641  10.961 -23.359  1.00 96.75           C  
ATOM   2066  O   GLU A 260      26.734   8.281 -21.953  1.00 96.75           O  
ATOM   2067  CG  GLU A 260      27.984  11.039 -24.078  1.00 96.75           C  
ATOM   2068  CD  GLU A 260      28.781  12.289 -23.734  1.00 96.75           C  
ATOM   2069  OE1 GLU A 260      29.859  12.508 -24.328  1.00 96.75           O  
ATOM   2070  OE2 GLU A 260      28.312  13.070 -22.875  1.00 96.75           O  
ATOM   2071  N   ALA A 261      27.016   7.617 -24.141  1.00 96.81           N  
ATOM   2072  CA  ALA A 261      27.656   6.383 -23.703  1.00 96.81           C  
ATOM   2073  C   ALA A 261      28.625   5.859 -24.766  1.00 96.81           C  
ATOM   2074  CB  ALA A 261      26.609   5.320 -23.375  1.00 96.81           C  
ATOM   2075  O   ALA A 261      28.375   6.000 -25.969  1.00 96.81           O  
ATOM   2076  N   ASN A 262      29.734   5.328 -24.328  1.00 94.69           N  
ATOM   2077  CA  ASN A 262      30.672   4.680 -25.250  1.00 94.69           C  
ATOM   2078  C   ASN A 262      30.656   3.162 -25.062  1.00 94.69           C  
ATOM   2079  CB  ASN A 262      32.062   5.234 -25.047  1.00 94.69           C  
ATOM   2080  O   ASN A 262      31.500   2.465 -25.625  1.00 94.69           O  
ATOM   2081  CG  ASN A 262      32.656   4.914 -23.688  1.00 94.69           C  
ATOM   2082  ND2 ASN A 262      33.938   5.215 -23.500  1.00 94.69           N  
ATOM   2083  OD1 ASN A 262      31.953   4.398 -22.812  1.00 94.69           O  
ATOM   2084  N   GLY A 263      29.594   2.633 -24.219  1.00 94.75           N  
ATOM   2085  CA  GLY A 263      29.328   1.221 -23.984  1.00 94.75           C  
ATOM   2086  C   GLY A 263      28.484   0.960 -22.766  1.00 94.75           C  
ATOM   2087  O   GLY A 263      28.219   1.876 -21.984  1.00 94.75           O  
ATOM   2088  N   ASN A 264      27.828  -0.184 -22.578  1.00 95.94           N  
ATOM   2089  CA  ASN A 264      27.203  -0.763 -21.391  1.00 95.94           C  
ATOM   2090  C   ASN A 264      25.844  -0.128 -21.125  1.00 95.94           C  
ATOM   2091  CB  ASN A 264      28.109  -0.622 -20.172  1.00 95.94           C  
ATOM   2092  O   ASN A 264      25.266  -0.340 -20.062  1.00 95.94           O  
ATOM   2093  CG  ASN A 264      29.391  -1.423 -20.297  1.00 95.94           C  
ATOM   2094  ND2 ASN A 264      29.422  -2.592 -19.672  1.00 95.94           N  
ATOM   2095  OD1 ASN A 264      30.344  -0.994 -20.969  1.00 95.94           O  
ATOM   2096  N   LEU A 265      25.297   0.743 -22.047  1.00 96.56           N  
ATOM   2097  CA  LEU A 265      23.984   1.347 -21.875  1.00 96.56           C  
ATOM   2098  C   LEU A 265      22.891   0.354 -22.234  1.00 96.56           C  
ATOM   2099  CB  LEU A 265      23.859   2.602 -22.750  1.00 96.56           C  
ATOM   2100  O   LEU A 265      22.922  -0.281 -23.281  1.00 96.56           O  
ATOM   2101  CG  LEU A 265      22.469   3.262 -22.781  1.00 96.56           C  
ATOM   2102  CD1 LEU A 265      22.141   3.840 -21.406  1.00 96.56           C  
ATOM   2103  CD2 LEU A 265      22.422   4.344 -23.844  1.00 96.56           C  
ATOM   2104  N   ILE A 266      22.047   0.081 -21.344  1.00 96.50           N  
ATOM   2105  CA  ILE A 266      20.750  -0.511 -21.656  1.00 96.50           C  
ATOM   2106  C   ILE A 266      19.750   0.591 -21.969  1.00 96.50           C  
ATOM   2107  CB  ILE A 266      20.234  -1.381 -20.484  1.00 96.50           C  
ATOM   2108  O   ILE A 266      19.281   1.304 -21.078  1.00 96.50           O  
ATOM   2109  CG1 ILE A 266      21.312  -2.385 -20.047  1.00 96.50           C  
ATOM   2110  CG2 ILE A 266      18.938  -2.100 -20.875  1.00 96.50           C  
ATOM   2111  CD1 ILE A 266      21.781  -3.301 -21.172  1.00 96.50           C  
ATOM   2112  N   ALA A 267      19.484   0.729 -23.312  1.00 95.75           N  
ATOM   2113  CA  ALA A 267      18.797   1.904 -23.828  1.00 95.75           C  
ATOM   2114  C   ALA A 267      17.281   1.744 -23.719  1.00 95.75           C  
ATOM   2115  CB  ALA A 267      19.203   2.156 -25.281  1.00 95.75           C  
ATOM   2116  O   ALA A 267      16.750   0.633 -23.844  1.00 95.75           O  
ATOM   2117  N   PRO A 268      16.609   2.826 -23.469  1.00 96.25           N  
ATOM   2118  CA  PRO A 268      15.148   2.791 -23.469  1.00 96.25           C  
ATOM   2119  C   PRO A 268      14.570   2.586 -24.875  1.00 96.25           C  
ATOM   2120  CB  PRO A 268      14.758   4.160 -22.922  1.00 96.25           C  
ATOM   2121  O   PRO A 268      14.984   3.266 -25.812  1.00 96.25           O  
ATOM   2122  CG  PRO A 268      15.930   5.039 -23.203  1.00 96.25           C  
ATOM   2123  CD  PRO A 268      17.172   4.188 -23.266  1.00 96.25           C  
ATOM   2124  N   TRP A 269      13.672   1.612 -25.000  1.00 95.19           N  
ATOM   2125  CA  TRP A 269      12.930   1.406 -26.234  1.00 95.19           C  
ATOM   2126  C   TRP A 269      11.539   2.023 -26.141  1.00 95.19           C  
ATOM   2127  CB  TRP A 269      12.820  -0.087 -26.547  1.00 95.19           C  
ATOM   2128  O   TRP A 269      11.133   2.787 -27.016  1.00 95.19           O  
ATOM   2129  CG  TRP A 269      12.195  -0.381 -27.891  1.00 95.19           C  
ATOM   2130  CD1 TRP A 269      12.086   0.468 -28.953  1.00 95.19           C  
ATOM   2131  CD2 TRP A 269      11.578  -1.610 -28.281  1.00 95.19           C  
ATOM   2132  CE2 TRP A 269      11.125  -1.436 -29.609  1.00 95.19           C  
ATOM   2133  CE3 TRP A 269      11.375  -2.844 -27.656  1.00 95.19           C  
ATOM   2134  NE1 TRP A 269      11.445  -0.161 -29.984  1.00 95.19           N  
ATOM   2135  CH2 TRP A 269      10.289  -3.648 -29.672  1.00 95.19           C  
ATOM   2136  CZ2 TRP A 269      10.477  -2.451 -30.312  1.00 95.19           C  
ATOM   2137  CZ3 TRP A 269      10.727  -3.854 -28.359  1.00 95.19           C  
ATOM   2138  N   TYR A 270      10.859   1.845 -25.078  1.00 95.69           N  
ATOM   2139  CA  TYR A 270       9.555   2.424 -24.797  1.00 95.69           C  
ATOM   2140  C   TYR A 270       9.609   3.316 -23.562  1.00 95.69           C  
ATOM   2141  CB  TYR A 270       8.508   1.322 -24.594  1.00 95.69           C  
ATOM   2142  O   TYR A 270      10.438   3.098 -22.672  1.00 95.69           O  
ATOM   2143  CG  TYR A 270       8.062   0.667 -25.875  1.00 95.69           C  
ATOM   2144  CD1 TYR A 270       6.941   1.122 -26.562  1.00 95.69           C  
ATOM   2145  CD2 TYR A 270       8.766  -0.409 -26.406  1.00 95.69           C  
ATOM   2146  CE1 TYR A 270       6.527   0.520 -27.750  1.00 95.69           C  
ATOM   2147  CE2 TYR A 270       8.359  -1.020 -27.594  1.00 95.69           C  
ATOM   2148  OH  TYR A 270       6.840  -1.148 -29.422  1.00 95.69           O  
ATOM   2149  CZ  TYR A 270       7.242  -0.548 -28.250  1.00 95.69           C  
ATOM   2150  N   ALA A 271       8.719   4.316 -23.547  1.00 96.31           N  
ATOM   2151  CA  ALA A 271       8.492   5.180 -22.391  1.00 96.31           C  
ATOM   2152  C   ALA A 271       7.004   5.293 -22.062  1.00 96.31           C  
ATOM   2153  CB  ALA A 271       9.086   6.562 -22.625  1.00 96.31           C  
ATOM   2154  O   ALA A 271       6.160   4.863 -22.859  1.00 96.31           O  
ATOM   2155  N   PHE A 272       6.703   5.879 -20.797  1.00 96.25           N  
ATOM   2156  CA  PHE A 272       5.309   5.879 -20.375  1.00 96.25           C  
ATOM   2157  C   PHE A 272       4.848   7.289 -20.031  1.00 96.25           C  
ATOM   2158  CB  PHE A 272       5.125   4.961 -19.156  1.00 96.25           C  
ATOM   2159  O   PHE A 272       5.430   7.945 -19.156  1.00 96.25           O  
ATOM   2160  CG  PHE A 272       5.621   3.557 -19.375  1.00 96.25           C  
ATOM   2161  CD1 PHE A 272       4.797   2.592 -19.938  1.00 96.25           C  
ATOM   2162  CD2 PHE A 272       6.914   3.201 -19.016  1.00 96.25           C  
ATOM   2163  CE1 PHE A 272       5.254   1.293 -20.141  1.00 96.25           C  
ATOM   2164  CE2 PHE A 272       7.379   1.903 -19.219  1.00 96.25           C  
ATOM   2165  CZ  PHE A 272       6.547   0.951 -19.781  1.00 96.25           C  
ATOM   2166  N   ALA A 273       3.891   7.719 -20.812  1.00 96.00           N  
ATOM   2167  CA  ALA A 273       3.229   8.961 -20.438  1.00 96.00           C  
ATOM   2168  C   ALA A 273       2.191   8.727 -19.328  1.00 96.00           C  
ATOM   2169  CB  ALA A 273       2.572   9.609 -21.656  1.00 96.00           C  
ATOM   2170  O   ALA A 273       1.228   7.984 -19.531  1.00 96.00           O  
ATOM   2171  N   LEU A 274       2.354   9.414 -18.156  1.00 94.25           N  
ATOM   2172  CA  LEU A 274       1.604   9.070 -16.953  1.00 94.25           C  
ATOM   2173  C   LEU A 274       0.428  10.023 -16.766  1.00 94.25           C  
ATOM   2174  CB  LEU A 274       2.516   9.102 -15.727  1.00 94.25           C  
ATOM   2175  O   LEU A 274       0.571  11.234 -16.922  1.00 94.25           O  
ATOM   2176  CG  LEU A 274       3.826   8.328 -15.828  1.00 94.25           C  
ATOM   2177  CD1 LEU A 274       4.680   8.547 -14.586  1.00 94.25           C  
ATOM   2178  CD2 LEU A 274       3.551   6.840 -16.031  1.00 94.25           C  
ATOM   2179  N   SER A 275      -0.654   9.445 -16.484  1.00 91.81           N  
ATOM   2180  CA  SER A 275      -1.810  10.203 -16.016  1.00 91.81           C  
ATOM   2181  C   SER A 275      -2.133   9.875 -14.562  1.00 91.81           C  
ATOM   2182  CB  SER A 275      -3.029   9.914 -16.891  1.00 91.81           C  
ATOM   2183  O   SER A 275      -2.361   8.711 -14.219  1.00 91.81           O  
ATOM   2184  OG  SER A 275      -2.797  10.336 -18.219  1.00 91.81           O  
ATOM   2185  N   ARG A 276      -2.041  10.930 -13.781  1.00 86.56           N  
ATOM   2186  CA  ARG A 276      -2.256  10.711 -12.352  1.00 86.56           C  
ATOM   2187  C   ARG A 276      -3.729  10.867 -11.992  1.00 86.56           C  
ATOM   2188  CB  ARG A 276      -1.407  11.680 -11.523  1.00 86.56           C  
ATOM   2189  O   ARG A 276      -4.418  11.734 -12.531  1.00 86.56           O  
ATOM   2190  CG  ARG A 276       0.090  11.516 -11.734  1.00 86.56           C  
ATOM   2191  CD  ARG A 276       0.891  12.375 -10.766  1.00 86.56           C  
ATOM   2192  NE  ARG A 276       2.328  12.227 -10.969  1.00 86.56           N  
ATOM   2193  NH1 ARG A 276       2.613  10.633  -9.320  1.00 86.56           N  
ATOM   2194  NH2 ARG A 276       4.410  11.344 -10.555  1.00 86.56           N  
ATOM   2195  CZ  ARG A 276       3.113  11.398 -10.281  1.00 86.56           C  
ATOM   2196  N   GLY A 277      -4.293   9.898 -11.258  1.00 71.44           N  
ATOM   2197  CA  GLY A 277      -5.668   9.953 -10.781  1.00 71.44           C  
ATOM   2198  C   GLY A 277      -5.777   9.875  -9.273  1.00 71.44           C  
ATOM   2199  O   GLY A 277      -4.852   9.414  -8.602  1.00 71.44           O  
ATOM   2200  N   LEU A 278      -6.848  10.633  -8.742  1.00 65.38           N  
ATOM   2201  CA  LEU A 278      -7.160  10.656  -7.320  1.00 65.38           C  
ATOM   2202  C   LEU A 278      -7.746   9.320  -6.867  1.00 65.38           C  
ATOM   2203  CB  LEU A 278      -8.141  11.789  -7.004  1.00 65.38           C  
ATOM   2204  O   LEU A 278      -8.578   8.742  -7.559  1.00 65.38           O  
ATOM   2205  CG  LEU A 278      -7.594  13.211  -7.145  1.00 65.38           C  
ATOM   2206  CD1 LEU A 278      -8.742  14.211  -7.258  1.00 65.38           C  
ATOM   2207  CD2 LEU A 278      -6.695  13.562  -5.961  1.00 65.38           C  
ATOM   2208  N   GLY A 279      -6.852   8.492  -6.117  1.00 66.50           N  
ATOM   2209  CA  GLY A 279      -7.488   7.340  -5.488  1.00 66.50           C  
ATOM   2210  C   GLY A 279      -6.945   6.012  -5.988  1.00 66.50           C  
ATOM   2211  O   GLY A 279      -7.582   4.973  -5.809  1.00 66.50           O  
ATOM   2212  N   SER A 280      -5.750   6.035  -6.832  1.00 74.06           N  
ATOM   2213  CA  SER A 280      -5.051   4.828  -7.262  1.00 74.06           C  
ATOM   2214  C   SER A 280      -3.959   4.441  -6.270  1.00 74.06           C  
ATOM   2215  CB  SER A 280      -4.445   5.023  -8.648  1.00 74.06           C  
ATOM   2216  O   SER A 280      -3.461   5.285  -5.523  1.00 74.06           O  
ATOM   2217  OG  SER A 280      -3.840   3.828  -9.109  1.00 74.06           O  
ATOM   2218  N   GLY A 281      -3.748   3.252  -5.996  1.00 86.44           N  
ATOM   2219  CA  GLY A 281      -2.756   2.740  -5.066  1.00 86.44           C  
ATOM   2220  C   GLY A 281      -2.289   1.336  -5.402  1.00 86.44           C  
ATOM   2221  O   GLY A 281      -2.746   0.742  -6.383  1.00 86.44           O  
ATOM   2222  N   ILE A 282      -1.300   0.914  -4.723  1.00 87.00           N  
ATOM   2223  CA  ILE A 282      -0.775  -0.438  -4.891  1.00 87.00           C  
ATOM   2224  C   ILE A 282      -1.148  -1.289  -3.678  1.00 87.00           C  
ATOM   2225  CB  ILE A 282       0.757  -0.429  -5.086  1.00 87.00           C  
ATOM   2226  O   ILE A 282      -0.912  -0.892  -2.535  1.00 87.00           O  
ATOM   2227  CG1 ILE A 282       1.132   0.402  -6.320  1.00 87.00           C  
ATOM   2228  CG2 ILE A 282       1.294  -1.858  -5.203  1.00 87.00           C  
ATOM   2229  CD1 ILE A 282       2.629   0.633  -6.477  1.00 87.00           C  
ATOM   2230  N   ILE A 283      -1.809  -2.449  -3.930  1.00 89.88           N  
ATOM   2231  CA  ILE A 283      -2.137  -3.361  -2.840  1.00 89.88           C  
ATOM   2232  C   ILE A 283      -1.454  -4.707  -3.070  1.00 89.88           C  
ATOM   2233  CB  ILE A 283      -3.664  -3.551  -2.701  1.00 89.88           C  
ATOM   2234  O   ILE A 283      -1.312  -5.152  -4.211  1.00 89.88           O  
ATOM   2235  CG1 ILE A 283      -4.242  -4.172  -3.979  1.00 89.88           C  
ATOM   2236  CG2 ILE A 283      -4.348  -2.219  -2.379  1.00 89.88           C  
ATOM   2237  CD1 ILE A 283      -5.699  -4.598  -3.854  1.00 89.88           C  
ATOM   2238  N   THR A 284      -1.012  -5.215  -2.010  1.00 88.88           N  
ATOM   2239  CA  THR A 284      -0.468  -6.570  -2.037  1.00 88.88           C  
ATOM   2240  C   THR A 284      -1.513  -7.582  -1.578  1.00 88.88           C  
ATOM   2241  CB  THR A 284       0.788  -6.684  -1.152  1.00 88.88           C  
ATOM   2242  O   THR A 284      -1.919  -7.578  -0.414  1.00 88.88           O  
ATOM   2243  CG2 THR A 284       1.433  -8.062  -1.291  1.00 88.88           C  
ATOM   2244  OG1 THR A 284       1.735  -5.684  -1.544  1.00 88.88           O  
ATOM   2245  N   SER A 285      -1.998  -8.414  -2.594  1.00 89.12           N  
ATOM   2246  CA  SER A 285      -3.098  -9.320  -2.285  1.00 89.12           C  
ATOM   2247  C   SER A 285      -3.035 -10.578  -3.145  1.00 89.12           C  
ATOM   2248  CB  SER A 285      -4.441  -8.617  -2.486  1.00 89.12           C  
ATOM   2249  O   SER A 285      -2.643 -10.516  -4.312  1.00 89.12           O  
ATOM   2250  OG  SER A 285      -5.516  -9.500  -2.209  1.00 89.12           O  
ATOM   2251  N   ASN A 286      -3.490 -11.703  -2.510  1.00 87.56           N  
ATOM   2252  CA  ASN A 286      -3.619 -12.961  -3.246  1.00 87.56           C  
ATOM   2253  C   ASN A 286      -5.059 -13.203  -3.693  1.00 87.56           C  
ATOM   2254  CB  ASN A 286      -3.121 -14.133  -2.400  1.00 87.56           C  
ATOM   2255  O   ASN A 286      -5.383 -14.273  -4.207  1.00 87.56           O  
ATOM   2256  CG  ASN A 286      -1.612 -14.148  -2.258  1.00 87.56           C  
ATOM   2257  ND2 ASN A 286      -1.128 -14.719  -1.159  1.00 87.56           N  
ATOM   2258  OD1 ASN A 286      -0.888 -13.656  -3.127  1.00 87.56           O  
ATOM   2259  N   ALA A 287      -5.836 -12.242  -3.508  1.00 87.62           N  
ATOM   2260  CA  ALA A 287      -7.262 -12.383  -3.787  1.00 87.62           C  
ATOM   2261  C   ALA A 287      -7.527 -12.406  -5.289  1.00 87.62           C  
ATOM   2262  CB  ALA A 287      -8.047 -11.242  -3.133  1.00 87.62           C  
ATOM   2263  O   ALA A 287      -6.785 -11.805  -6.070  1.00 87.62           O  
ATOM   2264  N   SER A 288      -8.562 -13.148  -5.691  1.00 87.38           N  
ATOM   2265  CA  SER A 288      -8.922 -13.242  -7.102  1.00 87.38           C  
ATOM   2266  C   SER A 288      -9.820 -12.086  -7.523  1.00 87.38           C  
ATOM   2267  CB  SER A 288      -9.617 -14.570  -7.391  1.00 87.38           C  
ATOM   2268  O   SER A 288     -10.531 -11.516  -6.695  1.00 87.38           O  
ATOM   2269  OG  SER A 288     -10.836 -14.672  -6.668  1.00 87.38           O  
ATOM   2270  N   MET A 289      -9.664 -11.703  -8.773  1.00 85.38           N  
ATOM   2271  CA  MET A 289     -10.492 -10.641  -9.344  1.00 85.38           C  
ATOM   2272  C   MET A 289     -11.883 -11.164  -9.680  1.00 85.38           C  
ATOM   2273  CB  MET A 289      -9.836 -10.062 -10.594  1.00 85.38           C  
ATOM   2274  O   MET A 289     -12.031 -12.250 -10.250  1.00 85.38           O  
ATOM   2275  CG  MET A 289     -10.508  -8.797 -11.109  1.00 85.38           C  
ATOM   2276  SD  MET A 289      -9.719  -8.148 -12.633  1.00 85.38           S  
ATOM   2277  CE  MET A 289     -10.750  -6.688 -12.930  1.00 85.38           C  
ATOM   2278  N   ASP A 290     -12.938 -10.484  -9.297  1.00 82.31           N  
ATOM   2279  CA  ASP A 290     -14.328 -10.836  -9.602  1.00 82.31           C  
ATOM   2280  C   ASP A 290     -15.094  -9.633 -10.141  1.00 82.31           C  
ATOM   2281  CB  ASP A 290     -15.023 -11.391  -8.359  1.00 82.31           C  
ATOM   2282  O   ASP A 290     -14.594  -8.508 -10.094  1.00 82.31           O  
ATOM   2283  CG  ASP A 290     -16.109 -12.406  -8.688  1.00 82.31           C  
ATOM   2284  OD1 ASP A 290     -16.531 -12.477  -9.859  1.00 82.31           O  
ATOM   2285  OD2 ASP A 290     -16.531 -13.141  -7.770  1.00 82.31           O  
ATOM   2286  N   GLU A 291     -16.219  -9.914 -10.898  1.00 85.44           N  
ATOM   2287  CA  GLU A 291     -17.062  -8.844 -11.430  1.00 85.44           C  
ATOM   2288  C   GLU A 291     -17.859  -8.172 -10.320  1.00 85.44           C  
ATOM   2289  CB  GLU A 291     -18.016  -9.398 -12.492  1.00 85.44           C  
ATOM   2290  O   GLU A 291     -18.891  -8.680  -9.883  1.00 85.44           O  
ATOM   2291  CG  GLU A 291     -17.344  -9.688 -13.828  1.00 85.44           C  
ATOM   2292  CD  GLU A 291     -18.312 -10.180 -14.891  1.00 85.44           C  
ATOM   2293  OE1 GLU A 291     -17.859 -10.531 -16.000  1.00 85.44           O  
ATOM   2294  OE2 GLU A 291     -19.531 -10.211 -14.609  1.00 85.44           O  
ATOM   2295  N   CYS A 292     -17.188  -7.375  -9.539  1.00 91.00           N  
ATOM   2296  CA  CYS A 292     -17.859  -6.645  -8.469  1.00 91.00           C  
ATOM   2297  C   CYS A 292     -17.391  -5.195  -8.414  1.00 91.00           C  
ATOM   2298  CB  CYS A 292     -17.609  -7.320  -7.121  1.00 91.00           C  
ATOM   2299  O   CYS A 292     -16.281  -4.883  -8.859  1.00 91.00           O  
ATOM   2300  SG  CYS A 292     -15.875  -7.336  -6.621  1.00 91.00           S  
ATOM   2301  N   ASP A 293     -18.297  -4.355  -8.055  1.00 91.56           N  
ATOM   2302  CA  ASP A 293     -18.031  -2.928  -7.891  1.00 91.56           C  
ATOM   2303  C   ASP A 293     -18.047  -2.531  -6.414  1.00 91.56           C  
ATOM   2304  CB  ASP A 293     -19.047  -2.096  -8.672  1.00 91.56           C  
ATOM   2305  O   ASP A 293     -18.906  -2.975  -5.656  1.00 91.56           O  
ATOM   2306  CG  ASP A 293     -18.891  -2.227 -10.172  1.00 91.56           C  
ATOM   2307  OD1 ASP A 293     -17.750  -2.316 -10.664  1.00 91.56           O  
ATOM   2308  OD2 ASP A 293     -19.922  -2.236 -10.875  1.00 91.56           O  
ATOM   2309  N   THR A 294     -17.000  -1.734  -6.090  1.00 91.25           N  
ATOM   2310  CA  THR A 294     -16.953  -1.314  -4.695  1.00 91.25           C  
ATOM   2311  C   THR A 294     -16.406   0.107  -4.578  1.00 91.25           C  
ATOM   2312  CB  THR A 294     -16.078  -2.270  -3.855  1.00 91.25           C  
ATOM   2313  O   THR A 294     -15.734   0.595  -5.488  1.00 91.25           O  
ATOM   2314  CG2 THR A 294     -14.617  -2.199  -4.277  1.00 91.25           C  
ATOM   2315  OG1 THR A 294     -16.188  -1.910  -2.473  1.00 91.25           O  
ATOM   2316  N   LYS A 295     -16.766   0.730  -3.438  1.00 90.50           N  
ATOM   2317  CA  LYS A 295     -16.234   2.062  -3.152  1.00 90.50           C  
ATOM   2318  C   LYS A 295     -15.008   1.989  -2.252  1.00 90.50           C  
ATOM   2319  CB  LYS A 295     -17.312   2.934  -2.500  1.00 90.50           C  
ATOM   2320  O   LYS A 295     -14.281   2.973  -2.109  1.00 90.50           O  
ATOM   2321  CG  LYS A 295     -18.484   3.252  -3.414  1.00 90.50           C  
ATOM   2322  CD  LYS A 295     -19.500   4.152  -2.723  1.00 90.50           C  
ATOM   2323  CE  LYS A 295     -20.703   4.445  -3.623  1.00 90.50           C  
ATOM   2324  NZ  LYS A 295     -21.703   5.309  -2.941  1.00 90.50           N  
ATOM   2325  N   CYS A 296     -14.828   0.804  -1.688  1.00 91.25           N  
ATOM   2326  CA  CYS A 296     -13.734   0.591  -0.750  1.00 91.25           C  
ATOM   2327  C   CYS A 296     -13.070  -0.760  -0.985  1.00 91.25           C  
ATOM   2328  CB  CYS A 296     -14.234   0.677   0.691  1.00 91.25           C  
ATOM   2329  O   CYS A 296     -13.719  -1.802  -0.895  1.00 91.25           O  
ATOM   2330  SG  CYS A 296     -12.953   0.393   1.929  1.00 91.25           S  
ATOM   2331  N   GLN A 297     -11.734  -0.682  -1.152  1.00 92.38           N  
ATOM   2332  CA  GLN A 297     -10.961  -1.894  -1.421  1.00 92.38           C  
ATOM   2333  C   GLN A 297      -9.812  -2.043  -0.434  1.00 92.38           C  
ATOM   2334  CB  GLN A 297     -10.430  -1.887  -2.854  1.00 92.38           C  
ATOM   2335  O   GLN A 297      -9.078  -1.086  -0.182  1.00 92.38           O  
ATOM   2336  CG  GLN A 297      -9.680  -3.156  -3.238  1.00 92.38           C  
ATOM   2337  CD  GLN A 297     -10.586  -4.371  -3.316  1.00 92.38           C  
ATOM   2338  NE2 GLN A 297     -10.172  -5.465  -2.688  1.00 92.38           N  
ATOM   2339  OE1 GLN A 297     -11.656  -4.328  -3.938  1.00 92.38           O  
ATOM   2340  N   THR A 298      -9.656  -3.316   0.076  1.00 92.19           N  
ATOM   2341  CA  THR A 298      -8.531  -3.676   0.929  1.00 92.19           C  
ATOM   2342  C   THR A 298      -7.797  -4.891   0.372  1.00 92.19           C  
ATOM   2343  CB  THR A 298      -8.992  -3.965   2.369  1.00 92.19           C  
ATOM   2344  O   THR A 298      -8.297  -5.566  -0.533  1.00 92.19           O  
ATOM   2345  CG2 THR A 298      -9.914  -2.867   2.883  1.00 92.19           C  
ATOM   2346  OG1 THR A 298      -9.688  -5.219   2.400  1.00 92.19           O  
ATOM   2347  N   PRO A 299      -6.555  -5.074   0.906  1.00 89.62           N  
ATOM   2348  CA  PRO A 299      -5.844  -6.273   0.456  1.00 89.62           C  
ATOM   2349  C   PRO A 299      -6.625  -7.559   0.731  1.00 89.62           C  
ATOM   2350  CB  PRO A 299      -4.547  -6.238   1.266  1.00 89.62           C  
ATOM   2351  O   PRO A 299      -6.430  -8.562   0.040  1.00 89.62           O  
ATOM   2352  CG  PRO A 299      -4.305  -4.789   1.538  1.00 89.62           C  
ATOM   2353  CD  PRO A 299      -5.629  -4.125   1.784  1.00 89.62           C  
ATOM   2354  N   GLN A 300      -7.484  -7.535   1.722  1.00 91.44           N  
ATOM   2355  CA  GLN A 300      -8.250  -8.711   2.125  1.00 91.44           C  
ATOM   2356  C   GLN A 300      -9.539  -8.828   1.320  1.00 91.44           C  
ATOM   2357  CB  GLN A 300      -8.570  -8.656   3.621  1.00 91.44           C  
ATOM   2358  O   GLN A 300     -10.125  -9.906   1.225  1.00 91.44           O  
ATOM   2359  CG  GLN A 300      -7.340  -8.781   4.512  1.00 91.44           C  
ATOM   2360  CD  GLN A 300      -7.695  -8.930   5.980  1.00 91.44           C  
ATOM   2361  NE2 GLN A 300      -6.691  -8.828   6.848  1.00 91.44           N  
ATOM   2362  OE1 GLN A 300      -8.859  -9.148   6.332  1.00 91.44           O  
ATOM   2363  N   GLY A 301      -9.992  -7.770   0.677  1.00 92.31           N  
ATOM   2364  CA  GLY A 301     -11.203  -7.773  -0.120  1.00 92.31           C  
ATOM   2365  C   GLY A 301     -12.000  -6.488  -0.010  1.00 92.31           C  
ATOM   2366  O   GLY A 301     -11.656  -5.605   0.783  1.00 92.31           O  
ATOM   2367  N   ALA A 302     -13.078  -6.402  -0.840  1.00 92.81           N  
ATOM   2368  CA  ALA A 302     -13.891  -5.191  -0.885  1.00 92.81           C  
ATOM   2369  C   ALA A 302     -14.812  -5.105   0.326  1.00 92.81           C  
ATOM   2370  CB  ALA A 302     -14.703  -5.145  -2.176  1.00 92.81           C  
ATOM   2371  O   ALA A 302     -15.336  -6.121   0.788  1.00 92.81           O  
ATOM   2372  N   ILE A 303     -14.938  -3.869   0.870  1.00 92.00           N  
ATOM   2373  CA  ILE A 303     -15.812  -3.588   2.006  1.00 92.00           C  
ATOM   2374  C   ILE A 303     -17.047  -2.814   1.535  1.00 92.00           C  
ATOM   2375  CB  ILE A 303     -15.070  -2.797   3.105  1.00 92.00           C  
ATOM   2376  O   ILE A 303     -16.922  -1.775   0.883  1.00 92.00           O  
ATOM   2377  CG1 ILE A 303     -13.844  -3.580   3.594  1.00 92.00           C  
ATOM   2378  CG2 ILE A 303     -16.016  -2.475   4.270  1.00 92.00           C  
ATOM   2379  CD1 ILE A 303     -12.938  -2.791   4.527  1.00 92.00           C  
ATOM   2380  N   ASN A 304     -18.203  -3.414   1.726  1.00 88.62           N  
ATOM   2381  CA  ASN A 304     -19.469  -2.729   1.481  1.00 88.62           C  
ATOM   2382  C   ASN A 304     -20.203  -2.426   2.785  1.00 88.62           C  
ATOM   2383  CB  ASN A 304     -20.359  -3.557   0.551  1.00 88.62           C  
ATOM   2384  O   ASN A 304     -20.875  -3.297   3.342  1.00 88.62           O  
ATOM   2385  CG  ASN A 304     -21.516  -2.754  -0.024  1.00 88.62           C  
ATOM   2386  ND2 ASN A 304     -22.359  -3.412  -0.798  1.00 88.62           N  
ATOM   2387  OD1 ASN A 304     -21.625  -1.551   0.225  1.00 88.62           O  
ATOM   2388  N   SER A 305     -19.766  -1.294   3.348  1.00 84.50           N  
ATOM   2389  CA  SER A 305     -20.344  -1.005   4.652  1.00 84.50           C  
ATOM   2390  C   SER A 305     -20.719   0.469   4.777  1.00 84.50           C  
ATOM   2391  CB  SER A 305     -19.391  -1.390   5.773  1.00 84.50           C  
ATOM   2392  O   SER A 305     -20.094   1.329   4.160  1.00 84.50           O  
ATOM   2393  OG  SER A 305     -19.938  -1.071   7.043  1.00 84.50           O  
ATOM   2394  N   SER A 306     -21.828   0.746   5.426  1.00 82.62           N  
ATOM   2395  CA  SER A 306     -22.234   2.115   5.730  1.00 82.62           C  
ATOM   2396  C   SER A 306     -21.703   2.549   7.098  1.00 82.62           C  
ATOM   2397  CB  SER A 306     -23.750   2.258   5.691  1.00 82.62           C  
ATOM   2398  O   SER A 306     -22.000   3.650   7.562  1.00 82.62           O  
ATOM   2399  OG  SER A 306     -24.359   1.407   6.645  1.00 82.62           O  
ATOM   2400  N   LEU A 307     -20.953   1.590   7.715  1.00 86.19           N  
ATOM   2401  CA  LEU A 307     -20.406   1.865   9.039  1.00 86.19           C  
ATOM   2402  C   LEU A 307     -19.188   2.783   8.945  1.00 86.19           C  
ATOM   2403  CB  LEU A 307     -20.016   0.562   9.742  1.00 86.19           C  
ATOM   2404  O   LEU A 307     -18.500   2.801   7.926  1.00 86.19           O  
ATOM   2405  CG  LEU A 307     -21.156  -0.409  10.039  1.00 86.19           C  
ATOM   2406  CD1 LEU A 307     -20.609  -1.726  10.578  1.00 86.19           C  
ATOM   2407  CD2 LEU A 307     -22.141   0.210  11.023  1.00 86.19           C  
ATOM   2408  N   PRO A 308     -18.938   3.471   9.977  1.00 80.69           N  
ATOM   2409  CA  PRO A 308     -17.906   4.504   9.969  1.00 80.69           C  
ATOM   2410  C   PRO A 308     -16.500   3.936  10.180  1.00 80.69           C  
ATOM   2411  CB  PRO A 308     -18.297   5.414  11.133  1.00 80.69           C  
ATOM   2412  O   PRO A 308     -15.508   4.555   9.781  1.00 80.69           O  
ATOM   2413  CG  PRO A 308     -19.094   4.539  12.055  1.00 80.69           C  
ATOM   2414  CD  PRO A 308     -19.828   3.523  11.227  1.00 80.69           C  
ATOM   2415  N   PHE A 309     -16.438   2.684  10.805  1.00 88.19           N  
ATOM   2416  CA  PHE A 309     -15.133   2.111  11.094  1.00 88.19           C  
ATOM   2417  C   PHE A 309     -15.023   0.691  10.555  1.00 88.19           C  
ATOM   2418  CB  PHE A 309     -14.867   2.117  12.602  1.00 88.19           C  
ATOM   2419  O   PHE A 309     -16.047   0.014  10.367  1.00 88.19           O  
ATOM   2420  CG  PHE A 309     -14.984   3.479  13.234  1.00 88.19           C  
ATOM   2421  CD1 PHE A 309     -14.016   4.449  13.008  1.00 88.19           C  
ATOM   2422  CD2 PHE A 309     -16.062   3.785  14.055  1.00 88.19           C  
ATOM   2423  CE1 PHE A 309     -14.125   5.711  13.594  1.00 88.19           C  
ATOM   2424  CE2 PHE A 309     -16.172   5.043  14.641  1.00 88.19           C  
ATOM   2425  CZ  PHE A 309     -15.203   6.004  14.414  1.00 88.19           C  
ATOM   2426  N   GLN A 310     -13.781   0.285  10.258  1.00 91.69           N  
ATOM   2427  CA  GLN A 310     -13.477  -1.084   9.852  1.00 91.69           C  
ATOM   2428  C   GLN A 310     -12.219  -1.598  10.555  1.00 91.69           C  
ATOM   2429  CB  GLN A 310     -13.297  -1.170   8.336  1.00 91.69           C  
ATOM   2430  O   GLN A 310     -11.383  -0.810  10.992  1.00 91.69           O  
ATOM   2431  CG  GLN A 310     -12.078  -0.412   7.816  1.00 91.69           C  
ATOM   2432  CD  GLN A 310     -10.820  -1.254   7.812  1.00 91.69           C  
ATOM   2433  NE2 GLN A 310      -9.664  -0.594   7.766  1.00 91.69           N  
ATOM   2434  OE1 GLN A 310     -10.883  -2.486   7.859  1.00 91.69           O  
ATOM   2435  N   ASN A 311     -12.227  -2.957  10.789  1.00 91.50           N  
ATOM   2436  CA  ASN A 311     -11.062  -3.586  11.414  1.00 91.50           C  
ATOM   2437  C   ASN A 311     -10.461  -4.656  10.508  1.00 91.50           C  
ATOM   2438  CB  ASN A 311     -11.438  -4.184  12.766  1.00 91.50           C  
ATOM   2439  O   ASN A 311      -9.867  -5.625  10.992  1.00 91.50           O  
ATOM   2440  CG  ASN A 311     -12.344  -5.391  12.648  1.00 91.50           C  
ATOM   2441  ND2 ASN A 311     -12.461  -6.156  13.727  1.00 91.50           N  
ATOM   2442  OD1 ASN A 311     -12.938  -5.637  11.586  1.00 91.50           O  
ATOM   2443  N   ILE A 312     -10.609  -4.562   9.250  1.00 90.19           N  
ATOM   2444  CA  ILE A 312     -10.188  -5.535   8.242  1.00 90.19           C  
ATOM   2445  C   ILE A 312      -8.727  -5.293   7.879  1.00 90.19           C  
ATOM   2446  CB  ILE A 312     -11.070  -5.465   6.980  1.00 90.19           C  
ATOM   2447  O   ILE A 312      -7.895  -6.203   7.973  1.00 90.19           O  
ATOM   2448  CG1 ILE A 312     -12.531  -5.801   7.332  1.00 90.19           C  
ATOM   2449  CG2 ILE A 312     -10.539  -6.402   5.895  1.00 90.19           C  
ATOM   2450  CD1 ILE A 312     -13.523  -5.496   6.219  1.00 90.19           C  
ATOM   2451  N   HIS A 313      -8.383  -4.094   7.363  1.00 88.75           N  
ATOM   2452  CA  HIS A 313      -6.996  -3.787   7.023  1.00 88.75           C  
ATOM   2453  C   HIS A 313      -6.727  -2.289   7.098  1.00 88.75           C  
ATOM   2454  CB  HIS A 313      -6.660  -4.312   5.625  1.00 88.75           C  
ATOM   2455  O   HIS A 313      -7.570  -1.482   6.699  1.00 88.75           O  
ATOM   2456  CG  HIS A 313      -5.191  -4.418   5.359  1.00 88.75           C  
ATOM   2457  CD2 HIS A 313      -4.363  -5.488   5.352  1.00 88.75           C  
ATOM   2458  ND1 HIS A 313      -4.410  -3.322   5.062  1.00 88.75           N  
ATOM   2459  CE1 HIS A 313      -3.160  -3.717   4.879  1.00 88.75           C  
ATOM   2460  NE2 HIS A 313      -3.105  -5.027   5.051  1.00 88.75           N  
ATOM   2461  N   PRO A 314      -5.582  -1.903   7.602  1.00 84.25           N  
ATOM   2462  CA  PRO A 314      -5.242  -0.485   7.727  1.00 84.25           C  
ATOM   2463  C   PRO A 314      -5.023   0.194   6.379  1.00 84.25           C  
ATOM   2464  CB  PRO A 314      -3.947  -0.506   8.547  1.00 84.25           C  
ATOM   2465  O   PRO A 314      -5.207   1.407   6.254  1.00 84.25           O  
ATOM   2466  CG  PRO A 314      -3.426  -1.898   8.398  1.00 84.25           C  
ATOM   2467  CD  PRO A 314      -4.590  -2.822   8.180  1.00 84.25           C  
ATOM   2468  N   PHE A 315      -4.566  -0.591   5.398  1.00 84.94           N  
ATOM   2469  CA  PHE A 315      -4.375  -0.038   4.062  1.00 84.94           C  
ATOM   2470  C   PHE A 315      -5.645  -0.183   3.232  1.00 84.94           C  
ATOM   2471  CB  PHE A 315      -3.205  -0.728   3.354  1.00 84.94           C  
ATOM   2472  O   PHE A 315      -6.121  -1.297   3.002  1.00 84.94           O  
ATOM   2473  CG  PHE A 315      -2.883  -0.143   2.006  1.00 84.94           C  
ATOM   2474  CD1 PHE A 315      -3.365  -0.732   0.843  1.00 84.94           C  
ATOM   2475  CD2 PHE A 315      -2.096   0.996   1.899  1.00 84.94           C  
ATOM   2476  CE1 PHE A 315      -3.068  -0.193  -0.407  1.00 84.94           C  
ATOM   2477  CE2 PHE A 315      -1.793   1.540   0.654  1.00 84.94           C  
ATOM   2478  CZ  PHE A 315      -2.279   0.943  -0.498  1.00 84.94           C  
ATOM   2479  N   THR A 316      -6.211   0.964   2.811  1.00 87.31           N  
ATOM   2480  CA  THR A 316      -7.457   0.947   2.055  1.00 87.31           C  
ATOM   2481  C   THR A 316      -7.359   1.854   0.830  1.00 87.31           C  
ATOM   2482  CB  THR A 316      -8.648   1.387   2.928  1.00 87.31           C  
ATOM   2483  O   THR A 316      -6.617   2.838   0.837  1.00 87.31           O  
ATOM   2484  CG2 THR A 316      -8.805   0.477   4.141  1.00 87.31           C  
ATOM   2485  OG1 THR A 316      -8.430   2.730   3.375  1.00 87.31           O  
ATOM   2486  N   ILE A 317      -8.023   1.529  -0.286  1.00 86.31           N  
ATOM   2487  CA  ILE A 317      -8.102   2.336  -1.499  1.00 86.31           C  
ATOM   2488  C   ILE A 317      -9.562   2.674  -1.803  1.00 86.31           C  
ATOM   2489  CB  ILE A 317      -7.457   1.610  -2.701  1.00 86.31           C  
ATOM   2490  O   ILE A 317     -10.422   1.790  -1.814  1.00 86.31           O  
ATOM   2491  CG1 ILE A 317      -5.988   1.298  -2.410  1.00 86.31           C  
ATOM   2492  CG2 ILE A 317      -7.598   2.447  -3.977  1.00 86.31           C  
ATOM   2493  CD1 ILE A 317      -5.320   0.427  -3.465  1.00 86.31           C  
ATOM   2494  N   GLY A 318      -9.875   3.949  -2.020  1.00 86.44           N  
ATOM   2495  CA  GLY A 318     -11.234   4.391  -2.270  1.00 86.44           C  
ATOM   2496  C   GLY A 318     -11.906   4.992  -1.048  1.00 86.44           C  
ATOM   2497  O   GLY A 318     -11.227   5.465  -0.134  1.00 86.44           O  
ATOM   2498  N   GLU A 319     -13.195   5.008  -1.029  1.00 87.25           N  
ATOM   2499  CA  GLU A 319     -13.977   5.527   0.089  1.00 87.25           C  
ATOM   2500  C   GLU A 319     -14.250   4.441   1.123  1.00 87.25           C  
ATOM   2501  CB  GLU A 319     -15.297   6.129  -0.407  1.00 87.25           C  
ATOM   2502  O   GLU A 319     -15.227   3.699   1.005  1.00 87.25           O  
ATOM   2503  CG  GLU A 319     -15.117   7.312  -1.347  1.00 87.25           C  
ATOM   2504  CD  GLU A 319     -16.438   7.891  -1.844  1.00 87.25           C  
ATOM   2505  OE1 GLU A 319     -16.406   8.820  -2.678  1.00 87.25           O  
ATOM   2506  OE2 GLU A 319     -17.500   7.402  -1.396  1.00 87.25           O  
ATOM   2507  N   CYS A 320     -13.289   4.289   2.098  1.00 87.94           N  
ATOM   2508  CA  CYS A 320     -13.383   3.209   3.072  1.00 87.94           C  
ATOM   2509  C   CYS A 320     -13.617   3.758   4.473  1.00 87.94           C  
ATOM   2510  CB  CYS A 320     -12.117   2.357   3.053  1.00 87.94           C  
ATOM   2511  O   CYS A 320     -13.156   4.855   4.801  1.00 87.94           O  
ATOM   2512  SG  CYS A 320     -11.734   1.649   1.434  1.00 87.94           S  
ATOM   2513  N   PRO A 321     -14.461   2.918   5.270  1.00 87.19           N  
ATOM   2514  CA  PRO A 321     -14.523   3.266   6.691  1.00 87.19           C  
ATOM   2515  C   PRO A 321     -13.148   3.324   7.348  1.00 87.19           C  
ATOM   2516  CB  PRO A 321     -15.367   2.137   7.293  1.00 87.19           C  
ATOM   2517  O   PRO A 321     -12.211   2.656   6.891  1.00 87.19           O  
ATOM   2518  CG  PRO A 321     -16.078   1.533   6.133  1.00 87.19           C  
ATOM   2519  CD  PRO A 321     -15.234   1.710   4.902  1.00 87.19           C  
ATOM   2520  N   LYS A 322     -12.992   4.125   8.320  1.00 84.62           N  
ATOM   2521  CA  LYS A 322     -11.695   4.332   8.961  1.00 84.62           C  
ATOM   2522  C   LYS A 322     -11.266   3.102   9.758  1.00 84.62           C  
ATOM   2523  CB  LYS A 322     -11.734   5.559   9.883  1.00 84.62           C  
ATOM   2524  O   LYS A 322     -12.078   2.486  10.445  1.00 84.62           O  
ATOM   2525  CG  LYS A 322     -11.961   6.871   9.148  1.00 84.62           C  
ATOM   2526  CD  LYS A 322     -10.742   7.258   8.312  1.00 84.62           C  
ATOM   2527  CE  LYS A 322     -10.938   8.609   7.637  1.00 84.62           C  
ATOM   2528  NZ  LYS A 322      -9.789   8.953   6.742  1.00 84.62           N  
ATOM   2529  N   TYR A 323     -10.023   2.799   9.633  1.00 85.56           N  
ATOM   2530  CA  TYR A 323      -9.492   1.610  10.297  1.00 85.56           C  
ATOM   2531  C   TYR A 323      -9.297   1.854  11.789  1.00 85.56           C  
ATOM   2532  CB  TYR A 323      -8.156   1.192   9.656  1.00 85.56           C  
ATOM   2533  O   TYR A 323      -8.758   2.885  12.188  1.00 85.56           O  
ATOM   2534  CG  TYR A 323      -7.512   0.004  10.328  1.00 85.56           C  
ATOM   2535  CD1 TYR A 323      -6.504   0.176  11.273  1.00 85.56           C  
ATOM   2536  CD2 TYR A 323      -7.914  -1.292  10.023  1.00 85.56           C  
ATOM   2537  CE1 TYR A 323      -5.902  -0.916  11.891  1.00 85.56           C  
ATOM   2538  CE2 TYR A 323      -7.320  -2.393  10.633  1.00 85.56           C  
ATOM   2539  OH  TYR A 323      -5.727  -3.279  12.180  1.00 85.56           O  
ATOM   2540  CZ  TYR A 323      -6.316  -2.193  11.570  1.00 85.56           C  
ATOM   2541  N   VAL A 324      -9.742   0.939  12.633  1.00 87.12           N  
ATOM   2542  CA  VAL A 324      -9.539   0.934  14.078  1.00 87.12           C  
ATOM   2543  C   VAL A 324      -9.062  -0.446  14.531  1.00 87.12           C  
ATOM   2544  CB  VAL A 324     -10.828   1.329  14.836  1.00 87.12           C  
ATOM   2545  O   VAL A 324      -9.633  -1.465  14.133  1.00 87.12           O  
ATOM   2546  CG1 VAL A 324     -10.586   1.331  16.344  1.00 87.12           C  
ATOM   2547  CG2 VAL A 324     -11.320   2.697  14.367  1.00 87.12           C  
ATOM   2548  N   ARG A 325      -8.000  -0.453  15.250  1.00 85.56           N  
ATOM   2549  CA  ARG A 325      -7.406  -1.701  15.719  1.00 85.56           C  
ATOM   2550  C   ARG A 325      -8.148  -2.238  16.938  1.00 85.56           C  
ATOM   2551  CB  ARG A 325      -5.926  -1.499  16.047  1.00 85.56           C  
ATOM   2552  O   ARG A 325      -7.598  -2.293  18.031  1.00 85.56           O  
ATOM   2553  CG  ARG A 325      -5.152  -2.797  16.219  1.00 85.56           C  
ATOM   2554  CD  ARG A 325      -3.699  -2.539  16.609  1.00 85.56           C  
ATOM   2555  NE  ARG A 325      -2.904  -2.139  15.445  1.00 85.56           N  
ATOM   2556  NH1 ARG A 325      -0.944  -1.846  16.625  1.00 85.56           N  
ATOM   2557  NH2 ARG A 325      -0.987  -1.470  14.375  1.00 85.56           N  
ATOM   2558  CZ  ARG A 325      -1.613  -1.819  15.484  1.00 85.56           C  
ATOM   2559  N   SER A 326      -9.469  -2.264  16.891  1.00 85.69           N  
ATOM   2560  CA  SER A 326     -10.359  -2.781  17.922  1.00 85.69           C  
ATOM   2561  C   SER A 326     -11.195  -3.943  17.406  1.00 85.69           C  
ATOM   2562  CB  SER A 326     -11.273  -1.676  18.438  1.00 85.69           C  
ATOM   2563  O   SER A 326     -11.484  -4.020  16.203  1.00 85.69           O  
ATOM   2564  OG  SER A 326     -10.531  -0.706  19.172  1.00 85.69           O  
ATOM   2565  N   THR A 327     -11.430  -4.891  18.281  1.00 83.69           N  
ATOM   2566  CA  THR A 327     -12.195  -6.074  17.906  1.00 83.69           C  
ATOM   2567  C   THR A 327     -13.688  -5.812  18.016  1.00 83.69           C  
ATOM   2568  CB  THR A 327     -11.812  -7.285  18.781  1.00 83.69           C  
ATOM   2569  O   THR A 327     -14.492  -6.438  17.312  1.00 83.69           O  
ATOM   2570  CG2 THR A 327     -10.367  -7.711  18.531  1.00 83.69           C  
ATOM   2571  OG1 THR A 327     -11.961  -6.934  20.156  1.00 83.69           O  
ATOM   2572  N   LYS A 328     -13.961  -4.816  18.844  1.00 82.88           N  
ATOM   2573  CA  LYS A 328     -15.359  -4.441  19.031  1.00 82.88           C  
ATOM   2574  C   LYS A 328     -15.492  -2.965  19.391  1.00 82.88           C  
ATOM   2575  CB  LYS A 328     -16.000  -5.301  20.125  1.00 82.88           C  
ATOM   2576  O   LYS A 328     -14.711  -2.439  20.188  1.00 82.88           O  
ATOM   2577  CG  LYS A 328     -16.094  -6.777  19.766  1.00 82.88           C  
ATOM   2578  CD  LYS A 328     -16.766  -7.574  20.875  1.00 82.88           C  
ATOM   2579  CE  LYS A 328     -16.828  -9.062  20.547  1.00 82.88           C  
ATOM   2580  NZ  LYS A 328     -17.516  -9.844  21.625  1.00 82.88           N  
ATOM   2581  N   LEU A 329     -16.344  -2.318  18.688  1.00 86.19           N  
ATOM   2582  CA  LEU A 329     -16.719  -0.939  18.969  1.00 86.19           C  
ATOM   2583  C   LEU A 329     -18.234  -0.784  19.000  1.00 86.19           C  
ATOM   2584  CB  LEU A 329     -16.125   0.012  17.938  1.00 86.19           C  
ATOM   2585  O   LEU A 329     -18.859  -0.519  17.969  1.00 86.19           O  
ATOM   2586  CG  LEU A 329     -15.984   1.477  18.359  1.00 86.19           C  
ATOM   2587  CD1 LEU A 329     -14.945   1.617  19.453  1.00 86.19           C  
ATOM   2588  CD2 LEU A 329     -15.625   2.346  17.156  1.00 86.19           C  
ATOM   2589  N   ARG A 330     -18.781  -1.001  20.234  1.00 86.69           N  
ATOM   2590  CA  ARG A 330     -20.234  -1.046  20.375  1.00 86.69           C  
ATOM   2591  C   ARG A 330     -20.781   0.262  20.953  1.00 86.69           C  
ATOM   2592  CB  ARG A 330     -20.656  -2.219  21.266  1.00 86.69           C  
ATOM   2593  O   ARG A 330     -20.250   0.766  21.953  1.00 86.69           O  
ATOM   2594  CG  ARG A 330     -20.484  -3.580  20.609  1.00 86.69           C  
ATOM   2595  CD  ARG A 330     -21.188  -4.676  21.391  1.00 86.69           C  
ATOM   2596  NE  ARG A 330     -21.094  -5.969  20.719  1.00 86.69           N  
ATOM   2597  NH1 ARG A 330     -23.312  -6.547  21.062  1.00 86.69           N  
ATOM   2598  NH2 ARG A 330     -21.906  -7.973  19.938  1.00 86.69           N  
ATOM   2599  CZ  ARG A 330     -22.109  -6.824  20.578  1.00 86.69           C  
ATOM   2600  N   MET A 331     -21.719   0.658  20.312  1.00 81.94           N  
ATOM   2601  CA  MET A 331     -22.375   1.871  20.781  1.00 81.94           C  
ATOM   2602  C   MET A 331     -23.766   1.555  21.328  1.00 81.94           C  
ATOM   2603  CB  MET A 331     -22.484   2.896  19.656  1.00 81.94           C  
ATOM   2604  O   MET A 331     -24.531   0.818  20.703  1.00 81.94           O  
ATOM   2605  CG  MET A 331     -23.047   4.238  20.094  1.00 81.94           C  
ATOM   2606  SD  MET A 331     -23.234   5.418  18.703  1.00 81.94           S  
ATOM   2607  CE  MET A 331     -21.500   5.844  18.406  1.00 81.94           C  
ATOM   2608  N   VAL A 332     -23.984   2.090  22.484  1.00 79.69           N  
ATOM   2609  CA  VAL A 332     -25.234   1.842  23.188  1.00 79.69           C  
ATOM   2610  C   VAL A 332     -26.375   2.605  22.484  1.00 79.69           C  
ATOM   2611  CB  VAL A 332     -25.156   2.242  24.672  1.00 79.69           C  
ATOM   2612  O   VAL A 332     -26.234   3.799  22.203  1.00 79.69           O  
ATOM   2613  CG1 VAL A 332     -24.984   3.752  24.812  1.00 79.69           C  
ATOM   2614  CG2 VAL A 332     -26.406   1.774  25.422  1.00 79.69           C  
ATOM   2615  N   THR A 333     -27.422   1.901  22.094  1.00 69.75           N  
ATOM   2616  CA  THR A 333     -28.609   2.516  21.516  1.00 69.75           C  
ATOM   2617  C   THR A 333     -29.828   2.277  22.391  1.00 69.75           C  
ATOM   2618  CB  THR A 333     -28.859   1.975  20.094  1.00 69.75           C  
ATOM   2619  O   THR A 333     -30.891   2.865  22.156  1.00 69.75           O  
ATOM   2620  CG2 THR A 333     -27.719   2.332  19.141  1.00 69.75           C  
ATOM   2621  OG1 THR A 333     -29.000   0.548  20.141  1.00 69.75           O  
ATOM   2622  N   GLY A 334     -29.531   1.464  23.391  1.00 64.38           N  
ATOM   2623  CA  GLY A 334     -30.578   1.101  24.328  1.00 64.38           C  
ATOM   2624  C   GLY A 334     -30.234   1.447  25.766  1.00 64.38           C  
ATOM   2625  O   GLY A 334     -29.312   2.221  26.016  1.00 64.38           O  
ATOM   2626  N   LEU A 335     -31.016   0.974  26.797  1.00 65.31           N  
ATOM   2627  CA  LEU A 335     -30.828   1.300  28.203  1.00 65.31           C  
ATOM   2628  C   LEU A 335     -30.062   0.198  28.922  1.00 65.31           C  
ATOM   2629  CB  LEU A 335     -32.188   1.513  28.891  1.00 65.31           C  
ATOM   2630  O   LEU A 335     -29.859  -0.886  28.375  1.00 65.31           O  
ATOM   2631  CG  LEU A 335     -33.094   2.562  28.266  1.00 65.31           C  
ATOM   2632  CD1 LEU A 335     -34.531   2.438  28.828  1.00 65.31           C  
ATOM   2633  CD2 LEU A 335     -32.562   3.965  28.500  1.00 65.31           C  
ATOM   2634  N   ARG A 336     -29.734   0.506  30.062  1.00 68.62           N  
ATOM   2635  CA  ARG A 336     -29.125  -0.513  30.906  1.00 68.62           C  
ATOM   2636  C   ARG A 336     -30.094  -1.658  31.188  1.00 68.62           C  
ATOM   2637  CB  ARG A 336     -28.656   0.097  32.219  1.00 68.62           C  
ATOM   2638  O   ARG A 336     -31.281  -1.430  31.391  1.00 68.62           O  
ATOM   2639  CG  ARG A 336     -27.375   0.906  32.125  1.00 68.62           C  
ATOM   2640  CD  ARG A 336     -26.844   1.342  33.469  1.00 68.62           C  
ATOM   2641  NE  ARG A 336     -25.578   2.057  33.375  1.00 68.62           N  
ATOM   2642  NH1 ARG A 336     -25.344   2.408  35.625  1.00 68.62           N  
ATOM   2643  NH2 ARG A 336     -23.750   3.182  34.188  1.00 68.62           N  
ATOM   2644  CZ  ARG A 336     -24.891   2.547  34.406  1.00 68.62           C  
ATOM   2645  N   ASN A 337     -29.625  -2.879  31.031  1.00 65.81           N  
ATOM   2646  CA  ASN A 337     -30.438  -4.074  31.172  1.00 65.81           C  
ATOM   2647  C   ASN A 337     -30.188  -4.777  32.500  1.00 65.81           C  
ATOM   2648  CB  ASN A 337     -30.203  -5.039  30.016  1.00 65.81           C  
ATOM   2649  O   ASN A 337     -29.031  -4.902  32.938  1.00 65.81           O  
ATOM   2650  CG  ASN A 337     -31.188  -6.188  29.984  1.00 65.81           C  
ATOM   2651  ND2 ASN A 337     -30.812  -7.281  29.344  1.00 65.81           N  
ATOM   2652  OD1 ASN A 337     -32.281  -6.094  30.547  1.00 65.81           O  
ATOM   2653  N   ILE A 338     -31.234  -5.180  33.250  1.00 59.28           N  
ATOM   2654  CA  ILE A 338     -31.172  -6.051  34.406  1.00 59.28           C  
ATOM   2655  C   ILE A 338     -31.672  -7.445  34.062  1.00 59.28           C  
ATOM   2656  CB  ILE A 338     -31.984  -5.480  35.594  1.00 59.28           C  
ATOM   2657  O   ILE A 338     -32.812  -7.609  33.594  1.00 59.28           O  
ATOM   2658  CG1 ILE A 338     -31.516  -4.066  35.938  1.00 59.28           C  
ATOM   2659  CG2 ILE A 338     -31.906  -6.406  36.812  1.00 59.28           C  
ATOM   2660  CD1 ILE A 338     -32.438  -3.307  36.875  1.00 59.28           C  
ATOM   2661  N   PRO A 339     -30.766  -8.445  33.969  1.00 49.28           N  
ATOM   2662  CA  PRO A 339     -31.141  -9.773  33.469  1.00 49.28           C  
ATOM   2663  C   PRO A 339     -32.312 -10.383  34.250  1.00 49.28           C  
ATOM   2664  CB  PRO A 339     -29.859 -10.594  33.688  1.00 49.28           C  
ATOM   2665  O   PRO A 339     -32.312 -10.344  35.500  1.00 49.28           O  
ATOM   2666  CG  PRO A 339     -28.891  -9.648  34.312  1.00 49.28           C  
ATOM   2667  CD  PRO A 339     -29.594  -8.344  34.562  1.00 49.28           C  
ATOM   2668  N   SER A 340     -33.656 -10.484  33.812  1.00 40.94           N  
ATOM   2669  CA  SER A 340     -34.781 -11.219  34.406  1.00 40.94           C  
ATOM   2670  C   SER A 340     -35.094 -12.484  33.625  1.00 40.94           C  
ATOM   2671  CB  SER A 340     -36.031 -10.336  34.500  1.00 40.94           C  
ATOM   2672  O   SER A 340     -34.875 -12.539  32.406  1.00 40.94           O  
ATOM   2673  OG  SER A 340     -36.656 -10.234  33.250  1.00 40.94           O  
ATOM   2674  N   ILE A 341     -35.219 -13.766  34.250  1.00 35.19           N  
ATOM   2675  CA  ILE A 341     -35.562 -15.141  33.906  1.00 35.19           C  
ATOM   2676  C   ILE A 341     -37.031 -15.227  33.562  1.00 35.19           C  
ATOM   2677  CB  ILE A 341     -35.219 -16.109  35.062  1.00 35.19           C  
ATOM   2678  O   ILE A 341     -37.500 -16.250  33.062  1.00 35.19           O  
ATOM   2679  CG1 ILE A 341     -33.719 -15.984  35.438  1.00 35.19           C  
ATOM   2680  CG2 ILE A 341     -35.562 -17.547  34.688  1.00 35.19           C  
ATOM   2681  CD1 ILE A 341     -33.344 -16.688  36.750  1.00 35.19           C  
ATOM   2682  N   GLN A 342     -37.750 -14.141  32.844  1.00 31.52           N  
ATOM   2683  CA  GLN A 342     -39.062 -14.445  32.312  1.00 31.52           C  
ATOM   2684  C   GLN A 342     -39.344 -13.648  31.047  1.00 31.52           C  
ATOM   2685  CB  GLN A 342     -40.156 -14.148  33.375  1.00 31.52           C  
ATOM   2686  O   GLN A 342     -39.000 -12.477  30.938  1.00 31.52           O  
ATOM   2687  CG  GLN A 342     -40.438 -15.328  34.281  1.00 31.52           C  
ATOM   2688  CD  GLN A 342     -41.531 -15.008  35.312  1.00 31.52           C  
ATOM   2689  NE2 GLN A 342     -41.688 -15.906  36.281  1.00 31.52           N  
ATOM   2690  OE1 GLN A 342     -42.188 -13.961  35.250  1.00 31.52           O  
ATOM   2691  N   SER A 343     -39.500 -14.344  29.781  1.00 30.69           N  
ATOM   2692  CA  SER A 343     -39.812 -14.031  28.391  1.00 30.69           C  
ATOM   2693  C   SER A 343     -41.094 -13.234  28.281  1.00 30.69           C  
ATOM   2694  CB  SER A 343     -39.938 -15.320  27.562  1.00 30.69           C  
ATOM   2695  O   SER A 343     -42.156 -13.703  28.703  1.00 30.69           O  
ATOM   2696  OG  SER A 343     -41.031 -16.094  28.000  1.00 30.69           O  
ATOM   2697  N   ARG A 344     -41.031 -11.883  28.578  1.00 37.34           N  
ATOM   2698  CA  ARG A 344     -42.188 -11.086  28.172  1.00 37.34           C  
ATOM   2699  C   ARG A 344     -41.750  -9.961  27.234  1.00 37.34           C  
ATOM   2700  CB  ARG A 344     -42.906 -10.508  29.391  1.00 37.34           C  
ATOM   2701  O   ARG A 344     -40.719  -9.312  27.453  1.00 37.34           O  
ATOM   2702  CG  ARG A 344     -43.594 -11.555  30.250  1.00 37.34           C  
ATOM   2703  CD  ARG A 344     -44.500 -10.914  31.312  1.00 37.34           C  
ATOM   2704  NE  ARG A 344     -45.438 -11.875  31.859  1.00 37.34           N  
ATOM   2705  NH1 ARG A 344     -45.844 -10.664  33.781  1.00 37.34           N  
ATOM   2706  NH2 ARG A 344     -46.906 -12.672  33.438  1.00 37.34           N  
ATOM   2707  CZ  ARG A 344     -46.062 -11.734  33.031  1.00 37.34           C  
ATOM   2708  N   GLY A 345     -42.188  -9.820  25.859  1.00 35.56           N  
ATOM   2709  CA  GLY A 345     -42.625  -9.594  24.484  1.00 35.56           C  
ATOM   2710  C   GLY A 345     -42.344  -8.195  23.984  1.00 35.56           C  
ATOM   2711  O   GLY A 345     -42.781  -7.211  24.594  1.00 35.56           O  
ATOM   2712  N   LEU A 346     -41.125  -7.703  23.641  1.00 40.66           N  
ATOM   2713  CA  LEU A 346     -40.531  -6.867  22.609  1.00 40.66           C  
ATOM   2714  C   LEU A 346     -41.594  -6.125  21.812  1.00 40.66           C  
ATOM   2715  CB  LEU A 346     -39.688  -7.715  21.656  1.00 40.66           C  
ATOM   2716  O   LEU A 346     -41.406  -4.973  21.406  1.00 40.66           O  
ATOM   2717  CG  LEU A 346     -38.781  -6.949  20.672  1.00 40.66           C  
ATOM   2718  CD1 LEU A 346     -37.625  -6.289  21.406  1.00 40.66           C  
ATOM   2719  CD2 LEU A 346     -38.281  -7.879  19.578  1.00 40.66           C  
ATOM   2720  N   PHE A 347     -43.094  -6.363  22.188  1.00 32.41           N  
ATOM   2721  CA  PHE A 347     -44.188  -5.828  21.375  1.00 32.41           C  
ATOM   2722  C   PHE A 347     -45.094  -4.953  22.203  1.00 32.41           C  
ATOM   2723  CB  PHE A 347     -44.969  -6.961  20.719  1.00 32.41           C  
ATOM   2724  O   PHE A 347     -45.844  -4.117  21.656  1.00 32.41           O  
ATOM   2725  CG  PHE A 347     -44.312  -7.539  19.500  1.00 32.41           C  
ATOM   2726  CD1 PHE A 347     -44.406  -6.891  18.266  1.00 32.41           C  
ATOM   2727  CD2 PHE A 347     -43.594  -8.727  19.578  1.00 32.41           C  
ATOM   2728  CE1 PHE A 347     -43.781  -7.422  17.141  1.00 32.41           C  
ATOM   2729  CE2 PHE A 347     -42.969  -9.266  18.438  1.00 32.41           C  
ATOM   2730  CZ  PHE A 347     -43.062  -8.609  17.219  1.00 32.41           C  
ATOM   2731  N   GLY A 348     -44.906  -4.672  23.500  1.00 36.06           N  
ATOM   2732  CA  GLY A 348     -45.531  -3.795  24.484  1.00 36.06           C  
ATOM   2733  C   GLY A 348     -44.844  -2.443  24.594  1.00 36.06           C  
ATOM   2734  O   GLY A 348     -45.500  -1.426  24.812  1.00 36.06           O  
ATOM   2735  N   ALA A 349     -43.594  -2.096  24.016  1.00 34.12           N  
ATOM   2736  CA  ALA A 349     -42.688  -0.958  23.891  1.00 34.12           C  
ATOM   2737  C   ALA A 349     -42.906  -0.232  22.562  1.00 34.12           C  
ATOM   2738  CB  ALA A 349     -41.219  -1.418  24.000  1.00 34.12           C  
ATOM   2739  O   ALA A 349     -42.812   0.997  22.500  1.00 34.12           O  
ATOM   2740  N   ILE A 350     -43.562  -0.790  21.797  1.00 34.03           N  
ATOM   2741  CA  ILE A 350     -43.906  -0.332  20.453  1.00 34.03           C  
ATOM   2742  C   ILE A 350     -45.344   0.167  20.422  1.00 34.03           C  
ATOM   2743  CB  ILE A 350     -43.688  -1.451  19.406  1.00 34.03           C  
ATOM   2744  O   ILE A 350     -45.625   1.198  19.812  1.00 34.03           O  
ATOM   2745  CG1 ILE A 350     -42.219  -1.855  19.344  1.00 34.03           C  
ATOM   2746  CG2 ILE A 350     -44.219  -1.007  18.031  1.00 34.03           C  
ATOM   2747  CD1 ILE A 350     -41.938  -3.047  18.422  1.00 34.03           C  
ATOM   2748  N   ALA A 351     -46.250   0.009  21.453  1.00 32.31           N  
ATOM   2749  CA  ALA A 351     -47.656   0.375  21.625  1.00 32.31           C  
ATOM   2750  C   ALA A 351     -47.812   1.540  22.594  1.00 32.31           C  
ATOM   2751  CB  ALA A 351     -48.469  -0.827  22.109  1.00 32.31           C  
ATOM   2752  O   ALA A 351     -48.688   2.396  22.438  1.00 32.31           O  
ATOM   2753  N   GLY A 352     -47.000   1.998  23.391  1.00 35.22           N  
ATOM   2754  CA  GLY A 352     -46.906   3.062  24.375  1.00 35.22           C  
ATOM   2755  C   GLY A 352     -46.375   4.371  23.812  1.00 35.22           C  
ATOM   2756  O   GLY A 352     -46.844   5.445  24.188  1.00 35.22           O  
ATOM   2757  N   PHE A 353     -45.719   4.473  22.859  1.00 34.16           N  
ATOM   2758  CA  PHE A 353     -45.281   5.629  22.078  1.00 34.16           C  
ATOM   2759  C   PHE A 353     -46.344   6.051  21.078  1.00 34.16           C  
ATOM   2760  CB  PHE A 353     -43.969   5.320  21.359  1.00 34.16           C  
ATOM   2761  O   PHE A 353     -46.500   7.238  20.781  1.00 34.16           O  
ATOM   2762  CG  PHE A 353     -43.281   6.535  20.797  1.00 34.16           C  
ATOM   2763  CD1 PHE A 353     -43.344   6.828  19.438  1.00 34.16           C  
ATOM   2764  CD2 PHE A 353     -42.562   7.387  21.625  1.00 34.16           C  
ATOM   2765  CE1 PHE A 353     -42.719   7.957  18.922  1.00 34.16           C  
ATOM   2766  CE2 PHE A 353     -41.938   8.516  21.109  1.00 34.16           C  
ATOM   2767  CZ  PHE A 353     -42.000   8.797  19.750  1.00 34.16           C  
ATOM   2768  N   ILE A 354     -47.250   5.348  20.844  1.00 33.91           N  
ATOM   2769  CA  ILE A 354     -48.344   5.477  19.891  1.00 33.91           C  
ATOM   2770  C   ILE A 354     -49.562   6.117  20.562  1.00 33.91           C  
ATOM   2771  CB  ILE A 354     -48.719   4.109  19.281  1.00 33.91           C  
ATOM   2772  O   ILE A 354     -50.219   6.977  19.984  1.00 33.91           O  
ATOM   2773  CG1 ILE A 354     -47.562   3.535  18.469  1.00 33.91           C  
ATOM   2774  CG2 ILE A 354     -49.969   4.238  18.406  1.00 33.91           C  
ATOM   2775  CD1 ILE A 354     -47.844   2.176  17.859  1.00 33.91           C  
ATOM   2776  N   GLU A 355     -49.750   6.520  21.891  1.00 31.09           N  
ATOM   2777  CA  GLU A 355     -50.938   7.070  22.547  1.00 31.09           C  
ATOM   2778  C   GLU A 355     -50.594   8.305  23.375  1.00 31.09           C  
ATOM   2779  CB  GLU A 355     -51.594   6.016  23.438  1.00 31.09           C  
ATOM   2780  O   GLU A 355     -51.406   9.219  23.500  1.00 31.09           O  
ATOM   2781  CG  GLU A 355     -52.562   5.105  22.688  1.00 31.09           C  
ATOM   2782  CD  GLU A 355     -53.188   4.023  23.562  1.00 31.09           C  
ATOM   2783  OE1 GLU A 355     -53.938   3.166  23.047  1.00 31.09           O  
ATOM   2784  OE2 GLU A 355     -52.906   4.031  24.781  1.00 31.09           O  
ATOM   2785  N   GLY A 356     -49.188   8.945  23.297  1.00 32.81           N  
ATOM   2786  CA  GLY A 356     -49.125  10.023  24.266  1.00 32.81           C  
ATOM   2787  C   GLY A 356     -47.844  10.852  24.125  1.00 32.81           C  
ATOM   2788  O   GLY A 356     -47.562  11.703  24.969  1.00 32.81           O  
ATOM   2789  N   GLY A 357     -47.156  10.906  22.844  1.00 36.03           N  
ATOM   2790  CA  GLY A 357     -46.000  11.766  22.641  1.00 36.03           C  
ATOM   2791  C   GLY A 357     -44.875  11.539  23.641  1.00 36.03           C  
ATOM   2792  O   GLY A 357     -44.719  10.422  24.141  1.00 36.03           O  
ATOM   2793  N   TRP A 358     -43.656  12.594  23.922  1.00 35.41           N  
ATOM   2794  CA  TRP A 358     -42.500  12.594  24.812  1.00 35.41           C  
ATOM   2795  C   TRP A 358     -42.875  12.055  26.188  1.00 35.41           C  
ATOM   2796  CB  TRP A 358     -41.938  14.000  24.938  1.00 35.41           C  
ATOM   2797  O   TRP A 358     -42.094  11.344  26.812  1.00 35.41           O  
ATOM   2798  CG  TRP A 358     -40.469  14.094  24.594  1.00 35.41           C  
ATOM   2799  CD1 TRP A 358     -39.906  14.844  23.594  1.00 35.41           C  
ATOM   2800  CD2 TRP A 358     -39.406  13.414  25.250  1.00 35.41           C  
ATOM   2801  CE2 TRP A 358     -38.188  13.789  24.594  1.00 35.41           C  
ATOM   2802  CE3 TRP A 358     -39.312  12.516  26.328  1.00 35.41           C  
ATOM   2803  NE1 TRP A 358     -38.531  14.664  23.594  1.00 35.41           N  
ATOM   2804  CH2 TRP A 358     -36.906  12.430  26.047  1.00 35.41           C  
ATOM   2805  CZ2 TRP A 358     -36.938  13.305  24.984  1.00 35.41           C  
ATOM   2806  CZ3 TRP A 358     -38.094  12.031  26.719  1.00 35.41           C  
ATOM   2807  N   THR A 359     -44.094  12.055  26.562  1.00 35.78           N  
ATOM   2808  CA  THR A 359     -44.688  11.531  27.781  1.00 35.78           C  
ATOM   2809  C   THR A 359     -45.125  10.086  27.594  1.00 35.78           C  
ATOM   2810  CB  THR A 359     -45.906  12.383  28.203  1.00 35.78           C  
ATOM   2811  O   THR A 359     -45.031   9.273  28.500  1.00 35.78           O  
ATOM   2812  CG2 THR A 359     -45.469  13.664  28.906  1.00 35.78           C  
ATOM   2813  OG1 THR A 359     -46.688  12.727  27.047  1.00 35.78           O  
ATOM   2814  N   GLY A 360     -45.438   9.617  26.422  1.00 37.12           N  
ATOM   2815  CA  GLY A 360     -45.719   8.281  25.922  1.00 37.12           C  
ATOM   2816  C   GLY A 360     -44.469   7.449  25.672  1.00 37.12           C  
ATOM   2817  O   GLY A 360     -44.500   6.230  25.859  1.00 37.12           O  
ATOM   2818  N   MET A 361     -43.250   8.094  25.312  1.00 36.69           N  
ATOM   2819  CA  MET A 361     -41.844   7.676  25.219  1.00 36.69           C  
ATOM   2820  C   MET A 361     -41.250   7.453  26.609  1.00 36.69           C  
ATOM   2821  CB  MET A 361     -41.031   8.711  24.469  1.00 36.69           C  
ATOM   2822  O   MET A 361     -40.531   6.492  26.828  1.00 36.69           O  
ATOM   2823  CG  MET A 361     -39.594   8.281  24.203  1.00 36.69           C  
ATOM   2824  SD  MET A 361     -38.594   9.609  23.422  1.00 36.69           S  
ATOM   2825  CE  MET A 361     -38.312  10.680  24.859  1.00 36.69           C  
ATOM   2826  N   ILE A 362     -41.656   8.078  27.641  1.00 37.09           N  
ATOM   2827  CA  ILE A 362     -41.312   7.875  29.047  1.00 37.09           C  
ATOM   2828  C   ILE A 362     -42.156   6.746  29.625  1.00 37.09           C  
ATOM   2829  CB  ILE A 362     -41.531   9.172  29.875  1.00 37.09           C  
ATOM   2830  O   ILE A 362     -41.656   5.887  30.359  1.00 37.09           O  
ATOM   2831  CG1 ILE A 362     -40.500  10.227  29.469  1.00 37.09           C  
ATOM   2832  CG2 ILE A 362     -41.469   8.875  31.375  1.00 37.09           C  
ATOM   2833  CD1 ILE A 362     -39.875  10.969  30.656  1.00 37.09           C  
ATOM   2834  N   ASP A 363     -43.344   6.512  29.078  1.00 35.28           N  
ATOM   2835  CA  ASP A 363     -44.344   5.516  29.484  1.00 35.28           C  
ATOM   2836  C   ASP A 363     -44.125   4.195  28.750  1.00 35.28           C  
ATOM   2837  CB  ASP A 363     -45.750   6.027  29.219  1.00 35.28           C  
ATOM   2838  O   ASP A 363     -44.344   3.121  29.312  1.00 35.28           O  
ATOM   2839  CG  ASP A 363     -46.250   6.973  30.297  1.00 35.28           C  
ATOM   2840  OD1 ASP A 363     -45.656   7.023  31.391  1.00 35.28           O  
ATOM   2841  OD2 ASP A 363     -47.250   7.672  30.062  1.00 35.28           O  
ATOM   2842  N   GLY A 364     -43.438   4.203  27.531  1.00 38.88           N  
ATOM   2843  CA  GLY A 364     -43.062   3.076  26.688  1.00 38.88           C  
ATOM   2844  C   GLY A 364     -41.594   2.732  26.812  1.00 38.88           C  
ATOM   2845  O   GLY A 364     -41.219   1.558  26.781  1.00 38.88           O  
ATOM   2846  N   TRP A 365     -40.531   3.482  27.109  1.00 37.16           N  
ATOM   2847  CA  TRP A 365     -39.094   3.328  27.297  1.00 37.16           C  
ATOM   2848  C   TRP A 365     -38.719   3.434  28.781  1.00 37.16           C  
ATOM   2849  CB  TRP A 365     -38.312   4.379  26.484  1.00 37.16           C  
ATOM   2850  O   TRP A 365     -37.812   2.729  29.250  1.00 37.16           O  
ATOM   2851  CG  TRP A 365     -37.594   3.826  25.297  1.00 37.16           C  
ATOM   2852  CD1 TRP A 365     -38.094   2.992  24.344  1.00 37.16           C  
ATOM   2853  CD2 TRP A 365     -36.219   4.062  24.938  1.00 37.16           C  
ATOM   2854  CE2 TRP A 365     -35.969   3.342  23.750  1.00 37.16           C  
ATOM   2855  CE3 TRP A 365     -35.188   4.816  25.516  1.00 37.16           C  
ATOM   2856  NE1 TRP A 365     -37.125   2.697  23.406  1.00 37.16           N  
ATOM   2857  CH2 TRP A 365     -33.750   4.098  23.703  1.00 37.16           C  
ATOM   2858  CZ2 TRP A 365     -34.719   3.352  23.125  1.00 37.16           C  
ATOM   2859  CZ3 TRP A 365     -33.969   4.824  24.891  1.00 37.16           C  
ATOM   2860  N   TYR A 366     -39.531   4.086  29.703  1.00 43.12           N  
ATOM   2861  CA  TYR A 366     -39.594   4.316  31.141  1.00 43.12           C  
ATOM   2862  C   TYR A 366     -40.875   3.779  31.734  1.00 43.12           C  
ATOM   2863  CB  TYR A 366     -39.438   5.809  31.453  1.00 43.12           C  
ATOM   2864  O   TYR A 366     -41.156   3.990  32.906  1.00 43.12           O  
ATOM   2865  CG  TYR A 366     -38.125   6.398  31.016  1.00 43.12           C  
ATOM   2866  CD1 TYR A 366     -36.969   6.172  31.750  1.00 43.12           C  
ATOM   2867  CD2 TYR A 366     -38.031   7.188  29.875  1.00 43.12           C  
ATOM   2868  CE1 TYR A 366     -35.750   6.715  31.359  1.00 43.12           C  
ATOM   2869  CE2 TYR A 366     -36.812   7.738  29.469  1.00 43.12           C  
ATOM   2870  OH  TYR A 366     -34.469   8.031  29.828  1.00 43.12           O  
ATOM   2871  CZ  TYR A 366     -35.688   7.492  30.219  1.00 43.12           C  
ATOM   2872  N   GLY A 367     -41.719   3.006  31.000  1.00 45.78           N  
ATOM   2873  CA  GLY A 367     -43.125   2.703  31.109  1.00 45.78           C  
ATOM   2874  C   GLY A 367     -43.469   1.935  32.375  1.00 45.78           C  
ATOM   2875  O   GLY A 367     -42.594   1.433  33.062  1.00 45.78           O  
ATOM   2876  N   TYR A 368     -44.375   2.537  33.000  1.00 51.97           N  
ATOM   2877  CA  TYR A 368     -45.156   1.977  34.062  1.00 51.97           C  
ATOM   2878  C   TYR A 368     -45.625   0.567  33.750  1.00 51.97           C  
ATOM   2879  CB  TYR A 368     -46.375   2.871  34.375  1.00 51.97           C  
ATOM   2880  O   TYR A 368     -46.094   0.312  32.625  1.00 51.97           O  
ATOM   2881  CG  TYR A 368     -46.000   4.250  34.875  1.00 51.97           C  
ATOM   2882  CD1 TYR A 368     -45.781   4.488  36.219  1.00 51.97           C  
ATOM   2883  CD2 TYR A 368     -45.875   5.312  33.969  1.00 51.97           C  
ATOM   2884  CE1 TYR A 368     -45.438   5.754  36.688  1.00 51.97           C  
ATOM   2885  CE2 TYR A 368     -45.531   6.586  34.438  1.00 51.97           C  
ATOM   2886  OH  TYR A 368     -44.969   8.055  36.219  1.00 51.97           O  
ATOM   2887  CZ  TYR A 368     -45.312   6.797  35.781  1.00 51.97           C  
ATOM   2888  N   HIS A 369     -45.031  -0.356  34.281  1.00 60.91           N  
ATOM   2889  CA  HIS A 369     -45.625  -1.688  34.281  1.00 60.91           C  
ATOM   2890  C   HIS A 369     -46.594  -1.870  35.438  1.00 60.91           C  
ATOM   2891  CB  HIS A 369     -44.562  -2.762  34.312  1.00 60.91           C  
ATOM   2892  O   HIS A 369     -46.250  -1.572  36.594  1.00 60.91           O  
ATOM   2893  CG  HIS A 369     -45.094  -4.156  34.219  1.00 60.91           C  
ATOM   2894  CD2 HIS A 369     -45.156  -5.137  35.156  1.00 60.91           C  
ATOM   2895  ND1 HIS A 369     -45.625  -4.680  33.062  1.00 60.91           N  
ATOM   2896  CE1 HIS A 369     -46.000  -5.926  33.281  1.00 60.91           C  
ATOM   2897  NE2 HIS A 369     -45.719  -6.230  34.562  1.00 60.91           N  
ATOM   2898  N   HIS A 370     -47.750  -1.953  34.875  1.00 61.72           N  
ATOM   2899  CA  HIS A 370     -48.656  -2.152  36.031  1.00 61.72           C  
ATOM   2900  C   HIS A 370     -49.406  -3.484  35.906  1.00 61.72           C  
ATOM   2901  CB  HIS A 370     -49.656  -1.005  36.125  1.00 61.72           C  
ATOM   2902  O   HIS A 370     -49.531  -4.043  34.812  1.00 61.72           O  
ATOM   2903  CG  HIS A 370     -50.656  -0.970  34.969  1.00 61.72           C  
ATOM   2904  CD2 HIS A 370     -51.938  -1.367  34.906  1.00 61.72           C  
ATOM   2905  ND1 HIS A 370     -50.312  -0.482  33.719  1.00 61.72           N  
ATOM   2906  CE1 HIS A 370     -51.375  -0.580  32.938  1.00 61.72           C  
ATOM   2907  NE2 HIS A 370     -52.375  -1.113  33.625  1.00 61.72           N  
ATOM   2908  N   GLN A 371     -49.531  -4.082  36.844  1.00 66.81           N  
ATOM   2909  CA  GLN A 371     -50.344  -5.285  36.969  1.00 66.81           C  
ATOM   2910  C   GLN A 371     -51.531  -5.043  37.906  1.00 66.81           C  
ATOM   2911  CB  GLN A 371     -49.500  -6.449  37.500  1.00 66.81           C  
ATOM   2912  O   GLN A 371     -51.375  -4.578  39.031  1.00 66.81           O  
ATOM   2913  CG  GLN A 371     -50.188  -7.805  37.375  1.00 66.81           C  
ATOM   2914  CD  GLN A 371     -49.250  -8.961  37.688  1.00 66.81           C  
ATOM   2915  NE2 GLN A 371     -49.750 -10.180  37.500  1.00 66.81           N  
ATOM   2916  OE1 GLN A 371     -48.094  -8.758  38.094  1.00 66.81           O  
ATOM   2917  N   ASN A 372     -52.812  -5.109  37.312  1.00 69.19           N  
ATOM   2918  CA  ASN A 372     -54.031  -4.996  38.125  1.00 69.19           C  
ATOM   2919  C   ASN A 372     -55.062  -6.070  37.750  1.00 69.19           C  
ATOM   2920  CB  ASN A 372     -54.656  -3.604  37.969  1.00 69.19           C  
ATOM   2921  O   ASN A 372     -54.750  -6.980  36.969  1.00 69.19           O  
ATOM   2922  CG  ASN A 372     -55.062  -3.305  36.531  1.00 69.19           C  
ATOM   2923  ND2 ASN A 372     -55.312  -2.037  36.250  1.00 69.19           N  
ATOM   2924  OD1 ASN A 372     -55.125  -4.207  35.688  1.00 69.19           O  
ATOM   2925  N   GLU A 373     -56.125  -6.121  38.250  1.00 61.44           N  
ATOM   2926  CA  GLU A 373     -57.219  -7.098  38.094  1.00 61.44           C  
ATOM   2927  C   GLU A 373     -57.750  -7.078  36.656  1.00 61.44           C  
ATOM   2928  CB  GLU A 373     -58.344  -6.836  39.094  1.00 61.44           C  
ATOM   2929  O   GLU A 373     -58.312  -8.070  36.188  1.00 61.44           O  
ATOM   2930  CG  GLU A 373     -58.000  -7.195  40.531  1.00 61.44           C  
ATOM   2931  CD  GLU A 373     -59.188  -7.133  41.469  1.00 61.44           C  
ATOM   2932  OE1 GLU A 373     -59.062  -7.527  42.625  1.00 61.44           O  
ATOM   2933  OE2 GLU A 373     -60.281  -6.688  41.000  1.00 61.44           O  
ATOM   2934  N   GLN A 374     -57.469  -5.965  35.875  1.00 49.75           N  
ATOM   2935  CA  GLN A 374     -57.969  -5.734  34.531  1.00 49.75           C  
ATOM   2936  C   GLN A 374     -56.906  -6.109  33.500  1.00 49.75           C  
ATOM   2937  CB  GLN A 374     -58.375  -4.273  34.344  1.00 49.75           C  
ATOM   2938  O   GLN A 374     -57.188  -6.152  32.281  1.00 49.75           O  
ATOM   2939  CG  GLN A 374     -59.562  -3.867  35.219  1.00 49.75           C  
ATOM   2940  CD  GLN A 374     -59.875  -2.385  35.125  1.00 49.75           C  
ATOM   2941  NE2 GLN A 374     -61.031  -2.053  34.562  1.00 49.75           N  
ATOM   2942  OE1 GLN A 374     -59.062  -1.544  35.531  1.00 49.75           O  
ATOM   2943  N   GLY A 375     -55.719  -6.578  34.000  1.00 52.84           N  
ATOM   2944  CA  GLY A 375     -54.688  -7.043  33.094  1.00 52.84           C  
ATOM   2945  C   GLY A 375     -53.375  -6.312  33.250  1.00 52.84           C  
ATOM   2946  O   GLY A 375     -53.156  -5.617  34.250  1.00 52.84           O  
ATOM   2947  N   SER A 376     -52.281  -6.707  32.531  1.00 54.28           N  
ATOM   2948  CA  SER A 376     -50.938  -6.086  32.500  1.00 54.28           C  
ATOM   2949  C   SER A 376     -50.781  -5.246  31.234  1.00 54.28           C  
ATOM   2950  CB  SER A 376     -49.844  -7.148  32.562  1.00 54.28           C  
ATOM   2951  O   SER A 376     -51.438  -5.484  30.234  1.00 54.28           O  
ATOM   2952  OG  SER A 376     -49.875  -7.973  31.406  1.00 54.28           O  
ATOM   2953  N   GLY A 377     -50.375  -3.982  31.250  1.00 51.62           N  
ATOM   2954  CA  GLY A 377     -50.219  -3.088  30.125  1.00 51.62           C  
ATOM   2955  C   GLY A 377     -48.781  -2.740  29.828  1.00 51.62           C  
ATOM   2956  O   GLY A 377     -47.969  -2.643  30.734  1.00 51.62           O  
ATOM   2957  N   TYR A 378     -48.312  -3.057  28.344  1.00 48.16           N  
ATOM   2958  CA  TYR A 378     -47.000  -2.697  27.781  1.00 48.16           C  
ATOM   2959  C   TYR A 378     -47.125  -1.594  26.750  1.00 48.16           C  
ATOM   2960  CB  TYR A 378     -46.312  -3.922  27.156  1.00 48.16           C  
ATOM   2961  O   TYR A 378     -48.125  -1.542  26.016  1.00 48.16           O  
ATOM   2962  CG  TYR A 378     -46.094  -5.055  28.141  1.00 48.16           C  
ATOM   2963  CD1 TYR A 378     -44.938  -5.125  28.906  1.00 48.16           C  
ATOM   2964  CD2 TYR A 378     -47.062  -6.059  28.281  1.00 48.16           C  
ATOM   2965  CE1 TYR A 378     -44.750  -6.172  29.797  1.00 48.16           C  
ATOM   2966  CE2 TYR A 378     -46.875  -7.109  29.172  1.00 48.16           C  
ATOM   2967  OH  TYR A 378     -45.500  -8.195  30.812  1.00 48.16           O  
ATOM   2968  CZ  TYR A 378     -45.719  -7.156  29.922  1.00 48.16           C  
ATOM   2969  N   ALA A 379     -46.312  -0.624  26.656  1.00 41.06           N  
ATOM   2970  CA  ALA A 379     -46.469   0.486  25.719  1.00 41.06           C  
ATOM   2971  C   ALA A 379     -45.594   0.268  24.469  1.00 41.06           C  
ATOM   2972  CB  ALA A 379     -46.094   1.805  26.391  1.00 41.06           C  
ATOM   2973  O   ALA A 379     -44.406  -0.024  24.578  1.00 41.06           O  
ATOM   2974  N   ALA A 380     -46.062  -0.370  23.188  1.00 38.25           N  
ATOM   2975  CA  ALA A 380     -45.500   0.412  22.094  1.00 38.25           C  
ATOM   2976  C   ALA A 380     -46.094   0.006  20.766  1.00 38.25           C  
ATOM   2977  CB  ALA A 380     -43.969   0.250  22.047  1.00 38.25           C  
ATOM   2978  O   ALA A 380     -46.312  -1.183  20.500  1.00 38.25           O  
ATOM   2979  N   ASP A 381     -46.344   1.178  19.594  1.00 32.12           N  
ATOM   2980  CA  ASP A 381     -46.750   1.226  18.203  1.00 32.12           C  
ATOM   2981  C   ASP A 381     -45.562   1.552  17.297  1.00 32.12           C  
ATOM   2982  CB  ASP A 381     -47.875   2.254  18.000  1.00 32.12           C  
ATOM   2983  O   ASP A 381     -44.594   2.174  17.719  1.00 32.12           O  
ATOM   2984  CG  ASP A 381     -47.344   3.607  17.547  1.00 32.12           C  
ATOM   2985  OD1 ASP A 381     -46.344   3.660  16.812  1.00 32.12           O  
ATOM   2986  OD2 ASP A 381     -47.969   4.633  17.938  1.00 32.12           O  
ATOM   2987  N   GLN A 382     -45.375   1.086  15.836  1.00 32.94           N  
ATOM   2988  CA  GLN A 382     -44.531   0.803  14.672  1.00 32.94           C  
ATOM   2989  C   GLN A 382     -43.969   2.090  14.070  1.00 32.94           C  
ATOM   2990  CB  GLN A 382     -45.312   0.021  13.625  1.00 32.94           C  
ATOM   2991  O   GLN A 382     -42.812   2.156  13.703  1.00 32.94           O  
ATOM   2992  CG  GLN A 382     -44.438  -0.675  12.594  1.00 32.94           C  
ATOM   2993  CD  GLN A 382     -45.219  -1.538  11.633  1.00 32.94           C  
ATOM   2994  NE2 GLN A 382     -44.531  -2.348  10.844  1.00 32.94           N  
ATOM   2995  OE1 GLN A 382     -46.469  -1.479  11.602  1.00 32.94           O  
ATOM   2996  N   LYS A 383     -44.281   3.402  14.273  1.00 35.38           N  
ATOM   2997  CA  LYS A 383     -43.906   4.660  13.641  1.00 35.38           C  
ATOM   2998  C   LYS A 383     -43.000   5.473  14.562  1.00 35.38           C  
ATOM   2999  CB  LYS A 383     -45.125   5.480  13.266  1.00 35.38           C  
ATOM   3000  O   LYS A 383     -42.000   6.070  14.102  1.00 35.38           O  
ATOM   3001  CG  LYS A 383     -44.844   6.578  12.250  1.00 35.38           C  
ATOM   3002  CD  LYS A 383     -46.156   7.227  11.766  1.00 35.38           C  
ATOM   3003  CE  LYS A 383     -45.875   8.344  10.766  1.00 35.38           C  
ATOM   3004  NZ  LYS A 383     -47.125   8.984  10.281  1.00 35.38           N  
ATOM   3005  N   SER A 384     -42.844   5.312  15.898  1.00 35.84           N  
ATOM   3006  CA  SER A 384     -42.031   5.867  16.969  1.00 35.84           C  
ATOM   3007  C   SER A 384     -40.750   5.055  17.156  1.00 35.84           C  
ATOM   3008  CB  SER A 384     -42.812   5.914  18.281  1.00 35.84           C  
ATOM   3009  O   SER A 384     -39.688   5.613  17.438  1.00 35.84           O  
ATOM   3010  OG  SER A 384     -43.375   7.199  18.500  1.00 35.84           O  
ATOM   3011  N   THR A 385     -40.812   3.916  16.766  1.00 34.84           N  
ATOM   3012  CA  THR A 385     -39.688   2.980  16.625  1.00 34.84           C  
ATOM   3013  C   THR A 385     -38.844   3.324  15.406  1.00 34.84           C  
ATOM   3014  CB  THR A 385     -40.188   1.529  16.516  1.00 34.84           C  
ATOM   3015  O   THR A 385     -37.625   3.295  15.477  1.00 34.84           O  
ATOM   3016  CG2 THR A 385     -39.031   0.544  16.516  1.00 34.84           C  
ATOM   3017  OG1 THR A 385     -41.062   1.237  17.625  1.00 34.84           O  
ATOM   3018  N   GLN A 386     -39.406   3.906  14.414  1.00 32.72           N  
ATOM   3019  CA  GLN A 386     -38.719   4.305  13.188  1.00 32.72           C  
ATOM   3020  C   GLN A 386     -38.125   5.699  13.320  1.00 32.72           C  
ATOM   3021  CB  GLN A 386     -39.688   4.258  12.000  1.00 32.72           C  
ATOM   3022  O   GLN A 386     -37.031   5.957  12.828  1.00 32.72           O  
ATOM   3023  CG  GLN A 386     -38.969   4.277  10.648  1.00 32.72           C  
ATOM   3024  CD  GLN A 386     -38.031   3.115  10.461  1.00 32.72           C  
ATOM   3025  NE2 GLN A 386     -36.875   3.389   9.875  1.00 32.72           N  
ATOM   3026  OE1 GLN A 386     -38.344   1.979  10.836  1.00 32.72           O  
ATOM   3027  N   ASN A 387     -38.531   6.570  14.172  1.00 39.25           N  
ATOM   3028  CA  ASN A 387     -38.000   7.902  14.461  1.00 39.25           C  
ATOM   3029  C   ASN A 387     -36.875   7.863  15.492  1.00 39.25           C  
ATOM   3030  CB  ASN A 387     -39.156   8.820  14.945  1.00 39.25           C  
ATOM   3031  O   ASN A 387     -35.938   8.633  15.406  1.00 39.25           O  
ATOM   3032  CG  ASN A 387     -40.031   9.289  13.812  1.00 39.25           C  
ATOM   3033  ND2 ASN A 387     -41.219   9.789  14.164  1.00 39.25           N  
ATOM   3034  OD1 ASN A 387     -39.688   9.195  12.641  1.00 39.25           O  
ATOM   3035  N   ALA A 388     -36.875   6.930  16.562  1.00 38.06           N  
ATOM   3036  CA  ALA A 388     -35.812   6.559  17.484  1.00 38.06           C  
ATOM   3037  C   ALA A 388     -34.656   5.852  16.750  1.00 38.06           C  
ATOM   3038  CB  ALA A 388     -36.344   5.676  18.594  1.00 38.06           C  
ATOM   3039  O   ALA A 388     -33.500   6.102  17.031  1.00 38.06           O  
ATOM   3040  N   ILE A 389     -35.062   5.125  15.797  1.00 40.56           N  
ATOM   3041  CA  ILE A 389     -34.125   4.508  14.875  1.00 40.56           C  
ATOM   3042  C   ILE A 389     -33.469   5.582  14.008  1.00 40.56           C  
ATOM   3043  CB  ILE A 389     -34.812   3.443  13.992  1.00 40.56           C  
ATOM   3044  O   ILE A 389     -32.250   5.562  13.797  1.00 40.56           O  
ATOM   3045  CG1 ILE A 389     -35.250   2.246  14.836  1.00 40.56           C  
ATOM   3046  CG2 ILE A 389     -33.875   2.998  12.859  1.00 40.56           C  
ATOM   3047  CD1 ILE A 389     -36.062   1.209  14.070  1.00 40.56           C  
ATOM   3048  N   ASN A 390     -34.250   6.625  13.625  1.00 40.66           N  
ATOM   3049  CA  ASN A 390     -33.750   7.758  12.844  1.00 40.66           C  
ATOM   3050  C   ASN A 390     -32.906   8.711  13.695  1.00 40.66           C  
ATOM   3051  CB  ASN A 390     -34.906   8.508  12.195  1.00 40.66           C  
ATOM   3052  O   ASN A 390     -31.938   9.281  13.211  1.00 40.66           O  
ATOM   3053  CG  ASN A 390     -35.531   7.738  11.055  1.00 40.66           C  
ATOM   3054  ND2 ASN A 390     -36.750   8.148  10.648  1.00 40.66           N  
ATOM   3055  OD1 ASN A 390     -34.969   6.789  10.531  1.00 40.66           O  
ATOM   3056  N   GLY A 391     -33.062   8.883  15.070  1.00 44.19           N  
ATOM   3057  CA  GLY A 391     -32.281   9.633  16.047  1.00 44.19           C  
ATOM   3058  C   GLY A 391     -30.969   8.977  16.375  1.00 44.19           C  
ATOM   3059  O   GLY A 391     -29.953   9.664  16.531  1.00 44.19           O  
ATOM   3060  N   ILE A 392     -30.969   7.629  16.391  1.00 47.84           N  
ATOM   3061  CA  ILE A 392     -29.797   6.777  16.547  1.00 47.84           C  
ATOM   3062  C   ILE A 392     -28.922   6.852  15.297  1.00 47.84           C  
ATOM   3063  CB  ILE A 392     -30.203   5.312  16.844  1.00 47.84           C  
ATOM   3064  O   ILE A 392     -27.703   6.980  15.391  1.00 47.84           O  
ATOM   3065  CG1 ILE A 392     -30.891   5.207  18.203  1.00 47.84           C  
ATOM   3066  CG2 ILE A 392     -28.969   4.395  16.781  1.00 47.84           C  
ATOM   3067  CD1 ILE A 392     -31.516   3.846  18.469  1.00 47.84           C  
ATOM   3068  N   THR A 393     -29.562   6.875  14.164  1.00 44.78           N  
ATOM   3069  CA  THR A 393     -28.906   7.004  12.867  1.00 44.78           C  
ATOM   3070  C   THR A 393     -28.312   8.398  12.703  1.00 44.78           C  
ATOM   3071  CB  THR A 393     -29.875   6.715  11.711  1.00 44.78           C  
ATOM   3072  O   THR A 393     -27.172   8.555  12.234  1.00 44.78           O  
ATOM   3073  CG2 THR A 393     -29.156   6.781  10.367  1.00 44.78           C  
ATOM   3074  OG1 THR A 393     -30.438   5.406  11.883  1.00 44.78           O  
ATOM   3075  N   ASN A 394     -28.953   9.453  13.195  1.00 52.66           N  
ATOM   3076  CA  ASN A 394     -28.516  10.844  13.164  1.00 52.66           C  
ATOM   3077  C   ASN A 394     -27.391  11.094  14.156  1.00 52.66           C  
ATOM   3078  CB  ASN A 394     -29.688  11.789  13.430  1.00 52.66           C  
ATOM   3079  O   ASN A 394     -26.438  11.828  13.859  1.00 52.66           O  
ATOM   3080  CG  ASN A 394     -30.641  11.891  12.258  1.00 52.66           C  
ATOM   3081  ND2 ASN A 394     -31.859  12.352  12.516  1.00 52.66           N  
ATOM   3082  OD1 ASN A 394     -30.281  11.547  11.125  1.00 52.66           O  
ATOM   3083  N   LYS A 395     -27.375  10.477  15.391  1.00 53.78           N  
ATOM   3084  CA  LYS A 395     -26.344  10.547  16.406  1.00 53.78           C  
ATOM   3085  C   LYS A 395     -25.078   9.805  15.969  1.00 53.78           C  
ATOM   3086  CB  LYS A 395     -26.844   9.984  17.734  1.00 53.78           C  
ATOM   3087  O   LYS A 395     -23.969  10.289  16.156  1.00 53.78           O  
ATOM   3088  CG  LYS A 395     -26.000  10.375  18.938  1.00 53.78           C  
ATOM   3089  CD  LYS A 395     -26.766  10.172  20.250  1.00 53.78           C  
ATOM   3090  CE  LYS A 395     -25.953  10.625  21.453  1.00 53.78           C  
ATOM   3091  NZ  LYS A 395     -26.625  10.281  22.734  1.00 53.78           N  
ATOM   3092  N   VAL A 396     -25.234   8.695  15.352  1.00 52.50           N  
ATOM   3093  CA  VAL A 396     -24.156   7.902  14.758  1.00 52.50           C  
ATOM   3094  C   VAL A 396     -23.500   8.688  13.625  1.00 52.50           C  
ATOM   3095  CB  VAL A 396     -24.672   6.539  14.242  1.00 52.50           C  
ATOM   3096  O   VAL A 396     -22.281   8.750  13.531  1.00 52.50           O  
ATOM   3097  CG1 VAL A 396     -23.594   5.820  13.438  1.00 52.50           C  
ATOM   3098  CG2 VAL A 396     -25.141   5.672  15.406  1.00 52.50           C  
ATOM   3099  N   ASN A 397     -24.344   9.297  12.875  1.00 55.69           N  
ATOM   3100  CA  ASN A 397     -23.891  10.109  11.750  1.00 55.69           C  
ATOM   3101  C   ASN A 397     -23.188  11.375  12.234  1.00 55.69           C  
ATOM   3102  CB  ASN A 397     -25.062  10.469  10.828  1.00 55.69           C  
ATOM   3103  O   ASN A 397     -22.203  11.812  11.633  1.00 55.69           O  
ATOM   3104  CG  ASN A 397     -25.531   9.289  10.000  1.00 55.69           C  
ATOM   3105  ND2 ASN A 397     -26.781   9.336   9.562  1.00 55.69           N  
ATOM   3106  OD1 ASN A 397     -24.781   8.336   9.766  1.00 55.69           O  
ATOM   3107  N   SER A 398     -23.656  12.008  13.328  1.00 60.19           N  
ATOM   3108  CA  SER A 398     -23.062  13.188  13.938  1.00 60.19           C  
ATOM   3109  C   SER A 398     -21.703  12.859  14.562  1.00 60.19           C  
ATOM   3110  CB  SER A 398     -23.984  13.766  15.000  1.00 60.19           C  
ATOM   3111  O   SER A 398     -20.750  13.633  14.445  1.00 60.19           O  
ATOM   3112  OG  SER A 398     -23.594  13.352  16.297  1.00 60.19           O  
ATOM   3113  N   VAL A 399     -21.594  11.781  15.211  1.00 55.97           N  
ATOM   3114  CA  VAL A 399     -20.344  11.312  15.797  1.00 55.97           C  
ATOM   3115  C   VAL A 399     -19.359  10.945  14.688  1.00 55.97           C  
ATOM   3116  CB  VAL A 399     -20.562  10.094  16.719  1.00 55.97           C  
ATOM   3117  O   VAL A 399     -18.156  11.250  14.781  1.00 55.97           O  
ATOM   3118  CG1 VAL A 399     -19.234   9.492  17.172  1.00 55.97           C  
ATOM   3119  CG2 VAL A 399     -21.406  10.500  17.938  1.00 55.97           C  
ATOM   3120  N   ILE A 400     -19.875  10.438  13.625  1.00 55.06           N  
ATOM   3121  CA  ILE A 400     -19.094  10.078  12.445  1.00 55.06           C  
ATOM   3122  C   ILE A 400     -18.578  11.344  11.766  1.00 55.06           C  
ATOM   3123  CB  ILE A 400     -19.938   9.250  11.453  1.00 55.06           C  
ATOM   3124  O   ILE A 400     -17.406  11.406  11.367  1.00 55.06           O  
ATOM   3125  CG1 ILE A 400     -20.234   7.863  12.031  1.00 55.06           C  
ATOM   3126  CG2 ILE A 400     -19.234   9.141  10.094  1.00 55.06           C  
ATOM   3127  CD1 ILE A 400     -21.203   7.031  11.195  1.00 55.06           C  
ATOM   3128  N   GLU A 401     -19.375  12.281  11.633  1.00 56.34           N  
ATOM   3129  CA  GLU A 401     -19.031  13.570  11.039  1.00 56.34           C  
ATOM   3130  C   GLU A 401     -18.031  14.320  11.898  1.00 56.34           C  
ATOM   3131  CB  GLU A 401     -20.297  14.422  10.844  1.00 56.34           C  
ATOM   3132  O   GLU A 401     -17.078  14.922  11.375  1.00 56.34           O  
ATOM   3133  CG  GLU A 401     -20.109  15.562   9.844  1.00 56.34           C  
ATOM   3134  CD  GLU A 401     -21.375  16.391   9.656  1.00 56.34           C  
ATOM   3135  OE1 GLU A 401     -21.328  17.406   8.922  1.00 56.34           O  
ATOM   3136  OE2 GLU A 401     -22.422  16.031  10.234  1.00 56.34           O  
ATOM   3137  N   LYS A 402     -18.219  14.375  13.172  1.00 57.81           N  
ATOM   3138  CA  LYS A 402     -17.312  15.031  14.117  1.00 57.81           C  
ATOM   3139  C   LYS A 402     -15.953  14.336  14.148  1.00 57.81           C  
ATOM   3140  CB  LYS A 402     -17.922  15.047  15.516  1.00 57.81           C  
ATOM   3141  O   LYS A 402     -14.914  14.992  14.203  1.00 57.81           O  
ATOM   3142  CG  LYS A 402     -17.312  16.078  16.453  1.00 57.81           C  
ATOM   3143  CD  LYS A 402     -18.125  16.234  17.734  1.00 57.81           C  
ATOM   3144  CE  LYS A 402     -17.500  17.266  18.672  1.00 57.81           C  
ATOM   3145  NZ  LYS A 402     -18.281  17.391  19.938  1.00 57.81           N  
ATOM   3146  N   MET A 403     -15.961  13.117  13.938  1.00 54.84           N  
ATOM   3147  CA  MET A 403     -14.758  12.289  13.883  1.00 54.84           C  
ATOM   3148  C   MET A 403     -14.039  12.461  12.547  1.00 54.84           C  
ATOM   3149  CB  MET A 403     -15.102  10.820  14.109  1.00 54.84           C  
ATOM   3150  O   MET A 403     -12.812  12.531  12.508  1.00 54.84           O  
ATOM   3151  CG  MET A 403     -15.391  10.469  15.562  1.00 54.84           C  
ATOM   3152  SD  MET A 403     -15.594   8.664  15.820  1.00 54.84           S  
ATOM   3153  CE  MET A 403     -14.234   8.039  14.797  1.00 54.84           C  
ATOM   3154  N   ASN A 404     -14.781  12.500  11.477  1.00 50.88           N  
ATOM   3155  CA  ASN A 404     -14.250  12.727  10.133  1.00 50.88           C  
ATOM   3156  C   ASN A 404     -13.609  14.102  10.008  1.00 50.88           C  
ATOM   3157  CB  ASN A 404     -15.352  12.555   9.086  1.00 50.88           C  
ATOM   3158  O   ASN A 404     -12.547  14.250   9.398  1.00 50.88           O  
ATOM   3159  CG  ASN A 404     -15.555  11.109   8.680  1.00 50.88           C  
ATOM   3160  ND2 ASN A 404     -16.703  10.820   8.070  1.00 50.88           N  
ATOM   3161  OD1 ASN A 404     -14.695  10.258   8.922  1.00 50.88           O  
ATOM   3162  N   THR A 405     -14.164  15.211  10.609  1.00 56.91           N  
ATOM   3163  CA  THR A 405     -13.656  16.578  10.609  1.00 56.91           C  
ATOM   3164  C   THR A 405     -12.383  16.688  11.445  1.00 56.91           C  
ATOM   3165  CB  THR A 405     -14.711  17.562  11.133  1.00 56.91           C  
ATOM   3166  O   THR A 405     -11.406  17.312  11.031  1.00 56.91           O  
ATOM   3167  CG2 THR A 405     -14.250  19.000  10.953  1.00 56.91           C  
ATOM   3168  OG1 THR A 405     -15.938  17.375  10.414  1.00 56.91           O  
ATOM   3169  N   GLN A 406     -12.422  16.219  12.602  1.00 50.88           N  
ATOM   3170  CA  GLN A 406     -11.258  16.250  13.492  1.00 50.88           C  
ATOM   3171  C   GLN A 406     -10.141  15.359  12.961  1.00 50.88           C  
ATOM   3172  CB  GLN A 406     -11.656  15.812  14.898  1.00 50.88           C  
ATOM   3173  O   GLN A 406      -8.961  15.711  13.062  1.00 50.88           O  
ATOM   3174  CG  GLN A 406     -12.570  16.797  15.617  1.00 50.88           C  
ATOM   3175  CD  GLN A 406     -11.844  18.047  16.078  1.00 50.88           C  
ATOM   3176  NE2 GLN A 406     -12.570  19.156  16.188  1.00 50.88           N  
ATOM   3177  OE1 GLN A 406     -10.633  18.016  16.344  1.00 50.88           O  
ATOM   3178  N   PHE A 407     -10.578  14.414  12.219  1.00 52.38           N  
ATOM   3179  CA  PHE A 407      -9.695  13.398  11.656  1.00 52.38           C  
ATOM   3180  C   PHE A 407      -9.086  13.883  10.344  1.00 52.38           C  
ATOM   3181  CB  PHE A 407     -10.453  12.094  11.430  1.00 52.38           C  
ATOM   3182  O   PHE A 407      -7.922  13.609  10.055  1.00 52.38           O  
ATOM   3183  CG  PHE A 407     -10.602  11.258  12.680  1.00 52.38           C  
ATOM   3184  CD1 PHE A 407      -9.500  10.641  13.258  1.00 52.38           C  
ATOM   3185  CD2 PHE A 407     -11.852  11.094  13.273  1.00 52.38           C  
ATOM   3186  CE1 PHE A 407      -9.633   9.875  14.406  1.00 52.38           C  
ATOM   3187  CE2 PHE A 407     -11.992  10.320  14.422  1.00 52.38           C  
ATOM   3188  CZ  PHE A 407     -10.883   9.711  14.992  1.00 52.38           C  
ATOM   3189  N   THR A 408      -9.742  14.500   9.570  1.00 50.03           N  
ATOM   3190  CA  THR A 408      -9.273  15.148   8.352  1.00 50.03           C  
ATOM   3191  C   THR A 408      -8.273  16.250   8.672  1.00 50.03           C  
ATOM   3192  CB  THR A 408     -10.453  15.742   7.555  1.00 50.03           C  
ATOM   3193  O   THR A 408      -7.273  16.422   7.969  1.00 50.03           O  
ATOM   3194  CG2 THR A 408      -9.984  16.297   6.211  1.00 50.03           C  
ATOM   3195  OG1 THR A 408     -11.430  14.711   7.320  1.00 50.03           O  
ATOM   3196  N   ALA A 409      -8.438  16.953   9.719  1.00 49.66           N  
ATOM   3197  CA  ALA A 409      -7.559  18.000  10.203  1.00 49.66           C  
ATOM   3198  C   ALA A 409      -6.254  17.422  10.750  1.00 49.66           C  
ATOM   3199  CB  ALA A 409      -8.258  18.828  11.281  1.00 49.66           C  
ATOM   3200  O   ALA A 409      -5.172  17.938  10.469  1.00 49.66           O  
ATOM   3201  N   VAL A 410      -6.332  16.297  11.438  1.00 45.56           N  
ATOM   3202  CA  VAL A 410      -5.180  15.602  11.984  1.00 45.56           C  
ATOM   3203  C   VAL A 410      -4.449  14.852  10.867  1.00 45.56           C  
ATOM   3204  CB  VAL A 410      -5.594  14.609  13.102  1.00 45.56           C  
ATOM   3205  O   VAL A 410      -3.217  14.805  10.852  1.00 45.56           O  
ATOM   3206  CG1 VAL A 410      -4.395  13.789  13.570  1.00 45.56           C  
ATOM   3207  CG2 VAL A 410      -6.211  15.367  14.273  1.00 45.56           C  
ATOM   3208  N   GLY A 411      -5.238  14.203   9.945  1.00 44.53           N  
ATOM   3209  CA  GLY A 411      -4.711  13.555   8.758  1.00 44.53           C  
ATOM   3210  C   GLY A 411      -3.928  14.500   7.863  1.00 44.53           C  
ATOM   3211  O   GLY A 411      -2.879  14.133   7.332  1.00 44.53           O  
ATOM   3212  N   LYS A 412      -4.340  15.789   7.613  1.00 47.84           N  
ATOM   3213  CA  LYS A 412      -3.682  16.828   6.836  1.00 47.84           C  
ATOM   3214  C   LYS A 412      -2.381  17.281   7.500  1.00 47.84           C  
ATOM   3215  CB  LYS A 412      -4.613  18.031   6.660  1.00 47.84           C  
ATOM   3216  O   LYS A 412      -1.374  17.500   6.824  1.00 47.84           O  
ATOM   3217  CG  LYS A 412      -5.676  17.844   5.586  1.00 47.84           C  
ATOM   3218  CD  LYS A 412      -6.500  19.109   5.383  1.00 47.84           C  
ATOM   3219  CE  LYS A 412      -7.621  18.891   4.379  1.00 47.84           C  
ATOM   3220  NZ  LYS A 412      -8.438  20.125   4.176  1.00 47.84           N  
ATOM   3221  N   GLU A 413      -2.303  17.344   8.727  1.00 46.31           N  
ATOM   3222  CA  GLU A 413      -1.124  17.703   9.508  1.00 46.31           C  
ATOM   3223  C   GLU A 413      -0.110  16.562   9.539  1.00 46.31           C  
ATOM   3224  CB  GLU A 413      -1.523  18.094  10.930  1.00 46.31           C  
ATOM   3225  O   GLU A 413       1.098  16.797   9.453  1.00 46.31           O  
ATOM   3226  CG  GLU A 413      -2.252  19.422  11.023  1.00 46.31           C  
ATOM   3227  CD  GLU A 413      -1.387  20.609  10.625  1.00 46.31           C  
ATOM   3228  OE1 GLU A 413      -1.938  21.703  10.344  1.00 46.31           O  
ATOM   3229  OE2 GLU A 413      -0.146  20.453  10.586  1.00 46.31           O  
ATOM   3230  N   PHE A 414      -0.660  15.500   9.422  1.00 44.62           N  
ATOM   3231  CA  PHE A 414       0.148  14.297   9.547  1.00 44.62           C  
ATOM   3232  C   PHE A 414       0.679  13.859   8.188  1.00 44.62           C  
ATOM   3233  CB  PHE A 414      -0.667  13.164  10.180  1.00 44.62           C  
ATOM   3234  O   PHE A 414       1.796  13.344   8.086  1.00 44.62           O  
ATOM   3235  CG  PHE A 414      -0.854  13.305  11.664  1.00 44.62           C  
ATOM   3236  CD1 PHE A 414       0.226  13.188  12.531  1.00 44.62           C  
ATOM   3237  CD2 PHE A 414      -2.111  13.555  12.195  1.00 44.62           C  
ATOM   3238  CE1 PHE A 414       0.056  13.320  13.906  1.00 44.62           C  
ATOM   3239  CE2 PHE A 414      -2.291  13.688  13.570  1.00 44.62           C  
ATOM   3240  CZ  PHE A 414      -1.206  13.570  14.422  1.00 44.62           C  
ATOM   3241  N   ASN A 415      -0.171  14.008   7.098  1.00 45.41           N  
ATOM   3242  CA  ASN A 415       0.247  13.867   5.707  1.00 45.41           C  
ATOM   3243  C   ASN A 415       1.399  14.812   5.371  1.00 45.41           C  
ATOM   3244  CB  ASN A 415      -0.933  14.117   4.762  1.00 45.41           C  
ATOM   3245  O   ASN A 415       2.320  14.438   4.641  1.00 45.41           O  
ATOM   3246  CG  ASN A 415      -0.985  13.125   3.621  1.00 45.41           C  
ATOM   3247  ND2 ASN A 415      -2.055  13.172   2.836  1.00 45.41           N  
ATOM   3248  OD1 ASN A 415      -0.072  12.312   3.445  1.00 45.41           O  
ATOM   3249  N   LYS A 416       1.449  15.938   5.914  1.00 50.31           N  
ATOM   3250  CA  LYS A 416       2.533  16.922   5.840  1.00 50.31           C  
ATOM   3251  C   LYS A 416       3.768  16.422   6.590  1.00 50.31           C  
ATOM   3252  CB  LYS A 416       2.084  18.266   6.406  1.00 50.31           C  
ATOM   3253  O   LYS A 416       4.895  16.562   6.109  1.00 50.31           O  
ATOM   3254  CG  LYS A 416       3.045  19.406   6.121  1.00 50.31           C  
ATOM   3255  CD  LYS A 416       2.508  20.734   6.641  1.00 50.31           C  
ATOM   3256  CE  LYS A 416       3.512  21.859   6.445  1.00 50.31           C  
ATOM   3257  NZ  LYS A 416       2.982  23.172   6.938  1.00 50.31           N  
ATOM   3258  N   LEU A 417       3.609  15.688   7.664  1.00 47.91           N  
ATOM   3259  CA  LEU A 417       4.660  15.125   8.508  1.00 47.91           C  
ATOM   3260  C   LEU A 417       5.176  13.812   7.926  1.00 47.91           C  
ATOM   3261  CB  LEU A 417       4.141  14.898   9.930  1.00 47.91           C  
ATOM   3262  O   LEU A 417       6.367  13.516   8.008  1.00 47.91           O  
ATOM   3263  CG  LEU A 417       4.125  16.125  10.844  1.00 47.91           C  
ATOM   3264  CD1 LEU A 417       3.182  15.883  12.023  1.00 47.91           C  
ATOM   3265  CD2 LEU A 417       5.531  16.438  11.336  1.00 47.91           C  
ATOM   3266  N   GLU A 418       4.336  12.883   7.348  1.00 43.09           N  
ATOM   3267  CA  GLU A 418       4.621  11.656   6.605  1.00 43.09           C  
ATOM   3268  C   GLU A 418       5.457  11.953   5.363  1.00 43.09           C  
ATOM   3269  CB  GLU A 418       3.324  10.953   6.211  1.00 43.09           C  
ATOM   3270  O   GLU A 418       6.371  11.195   5.031  1.00 43.09           O  
ATOM   3271  CG  GLU A 418       3.529   9.531   5.695  1.00 43.09           C  
ATOM   3272  CD  GLU A 418       2.227   8.812   5.391  1.00 43.09           C  
ATOM   3273  OE1 GLU A 418       2.268   7.629   4.984  1.00 43.09           O  
ATOM   3274  OE2 GLU A 418       1.154   9.438   5.555  1.00 43.09           O  
ATOM   3275  N   LYS A 419       5.188  13.102   4.652  1.00 48.88           N  
ATOM   3276  CA  LYS A 419       5.945  13.570   3.496  1.00 48.88           C  
ATOM   3277  C   LYS A 419       7.320  14.078   3.914  1.00 48.88           C  
ATOM   3278  CB  LYS A 419       5.180  14.664   2.762  1.00 48.88           C  
ATOM   3279  O   LYS A 419       8.305  13.898   3.189  1.00 48.88           O  
ATOM   3280  CG  LYS A 419       4.152  14.148   1.765  1.00 48.88           C  
ATOM   3281  CD  LYS A 419       3.531  15.281   0.961  1.00 48.88           C  
ATOM   3282  CE  LYS A 419       2.453  14.773   0.015  1.00 48.88           C  
ATOM   3283  NZ  LYS A 419       1.822  15.883  -0.758  1.00 48.88           N  
ATOM   3284  N   ARG A 420       7.504  14.438   5.145  1.00 48.53           N  
ATOM   3285  CA  ARG A 420       8.742  14.953   5.723  1.00 48.53           C  
ATOM   3286  C   ARG A 420       9.547  13.828   6.371  1.00 48.53           C  
ATOM   3287  CB  ARG A 420       8.445  16.047   6.750  1.00 48.53           C  
ATOM   3288  O   ARG A 420      10.781  13.867   6.375  1.00 48.53           O  
ATOM   3289  CG  ARG A 420       8.219  17.422   6.137  1.00 48.53           C  
ATOM   3290  CD  ARG A 420       7.988  18.484   7.199  1.00 48.53           C  
ATOM   3291  NE  ARG A 420       7.641  19.766   6.609  1.00 48.53           N  
ATOM   3292  NH1 ARG A 420       7.492  20.891   8.625  1.00 48.53           N  
ATOM   3293  NH2 ARG A 420       7.105  22.000   6.660  1.00 48.53           N  
ATOM   3294  CZ  ARG A 420       7.414  20.891   7.301  1.00 48.53           C  
ATOM   3295  N   MET A 421       8.992  12.641   6.590  1.00 48.50           N  
ATOM   3296  CA  MET A 421       9.609  11.570   7.367  1.00 48.50           C  
ATOM   3297  C   MET A 421       9.695  10.281   6.551  1.00 48.50           C  
ATOM   3298  CB  MET A 421       8.820  11.320   8.656  1.00 48.50           C  
ATOM   3299  O   MET A 421      10.047   9.227   7.086  1.00 48.50           O  
ATOM   3300  CG  MET A 421       8.922  12.445   9.664  1.00 48.50           C  
ATOM   3301  SD  MET A 421       8.164  12.016  11.281  1.00 48.50           S  
ATOM   3302  CE  MET A 421       9.375  10.805  11.891  1.00 48.50           C  
ATOM   3303  N   GLU A 422       9.469  10.141   5.188  1.00 47.59           N  
ATOM   3304  CA  GLU A 422       9.453   9.102   4.164  1.00 47.59           C  
ATOM   3305  C   GLU A 422      10.672   8.195   4.281  1.00 47.59           C  
ATOM   3306  CB  GLU A 422       9.391   9.727   2.764  1.00 47.59           C  
ATOM   3307  O   GLU A 422      10.617   7.016   3.926  1.00 47.59           O  
ATOM   3308  CG  GLU A 422       8.016   9.641   2.115  1.00 47.59           C  
ATOM   3309  CD  GLU A 422       7.969  10.273   0.732  1.00 47.59           C  
ATOM   3310  OE1 GLU A 422       6.891  10.266   0.098  1.00 47.59           O  
ATOM   3311  OE2 GLU A 422       9.023  10.781   0.280  1.00 47.59           O  
ATOM   3312  N   ASN A 423      11.352   8.109   5.504  1.00 46.28           N  
ATOM   3313  CA  ASN A 423      12.477   7.195   5.668  1.00 46.28           C  
ATOM   3314  C   ASN A 423      12.406   6.449   6.996  1.00 46.28           C  
ATOM   3315  CB  ASN A 423      13.805   7.949   5.559  1.00 46.28           C  
ATOM   3316  O   ASN A 423      13.008   5.383   7.152  1.00 46.28           O  
ATOM   3317  CG  ASN A 423      14.641   7.492   4.379  1.00 46.28           C  
ATOM   3318  ND2 ASN A 423      15.789   8.133   4.180  1.00 46.28           N  
ATOM   3319  OD1 ASN A 423      14.258   6.570   3.652  1.00 46.28           O  
ATOM   3320  N   LEU A 424      11.203   6.430   7.766  1.00 47.38           N  
ATOM   3321  CA  LEU A 424      11.094   5.754   9.055  1.00 47.38           C  
ATOM   3322  C   LEU A 424       9.727   5.086   9.195  1.00 47.38           C  
ATOM   3323  CB  LEU A 424      11.305   6.746  10.203  1.00 47.38           C  
ATOM   3324  O   LEU A 424       9.367   4.637  10.289  1.00 47.38           O  
ATOM   3325  CG  LEU A 424      12.680   6.715  10.875  1.00 47.38           C  
ATOM   3326  CD1 LEU A 424      13.398   8.047  10.672  1.00 47.38           C  
ATOM   3327  CD2 LEU A 424      12.539   6.391  12.359  1.00 47.38           C  
ATOM   3328  N   ASN A 425       8.953   4.590   8.227  1.00 50.81           N  
ATOM   3329  CA  ASN A 425       7.613   4.500   7.652  1.00 50.81           C  
ATOM   3330  C   ASN A 425       6.848   3.297   8.203  1.00 50.81           C  
ATOM   3331  CB  ASN A 425       7.688   4.434   6.125  1.00 50.81           C  
ATOM   3332  O   ASN A 425       5.648   3.383   8.461  1.00 50.81           O  
ATOM   3333  CG  ASN A 425       6.418   4.934   5.457  1.00 50.81           C  
ATOM   3334  ND2 ASN A 425       6.297   4.680   4.160  1.00 50.81           N  
ATOM   3335  OD1 ASN A 425       5.562   5.539   6.102  1.00 50.81           O  
ATOM   3336  N   LYS A 426       7.402   2.402   9.172  1.00 50.69           N  
ATOM   3337  CA  LYS A 426       6.520   1.377   9.727  1.00 50.69           C  
ATOM   3338  C   LYS A 426       6.172   1.676  11.180  1.00 50.69           C  
ATOM   3339  CB  LYS A 426       7.168  -0.005   9.617  1.00 50.69           C  
ATOM   3340  O   LYS A 426       5.039   1.450  11.609  1.00 50.69           O  
ATOM   3341  CG  LYS A 426       7.008  -0.655   8.250  1.00 50.69           C  
ATOM   3342  CD  LYS A 426       7.492  -2.100   8.258  1.00 50.69           C  
ATOM   3343  CE  LYS A 426       7.430  -2.719   6.867  1.00 50.69           C  
ATOM   3344  NZ  LYS A 426       7.949  -4.121   6.859  1.00 50.69           N  
ATOM   3345  N   LYS A 427       7.094   2.398  11.898  1.00 49.81           N  
ATOM   3346  CA  LYS A 427       6.922   2.715  13.312  1.00 49.81           C  
ATOM   3347  C   LYS A 427       6.051   3.955  13.500  1.00 49.81           C  
ATOM   3348  CB  LYS A 427       8.281   2.922  13.984  1.00 49.81           C  
ATOM   3349  O   LYS A 427       5.242   4.020  14.430  1.00 49.81           O  
ATOM   3350  CG  LYS A 427       8.945   1.633  14.438  1.00 49.81           C  
ATOM   3351  CD  LYS A 427      10.250   1.908  15.180  1.00 49.81           C  
ATOM   3352  CE  LYS A 427      11.016   0.623  15.461  1.00 49.81           C  
ATOM   3353  NZ  LYS A 427      12.352   0.897  16.062  1.00 49.81           N  
ATOM   3354  N   VAL A 428       6.121   4.879  12.609  1.00 53.09           N  
ATOM   3355  CA  VAL A 428       5.348   6.113  12.594  1.00 53.09           C  
ATOM   3356  C   VAL A 428       3.922   5.828  12.125  1.00 53.09           C  
ATOM   3357  CB  VAL A 428       6.000   7.184  11.695  1.00 53.09           C  
ATOM   3358  O   VAL A 428       2.957   6.344  12.695  1.00 53.09           O  
ATOM   3359  CG1 VAL A 428       5.086   8.398  11.547  1.00 53.09           C  
ATOM   3360  CG2 VAL A 428       7.359   7.598  12.258  1.00 53.09           C  
ATOM   3361  N   ASP A 429       3.717   4.863  11.148  1.00 57.69           N  
ATOM   3362  CA  ASP A 429       2.404   4.426  10.688  1.00 57.69           C  
ATOM   3363  C   ASP A 429       1.674   3.633  11.773  1.00 57.69           C  
ATOM   3364  CB  ASP A 429       2.537   3.582   9.414  1.00 57.69           C  
ATOM   3365  O   ASP A 429       0.470   3.805  11.969  1.00 57.69           O  
ATOM   3366  CG  ASP A 429       2.809   4.414   8.180  1.00 57.69           C  
ATOM   3367  OD1 ASP A 429       2.631   5.652   8.227  1.00 57.69           O  
ATOM   3368  OD2 ASP A 429       3.205   3.830   7.148  1.00 57.69           O  
ATOM   3369  N   ASP A 430       2.428   2.883  12.602  1.00 60.78           N  
ATOM   3370  CA  ASP A 430       1.895   2.094  13.711  1.00 60.78           C  
ATOM   3371  C   ASP A 430       1.494   2.990  14.883  1.00 60.78           C  
ATOM   3372  CB  ASP A 430       2.918   1.054  14.172  1.00 60.78           C  
ATOM   3373  O   ASP A 430       0.454   2.775  15.508  1.00 60.78           O  
ATOM   3374  CG  ASP A 430       2.930  -0.191  13.305  1.00 60.78           C  
ATOM   3375  OD1 ASP A 430       2.047  -0.334  12.430  1.00 60.78           O  
ATOM   3376  OD2 ASP A 430       3.830  -1.038  13.492  1.00 60.78           O  
ATOM   3377  N   GLY A 431       2.270   3.971  15.203  1.00 63.28           N  
ATOM   3378  CA  GLY A 431       1.962   4.945  16.234  1.00 63.28           C  
ATOM   3379  C   GLY A 431       0.738   5.785  15.922  1.00 63.28           C  
ATOM   3380  O   GLY A 431      -0.092   6.039  16.797  1.00 63.28           O  
ATOM   3381  N   PHE A 432       0.609   6.098  14.727  1.00 66.44           N  
ATOM   3382  CA  PHE A 432      -0.529   6.871  14.242  1.00 66.44           C  
ATOM   3383  C   PHE A 432      -1.811   6.047  14.312  1.00 66.44           C  
ATOM   3384  CB  PHE A 432      -0.287   7.344  12.805  1.00 66.44           C  
ATOM   3385  O   PHE A 432      -2.861   6.559  14.703  1.00 66.44           O  
ATOM   3386  CG  PHE A 432       0.673   8.500  12.695  1.00 66.44           C  
ATOM   3387  CD1 PHE A 432       0.353   9.734  13.234  1.00 66.44           C  
ATOM   3388  CD2 PHE A 432       1.897   8.344  12.062  1.00 66.44           C  
ATOM   3389  CE1 PHE A 432       1.239  10.805  13.141  1.00 66.44           C  
ATOM   3390  CE2 PHE A 432       2.789   9.406  11.961  1.00 66.44           C  
ATOM   3391  CZ  PHE A 432       2.457  10.641  12.500  1.00 66.44           C  
ATOM   3392  N   LEU A 433      -1.748   4.906  13.914  1.00 73.31           N  
ATOM   3393  CA  LEU A 433      -2.887   3.992  13.938  1.00 73.31           C  
ATOM   3394  C   LEU A 433      -3.344   3.730  15.367  1.00 73.31           C  
ATOM   3395  CB  LEU A 433      -2.529   2.672  13.250  1.00 73.31           C  
ATOM   3396  O   LEU A 433      -4.543   3.658  15.633  1.00 73.31           O  
ATOM   3397  CG  LEU A 433      -3.684   1.695  13.016  1.00 73.31           C  
ATOM   3398  CD1 LEU A 433      -4.660   2.266  11.992  1.00 73.31           C  
ATOM   3399  CD2 LEU A 433      -3.152   0.340  12.562  1.00 73.31           C  
ATOM   3400  N   ASP A 434      -2.436   3.660  16.281  1.00 72.62           N  
ATOM   3401  CA  ASP A 434      -2.729   3.453  17.688  1.00 72.62           C  
ATOM   3402  C   ASP A 434      -3.439   4.664  18.281  1.00 72.62           C  
ATOM   3403  CB  ASP A 434      -1.442   3.162  18.469  1.00 72.62           C  
ATOM   3404  O   ASP A 434      -4.391   4.516  19.062  1.00 72.62           O  
ATOM   3405  CG  ASP A 434      -0.901   1.766  18.219  1.00 72.62           C  
ATOM   3406  OD1 ASP A 434      -1.653   0.900  17.719  1.00 72.62           O  
ATOM   3407  OD2 ASP A 434       0.287   1.527  18.531  1.00 72.62           O  
ATOM   3408  N   ILE A 435      -2.959   5.750  17.984  1.00 68.88           N  
ATOM   3409  CA  ILE A 435      -3.566   6.984  18.469  1.00 68.88           C  
ATOM   3410  C   ILE A 435      -4.980   7.121  17.906  1.00 68.88           C  
ATOM   3411  CB  ILE A 435      -2.719   8.219  18.094  1.00 68.88           C  
ATOM   3412  O   ILE A 435      -5.914   7.465  18.641  1.00 68.88           O  
ATOM   3413  CG1 ILE A 435      -1.389   8.203  18.859  1.00 68.88           C  
ATOM   3414  CG2 ILE A 435      -3.494   9.508  18.375  1.00 68.88           C  
ATOM   3415  CD1 ILE A 435      -0.411   9.281  18.422  1.00 68.88           C  
ATOM   3416  N   TRP A 436      -5.016   6.809  16.641  1.00 72.62           N  
ATOM   3417  CA  TRP A 436      -6.297   6.836  15.945  1.00 72.62           C  
ATOM   3418  C   TRP A 436      -7.285   5.871  16.594  1.00 72.62           C  
ATOM   3419  CB  TRP A 436      -6.113   6.488  14.469  1.00 72.62           C  
ATOM   3420  O   TRP A 436      -8.445   6.219  16.812  1.00 72.62           O  
ATOM   3421  CG  TRP A 436      -7.398   6.414  13.695  1.00 72.62           C  
ATOM   3422  CD1 TRP A 436      -8.023   5.285  13.242  1.00 72.62           C  
ATOM   3423  CD2 TRP A 436      -8.211   7.516  13.281  1.00 72.62           C  
ATOM   3424  CE2 TRP A 436      -9.312   6.980  12.578  1.00 72.62           C  
ATOM   3425  CE3 TRP A 436      -8.109   8.906  13.438  1.00 72.62           C  
ATOM   3426  NE1 TRP A 436      -9.180   5.617  12.570  1.00 72.62           N  
ATOM   3427  CH2 TRP A 436     -10.195   9.141  12.203  1.00 72.62           C  
ATOM   3428  CZ2 TRP A 436     -10.312   7.789  12.039  1.00 72.62           C  
ATOM   3429  CZ3 TRP A 436      -9.109   9.703  12.891  1.00 72.62           C  
ATOM   3430  N   THR A 437      -6.871   4.746  16.781  1.00 78.69           N  
ATOM   3431  CA  THR A 437      -7.680   3.695  17.391  1.00 78.69           C  
ATOM   3432  C   THR A 437      -8.117   4.098  18.797  1.00 78.69           C  
ATOM   3433  CB  THR A 437      -6.918   2.361  17.453  1.00 78.69           C  
ATOM   3434  O   THR A 437      -9.281   3.926  19.172  1.00 78.69           O  
ATOM   3435  CG2 THR A 437      -7.773   1.262  18.062  1.00 78.69           C  
ATOM   3436  OG1 THR A 437      -6.547   1.972  16.125  1.00 78.69           O  
ATOM   3437  N   TYR A 438      -7.309   4.668  19.562  1.00 76.00           N  
ATOM   3438  CA  TYR A 438      -7.602   5.125  20.906  1.00 76.00           C  
ATOM   3439  C   TYR A 438      -8.648   6.230  20.906  1.00 76.00           C  
ATOM   3440  CB  TYR A 438      -6.328   5.617  21.594  1.00 76.00           C  
ATOM   3441  O   TYR A 438      -9.578   6.227  21.719  1.00 76.00           O  
ATOM   3442  CG  TYR A 438      -5.461   4.508  22.141  1.00 76.00           C  
ATOM   3443  CD1 TYR A 438      -5.941   3.646  23.125  1.00 76.00           C  
ATOM   3444  CD2 TYR A 438      -4.164   4.320  21.688  1.00 76.00           C  
ATOM   3445  CE1 TYR A 438      -5.145   2.623  23.641  1.00 76.00           C  
ATOM   3446  CE2 TYR A 438      -3.361   3.301  22.188  1.00 76.00           C  
ATOM   3447  OH  TYR A 438      -3.070   1.448  23.656  1.00 76.00           O  
ATOM   3448  CZ  TYR A 438      -3.861   2.459  23.156  1.00 76.00           C  
ATOM   3449  N   ASN A 439      -8.492   7.180  20.094  1.00 73.88           N  
ATOM   3450  CA  ASN A 439      -9.438   8.289  19.984  1.00 73.88           C  
ATOM   3451  C   ASN A 439     -10.828   7.809  19.594  1.00 73.88           C  
ATOM   3452  CB  ASN A 439      -8.930   9.328  18.984  1.00 73.88           C  
ATOM   3453  O   ASN A 439     -11.828   8.297  20.109  1.00 73.88           O  
ATOM   3454  CG  ASN A 439      -7.789  10.164  19.531  1.00 73.88           C  
ATOM   3455  ND2 ASN A 439      -7.016  10.781  18.656  1.00 73.88           N  
ATOM   3456  OD1 ASN A 439      -7.605  10.258  20.750  1.00 73.88           O  
ATOM   3457  N   ALA A 440     -10.820   6.980  18.625  1.00 76.62           N  
ATOM   3458  CA  ALA A 440     -12.086   6.402  18.203  1.00 76.62           C  
ATOM   3459  C   ALA A 440     -12.766   5.652  19.344  1.00 76.62           C  
ATOM   3460  CB  ALA A 440     -11.875   5.473  17.000  1.00 76.62           C  
ATOM   3461  O   ALA A 440     -13.969   5.816  19.562  1.00 76.62           O  
ATOM   3462  N   GLU A 441     -12.016   4.867  20.078  1.00 82.00           N  
ATOM   3463  CA  GLU A 441     -12.547   4.121  21.219  1.00 82.00           C  
ATOM   3464  C   GLU A 441     -13.039   5.062  22.312  1.00 82.00           C  
ATOM   3465  CB  GLU A 441     -11.477   3.176  21.781  1.00 82.00           C  
ATOM   3466  O   GLU A 441     -14.094   4.832  22.906  1.00 82.00           O  
ATOM   3467  CG  GLU A 441     -11.211   1.961  20.906  1.00 82.00           C  
ATOM   3468  CD  GLU A 441     -10.148   1.035  21.469  1.00 82.00           C  
ATOM   3469  OE1 GLU A 441      -9.883  -0.031  20.875  1.00 82.00           O  
ATOM   3470  OE2 GLU A 441      -9.570   1.380  22.531  1.00 82.00           O  
ATOM   3471  N   LEU A 442     -12.305   6.020  22.625  1.00 79.62           N  
ATOM   3472  CA  LEU A 442     -12.656   6.996  23.641  1.00 79.62           C  
ATOM   3473  C   LEU A 442     -13.969   7.695  23.297  1.00 79.62           C  
ATOM   3474  CB  LEU A 442     -11.547   8.031  23.812  1.00 79.62           C  
ATOM   3475  O   LEU A 442     -14.820   7.895  24.172  1.00 79.62           O  
ATOM   3476  CG  LEU A 442     -11.766   9.102  24.875  1.00 79.62           C  
ATOM   3477  CD1 LEU A 442     -11.953   8.461  26.250  1.00 79.62           C  
ATOM   3478  CD2 LEU A 442     -10.602  10.094  24.891  1.00 79.62           C  
ATOM   3479  N   LEU A 443     -14.094   8.180  22.188  1.00 74.44           N  
ATOM   3480  CA  LEU A 443     -15.312   8.844  21.734  1.00 74.44           C  
ATOM   3481  C   LEU A 443     -16.531   7.957  21.938  1.00 74.44           C  
ATOM   3482  CB  LEU A 443     -15.188   9.242  20.266  1.00 74.44           C  
ATOM   3483  O   LEU A 443     -17.578   8.422  22.406  1.00 74.44           O  
ATOM   3484  CG  LEU A 443     -14.383  10.500  19.953  1.00 74.44           C  
ATOM   3485  CD1 LEU A 443     -14.094  10.609  18.469  1.00 74.44           C  
ATOM   3486  CD2 LEU A 443     -15.117  11.742  20.453  1.00 74.44           C  
ATOM   3487  N   VAL A 444     -16.391   6.727  21.500  1.00 77.88           N  
ATOM   3488  CA  VAL A 444     -17.484   5.773  21.656  1.00 77.88           C  
ATOM   3489  C   VAL A 444     -17.797   5.586  23.141  1.00 77.88           C  
ATOM   3490  CB  VAL A 444     -17.156   4.414  21.000  1.00 77.88           C  
ATOM   3491  O   VAL A 444     -18.953   5.562  23.547  1.00 77.88           O  
ATOM   3492  CG1 VAL A 444     -18.219   3.371  21.375  1.00 77.88           C  
ATOM   3493  CG2 VAL A 444     -17.047   4.566  19.484  1.00 77.88           C  
ATOM   3494  N   LEU A 445     -16.781   5.465  23.953  1.00 80.94           N  
ATOM   3495  CA  LEU A 445     -16.938   5.309  25.391  1.00 80.94           C  
ATOM   3496  C   LEU A 445     -17.688   6.500  25.984  1.00 80.94           C  
ATOM   3497  CB  LEU A 445     -15.578   5.156  26.078  1.00 80.94           C  
ATOM   3498  O   LEU A 445     -18.578   6.328  26.812  1.00 80.94           O  
ATOM   3499  CG  LEU A 445     -14.820   3.857  25.781  1.00 80.94           C  
ATOM   3500  CD1 LEU A 445     -13.430   3.908  26.406  1.00 80.94           C  
ATOM   3501  CD2 LEU A 445     -15.602   2.656  26.297  1.00 80.94           C  
ATOM   3502  N   LEU A 446     -17.328   7.676  25.641  1.00 73.50           N  
ATOM   3503  CA  LEU A 446     -17.953   8.898  26.141  1.00 73.50           C  
ATOM   3504  C   LEU A 446     -19.422   8.961  25.734  1.00 73.50           C  
ATOM   3505  CB  LEU A 446     -17.203  10.125  25.609  1.00 73.50           C  
ATOM   3506  O   LEU A 446     -20.266   9.344  26.547  1.00 73.50           O  
ATOM   3507  CG  LEU A 446     -15.852  10.430  26.250  1.00 73.50           C  
ATOM   3508  CD1 LEU A 446     -15.125  11.516  25.469  1.00 73.50           C  
ATOM   3509  CD2 LEU A 446     -16.031  10.844  27.719  1.00 73.50           C  
ATOM   3510  N   GLU A 447     -19.641   8.641  24.500  1.00 74.75           N  
ATOM   3511  CA  GLU A 447     -21.016   8.633  24.000  1.00 74.75           C  
ATOM   3512  C   GLU A 447     -21.875   7.609  24.734  1.00 74.75           C  
ATOM   3513  CB  GLU A 447     -21.047   8.352  22.500  1.00 74.75           C  
ATOM   3514  O   GLU A 447     -23.031   7.867  25.047  1.00 74.75           O  
ATOM   3515  CG  GLU A 447     -22.422   8.539  21.859  1.00 74.75           C  
ATOM   3516  CD  GLU A 447     -22.969   9.953  22.000  1.00 74.75           C  
ATOM   3517  OE1 GLU A 447     -24.203  10.133  21.953  1.00 74.75           O  
ATOM   3518  OE2 GLU A 447     -22.156  10.883  22.172  1.00 74.75           O  
ATOM   3519  N   ASN A 448     -21.359   6.461  24.938  1.00 79.44           N  
ATOM   3520  CA  ASN A 448     -22.062   5.438  25.719  1.00 79.44           C  
ATOM   3521  C   ASN A 448     -22.406   5.926  27.125  1.00 79.44           C  
ATOM   3522  CB  ASN A 448     -21.250   4.152  25.781  1.00 79.44           C  
ATOM   3523  O   ASN A 448     -23.500   5.695  27.625  1.00 79.44           O  
ATOM   3524  CG  ASN A 448     -21.281   3.371  24.469  1.00 79.44           C  
ATOM   3525  ND2 ASN A 448     -20.359   2.424  24.328  1.00 79.44           N  
ATOM   3526  OD1 ASN A 448     -22.125   3.617  23.609  1.00 79.44           O  
ATOM   3527  N   GLU A 449     -21.359   6.598  27.719  1.00 75.50           N  
ATOM   3528  CA  GLU A 449     -21.578   7.133  29.047  1.00 75.50           C  
ATOM   3529  C   GLU A 449     -22.688   8.172  29.062  1.00 75.50           C  
ATOM   3530  CB  GLU A 449     -20.281   7.754  29.594  1.00 75.50           C  
ATOM   3531  O   GLU A 449     -23.562   8.141  29.938  1.00 75.50           O  
ATOM   3532  CG  GLU A 449     -20.375   8.219  31.031  1.00 75.50           C  
ATOM   3533  CD  GLU A 449     -20.312   7.086  32.031  1.00 75.50           C  
ATOM   3534  OE1 GLU A 449     -20.734   7.273  33.219  1.00 75.50           O  
ATOM   3535  OE2 GLU A 449     -19.812   5.996  31.672  1.00 75.50           O  
ATOM   3536  N   ARG A 450     -22.578   9.023  28.203  1.00 71.75           N  
ATOM   3537  CA  ARG A 450     -23.547  10.094  28.094  1.00 71.75           C  
ATOM   3538  C   ARG A 450     -24.953   9.531  27.891  1.00 71.75           C  
ATOM   3539  CB  ARG A 450     -23.188  11.031  26.938  1.00 71.75           C  
ATOM   3540  O   ARG A 450     -25.906   9.984  28.531  1.00 71.75           O  
ATOM   3541  CG  ARG A 450     -24.141  12.211  26.781  1.00 71.75           C  
ATOM   3542  CD  ARG A 450     -23.781  13.078  25.578  1.00 71.75           C  
ATOM   3543  NE  ARG A 450     -24.750  14.156  25.375  1.00 71.75           N  
ATOM   3544  NH1 ARG A 450     -23.469  15.281  23.812  1.00 71.75           N  
ATOM   3545  NH2 ARG A 450     -25.531  16.094  24.438  1.00 71.75           N  
ATOM   3546  CZ  ARG A 450     -24.578  15.172  24.547  1.00 71.75           C  
ATOM   3547  N   THR A 451     -25.172   8.609  26.984  1.00 67.38           N  
ATOM   3548  CA  THR A 451     -26.453   7.992  26.656  1.00 67.38           C  
ATOM   3549  C   THR A 451     -27.016   7.262  27.859  1.00 67.38           C  
ATOM   3550  CB  THR A 451     -26.312   7.012  25.469  1.00 67.38           C  
ATOM   3551  O   THR A 451     -28.203   7.406  28.188  1.00 67.38           O  
ATOM   3552  CG2 THR A 451     -27.656   6.402  25.109  1.00 67.38           C  
ATOM   3553  OG1 THR A 451     -25.781   7.711  24.344  1.00 67.38           O  
ATOM   3554  N   LEU A 452     -26.203   6.535  28.484  1.00 73.81           N  
ATOM   3555  CA  LEU A 452     -26.641   5.777  29.656  1.00 73.81           C  
ATOM   3556  C   LEU A 452     -26.953   6.707  30.812  1.00 73.81           C  
ATOM   3557  CB  LEU A 452     -25.578   4.758  30.062  1.00 73.81           C  
ATOM   3558  O   LEU A 452     -27.938   6.500  31.547  1.00 73.81           O  
ATOM   3559  CG  LEU A 452     -25.391   3.562  29.141  1.00 73.81           C  
ATOM   3560  CD1 LEU A 452     -24.250   2.684  29.625  1.00 73.81           C  
ATOM   3561  CD2 LEU A 452     -26.672   2.758  29.016  1.00 73.81           C  
ATOM   3562  N   ASP A 453     -26.125   7.727  31.078  1.00 72.56           N  
ATOM   3563  CA  ASP A 453     -26.328   8.695  32.156  1.00 72.56           C  
ATOM   3564  C   ASP A 453     -27.625   9.484  31.922  1.00 72.56           C  
ATOM   3565  CB  ASP A 453     -25.141   9.648  32.250  1.00 72.56           C  
ATOM   3566  O   ASP A 453     -28.359   9.766  32.875  1.00 72.56           O  
ATOM   3567  CG  ASP A 453     -23.938   9.016  32.938  1.00 72.56           C  
ATOM   3568  OD1 ASP A 453     -24.078   7.930  33.531  1.00 72.56           O  
ATOM   3569  OD2 ASP A 453     -22.844   9.617  32.875  1.00 72.56           O  
ATOM   3570  N   PHE A 454     -27.797   9.922  30.766  1.00 66.69           N  
ATOM   3571  CA  PHE A 454     -29.016  10.648  30.406  1.00 66.69           C  
ATOM   3572  C   PHE A 454     -30.250   9.812  30.688  1.00 66.69           C  
ATOM   3573  CB  PHE A 454     -28.984  11.070  28.938  1.00 66.69           C  
ATOM   3574  O   PHE A 454     -31.234  10.297  31.266  1.00 66.69           O  
ATOM   3575  CG  PHE A 454     -30.172  11.875  28.500  1.00 66.69           C  
ATOM   3576  CD1 PHE A 454     -31.188  11.297  27.750  1.00 66.69           C  
ATOM   3577  CD2 PHE A 454     -30.281  13.219  28.859  1.00 66.69           C  
ATOM   3578  CE1 PHE A 454     -32.281  12.039  27.359  1.00 66.69           C  
ATOM   3579  CE2 PHE A 454     -31.391  13.969  28.453  1.00 66.69           C  
ATOM   3580  CZ  PHE A 454     -32.375  13.375  27.703  1.00 66.69           C  
ATOM   3581  N   HIS A 455     -30.188   8.570  30.266  1.00 64.44           N  
ATOM   3582  CA  HIS A 455     -31.297   7.637  30.484  1.00 64.44           C  
ATOM   3583  C   HIS A 455     -31.516   7.395  31.969  1.00 64.44           C  
ATOM   3584  CB  HIS A 455     -31.016   6.312  29.766  1.00 64.44           C  
ATOM   3585  O   HIS A 455     -32.656   7.359  32.438  1.00 64.44           O  
ATOM   3586  CG  HIS A 455     -31.156   6.391  28.281  1.00 64.44           C  
ATOM   3587  CD2 HIS A 455     -30.266   6.211  27.297  1.00 64.44           C  
ATOM   3588  ND1 HIS A 455     -32.344   6.691  27.672  1.00 64.44           N  
ATOM   3589  CE1 HIS A 455     -32.188   6.691  26.359  1.00 64.44           C  
ATOM   3590  NE2 HIS A 455     -30.922   6.402  26.109  1.00 64.44           N  
ATOM   3591  N   ASP A 456     -30.562   7.195  32.688  1.00 66.38           N  
ATOM   3592  CA  ASP A 456     -30.625   6.965  34.125  1.00 66.38           C  
ATOM   3593  C   ASP A 456     -31.234   8.164  34.844  1.00 66.38           C  
ATOM   3594  CB  ASP A 456     -29.234   6.672  34.688  1.00 66.38           C  
ATOM   3595  O   ASP A 456     -32.031   8.000  35.781  1.00 66.38           O  
ATOM   3596  CG  ASP A 456     -28.750   5.262  34.375  1.00 66.38           C  
ATOM   3597  OD1 ASP A 456     -29.562   4.438  33.906  1.00 66.38           O  
ATOM   3598  OD2 ASP A 456     -27.562   4.973  34.625  1.00 66.38           O  
ATOM   3599  N   SER A 457     -30.844   9.344  34.469  1.00 67.06           N  
ATOM   3600  CA  SER A 457     -31.359  10.570  35.062  1.00 67.06           C  
ATOM   3601  C   SER A 457     -32.844  10.719  34.812  1.00 67.06           C  
ATOM   3602  CB  SER A 457     -30.609  11.789  34.500  1.00 67.06           C  
ATOM   3603  O   SER A 457     -33.594  11.141  35.688  1.00 67.06           O  
ATOM   3604  OG  SER A 457     -31.156  12.992  35.031  1.00 67.06           O  
ATOM   3605  N   ASN A 458     -33.281  10.430  33.656  1.00 65.31           N  
ATOM   3606  CA  ASN A 458     -34.688  10.500  33.281  1.00 65.31           C  
ATOM   3607  C   ASN A 458     -35.531   9.484  34.062  1.00 65.31           C  
ATOM   3608  CB  ASN A 458     -34.844  10.281  31.766  1.00 65.31           C  
ATOM   3609  O   ASN A 458     -36.625   9.797  34.500  1.00 65.31           O  
ATOM   3610  CG  ASN A 458     -34.406  11.484  30.953  1.00 65.31           C  
ATOM   3611  ND2 ASN A 458     -34.062  11.250  29.703  1.00 65.31           N  
ATOM   3612  OD1 ASN A 458     -34.406  12.609  31.453  1.00 65.31           O  
ATOM   3613  N   VAL A 459     -35.031   8.242  34.156  1.00 64.62           N  
ATOM   3614  CA  VAL A 459     -35.719   7.195  34.906  1.00 64.62           C  
ATOM   3615  C   VAL A 459     -35.812   7.602  36.375  1.00 64.62           C  
ATOM   3616  CB  VAL A 459     -34.969   5.844  34.781  1.00 64.62           C  
ATOM   3617  O   VAL A 459     -36.844   7.402  37.031  1.00 64.62           O  
ATOM   3618  CG1 VAL A 459     -35.562   4.805  35.719  1.00 64.62           C  
ATOM   3619  CG2 VAL A 459     -35.000   5.352  33.344  1.00 64.62           C  
ATOM   3620  N   LYS A 460     -34.750   8.141  36.906  1.00 68.75           N  
ATOM   3621  CA  LYS A 460     -34.719   8.625  38.312  1.00 68.75           C  
ATOM   3622  C   LYS A 460     -35.781   9.727  38.531  1.00 68.75           C  
ATOM   3623  CB  LYS A 460     -33.344   9.141  38.656  1.00 68.75           C  
ATOM   3624  O   LYS A 460     -36.438   9.742  39.531  1.00 68.75           O  
ATOM   3625  CG  LYS A 460     -33.156   9.523  40.125  1.00 68.75           C  
ATOM   3626  CD  LYS A 460     -31.750   9.953  40.438  1.00 68.75           C  
ATOM   3627  CE  LYS A 460     -31.594  10.367  41.875  1.00 68.75           C  
ATOM   3628  NZ  LYS A 460     -30.188  10.789  42.188  1.00 68.75           N  
ATOM   3629  N   ASN A 461     -35.875  10.648  37.625  1.00 71.62           N  
ATOM   3630  CA  ASN A 461     -36.844  11.727  37.688  1.00 71.62           C  
ATOM   3631  C   ASN A 461     -38.281  11.188  37.688  1.00 71.62           C  
ATOM   3632  CB  ASN A 461     -36.656  12.703  36.531  1.00 71.62           C  
ATOM   3633  O   ASN A 461     -39.125  11.656  38.469  1.00 71.62           O  
ATOM   3634  CG  ASN A 461     -37.219  14.086  36.844  1.00 71.62           C  
ATOM   3635  ND2 ASN A 461     -37.062  15.000  35.875  1.00 71.62           N  
ATOM   3636  OD1 ASN A 461     -37.750  14.320  37.906  1.00 71.62           O  
ATOM   3637  N   LEU A 462     -38.531  10.234  36.906  1.00 71.38           N  
ATOM   3638  CA  LEU A 462     -39.812   9.578  36.812  1.00 71.38           C  
ATOM   3639  C   LEU A 462     -40.125   8.812  38.094  1.00 71.38           C  
ATOM   3640  CB  LEU A 462     -39.844   8.633  35.625  1.00 71.38           C  
ATOM   3641  O   LEU A 462     -41.281   8.844  38.562  1.00 71.38           O  
ATOM   3642  CG  LEU A 462     -41.219   8.062  35.219  1.00 71.38           C  
ATOM   3643  CD1 LEU A 462     -42.156   9.180  34.812  1.00 71.38           C  
ATOM   3644  CD2 LEU A 462     -41.094   7.027  34.125  1.00 71.38           C  
ATOM   3645  N   TYR A 463     -39.188   8.070  38.531  1.00 71.75           N  
ATOM   3646  CA  TYR A 463     -39.281   7.359  39.781  1.00 71.75           C  
ATOM   3647  C   TYR A 463     -39.656   8.320  40.906  1.00 71.75           C  
ATOM   3648  CB  TYR A 463     -37.969   6.645  40.125  1.00 71.75           C  
ATOM   3649  O   TYR A 463     -40.562   8.031  41.719  1.00 71.75           O  
ATOM   3650  CG  TYR A 463     -37.969   6.031  41.500  1.00 71.75           C  
ATOM   3651  CD1 TYR A 463     -37.406   6.711  42.594  1.00 71.75           C  
ATOM   3652  CD2 TYR A 463     -38.500   4.770  41.719  1.00 71.75           C  
ATOM   3653  CE1 TYR A 463     -37.375   6.148  43.844  1.00 71.75           C  
ATOM   3654  CE2 TYR A 463     -38.469   4.195  43.000  1.00 71.75           C  
ATOM   3655  OH  TYR A 463     -37.906   4.332  45.312  1.00 71.75           O  
ATOM   3656  CZ  TYR A 463     -37.906   4.891  44.062  1.00 71.75           C  
ATOM   3657  N   GLU A 464     -38.969   9.438  41.031  1.00 79.81           N  
ATOM   3658  CA  GLU A 464     -39.188  10.438  42.062  1.00 79.81           C  
ATOM   3659  C   GLU A 464     -40.594  11.062  41.938  1.00 79.81           C  
ATOM   3660  CB  GLU A 464     -38.125  11.531  42.031  1.00 79.81           C  
ATOM   3661  O   GLU A 464     -41.250  11.328  42.938  1.00 79.81           O  
ATOM   3662  CG  GLU A 464     -36.750  11.078  42.531  1.00 79.81           C  
ATOM   3663  CD  GLU A 464     -36.781  10.594  43.969  1.00 79.81           C  
ATOM   3664  OE1 GLU A 464     -35.906   9.781  44.344  1.00 79.81           O  
ATOM   3665  OE2 GLU A 464     -37.656  11.039  44.719  1.00 79.81           O  
ATOM   3666  N   LYS A 465     -41.031  11.344  40.781  1.00 81.88           N  
ATOM   3667  CA  LYS A 465     -42.344  11.883  40.469  1.00 81.88           C  
ATOM   3668  C   LYS A 465     -43.438  10.930  40.938  1.00 81.88           C  
ATOM   3669  CB  LYS A 465     -42.500  12.164  39.000  1.00 81.88           C  
ATOM   3670  O   LYS A 465     -44.406  11.352  41.594  1.00 81.88           O  
ATOM   3671  CG  LYS A 465     -43.781  12.883  38.625  1.00 81.88           C  
ATOM   3672  CD  LYS A 465     -43.844  13.188  37.125  1.00 81.88           C  
ATOM   3673  CE  LYS A 465     -45.156  13.859  36.750  1.00 81.88           C  
ATOM   3674  NZ  LYS A 465     -45.219  14.195  35.312  1.00 81.88           N  
ATOM   3675  N   VAL A 466     -43.312   9.617  40.625  1.00 80.00           N  
ATOM   3676  CA  VAL A 466     -44.281   8.578  40.969  1.00 80.00           C  
ATOM   3677  C   VAL A 466     -44.281   8.375  42.500  1.00 80.00           C  
ATOM   3678  CB  VAL A 466     -43.969   7.246  40.250  1.00 80.00           C  
ATOM   3679  O   VAL A 466     -45.344   8.227  43.094  1.00 80.00           O  
ATOM   3680  CG1 VAL A 466     -44.812   6.117  40.812  1.00 80.00           C  
ATOM   3681  CG2 VAL A 466     -44.188   7.391  38.750  1.00 80.00           C  
ATOM   3682  N   LYS A 467     -43.094   8.344  43.031  1.00 83.44           N  
ATOM   3683  CA  LYS A 467     -42.938   8.227  44.469  1.00 83.44           C  
ATOM   3684  C   LYS A 467     -43.656   9.375  45.188  1.00 83.44           C  
ATOM   3685  CB  LYS A 467     -41.469   8.203  44.875  1.00 83.44           C  
ATOM   3686  O   LYS A 467     -44.344   9.156  46.188  1.00 83.44           O  
ATOM   3687  CG  LYS A 467     -41.219   7.992  46.344  1.00 83.44           C  
ATOM   3688  CD  LYS A 467     -39.719   7.941  46.656  1.00 83.44           C  
ATOM   3689  CE  LYS A 467     -39.469   7.773  48.156  1.00 83.44           C  
ATOM   3690  NZ  LYS A 467     -38.031   7.707  48.469  1.00 83.44           N  
ATOM   3691  N   ASN A 468     -43.531  10.578  44.688  1.00 86.00           N  
ATOM   3692  CA  ASN A 468     -44.156  11.766  45.250  1.00 86.00           C  
ATOM   3693  C   ASN A 468     -45.688  11.734  45.125  1.00 86.00           C  
ATOM   3694  CB  ASN A 468     -43.594  13.031  44.625  1.00 86.00           C  
ATOM   3695  O   ASN A 468     -46.406  12.156  46.031  1.00 86.00           O  
ATOM   3696  CG  ASN A 468     -42.219  13.391  45.125  1.00 86.00           C  
ATOM   3697  ND2 ASN A 468     -41.500  14.242  44.406  1.00 86.00           N  
ATOM   3698  OD1 ASN A 468     -41.812  12.906  46.188  1.00 86.00           O  
ATOM   3699  N   GLN A 469     -46.188  11.234  44.031  1.00 85.56           N  
ATOM   3700  CA  GLN A 469     -47.625  11.141  43.750  1.00 85.56           C  
ATOM   3701  C   GLN A 469     -48.281  10.094  44.625  1.00 85.56           C  
ATOM   3702  CB  GLN A 469     -47.844  10.805  42.281  1.00 85.56           C  
ATOM   3703  O   GLN A 469     -49.375  10.320  45.156  1.00 85.56           O  
ATOM   3704  CG  GLN A 469     -47.594  11.977  41.312  1.00 85.56           C  
ATOM   3705  CD  GLN A 469     -48.000  11.672  39.906  1.00 85.56           C  
ATOM   3706  NE2 GLN A 469     -48.562  12.656  39.188  1.00 85.56           N  
ATOM   3707  OE1 GLN A 469     -47.781  10.555  39.406  1.00 85.56           O  
ATOM   3708  N   LEU A 470     -47.625   8.883  44.812  1.00 85.44           N  
ATOM   3709  CA  LEU A 470     -48.188   7.715  45.469  1.00 85.44           C  
ATOM   3710  C   LEU A 470     -48.031   7.816  47.000  1.00 85.44           C  
ATOM   3711  CB  LEU A 470     -47.531   6.434  44.969  1.00 85.44           C  
ATOM   3712  O   LEU A 470     -48.844   7.301  47.750  1.00 85.44           O  
ATOM   3713  CG  LEU A 470     -47.812   6.070  43.500  1.00 85.44           C  
ATOM   3714  CD1 LEU A 470     -47.000   4.840  43.094  1.00 85.44           C  
ATOM   3715  CD2 LEU A 470     -49.312   5.836  43.281  1.00 85.44           C  
ATOM   3716  N   ARG A 471     -47.125   8.516  47.500  1.00 87.00           N  
ATOM   3717  CA  ARG A 471     -46.844   8.719  48.906  1.00 87.00           C  
ATOM   3718  C   ARG A 471     -47.156   7.461  49.719  1.00 87.00           C  
ATOM   3719  CB  ARG A 471     -47.656   9.898  49.469  1.00 87.00           C  
ATOM   3720  O   ARG A 471     -46.594   6.398  49.469  1.00 87.00           O  
ATOM   3721  CG  ARG A 471     -47.312  11.234  48.812  1.00 87.00           C  
ATOM   3722  CD  ARG A 471     -48.156  12.367  49.375  1.00 87.00           C  
ATOM   3723  NE  ARG A 471     -47.844  13.641  48.750  1.00 87.00           N  
ATOM   3724  NH1 ARG A 471     -49.375  14.867  50.000  1.00 87.00           N  
ATOM   3725  NH2 ARG A 471     -48.031  15.906  48.438  1.00 87.00           N  
ATOM   3726  CZ  ARG A 471     -48.406  14.805  49.062  1.00 87.00           C  
ATOM   3727  N   ASN A 472     -48.031   7.492  50.688  1.00 86.44           N  
ATOM   3728  CA  ASN A 472     -48.281   6.367  51.562  1.00 86.44           C  
ATOM   3729  C   ASN A 472     -49.375   5.461  51.031  1.00 86.44           C  
ATOM   3730  CB  ASN A 472     -48.656   6.859  52.969  1.00 86.44           C  
ATOM   3731  O   ASN A 472     -49.875   4.574  51.719  1.00 86.44           O  
ATOM   3732  CG  ASN A 472     -47.594   7.762  53.594  1.00 86.44           C  
ATOM   3733  ND2 ASN A 472     -48.000   8.641  54.469  1.00 86.44           N  
ATOM   3734  OD1 ASN A 472     -46.406   7.672  53.219  1.00 86.44           O  
ATOM   3735  N   ASN A 473     -49.812   5.711  49.781  1.00 85.12           N  
ATOM   3736  CA  ASN A 473     -50.844   4.898  49.125  1.00 85.12           C  
ATOM   3737  C   ASN A 473     -50.219   3.682  48.438  1.00 85.12           C  
ATOM   3738  CB  ASN A 473     -51.625   5.734  48.094  1.00 85.12           C  
ATOM   3739  O   ASN A 473     -50.938   2.791  47.969  1.00 85.12           O  
ATOM   3740  CG  ASN A 473     -52.625   6.645  48.750  1.00 85.12           C  
ATOM   3741  ND2 ASN A 473     -53.125   7.625  48.000  1.00 85.12           N  
ATOM   3742  OD1 ASN A 473     -52.969   6.469  49.906  1.00 85.12           O  
ATOM   3743  N   ALA A 474     -48.812   3.576  48.500  1.00 86.19           N  
ATOM   3744  CA  ALA A 474     -48.094   2.461  47.875  1.00 86.19           C  
ATOM   3745  C   ALA A 474     -46.812   2.150  48.625  1.00 86.19           C  
ATOM   3746  CB  ALA A 474     -47.781   2.768  46.406  1.00 86.19           C  
ATOM   3747  O   ALA A 474     -46.250   3.016  49.312  1.00 86.19           O  
ATOM   3748  N   LYS A 475     -46.375   0.960  48.688  1.00 85.38           N  
ATOM   3749  CA  LYS A 475     -45.125   0.521  49.281  1.00 85.38           C  
ATOM   3750  C   LYS A 475     -44.062   0.220  48.219  1.00 85.38           C  
ATOM   3751  CB  LYS A 475     -45.344  -0.714  50.156  1.00 85.38           C  
ATOM   3752  O   LYS A 475     -44.375  -0.380  47.188  1.00 85.38           O  
ATOM   3753  CG  LYS A 475     -45.594  -1.991  49.375  1.00 85.38           C  
ATOM   3754  CD  LYS A 475     -45.812  -3.186  50.281  1.00 85.38           C  
ATOM   3755  CE  LYS A 475     -46.094  -4.453  49.500  1.00 85.38           C  
ATOM   3756  NZ  LYS A 475     -46.438  -5.594  50.406  1.00 85.38           N  
ATOM   3757  N   GLU A 476     -42.906   0.649  48.531  1.00 82.56           N  
ATOM   3758  CA  GLU A 476     -41.812   0.398  47.625  1.00 82.56           C  
ATOM   3759  C   GLU A 476     -41.281  -1.028  47.750  1.00 82.56           C  
ATOM   3760  CB  GLU A 476     -40.656   1.399  47.844  1.00 82.56           C  
ATOM   3761  O   GLU A 476     -40.938  -1.464  48.844  1.00 82.56           O  
ATOM   3762  CG  GLU A 476     -41.031   2.824  47.438  1.00 82.56           C  
ATOM   3763  CD  GLU A 476     -39.875   3.795  47.594  1.00 82.56           C  
ATOM   3764  OE1 GLU A 476     -40.062   5.020  47.438  1.00 82.56           O  
ATOM   3765  OE2 GLU A 476     -38.750   3.330  47.906  1.00 82.56           O  
ATOM   3766  N   ILE A 477     -41.281  -1.793  46.656  1.00 77.62           N  
ATOM   3767  CA  ILE A 477     -40.969  -3.215  46.688  1.00 77.62           C  
ATOM   3768  C   ILE A 477     -39.562  -3.436  46.094  1.00 77.62           C  
ATOM   3769  CB  ILE A 477     -42.000  -4.043  45.906  1.00 77.62           C  
ATOM   3770  O   ILE A 477     -39.000  -4.527  46.188  1.00 77.62           O  
ATOM   3771  CG1 ILE A 477     -42.344  -3.373  44.562  1.00 77.62           C  
ATOM   3772  CG2 ILE A 477     -43.281  -4.234  46.750  1.00 77.62           C  
ATOM   3773  CD1 ILE A 477     -43.125  -4.262  43.594  1.00 77.62           C  
ATOM   3774  N   GLY A 478     -38.812  -2.180  45.625  1.00 65.69           N  
ATOM   3775  CA  GLY A 478     -37.469  -2.297  45.125  1.00 65.69           C  
ATOM   3776  C   GLY A 478     -37.406  -2.455  43.625  1.00 65.69           C  
ATOM   3777  O   GLY A 478     -38.406  -2.789  42.969  1.00 65.69           O  
ATOM   3778  N   ASN A 479     -36.250  -1.946  42.906  1.00 62.28           N  
ATOM   3779  CA  ASN A 479     -35.969  -2.031  41.469  1.00 62.28           C  
ATOM   3780  C   ASN A 479     -36.938  -1.144  40.656  1.00 62.28           C  
ATOM   3781  CB  ASN A 479     -36.094  -3.480  40.969  1.00 62.28           C  
ATOM   3782  O   ASN A 479     -37.344  -1.504  39.562  1.00 62.28           O  
ATOM   3783  CG  ASN A 479     -34.969  -4.363  41.531  1.00 62.28           C  
ATOM   3784  ND2 ASN A 479     -35.250  -5.660  41.625  1.00 62.28           N  
ATOM   3785  OD1 ASN A 479     -33.906  -3.877  41.906  1.00 62.28           O  
ATOM   3786  N   GLY A 480     -37.438  -0.040  41.406  1.00 67.50           N  
ATOM   3787  CA  GLY A 480     -38.250   0.950  40.688  1.00 67.50           C  
ATOM   3788  C   GLY A 480     -39.719   0.575  40.594  1.00 67.50           C  
ATOM   3789  O   GLY A 480     -40.438   1.126  39.781  1.00 67.50           O  
ATOM   3790  N   CYS A 481     -40.219  -0.434  41.594  1.00 74.00           N  
ATOM   3791  CA  CYS A 481     -41.594  -0.913  41.594  1.00 74.00           C  
ATOM   3792  C   CYS A 481     -42.312  -0.478  42.844  1.00 74.00           C  
ATOM   3793  CB  CYS A 481     -41.625  -2.436  41.469  1.00 74.00           C  
ATOM   3794  O   CYS A 481     -41.719  -0.405  43.906  1.00 74.00           O  
ATOM   3795  SG  CYS A 481     -40.938  -3.059  39.906  1.00 74.00           S  
ATOM   3796  N   PHE A 482     -43.656  -0.195  42.688  1.00 81.50           N  
ATOM   3797  CA  PHE A 482     -44.531   0.191  43.781  1.00 81.50           C  
ATOM   3798  C   PHE A 482     -45.719  -0.743  43.875  1.00 81.50           C  
ATOM   3799  CB  PHE A 482     -45.000   1.639  43.594  1.00 81.50           C  
ATOM   3800  O   PHE A 482     -46.312  -1.104  42.844  1.00 81.50           O  
ATOM   3801  CG  PHE A 482     -43.875   2.646  43.594  1.00 81.50           C  
ATOM   3802  CD1 PHE A 482     -43.469   3.234  44.781  1.00 81.50           C  
ATOM   3803  CD2 PHE A 482     -43.250   3.006  42.406  1.00 81.50           C  
ATOM   3804  CE1 PHE A 482     -42.438   4.168  44.781  1.00 81.50           C  
ATOM   3805  CE2 PHE A 482     -42.219   3.938  42.406  1.00 81.50           C  
ATOM   3806  CZ  PHE A 482     -41.812   4.520  43.594  1.00 81.50           C  
ATOM   3807  N   GLU A 483     -45.906  -1.201  45.094  1.00 84.06           N  
ATOM   3808  CA  GLU A 483     -47.125  -1.981  45.344  1.00 84.06           C  
ATOM   3809  C   GLU A 483     -48.188  -1.125  46.000  1.00 84.06           C  
ATOM   3810  CB  GLU A 483     -46.781  -3.189  46.250  1.00 84.06           C  
ATOM   3811  O   GLU A 483     -47.969  -0.516  47.062  1.00 84.06           O  
ATOM   3812  CG  GLU A 483     -47.969  -4.137  46.438  1.00 84.06           C  
ATOM   3813  CD  GLU A 483     -47.625  -5.344  47.312  1.00 84.06           C  
ATOM   3814  OE1 GLU A 483     -48.406  -6.309  47.344  1.00 84.06           O  
ATOM   3815  OE2 GLU A 483     -46.562  -5.320  47.938  1.00 84.06           O  
ATOM   3816  N   PHE A 484     -49.438  -1.062  45.281  1.00 85.75           N  
ATOM   3817  CA  PHE A 484     -50.531  -0.199  45.750  1.00 85.75           C  
ATOM   3818  C   PHE A 484     -51.219  -0.834  46.938  1.00 85.75           C  
ATOM   3819  CB  PHE A 484     -51.531   0.092  44.656  1.00 85.75           C  
ATOM   3820  O   PHE A 484     -51.438  -2.049  46.969  1.00 85.75           O  
ATOM   3821  CG  PHE A 484     -51.000   0.968  43.562  1.00 85.75           C  
ATOM   3822  CD1 PHE A 484     -51.156   2.346  43.594  1.00 85.75           C  
ATOM   3823  CD2 PHE A 484     -50.312   0.415  42.469  1.00 85.75           C  
ATOM   3824  CE1 PHE A 484     -50.656   3.160  42.562  1.00 85.75           C  
ATOM   3825  CE2 PHE A 484     -49.781   1.221  41.469  1.00 85.75           C  
ATOM   3826  CZ  PHE A 484     -49.969   2.594  41.500  1.00 85.75           C  
ATOM   3827  N   TYR A 485     -51.562  -0.089  47.969  1.00 82.88           N  
ATOM   3828  CA  TYR A 485     -52.344  -0.537  49.125  1.00 82.88           C  
ATOM   3829  C   TYR A 485     -53.844  -0.456  48.875  1.00 82.88           C  
ATOM   3830  CB  TYR A 485     -52.000   0.301  50.375  1.00 82.88           C  
ATOM   3831  O   TYR A 485     -54.656  -0.895  49.688  1.00 82.88           O  
ATOM   3832  CG  TYR A 485     -50.625   0.016  50.906  1.00 82.88           C  
ATOM   3833  CD1 TYR A 485     -50.312  -1.228  51.469  1.00 82.88           C  
ATOM   3834  CD2 TYR A 485     -49.625   0.990  50.906  1.00 82.88           C  
ATOM   3835  CE1 TYR A 485     -49.031  -1.493  51.969  1.00 82.88           C  
ATOM   3836  CE2 TYR A 485     -48.344   0.735  51.406  1.00 82.88           C  
ATOM   3837  OH  TYR A 485     -46.812  -0.766  52.438  1.00 82.88           O  
ATOM   3838  CZ  TYR A 485     -48.062  -0.508  51.938  1.00 82.88           C  
ATOM   3839  N   HIS A 486     -54.219   0.121  47.688  1.00 83.81           N  
ATOM   3840  CA  HIS A 486     -55.594   0.200  47.219  1.00 83.81           C  
ATOM   3841  C   HIS A 486     -55.750  -0.416  45.812  1.00 83.81           C  
ATOM   3842  CB  HIS A 486     -56.094   1.653  47.188  1.00 83.81           C  
ATOM   3843  O   HIS A 486     -54.750  -0.633  45.125  1.00 83.81           O  
ATOM   3844  CG  HIS A 486     -55.344   2.512  46.219  1.00 83.81           C  
ATOM   3845  CD2 HIS A 486     -54.281   3.328  46.375  1.00 83.81           C  
ATOM   3846  ND1 HIS A 486     -55.719   2.592  44.875  1.00 83.81           N  
ATOM   3847  CE1 HIS A 486     -54.875   3.424  44.250  1.00 83.81           C  
ATOM   3848  NE2 HIS A 486     -54.031   3.883  45.125  1.00 83.81           N  
ATOM   3849  N   LYS A 487     -56.938  -0.800  45.500  1.00 83.38           N  
ATOM   3850  CA  LYS A 487     -57.188  -1.269  44.125  1.00 83.38           C  
ATOM   3851  C   LYS A 487     -57.094  -0.123  43.125  1.00 83.38           C  
ATOM   3852  CB  LYS A 487     -58.562  -1.929  44.031  1.00 83.38           C  
ATOM   3853  O   LYS A 487     -57.656   0.950  43.344  1.00 83.38           O  
ATOM   3854  CG  LYS A 487     -58.688  -3.244  44.781  1.00 83.38           C  
ATOM   3855  CD  LYS A 487     -57.938  -4.359  44.062  1.00 83.38           C  
ATOM   3856  CE  LYS A 487     -58.094  -5.691  44.781  1.00 83.38           C  
ATOM   3857  NZ  LYS A 487     -57.281  -6.773  44.156  1.00 83.38           N  
ATOM   3858  N   CYS A 488     -56.281  -0.335  42.219  1.00 81.94           N  
ATOM   3859  CA  CYS A 488     -56.031   0.692  41.219  1.00 81.94           C  
ATOM   3860  C   CYS A 488     -56.375   0.168  39.812  1.00 81.94           C  
ATOM   3861  CB  CYS A 488     -54.594   1.178  41.250  1.00 81.94           C  
ATOM   3862  O   CYS A 488     -55.656  -0.664  39.281  1.00 81.94           O  
ATOM   3863  SG  CYS A 488     -54.312   2.662  40.281  1.00 81.94           S  
ATOM   3864  N   ASN A 489     -57.531   0.553  39.219  1.00 79.44           N  
ATOM   3865  CA  ASN A 489     -57.969   0.138  37.906  1.00 79.44           C  
ATOM   3866  C   ASN A 489     -57.219   0.903  36.812  1.00 79.44           C  
ATOM   3867  CB  ASN A 489     -59.469   0.319  37.750  1.00 79.44           C  
ATOM   3868  O   ASN A 489     -56.344   1.725  37.094  1.00 79.44           O  
ATOM   3869  CG  ASN A 489     -59.906   1.764  37.906  1.00 79.44           C  
ATOM   3870  ND2 ASN A 489     -61.219   1.984  37.969  1.00 79.44           N  
ATOM   3871  OD1 ASN A 489     -59.062   2.674  37.938  1.00 79.44           O  
ATOM   3872  N   ASN A 490     -57.406   0.640  35.562  1.00 71.75           N  
ATOM   3873  CA  ASN A 490     -56.688   1.221  34.406  1.00 71.75           C  
ATOM   3874  C   ASN A 490     -56.781   2.744  34.406  1.00 71.75           C  
ATOM   3875  CB  ASN A 490     -57.250   0.656  33.094  1.00 71.75           C  
ATOM   3876  O   ASN A 490     -55.844   3.428  34.000  1.00 71.75           O  
ATOM   3877  CG  ASN A 490     -56.812  -0.773  32.844  1.00 71.75           C  
ATOM   3878  ND2 ASN A 490     -57.469  -1.430  31.891  1.00 71.75           N  
ATOM   3879  OD1 ASN A 490     -55.906  -1.285  33.500  1.00 71.75           O  
ATOM   3880  N   GLU A 491     -57.906   3.271  34.875  1.00 76.12           N  
ATOM   3881  CA  GLU A 491     -58.125   4.711  35.000  1.00 76.12           C  
ATOM   3882  C   GLU A 491     -57.219   5.320  36.094  1.00 76.12           C  
ATOM   3883  CB  GLU A 491     -59.594   5.000  35.312  1.00 76.12           C  
ATOM   3884  O   GLU A 491     -56.688   6.406  35.906  1.00 76.12           O  
ATOM   3885  CG  GLU A 491     -59.969   6.469  35.188  1.00 76.12           C  
ATOM   3886  CD  GLU A 491     -61.438   6.734  35.438  1.00 76.12           C  
ATOM   3887  OE1 GLU A 491     -61.875   7.914  35.406  1.00 76.12           O  
ATOM   3888  OE2 GLU A 491     -62.188   5.754  35.656  1.00 76.12           O  
ATOM   3889  N   CYS A 492     -57.094   4.668  37.188  1.00 80.25           N  
ATOM   3890  CA  CYS A 492     -56.219   5.039  38.281  1.00 80.25           C  
ATOM   3891  C   CYS A 492     -54.750   4.953  37.844  1.00 80.25           C  
ATOM   3892  CB  CYS A 492     -56.469   4.141  39.500  1.00 80.25           C  
ATOM   3893  O   CYS A 492     -53.969   5.852  38.156  1.00 80.25           O  
ATOM   3894  SG  CYS A 492     -55.281   4.410  40.844  1.00 80.25           S  
ATOM   3895  N   MET A 493     -54.375   3.939  37.125  1.00 77.81           N  
ATOM   3896  CA  MET A 493     -53.031   3.725  36.594  1.00 77.81           C  
ATOM   3897  C   MET A 493     -52.656   4.805  35.594  1.00 77.81           C  
ATOM   3898  CB  MET A 493     -52.938   2.342  35.969  1.00 77.81           C  
ATOM   3899  O   MET A 493     -51.531   5.289  35.594  1.00 77.81           O  
ATOM   3900  CG  MET A 493     -53.031   1.192  36.938  1.00 77.81           C  
ATOM   3901  SD  MET A 493     -51.656   1.213  38.188  1.00 77.81           S  
ATOM   3902  CE  MET A 493     -52.000  -0.340  39.062  1.00 77.81           C  
ATOM   3903  N   GLU A 494     -53.594   5.188  34.812  1.00 73.69           N  
ATOM   3904  CA  GLU A 494     -53.469   6.254  33.812  1.00 73.69           C  
ATOM   3905  C   GLU A 494     -53.281   7.613  34.500  1.00 73.69           C  
ATOM   3906  CB  GLU A 494     -54.656   6.273  32.875  1.00 73.69           C  
ATOM   3907  O   GLU A 494     -52.562   8.469  34.000  1.00 73.69           O  
ATOM   3908  CG  GLU A 494     -54.594   5.223  31.781  1.00 73.69           C  
ATOM   3909  CD  GLU A 494     -53.438   5.410  30.844  1.00 73.69           C  
ATOM   3910  OE1 GLU A 494     -52.875   4.398  30.359  1.00 73.69           O  
ATOM   3911  OE2 GLU A 494     -53.062   6.578  30.578  1.00 73.69           O  
ATOM   3912  N   SER A 495     -53.875   7.789  35.656  1.00 78.94           N  
ATOM   3913  CA  SER A 495     -53.781   9.016  36.438  1.00 78.94           C  
ATOM   3914  C   SER A 495     -52.406   9.164  37.062  1.00 78.94           C  
ATOM   3915  CB  SER A 495     -54.844   9.031  37.531  1.00 78.94           C  
ATOM   3916  O   SER A 495     -51.906  10.281  37.219  1.00 78.94           O  
ATOM   3917  OG  SER A 495     -54.562   8.062  38.531  1.00 78.94           O  
ATOM   3918  N   VAL A 496     -51.750   8.109  37.469  1.00 79.81           N  
ATOM   3919  CA  VAL A 496     -50.375   8.062  37.938  1.00 79.81           C  
ATOM   3920  C   VAL A 496     -49.406   8.359  36.812  1.00 79.81           C  
ATOM   3921  CB  VAL A 496     -50.062   6.695  38.594  1.00 79.81           C  
ATOM   3922  O   VAL A 496     -48.469   9.141  36.969  1.00 79.81           O  
ATOM   3923  CG1 VAL A 496     -48.594   6.641  39.031  1.00 79.81           C  
ATOM   3924  CG2 VAL A 496     -50.969   6.426  39.781  1.00 79.81           C  
ATOM   3925  N   LYS A 497     -49.781   7.852  35.594  1.00 71.31           N  
ATOM   3926  CA  LYS A 497     -48.969   8.047  34.375  1.00 71.31           C  
ATOM   3927  C   LYS A 497     -49.031   9.492  33.906  1.00 71.31           C  
ATOM   3928  CB  LYS A 497     -49.406   7.098  33.281  1.00 71.31           C  
ATOM   3929  O   LYS A 497     -48.031  10.055  33.438  1.00 71.31           O  
ATOM   3930  CG  LYS A 497     -49.031   5.645  33.500  1.00 71.31           C  
ATOM   3931  CD  LYS A 497     -49.469   4.754  32.344  1.00 71.31           C  
ATOM   3932  CE  LYS A 497     -49.156   3.291  32.625  1.00 71.31           C  
ATOM   3933  NZ  LYS A 497     -49.562   2.414  31.484  1.00 71.31           N  
ATOM   3934  N   ASN A 498     -50.188  10.227  34.000  1.00 72.56           N  
ATOM   3935  CA  ASN A 498     -50.438  11.570  33.531  1.00 72.56           C  
ATOM   3936  C   ASN A 498     -50.188  12.617  34.594  1.00 72.56           C  
ATOM   3937  CB  ASN A 498     -51.875  11.680  33.031  1.00 72.56           C  
ATOM   3938  O   ASN A 498     -50.344  13.820  34.344  1.00 72.56           O  
ATOM   3939  CG  ASN A 498     -52.125  10.914  31.719  1.00 72.56           C  
ATOM   3940  ND2 ASN A 498     -53.375  10.609  31.422  1.00 72.56           N  
ATOM   3941  OD1 ASN A 498     -51.156  10.602  31.000  1.00 72.56           O  
ATOM   3942  N   GLY A 499     -49.688  12.047  35.781  1.00 79.44           N  
ATOM   3943  CA  GLY A 499     -49.344  12.969  36.875  1.00 79.44           C  
ATOM   3944  C   GLY A 499     -50.562  13.586  37.531  1.00 79.44           C  
ATOM   3945  O   GLY A 499     -50.469  14.648  38.156  1.00 79.44           O  
ATOM   3946  N   THR A 500     -51.812  13.133  37.312  1.00 85.25           N  
ATOM   3947  CA  THR A 500     -53.062  13.641  37.844  1.00 85.25           C  
ATOM   3948  C   THR A 500     -53.625  12.695  38.906  1.00 85.25           C  
ATOM   3949  CB  THR A 500     -54.125  13.812  36.719  1.00 85.25           C  
ATOM   3950  O   THR A 500     -54.844  12.719  39.188  1.00 85.25           O  
ATOM   3951  CG2 THR A 500     -53.688  14.883  35.719  1.00 85.25           C  
ATOM   3952  OG1 THR A 500     -54.281  12.570  36.031  1.00 85.25           O  
ATOM   3953  N   TYR A 501     -52.812  11.859  39.500  1.00 83.88           N  
ATOM   3954  CA  TYR A 501     -53.219  10.914  40.531  1.00 83.88           C  
ATOM   3955  C   TYR A 501     -53.781  11.641  41.750  1.00 83.88           C  
ATOM   3956  CB  TYR A 501     -52.000  10.062  40.969  1.00 83.88           C  
ATOM   3957  O   TYR A 501     -53.156  12.570  42.281  1.00 83.88           O  
ATOM   3958  CG  TYR A 501     -52.344   9.039  42.031  1.00 83.88           C  
ATOM   3959  CD1 TYR A 501     -51.969   9.242  43.344  1.00 83.88           C  
ATOM   3960  CD2 TYR A 501     -53.031   7.867  41.688  1.00 83.88           C  
ATOM   3961  CE1 TYR A 501     -52.281   8.305  44.344  1.00 83.88           C  
ATOM   3962  CE2 TYR A 501     -53.312   6.922  42.688  1.00 83.88           C  
ATOM   3963  OH  TYR A 501     -53.250   6.215  44.969  1.00 83.88           O  
ATOM   3964  CZ  TYR A 501     -52.969   7.148  44.000  1.00 83.88           C  
ATOM   3965  N   ASP A 502     -55.062  11.344  42.094  1.00 86.62           N  
ATOM   3966  CA  ASP A 502     -55.781  11.969  43.188  1.00 86.62           C  
ATOM   3967  C   ASP A 502     -55.500  11.234  44.500  1.00 86.62           C  
ATOM   3968  CB  ASP A 502     -57.281  11.992  42.906  1.00 86.62           C  
ATOM   3969  O   ASP A 502     -56.156  10.242  44.812  1.00 86.62           O  
ATOM   3970  CG  ASP A 502     -58.062  12.797  43.938  1.00 86.62           C  
ATOM   3971  OD1 ASP A 502     -57.469  13.297  44.906  1.00 86.62           O  
ATOM   3972  OD2 ASP A 502     -59.281  12.922  43.781  1.00 86.62           O  
ATOM   3973  N   TYR A 503     -54.469  11.703  45.188  1.00 84.62           N  
ATOM   3974  CA  TYR A 503     -53.969  11.062  46.406  1.00 84.62           C  
ATOM   3975  C   TYR A 503     -55.062  10.906  47.438  1.00 84.62           C  
ATOM   3976  CB  TYR A 503     -52.781  11.867  46.969  1.00 84.62           C  
ATOM   3977  O   TYR A 503     -55.250   9.812  48.000  1.00 84.62           O  
ATOM   3978  CG  TYR A 503     -52.406  11.445  48.375  1.00 84.62           C  
ATOM   3979  CD1 TYR A 503     -52.844  12.133  49.500  1.00 84.62           C  
ATOM   3980  CD2 TYR A 503     -51.531  10.359  48.562  1.00 84.62           C  
ATOM   3981  CE1 TYR A 503     -52.500  11.742  50.781  1.00 84.62           C  
ATOM   3982  CE2 TYR A 503     -51.156   9.961  49.844  1.00 84.62           C  
ATOM   3983  OH  TYR A 503     -51.281  10.273  52.219  1.00 84.62           O  
ATOM   3984  CZ  TYR A 503     -51.656  10.664  50.938  1.00 84.62           C  
ATOM   3985  N   PRO A 504     -55.938  11.961  47.719  1.00 85.31           N  
ATOM   3986  CA  PRO A 504     -56.938  11.898  48.781  1.00 85.31           C  
ATOM   3987  C   PRO A 504     -58.062  10.898  48.500  1.00 85.31           C  
ATOM   3988  CB  PRO A 504     -57.500  13.328  48.844  1.00 85.31           C  
ATOM   3989  O   PRO A 504     -58.656  10.344  49.406  1.00 85.31           O  
ATOM   3990  CG  PRO A 504     -56.406  14.172  48.250  1.00 85.31           C  
ATOM   3991  CD  PRO A 504     -55.656  13.352  47.250  1.00 85.31           C  
ATOM   3992  N   LYS A 505     -58.281  10.641  47.312  1.00 86.06           N  
ATOM   3993  CA  LYS A 505     -59.312   9.727  46.875  1.00 86.06           C  
ATOM   3994  C   LYS A 505     -59.031   8.297  47.312  1.00 86.06           C  
ATOM   3995  CB  LYS A 505     -59.469   9.781  45.344  1.00 86.06           C  
ATOM   3996  O   LYS A 505     -59.938   7.570  47.719  1.00 86.06           O  
ATOM   3997  CG  LYS A 505     -60.594   8.906  44.812  1.00 86.06           C  
ATOM   3998  CD  LYS A 505     -60.688   8.984  43.312  1.00 86.06           C  
ATOM   3999  CE  LYS A 505     -61.781   8.055  42.750  1.00 86.06           C  
ATOM   4000  NZ  LYS A 505     -61.875   8.125  41.250  1.00 86.06           N  
ATOM   4001  N   TYR A 506     -57.719   7.859  47.438  1.00 84.12           N  
ATOM   4002  CA  TYR A 506     -57.344   6.469  47.688  1.00 84.12           C  
ATOM   4003  C   TYR A 506     -56.688   6.305  49.031  1.00 84.12           C  
ATOM   4004  CB  TYR A 506     -56.406   5.977  46.562  1.00 84.12           C  
ATOM   4005  O   TYR A 506     -56.250   5.203  49.406  1.00 84.12           O  
ATOM   4006  CG  TYR A 506     -57.031   6.055  45.188  1.00 84.12           C  
ATOM   4007  CD1 TYR A 506     -58.031   5.172  44.781  1.00 84.12           C  
ATOM   4008  CD2 TYR A 506     -56.594   7.016  44.281  1.00 84.12           C  
ATOM   4009  CE1 TYR A 506     -58.562   5.242  43.531  1.00 84.12           C  
ATOM   4010  CE2 TYR A 506     -57.125   7.098  43.000  1.00 84.12           C  
ATOM   4011  OH  TYR A 506     -58.688   6.281  41.375  1.00 84.12           O  
ATOM   4012  CZ  TYR A 506     -58.125   6.207  42.625  1.00 84.12           C  
ATOM   4013  N   SER A 507     -56.594   7.367  49.812  1.00 80.94           N  
ATOM   4014  CA  SER A 507     -55.906   7.438  51.062  1.00 80.94           C  
ATOM   4015  C   SER A 507     -56.625   6.633  52.156  1.00 80.94           C  
ATOM   4016  CB  SER A 507     -55.750   8.891  51.531  1.00 80.94           C  
ATOM   4017  O   SER A 507     -55.969   5.973  52.969  1.00 80.94           O  
ATOM   4018  OG  SER A 507     -55.062   8.961  52.781  1.00 80.94           O  
ATOM   4019  N   GLU A 508     -57.969   6.637  52.094  1.00 79.44           N  
ATOM   4020  CA  GLU A 508     -58.812   5.965  53.094  1.00 79.44           C  
ATOM   4021  C   GLU A 508     -58.719   4.445  52.938  1.00 79.44           C  
ATOM   4022  CB  GLU A 508     -60.250   6.434  53.000  1.00 79.44           C  
ATOM   4023  O   GLU A 508     -58.562   3.725  53.938  1.00 79.44           O  
ATOM   4024  CG  GLU A 508     -60.500   7.793  53.625  1.00 79.44           C  
ATOM   4025  CD  GLU A 508     -61.969   8.148  53.719  1.00 79.44           C  
ATOM   4026  OE1 GLU A 508     -62.312   9.188  54.344  1.00 79.44           O  
ATOM   4027  OE2 GLU A 508     -62.812   7.387  53.188  1.00 79.44           O  
ATOM   4028  N   GLU A 509     -58.781   3.951  51.625  1.00 81.00           N  
ATOM   4029  CA  GLU A 509     -58.656   2.537  51.281  1.00 81.00           C  
ATOM   4030  C   GLU A 509     -57.250   2.021  51.531  1.00 81.00           C  
ATOM   4031  CB  GLU A 509     -59.031   2.305  49.812  1.00 81.00           C  
ATOM   4032  O   GLU A 509     -57.094   0.897  52.000  1.00 81.00           O  
ATOM   4033  CG  GLU A 509     -59.125   0.834  49.406  1.00 81.00           C  
ATOM   4034  CD  GLU A 509     -59.500   0.619  47.969  1.00 81.00           C  
ATOM   4035  OE1 GLU A 509     -59.594  -0.551  47.531  1.00 81.00           O  
ATOM   4036  OE2 GLU A 509     -59.688   1.628  47.250  1.00 81.00           O  
ATOM   4037  N   SER A 510     -56.250   2.805  51.312  1.00 79.44           N  
ATOM   4038  CA  SER A 510     -54.844   2.502  51.531  1.00 79.44           C  
ATOM   4039  C   SER A 510     -54.500   2.439  53.000  1.00 79.44           C  
ATOM   4040  CB  SER A 510     -53.969   3.545  50.812  1.00 79.44           C  
ATOM   4041  O   SER A 510     -53.688   1.598  53.438  1.00 79.44           O  
ATOM   4042  OG  SER A 510     -54.188   3.531  49.438  1.00 79.44           O  
ATOM   4043  N   LYS A 511     -55.062   3.414  53.844  1.00 80.00           N  
ATOM   4044  CA  LYS A 511     -54.906   3.449  55.281  1.00 80.00           C  
ATOM   4045  C   LYS A 511     -55.469   2.184  55.938  1.00 80.00           C  
ATOM   4046  CB  LYS A 511     -55.594   4.684  55.875  1.00 80.00           C  
ATOM   4047  O   LYS A 511     -54.844   1.626  56.844  1.00 80.00           O  
ATOM   4048  CG  LYS A 511     -55.188   4.980  57.312  1.00 80.00           C  
ATOM   4049  CD  LYS A 511     -55.844   6.266  57.844  1.00 80.00           C  
ATOM   4050  CE  LYS A 511     -55.469   6.531  59.281  1.00 80.00           C  
ATOM   4051  NZ  LYS A 511     -56.094   7.797  59.781  1.00 80.00           N  
ATOM   4052  N   LEU A 512     -56.656   1.686  55.500  1.00 76.44           N  
ATOM   4053  CA  LEU A 512     -57.344   0.496  55.969  1.00 76.44           C  
ATOM   4054  C   LEU A 512     -56.562  -0.766  55.625  1.00 76.44           C  
ATOM   4055  CB  LEU A 512     -58.750   0.411  55.406  1.00 76.44           C  
ATOM   4056  O   LEU A 512     -56.406  -1.672  56.469  1.00 76.44           O  
ATOM   4057  CG  LEU A 512     -59.844   1.194  56.125  1.00 76.44           C  
ATOM   4058  CD1 LEU A 512     -60.812   1.824  55.156  1.00 76.44           C  
ATOM   4059  CD2 LEU A 512     -60.562   0.290  57.125  1.00 76.44           C  
ATOM   4060  N   ASN A 513     -55.906  -0.902  54.469  1.00 73.94           N  
ATOM   4061  CA  ASN A 513     -55.125  -2.035  53.969  1.00 73.94           C  
ATOM   4062  C   ASN A 513     -53.719  -2.057  54.562  1.00 73.94           C  
ATOM   4063  CB  ASN A 513     -55.094  -2.008  52.438  1.00 73.94           C  
ATOM   4064  O   ASN A 513     -53.125  -3.123  54.688  1.00 73.94           O  
ATOM   4065  CG  ASN A 513     -56.406  -2.426  51.812  1.00 73.94           C  
ATOM   4066  ND2 ASN A 513     -56.688  -1.880  50.625  1.00 73.94           N  
ATOM   4067  OD1 ASN A 513     -57.156  -3.230  52.375  1.00 73.94           O  
ATOM   4068  N   ARG A 514     -53.219  -0.809  54.938  1.00 70.25           N  
ATOM   4069  CA  ARG A 514     -51.938  -0.683  55.625  1.00 70.25           C  
ATOM   4070  C   ARG A 514     -52.031  -1.231  57.031  1.00 70.25           C  
ATOM   4071  CB  ARG A 514     -51.469   0.779  55.656  1.00 70.25           C  
ATOM   4072  O   ARG A 514     -51.031  -1.776  57.562  1.00 70.25           O  
ATOM   4073  CG  ARG A 514     -50.875   1.267  54.344  1.00 70.25           C  
ATOM   4074  CD  ARG A 514     -50.562   2.756  54.375  1.00 70.25           C  
ATOM   4075  NE  ARG A 514     -49.562   3.068  55.406  1.00 70.25           N  
ATOM   4076  NH1 ARG A 514     -49.875   5.355  55.281  1.00 70.25           N  
ATOM   4077  NH2 ARG A 514     -48.344   4.469  56.750  1.00 70.25           N  
ATOM   4078  CZ  ARG A 514     -49.281   4.297  55.812  1.00 70.25           C  
ATOM   4079  N   GLU A 515     -53.250  -0.985  57.625  1.00 63.53           N  
ATOM   4080  CA  GLU A 515     -53.500  -1.333  59.000  1.00 63.53           C  
ATOM   4081  C   GLU A 515     -54.000  -2.773  59.156  1.00 63.53           C  
ATOM   4082  CB  GLU A 515     -54.531  -0.375  59.625  1.00 63.53           C  
ATOM   4083  O   GLU A 515     -54.094  -3.305  60.250  1.00 63.53           O  
ATOM   4084  CG  GLU A 515     -54.000   1.032  59.844  1.00 63.53           C  
ATOM   4085  CD  GLU A 515     -55.031   1.963  60.500  1.00 63.53           C  
ATOM   4086  OE1 GLU A 515     -54.656   3.129  60.781  1.00 63.53           O  
ATOM   4087  OE2 GLU A 515     -56.156   1.521  60.719  1.00 63.53           O  
ATOM   4088  N   LYS A 516     -54.344  -3.439  57.875  1.00 56.72           N  
ATOM   4089  CA  LYS A 516     -54.688  -4.852  57.844  1.00 56.72           C  
ATOM   4090  C   LYS A 516     -53.500  -5.746  58.062  1.00 56.72           C  
ATOM   4091  CB  LYS A 516     -55.344  -5.184  56.469  1.00 56.72           C  
ATOM   4092  O   LYS A 516     -52.438  -5.539  57.469  1.00 56.72           O  
ATOM   4093  CG  LYS A 516     -56.594  -6.020  56.562  1.00 56.72           C  
ATOM   4094  CD  LYS A 516     -57.219  -6.250  55.219  1.00 56.72           C  
ATOM   4095  CE  LYS A 516     -58.531  -7.047  55.312  1.00 56.72           C  
ATOM   4096  NZ  LYS A 516     -59.219  -7.160  54.000  1.00 56.72           N  
ATOM   4097  N   ILE A 517     -53.281  -6.246  59.312  1.00 39.69           N  
ATOM   4098  CA  ILE A 517     -52.281  -7.254  59.688  1.00 39.69           C  
ATOM   4099  C   ILE A 517     -52.562  -8.562  58.969  1.00 39.69           C  
ATOM   4100  CB  ILE A 517     -52.312  -7.480  61.219  1.00 39.69           C  
ATOM   4101  O   ILE A 517     -53.656  -9.141  59.094  1.00 39.69           O  
ATOM   4102  CG1 ILE A 517     -52.062  -6.160  61.969  1.00 39.69           C  
ATOM   4103  CG2 ILE A 517     -51.250  -8.531  61.625  1.00 39.69           C  
ATOM   4104  CD1 ILE A 517     -52.125  -6.270  63.469  1.00 39.69           C  
ATOM   4105  N   ASP A 518     -52.031  -8.781  57.719  1.00 40.81           N  
ATOM   4106  CA  ASP A 518     -52.125 -10.070  57.031  1.00 40.81           C  
ATOM   4107  C   ASP A 518     -51.500 -11.172  57.875  1.00 40.81           C  
ATOM   4108  CB  ASP A 518     -51.438 -10.000  55.656  1.00 40.81           C  
ATOM   4109  O   ASP A 518     -50.438 -10.992  58.469  1.00 40.81           O  
ATOM   4110  CG  ASP A 518     -52.344  -9.469  54.562  1.00 40.81           C  
ATOM   4111  OD1 ASP A 518     -53.562  -9.555  54.688  1.00 40.81           O  
ATOM   4112  OD2 ASP A 518     -51.812  -8.969  53.562  1.00 40.81           O  
ATOM   4113  N   GLY A 519     -52.281 -11.977  58.688  1.00 32.00           N  
ATOM   4114  CA  GLY A 519     -51.969 -13.281  59.219  1.00 32.00           C  
ATOM   4115  C   GLY A 519     -50.906 -14.023  58.438  1.00 32.00           C  
ATOM   4116  O   GLY A 519     -50.844 -13.891  57.188  1.00 32.00           O  
ATOM   4117  N   VAL A 520     -49.531 -14.062  58.750  1.00 27.78           N  
ATOM   4118  CA  VAL A 520     -48.469 -14.836  58.156  1.00 27.78           C  
ATOM   4119  C   VAL A 520     -49.031 -16.062  57.438  1.00 27.78           C  
ATOM   4120  CB  VAL A 520     -47.406 -15.266  59.188  1.00 27.78           C  
ATOM   4121  O   VAL A 520     -49.719 -16.875  58.062  1.00 27.78           O  
ATOM   4122  CG1 VAL A 520     -46.312 -16.094  58.531  1.00 27.78           C  
ATOM   4123  CG2 VAL A 520     -46.812 -14.039  59.875  1.00 27.78           C  
ATOM   4124  N   LYS A 521     -49.406 -16.047  56.188  1.00 31.20           N  
ATOM   4125  CA  LYS A 521     -49.656 -17.109  55.188  1.00 31.20           C  
ATOM   4126  C   LYS A 521     -48.406 -17.875  54.875  1.00 31.20           C  
ATOM   4127  CB  LYS A 521     -50.281 -16.516  53.938  1.00 31.20           C  
ATOM   4128  O   LYS A 521     -47.406 -17.266  54.469  1.00 31.20           O  
ATOM   4129  CG  LYS A 521     -51.562 -17.203  53.500  1.00 31.20           C  
ATOM   4130  CD  LYS A 521     -52.094 -16.594  52.188  1.00 31.20           C  
ATOM   4131  CE  LYS A 521     -53.406 -17.266  51.750  1.00 31.20           C  
ATOM   4132  NZ  LYS A 521     -53.938 -16.656  50.500  1.00 31.20           N  
ATOM   4133  N   LEU A 522     -48.000 -18.906  55.594  1.00 30.41           N  
ATOM   4134  CA  LEU A 522     -47.062 -19.984  55.344  1.00 30.41           C  
ATOM   4135  C   LEU A 522     -47.312 -20.609  53.969  1.00 30.41           C  
ATOM   4136  CB  LEU A 522     -47.156 -21.062  56.438  1.00 30.41           C  
ATOM   4137  O   LEU A 522     -48.375 -21.156  53.719  1.00 30.41           O  
ATOM   4138  CG  LEU A 522     -46.281 -20.875  57.656  1.00 30.41           C  
ATOM   4139  CD1 LEU A 522     -47.031 -21.250  58.938  1.00 30.41           C  
ATOM   4140  CD2 LEU A 522     -45.000 -21.688  57.531  1.00 30.41           C  
ATOM   4141  N   GLU A 523     -47.156 -19.922  52.844  1.00 32.78           N  
ATOM   4142  CA  GLU A 523     -47.219 -20.469  51.469  1.00 32.78           C  
ATOM   4143  C   GLU A 523     -46.125 -21.484  51.219  1.00 32.78           C  
ATOM   4144  CB  GLU A 523     -47.156 -19.344  50.438  1.00 32.78           C  
ATOM   4145  O   GLU A 523     -44.938 -21.250  51.562  1.00 32.78           O  
ATOM   4146  CG  GLU A 523     -48.500 -18.703  50.125  1.00 32.78           C  
ATOM   4147  CD  GLU A 523     -48.438 -17.688  49.000  1.00 32.78           C  
ATOM   4148  OE1 GLU A 523     -49.500 -17.141  48.625  1.00 32.78           O  
ATOM   4149  OE2 GLU A 523     -47.312 -17.438  48.500  1.00 32.78           O  
ATOM   4150  N   SER A 524     -46.281 -22.844  51.438  1.00 35.25           N  
ATOM   4151  CA  SER A 524     -45.906 -24.141  50.875  1.00 35.25           C  
ATOM   4152  C   SER A 524     -44.594 -24.078  50.125  1.00 35.25           C  
ATOM   4153  CB  SER A 524     -47.031 -24.656  49.969  1.00 35.25           C  
ATOM   4154  O   SER A 524     -44.500 -23.406  49.094  1.00 35.25           O  
ATOM   4155  OG  SER A 524     -46.844 -24.156  48.625  1.00 35.25           O  
ATOM   4156  N   MET A 525     -43.469 -23.828  50.719  1.00 33.22           N  
ATOM   4157  CA  MET A 525     -42.031 -24.062  50.531  1.00 33.22           C  
ATOM   4158  C   MET A 525     -41.781 -25.469  50.000  1.00 33.22           C  
ATOM   4159  CB  MET A 525     -41.281 -23.828  51.844  1.00 33.22           C  
ATOM   4160  O   MET A 525     -41.875 -26.438  50.750  1.00 33.22           O  
ATOM   4161  CG  MET A 525     -41.062 -22.359  52.156  1.00 33.22           C  
ATOM   4162  SD  MET A 525     -39.750 -22.125  53.438  1.00 33.22           S  
ATOM   4163  CE  MET A 525     -40.156 -23.500  54.562  1.00 33.22           C  
ATOM   4164  N   GLY A 526     -42.375 -25.922  48.938  1.00 46.47           N  
ATOM   4165  CA  GLY A 526     -42.000 -27.219  48.406  1.00 46.47           C  
ATOM   4166  C   GLY A 526     -40.531 -27.359  48.094  1.00 46.47           C  
ATOM   4167  O   GLY A 526     -39.938 -28.422  48.281  1.00 46.47           O  
ATOM   4168  N   VAL A 527     -39.688 -26.281  48.219  1.00 41.62           N  
ATOM   4169  CA  VAL A 527     -38.250 -26.328  48.125  1.00 41.62           C  
ATOM   4170  C   VAL A 527     -37.594 -25.703  49.344  1.00 41.62           C  
ATOM   4171  CB  VAL A 527     -37.750 -25.609  46.844  1.00 41.62           C  
ATOM   4172  O   VAL A 527     -36.562 -26.188  49.844  1.00 41.62           O  
ATOM   4173  CG1 VAL A 527     -36.219 -25.609  46.750  1.00 41.62           C  
ATOM   4174  CG2 VAL A 527     -38.344 -26.250  45.594  1.00 41.62           C  
ATOM   4175  N   TYR A 528     -38.344 -24.859  50.094  1.00 45.41           N  
ATOM   4176  CA  TYR A 528     -37.938 -24.312  51.375  1.00 45.41           C  
ATOM   4177  C   TYR A 528     -38.531 -25.125  52.531  1.00 45.41           C  
ATOM   4178  CB  TYR A 528     -38.375 -22.844  51.500  1.00 45.41           C  
ATOM   4179  O   TYR A 528     -37.906 -25.281  53.562  1.00 45.41           O  
ATOM   4180  CG  TYR A 528     -37.406 -21.875  50.844  1.00 45.41           C  
ATOM   4181  CD1 TYR A 528     -36.250 -21.500  51.500  1.00 45.41           C  
ATOM   4182  CD2 TYR A 528     -37.688 -21.312  49.625  1.00 45.41           C  
ATOM   4183  CE1 TYR A 528     -35.344 -20.594  50.906  1.00 45.41           C  
ATOM   4184  CE2 TYR A 528     -36.812 -20.406  49.031  1.00 45.41           C  
ATOM   4185  OH  TYR A 528     -34.781 -19.172  49.094  1.00 45.41           O  
ATOM   4186  CZ  TYR A 528     -35.656 -20.062  49.688  1.00 45.41           C  
ATOM   4187  N   GLN A 529     -39.750 -25.938  52.375  1.00 43.28           N  
ATOM   4188  CA  GLN A 529     -40.312 -26.906  53.312  1.00 43.28           C  
ATOM   4189  C   GLN A 529     -39.562 -28.234  53.250  1.00 43.28           C  
ATOM   4190  CB  GLN A 529     -41.812 -27.109  53.000  1.00 43.28           C  
ATOM   4191  O   GLN A 529     -39.406 -28.891  54.281  1.00 43.28           O  
ATOM   4192  CG  GLN A 529     -42.750 -26.266  53.844  1.00 43.28           C  
ATOM   4193  CD  GLN A 529     -44.188 -26.484  53.500  1.00 43.28           C  
ATOM   4194  NE2 GLN A 529     -45.094 -26.141  54.438  1.00 43.28           N  
ATOM   4195  OE1 GLN A 529     -44.531 -26.969  52.438  1.00 43.28           O  
ATOM   4196  N   ILE A 530     -39.094 -28.562  51.969  1.00 53.81           N  
ATOM   4197  CA  ILE A 530     -38.250 -29.734  51.750  1.00 53.81           C  
ATOM   4198  C   ILE A 530     -36.844 -29.453  52.250  1.00 53.81           C  
ATOM   4199  CB  ILE A 530     -38.219 -30.141  50.250  1.00 53.81           C  
ATOM   4200  O   ILE A 530     -36.188 -30.312  52.844  1.00 53.81           O  
ATOM   4201  CG1 ILE A 530     -39.594 -30.641  49.812  1.00 53.81           C  
ATOM   4202  CG2 ILE A 530     -37.156 -31.219  50.000  1.00 53.81           C  
ATOM   4203  CD1 ILE A 530     -39.750 -30.797  48.312  1.00 53.81           C  
ATOM   4204  N   LEU A 531     -36.312 -28.219  52.094  1.00 52.75           N  
ATOM   4205  CA  LEU A 531     -35.031 -27.750  52.594  1.00 52.75           C  
ATOM   4206  C   LEU A 531     -35.125 -27.438  54.094  1.00 52.75           C  
ATOM   4207  CB  LEU A 531     -34.562 -26.500  51.844  1.00 52.75           C  
ATOM   4208  O   LEU A 531     -34.188 -27.688  54.844  1.00 52.75           O  
ATOM   4209  CG  LEU A 531     -33.719 -26.750  50.594  1.00 52.75           C  
ATOM   4210  CD1 LEU A 531     -33.969 -25.641  49.562  1.00 52.75           C  
ATOM   4211  CD2 LEU A 531     -32.250 -26.844  50.938  1.00 52.75           C  
ATOM   4212  N   ALA A 532     -36.250 -26.938  54.594  1.00 55.34           N  
ATOM   4213  CA  ALA A 532     -36.562 -26.703  56.031  1.00 55.34           C  
ATOM   4214  C   ALA A 532     -36.844 -28.016  56.750  1.00 55.34           C  
ATOM   4215  CB  ALA A 532     -37.750 -25.750  56.156  1.00 55.34           C  
ATOM   4216  O   ALA A 532     -36.406 -28.188  57.906  1.00 55.34           O  
ATOM   4217  N   ILE A 533     -37.531 -29.094  56.094  1.00 63.66           N  
ATOM   4218  CA  ILE A 533     -37.750 -30.453  56.594  1.00 63.66           C  
ATOM   4219  C   ILE A 533     -36.438 -31.219  56.562  1.00 63.66           C  
ATOM   4220  CB  ILE A 533     -38.812 -31.188  55.750  1.00 63.66           C  
ATOM   4221  O   ILE A 533     -36.125 -31.953  57.500  1.00 63.66           O  
ATOM   4222  CG1 ILE A 533     -40.188 -30.531  55.906  1.00 63.66           C  
ATOM   4223  CG2 ILE A 533     -38.875 -32.656  56.125  1.00 63.66           C  
ATOM   4224  CD1 ILE A 533     -41.250 -31.078  54.969  1.00 63.66           C  
ATOM   4225  N   TYR A 534     -35.562 -30.969  55.469  1.00 64.38           N  
ATOM   4226  CA  TYR A 534     -34.219 -31.547  55.375  1.00 64.38           C  
ATOM   4227  C   TYR A 534     -33.281 -30.875  56.375  1.00 64.38           C  
ATOM   4228  CB  TYR A 534     -33.688 -31.406  53.969  1.00 64.38           C  
ATOM   4229  O   TYR A 534     -32.438 -31.547  57.000  1.00 64.38           O  
ATOM   4230  CG  TYR A 534     -33.781 -32.656  53.156  1.00 64.38           C  
ATOM   4231  CD1 TYR A 534     -32.875 -33.688  53.281  1.00 64.38           C  
ATOM   4232  CD2 TYR A 534     -34.812 -32.812  52.219  1.00 64.38           C  
ATOM   4233  CE1 TYR A 534     -32.969 -34.875  52.531  1.00 64.38           C  
ATOM   4234  CE2 TYR A 534     -34.938 -33.969  51.469  1.00 64.38           C  
ATOM   4235  OH  TYR A 534     -34.125 -36.125  50.844  1.00 64.38           O  
ATOM   4236  CZ  TYR A 534     -34.000 -35.000  51.625  1.00 64.38           C  
ATOM   4237  N   SER A 535     -33.375 -29.594  56.656  1.00 62.06           N  
ATOM   4238  CA  SER A 535     -32.594 -28.828  57.625  1.00 62.06           C  
ATOM   4239  C   SER A 535     -33.031 -29.141  59.062  1.00 62.06           C  
ATOM   4240  CB  SER A 535     -32.719 -27.328  57.344  1.00 62.06           C  
ATOM   4241  O   SER A 535     -32.188 -29.266  59.938  1.00 62.06           O  
ATOM   4242  OG  SER A 535     -32.219 -26.578  58.469  1.00 62.06           O  
ATOM   4243  N   THR A 536     -34.344 -29.328  59.281  1.00 69.00           N  
ATOM   4244  CA  THR A 536     -34.906 -29.734  60.594  1.00 69.00           C  
ATOM   4245  C   THR A 536     -34.594 -31.203  60.875  1.00 69.00           C  
ATOM   4246  CB  THR A 536     -36.438 -29.500  60.625  1.00 69.00           C  
ATOM   4247  O   THR A 536     -34.281 -31.562  62.000  1.00 69.00           O  
ATOM   4248  CG2 THR A 536     -36.750 -28.016  60.781  1.00 69.00           C  
ATOM   4249  OG1 THR A 536     -37.031 -29.984  59.406  1.00 69.00           O  
ATOM   4250  N   VAL A 537     -34.688 -32.094  59.812  1.00 73.00           N  
ATOM   4251  CA  VAL A 537     -34.344 -33.500  59.938  1.00 73.00           C  
ATOM   4252  C   VAL A 537     -32.812 -33.656  60.125  1.00 73.00           C  
ATOM   4253  CB  VAL A 537     -34.781 -34.312  58.688  1.00 73.00           C  
ATOM   4254  O   VAL A 537     -32.375 -34.469  60.938  1.00 73.00           O  
ATOM   4255  CG1 VAL A 537     -34.281 -35.750  58.781  1.00 73.00           C  
ATOM   4256  CG2 VAL A 537     -36.281 -34.281  58.531  1.00 73.00           C  
ATOM   4257  N   ALA A 538     -32.000 -32.812  59.438  1.00 68.94           N  
ATOM   4258  CA  ALA A 538     -30.547 -32.812  59.562  1.00 68.94           C  
ATOM   4259  C   ALA A 538     -30.109 -32.219  60.906  1.00 68.94           C  
ATOM   4260  CB  ALA A 538     -29.906 -32.031  58.406  1.00 68.94           C  
ATOM   4261  O   ALA A 538     -29.188 -32.719  61.531  1.00 68.94           O  
ATOM   4262  N   SER A 539     -30.828 -31.156  61.406  1.00 69.25           N  
ATOM   4263  CA  SER A 539     -30.562 -30.516  62.688  1.00 69.25           C  
ATOM   4264  C   SER A 539     -31.031 -31.406  63.844  1.00 69.25           C  
ATOM   4265  CB  SER A 539     -31.234 -29.156  62.781  1.00 69.25           C  
ATOM   4266  O   SER A 539     -30.344 -31.500  64.875  1.00 69.25           O  
ATOM   4267  OG  SER A 539     -31.578 -28.844  64.125  1.00 69.25           O  
ATOM   4268  N   SER A 540     -32.188 -32.156  63.688  1.00 73.69           N  
ATOM   4269  CA  SER A 540     -32.688 -33.094  64.688  1.00 73.69           C  
ATOM   4270  C   SER A 540     -31.828 -34.344  64.750  1.00 73.69           C  
ATOM   4271  CB  SER A 540     -34.156 -33.469  64.375  1.00 73.69           C  
ATOM   4272  O   SER A 540     -31.625 -34.938  65.812  1.00 73.69           O  
ATOM   4273  OG  SER A 540     -34.250 -34.000  63.062  1.00 73.69           O  
ATOM   4274  N   LEU A 541     -31.234 -34.812  63.562  1.00 72.94           N  
ATOM   4275  CA  LEU A 541     -30.328 -35.938  63.500  1.00 72.94           C  
ATOM   4276  C   LEU A 541     -28.984 -35.625  64.125  1.00 72.94           C  
ATOM   4277  CB  LEU A 541     -30.141 -36.375  62.031  1.00 72.94           C  
ATOM   4278  O   LEU A 541     -28.391 -36.438  64.812  1.00 72.94           O  
ATOM   4279  CG  LEU A 541     -30.109 -37.875  61.781  1.00 72.94           C  
ATOM   4280  CD1 LEU A 541     -31.391 -38.312  61.062  1.00 72.94           C  
ATOM   4281  CD2 LEU A 541     -28.891 -38.281  60.969  1.00 72.94           C  
ATOM   4282  N   VAL A 542     -28.531 -34.406  63.938  1.00 74.81           N  
ATOM   4283  CA  VAL A 542     -27.281 -33.938  64.500  1.00 74.81           C  
ATOM   4284  C   VAL A 542     -27.453 -33.812  66.062  1.00 74.81           C  
ATOM   4285  CB  VAL A 542     -26.844 -32.562  63.938  1.00 74.81           C  
ATOM   4286  O   VAL A 542     -26.547 -34.156  66.812  1.00 74.81           O  
ATOM   4287  CG1 VAL A 542     -25.656 -32.000  64.688  1.00 74.81           C  
ATOM   4288  CG2 VAL A 542     -26.500 -32.719  62.438  1.00 74.81           C  
ATOM   4289  N   LEU A 543     -28.578 -33.312  66.500  1.00 73.19           N  
ATOM   4290  CA  LEU A 543     -28.875 -33.219  67.938  1.00 73.19           C  
ATOM   4291  C   LEU A 543     -29.031 -34.594  68.562  1.00 73.19           C  
ATOM   4292  CB  LEU A 543     -30.156 -32.406  68.188  1.00 73.19           C  
ATOM   4293  O   LEU A 543     -28.562 -34.812  69.688  1.00 73.19           O  
ATOM   4294  CG  LEU A 543     -29.969 -30.875  68.250  1.00 73.19           C  
ATOM   4295  CD1 LEU A 543     -31.328 -30.172  68.188  1.00 73.19           C  
ATOM   4296  CD2 LEU A 543     -29.297 -30.516  69.562  1.00 73.19           C  
ATOM   4297  N   LEU A 544     -29.672 -35.594  67.938  1.00 76.31           N  
ATOM   4298  CA  LEU A 544     -29.812 -36.969  68.438  1.00 76.31           C  
ATOM   4299  C   LEU A 544     -28.469 -37.656  68.500  1.00 76.31           C  
ATOM   4300  CB  LEU A 544     -30.781 -37.750  67.562  1.00 76.31           C  
ATOM   4301  O   LEU A 544     -28.172 -38.375  69.438  1.00 76.31           O  
ATOM   4302  CG  LEU A 544     -32.281 -37.562  67.812  1.00 76.31           C  
ATOM   4303  CD1 LEU A 544     -33.125 -38.188  66.750  1.00 76.31           C  
ATOM   4304  CD2 LEU A 544     -32.625 -38.156  69.188  1.00 76.31           C  
ATOM   4305  N   VAL A 545     -27.641 -37.438  67.438  1.00 76.75           N  
ATOM   4306  CA  VAL A 545     -26.312 -38.000  67.375  1.00 76.75           C  
ATOM   4307  C   VAL A 545     -25.438 -37.406  68.438  1.00 76.75           C  
ATOM   4308  CB  VAL A 545     -25.641 -37.812  66.000  1.00 76.75           C  
ATOM   4309  O   VAL A 545     -24.688 -38.094  69.125  1.00 76.75           O  
ATOM   4310  CG1 VAL A 545     -24.188 -38.250  66.000  1.00 76.75           C  
ATOM   4311  CG2 VAL A 545     -26.406 -38.562  64.938  1.00 76.75           C  
ATOM   4312  N   SER A 546     -25.609 -36.094  68.688  1.00 75.81           N  
ATOM   4313  CA  SER A 546     -24.859 -35.375  69.688  1.00 75.81           C  
ATOM   4314  C   SER A 546     -25.328 -35.812  71.125  1.00 75.81           C  
ATOM   4315  CB  SER A 546     -25.016 -33.875  69.562  1.00 75.81           C  
ATOM   4316  O   SER A 546     -24.500 -36.000  72.000  1.00 75.81           O  
ATOM   4317  OG  SER A 546     -26.297 -33.562  69.000  1.00 75.81           O  
ATOM   4318  N   LEU A 547     -26.625 -36.000  71.312  1.00 78.31           N  
ATOM   4319  CA  LEU A 547     -27.156 -36.469  72.562  1.00 78.31           C  
ATOM   4320  C   LEU A 547     -26.781 -37.906  72.812  1.00 78.31           C  
ATOM   4321  CB  LEU A 547     -28.672 -36.281  72.625  1.00 78.31           C  
ATOM   4322  O   LEU A 547     -26.484 -38.312  73.938  1.00 78.31           O  
ATOM   4323  CG  LEU A 547     -29.203 -34.906  72.938  1.00 78.31           C  
ATOM   4324  CD1 LEU A 547     -30.688 -34.781  72.562  1.00 78.31           C  
ATOM   4325  CD2 LEU A 547     -28.969 -34.562  74.375  1.00 78.31           C  
ATOM   4326  N   GLY A 548     -26.859 -38.719  71.688  1.00 80.44           N  
ATOM   4327  CA  GLY A 548     -26.359 -40.094  71.812  1.00 80.44           C  
ATOM   4328  C   GLY A 548     -24.891 -40.188  72.125  1.00 80.44           C  
ATOM   4329  O   GLY A 548     -24.469 -41.000  72.938  1.00 80.44           O  
ATOM   4330  N   ALA A 549     -24.031 -39.312  71.500  1.00 75.62           N  
ATOM   4331  CA  ALA A 549     -22.594 -39.219  71.812  1.00 75.62           C  
ATOM   4332  C   ALA A 549     -22.328 -38.750  73.188  1.00 75.62           C  
ATOM   4333  CB  ALA A 549     -21.906 -38.312  70.812  1.00 75.62           C  
ATOM   4334  O   ALA A 549     -21.438 -39.281  73.875  1.00 75.62           O  
ATOM   4335  N   ILE A 550     -23.125 -37.812  73.688  1.00 77.31           N  
ATOM   4336  CA  ILE A 550     -23.016 -37.281  75.062  1.00 77.31           C  
ATOM   4337  C   ILE A 550     -23.500 -38.312  76.062  1.00 77.31           C  
ATOM   4338  CB  ILE A 550     -23.812 -35.969  75.188  1.00 77.31           C  
ATOM   4339  O   ILE A 550     -22.891 -38.500  77.125  1.00 77.31           O  
ATOM   4340  CG1 ILE A 550     -23.188 -34.844  74.375  1.00 77.31           C  
ATOM   4341  CG2 ILE A 550     -23.922 -35.562  76.688  1.00 77.31           C  
ATOM   4342  CD1 ILE A 550     -24.031 -33.594  74.312  1.00 77.31           C  
ATOM   4343  N   SER A 551     -24.625 -38.969  75.750  1.00 74.81           N  
ATOM   4344  CA  SER A 551     -25.156 -40.031  76.562  1.00 74.81           C  
ATOM   4345  C   SER A 551     -24.203 -41.219  76.625  1.00 74.81           C  
ATOM   4346  CB  SER A 551     -26.516 -40.500  76.062  1.00 74.81           C  
ATOM   4347  O   SER A 551     -24.000 -41.812  77.688  1.00 74.81           O  
ATOM   4348  OG  SER A 551     -27.438 -39.406  76.062  1.00 74.81           O  
ATOM   4349  N   PHE A 552     -23.562 -41.594  75.438  1.00 73.88           N  
ATOM   4350  CA  PHE A 552     -22.547 -42.656  75.375  1.00 73.88           C  
ATOM   4351  C   PHE A 552     -21.281 -42.219  76.125  1.00 73.88           C  
ATOM   4352  CB  PHE A 552     -22.203 -43.000  73.938  1.00 73.88           C  
ATOM   4353  O   PHE A 552     -20.656 -43.031  76.812  1.00 73.88           O  
ATOM   4354  CG  PHE A 552     -22.000 -44.469  73.688  1.00 73.88           C  
ATOM   4355  CD1 PHE A 552     -20.750 -45.031  73.812  1.00 73.88           C  
ATOM   4356  CD2 PHE A 552     -23.078 -45.281  73.375  1.00 73.88           C  
ATOM   4357  CE1 PHE A 552     -20.547 -46.406  73.562  1.00 73.88           C  
ATOM   4358  CE2 PHE A 552     -22.891 -46.656  73.125  1.00 73.88           C  
ATOM   4359  CZ  PHE A 552     -21.641 -47.188  73.250  1.00 73.88           C  
ATOM   4360  N   TRP A 553     -20.906 -40.969  75.938  1.00 73.88           N  
ATOM   4361  CA  TRP A 553     -19.781 -40.375  76.688  1.00 73.88           C  
ATOM   4362  C   TRP A 553     -20.062 -40.312  78.188  1.00 73.88           C  
ATOM   4363  CB  TRP A 553     -19.500 -38.969  76.125  1.00 73.88           C  
ATOM   4364  O   TRP A 553     -19.188 -40.625  79.000  1.00 73.88           O  
ATOM   4365  CG  TRP A 553     -18.250 -38.344  76.688  1.00 73.88           C  
ATOM   4366  CD1 TRP A 553     -16.969 -38.625  76.375  1.00 73.88           C  
ATOM   4367  CD2 TRP A 553     -18.188 -37.312  77.750  1.00 73.88           C  
ATOM   4368  CE2 TRP A 553     -16.828 -37.031  77.938  1.00 73.88           C  
ATOM   4369  CE3 TRP A 553     -19.156 -36.625  78.438  1.00 73.88           C  
ATOM   4370  NE1 TRP A 553     -16.094 -37.844  77.125  1.00 73.88           N  
ATOM   4371  CH2 TRP A 553     -17.375 -35.438  79.562  1.00 73.88           C  
ATOM   4372  CZ2 TRP A 553     -16.406 -36.094  78.875  1.00 73.88           C  
ATOM   4373  CZ3 TRP A 553     -18.734 -35.688  79.375  1.00 73.88           C  
ATOM   4374  N   MET A 554     -21.281 -39.969  78.562  1.00 74.06           N  
ATOM   4375  CA  MET A 554     -21.703 -39.906  79.938  1.00 74.06           C  
ATOM   4376  C   MET A 554     -21.875 -41.312  80.562  1.00 74.06           C  
ATOM   4377  CB  MET A 554     -23.000 -39.125  80.125  1.00 74.06           C  
ATOM   4378  O   MET A 554     -21.609 -41.531  81.750  1.00 74.06           O  
ATOM   4379  CG  MET A 554     -22.828 -37.625  79.938  1.00 74.06           C  
ATOM   4380  SD  MET A 554     -24.266 -36.688  80.562  1.00 74.06           S  
ATOM   4381  CE  MET A 554     -23.625 -35.000  80.500  1.00 74.06           C  
ATOM   4382  N   CYS A 555     -22.234 -42.375  79.688  1.00 71.50           N  
ATOM   4383  CA  CYS A 555     -22.328 -43.781  80.125  1.00 71.50           C  
ATOM   4384  C   CYS A 555     -20.953 -44.406  80.250  1.00 71.50           C  
ATOM   4385  CB  CYS A 555     -23.156 -44.562  79.062  1.00 71.50           C  
ATOM   4386  O   CYS A 555     -20.719 -45.250  81.125  1.00 71.50           O  
ATOM   4387  SG  CYS A 555     -24.938 -44.438  79.312  1.00 71.50           S  
ATOM   4388  N   SER A 556     -19.875 -43.906  79.438  1.00 68.62           N  
ATOM   4389  CA  SER A 556     -18.500 -44.375  79.438  1.00 68.62           C  
ATOM   4390  C   SER A 556     -17.719 -43.750  80.625  1.00 68.62           C  
ATOM   4391  CB  SER A 556     -17.812 -44.094  78.125  1.00 68.62           C  
ATOM   4392  O   SER A 556     -16.781 -44.344  81.125  1.00 68.62           O  
ATOM   4393  OG  SER A 556     -16.562 -43.469  78.312  1.00 68.62           O  
ATOM   4394  N   ASN A 557     -18.172 -42.531  81.125  1.00 69.12           N  
ATOM   4395  CA  ASN A 557     -17.531 -41.750  82.125  1.00 69.12           C  
ATOM   4396  C   ASN A 557     -18.250 -41.906  83.500  1.00 69.12           C  
ATOM   4397  CB  ASN A 557     -17.453 -40.281  81.750  1.00 69.12           C  
ATOM   4398  O   ASN A 557     -17.812 -41.344  84.500  1.00 69.12           O  
ATOM   4399  CG  ASN A 557     -16.219 -39.969  80.938  1.00 69.12           C  
ATOM   4400  ND2 ASN A 557     -16.156 -38.750  80.375  1.00 69.12           N  
ATOM   4401  OD1 ASN A 557     -15.312 -40.781  80.812  1.00 69.12           O  
ATOM   4402  N   GLY A 558     -19.328 -42.938  83.562  1.00 66.19           N  
ATOM   4403  CA  GLY A 558     -19.906 -43.344  84.812  1.00 66.19           C  
ATOM   4404  C   GLY A 558     -20.891 -42.312  85.375  1.00 66.19           C  
ATOM   4405  O   GLY A 558     -21.297 -42.438  86.562  1.00 66.19           O  
ATOM   4406  N   SER A 559     -21.359 -41.250  84.688  1.00 62.50           N  
ATOM   4407  CA  SER A 559     -22.203 -40.125  85.062  1.00 62.50           C  
ATOM   4408  C   SER A 559     -23.656 -40.344  84.625  1.00 62.50           C  
ATOM   4409  CB  SER A 559     -21.672 -38.812  84.500  1.00 62.50           C  
ATOM   4410  O   SER A 559     -24.578 -39.750  85.188  1.00 62.50           O  
ATOM   4411  OG  SER A 559     -22.250 -38.562  83.250  1.00 62.50           O  
ATOM   4412  N   LEU A 560     -24.047 -41.469  83.875  1.00 61.84           N  
ATOM   4413  CA  LEU A 560     -25.391 -41.812  83.438  1.00 61.84           C  
ATOM   4414  C   LEU A 560     -25.578 -43.344  83.438  1.00 61.84           C  
ATOM   4415  CB  LEU A 560     -25.672 -41.250  82.062  1.00 61.84           C  
ATOM   4416  O   LEU A 560     -24.719 -44.062  82.938  1.00 61.84           O  
ATOM   4417  CG  LEU A 560     -27.016 -40.531  81.875  1.00 61.84           C  
ATOM   4418  CD1 LEU A 560     -26.797 -39.062  81.500  1.00 61.84           C  
ATOM   4419  CD2 LEU A 560     -27.875 -41.250  80.875  1.00 61.84           C  
ATOM   4420  N   GLN A 561     -26.359 -44.000  84.375  1.00 58.91           N  
ATOM   4421  CA  GLN A 561     -26.719 -45.406  84.500  1.00 58.91           C  
ATOM   4422  C   GLN A 561     -27.656 -45.844  83.375  1.00 58.91           C  
ATOM   4423  CB  GLN A 561     -27.359 -45.688  85.875  1.00 58.91           C  
ATOM   4424  O   GLN A 561     -28.734 -45.281  83.188  1.00 58.91           O  
ATOM   4425  CG  GLN A 561     -26.562 -46.625  86.750  1.00 58.91           C  
ATOM   4426  CD  GLN A 561     -27.156 -46.812  88.125  1.00 58.91           C  
ATOM   4427  NE2 GLN A 561     -26.703 -47.812  88.812  1.00 58.91           N  
ATOM   4428  OE1 GLN A 561     -28.016 -46.031  88.500  1.00 58.91           O  
ATOM   4429  N   CYS A 562     -27.125 -46.375  82.188  1.00 57.34           N  
ATOM   4430  CA  CYS A 562     -27.953 -46.844  81.062  1.00 57.34           C  
ATOM   4431  C   CYS A 562     -28.234 -48.312  81.188  1.00 57.34           C  
ATOM   4432  CB  CYS A 562     -27.266 -46.531  79.750  1.00 57.34           C  
ATOM   4433  O   CYS A 562     -27.312 -49.125  81.375  1.00 57.34           O  
ATOM   4434  SG  CYS A 562     -27.359 -44.781  79.250  1.00 57.34           S  
ATOM   4435  N   ARG A 563     -29.422 -48.844  81.625  1.00 61.03           N  
ATOM   4436  CA  ARG A 563     -29.906 -50.219  81.688  1.00 61.03           C  
ATOM   4437  C   ARG A 563     -30.625 -50.531  80.375  1.00 61.03           C  
ATOM   4438  CB  ARG A 563     -30.828 -50.469  82.875  1.00 61.03           C  
ATOM   4439  O   ARG A 563     -31.594 -49.875  80.000  1.00 61.03           O  
ATOM   4440  CG  ARG A 563     -30.172 -51.188  84.000  1.00 61.03           C  
ATOM   4441  CD  ARG A 563     -31.141 -51.406  85.188  1.00 61.03           C  
ATOM   4442  NE  ARG A 563     -30.453 -51.875  86.375  1.00 61.03           N  
ATOM   4443  NH1 ARG A 563     -32.312 -52.906  87.250  1.00 61.03           N  
ATOM   4444  NH2 ARG A 563     -30.312 -52.938  88.375  1.00 61.03           N  
ATOM   4445  CZ  ARG A 563     -31.031 -52.562  87.312  1.00 61.03           C  
ATOM   4446  N   ILE A 564     -29.938 -51.125  79.312  1.00 57.81           N  
ATOM   4447  CA  ILE A 564     -30.578 -51.562  78.062  1.00 57.81           C  
ATOM   4448  C   ILE A 564     -31.172 -52.938  78.250  1.00 57.81           C  
ATOM   4449  CB  ILE A 564     -29.562 -51.562  76.938  1.00 57.81           C  
ATOM   4450  O   ILE A 564     -30.500 -53.875  78.688  1.00 57.81           O  
ATOM   4451  CG1 ILE A 564     -29.000 -50.156  76.688  1.00 57.81           C  
ATOM   4452  CG2 ILE A 564     -30.234 -52.062  75.625  1.00 57.81           C  
ATOM   4453  CD1 ILE A 564     -27.781 -50.094  75.750  1.00 57.81           C  
ATOM   4454  N   CYS A 565     -32.438 -53.094  78.500  1.00 49.53           N  
ATOM   4455  CA  CYS A 565     -33.125 -54.375  78.500  1.00 49.53           C  
ATOM   4456  C   CYS A 565     -33.406 -54.844  77.125  1.00 49.53           C  
ATOM   4457  CB  CYS A 565     -34.406 -54.312  79.312  1.00 49.53           C  
ATOM   4458  O   CYS A 565     -33.938 -54.062  76.312  1.00 49.53           O  
ATOM   4459  SG  CYS A 565     -34.188 -54.062  81.062  1.00 49.53           S  
ATOM   4460  N   ILE A 566     -32.719 -55.750  76.438  1.00 45.12           N  
ATOM   4461  CA  ILE A 566     -32.969 -56.375  75.125  1.00 45.12           C  
ATOM   4462  C   ILE A 566     -34.344 -57.094  75.188  1.00 45.12           C  
ATOM   4463  CB  ILE A 566     -31.875 -57.375  74.750  1.00 45.12           C  
ATOM   4464  O   ILE A 566     -34.688 -57.688  76.188  1.00 45.12           O  
ATOM   4465  CG1 ILE A 566     -30.516 -56.656  74.688  1.00 45.12           C  
ATOM   4466  CG2 ILE A 566     -32.188 -58.031  73.375  1.00 45.12           C  
ATOM   4467  CD1 ILE A 566     -29.328 -57.594  74.500  1.00 45.12           C  
TER    4468      ILE A 566                                                      
ENDMDL                                                                          
END                                                                             
