# Supplementary material for: Future Sequon Finder - A novel approach for predicting future N-linked glycosylation sequon locations on viral surface proteins
Source: PLoS One. 2025 Aug 14;20(8):e0328174. doi: 10.1371/journal.pone.0328174 (PMC12352829; doi:10.1371/journal.pone.0328174)
Supplement: S3 File — (ZIP) [file pone.0328174.s004.zip › S3_File/S3_File/Human H1N1/Historic Analysis Strains/AColorado142015H1N1_6fedd_unrelaxed_rank_001_alphafold2_ptm_model_1_seed_000.pdb]

MODEL     1                                                                     
ATOM      1  N   MET A   1     -85.875 -36.688  53.844  1.00 31.09           N  
ATOM      2  CA  MET A   1     -86.562 -35.406  53.719  1.00 31.09           C  
ATOM      3  C   MET A   1     -85.812 -34.344  54.500  1.00 31.09           C  
ATOM      4  CB  MET A   1     -88.000 -35.469  54.219  1.00 31.09           C  
ATOM      5  O   MET A   1     -85.750 -34.406  55.750  1.00 31.09           O  
ATOM      6  CG  MET A   1     -88.938 -36.062  53.188  1.00 31.09           C  
ATOM      7  SD  MET A   1     -90.750 -35.750  53.625  1.00 31.09           S  
ATOM      8  CE  MET A   1     -90.938 -37.031  54.906  1.00 31.09           C  
ATOM      9  N   LYS A   2     -84.438 -33.844  54.125  1.00 31.61           N  
ATOM     10  CA  LYS A   2     -83.688 -32.719  54.625  1.00 31.61           C  
ATOM     11  C   LYS A   2     -83.000 -31.969  53.469  1.00 31.61           C  
ATOM     12  CB  LYS A   2     -82.625 -33.156  55.656  1.00 31.61           C  
ATOM     13  O   LYS A   2     -82.062 -32.531  52.812  1.00 31.61           O  
ATOM     14  CG  LYS A   2     -83.188 -33.281  57.062  1.00 31.61           C  
ATOM     15  CD  LYS A   2     -82.125 -33.656  58.062  1.00 31.61           C  
ATOM     16  CE  LYS A   2     -82.688 -33.781  59.469  1.00 31.61           C  
ATOM     17  NZ  LYS A   2     -81.625 -34.219  60.438  1.00 31.61           N  
ATOM     18  N   ALA A   3     -83.562 -31.078  52.844  1.00 32.78           N  
ATOM     19  CA  ALA A   3     -83.750 -29.922  51.969  1.00 32.78           C  
ATOM     20  C   ALA A   3     -82.688 -28.859  52.250  1.00 32.78           C  
ATOM     21  CB  ALA A   3     -85.125 -29.328  52.156  1.00 32.78           C  
ATOM     22  O   ALA A   3     -82.438 -28.516  53.406  1.00 32.78           O  
ATOM     23  N   ILE A   4     -81.562 -28.703  51.344  1.00 33.28           N  
ATOM     24  CA  ILE A   4     -81.062 -27.750  50.375  1.00 33.28           C  
ATOM     25  C   ILE A   4     -79.812 -27.047  50.969  1.00 33.28           C  
ATOM     26  CB  ILE A   4     -82.125 -26.703  49.969  1.00 33.28           C  
ATOM     27  O   ILE A   4     -79.938 -26.406  52.031  1.00 33.28           O  
ATOM     28  CG1 ILE A   4     -83.250 -27.375  49.219  1.00 33.28           C  
ATOM     29  CG2 ILE A   4     -81.500 -25.594  49.125  1.00 33.28           C  
ATOM     30  CD1 ILE A   4     -84.438 -26.453  48.938  1.00 33.28           C  
ATOM     31  N   LEU A   5     -78.625 -27.578  50.844  1.00 32.75           N  
ATOM     32  CA  LEU A   5     -77.250 -27.031  50.844  1.00 32.75           C  
ATOM     33  C   LEU A   5     -77.125 -25.969  49.750  1.00 32.75           C  
ATOM     34  CB  LEU A   5     -76.250 -28.141  50.625  1.00 32.75           C  
ATOM     35  O   LEU A   5     -77.250 -26.266  48.562  1.00 32.75           O  
ATOM     36  CG  LEU A   5     -75.250 -28.344  51.750  1.00 32.75           C  
ATOM     37  CD1 LEU A   5     -75.250 -29.797  52.219  1.00 32.75           C  
ATOM     38  CD2 LEU A   5     -73.812 -27.938  51.312  1.00 32.75           C  
ATOM     39  N   VAL A   6     -77.438 -24.656  50.000  1.00 32.94           N  
ATOM     40  CA  VAL A   6     -77.000 -23.359  49.531  1.00 32.94           C  
ATOM     41  C   VAL A   6     -75.500 -23.141  49.938  1.00 32.94           C  
ATOM     42  CB  VAL A   6     -77.875 -22.203  50.062  1.00 32.94           C  
ATOM     43  O   VAL A   6     -75.188 -23.156  51.125  1.00 32.94           O  
ATOM     44  CG1 VAL A   6     -77.312 -20.859  49.625  1.00 32.94           C  
ATOM     45  CG2 VAL A   6     -79.312 -22.375  49.594  1.00 32.94           C  
ATOM     46  N   VAL A   7     -74.500 -23.766  49.312  1.00 33.25           N  
ATOM     47  CA  VAL A   7     -73.062 -23.453  49.062  1.00 33.25           C  
ATOM     48  C   VAL A   7     -72.938 -22.016  48.594  1.00 33.25           C  
ATOM     49  CB  VAL A   7     -72.438 -24.438  48.062  1.00 33.25           C  
ATOM     50  O   VAL A   7     -73.500 -21.641  47.562  1.00 33.25           O  
ATOM     51  CG1 VAL A   7     -71.000 -24.047  47.781  1.00 33.25           C  
ATOM     52  CG2 VAL A   7     -72.562 -25.875  48.562  1.00 33.25           C  
ATOM     53  N   LEU A   8     -73.062 -20.938  49.469  1.00 31.47           N  
ATOM     54  CA  LEU A   8     -72.438 -19.594  49.469  1.00 31.47           C  
ATOM     55  C   LEU A   8     -71.062 -19.609  48.938  1.00 31.47           C  
ATOM     56  CB  LEU A   8     -72.500 -18.984  50.875  1.00 31.47           C  
ATOM     57  O   LEU A   8     -70.188 -20.281  49.500  1.00 31.47           O  
ATOM     58  CG  LEU A   8     -73.312 -17.719  51.031  1.00 31.47           C  
ATOM     59  CD1 LEU A   8     -74.312 -17.859  52.188  1.00 31.47           C  
ATOM     60  CD2 LEU A   8     -72.375 -16.516  51.250  1.00 31.47           C  
ATOM     61  N   LEU A   9     -70.750 -19.859  47.594  1.00 26.78           N  
ATOM     62  CA  LEU A   9     -69.750 -19.344  46.688  1.00 26.78           C  
ATOM     63  C   LEU A   9     -69.312 -17.922  47.031  1.00 26.78           C  
ATOM     64  CB  LEU A   9     -70.250 -19.375  45.250  1.00 26.78           C  
ATOM     65  O   LEU A   9     -70.125 -17.000  46.906  1.00 26.78           O  
ATOM     66  CG  LEU A   9     -69.938 -20.641  44.438  1.00 26.78           C  
ATOM     67  CD1 LEU A   9     -71.062 -20.938  43.438  1.00 26.78           C  
ATOM     68  CD2 LEU A   9     -68.625 -20.500  43.688  1.00 26.78           C  
ATOM     69  N   TYR A  10     -68.750 -17.609  48.219  1.00 27.23           N  
ATOM     70  CA  TYR A  10     -67.938 -16.391  48.406  1.00 27.23           C  
ATOM     71  C   TYR A  10     -66.562 -16.531  47.750  1.00 27.23           C  
ATOM     72  CB  TYR A  10     -67.750 -16.094  49.906  1.00 27.23           C  
ATOM     73  O   TYR A  10     -65.812 -17.422  48.094  1.00 27.23           O  
ATOM     74  CG  TYR A  10     -68.688 -15.031  50.438  1.00 27.23           C  
ATOM     75  CD1 TYR A  10     -68.375 -13.680  50.312  1.00 27.23           C  
ATOM     76  CD2 TYR A  10     -69.875 -15.375  51.031  1.00 27.23           C  
ATOM     77  CE1 TYR A  10     -69.250 -12.695  50.781  1.00 27.23           C  
ATOM     78  CE2 TYR A  10     -70.750 -14.398  51.531  1.00 27.23           C  
ATOM     79  OH  TYR A  10     -71.250 -12.094  51.875  1.00 27.23           O  
ATOM     80  CZ  TYR A  10     -70.438 -13.062  51.375  1.00 27.23           C  
ATOM     81  N   THR A  11     -66.438 -16.672  46.375  1.00 26.17           N  
ATOM     82  CA  THR A  11     -65.312 -16.297  45.500  1.00 26.17           C  
ATOM     83  C   THR A  11     -64.500 -15.172  46.156  1.00 26.17           C  
ATOM     84  CB  THR A  11     -65.812 -15.844  44.125  1.00 26.17           C  
ATOM     85  O   THR A  11     -65.062 -14.180  46.625  1.00 26.17           O  
ATOM     86  CG2 THR A  11     -66.438 -17.016  43.344  1.00 26.17           C  
ATOM     87  OG1 THR A  11     -66.812 -14.812  44.281  1.00 26.17           O  
ATOM     88  N   PHE A  12     -63.750 -15.352  47.250  1.00 27.55           N  
ATOM     89  CA  PHE A  12     -62.531 -14.609  47.562  1.00 27.55           C  
ATOM     90  C   PHE A  12     -62.062 -13.805  46.375  1.00 27.55           C  
ATOM     91  CB  PHE A  12     -61.438 -15.562  48.031  1.00 27.55           C  
ATOM     92  O   PHE A  12     -61.750 -14.367  45.312  1.00 27.55           O  
ATOM     93  CG  PHE A  12     -61.625 -16.047  49.438  1.00 27.55           C  
ATOM     94  CD1 PHE A  12     -61.281 -15.234  50.531  1.00 27.55           C  
ATOM     95  CD2 PHE A  12     -62.125 -17.312  49.688  1.00 27.55           C  
ATOM     96  CE1 PHE A  12     -61.438 -15.680  51.844  1.00 27.55           C  
ATOM     97  CE2 PHE A  12     -62.281 -17.766  51.000  1.00 27.55           C  
ATOM     98  CZ  PHE A  12     -61.938 -16.953  52.062  1.00 27.55           C  
ATOM     99  N   ALA A  13     -62.875 -12.789  45.812  1.00 27.75           N  
ATOM    100  CA  ALA A  13     -62.406 -11.703  44.969  1.00 27.75           C  
ATOM    101  C   ALA A  13     -61.000 -11.234  45.375  1.00 27.75           C  
ATOM    102  CB  ALA A  13     -63.375 -10.539  45.000  1.00 27.75           C  
ATOM    103  O   ALA A  13     -60.812 -10.828  46.531  1.00 27.75           O  
ATOM    104  N   THR A  14     -59.938 -12.117  45.438  1.00 30.61           N  
ATOM    105  CA  THR A  14     -58.562 -11.570  45.438  1.00 30.61           C  
ATOM    106  C   THR A  14     -58.562 -10.148  44.875  1.00 30.61           C  
ATOM    107  CB  THR A  14     -57.625 -12.453  44.594  1.00 30.61           C  
ATOM    108  O   THR A  14     -59.188  -9.875  43.844  1.00 30.61           O  
ATOM    109  CG2 THR A  14     -57.469 -13.836  45.219  1.00 30.61           C  
ATOM    110  OG1 THR A  14     -58.156 -12.594  43.250  1.00 30.61           O  
ATOM    111  N   ALA A  15     -59.156  -9.117  45.531  1.00 33.94           N  
ATOM    112  CA  ALA A  15     -58.938  -7.691  45.312  1.00 33.94           C  
ATOM    113  C   ALA A  15     -57.719  -7.453  44.438  1.00 33.94           C  
ATOM    114  CB  ALA A  15     -58.781  -6.973  46.656  1.00 33.94           C  
ATOM    115  O   ALA A  15     -56.625  -7.879  44.781  1.00 33.94           O  
ATOM    116  N   ASN A  16     -57.656  -7.836  43.125  1.00 43.53           N  
ATOM    117  CA  ASN A  16     -56.719  -7.477  42.062  1.00 43.53           C  
ATOM    118  C   ASN A  16     -56.156  -6.074  42.281  1.00 43.53           C  
ATOM    119  CB  ASN A  16     -57.375  -7.578  40.688  1.00 43.53           C  
ATOM    120  O   ASN A  16     -56.875  -5.082  42.125  1.00 43.53           O  
ATOM    121  CG  ASN A  16     -57.562  -9.016  40.250  1.00 43.53           C  
ATOM    122  ND2 ASN A  16     -58.469  -9.219  39.250  1.00 43.53           N  
ATOM    123  OD1 ASN A  16     -56.938  -9.930  40.750  1.00 43.53           O  
ATOM    124  N   ALA A  17     -55.406  -5.793  43.375  1.00 52.84           N  
ATOM    125  CA  ALA A  17     -54.688  -4.539  43.531  1.00 52.84           C  
ATOM    126  C   ALA A  17     -53.875  -4.211  42.281  1.00 52.84           C  
ATOM    127  CB  ALA A  17     -53.781  -4.609  44.781  1.00 52.84           C  
ATOM    128  O   ALA A  17     -53.281  -5.105  41.688  1.00 52.84           O  
ATOM    129  N   ASP A  18     -54.188  -3.070  41.594  1.00 66.69           N  
ATOM    130  CA  ASP A  18     -53.562  -2.535  40.406  1.00 66.69           C  
ATOM    131  C   ASP A  18     -52.094  -2.137  40.688  1.00 66.69           C  
ATOM    132  CB  ASP A  18     -54.344  -1.332  39.875  1.00 66.69           C  
ATOM    133  O   ASP A  18     -51.812  -1.510  41.688  1.00 66.69           O  
ATOM    134  CG  ASP A  18     -55.719  -1.700  39.375  1.00 66.69           C  
ATOM    135  OD1 ASP A  18     -55.875  -2.748  38.719  1.00 66.69           O  
ATOM    136  OD2 ASP A  18     -56.688  -0.934  39.656  1.00 66.69           O  
ATOM    137  N   THR A  19     -51.094  -2.822  40.062  1.00 66.69           N  
ATOM    138  CA  THR A  19     -49.656  -2.605  40.219  1.00 66.69           C  
ATOM    139  C   THR A  19     -49.094  -1.779  39.062  1.00 66.69           C  
ATOM    140  CB  THR A  19     -48.906  -3.941  40.312  1.00 66.69           C  
ATOM    141  O   THR A  19     -49.469  -1.988  37.906  1.00 66.69           O  
ATOM    142  CG2 THR A  19     -47.438  -3.721  40.750  1.00 66.69           C  
ATOM    143  OG1 THR A  19     -49.531  -4.789  41.281  1.00 66.69           O  
ATOM    144  N   LEU A  20     -48.375  -0.729  39.469  1.00 68.25           N  
ATOM    145  CA  LEU A  20     -47.656   0.124  38.531  1.00 68.25           C  
ATOM    146  C   LEU A  20     -46.156  -0.013  38.688  1.00 68.25           C  
ATOM    147  CB  LEU A  20     -48.062   1.587  38.688  1.00 68.25           C  
ATOM    148  O   LEU A  20     -45.625   0.206  39.750  1.00 68.25           O  
ATOM    149  CG  LEU A  20     -47.344   2.613  37.844  1.00 68.25           C  
ATOM    150  CD1 LEU A  20     -47.750   2.484  36.375  1.00 68.25           C  
ATOM    151  CD2 LEU A  20     -47.594   4.027  38.344  1.00 68.25           C  
ATOM    152  N   CYS A  21     -45.469  -0.375  37.625  1.00 61.91           N  
ATOM    153  CA  CYS A  21     -44.000  -0.520  37.656  1.00 61.91           C  
ATOM    154  C   CYS A  21     -43.344   0.455  36.719  1.00 61.91           C  
ATOM    155  CB  CYS A  21     -43.594  -1.952  37.312  1.00 61.91           C  
ATOM    156  O   CYS A  21     -43.688   0.518  35.531  1.00 61.91           O  
ATOM    157  SG  CYS A  21     -44.281  -3.193  38.438  1.00 61.91           S  
ATOM    158  N   ILE A  22     -42.406   1.313  37.375  1.00 59.06           N  
ATOM    159  CA  ILE A  22     -41.656   2.326  36.625  1.00 59.06           C  
ATOM    160  C   ILE A  22     -40.219   1.860  36.438  1.00 59.06           C  
ATOM    161  CB  ILE A  22     -41.688   3.688  37.375  1.00 59.06           C  
ATOM    162  O   ILE A  22     -39.500   1.558  37.406  1.00 59.06           O  
ATOM    163  CG1 ILE A  22     -43.125   4.145  37.594  1.00 59.06           C  
ATOM    164  CG2 ILE A  22     -40.906   4.738  36.562  1.00 59.06           C  
ATOM    165  CD1 ILE A  22     -43.250   5.422  38.438  1.00 59.06           C  
ATOM    166  N   GLY A  23     -39.969   1.360  35.281  1.00 54.28           N  
ATOM    167  CA  GLY A  23     -38.594   1.057  34.844  1.00 54.28           C  
ATOM    168  C   GLY A  23     -37.844   0.220  35.844  1.00 54.28           C  
ATOM    169  O   GLY A  23     -38.156   0.205  37.031  1.00 54.28           O  
ATOM    170  N   TYR A  24     -37.000  -0.871  35.375  1.00 49.88           N  
ATOM    171  CA  TYR A  24     -35.938  -1.851  35.188  1.00 49.88           C  
ATOM    172  C   TYR A  24     -36.500  -3.270  35.219  1.00 49.88           C  
ATOM    173  CB  TYR A  24     -34.875  -1.687  36.281  1.00 49.88           C  
ATOM    174  O   TYR A  24     -37.000  -3.734  36.250  1.00 49.88           O  
ATOM    175  CG  TYR A  24     -34.062  -0.434  36.156  1.00 49.88           C  
ATOM    176  CD1 TYR A  24     -32.969  -0.398  35.281  1.00 49.88           C  
ATOM    177  CD2 TYR A  24     -34.375   0.714  36.875  1.00 49.88           C  
ATOM    178  CE1 TYR A  24     -32.188   0.754  35.156  1.00 49.88           C  
ATOM    179  CE2 TYR A  24     -33.625   1.871  36.750  1.00 49.88           C  
ATOM    180  OH  TYR A  24     -31.766   3.023  35.750  1.00 49.88           O  
ATOM    181  CZ  TYR A  24     -32.531   1.882  35.875  1.00 49.88           C  
ATOM    182  N   HIS A  25     -37.062  -3.814  34.000  1.00 45.91           N  
ATOM    183  CA  HIS A  25     -37.312  -5.246  33.906  1.00 45.91           C  
ATOM    184  C   HIS A  25     -36.062  -6.000  33.438  1.00 45.91           C  
ATOM    185  CB  HIS A  25     -38.500  -5.516  32.969  1.00 45.91           C  
ATOM    186  O   HIS A  25     -35.375  -5.527  32.531  1.00 45.91           O  
ATOM    187  CG  HIS A  25     -39.812  -5.230  33.594  1.00 45.91           C  
ATOM    188  CD2 HIS A  25     -40.625  -4.156  33.500  1.00 45.91           C  
ATOM    189  ND1 HIS A  25     -40.469  -6.121  34.438  1.00 45.91           N  
ATOM    190  CE1 HIS A  25     -41.594  -5.602  34.844  1.00 45.91           C  
ATOM    191  NE2 HIS A  25     -41.750  -4.410  34.281  1.00 45.91           N  
ATOM    192  N   ALA A  26     -35.438  -6.793  34.344  1.00 47.75           N  
ATOM    193  CA  ALA A  26     -34.406  -7.848  34.281  1.00 47.75           C  
ATOM    194  C   ALA A  26     -34.562  -8.656  33.000  1.00 47.75           C  
ATOM    195  CB  ALA A  26     -34.500  -8.758  35.500  1.00 47.75           C  
ATOM    196  O   ALA A  26     -35.656  -9.062  32.625  1.00 47.75           O  
ATOM    197  N   ASN A  27     -33.750  -8.266  31.969  1.00 50.09           N  
ATOM    198  CA  ASN A  27     -33.594  -9.047  30.750  1.00 50.09           C  
ATOM    199  C   ASN A  27     -32.500 -10.102  30.906  1.00 50.09           C  
ATOM    200  CB  ASN A  27     -33.281  -8.125  29.562  1.00 50.09           C  
ATOM    201  O   ASN A  27     -31.703 -10.047  31.844  1.00 50.09           O  
ATOM    202  CG  ASN A  27     -31.891  -7.531  29.641  1.00 50.09           C  
ATOM    203  ND2 ASN A  27     -31.594  -6.586  28.750  1.00 50.09           N  
ATOM    204  OD1 ASN A  27     -31.078  -7.922  30.484  1.00 50.09           O  
ATOM    205  N   ASN A  28     -32.719 -11.398  30.422  1.00 55.91           N  
ATOM    206  CA  ASN A  28     -31.734 -12.469  30.438  1.00 55.91           C  
ATOM    207  C   ASN A  28     -30.562 -12.156  29.516  1.00 55.91           C  
ATOM    208  CB  ASN A  28     -32.375 -13.805  30.047  1.00 55.91           C  
ATOM    209  O   ASN A  28     -29.844 -13.070  29.094  1.00 55.91           O  
ATOM    210  CG  ASN A  28     -33.156 -14.422  31.188  1.00 55.91           C  
ATOM    211  ND2 ASN A  28     -34.000 -15.398  30.859  1.00 55.91           N  
ATOM    212  OD1 ASN A  28     -33.031 -14.031  32.344  1.00 55.91           O  
ATOM    213  N   SER A  29     -30.516 -10.859  29.141  1.00 62.31           N  
ATOM    214  CA  SER A  29     -29.422 -10.492  28.234  1.00 62.31           C  
ATOM    215  C   SER A  29     -28.078 -10.625  28.922  1.00 62.31           C  
ATOM    216  CB  SER A  29     -29.609  -9.070  27.719  1.00 62.31           C  
ATOM    217  O   SER A  29     -27.938 -10.281  30.109  1.00 62.31           O  
ATOM    218  OG  SER A  29     -28.500  -8.672  26.938  1.00 62.31           O  
ATOM    219  N   THR A  30     -27.188 -11.266  28.281  1.00 75.06           N  
ATOM    220  CA  THR A  30     -25.812 -11.422  28.750  1.00 75.06           C  
ATOM    221  C   THR A  30     -24.891 -10.383  28.125  1.00 75.06           C  
ATOM    222  CB  THR A  30     -25.281 -12.836  28.453  1.00 75.06           C  
ATOM    223  O   THR A  30     -23.672 -10.484  28.219  1.00 75.06           O  
ATOM    224  CG2 THR A  30     -26.094 -13.898  29.172  1.00 75.06           C  
ATOM    225  OG1 THR A  30     -25.344 -13.078  27.031  1.00 75.06           O  
ATOM    226  N   ASP A  31     -25.578  -9.398  27.469  1.00 80.44           N  
ATOM    227  CA  ASP A  31     -24.766  -8.422  26.750  1.00 80.44           C  
ATOM    228  C   ASP A  31     -24.078  -7.449  27.703  1.00 80.44           C  
ATOM    229  CB  ASP A  31     -25.625  -7.652  25.734  1.00 80.44           C  
ATOM    230  O   ASP A  31     -24.688  -7.008  28.688  1.00 80.44           O  
ATOM    231  CG  ASP A  31     -25.953  -8.461  24.500  1.00 80.44           C  
ATOM    232  OD1 ASP A  31     -25.453  -9.602  24.359  1.00 80.44           O  
ATOM    233  OD2 ASP A  31     -26.719  -7.961  23.641  1.00 80.44           O  
ATOM    234  N   THR A  32     -22.859  -7.137  27.422  1.00 85.50           N  
ATOM    235  CA  THR A  32     -22.109  -6.203  28.250  1.00 85.50           C  
ATOM    236  C   THR A  32     -21.438  -5.141  27.375  1.00 85.50           C  
ATOM    237  CB  THR A  32     -21.047  -6.930  29.094  1.00 85.50           C  
ATOM    238  O   THR A  32     -21.078  -5.402  26.234  1.00 85.50           O  
ATOM    239  CG2 THR A  32     -21.672  -7.973  30.000  1.00 85.50           C  
ATOM    240  OG1 THR A  32     -20.109  -7.586  28.203  1.00 85.50           O  
ATOM    241  N   VAL A  33     -21.453  -3.934  28.016  1.00 85.75           N  
ATOM    242  CA  VAL A  33     -20.734  -2.855  27.344  1.00 85.75           C  
ATOM    243  C   VAL A  33     -19.766  -2.197  28.328  1.00 85.75           C  
ATOM    244  CB  VAL A  33     -21.703  -1.801  26.766  1.00 85.75           C  
ATOM    245  O   VAL A  33     -19.938  -2.312  29.547  1.00 85.75           O  
ATOM    246  CG1 VAL A  33     -22.625  -2.434  25.719  1.00 85.75           C  
ATOM    247  CG2 VAL A  33     -22.516  -1.149  27.875  1.00 85.75           C  
ATOM    248  N   ASP A  34     -18.734  -1.489  27.750  1.00 86.38           N  
ATOM    249  CA  ASP A  34     -17.812  -0.718  28.562  1.00 86.38           C  
ATOM    250  C   ASP A  34     -18.172   0.766  28.562  1.00 86.38           C  
ATOM    251  CB  ASP A  34     -16.375  -0.913  28.078  1.00 86.38           C  
ATOM    252  O   ASP A  34     -18.625   1.292  27.547  1.00 86.38           O  
ATOM    253  CG  ASP A  34     -15.867  -2.332  28.266  1.00 86.38           C  
ATOM    254  OD1 ASP A  34     -16.391  -3.053  29.141  1.00 86.38           O  
ATOM    255  OD2 ASP A  34     -14.930  -2.732  27.547  1.00 86.38           O  
ATOM    256  N   THR A  35     -18.062   1.386  29.734  1.00 84.38           N  
ATOM    257  CA  THR A  35     -18.172   2.836  29.844  1.00 84.38           C  
ATOM    258  C   THR A  35     -16.844   3.445  30.297  1.00 84.38           C  
ATOM    259  CB  THR A  35     -19.281   3.229  30.844  1.00 84.38           C  
ATOM    260  O   THR A  35     -15.883   2.723  30.578  1.00 84.38           O  
ATOM    261  CG2 THR A  35     -20.578   2.473  30.547  1.00 84.38           C  
ATOM    262  OG1 THR A  35     -18.844   2.924  32.188  1.00 84.38           O  
ATOM    263  N   VAL A  36     -16.781   4.777  30.328  1.00 82.38           N  
ATOM    264  CA  VAL A  36     -15.578   5.488  30.734  1.00 82.38           C  
ATOM    265  C   VAL A  36     -15.227   5.102  32.188  1.00 82.38           C  
ATOM    266  CB  VAL A  36     -15.758   7.020  30.625  1.00 82.38           C  
ATOM    267  O   VAL A  36     -14.047   4.941  32.500  1.00 82.38           O  
ATOM    268  CG1 VAL A  36     -14.516   7.742  31.156  1.00 82.38           C  
ATOM    269  CG2 VAL A  36     -16.047   7.418  29.188  1.00 82.38           C  
ATOM    270  N   LEU A  37     -16.234   4.766  32.969  1.00 80.25           N  
ATOM    271  CA  LEU A  37     -16.078   4.605  34.438  1.00 80.25           C  
ATOM    272  C   LEU A  37     -16.156   3.135  34.812  1.00 80.25           C  
ATOM    273  CB  LEU A  37     -17.141   5.414  35.188  1.00 80.25           C  
ATOM    274  O   LEU A  37     -15.578   2.723  35.812  1.00 80.25           O  
ATOM    275  CG  LEU A  37     -17.062   6.934  35.031  1.00 80.25           C  
ATOM    276  CD1 LEU A  37     -18.297   7.582  35.656  1.00 80.25           C  
ATOM    277  CD2 LEU A  37     -15.797   7.480  35.656  1.00 80.25           C  
ATOM    278  N   GLU A  38     -16.906   2.326  34.031  1.00 81.44           N  
ATOM    279  CA  GLU A  38     -17.172   0.943  34.406  1.00 81.44           C  
ATOM    280  C   GLU A  38     -16.953  -0.009  33.250  1.00 81.44           C  
ATOM    281  CB  GLU A  38     -18.594   0.795  34.969  1.00 81.44           C  
ATOM    282  O   GLU A  38     -17.359   0.287  32.125  1.00 81.44           O  
ATOM    283  CG  GLU A  38     -18.844   1.581  36.250  1.00 81.44           C  
ATOM    284  CD  GLU A  38     -20.281   1.492  36.719  1.00 81.44           C  
ATOM    285  OE1 GLU A  38     -20.672   2.301  37.594  1.00 81.44           O  
ATOM    286  OE2 GLU A  38     -21.016   0.605  36.250  1.00 81.44           O  
ATOM    287  N   LYS A  39     -16.281  -1.120  33.531  1.00 86.00           N  
ATOM    288  CA  LYS A  39     -16.125  -2.172  32.531  1.00 86.00           C  
ATOM    289  C   LYS A  39     -17.172  -3.271  32.719  1.00 86.00           C  
ATOM    290  CB  LYS A  39     -14.719  -2.768  32.594  1.00 86.00           C  
ATOM    291  O   LYS A  39     -17.609  -3.531  33.844  1.00 86.00           O  
ATOM    292  CG  LYS A  39     -13.617  -1.816  32.156  1.00 86.00           C  
ATOM    293  CD  LYS A  39     -12.281  -2.531  32.000  1.00 86.00           C  
ATOM    294  CE  LYS A  39     -11.195  -1.598  31.484  1.00 86.00           C  
ATOM    295  NZ  LYS A  39      -9.891  -2.303  31.312  1.00 86.00           N  
ATOM    296  N   ASN A  40     -17.734  -3.891  31.641  1.00 84.88           N  
ATOM    297  CA  ASN A  40     -18.625  -5.047  31.609  1.00 84.88           C  
ATOM    298  C   ASN A  40     -19.969  -4.738  32.250  1.00 84.88           C  
ATOM    299  CB  ASN A  40     -17.969  -6.246  32.281  1.00 84.88           C  
ATOM    300  O   ASN A  40     -20.453  -5.492  33.094  1.00 84.88           O  
ATOM    301  CG  ASN A  40     -16.750  -6.754  31.547  1.00 84.88           C  
ATOM    302  ND2 ASN A  40     -15.734  -7.176  32.281  1.00 84.88           N  
ATOM    303  OD1 ASN A  40     -16.734  -6.766  30.312  1.00 84.88           O  
ATOM    304  N   VAL A  41     -20.484  -3.646  31.906  1.00 82.38           N  
ATOM    305  CA  VAL A  41     -21.812  -3.242  32.375  1.00 82.38           C  
ATOM    306  C   VAL A  41     -22.875  -4.031  31.625  1.00 82.38           C  
ATOM    307  CB  VAL A  41     -22.031  -1.725  32.188  1.00 82.38           C  
ATOM    308  O   VAL A  41     -22.891  -4.051  30.391  1.00 82.38           O  
ATOM    309  CG1 VAL A  41     -23.422  -1.322  32.656  1.00 82.38           C  
ATOM    310  CG2 VAL A  41     -20.953  -0.929  32.906  1.00 82.38           C  
ATOM    311  N   THR A  42     -23.688  -4.770  32.344  1.00 81.31           N  
ATOM    312  CA  THR A  42     -24.750  -5.547  31.719  1.00 81.31           C  
ATOM    313  C   THR A  42     -25.859  -4.633  31.203  1.00 81.31           C  
ATOM    314  CB  THR A  42     -25.344  -6.562  32.719  1.00 81.31           C  
ATOM    315  O   THR A  42     -26.359  -3.777  31.938  1.00 81.31           O  
ATOM    316  CG2 THR A  42     -24.312  -7.609  33.094  1.00 81.31           C  
ATOM    317  OG1 THR A  42     -25.797  -5.875  33.875  1.00 81.31           O  
ATOM    318  N   VAL A  43     -26.172  -4.812  29.953  1.00 73.75           N  
ATOM    319  CA  VAL A  43     -27.188  -3.959  29.328  1.00 73.75           C  
ATOM    320  C   VAL A  43     -28.266  -4.820  28.688  1.00 73.75           C  
ATOM    321  CB  VAL A  43     -26.547  -3.033  28.250  1.00 73.75           C  
ATOM    322  O   VAL A  43     -28.062  -6.012  28.453  1.00 73.75           O  
ATOM    323  CG1 VAL A  43     -25.562  -2.070  28.891  1.00 73.75           C  
ATOM    324  CG2 VAL A  43     -25.875  -3.857  27.156  1.00 73.75           C  
ATOM    325  N   THR A  44     -29.344  -4.262  28.500  1.00 64.75           N  
ATOM    326  CA  THR A  44     -30.516  -4.945  27.969  1.00 64.75           C  
ATOM    327  C   THR A  44     -30.344  -5.223  26.469  1.00 64.75           C  
ATOM    328  CB  THR A  44     -31.797  -4.121  28.188  1.00 64.75           C  
ATOM    329  O   THR A  44     -30.844  -6.227  25.953  1.00 64.75           O  
ATOM    330  CG2 THR A  44     -32.125  -4.012  29.672  1.00 64.75           C  
ATOM    331  OG1 THR A  44     -31.609  -2.807  27.656  1.00 64.75           O  
ATOM    332  N   HIS A  45     -29.578  -4.367  25.781  1.00 66.94           N  
ATOM    333  CA  HIS A  45     -29.281  -4.535  24.359  1.00 66.94           C  
ATOM    334  C   HIS A  45     -28.016  -3.771  23.984  1.00 66.94           C  
ATOM    335  CB  HIS A  45     -30.453  -4.070  23.500  1.00 66.94           C  
ATOM    336  O   HIS A  45     -27.750  -2.691  24.516  1.00 66.94           O  
ATOM    337  CG  HIS A  45     -30.266  -4.336  22.047  1.00 66.94           C  
ATOM    338  CD2 HIS A  45     -30.000  -3.500  21.016  1.00 66.94           C  
ATOM    339  ND1 HIS A  45     -30.359  -5.602  21.500  1.00 66.94           N  
ATOM    340  CE1 HIS A  45     -30.156  -5.527  20.203  1.00 66.94           C  
ATOM    341  NE2 HIS A  45     -29.938  -4.266  19.875  1.00 66.94           N  
ATOM    342  N   SER A  46     -27.297  -4.328  23.094  1.00 80.06           N  
ATOM    343  CA  SER A  46     -26.109  -3.672  22.547  1.00 80.06           C  
ATOM    344  C   SER A  46     -25.875  -4.059  21.094  1.00 80.06           C  
ATOM    345  CB  SER A  46     -24.875  -4.027  23.375  1.00 80.06           C  
ATOM    346  O   SER A  46     -26.375  -5.094  20.625  1.00 80.06           O  
ATOM    347  OG  SER A  46     -24.531  -5.395  23.203  1.00 80.06           O  
ATOM    348  N   VAL A  47     -25.297  -3.191  20.359  1.00 82.19           N  
ATOM    349  CA  VAL A  47     -24.953  -3.459  18.969  1.00 82.19           C  
ATOM    350  C   VAL A  47     -23.438  -3.330  18.781  1.00 82.19           C  
ATOM    351  CB  VAL A  47     -25.688  -2.504  18.000  1.00 82.19           C  
ATOM    352  O   VAL A  47     -22.812  -2.420  19.328  1.00 82.19           O  
ATOM    353  CG1 VAL A  47     -25.328  -2.814  16.547  1.00 82.19           C  
ATOM    354  CG2 VAL A  47     -27.203  -2.602  18.203  1.00 82.19           C  
ATOM    355  N   ASN A  48     -22.953  -4.324  18.047  1.00 88.38           N  
ATOM    356  CA  ASN A  48     -21.531  -4.234  17.719  1.00 88.38           C  
ATOM    357  C   ASN A  48     -21.297  -3.299  16.531  1.00 88.38           C  
ATOM    358  CB  ASN A  48     -20.969  -5.621  17.422  1.00 88.38           C  
ATOM    359  O   ASN A  48     -21.938  -3.426  15.492  1.00 88.38           O  
ATOM    360  CG  ASN A  48     -19.438  -5.641  17.422  1.00 88.38           C  
ATOM    361  ND2 ASN A  48     -18.859  -6.770  17.031  1.00 88.38           N  
ATOM    362  OD1 ASN A  48     -18.797  -4.652  17.781  1.00 88.38           O  
ATOM    363  N   LEU A  49     -20.359  -2.398  16.719  1.00 86.06           N  
ATOM    364  CA  LEU A  49     -20.109  -1.381  15.703  1.00 86.06           C  
ATOM    365  C   LEU A  49     -18.984  -1.816  14.773  1.00 86.06           C  
ATOM    366  CB  LEU A  49     -19.750  -0.046  16.359  1.00 86.06           C  
ATOM    367  O   LEU A  49     -18.609  -1.087  13.852  1.00 86.06           O  
ATOM    368  CG  LEU A  49     -20.828   0.583  17.250  1.00 86.06           C  
ATOM    369  CD1 LEU A  49     -20.312   1.877  17.875  1.00 86.06           C  
ATOM    370  CD2 LEU A  49     -22.094   0.836  16.438  1.00 86.06           C  
ATOM    371  N   LEU A  50     -18.422  -3.031  15.023  1.00 90.81           N  
ATOM    372  CA  LEU A  50     -17.281  -3.502  14.250  1.00 90.81           C  
ATOM    373  C   LEU A  50     -17.703  -4.586  13.266  1.00 90.81           C  
ATOM    374  CB  LEU A  50     -16.188  -4.039  15.172  1.00 90.81           C  
ATOM    375  O   LEU A  50     -18.406  -5.531  13.641  1.00 90.81           O  
ATOM    376  CG  LEU A  50     -15.453  -3.000  16.016  1.00 90.81           C  
ATOM    377  CD1 LEU A  50     -14.516  -3.691  17.016  1.00 90.81           C  
ATOM    378  CD2 LEU A  50     -14.672  -2.035  15.133  1.00 90.81           C  
ATOM    379  N   GLU A  51     -17.328  -4.410  11.969  1.00 92.38           N  
ATOM    380  CA  GLU A  51     -17.453  -5.461  10.969  1.00 92.38           C  
ATOM    381  C   GLU A  51     -16.266  -6.414  11.000  1.00 92.38           C  
ATOM    382  CB  GLU A  51     -17.609  -4.859   9.570  1.00 92.38           C  
ATOM    383  O   GLU A  51     -15.117  -5.977  10.945  1.00 92.38           O  
ATOM    384  CG  GLU A  51     -17.734  -5.895   8.461  1.00 92.38           C  
ATOM    385  CD  GLU A  51     -18.938  -6.809   8.617  1.00 92.38           C  
ATOM    386  OE1 GLU A  51     -18.734  -8.023   8.836  1.00 92.38           O  
ATOM    387  OE2 GLU A  51     -20.078  -6.305   8.508  1.00 92.38           O  
ATOM    388  N   ASP A  52     -16.656  -7.688  11.078  1.00 91.00           N  
ATOM    389  CA  ASP A  52     -15.547  -8.648  11.133  1.00 91.00           C  
ATOM    390  C   ASP A  52     -15.688  -9.703  10.039  1.00 91.00           C  
ATOM    391  CB  ASP A  52     -15.492  -9.312  12.508  1.00 91.00           C  
ATOM    392  O   ASP A  52     -14.922 -10.672  10.008  1.00 91.00           O  
ATOM    393  CG  ASP A  52     -16.766 -10.078  12.852  1.00 91.00           C  
ATOM    394  OD1 ASP A  52     -17.719 -10.062  12.047  1.00 91.00           O  
ATOM    395  OD2 ASP A  52     -16.797 -10.711  13.930  1.00 91.00           O  
ATOM    396  N   LYS A  53     -16.656  -9.508   9.188  1.00 92.38           N  
ATOM    397  CA  LYS A  53     -16.906 -10.453   8.102  1.00 92.38           C  
ATOM    398  C   LYS A  53     -16.406  -9.906   6.770  1.00 92.38           C  
ATOM    399  CB  LYS A  53     -18.406 -10.773   8.008  1.00 92.38           C  
ATOM    400  O   LYS A  53     -16.453  -8.703   6.527  1.00 92.38           O  
ATOM    401  CG  LYS A  53     -18.969 -11.500   9.227  1.00 92.38           C  
ATOM    402  CD  LYS A  53     -20.406 -11.914   9.008  1.00 92.38           C  
ATOM    403  CE  LYS A  53     -20.969 -12.633  10.227  1.00 92.38           C  
ATOM    404  NZ  LYS A  53     -22.406 -13.008  10.039  1.00 92.38           N  
ATOM    405  N   HIS A  54     -15.953 -10.820   5.941  1.00 93.19           N  
ATOM    406  CA  HIS A  54     -15.508 -10.516   4.590  1.00 93.19           C  
ATOM    407  C   HIS A  54     -15.812 -11.672   3.637  1.00 93.19           C  
ATOM    408  CB  HIS A  54     -14.008 -10.203   4.578  1.00 93.19           C  
ATOM    409  O   HIS A  54     -16.047 -12.797   4.074  1.00 93.19           O  
ATOM    410  CG  HIS A  54     -13.156 -11.352   5.023  1.00 93.19           C  
ATOM    411  CD2 HIS A  54     -12.617 -11.633   6.230  1.00 93.19           C  
ATOM    412  ND1 HIS A  54     -12.766 -12.359   4.176  1.00 93.19           N  
ATOM    413  CE1 HIS A  54     -12.023 -13.227   4.844  1.00 93.19           C  
ATOM    414  NE2 HIS A  54     -11.914 -12.805   6.094  1.00 93.19           N  
ATOM    415  N   ASN A  55     -15.758 -11.398   2.361  1.00 92.12           N  
ATOM    416  CA  ASN A  55     -16.203 -12.398   1.390  1.00 92.12           C  
ATOM    417  C   ASN A  55     -15.023 -13.188   0.820  1.00 92.12           C  
ATOM    418  CB  ASN A  55     -16.984 -11.727   0.261  1.00 92.12           C  
ATOM    419  O   ASN A  55     -15.211 -14.078  -0.010  1.00 92.12           O  
ATOM    420  CG  ASN A  55     -16.141 -10.773  -0.559  1.00 92.12           C  
ATOM    421  ND2 ASN A  55     -16.781 -10.070  -1.488  1.00 92.12           N  
ATOM    422  OD1 ASN A  55     -14.930 -10.672  -0.359  1.00 92.12           O  
ATOM    423  N   GLY A  56     -13.828 -12.820   1.277  1.00 93.19           N  
ATOM    424  CA  GLY A  56     -12.633 -13.562   0.892  1.00 93.19           C  
ATOM    425  C   GLY A  56     -12.320 -13.453  -0.588  1.00 93.19           C  
ATOM    426  O   GLY A  56     -11.594 -14.281  -1.135  1.00 93.19           O  
ATOM    427  N   LYS A  57     -12.922 -12.547  -1.261  1.00 94.06           N  
ATOM    428  CA  LYS A  57     -12.750 -12.383  -2.701  1.00 94.06           C  
ATOM    429  C   LYS A  57     -12.227 -10.992  -3.033  1.00 94.06           C  
ATOM    430  CB  LYS A  57     -14.062 -12.641  -3.434  1.00 94.06           C  
ATOM    431  O   LYS A  57     -12.656 -10.000  -2.434  1.00 94.06           O  
ATOM    432  CG  LYS A  57     -14.664 -14.016  -3.166  1.00 94.06           C  
ATOM    433  CD  LYS A  57     -16.047 -14.148  -3.793  1.00 94.06           C  
ATOM    434  CE  LYS A  57     -16.672 -15.508  -3.486  1.00 94.06           C  
ATOM    435  NZ  LYS A  57     -18.031 -15.633  -4.062  1.00 94.06           N  
ATOM    436  N   LEU A  58     -11.273 -10.938  -4.035  1.00 94.56           N  
ATOM    437  CA  LEU A  58     -10.906  -9.648  -4.617  1.00 94.56           C  
ATOM    438  C   LEU A  58     -11.883  -9.250  -5.715  1.00 94.56           C  
ATOM    439  CB  LEU A  58      -9.484  -9.711  -5.188  1.00 94.56           C  
ATOM    440  O   LEU A  58     -12.070  -9.977  -6.688  1.00 94.56           O  
ATOM    441  CG  LEU A  58      -8.367 -10.023  -4.188  1.00 94.56           C  
ATOM    442  CD1 LEU A  58      -7.023 -10.117  -4.910  1.00 94.56           C  
ATOM    443  CD2 LEU A  58      -8.312  -8.953  -3.098  1.00 94.56           C  
ATOM    444  N   CYS A  59     -12.547  -8.086  -5.512  1.00 94.19           N  
ATOM    445  CA  CYS A  59     -13.648  -7.688  -6.383  1.00 94.19           C  
ATOM    446  C   CYS A  59     -13.305  -6.410  -7.145  1.00 94.19           C  
ATOM    447  CB  CYS A  59     -14.922  -7.484  -5.570  1.00 94.19           C  
ATOM    448  O   CYS A  59     -12.352  -5.715  -6.801  1.00 94.19           O  
ATOM    449  SG  CYS A  59     -15.453  -8.953  -4.660  1.00 94.19           S  
ATOM    450  N   LYS A  60     -14.102  -6.160  -8.180  1.00 93.50           N  
ATOM    451  CA  LYS A  60     -14.039  -4.883  -8.883  1.00 93.50           C  
ATOM    452  C   LYS A  60     -14.477  -3.736  -7.969  1.00 93.50           C  
ATOM    453  CB  LYS A  60     -14.914  -4.914 -10.133  1.00 93.50           C  
ATOM    454  O   LYS A  60     -15.406  -3.885  -7.180  1.00 93.50           O  
ATOM    455  CG  LYS A  60     -14.492  -5.973 -11.148  1.00 93.50           C  
ATOM    456  CD  LYS A  60     -15.453  -6.016 -12.328  1.00 93.50           C  
ATOM    457  CE  LYS A  60     -15.141  -7.184 -13.258  1.00 93.50           C  
ATOM    458  NZ  LYS A  60     -16.109  -7.266 -14.391  1.00 93.50           N  
ATOM    459  N   LEU A  61     -13.703  -2.707  -8.031  1.00 90.25           N  
ATOM    460  CA  LEU A  61     -14.078  -1.497  -7.309  1.00 90.25           C  
ATOM    461  C   LEU A  61     -14.789  -0.513  -8.234  1.00 90.25           C  
ATOM    462  CB  LEU A  61     -12.852  -0.835  -6.684  1.00 90.25           C  
ATOM    463  O   LEU A  61     -14.203  -0.066  -9.234  1.00 90.25           O  
ATOM    464  CG  LEU A  61     -13.086  -0.041  -5.398  1.00 90.25           C  
ATOM    465  CD1 LEU A  61     -12.664  -0.860  -4.184  1.00 90.25           C  
ATOM    466  CD2 LEU A  61     -12.336   1.287  -5.445  1.00 90.25           C  
ATOM    467  N   ARG A  62     -16.062  -0.252  -8.023  1.00 85.12           N  
ATOM    468  CA  ARG A  62     -16.891   0.634  -8.844  1.00 85.12           C  
ATOM    469  C   ARG A  62     -16.906   0.171 -10.297  1.00 85.12           C  
ATOM    470  CB  ARG A  62     -16.375   2.072  -8.766  1.00 85.12           C  
ATOM    471  O   ARG A  62     -16.812   0.988 -11.219  1.00 85.12           O  
ATOM    472  CG  ARG A  62     -16.453   2.676  -7.371  1.00 85.12           C  
ATOM    473  CD  ARG A  62     -15.945   4.113  -7.348  1.00 85.12           C  
ATOM    474  NE  ARG A  62     -15.969   4.672  -5.996  1.00 85.12           N  
ATOM    475  NH1 ARG A  62     -14.789   6.578  -6.543  1.00 85.12           N  
ATOM    476  NH2 ARG A  62     -15.500   6.242  -4.391  1.00 85.12           N  
ATOM    477  CZ  ARG A  62     -15.414   5.828  -5.648  1.00 85.12           C  
ATOM    478  N   GLY A  63     -16.859  -1.083 -10.531  1.00 86.81           N  
ATOM    479  CA  GLY A  63     -17.031  -1.634 -11.867  1.00 86.81           C  
ATOM    480  C   GLY A  63     -15.727  -1.782 -12.625  1.00 86.81           C  
ATOM    481  O   GLY A  63     -15.719  -2.258 -13.758  1.00 86.81           O  
ATOM    482  N   VAL A  64     -14.578  -1.392 -12.000  1.00 89.31           N  
ATOM    483  CA  VAL A  64     -13.258  -1.494 -12.609  1.00 89.31           C  
ATOM    484  C   VAL A  64     -12.477  -2.635 -11.953  1.00 89.31           C  
ATOM    485  CB  VAL A  64     -12.469  -0.170 -12.477  1.00 89.31           C  
ATOM    486  O   VAL A  64     -12.344  -2.682 -10.727  1.00 89.31           O  
ATOM    487  CG1 VAL A  64     -11.094  -0.292 -13.133  1.00 89.31           C  
ATOM    488  CG2 VAL A  64     -13.258   0.982 -13.094  1.00 89.31           C  
ATOM    489  N   PRO A  65     -11.953  -3.557 -12.719  1.00 91.25           N  
ATOM    490  CA  PRO A  65     -11.227  -4.707 -12.180  1.00 91.25           C  
ATOM    491  C   PRO A  65      -9.836  -4.336 -11.656  1.00 91.25           C  
ATOM    492  CB  PRO A  65     -11.117  -5.648 -13.383  1.00 91.25           C  
ATOM    493  O   PRO A  65      -9.227  -3.387 -12.148  1.00 91.25           O  
ATOM    494  CG  PRO A  65     -11.156  -4.754 -14.578  1.00 91.25           C  
ATOM    495  CD  PRO A  65     -12.023  -3.566 -14.250  1.00 91.25           C  
ATOM    496  N   PRO A  66      -9.383  -5.141 -10.672  1.00 92.69           N  
ATOM    497  CA  PRO A  66      -8.008  -4.922 -10.203  1.00 92.69           C  
ATOM    498  C   PRO A  66      -6.961  -5.434 -11.188  1.00 92.69           C  
ATOM    499  CB  PRO A  66      -7.957  -5.715  -8.891  1.00 92.69           C  
ATOM    500  O   PRO A  66      -7.254  -6.312 -12.000  1.00 92.69           O  
ATOM    501  CG  PRO A  66      -8.945  -6.816  -9.070  1.00 92.69           C  
ATOM    502  CD  PRO A  66     -10.094  -6.301  -9.891  1.00 92.69           C  
ATOM    503  N   LEU A  67      -5.727  -4.855 -11.078  1.00 92.12           N  
ATOM    504  CA  LEU A  67      -4.574  -5.387 -11.805  1.00 92.12           C  
ATOM    505  C   LEU A  67      -3.834  -6.418 -10.953  1.00 92.12           C  
ATOM    506  CB  LEU A  67      -3.621  -4.258 -12.203  1.00 92.12           C  
ATOM    507  O   LEU A  67      -3.145  -6.059  -9.992  1.00 92.12           O  
ATOM    508  CG  LEU A  67      -2.342  -4.676 -12.930  1.00 92.12           C  
ATOM    509  CD1 LEU A  67      -2.682  -5.324 -14.266  1.00 92.12           C  
ATOM    510  CD2 LEU A  67      -1.423  -3.477 -13.125  1.00 92.12           C  
ATOM    511  N   HIS A  68      -4.043  -7.621 -11.289  1.00 92.06           N  
ATOM    512  CA  HIS A  68      -3.389  -8.719 -10.586  1.00 92.06           C  
ATOM    513  C   HIS A  68      -2.053  -9.070 -11.234  1.00 92.06           C  
ATOM    514  CB  HIS A  68      -4.293  -9.945 -10.555  1.00 92.06           C  
ATOM    515  O   HIS A  68      -2.012  -9.500 -12.391  1.00 92.06           O  
ATOM    516  CG  HIS A  68      -3.879 -10.977  -9.547  1.00 92.06           C  
ATOM    517  CD2 HIS A  68      -4.453 -11.359  -8.383  1.00 92.06           C  
ATOM    518  ND1 HIS A  68      -2.738 -11.734  -9.688  1.00 92.06           N  
ATOM    519  CE1 HIS A  68      -2.629 -12.547  -8.648  1.00 92.06           C  
ATOM    520  NE2 HIS A  68      -3.656 -12.336  -7.844  1.00 92.06           N  
ATOM    521  N   LEU A  69      -0.980  -8.992 -10.422  1.00 91.75           N  
ATOM    522  CA  LEU A  69       0.362  -9.086 -10.984  1.00 91.75           C  
ATOM    523  C   LEU A  69       0.842 -10.531 -11.016  1.00 91.75           C  
ATOM    524  CB  LEU A  69       1.341  -8.227 -10.180  1.00 91.75           C  
ATOM    525  O   LEU A  69       1.907 -10.828 -11.562  1.00 91.75           O  
ATOM    526  CG  LEU A  69       1.099  -6.715 -10.203  1.00 91.75           C  
ATOM    527  CD1 LEU A  69       2.168  -5.992  -9.391  1.00 91.75           C  
ATOM    528  CD2 LEU A  69       1.073  -6.203 -11.641  1.00 91.75           C  
ATOM    529  N   GLY A  70      -0.011 -11.477 -10.500  1.00 89.88           N  
ATOM    530  CA  GLY A  70       0.390 -12.875 -10.492  1.00 89.88           C  
ATOM    531  C   GLY A  70       1.708 -13.117  -9.781  1.00 89.88           C  
ATOM    532  O   GLY A  70       1.883 -12.703  -8.633  1.00 89.88           O  
ATOM    533  N   LYS A  71       2.670 -13.750 -10.500  1.00 90.56           N  
ATOM    534  CA  LYS A  71       3.979 -14.062  -9.930  1.00 90.56           C  
ATOM    535  C   LYS A  71       4.945 -12.891 -10.102  1.00 90.56           C  
ATOM    536  CB  LYS A  71       4.559 -15.320 -10.570  1.00 90.56           C  
ATOM    537  O   LYS A  71       6.129 -13.008  -9.773  1.00 90.56           O  
ATOM    538  CG  LYS A  71       3.812 -16.594 -10.219  1.00 90.56           C  
ATOM    539  CD  LYS A  71       4.566 -17.828 -10.688  1.00 90.56           C  
ATOM    540  CE  LYS A  71       3.838 -19.109 -10.305  1.00 90.56           C  
ATOM    541  NZ  LYS A  71       4.574 -20.328 -10.766  1.00 90.56           N  
ATOM    542  N   CYS A  72       4.445 -11.805 -10.672  1.00 92.19           N  
ATOM    543  CA  CYS A  72       5.270 -10.617 -10.891  1.00 92.19           C  
ATOM    544  C   CYS A  72       5.074  -9.602  -9.773  1.00 92.19           C  
ATOM    545  CB  CYS A  72       4.941  -9.984 -12.242  1.00 92.19           C  
ATOM    546  O   CYS A  72       3.996  -9.516  -9.188  1.00 92.19           O  
ATOM    547  SG  CYS A  72       5.277 -11.062 -13.656  1.00 92.19           S  
ATOM    548  N   ASN A  73       6.172  -8.859  -9.492  1.00 92.00           N  
ATOM    549  CA  ASN A  73       6.031  -7.684  -8.641  1.00 92.00           C  
ATOM    550  C   ASN A  73       6.062  -6.395  -9.453  1.00 92.00           C  
ATOM    551  CB  ASN A  73       7.129  -7.668  -7.570  1.00 92.00           C  
ATOM    552  O   ASN A  73       6.160  -6.430 -10.680  1.00 92.00           O  
ATOM    553  CG  ASN A  73       8.516  -7.543  -8.164  1.00 92.00           C  
ATOM    554  ND2 ASN A  73       9.531  -7.863  -7.367  1.00 92.00           N  
ATOM    555  OD1 ASN A  73       8.680  -7.164  -9.328  1.00 92.00           O  
ATOM    556  N   ILE A  74       5.805  -5.312  -8.820  1.00 91.69           N  
ATOM    557  CA  ILE A  74       5.680  -4.027  -9.492  1.00 91.69           C  
ATOM    558  C   ILE A  74       6.938  -3.750 -10.312  1.00 91.69           C  
ATOM    559  CB  ILE A  74       5.438  -2.881  -8.484  1.00 91.69           C  
ATOM    560  O   ILE A  74       6.852  -3.271 -11.445  1.00 91.69           O  
ATOM    561  CG1 ILE A  74       4.035  -3.002  -7.867  1.00 91.69           C  
ATOM    562  CG2 ILE A  74       5.621  -1.519  -9.156  1.00 91.69           C  
ATOM    563  CD1 ILE A  74       3.766  -2.004  -6.750  1.00 91.69           C  
ATOM    564  N   ALA A  75       8.070  -4.043  -9.789  1.00 93.06           N  
ATOM    565  CA  ALA A  75       9.328  -3.852 -10.492  1.00 93.06           C  
ATOM    566  C   ALA A  75       9.375  -4.680 -11.773  1.00 93.06           C  
ATOM    567  CB  ALA A  75      10.508  -4.211  -9.586  1.00 93.06           C  
ATOM    568  O   ALA A  75       9.750  -4.172 -12.836  1.00 93.06           O  
ATOM    569  N   GLY A  76       9.047  -5.938 -11.672  1.00 93.12           N  
ATOM    570  CA  GLY A  76       8.992  -6.812 -12.836  1.00 93.12           C  
ATOM    571  C   GLY A  76       8.023  -6.336 -13.898  1.00 93.12           C  
ATOM    572  O   GLY A  76       8.320  -6.406 -15.094  1.00 93.12           O  
ATOM    573  N   TRP A  77       6.895  -5.887 -13.445  1.00 92.38           N  
ATOM    574  CA  TRP A  77       5.848  -5.383 -14.328  1.00 92.38           C  
ATOM    575  C   TRP A  77       6.312  -4.129 -15.062  1.00 92.38           C  
ATOM    576  CB  TRP A  77       4.574  -5.082 -13.531  1.00 92.38           C  
ATOM    577  O   TRP A  77       6.219  -4.051 -16.281  1.00 92.38           O  
ATOM    578  CG  TRP A  77       3.523  -4.355 -14.320  1.00 92.38           C  
ATOM    579  CD1 TRP A  77       3.107  -4.637 -15.594  1.00 92.38           C  
ATOM    580  CD2 TRP A  77       2.758  -3.227 -13.883  1.00 92.38           C  
ATOM    581  CE2 TRP A  77       1.896  -2.875 -14.945  1.00 92.38           C  
ATOM    582  CE3 TRP A  77       2.717  -2.479 -12.703  1.00 92.38           C  
ATOM    583  NE1 TRP A  77       2.129  -3.750 -15.977  1.00 92.38           N  
ATOM    584  CH2 TRP A  77       0.982  -1.090 -13.688  1.00 92.38           C  
ATOM    585  CZ2 TRP A  77       1.001  -1.806 -14.859  1.00 92.38           C  
ATOM    586  CZ3 TRP A  77       1.827  -1.415 -12.617  1.00 92.38           C  
ATOM    587  N   ILE A  78       6.883  -3.158 -14.391  1.00 92.81           N  
ATOM    588  CA  ILE A  78       7.180  -1.858 -14.977  1.00 92.81           C  
ATOM    589  C   ILE A  78       8.461  -1.951 -15.805  1.00 92.81           C  
ATOM    590  CB  ILE A  78       7.320  -0.763 -13.898  1.00 92.81           C  
ATOM    591  O   ILE A  78       8.609  -1.255 -16.812  1.00 92.81           O  
ATOM    592  CG1 ILE A  78       8.328  -1.195 -12.828  1.00 92.81           C  
ATOM    593  CG2 ILE A  78       5.957  -0.445 -13.273  1.00 92.81           C  
ATOM    594  CD1 ILE A  78       8.609  -0.129 -11.781  1.00 92.81           C  
ATOM    595  N   LEU A  79       9.430  -2.723 -15.406  1.00 94.44           N  
ATOM    596  CA  LEU A  79      10.672  -2.875 -16.156  1.00 94.44           C  
ATOM    597  C   LEU A  79      10.469  -3.748 -17.391  1.00 94.44           C  
ATOM    598  CB  LEU A  79      11.758  -3.482 -15.258  1.00 94.44           C  
ATOM    599  O   LEU A  79      11.227  -3.648 -18.359  1.00 94.44           O  
ATOM    600  CG  LEU A  79      12.328  -2.572 -14.172  1.00 94.44           C  
ATOM    601  CD1 LEU A  79      13.227  -3.367 -13.227  1.00 94.44           C  
ATOM    602  CD2 LEU A  79      13.094  -1.407 -14.789  1.00 94.44           C  
ATOM    603  N   GLY A  80       9.367  -4.527 -17.328  1.00 93.38           N  
ATOM    604  CA  GLY A  80       9.039  -5.387 -18.453  1.00 93.38           C  
ATOM    605  C   GLY A  80       9.750  -6.723 -18.422  1.00 93.38           C  
ATOM    606  O   GLY A  80      10.273  -7.188 -19.438  1.00 93.38           O  
ATOM    607  N   ASN A  81       9.789  -7.316 -17.234  1.00 93.81           N  
ATOM    608  CA  ASN A  81      10.289  -8.680 -17.141  1.00 93.81           C  
ATOM    609  C   ASN A  81       9.578  -9.609 -18.125  1.00 93.81           C  
ATOM    610  CB  ASN A  81      10.156  -9.211 -15.711  1.00 93.81           C  
ATOM    611  O   ASN A  81       8.344  -9.625 -18.188  1.00 93.81           O  
ATOM    612  CG  ASN A  81      10.867 -10.531 -15.508  1.00 93.81           C  
ATOM    613  ND2 ASN A  81      11.523 -10.680 -14.367  1.00 93.81           N  
ATOM    614  OD1 ASN A  81      10.812 -11.414 -16.375  1.00 93.81           O  
ATOM    615  N   PRO A  82      10.281 -10.289 -18.875  1.00 91.25           N  
ATOM    616  CA  PRO A  82       9.711 -11.125 -19.938  1.00 91.25           C  
ATOM    617  C   PRO A  82       8.695 -12.133 -19.406  1.00 91.25           C  
ATOM    618  CB  PRO A  82      10.930 -11.836 -20.516  1.00 91.25           C  
ATOM    619  O   PRO A  82       7.773 -12.531 -20.125  1.00 91.25           O  
ATOM    620  CG  PRO A  82      12.078 -10.914 -20.250  1.00 91.25           C  
ATOM    621  CD  PRO A  82      11.828 -10.219 -18.938  1.00 91.25           C  
ATOM    622  N   GLU A  83       8.789 -12.484 -18.172  1.00 89.62           N  
ATOM    623  CA  GLU A  83       7.867 -13.414 -17.531  1.00 89.62           C  
ATOM    624  C   GLU A  83       6.574 -12.719 -17.125  1.00 89.62           C  
ATOM    625  CB  GLU A  83       8.523 -14.086 -16.312  1.00 89.62           C  
ATOM    626  O   GLU A  83       5.590 -13.383 -16.781  1.00 89.62           O  
ATOM    627  CG  GLU A  83       9.680 -15.008 -16.672  1.00 89.62           C  
ATOM    628  CD  GLU A  83       9.242 -16.250 -17.438  1.00 89.62           C  
ATOM    629  OE1 GLU A  83      10.062 -16.797 -18.219  1.00 89.62           O  
ATOM    630  OE2 GLU A  83       8.078 -16.672 -17.266  1.00 89.62           O  
ATOM    631  N   CYS A  84       6.535 -11.375 -17.203  1.00 90.38           N  
ATOM    632  CA  CYS A  84       5.375 -10.586 -16.812  1.00 90.38           C  
ATOM    633  C   CYS A  84       4.703  -9.953 -18.031  1.00 90.38           C  
ATOM    634  CB  CYS A  84       5.777  -9.500 -15.820  1.00 90.38           C  
ATOM    635  O   CYS A  84       3.947  -8.992 -17.891  1.00 90.38           O  
ATOM    636  SG  CYS A  84       6.504 -10.141 -14.297  1.00 90.38           S  
ATOM    637  N   GLU A  85       4.867 -10.453 -19.141  1.00 81.00           N  
ATOM    638  CA  GLU A  85       4.449  -9.875 -20.406  1.00 81.00           C  
ATOM    639  C   GLU A  85       2.928  -9.805 -20.516  1.00 81.00           C  
ATOM    640  CB  GLU A  85       5.016 -10.680 -21.578  1.00 81.00           C  
ATOM    641  O   GLU A  85       2.385  -8.906 -21.156  1.00 81.00           O  
ATOM    642  CG  GLU A  85       4.801 -10.031 -22.938  1.00 81.00           C  
ATOM    643  CD  GLU A  85       5.500 -10.766 -24.062  1.00 81.00           C  
ATOM    644  OE1 GLU A  85       5.547 -10.227 -25.203  1.00 81.00           O  
ATOM    645  OE2 GLU A  85       6.008 -11.883 -23.828  1.00 81.00           O  
ATOM    646  N   SER A  86       2.299 -10.656 -19.891  1.00 80.56           N  
ATOM    647  CA  SER A  86       0.841 -10.727 -19.938  1.00 80.56           C  
ATOM    648  C   SER A  86       0.206  -9.484 -19.328  1.00 80.56           C  
ATOM    649  CB  SER A  86       0.340 -11.977 -19.219  1.00 80.56           C  
ATOM    650  O   SER A  86      -0.956  -9.172 -19.594  1.00 80.56           O  
ATOM    651  OG  SER A  86       0.750 -11.977 -17.859  1.00 80.56           O  
ATOM    652  N   LEU A  87       1.021  -8.680 -18.656  1.00 82.31           N  
ATOM    653  CA  LEU A  87       0.555  -7.512 -17.906  1.00 82.31           C  
ATOM    654  C   LEU A  87       0.759  -6.234 -18.719  1.00 82.31           C  
ATOM    655  CB  LEU A  87       1.285  -7.406 -16.562  1.00 82.31           C  
ATOM    656  O   LEU A  87       0.352  -5.152 -18.281  1.00 82.31           O  
ATOM    657  CG  LEU A  87       1.054  -8.547 -15.570  1.00 82.31           C  
ATOM    658  CD1 LEU A  87       1.998  -8.414 -14.383  1.00 82.31           C  
ATOM    659  CD2 LEU A  87      -0.399  -8.570 -15.109  1.00 82.31           C  
ATOM    660  N   SER A  88       1.245  -6.301 -19.922  1.00 72.19           N  
ATOM    661  CA  SER A  88       1.639  -5.207 -20.812  1.00 72.19           C  
ATOM    662  C   SER A  88       0.428  -4.598 -21.516  1.00 72.19           C  
ATOM    663  CB  SER A  88       2.650  -5.691 -21.844  1.00 72.19           C  
ATOM    664  O   SER A  88       0.468  -3.443 -21.938  1.00 72.19           O  
ATOM    665  OG  SER A  88       2.082  -6.695 -22.672  1.00 72.19           O  
ATOM    666  N   THR A  89      -0.848  -5.242 -21.344  1.00 71.69           N  
ATOM    667  CA  THR A  89      -2.057  -4.785 -22.031  1.00 71.69           C  
ATOM    668  C   THR A  89      -2.998  -4.094 -21.047  1.00 71.69           C  
ATOM    669  CB  THR A  89      -2.793  -5.953 -22.703  1.00 71.69           C  
ATOM    670  O   THR A  89      -3.992  -3.486 -21.453  1.00 71.69           O  
ATOM    671  CG2 THR A  89      -1.968  -6.527 -23.859  1.00 71.69           C  
ATOM    672  OG1 THR A  89      -3.033  -6.984 -21.750  1.00 71.69           O  
ATOM    673  N   ALA A  90      -2.549  -4.098 -19.797  1.00 76.12           N  
ATOM    674  CA  ALA A  90      -3.422  -3.508 -18.781  1.00 76.12           C  
ATOM    675  C   ALA A  90      -3.354  -1.984 -18.812  1.00 76.12           C  
ATOM    676  CB  ALA A  90      -3.049  -4.020 -17.391  1.00 76.12           C  
ATOM    677  O   ALA A  90      -2.273  -1.401 -18.688  1.00 76.12           O  
ATOM    678  N   SER A  91      -4.391  -1.317 -19.094  1.00 79.94           N  
ATOM    679  CA  SER A  91      -4.391   0.125 -19.312  1.00 79.94           C  
ATOM    680  C   SER A  91      -5.141   0.856 -18.203  1.00 79.94           C  
ATOM    681  CB  SER A  91      -5.020   0.458 -20.672  1.00 79.94           C  
ATOM    682  O   SER A  91      -4.875   2.031 -17.938  1.00 79.94           O  
ATOM    683  OG  SER A  91      -6.336  -0.057 -20.750  1.00 79.94           O  
ATOM    684  N   SER A  92      -5.961   0.075 -17.469  1.00 87.56           N  
ATOM    685  CA  SER A  92      -6.688   0.687 -16.359  1.00 87.56           C  
ATOM    686  C   SER A  92      -7.027  -0.342 -15.289  1.00 87.56           C  
ATOM    687  CB  SER A  92      -7.973   1.351 -16.875  1.00 87.56           C  
ATOM    688  O   SER A  92      -7.281  -1.508 -15.602  1.00 87.56           O  
ATOM    689  OG  SER A  92      -8.891   0.379 -17.344  1.00 87.56           O  
ATOM    690  N   TRP A  93      -7.016   0.187 -14.031  1.00 91.12           N  
ATOM    691  CA  TRP A  93      -7.285  -0.721 -12.922  1.00 91.12           C  
ATOM    692  C   TRP A  93      -7.859   0.035 -11.727  1.00 91.12           C  
ATOM    693  CB  TRP A  93      -6.012  -1.464 -12.508  1.00 91.12           C  
ATOM    694  O   TRP A  93      -7.758   1.263 -11.656  1.00 91.12           O  
ATOM    695  CG  TRP A  93      -4.859  -0.562 -12.180  1.00 91.12           C  
ATOM    696  CD1 TRP A  93      -4.578   0.005 -10.969  1.00 91.12           C  
ATOM    697  CD2 TRP A  93      -3.840  -0.119 -13.078  1.00 91.12           C  
ATOM    698  CE2 TRP A  93      -2.969   0.714 -12.344  1.00 91.12           C  
ATOM    699  CE3 TRP A  93      -3.576  -0.347 -14.438  1.00 91.12           C  
ATOM    700  NE1 TRP A  93      -3.439   0.773 -11.062  1.00 91.12           N  
ATOM    701  CH2 TRP A  93      -1.615   1.081 -14.250  1.00 91.12           C  
ATOM    702  CZ2 TRP A  93      -1.851   1.321 -12.922  1.00 91.12           C  
ATOM    703  CZ3 TRP A  93      -2.463   0.257 -15.016  1.00 91.12           C  
ATOM    704  N   SER A  94      -8.586  -0.739 -10.906  1.00 89.75           N  
ATOM    705  CA  SER A  94      -9.078  -0.159  -9.664  1.00 89.75           C  
ATOM    706  C   SER A  94      -8.000  -0.153  -8.586  1.00 89.75           C  
ATOM    707  CB  SER A  94     -10.305  -0.927  -9.164  1.00 89.75           C  
ATOM    708  O   SER A  94      -7.875   0.816  -7.832  1.00 89.75           O  
ATOM    709  OG  SER A  94     -10.008  -2.301  -8.992  1.00 89.75           O  
ATOM    710  N   TYR A  95      -7.227  -1.104  -8.438  1.00 91.31           N  
ATOM    711  CA  TYR A  95      -6.082  -1.233  -7.539  1.00 91.31           C  
ATOM    712  C   TYR A  95      -5.141  -2.332  -8.016  1.00 91.31           C  
ATOM    713  CB  TYR A  95      -6.551  -1.529  -6.113  1.00 91.31           C  
ATOM    714  O   TYR A  95      -5.512  -3.162  -8.844  1.00 91.31           O  
ATOM    715  CG  TYR A  95      -7.434  -2.750  -6.004  1.00 91.31           C  
ATOM    716  CD1 TYR A  95      -8.812  -2.656  -6.168  1.00 91.31           C  
ATOM    717  CD2 TYR A  95      -6.887  -4.000  -5.730  1.00 91.31           C  
ATOM    718  CE1 TYR A  95      -9.625  -3.777  -6.066  1.00 91.31           C  
ATOM    719  CE2 TYR A  95      -7.695  -5.129  -5.625  1.00 91.31           C  
ATOM    720  OH  TYR A  95      -9.859  -6.121  -5.695  1.00 91.31           O  
ATOM    721  CZ  TYR A  95      -9.062  -5.008  -5.797  1.00 91.31           C  
ATOM    722  N   ILE A  96      -3.885  -2.357  -7.555  1.00 92.06           N  
ATOM    723  CA  ILE A  96      -2.854  -3.311  -7.949  1.00 92.06           C  
ATOM    724  C   ILE A  96      -2.707  -4.387  -6.875  1.00 92.06           C  
ATOM    725  CB  ILE A  96      -1.497  -2.609  -8.195  1.00 92.06           C  
ATOM    726  O   ILE A  96      -2.633  -4.078  -5.684  1.00 92.06           O  
ATOM    727  CG1 ILE A  96      -1.635  -1.546  -9.289  1.00 92.06           C  
ATOM    728  CG2 ILE A  96      -0.417  -3.631  -8.555  1.00 92.06           C  
ATOM    729  CD1 ILE A  96      -0.434  -0.618  -9.406  1.00 92.06           C  
ATOM    730  N   VAL A  97      -2.701  -5.605  -7.352  1.00 93.00           N  
ATOM    731  CA  VAL A  97      -2.572  -6.719  -6.418  1.00 93.00           C  
ATOM    732  C   VAL A  97      -1.229  -7.414  -6.625  1.00 93.00           C  
ATOM    733  CB  VAL A  97      -3.729  -7.734  -6.582  1.00 93.00           C  
ATOM    734  O   VAL A  97      -0.936  -7.902  -7.719  1.00 93.00           O  
ATOM    735  CG1 VAL A  97      -3.594  -8.875  -5.570  1.00 93.00           C  
ATOM    736  CG2 VAL A  97      -5.078  -7.035  -6.426  1.00 93.00           C  
ATOM    737  N   GLU A  98      -0.382  -7.406  -5.535  1.00 92.56           N  
ATOM    738  CA  GLU A  98       0.843  -8.195  -5.488  1.00 92.56           C  
ATOM    739  C   GLU A  98       0.671  -9.430  -4.605  1.00 92.56           C  
ATOM    740  CB  GLU A  98       2.014  -7.352  -4.984  1.00 92.56           C  
ATOM    741  O   GLU A  98      -0.022  -9.383  -3.586  1.00 92.56           O  
ATOM    742  CG  GLU A  98       2.512  -6.328  -5.996  1.00 92.56           C  
ATOM    743  CD  GLU A  98       3.758  -5.590  -5.539  1.00 92.56           C  
ATOM    744  OE1 GLU A  98       4.824  -5.746  -6.176  1.00 92.56           O  
ATOM    745  OE2 GLU A  98       3.670  -4.848  -4.535  1.00 92.56           O  
ATOM    746  N   THR A  99       1.273 -10.469  -4.984  1.00 90.94           N  
ATOM    747  CA  THR A  99       1.213 -11.664  -4.148  1.00 90.94           C  
ATOM    748  C   THR A  99       2.410 -11.719  -3.203  1.00 90.94           C  
ATOM    749  CB  THR A  99       1.168 -12.938  -5.004  1.00 90.94           C  
ATOM    750  O   THR A  99       3.441 -11.102  -3.461  1.00 90.94           O  
ATOM    751  CG2 THR A  99      -0.025 -12.922  -5.957  1.00 90.94           C  
ATOM    752  OG1 THR A  99       2.375 -13.039  -5.773  1.00 90.94           O  
ATOM    753  N   SER A 100       2.270 -12.336  -2.100  1.00 84.69           N  
ATOM    754  CA  SER A 100       3.322 -12.477  -1.097  1.00 84.69           C  
ATOM    755  C   SER A 100       4.504 -13.266  -1.641  1.00 84.69           C  
ATOM    756  CB  SER A 100       2.777 -13.148   0.162  1.00 84.69           C  
ATOM    757  O   SER A 100       5.637 -13.094  -1.189  1.00 84.69           O  
ATOM    758  OG  SER A 100       2.213 -14.414  -0.149  1.00 84.69           O  
ATOM    759  N   SER A 101       4.289 -14.047  -2.734  1.00 79.94           N  
ATOM    760  CA  SER A 101       5.328 -14.898  -3.303  1.00 79.94           C  
ATOM    761  C   SER A 101       5.691 -14.461  -4.719  1.00 79.94           C  
ATOM    762  CB  SER A 101       4.879 -16.359  -3.312  1.00 79.94           C  
ATOM    763  O   SER A 101       5.918 -15.297  -5.594  1.00 79.94           O  
ATOM    764  OG  SER A 101       3.684 -16.516  -4.062  1.00 79.94           O  
ATOM    765  N   SER A 102       5.871 -13.180  -4.938  1.00 82.62           N  
ATOM    766  CA  SER A 102       6.223 -12.727  -6.281  1.00 82.62           C  
ATOM    767  C   SER A 102       7.688 -13.000  -6.590  1.00 82.62           C  
ATOM    768  CB  SER A 102       5.934 -11.234  -6.434  1.00 82.62           C  
ATOM    769  O   SER A 102       8.578 -12.570  -5.852  1.00 82.62           O  
ATOM    770  OG  SER A 102       6.656 -10.477  -5.480  1.00 82.62           O  
ATOM    771  N   ASP A 103       7.984 -13.875  -7.508  1.00 81.31           N  
ATOM    772  CA  ASP A 103       9.336 -14.336  -7.801  1.00 81.31           C  
ATOM    773  C   ASP A 103       9.898 -13.648  -9.039  1.00 81.31           C  
ATOM    774  CB  ASP A 103       9.352 -15.859  -7.996  1.00 81.31           C  
ATOM    775  O   ASP A 103      11.117 -13.617  -9.242  1.00 81.31           O  
ATOM    776  CG  ASP A 103       9.031 -16.625  -6.723  1.00 81.31           C  
ATOM    777  OD1 ASP A 103       9.281 -16.094  -5.617  1.00 81.31           O  
ATOM    778  OD2 ASP A 103       8.531 -17.766  -6.828  1.00 81.31           O  
ATOM    779  N   ASN A 104       8.945 -13.016  -9.711  1.00 86.00           N  
ATOM    780  CA  ASN A 104       9.367 -12.406 -10.969  1.00 86.00           C  
ATOM    781  C   ASN A 104       9.445 -10.883 -10.859  1.00 86.00           C  
ATOM    782  CB  ASN A 104       8.422 -12.805 -12.102  1.00 86.00           C  
ATOM    783  O   ASN A 104       8.516 -10.180 -11.258  1.00 86.00           O  
ATOM    784  CG  ASN A 104       8.469 -14.289 -12.406  1.00 86.00           C  
ATOM    785  ND2 ASN A 104       7.332 -14.852 -12.805  1.00 86.00           N  
ATOM    786  OD1 ASN A 104       9.516 -14.930 -12.281  1.00 86.00           O  
ATOM    787  N   GLY A 105      10.469 -10.336 -10.375  1.00 88.19           N  
ATOM    788  CA  GLY A 105      10.812  -8.930 -10.242  1.00 88.19           C  
ATOM    789  C   GLY A 105      11.945  -8.500 -11.156  1.00 88.19           C  
ATOM    790  O   GLY A 105      11.883  -8.711 -12.367  1.00 88.19           O  
ATOM    791  N   THR A 106      12.953  -7.961 -10.664  1.00 92.44           N  
ATOM    792  CA  THR A 106      14.141  -7.625 -11.445  1.00 92.44           C  
ATOM    793  C   THR A 106      14.930  -8.883 -11.805  1.00 92.44           C  
ATOM    794  CB  THR A 106      15.047  -6.641 -10.695  1.00 92.44           C  
ATOM    795  O   THR A 106      15.352  -9.625 -10.914  1.00 92.44           O  
ATOM    796  CG2 THR A 106      14.344  -5.312 -10.453  1.00 92.44           C  
ATOM    797  OG1 THR A 106      15.414  -7.211  -9.430  1.00 92.44           O  
ATOM    798  N   CYS A 107      15.000  -9.234 -13.133  1.00 92.44           N  
ATOM    799  CA  CYS A 107      15.641 -10.477 -13.562  1.00 92.44           C  
ATOM    800  C   CYS A 107      17.156 -10.305 -13.641  1.00 92.44           C  
ATOM    801  CB  CYS A 107      15.094 -10.922 -14.922  1.00 92.44           C  
ATOM    802  O   CYS A 107      17.906 -11.242 -13.352  1.00 92.44           O  
ATOM    803  SG  CYS A 107      15.336  -9.703 -16.234  1.00 92.44           S  
ATOM    804  N   TYR A 108      17.719  -9.133 -14.008  1.00 94.50           N  
ATOM    805  CA  TYR A 108      19.141  -8.836 -13.906  1.00 94.50           C  
ATOM    806  C   TYR A 108      19.500  -8.305 -12.523  1.00 94.50           C  
ATOM    807  CB  TYR A 108      19.562  -7.828 -14.977  1.00 94.50           C  
ATOM    808  O   TYR A 108      18.859  -7.371 -12.031  1.00 94.50           O  
ATOM    809  CG  TYR A 108      21.047  -7.805 -15.242  1.00 94.50           C  
ATOM    810  CD1 TYR A 108      21.922  -7.090 -14.414  1.00 94.50           C  
ATOM    811  CD2 TYR A 108      21.594  -8.492 -16.328  1.00 94.50           C  
ATOM    812  CE1 TYR A 108      23.281  -7.066 -14.656  1.00 94.50           C  
ATOM    813  CE2 TYR A 108      22.969  -8.477 -16.578  1.00 94.50           C  
ATOM    814  OH  TYR A 108      25.156  -7.734 -15.977  1.00 94.50           O  
ATOM    815  CZ  TYR A 108      23.797  -7.758 -15.734  1.00 94.50           C  
ATOM    816  N   PRO A 109      20.484  -8.852 -11.883  1.00 93.81           N  
ATOM    817  CA  PRO A 109      20.781  -8.453 -10.500  1.00 93.81           C  
ATOM    818  C   PRO A 109      21.172  -6.980 -10.383  1.00 93.81           C  
ATOM    819  CB  PRO A 109      21.969  -9.352 -10.133  1.00 93.81           C  
ATOM    820  O   PRO A 109      21.906  -6.453 -11.219  1.00 93.81           O  
ATOM    821  CG  PRO A 109      22.594  -9.711 -11.438  1.00 93.81           C  
ATOM    822  CD  PRO A 109      21.531  -9.742 -12.492  1.00 93.81           C  
ATOM    823  N   GLY A 110      20.562  -6.270  -9.398  1.00 92.38           N  
ATOM    824  CA  GLY A 110      20.828  -4.863  -9.125  1.00 92.38           C  
ATOM    825  C   GLY A 110      19.797  -4.227  -8.211  1.00 92.38           C  
ATOM    826  O   GLY A 110      18.844  -4.875  -7.809  1.00 92.38           O  
ATOM    827  N   ASP A 111      20.125  -2.936  -7.949  1.00 93.19           N  
ATOM    828  CA  ASP A 111      19.250  -2.189  -7.055  1.00 93.19           C  
ATOM    829  C   ASP A 111      18.250  -1.339  -7.844  1.00 93.19           C  
ATOM    830  CB  ASP A 111      20.062  -1.302  -6.113  1.00 93.19           C  
ATOM    831  O   ASP A 111      18.609  -0.747  -8.867  1.00 93.19           O  
ATOM    832  CG  ASP A 111      20.922  -2.098  -5.145  1.00 93.19           C  
ATOM    833  OD1 ASP A 111      20.516  -3.213  -4.746  1.00 93.19           O  
ATOM    834  OD2 ASP A 111      22.016  -1.604  -4.770  1.00 93.19           O  
ATOM    835  N   PHE A 112      17.016  -1.391  -7.414  1.00 94.50           N  
ATOM    836  CA  PHE A 112      16.031  -0.433  -7.891  1.00 94.50           C  
ATOM    837  C   PHE A 112      15.969   0.786  -6.977  1.00 94.50           C  
ATOM    838  CB  PHE A 112      14.648  -1.087  -7.984  1.00 94.50           C  
ATOM    839  O   PHE A 112      15.414   0.718  -5.879  1.00 94.50           O  
ATOM    840  CG  PHE A 112      13.727  -0.416  -8.961  1.00 94.50           C  
ATOM    841  CD1 PHE A 112      13.727   0.966  -9.109  1.00 94.50           C  
ATOM    842  CD2 PHE A 112      12.852  -1.167  -9.742  1.00 94.50           C  
ATOM    843  CE1 PHE A 112      12.875   1.591 -10.016  1.00 94.50           C  
ATOM    844  CE2 PHE A 112      11.992  -0.550 -10.648  1.00 94.50           C  
ATOM    845  CZ  PHE A 112      12.008   0.829 -10.781  1.00 94.50           C  
ATOM    846  N   ILE A 113      16.500   1.852  -7.488  1.00 92.94           N  
ATOM    847  CA  ILE A 113      16.734   3.039  -6.668  1.00 92.94           C  
ATOM    848  C   ILE A 113      15.398   3.754  -6.422  1.00 92.94           C  
ATOM    849  CB  ILE A 113      17.734   4.000  -7.336  1.00 92.94           C  
ATOM    850  O   ILE A 113      14.680   4.082  -7.367  1.00 92.94           O  
ATOM    851  CG1 ILE A 113      19.031   3.262  -7.668  1.00 92.94           C  
ATOM    852  CG2 ILE A 113      18.016   5.207  -6.434  1.00 92.94           C  
ATOM    853  CD1 ILE A 113      19.719   2.625  -6.465  1.00 92.94           C  
ATOM    854  N   ASN A 114      15.062   3.977  -5.062  1.00 88.50           N  
ATOM    855  CA  ASN A 114      13.867   4.676  -4.625  1.00 88.50           C  
ATOM    856  C   ASN A 114      12.602   3.926  -5.027  1.00 88.50           C  
ATOM    857  CB  ASN A 114      13.836   6.102  -5.188  1.00 88.50           C  
ATOM    858  O   ASN A 114      11.648   4.527  -5.523  1.00 88.50           O  
ATOM    859  CG  ASN A 114      14.961   6.965  -4.645  1.00 88.50           C  
ATOM    860  ND2 ASN A 114      15.469   7.863  -5.477  1.00 88.50           N  
ATOM    861  OD1 ASN A 114      15.359   6.824  -3.486  1.00 88.50           O  
ATOM    862  N   TYR A 115      12.586   2.586  -4.980  1.00 89.00           N  
ATOM    863  CA  TYR A 115      11.508   1.680  -5.367  1.00 89.00           C  
ATOM    864  C   TYR A 115      10.258   1.926  -4.531  1.00 89.00           C  
ATOM    865  CB  TYR A 115      11.953   0.222  -5.223  1.00 89.00           C  
ATOM    866  O   TYR A 115       9.141   1.944  -5.059  1.00 89.00           O  
ATOM    867  CG  TYR A 115      10.883  -0.780  -5.574  1.00 89.00           C  
ATOM    868  CD1 TYR A 115      10.398  -1.678  -4.625  1.00 89.00           C  
ATOM    869  CD2 TYR A 115      10.344  -0.830  -6.855  1.00 89.00           C  
ATOM    870  CE1 TYR A 115       9.414  -2.604  -4.945  1.00 89.00           C  
ATOM    871  CE2 TYR A 115       9.359  -1.752  -7.188  1.00 89.00           C  
ATOM    872  OH  TYR A 115       7.922  -3.547  -6.551  1.00 89.00           O  
ATOM    873  CZ  TYR A 115       8.898  -2.633  -6.227  1.00 89.00           C  
ATOM    874  N   GLU A 116      10.391   2.125  -3.268  1.00 84.88           N  
ATOM    875  CA  GLU A 116       9.250   2.350  -2.383  1.00 84.88           C  
ATOM    876  C   GLU A 116       8.516   3.637  -2.748  1.00 84.88           C  
ATOM    877  CB  GLU A 116       9.703   2.400  -0.923  1.00 84.88           C  
ATOM    878  O   GLU A 116       7.281   3.691  -2.686  1.00 84.88           O  
ATOM    879  CG  GLU A 116      10.211   1.069  -0.391  1.00 84.88           C  
ATOM    880  CD  GLU A 116       9.180  -0.041  -0.460  1.00 84.88           C  
ATOM    881  OE1 GLU A 116       9.562  -1.229  -0.536  1.00 84.88           O  
ATOM    882  OE2 GLU A 116       7.969   0.281  -0.439  1.00 84.88           O  
ATOM    883  N   GLU A 117       9.297   4.629  -3.141  1.00 84.00           N  
ATOM    884  CA  GLU A 117       8.711   5.879  -3.605  1.00 84.00           C  
ATOM    885  C   GLU A 117       7.898   5.672  -4.883  1.00 84.00           C  
ATOM    886  CB  GLU A 117       9.797   6.930  -3.840  1.00 84.00           C  
ATOM    887  O   GLU A 117       6.820   6.246  -5.043  1.00 84.00           O  
ATOM    888  CG  GLU A 117       9.258   8.312  -4.172  1.00 84.00           C  
ATOM    889  CD  GLU A 117      10.344   9.367  -4.293  1.00 84.00           C  
ATOM    890  OE1 GLU A 117      10.023  10.539  -4.605  1.00 84.00           O  
ATOM    891  OE2 GLU A 117      11.523   9.023  -4.074  1.00 84.00           O  
ATOM    892  N   LEU A 118       8.445   4.969  -5.691  1.00 89.19           N  
ATOM    893  CA  LEU A 118       7.730   4.656  -6.922  1.00 89.19           C  
ATOM    894  C   LEU A 118       6.426   3.926  -6.617  1.00 89.19           C  
ATOM    895  CB  LEU A 118       8.602   3.803  -7.848  1.00 89.19           C  
ATOM    896  O   LEU A 118       5.387   4.234  -7.207  1.00 89.19           O  
ATOM    897  CG  LEU A 118       7.945   3.314  -9.141  1.00 89.19           C  
ATOM    898  CD1 LEU A 118       7.566   4.496 -10.023  1.00 89.19           C  
ATOM    899  CD2 LEU A 118       8.867   2.357  -9.883  1.00 89.19           C  
ATOM    900  N   ARG A 119       6.527   2.957  -5.750  1.00 88.94           N  
ATOM    901  CA  ARG A 119       5.344   2.201  -5.348  1.00 88.94           C  
ATOM    902  C   ARG A 119       4.258   3.127  -4.816  1.00 88.94           C  
ATOM    903  CB  ARG A 119       5.711   1.160  -4.285  1.00 88.94           C  
ATOM    904  O   ARG A 119       3.078   2.953  -5.133  1.00 88.94           O  
ATOM    905  CG  ARG A 119       6.406  -0.071  -4.844  1.00 88.94           C  
ATOM    906  CD  ARG A 119       6.703  -1.094  -3.758  1.00 88.94           C  
ATOM    907  NE  ARG A 119       5.488  -1.751  -3.289  1.00 88.94           N  
ATOM    908  NH1 ARG A 119       6.586  -3.414  -2.121  1.00 88.94           N  
ATOM    909  NH2 ARG A 119       4.297  -3.354  -2.154  1.00 88.94           N  
ATOM    910  CZ  ARG A 119       5.461  -2.838  -2.521  1.00 88.94           C  
ATOM    911  N   GLU A 120       4.645   3.996  -4.078  1.00 84.06           N  
ATOM    912  CA  GLU A 120       3.717   4.988  -3.545  1.00 84.06           C  
ATOM    913  C   GLU A 120       3.088   5.812  -4.664  1.00 84.06           C  
ATOM    914  CB  GLU A 120       4.426   5.906  -2.549  1.00 84.06           C  
ATOM    915  O   GLU A 120       1.888   6.094  -4.637  1.00 84.06           O  
ATOM    916  CG  GLU A 120       3.492   6.871  -1.830  1.00 84.06           C  
ATOM    917  CD  GLU A 120       4.211   7.777  -0.845  1.00 84.06           C  
ATOM    918  OE1 GLU A 120       3.562   8.680  -0.267  1.00 84.06           O  
ATOM    919  OE2 GLU A 120       5.434   7.586  -0.650  1.00 84.06           O  
ATOM    920  N   GLN A 121       3.963   6.258  -5.559  1.00 85.75           N  
ATOM    921  CA  GLN A 121       3.453   7.012  -6.695  1.00 85.75           C  
ATOM    922  C   GLN A 121       2.422   6.203  -7.477  1.00 85.75           C  
ATOM    923  CB  GLN A 121       4.598   7.438  -7.617  1.00 85.75           C  
ATOM    924  O   GLN A 121       1.376   6.727  -7.863  1.00 85.75           O  
ATOM    925  CG  GLN A 121       5.539   8.461  -6.996  1.00 85.75           C  
ATOM    926  CD  GLN A 121       4.855   9.773  -6.688  1.00 85.75           C  
ATOM    927  NE2 GLN A 121       5.129  10.328  -5.512  1.00 85.75           N  
ATOM    928  OE1 GLN A 121       4.086  10.297  -7.504  1.00 85.75           O  
ATOM    929  N   LEU A 122       2.689   4.992  -7.598  1.00 88.25           N  
ATOM    930  CA  LEU A 122       1.843   4.117  -8.406  1.00 88.25           C  
ATOM    931  C   LEU A 122       0.542   3.797  -7.672  1.00 88.25           C  
ATOM    932  CB  LEU A 122       2.582   2.820  -8.742  1.00 88.25           C  
ATOM    933  O   LEU A 122      -0.456   3.439  -8.305  1.00 88.25           O  
ATOM    934  CG  LEU A 122       3.689   2.930  -9.797  1.00 88.25           C  
ATOM    935  CD1 LEU A 122       4.406   1.593  -9.945  1.00 88.25           C  
ATOM    936  CD2 LEU A 122       3.117   3.389 -11.133  1.00 88.25           C  
ATOM    937  N   SER A 123       0.612   3.887  -6.375  1.00 84.94           N  
ATOM    938  CA  SER A 123      -0.570   3.609  -5.566  1.00 84.94           C  
ATOM    939  C   SER A 123      -1.679   4.621  -5.840  1.00 84.94           C  
ATOM    940  CB  SER A 123      -0.218   3.621  -4.078  1.00 84.94           C  
ATOM    941  O   SER A 123      -2.852   4.352  -5.570  1.00 84.94           O  
ATOM    942  OG  SER A 123       0.101   4.934  -3.646  1.00 84.94           O  
ATOM    943  N   SER A 124      -1.348   5.664  -6.406  1.00 83.50           N  
ATOM    944  CA  SER A 124      -2.312   6.723  -6.684  1.00 83.50           C  
ATOM    945  C   SER A 124      -2.668   6.773  -8.164  1.00 83.50           C  
ATOM    946  CB  SER A 124      -1.767   8.078  -6.234  1.00 83.50           C  
ATOM    947  O   SER A 124      -3.414   7.652  -8.602  1.00 83.50           O  
ATOM    948  OG  SER A 124      -0.606   8.422  -6.977  1.00 83.50           O  
ATOM    949  N   VAL A 125      -2.219   5.766  -8.938  1.00 86.25           N  
ATOM    950  CA  VAL A 125      -2.396   5.738 -10.383  1.00 86.25           C  
ATOM    951  C   VAL A 125      -3.480   4.727 -10.750  1.00 86.25           C  
ATOM    952  CB  VAL A 125      -1.079   5.398 -11.117  1.00 86.25           C  
ATOM    953  O   VAL A 125      -3.484   3.604 -10.250  1.00 86.25           O  
ATOM    954  CG1 VAL A 125      -1.308   5.285 -12.617  1.00 86.25           C  
ATOM    955  CG2 VAL A 125      -0.013   6.449 -10.812  1.00 86.25           C  
ATOM    956  N   SER A 126      -4.379   5.109 -11.594  1.00 84.19           N  
ATOM    957  CA  SER A 126      -5.516   4.262 -11.930  1.00 84.19           C  
ATOM    958  C   SER A 126      -5.453   3.811 -13.383  1.00 84.19           C  
ATOM    959  CB  SER A 126      -6.832   5.004 -11.672  1.00 84.19           C  
ATOM    960  O   SER A 126      -6.113   2.844 -13.773  1.00 84.19           O  
ATOM    961  OG  SER A 126      -6.871   6.223 -12.398  1.00 84.19           O  
ATOM    962  N   SER A 127      -4.574   4.402 -14.094  1.00 86.06           N  
ATOM    963  CA  SER A 127      -4.402   3.988 -15.477  1.00 86.06           C  
ATOM    964  C   SER A 127      -3.010   4.332 -15.992  1.00 86.06           C  
ATOM    965  CB  SER A 127      -5.461   4.648 -16.375  1.00 86.06           C  
ATOM    966  O   SER A 127      -2.420   5.332 -15.586  1.00 86.06           O  
ATOM    967  OG  SER A 127      -5.172   6.023 -16.562  1.00 86.06           O  
ATOM    968  N   PHE A 128      -2.537   3.330 -16.922  1.00 86.56           N  
ATOM    969  CA  PHE A 128      -1.254   3.480 -17.609  1.00 86.56           C  
ATOM    970  C   PHE A 128      -1.427   3.385 -19.109  1.00 86.56           C  
ATOM    971  CB  PHE A 128      -0.262   2.418 -17.125  1.00 86.56           C  
ATOM    972  O   PHE A 128      -2.189   2.551 -19.609  1.00 86.56           O  
ATOM    973  CG  PHE A 128       0.428   2.773 -15.828  1.00 86.56           C  
ATOM    974  CD1 PHE A 128       0.197   3.998 -15.219  1.00 86.56           C  
ATOM    975  CD2 PHE A 128       1.308   1.881 -15.227  1.00 86.56           C  
ATOM    976  CE1 PHE A 128       0.833   4.328 -14.023  1.00 86.56           C  
ATOM    977  CE2 PHE A 128       1.948   2.205 -14.039  1.00 86.56           C  
ATOM    978  CZ  PHE A 128       1.711   3.430 -13.438  1.00 86.56           C  
ATOM    979  N   GLU A 129      -0.832   4.328 -19.766  1.00 89.94           N  
ATOM    980  CA  GLU A 129      -0.704   4.121 -21.203  1.00 89.94           C  
ATOM    981  C   GLU A 129       0.759   3.979 -21.609  1.00 89.94           C  
ATOM    982  CB  GLU A 129      -1.354   5.277 -21.969  1.00 89.94           C  
ATOM    983  O   GLU A 129       1.561   4.891 -21.391  1.00 89.94           O  
ATOM    984  CG  GLU A 129      -1.399   5.066 -23.484  1.00 89.94           C  
ATOM    985  CD  GLU A 129      -1.944   6.266 -24.234  1.00 89.94           C  
ATOM    986  OE1 GLU A 129      -1.960   6.234 -25.484  1.00 89.94           O  
ATOM    987  OE2 GLU A 129      -2.359   7.242 -23.578  1.00 89.94           O  
ATOM    988  N   ARG A 130       1.026   2.842 -22.109  1.00 92.19           N  
ATOM    989  CA  ARG A 130       2.381   2.510 -22.531  1.00 92.19           C  
ATOM    990  C   ARG A 130       2.648   3.014 -23.953  1.00 92.19           C  
ATOM    991  CB  ARG A 130       2.613   1.000 -22.469  1.00 92.19           C  
ATOM    992  O   ARG A 130       1.837   2.801 -24.859  1.00 92.19           O  
ATOM    993  CG  ARG A 130       4.035   0.578 -22.812  1.00 92.19           C  
ATOM    994  CD  ARG A 130       4.223  -0.927 -22.688  1.00 92.19           C  
ATOM    995  NE  ARG A 130       4.352  -1.566 -23.984  1.00 92.19           N  
ATOM    996  NH1 ARG A 130       3.209  -3.484 -23.391  1.00 92.19           N  
ATOM    997  NH2 ARG A 130       4.047  -3.254 -25.516  1.00 92.19           N  
ATOM    998  CZ  ARG A 130       3.869  -2.766 -24.297  1.00 92.19           C  
ATOM    999  N   PHE A 131       3.766   3.734 -24.219  1.00 93.06           N  
ATOM   1000  CA  PHE A 131       4.113   4.211 -25.547  1.00 93.06           C  
ATOM   1001  C   PHE A 131       5.625   4.215 -25.750  1.00 93.06           C  
ATOM   1002  CB  PHE A 131       3.551   5.617 -25.781  1.00 93.06           C  
ATOM   1003  O   PHE A 131       6.383   4.289 -24.781  1.00 93.06           O  
ATOM   1004  CG  PHE A 131       4.141   6.668 -24.875  1.00 93.06           C  
ATOM   1005  CD1 PHE A 131       3.619   6.883 -23.609  1.00 93.06           C  
ATOM   1006  CD2 PHE A 131       5.219   7.438 -25.297  1.00 93.06           C  
ATOM   1007  CE1 PHE A 131       4.164   7.852 -22.766  1.00 93.06           C  
ATOM   1008  CE2 PHE A 131       5.766   8.406 -24.469  1.00 93.06           C  
ATOM   1009  CZ  PHE A 131       5.238   8.609 -23.203  1.00 93.06           C  
ATOM   1010  N   GLU A 132       5.992   4.121 -26.953  1.00 93.62           N  
ATOM   1011  CA  GLU A 132       7.414   4.035 -27.281  1.00 93.62           C  
ATOM   1012  C   GLU A 132       8.055   5.422 -27.312  1.00 93.62           C  
ATOM   1013  CB  GLU A 132       7.617   3.338 -28.625  1.00 93.62           C  
ATOM   1014  O   GLU A 132       7.621   6.301 -28.047  1.00 93.62           O  
ATOM   1015  CG  GLU A 132       9.039   2.838 -28.859  1.00 93.62           C  
ATOM   1016  CD  GLU A 132       9.180   1.985 -30.109  1.00 93.62           C  
ATOM   1017  OE1 GLU A 132      10.219   1.305 -30.250  1.00 93.62           O  
ATOM   1018  OE2 GLU A 132       8.250   1.998 -30.938  1.00 93.62           O  
ATOM   1019  N   ILE A 133       9.125   5.617 -26.438  1.00 94.12           N  
ATOM   1020  CA  ILE A 133       9.789   6.910 -26.359  1.00 94.12           C  
ATOM   1021  C   ILE A 133      11.055   6.895 -27.219  1.00 94.12           C  
ATOM   1022  CB  ILE A 133      10.148   7.262 -24.891  1.00 94.12           C  
ATOM   1023  O   ILE A 133      11.336   7.863 -27.922  1.00 94.12           O  
ATOM   1024  CG1 ILE A 133      10.578   8.734 -24.781  1.00 94.12           C  
ATOM   1025  CG2 ILE A 133      11.242   6.336 -24.359  1.00 94.12           C  
ATOM   1026  CD1 ILE A 133      10.836   9.203 -23.359  1.00 94.12           C  
ATOM   1027  N   PHE A 134      11.797   5.871 -27.188  1.00 94.06           N  
ATOM   1028  CA  PHE A 134      12.977   5.680 -28.031  1.00 94.06           C  
ATOM   1029  C   PHE A 134      12.930   4.328 -28.734  1.00 94.06           C  
ATOM   1030  CB  PHE A 134      14.258   5.797 -27.203  1.00 94.06           C  
ATOM   1031  O   PHE A 134      13.258   3.301 -28.141  1.00 94.06           O  
ATOM   1032  CG  PHE A 134      14.430   7.137 -26.531  1.00 94.06           C  
ATOM   1033  CD1 PHE A 134      14.516   8.297 -27.297  1.00 94.06           C  
ATOM   1034  CD2 PHE A 134      14.508   7.234 -25.156  1.00 94.06           C  
ATOM   1035  CE1 PHE A 134      14.672   9.539 -26.688  1.00 94.06           C  
ATOM   1036  CE2 PHE A 134      14.672   8.469 -24.531  1.00 94.06           C  
ATOM   1037  CZ  PHE A 134      14.758   9.625 -25.297  1.00 94.06           C  
ATOM   1038  N   PRO A 135      12.562   4.344 -30.047  1.00 92.25           N  
ATOM   1039  CA  PRO A 135      12.500   3.082 -30.797  1.00 92.25           C  
ATOM   1040  C   PRO A 135      13.867   2.412 -30.922  1.00 92.25           C  
ATOM   1041  CB  PRO A 135      11.953   3.500 -32.156  1.00 92.25           C  
ATOM   1042  O   PRO A 135      14.883   3.096 -31.078  1.00 92.25           O  
ATOM   1043  CG  PRO A 135      11.281   4.812 -31.922  1.00 92.25           C  
ATOM   1044  CD  PRO A 135      12.000   5.520 -30.797  1.00 92.25           C  
ATOM   1045  N   LYS A 136      13.906   1.113 -30.828  1.00 87.38           N  
ATOM   1046  CA  LYS A 136      15.109   0.285 -30.781  1.00 87.38           C  
ATOM   1047  C   LYS A 136      15.945   0.467 -32.031  1.00 87.38           C  
ATOM   1048  CB  LYS A 136      14.734  -1.188 -30.609  1.00 87.38           C  
ATOM   1049  O   LYS A 136      17.172   0.640 -31.969  1.00 87.38           O  
ATOM   1050  CG  LYS A 136      15.922  -2.100 -30.344  1.00 87.38           C  
ATOM   1051  CD  LYS A 136      15.484  -3.525 -30.047  1.00 87.38           C  
ATOM   1052  CE  LYS A 136      16.672  -4.438 -29.781  1.00 87.38           C  
ATOM   1053  NZ  LYS A 136      16.234  -5.820 -29.422  1.00 87.38           N  
ATOM   1054  N   THR A 137      15.484   0.608 -33.250  1.00 81.44           N  
ATOM   1055  CA  THR A 137      16.203   0.604 -34.531  1.00 81.44           C  
ATOM   1056  C   THR A 137      16.500   2.027 -34.969  1.00 81.44           C  
ATOM   1057  CB  THR A 137      15.422  -0.146 -35.625  1.00 81.44           C  
ATOM   1058  O   THR A 137      17.578   2.311 -35.500  1.00 81.44           O  
ATOM   1059  CG2 THR A 137      15.367  -1.642 -35.312  1.00 81.44           C  
ATOM   1060  OG1 THR A 137      14.086   0.368 -35.656  1.00 81.44           O  
ATOM   1061  N   SER A 138      15.711   2.967 -34.625  1.00 88.12           N  
ATOM   1062  CA  SER A 138      15.852   4.309 -35.188  1.00 88.12           C  
ATOM   1063  C   SER A 138      16.594   5.234 -34.250  1.00 88.12           C  
ATOM   1064  CB  SER A 138      14.477   4.898 -35.531  1.00 88.12           C  
ATOM   1065  O   SER A 138      17.281   6.160 -34.656  1.00 88.12           O  
ATOM   1066  OG  SER A 138      13.672   4.969 -34.344  1.00 88.12           O  
ATOM   1067  N   SER A 139      16.562   4.949 -33.000  1.00 90.94           N  
ATOM   1068  CA  SER A 139      17.047   5.867 -31.969  1.00 90.94           C  
ATOM   1069  C   SER A 139      18.531   5.637 -31.672  1.00 90.94           C  
ATOM   1070  CB  SER A 139      16.234   5.719 -30.688  1.00 90.94           C  
ATOM   1071  O   SER A 139      19.219   6.527 -31.172  1.00 90.94           O  
ATOM   1072  OG  SER A 139      14.883   6.102 -30.906  1.00 90.94           O  
ATOM   1073  N   TRP A 140      19.047   4.445 -32.125  1.00 91.88           N  
ATOM   1074  CA  TRP A 140      20.438   4.137 -31.781  1.00 91.88           C  
ATOM   1075  C   TRP A 140      21.172   3.518 -32.969  1.00 91.88           C  
ATOM   1076  CB  TRP A 140      20.484   3.193 -30.578  1.00 91.88           C  
ATOM   1077  O   TRP A 140      21.641   2.379 -32.875  1.00 91.88           O  
ATOM   1078  CG  TRP A 140      19.547   3.566 -29.469  1.00 91.88           C  
ATOM   1079  CD1 TRP A 140      18.375   2.934 -29.125  1.00 91.88           C  
ATOM   1080  CD2 TRP A 140      19.688   4.668 -28.562  1.00 91.88           C  
ATOM   1081  CE2 TRP A 140      18.562   4.637 -27.703  1.00 91.88           C  
ATOM   1082  CE3 TRP A 140      20.641   5.672 -28.406  1.00 91.88           C  
ATOM   1083  NE1 TRP A 140      17.781   3.572 -28.062  1.00 91.88           N  
ATOM   1084  CH2 TRP A 140      19.344   6.555 -26.547  1.00 91.88           C  
ATOM   1085  CZ2 TRP A 140      18.391   5.578 -26.688  1.00 91.88           C  
ATOM   1086  CZ3 TRP A 140      20.469   6.609 -27.391  1.00 91.88           C  
ATOM   1087  N   PRO A 141      21.422   4.148 -34.062  1.00 90.06           N  
ATOM   1088  CA  PRO A 141      22.016   3.598 -35.281  1.00 90.06           C  
ATOM   1089  C   PRO A 141      23.516   3.305 -35.125  1.00 90.06           C  
ATOM   1090  CB  PRO A 141      21.781   4.699 -36.312  1.00 90.06           C  
ATOM   1091  O   PRO A 141      24.047   2.445 -35.812  1.00 90.06           O  
ATOM   1092  CG  PRO A 141      21.594   5.945 -35.500  1.00 90.06           C  
ATOM   1093  CD  PRO A 141      20.953   5.578 -34.219  1.00 90.06           C  
ATOM   1094  N   ASN A 142      24.141   3.941 -34.125  1.00 92.75           N  
ATOM   1095  CA  ASN A 142      25.578   3.775 -33.938  1.00 92.75           C  
ATOM   1096  C   ASN A 142      25.891   2.883 -32.719  1.00 92.75           C  
ATOM   1097  CB  ASN A 142      26.266   5.137 -33.781  1.00 92.75           C  
ATOM   1098  O   ASN A 142      27.031   2.824 -32.281  1.00 92.75           O  
ATOM   1099  CG  ASN A 142      26.125   6.008 -35.000  1.00 92.75           C  
ATOM   1100  ND2 ASN A 142      25.859   7.289 -34.812  1.00 92.75           N  
ATOM   1101  OD1 ASN A 142      26.266   5.527 -36.125  1.00 92.75           O  
ATOM   1102  N   HIS A 143      24.891   2.322 -32.188  1.00 94.56           N  
ATOM   1103  CA  HIS A 143      25.000   1.392 -31.062  1.00 94.56           C  
ATOM   1104  C   HIS A 143      24.266   0.087 -31.359  1.00 94.56           C  
ATOM   1105  CB  HIS A 143      24.438   2.025 -29.781  1.00 94.56           C  
ATOM   1106  O   HIS A 143      23.312   0.071 -32.156  1.00 94.56           O  
ATOM   1107  CG  HIS A 143      25.094   3.314 -29.406  1.00 94.56           C  
ATOM   1108  CD2 HIS A 143      26.031   3.596 -28.469  1.00 94.56           C  
ATOM   1109  ND1 HIS A 143      24.812   4.504 -30.047  1.00 94.56           N  
ATOM   1110  CE1 HIS A 143      25.547   5.465 -29.516  1.00 94.56           C  
ATOM   1111  NE2 HIS A 143      26.297   4.941 -28.547  1.00 94.56           N  
ATOM   1112  N   ASP A 144      24.750  -1.015 -30.766  1.00 93.56           N  
ATOM   1113  CA  ASP A 144      24.078  -2.299 -30.906  1.00 93.56           C  
ATOM   1114  C   ASP A 144      22.953  -2.453 -29.891  1.00 93.56           C  
ATOM   1115  CB  ASP A 144      25.078  -3.451 -30.781  1.00 93.56           C  
ATOM   1116  O   ASP A 144      23.219  -2.609 -28.688  1.00 93.56           O  
ATOM   1117  CG  ASP A 144      24.516  -4.785 -31.234  1.00 93.56           C  
ATOM   1118  OD1 ASP A 144      23.312  -5.055 -31.000  1.00 93.56           O  
ATOM   1119  OD2 ASP A 144      25.266  -5.570 -31.844  1.00 93.56           O  
ATOM   1120  N   SER A 145      21.781  -2.496 -30.328  1.00 91.81           N  
ATOM   1121  CA  SER A 145      20.609  -2.555 -29.453  1.00 91.81           C  
ATOM   1122  C   SER A 145      20.078  -3.977 -29.344  1.00 91.81           C  
ATOM   1123  CB  SER A 145      19.516  -1.626 -29.969  1.00 91.81           C  
ATOM   1124  O   SER A 145      19.219  -4.258 -28.500  1.00 91.81           O  
ATOM   1125  OG  SER A 145      19.094  -2.012 -31.281  1.00 91.81           O  
ATOM   1126  N   ASN A 146      20.672  -4.996 -30.031  1.00 90.31           N  
ATOM   1127  CA  ASN A 146      20.219  -6.383 -30.047  1.00 90.31           C  
ATOM   1128  C   ASN A 146      21.125  -7.273 -29.203  1.00 90.31           C  
ATOM   1129  CB  ASN A 146      20.156  -6.910 -31.484  1.00 90.31           C  
ATOM   1130  O   ASN A 146      20.688  -8.305 -28.703  1.00 90.31           O  
ATOM   1131  CG  ASN A 146      19.047  -6.254 -32.281  1.00 90.31           C  
ATOM   1132  ND2 ASN A 146      19.359  -5.891 -33.531  1.00 90.31           N  
ATOM   1133  OD1 ASN A 146      17.938  -6.074 -31.812  1.00 90.31           O  
ATOM   1134  N   LYS A 147      22.328  -6.887 -28.984  1.00 90.88           N  
ATOM   1135  CA  LYS A 147      23.328  -7.715 -28.312  1.00 90.88           C  
ATOM   1136  C   LYS A 147      23.219  -7.590 -26.797  1.00 90.88           C  
ATOM   1137  CB  LYS A 147      24.734  -7.336 -28.766  1.00 90.88           C  
ATOM   1138  O   LYS A 147      23.672  -8.469 -26.062  1.00 90.88           O  
ATOM   1139  CG  LYS A 147      25.094  -7.852 -30.156  1.00 90.88           C  
ATOM   1140  CD  LYS A 147      26.578  -7.664 -30.453  1.00 90.88           C  
ATOM   1141  CE  LYS A 147      26.953  -8.211 -31.828  1.00 90.88           C  
ATOM   1142  NZ  LYS A 147      28.391  -7.973 -32.156  1.00 90.88           N  
ATOM   1143  N   GLY A 148      22.562  -6.613 -26.359  1.00 89.06           N  
ATOM   1144  CA  GLY A 148      22.359  -6.414 -24.922  1.00 89.06           C  
ATOM   1145  C   GLY A 148      21.312  -7.336 -24.344  1.00 89.06           C  
ATOM   1146  O   GLY A 148      20.234  -6.883 -23.922  1.00 89.06           O  
ATOM   1147  N   VAL A 149      21.516  -8.609 -24.375  1.00 92.25           N  
ATOM   1148  CA  VAL A 149      20.609  -9.617 -23.828  1.00 92.25           C  
ATOM   1149  C   VAL A 149      21.328 -10.422 -22.750  1.00 92.25           C  
ATOM   1150  CB  VAL A 149      20.078 -10.555 -24.922  1.00 92.25           C  
ATOM   1151  O   VAL A 149      22.562 -10.438 -22.688  1.00 92.25           O  
ATOM   1152  CG1 VAL A 149      19.250  -9.781 -25.938  1.00 92.25           C  
ATOM   1153  CG2 VAL A 149      21.234 -11.281 -25.625  1.00 92.25           C  
ATOM   1154  N   THR A 150      20.547 -11.070 -21.859  1.00 92.31           N  
ATOM   1155  CA  THR A 150      21.141 -11.789 -20.734  1.00 92.31           C  
ATOM   1156  C   THR A 150      20.375 -13.070 -20.438  1.00 92.31           C  
ATOM   1157  CB  THR A 150      21.172 -10.914 -19.469  1.00 92.31           C  
ATOM   1158  O   THR A 150      19.156 -13.148 -20.688  1.00 92.31           O  
ATOM   1159  CG2 THR A 150      19.781 -10.398 -19.109  1.00 92.31           C  
ATOM   1160  OG1 THR A 150      21.672 -11.688 -18.375  1.00 92.31           O  
ATOM   1161  N   ALA A 151      21.062 -14.055 -19.938  1.00 91.81           N  
ATOM   1162  CA  ALA A 151      20.438 -15.312 -19.516  1.00 91.81           C  
ATOM   1163  C   ALA A 151      19.641 -15.125 -18.234  1.00 91.81           C  
ATOM   1164  CB  ALA A 151      21.516 -16.391 -19.328  1.00 91.81           C  
ATOM   1165  O   ALA A 151      18.797 -15.953 -17.891  1.00 91.81           O  
ATOM   1166  N   ALA A 152      19.938 -14.008 -17.578  1.00 91.69           N  
ATOM   1167  CA  ALA A 152      19.281 -13.688 -16.312  1.00 91.69           C  
ATOM   1168  C   ALA A 152      17.844 -13.250 -16.531  1.00 91.69           C  
ATOM   1169  CB  ALA A 152      20.062 -12.594 -15.586  1.00 91.69           C  
ATOM   1170  O   ALA A 152      17.016 -13.336 -15.625  1.00 91.69           O  
ATOM   1171  N   CYS A 153      17.547 -12.883 -17.750  1.00 92.31           N  
ATOM   1172  CA  CYS A 153      16.188 -12.484 -18.125  1.00 92.31           C  
ATOM   1173  C   CYS A 153      15.695 -13.297 -19.312  1.00 92.31           C  
ATOM   1174  CB  CYS A 153      16.141 -10.992 -18.438  1.00 92.31           C  
ATOM   1175  O   CYS A 153      15.516 -12.750 -20.406  1.00 92.31           O  
ATOM   1176  SG  CYS A 153      16.578  -9.930 -17.047  1.00 92.31           S  
ATOM   1177  N   PRO A 154      15.453 -14.523 -19.141  1.00 90.88           N  
ATOM   1178  CA  PRO A 154      15.078 -15.359 -20.281  1.00 90.88           C  
ATOM   1179  C   PRO A 154      13.625 -15.172 -20.703  1.00 90.88           C  
ATOM   1180  CB  PRO A 154      15.328 -16.781 -19.781  1.00 90.88           C  
ATOM   1181  O   PRO A 154      12.773 -14.875 -19.859  1.00 90.88           O  
ATOM   1182  CG  PRO A 154      15.078 -16.719 -18.312  1.00 90.88           C  
ATOM   1183  CD  PRO A 154      15.516 -15.367 -17.812  1.00 90.88           C  
ATOM   1184  N   HIS A 155      13.406 -15.281 -21.922  1.00 89.56           N  
ATOM   1185  CA  HIS A 155      12.055 -15.367 -22.469  1.00 89.56           C  
ATOM   1186  C   HIS A 155      11.875 -16.625 -23.312  1.00 89.56           C  
ATOM   1187  CB  HIS A 155      11.734 -14.125 -23.312  1.00 89.56           C  
ATOM   1188  O   HIS A 155      12.578 -16.812 -24.312  1.00 89.56           O  
ATOM   1189  CG  HIS A 155      10.336 -14.086 -23.812  1.00 89.56           C  
ATOM   1190  CD2 HIS A 155       9.844 -14.195 -25.078  1.00 89.56           C  
ATOM   1191  ND1 HIS A 155       9.242 -13.922 -22.984  1.00 89.56           N  
ATOM   1192  CE1 HIS A 155       8.141 -13.922 -23.719  1.00 89.56           C  
ATOM   1193  NE2 HIS A 155       8.477 -14.086 -24.984  1.00 89.56           N  
ATOM   1194  N   ALA A 156      11.109 -17.531 -22.844  1.00 86.75           N  
ATOM   1195  CA  ALA A 156      10.844 -18.797 -23.531  1.00 86.75           C  
ATOM   1196  C   ALA A 156      12.133 -19.578 -23.750  1.00 86.75           C  
ATOM   1197  CB  ALA A 156      10.133 -18.547 -24.859  1.00 86.75           C  
ATOM   1198  O   ALA A 156      12.328 -20.172 -24.812  1.00 86.75           O  
ATOM   1199  N   GLY A 157      13.047 -19.531 -22.797  1.00 83.62           N  
ATOM   1200  CA  GLY A 157      14.211 -20.406 -22.828  1.00 83.62           C  
ATOM   1201  C   GLY A 157      15.383 -19.812 -23.578  1.00 83.62           C  
ATOM   1202  O   GLY A 157      16.469 -20.391 -23.609  1.00 83.62           O  
ATOM   1203  N   ALA A 158      15.211 -18.562 -24.109  1.00 91.25           N  
ATOM   1204  CA  ALA A 158      16.266 -17.828 -24.812  1.00 91.25           C  
ATOM   1205  C   ALA A 158      16.672 -16.562 -24.047  1.00 91.25           C  
ATOM   1206  CB  ALA A 158      15.812 -17.453 -26.219  1.00 91.25           C  
ATOM   1207  O   ALA A 158      15.859 -16.016 -23.297  1.00 91.25           O  
ATOM   1208  N   LYS A 159      17.984 -16.219 -24.250  1.00 92.88           N  
ATOM   1209  CA  LYS A 159      18.453 -14.984 -23.625  1.00 92.88           C  
ATOM   1210  C   LYS A 159      17.641 -13.789 -24.109  1.00 92.88           C  
ATOM   1211  CB  LYS A 159      19.938 -14.766 -23.922  1.00 92.88           C  
ATOM   1212  O   LYS A 159      17.422 -13.617 -25.312  1.00 92.88           O  
ATOM   1213  CG  LYS A 159      20.859 -15.836 -23.359  1.00 92.88           C  
ATOM   1214  CD  LYS A 159      22.312 -15.578 -23.703  1.00 92.88           C  
ATOM   1215  CE  LYS A 159      23.219 -16.672 -23.172  1.00 92.88           C  
ATOM   1216  NZ  LYS A 159      24.656 -16.438 -23.547  1.00 92.88           N  
ATOM   1217  N   SER A 160      17.188 -13.062 -23.188  1.00 93.75           N  
ATOM   1218  CA  SER A 160      16.406 -11.859 -23.438  1.00 93.75           C  
ATOM   1219  C   SER A 160      16.766 -10.750 -22.453  1.00 93.75           C  
ATOM   1220  CB  SER A 160      14.914 -12.156 -23.375  1.00 93.75           C  
ATOM   1221  O   SER A 160      17.734 -10.867 -21.703  1.00 93.75           O  
ATOM   1222  OG  SER A 160      14.148 -11.023 -23.750  1.00 93.75           O  
ATOM   1223  N   PHE A 161      15.938  -9.672 -22.609  1.00 94.56           N  
ATOM   1224  CA  PHE A 161      16.094  -8.531 -21.719  1.00 94.56           C  
ATOM   1225  C   PHE A 161      14.750  -7.891 -21.422  1.00 94.56           C  
ATOM   1226  CB  PHE A 161      17.047  -7.500 -22.328  1.00 94.56           C  
ATOM   1227  O   PHE A 161      13.711  -8.344 -21.906  1.00 94.56           O  
ATOM   1228  CG  PHE A 161      17.578  -6.496 -21.344  1.00 94.56           C  
ATOM   1229  CD1 PHE A 161      17.328  -5.141 -21.516  1.00 94.56           C  
ATOM   1230  CD2 PHE A 161      18.297  -6.914 -20.234  1.00 94.56           C  
ATOM   1231  CE1 PHE A 161      17.812  -4.207 -20.594  1.00 94.56           C  
ATOM   1232  CE2 PHE A 161      18.781  -5.988 -19.312  1.00 94.56           C  
ATOM   1233  CZ  PHE A 161      18.547  -4.637 -19.500  1.00 94.56           C  
ATOM   1234  N   TYR A 162      14.750  -6.941 -20.547  1.00 94.75           N  
ATOM   1235  CA  TYR A 162      13.516  -6.234 -20.203  1.00 94.75           C  
ATOM   1236  C   TYR A 162      12.836  -5.688 -21.453  1.00 94.75           C  
ATOM   1237  CB  TYR A 162      13.812  -5.094 -19.219  1.00 94.75           C  
ATOM   1238  O   TYR A 162      13.500  -5.156 -22.344  1.00 94.75           O  
ATOM   1239  CG  TYR A 162      14.312  -5.559 -17.875  1.00 94.75           C  
ATOM   1240  CD1 TYR A 162      13.477  -6.262 -17.000  1.00 94.75           C  
ATOM   1241  CD2 TYR A 162      15.617  -5.305 -17.469  1.00 94.75           C  
ATOM   1242  CE1 TYR A 162      13.922  -6.691 -15.766  1.00 94.75           C  
ATOM   1243  CE2 TYR A 162      16.078  -5.730 -16.234  1.00 94.75           C  
ATOM   1244  OH  TYR A 162      15.680  -6.848 -14.156  1.00 94.75           O  
ATOM   1245  CZ  TYR A 162      15.227  -6.422 -15.383  1.00 94.75           C  
ATOM   1246  N   LYS A 163      11.523  -5.629 -21.516  1.00 92.81           N  
ATOM   1247  CA  LYS A 163      10.758  -5.219 -22.688  1.00 92.81           C  
ATOM   1248  C   LYS A 163      10.664  -3.699 -22.781  1.00 92.81           C  
ATOM   1249  CB  LYS A 163       9.352  -5.824 -22.656  1.00 92.81           C  
ATOM   1250  O   LYS A 163      10.500  -3.150 -23.875  1.00 92.81           O  
ATOM   1251  CG  LYS A 163       9.320  -7.332 -22.859  1.00 92.81           C  
ATOM   1252  CD  LYS A 163       9.805  -7.711 -24.250  1.00 92.81           C  
ATOM   1253  CE  LYS A 163       9.758  -9.219 -24.469  1.00 92.81           C  
ATOM   1254  NZ  LYS A 163      10.344  -9.602 -25.797  1.00 92.81           N  
ATOM   1255  N   ASN A 164      10.766  -3.070 -21.562  1.00 94.44           N  
ATOM   1256  CA  ASN A 164      10.617  -1.618 -21.531  1.00 94.44           C  
ATOM   1257  C   ASN A 164      11.969  -0.914 -21.578  1.00 94.44           C  
ATOM   1258  CB  ASN A 164       9.820  -1.175 -20.312  1.00 94.44           C  
ATOM   1259  O   ASN A 164      12.031   0.315 -21.641  1.00 94.44           O  
ATOM   1260  CG  ASN A 164       8.375  -1.629 -20.344  1.00 94.44           C  
ATOM   1261  ND2 ASN A 164       7.816  -1.933 -19.188  1.00 94.44           N  
ATOM   1262  OD1 ASN A 164       7.766  -1.708 -21.422  1.00 94.44           O  
ATOM   1263  N   LEU A 165      13.047  -1.668 -21.578  1.00 96.00           N  
ATOM   1264  CA  LEU A 165      14.383  -1.090 -21.562  1.00 96.00           C  
ATOM   1265  C   LEU A 165      15.242  -1.682 -22.672  1.00 96.00           C  
ATOM   1266  CB  LEU A 165      15.055  -1.321 -20.203  1.00 96.00           C  
ATOM   1267  O   LEU A 165      14.977  -2.785 -23.141  1.00 96.00           O  
ATOM   1268  CG  LEU A 165      14.352  -0.720 -18.984  1.00 96.00           C  
ATOM   1269  CD1 LEU A 165      15.016  -1.195 -17.703  1.00 96.00           C  
ATOM   1270  CD2 LEU A 165      14.352   0.803 -19.062  1.00 96.00           C  
ATOM   1271  N   ILE A 166      16.266  -0.973 -22.984  1.00 95.81           N  
ATOM   1272  CA  ILE A 166      17.250  -1.430 -23.969  1.00 95.81           C  
ATOM   1273  C   ILE A 166      18.656  -1.347 -23.375  1.00 95.81           C  
ATOM   1274  CB  ILE A 166      17.172  -0.606 -25.266  1.00 95.81           C  
ATOM   1275  O   ILE A 166      19.047  -0.308 -22.828  1.00 95.81           O  
ATOM   1276  CG1 ILE A 166      15.758  -0.664 -25.859  1.00 95.81           C  
ATOM   1277  CG2 ILE A 166      18.203  -1.104 -26.281  1.00 95.81           C  
ATOM   1278  CD1 ILE A 166      15.516   0.317 -27.000  1.00 95.81           C  
ATOM   1279  N   TRP A 167      19.297  -2.469 -23.516  1.00 95.69           N  
ATOM   1280  CA  TRP A 167      20.688  -2.504 -23.094  1.00 95.69           C  
ATOM   1281  C   TRP A 167      21.609  -2.223 -24.266  1.00 95.69           C  
ATOM   1282  CB  TRP A 167      21.031  -3.859 -22.469  1.00 95.69           C  
ATOM   1283  O   TRP A 167      21.859  -3.104 -25.094  1.00 95.69           O  
ATOM   1284  CG  TRP A 167      22.391  -3.920 -21.859  1.00 95.69           C  
ATOM   1285  CD1 TRP A 167      23.250  -2.877 -21.656  1.00 95.69           C  
ATOM   1286  CD2 TRP A 167      23.062  -5.090 -21.375  1.00 95.69           C  
ATOM   1287  CE2 TRP A 167      24.328  -4.680 -20.891  1.00 95.69           C  
ATOM   1288  CE3 TRP A 167      22.719  -6.445 -21.297  1.00 95.69           C  
ATOM   1289  NE1 TRP A 167      24.422  -3.328 -21.062  1.00 95.69           N  
ATOM   1290  CH2 TRP A 167      24.875  -6.898 -20.281  1.00 95.69           C  
ATOM   1291  CZ2 TRP A 167      25.234  -5.582 -20.328  1.00 95.69           C  
ATOM   1292  CZ3 TRP A 167      23.625  -7.340 -20.750  1.00 95.69           C  
ATOM   1293  N   LEU A 168      22.188  -0.993 -24.297  1.00 94.75           N  
ATOM   1294  CA  LEU A 168      23.016  -0.589 -25.422  1.00 94.75           C  
ATOM   1295  C   LEU A 168      24.469  -1.039 -25.203  1.00 94.75           C  
ATOM   1296  CB  LEU A 168      22.969   0.930 -25.609  1.00 94.75           C  
ATOM   1297  O   LEU A 168      25.031  -0.840 -24.125  1.00 94.75           O  
ATOM   1298  CG  LEU A 168      21.625   1.519 -26.016  1.00 94.75           C  
ATOM   1299  CD1 LEU A 168      21.703   3.041 -26.062  1.00 94.75           C  
ATOM   1300  CD2 LEU A 168      21.172   0.955 -27.359  1.00 94.75           C  
ATOM   1301  N   VAL A 169      25.031  -1.631 -26.250  1.00 94.69           N  
ATOM   1302  CA  VAL A 169      26.438  -2.012 -26.219  1.00 94.69           C  
ATOM   1303  C   VAL A 169      27.125  -1.527 -27.484  1.00 94.69           C  
ATOM   1304  CB  VAL A 169      26.609  -3.539 -26.062  1.00 94.69           C  
ATOM   1305  O   VAL A 169      26.469  -1.001 -28.391  1.00 94.69           O  
ATOM   1306  CG1 VAL A 169      26.016  -4.020 -24.750  1.00 94.69           C  
ATOM   1307  CG2 VAL A 169      25.953  -4.270 -27.250  1.00 94.69           C  
ATOM   1308  N   LYS A 170      28.375  -1.724 -27.531  1.00 95.19           N  
ATOM   1309  CA  LYS A 170      29.172  -1.239 -28.656  1.00 95.19           C  
ATOM   1310  C   LYS A 170      28.719  -1.867 -29.969  1.00 95.19           C  
ATOM   1311  CB  LYS A 170      30.656  -1.531 -28.406  1.00 95.19           C  
ATOM   1312  O   LYS A 170      28.250  -3.010 -29.984  1.00 95.19           O  
ATOM   1313  CG  LYS A 170      31.016  -3.008 -28.484  1.00 95.19           C  
ATOM   1314  CD  LYS A 170      32.500  -3.227 -28.328  1.00 95.19           C  
ATOM   1315  CE  LYS A 170      32.875  -4.699 -28.422  1.00 95.19           C  
ATOM   1316  NZ  LYS A 170      34.344  -4.922 -28.234  1.00 95.19           N  
ATOM   1317  N   LYS A 171      28.656  -1.198 -31.031  1.00 94.06           N  
ATOM   1318  CA  LYS A 171      28.484  -1.663 -32.406  1.00 94.06           C  
ATOM   1319  C   LYS A 171      29.828  -1.717 -33.125  1.00 94.06           C  
ATOM   1320  CB  LYS A 171      27.516  -0.758 -33.156  1.00 94.06           C  
ATOM   1321  O   LYS A 171      30.484  -0.689 -33.312  1.00 94.06           O  
ATOM   1322  CG  LYS A 171      27.125  -1.295 -34.531  1.00 94.06           C  
ATOM   1323  CD  LYS A 171      26.078  -0.409 -35.188  1.00 94.06           C  
ATOM   1324  CE  LYS A 171      25.625  -0.976 -36.531  1.00 94.06           C  
ATOM   1325  NZ  LYS A 171      24.547  -0.152 -37.156  1.00 94.06           N  
ATOM   1326  N   GLY A 172      30.234  -2.895 -33.500  1.00 92.00           N  
ATOM   1327  CA  GLY A 172      31.594  -3.039 -34.000  1.00 92.00           C  
ATOM   1328  C   GLY A 172      32.656  -2.742 -32.938  1.00 92.00           C  
ATOM   1329  O   GLY A 172      32.625  -3.314 -31.859  1.00 92.00           O  
ATOM   1330  N   ASN A 173      33.500  -1.807 -33.156  1.00 91.62           N  
ATOM   1331  CA  ASN A 173      34.562  -1.462 -32.219  1.00 91.62           C  
ATOM   1332  C   ASN A 173      34.406  -0.035 -31.703  1.00 91.62           C  
ATOM   1333  CB  ASN A 173      35.938  -1.645 -32.844  1.00 91.62           C  
ATOM   1334  O   ASN A 173      35.375   0.580 -31.250  1.00 91.62           O  
ATOM   1335  CG  ASN A 173      36.281  -3.104 -33.062  1.00 91.62           C  
ATOM   1336  ND2 ASN A 173      37.094  -3.381 -34.094  1.00 91.62           N  
ATOM   1337  OD1 ASN A 173      35.844  -3.975 -32.312  1.00 91.62           O  
ATOM   1338  N   SER A 174      33.156   0.462 -31.859  1.00 93.75           N  
ATOM   1339  CA  SER A 174      32.969   1.852 -31.453  1.00 93.75           C  
ATOM   1340  C   SER A 174      31.719   1.999 -30.578  1.00 93.75           C  
ATOM   1341  CB  SER A 174      32.844   2.750 -32.688  1.00 93.75           C  
ATOM   1342  O   SER A 174      30.734   1.269 -30.766  1.00 93.75           O  
ATOM   1343  OG  SER A 174      31.641   2.473 -33.406  1.00 93.75           O  
ATOM   1344  N   TYR A 175      31.766   2.941 -29.625  1.00 94.56           N  
ATOM   1345  CA  TYR A 175      30.656   3.398 -28.797  1.00 94.56           C  
ATOM   1346  C   TYR A 175      30.672   4.918 -28.656  1.00 94.56           C  
ATOM   1347  CB  TYR A 175      30.703   2.744 -27.406  1.00 94.56           C  
ATOM   1348  O   TYR A 175      31.250   5.449 -27.703  1.00 94.56           O  
ATOM   1349  CG  TYR A 175      29.422   2.869 -26.625  1.00 94.56           C  
ATOM   1350  CD1 TYR A 175      29.094   4.055 -25.984  1.00 94.56           C  
ATOM   1351  CD2 TYR A 175      28.531   1.800 -26.531  1.00 94.56           C  
ATOM   1352  CE1 TYR A 175      27.906   4.176 -25.250  1.00 94.56           C  
ATOM   1353  CE2 TYR A 175      27.344   1.907 -25.812  1.00 94.56           C  
ATOM   1354  OH  TYR A 175      25.875   3.209 -24.469  1.00 94.56           O  
ATOM   1355  CZ  TYR A 175      27.047   3.098 -25.188  1.00 94.56           C  
ATOM   1356  N   PRO A 176      30.156   5.578 -29.641  1.00 95.19           N  
ATOM   1357  CA  PRO A 176      30.172   7.043 -29.562  1.00 95.19           C  
ATOM   1358  C   PRO A 176      29.266   7.582 -28.453  1.00 95.19           C  
ATOM   1359  CB  PRO A 176      29.641   7.469 -30.938  1.00 95.19           C  
ATOM   1360  O   PRO A 176      28.344   6.895 -28.016  1.00 95.19           O  
ATOM   1361  CG  PRO A 176      28.812   6.312 -31.406  1.00 95.19           C  
ATOM   1362  CD  PRO A 176      29.391   5.051 -30.828  1.00 95.19           C  
ATOM   1363  N   LYS A 177      29.641   8.766 -28.016  1.00 95.19           N  
ATOM   1364  CA  LYS A 177      28.812   9.453 -27.016  1.00 95.19           C  
ATOM   1365  C   LYS A 177      27.375   9.586 -27.516  1.00 95.19           C  
ATOM   1366  CB  LYS A 177      29.375  10.828 -26.703  1.00 95.19           C  
ATOM   1367  O   LYS A 177      27.141   9.945 -28.672  1.00 95.19           O  
ATOM   1368  CG  LYS A 177      28.578  11.602 -25.656  1.00 95.19           C  
ATOM   1369  CD  LYS A 177      29.172  12.984 -25.422  1.00 95.19           C  
ATOM   1370  CE  LYS A 177      28.312  13.797 -24.453  1.00 95.19           C  
ATOM   1371  NZ  LYS A 177      28.891  15.148 -24.203  1.00 95.19           N  
ATOM   1372  N   LEU A 178      26.469   9.172 -26.641  1.00 93.88           N  
ATOM   1373  CA  LEU A 178      25.062   9.289 -27.016  1.00 93.88           C  
ATOM   1374  C   LEU A 178      24.391  10.438 -26.266  1.00 93.88           C  
ATOM   1375  CB  LEU A 178      24.328   7.977 -26.719  1.00 93.88           C  
ATOM   1376  O   LEU A 178      24.797  10.773 -25.156  1.00 93.88           O  
ATOM   1377  CG  LEU A 178      24.281   7.535 -25.266  1.00 93.88           C  
ATOM   1378  CD1 LEU A 178      23.109   8.211 -24.547  1.00 93.88           C  
ATOM   1379  CD2 LEU A 178      24.156   6.016 -25.172  1.00 93.88           C  
ATOM   1380  N   SER A 179      23.516  11.086 -26.984  1.00 94.56           N  
ATOM   1381  CA  SER A 179      22.703  12.180 -26.453  1.00 94.56           C  
ATOM   1382  C   SER A 179      21.297  12.164 -27.047  1.00 94.56           C  
ATOM   1383  CB  SER A 179      23.375  13.523 -26.734  1.00 94.56           C  
ATOM   1384  O   SER A 179      21.125  12.367 -28.250  1.00 94.56           O  
ATOM   1385  OG  SER A 179      22.625  14.586 -26.172  1.00 94.56           O  
ATOM   1386  N   GLN A 180      20.359  11.906 -26.141  1.00 94.31           N  
ATOM   1387  CA  GLN A 180      18.969  11.828 -26.578  1.00 94.31           C  
ATOM   1388  C   GLN A 180      18.047  12.484 -25.547  1.00 94.31           C  
ATOM   1389  CB  GLN A 180      18.547  10.375 -26.812  1.00 94.31           C  
ATOM   1390  O   GLN A 180      18.266  12.352 -24.344  1.00 94.31           O  
ATOM   1391  CG  GLN A 180      17.203  10.227 -27.484  1.00 94.31           C  
ATOM   1392  CD  GLN A 180      17.203  10.734 -28.922  1.00 94.31           C  
ATOM   1393  NE2 GLN A 180      16.250  10.273 -29.719  1.00 94.31           N  
ATOM   1394  OE1 GLN A 180      18.062  11.539 -29.297  1.00 94.31           O  
ATOM   1395  N   SER A 181      16.969  13.094 -26.125  1.00 95.31           N  
ATOM   1396  CA  SER A 181      16.031  13.742 -25.219  1.00 95.31           C  
ATOM   1397  C   SER A 181      14.578  13.469 -25.641  1.00 95.31           C  
ATOM   1398  CB  SER A 181      16.281  15.258 -25.188  1.00 95.31           C  
ATOM   1399  O   SER A 181      14.312  13.148 -26.797  1.00 95.31           O  
ATOM   1400  OG  SER A 181      16.047  15.828 -26.469  1.00 95.31           O  
ATOM   1401  N   TYR A 182      13.766  13.555 -24.656  1.00 95.50           N  
ATOM   1402  CA  TYR A 182      12.320  13.414 -24.859  1.00 95.50           C  
ATOM   1403  C   TYR A 182      11.570  14.570 -24.203  1.00 95.50           C  
ATOM   1404  CB  TYR A 182      11.828  12.078 -24.297  1.00 95.50           C  
ATOM   1405  O   TYR A 182      11.781  14.867 -23.031  1.00 95.50           O  
ATOM   1406  CG  TYR A 182      10.328  11.945 -24.297  1.00 95.50           C  
ATOM   1407  CD1 TYR A 182       9.594  12.141 -23.125  1.00 95.50           C  
ATOM   1408  CD2 TYR A 182       9.641  11.617 -25.453  1.00 95.50           C  
ATOM   1409  CE1 TYR A 182       8.211  12.016 -23.109  1.00 95.50           C  
ATOM   1410  CE2 TYR A 182       8.250  11.484 -25.453  1.00 95.50           C  
ATOM   1411  OH  TYR A 182       6.176  11.555 -24.281  1.00 95.50           O  
ATOM   1412  CZ  TYR A 182       7.547  11.688 -24.281  1.00 95.50           C  
ATOM   1413  N   ILE A 183      10.672  15.172 -25.047  1.00 96.19           N  
ATOM   1414  CA  ILE A 183       9.812  16.234 -24.531  1.00 96.19           C  
ATOM   1415  C   ILE A 183       8.406  15.672 -24.297  1.00 96.19           C  
ATOM   1416  CB  ILE A 183       9.750  17.438 -25.500  1.00 96.19           C  
ATOM   1417  O   ILE A 183       7.793  15.102 -25.203  1.00 96.19           O  
ATOM   1418  CG1 ILE A 183      11.156  18.016 -25.719  1.00 96.19           C  
ATOM   1419  CG2 ILE A 183       8.797  18.500 -24.969  1.00 96.19           C  
ATOM   1420  CD1 ILE A 183      11.227  19.078 -26.812  1.00 96.19           C  
ATOM   1421  N   ASN A 184       7.973  15.836 -22.969  1.00 95.75           N  
ATOM   1422  CA  ASN A 184       6.648  15.336 -22.609  1.00 95.75           C  
ATOM   1423  C   ASN A 184       5.543  16.219 -23.188  1.00 95.75           C  
ATOM   1424  CB  ASN A 184       6.512  15.234 -21.094  1.00 95.75           C  
ATOM   1425  O   ASN A 184       5.234  17.266 -22.625  1.00 95.75           O  
ATOM   1426  CG  ASN A 184       5.164  14.688 -20.656  1.00 95.75           C  
ATOM   1427  ND2 ASN A 184       4.934  14.641 -19.344  1.00 95.75           N  
ATOM   1428  OD1 ASN A 184       4.340  14.312 -21.500  1.00 95.75           O  
ATOM   1429  N   ASP A 185       4.848  15.703 -24.250  1.00 94.25           N  
ATOM   1430  CA  ASP A 185       3.797  16.453 -24.938  1.00 94.25           C  
ATOM   1431  C   ASP A 185       2.438  15.781 -24.750  1.00 94.25           C  
ATOM   1432  CB  ASP A 185       4.117  16.594 -26.422  1.00 94.25           C  
ATOM   1433  O   ASP A 185       1.500  16.047 -25.500  1.00 94.25           O  
ATOM   1434  CG  ASP A 185       4.273  15.258 -27.125  1.00 94.25           C  
ATOM   1435  OD1 ASP A 185       4.273  14.211 -26.453  1.00 94.25           O  
ATOM   1436  OD2 ASP A 185       4.398  15.250 -28.375  1.00 94.25           O  
ATOM   1437  N   LYS A 186       2.283  14.945 -23.750  1.00 92.12           N  
ATOM   1438  CA  LYS A 186       1.113  14.094 -23.547  1.00 92.12           C  
ATOM   1439  C   LYS A 186       0.092  14.758 -22.641  1.00 92.12           C  
ATOM   1440  CB  LYS A 186       1.524  12.734 -22.984  1.00 92.12           C  
ATOM   1441  O   LYS A 186      -1.036  14.281 -22.500  1.00 92.12           O  
ATOM   1442  CG  LYS A 186       2.410  11.914 -23.906  1.00 92.12           C  
ATOM   1443  CD  LYS A 186       1.650  11.461 -25.156  1.00 92.12           C  
ATOM   1444  CE  LYS A 186       2.496  10.539 -26.016  1.00 92.12           C  
ATOM   1445  NZ  LYS A 186       1.769  10.125 -27.250  1.00 92.12           N  
ATOM   1446  N   GLY A 187       0.420  16.000 -22.109  1.00 91.00           N  
ATOM   1447  CA  GLY A 187      -0.504  16.719 -21.250  1.00 91.00           C  
ATOM   1448  C   GLY A 187      -0.681  16.078 -19.891  1.00 91.00           C  
ATOM   1449  O   GLY A 187      -1.503  16.531 -19.078  1.00 91.00           O  
ATOM   1450  N   LYS A 188      -0.007  14.938 -19.609  1.00 92.44           N  
ATOM   1451  CA  LYS A 188       0.006  14.203 -18.344  1.00 92.44           C  
ATOM   1452  C   LYS A 188       1.431  13.852 -17.938  1.00 92.44           C  
ATOM   1453  CB  LYS A 188      -0.838  12.938 -18.453  1.00 92.44           C  
ATOM   1454  O   LYS A 188       2.359  13.945 -18.734  1.00 92.44           O  
ATOM   1455  CG  LYS A 188      -2.287  13.188 -18.844  1.00 92.44           C  
ATOM   1456  CD  LYS A 188      -3.047  11.883 -19.047  1.00 92.44           C  
ATOM   1457  CE  LYS A 188      -4.477  12.125 -19.500  1.00 92.44           C  
ATOM   1458  NZ  LYS A 188      -5.219  10.852 -19.719  1.00 92.44           N  
ATOM   1459  N   GLU A 189       1.572  13.438 -16.594  1.00 93.25           N  
ATOM   1460  CA  GLU A 189       2.885  13.008 -16.125  1.00 93.25           C  
ATOM   1461  C   GLU A 189       3.312  11.711 -16.812  1.00 93.25           C  
ATOM   1462  CB  GLU A 189       2.881  12.820 -14.609  1.00 93.25           C  
ATOM   1463  O   GLU A 189       2.494  10.812 -17.016  1.00 93.25           O  
ATOM   1464  CG  GLU A 189       2.701  14.117 -13.828  1.00 93.25           C  
ATOM   1465  CD  GLU A 189       2.607  13.906 -12.328  1.00 93.25           C  
ATOM   1466  OE1 GLU A 189       3.365  14.555 -11.570  1.00 93.25           O  
ATOM   1467  OE2 GLU A 189       1.771  13.078 -11.898  1.00 93.25           O  
ATOM   1468  N   VAL A 190       4.555  11.641 -17.203  1.00 95.44           N  
ATOM   1469  CA  VAL A 190       5.094  10.469 -17.891  1.00 95.44           C  
ATOM   1470  C   VAL A 190       6.180   9.828 -17.031  1.00 95.44           C  
ATOM   1471  CB  VAL A 190       5.660  10.836 -19.281  1.00 95.44           C  
ATOM   1472  O   VAL A 190       7.098  10.508 -16.562  1.00 95.44           O  
ATOM   1473  CG1 VAL A 190       6.406   9.648 -19.875  1.00 95.44           C  
ATOM   1474  CG2 VAL A 190       4.539  11.289 -20.203  1.00 95.44           C  
ATOM   1475  N   LEU A 191       5.961   8.531 -16.766  1.00 95.69           N  
ATOM   1476  CA  LEU A 191       6.957   7.754 -16.031  1.00 95.69           C  
ATOM   1477  C   LEU A 191       7.988   7.164 -16.984  1.00 95.69           C  
ATOM   1478  CB  LEU A 191       6.281   6.633 -15.234  1.00 95.69           C  
ATOM   1479  O   LEU A 191       7.637   6.418 -17.906  1.00 95.69           O  
ATOM   1480  CG  LEU A 191       7.215   5.668 -14.500  1.00 95.69           C  
ATOM   1481  CD1 LEU A 191       7.961   6.398 -13.391  1.00 95.69           C  
ATOM   1482  CD2 LEU A 191       6.430   4.488 -13.938  1.00 95.69           C  
ATOM   1483  N   VAL A 192       9.281   7.469 -16.781  1.00 96.31           N  
ATOM   1484  CA  VAL A 192      10.375   6.980 -17.609  1.00 96.31           C  
ATOM   1485  C   VAL A 192      11.344   6.164 -16.766  1.00 96.31           C  
ATOM   1486  CB  VAL A 192      11.117   8.141 -18.312  1.00 96.31           C  
ATOM   1487  O   VAL A 192      11.852   6.652 -15.750  1.00 96.31           O  
ATOM   1488  CG1 VAL A 192      12.266   7.605 -19.172  1.00 96.31           C  
ATOM   1489  CG2 VAL A 192      10.156   8.969 -19.156  1.00 96.31           C  
ATOM   1490  N   LEU A 193      11.523   4.910 -17.219  1.00 96.75           N  
ATOM   1491  CA  LEU A 193      12.445   4.023 -16.516  1.00 96.75           C  
ATOM   1492  C   LEU A 193      13.781   3.943 -17.234  1.00 96.75           C  
ATOM   1493  CB  LEU A 193      11.836   2.621 -16.375  1.00 96.75           C  
ATOM   1494  O   LEU A 193      13.828   3.896 -18.469  1.00 96.75           O  
ATOM   1495  CG  LEU A 193      10.500   2.529 -15.641  1.00 96.75           C  
ATOM   1496  CD1 LEU A 193       9.836   1.186 -15.922  1.00 96.75           C  
ATOM   1497  CD2 LEU A 193      10.695   2.732 -14.141  1.00 96.75           C  
ATOM   1498  N   TRP A 194      14.883   3.852 -16.469  1.00 96.88           N  
ATOM   1499  CA  TRP A 194      16.219   3.715 -17.047  1.00 96.88           C  
ATOM   1500  C   TRP A 194      17.172   3.062 -16.047  1.00 96.88           C  
ATOM   1501  CB  TRP A 194      16.766   5.078 -17.469  1.00 96.88           C  
ATOM   1502  O   TRP A 194      16.812   2.836 -14.891  1.00 96.88           O  
ATOM   1503  CG  TRP A 194      16.781   6.098 -16.375  1.00 96.88           C  
ATOM   1504  CD1 TRP A 194      15.742   6.871 -15.938  1.00 96.88           C  
ATOM   1505  CD2 TRP A 194      17.906   6.461 -15.570  1.00 96.88           C  
ATOM   1506  CE2 TRP A 194      17.484   7.457 -14.664  1.00 96.88           C  
ATOM   1507  CE3 TRP A 194      19.250   6.035 -15.523  1.00 96.88           C  
ATOM   1508  NE1 TRP A 194      16.156   7.688 -14.914  1.00 96.88           N  
ATOM   1509  CH2 TRP A 194      19.641   7.605 -13.703  1.00 96.88           C  
ATOM   1510  CZ2 TRP A 194      18.344   8.039 -13.727  1.00 96.88           C  
ATOM   1511  CZ3 TRP A 194      20.094   6.613 -14.586  1.00 96.88           C  
ATOM   1512  N   GLY A 195      18.375   2.771 -16.531  1.00 96.94           N  
ATOM   1513  CA  GLY A 195      19.281   2.064 -15.633  1.00 96.94           C  
ATOM   1514  C   GLY A 195      20.750   2.303 -15.953  1.00 96.94           C  
ATOM   1515  O   GLY A 195      21.062   2.885 -16.984  1.00 96.94           O  
ATOM   1516  N   ILE A 196      21.609   1.811 -15.062  1.00 97.25           N  
ATOM   1517  CA  ILE A 196      23.047   1.900 -15.227  1.00 97.25           C  
ATOM   1518  C   ILE A 196      23.688   0.527 -15.016  1.00 97.25           C  
ATOM   1519  CB  ILE A 196      23.672   2.932 -14.258  1.00 97.25           C  
ATOM   1520  O   ILE A 196      23.484  -0.099 -13.969  1.00 97.25           O  
ATOM   1521  CG1 ILE A 196      23.031   4.312 -14.469  1.00 97.25           C  
ATOM   1522  CG2 ILE A 196      25.188   2.994 -14.430  1.00 97.25           C  
ATOM   1523  CD1 ILE A 196      23.500   5.363 -13.469  1.00 97.25           C  
ATOM   1524  N   HIS A 197      24.375   0.132 -16.000  1.00 97.06           N  
ATOM   1525  CA  HIS A 197      25.062  -1.146 -15.898  1.00 97.06           C  
ATOM   1526  C   HIS A 197      26.422  -0.983 -15.211  1.00 97.06           C  
ATOM   1527  CB  HIS A 197      25.250  -1.768 -17.281  1.00 97.06           C  
ATOM   1528  O   HIS A 197      27.219  -0.119 -15.586  1.00 97.06           O  
ATOM   1529  CG  HIS A 197      25.938  -3.102 -17.250  1.00 97.06           C  
ATOM   1530  CD2 HIS A 197      25.641  -4.227 -16.562  1.00 97.06           C  
ATOM   1531  ND1 HIS A 197      27.047  -3.385 -18.016  1.00 97.06           N  
ATOM   1532  CE1 HIS A 197      27.422  -4.633 -17.781  1.00 97.06           C  
ATOM   1533  NE2 HIS A 197      26.594  -5.168 -16.906  1.00 97.06           N  
ATOM   1534  N   HIS A 198      26.641  -1.828 -14.211  1.00 96.31           N  
ATOM   1535  CA  HIS A 198      27.891  -1.854 -13.469  1.00 96.31           C  
ATOM   1536  C   HIS A 198      28.688  -3.131 -13.750  1.00 96.31           C  
ATOM   1537  CB  HIS A 198      27.625  -1.728 -11.969  1.00 96.31           C  
ATOM   1538  O   HIS A 198      28.391  -4.184 -13.180  1.00 96.31           O  
ATOM   1539  CG  HIS A 198      26.844  -0.514 -11.602  1.00 96.31           C  
ATOM   1540  CD2 HIS A 198      25.516  -0.360 -11.328  1.00 96.31           C  
ATOM   1541  ND1 HIS A 198      27.406   0.735 -11.477  1.00 96.31           N  
ATOM   1542  CE1 HIS A 198      26.469   1.607 -11.141  1.00 96.31           C  
ATOM   1543  NE2 HIS A 198      25.312   0.969 -11.055  1.00 96.31           N  
ATOM   1544  N   PRO A 199      29.656  -3.016 -14.641  1.00 95.12           N  
ATOM   1545  CA  PRO A 199      30.422  -4.207 -15.008  1.00 95.12           C  
ATOM   1546  C   PRO A 199      31.297  -4.723 -13.875  1.00 95.12           C  
ATOM   1547  CB  PRO A 199      31.266  -3.729 -16.188  1.00 95.12           C  
ATOM   1548  O   PRO A 199      31.672  -3.955 -12.977  1.00 95.12           O  
ATOM   1549  CG  PRO A 199      30.562  -2.518 -16.703  1.00 95.12           C  
ATOM   1550  CD  PRO A 199      29.859  -1.847 -15.555  1.00 95.12           C  
ATOM   1551  N   SER A 200      31.750  -5.953 -13.992  1.00 94.50           N  
ATOM   1552  CA  SER A 200      32.500  -6.641 -12.945  1.00 94.50           C  
ATOM   1553  C   SER A 200      33.969  -6.336 -13.047  1.00 94.50           C  
ATOM   1554  CB  SER A 200      32.250  -8.148 -13.023  1.00 94.50           C  
ATOM   1555  O   SER A 200      34.688  -6.375 -12.047  1.00 94.50           O  
ATOM   1556  OG  SER A 200      32.656  -8.656 -14.289  1.00 94.50           O  
ATOM   1557  N   THR A 201      34.469  -6.039 -14.297  1.00 94.62           N  
ATOM   1558  CA  THR A 201      35.906  -5.750 -14.523  1.00 94.62           C  
ATOM   1559  C   THR A 201      36.062  -4.625 -15.539  1.00 94.62           C  
ATOM   1560  CB  THR A 201      36.656  -7.000 -15.000  1.00 94.62           C  
ATOM   1561  O   THR A 201      35.156  -4.359 -16.328  1.00 94.62           O  
ATOM   1562  CG2 THR A 201      36.469  -8.164 -14.031  1.00 94.62           C  
ATOM   1563  OG1 THR A 201      36.156  -7.383 -16.297  1.00 94.62           O  
ATOM   1564  N   THR A 202      37.188  -4.031 -15.531  1.00 94.44           N  
ATOM   1565  CA  THR A 202      37.531  -3.000 -16.500  1.00 94.44           C  
ATOM   1566  C   THR A 202      37.562  -3.570 -17.922  1.00 94.44           C  
ATOM   1567  CB  THR A 202      38.906  -2.373 -16.188  1.00 94.44           C  
ATOM   1568  O   THR A 202      37.188  -2.887 -18.875  1.00 94.44           O  
ATOM   1569  CG2 THR A 202      39.250  -1.283 -17.203  1.00 94.44           C  
ATOM   1570  OG1 THR A 202      38.875  -1.800 -14.875  1.00 94.44           O  
ATOM   1571  N   ALA A 203      37.938  -4.828 -18.062  1.00 94.38           N  
ATOM   1572  CA  ALA A 203      37.938  -5.516 -19.359  1.00 94.38           C  
ATOM   1573  C   ALA A 203      36.531  -5.613 -19.906  1.00 94.38           C  
ATOM   1574  CB  ALA A 203      38.562  -6.906 -19.234  1.00 94.38           C  
ATOM   1575  O   ALA A 203      36.281  -5.383 -21.109  1.00 94.38           O  
ATOM   1576  N   ASP A 204      35.562  -6.016 -19.078  1.00 93.00           N  
ATOM   1577  CA  ASP A 204      34.156  -6.109 -19.453  1.00 93.00           C  
ATOM   1578  C   ASP A 204      33.625  -4.742 -19.859  1.00 93.00           C  
ATOM   1579  CB  ASP A 204      33.344  -6.688 -18.312  1.00 93.00           C  
ATOM   1580  O   ASP A 204      32.844  -4.629 -20.828  1.00 93.00           O  
ATOM   1581  CG  ASP A 204      33.531  -8.188 -18.141  1.00 93.00           C  
ATOM   1582  OD1 ASP A 204      34.125  -8.828 -19.031  1.00 93.00           O  
ATOM   1583  OD2 ASP A 204      33.094  -8.727 -17.109  1.00 93.00           O  
ATOM   1584  N   GLN A 205      33.969  -3.717 -19.172  1.00 94.56           N  
ATOM   1585  CA  GLN A 205      33.594  -2.342 -19.469  1.00 94.56           C  
ATOM   1586  C   GLN A 205      34.094  -1.930 -20.859  1.00 94.56           C  
ATOM   1587  CB  GLN A 205      34.156  -1.386 -18.406  1.00 94.56           C  
ATOM   1588  O   GLN A 205      33.344  -1.380 -21.656  1.00 94.56           O  
ATOM   1589  CG  GLN A 205      33.938   0.085 -18.734  1.00 94.56           C  
ATOM   1590  CD  GLN A 205      32.531   0.563 -18.297  1.00 94.56           C  
ATOM   1591  NE2 GLN A 205      32.219   1.808 -18.641  1.00 94.56           N  
ATOM   1592  OE1 GLN A 205      31.781  -0.179 -17.672  1.00 94.56           O  
ATOM   1593  N   GLN A 206      35.375  -2.195 -21.109  1.00 94.75           N  
ATOM   1594  CA  GLN A 206      36.000  -1.850 -22.391  1.00 94.75           C  
ATOM   1595  C   GLN A 206      35.406  -2.664 -23.531  1.00 94.75           C  
ATOM   1596  CB  GLN A 206      37.531  -2.068 -22.328  1.00 94.75           C  
ATOM   1597  O   GLN A 206      35.219  -2.150 -24.641  1.00 94.75           O  
ATOM   1598  CG  GLN A 206      38.250  -0.996 -21.547  1.00 94.75           C  
ATOM   1599  CD  GLN A 206      39.781  -1.192 -21.562  1.00 94.75           C  
ATOM   1600  NE2 GLN A 206      40.469  -0.532 -20.641  1.00 94.75           N  
ATOM   1601  OE1 GLN A 206      40.312  -1.932 -22.391  1.00 94.75           O  
ATOM   1602  N   SER A 207      35.094  -3.850 -23.250  1.00 94.19           N  
ATOM   1603  CA  SER A 207      34.562  -4.742 -24.266  1.00 94.19           C  
ATOM   1604  C   SER A 207      33.125  -4.332 -24.641  1.00 94.19           C  
ATOM   1605  CB  SER A 207      34.562  -6.188 -23.766  1.00 94.19           C  
ATOM   1606  O   SER A 207      32.750  -4.418 -25.812  1.00 94.19           O  
ATOM   1607  OG  SER A 207      33.906  -7.043 -24.688  1.00 94.19           O  
ATOM   1608  N   LEU A 208      32.406  -3.898 -23.688  1.00 94.69           N  
ATOM   1609  CA  LEU A 208      31.000  -3.574 -23.906  1.00 94.69           C  
ATOM   1610  C   LEU A 208      30.844  -2.133 -24.375  1.00 94.69           C  
ATOM   1611  CB  LEU A 208      30.188  -3.797 -22.625  1.00 94.69           C  
ATOM   1612  O   LEU A 208      30.031  -1.852 -25.266  1.00 94.69           O  
ATOM   1613  CG  LEU A 208      29.953  -5.250 -22.219  1.00 94.69           C  
ATOM   1614  CD1 LEU A 208      29.406  -5.316 -20.797  1.00 94.69           C  
ATOM   1615  CD2 LEU A 208      29.016  -5.941 -23.188  1.00 94.69           C  
ATOM   1616  N   TYR A 209      31.703  -1.184 -23.891  1.00 95.62           N  
ATOM   1617  CA  TYR A 209      31.406   0.228 -24.109  1.00 95.62           C  
ATOM   1618  C   TYR A 209      32.625   0.940 -24.719  1.00 95.62           C  
ATOM   1619  CB  TYR A 209      31.000   0.911 -22.797  1.00 95.62           C  
ATOM   1620  O   TYR A 209      32.531   2.125 -25.047  1.00 95.62           O  
ATOM   1621  CG  TYR A 209      29.844   0.239 -22.094  1.00 95.62           C  
ATOM   1622  CD1 TYR A 209      28.594   0.160 -22.703  1.00 95.62           C  
ATOM   1623  CD2 TYR A 209      30.016  -0.318 -20.828  1.00 95.62           C  
ATOM   1624  CE1 TYR A 209      27.531  -0.456 -22.062  1.00 95.62           C  
ATOM   1625  CE2 TYR A 209      28.953  -0.937 -20.188  1.00 95.62           C  
ATOM   1626  OH  TYR A 209      26.656  -1.613 -20.156  1.00 95.62           O  
ATOM   1627  CZ  TYR A 209      27.719  -1.002 -20.797  1.00 95.62           C  
ATOM   1628  N   GLN A 210      33.812   0.290 -24.859  1.00 94.50           N  
ATOM   1629  CA  GLN A 210      35.031   0.789 -25.484  1.00 94.50           C  
ATOM   1630  C   GLN A 210      35.562   2.006 -24.750  1.00 94.50           C  
ATOM   1631  CB  GLN A 210      34.750   1.142 -26.953  1.00 94.50           C  
ATOM   1632  O   GLN A 210      36.250   2.836 -25.328  1.00 94.50           O  
ATOM   1633  CG  GLN A 210      34.375  -0.054 -27.812  1.00 94.50           C  
ATOM   1634  CD  GLN A 210      35.500  -1.089 -27.906  1.00 94.50           C  
ATOM   1635  NE2 GLN A 210      35.125  -2.357 -27.734  1.00 94.50           N  
ATOM   1636  OE1 GLN A 210      36.656  -0.751 -28.125  1.00 94.50           O  
ATOM   1637  N   ASN A 211      35.000   2.203 -23.516  1.00 91.69           N  
ATOM   1638  CA  ASN A 211      35.406   3.316 -22.672  1.00 91.69           C  
ATOM   1639  C   ASN A 211      35.656   2.861 -21.234  1.00 91.69           C  
ATOM   1640  CB  ASN A 211      34.344   4.430 -22.703  1.00 91.69           C  
ATOM   1641  O   ASN A 211      34.719   2.426 -20.547  1.00 91.69           O  
ATOM   1642  CG  ASN A 211      34.875   5.727 -22.109  1.00 91.69           C  
ATOM   1643  ND2 ASN A 211      34.250   6.836 -22.484  1.00 91.69           N  
ATOM   1644  OD1 ASN A 211      35.812   5.734 -21.328  1.00 91.69           O  
ATOM   1645  N   ALA A 212      36.906   3.029 -20.766  1.00 88.19           N  
ATOM   1646  CA  ALA A 212      37.312   2.586 -19.422  1.00 88.19           C  
ATOM   1647  C   ALA A 212      36.781   3.527 -18.344  1.00 88.19           C  
ATOM   1648  CB  ALA A 212      38.812   2.486 -19.328  1.00 88.19           C  
ATOM   1649  O   ALA A 212      36.500   3.104 -17.219  1.00 88.19           O  
ATOM   1650  N   ASP A 213      36.531   4.828 -18.750  1.00 89.69           N  
ATOM   1651  CA  ASP A 213      36.031   5.848 -17.844  1.00 89.69           C  
ATOM   1652  C   ASP A 213      34.719   6.418 -18.344  1.00 89.69           C  
ATOM   1653  CB  ASP A 213      37.062   6.973 -17.656  1.00 89.69           C  
ATOM   1654  O   ASP A 213      34.656   7.582 -18.750  1.00 89.69           O  
ATOM   1655  CG  ASP A 213      38.344   6.512 -16.969  1.00 89.69           C  
ATOM   1656  OD1 ASP A 213      38.281   5.594 -16.125  1.00 89.69           O  
ATOM   1657  OD2 ASP A 213      39.406   7.074 -17.266  1.00 89.69           O  
ATOM   1658  N   ALA A 214      33.625   5.648 -18.266  1.00 94.38           N  
ATOM   1659  CA  ALA A 214      32.344   6.016 -18.828  1.00 94.38           C  
ATOM   1660  C   ALA A 214      31.484   6.758 -17.797  1.00 94.38           C  
ATOM   1661  CB  ALA A 214      31.609   4.773 -19.328  1.00 94.38           C  
ATOM   1662  O   ALA A 214      31.703   6.609 -16.594  1.00 94.38           O  
ATOM   1663  N   TYR A 215      30.594   7.555 -18.328  1.00 96.06           N  
ATOM   1664  CA  TYR A 215      29.656   8.250 -17.469  1.00 96.06           C  
ATOM   1665  C   TYR A 215      28.266   8.258 -18.078  1.00 96.06           C  
ATOM   1666  CB  TYR A 215      30.125   9.688 -17.203  1.00 96.06           C  
ATOM   1667  O   TYR A 215      28.109   8.086 -19.297  1.00 96.06           O  
ATOM   1668  CG  TYR A 215      29.969  10.602 -18.406  1.00 96.06           C  
ATOM   1669  CD1 TYR A 215      31.031  10.781 -19.297  1.00 96.06           C  
ATOM   1670  CD2 TYR A 215      28.781  11.281 -18.641  1.00 96.06           C  
ATOM   1671  CE1 TYR A 215      30.891  11.625 -20.391  1.00 96.06           C  
ATOM   1672  CE2 TYR A 215      28.641  12.125 -19.734  1.00 96.06           C  
ATOM   1673  OH  TYR A 215      29.562  13.125 -21.688  1.00 96.06           O  
ATOM   1674  CZ  TYR A 215      29.703  12.289 -20.609  1.00 96.06           C  
ATOM   1675  N   VAL A 216      27.297   8.477 -17.172  1.00 97.00           N  
ATOM   1676  CA  VAL A 216      25.906   8.633 -17.578  1.00 97.00           C  
ATOM   1677  C   VAL A 216      25.328   9.914 -16.969  1.00 97.00           C  
ATOM   1678  CB  VAL A 216      25.062   7.418 -17.172  1.00 97.00           C  
ATOM   1679  O   VAL A 216      25.453  10.133 -15.758  1.00 97.00           O  
ATOM   1680  CG1 VAL A 216      23.594   7.641 -17.547  1.00 97.00           C  
ATOM   1681  CG2 VAL A 216      25.594   6.148 -17.828  1.00 97.00           C  
ATOM   1682  N   PHE A 217      24.781  10.680 -17.891  1.00 97.00           N  
ATOM   1683  CA  PHE A 217      24.125  11.906 -17.453  1.00 97.00           C  
ATOM   1684  C   PHE A 217      22.625  11.852 -17.750  1.00 97.00           C  
ATOM   1685  CB  PHE A 217      24.750  13.133 -18.125  1.00 97.00           C  
ATOM   1686  O   PHE A 217      22.219  11.516 -18.859  1.00 97.00           O  
ATOM   1687  CG  PHE A 217      24.016  14.414 -17.844  1.00 97.00           C  
ATOM   1688  CD1 PHE A 217      23.062  14.891 -18.734  1.00 97.00           C  
ATOM   1689  CD2 PHE A 217      24.281  15.148 -16.703  1.00 97.00           C  
ATOM   1690  CE1 PHE A 217      22.391  16.078 -18.484  1.00 97.00           C  
ATOM   1691  CE2 PHE A 217      23.609  16.328 -16.438  1.00 97.00           C  
ATOM   1692  CZ  PHE A 217      22.656  16.797 -17.328  1.00 97.00           C  
ATOM   1693  N   VAL A 218      21.828  12.156 -16.719  1.00 95.69           N  
ATOM   1694  CA  VAL A 218      20.375  12.281 -16.859  1.00 95.69           C  
ATOM   1695  C   VAL A 218      19.906  13.617 -16.297  1.00 95.69           C  
ATOM   1696  CB  VAL A 218      19.625  11.117 -16.172  1.00 95.69           C  
ATOM   1697  O   VAL A 218      20.281  13.984 -15.180  1.00 95.69           O  
ATOM   1698  CG1 VAL A 218      18.125  11.219 -16.406  1.00 95.69           C  
ATOM   1699  CG2 VAL A 218      20.156   9.773 -16.656  1.00 95.69           C  
ATOM   1700  N   GLY A 219      19.141  14.305 -17.094  1.00 93.12           N  
ATOM   1701  CA  GLY A 219      18.734  15.609 -16.594  1.00 93.12           C  
ATOM   1702  C   GLY A 219      17.328  16.000 -17.031  1.00 93.12           C  
ATOM   1703  O   GLY A 219      16.906  15.695 -18.156  1.00 93.12           O  
ATOM   1704  N   THR A 220      16.625  16.609 -16.047  1.00 92.94           N  
ATOM   1705  CA  THR A 220      15.367  17.312 -16.281  1.00 92.94           C  
ATOM   1706  C   THR A 220      15.461  18.750 -15.797  1.00 92.94           C  
ATOM   1707  CB  THR A 220      14.195  16.609 -15.578  1.00 92.94           C  
ATOM   1708  O   THR A 220      16.516  19.188 -15.336  1.00 92.94           O  
ATOM   1709  CG2 THR A 220      14.188  15.109 -15.875  1.00 92.94           C  
ATOM   1710  OG1 THR A 220      14.305  16.797 -14.164  1.00 92.94           O  
ATOM   1711  N   SER A 221      14.445  19.500 -15.953  1.00 88.88           N  
ATOM   1712  CA  SER A 221      14.438  20.875 -15.469  1.00 88.88           C  
ATOM   1713  C   SER A 221      14.695  20.938 -13.969  1.00 88.88           C  
ATOM   1714  CB  SER A 221      13.102  21.547 -15.797  1.00 88.88           C  
ATOM   1715  O   SER A 221      15.289  21.906 -13.477  1.00 88.88           O  
ATOM   1716  OG  SER A 221      12.023  20.844 -15.219  1.00 88.88           O  
ATOM   1717  N   ARG A 222      14.391  19.891 -13.242  1.00 84.81           N  
ATOM   1718  CA  ARG A 222      14.445  19.891 -11.781  1.00 84.81           C  
ATOM   1719  C   ARG A 222      15.508  18.922 -11.273  1.00 84.81           C  
ATOM   1720  CB  ARG A 222      13.078  19.531 -11.195  1.00 84.81           C  
ATOM   1721  O   ARG A 222      15.844  18.938 -10.086  1.00 84.81           O  
ATOM   1722  CG  ARG A 222      11.992  20.547 -11.492  1.00 84.81           C  
ATOM   1723  CD  ARG A 222      10.672  20.172 -10.828  1.00 84.81           C  
ATOM   1724  NE  ARG A 222       9.609  21.125 -11.156  1.00 84.81           N  
ATOM   1725  NH1 ARG A 222       8.016  20.125  -9.820  1.00 84.81           N  
ATOM   1726  NH2 ARG A 222       7.492  22.000 -11.039  1.00 84.81           N  
ATOM   1727  CZ  ARG A 222       8.375  21.078 -10.672  1.00 84.81           C  
ATOM   1728  N   TYR A 223      16.016  18.141 -12.148  1.00 86.62           N  
ATOM   1729  CA  TYR A 223      16.953  17.094 -11.742  1.00 86.62           C  
ATOM   1730  C   TYR A 223      18.062  16.938 -12.758  1.00 86.62           C  
ATOM   1731  CB  TYR A 223      16.219  15.758 -11.562  1.00 86.62           C  
ATOM   1732  O   TYR A 223      17.812  16.875 -13.961  1.00 86.62           O  
ATOM   1733  CG  TYR A 223      17.125  14.602 -11.211  1.00 86.62           C  
ATOM   1734  CD1 TYR A 223      17.594  13.742 -12.195  1.00 86.62           C  
ATOM   1735  CD2 TYR A 223      17.516  14.375  -9.898  1.00 86.62           C  
ATOM   1736  CE1 TYR A 223      18.422  12.672 -11.875  1.00 86.62           C  
ATOM   1737  CE2 TYR A 223      18.344  13.312  -9.562  1.00 86.62           C  
ATOM   1738  OH  TYR A 223      19.625  11.422 -10.242  1.00 86.62           O  
ATOM   1739  CZ  TYR A 223      18.797  12.469 -10.562  1.00 86.62           C  
ATOM   1740  N   SER A 224      19.250  17.031 -12.273  1.00 91.44           N  
ATOM   1741  CA  SER A 224      20.422  16.781 -13.102  1.00 91.44           C  
ATOM   1742  C   SER A 224      21.500  16.031 -12.328  1.00 91.44           C  
ATOM   1743  CB  SER A 224      20.984  18.094 -13.648  1.00 91.44           C  
ATOM   1744  O   SER A 224      21.969  16.516 -11.289  1.00 91.44           O  
ATOM   1745  OG  SER A 224      22.109  17.844 -14.484  1.00 91.44           O  
ATOM   1746  N   LYS A 225      21.844  14.867 -12.852  1.00 94.00           N  
ATOM   1747  CA  LYS A 225      22.844  14.070 -12.133  1.00 94.00           C  
ATOM   1748  C   LYS A 225      23.750  13.320 -13.109  1.00 94.00           C  
ATOM   1749  CB  LYS A 225      22.156  13.078 -11.195  1.00 94.00           C  
ATOM   1750  O   LYS A 225      23.281  12.836 -14.141  1.00 94.00           O  
ATOM   1751  CG  LYS A 225      23.094  12.438 -10.180  1.00 94.00           C  
ATOM   1752  CD  LYS A 225      22.328  11.648  -9.125  1.00 94.00           C  
ATOM   1753  CE  LYS A 225      23.250  11.070  -8.070  1.00 94.00           C  
ATOM   1754  NZ  LYS A 225      22.500  10.312  -7.027  1.00 94.00           N  
ATOM   1755  N   LYS A 226      24.984  13.328 -12.773  1.00 95.31           N  
ATOM   1756  CA  LYS A 226      25.969  12.531 -13.492  1.00 95.31           C  
ATOM   1757  C   LYS A 226      26.359  11.289 -12.695  1.00 95.31           C  
ATOM   1758  CB  LYS A 226      27.203  13.367 -13.805  1.00 95.31           C  
ATOM   1759  O   LYS A 226      26.672  11.391 -11.500  1.00 95.31           O  
ATOM   1760  CG  LYS A 226      28.188  12.695 -14.766  1.00 95.31           C  
ATOM   1761  CD  LYS A 226      29.344  13.625 -15.125  1.00 95.31           C  
ATOM   1762  CE  LYS A 226      30.328  12.945 -16.078  1.00 95.31           C  
ATOM   1763  NZ  LYS A 226      31.422  13.875 -16.484  1.00 95.31           N  
ATOM   1764  N   PHE A 227      26.391  10.125 -13.344  1.00 95.75           N  
ATOM   1765  CA  PHE A 227      26.672   8.852 -12.688  1.00 95.75           C  
ATOM   1766  C   PHE A 227      27.938   8.227 -13.242  1.00 95.75           C  
ATOM   1767  CB  PHE A 227      25.484   7.887 -12.852  1.00 95.75           C  
ATOM   1768  O   PHE A 227      28.156   8.227 -14.453  1.00 95.75           O  
ATOM   1769  CG  PHE A 227      24.203   8.391 -12.258  1.00 95.75           C  
ATOM   1770  CD1 PHE A 227      23.859   8.094 -10.938  1.00 95.75           C  
ATOM   1771  CD2 PHE A 227      23.328   9.164 -13.008  1.00 95.75           C  
ATOM   1772  CE1 PHE A 227      22.672   8.562 -10.391  1.00 95.75           C  
ATOM   1773  CE2 PHE A 227      22.141   9.633 -12.469  1.00 95.75           C  
ATOM   1774  CZ  PHE A 227      21.812   9.328 -11.156  1.00 95.75           C  
ATOM   1775  N   LYS A 228      28.672   7.719 -12.328  1.00 95.12           N  
ATOM   1776  CA  LYS A 228      29.828   6.906 -12.695  1.00 95.12           C  
ATOM   1777  C   LYS A 228      29.609   5.441 -12.328  1.00 95.12           C  
ATOM   1778  CB  LYS A 228      31.094   7.434 -12.023  1.00 95.12           C  
ATOM   1779  O   LYS A 228      29.234   5.129 -11.195  1.00 95.12           O  
ATOM   1780  CG  LYS A 228      31.594   8.758 -12.586  1.00 95.12           C  
ATOM   1781  CD  LYS A 228      32.938   9.141 -12.008  1.00 95.12           C  
ATOM   1782  CE  LYS A 228      33.438  10.477 -12.562  1.00 95.12           C  
ATOM   1783  NZ  LYS A 228      34.750  10.859 -11.984  1.00 95.12           N  
ATOM   1784  N   PRO A 229      29.828   4.527 -13.328  1.00 94.50           N  
ATOM   1785  CA  PRO A 229      29.625   3.111 -13.016  1.00 94.50           C  
ATOM   1786  C   PRO A 229      30.625   2.576 -12.000  1.00 94.50           C  
ATOM   1787  CB  PRO A 229      29.797   2.420 -14.375  1.00 94.50           C  
ATOM   1788  O   PRO A 229      31.766   3.055 -11.938  1.00 94.50           O  
ATOM   1789  CG  PRO A 229      30.656   3.350 -15.164  1.00 94.50           C  
ATOM   1790  CD  PRO A 229      30.359   4.758 -14.734  1.00 94.50           C  
ATOM   1791  N   GLU A 230      30.156   1.663 -11.203  1.00 94.19           N  
ATOM   1792  CA  GLU A 230      31.016   0.994 -10.219  1.00 94.19           C  
ATOM   1793  C   GLU A 230      31.547  -0.333 -10.758  1.00 94.19           C  
ATOM   1794  CB  GLU A 230      30.250   0.763  -8.914  1.00 94.19           C  
ATOM   1795  O   GLU A 230      30.781  -1.289 -10.922  1.00 94.19           O  
ATOM   1796  CG  GLU A 230      29.828   2.047  -8.211  1.00 94.19           C  
ATOM   1797  CD  GLU A 230      29.031   1.803  -6.941  1.00 94.19           C  
ATOM   1798  OE1 GLU A 230      28.547   2.783  -6.328  1.00 94.19           O  
ATOM   1799  OE2 GLU A 230      28.875   0.621  -6.559  1.00 94.19           O  
ATOM   1800  N   ILE A 231      32.844  -0.328 -10.977  1.00 93.69           N  
ATOM   1801  CA  ILE A 231      33.469  -1.544 -11.469  1.00 93.69           C  
ATOM   1802  C   ILE A 231      34.094  -2.318 -10.297  1.00 93.69           C  
ATOM   1803  CB  ILE A 231      34.562  -1.228 -12.516  1.00 93.69           C  
ATOM   1804  O   ILE A 231      35.031  -1.865  -9.672  1.00 93.69           O  
ATOM   1805  CG1 ILE A 231      33.969  -0.423 -13.680  1.00 93.69           C  
ATOM   1806  CG2 ILE A 231      35.219  -2.516 -13.023  1.00 93.69           C  
ATOM   1807  CD1 ILE A 231      35.000   0.052 -14.695  1.00 93.69           C  
ATOM   1808  N   ALA A 232      33.438  -3.416 -10.086  1.00 93.19           N  
ATOM   1809  CA  ALA A 232      33.875  -4.215  -8.945  1.00 93.19           C  
ATOM   1810  C   ALA A 232      33.531  -5.688  -9.141  1.00 93.19           C  
ATOM   1811  CB  ALA A 232      33.250  -3.686  -7.652  1.00 93.19           C  
ATOM   1812  O   ALA A 232      32.500  -6.012  -9.758  1.00 93.19           O  
ATOM   1813  N   ILE A 233      34.406  -6.512  -8.602  1.00 91.44           N  
ATOM   1814  CA  ILE A 233      34.125  -7.945  -8.625  1.00 91.44           C  
ATOM   1815  C   ILE A 233      33.062  -8.281  -7.605  1.00 91.44           C  
ATOM   1816  CB  ILE A 233      35.406  -8.766  -8.336  1.00 91.44           C  
ATOM   1817  O   ILE A 233      33.125  -7.887  -6.441  1.00 91.44           O  
ATOM   1818  CG1 ILE A 233      36.500  -8.477  -9.391  1.00 91.44           C  
ATOM   1819  CG2 ILE A 233      35.094 -10.258  -8.273  1.00 91.44           C  
ATOM   1820  CD1 ILE A 233      37.844  -9.062  -9.062  1.00 91.44           C  
ATOM   1821  N   ARG A 234      32.062  -9.031  -8.102  1.00 91.62           N  
ATOM   1822  CA  ARG A 234      30.922  -9.414  -7.270  1.00 91.62           C  
ATOM   1823  C   ARG A 234      30.594 -10.898  -7.438  1.00 91.62           C  
ATOM   1824  CB  ARG A 234      29.703  -8.570  -7.617  1.00 91.62           C  
ATOM   1825  O   ARG A 234      30.922 -11.500  -8.461  1.00 91.62           O  
ATOM   1826  CG  ARG A 234      29.906  -7.078  -7.434  1.00 91.62           C  
ATOM   1827  CD  ARG A 234      28.688  -6.277  -7.879  1.00 91.62           C  
ATOM   1828  NE  ARG A 234      28.938  -4.840  -7.812  1.00 91.62           N  
ATOM   1829  NH1 ARG A 234      30.078  -4.730  -9.820  1.00 91.62           N  
ATOM   1830  NH2 ARG A 234      29.766  -2.832  -8.570  1.00 91.62           N  
ATOM   1831  CZ  ARG A 234      29.594  -4.137  -8.734  1.00 91.62           C  
ATOM   1832  N   PRO A 235      29.938 -11.445  -6.461  1.00 92.00           N  
ATOM   1833  CA  PRO A 235      29.469 -12.828  -6.633  1.00 92.00           C  
ATOM   1834  C   PRO A 235      28.453 -12.977  -7.762  1.00 92.00           C  
ATOM   1835  CB  PRO A 235      28.844 -13.156  -5.277  1.00 92.00           C  
ATOM   1836  O   PRO A 235      27.688 -12.047  -8.031  1.00 92.00           O  
ATOM   1837  CG  PRO A 235      29.406 -12.156  -4.332  1.00 92.00           C  
ATOM   1838  CD  PRO A 235      29.734 -10.906  -5.102  1.00 92.00           C  
ATOM   1839  N   LYS A 236      28.453 -14.070  -8.359  1.00 92.19           N  
ATOM   1840  CA  LYS A 236      27.516 -14.336  -9.438  1.00 92.19           C  
ATOM   1841  C   LYS A 236      26.094 -14.539  -8.906  1.00 92.19           C  
ATOM   1842  CB  LYS A 236      27.953 -15.555 -10.242  1.00 92.19           C  
ATOM   1843  O   LYS A 236      25.891 -15.312  -7.965  1.00 92.19           O  
ATOM   1844  CG  LYS A 236      29.172 -15.320 -11.117  1.00 92.19           C  
ATOM   1845  CD  LYS A 236      29.500 -16.531 -11.977  1.00 92.19           C  
ATOM   1846  CE  LYS A 236      30.750 -16.312 -12.820  1.00 92.19           C  
ATOM   1847  NZ  LYS A 236      31.078 -17.516 -13.641  1.00 92.19           N  
ATOM   1848  N   VAL A 237      25.281 -13.797  -9.406  1.00 90.19           N  
ATOM   1849  CA  VAL A 237      23.859 -13.938  -9.148  1.00 90.19           C  
ATOM   1850  C   VAL A 237      23.109 -14.164 -10.469  1.00 90.19           C  
ATOM   1851  CB  VAL A 237      23.281 -12.695  -8.430  1.00 90.19           C  
ATOM   1852  O   VAL A 237      23.219 -13.359 -11.391  1.00 90.19           O  
ATOM   1853  CG1 VAL A 237      21.781 -12.875  -8.156  1.00 90.19           C  
ATOM   1854  CG2 VAL A 237      24.031 -12.445  -7.125  1.00 90.19           C  
ATOM   1855  N   ARG A 238      22.484 -15.352 -10.586  1.00 89.38           N  
ATOM   1856  CA  ARG A 238      21.812 -15.734 -11.820  1.00 89.38           C  
ATOM   1857  C   ARG A 238      22.766 -15.688 -13.008  1.00 89.38           C  
ATOM   1858  CB  ARG A 238      20.609 -14.820 -12.070  1.00 89.38           C  
ATOM   1859  O   ARG A 238      22.391 -15.219 -14.086  1.00 89.38           O  
ATOM   1860  CG  ARG A 238      19.484 -14.961 -11.047  1.00 89.38           C  
ATOM   1861  CD  ARG A 238      18.281 -14.117 -11.406  1.00 89.38           C  
ATOM   1862  NE  ARG A 238      18.422 -12.742 -10.945  1.00 89.38           N  
ATOM   1863  NH1 ARG A 238      16.188 -12.227 -11.133  1.00 89.38           N  
ATOM   1864  NH2 ARG A 238      17.672 -10.641 -10.391  1.00 89.38           N  
ATOM   1865  CZ  ARG A 238      17.422 -11.875 -10.820  1.00 89.38           C  
ATOM   1866  N   ASP A 239      24.047 -16.016 -12.758  1.00 89.44           N  
ATOM   1867  CA  ASP A 239      25.141 -16.188 -13.719  1.00 89.44           C  
ATOM   1868  C   ASP A 239      25.641 -14.852 -14.234  1.00 89.44           C  
ATOM   1869  CB  ASP A 239      24.672 -17.062 -14.891  1.00 89.44           C  
ATOM   1870  O   ASP A 239      26.156 -14.758 -15.344  1.00 89.44           O  
ATOM   1871  CG  ASP A 239      24.422 -18.516 -14.492  1.00 89.44           C  
ATOM   1872  OD1 ASP A 239      25.141 -19.031 -13.609  1.00 89.44           O  
ATOM   1873  OD2 ASP A 239      23.500 -19.125 -15.062  1.00 89.44           O  
ATOM   1874  N   GLN A 240      25.312 -13.789 -13.453  1.00 92.31           N  
ATOM   1875  CA  GLN A 240      25.781 -12.453 -13.805  1.00 92.31           C  
ATOM   1876  C   GLN A 240      26.766 -11.930 -12.766  1.00 92.31           C  
ATOM   1877  CB  GLN A 240      24.594 -11.492 -13.945  1.00 92.31           C  
ATOM   1878  O   GLN A 240      26.484 -11.961 -11.562  1.00 92.31           O  
ATOM   1879  CG  GLN A 240      23.625 -11.875 -15.047  1.00 92.31           C  
ATOM   1880  CD  GLN A 240      24.250 -11.820 -16.438  1.00 92.31           C  
ATOM   1881  NE2 GLN A 240      23.812 -12.719 -17.312  1.00 92.31           N  
ATOM   1882  OE1 GLN A 240      25.109 -10.984 -16.703  1.00 92.31           O  
ATOM   1883  N   GLU A 241      27.844 -11.438 -13.258  1.00 92.56           N  
ATOM   1884  CA  GLU A 241      28.859 -10.859 -12.375  1.00 92.56           C  
ATOM   1885  C   GLU A 241      28.719  -9.336 -12.297  1.00 92.56           C  
ATOM   1886  CB  GLU A 241      30.266 -11.227 -12.852  1.00 92.56           C  
ATOM   1887  O   GLU A 241      29.188  -8.719 -11.336  1.00 92.56           O  
ATOM   1888  CG  GLU A 241      30.609 -12.695 -12.672  1.00 92.56           C  
ATOM   1889  CD  GLU A 241      32.000 -13.055 -13.156  1.00 92.56           C  
ATOM   1890  OE1 GLU A 241      32.500 -14.148 -12.812  1.00 92.56           O  
ATOM   1891  OE2 GLU A 241      32.625 -12.227 -13.875  1.00 92.56           O  
ATOM   1892  N   GLY A 242      28.047  -8.773 -13.273  1.00 93.94           N  
ATOM   1893  CA  GLY A 242      27.719  -7.355 -13.266  1.00 93.94           C  
ATOM   1894  C   GLY A 242      26.438  -7.043 -12.516  1.00 93.94           C  
ATOM   1895  O   GLY A 242      25.672  -7.949 -12.180  1.00 93.94           O  
ATOM   1896  N   ARG A 243      26.281  -5.699 -12.188  1.00 95.62           N  
ATOM   1897  CA  ARG A 243      25.047  -5.223 -11.578  1.00 95.62           C  
ATOM   1898  C   ARG A 243      24.422  -4.109 -12.414  1.00 95.62           C  
ATOM   1899  CB  ARG A 243      25.297  -4.723 -10.156  1.00 95.62           C  
ATOM   1900  O   ARG A 243      25.125  -3.377 -13.109  1.00 95.62           O  
ATOM   1901  CG  ARG A 243      25.828  -5.797  -9.211  1.00 95.62           C  
ATOM   1902  CD  ARG A 243      24.766  -6.848  -8.906  1.00 95.62           C  
ATOM   1903  NE  ARG A 243      25.250  -7.820  -7.930  1.00 95.62           N  
ATOM   1904  NH1 ARG A 243      26.312  -9.164  -9.477  1.00 95.62           N  
ATOM   1905  NH2 ARG A 243      26.344  -9.719  -7.254  1.00 95.62           N  
ATOM   1906  CZ  ARG A 243      25.969  -8.898  -8.219  1.00 95.62           C  
ATOM   1907  N   MET A 244      23.016  -4.105 -12.305  1.00 96.00           N  
ATOM   1908  CA  MET A 244      22.297  -2.998 -12.930  1.00 96.00           C  
ATOM   1909  C   MET A 244      21.422  -2.271 -11.914  1.00 96.00           C  
ATOM   1910  CB  MET A 244      21.438  -3.498 -14.094  1.00 96.00           C  
ATOM   1911  O   MET A 244      20.641  -2.898 -11.211  1.00 96.00           O  
ATOM   1912  CG  MET A 244      22.250  -3.902 -15.320  1.00 96.00           C  
ATOM   1913  SD  MET A 244      21.172  -4.395 -16.719  1.00 96.00           S  
ATOM   1914  CE  MET A 244      22.250  -3.957 -18.125  1.00 96.00           C  
ATOM   1915  N   ASN A 245      21.703  -1.013 -11.844  1.00 96.69           N  
ATOM   1916  CA  ASN A 245      20.812  -0.184 -11.039  1.00 96.69           C  
ATOM   1917  C   ASN A 245      19.703   0.433 -11.883  1.00 96.69           C  
ATOM   1918  CB  ASN A 245      21.609   0.911 -10.312  1.00 96.69           C  
ATOM   1919  O   ASN A 245      19.969   0.932 -12.984  1.00 96.69           O  
ATOM   1920  CG  ASN A 245      22.531   0.358  -9.250  1.00 96.69           C  
ATOM   1921  ND2 ASN A 245      23.484   1.167  -8.820  1.00 96.69           N  
ATOM   1922  OD1 ASN A 245      22.375  -0.787  -8.812  1.00 96.69           O  
ATOM   1923  N   TYR A 246      18.531   0.426 -11.391  1.00 97.12           N  
ATOM   1924  CA  TYR A 246      17.359   0.931 -12.109  1.00 97.12           C  
ATOM   1925  C   TYR A 246      16.828   2.201 -11.453  1.00 97.12           C  
ATOM   1926  CB  TYR A 246      16.266  -0.130 -12.156  1.00 97.12           C  
ATOM   1927  O   TYR A 246      16.750   2.287 -10.227  1.00 97.12           O  
ATOM   1928  CG  TYR A 246      16.734  -1.478 -12.648  1.00 97.12           C  
ATOM   1929  CD1 TYR A 246      16.891  -1.734 -14.008  1.00 97.12           C  
ATOM   1930  CD2 TYR A 246      17.031  -2.496 -11.742  1.00 97.12           C  
ATOM   1931  CE1 TYR A 246      17.328  -2.975 -14.461  1.00 97.12           C  
ATOM   1932  CE2 TYR A 246      17.469  -3.740 -12.188  1.00 97.12           C  
ATOM   1933  OH  TYR A 246      18.047  -5.199 -13.984  1.00 97.12           O  
ATOM   1934  CZ  TYR A 246      17.625  -3.969 -13.547  1.00 97.12           C  
ATOM   1935  N   TYR A 247      16.453   3.078 -12.367  1.00 96.31           N  
ATOM   1936  CA  TYR A 247      15.977   4.383 -11.922  1.00 96.31           C  
ATOM   1937  C   TYR A 247      14.648   4.730 -12.586  1.00 96.31           C  
ATOM   1938  CB  TYR A 247      17.016   5.469 -12.227  1.00 96.31           C  
ATOM   1939  O   TYR A 247      14.273   4.129 -13.594  1.00 96.31           O  
ATOM   1940  CG  TYR A 247      18.344   5.238 -11.555  1.00 96.31           C  
ATOM   1941  CD1 TYR A 247      18.656   5.867 -10.352  1.00 96.31           C  
ATOM   1942  CD2 TYR A 247      19.297   4.391 -12.117  1.00 96.31           C  
ATOM   1943  CE1 TYR A 247      19.891   5.660  -9.727  1.00 96.31           C  
ATOM   1944  CE2 TYR A 247      20.516   4.176 -11.508  1.00 96.31           C  
ATOM   1945  OH  TYR A 247      22.031   4.605  -9.703  1.00 96.31           O  
ATOM   1946  CZ  TYR A 247      20.812   4.812 -10.312  1.00 96.31           C  
ATOM   1947  N   TRP A 248      13.969   5.719 -12.031  1.00 95.25           N  
ATOM   1948  CA  TRP A 248      12.742   6.230 -12.625  1.00 95.25           C  
ATOM   1949  C   TRP A 248      12.672   7.750 -12.516  1.00 95.25           C  
ATOM   1950  CB  TRP A 248      11.516   5.605 -11.945  1.00 95.25           C  
ATOM   1951  O   TRP A 248      13.273   8.344 -11.617  1.00 95.25           O  
ATOM   1952  CG  TRP A 248      11.406   5.914 -10.484  1.00 95.25           C  
ATOM   1953  CD1 TRP A 248      11.961   5.211  -9.453  1.00 95.25           C  
ATOM   1954  CD2 TRP A 248      10.695   7.004  -9.898  1.00 95.25           C  
ATOM   1955  CE2 TRP A 248      10.859   6.902  -8.500  1.00 95.25           C  
ATOM   1956  CE3 TRP A 248       9.930   8.062 -10.414  1.00 95.25           C  
ATOM   1957  NE1 TRP A 248      11.633   5.801  -8.250  1.00 95.25           N  
ATOM   1958  CH2 TRP A 248       9.539   8.836  -8.141  1.00 95.25           C  
ATOM   1959  CZ2 TRP A 248      10.281   7.816  -7.609  1.00 95.25           C  
ATOM   1960  CZ3 TRP A 248       9.359   8.969  -9.531  1.00 95.25           C  
ATOM   1961  N   THR A 249      12.070   8.312 -13.516  1.00 94.62           N  
ATOM   1962  CA  THR A 249      11.883   9.758 -13.516  1.00 94.62           C  
ATOM   1963  C   THR A 249      10.477  10.117 -13.961  1.00 94.62           C  
ATOM   1964  CB  THR A 249      12.914  10.453 -14.422  1.00 94.62           C  
ATOM   1965  O   THR A 249       9.977   9.578 -14.953  1.00 94.62           O  
ATOM   1966  CG2 THR A 249      12.781  11.969 -14.336  1.00 94.62           C  
ATOM   1967  OG1 THR A 249      14.234  10.078 -14.016  1.00 94.62           O  
ATOM   1968  N   LEU A 250       9.812  10.961 -13.141  1.00 93.81           N  
ATOM   1969  CA  LEU A 250       8.523  11.516 -13.555  1.00 93.81           C  
ATOM   1970  C   LEU A 250       8.719  12.812 -14.336  1.00 93.81           C  
ATOM   1971  CB  LEU A 250       7.629  11.758 -12.336  1.00 93.81           C  
ATOM   1972  O   LEU A 250       9.289  13.773 -13.812  1.00 93.81           O  
ATOM   1973  CG  LEU A 250       7.129  10.516 -11.602  1.00 93.81           C  
ATOM   1974  CD1 LEU A 250       6.375  10.922 -10.336  1.00 93.81           C  
ATOM   1975  CD2 LEU A 250       6.238   9.680 -12.516  1.00 93.81           C  
ATOM   1976  N   VAL A 251       8.305  12.828 -15.586  1.00 94.75           N  
ATOM   1977  CA  VAL A 251       8.461  13.992 -16.453  1.00 94.75           C  
ATOM   1978  C   VAL A 251       7.145  14.758 -16.547  1.00 94.75           C  
ATOM   1979  CB  VAL A 251       8.953  13.594 -17.859  1.00 94.75           C  
ATOM   1980  O   VAL A 251       6.148  14.219 -17.031  1.00 94.75           O  
ATOM   1981  CG1 VAL A 251       9.227  14.836 -18.703  1.00 94.75           C  
ATOM   1982  CG2 VAL A 251      10.203  12.727 -17.766  1.00 94.75           C  
ATOM   1983  N   GLU A 252       7.121  15.961 -16.031  1.00 93.94           N  
ATOM   1984  CA  GLU A 252       5.918  16.797 -16.047  1.00 93.94           C  
ATOM   1985  C   GLU A 252       5.570  17.250 -17.469  1.00 93.94           C  
ATOM   1986  CB  GLU A 252       6.090  18.000 -15.133  1.00 93.94           C  
ATOM   1987  O   GLU A 252       6.445  17.312 -18.328  1.00 93.94           O  
ATOM   1988  CG  GLU A 252       6.234  17.656 -13.656  1.00 93.94           C  
ATOM   1989  CD  GLU A 252       6.379  18.875 -12.758  1.00 93.94           C  
ATOM   1990  OE1 GLU A 252       6.332  18.719 -11.516  1.00 93.94           O  
ATOM   1991  OE2 GLU A 252       6.535  19.984 -13.305  1.00 93.94           O  
ATOM   1992  N   PRO A 253       4.254  17.578 -17.562  1.00 94.38           N  
ATOM   1993  CA  PRO A 253       3.848  18.078 -18.875  1.00 94.38           C  
ATOM   1994  C   PRO A 253       4.645  19.312 -19.312  1.00 94.38           C  
ATOM   1995  CB  PRO A 253       2.369  18.438 -18.688  1.00 94.38           C  
ATOM   1996  O   PRO A 253       4.781  20.266 -18.547  1.00 94.38           O  
ATOM   1997  CG  PRO A 253       1.922  17.578 -17.547  1.00 94.38           C  
ATOM   1998  CD  PRO A 253       3.066  17.422 -16.594  1.00 94.38           C  
ATOM   1999  N   GLY A 254       5.320  19.234 -20.516  1.00 94.00           N  
ATOM   2000  CA  GLY A 254       6.074  20.359 -21.047  1.00 94.00           C  
ATOM   2001  C   GLY A 254       7.543  20.328 -20.672  1.00 94.00           C  
ATOM   2002  O   GLY A 254       8.328  21.156 -21.125  1.00 94.00           O  
ATOM   2003  N   ASP A 255       7.891  19.375 -19.766  1.00 95.19           N  
ATOM   2004  CA  ASP A 255       9.273  19.203 -19.328  1.00 95.19           C  
ATOM   2005  C   ASP A 255      10.023  18.234 -20.234  1.00 95.19           C  
ATOM   2006  CB  ASP A 255       9.320  18.719 -17.875  1.00 95.19           C  
ATOM   2007  O   ASP A 255       9.406  17.453 -20.953  1.00 95.19           O  
ATOM   2008  CG  ASP A 255      10.656  18.984 -17.203  1.00 95.19           C  
ATOM   2009  OD1 ASP A 255      11.508  19.688 -17.797  1.00 95.19           O  
ATOM   2010  OD2 ASP A 255      10.859  18.500 -16.078  1.00 95.19           O  
ATOM   2011  N   LYS A 256      11.367  18.266 -20.172  1.00 95.31           N  
ATOM   2012  CA  LYS A 256      12.227  17.469 -21.047  1.00 95.31           C  
ATOM   2013  C   LYS A 256      13.188  16.609 -20.219  1.00 95.31           C  
ATOM   2014  CB  LYS A 256      13.016  18.359 -22.000  1.00 95.31           C  
ATOM   2015  O   LYS A 256      13.727  17.062 -19.219  1.00 95.31           O  
ATOM   2016  CG  LYS A 256      13.961  17.609 -22.922  1.00 95.31           C  
ATOM   2017  CD  LYS A 256      14.664  18.547 -23.891  1.00 95.31           C  
ATOM   2018  CE  LYS A 256      15.672  19.453 -23.172  1.00 95.31           C  
ATOM   2019  NZ  LYS A 256      16.375  20.359 -24.125  1.00 95.31           N  
ATOM   2020  N   ILE A 257      13.336  15.383 -20.609  1.00 96.19           N  
ATOM   2021  CA  ILE A 257      14.352  14.531 -20.000  1.00 96.19           C  
ATOM   2022  C   ILE A 257      15.445  14.227 -21.031  1.00 96.19           C  
ATOM   2023  CB  ILE A 257      13.742  13.211 -19.469  1.00 96.19           C  
ATOM   2024  O   ILE A 257      15.148  13.914 -22.188  1.00 96.19           O  
ATOM   2025  CG1 ILE A 257      14.812  12.383 -18.750  1.00 96.19           C  
ATOM   2026  CG2 ILE A 257      13.094  12.414 -20.609  1.00 96.19           C  
ATOM   2027  CD1 ILE A 257      14.258  11.203 -17.969  1.00 96.19           C  
ATOM   2028  N   THR A 258      16.703  14.414 -20.531  1.00 96.81           N  
ATOM   2029  CA  THR A 258      17.859  14.258 -21.422  1.00 96.81           C  
ATOM   2030  C   THR A 258      18.797  13.180 -20.906  1.00 96.81           C  
ATOM   2031  CB  THR A 258      18.625  15.586 -21.578  1.00 96.81           C  
ATOM   2032  O   THR A 258      19.094  13.125 -19.719  1.00 96.81           O  
ATOM   2033  CG2 THR A 258      19.766  15.445 -22.578  1.00 96.81           C  
ATOM   2034  OG1 THR A 258      17.719  16.594 -22.047  1.00 96.81           O  
ATOM   2035  N   PHE A 259      19.250  12.352 -21.828  1.00 96.81           N  
ATOM   2036  CA  PHE A 259      20.234  11.320 -21.516  1.00 96.81           C  
ATOM   2037  C   PHE A 259      21.531  11.555 -22.281  1.00 96.81           C  
ATOM   2038  CB  PHE A 259      19.672   9.930 -21.844  1.00 96.81           C  
ATOM   2039  O   PHE A 259      21.516  11.789 -23.484  1.00 96.81           O  
ATOM   2040  CG  PHE A 259      18.438   9.570 -21.047  1.00 96.81           C  
ATOM   2041  CD1 PHE A 259      18.547   8.977 -19.797  1.00 96.81           C  
ATOM   2042  CD2 PHE A 259      17.172   9.828 -21.562  1.00 96.81           C  
ATOM   2043  CE1 PHE A 259      17.406   8.648 -19.078  1.00 96.81           C  
ATOM   2044  CE2 PHE A 259      16.031   9.492 -20.844  1.00 96.81           C  
ATOM   2045  CZ  PHE A 259      16.156   8.906 -19.594  1.00 96.81           C  
ATOM   2046  N   GLU A 260      22.609  11.539 -21.562  1.00 96.62           N  
ATOM   2047  CA  GLU A 260      23.953  11.586 -22.141  1.00 96.62           C  
ATOM   2048  C   GLU A 260      24.844  10.523 -21.516  1.00 96.62           C  
ATOM   2049  CB  GLU A 260      24.562  12.977 -21.938  1.00 96.62           C  
ATOM   2050  O   GLU A 260      24.906  10.383 -20.297  1.00 96.62           O  
ATOM   2051  CG  GLU A 260      23.844  14.086 -22.688  1.00 96.62           C  
ATOM   2052  CD  GLU A 260      24.469  15.453 -22.484  1.00 96.62           C  
ATOM   2053  OE1 GLU A 260      23.922  16.453 -23.000  1.00 96.62           O  
ATOM   2054  OE2 GLU A 260      25.516  15.523 -21.812  1.00 96.62           O  
ATOM   2055  N   ALA A 261      25.500   9.781 -22.453  1.00 96.94           N  
ATOM   2056  CA  ALA A 261      26.297   8.703 -21.875  1.00 96.94           C  
ATOM   2057  C   ALA A 261      27.453   8.320 -22.812  1.00 96.94           C  
ATOM   2058  CB  ALA A 261      25.438   7.488 -21.578  1.00 96.94           C  
ATOM   2059  O   ALA A 261      27.297   8.352 -24.031  1.00 96.94           O  
ATOM   2060  N   THR A 262      28.562   7.996 -22.250  1.00 96.00           N  
ATOM   2061  CA  THR A 262      29.703   7.473 -23.000  1.00 96.00           C  
ATOM   2062  C   THR A 262      29.844   5.969 -22.781  1.00 96.00           C  
ATOM   2063  CB  THR A 262      31.016   8.172 -22.578  1.00 96.00           C  
ATOM   2064  O   THR A 262      30.781   5.352 -23.281  1.00 96.00           O  
ATOM   2065  CG2 THR A 262      30.969   9.664 -22.906  1.00 96.00           C  
ATOM   2066  OG1 THR A 262      31.203   8.008 -21.172  1.00 96.00           O  
ATOM   2067  N   GLY A 263      28.766   5.348 -22.047  1.00 95.00           N  
ATOM   2068  CA  GLY A 263      28.656   3.918 -21.797  1.00 95.00           C  
ATOM   2069  C   GLY A 263      27.812   3.588 -20.578  1.00 95.00           C  
ATOM   2070  O   GLY A 263      27.406   4.484 -19.828  1.00 95.00           O  
ATOM   2071  N   ASN A 264      27.281   2.387 -20.391  1.00 96.19           N  
ATOM   2072  CA  ASN A 264      26.703   1.790 -19.188  1.00 96.19           C  
ATOM   2073  C   ASN A 264      25.250   2.217 -19.000  1.00 96.19           C  
ATOM   2074  CB  ASN A 264      27.531   2.152 -17.953  1.00 96.19           C  
ATOM   2075  O   ASN A 264      24.625   1.854 -18.000  1.00 96.19           O  
ATOM   2076  CG  ASN A 264      28.938   1.578 -18.000  1.00 96.19           C  
ATOM   2077  ND2 ASN A 264      29.125   0.409 -17.406  1.00 96.19           N  
ATOM   2078  OD1 ASN A 264      29.844   2.182 -18.578  1.00 96.19           O  
ATOM   2079  N   LEU A 265      24.688   3.074 -19.953  1.00 96.25           N  
ATOM   2080  CA  LEU A 265      23.297   3.504 -19.844  1.00 96.25           C  
ATOM   2081  C   LEU A 265      22.344   2.432 -20.359  1.00 96.25           C  
ATOM   2082  CB  LEU A 265      23.078   4.816 -20.594  1.00 96.25           C  
ATOM   2083  O   LEU A 265      22.547   1.918 -21.469  1.00 96.25           O  
ATOM   2084  CG  LEU A 265      21.641   5.355 -20.609  1.00 96.25           C  
ATOM   2085  CD1 LEU A 265      21.203   5.727 -19.203  1.00 96.25           C  
ATOM   2086  CD2 LEU A 265      21.531   6.559 -21.547  1.00 96.25           C  
ATOM   2087  N   VAL A 266      21.453   1.956 -19.594  1.00 96.81           N  
ATOM   2088  CA  VAL A 266      20.281   1.211 -20.031  1.00 96.81           C  
ATOM   2089  C   VAL A 266      19.141   2.178 -20.328  1.00 96.81           C  
ATOM   2090  CB  VAL A 266      19.828   0.179 -18.969  1.00 96.81           C  
ATOM   2091  O   VAL A 266      18.594   2.822 -19.438  1.00 96.81           O  
ATOM   2092  CG1 VAL A 266      18.609  -0.599 -19.453  1.00 96.81           C  
ATOM   2093  CG2 VAL A 266      20.969  -0.775 -18.641  1.00 96.81           C  
ATOM   2094  N   VAL A 267      18.828   2.287 -21.641  1.00 96.00           N  
ATOM   2095  CA  VAL A 267      17.953   3.361 -22.109  1.00 96.00           C  
ATOM   2096  C   VAL A 267      16.500   2.891 -22.109  1.00 96.00           C  
ATOM   2097  CB  VAL A 267      18.359   3.844 -23.531  1.00 96.00           C  
ATOM   2098  O   VAL A 267      16.234   1.692 -22.234  1.00 96.00           O  
ATOM   2099  CG1 VAL A 267      19.734   4.516 -23.500  1.00 96.00           C  
ATOM   2100  CG2 VAL A 267      18.359   2.676 -24.516  1.00 96.00           C  
ATOM   2101  N   PRO A 268      15.633   3.881 -21.969  1.00 96.38           N  
ATOM   2102  CA  PRO A 268      14.211   3.543 -22.047  1.00 96.38           C  
ATOM   2103  C   PRO A 268      13.734   3.256 -23.469  1.00 96.38           C  
ATOM   2104  CB  PRO A 268      13.523   4.789 -21.484  1.00 96.38           C  
ATOM   2105  O   PRO A 268      14.109   3.975 -24.406  1.00 96.38           O  
ATOM   2106  CG  PRO A 268      14.477   5.906 -21.766  1.00 96.38           C  
ATOM   2107  CD  PRO A 268      15.867   5.355 -21.750  1.00 96.38           C  
ATOM   2108  N   ARG A 269      12.984   2.203 -23.641  1.00 95.06           N  
ATOM   2109  CA  ARG A 269      12.297   1.947 -24.906  1.00 95.06           C  
ATOM   2110  C   ARG A 269      10.859   2.463 -24.859  1.00 95.06           C  
ATOM   2111  CB  ARG A 269      12.305   0.451 -25.219  1.00 95.06           C  
ATOM   2112  O   ARG A 269      10.414   3.135 -25.781  1.00 95.06           O  
ATOM   2113  CG  ARG A 269      11.602   0.098 -26.531  1.00 95.06           C  
ATOM   2114  CD  ARG A 269      11.703  -1.390 -26.828  1.00 95.06           C  
ATOM   2115  NE  ARG A 269      10.992  -1.732 -28.062  1.00 95.06           N  
ATOM   2116  NH1 ARG A 269      11.703  -3.930 -28.109  1.00 95.06           N  
ATOM   2117  NH2 ARG A 269      10.336  -3.135 -29.766  1.00 95.06           N  
ATOM   2118  CZ  ARG A 269      11.016  -2.932 -28.641  1.00 95.06           C  
ATOM   2119  N   TYR A 270      10.188   2.129 -23.766  1.00 94.81           N  
ATOM   2120  CA  TYR A 270       8.812   2.551 -23.547  1.00 94.81           C  
ATOM   2121  C   TYR A 270       8.719   3.461 -22.328  1.00 94.81           C  
ATOM   2122  CB  TYR A 270       7.898   1.333 -23.359  1.00 94.81           C  
ATOM   2123  O   TYR A 270       9.562   3.396 -21.422  1.00 94.81           O  
ATOM   2124  CG  TYR A 270       7.707   0.519 -24.609  1.00 94.81           C  
ATOM   2125  CD1 TYR A 270       6.707   0.836 -25.516  1.00 94.81           C  
ATOM   2126  CD2 TYR A 270       8.531  -0.569 -24.891  1.00 94.81           C  
ATOM   2127  CE1 TYR A 270       6.527   0.088 -26.688  1.00 94.81           C  
ATOM   2128  CE2 TYR A 270       8.359  -1.325 -26.047  1.00 94.81           C  
ATOM   2129  OH  TYR A 270       7.180  -1.733 -28.078  1.00 94.81           O  
ATOM   2130  CZ  TYR A 270       7.355  -0.989 -26.938  1.00 94.81           C  
ATOM   2131  N   ALA A 271       7.645   4.293 -22.328  1.00 95.00           N  
ATOM   2132  CA  ALA A 271       7.277   5.137 -21.188  1.00 95.00           C  
ATOM   2133  C   ALA A 271       5.781   5.043 -20.906  1.00 95.00           C  
ATOM   2134  CB  ALA A 271       7.676   6.586 -21.453  1.00 95.00           C  
ATOM   2135  O   ALA A 271       5.023   4.492 -21.703  1.00 95.00           O  
ATOM   2136  N   PHE A 272       5.402   5.613 -19.656  1.00 94.25           N  
ATOM   2137  CA  PHE A 272       4.020   5.410 -19.250  1.00 94.25           C  
ATOM   2138  C   PHE A 272       3.357   6.734 -18.891  1.00 94.25           C  
ATOM   2139  CB  PHE A 272       3.945   4.445 -18.062  1.00 94.25           C  
ATOM   2140  O   PHE A 272       3.850   7.465 -18.031  1.00 94.25           O  
ATOM   2141  CG  PHE A 272       4.660   3.141 -18.297  1.00 94.25           C  
ATOM   2142  CD1 PHE A 272       3.994   2.059 -18.859  1.00 94.25           C  
ATOM   2143  CD2 PHE A 272       5.996   2.996 -17.953  1.00 94.25           C  
ATOM   2144  CE1 PHE A 272       4.652   0.851 -19.078  1.00 94.25           C  
ATOM   2145  CE2 PHE A 272       6.660   1.791 -18.156  1.00 94.25           C  
ATOM   2146  CZ  PHE A 272       5.988   0.720 -18.719  1.00 94.25           C  
ATOM   2147  N   THR A 273       2.297   6.980 -19.672  1.00 93.75           N  
ATOM   2148  CA  THR A 273       1.461   8.094 -19.234  1.00 93.75           C  
ATOM   2149  C   THR A 273       0.561   7.684 -18.078  1.00 93.75           C  
ATOM   2150  CB  THR A 273       0.598   8.625 -20.406  1.00 93.75           C  
ATOM   2151  O   THR A 273      -0.075   6.629 -18.125  1.00 93.75           O  
ATOM   2152  CG2 THR A 273       1.468   9.156 -21.531  1.00 93.75           C  
ATOM   2153  OG1 THR A 273      -0.223   7.562 -20.906  1.00 93.75           O  
ATOM   2154  N   MET A 274       0.518   8.562 -17.016  1.00 90.69           N  
ATOM   2155  CA  MET A 274      -0.188   8.148 -15.805  1.00 90.69           C  
ATOM   2156  C   MET A 274      -1.358   9.078 -15.516  1.00 90.69           C  
ATOM   2157  CB  MET A 274       0.766   8.117 -14.609  1.00 90.69           C  
ATOM   2158  O   MET A 274      -1.242  10.297 -15.672  1.00 90.69           O  
ATOM   2159  CG  MET A 274       1.955   7.188 -14.805  1.00 90.69           C  
ATOM   2160  SD  MET A 274       3.068   7.164 -13.344  1.00 90.69           S  
ATOM   2161  CE  MET A 274       3.736   8.852 -13.422  1.00 90.69           C  
ATOM   2162  N   GLU A 275      -2.443   8.445 -15.156  1.00 87.75           N  
ATOM   2163  CA  GLU A 275      -3.594   9.172 -14.625  1.00 87.75           C  
ATOM   2164  C   GLU A 275      -3.828   8.844 -13.156  1.00 87.75           C  
ATOM   2165  CB  GLU A 275      -4.852   8.859 -15.445  1.00 87.75           C  
ATOM   2166  O   GLU A 275      -3.910   7.668 -12.781  1.00 87.75           O  
ATOM   2167  CG  GLU A 275      -4.836   9.445 -16.844  1.00 87.75           C  
ATOM   2168  CD  GLU A 275      -6.160   9.281 -17.578  1.00 87.75           C  
ATOM   2169  OE1 GLU A 275      -6.277   9.758 -18.734  1.00 87.75           O  
ATOM   2170  OE2 GLU A 275      -7.086   8.688 -16.984  1.00 87.75           O  
ATOM   2171  N   ARG A 276      -3.879   9.883 -12.391  1.00 83.25           N  
ATOM   2172  CA  ARG A 276      -4.012   9.688 -10.953  1.00 83.25           C  
ATOM   2173  C   ARG A 276      -5.477   9.727 -10.523  1.00 83.25           C  
ATOM   2174  CB  ARG A 276      -3.211  10.742 -10.180  1.00 83.25           C  
ATOM   2175  O   ARG A 276      -6.254  10.531 -11.039  1.00 83.25           O  
ATOM   2176  CG  ARG A 276      -1.710  10.664 -10.422  1.00 83.25           C  
ATOM   2177  CD  ARG A 276      -0.958  11.703  -9.594  1.00 83.25           C  
ATOM   2178  NE  ARG A 276       0.481  11.641  -9.836  1.00 83.25           N  
ATOM   2179  NH1 ARG A 276       0.906  10.156  -8.117  1.00 83.25           N  
ATOM   2180  NH2 ARG A 276       2.623  10.922  -9.430  1.00 83.25           N  
ATOM   2181  CZ  ARG A 276       1.334  10.906  -9.125  1.00 83.25           C  
ATOM   2182  N   ASN A 277      -5.887   8.773  -9.688  1.00 71.44           N  
ATOM   2183  CA  ASN A 277      -7.211   8.727  -9.078  1.00 71.44           C  
ATOM   2184  C   ASN A 277      -7.125   8.430  -7.582  1.00 71.44           C  
ATOM   2185  CB  ASN A 277      -8.086   7.680  -9.773  1.00 71.44           C  
ATOM   2186  O   ASN A 277      -6.391   7.539  -7.160  1.00 71.44           O  
ATOM   2187  CG  ASN A 277      -9.531   7.746  -9.336  1.00 71.44           C  
ATOM   2188  ND2 ASN A 277     -10.406   7.043 -10.055  1.00 71.44           N  
ATOM   2189  OD1 ASN A 277      -9.867   8.422  -8.359  1.00 71.44           O  
ATOM   2190  N   ALA A 278      -7.664   9.375  -6.707  1.00 62.94           N  
ATOM   2191  CA  ALA A 278      -7.664   9.422  -5.250  1.00 62.94           C  
ATOM   2192  C   ALA A 278      -8.344   8.188  -4.664  1.00 62.94           C  
ATOM   2193  CB  ALA A 278      -8.359  10.688  -4.754  1.00 62.94           C  
ATOM   2194  O   ALA A 278      -8.203   7.898  -3.473  1.00 62.94           O  
ATOM   2195  N   GLY A 279      -8.203   6.941  -5.309  1.00 67.38           N  
ATOM   2196  CA  GLY A 279      -8.891   5.789  -4.746  1.00 67.38           C  
ATOM   2197  C   GLY A 279      -8.266   4.465  -5.152  1.00 67.38           C  
ATOM   2198  O   GLY A 279      -8.828   3.402  -4.891  1.00 67.38           O  
ATOM   2199  N   SER A 280      -7.031   4.551  -5.863  1.00 77.31           N  
ATOM   2200  CA  SER A 280      -6.285   3.354  -6.230  1.00 77.31           C  
ATOM   2201  C   SER A 280      -5.199   3.045  -5.203  1.00 77.31           C  
ATOM   2202  CB  SER A 280      -5.656   3.518  -7.613  1.00 77.31           C  
ATOM   2203  O   SER A 280      -4.801   3.920  -4.434  1.00 77.31           O  
ATOM   2204  OG  SER A 280      -4.969   2.338  -7.996  1.00 77.31           O  
ATOM   2205  N   GLY A 281      -4.832   1.885  -4.980  1.00 86.56           N  
ATOM   2206  CA  GLY A 281      -3.814   1.467  -4.031  1.00 86.56           C  
ATOM   2207  C   GLY A 281      -3.205   0.118  -4.367  1.00 86.56           C  
ATOM   2208  O   GLY A 281      -3.580  -0.509  -5.359  1.00 86.56           O  
ATOM   2209  N   ILE A 282      -2.172  -0.221  -3.615  1.00 88.62           N  
ATOM   2210  CA  ILE A 282      -1.502  -1.507  -3.777  1.00 88.62           C  
ATOM   2211  C   ILE A 282      -1.811  -2.404  -2.580  1.00 88.62           C  
ATOM   2212  CB  ILE A 282       0.025  -1.331  -3.936  1.00 88.62           C  
ATOM   2213  O   ILE A 282      -1.662  -1.987  -1.429  1.00 88.62           O  
ATOM   2214  CG1 ILE A 282       0.337  -0.440  -5.145  1.00 88.62           C  
ATOM   2215  CG2 ILE A 282       0.714  -2.693  -4.066  1.00 88.62           C  
ATOM   2216  CD1 ILE A 282       1.796  -0.019  -5.242  1.00 88.62           C  
ATOM   2217  N   ILE A 283      -2.330  -3.637  -2.854  1.00 90.81           N  
ATOM   2218  CA  ILE A 283      -2.572  -4.582  -1.771  1.00 90.81           C  
ATOM   2219  C   ILE A 283      -1.741  -5.844  -1.992  1.00 90.81           C  
ATOM   2220  CB  ILE A 283      -4.070  -4.941  -1.657  1.00 90.81           C  
ATOM   2221  O   ILE A 283      -1.560  -6.285  -3.131  1.00 90.81           O  
ATOM   2222  CG1 ILE A 283      -4.691  -5.094  -3.051  1.00 90.81           C  
ATOM   2223  CG2 ILE A 283      -4.820  -3.883  -0.840  1.00 90.81           C  
ATOM   2224  CD1 ILE A 283      -6.125  -5.598  -3.039  1.00 90.81           C  
ATOM   2225  N   ILE A 284      -1.254  -6.320  -0.943  1.00 91.12           N  
ATOM   2226  CA  ILE A 284      -0.588  -7.617  -0.966  1.00 91.12           C  
ATOM   2227  C   ILE A 284      -1.561  -8.703  -0.514  1.00 91.12           C  
ATOM   2228  CB  ILE A 284       0.674  -7.621  -0.074  1.00 91.12           C  
ATOM   2229  O   ILE A 284      -1.992  -8.719   0.641  1.00 91.12           O  
ATOM   2230  CG1 ILE A 284       1.657  -6.539  -0.535  1.00 91.12           C  
ATOM   2231  CG2 ILE A 284       1.336  -9.000  -0.081  1.00 91.12           C  
ATOM   2232  CD1 ILE A 284       2.848  -6.348   0.396  1.00 91.12           C  
ATOM   2233  N   SER A 285      -1.930  -9.562  -1.492  1.00 91.88           N  
ATOM   2234  CA  SER A 285      -2.938 -10.570  -1.170  1.00 91.88           C  
ATOM   2235  C   SER A 285      -2.797 -11.797  -2.061  1.00 91.88           C  
ATOM   2236  CB  SER A 285      -4.344  -9.984  -1.314  1.00 91.88           C  
ATOM   2237  O   SER A 285      -2.531 -11.680  -3.258  1.00 91.88           O  
ATOM   2238  OG  SER A 285      -5.328 -10.961  -1.032  1.00 91.88           O  
ATOM   2239  N   ASP A 286      -2.996 -12.961  -1.436  1.00 91.06           N  
ATOM   2240  CA  ASP A 286      -2.986 -14.219  -2.178  1.00 91.06           C  
ATOM   2241  C   ASP A 286      -4.406 -14.672  -2.508  1.00 91.06           C  
ATOM   2242  CB  ASP A 286      -2.258 -15.305  -1.387  1.00 91.06           C  
ATOM   2243  O   ASP A 286      -4.605 -15.766  -3.039  1.00 91.06           O  
ATOM   2244  CG  ASP A 286      -0.772 -15.031  -1.229  1.00 91.06           C  
ATOM   2245  OD1 ASP A 286      -0.120 -14.617  -2.213  1.00 91.06           O  
ATOM   2246  OD2 ASP A 286      -0.249 -15.227  -0.111  1.00 91.06           O  
ATOM   2247  N   THR A 287      -5.293 -13.859  -2.209  1.00 91.25           N  
ATOM   2248  CA  THR A 287      -6.707 -14.133  -2.451  1.00 91.25           C  
ATOM   2249  C   THR A 287      -7.023 -14.062  -3.941  1.00 91.25           C  
ATOM   2250  CB  THR A 287      -7.605 -13.141  -1.687  1.00 91.25           C  
ATOM   2251  O   THR A 287      -6.527 -13.180  -4.648  1.00 91.25           O  
ATOM   2252  CG2 THR A 287      -9.078 -13.516  -1.820  1.00 91.25           C  
ATOM   2253  OG1 THR A 287      -7.242 -13.148  -0.300  1.00 91.25           O  
ATOM   2254  N   PRO A 288      -7.875 -14.961  -4.445  1.00 89.25           N  
ATOM   2255  CA  PRO A 288      -8.203 -14.961  -5.875  1.00 89.25           C  
ATOM   2256  C   PRO A 288      -9.141 -13.828  -6.266  1.00 89.25           C  
ATOM   2257  CB  PRO A 288      -8.875 -16.328  -6.082  1.00 89.25           C  
ATOM   2258  O   PRO A 288      -9.930 -13.359  -5.438  1.00 89.25           O  
ATOM   2259  CG  PRO A 288      -9.438 -16.688  -4.742  1.00 89.25           C  
ATOM   2260  CD  PRO A 288      -8.555 -16.078  -3.684  1.00 89.25           C  
ATOM   2261  N   VAL A 289      -8.969 -13.406  -7.562  1.00 91.50           N  
ATOM   2262  CA  VAL A 289      -9.820 -12.359  -8.125  1.00 91.50           C  
ATOM   2263  C   VAL A 289     -11.133 -12.977  -8.617  1.00 91.50           C  
ATOM   2264  CB  VAL A 289      -9.117 -11.617  -9.281  1.00 91.50           C  
ATOM   2265  O   VAL A 289     -11.125 -13.969  -9.336  1.00 91.50           O  
ATOM   2266  CG1 VAL A 289     -10.031 -10.547  -9.867  1.00 91.50           C  
ATOM   2267  CG2 VAL A 289      -7.809 -10.992  -8.797  1.00 91.50           C  
ATOM   2268  N   HIS A 290     -12.281 -12.445  -8.195  1.00 92.56           N  
ATOM   2269  CA  HIS A 290     -13.602 -12.922  -8.602  1.00 92.56           C  
ATOM   2270  C   HIS A 290     -14.406 -11.812  -9.266  1.00 92.56           C  
ATOM   2271  CB  HIS A 290     -14.359 -13.477  -7.398  1.00 92.56           C  
ATOM   2272  O   HIS A 290     -14.070 -10.633  -9.125  1.00 92.56           O  
ATOM   2273  CG  HIS A 290     -13.766 -14.727  -6.836  1.00 92.56           C  
ATOM   2274  CD2 HIS A 290     -12.805 -14.914  -5.902  1.00 92.56           C  
ATOM   2275  ND1 HIS A 290     -14.156 -15.984  -7.238  1.00 92.56           N  
ATOM   2276  CE1 HIS A 290     -13.461 -16.891  -6.574  1.00 92.56           C  
ATOM   2277  NE2 HIS A 290     -12.633 -16.266  -5.758  1.00 92.56           N  
ATOM   2278  N   ASP A 291     -15.375 -12.250 -10.117  1.00 91.19           N  
ATOM   2279  CA  ASP A 291     -16.266 -11.305 -10.797  1.00 91.19           C  
ATOM   2280  C   ASP A 291     -17.328 -10.766  -9.844  1.00 91.19           C  
ATOM   2281  CB  ASP A 291     -16.922 -11.969 -12.008  1.00 91.19           C  
ATOM   2282  O   ASP A 291     -18.406 -11.344  -9.727  1.00 91.19           O  
ATOM   2283  CG  ASP A 291     -17.688 -10.984 -12.875  1.00 91.19           C  
ATOM   2284  OD1 ASP A 291     -17.500  -9.766 -12.719  1.00 91.19           O  
ATOM   2285  OD2 ASP A 291     -18.484 -11.445 -13.727  1.00 91.19           O  
ATOM   2286  N   CYS A 292     -16.984  -9.906  -8.953  1.00 93.25           N  
ATOM   2287  CA  CYS A 292     -17.859  -9.250  -7.984  1.00 93.25           C  
ATOM   2288  C   CYS A 292     -17.516  -7.770  -7.863  1.00 93.25           C  
ATOM   2289  CB  CYS A 292     -17.734  -9.922  -6.613  1.00 93.25           C  
ATOM   2290  O   CYS A 292     -16.422  -7.348  -8.234  1.00 93.25           O  
ATOM   2291  SG  CYS A 292     -16.078  -9.859  -5.914  1.00 93.25           S  
ATOM   2292  N   ASN A 293     -18.516  -6.988  -7.469  1.00 93.00           N  
ATOM   2293  CA  ASN A 293     -18.359  -5.547  -7.312  1.00 93.00           C  
ATOM   2294  C   ASN A 293     -18.469  -5.129  -5.848  1.00 93.00           C  
ATOM   2295  CB  ASN A 293     -19.406  -4.801  -8.148  1.00 93.00           C  
ATOM   2296  O   ASN A 293     -19.328  -5.617  -5.117  1.00 93.00           O  
ATOM   2297  CG  ASN A 293     -19.016  -3.355  -8.406  1.00 93.00           C  
ATOM   2298  ND2 ASN A 293     -19.922  -2.609  -9.039  1.00 93.00           N  
ATOM   2299  OD1 ASN A 293     -17.938  -2.914  -8.031  1.00 93.00           O  
ATOM   2300  N   THR A 294     -17.531  -4.168  -5.484  1.00 92.31           N  
ATOM   2301  CA  THR A 294     -17.547  -3.711  -4.102  1.00 92.31           C  
ATOM   2302  C   THR A 294     -17.109  -2.252  -4.004  1.00 92.31           C  
ATOM   2303  CB  THR A 294     -16.641  -4.582  -3.211  1.00 92.31           C  
ATOM   2304  O   THR A 294     -16.469  -1.729  -4.922  1.00 92.31           O  
ATOM   2305  CG2 THR A 294     -15.180  -4.422  -3.596  1.00 92.31           C  
ATOM   2306  OG1 THR A 294     -16.812  -4.199  -1.842  1.00 92.31           O  
ATOM   2307  N   THR A 295     -17.500  -1.627  -2.896  1.00 91.12           N  
ATOM   2308  CA  THR A 295     -17.078  -0.252  -2.646  1.00 91.12           C  
ATOM   2309  C   THR A 295     -15.914  -0.211  -1.665  1.00 91.12           C  
ATOM   2310  CB  THR A 295     -18.250   0.595  -2.098  1.00 91.12           C  
ATOM   2311  O   THR A 295     -15.258   0.823  -1.512  1.00 91.12           O  
ATOM   2312  CG2 THR A 295     -19.375   0.692  -3.113  1.00 91.12           C  
ATOM   2313  OG1 THR A 295     -18.750  -0.009  -0.897  1.00 91.12           O  
ATOM   2314  N   CYS A 296     -15.695  -1.362  -1.018  1.00 91.88           N  
ATOM   2315  CA  CYS A 296     -14.633  -1.480  -0.026  1.00 91.88           C  
ATOM   2316  C   CYS A 296     -13.875  -2.793  -0.193  1.00 91.88           C  
ATOM   2317  CB  CYS A 296     -15.203  -1.389   1.388  1.00 91.88           C  
ATOM   2318  O   CYS A 296     -14.453  -3.871  -0.061  1.00 91.88           O  
ATOM   2319  SG  CYS A 296     -13.961  -1.546   2.689  1.00 91.88           S  
ATOM   2320  N   GLN A 297     -12.531  -2.615  -0.342  1.00 93.56           N  
ATOM   2321  CA  GLN A 297     -11.680  -3.781  -0.576  1.00 93.56           C  
ATOM   2322  C   GLN A 297     -10.523  -3.826   0.412  1.00 93.56           C  
ATOM   2323  CB  GLN A 297     -11.156  -3.781  -2.010  1.00 93.56           C  
ATOM   2324  O   GLN A 297      -9.852  -2.814   0.639  1.00 93.56           O  
ATOM   2325  CG  GLN A 297     -10.359  -5.031  -2.373  1.00 93.56           C  
ATOM   2326  CD  GLN A 297     -11.219  -6.281  -2.416  1.00 93.56           C  
ATOM   2327  NE2 GLN A 297     -10.734  -7.352  -1.795  1.00 93.56           N  
ATOM   2328  OE1 GLN A 297     -12.305  -6.281  -3.004  1.00 93.56           O  
ATOM   2329  N   THR A 298     -10.312  -5.090   0.966  1.00 93.50           N  
ATOM   2330  CA  THR A 298      -9.164  -5.363   1.813  1.00 93.50           C  
ATOM   2331  C   THR A 298      -8.359  -6.543   1.271  1.00 93.50           C  
ATOM   2332  CB  THR A 298      -9.586  -5.652   3.264  1.00 93.50           C  
ATOM   2333  O   THR A 298      -8.828  -7.270   0.392  1.00 93.50           O  
ATOM   2334  CG2 THR A 298     -10.586  -4.613   3.762  1.00 93.50           C  
ATOM   2335  OG1 THR A 298     -10.195  -6.949   3.328  1.00 93.50           O  
ATOM   2336  N   PRO A 299      -7.082  -6.648   1.803  1.00 92.25           N  
ATOM   2337  CA  PRO A 299      -6.293  -7.797   1.360  1.00 92.25           C  
ATOM   2338  C   PRO A 299      -6.973  -9.133   1.673  1.00 92.25           C  
ATOM   2339  CB  PRO A 299      -4.988  -7.652   2.145  1.00 92.25           C  
ATOM   2340  O   PRO A 299      -6.707 -10.133   1.005  1.00 92.25           O  
ATOM   2341  CG  PRO A 299      -4.855  -6.184   2.395  1.00 92.25           C  
ATOM   2342  CD  PRO A 299      -6.223  -5.617   2.648  1.00 92.25           C  
ATOM   2343  N   GLU A 300      -7.840  -9.125   2.652  1.00 93.06           N  
ATOM   2344  CA  GLU A 300      -8.508 -10.344   3.098  1.00 93.06           C  
ATOM   2345  C   GLU A 300      -9.805 -10.578   2.330  1.00 93.06           C  
ATOM   2346  CB  GLU A 300      -8.789 -10.289   4.602  1.00 93.06           C  
ATOM   2347  O   GLU A 300     -10.305 -11.703   2.266  1.00 93.06           O  
ATOM   2348  CG  GLU A 300      -7.531 -10.203   5.457  1.00 93.06           C  
ATOM   2349  CD  GLU A 300      -6.754 -11.508   5.516  1.00 93.06           C  
ATOM   2350  OE1 GLU A 300      -5.598 -11.508   5.992  1.00 93.06           O  
ATOM   2351  OE2 GLU A 300      -7.309 -12.547   5.074  1.00 93.06           O  
ATOM   2352  N   GLY A 301     -10.328  -9.555   1.681  1.00 93.19           N  
ATOM   2353  CA  GLY A 301     -11.570  -9.664   0.931  1.00 93.19           C  
ATOM   2354  C   GLY A 301     -12.445  -8.422   1.037  1.00 93.19           C  
ATOM   2355  O   GLY A 301     -12.164  -7.527   1.838  1.00 93.19           O  
ATOM   2356  N   ALA A 302     -13.516  -8.398   0.193  1.00 93.31           N  
ATOM   2357  CA  ALA A 302     -14.398  -7.234   0.137  1.00 93.31           C  
ATOM   2358  C   ALA A 302     -15.312  -7.180   1.356  1.00 93.31           C  
ATOM   2359  CB  ALA A 302     -15.227  -7.254  -1.146  1.00 93.31           C  
ATOM   2360  O   ALA A 302     -15.734  -8.219   1.866  1.00 93.31           O  
ATOM   2361  N   ILE A 303     -15.516  -5.961   1.848  1.00 92.81           N  
ATOM   2362  CA  ILE A 303     -16.375  -5.715   2.996  1.00 92.81           C  
ATOM   2363  C   ILE A 303     -17.672  -5.043   2.531  1.00 92.81           C  
ATOM   2364  CB  ILE A 303     -15.680  -4.844   4.059  1.00 92.81           C  
ATOM   2365  O   ILE A 303     -17.641  -4.027   1.835  1.00 92.81           O  
ATOM   2366  CG1 ILE A 303     -14.391  -5.527   4.543  1.00 92.81           C  
ATOM   2367  CG2 ILE A 303     -16.625  -4.562   5.234  1.00 92.81           C  
ATOM   2368  CD1 ILE A 303     -13.523  -4.652   5.441  1.00 92.81           C  
ATOM   2369  N   ASN A 304     -18.766  -5.660   2.826  1.00 90.50           N  
ATOM   2370  CA  ASN A 304     -20.078  -5.074   2.604  1.00 90.50           C  
ATOM   2371  C   ASN A 304     -20.812  -4.840   3.920  1.00 90.50           C  
ATOM   2372  CB  ASN A 304     -20.922  -5.965   1.682  1.00 90.50           C  
ATOM   2373  O   ASN A 304     -21.391  -5.770   4.492  1.00 90.50           O  
ATOM   2374  CG  ASN A 304     -22.172  -5.277   1.179  1.00 90.50           C  
ATOM   2375  ND2 ASN A 304     -22.969  -5.992   0.390  1.00 90.50           N  
ATOM   2376  OD1 ASN A 304     -22.422  -4.113   1.495  1.00 90.50           O  
ATOM   2377  N   THR A 305     -20.641  -3.557   4.398  1.00 87.75           N  
ATOM   2378  CA  THR A 305     -21.219  -3.314   5.711  1.00 87.75           C  
ATOM   2379  C   THR A 305     -21.688  -1.866   5.836  1.00 87.75           C  
ATOM   2380  CB  THR A 305     -20.219  -3.639   6.840  1.00 87.75           C  
ATOM   2381  O   THR A 305     -21.172  -0.983   5.145  1.00 87.75           O  
ATOM   2382  CG2 THR A 305     -18.984  -2.766   6.738  1.00 87.75           C  
ATOM   2383  OG1 THR A 305     -20.859  -3.408   8.102  1.00 87.75           O  
ATOM   2384  N   SER A 306     -22.734  -1.693   6.660  1.00 86.25           N  
ATOM   2385  CA  SER A 306     -23.203  -0.345   6.977  1.00 86.25           C  
ATOM   2386  C   SER A 306     -22.609   0.147   8.289  1.00 86.25           C  
ATOM   2387  CB  SER A 306     -24.734  -0.304   7.047  1.00 86.25           C  
ATOM   2388  O   SER A 306     -22.922   1.247   8.750  1.00 86.25           O  
ATOM   2389  OG  SER A 306     -25.203  -1.182   8.047  1.00 86.25           O  
ATOM   2390  N   LEU A 307     -21.750  -0.729   8.867  1.00 88.88           N  
ATOM   2391  CA  LEU A 307     -21.141  -0.378  10.141  1.00 88.88           C  
ATOM   2392  C   LEU A 307     -20.000   0.620   9.945  1.00 88.88           C  
ATOM   2393  CB  LEU A 307     -20.609  -1.632  10.844  1.00 88.88           C  
ATOM   2394  O   LEU A 307     -19.359   0.622   8.898  1.00 88.88           O  
ATOM   2395  CG  LEU A 307     -21.656  -2.672  11.250  1.00 88.88           C  
ATOM   2396  CD1 LEU A 307     -20.984  -3.934  11.766  1.00 88.88           C  
ATOM   2397  CD2 LEU A 307     -22.609  -2.100  12.297  1.00 88.88           C  
ATOM   2398  N   PRO A 308     -19.797   1.394  10.906  1.00 83.94           N  
ATOM   2399  CA  PRO A 308     -18.859   2.514  10.789  1.00 83.94           C  
ATOM   2400  C   PRO A 308     -17.406   2.086  10.953  1.00 83.94           C  
ATOM   2401  CB  PRO A 308     -19.297   3.447  11.930  1.00 83.94           C  
ATOM   2402  O   PRO A 308     -16.500   2.781  10.492  1.00 83.94           O  
ATOM   2403  CG  PRO A 308     -19.953   2.553  12.930  1.00 83.94           C  
ATOM   2404  CD  PRO A 308     -20.641   1.438  12.188  1.00 83.94           C  
ATOM   2405  N   PHE A 309     -17.188   0.847  11.625  1.00 90.50           N  
ATOM   2406  CA  PHE A 309     -15.820   0.396  11.859  1.00 90.50           C  
ATOM   2407  C   PHE A 309     -15.633  -1.038  11.383  1.00 90.50           C  
ATOM   2408  CB  PHE A 309     -15.469   0.504  13.344  1.00 90.50           C  
ATOM   2409  O   PHE A 309     -16.609  -1.794  11.273  1.00 90.50           O  
ATOM   2410  CG  PHE A 309     -15.672   1.880  13.922  1.00 90.50           C  
ATOM   2411  CD1 PHE A 309     -14.820   2.926  13.578  1.00 90.50           C  
ATOM   2412  CD2 PHE A 309     -16.719   2.129  14.805  1.00 90.50           C  
ATOM   2413  CE1 PHE A 309     -15.016   4.199  14.109  1.00 90.50           C  
ATOM   2414  CE2 PHE A 309     -16.906   3.398  15.336  1.00 90.50           C  
ATOM   2415  CZ  PHE A 309     -16.062   4.434  14.992  1.00 90.50           C  
ATOM   2416  N   GLN A 310     -14.375  -1.358  11.062  1.00 92.94           N  
ATOM   2417  CA  GLN A 310     -13.992  -2.723  10.711  1.00 92.94           C  
ATOM   2418  C   GLN A 310     -12.688  -3.119  11.398  1.00 92.94           C  
ATOM   2419  CB  GLN A 310     -13.859  -2.871   9.195  1.00 92.94           C  
ATOM   2420  O   GLN A 310     -11.875  -2.258  11.750  1.00 92.94           O  
ATOM   2421  CG  GLN A 310     -12.719  -2.066   8.602  1.00 92.94           C  
ATOM   2422  CD  GLN A 310     -11.406  -2.832   8.578  1.00 92.94           C  
ATOM   2423  NE2 GLN A 310     -10.297  -2.105   8.484  1.00 92.94           N  
ATOM   2424  OE1 GLN A 310     -11.391  -4.062   8.648  1.00 92.94           O  
ATOM   2425  N   ASN A 311     -12.602  -4.465  11.680  1.00 92.50           N  
ATOM   2426  CA  ASN A 311     -11.383  -4.996  12.281  1.00 92.50           C  
ATOM   2427  C   ASN A 311     -10.742  -6.066  11.406  1.00 92.50           C  
ATOM   2428  CB  ASN A 311     -11.672  -5.555  13.680  1.00 92.50           C  
ATOM   2429  O   ASN A 311     -10.055  -6.957  11.914  1.00 92.50           O  
ATOM   2430  CG  ASN A 311     -12.516  -6.812  13.641  1.00 92.50           C  
ATOM   2431  ND2 ASN A 311     -12.562  -7.527  14.758  1.00 92.50           N  
ATOM   2432  OD1 ASN A 311     -13.117  -7.137  12.617  1.00 92.50           O  
ATOM   2433  N   ILE A 312     -10.914  -6.039  10.188  1.00 91.12           N  
ATOM   2434  CA  ILE A 312     -10.453  -7.016   9.211  1.00 91.12           C  
ATOM   2435  C   ILE A 312      -9.016  -6.699   8.797  1.00 91.12           C  
ATOM   2436  CB  ILE A 312     -11.375  -7.043   7.965  1.00 91.12           C  
ATOM   2437  O   ILE A 312      -8.133  -7.551   8.898  1.00 91.12           O  
ATOM   2438  CG1 ILE A 312     -12.797  -7.449   8.367  1.00 91.12           C  
ATOM   2439  CG2 ILE A 312     -10.812  -7.988   6.898  1.00 91.12           C  
ATOM   2440  CD1 ILE A 312     -13.836  -7.230   7.273  1.00 91.12           C  
ATOM   2441  N   HIS A 313      -8.758  -5.488   8.219  1.00 90.06           N  
ATOM   2442  CA  HIS A 313      -7.402  -5.121   7.828  1.00 90.06           C  
ATOM   2443  C   HIS A 313      -7.215  -3.605   7.852  1.00 90.06           C  
ATOM   2444  CB  HIS A 313      -7.086  -5.668   6.434  1.00 90.06           C  
ATOM   2445  O   HIS A 313      -8.109  -2.857   7.457  1.00 90.06           O  
ATOM   2446  CG  HIS A 313      -5.621  -5.707   6.125  1.00 90.06           C  
ATOM   2447  CD2 HIS A 313      -4.738  -6.730   6.133  1.00 90.06           C  
ATOM   2448  ND1 HIS A 313      -4.906  -4.586   5.758  1.00 90.06           N  
ATOM   2449  CE1 HIS A 313      -3.646  -4.922   5.551  1.00 90.06           C  
ATOM   2450  NE2 HIS A 313      -3.516  -6.219   5.773  1.00 90.06           N  
ATOM   2451  N   PRO A 314      -6.059  -3.129   8.297  1.00 86.25           N  
ATOM   2452  CA  PRO A 314      -5.781  -1.692   8.367  1.00 86.25           C  
ATOM   2453  C   PRO A 314      -5.625  -1.058   6.984  1.00 86.25           C  
ATOM   2454  CB  PRO A 314      -4.469  -1.623   9.148  1.00 86.25           C  
ATOM   2455  O   PRO A 314      -5.840   0.147   6.828  1.00 86.25           O  
ATOM   2456  CG  PRO A 314      -3.885  -2.994   9.039  1.00 86.25           C  
ATOM   2457  CD  PRO A 314      -5.008  -3.979   8.883  1.00 86.25           C  
ATOM   2458  N   ILE A 315      -5.203  -1.876   6.020  1.00 86.25           N  
ATOM   2459  CA  ILE A 315      -5.059  -1.375   4.656  1.00 86.25           C  
ATOM   2460  C   ILE A 315      -6.344  -1.636   3.871  1.00 86.25           C  
ATOM   2461  CB  ILE A 315      -3.852  -2.023   3.939  1.00 86.25           C  
ATOM   2462  O   ILE A 315      -6.730  -2.789   3.670  1.00 86.25           O  
ATOM   2463  CG1 ILE A 315      -2.557  -1.734   4.707  1.00 86.25           C  
ATOM   2464  CG2 ILE A 315      -3.754  -1.532   2.492  1.00 86.25           C  
ATOM   2465  CD1 ILE A 315      -1.336  -2.457   4.156  1.00 86.25           C  
ATOM   2466  N   THR A 316      -7.023  -0.514   3.463  1.00 88.31           N  
ATOM   2467  CA  THR A 316      -8.281  -0.634   2.744  1.00 88.31           C  
ATOM   2468  C   THR A 316      -8.289   0.252   1.502  1.00 88.31           C  
ATOM   2469  CB  THR A 316      -9.477  -0.262   3.645  1.00 88.31           C  
ATOM   2470  O   THR A 316      -7.602   1.277   1.463  1.00 88.31           O  
ATOM   2471  CG2 THR A 316      -9.531  -1.149   4.883  1.00 88.31           C  
ATOM   2472  OG1 THR A 316      -9.352   1.105   4.055  1.00 88.31           O  
ATOM   2473  N   ILE A 317      -8.953  -0.142   0.449  1.00 87.31           N  
ATOM   2474  CA  ILE A 317      -9.086   0.636  -0.777  1.00 87.31           C  
ATOM   2475  C   ILE A 317     -10.562   0.854  -1.091  1.00 87.31           C  
ATOM   2476  CB  ILE A 317      -8.383  -0.057  -1.966  1.00 87.31           C  
ATOM   2477  O   ILE A 317     -11.352  -0.095  -1.093  1.00 87.31           O  
ATOM   2478  CG1 ILE A 317      -6.902  -0.287  -1.649  1.00 87.31           C  
ATOM   2479  CG2 ILE A 317      -8.547   0.767  -3.246  1.00 87.31           C  
ATOM   2480  CD1 ILE A 317      -6.172  -1.130  -2.686  1.00 87.31           C  
ATOM   2481  N   GLY A 318     -10.977   2.113  -1.331  1.00 86.69           N  
ATOM   2482  CA  GLY A 318     -12.367   2.443  -1.591  1.00 86.69           C  
ATOM   2483  C   GLY A 318     -13.078   3.027  -0.385  1.00 86.69           C  
ATOM   2484  O   GLY A 318     -12.438   3.574   0.515  1.00 86.69           O  
ATOM   2485  N   LYS A 319     -14.367   2.967  -0.348  1.00 87.94           N  
ATOM   2486  CA  LYS A 319     -15.188   3.471   0.753  1.00 87.94           C  
ATOM   2487  C   LYS A 319     -15.352   2.414   1.843  1.00 87.94           C  
ATOM   2488  CB  LYS A 319     -16.562   3.916   0.244  1.00 87.94           C  
ATOM   2489  O   LYS A 319     -16.344   1.676   1.854  1.00 87.94           O  
ATOM   2490  CG  LYS A 319     -16.516   5.121  -0.687  1.00 87.94           C  
ATOM   2491  CD  LYS A 319     -17.906   5.570  -1.088  1.00 87.94           C  
ATOM   2492  CE  LYS A 319     -17.859   6.758  -2.041  1.00 87.94           C  
ATOM   2493  NZ  LYS A 319     -19.234   7.168  -2.482  1.00 87.94           N  
ATOM   2494  N   CYS A 320     -14.289   2.303   2.721  1.00 89.25           N  
ATOM   2495  CA  CYS A 320     -14.281   1.278   3.760  1.00 89.25           C  
ATOM   2496  C   CYS A 320     -14.445   1.900   5.141  1.00 89.25           C  
ATOM   2497  CB  CYS A 320     -12.984   0.470   3.703  1.00 89.25           C  
ATOM   2498  O   CYS A 320     -13.984   3.018   5.383  1.00 89.25           O  
ATOM   2499  SG  CYS A 320     -12.703  -0.344   2.115  1.00 89.25           S  
ATOM   2500  N   PRO A 321     -15.258   1.137   6.012  1.00 88.38           N  
ATOM   2501  CA  PRO A 321     -15.273   1.568   7.410  1.00 88.38           C  
ATOM   2502  C   PRO A 321     -13.875   1.646   8.023  1.00 88.38           C  
ATOM   2503  CB  PRO A 321     -16.109   0.490   8.102  1.00 88.38           C  
ATOM   2504  O   PRO A 321     -12.969   0.943   7.582  1.00 88.38           O  
ATOM   2505  CG  PRO A 321     -16.875  -0.169   6.992  1.00 88.38           C  
ATOM   2506  CD  PRO A 321     -16.062  -0.058   5.730  1.00 88.38           C  
ATOM   2507  N   LYS A 322     -13.672   2.516   8.961  1.00 85.69           N  
ATOM   2508  CA  LYS A 322     -12.359   2.752   9.547  1.00 85.69           C  
ATOM   2509  C   LYS A 322     -11.906   1.554  10.375  1.00 85.69           C  
ATOM   2510  CB  LYS A 322     -12.375   4.012  10.414  1.00 85.69           C  
ATOM   2511  O   LYS A 322     -12.695   0.965  11.109  1.00 85.69           O  
ATOM   2512  CG  LYS A 322     -12.383   5.309   9.617  1.00 85.69           C  
ATOM   2513  CD  LYS A 322     -11.117   5.461   8.781  1.00 85.69           C  
ATOM   2514  CE  LYS A 322     -11.125   6.762   7.992  1.00 85.69           C  
ATOM   2515  NZ  LYS A 322      -9.930   6.875   7.105  1.00 85.69           N  
ATOM   2516  N   TYR A 323     -10.641   1.300  10.227  1.00 88.00           N  
ATOM   2517  CA  TYR A 323     -10.055   0.169  10.938  1.00 88.00           C  
ATOM   2518  C   TYR A 323      -9.820   0.508  12.406  1.00 88.00           C  
ATOM   2519  CB  TYR A 323      -8.734  -0.250  10.281  1.00 88.00           C  
ATOM   2520  O   TYR A 323      -9.312   1.583  12.727  1.00 88.00           O  
ATOM   2521  CG  TYR A 323      -8.016  -1.360  11.016  1.00 88.00           C  
ATOM   2522  CD1 TYR A 323      -7.000  -1.080  11.922  1.00 88.00           C  
ATOM   2523  CD2 TYR A 323      -8.359  -2.691  10.797  1.00 88.00           C  
ATOM   2524  CE1 TYR A 323      -6.336  -2.100  12.594  1.00 88.00           C  
ATOM   2525  CE2 TYR A 323      -7.707  -3.719  11.469  1.00 88.00           C  
ATOM   2526  OH  TYR A 323      -6.047  -4.430  13.031  1.00 88.00           O  
ATOM   2527  CZ  TYR A 323      -6.699  -3.414  12.367  1.00 88.00           C  
ATOM   2528  N   VAL A 324     -10.219  -0.368  13.289  1.00 88.88           N  
ATOM   2529  CA  VAL A 324      -9.984  -0.280  14.727  1.00 88.88           C  
ATOM   2530  C   VAL A 324      -9.367  -1.581  15.234  1.00 88.88           C  
ATOM   2531  CB  VAL A 324     -11.297   0.023  15.492  1.00 88.88           C  
ATOM   2532  O   VAL A 324      -9.875  -2.668  14.945  1.00 88.88           O  
ATOM   2533  CG1 VAL A 324     -11.031   0.080  17.000  1.00 88.88           C  
ATOM   2534  CG2 VAL A 324     -11.906   1.333  15.008  1.00 88.88           C  
ATOM   2535  N   LYS A 325      -8.234  -1.429  15.852  1.00 87.06           N  
ATOM   2536  CA  LYS A 325      -7.512  -2.584  16.375  1.00 87.06           C  
ATOM   2537  C   LYS A 325      -8.164  -3.111  17.641  1.00 87.06           C  
ATOM   2538  CB  LYS A 325      -6.051  -2.225  16.641  1.00 87.06           C  
ATOM   2539  O   LYS A 325      -7.594  -3.010  18.734  1.00 87.06           O  
ATOM   2540  CG  LYS A 325      -5.148  -3.428  16.875  1.00 87.06           C  
ATOM   2541  CD  LYS A 325      -3.689  -3.014  17.031  1.00 87.06           C  
ATOM   2542  CE  LYS A 325      -2.779  -4.223  17.203  1.00 87.06           C  
ATOM   2543  NZ  LYS A 325      -1.351  -3.820  17.359  1.00 87.06           N  
ATOM   2544  N   SER A 326      -9.477  -3.354  17.625  1.00 86.06           N  
ATOM   2545  CA  SER A 326     -10.289  -3.893  18.719  1.00 86.06           C  
ATOM   2546  C   SER A 326     -11.102  -5.098  18.250  1.00 86.06           C  
ATOM   2547  CB  SER A 326     -11.227  -2.818  19.266  1.00 86.06           C  
ATOM   2548  O   SER A 326     -11.430  -5.215  17.062  1.00 86.06           O  
ATOM   2549  OG  SER A 326     -10.492  -1.812  19.938  1.00 86.06           O  
ATOM   2550  N   THR A 327     -11.273  -6.016  19.188  1.00 83.88           N  
ATOM   2551  CA  THR A 327     -12.008  -7.234  18.875  1.00 83.88           C  
ATOM   2552  C   THR A 327     -13.508  -7.023  19.047  1.00 83.88           C  
ATOM   2553  CB  THR A 327     -11.555  -8.406  19.766  1.00 83.88           C  
ATOM   2554  O   THR A 327     -14.312  -7.680  18.375  1.00 83.88           O  
ATOM   2555  CG2 THR A 327     -10.109  -8.805  19.453  1.00 83.88           C  
ATOM   2556  OG1 THR A 327     -11.648  -8.023  21.141  1.00 83.88           O  
ATOM   2557  N   LYS A 328     -13.812  -6.016  19.859  1.00 83.88           N  
ATOM   2558  CA  LYS A 328     -15.219  -5.688  20.094  1.00 83.88           C  
ATOM   2559  C   LYS A 328     -15.391  -4.203  20.391  1.00 83.88           C  
ATOM   2560  CB  LYS A 328     -15.781  -6.527  21.234  1.00 83.88           C  
ATOM   2561  O   LYS A 328     -14.594  -3.619  21.141  1.00 83.88           O  
ATOM   2562  CG  LYS A 328     -15.867  -8.016  20.922  1.00 83.88           C  
ATOM   2563  CD  LYS A 328     -16.484  -8.797  22.078  1.00 83.88           C  
ATOM   2564  CE  LYS A 328     -16.547 -10.289  21.781  1.00 83.88           C  
ATOM   2565  NZ  LYS A 328     -17.156 -11.055  22.906  1.00 83.88           N  
ATOM   2566  N   LEU A 329     -16.328  -3.635  19.719  1.00 87.12           N  
ATOM   2567  CA  LEU A 329     -16.750  -2.264  19.984  1.00 87.12           C  
ATOM   2568  C   LEU A 329     -18.266  -2.170  20.062  1.00 87.12           C  
ATOM   2569  CB  LEU A 329     -16.219  -1.322  18.891  1.00 87.12           C  
ATOM   2570  O   LEU A 329     -18.938  -1.996  19.031  1.00 87.12           O  
ATOM   2571  CG  LEU A 329     -16.203   0.167  19.234  1.00 87.12           C  
ATOM   2572  CD1 LEU A 329     -15.250   0.429  20.406  1.00 87.12           C  
ATOM   2573  CD2 LEU A 329     -15.805   0.993  18.016  1.00 87.12           C  
ATOM   2574  N   ARG A 330     -18.781  -2.305  21.328  1.00 87.12           N  
ATOM   2575  CA  ARG A 330     -20.219  -2.422  21.531  1.00 87.12           C  
ATOM   2576  C   ARG A 330     -20.828  -1.101  22.000  1.00 87.12           C  
ATOM   2577  CB  ARG A 330     -20.547  -3.529  22.531  1.00 87.12           C  
ATOM   2578  O   ARG A 330     -20.281  -0.460  22.906  1.00 87.12           O  
ATOM   2579  CG  ARG A 330     -20.250  -4.930  22.016  1.00 87.12           C  
ATOM   2580  CD  ARG A 330     -20.922  -5.996  22.859  1.00 87.12           C  
ATOM   2581  NE  ARG A 330     -20.844  -7.316  22.250  1.00 87.12           N  
ATOM   2582  NH1 ARG A 330     -22.188  -8.367  23.797  1.00 87.12           N  
ATOM   2583  NH2 ARG A 330     -21.281  -9.562  22.062  1.00 87.12           N  
ATOM   2584  CZ  ARG A 330     -21.438  -8.414  22.703  1.00 87.12           C  
ATOM   2585  N   LEU A 331     -21.844  -0.794  21.391  1.00 81.44           N  
ATOM   2586  CA  LEU A 331     -22.594   0.401  21.766  1.00 81.44           C  
ATOM   2587  C   LEU A 331     -23.922   0.028  22.422  1.00 81.44           C  
ATOM   2588  CB  LEU A 331     -22.844   1.285  20.547  1.00 81.44           C  
ATOM   2589  O   LEU A 331     -24.688  -0.761  21.875  1.00 81.44           O  
ATOM   2590  CG  LEU A 331     -23.578   2.607  20.797  1.00 81.44           C  
ATOM   2591  CD1 LEU A 331     -22.656   3.584  21.531  1.00 81.44           C  
ATOM   2592  CD2 LEU A 331     -24.078   3.207  19.500  1.00 81.44           C  
ATOM   2593  N   ALA A 332     -24.062   0.576  23.609  1.00 75.56           N  
ATOM   2594  CA  ALA A 332     -25.281   0.301  24.344  1.00 75.56           C  
ATOM   2595  C   ALA A 332     -26.484   0.968  23.688  1.00 75.56           C  
ATOM   2596  CB  ALA A 332     -25.156   0.771  25.797  1.00 75.56           C  
ATOM   2597  O   ALA A 332     -26.438   2.158  23.359  1.00 75.56           O  
ATOM   2598  N   THR A 333     -27.500   0.224  23.312  1.00 67.06           N  
ATOM   2599  CA  THR A 333     -28.734   0.752  22.734  1.00 67.06           C  
ATOM   2600  C   THR A 333     -29.891   0.584  23.703  1.00 67.06           C  
ATOM   2601  CB  THR A 333     -29.062   0.060  21.406  1.00 67.06           C  
ATOM   2602  O   THR A 333     -31.016   1.028  23.422  1.00 67.06           O  
ATOM   2603  CG2 THR A 333     -27.969   0.320  20.359  1.00 67.06           C  
ATOM   2604  OG1 THR A 333     -29.172  -1.352  21.609  1.00 67.06           O  
ATOM   2605  N   GLY A 334     -29.516  -0.006  24.844  1.00 60.91           N  
ATOM   2606  CA  GLY A 334     -30.484  -0.275  25.891  1.00 60.91           C  
ATOM   2607  C   GLY A 334     -30.031   0.167  27.266  1.00 60.91           C  
ATOM   2608  O   GLY A 334     -29.016   0.849  27.391  1.00 60.91           O  
ATOM   2609  N   LEU A 335     -30.797  -0.123  28.375  1.00 62.00           N  
ATOM   2610  CA  LEU A 335     -30.516   0.322  29.734  1.00 62.00           C  
ATOM   2611  C   LEU A 335     -29.609  -0.673  30.469  1.00 62.00           C  
ATOM   2612  CB  LEU A 335     -31.812   0.510  30.516  1.00 62.00           C  
ATOM   2613  O   LEU A 335     -29.391  -1.785  29.969  1.00 62.00           O  
ATOM   2614  CG  LEU A 335     -32.812   1.501  29.938  1.00 62.00           C  
ATOM   2615  CD1 LEU A 335     -34.188   1.331  30.609  1.00 62.00           C  
ATOM   2616  CD2 LEU A 335     -32.312   2.932  30.094  1.00 62.00           C  
ATOM   2617  N   ARG A 336     -29.156  -0.260  31.531  1.00 67.56           N  
ATOM   2618  CA  ARG A 336     -28.422  -1.161  32.406  1.00 67.56           C  
ATOM   2619  C   ARG A 336     -29.312  -2.320  32.875  1.00 67.56           C  
ATOM   2620  CB  ARG A 336     -27.906  -0.403  33.625  1.00 67.56           C  
ATOM   2621  O   ARG A 336     -30.484  -2.127  33.156  1.00 67.56           O  
ATOM   2622  CG  ARG A 336     -26.766   0.556  33.312  1.00 67.56           C  
ATOM   2623  CD  ARG A 336     -26.234   1.230  34.594  1.00 67.56           C  
ATOM   2624  NE  ARG A 336     -25.156   2.162  34.281  1.00 67.56           N  
ATOM   2625  NH1 ARG A 336     -24.844   2.838  36.469  1.00 67.56           N  
ATOM   2626  NH2 ARG A 336     -23.547   3.717  34.812  1.00 67.56           N  
ATOM   2627  CZ  ARG A 336     -24.516   2.904  35.188  1.00 67.56           C  
ATOM   2628  N   ASN A 337     -28.734  -3.631  32.656  1.00 64.38           N  
ATOM   2629  CA  ASN A 337     -29.484  -4.840  32.969  1.00 64.38           C  
ATOM   2630  C   ASN A 337     -29.391  -5.184  34.469  1.00 64.38           C  
ATOM   2631  CB  ASN A 337     -29.000  -6.016  32.125  1.00 64.38           C  
ATOM   2632  O   ASN A 337     -28.297  -5.184  35.031  1.00 64.38           O  
ATOM   2633  CG  ASN A 337     -29.906  -7.230  32.250  1.00 64.38           C  
ATOM   2634  ND2 ASN A 337     -29.391  -8.391  31.875  1.00 64.38           N  
ATOM   2635  OD1 ASN A 337     -31.062  -7.121  32.656  1.00 64.38           O  
ATOM   2636  N   VAL A 338     -30.484  -5.402  35.219  1.00 56.62           N  
ATOM   2637  CA  VAL A 338     -30.562  -5.922  36.562  1.00 56.62           C  
ATOM   2638  C   VAL A 338     -31.125  -7.340  36.562  1.00 56.62           C  
ATOM   2639  CB  VAL A 338     -31.422  -5.016  37.469  1.00 56.62           C  
ATOM   2640  O   VAL A 338     -32.219  -7.566  36.031  1.00 56.62           O  
ATOM   2641  CG1 VAL A 338     -31.453  -5.551  38.906  1.00 56.62           C  
ATOM   2642  CG2 VAL A 338     -30.891  -3.582  37.438  1.00 56.62           C  
ATOM   2643  N   PRO A 339     -30.344  -8.477  36.781  1.00 43.53           N  
ATOM   2644  CA  PRO A 339     -30.812  -9.852  36.625  1.00 43.53           C  
ATOM   2645  C   PRO A 339     -32.094 -10.133  37.406  1.00 43.53           C  
ATOM   2646  CB  PRO A 339     -29.656 -10.688  37.188  1.00 43.53           C  
ATOM   2647  O   PRO A 339     -32.250  -9.719  38.531  1.00 43.53           O  
ATOM   2648  CG  PRO A 339     -28.672  -9.680  37.688  1.00 43.53           C  
ATOM   2649  CD  PRO A 339     -29.266  -8.312  37.500  1.00 43.53           C  
ATOM   2650  N   SER A 340     -33.375 -10.547  36.781  1.00 37.25           N  
ATOM   2651  CA  SER A 340     -34.688 -10.812  37.312  1.00 37.25           C  
ATOM   2652  C   SER A 340     -34.906 -12.305  37.562  1.00 37.25           C  
ATOM   2653  CB  SER A 340     -35.750 -10.320  36.312  1.00 37.25           C  
ATOM   2654  O   SER A 340     -34.469 -13.148  36.812  1.00 37.25           O  
ATOM   2655  OG  SER A 340     -35.812 -11.172  35.188  1.00 37.25           O  
ATOM   2656  N   ILE A 341     -34.938 -12.930  38.719  1.00 29.00           N  
ATOM   2657  CA  ILE A 341     -35.500 -14.219  39.125  1.00 29.00           C  
ATOM   2658  C   ILE A 341     -37.031 -14.203  38.969  1.00 29.00           C  
ATOM   2659  CB  ILE A 341     -35.094 -14.570  40.594  1.00 29.00           C  
ATOM   2660  O   ILE A 341     -37.688 -13.305  39.500  1.00 29.00           O  
ATOM   2661  CG1 ILE A 341     -33.594 -14.438  40.781  1.00 29.00           C  
ATOM   2662  CG2 ILE A 341     -35.594 -15.977  40.938  1.00 29.00           C  
ATOM   2663  CD1 ILE A 341     -33.156 -14.500  42.219  1.00 29.00           C  
ATOM   2664  N   GLN A 342     -37.750 -14.727  37.812  1.00 27.75           N  
ATOM   2665  CA  GLN A 342     -38.812 -15.555  37.219  1.00 27.75           C  
ATOM   2666  C   GLN A 342     -40.094 -14.750  37.031  1.00 27.75           C  
ATOM   2667  CB  GLN A 342     -39.094 -16.766  38.125  1.00 27.75           C  
ATOM   2668  O   GLN A 342     -40.500 -14.016  37.938  1.00 27.75           O  
ATOM   2669  CG  GLN A 342     -38.312 -18.016  37.688  1.00 27.75           C  
ATOM   2670  CD  GLN A 342     -38.656 -19.219  38.562  1.00 27.75           C  
ATOM   2671  NE2 GLN A 342     -37.938 -20.328  38.344  1.00 27.75           N  
ATOM   2672  OE1 GLN A 342     -39.562 -19.172  39.406  1.00 27.75           O  
ATOM   2673  N   SER A 343     -40.844 -14.766  35.625  1.00 28.08           N  
ATOM   2674  CA  SER A 343     -41.594 -15.305  34.469  1.00 28.08           C  
ATOM   2675  C   SER A 343     -42.656 -14.328  34.000  1.00 28.08           C  
ATOM   2676  CB  SER A 343     -42.250 -16.641  34.844  1.00 28.08           C  
ATOM   2677  O   SER A 343     -43.562 -13.953  34.750  1.00 28.08           O  
ATOM   2678  OG  SER A 343     -43.219 -16.469  35.844  1.00 28.08           O  
ATOM   2679  N   ARG A 344     -42.344 -13.523  32.781  1.00 30.09           N  
ATOM   2680  CA  ARG A 344     -43.125 -13.781  31.562  1.00 30.09           C  
ATOM   2681  C   ARG A 344     -42.406 -13.219  30.328  1.00 30.09           C  
ATOM   2682  CB  ARG A 344     -44.531 -13.180  31.672  1.00 30.09           C  
ATOM   2683  O   ARG A 344     -42.312 -12.000  30.172  1.00 30.09           O  
ATOM   2684  CG  ARG A 344     -45.406 -13.883  32.688  1.00 30.09           C  
ATOM   2685  CD  ARG A 344     -46.875 -13.516  32.500  1.00 30.09           C  
ATOM   2686  NE  ARG A 344     -47.750 -14.516  33.094  1.00 30.09           N  
ATOM   2687  NH1 ARG A 344     -49.562 -13.086  33.312  1.00 30.09           N  
ATOM   2688  NH2 ARG A 344     -49.719 -15.266  34.000  1.00 30.09           N  
ATOM   2689  CZ  ARG A 344     -49.031 -14.289  33.469  1.00 30.09           C  
ATOM   2690  N   GLY A 345     -41.406 -13.898  29.891  1.00 36.44           N  
ATOM   2691  CA  GLY A 345     -40.781 -14.500  28.719  1.00 36.44           C  
ATOM   2692  C   GLY A 345     -41.156 -13.797  27.422  1.00 36.44           C  
ATOM   2693  O   GLY A 345     -42.000 -12.898  27.406  1.00 36.44           O  
ATOM   2694  N   LEU A 346     -40.469 -13.711  26.266  1.00 35.31           N  
ATOM   2695  CA  LEU A 346     -40.312 -13.695  24.812  1.00 35.31           C  
ATOM   2696  C   LEU A 346     -41.562 -14.195  24.109  1.00 35.31           C  
ATOM   2697  CB  LEU A 346     -39.094 -14.547  24.406  1.00 35.31           C  
ATOM   2698  O   LEU A 346     -41.938 -13.672  23.062  1.00 35.31           O  
ATOM   2699  CG  LEU A 346     -38.719 -14.516  22.938  1.00 35.31           C  
ATOM   2700  CD1 LEU A 346     -38.125 -13.156  22.578  1.00 35.31           C  
ATOM   2701  CD2 LEU A 346     -37.719 -15.641  22.609  1.00 35.31           C  
ATOM   2702  N   PHE A 347     -42.500 -14.812  24.891  1.00 29.89           N  
ATOM   2703  CA  PHE A 347     -43.750 -15.328  24.375  1.00 29.89           C  
ATOM   2704  C   PHE A 347     -44.906 -14.430  24.766  1.00 29.89           C  
ATOM   2705  CB  PHE A 347     -44.000 -16.750  24.875  1.00 29.89           C  
ATOM   2706  O   PHE A 347     -45.906 -14.336  24.047  1.00 29.89           O  
ATOM   2707  CG  PHE A 347     -43.219 -17.812  24.125  1.00 29.89           C  
ATOM   2708  CD1 PHE A 347     -43.625 -18.266  22.891  1.00 29.89           C  
ATOM   2709  CD2 PHE A 347     -42.062 -18.344  24.672  1.00 29.89           C  
ATOM   2710  CE1 PHE A 347     -42.906 -19.234  22.203  1.00 29.89           C  
ATOM   2711  CE2 PHE A 347     -41.312 -19.312  24.000  1.00 29.89           C  
ATOM   2712  CZ  PHE A 347     -41.750 -19.750  22.750  1.00 29.89           C  
ATOM   2713  N   GLY A 348     -44.594 -13.328  25.516  1.00 36.22           N  
ATOM   2714  CA  GLY A 348     -45.438 -12.211  25.859  1.00 36.22           C  
ATOM   2715  C   GLY A 348     -45.344 -11.055  24.875  1.00 36.22           C  
ATOM   2716  O   GLY A 348     -46.344 -10.383  24.594  1.00 36.22           O  
ATOM   2717  N   ALA A 349     -44.250 -10.953  24.094  1.00 35.66           N  
ATOM   2718  CA  ALA A 349     -43.875 -10.078  22.969  1.00 35.66           C  
ATOM   2719  C   ALA A 349     -44.406 -10.633  21.656  1.00 35.66           C  
ATOM   2720  CB  ALA A 349     -42.375  -9.898  22.906  1.00 35.66           C  
ATOM   2721  O   ALA A 349     -44.844  -9.875  20.781  1.00 35.66           O  
ATOM   2722  N   ILE A 350     -44.656 -11.930  21.594  1.00 32.97           N  
ATOM   2723  CA  ILE A 350     -45.156 -12.633  20.406  1.00 32.97           C  
ATOM   2724  C   ILE A 350     -46.688 -12.805  20.516  1.00 32.97           C  
ATOM   2725  CB  ILE A 350     -44.469 -14.000  20.234  1.00 32.97           C  
ATOM   2726  O   ILE A 350     -47.406 -12.609  19.531  1.00 32.97           O  
ATOM   2727  CG1 ILE A 350     -42.969 -13.820  19.969  1.00 32.97           C  
ATOM   2728  CG2 ILE A 350     -45.125 -14.797  19.109  1.00 32.97           C  
ATOM   2729  CD1 ILE A 350     -42.188 -15.117  19.922  1.00 32.97           C  
ATOM   2730  N   ALA A 351     -47.281 -12.938  21.719  1.00 31.03           N  
ATOM   2731  CA  ALA A 351     -48.719 -13.000  21.938  1.00 31.03           C  
ATOM   2732  C   ALA A 351     -49.344 -11.609  21.938  1.00 31.03           C  
ATOM   2733  CB  ALA A 351     -49.031 -13.719  23.250  1.00 31.03           C  
ATOM   2734  O   ALA A 351     -50.469 -11.414  21.469  1.00 31.03           O  
ATOM   2735  N   GLY A 352     -48.594 -10.594  22.141  1.00 33.19           N  
ATOM   2736  CA  GLY A 352     -48.844  -9.164  22.062  1.00 33.19           C  
ATOM   2737  C   GLY A 352     -48.781  -8.617  20.641  1.00 33.19           C  
ATOM   2738  O   GLY A 352     -49.500  -7.695  20.297  1.00 33.19           O  
ATOM   2739  N   PHE A 353     -48.125  -9.188  19.766  1.00 31.31           N  
ATOM   2740  CA  PHE A 353     -48.031  -9.023  18.312  1.00 31.31           C  
ATOM   2741  C   PHE A 353     -49.188  -9.688  17.609  1.00 31.31           C  
ATOM   2742  CB  PHE A 353     -46.719  -9.609  17.797  1.00 31.31           C  
ATOM   2743  O   PHE A 353     -49.750  -9.141  16.641  1.00 31.31           O  
ATOM   2744  CG  PHE A 353     -46.438  -9.312  16.344  1.00 31.31           C  
ATOM   2745  CD1 PHE A 353     -46.656 -10.289  15.375  1.00 31.31           C  
ATOM   2746  CD2 PHE A 353     -45.969  -8.070  15.953  1.00 31.31           C  
ATOM   2747  CE1 PHE A 353     -46.406 -10.023  14.031  1.00 31.31           C  
ATOM   2748  CE2 PHE A 353     -45.719  -7.793  14.609  1.00 31.31           C  
ATOM   2749  CZ  PHE A 353     -45.938  -8.773  13.656  1.00 31.31           C  
ATOM   2750  N   ILE A 354     -49.844 -10.695  18.250  1.00 31.64           N  
ATOM   2751  CA  ILE A 354     -50.938 -11.469  17.656  1.00 31.64           C  
ATOM   2752  C   ILE A 354     -52.281 -10.906  18.094  1.00 31.64           C  
ATOM   2753  CB  ILE A 354     -50.812 -12.969  18.016  1.00 31.64           C  
ATOM   2754  O   ILE A 354     -53.219 -10.852  17.297  1.00 31.64           O  
ATOM   2755  CG1 ILE A 354     -49.500 -13.562  17.484  1.00 31.64           C  
ATOM   2756  CG2 ILE A 354     -52.031 -13.742  17.500  1.00 31.64           C  
ATOM   2757  CD1 ILE A 354     -49.281 -15.008  17.891  1.00 31.64           C  
ATOM   2758  N   GLU A 355     -52.344 -10.133  19.125  1.00 30.02           N  
ATOM   2759  CA  GLU A 355     -53.562  -9.617  19.688  1.00 30.02           C  
ATOM   2760  C   GLU A 355     -53.656  -8.102  19.531  1.00 30.02           C  
ATOM   2761  CB  GLU A 355     -53.688 -10.008  21.172  1.00 30.02           C  
ATOM   2762  O   GLU A 355     -54.750  -7.559  19.375  1.00 30.02           O  
ATOM   2763  CG  GLU A 355     -54.219 -11.414  21.391  1.00 30.02           C  
ATOM   2764  CD  GLU A 355     -54.219 -11.828  22.859  1.00 30.02           C  
ATOM   2765  OE1 GLU A 355     -54.562 -13.000  23.156  1.00 30.02           O  
ATOM   2766  OE2 GLU A 355     -53.906 -10.977  23.703  1.00 30.02           O  
ATOM   2767  N   GLY A 356     -52.531  -7.500  18.969  1.00 32.16           N  
ATOM   2768  CA  GLY A 356     -52.656  -6.051  18.969  1.00 32.16           C  
ATOM   2769  C   GLY A 356     -51.625  -5.355  18.125  1.00 32.16           C  
ATOM   2770  O   GLY A 356     -51.531  -4.125  18.125  1.00 32.16           O  
ATOM   2771  N   GLY A 357     -51.062  -6.117  17.047  1.00 32.53           N  
ATOM   2772  CA  GLY A 357     -50.094  -5.598  16.078  1.00 32.53           C  
ATOM   2773  C   GLY A 357     -49.000  -4.777  16.734  1.00 32.53           C  
ATOM   2774  O   GLY A 357     -48.719  -4.922  17.922  1.00 32.53           O  
ATOM   2775  N   TRP A 358     -48.125  -3.986  16.219  1.00 34.00           N  
ATOM   2776  CA  TRP A 358     -46.938  -3.158  16.438  1.00 34.00           C  
ATOM   2777  C   TRP A 358     -47.062  -2.365  17.734  1.00 34.00           C  
ATOM   2778  CB  TRP A 358     -46.719  -2.201  15.266  1.00 34.00           C  
ATOM   2779  O   TRP A 358     -46.094  -2.195  18.469  1.00 34.00           O  
ATOM   2780  CG  TRP A 358     -45.688  -2.658  14.289  1.00 34.00           C  
ATOM   2781  CD1 TRP A 358     -45.875  -3.174  13.039  1.00 34.00           C  
ATOM   2782  CD2 TRP A 358     -44.250  -2.648  14.492  1.00 34.00           C  
ATOM   2783  CE2 TRP A 358     -43.656  -3.168  13.320  1.00 34.00           C  
ATOM   2784  CE3 TRP A 358     -43.438  -2.246  15.547  1.00 34.00           C  
ATOM   2785  NE1 TRP A 358     -44.688  -3.482  12.453  1.00 34.00           N  
ATOM   2786  CH2 TRP A 358     -41.500  -2.898  14.227  1.00 34.00           C  
ATOM   2787  CZ2 TRP A 358     -42.281  -3.299  13.180  1.00 34.00           C  
ATOM   2788  CZ3 TRP A 358     -42.062  -2.377  15.406  1.00 34.00           C  
ATOM   2789  N   THR A 359     -48.188  -2.371  18.281  1.00 32.00           N  
ATOM   2790  CA  THR A 359     -48.625  -1.729  19.516  1.00 32.00           C  
ATOM   2791  C   THR A 359     -48.688  -2.738  20.656  1.00 32.00           C  
ATOM   2792  CB  THR A 359     -50.000  -1.066  19.344  1.00 32.00           C  
ATOM   2793  O   THR A 359     -48.406  -2.396  21.797  1.00 32.00           O  
ATOM   2794  CG2 THR A 359     -49.938   0.167  18.453  1.00 32.00           C  
ATOM   2795  OG1 THR A 359     -50.906  -2.006  18.750  1.00 32.00           O  
ATOM   2796  N   GLY A 360     -48.781  -4.039  20.438  1.00 36.41           N  
ATOM   2797  CA  GLY A 360     -48.719  -5.215  21.297  1.00 36.41           C  
ATOM   2798  C   GLY A 360     -47.312  -5.703  21.578  1.00 36.41           C  
ATOM   2799  O   GLY A 360     -47.031  -6.184  22.672  1.00 36.41           O  
ATOM   2800  N   MET A 361     -46.406  -5.176  20.875  1.00 41.66           N  
ATOM   2801  CA  MET A 361     -45.000  -5.477  20.922  1.00 41.66           C  
ATOM   2802  C   MET A 361     -44.219  -4.359  21.625  1.00 41.66           C  
ATOM   2803  CB  MET A 361     -44.438  -5.680  19.516  1.00 41.66           C  
ATOM   2804  O   MET A 361     -43.312  -4.629  22.422  1.00 41.66           O  
ATOM   2805  CG  MET A 361     -42.969  -6.047  19.469  1.00 41.66           C  
ATOM   2806  SD  MET A 361     -42.312  -6.145  17.766  1.00 41.66           S  
ATOM   2807  CE  MET A 361     -42.188  -4.379  17.359  1.00 41.66           C  
ATOM   2808  N   VAL A 362     -44.625  -3.133  21.734  1.00 36.91           N  
ATOM   2809  CA  VAL A 362     -44.156  -1.871  22.297  1.00 36.91           C  
ATOM   2810  C   VAL A 362     -44.625  -1.757  23.750  1.00 36.91           C  
ATOM   2811  CB  VAL A 362     -44.656  -0.661  21.484  1.00 36.91           C  
ATOM   2812  O   VAL A 362     -43.875  -1.323  24.625  1.00 36.91           O  
ATOM   2813  CG1 VAL A 362     -44.281   0.650  22.156  1.00 36.91           C  
ATOM   2814  CG2 VAL A 362     -44.125  -0.716  20.062  1.00 36.91           C  
ATOM   2815  N   ASP A 363     -45.562  -2.350  24.281  1.00 37.22           N  
ATOM   2816  CA  ASP A 363     -46.188  -2.637  25.578  1.00 37.22           C  
ATOM   2817  C   ASP A 363     -45.406  -3.744  26.297  1.00 37.22           C  
ATOM   2818  CB  ASP A 363     -47.656  -3.029  25.406  1.00 37.22           C  
ATOM   2819  O   ASP A 363     -45.281  -3.707  27.531  1.00 37.22           O  
ATOM   2820  CG  ASP A 363     -48.562  -1.843  25.125  1.00 37.22           C  
ATOM   2821  OD1 ASP A 363     -48.125  -0.686  25.328  1.00 37.22           O  
ATOM   2822  OD2 ASP A 363     -49.688  -2.066  24.688  1.00 37.22           O  
ATOM   2823  N   GLY A 364     -44.594  -4.297  25.656  1.00 37.34           N  
ATOM   2824  CA  GLY A 364     -43.688  -5.352  26.078  1.00 37.34           C  
ATOM   2825  C   GLY A 364     -42.250  -4.883  26.203  1.00 37.34           C  
ATOM   2826  O   GLY A 364     -41.531  -5.320  27.109  1.00 37.34           O  
ATOM   2827  N   TRP A 365     -41.812  -3.625  25.703  1.00 35.75           N  
ATOM   2828  CA  TRP A 365     -40.469  -3.115  25.516  1.00 35.75           C  
ATOM   2829  C   TRP A 365     -40.250  -1.829  26.312  1.00 35.75           C  
ATOM   2830  CB  TRP A 365     -40.156  -2.869  24.031  1.00 35.75           C  
ATOM   2831  O   TRP A 365     -39.188  -1.622  26.891  1.00 35.75           O  
ATOM   2832  CG  TRP A 365     -38.719  -2.738  23.703  1.00 35.75           C  
ATOM   2833  CD1 TRP A 365     -37.938  -1.630  23.875  1.00 35.75           C  
ATOM   2834  CD2 TRP A 365     -37.875  -3.754  23.156  1.00 35.75           C  
ATOM   2835  CE2 TRP A 365     -36.594  -3.191  23.016  1.00 35.75           C  
ATOM   2836  CE3 TRP A 365     -38.062  -5.086  22.781  1.00 35.75           C  
ATOM   2837  NE1 TRP A 365     -36.656  -1.896  23.453  1.00 35.75           N  
ATOM   2838  CH2 TRP A 365     -35.719  -5.219  22.141  1.00 35.75           C  
ATOM   2839  CZ2 TRP A 365     -35.500  -3.916  22.500  1.00 35.75           C  
ATOM   2840  CZ3 TRP A 365     -37.000  -5.809  22.266  1.00 35.75           C  
ATOM   2841  N   TYR A 366     -41.094  -0.905  27.000  1.00 39.06           N  
ATOM   2842  CA  TYR A 366     -40.875   0.388  27.641  1.00 39.06           C  
ATOM   2843  C   TYR A 366     -41.719   0.509  28.906  1.00 39.06           C  
ATOM   2844  CB  TYR A 366     -41.219   1.528  26.672  1.00 39.06           C  
ATOM   2845  O   TYR A 366     -41.656   1.530  29.609  1.00 39.06           O  
ATOM   2846  CG  TYR A 366     -40.281   1.652  25.516  1.00 39.06           C  
ATOM   2847  CD1 TYR A 366     -39.000   2.148  25.688  1.00 39.06           C  
ATOM   2848  CD2 TYR A 366     -40.688   1.273  24.234  1.00 39.06           C  
ATOM   2849  CE1 TYR A 366     -38.125   2.268  24.609  1.00 39.06           C  
ATOM   2850  CE2 TYR A 366     -39.812   1.387  23.141  1.00 39.06           C  
ATOM   2851  OH  TYR A 366     -37.688   1.997  22.281  1.00 39.06           O  
ATOM   2852  CZ  TYR A 366     -38.531   1.883  23.344  1.00 39.06           C  
ATOM   2853  N   GLY A 367     -42.000  -0.566  29.688  1.00 35.91           N  
ATOM   2854  CA  GLY A 367     -42.406  -0.997  31.016  1.00 35.91           C  
ATOM   2855  C   GLY A 367     -43.219   0.041  31.766  1.00 35.91           C  
ATOM   2856  O   GLY A 367     -42.656   0.974  32.344  1.00 35.91           O  
ATOM   2857  N   TYR A 368     -44.375   0.641  31.281  1.00 33.69           N  
ATOM   2858  CA  TYR A 368     -45.531   1.061  32.062  1.00 33.69           C  
ATOM   2859  C   TYR A 368     -46.500  -0.107  32.281  1.00 33.69           C  
ATOM   2860  CB  TYR A 368     -46.281   2.201  31.344  1.00 33.69           C  
ATOM   2861  O   TYR A 368     -46.812  -0.846  31.359  1.00 33.69           O  
ATOM   2862  CG  TYR A 368     -45.594   3.539  31.469  1.00 33.69           C  
ATOM   2863  CD1 TYR A 368     -45.781   4.352  32.594  1.00 33.69           C  
ATOM   2864  CD2 TYR A 368     -44.719   3.994  30.469  1.00 33.69           C  
ATOM   2865  CE1 TYR A 368     -45.156   5.586  32.688  1.00 33.69           C  
ATOM   2866  CE2 TYR A 368     -44.094   5.227  30.578  1.00 33.69           C  
ATOM   2867  OH  TYR A 368     -43.688   7.234  31.812  1.00 33.69           O  
ATOM   2868  CZ  TYR A 368     -44.312   6.012  31.688  1.00 33.69           C  
ATOM   2869  N   HIS A 369     -46.406  -0.741  33.406  1.00 37.09           N  
ATOM   2870  CA  HIS A 369     -47.344  -1.835  33.688  1.00 37.09           C  
ATOM   2871  C   HIS A 369     -48.281  -1.493  34.812  1.00 37.09           C  
ATOM   2872  CB  HIS A 369     -46.562  -3.123  33.969  1.00 37.09           C  
ATOM   2873  O   HIS A 369     -47.812  -1.046  35.875  1.00 37.09           O  
ATOM   2874  CG  HIS A 369     -47.438  -4.344  34.000  1.00 37.09           C  
ATOM   2875  CD2 HIS A 369     -47.781  -5.156  35.031  1.00 37.09           C  
ATOM   2876  ND1 HIS A 369     -48.031  -4.848  32.875  1.00 37.09           N  
ATOM   2877  CE1 HIS A 369     -48.750  -5.926  33.219  1.00 37.09           C  
ATOM   2878  NE2 HIS A 369     -48.594  -6.133  34.500  1.00 37.09           N  
ATOM   2879  N   HIS A 370     -49.656  -1.146  34.500  1.00 36.81           N  
ATOM   2880  CA  HIS A 370     -50.656  -1.178  35.562  1.00 36.81           C  
ATOM   2881  C   HIS A 370     -51.594  -2.383  35.406  1.00 36.81           C  
ATOM   2882  CB  HIS A 370     -51.500   0.114  35.562  1.00 36.81           C  
ATOM   2883  O   HIS A 370     -51.750  -2.910  34.312  1.00 36.81           O  
ATOM   2884  CG  HIS A 370     -52.344   0.288  34.344  1.00 36.81           C  
ATOM   2885  CD2 HIS A 370     -52.375   1.285  33.438  1.00 36.81           C  
ATOM   2886  ND1 HIS A 370     -53.281  -0.639  33.938  1.00 36.81           N  
ATOM   2887  CE1 HIS A 370     -53.844  -0.218  32.844  1.00 36.81           C  
ATOM   2888  NE2 HIS A 370     -53.344   0.947  32.500  1.00 36.81           N  
ATOM   2889  N   GLN A 371     -51.719  -3.379  36.250  1.00 41.88           N  
ATOM   2890  CA  GLN A 371     -52.625  -4.523  36.219  1.00 41.88           C  
ATOM   2891  C   GLN A 371     -54.062  -4.082  36.469  1.00 41.88           C  
ATOM   2892  CB  GLN A 371     -52.188  -5.555  37.281  1.00 41.88           C  
ATOM   2893  O   GLN A 371     -54.406  -3.682  37.594  1.00 41.88           O  
ATOM   2894  CG  GLN A 371     -51.094  -6.488  36.812  1.00 41.88           C  
ATOM   2895  CD  GLN A 371     -50.688  -7.512  37.844  1.00 41.88           C  
ATOM   2896  NE2 GLN A 371     -49.875  -8.469  37.469  1.00 41.88           N  
ATOM   2897  OE1 GLN A 371     -51.125  -7.434  39.000  1.00 41.88           O  
ATOM   2898  N   ASN A 372     -54.719  -3.080  35.438  1.00 33.78           N  
ATOM   2899  CA  ASN A 372     -56.156  -2.836  35.438  1.00 33.78           C  
ATOM   2900  C   ASN A 372     -56.750  -2.949  34.031  1.00 33.78           C  
ATOM   2901  CB  ASN A 372     -56.469  -1.463  36.031  1.00 33.78           C  
ATOM   2902  O   ASN A 372     -56.062  -2.758  33.031  1.00 33.78           O  
ATOM   2903  CG  ASN A 372     -55.938  -1.312  37.438  1.00 33.78           C  
ATOM   2904  ND2 ASN A 372     -55.844  -0.073  37.906  1.00 33.78           N  
ATOM   2905  OD1 ASN A 372     -55.625  -2.301  38.125  1.00 33.78           O  
ATOM   2906  N   GLU A 373     -57.594  -4.035  33.688  1.00 32.78           N  
ATOM   2907  CA  GLU A 373     -58.438  -4.387  32.531  1.00 32.78           C  
ATOM   2908  C   GLU A 373     -58.938  -3.139  31.797  1.00 32.78           C  
ATOM   2909  CB  GLU A 373     -59.625  -5.258  32.938  1.00 32.78           C  
ATOM   2910  O   GLU A 373     -59.344  -3.211  30.641  1.00 32.78           O  
ATOM   2911  CG  GLU A 373     -59.281  -6.730  33.094  1.00 32.78           C  
ATOM   2912  CD  GLU A 373     -60.469  -7.609  33.375  1.00 32.78           C  
ATOM   2913  OE1 GLU A 373     -60.344  -8.852  33.438  1.00 32.78           O  
ATOM   2914  OE2 GLU A 373     -61.594  -7.051  33.500  1.00 32.78           O  
ATOM   2915  N   GLN A 374     -58.156  -1.921  31.656  1.00 30.27           N  
ATOM   2916  CA  GLN A 374     -58.750  -0.873  30.828  1.00 30.27           C  
ATOM   2917  C   GLN A 374     -57.812   0.336  30.734  1.00 30.27           C  
ATOM   2918  CB  GLN A 374     -60.125  -0.449  31.359  1.00 30.27           C  
ATOM   2919  O   GLN A 374     -58.156   1.336  30.094  1.00 30.27           O  
ATOM   2920  CG  GLN A 374     -61.219  -1.492  31.172  1.00 30.27           C  
ATOM   2921  CD  GLN A 374     -62.594  -0.977  31.531  1.00 30.27           C  
ATOM   2922  NE2 GLN A 374     -63.625  -1.673  31.078  1.00 30.27           N  
ATOM   2923  OE1 GLN A 374     -62.719   0.037  32.219  1.00 30.27           O  
ATOM   2924  N   GLY A 375     -56.469   0.381  30.328  1.00 29.95           N  
ATOM   2925  CA  GLY A 375     -55.938   1.688  29.984  1.00 29.95           C  
ATOM   2926  C   GLY A 375     -54.500   1.628  29.453  1.00 29.95           C  
ATOM   2927  O   GLY A 375     -53.688   0.852  29.953  1.00 29.95           O  
ATOM   2928  N   SER A 376     -54.219   1.974  28.000  1.00 29.94           N  
ATOM   2929  CA  SER A 376     -53.125   1.927  27.062  1.00 29.94           C  
ATOM   2930  C   SER A 376     -52.344   3.234  27.062  1.00 29.94           C  
ATOM   2931  CB  SER A 376     -53.625   1.632  25.641  1.00 29.94           C  
ATOM   2932  O   SER A 376     -52.938   4.316  27.047  1.00 29.94           O  
ATOM   2933  OG  SER A 376     -54.375   2.719  25.141  1.00 29.94           O  
ATOM   2934  N   GLY A 377     -51.062   3.369  27.609  1.00 31.72           N  
ATOM   2935  CA  GLY A 377     -50.062   4.406  27.578  1.00 31.72           C  
ATOM   2936  C   GLY A 377     -48.875   4.047  26.719  1.00 31.72           C  
ATOM   2937  O   GLY A 377     -48.562   2.865  26.516  1.00 31.72           O  
ATOM   2938  N   TYR A 378     -48.312   4.906  25.594  1.00 30.64           N  
ATOM   2939  CA  TYR A 378     -47.469   5.113  24.422  1.00 30.64           C  
ATOM   2940  C   TYR A 378     -46.000   5.215  24.828  1.00 30.64           C  
ATOM   2941  CB  TYR A 378     -47.906   6.379  23.672  1.00 30.64           C  
ATOM   2942  O   TYR A 378     -45.656   5.949  25.766  1.00 30.64           O  
ATOM   2943  CG  TYR A 378     -49.250   6.277  23.031  1.00 30.64           C  
ATOM   2944  CD1 TYR A 378     -49.406   5.699  21.766  1.00 30.64           C  
ATOM   2945  CD2 TYR A 378     -50.375   6.758  23.672  1.00 30.64           C  
ATOM   2946  CE1 TYR A 378     -50.656   5.602  21.172  1.00 30.64           C  
ATOM   2947  CE2 TYR A 378     -51.656   6.668  23.078  1.00 30.64           C  
ATOM   2948  OH  TYR A 378     -53.000   5.996  21.234  1.00 30.64           O  
ATOM   2949  CZ  TYR A 378     -51.781   6.090  21.828  1.00 30.64           C  
ATOM   2950  N   ALA A 379     -44.938   4.270  24.234  1.00 31.97           N  
ATOM   2951  CA  ALA A 379     -43.500   4.473  24.125  1.00 31.97           C  
ATOM   2952  C   ALA A 379     -43.031   4.281  22.672  1.00 31.97           C  
ATOM   2953  CB  ALA A 379     -42.750   3.518  25.047  1.00 31.97           C  
ATOM   2954  O   ALA A 379     -43.656   3.543  21.906  1.00 31.97           O  
ATOM   2955  N   ALA A 380     -41.938   5.105  22.156  1.00 29.70           N  
ATOM   2956  CA  ALA A 380     -41.031   5.723  21.203  1.00 29.70           C  
ATOM   2957  C   ALA A 380     -40.688   4.762  20.078  1.00 29.70           C  
ATOM   2958  CB  ALA A 380     -39.750   6.188  21.922  1.00 29.70           C  
ATOM   2959  O   ALA A 380     -40.406   3.582  20.312  1.00 29.70           O  
ATOM   2960  N   ASP A 381     -40.906   4.973  18.812  1.00 31.61           N  
ATOM   2961  CA  ASP A 381     -40.938   4.543  17.422  1.00 31.61           C  
ATOM   2962  C   ASP A 381     -39.562   4.113  16.938  1.00 31.61           C  
ATOM   2963  CB  ASP A 381     -41.500   5.664  16.531  1.00 31.61           C  
ATOM   2964  O   ASP A 381     -38.562   4.664  17.359  1.00 31.61           O  
ATOM   2965  CG  ASP A 381     -40.438   6.277  15.633  1.00 31.61           C  
ATOM   2966  OD1 ASP A 381     -39.344   5.691  15.492  1.00 31.61           O  
ATOM   2967  OD2 ASP A 381     -40.719   7.355  15.055  1.00 31.61           O  
ATOM   2968  N   LEU A 382     -39.156   2.824  16.625  1.00 35.41           N  
ATOM   2969  CA  LEU A 382     -38.094   2.176  15.875  1.00 35.41           C  
ATOM   2970  C   LEU A 382     -37.375   3.178  14.977  1.00 35.41           C  
ATOM   2971  CB  LEU A 382     -38.625   1.022  15.039  1.00 35.41           C  
ATOM   2972  O   LEU A 382     -36.125   3.150  14.867  1.00 35.41           O  
ATOM   2973  CG  LEU A 382     -37.594   0.053  14.453  1.00 35.41           C  
ATOM   2974  CD1 LEU A 382     -37.469  -1.168  15.359  1.00 35.41           C  
ATOM   2975  CD2 LEU A 382     -38.000  -0.364  13.039  1.00 35.41           C  
ATOM   2976  N   LYS A 383     -38.000   4.242  14.562  1.00 38.44           N  
ATOM   2977  CA  LYS A 383     -37.469   5.320  13.727  1.00 38.44           C  
ATOM   2978  C   LYS A 383     -36.688   6.324  14.562  1.00 38.44           C  
ATOM   2979  CB  LYS A 383     -38.594   6.027  12.984  1.00 38.44           C  
ATOM   2980  O   LYS A 383     -35.625   6.805  14.141  1.00 38.44           O  
ATOM   2981  CG  LYS A 383     -38.156   6.852  11.797  1.00 38.44           C  
ATOM   2982  CD  LYS A 383     -39.312   7.367  10.984  1.00 38.44           C  
ATOM   2983  CE  LYS A 383     -38.875   8.211   9.797  1.00 38.44           C  
ATOM   2984  NZ  LYS A 383     -40.031   8.695   8.984  1.00 38.44           N  
ATOM   2985  N   SER A 384     -37.031   6.516  15.867  1.00 35.84           N  
ATOM   2986  CA  SER A 384     -36.375   7.426  16.812  1.00 35.84           C  
ATOM   2987  C   SER A 384     -35.125   6.816  17.391  1.00 35.84           C  
ATOM   2988  CB  SER A 384     -37.344   7.789  17.938  1.00 35.84           C  
ATOM   2989  O   SER A 384     -34.125   7.512  17.562  1.00 35.84           O  
ATOM   2990  OG  SER A 384     -36.750   8.688  18.844  1.00 35.84           O  
ATOM   2991  N   THR A 385     -35.062   5.469  17.578  1.00 37.72           N  
ATOM   2992  CA  THR A 385     -33.906   4.680  17.938  1.00 37.72           C  
ATOM   2993  C   THR A 385     -32.938   4.539  16.766  1.00 37.72           C  
ATOM   2994  CB  THR A 385     -34.312   3.283  18.453  1.00 37.72           C  
ATOM   2995  O   THR A 385     -31.719   4.668  16.922  1.00 37.72           O  
ATOM   2996  CG2 THR A 385     -33.094   2.527  19.000  1.00 37.72           C  
ATOM   2997  OG1 THR A 385     -35.281   3.424  19.484  1.00 37.72           O  
ATOM   2998  N   GLN A 386     -33.438   4.363  15.609  1.00 39.41           N  
ATOM   2999  CA  GLN A 386     -32.656   4.332  14.383  1.00 39.41           C  
ATOM   3000  C   GLN A 386     -32.156   5.727  14.000  1.00 39.41           C  
ATOM   3001  CB  GLN A 386     -33.469   3.732  13.234  1.00 39.41           C  
ATOM   3002  O   GLN A 386     -31.047   5.887  13.508  1.00 39.41           O  
ATOM   3003  CG  GLN A 386     -32.625   3.352  12.016  1.00 39.41           C  
ATOM   3004  CD  GLN A 386     -31.562   2.324  12.328  1.00 39.41           C  
ATOM   3005  NE2 GLN A 386     -30.344   2.602  11.906  1.00 39.41           N  
ATOM   3006  OE1 GLN A 386     -31.844   1.292  12.953  1.00 39.41           O  
ATOM   3007  N   ASN A 387     -32.938   6.828  14.320  1.00 44.47           N  
ATOM   3008  CA  ASN A 387     -32.562   8.227  14.133  1.00 44.47           C  
ATOM   3009  C   ASN A 387     -31.469   8.656  15.117  1.00 44.47           C  
ATOM   3010  CB  ASN A 387     -33.781   9.125  14.281  1.00 44.47           C  
ATOM   3011  O   ASN A 387     -30.562   9.406  14.758  1.00 44.47           O  
ATOM   3012  CG  ASN A 387     -34.594   9.227  12.992  1.00 44.47           C  
ATOM   3013  ND2 ASN A 387     -35.781   9.781  13.094  1.00 44.47           N  
ATOM   3014  OD1 ASN A 387     -34.125   8.812  11.930  1.00 44.47           O  
ATOM   3015  N   ALA A 388     -31.547   8.141  16.359  1.00 40.53           N  
ATOM   3016  CA  ALA A 388     -30.516   8.344  17.375  1.00 40.53           C  
ATOM   3017  C   ALA A 388     -29.234   7.574  17.016  1.00 40.53           C  
ATOM   3018  CB  ALA A 388     -31.031   7.914  18.750  1.00 40.53           C  
ATOM   3019  O   ALA A 388     -28.141   8.094  17.172  1.00 40.53           O  
ATOM   3020  N   ILE A 389     -29.328   6.391  16.422  1.00 44.28           N  
ATOM   3021  CA  ILE A 389     -28.234   5.570  15.906  1.00 44.28           C  
ATOM   3022  C   ILE A 389     -27.641   6.230  14.672  1.00 44.28           C  
ATOM   3023  CB  ILE A 389     -28.719   4.141  15.570  1.00 44.28           C  
ATOM   3024  O   ILE A 389     -26.406   6.301  14.531  1.00 44.28           O  
ATOM   3025  CG1 ILE A 389     -29.125   3.398  16.859  1.00 44.28           C  
ATOM   3026  CG2 ILE A 389     -27.625   3.373  14.812  1.00 44.28           C  
ATOM   3027  CD1 ILE A 389     -29.750   2.035  16.609  1.00 44.28           C  
ATOM   3028  N   ASP A 390     -28.438   6.719  13.820  1.00 48.22           N  
ATOM   3029  CA  ASP A 390     -28.031   7.414  12.602  1.00 48.22           C  
ATOM   3030  C   ASP A 390     -27.312   8.719  12.930  1.00 48.22           C  
ATOM   3031  CB  ASP A 390     -29.250   7.699  11.711  1.00 48.22           C  
ATOM   3032  O   ASP A 390     -26.359   9.094  12.250  1.00 48.22           O  
ATOM   3033  CG  ASP A 390     -29.766   6.457  11.000  1.00 48.22           C  
ATOM   3034  OD1 ASP A 390     -29.047   5.438  10.961  1.00 48.22           O  
ATOM   3035  OD2 ASP A 390     -30.906   6.504  10.477  1.00 48.22           O  
ATOM   3036  N   LYS A 391     -27.766   9.484  14.047  1.00 48.16           N  
ATOM   3037  CA  LYS A 391     -27.141  10.719  14.516  1.00 48.16           C  
ATOM   3038  C   LYS A 391     -25.766  10.453  15.094  1.00 48.16           C  
ATOM   3039  CB  LYS A 391     -28.031  11.406  15.555  1.00 48.16           C  
ATOM   3040  O   LYS A 391     -24.828  11.227  14.875  1.00 48.16           O  
ATOM   3041  CG  LYS A 391     -29.141  12.266  14.961  1.00 48.16           C  
ATOM   3042  CD  LYS A 391     -29.922  12.992  16.047  1.00 48.16           C  
ATOM   3043  CE  LYS A 391     -31.141  13.703  15.469  1.00 48.16           C  
ATOM   3044  NZ  LYS A 391     -31.922  14.406  16.531  1.00 48.16           N  
ATOM   3045  N   ILE A 392     -25.578   9.398  15.742  1.00 45.06           N  
ATOM   3046  CA  ILE A 392     -24.328   8.898  16.281  1.00 45.06           C  
ATOM   3047  C   ILE A 392     -23.422   8.422  15.148  1.00 45.06           C  
ATOM   3048  CB  ILE A 392     -24.562   7.754  17.297  1.00 45.06           C  
ATOM   3049  O   ILE A 392     -22.234   8.734  15.117  1.00 45.06           O  
ATOM   3050  CG1 ILE A 392     -25.281   8.281  18.531  1.00 45.06           C  
ATOM   3051  CG2 ILE A 392     -23.234   7.094  17.672  1.00 45.06           C  
ATOM   3052  CD1 ILE A 392     -25.734   7.188  19.500  1.00 45.06           C  
ATOM   3053  N   THR A 393     -23.969   7.719  14.156  1.00 46.09           N  
ATOM   3054  CA  THR A 393     -23.266   7.262  12.969  1.00 46.09           C  
ATOM   3055  C   THR A 393     -22.797   8.445  12.117  1.00 46.09           C  
ATOM   3056  CB  THR A 393     -24.156   6.332  12.117  1.00 46.09           C  
ATOM   3057  O   THR A 393     -21.672   8.469  11.641  1.00 46.09           O  
ATOM   3058  CG2 THR A 393     -23.406   5.844  10.875  1.00 46.09           C  
ATOM   3059  OG1 THR A 393     -24.547   5.203  12.898  1.00 46.09           O  
ATOM   3060  N   ASN A 394     -23.594   9.469  11.992  1.00 51.72           N  
ATOM   3061  CA  ASN A 394     -23.297  10.695  11.258  1.00 51.72           C  
ATOM   3062  C   ASN A 394     -22.234  11.531  11.969  1.00 51.72           C  
ATOM   3063  CB  ASN A 394     -24.562  11.516  11.047  1.00 51.72           C  
ATOM   3064  O   ASN A 394     -21.359  12.117  11.328  1.00 51.72           O  
ATOM   3065  CG  ASN A 394     -25.484  10.914  10.008  1.00 51.72           C  
ATOM   3066  ND2 ASN A 394     -26.766  11.273  10.055  1.00 51.72           N  
ATOM   3067  OD1 ASN A 394     -25.047  10.125   9.164  1.00 51.72           O  
ATOM   3068  N   LYS A 395     -22.312  11.641  13.336  1.00 51.09           N  
ATOM   3069  CA  LYS A 395     -21.328  12.352  14.148  1.00 51.09           C  
ATOM   3070  C   LYS A 395     -19.984  11.625  14.148  1.00 51.09           C  
ATOM   3071  CB  LYS A 395     -21.844  12.508  15.586  1.00 51.09           C  
ATOM   3072  O   LYS A 395     -18.938  12.266  14.070  1.00 51.09           O  
ATOM   3073  CG  LYS A 395     -21.250  13.703  16.328  1.00 51.09           C  
ATOM   3074  CD  LYS A 395     -22.109  14.102  17.516  1.00 51.09           C  
ATOM   3075  CE  LYS A 395     -21.578  15.367  18.188  1.00 51.09           C  
ATOM   3076  NZ  LYS A 395     -22.281  15.641  19.469  1.00 51.09           N  
ATOM   3077  N   VAL A 396     -20.000  10.367  14.133  1.00 48.53           N  
ATOM   3078  CA  VAL A 396     -18.812   9.508  14.031  1.00 48.53           C  
ATOM   3079  C   VAL A 396     -18.203   9.633  12.648  1.00 48.53           C  
ATOM   3080  CB  VAL A 396     -19.172   8.031  14.328  1.00 48.53           C  
ATOM   3081  O   VAL A 396     -16.969   9.750  12.516  1.00 48.53           O  
ATOM   3082  CG1 VAL A 396     -18.000   7.113  14.000  1.00 48.53           C  
ATOM   3083  CG2 VAL A 396     -19.594   7.863  15.781  1.00 48.53           C  
ATOM   3084  N   ASN A 397     -19.031   9.641  11.609  1.00 48.62           N  
ATOM   3085  CA  ASN A 397     -18.609   9.797  10.227  1.00 48.62           C  
ATOM   3086  C   ASN A 397     -17.984  11.172   9.984  1.00 48.62           C  
ATOM   3087  CB  ASN A 397     -19.781   9.578   9.273  1.00 48.62           C  
ATOM   3088  O   ASN A 397     -17.016  11.297   9.234  1.00 48.62           O  
ATOM   3089  CG  ASN A 397     -20.156   8.109   9.141  1.00 48.62           C  
ATOM   3090  ND2 ASN A 397     -21.391   7.852   8.734  1.00 48.62           N  
ATOM   3091  OD1 ASN A 397     -19.344   7.223   9.406  1.00 48.62           O  
ATOM   3092  N   SER A 398     -18.531  12.250  10.633  1.00 54.09           N  
ATOM   3093  CA  SER A 398     -18.016  13.617  10.539  1.00 54.09           C  
ATOM   3094  C   SER A 398     -16.672  13.750  11.242  1.00 54.09           C  
ATOM   3095  CB  SER A 398     -19.016  14.609  11.141  1.00 54.09           C  
ATOM   3096  O   SER A 398     -15.766  14.430  10.742  1.00 54.09           O  
ATOM   3097  OG  SER A 398     -19.031  14.516  12.555  1.00 54.09           O  
ATOM   3098  N   VAL A 399     -16.484  13.172  12.383  1.00 49.91           N  
ATOM   3099  CA  VAL A 399     -15.242  13.156  13.156  1.00 49.91           C  
ATOM   3100  C   VAL A 399     -14.195  12.312  12.430  1.00 49.91           C  
ATOM   3101  CB  VAL A 399     -15.469  12.609  14.586  1.00 49.91           C  
ATOM   3102  O   VAL A 399     -13.023  12.695  12.367  1.00 49.91           O  
ATOM   3103  CG1 VAL A 399     -14.133  12.422  15.305  1.00 49.91           C  
ATOM   3104  CG2 VAL A 399     -16.375  13.547  15.375  1.00 49.91           C  
ATOM   3105  N   ILE A 400     -14.578  11.297  11.789  1.00 51.91           N  
ATOM   3106  CA  ILE A 400     -13.742  10.398  11.000  1.00 51.91           C  
ATOM   3107  C   ILE A 400     -13.219  11.125   9.766  1.00 51.91           C  
ATOM   3108  CB  ILE A 400     -14.508   9.125  10.594  1.00 51.91           C  
ATOM   3109  O   ILE A 400     -12.039  11.016   9.422  1.00 51.91           O  
ATOM   3110  CG1 ILE A 400     -14.789   8.250  11.820  1.00 51.91           C  
ATOM   3111  CG2 ILE A 400     -13.734   8.344   9.531  1.00 51.91           C  
ATOM   3112  CD1 ILE A 400     -15.688   7.055  11.547  1.00 51.91           C  
ATOM   3113  N   GLU A 401     -14.078  11.820   9.062  1.00 51.31           N  
ATOM   3114  CA  GLU A 401     -13.734  12.555   7.852  1.00 51.31           C  
ATOM   3115  C   GLU A 401     -12.727  13.656   8.141  1.00 51.31           C  
ATOM   3116  CB  GLU A 401     -14.992  13.148   7.207  1.00 51.31           C  
ATOM   3117  O   GLU A 401     -11.789  13.875   7.371  1.00 51.31           O  
ATOM   3118  CG  GLU A 401     -14.812  13.531   5.746  1.00 51.31           C  
ATOM   3119  CD  GLU A 401     -16.078  14.109   5.121  1.00 51.31           C  
ATOM   3120  OE1 GLU A 401     -16.016  14.547   3.947  1.00 51.31           O  
ATOM   3121  OE2 GLU A 401     -17.109  14.133   5.809  1.00 51.31           O  
ATOM   3122  N   LYS A 402     -12.836  14.391   9.188  1.00 51.41           N  
ATOM   3123  CA  LYS A 402     -11.984  15.508   9.586  1.00 51.41           C  
ATOM   3124  C   LYS A 402     -10.625  15.016  10.078  1.00 51.41           C  
ATOM   3125  CB  LYS A 402     -12.664  16.344  10.680  1.00 51.41           C  
ATOM   3126  O   LYS A 402      -9.594  15.633   9.789  1.00 51.41           O  
ATOM   3127  CG  LYS A 402     -13.555  17.453  10.148  1.00 51.41           C  
ATOM   3128  CD  LYS A 402     -14.164  18.266  11.281  1.00 51.41           C  
ATOM   3129  CE  LYS A 402     -15.188  19.266  10.758  1.00 51.41           C  
ATOM   3130  NZ  LYS A 402     -15.695  20.156  11.844  1.00 51.41           N  
ATOM   3131  N   MET A 403     -10.570  13.953  10.625  1.00 50.22           N  
ATOM   3132  CA  MET A 403      -9.344  13.359  11.148  1.00 50.22           C  
ATOM   3133  C   MET A 403      -8.570  12.633  10.047  1.00 50.22           C  
ATOM   3134  CB  MET A 403      -9.664  12.391  12.289  1.00 50.22           C  
ATOM   3135  O   MET A 403      -7.344  12.633  10.047  1.00 50.22           O  
ATOM   3136  CG  MET A 403      -9.953  13.078  13.617  1.00 50.22           C  
ATOM   3137  SD  MET A 403      -9.797  11.945  15.047  1.00 50.22           S  
ATOM   3138  CE  MET A 403     -10.875  10.594  14.508  1.00 50.22           C  
ATOM   3139  N   ASN A 404      -9.180  12.031   9.008  1.00 49.16           N  
ATOM   3140  CA  ASN A 404      -8.641  11.367   7.828  1.00 49.16           C  
ATOM   3141  C   ASN A 404      -7.887  12.344   6.930  1.00 49.16           C  
ATOM   3142  CB  ASN A 404      -9.758  10.672   7.043  1.00 49.16           C  
ATOM   3143  O   ASN A 404      -6.836  12.008   6.383  1.00 49.16           O  
ATOM   3144  CG  ASN A 404     -10.055   9.281   7.562  1.00 49.16           C  
ATOM   3145  ND2 ASN A 404     -11.164   8.703   7.105  1.00 49.16           N  
ATOM   3146  OD1 ASN A 404      -9.305   8.727   8.367  1.00 49.16           O  
ATOM   3147  N   THR A 405      -8.352  13.516   6.797  1.00 55.91           N  
ATOM   3148  CA  THR A 405      -7.703  14.531   5.984  1.00 55.91           C  
ATOM   3149  C   THR A 405      -6.379  14.961   6.613  1.00 55.91           C  
ATOM   3150  CB  THR A 405      -8.609  15.766   5.797  1.00 55.91           C  
ATOM   3151  O   THR A 405      -5.379  15.133   5.914  1.00 55.91           O  
ATOM   3152  CG2 THR A 405      -8.109  16.641   4.656  1.00 55.91           C  
ATOM   3153  OG1 THR A 405      -9.938  15.328   5.504  1.00 55.91           O  
ATOM   3154  N   GLN A 406      -6.309  14.992   7.871  1.00 47.97           N  
ATOM   3155  CA  GLN A 406      -5.137  15.453   8.617  1.00 47.97           C  
ATOM   3156  C   GLN A 406      -4.078  14.359   8.695  1.00 47.97           C  
ATOM   3157  CB  GLN A 406      -5.535  15.906  10.016  1.00 47.97           C  
ATOM   3158  O   GLN A 406      -2.883  14.633   8.570  1.00 47.97           O  
ATOM   3159  CG  GLN A 406      -6.398  17.156  10.039  1.00 47.97           C  
ATOM   3160  CD  GLN A 406      -5.609  18.422   9.727  1.00 47.97           C  
ATOM   3161  NE2 GLN A 406      -6.285  19.422   9.172  1.00 47.97           N  
ATOM   3162  OE1 GLN A 406      -4.406  18.500   9.992  1.00 47.97           O  
ATOM   3163  N   PHE A 407      -4.504  13.039   8.750  1.00 52.78           N  
ATOM   3164  CA  PHE A 407      -3.611  11.891   8.875  1.00 52.78           C  
ATOM   3165  C   PHE A 407      -3.031  11.500   7.520  1.00 52.78           C  
ATOM   3166  CB  PHE A 407      -4.352  10.695   9.492  1.00 52.78           C  
ATOM   3167  O   PHE A 407      -1.861  11.125   7.422  1.00 52.78           O  
ATOM   3168  CG  PHE A 407      -4.547  10.797  10.977  1.00 52.78           C  
ATOM   3169  CD1 PHE A 407      -3.453  10.805  11.836  1.00 52.78           C  
ATOM   3170  CD2 PHE A 407      -5.820  10.898  11.516  1.00 52.78           C  
ATOM   3171  CE1 PHE A 407      -3.631  10.906  13.211  1.00 52.78           C  
ATOM   3172  CE2 PHE A 407      -6.008  10.992  12.891  1.00 52.78           C  
ATOM   3173  CZ  PHE A 407      -4.910  11.000  13.742  1.00 52.78           C  
ATOM   3174  N   THR A 408      -3.918  11.633   6.445  1.00 51.22           N  
ATOM   3175  CA  THR A 408      -3.502  11.414   5.062  1.00 51.22           C  
ATOM   3176  C   THR A 408      -2.494  12.477   4.629  1.00 51.22           C  
ATOM   3177  CB  THR A 408      -4.711  11.430   4.109  1.00 51.22           C  
ATOM   3178  O   THR A 408      -1.519  12.164   3.941  1.00 51.22           O  
ATOM   3179  CG2 THR A 408      -4.289  11.070   2.686  1.00 51.22           C  
ATOM   3180  OG1 THR A 408      -5.680  10.477   4.562  1.00 51.22           O  
ATOM   3181  N   ALA A 409      -2.656  13.695   5.059  1.00 49.62           N  
ATOM   3182  CA  ALA A 409      -1.761  14.812   4.781  1.00 49.62           C  
ATOM   3183  C   ALA A 409      -0.422  14.633   5.492  1.00 49.62           C  
ATOM   3184  CB  ALA A 409      -2.410  16.125   5.203  1.00 49.62           C  
ATOM   3185  O   ALA A 409       0.636  14.891   4.910  1.00 49.62           O  
ATOM   3186  N   VAL A 410      -0.436  14.094   6.645  1.00 49.81           N  
ATOM   3187  CA  VAL A 410       0.741  13.852   7.477  1.00 49.81           C  
ATOM   3188  C   VAL A 410       1.491  12.625   6.961  1.00 49.81           C  
ATOM   3189  CB  VAL A 410       0.360  13.656   8.961  1.00 49.81           C  
ATOM   3190  O   VAL A 410       2.723  12.617   6.906  1.00 49.81           O  
ATOM   3191  CG1 VAL A 410       1.578  13.242   9.781  1.00 49.81           C  
ATOM   3192  CG2 VAL A 410      -0.253  14.938   9.523  1.00 49.81           C  
ATOM   3193  N   GLY A 411       0.734  11.531   6.582  1.00 49.16           N  
ATOM   3194  CA  GLY A 411       1.309  10.367   5.926  1.00 49.16           C  
ATOM   3195  C   GLY A 411       2.033  10.703   4.637  1.00 49.16           C  
ATOM   3196  O   GLY A 411       3.115  10.180   4.371  1.00 49.16           O  
ATOM   3197  N   LYS A 412       1.515  11.711   3.779  1.00 50.53           N  
ATOM   3198  CA  LYS A 412       2.057  12.164   2.500  1.00 50.53           C  
ATOM   3199  C   LYS A 412       3.303  13.023   2.703  1.00 50.53           C  
ATOM   3200  CB  LYS A 412       1.003  12.953   1.717  1.00 50.53           C  
ATOM   3201  O   LYS A 412       4.262  12.922   1.937  1.00 50.53           O  
ATOM   3202  CG  LYS A 412      -0.072  12.078   1.083  1.00 50.53           C  
ATOM   3203  CD  LYS A 412      -1.032  12.906   0.236  1.00 50.53           C  
ATOM   3204  CE  LYS A 412      -2.150  12.047  -0.340  1.00 50.53           C  
ATOM   3205  NZ  LYS A 412      -3.117  12.859  -1.137  1.00 50.53           N  
ATOM   3206  N   GLU A 413       3.428  13.750   3.760  1.00 50.25           N  
ATOM   3207  CA  GLU A 413       4.547  14.633   4.094  1.00 50.25           C  
ATOM   3208  C   GLU A 413       5.738  13.836   4.617  1.00 50.25           C  
ATOM   3209  CB  GLU A 413       4.117  15.680   5.125  1.00 50.25           C  
ATOM   3210  O   GLU A 413       6.887  14.164   4.320  1.00 50.25           O  
ATOM   3211  CG  GLU A 413       3.213  16.766   4.562  1.00 50.25           C  
ATOM   3212  CD  GLU A 413       3.912  17.672   3.562  1.00 50.25           C  
ATOM   3213  OE1 GLU A 413       3.221  18.391   2.809  1.00 50.25           O  
ATOM   3214  OE2 GLU A 413       5.164  17.656   3.529  1.00 50.25           O  
ATOM   3215  N   PHE A 414       5.535  12.789   5.230  1.00 51.50           N  
ATOM   3216  CA  PHE A 414       6.562  11.938   5.816  1.00 51.50           C  
ATOM   3217  C   PHE A 414       7.168  11.016   4.766  1.00 51.50           C  
ATOM   3218  CB  PHE A 414       5.988  11.109   6.973  1.00 51.50           C  
ATOM   3219  O   PHE A 414       8.352  10.672   4.836  1.00 51.50           O  
ATOM   3220  CG  PHE A 414       5.840  11.883   8.258  1.00 51.50           C  
ATOM   3221  CD1 PHE A 414       6.961  12.250   8.992  1.00 51.50           C  
ATOM   3222  CD2 PHE A 414       4.582  12.234   8.727  1.00 51.50           C  
ATOM   3223  CE1 PHE A 414       6.828  12.969  10.180  1.00 51.50           C  
ATOM   3224  CE2 PHE A 414       4.445  12.945   9.914  1.00 51.50           C  
ATOM   3225  CZ  PHE A 414       5.566  13.312  10.641  1.00 51.50           C  
ATOM   3226  N   ASN A 415       6.418  10.680   3.713  1.00 47.94           N  
ATOM   3227  CA  ASN A 415       6.840   9.938   2.533  1.00 47.94           C  
ATOM   3228  C   ASN A 415       7.789  10.750   1.662  1.00 47.94           C  
ATOM   3229  CB  ASN A 415       5.625   9.484   1.717  1.00 47.94           C  
ATOM   3230  O   ASN A 415       8.703  10.203   1.044  1.00 47.94           O  
ATOM   3231  CG  ASN A 415       4.988   8.227   2.262  1.00 47.94           C  
ATOM   3232  ND2 ASN A 415       3.768   7.938   1.823  1.00 47.94           N  
ATOM   3233  OD1 ASN A 415       5.586   7.512   3.070  1.00 47.94           O  
ATOM   3234  N   HIS A 416       7.762  12.078   1.663  1.00 49.84           N  
ATOM   3235  CA  HIS A 416       8.586  13.008   0.893  1.00 49.84           C  
ATOM   3236  C   HIS A 416       9.922  13.266   1.586  1.00 49.84           C  
ATOM   3237  CB  HIS A 416       7.844  14.328   0.673  1.00 49.84           C  
ATOM   3238  O   HIS A 416      10.938  13.484   0.922  1.00 49.84           O  
ATOM   3239  CG  HIS A 416       8.508  15.227  -0.319  1.00 49.84           C  
ATOM   3240  CD2 HIS A 416       8.219  15.484  -1.617  1.00 49.84           C  
ATOM   3241  ND1 HIS A 416       9.609  15.992  -0.009  1.00 49.84           N  
ATOM   3242  CE1 HIS A 416       9.977  16.688  -1.077  1.00 49.84           C  
ATOM   3243  NE2 HIS A 416       9.148  16.391  -2.066  1.00 49.84           N  
ATOM   3244  N   LEU A 417      10.195  12.797   2.857  1.00 51.00           N  
ATOM   3245  CA  LEU A 417      11.414  13.148   3.578  1.00 51.00           C  
ATOM   3246  C   LEU A 417      12.219  11.898   3.926  1.00 51.00           C  
ATOM   3247  CB  LEU A 417      11.086  13.930   4.852  1.00 51.00           C  
ATOM   3248  O   LEU A 417      13.328  11.992   4.457  1.00 51.00           O  
ATOM   3249  CG  LEU A 417      10.734  15.406   4.672  1.00 51.00           C  
ATOM   3250  CD1 LEU A 417      10.008  15.930   5.910  1.00 51.00           C  
ATOM   3251  CD2 LEU A 417      11.984  16.219   4.391  1.00 51.00           C  
ATOM   3252  N   GLU A 418      12.898  10.742   3.105  1.00 48.22           N  
ATOM   3253  CA  GLU A 418      13.086   9.328   3.408  1.00 48.22           C  
ATOM   3254  C   GLU A 418      14.523   8.891   3.133  1.00 48.22           C  
ATOM   3255  CB  GLU A 418      12.117   8.469   2.598  1.00 48.22           C  
ATOM   3256  O   GLU A 418      14.758   7.848   2.520  1.00 48.22           O  
ATOM   3257  CG  GLU A 418      11.820   7.113   3.225  1.00 48.22           C  
ATOM   3258  CD  GLU A 418      10.766   6.320   2.471  1.00 48.22           C  
ATOM   3259  OE1 GLU A 418      10.430   5.191   2.896  1.00 48.22           O  
ATOM   3260  OE2 GLU A 418      10.266   6.832   1.443  1.00 48.22           O  
ATOM   3261  N   LYS A 419      15.648   9.211   3.467  1.00 48.91           N  
ATOM   3262  CA  LYS A 419      16.828   8.336   3.473  1.00 48.91           C  
ATOM   3263  C   LYS A 419      16.984   7.645   4.820  1.00 48.91           C  
ATOM   3264  CB  LYS A 419      18.078   9.133   3.135  1.00 48.91           C  
ATOM   3265  O   LYS A 419      17.391   6.484   4.883  1.00 48.91           O  
ATOM   3266  CG  LYS A 419      18.531   9.000   1.686  1.00 48.91           C  
ATOM   3267  CD  LYS A 419      19.844   9.719   1.438  1.00 48.91           C  
ATOM   3268  CE  LYS A 419      20.266   9.633  -0.022  1.00 48.91           C  
ATOM   3269  NZ  LYS A 419      21.547  10.359  -0.274  1.00 48.91           N  
ATOM   3270  N   ARG A 420      15.906   7.398   5.719  1.00 47.38           N  
ATOM   3271  CA  ARG A 420      15.867   6.762   7.031  1.00 47.38           C  
ATOM   3272  C   ARG A 420      14.461   6.262   7.355  1.00 47.38           C  
ATOM   3273  CB  ARG A 420      16.344   7.734   8.117  1.00 47.38           C  
ATOM   3274  O   ARG A 420      14.273   5.520   8.320  1.00 47.38           O  
ATOM   3275  CG  ARG A 420      17.844   7.703   8.352  1.00 47.38           C  
ATOM   3276  CD  ARG A 420      18.266   8.734   9.391  1.00 47.38           C  
ATOM   3277  NE  ARG A 420      18.141   8.211  10.750  1.00 47.38           N  
ATOM   3278  NH1 ARG A 420      18.750  10.195  11.781  1.00 47.38           N  
ATOM   3279  NH2 ARG A 420      18.234   8.344  13.039  1.00 47.38           N  
ATOM   3280  CZ  ARG A 420      18.375   8.922  11.852  1.00 47.38           C  
ATOM   3281  N   ILE A 421      13.445   5.938   6.504  1.00 52.88           N  
ATOM   3282  CA  ILE A 421      12.039   6.086   6.867  1.00 52.88           C  
ATOM   3283  C   ILE A 421      11.258   4.840   6.445  1.00 52.88           C  
ATOM   3284  CB  ILE A 421      11.414   7.344   6.223  1.00 52.88           C  
ATOM   3285  O   ILE A 421      10.062   4.723   6.715  1.00 52.88           O  
ATOM   3286  CG1 ILE A 421      12.047   8.609   6.816  1.00 52.88           C  
ATOM   3287  CG2 ILE A 421       9.898   7.352   6.402  1.00 52.88           C  
ATOM   3288  CD1 ILE A 421      11.602   9.898   6.137  1.00 52.88           C  
ATOM   3289  N   GLU A 422      11.930   3.730   5.750  1.00 48.56           N  
ATOM   3290  CA  GLU A 422      11.094   2.549   5.551  1.00 48.56           C  
ATOM   3291  C   GLU A 422      10.625   1.973   6.887  1.00 48.56           C  
ATOM   3292  CB  GLU A 422      11.852   1.483   4.754  1.00 48.56           C  
ATOM   3293  O   GLU A 422       9.461   1.604   7.035  1.00 48.56           O  
ATOM   3294  CG  GLU A 422      11.805   1.693   3.248  1.00 48.56           C  
ATOM   3295  CD  GLU A 422      12.547   0.623   2.469  1.00 48.56           C  
ATOM   3296  OE1 GLU A 422      12.578   0.690   1.219  1.00 48.56           O  
ATOM   3297  OE2 GLU A 422      13.109  -0.291   3.113  1.00 48.56           O  
ATOM   3298  N   ASN A 423      11.492   2.016   7.996  1.00 48.91           N  
ATOM   3299  CA  ASN A 423      11.156   1.584   9.344  1.00 48.91           C  
ATOM   3300  C   ASN A 423      10.328   2.637  10.078  1.00 48.91           C  
ATOM   3301  CB  ASN A 423      12.414   1.257  10.141  1.00 48.91           C  
ATOM   3302  O   ASN A 423       9.414   2.301  10.836  1.00 48.91           O  
ATOM   3303  CG  ASN A 423      12.180   0.222  11.227  1.00 48.91           C  
ATOM   3304  ND2 ASN A 423      13.195  -0.033  12.039  1.00 48.91           N  
ATOM   3305  OD1 ASN A 423      11.086  -0.344  11.328  1.00 48.91           O  
ATOM   3306  N   LEU A 424      10.516   3.859   9.758  1.00 46.53           N  
ATOM   3307  CA  LEU A 424       9.828   5.000  10.352  1.00 46.53           C  
ATOM   3308  C   LEU A 424       8.430   5.152   9.766  1.00 46.53           C  
ATOM   3309  CB  LEU A 424      10.633   6.285  10.133  1.00 46.53           C  
ATOM   3310  O   LEU A 424       7.492   5.512  10.477  1.00 46.53           O  
ATOM   3311  CG  LEU A 424      10.258   7.477  11.008  1.00 46.53           C  
ATOM   3312  CD1 LEU A 424      10.586   7.188  12.469  1.00 46.53           C  
ATOM   3313  CD2 LEU A 424      10.977   8.742  10.539  1.00 46.53           C  
ATOM   3314  N   ASN A 425       8.250   4.891   8.516  1.00 48.34           N  
ATOM   3315  CA  ASN A 425       6.945   4.871   7.852  1.00 48.34           C  
ATOM   3316  C   ASN A 425       6.023   3.822   8.461  1.00 48.34           C  
ATOM   3317  CB  ASN A 425       7.113   4.629   6.348  1.00 48.34           C  
ATOM   3318  O   ASN A 425       4.836   4.082   8.672  1.00 48.34           O  
ATOM   3319  CG  ASN A 425       5.820   4.805   5.582  1.00 48.34           C  
ATOM   3320  ND2 ASN A 425       5.770   4.262   4.371  1.00 48.34           N  
ATOM   3321  OD1 ASN A 425       4.871   5.422   6.074  1.00 48.34           O  
ATOM   3322  N   LYS A 426       6.559   2.600   8.750  1.00 52.69           N  
ATOM   3323  CA  LYS A 426       5.801   1.524   9.383  1.00 52.69           C  
ATOM   3324  C   LYS A 426       5.449   1.879  10.820  1.00 52.69           C  
ATOM   3325  CB  LYS A 426       6.594   0.216   9.344  1.00 52.69           C  
ATOM   3326  O   LYS A 426       4.336   1.604  11.281  1.00 52.69           O  
ATOM   3327  CG  LYS A 426       6.629  -0.444   7.973  1.00 52.69           C  
ATOM   3328  CD  LYS A 426       7.336  -1.792   8.016  1.00 52.69           C  
ATOM   3329  CE  LYS A 426       7.441  -2.418   6.633  1.00 52.69           C  
ATOM   3330  NZ  LYS A 426       8.211  -3.697   6.664  1.00 52.69           N  
ATOM   3331  N   LYS A 427       6.371   2.482  11.555  1.00 53.31           N  
ATOM   3332  CA  LYS A 427       6.188   2.918  12.930  1.00 53.31           C  
ATOM   3333  C   LYS A 427       5.203   4.078  13.016  1.00 53.31           C  
ATOM   3334  CB  LYS A 427       7.527   3.318  13.555  1.00 53.31           C  
ATOM   3335  O   LYS A 427       4.379   4.141  13.930  1.00 53.31           O  
ATOM   3336  CG  LYS A 427       7.492   3.459  15.070  1.00 53.31           C  
ATOM   3337  CD  LYS A 427       8.891   3.590  15.648  1.00 53.31           C  
ATOM   3338  CE  LYS A 427       8.859   3.744  17.172  1.00 53.31           C  
ATOM   3339  NZ  LYS A 427      10.227   3.768  17.750  1.00 53.31           N  
ATOM   3340  N   VAL A 428       5.230   5.000  12.180  1.00 61.69           N  
ATOM   3341  CA  VAL A 428       4.332   6.145  12.086  1.00 61.69           C  
ATOM   3342  C   VAL A 428       2.928   5.668  11.719  1.00 61.69           C  
ATOM   3343  CB  VAL A 428       4.832   7.180  11.055  1.00 61.69           C  
ATOM   3344  O   VAL A 428       1.940   6.102  12.312  1.00 61.69           O  
ATOM   3345  CG1 VAL A 428       3.768   8.242  10.797  1.00 61.69           C  
ATOM   3346  CG2 VAL A 428       6.133   7.820  11.531  1.00 61.69           C  
ATOM   3347  N   ASP A 429       2.842   4.734  10.750  1.00 63.12           N  
ATOM   3348  CA  ASP A 429       1.564   4.137  10.375  1.00 63.12           C  
ATOM   3349  C   ASP A 429       0.939   3.393  11.555  1.00 63.12           C  
ATOM   3350  CB  ASP A 429       1.746   3.188   9.188  1.00 63.12           C  
ATOM   3351  O   ASP A 429      -0.264   3.502  11.797  1.00 63.12           O  
ATOM   3352  CG  ASP A 429       1.904   3.914   7.863  1.00 63.12           C  
ATOM   3353  OD1 ASP A 429       1.624   5.129   7.801  1.00 63.12           O  
ATOM   3354  OD2 ASP A 429       2.309   3.264   6.875  1.00 63.12           O  
ATOM   3355  N   ASP A 430       1.760   2.693  12.258  1.00 63.81           N  
ATOM   3356  CA  ASP A 430       1.323   1.961  13.445  1.00 63.81           C  
ATOM   3357  C   ASP A 430       0.883   2.918  14.547  1.00 63.81           C  
ATOM   3358  CB  ASP A 430       2.441   1.048  13.953  1.00 63.81           C  
ATOM   3359  O   ASP A 430      -0.123   2.680  15.219  1.00 63.81           O  
ATOM   3360  CG  ASP A 430       2.570  -0.234  13.148  1.00 63.81           C  
ATOM   3361  OD1 ASP A 430       1.687  -0.523  12.312  1.00 63.81           O  
ATOM   3362  OD2 ASP A 430       3.564  -0.964  13.359  1.00 63.81           O  
ATOM   3363  N   GLY A 431       1.665   3.961  14.797  1.00 67.62           N  
ATOM   3364  CA  GLY A 431       1.319   4.988  15.758  1.00 67.62           C  
ATOM   3365  C   GLY A 431       0.007   5.684  15.453  1.00 67.62           C  
ATOM   3366  O   GLY A 431      -0.809   5.910  16.344  1.00 67.62           O  
ATOM   3367  N   PHE A 432      -0.203   6.016  14.242  1.00 73.69           N  
ATOM   3368  CA  PHE A 432      -1.437   6.645  13.789  1.00 73.69           C  
ATOM   3369  C   PHE A 432      -2.627   5.719  13.992  1.00 73.69           C  
ATOM   3370  CB  PHE A 432      -1.326   7.039  12.312  1.00 73.69           C  
ATOM   3371  O   PHE A 432      -3.701   6.160  14.406  1.00 73.69           O  
ATOM   3372  CG  PHE A 432      -0.514   8.281  12.070  1.00 73.69           C  
ATOM   3373  CD1 PHE A 432      -0.892   9.492  12.633  1.00 73.69           C  
ATOM   3374  CD2 PHE A 432       0.627   8.242  11.281  1.00 73.69           C  
ATOM   3375  CE1 PHE A 432      -0.142  10.648  12.414  1.00 73.69           C  
ATOM   3376  CE2 PHE A 432       1.382   9.391  11.055  1.00 73.69           C  
ATOM   3377  CZ  PHE A 432       0.995  10.594  11.625  1.00 73.69           C  
ATOM   3378  N   LEU A 433      -2.482   4.539  13.680  1.00 78.56           N  
ATOM   3379  CA  LEU A 433      -3.520   3.525  13.844  1.00 78.56           C  
ATOM   3380  C   LEU A 433      -3.885   3.354  15.312  1.00 78.56           C  
ATOM   3381  CB  LEU A 433      -3.059   2.188  13.258  1.00 78.56           C  
ATOM   3382  O   LEU A 433      -5.066   3.240  15.656  1.00 78.56           O  
ATOM   3383  CG  LEU A 433      -4.082   1.050  13.281  1.00 78.56           C  
ATOM   3384  CD1 LEU A 433      -5.262   1.384  12.375  1.00 78.56           C  
ATOM   3385  CD2 LEU A 433      -3.430  -0.263  12.859  1.00 78.56           C  
ATOM   3386  N   ASP A 434      -2.930   3.299  16.141  1.00 76.81           N  
ATOM   3387  CA  ASP A 434      -3.137   3.174  17.578  1.00 76.81           C  
ATOM   3388  C   ASP A 434      -3.912   4.367  18.141  1.00 76.81           C  
ATOM   3389  CB  ASP A 434      -1.797   3.035  18.312  1.00 76.81           C  
ATOM   3390  O   ASP A 434      -4.824   4.203  18.953  1.00 76.81           O  
ATOM   3391  CG  ASP A 434      -1.170   1.662  18.141  1.00 76.81           C  
ATOM   3392  OD1 ASP A 434      -1.879   0.711  17.750  1.00 76.81           O  
ATOM   3393  OD2 ASP A 434       0.045   1.530  18.406  1.00 76.81           O  
ATOM   3394  N   ILE A 435      -3.518   5.469  17.734  1.00 73.81           N  
ATOM   3395  CA  ILE A 435      -4.172   6.695  18.188  1.00 73.81           C  
ATOM   3396  C   ILE A 435      -5.633   6.691  17.734  1.00 73.81           C  
ATOM   3397  CB  ILE A 435      -3.447   7.949  17.656  1.00 73.81           C  
ATOM   3398  O   ILE A 435      -6.527   7.027  18.516  1.00 73.81           O  
ATOM   3399  CG1 ILE A 435      -2.078   8.102  18.328  1.00 73.81           C  
ATOM   3400  CG2 ILE A 435      -4.305   9.203  17.859  1.00 73.81           C  
ATOM   3401  CD1 ILE A 435      -1.217   9.211  17.734  1.00 73.81           C  
ATOM   3402  N   TRP A 436      -5.789   6.375  16.531  1.00 78.88           N  
ATOM   3403  CA  TRP A 436      -7.152   6.309  16.000  1.00 78.88           C  
ATOM   3404  C   TRP A 436      -7.980   5.285  16.766  1.00 78.88           C  
ATOM   3405  CB  TRP A 436      -7.137   5.957  14.508  1.00 78.88           C  
ATOM   3406  O   TRP A 436      -9.133   5.547  17.109  1.00 78.88           O  
ATOM   3407  CG  TRP A 436      -8.484   5.617  13.953  1.00 78.88           C  
ATOM   3408  CD1 TRP A 436      -8.930   4.387  13.555  1.00 78.88           C  
ATOM   3409  CD2 TRP A 436      -9.570   6.523  13.727  1.00 78.88           C  
ATOM   3410  CE2 TRP A 436     -10.641   5.773  13.195  1.00 78.88           C  
ATOM   3411  CE3 TRP A 436      -9.742   7.898  13.938  1.00 78.88           C  
ATOM   3412  NE1 TRP A 436     -10.219   4.473  13.094  1.00 78.88           N  
ATOM   3413  CH2 TRP A 436     -12.008   7.699  13.062  1.00 78.88           C  
ATOM   3414  CZ2 TRP A 436     -11.867   6.352  12.852  1.00 78.88           C  
ATOM   3415  CZ3 TRP A 436     -10.961   8.477  13.602  1.00 78.88           C  
ATOM   3416  N   THR A 437      -7.445   4.160  16.891  1.00 82.38           N  
ATOM   3417  CA  THR A 437      -8.117   3.094  17.625  1.00 82.38           C  
ATOM   3418  C   THR A 437      -8.508   3.559  19.031  1.00 82.38           C  
ATOM   3419  CB  THR A 437      -7.227   1.841  17.719  1.00 82.38           C  
ATOM   3420  O   THR A 437      -9.625   3.314  19.484  1.00 82.38           O  
ATOM   3421  CG2 THR A 437      -7.941   0.716  18.469  1.00 82.38           C  
ATOM   3422  OG1 THR A 437      -6.891   1.392  16.406  1.00 82.38           O  
ATOM   3423  N   TYR A 438      -7.691   4.199  19.672  1.00 79.69           N  
ATOM   3424  CA  TYR A 438      -7.961   4.746  21.000  1.00 79.69           C  
ATOM   3425  C   TYR A 438      -9.086   5.773  20.953  1.00 79.69           C  
ATOM   3426  CB  TYR A 438      -6.699   5.383  21.594  1.00 79.69           C  
ATOM   3427  O   TYR A 438      -9.977   5.773  21.797  1.00 79.69           O  
ATOM   3428  CG  TYR A 438      -5.723   4.383  22.156  1.00 79.69           C  
ATOM   3429  CD1 TYR A 438      -6.023   3.662  23.312  1.00 79.69           C  
ATOM   3430  CD2 TYR A 438      -4.492   4.160  21.547  1.00 79.69           C  
ATOM   3431  CE1 TYR A 438      -5.125   2.740  23.844  1.00 79.69           C  
ATOM   3432  CE2 TYR A 438      -3.588   3.240  22.062  1.00 79.69           C  
ATOM   3433  OH  TYR A 438      -3.020   1.625  23.734  1.00 79.69           O  
ATOM   3434  CZ  TYR A 438      -3.912   2.535  23.203  1.00 79.69           C  
ATOM   3435  N   ASN A 439      -9.016   6.680  20.078  1.00 78.62           N  
ATOM   3436  CA  ASN A 439     -10.039   7.703  19.906  1.00 78.62           C  
ATOM   3437  C   ASN A 439     -11.414   7.090  19.641  1.00 78.62           C  
ATOM   3438  CB  ASN A 439      -9.656   8.672  18.797  1.00 78.62           C  
ATOM   3439  O   ASN A 439     -12.422   7.547  20.172  1.00 78.62           O  
ATOM   3440  CG  ASN A 439      -8.555   9.633  19.203  1.00 78.62           C  
ATOM   3441  ND2 ASN A 439      -7.914  10.250  18.219  1.00 78.62           N  
ATOM   3442  OD1 ASN A 439      -8.289   9.820  20.391  1.00 78.62           O  
ATOM   3443  N   ALA A 440     -11.406   6.180  18.797  1.00 79.81           N  
ATOM   3444  CA  ALA A 440     -12.648   5.488  18.484  1.00 79.81           C  
ATOM   3445  C   ALA A 440     -13.227   4.793  19.703  1.00 79.81           C  
ATOM   3446  CB  ALA A 440     -12.422   4.477  17.359  1.00 79.81           C  
ATOM   3447  O   ALA A 440     -14.422   4.891  19.984  1.00 79.81           O  
ATOM   3448  N   GLU A 441     -12.398   4.078  20.438  1.00 82.19           N  
ATOM   3449  CA  GLU A 441     -12.820   3.402  21.656  1.00 82.19           C  
ATOM   3450  C   GLU A 441     -13.328   4.398  22.688  1.00 82.19           C  
ATOM   3451  CB  GLU A 441     -11.664   2.586  22.234  1.00 82.19           C  
ATOM   3452  O   GLU A 441     -14.336   4.152  23.359  1.00 82.19           O  
ATOM   3453  CG  GLU A 441     -11.344   1.321  21.453  1.00 82.19           C  
ATOM   3454  CD  GLU A 441     -10.195   0.518  22.047  1.00 82.19           C  
ATOM   3455  OE1 GLU A 441      -9.875  -0.565  21.516  1.00 82.19           O  
ATOM   3456  OE2 GLU A 441      -9.617   0.975  23.062  1.00 82.19           O  
ATOM   3457  N   LEU A 442     -12.641   5.414  22.875  1.00 80.56           N  
ATOM   3458  CA  LEU A 442     -13.031   6.461  23.812  1.00 80.56           C  
ATOM   3459  C   LEU A 442     -14.391   7.039  23.438  1.00 80.56           C  
ATOM   3460  CB  LEU A 442     -11.977   7.574  23.844  1.00 80.56           C  
ATOM   3461  O   LEU A 442     -15.234   7.273  24.312  1.00 80.56           O  
ATOM   3462  CG  LEU A 442     -12.242   8.727  24.812  1.00 80.56           C  
ATOM   3463  CD1 LEU A 442     -12.352   8.211  26.234  1.00 80.56           C  
ATOM   3464  CD2 LEU A 442     -11.148   9.781  24.703  1.00 80.56           C  
ATOM   3465  N   LEU A 443     -14.539   7.410  22.250  1.00 75.50           N  
ATOM   3466  CA  LEU A 443     -15.812   7.934  21.766  1.00 75.50           C  
ATOM   3467  C   LEU A 443     -16.953   7.000  22.141  1.00 75.50           C  
ATOM   3468  CB  LEU A 443     -15.766   8.141  20.250  1.00 75.50           C  
ATOM   3469  O   LEU A 443     -18.000   7.449  22.609  1.00 75.50           O  
ATOM   3470  CG  LEU A 443     -17.000   8.773  19.609  1.00 75.50           C  
ATOM   3471  CD1 LEU A 443     -16.797  10.273  19.453  1.00 75.50           C  
ATOM   3472  CD2 LEU A 443     -17.312   8.117  18.266  1.00 75.50           C  
ATOM   3473  N   VAL A 444     -16.797   5.758  21.844  1.00 78.25           N  
ATOM   3474  CA  VAL A 444     -17.812   4.758  22.125  1.00 78.25           C  
ATOM   3475  C   VAL A 444     -18.047   4.676  23.641  1.00 78.25           C  
ATOM   3476  CB  VAL A 444     -17.422   3.369  21.578  1.00 78.25           C  
ATOM   3477  O   VAL A 444     -19.188   4.590  24.094  1.00 78.25           O  
ATOM   3478  CG1 VAL A 444     -18.406   2.299  22.062  1.00 78.25           C  
ATOM   3479  CG2 VAL A 444     -17.375   3.400  20.047  1.00 78.25           C  
ATOM   3480  N   LEU A 445     -17.016   4.707  24.422  1.00 80.19           N  
ATOM   3481  CA  LEU A 445     -17.109   4.691  25.875  1.00 80.19           C  
ATOM   3482  C   LEU A 445     -17.938   5.875  26.391  1.00 80.19           C  
ATOM   3483  CB  LEU A 445     -15.719   4.723  26.516  1.00 80.19           C  
ATOM   3484  O   LEU A 445     -18.781   5.715  27.266  1.00 80.19           O  
ATOM   3485  CG  LEU A 445     -14.867   3.461  26.344  1.00 80.19           C  
ATOM   3486  CD1 LEU A 445     -13.461   3.691  26.875  1.00 80.19           C  
ATOM   3487  CD2 LEU A 445     -15.523   2.275  27.031  1.00 80.19           C  
ATOM   3488  N   LEU A 446     -17.641   7.012  25.922  1.00 73.31           N  
ATOM   3489  CA  LEU A 446     -18.344   8.227  26.328  1.00 73.31           C  
ATOM   3490  C   LEU A 446     -19.828   8.141  25.953  1.00 73.31           C  
ATOM   3491  CB  LEU A 446     -17.719   9.453  25.672  1.00 73.31           C  
ATOM   3492  O   LEU A 446     -20.688   8.539  26.750  1.00 73.31           O  
ATOM   3493  CG  LEU A 446     -16.375   9.906  26.234  1.00 73.31           C  
ATOM   3494  CD1 LEU A 446     -15.750  10.969  25.328  1.00 73.31           C  
ATOM   3495  CD2 LEU A 446     -16.531  10.438  27.641  1.00 73.31           C  
ATOM   3496  N   GLU A 447     -20.109   7.676  24.766  1.00 72.44           N  
ATOM   3497  CA  GLU A 447     -21.484   7.516  24.312  1.00 72.44           C  
ATOM   3498  C   GLU A 447     -22.234   6.512  25.188  1.00 72.44           C  
ATOM   3499  CB  GLU A 447     -21.516   7.082  22.844  1.00 72.44           C  
ATOM   3500  O   GLU A 447     -23.422   6.711  25.484  1.00 72.44           O  
ATOM   3501  CG  GLU A 447     -22.906   7.137  22.219  1.00 72.44           C  
ATOM   3502  CD  GLU A 447     -23.516   8.531  22.234  1.00 72.44           C  
ATOM   3503  OE1 GLU A 447     -24.766   8.656  22.219  1.00 72.44           O  
ATOM   3504  OE2 GLU A 447     -22.734   9.508  22.250  1.00 72.44           O  
ATOM   3505  N   ASN A 448     -21.641   5.422  25.469  1.00 75.69           N  
ATOM   3506  CA  ASN A 448     -22.250   4.418  26.344  1.00 75.69           C  
ATOM   3507  C   ASN A 448     -22.594   5.004  27.719  1.00 75.69           C  
ATOM   3508  CB  ASN A 448     -21.328   3.213  26.500  1.00 75.69           C  
ATOM   3509  O   ASN A 448     -23.672   4.738  28.250  1.00 75.69           O  
ATOM   3510  CG  ASN A 448     -21.359   2.291  25.297  1.00 75.69           C  
ATOM   3511  ND2 ASN A 448     -20.328   1.459  25.156  1.00 75.69           N  
ATOM   3512  OD1 ASN A 448     -22.297   2.328  24.500  1.00 75.69           O  
ATOM   3513  N   GLU A 449     -21.625   5.797  28.266  1.00 72.06           N  
ATOM   3514  CA  GLU A 449     -21.875   6.445  29.562  1.00 72.06           C  
ATOM   3515  C   GLU A 449     -23.062   7.395  29.484  1.00 72.06           C  
ATOM   3516  CB  GLU A 449     -20.625   7.203  30.031  1.00 72.06           C  
ATOM   3517  O   GLU A 449     -23.922   7.395  30.359  1.00 72.06           O  
ATOM   3518  CG  GLU A 449     -20.750   7.781  31.422  1.00 72.06           C  
ATOM   3519  CD  GLU A 449     -20.594   6.734  32.531  1.00 72.06           C  
ATOM   3520  OE1 GLU A 449     -20.984   7.008  33.688  1.00 72.06           O  
ATOM   3521  OE2 GLU A 449     -20.078   5.633  32.219  1.00 72.06           O  
ATOM   3522  N   ARG A 450     -23.000   8.180  28.531  1.00 66.69           N  
ATOM   3523  CA  ARG A 450     -24.078   9.148  28.312  1.00 66.69           C  
ATOM   3524  C   ARG A 450     -25.422   8.453  28.172  1.00 66.69           C  
ATOM   3525  CB  ARG A 450     -23.797  10.008  27.078  1.00 66.69           C  
ATOM   3526  O   ARG A 450     -26.422   8.883  28.766  1.00 66.69           O  
ATOM   3527  CG  ARG A 450     -24.812  11.102  26.844  1.00 66.69           C  
ATOM   3528  CD  ARG A 450     -24.500  11.914  25.594  1.00 66.69           C  
ATOM   3529  NE  ARG A 450     -25.531  12.898  25.312  1.00 66.69           N  
ATOM   3530  NH1 ARG A 450     -24.328  14.008  23.688  1.00 66.69           N  
ATOM   3531  NH2 ARG A 450     -26.438  14.711  24.219  1.00 66.69           N  
ATOM   3532  CZ  ARG A 450     -25.438  13.867  24.406  1.00 66.69           C  
ATOM   3533  N   THR A 451     -25.547   7.496  27.281  1.00 62.34           N  
ATOM   3534  CA  THR A 451     -26.750   6.734  27.031  1.00 62.34           C  
ATOM   3535  C   THR A 451     -27.281   6.094  28.312  1.00 62.34           C  
ATOM   3536  CB  THR A 451     -26.516   5.645  25.969  1.00 62.34           C  
ATOM   3537  O   THR A 451     -28.469   6.160  28.609  1.00 62.34           O  
ATOM   3538  CG2 THR A 451     -27.797   4.879  25.656  1.00 62.34           C  
ATOM   3539  OG1 THR A 451     -26.047   6.258  24.750  1.00 62.34           O  
ATOM   3540  N   LEU A 452     -26.422   5.531  29.031  1.00 66.00           N  
ATOM   3541  CA  LEU A 452     -26.797   4.836  30.250  1.00 66.00           C  
ATOM   3542  C   LEU A 452     -27.203   5.824  31.344  1.00 66.00           C  
ATOM   3543  CB  LEU A 452     -25.656   3.947  30.750  1.00 66.00           C  
ATOM   3544  O   LEU A 452     -28.188   5.609  32.062  1.00 66.00           O  
ATOM   3545  CG  LEU A 452     -25.344   2.713  29.891  1.00 66.00           C  
ATOM   3546  CD1 LEU A 452     -24.109   1.999  30.438  1.00 66.00           C  
ATOM   3547  CD2 LEU A 452     -26.531   1.771  29.859  1.00 66.00           C  
ATOM   3548  N   ASP A 453     -26.422   6.891  31.547  1.00 64.94           N  
ATOM   3549  CA  ASP A 453     -26.672   7.910  32.562  1.00 64.94           C  
ATOM   3550  C   ASP A 453     -27.953   8.695  32.250  1.00 64.94           C  
ATOM   3551  CB  ASP A 453     -25.484   8.859  32.688  1.00 64.94           C  
ATOM   3552  O   ASP A 453     -28.734   9.008  33.156  1.00 64.94           O  
ATOM   3553  CG  ASP A 453     -24.297   8.234  33.375  1.00 64.94           C  
ATOM   3554  OD1 ASP A 453     -24.453   7.172  34.031  1.00 64.94           O  
ATOM   3555  OD2 ASP A 453     -23.188   8.812  33.281  1.00 64.94           O  
ATOM   3556  N   TYR A 454     -28.141   9.102  31.062  1.00 59.84           N  
ATOM   3557  CA  TYR A 454     -29.312   9.844  30.625  1.00 59.84           C  
ATOM   3558  C   TYR A 454     -30.578   9.008  30.781  1.00 59.84           C  
ATOM   3559  CB  TYR A 454     -29.172  10.289  29.156  1.00 59.84           C  
ATOM   3560  O   TYR A 454     -31.594   9.500  31.281  1.00 59.84           O  
ATOM   3561  CG  TYR A 454     -30.297  11.164  28.672  1.00 59.84           C  
ATOM   3562  CD1 TYR A 454     -31.328  10.648  27.891  1.00 59.84           C  
ATOM   3563  CD2 TYR A 454     -30.328  12.523  28.984  1.00 59.84           C  
ATOM   3564  CE1 TYR A 454     -32.375  11.453  27.438  1.00 59.84           C  
ATOM   3565  CE2 TYR A 454     -31.359  13.336  28.547  1.00 59.84           C  
ATOM   3566  OH  TYR A 454     -33.406  13.602  27.328  1.00 59.84           O  
ATOM   3567  CZ  TYR A 454     -32.375  12.797  27.766  1.00 59.84           C  
ATOM   3568  N   HIS A 455     -30.500   7.812  30.375  1.00 58.47           N  
ATOM   3569  CA  HIS A 455     -31.625   6.898  30.453  1.00 58.47           C  
ATOM   3570  C   HIS A 455     -31.969   6.551  31.891  1.00 58.47           C  
ATOM   3571  CB  HIS A 455     -31.328   5.621  29.656  1.00 58.47           C  
ATOM   3572  O   HIS A 455     -33.125   6.488  32.281  1.00 58.47           O  
ATOM   3573  CG  HIS A 455     -31.391   5.809  28.172  1.00 58.47           C  
ATOM   3574  CD2 HIS A 455     -30.406   5.781  27.250  1.00 58.47           C  
ATOM   3575  ND1 HIS A 455     -32.562   6.062  27.500  1.00 58.47           N  
ATOM   3576  CE1 HIS A 455     -32.312   6.180  26.203  1.00 58.47           C  
ATOM   3577  NE2 HIS A 455     -31.000   6.016  26.031  1.00 58.47           N  
ATOM   3578  N   ASP A 456     -30.953   6.320  32.688  1.00 59.84           N  
ATOM   3579  CA  ASP A 456     -31.109   6.074  34.125  1.00 59.84           C  
ATOM   3580  C   ASP A 456     -31.688   7.293  34.844  1.00 59.84           C  
ATOM   3581  CB  ASP A 456     -29.766   5.691  34.750  1.00 59.84           C  
ATOM   3582  O   ASP A 456     -32.531   7.160  35.719  1.00 59.84           O  
ATOM   3583  CG  ASP A 456     -29.406   4.230  34.562  1.00 59.84           C  
ATOM   3584  OD1 ASP A 456     -30.250   3.469  34.031  1.00 59.84           O  
ATOM   3585  OD2 ASP A 456     -28.281   3.838  34.938  1.00 59.84           O  
ATOM   3586  N   SER A 457     -31.250   8.500  34.469  1.00 59.00           N  
ATOM   3587  CA  SER A 457     -31.734   9.750  35.031  1.00 59.00           C  
ATOM   3588  C   SER A 457     -33.188   9.992  34.656  1.00 59.00           C  
ATOM   3589  CB  SER A 457     -30.875  10.922  34.562  1.00 59.00           C  
ATOM   3590  O   SER A 457     -34.000  10.461  35.469  1.00 59.00           O  
ATOM   3591  OG  SER A 457     -31.031  11.125  33.156  1.00 59.00           O  
ATOM   3592  N   ASN A 458     -33.594   9.727  33.438  1.00 59.31           N  
ATOM   3593  CA  ASN A 458     -34.969   9.875  32.969  1.00 59.31           C  
ATOM   3594  C   ASN A 458     -35.906   8.914  33.656  1.00 59.31           C  
ATOM   3595  CB  ASN A 458     -35.031   9.664  31.453  1.00 59.31           C  
ATOM   3596  O   ASN A 458     -37.031   9.281  34.031  1.00 59.31           O  
ATOM   3597  CG  ASN A 458     -34.469  10.852  30.672  1.00 59.31           C  
ATOM   3598  ND2 ASN A 458     -34.125  10.625  29.422  1.00 59.31           N  
ATOM   3599  OD1 ASN A 458     -34.406  11.969  31.203  1.00 59.31           O  
ATOM   3600  N   VAL A 459     -35.438   7.688  33.781  1.00 59.12           N  
ATOM   3601  CA  VAL A 459     -36.219   6.680  34.500  1.00 59.12           C  
ATOM   3602  C   VAL A 459     -36.375   7.074  35.969  1.00 59.12           C  
ATOM   3603  CB  VAL A 459     -35.562   5.281  34.375  1.00 59.12           C  
ATOM   3604  O   VAL A 459     -37.438   6.941  36.531  1.00 59.12           O  
ATOM   3605  CG1 VAL A 459     -36.312   4.273  35.281  1.00 59.12           C  
ATOM   3606  CG2 VAL A 459     -35.562   4.809  32.938  1.00 59.12           C  
ATOM   3607  N   LYS A 460     -35.344   7.523  36.594  1.00 61.62           N  
ATOM   3608  CA  LYS A 460     -35.344   7.996  37.969  1.00 61.62           C  
ATOM   3609  C   LYS A 460     -36.281   9.188  38.156  1.00 61.62           C  
ATOM   3610  CB  LYS A 460     -33.938   8.375  38.438  1.00 61.62           C  
ATOM   3611  O   LYS A 460     -37.031   9.258  39.125  1.00 61.62           O  
ATOM   3612  CG  LYS A 460     -33.844   8.742  39.906  1.00 61.62           C  
ATOM   3613  CD  LYS A 460     -32.406   9.047  40.312  1.00 61.62           C  
ATOM   3614  CE  LYS A 460     -32.281   9.453  41.781  1.00 61.62           C  
ATOM   3615  NZ  LYS A 460     -30.891   9.766  42.156  1.00 61.62           N  
ATOM   3616  N   ASN A 461     -36.219  10.156  37.312  1.00 62.84           N  
ATOM   3617  CA  ASN A 461     -37.094  11.328  37.312  1.00 62.84           C  
ATOM   3618  C   ASN A 461     -38.562  10.930  37.219  1.00 62.84           C  
ATOM   3619  CB  ASN A 461     -36.719  12.289  36.188  1.00 62.84           C  
ATOM   3620  O   ASN A 461     -39.406  11.484  37.906  1.00 62.84           O  
ATOM   3621  CG  ASN A 461     -37.344  13.648  36.344  1.00 62.84           C  
ATOM   3622  ND2 ASN A 461     -37.000  14.570  35.438  1.00 62.84           N  
ATOM   3623  OD1 ASN A 461     -38.125  13.883  37.250  1.00 62.84           O  
ATOM   3624  N   LEU A 462     -38.781  10.023  36.344  1.00 62.41           N  
ATOM   3625  CA  LEU A 462     -40.125   9.500  36.156  1.00 62.41           C  
ATOM   3626  C   LEU A 462     -40.594   8.773  37.406  1.00 62.41           C  
ATOM   3627  CB  LEU A 462     -40.156   8.555  34.938  1.00 62.41           C  
ATOM   3628  O   LEU A 462     -41.750   8.914  37.812  1.00 62.41           O  
ATOM   3629  CG  LEU A 462     -41.531   8.023  34.562  1.00 62.41           C  
ATOM   3630  CD1 LEU A 462     -42.469   9.188  34.219  1.00 62.41           C  
ATOM   3631  CD2 LEU A 462     -41.438   7.062  33.375  1.00 62.41           C  
ATOM   3632  N   TYR A 463     -39.781   7.930  37.938  1.00 64.12           N  
ATOM   3633  CA  TYR A 463     -40.062   7.246  39.188  1.00 64.12           C  
ATOM   3634  C   TYR A 463     -40.406   8.242  40.281  1.00 64.12           C  
ATOM   3635  CB  TYR A 463     -38.844   6.398  39.625  1.00 64.12           C  
ATOM   3636  O   TYR A 463     -41.406   8.055  41.000  1.00 64.12           O  
ATOM   3637  CG  TYR A 463     -39.000   5.781  41.000  1.00 64.12           C  
ATOM   3638  CD1 TYR A 463     -38.469   6.398  42.125  1.00 64.12           C  
ATOM   3639  CD2 TYR A 463     -39.688   4.582  41.156  1.00 64.12           C  
ATOM   3640  CE1 TYR A 463     -38.625   5.832  43.375  1.00 64.12           C  
ATOM   3641  CE2 TYR A 463     -39.844   4.008  42.406  1.00 64.12           C  
ATOM   3642  OH  TYR A 463     -39.438   4.074  44.781  1.00 64.12           O  
ATOM   3643  CZ  TYR A 463     -39.312   4.641  43.531  1.00 64.12           C  
ATOM   3644  N   GLU A 464     -39.625   9.273  40.469  1.00 70.44           N  
ATOM   3645  CA  GLU A 464     -39.844  10.305  41.500  1.00 70.44           C  
ATOM   3646  C   GLU A 464     -41.156  11.062  41.250  1.00 70.44           C  
ATOM   3647  CB  GLU A 464     -38.656  11.273  41.531  1.00 70.44           C  
ATOM   3648  O   GLU A 464     -41.875  11.398  42.219  1.00 70.44           O  
ATOM   3649  CG  GLU A 464     -37.406  10.695  42.156  1.00 70.44           C  
ATOM   3650  CD  GLU A 464     -36.281  11.703  42.281  1.00 70.44           C  
ATOM   3651  OE1 GLU A 464     -35.250  11.391  42.906  1.00 70.44           O  
ATOM   3652  OE2 GLU A 464     -36.406  12.812  41.719  1.00 70.44           O  
ATOM   3653  N   LYS A 465     -41.438  11.391  40.062  1.00 70.75           N  
ATOM   3654  CA  LYS A 465     -42.656  12.078  39.688  1.00 70.75           C  
ATOM   3655  C   LYS A 465     -43.906  11.242  40.031  1.00 70.75           C  
ATOM   3656  CB  LYS A 465     -42.656  12.383  38.188  1.00 70.75           C  
ATOM   3657  O   LYS A 465     -44.875  11.766  40.562  1.00 70.75           O  
ATOM   3658  CG  LYS A 465     -43.812  13.273  37.719  1.00 70.75           C  
ATOM   3659  CD  LYS A 465     -43.688  13.617  36.250  1.00 70.75           C  
ATOM   3660  CE  LYS A 465     -44.844  14.492  35.781  1.00 70.75           C  
ATOM   3661  NZ  LYS A 465     -44.688  14.891  34.344  1.00 70.75           N  
ATOM   3662  N   VAL A 466     -43.844   9.953  39.656  1.00 71.31           N  
ATOM   3663  CA  VAL A 466     -44.938   9.023  39.938  1.00 71.31           C  
ATOM   3664  C   VAL A 466     -45.094   8.812  41.438  1.00 71.31           C  
ATOM   3665  CB  VAL A 466     -44.719   7.668  39.219  1.00 71.31           C  
ATOM   3666  O   VAL A 466     -46.188   8.773  41.969  1.00 71.31           O  
ATOM   3667  CG1 VAL A 466     -45.750   6.637  39.688  1.00 71.31           C  
ATOM   3668  CG2 VAL A 466     -44.781   7.840  37.719  1.00 71.31           C  
ATOM   3669  N   ARG A 467     -44.000   8.688  42.094  1.00 78.12           N  
ATOM   3670  CA  ARG A 467     -43.969   8.570  43.531  1.00 78.12           C  
ATOM   3671  C   ARG A 467     -44.625   9.773  44.219  1.00 78.12           C  
ATOM   3672  CB  ARG A 467     -42.531   8.406  44.062  1.00 78.12           C  
ATOM   3673  O   ARG A 467     -45.406   9.625  45.156  1.00 78.12           O  
ATOM   3674  CG  ARG A 467     -42.406   8.242  45.562  1.00 78.12           C  
ATOM   3675  CD  ARG A 467     -40.969   8.141  46.000  1.00 78.12           C  
ATOM   3676  NE  ARG A 467     -40.875   8.016  47.469  1.00 78.12           N  
ATOM   3677  NH1 ARG A 467     -38.562   7.988  47.500  1.00 78.12           N  
ATOM   3678  NH2 ARG A 467     -39.750   7.844  49.438  1.00 78.12           N  
ATOM   3679  CZ  ARG A 467     -39.719   7.949  48.125  1.00 78.12           C  
ATOM   3680  N   ASN A 468     -44.375  10.930  43.719  1.00 82.88           N  
ATOM   3681  CA  ASN A 468     -44.906  12.188  44.219  1.00 82.88           C  
ATOM   3682  C   ASN A 468     -46.406  12.297  43.969  1.00 82.88           C  
ATOM   3683  CB  ASN A 468     -44.188  13.383  43.625  1.00 82.88           C  
ATOM   3684  O   ASN A 468     -47.156  12.820  44.812  1.00 82.88           O  
ATOM   3685  CG  ASN A 468     -42.844  13.625  44.281  1.00 82.88           C  
ATOM   3686  ND2 ASN A 468     -42.000  14.406  43.625  1.00 82.88           N  
ATOM   3687  OD1 ASN A 468     -42.562  13.125  45.375  1.00 82.88           O  
ATOM   3688  N   GLN A 469     -46.844  11.852  42.875  1.00 82.50           N  
ATOM   3689  CA  GLN A 469     -48.250  11.898  42.469  1.00 82.50           C  
ATOM   3690  C   GLN A 469     -49.094  10.938  43.281  1.00 82.50           C  
ATOM   3691  CB  GLN A 469     -48.375  11.570  40.969  1.00 82.50           C  
ATOM   3692  O   GLN A 469     -50.219  11.273  43.719  1.00 82.50           O  
ATOM   3693  CG  GLN A 469     -47.938  12.695  40.062  1.00 82.50           C  
ATOM   3694  CD  GLN A 469     -48.188  12.406  38.594  1.00 82.50           C  
ATOM   3695  NE2 GLN A 469     -48.438  13.453  37.812  1.00 82.50           N  
ATOM   3696  OE1 GLN A 469     -48.188  11.242  38.156  1.00 82.50           O  
ATOM   3697  N   LEU A 470     -48.562   9.664  43.531  1.00 82.44           N  
ATOM   3698  CA  LEU A 470     -49.312   8.570  44.125  1.00 82.44           C  
ATOM   3699  C   LEU A 470     -49.250   8.664  45.656  1.00 82.44           C  
ATOM   3700  CB  LEU A 470     -48.750   7.223  43.688  1.00 82.44           C  
ATOM   3701  O   LEU A 470     -50.188   8.234  46.344  1.00 82.44           O  
ATOM   3702  CG  LEU A 470     -48.938   6.883  42.188  1.00 82.44           C  
ATOM   3703  CD1 LEU A 470     -48.219   5.574  41.844  1.00 82.44           C  
ATOM   3704  CD2 LEU A 470     -50.406   6.805  41.844  1.00 82.44           C  
ATOM   3705  N   LYS A 471     -48.344   9.273  46.250  1.00 85.81           N  
ATOM   3706  CA  LYS A 471     -48.156   9.477  47.688  1.00 85.81           C  
ATOM   3707  C   LYS A 471     -48.656   8.266  48.469  1.00 85.81           C  
ATOM   3708  CB  LYS A 471     -48.906  10.734  48.156  1.00 85.81           C  
ATOM   3709  O   LYS A 471     -48.156   7.152  48.281  1.00 85.81           O  
ATOM   3710  CG  LYS A 471     -48.344  12.023  47.562  1.00 85.81           C  
ATOM   3711  CD  LYS A 471     -49.094  13.242  48.094  1.00 85.81           C  
ATOM   3712  CE  LYS A 471     -48.531  14.539  47.500  1.00 85.81           C  
ATOM   3713  NZ  LYS A 471     -49.281  15.734  48.000  1.00 85.81           N  
ATOM   3714  N   ASN A 472     -49.594   8.414  49.375  1.00 84.56           N  
ATOM   3715  CA  ASN A 472     -50.031   7.340  50.250  1.00 84.56           C  
ATOM   3716  C   ASN A 472     -51.156   6.523  49.625  1.00 84.56           C  
ATOM   3717  CB  ASN A 472     -50.469   7.895  51.625  1.00 84.56           C  
ATOM   3718  O   ASN A 472     -51.750   5.684  50.281  1.00 84.56           O  
ATOM   3719  CG  ASN A 472     -49.406   8.703  52.312  1.00 84.56           C  
ATOM   3720  ND2 ASN A 472     -49.812   9.609  53.188  1.00 84.56           N  
ATOM   3721  OD1 ASN A 472     -48.188   8.523  52.031  1.00 84.56           O  
ATOM   3722  N   ASN A 473     -51.469   6.789  48.375  1.00 83.19           N  
ATOM   3723  CA  ASN A 473     -52.469   6.062  47.625  1.00 83.19           C  
ATOM   3724  C   ASN A 473     -51.906   4.785  47.000  1.00 83.19           C  
ATOM   3725  CB  ASN A 473     -53.062   6.957  46.531  1.00 83.19           C  
ATOM   3726  O   ASN A 473     -52.656   3.955  46.500  1.00 83.19           O  
ATOM   3727  CG  ASN A 473     -54.031   7.973  47.062  1.00 83.19           C  
ATOM   3728  ND2 ASN A 473     -54.375   8.977  46.281  1.00 83.19           N  
ATOM   3729  OD1 ASN A 473     -54.500   7.859  48.219  1.00 83.19           O  
ATOM   3730  N   ALA A 474     -50.531   4.566  47.156  1.00 83.75           N  
ATOM   3731  CA  ALA A 474     -49.844   3.373  46.656  1.00 83.75           C  
ATOM   3732  C   ALA A 474     -48.688   2.979  47.531  1.00 83.75           C  
ATOM   3733  CB  ALA A 474     -49.375   3.607  45.219  1.00 83.75           C  
ATOM   3734  O   ALA A 474     -48.094   3.816  48.219  1.00 83.75           O  
ATOM   3735  N   LYS A 475     -48.375   1.734  47.656  1.00 80.62           N  
ATOM   3736  CA  LYS A 475     -47.219   1.212  48.375  1.00 80.62           C  
ATOM   3737  C   LYS A 475     -46.125   0.785  47.406  1.00 80.62           C  
ATOM   3738  CB  LYS A 475     -47.625   0.033  49.250  1.00 80.62           C  
ATOM   3739  O   LYS A 475     -46.375   0.198  46.375  1.00 80.62           O  
ATOM   3740  CG  LYS A 475     -46.469  -0.653  49.969  1.00 80.62           C  
ATOM   3741  CD  LYS A 475     -46.938  -1.864  50.750  1.00 80.62           C  
ATOM   3742  CE  LYS A 475     -45.750  -2.582  51.406  1.00 80.62           C  
ATOM   3743  NZ  LYS A 475     -46.188  -3.836  52.094  1.00 80.62           N  
ATOM   3744  N   GLU A 476     -44.906   1.104  47.875  1.00 77.50           N  
ATOM   3745  CA  GLU A 476     -43.750   0.720  47.062  1.00 77.50           C  
ATOM   3746  C   GLU A 476     -43.375  -0.736  47.312  1.00 77.50           C  
ATOM   3747  CB  GLU A 476     -42.562   1.636  47.375  1.00 77.50           C  
ATOM   3748  O   GLU A 476     -43.125  -1.141  48.469  1.00 77.50           O  
ATOM   3749  CG  GLU A 476     -42.750   3.074  46.906  1.00 77.50           C  
ATOM   3750  CD  GLU A 476     -41.531   3.959  47.188  1.00 77.50           C  
ATOM   3751  OE1 GLU A 476     -41.656   5.199  47.062  1.00 77.50           O  
ATOM   3752  OE2 GLU A 476     -40.469   3.406  47.469  1.00 77.50           O  
ATOM   3753  N   ILE A 477     -43.344  -1.543  46.281  1.00 72.00           N  
ATOM   3754  CA  ILE A 477     -43.188  -2.986  46.406  1.00 72.00           C  
ATOM   3755  C   ILE A 477     -41.781  -3.385  45.938  1.00 72.00           C  
ATOM   3756  CB  ILE A 477     -44.250  -3.750  45.562  1.00 72.00           C  
ATOM   3757  O   ILE A 477     -41.344  -4.523  46.156  1.00 72.00           O  
ATOM   3758  CG1 ILE A 477     -45.469  -2.867  45.344  1.00 72.00           C  
ATOM   3759  CG2 ILE A 477     -44.625  -5.059  46.281  1.00 72.00           C  
ATOM   3760  CD1 ILE A 477     -46.469  -3.432  44.344  1.00 72.00           C  
ATOM   3761  N   GLY A 478     -40.875  -2.279  45.594  1.00 60.12           N  
ATOM   3762  CA  GLY A 478     -39.500  -2.570  45.219  1.00 60.12           C  
ATOM   3763  C   GLY A 478     -39.312  -2.830  43.750  1.00 60.12           C  
ATOM   3764  O   GLY A 478     -40.281  -3.074  43.031  1.00 60.12           O  
ATOM   3765  N   ASN A 479     -38.000  -2.453  43.094  1.00 55.44           N  
ATOM   3766  CA  ASN A 479     -37.656  -2.643  41.719  1.00 55.44           C  
ATOM   3767  C   ASN A 479     -38.375  -1.675  40.781  1.00 55.44           C  
ATOM   3768  CB  ASN A 479     -37.906  -4.086  41.281  1.00 55.44           C  
ATOM   3769  O   ASN A 479     -38.719  -2.020  39.656  1.00 55.44           O  
ATOM   3770  CG  ASN A 479     -36.969  -5.078  41.969  1.00 55.44           C  
ATOM   3771  ND2 ASN A 479     -37.406  -6.336  42.031  1.00 55.44           N  
ATOM   3772  OD1 ASN A 479     -35.906  -4.715  42.438  1.00 55.44           O  
ATOM   3773  N   GLY A 480     -38.844  -0.523  41.438  1.00 62.62           N  
ATOM   3774  CA  GLY A 480     -39.438   0.524  40.656  1.00 62.62           C  
ATOM   3775  C   GLY A 480     -40.938   0.304  40.406  1.00 62.62           C  
ATOM   3776  O   GLY A 480     -41.500   0.872  39.469  1.00 62.62           O  
ATOM   3777  N   CYS A 481     -41.594  -0.497  41.344  1.00 66.19           N  
ATOM   3778  CA  CYS A 481     -43.031  -0.833  41.188  1.00 66.19           C  
ATOM   3779  C   CYS A 481     -43.844  -0.266  42.344  1.00 66.19           C  
ATOM   3780  CB  CYS A 481     -43.219  -2.348  41.125  1.00 66.19           C  
ATOM   3781  O   CYS A 481     -43.344  -0.146  43.469  1.00 66.19           O  
ATOM   3782  SG  CYS A 481     -42.406  -3.111  39.688  1.00 66.19           S  
ATOM   3783  N   PHE A 482     -45.188   0.106  42.000  1.00 73.56           N  
ATOM   3784  CA  PHE A 482     -46.125   0.625  42.969  1.00 73.56           C  
ATOM   3785  C   PHE A 482     -47.406  -0.226  42.969  1.00 73.56           C  
ATOM   3786  CB  PHE A 482     -46.500   2.082  42.656  1.00 73.56           C  
ATOM   3787  O   PHE A 482     -47.875  -0.648  41.938  1.00 73.56           O  
ATOM   3788  CG  PHE A 482     -45.312   3.010  42.656  1.00 73.56           C  
ATOM   3789  CD1 PHE A 482     -44.906   3.631  43.844  1.00 73.56           C  
ATOM   3790  CD2 PHE A 482     -44.594   3.262  41.500  1.00 73.56           C  
ATOM   3791  CE1 PHE A 482     -43.812   4.492  43.875  1.00 73.56           C  
ATOM   3792  CE2 PHE A 482     -43.500   4.121  41.531  1.00 73.56           C  
ATOM   3793  CZ  PHE A 482     -43.094   4.734  42.688  1.00 73.56           C  
ATOM   3794  N   GLU A 483     -47.750  -0.555  44.219  1.00 79.81           N  
ATOM   3795  CA  GLU A 483     -49.062  -1.217  44.375  1.00 79.81           C  
ATOM   3796  C   GLU A 483     -50.125  -0.243  44.906  1.00 79.81           C  
ATOM   3797  CB  GLU A 483     -48.938  -2.408  45.344  1.00 79.81           C  
ATOM   3798  O   GLU A 483     -49.938   0.365  45.938  1.00 79.81           O  
ATOM   3799  CG  GLU A 483     -50.188  -3.266  45.406  1.00 79.81           C  
ATOM   3800  CD  GLU A 483     -50.031  -4.469  46.344  1.00 79.81           C  
ATOM   3801  OE1 GLU A 483     -50.844  -5.410  46.250  1.00 79.81           O  
ATOM   3802  OE2 GLU A 483     -49.094  -4.465  47.156  1.00 79.81           O  
ATOM   3803  N   PHE A 484     -51.281  -0.100  44.000  1.00 81.06           N  
ATOM   3804  CA  PHE A 484     -52.312   0.868  44.344  1.00 81.06           C  
ATOM   3805  C   PHE A 484     -53.188   0.338  45.500  1.00 81.06           C  
ATOM   3806  CB  PHE A 484     -53.188   1.207  43.125  1.00 81.06           C  
ATOM   3807  O   PHE A 484     -53.531  -0.845  45.500  1.00 81.06           O  
ATOM   3808  CG  PHE A 484     -52.469   2.000  42.094  1.00 81.06           C  
ATOM   3809  CD1 PHE A 484     -52.469   3.389  42.125  1.00 81.06           C  
ATOM   3810  CD2 PHE A 484     -51.781   1.354  41.062  1.00 81.06           C  
ATOM   3811  CE1 PHE A 484     -51.812   4.125  41.125  1.00 81.06           C  
ATOM   3812  CE2 PHE A 484     -51.125   2.084  40.062  1.00 81.06           C  
ATOM   3813  CZ  PHE A 484     -51.125   3.469  40.125  1.00 81.06           C  
ATOM   3814  N   TYR A 485     -53.562   1.142  46.469  1.00 79.38           N  
ATOM   3815  CA  TYR A 485     -54.469   0.801  47.562  1.00 79.38           C  
ATOM   3816  C   TYR A 485     -55.938   1.030  47.156  1.00 79.38           C  
ATOM   3817  CB  TYR A 485     -54.156   1.623  48.812  1.00 79.38           C  
ATOM   3818  O   TYR A 485     -56.844   0.663  47.875  1.00 79.38           O  
ATOM   3819  CG  TYR A 485     -52.875   1.201  49.500  1.00 79.38           C  
ATOM   3820  CD1 TYR A 485     -52.750  -0.063  50.062  1.00 79.38           C  
ATOM   3821  CD2 TYR A 485     -51.781   2.066  49.594  1.00 79.38           C  
ATOM   3822  CE1 TYR A 485     -51.594  -0.456  50.719  1.00 79.38           C  
ATOM   3823  CE2 TYR A 485     -50.594   1.685  50.219  1.00 79.38           C  
ATOM   3824  OH  TYR A 485     -49.344   0.040  51.406  1.00 79.38           O  
ATOM   3825  CZ  TYR A 485     -50.500   0.423  50.781  1.00 79.38           C  
ATOM   3826  N   HIS A 486     -56.156   1.649  45.938  1.00 78.38           N  
ATOM   3827  CA  HIS A 486     -57.469   1.892  45.375  1.00 78.38           C  
ATOM   3828  C   HIS A 486     -57.594   1.287  43.969  1.00 78.38           C  
ATOM   3829  CB  HIS A 486     -57.781   3.393  45.312  1.00 78.38           C  
ATOM   3830  O   HIS A 486     -56.562   0.961  43.344  1.00 78.38           O  
ATOM   3831  CG  HIS A 486     -56.844   4.152  44.406  1.00 78.38           C  
ATOM   3832  CD2 HIS A 486     -55.750   4.883  44.688  1.00 78.38           C  
ATOM   3833  ND1 HIS A 486     -57.031   4.223  43.062  1.00 78.38           N  
ATOM   3834  CE1 HIS A 486     -56.062   4.961  42.531  1.00 78.38           C  
ATOM   3835  NE2 HIS A 486     -55.250   5.375  43.500  1.00 78.38           N  
ATOM   3836  N   LYS A 487     -58.812   1.031  43.562  1.00 77.94           N  
ATOM   3837  CA  LYS A 487     -59.031   0.583  42.188  1.00 77.94           C  
ATOM   3838  C   LYS A 487     -58.688   1.690  41.188  1.00 77.94           C  
ATOM   3839  CB  LYS A 487     -60.469   0.115  42.000  1.00 77.94           C  
ATOM   3840  O   LYS A 487     -59.125   2.834  41.344  1.00 77.94           O  
ATOM   3841  CG  LYS A 487     -60.812  -1.195  42.688  1.00 77.94           C  
ATOM   3842  CD  LYS A 487     -62.219  -1.671  42.375  1.00 77.94           C  
ATOM   3843  CE  LYS A 487     -62.562  -2.947  43.125  1.00 77.94           C  
ATOM   3844  NZ  LYS A 487     -63.938  -3.400  42.844  1.00 77.94           N  
ATOM   3845  N   CYS A 488     -57.781   1.376  40.344  1.00 73.69           N  
ATOM   3846  CA  CYS A 488     -57.375   2.357  39.344  1.00 73.69           C  
ATOM   3847  C   CYS A 488     -57.750   1.902  37.938  1.00 73.69           C  
ATOM   3848  CB  CYS A 488     -55.875   2.598  39.406  1.00 73.69           C  
ATOM   3849  O   CYS A 488     -57.156   0.963  37.406  1.00 73.69           O  
ATOM   3850  SG  CYS A 488     -55.312   4.016  38.469  1.00 73.69           S  
ATOM   3851  N   ASP A 489     -58.812   2.473  37.312  1.00 71.56           N  
ATOM   3852  CA  ASP A 489     -59.281   2.152  35.969  1.00 71.56           C  
ATOM   3853  C   ASP A 489     -58.438   2.838  34.906  1.00 71.56           C  
ATOM   3854  CB  ASP A 489     -60.750   2.559  35.812  1.00 71.56           C  
ATOM   3855  O   ASP A 489     -57.438   3.516  35.250  1.00 71.56           O  
ATOM   3856  CG  ASP A 489     -60.969   4.051  36.000  1.00 71.56           C  
ATOM   3857  OD1 ASP A 489     -60.000   4.801  36.156  1.00 71.56           O  
ATOM   3858  OD2 ASP A 489     -62.156   4.480  35.969  1.00 71.56           O  
ATOM   3859  N   ASN A 490     -58.594   2.672  33.594  1.00 64.31           N  
ATOM   3860  CA  ASN A 490     -57.812   3.191  32.438  1.00 64.31           C  
ATOM   3861  C   ASN A 490     -57.719   4.715  32.500  1.00 64.31           C  
ATOM   3862  CB  ASN A 490     -58.469   2.732  31.141  1.00 64.31           C  
ATOM   3863  O   ASN A 490     -56.688   5.285  32.125  1.00 64.31           O  
ATOM   3864  CG  ASN A 490     -58.125   1.285  30.812  1.00 64.31           C  
ATOM   3865  ND2 ASN A 490     -58.781   0.750  29.781  1.00 64.31           N  
ATOM   3866  OD1 ASN A 490     -57.312   0.653  31.469  1.00 64.31           O  
ATOM   3867  N   THR A 491     -58.781   5.309  32.969  1.00 70.81           N  
ATOM   3868  CA  THR A 491     -58.844   6.758  33.125  1.00 70.81           C  
ATOM   3869  C   THR A 491     -57.906   7.230  34.219  1.00 70.81           C  
ATOM   3870  CB  THR A 491     -60.281   7.223  33.406  1.00 70.81           C  
ATOM   3871  O   THR A 491     -57.219   8.250  34.094  1.00 70.81           O  
ATOM   3872  CG2 THR A 491     -60.375   8.742  33.375  1.00 70.81           C  
ATOM   3873  OG1 THR A 491     -61.156   6.684  32.406  1.00 70.81           O  
ATOM   3874  N   CYS A 492     -57.875   6.543  35.344  1.00 74.38           N  
ATOM   3875  CA  CYS A 492     -57.000   6.781  36.469  1.00 74.38           C  
ATOM   3876  C   CYS A 492     -55.531   6.539  36.062  1.00 74.38           C  
ATOM   3877  CB  CYS A 492     -57.375   5.883  37.625  1.00 74.38           C  
ATOM   3878  O   CYS A 492     -54.656   7.352  36.375  1.00 74.38           O  
ATOM   3879  SG  CYS A 492     -56.188   5.945  39.000  1.00 74.38           S  
ATOM   3880  N   MET A 493     -55.250   5.531  35.375  1.00 70.06           N  
ATOM   3881  CA  MET A 493     -53.906   5.191  34.906  1.00 70.06           C  
ATOM   3882  C   MET A 493     -53.406   6.234  33.906  1.00 70.06           C  
ATOM   3883  CB  MET A 493     -53.938   3.807  34.250  1.00 70.06           C  
ATOM   3884  O   MET A 493     -52.219   6.582  33.906  1.00 70.06           O  
ATOM   3885  CG  MET A 493     -54.094   2.664  35.219  1.00 70.06           C  
ATOM   3886  SD  MET A 493     -52.812   2.654  36.531  1.00 70.06           S  
ATOM   3887  CE  MET A 493     -51.344   2.184  35.531  1.00 70.06           C  
ATOM   3888  N   GLU A 494     -54.281   6.730  33.094  1.00 65.75           N  
ATOM   3889  CA  GLU A 494     -54.031   7.793  32.125  1.00 65.75           C  
ATOM   3890  C   GLU A 494     -53.719   9.117  32.844  1.00 65.75           C  
ATOM   3891  CB  GLU A 494     -55.188   7.965  31.172  1.00 65.75           C  
ATOM   3892  O   GLU A 494     -52.875   9.891  32.375  1.00 65.75           O  
ATOM   3893  CG  GLU A 494     -55.156   7.023  29.969  1.00 65.75           C  
ATOM   3894  CD  GLU A 494     -56.312   7.262  28.984  1.00 65.75           C  
ATOM   3895  OE1 GLU A 494     -56.375   6.555  27.953  1.00 65.75           O  
ATOM   3896  OE2 GLU A 494     -57.125   8.164  29.250  1.00 65.75           O  
ATOM   3897  N   SER A 495     -54.312   9.305  33.906  1.00 73.12           N  
ATOM   3898  CA  SER A 495     -54.062  10.500  34.719  1.00 73.12           C  
ATOM   3899  C   SER A 495     -52.719  10.453  35.375  1.00 73.12           C  
ATOM   3900  CB  SER A 495     -55.188  10.641  35.750  1.00 73.12           C  
ATOM   3901  O   SER A 495     -52.062  11.484  35.562  1.00 73.12           O  
ATOM   3902  OG  SER A 495     -55.062   9.625  36.750  1.00 73.12           O  
ATOM   3903  N   VAL A 496     -52.219   9.328  35.781  1.00 71.69           N  
ATOM   3904  CA  VAL A 496     -50.875   9.102  36.344  1.00 71.69           C  
ATOM   3905  C   VAL A 496     -49.844   9.258  35.250  1.00 71.69           C  
ATOM   3906  CB  VAL A 496     -50.781   7.699  37.000  1.00 71.69           C  
ATOM   3907  O   VAL A 496     -48.812   9.914  35.469  1.00 71.69           O  
ATOM   3908  CG1 VAL A 496     -49.344   7.445  37.469  1.00 71.69           C  
ATOM   3909  CG2 VAL A 496     -51.750   7.562  38.156  1.00 71.69           C  
ATOM   3910  N   LYS A 497     -50.188   8.773  34.031  1.00 63.91           N  
ATOM   3911  CA  LYS A 497     -49.344   8.891  32.875  1.00 63.91           C  
ATOM   3912  C   LYS A 497     -49.188  10.352  32.438  1.00 63.91           C  
ATOM   3913  CB  LYS A 497     -49.906   8.062  31.719  1.00 63.91           C  
ATOM   3914  O   LYS A 497     -48.125  10.781  32.062  1.00 63.91           O  
ATOM   3915  CG  LYS A 497     -49.062   8.070  30.453  1.00 63.91           C  
ATOM   3916  CD  LYS A 497     -49.688   7.273  29.328  1.00 63.91           C  
ATOM   3917  CE  LYS A 497     -48.938   7.430  28.031  1.00 63.91           C  
ATOM   3918  NZ  LYS A 497     -49.562   6.688  26.906  1.00 63.91           N  
ATOM   3919  N   ASN A 498     -50.250  11.195  32.438  1.00 66.88           N  
ATOM   3920  CA  ASN A 498     -50.312  12.562  31.938  1.00 66.88           C  
ATOM   3921  C   ASN A 498     -49.969  13.570  33.031  1.00 66.88           C  
ATOM   3922  CB  ASN A 498     -51.688  12.859  31.344  1.00 66.88           C  
ATOM   3923  O   ASN A 498     -49.969  14.781  32.812  1.00 66.88           O  
ATOM   3924  CG  ASN A 498     -51.938  12.148  30.031  1.00 66.88           C  
ATOM   3925  ND2 ASN A 498     -53.188  11.992  29.672  1.00 66.88           N  
ATOM   3926  OD1 ASN A 498     -50.969  11.734  29.359  1.00 66.88           O  
ATOM   3927  N   GLY A 499     -49.625  12.922  34.281  1.00 73.88           N  
ATOM   3928  CA  GLY A 499     -49.250  13.789  35.375  1.00 73.88           C  
ATOM   3929  C   GLY A 499     -50.406  14.562  35.969  1.00 73.88           C  
ATOM   3930  O   GLY A 499     -50.219  15.609  36.594  1.00 73.88           O  
ATOM   3931  N   THR A 500     -51.656  14.258  35.688  1.00 83.44           N  
ATOM   3932  CA  THR A 500     -52.875  14.906  36.125  1.00 83.44           C  
ATOM   3933  C   THR A 500     -53.625  14.039  37.156  1.00 83.44           C  
ATOM   3934  CB  THR A 500     -53.812  15.219  34.938  1.00 83.44           C  
ATOM   3935  O   THR A 500     -54.812  14.180  37.344  1.00 83.44           O  
ATOM   3936  CG2 THR A 500     -53.188  16.234  34.000  1.00 83.44           C  
ATOM   3937  OG1 THR A 500     -54.094  14.008  34.219  1.00 83.44           O  
ATOM   3938  N   TYR A 501     -52.938  13.156  37.844  1.00 79.81           N  
ATOM   3939  CA  TYR A 501     -53.500  12.258  38.844  1.00 79.81           C  
ATOM   3940  C   TYR A 501     -54.094  13.047  40.000  1.00 79.81           C  
ATOM   3941  CB  TYR A 501     -52.438  11.297  39.375  1.00 79.81           C  
ATOM   3942  O   TYR A 501     -53.438  13.906  40.594  1.00 79.81           O  
ATOM   3943  CG  TYR A 501     -52.938  10.312  40.406  1.00 79.81           C  
ATOM   3944  CD1 TYR A 501     -52.688  10.492  41.750  1.00 79.81           C  
ATOM   3945  CD2 TYR A 501     -53.688   9.203  40.000  1.00 79.81           C  
ATOM   3946  CE1 TYR A 501     -53.188   9.586  42.688  1.00 79.81           C  
ATOM   3947  CE2 TYR A 501     -54.156   8.289  40.938  1.00 79.81           C  
ATOM   3948  OH  TYR A 501     -54.375   7.590  43.219  1.00 79.81           O  
ATOM   3949  CZ  TYR A 501     -53.906   8.492  42.281  1.00 79.81           C  
ATOM   3950  N   ASP A 502     -55.469  12.875  40.281  1.00 85.38           N  
ATOM   3951  CA  ASP A 502     -56.219  13.562  41.312  1.00 85.38           C  
ATOM   3952  C   ASP A 502     -56.125  12.805  42.656  1.00 85.38           C  
ATOM   3953  CB  ASP A 502     -57.656  13.758  40.906  1.00 85.38           C  
ATOM   3954  O   ASP A 502     -56.906  11.883  42.875  1.00 85.38           O  
ATOM   3955  CG  ASP A 502     -58.438  14.633  41.875  1.00 85.38           C  
ATOM   3956  OD1 ASP A 502     -57.875  15.078  42.906  1.00 85.38           O  
ATOM   3957  OD2 ASP A 502     -59.625  14.883  41.625  1.00 85.38           O  
ATOM   3958  N   TYR A 503     -55.156  13.195  43.438  1.00 83.50           N  
ATOM   3959  CA  TYR A 503     -54.781  12.500  44.688  1.00 83.50           C  
ATOM   3960  C   TYR A 503     -55.969  12.438  45.625  1.00 83.50           C  
ATOM   3961  CB  TYR A 503     -53.625  13.195  45.375  1.00 83.50           C  
ATOM   3962  O   TYR A 503     -56.312  11.375  46.156  1.00 83.50           O  
ATOM   3963  CG  TYR A 503     -53.375  12.719  46.781  1.00 83.50           C  
ATOM   3964  CD1 TYR A 503     -53.875  13.414  47.875  1.00 83.50           C  
ATOM   3965  CD2 TYR A 503     -52.625  11.562  47.031  1.00 83.50           C  
ATOM   3966  CE1 TYR A 503     -53.656  12.977  49.188  1.00 83.50           C  
ATOM   3967  CE2 TYR A 503     -52.406  11.117  48.312  1.00 83.50           C  
ATOM   3968  OH  TYR A 503     -52.688  11.391  50.688  1.00 83.50           O  
ATOM   3969  CZ  TYR A 503     -52.906  11.828  49.375  1.00 83.50           C  
ATOM   3970  N   PRO A 504     -56.781  13.586  45.875  1.00 85.12           N  
ATOM   3971  CA  PRO A 504     -57.906  13.609  46.812  1.00 85.12           C  
ATOM   3972  C   PRO A 504     -59.062  12.711  46.406  1.00 85.12           C  
ATOM   3973  CB  PRO A 504     -58.312  15.078  46.844  1.00 85.12           C  
ATOM   3974  O   PRO A 504     -59.781  12.203  47.281  1.00 85.12           O  
ATOM   3975  CG  PRO A 504     -57.125  15.828  46.344  1.00 85.12           C  
ATOM   3976  CD  PRO A 504     -56.344  14.938  45.406  1.00 85.12           C  
ATOM   3977  N   LYS A 505     -59.156  12.469  45.219  1.00 84.94           N  
ATOM   3978  CA  LYS A 505     -60.250  11.664  44.688  1.00 84.94           C  
ATOM   3979  C   LYS A 505     -60.156  10.211  45.125  1.00 84.94           C  
ATOM   3980  CB  LYS A 505     -60.250  11.742  43.156  1.00 84.94           C  
ATOM   3981  O   LYS A 505     -61.156   9.570  45.406  1.00 84.94           O  
ATOM   3982  CG  LYS A 505     -61.406  10.984  42.500  1.00 84.94           C  
ATOM   3983  CD  LYS A 505     -61.344  11.086  40.969  1.00 84.94           C  
ATOM   3984  CE  LYS A 505     -62.438  10.266  40.312  1.00 84.94           C  
ATOM   3985  NZ  LYS A 505     -62.375  10.359  38.812  1.00 84.94           N  
ATOM   3986  N   TYR A 506     -58.906   9.609  45.375  1.00 82.19           N  
ATOM   3987  CA  TYR A 506     -58.688   8.188  45.625  1.00 82.19           C  
ATOM   3988  C   TYR A 506     -58.156   7.969  47.031  1.00 82.19           C  
ATOM   3989  CB  TYR A 506     -57.719   7.605  44.594  1.00 82.19           C  
ATOM   3990  O   TYR A 506     -57.875   6.836  47.438  1.00 82.19           O  
ATOM   3991  CG  TYR A 506     -58.188   7.738  43.156  1.00 82.19           C  
ATOM   3992  CD1 TYR A 506     -59.219   6.934  42.688  1.00 82.19           C  
ATOM   3993  CD2 TYR A 506     -57.594   8.664  42.312  1.00 82.19           C  
ATOM   3994  CE1 TYR A 506     -59.625   7.051  41.344  1.00 82.19           C  
ATOM   3995  CE2 TYR A 506     -58.000   8.789  41.000  1.00 82.19           C  
ATOM   3996  OH  TYR A 506     -59.469   8.102  39.219  1.00 82.19           O  
ATOM   3997  CZ  TYR A 506     -59.031   7.980  40.531  1.00 82.19           C  
ATOM   3998  N   SER A 507     -58.062   9.000  47.812  1.00 80.00           N  
ATOM   3999  CA  SER A 507     -57.469   9.008  49.156  1.00 80.00           C  
ATOM   4000  C   SER A 507     -58.344   8.281  50.156  1.00 80.00           C  
ATOM   4001  CB  SER A 507     -57.219  10.445  49.625  1.00 80.00           C  
ATOM   4002  O   SER A 507     -57.812   7.578  51.031  1.00 80.00           O  
ATOM   4003  OG  SER A 507     -58.438  11.117  49.844  1.00 80.00           O  
ATOM   4004  N   GLU A 508     -59.656   8.391  50.031  1.00 78.94           N  
ATOM   4005  CA  GLU A 508     -60.625   7.801  50.938  1.00 78.94           C  
ATOM   4006  C   GLU A 508     -60.688   6.285  50.781  1.00 78.94           C  
ATOM   4007  CB  GLU A 508     -62.000   8.414  50.750  1.00 78.94           C  
ATOM   4008  O   GLU A 508     -60.656   5.547  51.781  1.00 78.94           O  
ATOM   4009  CG  GLU A 508     -62.156   9.820  51.312  1.00 78.94           C  
ATOM   4010  CD  GLU A 508     -63.594  10.219  51.562  1.00 78.94           C  
ATOM   4011  OE1 GLU A 508     -63.812  11.203  52.312  1.00 78.94           O  
ATOM   4012  OE2 GLU A 508     -64.500   9.531  51.031  1.00 78.94           O  
ATOM   4013  N   GLU A 509     -60.688   5.824  49.469  1.00 78.50           N  
ATOM   4014  CA  GLU A 509     -60.656   4.406  49.125  1.00 78.50           C  
ATOM   4015  C   GLU A 509     -59.344   3.762  49.500  1.00 78.50           C  
ATOM   4016  CB  GLU A 509     -60.938   4.230  47.625  1.00 78.50           C  
ATOM   4017  O   GLU A 509     -59.312   2.621  49.938  1.00 78.50           O  
ATOM   4018  CG  GLU A 509     -61.156   2.781  47.188  1.00 78.50           C  
ATOM   4019  CD  GLU A 509     -61.406   2.617  45.719  1.00 78.50           C  
ATOM   4020  OE1 GLU A 509     -61.562   1.466  45.250  1.00 78.50           O  
ATOM   4021  OE2 GLU A 509     -61.438   3.648  45.000  1.00 78.50           O  
ATOM   4022  N   ALA A 510     -58.250   4.449  49.344  1.00 78.44           N  
ATOM   4023  CA  ALA A 510     -56.906   4.023  49.656  1.00 78.44           C  
ATOM   4024  C   ALA A 510     -56.688   3.932  51.156  1.00 78.44           C  
ATOM   4025  CB  ALA A 510     -55.875   4.980  49.031  1.00 78.44           C  
ATOM   4026  O   ALA A 510     -56.000   3.033  51.625  1.00 78.44           O  
ATOM   4027  N   LYS A 511     -57.250   4.914  52.000  1.00 79.31           N  
ATOM   4028  CA  LYS A 511     -57.188   4.930  53.469  1.00 79.31           C  
ATOM   4029  C   LYS A 511     -57.875   3.705  54.031  1.00 79.31           C  
ATOM   4030  CB  LYS A 511     -57.812   6.207  54.000  1.00 79.31           C  
ATOM   4031  O   LYS A 511     -57.375   3.098  55.000  1.00 79.31           O  
ATOM   4032  CG  LYS A 511     -57.531   6.461  55.469  1.00 79.31           C  
ATOM   4033  CD  LYS A 511     -58.125   7.789  55.938  1.00 79.31           C  
ATOM   4034  CE  LYS A 511     -57.875   8.016  57.438  1.00 79.31           C  
ATOM   4035  NZ  LYS A 511     -58.438   9.320  57.875  1.00 79.31           N  
ATOM   4036  N   LEU A 512     -59.062   3.275  53.531  1.00 73.94           N  
ATOM   4037  CA  LEU A 512     -59.875   2.146  53.969  1.00 73.94           C  
ATOM   4038  C   LEU A 512     -59.188   0.824  53.656  1.00 73.94           C  
ATOM   4039  CB  LEU A 512     -61.250   2.182  53.250  1.00 73.94           C  
ATOM   4040  O   LEU A 512     -59.219  -0.093  54.500  1.00 73.94           O  
ATOM   4041  CG  LEU A 512     -62.281   3.121  53.875  1.00 73.94           C  
ATOM   4042  CD1 LEU A 512     -63.219   3.662  52.781  1.00 73.94           C  
ATOM   4043  CD2 LEU A 512     -63.094   2.402  54.938  1.00 73.94           C  
ATOM   4044  N   ASN A 513     -58.469   0.653  52.625  1.00 70.44           N  
ATOM   4045  CA  ASN A 513     -57.750  -0.535  52.188  1.00 70.44           C  
ATOM   4046  C   ASN A 513     -56.375  -0.654  52.875  1.00 70.44           C  
ATOM   4047  CB  ASN A 513     -57.562  -0.523  50.656  1.00 70.44           C  
ATOM   4048  O   ASN A 513     -55.875  -1.761  53.062  1.00 70.44           O  
ATOM   4049  CG  ASN A 513     -58.875  -0.847  49.938  1.00 70.44           C  
ATOM   4050  ND2 ASN A 513     -59.031  -0.290  48.750  1.00 70.44           N  
ATOM   4051  OD1 ASN A 513     -59.719  -1.591  50.438  1.00 70.44           O  
ATOM   4052  N   ARG A 514     -55.812   0.514  53.250  1.00 68.31           N  
ATOM   4053  CA  ARG A 514     -54.594   0.558  54.031  1.00 68.31           C  
ATOM   4054  C   ARG A 514     -54.812  -0.002  55.438  1.00 68.31           C  
ATOM   4055  CB  ARG A 514     -54.062   1.990  54.125  1.00 68.31           C  
ATOM   4056  O   ARG A 514     -53.906  -0.616  56.031  1.00 68.31           O  
ATOM   4057  CG  ARG A 514     -53.312   2.449  52.875  1.00 68.31           C  
ATOM   4058  CD  ARG A 514     -52.875   3.900  53.000  1.00 68.31           C  
ATOM   4059  NE  ARG A 514     -51.844   4.070  54.031  1.00 68.31           N  
ATOM   4060  NH1 ARG A 514     -51.469   6.312  53.594  1.00 68.31           N  
ATOM   4061  NH2 ARG A 514     -50.281   5.254  55.250  1.00 68.31           N  
ATOM   4062  CZ  ARG A 514     -51.219   5.211  54.281  1.00 68.31           C  
ATOM   4063  N   GLU A 515     -56.062   0.301  55.938  1.00 64.50           N  
ATOM   4064  CA  GLU A 515     -56.438  -0.056  57.281  1.00 64.50           C  
ATOM   4065  C   GLU A 515     -57.031  -1.465  57.344  1.00 64.50           C  
ATOM   4066  CB  GLU A 515     -57.438   0.953  57.844  1.00 64.50           C  
ATOM   4067  O   GLU A 515     -57.281  -1.987  58.438  1.00 64.50           O  
ATOM   4068  CG  GLU A 515     -56.844   2.324  58.125  1.00 64.50           C  
ATOM   4069  CD  GLU A 515     -57.844   3.305  58.719  1.00 64.50           C  
ATOM   4070  OE1 GLU A 515     -57.438   4.445  59.062  1.00 64.50           O  
ATOM   4071  OE2 GLU A 515     -59.031   2.930  58.875  1.00 64.50           O  
ATOM   4072  N   LYS A 516     -57.250  -2.170  56.094  1.00 58.88           N  
ATOM   4073  CA  LYS A 516     -57.719  -3.547  55.969  1.00 58.88           C  
ATOM   4074  C   LYS A 516     -56.625  -4.539  56.312  1.00 58.88           C  
ATOM   4075  CB  LYS A 516     -58.219  -3.814  54.531  1.00 58.88           C  
ATOM   4076  O   LYS A 516     -55.469  -4.414  55.844  1.00 58.88           O  
ATOM   4077  CG  LYS A 516     -59.344  -4.836  54.469  1.00 58.88           C  
ATOM   4078  CD  LYS A 516     -59.875  -4.957  53.031  1.00 58.88           C  
ATOM   4079  CE  LYS A 516     -61.000  -5.988  52.969  1.00 58.88           C  
ATOM   4080  NZ  LYS A 516     -61.625  -6.027  51.594  1.00 58.88           N  
ATOM   4081  N   ILE A 517     -56.594  -5.156  57.500  1.00 44.09           N  
ATOM   4082  CA  ILE A 517     -55.750  -6.246  57.969  1.00 44.09           C  
ATOM   4083  C   ILE A 517     -56.125  -7.539  57.250  1.00 44.09           C  
ATOM   4084  CB  ILE A 517     -55.875  -6.430  59.500  1.00 44.09           C  
ATOM   4085  O   ILE A 517     -57.281  -7.977  57.281  1.00 44.09           O  
ATOM   4086  CG1 ILE A 517     -55.562  -5.121  60.219  1.00 44.09           C  
ATOM   4087  CG2 ILE A 517     -54.969  -7.566  59.969  1.00 44.09           C  
ATOM   4088  CD1 ILE A 517     -55.750  -5.184  61.719  1.00 44.09           C  
ATOM   4089  N   ASP A 518     -55.469  -7.934  56.094  1.00 43.03           N  
ATOM   4090  CA  ASP A 518     -55.656  -9.219  55.438  1.00 43.03           C  
ATOM   4091  C   ASP A 518     -55.375 -10.375  56.406  1.00 43.03           C  
ATOM   4092  CB  ASP A 518     -54.781  -9.336  54.219  1.00 43.03           C  
ATOM   4093  O   ASP A 518     -54.375 -10.375  57.125  1.00 43.03           O  
ATOM   4094  CG  ASP A 518     -55.406  -8.719  52.969  1.00 43.03           C  
ATOM   4095  OD1 ASP A 518     -56.656  -8.594  52.906  1.00 43.03           O  
ATOM   4096  OD2 ASP A 518     -54.656  -8.344  52.062  1.00 43.03           O  
ATOM   4097  N   GLY A 519     -56.375 -11.039  56.969  1.00 34.47           N  
ATOM   4098  CA  GLY A 519     -56.344 -12.336  57.625  1.00 34.47           C  
ATOM   4099  C   GLY A 519     -55.438 -13.336  56.938  1.00 34.47           C  
ATOM   4100  O   GLY A 519     -55.250 -13.273  55.719  1.00 34.47           O  
ATOM   4101  N   VAL A 520     -54.156 -13.734  57.281  1.00 31.25           N  
ATOM   4102  CA  VAL A 520     -53.250 -14.750  56.781  1.00 31.25           C  
ATOM   4103  C   VAL A 520     -54.031 -15.891  56.156  1.00 31.25           C  
ATOM   4104  CB  VAL A 520     -52.344 -15.305  57.906  1.00 31.25           C  
ATOM   4105  O   VAL A 520     -54.938 -16.469  56.781  1.00 31.25           O  
ATOM   4106  CG1 VAL A 520     -51.344 -16.312  57.344  1.00 31.25           C  
ATOM   4107  CG2 VAL A 520     -51.594 -14.156  58.594  1.00 31.25           C  
ATOM   4108  N   LYS A 521     -54.281 -16.016  54.812  1.00 34.50           N  
ATOM   4109  CA  LYS A 521     -54.719 -17.094  53.906  1.00 34.50           C  
ATOM   4110  C   LYS A 521     -53.719 -18.234  53.906  1.00 34.50           C  
ATOM   4111  CB  LYS A 521     -54.938 -16.578  52.500  1.00 34.50           C  
ATOM   4112  O   LYS A 521     -52.531 -18.031  53.625  1.00 34.50           O  
ATOM   4113  CG  LYS A 521     -56.281 -16.969  51.906  1.00 34.50           C  
ATOM   4114  CD  LYS A 521     -56.438 -16.469  50.469  1.00 34.50           C  
ATOM   4115  CE  LYS A 521     -57.781 -16.859  49.875  1.00 34.50           C  
ATOM   4116  NZ  LYS A 521     -57.938 -16.328  48.469  1.00 34.50           N  
ATOM   4117  N   LEU A 522     -53.906 -19.281  54.625  1.00 30.84           N  
ATOM   4118  CA  LEU A 522     -53.219 -20.547  54.812  1.00 30.84           C  
ATOM   4119  C   LEU A 522     -53.281 -21.422  53.594  1.00 30.84           C  
ATOM   4120  CB  LEU A 522     -53.781 -21.297  56.031  1.00 30.84           C  
ATOM   4121  O   LEU A 522     -54.375 -21.828  53.188  1.00 30.84           O  
ATOM   4122  CG  LEU A 522     -53.219 -20.906  57.406  1.00 30.84           C  
ATOM   4123  CD1 LEU A 522     -54.344 -20.891  58.438  1.00 30.84           C  
ATOM   4124  CD2 LEU A 522     -52.125 -21.859  57.812  1.00 30.84           C  
ATOM   4125  N   GLU A 523     -52.438 -21.266  52.562  1.00 33.00           N  
ATOM   4126  CA  GLU A 523     -52.406 -22.078  51.344  1.00 33.00           C  
ATOM   4127  C   GLU A 523     -51.312 -23.141  51.438  1.00 33.00           C  
ATOM   4128  CB  GLU A 523     -52.156 -21.172  50.125  1.00 33.00           C  
ATOM   4129  O   GLU A 523     -50.156 -22.828  51.625  1.00 33.00           O  
ATOM   4130  CG  GLU A 523     -53.438 -20.875  49.344  1.00 33.00           C  
ATOM   4131  CD  GLU A 523     -53.188 -20.047  48.094  1.00 33.00           C  
ATOM   4132  OE1 GLU A 523     -54.156 -19.750  47.344  1.00 33.00           O  
ATOM   4133  OE2 GLU A 523     -52.000 -19.688  47.844  1.00 33.00           O  
ATOM   4134  N   SER A 524     -51.594 -24.344  52.156  1.00 42.38           N  
ATOM   4135  CA  SER A 524     -51.156 -25.703  51.875  1.00 42.38           C  
ATOM   4136  C   SER A 524     -51.156 -26.578  53.125  1.00 42.38           C  
ATOM   4137  CB  SER A 524     -49.750 -25.688  51.281  1.00 42.38           C  
ATOM   4138  O   SER A 524     -50.625 -26.188  54.156  1.00 42.38           O  
ATOM   4139  OG  SER A 524     -48.875 -26.547  51.969  1.00 42.38           O  
ATOM   4140  N   THR A 525     -52.219 -27.250  53.469  1.00 43.88           N  
ATOM   4141  CA  THR A 525     -52.438 -28.250  54.500  1.00 43.88           C  
ATOM   4142  C   THR A 525     -51.125 -29.031  54.750  1.00 43.88           C  
ATOM   4143  CB  THR A 525     -53.562 -29.234  54.125  1.00 43.88           C  
ATOM   4144  O   THR A 525     -50.875 -29.438  55.875  1.00 43.88           O  
ATOM   4145  CG2 THR A 525     -54.906 -28.656  54.500  1.00 43.88           C  
ATOM   4146  OG1 THR A 525     -53.500 -29.500  52.719  1.00 43.88           O  
ATOM   4147  N   ARG A 526     -50.000 -28.859  53.938  1.00 46.47           N  
ATOM   4148  CA  ARG A 526     -48.750 -29.594  54.062  1.00 46.47           C  
ATOM   4149  C   ARG A 526     -47.625 -28.672  54.531  1.00 46.47           C  
ATOM   4150  CB  ARG A 526     -48.344 -30.234  52.719  1.00 46.47           C  
ATOM   4151  O   ARG A 526     -46.750 -29.094  55.312  1.00 46.47           O  
ATOM   4152  CG  ARG A 526     -47.938 -31.688  52.844  1.00 46.47           C  
ATOM   4153  CD  ARG A 526     -47.500 -32.250  51.500  1.00 46.47           C  
ATOM   4154  NE  ARG A 526     -47.562 -33.719  51.500  1.00 46.47           N  
ATOM   4155  NH1 ARG A 526     -46.375 -33.969  49.531  1.00 46.47           N  
ATOM   4156  NH2 ARG A 526     -47.156 -35.812  50.656  1.00 46.47           N  
ATOM   4157  CZ  ARG A 526     -47.031 -34.500  50.562  1.00 46.47           C  
ATOM   4158  N   ILE A 527     -47.656 -27.344  54.312  1.00 46.94           N  
ATOM   4159  CA  ILE A 527     -46.750 -26.281  54.719  1.00 46.94           C  
ATOM   4160  C   ILE A 527     -47.156 -25.734  56.094  1.00 46.94           C  
ATOM   4161  CB  ILE A 527     -46.719 -25.125  53.688  1.00 46.94           C  
ATOM   4162  O   ILE A 527     -46.312 -25.422  56.938  1.00 46.94           O  
ATOM   4163  CG1 ILE A 527     -46.156 -25.625  52.344  1.00 46.94           C  
ATOM   4164  CG2 ILE A 527     -45.906 -23.938  54.219  1.00 46.94           C  
ATOM   4165  CD1 ILE A 527     -46.281 -24.641  51.219  1.00 46.94           C  
ATOM   4166  N   TYR A 528     -48.438 -25.953  56.562  1.00 50.12           N  
ATOM   4167  CA  TYR A 528     -48.969 -25.672  57.875  1.00 50.12           C  
ATOM   4168  C   TYR A 528     -48.688 -26.812  58.844  1.00 50.12           C  
ATOM   4169  CB  TYR A 528     -50.500 -25.469  57.781  1.00 50.12           C  
ATOM   4170  O   TYR A 528     -48.469 -26.578  60.031  1.00 50.12           O  
ATOM   4171  CG  TYR A 528     -50.875 -24.109  57.250  1.00 50.12           C  
ATOM   4172  CD1 TYR A 528     -50.812 -22.969  58.031  1.00 50.12           C  
ATOM   4173  CD2 TYR A 528     -51.312 -23.953  55.906  1.00 50.12           C  
ATOM   4174  CE1 TYR A 528     -51.188 -21.719  57.562  1.00 50.12           C  
ATOM   4175  CE2 TYR A 528     -51.656 -22.719  55.406  1.00 50.12           C  
ATOM   4176  OH  TYR A 528     -51.969 -20.359  55.750  1.00 50.12           O  
ATOM   4177  CZ  TYR A 528     -51.594 -21.609  56.250  1.00 50.12           C  
ATOM   4178  N   GLN A 529     -48.562 -28.047  58.344  1.00 52.84           N  
ATOM   4179  CA  GLN A 529     -48.188 -29.188  59.156  1.00 52.84           C  
ATOM   4180  C   GLN A 529     -46.688 -29.141  59.469  1.00 52.84           C  
ATOM   4181  CB  GLN A 529     -48.531 -30.500  58.500  1.00 52.84           C  
ATOM   4182  O   GLN A 529     -46.250 -29.469  60.562  1.00 52.84           O  
ATOM   4183  CG  GLN A 529     -50.000 -30.922  58.719  1.00 52.84           C  
ATOM   4184  CD  GLN A 529     -50.344 -32.188  58.000  1.00 52.84           C  
ATOM   4185  NE2 GLN A 529     -51.375 -32.906  58.469  1.00 52.84           N  
ATOM   4186  OE1 GLN A 529     -49.719 -32.562  57.000  1.00 52.84           O  
ATOM   4187  N   ILE A 530     -45.969 -28.562  58.406  1.00 58.81           N  
ATOM   4188  CA  ILE A 530     -44.500 -28.422  58.500  1.00 58.81           C  
ATOM   4189  C   ILE A 530     -44.156 -27.156  59.281  1.00 58.81           C  
ATOM   4190  CB  ILE A 530     -43.844 -28.391  57.094  1.00 58.81           C  
ATOM   4191  O   ILE A 530     -43.250 -27.156  60.094  1.00 58.81           O  
ATOM   4192  CG1 ILE A 530     -44.031 -29.750  56.375  1.00 58.81           C  
ATOM   4193  CG2 ILE A 530     -42.375 -28.031  57.219  1.00 58.81           C  
ATOM   4194  CD1 ILE A 530     -43.688 -29.719  54.906  1.00 58.81           C  
ATOM   4195  N   LEU A 531     -44.844 -26.047  59.094  1.00 57.97           N  
ATOM   4196  CA  LEU A 531     -44.688 -24.797  59.844  1.00 57.97           C  
ATOM   4197  C   LEU A 531     -45.281 -24.906  61.250  1.00 57.97           C  
ATOM   4198  CB  LEU A 531     -45.344 -23.641  59.094  1.00 57.97           C  
ATOM   4199  O   LEU A 531     -44.719 -24.344  62.188  1.00 57.97           O  
ATOM   4200  CG  LEU A 531     -44.406 -22.812  58.188  1.00 57.97           C  
ATOM   4201  CD1 LEU A 531     -45.094 -22.578  56.812  1.00 57.97           C  
ATOM   4202  CD2 LEU A 531     -44.031 -21.500  58.844  1.00 57.97           C  
ATOM   4203  N   ALA A 532     -46.438 -25.672  61.469  1.00 60.84           N  
ATOM   4204  CA  ALA A 532     -47.062 -26.000  62.750  1.00 60.84           C  
ATOM   4205  C   ALA A 532     -46.188 -26.984  63.531  1.00 60.84           C  
ATOM   4206  CB  ALA A 532     -48.438 -26.594  62.531  1.00 60.84           C  
ATOM   4207  O   ALA A 532     -46.062 -26.859  64.750  1.00 60.84           O  
ATOM   4208  N   ILE A 533     -45.438 -27.922  62.844  1.00 67.50           N  
ATOM   4209  CA  ILE A 533     -44.469 -28.828  63.438  1.00 67.50           C  
ATOM   4210  C   ILE A 533     -43.188 -28.078  63.781  1.00 67.50           C  
ATOM   4211  CB  ILE A 533     -44.156 -30.000  62.469  1.00 67.50           C  
ATOM   4212  O   ILE A 533     -42.594 -28.297  64.812  1.00 67.50           O  
ATOM   4213  CG1 ILE A 533     -45.406 -30.875  62.250  1.00 67.50           C  
ATOM   4214  CG2 ILE A 533     -42.969 -30.844  63.000  1.00 67.50           C  
ATOM   4215  CD1 ILE A 533     -45.250 -31.953  61.188  1.00 67.50           C  
ATOM   4216  N   TYR A 534     -42.781 -27.078  62.875  1.00 64.19           N  
ATOM   4217  CA  TYR A 534     -41.594 -26.250  63.094  1.00 64.19           C  
ATOM   4218  C   TYR A 534     -41.844 -25.203  64.188  1.00 64.19           C  
ATOM   4219  CB  TYR A 534     -41.156 -25.578  61.781  1.00 64.19           C  
ATOM   4220  O   TYR A 534     -40.969 -24.906  65.000  1.00 64.19           O  
ATOM   4221  CG  TYR A 534     -40.031 -26.281  61.094  1.00 64.19           C  
ATOM   4222  CD1 TYR A 534     -38.719 -26.047  61.469  1.00 64.19           C  
ATOM   4223  CD2 TYR A 534     -40.281 -27.156  60.031  1.00 64.19           C  
ATOM   4224  CE1 TYR A 534     -37.656 -26.688  60.812  1.00 64.19           C  
ATOM   4225  CE2 TYR A 534     -39.250 -27.812  59.375  1.00 64.19           C  
ATOM   4226  OH  TYR A 534     -36.906 -28.219  59.125  1.00 64.19           O  
ATOM   4227  CZ  TYR A 534     -37.938 -27.578  59.781  1.00 64.19           C  
ATOM   4228  N   SER A 535     -42.969 -24.594  64.250  1.00 66.75           N  
ATOM   4229  CA  SER A 535     -43.375 -23.641  65.250  1.00 66.75           C  
ATOM   4230  C   SER A 535     -43.594 -24.312  66.562  1.00 66.75           C  
ATOM   4231  CB  SER A 535     -44.688 -22.938  64.812  1.00 66.75           C  
ATOM   4232  O   SER A 535     -43.250 -23.766  67.625  1.00 66.75           O  
ATOM   4233  OG  SER A 535     -45.219 -22.188  65.875  1.00 66.75           O  
ATOM   4234  N   THR A 536     -44.250 -25.578  66.625  1.00 71.62           N  
ATOM   4235  CA  THR A 536     -44.406 -26.391  67.812  1.00 71.62           C  
ATOM   4236  C   THR A 536     -43.062 -26.891  68.312  1.00 71.62           C  
ATOM   4237  CB  THR A 536     -45.344 -27.594  67.562  1.00 71.62           C  
ATOM   4238  O   THR A 536     -42.844 -26.922  69.562  1.00 71.62           O  
ATOM   4239  CG2 THR A 536     -46.781 -27.156  67.438  1.00 71.62           C  
ATOM   4240  OG1 THR A 536     -44.938 -28.219  66.312  1.00 71.62           O  
ATOM   4241  N   VAL A 537     -42.125 -27.234  67.438  1.00 72.56           N  
ATOM   4242  CA  VAL A 537     -40.750 -27.656  67.750  1.00 72.56           C  
ATOM   4243  C   VAL A 537     -39.938 -26.453  68.250  1.00 72.56           C  
ATOM   4244  CB  VAL A 537     -40.062 -28.328  66.562  1.00 72.56           C  
ATOM   4245  O   VAL A 537     -39.188 -26.562  69.188  1.00 72.56           O  
ATOM   4246  CG1 VAL A 537     -38.594 -28.641  66.875  1.00 72.56           C  
ATOM   4247  CG2 VAL A 537     -40.812 -29.594  66.125  1.00 72.56           C  
ATOM   4248  N   ALA A 538     -40.125 -25.312  67.562  1.00 68.12           N  
ATOM   4249  CA  ALA A 538     -39.438 -24.078  67.938  1.00 68.12           C  
ATOM   4250  C   ALA A 538     -39.969 -23.516  69.250  1.00 68.12           C  
ATOM   4251  CB  ALA A 538     -39.531 -23.047  66.812  1.00 68.12           C  
ATOM   4252  O   ALA A 538     -39.219 -23.031  70.125  1.00 68.12           O  
ATOM   4253  N   SER A 539     -41.344 -23.562  69.438  1.00 72.00           N  
ATOM   4254  CA  SER A 539     -41.969 -23.125  70.688  1.00 72.00           C  
ATOM   4255  C   SER A 539     -41.688 -24.078  71.812  1.00 72.00           C  
ATOM   4256  CB  SER A 539     -43.469 -23.000  70.500  1.00 72.00           C  
ATOM   4257  O   SER A 539     -41.500 -23.641  73.000  1.00 72.00           O  
ATOM   4258  OG  SER A 539     -44.125 -24.266  70.562  1.00 72.00           O  
ATOM   4259  N   SER A 540     -41.594 -25.438  71.562  1.00 75.50           N  
ATOM   4260  CA  SER A 540     -41.250 -26.438  72.562  1.00 75.50           C  
ATOM   4261  C   SER A 540     -39.781 -26.344  72.938  1.00 75.50           C  
ATOM   4262  CB  SER A 540     -41.562 -27.844  72.062  1.00 75.50           C  
ATOM   4263  O   SER A 540     -39.406 -26.594  74.062  1.00 75.50           O  
ATOM   4264  OG  SER A 540     -40.812 -28.109  70.875  1.00 75.50           O  
ATOM   4265  N   LEU A 541     -38.875 -25.953  72.062  1.00 72.19           N  
ATOM   4266  CA  LEU A 541     -37.438 -25.750  72.250  1.00 72.19           C  
ATOM   4267  C   LEU A 541     -37.188 -24.484  73.125  1.00 72.19           C  
ATOM   4268  CB  LEU A 541     -36.688 -25.656  70.938  1.00 72.19           C  
ATOM   4269  O   LEU A 541     -36.312 -24.469  74.000  1.00 72.19           O  
ATOM   4270  CG  LEU A 541     -35.312 -26.328  70.875  1.00 72.19           C  
ATOM   4271  CD1 LEU A 541     -35.406 -27.625  70.062  1.00 72.19           C  
ATOM   4272  CD2 LEU A 541     -34.281 -25.391  70.312  1.00 72.19           C  
ATOM   4273  N   VAL A 542     -37.969 -23.438  72.812  1.00 75.81           N  
ATOM   4274  CA  VAL A 542     -37.875 -22.188  73.562  1.00 75.81           C  
ATOM   4275  C   VAL A 542     -38.375 -22.422  75.000  1.00 75.81           C  
ATOM   4276  CB  VAL A 542     -38.688 -21.062  72.875  1.00 75.81           C  
ATOM   4277  O   VAL A 542     -37.812 -21.891  75.938  1.00 75.81           O  
ATOM   4278  CG1 VAL A 542     -38.719 -19.812  73.750  1.00 75.81           C  
ATOM   4279  CG2 VAL A 542     -38.062 -20.719  71.500  1.00 75.81           C  
ATOM   4280  N   LEU A 543     -39.438 -23.219  75.125  1.00 75.38           N  
ATOM   4281  CA  LEU A 543     -39.969 -23.547  76.438  1.00 75.38           C  
ATOM   4282  C   LEU A 543     -39.000 -24.422  77.250  1.00 75.38           C  
ATOM   4283  CB  LEU A 543     -41.312 -24.266  76.312  1.00 75.38           C  
ATOM   4284  O   LEU A 543     -38.812 -24.250  78.438  1.00 75.38           O  
ATOM   4285  CG  LEU A 543     -42.531 -23.375  76.125  1.00 75.38           C  
ATOM   4286  CD1 LEU A 543     -43.781 -24.219  75.812  1.00 75.38           C  
ATOM   4287  CD2 LEU A 543     -42.781 -22.516  77.312  1.00 75.38           C  
ATOM   4288  N   VAL A 544     -38.281 -25.375  76.625  1.00 76.75           N  
ATOM   4289  CA  VAL A 544     -37.281 -26.250  77.250  1.00 76.75           C  
ATOM   4290  C   VAL A 544     -36.062 -25.438  77.688  1.00 76.75           C  
ATOM   4291  CB  VAL A 544     -36.875 -27.406  76.312  1.00 76.75           C  
ATOM   4292  O   VAL A 544     -35.500 -25.625  78.750  1.00 76.75           O  
ATOM   4293  CG1 VAL A 544     -35.688 -28.188  76.875  1.00 76.75           C  
ATOM   4294  CG2 VAL A 544     -38.062 -28.328  76.062  1.00 76.75           C  
ATOM   4295  N   VAL A 545     -35.688 -24.547  76.750  1.00 76.81           N  
ATOM   4296  CA  VAL A 545     -34.531 -23.672  77.000  1.00 76.81           C  
ATOM   4297  C   VAL A 545     -34.906 -22.703  78.125  1.00 76.81           C  
ATOM   4298  CB  VAL A 545     -34.125 -22.891  75.750  1.00 76.81           C  
ATOM   4299  O   VAL A 545     -34.062 -22.453  79.000  1.00 76.81           O  
ATOM   4300  CG1 VAL A 545     -33.031 -21.859  76.125  1.00 76.81           C  
ATOM   4301  CG2 VAL A 545     -33.594 -23.859  74.688  1.00 76.81           C  
ATOM   4302  N   SER A 546     -36.094 -22.188  78.125  1.00 76.38           N  
ATOM   4303  CA  SER A 546     -36.562 -21.281  79.188  1.00 76.38           C  
ATOM   4304  C   SER A 546     -36.750 -22.000  80.500  1.00 76.38           C  
ATOM   4305  CB  SER A 546     -37.875 -20.609  78.750  1.00 76.38           C  
ATOM   4306  O   SER A 546     -36.375 -21.484  81.562  1.00 76.38           O  
ATOM   4307  OG  SER A 546     -38.562 -21.406  77.812  1.00 76.38           O  
ATOM   4308  N   LEU A 547     -37.281 -23.219  80.438  1.00 79.88           N  
ATOM   4309  CA  LEU A 547     -37.438 -24.047  81.625  1.00 79.88           C  
ATOM   4310  C   LEU A 547     -36.062 -24.469  82.188  1.00 79.88           C  
ATOM   4311  CB  LEU A 547     -38.281 -25.266  81.375  1.00 79.88           C  
ATOM   4312  O   LEU A 547     -35.844 -24.531  83.375  1.00 79.88           O  
ATOM   4313  CG  LEU A 547     -39.812 -25.047  81.312  1.00 79.88           C  
ATOM   4314  CD1 LEU A 547     -40.500 -26.250  80.688  1.00 79.88           C  
ATOM   4315  CD2 LEU A 547     -40.344 -24.750  82.750  1.00 79.88           C  
ATOM   4316  N   GLY A 548     -35.094 -24.828  81.250  1.00 80.00           N  
ATOM   4317  CA  GLY A 548     -33.719 -25.109  81.625  1.00 80.00           C  
ATOM   4318  C   GLY A 548     -33.031 -23.922  82.250  1.00 80.00           C  
ATOM   4319  O   GLY A 548     -32.281 -24.062  83.250  1.00 80.00           O  
ATOM   4320  N   ALA A 549     -33.250 -22.734  81.688  1.00 76.31           N  
ATOM   4321  CA  ALA A 549     -32.688 -21.484  82.188  1.00 76.31           C  
ATOM   4322  C   ALA A 549     -33.281 -21.109  83.500  1.00 76.31           C  
ATOM   4323  CB  ALA A 549     -32.875 -20.359  81.188  1.00 76.31           C  
ATOM   4324  O   ALA A 549     -32.562 -20.656  84.438  1.00 76.31           O  
ATOM   4325  N   ILE A 550     -34.562 -21.312  83.688  1.00 78.06           N  
ATOM   4326  CA  ILE A 550     -35.250 -21.047  84.938  1.00 78.06           C  
ATOM   4327  C   ILE A 550     -34.875 -22.062  86.000  1.00 78.06           C  
ATOM   4328  CB  ILE A 550     -36.781 -21.047  84.750  1.00 78.06           C  
ATOM   4329  O   ILE A 550     -34.688 -21.719  87.188  1.00 78.06           O  
ATOM   4330  CG1 ILE A 550     -37.219 -19.859  83.875  1.00 78.06           C  
ATOM   4331  CG2 ILE A 550     -37.531 -21.031  86.062  1.00 78.06           C  
ATOM   4332  CD1 ILE A 550     -38.688 -19.906  83.438  1.00 78.06           C  
ATOM   4333  N   SER A 551     -34.750 -23.328  85.625  1.00 73.50           N  
ATOM   4334  CA  SER A 551     -34.312 -24.406  86.500  1.00 73.50           C  
ATOM   4335  C   SER A 551     -32.875 -24.203  86.938  1.00 73.50           C  
ATOM   4336  CB  SER A 551     -34.469 -25.766  85.812  1.00 73.50           C  
ATOM   4337  O   SER A 551     -32.531 -24.422  88.125  1.00 73.50           O  
ATOM   4338  OG  SER A 551     -35.812 -25.969  85.438  1.00 73.50           O  
ATOM   4339  N   PHE A 552     -31.969 -23.750  85.938  1.00 72.19           N  
ATOM   4340  CA  PHE A 552     -30.578 -23.422  86.250  1.00 72.19           C  
ATOM   4341  C   PHE A 552     -30.500 -22.172  87.125  1.00 72.19           C  
ATOM   4342  CB  PHE A 552     -29.797 -23.188  84.938  1.00 72.19           C  
ATOM   4343  O   PHE A 552     -29.656 -22.109  88.062  1.00 72.19           O  
ATOM   4344  CG  PHE A 552     -28.391 -23.719  85.000  1.00 72.19           C  
ATOM   4345  CD1 PHE A 552     -27.344 -22.906  85.375  1.00 72.19           C  
ATOM   4346  CD2 PHE A 552     -28.125 -25.031  84.625  1.00 72.19           C  
ATOM   4347  CE1 PHE A 552     -26.031 -23.406  85.438  1.00 72.19           C  
ATOM   4348  CE2 PHE A 552     -26.828 -25.531  84.688  1.00 72.19           C  
ATOM   4349  CZ  PHE A 552     -25.781 -24.719  85.062  1.00 72.19           C  
ATOM   4350  N   TRP A 553     -31.328 -21.219  86.875  1.00 74.69           N  
ATOM   4351  CA  TRP A 553     -31.438 -20.000  87.688  1.00 74.69           C  
ATOM   4352  C   TRP A 553     -31.984 -20.312  89.062  1.00 74.69           C  
ATOM   4353  CB  TRP A 553     -32.344 -18.969  86.938  1.00 74.69           C  
ATOM   4354  O   TRP A 553     -31.484 -19.797  90.062  1.00 74.69           O  
ATOM   4355  CG  TRP A 553     -32.375 -17.641  87.625  1.00 74.69           C  
ATOM   4356  CD1 TRP A 553     -31.422 -16.672  87.625  1.00 74.69           C  
ATOM   4357  CD2 TRP A 553     -33.438 -17.141  88.438  1.00 74.69           C  
ATOM   4358  CE2 TRP A 553     -33.062 -15.852  88.875  1.00 74.69           C  
ATOM   4359  CE3 TRP A 553     -34.688 -17.656  88.875  1.00 74.69           C  
ATOM   4360  NE1 TRP A 553     -31.828 -15.586  88.375  1.00 74.69           N  
ATOM   4361  CH2 TRP A 553     -35.094 -15.602  90.125  1.00 74.69           C  
ATOM   4362  CZ2 TRP A 553     -33.875 -15.070  89.750  1.00 74.69           C  
ATOM   4363  CZ3 TRP A 553     -35.500 -16.875  89.688  1.00 74.69           C  
ATOM   4364  N   MET A 554     -32.938 -21.188  89.188  1.00 75.19           N  
ATOM   4365  CA  MET A 554     -33.562 -21.594  90.438  1.00 75.19           C  
ATOM   4366  C   MET A 554     -32.656 -22.531  91.188  1.00 75.19           C  
ATOM   4367  CB  MET A 554     -34.906 -22.281  90.188  1.00 75.19           C  
ATOM   4368  O   MET A 554     -32.625 -22.516  92.438  1.00 75.19           O  
ATOM   4369  CG  MET A 554     -36.031 -21.328  89.812  1.00 75.19           C  
ATOM   4370  SD  MET A 554     -37.688 -22.094  89.938  1.00 75.19           S  
ATOM   4371  CE  MET A 554     -38.719 -20.625  89.688  1.00 75.19           C  
ATOM   4372  N   CYS A 555     -31.656 -23.359  90.500  1.00 70.81           N  
ATOM   4373  CA  CYS A 555     -30.641 -24.203  91.125  1.00 70.81           C  
ATOM   4374  C   CYS A 555     -29.453 -23.359  91.625  1.00 70.81           C  
ATOM   4375  CB  CYS A 555     -30.141 -25.250  90.125  1.00 70.81           C  
ATOM   4376  O   CYS A 555     -28.844 -23.688  92.625  1.00 70.81           O  
ATOM   4377  SG  CYS A 555     -31.234 -26.688  90.000  1.00 70.81           S  
ATOM   4378  N   SER A 556     -29.141 -22.141  90.938  1.00 67.25           N  
ATOM   4379  CA  SER A 556     -28.062 -21.234  91.250  1.00 67.25           C  
ATOM   4380  C   SER A 556     -28.469 -20.281  92.375  1.00 67.25           C  
ATOM   4381  CB  SER A 556     -27.625 -20.422  90.062  1.00 67.25           C  
ATOM   4382  O   SER A 556     -27.625 -19.828  93.188  1.00 67.25           O  
ATOM   4383  OG  SER A 556     -27.672 -19.031  90.312  1.00 67.25           O  
ATOM   4384  N   ASN A 557     -29.828 -20.094  92.625  1.00 69.19           N  
ATOM   4385  CA  ASN A 557     -30.406 -19.188  93.625  1.00 69.19           C  
ATOM   4386  C   ASN A 557     -30.969 -19.953  94.812  1.00 69.19           C  
ATOM   4387  CB  ASN A 557     -31.484 -18.312  93.000  1.00 69.19           C  
ATOM   4388  O   ASN A 557     -31.484 -19.359  95.750  1.00 69.19           O  
ATOM   4389  CG  ASN A 557     -30.922 -17.047  92.375  1.00 69.19           C  
ATOM   4390  ND2 ASN A 557     -31.750 -16.328  91.688  1.00 69.19           N  
ATOM   4391  OD1 ASN A 557     -29.734 -16.734  92.562  1.00 69.19           O  
ATOM   4392  N   GLY A 558     -30.672 -21.391  94.875  1.00 65.69           N  
ATOM   4393  CA  GLY A 558     -30.922 -22.172  96.062  1.00 65.69           C  
ATOM   4394  C   GLY A 558     -32.406 -22.453  96.312  1.00 65.69           C  
ATOM   4395  O   GLY A 558     -32.781 -22.891  97.375  1.00 65.69           O  
ATOM   4396  N   SER A 559     -33.406 -22.234  95.375  1.00 63.00           N  
ATOM   4397  CA  SER A 559     -34.844 -22.328  95.438  1.00 63.00           C  
ATOM   4398  C   SER A 559     -35.344 -23.609  94.750  1.00 63.00           C  
ATOM   4399  CB  SER A 559     -35.500 -21.125  94.750  1.00 63.00           C  
ATOM   4400  O   SER A 559     -36.500 -24.031  95.000  1.00 63.00           O  
ATOM   4401  OG  SER A 559     -35.469 -21.234  93.312  1.00 63.00           O  
ATOM   4402  N   LEU A 560     -34.500 -24.516  94.125  1.00 59.84           N  
ATOM   4403  CA  LEU A 560     -34.812 -25.812  93.562  1.00 59.84           C  
ATOM   4404  C   LEU A 560     -33.781 -26.859  93.938  1.00 59.84           C  
ATOM   4405  CB  LEU A 560     -34.938 -25.672  92.000  1.00 59.84           C  
ATOM   4406  O   LEU A 560     -32.594 -26.625  93.812  1.00 59.84           O  
ATOM   4407  CG  LEU A 560     -36.250 -26.141  91.375  1.00 59.84           C  
ATOM   4408  CD1 LEU A 560     -36.844 -25.016  90.562  1.00 59.84           C  
ATOM   4409  CD2 LEU A 560     -36.000 -27.375  90.562  1.00 59.84           C  
ATOM   4410  N   GLN A 561     -33.969 -27.844  94.812  1.00 56.56           N  
ATOM   4411  CA  GLN A 561     -33.219 -29.016  95.250  1.00 56.56           C  
ATOM   4412  C   GLN A 561     -33.125 -30.062  94.125  1.00 56.56           C  
ATOM   4413  CB  GLN A 561     -33.844 -29.625  96.500  1.00 56.56           C  
ATOM   4414  O   GLN A 561     -34.156 -30.531  93.688  1.00 56.56           O  
ATOM   4415  CG  GLN A 561     -33.094 -29.266  97.812  1.00 56.56           C  
ATOM   4416  CD  GLN A 561     -33.750 -29.844  99.062  1.00 56.56           C  
ATOM   4417  NE2 GLN A 561     -33.031 -29.812 100.125  1.00 56.56           N  
ATOM   4418  OE1 GLN A 561     -34.906 -30.297  99.000  1.00 56.56           O  
ATOM   4419  N   CYS A 562     -32.188 -29.922  93.062  1.00 56.09           N  
ATOM   4420  CA  CYS A 562     -31.938 -30.891  92.000  1.00 56.09           C  
ATOM   4421  C   CYS A 562     -31.484 -32.219  92.562  1.00 56.09           C  
ATOM   4422  CB  CYS A 562     -30.891 -30.359  91.062  1.00 56.09           C  
ATOM   4423  O   CYS A 562     -30.500 -32.281  93.312  1.00 56.09           O  
ATOM   4424  SG  CYS A 562     -31.594 -29.688  89.500  1.00 56.09           S  
ATOM   4425  N   ARG A 563     -32.312 -33.219  92.875  1.00 60.31           N  
ATOM   4426  CA  ARG A 563     -32.125 -34.625  93.250  1.00 60.31           C  
ATOM   4427  C   ARG A 563     -31.797 -35.500  92.062  1.00 60.31           C  
ATOM   4428  CB  ARG A 563     -33.375 -35.125  94.000  1.00 60.31           C  
ATOM   4429  O   ARG A 563     -31.531 -36.688  92.250  1.00 60.31           O  
ATOM   4430  CG  ARG A 563     -33.312 -35.031  95.500  1.00 60.31           C  
ATOM   4431  CD  ARG A 563     -34.531 -35.594  96.125  1.00 60.31           C  
ATOM   4432  NE  ARG A 563     -34.500 -35.438  97.625  1.00 60.31           N  
ATOM   4433  NH1 ARG A 563     -35.625 -37.406  98.062  1.00 60.31           N  
ATOM   4434  NH2 ARG A 563     -34.906 -36.062  99.750  1.00 60.31           N  
ATOM   4435  CZ  ARG A 563     -35.000 -36.281  98.500  1.00 60.31           C  
ATOM   4436  N   ILE A 564     -31.281 -34.906  90.875  1.00 53.00           N  
ATOM   4437  CA  ILE A 564     -30.828 -35.781  89.812  1.00 53.00           C  
ATOM   4438  C   ILE A 564     -29.375 -35.438  89.500  1.00 53.00           C  
ATOM   4439  CB  ILE A 564     -31.719 -35.625  88.562  1.00 53.00           C  
ATOM   4440  O   ILE A 564     -29.031 -34.281  89.250  1.00 53.00           O  
ATOM   4441  CG1 ILE A 564     -33.156 -36.031  88.875  1.00 53.00           C  
ATOM   4442  CG2 ILE A 564     -31.172 -36.500  87.438  1.00 53.00           C  
ATOM   4443  CD1 ILE A 564     -34.156 -35.656  87.812  1.00 53.00           C  
ATOM   4444  N   CYS A 565     -28.375 -36.250  90.062  1.00 40.34           N  
ATOM   4445  CA  CYS A 565     -26.938 -36.312  89.750  1.00 40.34           C  
ATOM   4446  C   CYS A 565     -26.703 -36.656  88.312  1.00 40.34           C  
ATOM   4447  CB  CYS A 565     -26.266 -37.344  90.625  1.00 40.34           C  
ATOM   4448  O   CYS A 565     -27.219 -37.656  87.812  1.00 40.34           O  
ATOM   4449  SG  CYS A 565     -26.062 -36.812  92.375  1.00 40.34           S  
ATOM   4450  N   ILE A 566     -26.438 -35.719  87.250  1.00 39.41           N  
ATOM   4451  CA  ILE A 566     -25.672 -36.062  86.062  1.00 39.41           C  
ATOM   4452  C   ILE A 566     -24.188 -36.188  86.438  1.00 39.41           C  
ATOM   4453  CB  ILE A 566     -25.875 -35.000  84.938  1.00 39.41           C  
ATOM   4454  O   ILE A 566     -23.656 -35.375  87.188  1.00 39.41           O  
ATOM   4455  CG1 ILE A 566     -27.359 -34.875  84.625  1.00 39.41           C  
ATOM   4456  CG2 ILE A 566     -25.078 -35.406  83.688  1.00 39.41           C  
ATOM   4457  CD1 ILE A 566     -27.672 -33.719  83.688  1.00 39.41           C  
TER    4458      ILE A 566                                                      
ENDMDL                                                                          
END                                                                             
