# Supplementary material for: Future Sequon Finder - A novel approach for predicting future N-linked glycosylation sequon locations on viral surface proteins
Source: PLoS One. 2025 Aug 14;20(8):e0328174. doi: 10.1371/journal.pone.0328174 (PMC12352829; doi:10.1371/journal.pone.0328174)
Supplement: S3 File — (ZIP) [file pone.0328174.s004.zip › S3_File/S3_File/Human H1N1/Historic Analysis Strains/AFortMonmouth1947_H1N1_2182c_unrelaxed_rank_001_alphafold2_ptm_model_1_seed_000.pdb]

MODEL     1                                                                     
ATOM      1  N   MET A   1     -80.688 -39.219  51.094  1.00 33.31           N  
ATOM      2  CA  MET A   1     -81.125 -38.312  52.156  1.00 33.31           C  
ATOM      3  C   MET A   1     -79.938 -37.594  52.781  1.00 33.31           C  
ATOM      4  CB  MET A   1     -81.938 -39.062  53.250  1.00 33.31           C  
ATOM      5  O   MET A   1     -79.125 -38.219  53.406  1.00 33.31           O  
ATOM      6  CG  MET A   1     -83.375 -39.250  52.906  1.00 33.31           C  
ATOM      7  SD  MET A   1     -84.312 -40.062  54.281  1.00 33.31           S  
ATOM      8  CE  MET A   1     -85.938 -40.125  53.562  1.00 33.31           C  
ATOM      9  N   LYS A   2     -79.250 -36.688  52.000  1.00 30.47           N  
ATOM     10  CA  LYS A   2     -78.000 -35.906  52.281  1.00 30.47           C  
ATOM     11  C   LYS A   2     -78.312 -34.406  52.094  1.00 30.47           C  
ATOM     12  CB  LYS A   2     -76.875 -36.344  51.375  1.00 30.47           C  
ATOM     13  O   LYS A   2     -78.625 -33.969  51.000  1.00 30.47           O  
ATOM     14  CG  LYS A   2     -76.125 -37.594  51.844  1.00 30.47           C  
ATOM     15  CD  LYS A   2     -74.938 -37.938  50.938  1.00 30.47           C  
ATOM     16  CE  LYS A   2     -74.250 -39.219  51.406  1.00 30.47           C  
ATOM     17  NZ  LYS A   2     -73.188 -39.625  50.438  1.00 30.47           N  
ATOM     18  N   ALA A   3     -78.750 -33.719  53.125  1.00 37.09           N  
ATOM     19  CA  ALA A   3     -78.938 -32.406  53.719  1.00 37.09           C  
ATOM     20  C   ALA A   3     -77.625 -31.594  53.531  1.00 37.09           C  
ATOM     21  CB  ALA A   3     -79.250 -32.500  55.188  1.00 37.09           C  
ATOM     22  O   ALA A   3     -76.562 -32.000  53.938  1.00 37.09           O  
ATOM     23  N   LYS A   4     -77.500 -30.828  52.375  1.00 30.84           N  
ATOM     24  CA  LYS A   4     -77.000 -29.547  51.906  1.00 30.84           C  
ATOM     25  C   LYS A   4     -77.062 -28.484  53.000  1.00 30.84           C  
ATOM     26  CB  LYS A   4     -77.750 -29.094  50.656  1.00 30.84           C  
ATOM     27  O   LYS A   4     -78.188 -28.141  53.438  1.00 30.84           O  
ATOM     28  CG  LYS A   4     -77.125 -29.594  49.375  1.00 30.84           C  
ATOM     29  CD  LYS A   4     -77.812 -29.016  48.156  1.00 30.84           C  
ATOM     30  CE  LYS A   4     -77.250 -29.547  46.844  1.00 30.84           C  
ATOM     31  NZ  LYS A   4     -77.938 -28.984  45.656  1.00 30.84           N  
ATOM     32  N   LEU A   5     -76.062 -28.406  53.938  1.00 32.12           N  
ATOM     33  CA  LEU A   5     -75.750 -27.438  55.000  1.00 32.12           C  
ATOM     34  C   LEU A   5     -74.562 -26.531  54.625  1.00 32.12           C  
ATOM     35  CB  LEU A   5     -75.500 -28.141  56.312  1.00 32.12           C  
ATOM     36  O   LEU A   5     -73.500 -27.031  54.312  1.00 32.12           O  
ATOM     37  CG  LEU A   5     -75.875 -27.375  57.594  1.00 32.12           C  
ATOM     38  CD1 LEU A   5     -77.312 -27.719  58.000  1.00 32.12           C  
ATOM     39  CD2 LEU A   5     -74.875 -27.672  58.719  1.00 32.12           C  
ATOM     40  N   LEU A   6     -74.812 -25.234  54.156  1.00 28.89           N  
ATOM     41  CA  LEU A   6     -74.500 -23.812  54.250  1.00 28.89           C  
ATOM     42  C   LEU A   6     -73.312 -23.578  55.188  1.00 28.89           C  
ATOM     43  CB  LEU A   6     -75.750 -23.016  54.719  1.00 28.89           C  
ATOM     44  O   LEU A   6     -73.438 -23.844  56.375  1.00 28.89           O  
ATOM     45  CG  LEU A   6     -76.375 -22.094  53.656  1.00 28.89           C  
ATOM     46  CD1 LEU A   6     -77.812 -22.438  53.500  1.00 28.89           C  
ATOM     47  CD2 LEU A   6     -76.188 -20.625  54.094  1.00 28.89           C  
ATOM     48  N   ILE A   7     -72.000 -23.547  54.625  1.00 32.41           N  
ATOM     49  CA  ILE A   7     -70.875 -22.922  55.281  1.00 32.41           C  
ATOM     50  C   ILE A   7     -70.312 -21.844  54.406  1.00 32.41           C  
ATOM     51  CB  ILE A   7     -69.812 -23.969  55.656  1.00 32.41           C  
ATOM     52  O   ILE A   7     -70.000 -22.078  53.219  1.00 32.41           O  
ATOM     53  CG1 ILE A   7     -70.375 -25.000  56.625  1.00 32.41           C  
ATOM     54  CG2 ILE A   7     -68.562 -23.281  56.219  1.00 32.41           C  
ATOM     55  CD1 ILE A   7     -69.438 -26.172  56.875  1.00 32.41           C  
ATOM     56  N   LEU A   8     -70.812 -20.547  54.500  1.00 27.31           N  
ATOM     57  CA  LEU A   8     -70.250 -19.203  54.562  1.00 27.31           C  
ATOM     58  C   LEU A   8     -68.812 -19.188  54.031  1.00 27.31           C  
ATOM     59  CB  LEU A   8     -70.250 -18.656  56.000  1.00 27.31           C  
ATOM     60  O   LEU A   8     -67.938 -19.766  54.625  1.00 27.31           O  
ATOM     61  CG  LEU A   8     -70.500 -17.156  56.125  1.00 27.31           C  
ATOM     62  CD1 LEU A   8     -72.000 -16.875  56.375  1.00 27.31           C  
ATOM     63  CD2 LEU A   8     -69.688 -16.594  57.281  1.00 27.31           C  
ATOM     64  N   LEU A   9     -68.625 -19.359  52.688  1.00 26.39           N  
ATOM     65  CA  LEU A   9     -67.500 -19.016  51.844  1.00 26.39           C  
ATOM     66  C   LEU A   9     -67.250 -17.500  51.844  1.00 26.39           C  
ATOM     67  CB  LEU A   9     -67.812 -19.469  50.406  1.00 26.39           C  
ATOM     68  O   LEU A   9     -68.125 -16.719  51.469  1.00 26.39           O  
ATOM     69  CG  LEU A   9     -67.000 -20.703  49.938  1.00 26.39           C  
ATOM     70  CD1 LEU A   9     -68.000 -21.766  49.406  1.00 26.39           C  
ATOM     71  CD2 LEU A   9     -66.000 -20.344  48.844  1.00 26.39           C  
ATOM     72  N   CYS A  10     -66.875 -16.906  53.000  1.00 25.61           N  
ATOM     73  CA  CYS A  10     -66.125 -15.672  53.000  1.00 25.61           C  
ATOM     74  C   CYS A  10     -64.750 -15.875  52.344  1.00 25.61           C  
ATOM     75  CB  CYS A  10     -65.938 -15.133  54.406  1.00 25.61           C  
ATOM     76  O   CYS A  10     -63.906 -16.594  52.875  1.00 25.61           O  
ATOM     77  SG  CYS A  10     -67.125 -13.828  54.844  1.00 25.61           S  
ATOM     78  N   ALA A  11     -64.688 -16.312  51.031  1.00 27.16           N  
ATOM     79  CA  ALA A  11     -63.594 -16.109  50.062  1.00 27.16           C  
ATOM     80  C   ALA A  11     -62.938 -14.742  50.281  1.00 27.16           C  
ATOM     81  CB  ALA A  11     -64.125 -16.250  48.656  1.00 27.16           C  
ATOM     82  O   ALA A  11     -63.625 -13.719  50.219  1.00 27.16           O  
ATOM     83  N   LEU A  12     -62.312 -14.383  51.406  1.00 28.58           N  
ATOM     84  CA  LEU A  12     -61.219 -13.414  51.531  1.00 28.58           C  
ATOM     85  C   LEU A  12     -60.656 -13.062  50.156  1.00 28.58           C  
ATOM     86  CB  LEU A  12     -60.094 -13.953  52.438  1.00 28.58           C  
ATOM     87  O   LEU A  12     -60.219 -13.945  49.406  1.00 28.58           O  
ATOM     88  CG  LEU A  12     -60.375 -13.969  53.938  1.00 28.58           C  
ATOM     89  CD1 LEU A  12     -59.500 -15.008  54.625  1.00 28.58           C  
ATOM     90  CD2 LEU A  12     -60.156 -12.586  54.531  1.00 28.58           C  
ATOM     91  N   THR A  13     -61.469 -12.359  49.250  1.00 26.62           N  
ATOM     92  CA  THR A  13     -61.000 -11.445  48.219  1.00 26.62           C  
ATOM     93  C   THR A  13     -59.531 -11.062  48.406  1.00 26.62           C  
ATOM     94  CB  THR A  13     -61.875 -10.172  48.156  1.00 26.62           C  
ATOM     95  O   THR A  13     -59.156 -10.602  49.500  1.00 26.62           O  
ATOM     96  CG2 THR A  13     -63.312 -10.500  47.844  1.00 26.62           C  
ATOM     97  OG1 THR A  13     -61.812  -9.531  49.438  1.00 26.62           O  
ATOM     98  N   ALA A  14     -58.562 -12.016  48.438  1.00 29.33           N  
ATOM     99  CA  ALA A  14     -57.188 -11.609  48.188  1.00 29.33           C  
ATOM    100  C   ALA A  14     -57.125 -10.328  47.375  1.00 29.33           C  
ATOM    101  CB  ALA A  14     -56.438 -12.727  47.469  1.00 29.33           C  
ATOM    102  O   ALA A  14     -57.750 -10.242  46.312  1.00 29.33           O  
ATOM    103  N   THR A  15     -57.562  -9.172  47.812  1.00 31.78           N  
ATOM    104  CA  THR A  15     -57.312  -7.773  47.500  1.00 31.78           C  
ATOM    105  C   THR A  15     -56.156  -7.637  46.500  1.00 31.78           C  
ATOM    106  CB  THR A  15     -56.969  -6.965  48.781  1.00 31.78           C  
ATOM    107  O   THR A  15     -55.062  -8.141  46.719  1.00 31.78           O  
ATOM    108  CG2 THR A  15     -58.188  -6.930  49.719  1.00 31.78           C  
ATOM    109  OG1 THR A  15     -55.875  -7.566  49.438  1.00 31.78           O  
ATOM    110  N   ASP A  16     -56.250  -8.094  45.188  1.00 41.12           N  
ATOM    111  CA  ASP A  16     -55.344  -7.758  44.094  1.00 41.12           C  
ATOM    112  C   ASP A  16     -54.844  -6.320  44.188  1.00 41.12           C  
ATOM    113  CB  ASP A  16     -56.062  -7.961  42.750  1.00 41.12           C  
ATOM    114  O   ASP A  16     -55.625  -5.371  44.031  1.00 41.12           O  
ATOM    115  CG  ASP A  16     -56.156  -9.422  42.344  1.00 41.12           C  
ATOM    116  OD1 ASP A  16     -55.312 -10.227  42.781  1.00 41.12           O  
ATOM    117  OD2 ASP A  16     -57.094  -9.766  41.562  1.00 41.12           O  
ATOM    118  N   ALA A  17     -54.125  -5.941  45.250  1.00 52.91           N  
ATOM    119  CA  ALA A  17     -53.500  -4.621  45.281  1.00 52.91           C  
ATOM    120  C   ALA A  17     -52.781  -4.301  43.969  1.00 52.91           C  
ATOM    121  CB  ALA A  17     -52.531  -4.543  46.469  1.00 52.91           C  
ATOM    122  O   ALA A  17     -52.125  -5.160  43.406  1.00 52.91           O  
ATOM    123  N   ASP A  18     -53.312  -3.320  43.219  1.00 71.62           N  
ATOM    124  CA  ASP A  18     -52.781  -2.793  41.969  1.00 71.62           C  
ATOM    125  C   ASP A  18     -51.406  -2.184  42.156  1.00 71.62           C  
ATOM    126  CB  ASP A  18     -53.750  -1.751  41.375  1.00 71.62           C  
ATOM    127  O   ASP A  18     -51.156  -1.476  43.125  1.00 71.62           O  
ATOM    128  CG  ASP A  18     -55.062  -2.338  40.969  1.00 71.62           C  
ATOM    129  OD1 ASP A  18     -55.094  -3.416  40.344  1.00 71.62           O  
ATOM    130  OD2 ASP A  18     -56.125  -1.714  41.281  1.00 71.62           O  
ATOM    131  N   THR A  19     -50.281  -2.748  41.469  1.00 71.50           N  
ATOM    132  CA  THR A  19     -48.875  -2.336  41.562  1.00 71.50           C  
ATOM    133  C   THR A  19     -48.469  -1.576  40.312  1.00 71.50           C  
ATOM    134  CB  THR A  19     -47.969  -3.549  41.750  1.00 71.50           C  
ATOM    135  O   THR A  19     -48.938  -1.886  39.188  1.00 71.50           O  
ATOM    136  CG2 THR A  19     -48.219  -4.234  43.094  1.00 71.50           C  
ATOM    137  OG1 THR A  19     -48.188  -4.488  40.688  1.00 71.50           O  
ATOM    138  N   ILE A  20     -47.844  -0.432  40.531  1.00 72.81           N  
ATOM    139  CA  ILE A  20     -47.250   0.293  39.438  1.00 72.81           C  
ATOM    140  C   ILE A  20     -45.719   0.304  39.594  1.00 72.81           C  
ATOM    141  CB  ILE A  20     -47.781   1.738  39.344  1.00 72.81           C  
ATOM    142  O   ILE A  20     -45.219   0.578  40.688  1.00 72.81           O  
ATOM    143  CG1 ILE A  20     -47.250   2.426  38.062  1.00 72.81           C  
ATOM    144  CG2 ILE A  20     -47.406   2.535  40.594  1.00 72.81           C  
ATOM    145  CD1 ILE A  20     -48.000   3.705  37.719  1.00 72.81           C  
ATOM    146  N   CYS A  21     -45.031  -0.172  38.531  1.00 68.00           N  
ATOM    147  CA  CYS A  21     -43.562  -0.237  38.562  1.00 68.00           C  
ATOM    148  C   CYS A  21     -42.969   0.677  37.500  1.00 68.00           C  
ATOM    149  CB  CYS A  21     -43.094  -1.673  38.344  1.00 68.00           C  
ATOM    150  O   CYS A  21     -43.438   0.690  36.344  1.00 68.00           O  
ATOM    151  SG  CYS A  21     -43.719  -2.846  39.562  1.00 68.00           S  
ATOM    152  N   ILE A  22     -42.062   1.463  37.969  1.00 68.38           N  
ATOM    153  CA  ILE A  22     -41.344   2.387  37.094  1.00 68.38           C  
ATOM    154  C   ILE A  22     -39.938   1.868  36.844  1.00 68.38           C  
ATOM    155  CB  ILE A  22     -41.312   3.809  37.688  1.00 68.38           C  
ATOM    156  O   ILE A  22     -39.188   1.635  37.781  1.00 68.38           O  
ATOM    157  CG1 ILE A  22     -42.719   4.305  38.000  1.00 68.38           C  
ATOM    158  CG2 ILE A  22     -40.594   4.773  36.750  1.00 68.38           C  
ATOM    159  CD1 ILE A  22     -42.750   5.555  38.875  1.00 68.38           C  
ATOM    160  N   GLY A  23     -39.719   1.395  35.781  1.00 60.91           N  
ATOM    161  CA  GLY A  23     -38.406   0.828  35.438  1.00 60.91           C  
ATOM    162  C   GLY A  23     -38.312   0.412  34.000  1.00 60.91           C  
ATOM    163  O   GLY A  23     -39.125   0.828  33.156  1.00 60.91           O  
ATOM    164  N   TYR A  24     -37.219  -0.123  33.625  1.00 59.84           N  
ATOM    165  CA  TYR A  24     -36.969  -0.565  32.250  1.00 59.84           C  
ATOM    166  C   TYR A  24     -37.812  -1.786  31.922  1.00 59.84           C  
ATOM    167  CB  TYR A  24     -35.500  -0.886  32.062  1.00 59.84           C  
ATOM    168  O   TYR A  24     -38.031  -2.648  32.781  1.00 59.84           O  
ATOM    169  CG  TYR A  24     -34.562   0.291  32.312  1.00 59.84           C  
ATOM    170  CD1 TYR A  24     -34.406   1.273  31.328  1.00 59.84           C  
ATOM    171  CD2 TYR A  24     -33.875   0.421  33.500  1.00 59.84           C  
ATOM    172  CE1 TYR A  24     -33.562   2.357  31.547  1.00 59.84           C  
ATOM    173  CE2 TYR A  24     -33.031   1.502  33.719  1.00 59.84           C  
ATOM    174  OH  TYR A  24     -32.031   3.535  32.969  1.00 59.84           O  
ATOM    175  CZ  TYR A  24     -32.875   2.463  32.750  1.00 59.84           C  
ATOM    176  N   HIS A  25     -38.625  -1.789  30.906  1.00 53.69           N  
ATOM    177  CA  HIS A  25     -39.344  -2.979  30.469  1.00 53.69           C  
ATOM    178  C   HIS A  25     -38.406  -4.094  30.078  1.00 53.69           C  
ATOM    179  CB  HIS A  25     -40.281  -2.643  29.297  1.00 53.69           C  
ATOM    180  O   HIS A  25     -37.375  -3.842  29.438  1.00 53.69           O  
ATOM    181  CG  HIS A  25     -41.688  -2.361  29.688  1.00 53.69           C  
ATOM    182  CD2 HIS A  25     -42.344  -1.193  29.828  1.00 53.69           C  
ATOM    183  ND1 HIS A  25     -42.594  -3.359  30.000  1.00 53.69           N  
ATOM    184  CE1 HIS A  25     -43.750  -2.816  30.312  1.00 53.69           C  
ATOM    185  NE2 HIS A  25     -43.625  -1.502  30.219  1.00 53.69           N  
ATOM    186  N   ALA A  26     -38.469  -5.281  30.781  1.00 57.75           N  
ATOM    187  CA  ALA A  26     -37.750  -6.500  30.453  1.00 57.75           C  
ATOM    188  C   ALA A  26     -38.062  -6.945  29.031  1.00 57.75           C  
ATOM    189  CB  ALA A  26     -38.094  -7.613  31.438  1.00 57.75           C  
ATOM    190  O   ALA A  26     -39.219  -6.941  28.594  1.00 57.75           O  
ATOM    191  N   ASN A  27     -37.062  -6.852  28.234  1.00 61.69           N  
ATOM    192  CA  ASN A  27     -37.094  -7.340  26.859  1.00 61.69           C  
ATOM    193  C   ASN A  27     -36.219  -8.578  26.688  1.00 61.69           C  
ATOM    194  CB  ASN A  27     -36.688  -6.238  25.891  1.00 61.69           C  
ATOM    195  O   ASN A  27     -35.406  -8.883  27.547  1.00 61.69           O  
ATOM    196  CG  ASN A  27     -36.844  -6.641  24.438  1.00 61.69           C  
ATOM    197  ND2 ASN A  27     -36.562  -5.715  23.531  1.00 61.69           N  
ATOM    198  OD1 ASN A  27     -37.250  -7.770  24.141  1.00 61.69           O  
ATOM    199  N   ASN A  28     -36.562  -9.531  25.812  1.00 65.44           N  
ATOM    200  CA  ASN A  28     -35.812 -10.758  25.562  1.00 65.44           C  
ATOM    201  C   ASN A  28     -34.531 -10.477  24.797  1.00 65.44           C  
ATOM    202  CB  ASN A  28     -36.688 -11.758  24.781  1.00 65.44           C  
ATOM    203  O   ASN A  28     -33.906 -11.398  24.266  1.00 65.44           O  
ATOM    204  CG  ASN A  28     -37.688 -12.469  25.656  1.00 65.44           C  
ATOM    205  ND2 ASN A  28     -38.625 -13.180  25.047  1.00 65.44           N  
ATOM    206  OD1 ASN A  28     -37.625 -12.383  26.891  1.00 65.44           O  
ATOM    207  N   SER A  29     -34.125  -9.227  24.734  1.00 68.75           N  
ATOM    208  CA  SER A  29     -32.938  -8.867  24.000  1.00 68.75           C  
ATOM    209  C   SER A  29     -31.672  -9.336  24.719  1.00 68.75           C  
ATOM    210  CB  SER A  29     -32.875  -7.359  23.766  1.00 68.75           C  
ATOM    211  O   SER A  29     -31.594  -9.250  25.938  1.00 68.75           O  
ATOM    212  OG  SER A  29     -31.656  -6.992  23.141  1.00 68.75           O  
ATOM    213  N   THR A  30     -30.703  -9.906  24.031  1.00 80.50           N  
ATOM    214  CA  THR A  30     -29.422 -10.359  24.547  1.00 80.50           C  
ATOM    215  C   THR A  30     -28.297  -9.391  24.172  1.00 80.50           C  
ATOM    216  CB  THR A  30     -29.062 -11.766  24.031  1.00 80.50           C  
ATOM    217  O   THR A  30     -27.125  -9.703  24.312  1.00 80.50           O  
ATOM    218  CG2 THR A  30     -30.094 -12.797  24.500  1.00 80.50           C  
ATOM    219  OG1 THR A  30     -29.047 -11.750  22.594  1.00 80.50           O  
ATOM    220  N   ASP A  31     -28.750  -8.227  23.703  1.00 84.94           N  
ATOM    221  CA  ASP A  31     -27.766  -7.266  23.219  1.00 84.94           C  
ATOM    222  C   ASP A  31     -27.016  -6.613  24.375  1.00 84.94           C  
ATOM    223  CB  ASP A  31     -28.438  -6.195  22.359  1.00 84.94           C  
ATOM    224  O   ASP A  31     -27.609  -6.266  25.391  1.00 84.94           O  
ATOM    225  CG  ASP A  31     -28.766  -6.680  20.953  1.00 84.94           C  
ATOM    226  OD1 ASP A  31     -28.500  -7.859  20.641  1.00 84.94           O  
ATOM    227  OD2 ASP A  31     -29.312  -5.875  20.156  1.00 84.94           O  
ATOM    228  N   THR A  32     -25.688  -6.473  24.234  1.00 88.12           N  
ATOM    229  CA  THR A  32     -24.859  -5.812  25.234  1.00 88.12           C  
ATOM    230  C   THR A  32     -23.953  -4.758  24.594  1.00 88.12           C  
ATOM    231  CB  THR A  32     -24.000  -6.832  26.016  1.00 88.12           C  
ATOM    232  O   THR A  32     -23.562  -4.895  23.438  1.00 88.12           O  
ATOM    233  CG2 THR A  32     -24.859  -7.879  26.688  1.00 88.12           C  
ATOM    234  OG1 THR A  32     -23.109  -7.484  25.094  1.00 88.12           O  
ATOM    235  N   VAL A  33     -23.781  -3.701  25.406  1.00 88.75           N  
ATOM    236  CA  VAL A  33     -22.859  -2.662  24.953  1.00 88.75           C  
ATOM    237  C   VAL A  33     -21.875  -2.320  26.078  1.00 88.75           C  
ATOM    238  CB  VAL A  33     -23.625  -1.393  24.516  1.00 88.75           C  
ATOM    239  O   VAL A  33     -22.156  -2.572  27.250  1.00 88.75           O  
ATOM    240  CG1 VAL A  33     -24.562  -1.707  23.344  1.00 88.75           C  
ATOM    241  CG2 VAL A  33     -24.406  -0.796  25.672  1.00 88.75           C  
ATOM    242  N   ASP A  34     -20.703  -1.735  25.688  1.00 87.06           N  
ATOM    243  CA  ASP A  34     -19.734  -1.249  26.656  1.00 87.06           C  
ATOM    244  C   ASP A  34     -19.859   0.261  26.844  1.00 87.06           C  
ATOM    245  CB  ASP A  34     -18.312  -1.608  26.219  1.00 87.06           C  
ATOM    246  O   ASP A  34     -20.141   0.993  25.891  1.00 87.06           O  
ATOM    247  CG  ASP A  34     -18.047  -3.105  26.219  1.00 87.06           C  
ATOM    248  OD1 ASP A  34     -18.750  -3.846  26.938  1.00 87.06           O  
ATOM    249  OD2 ASP A  34     -17.141  -3.547  25.484  1.00 87.06           O  
ATOM    250  N   THR A  35     -19.734   0.683  28.078  1.00 83.56           N  
ATOM    251  CA  THR A  35     -19.625   2.100  28.406  1.00 83.56           C  
ATOM    252  C   THR A  35     -18.250   2.420  29.000  1.00 83.56           C  
ATOM    253  CB  THR A  35     -20.734   2.527  29.391  1.00 83.56           C  
ATOM    254  O   THR A  35     -17.438   1.521  29.203  1.00 83.56           O  
ATOM    255  CG2 THR A  35     -22.094   2.027  28.938  1.00 83.56           C  
ATOM    256  OG1 THR A  35     -20.438   1.983  30.688  1.00 83.56           O  
ATOM    257  N   VAL A  36     -18.016   3.689  29.266  1.00 75.94           N  
ATOM    258  CA  VAL A  36     -16.734   4.117  29.844  1.00 75.94           C  
ATOM    259  C   VAL A  36     -16.547   3.467  31.203  1.00 75.94           C  
ATOM    260  CB  VAL A  36     -16.672   5.656  29.969  1.00 75.94           C  
ATOM    261  O   VAL A  36     -15.430   3.078  31.562  1.00 75.94           O  
ATOM    262  CG1 VAL A  36     -15.375   6.078  30.672  1.00 75.94           C  
ATOM    263  CG2 VAL A  36     -16.766   6.309  28.594  1.00 75.94           C  
ATOM    264  N   LEU A  37     -17.656   3.188  31.906  1.00 73.38           N  
ATOM    265  CA  LEU A  37     -17.625   2.801  33.312  1.00 73.38           C  
ATOM    266  C   LEU A  37     -17.969   1.326  33.469  1.00 73.38           C  
ATOM    267  CB  LEU A  37     -18.578   3.662  34.125  1.00 73.38           C  
ATOM    268  O   LEU A  37     -17.531   0.687  34.438  1.00 73.38           O  
ATOM    269  CG  LEU A  37     -18.266   5.160  34.188  1.00 73.38           C  
ATOM    270  CD1 LEU A  37     -19.406   5.910  34.875  1.00 73.38           C  
ATOM    271  CD2 LEU A  37     -16.953   5.402  34.906  1.00 73.38           C  
ATOM    272  N   GLU A  38     -18.781   0.784  32.531  1.00 78.12           N  
ATOM    273  CA  GLU A  38     -19.281  -0.574  32.688  1.00 78.12           C  
ATOM    274  C   GLU A  38     -19.141  -1.382  31.406  1.00 78.12           C  
ATOM    275  CB  GLU A  38     -20.750  -0.548  33.156  1.00 78.12           C  
ATOM    276  O   GLU A  38     -19.406  -0.874  30.328  1.00 78.12           O  
ATOM    277  CG  GLU A  38     -20.969   0.082  34.500  1.00 78.12           C  
ATOM    278  CD  GLU A  38     -22.438   0.166  34.906  1.00 78.12           C  
ATOM    279  OE1 GLU A  38     -22.781   0.964  35.812  1.00 78.12           O  
ATOM    280  OE2 GLU A  38     -23.250  -0.575  34.312  1.00 78.12           O  
ATOM    281  N   LYS A  39     -18.703  -2.629  31.562  1.00 84.81           N  
ATOM    282  CA  LYS A  39     -18.625  -3.541  30.422  1.00 84.81           C  
ATOM    283  C   LYS A  39     -19.844  -4.465  30.391  1.00 84.81           C  
ATOM    284  CB  LYS A  39     -17.344  -4.367  30.484  1.00 84.81           C  
ATOM    285  O   LYS A  39     -20.406  -4.812  31.422  1.00 84.81           O  
ATOM    286  CG  LYS A  39     -16.078  -3.562  30.219  1.00 84.81           C  
ATOM    287  CD  LYS A  39     -14.867  -4.469  30.031  1.00 84.81           C  
ATOM    288  CE  LYS A  39     -13.617  -3.666  29.703  1.00 84.81           C  
ATOM    289  NZ  LYS A  39     -12.438  -4.551  29.484  1.00 84.81           N  
ATOM    290  N   ASN A  40     -20.422  -4.793  29.172  1.00 84.94           N  
ATOM    291  CA  ASN A  40     -21.469  -5.770  28.906  1.00 84.94           C  
ATOM    292  C   ASN A  40     -22.797  -5.344  29.531  1.00 84.94           C  
ATOM    293  CB  ASN A  40     -21.062  -7.152  29.438  1.00 84.94           C  
ATOM    294  O   ASN A  40     -23.438  -6.129  30.234  1.00 84.94           O  
ATOM    295  CG  ASN A  40     -19.875  -7.734  28.672  1.00 84.94           C  
ATOM    296  ND2 ASN A  40     -19.000  -8.430  29.391  1.00 84.94           N  
ATOM    297  OD1 ASN A  40     -19.766  -7.559  27.453  1.00 84.94           O  
ATOM    298  N   VAL A  41     -23.125  -4.137  29.328  1.00 83.50           N  
ATOM    299  CA  VAL A  41     -24.406  -3.598  29.766  1.00 83.50           C  
ATOM    300  C   VAL A  41     -25.516  -4.098  28.859  1.00 83.50           C  
ATOM    301  CB  VAL A  41     -24.391  -2.053  29.797  1.00 83.50           C  
ATOM    302  O   VAL A  41     -25.453  -3.938  27.641  1.00 83.50           O  
ATOM    303  CG1 VAL A  41     -25.734  -1.509  30.281  1.00 83.50           C  
ATOM    304  CG2 VAL A  41     -23.266  -1.549  30.703  1.00 83.50           C  
ATOM    305  N   THR A  42     -26.484  -4.777  29.406  1.00 83.94           N  
ATOM    306  CA  THR A  42     -27.609  -5.293  28.625  1.00 83.94           C  
ATOM    307  C   THR A  42     -28.531  -4.156  28.188  1.00 83.94           C  
ATOM    308  CB  THR A  42     -28.406  -6.328  29.438  1.00 83.94           C  
ATOM    309  O   THR A  42     -28.953  -3.342  29.016  1.00 83.94           O  
ATOM    310  CG2 THR A  42     -27.562  -7.566  29.734  1.00 83.94           C  
ATOM    311  OG1 THR A  42     -28.828  -5.742  30.672  1.00 83.94           O  
ATOM    312  N   VAL A  43     -28.891  -4.168  26.891  1.00 81.88           N  
ATOM    313  CA  VAL A  43     -29.719  -3.102  26.344  1.00 81.88           C  
ATOM    314  C   VAL A  43     -30.828  -3.701  25.484  1.00 81.88           C  
ATOM    315  CB  VAL A  43     -28.891  -2.092  25.531  1.00 81.88           C  
ATOM    316  O   VAL A  43     -30.734  -4.855  25.062  1.00 81.88           O  
ATOM    317  CG1 VAL A  43     -27.859  -1.389  26.422  1.00 81.88           C  
ATOM    318  CG2 VAL A  43     -28.203  -2.795  24.359  1.00 81.88           C  
ATOM    319  N   THR A  44     -31.828  -3.002  25.266  1.00 74.62           N  
ATOM    320  CA  THR A  44     -33.000  -3.455  24.516  1.00 74.62           C  
ATOM    321  C   THR A  44     -32.688  -3.506  23.016  1.00 74.62           C  
ATOM    322  CB  THR A  44     -34.188  -2.539  24.750  1.00 74.62           C  
ATOM    323  O   THR A  44     -33.188  -4.363  22.297  1.00 74.62           O  
ATOM    324  CG2 THR A  44     -34.688  -2.633  26.203  1.00 74.62           C  
ATOM    325  OG1 THR A  44     -33.844  -1.184  24.469  1.00 74.62           O  
ATOM    326  N   HIS A  45     -31.797  -2.576  22.578  1.00 79.62           N  
ATOM    327  CA  HIS A  45     -31.391  -2.533  21.172  1.00 79.62           C  
ATOM    328  C   HIS A  45     -30.000  -1.928  21.016  1.00 79.62           C  
ATOM    329  CB  HIS A  45     -32.406  -1.736  20.344  1.00 79.62           C  
ATOM    330  O   HIS A  45     -29.641  -0.998  21.750  1.00 79.62           O  
ATOM    331  CG  HIS A  45     -32.156  -1.810  18.875  1.00 79.62           C  
ATOM    332  CD2 HIS A  45     -31.734  -0.875  18.000  1.00 79.62           C  
ATOM    333  ND1 HIS A  45     -32.375  -2.957  18.141  1.00 79.62           N  
ATOM    334  CE1 HIS A  45     -32.094  -2.723  16.875  1.00 79.62           C  
ATOM    335  NE2 HIS A  45     -31.688  -1.468  16.750  1.00 79.62           N  
ATOM    336  N   SER A  46     -29.234  -2.398  20.141  1.00 88.25           N  
ATOM    337  CA  SER A  46     -27.922  -1.856  19.781  1.00 88.25           C  
ATOM    338  C   SER A  46     -27.609  -2.082  18.312  1.00 88.25           C  
ATOM    339  CB  SER A  46     -26.844  -2.488  20.656  1.00 88.25           C  
ATOM    340  O   SER A  46     -28.188  -2.961  17.672  1.00 88.25           O  
ATOM    341  OG  SER A  46     -26.672  -3.857  20.328  1.00 88.25           O  
ATOM    342  N   VAL A  47     -26.828  -1.208  17.797  1.00 87.88           N  
ATOM    343  CA  VAL A  47     -26.406  -1.347  16.422  1.00 87.88           C  
ATOM    344  C   VAL A  47     -24.875  -1.414  16.359  1.00 87.88           C  
ATOM    345  CB  VAL A  47     -26.922  -0.183  15.539  1.00 87.88           C  
ATOM    346  O   VAL A  47     -24.188  -0.723  17.109  1.00 87.88           O  
ATOM    347  CG1 VAL A  47     -28.438  -0.229  15.430  1.00 87.88           C  
ATOM    348  CG2 VAL A  47     -26.469   1.158  16.109  1.00 87.88           C  
ATOM    349  N   ASN A  48     -24.422  -2.350  15.500  1.00 90.38           N  
ATOM    350  CA  ASN A  48     -22.984  -2.414  15.273  1.00 90.38           C  
ATOM    351  C   ASN A  48     -22.531  -1.383  14.234  1.00 90.38           C  
ATOM    352  CB  ASN A  48     -22.578  -3.820  14.828  1.00 90.38           C  
ATOM    353  O   ASN A  48     -23.125  -1.280  13.156  1.00 90.38           O  
ATOM    354  CG  ASN A  48     -21.078  -4.062  14.969  1.00 90.38           C  
ATOM    355  ND2 ASN A  48     -20.625  -5.223  14.508  1.00 90.38           N  
ATOM    356  OD1 ASN A  48     -20.344  -3.221  15.492  1.00 90.38           O  
ATOM    357  N   LEU A  49     -21.531  -0.629  14.602  1.00 89.00           N  
ATOM    358  CA  LEU A  49     -21.062   0.455  13.742  1.00 89.00           C  
ATOM    359  C   LEU A  49     -19.953  -0.023  12.820  1.00 89.00           C  
ATOM    360  CB  LEU A  49     -20.562   1.635  14.586  1.00 89.00           C  
ATOM    361  O   LEU A  49     -19.422   0.757  12.023  1.00 89.00           O  
ATOM    362  CG  LEU A  49     -21.609   2.311  15.477  1.00 89.00           C  
ATOM    363  CD1 LEU A  49     -20.969   3.430  16.297  1.00 89.00           C  
ATOM    364  CD2 LEU A  49     -22.766   2.846  14.641  1.00 89.00           C  
ATOM    365  N   LEU A  50     -19.609  -1.320  12.922  1.00 91.25           N  
ATOM    366  CA  LEU A  50     -18.500  -1.863  12.148  1.00 91.25           C  
ATOM    367  C   LEU A  50     -19.016  -2.727  11.000  1.00 91.25           C  
ATOM    368  CB  LEU A  50     -17.562  -2.684  13.047  1.00 91.25           C  
ATOM    369  O   LEU A  50     -19.875  -3.588  11.203  1.00 91.25           O  
ATOM    370  CG  LEU A  50     -16.703  -1.895  14.031  1.00 91.25           C  
ATOM    371  CD1 LEU A  50     -16.000  -2.842  15.000  1.00 91.25           C  
ATOM    372  CD2 LEU A  50     -15.688  -1.036  13.289  1.00 91.25           C  
ATOM    373  N   GLU A  51     -18.516  -2.441   9.789  1.00 91.44           N  
ATOM    374  CA  GLU A  51     -18.734  -3.314   8.641  1.00 91.44           C  
ATOM    375  C   GLU A  51     -17.688  -4.418   8.570  1.00 91.44           C  
ATOM    376  CB  GLU A  51     -18.734  -2.504   7.340  1.00 91.44           C  
ATOM    377  O   GLU A  51     -16.484  -4.145   8.602  1.00 91.44           O  
ATOM    378  CG  GLU A  51     -18.922  -3.346   6.086  1.00 91.44           C  
ATOM    379  CD  GLU A  51     -20.234  -4.117   6.078  1.00 91.44           C  
ATOM    380  OE1 GLU A  51     -20.203  -5.371   6.082  1.00 91.44           O  
ATOM    381  OE2 GLU A  51     -21.297  -3.465   6.062  1.00 91.44           O  
ATOM    382  N   ASP A  52     -18.219  -5.617   8.469  1.00 90.19           N  
ATOM    383  CA  ASP A  52     -17.266  -6.715   8.438  1.00 90.19           C  
ATOM    384  C   ASP A  52     -17.484  -7.602   7.215  1.00 90.19           C  
ATOM    385  CB  ASP A  52     -17.359  -7.551   9.719  1.00 90.19           C  
ATOM    386  O   ASP A  52     -16.859  -8.648   7.082  1.00 90.19           O  
ATOM    387  CG  ASP A  52     -18.734  -8.156   9.922  1.00 90.19           C  
ATOM    388  OD1 ASP A  52     -19.641  -7.918   9.094  1.00 90.19           O  
ATOM    389  OD2 ASP A  52     -18.922  -8.883  10.930  1.00 90.19           O  
ATOM    390  N   SER A  53     -18.375  -7.141   6.344  1.00 91.06           N  
ATOM    391  CA  SER A  53     -18.688  -7.914   5.148  1.00 91.06           C  
ATOM    392  C   SER A  53     -18.047  -7.305   3.906  1.00 91.06           C  
ATOM    393  CB  SER A  53     -20.203  -8.008   4.957  1.00 91.06           C  
ATOM    394  O   SER A  53     -17.891  -6.086   3.816  1.00 91.06           O  
ATOM    395  OG  SER A  53     -20.750  -6.730   4.664  1.00 91.06           O  
ATOM    396  N   HIS A  54     -17.688  -8.180   2.977  1.00 92.38           N  
ATOM    397  CA  HIS A  54     -17.125  -7.793   1.689  1.00 92.38           C  
ATOM    398  C   HIS A  54     -17.531  -8.773   0.595  1.00 92.38           C  
ATOM    399  CB  HIS A  54     -15.602  -7.707   1.780  1.00 92.38           C  
ATOM    400  O   HIS A  54     -17.938  -9.898   0.885  1.00 92.38           O  
ATOM    401  CG  HIS A  54     -14.945  -9.000   2.145  1.00 92.38           C  
ATOM    402  CD2 HIS A  54     -14.500  -9.469   3.336  1.00 92.38           C  
ATOM    403  ND1 HIS A  54     -14.680  -9.992   1.221  1.00 92.38           N  
ATOM    404  CE1 HIS A  54     -14.102 -11.008   1.828  1.00 92.38           C  
ATOM    405  NE2 HIS A  54     -13.977 -10.719   3.113  1.00 92.38           N  
ATOM    406  N   ASN A  55     -17.375  -8.367  -0.628  1.00 91.62           N  
ATOM    407  CA  ASN A  55     -17.875  -9.180  -1.730  1.00 91.62           C  
ATOM    408  C   ASN A  55     -16.766 -10.047  -2.342  1.00 91.62           C  
ATOM    409  CB  ASN A  55     -18.516  -8.297  -2.803  1.00 91.62           C  
ATOM    410  O   ASN A  55     -17.016 -10.812  -3.271  1.00 91.62           O  
ATOM    411  CG  ASN A  55     -17.516  -7.379  -3.475  1.00 91.62           C  
ATOM    412  ND2 ASN A  55     -17.984  -6.535  -4.379  1.00 91.62           N  
ATOM    413  OD1 ASN A  55     -16.312  -7.426  -3.182  1.00 91.62           O  
ATOM    414  N   GLY A  56     -15.539  -9.859  -1.814  1.00 91.81           N  
ATOM    415  CA  GLY A  56     -14.422 -10.703  -2.213  1.00 91.81           C  
ATOM    416  C   GLY A  56     -13.984 -10.477  -3.648  1.00 91.81           C  
ATOM    417  O   GLY A  56     -13.242 -11.281  -4.211  1.00 91.81           O  
ATOM    418  N   LYS A  57     -14.492  -9.438  -4.266  1.00 92.75           N  
ATOM    419  CA  LYS A  57     -14.195  -9.172  -5.668  1.00 92.75           C  
ATOM    420  C   LYS A  57     -13.578  -7.785  -5.848  1.00 92.75           C  
ATOM    421  CB  LYS A  57     -15.461  -9.297  -6.520  1.00 92.75           C  
ATOM    422  O   LYS A  57     -13.859  -6.875  -5.066  1.00 92.75           O  
ATOM    423  CG  LYS A  57     -16.125 -10.664  -6.445  1.00 92.75           C  
ATOM    424  CD  LYS A  57     -17.422 -10.695  -7.242  1.00 92.75           C  
ATOM    425  CE  LYS A  57     -18.109 -12.055  -7.141  1.00 92.75           C  
ATOM    426  NZ  LYS A  57     -19.422 -12.070  -7.852  1.00 92.75           N  
ATOM    427  N   LEU A  58     -12.766  -7.633  -6.973  1.00 93.25           N  
ATOM    428  CA  LEU A  58     -12.266  -6.320  -7.375  1.00 93.25           C  
ATOM    429  C   LEU A  58     -13.281  -5.602  -8.258  1.00 93.25           C  
ATOM    430  CB  LEU A  58     -10.938  -6.461  -8.125  1.00 93.25           C  
ATOM    431  O   LEU A  58     -13.680  -6.113  -9.305  1.00 93.25           O  
ATOM    432  CG  LEU A  58      -9.789  -7.098  -7.348  1.00 93.25           C  
ATOM    433  CD1 LEU A  58      -8.570  -7.266  -8.250  1.00 93.25           C  
ATOM    434  CD2 LEU A  58      -9.438  -6.254  -6.125  1.00 93.25           C  
ATOM    435  N   CYS A  59     -13.719  -4.441  -7.801  1.00 93.12           N  
ATOM    436  CA  CYS A  59     -14.805  -3.746  -8.477  1.00 93.12           C  
ATOM    437  C   CYS A  59     -14.320  -2.441  -9.094  1.00 93.12           C  
ATOM    438  CB  CYS A  59     -15.953  -3.463  -7.496  1.00 93.12           C  
ATOM    439  O   CYS A  59     -13.266  -1.933  -8.727  1.00 93.12           O  
ATOM    440  SG  CYS A  59     -16.719  -4.953  -6.820  1.00 93.12           S  
ATOM    441  N   ARG A  60     -15.117  -1.890 -10.031  1.00 92.56           N  
ATOM    442  CA  ARG A  60     -14.852  -0.598 -10.656  1.00 92.56           C  
ATOM    443  C   ARG A  60     -15.086   0.544  -9.672  1.00 92.56           C  
ATOM    444  CB  ARG A  60     -15.734  -0.408 -11.891  1.00 92.56           C  
ATOM    445  O   ARG A  60     -16.016   0.503  -8.875  1.00 92.56           O  
ATOM    446  CG  ARG A  60     -15.516  -1.462 -12.969  1.00 92.56           C  
ATOM    447  CD  ARG A  60     -16.469  -1.266 -14.148  1.00 92.56           C  
ATOM    448  NE  ARG A  60     -16.297  -2.309 -15.156  1.00 92.56           N  
ATOM    449  NH1 ARG A  60     -17.766  -1.379 -16.672  1.00 92.56           N  
ATOM    450  NH2 ARG A  60     -16.688  -3.338 -17.172  1.00 92.56           N  
ATOM    451  CZ  ARG A  60     -16.922  -2.340 -16.328  1.00 92.56           C  
ATOM    452  N   LEU A  61     -14.203   1.431  -9.688  1.00 89.94           N  
ATOM    453  CA  LEU A  61     -14.367   2.668  -8.930  1.00 89.94           C  
ATOM    454  C   LEU A  61     -14.727   3.824  -9.859  1.00 89.94           C  
ATOM    455  CB  LEU A  61     -13.094   2.998  -8.156  1.00 89.94           C  
ATOM    456  O   LEU A  61     -14.008   4.105 -10.820  1.00 89.94           O  
ATOM    457  CG  LEU A  61     -12.820   2.154  -6.906  1.00 89.94           C  
ATOM    458  CD1 LEU A  61     -11.445   2.480  -6.336  1.00 89.94           C  
ATOM    459  CD2 LEU A  61     -13.906   2.383  -5.859  1.00 89.94           C  
ATOM    460  N   LYS A  62     -15.891   4.453  -9.680  1.00 85.94           N  
ATOM    461  CA  LYS A  62     -16.375   5.547 -10.516  1.00 85.94           C  
ATOM    462  C   LYS A  62     -16.516   5.105 -11.969  1.00 85.94           C  
ATOM    463  CB  LYS A  62     -15.453   6.754 -10.414  1.00 85.94           C  
ATOM    464  O   LYS A  62     -16.172   5.855 -12.883  1.00 85.94           O  
ATOM    465  CG  LYS A  62     -15.383   7.375  -9.031  1.00 85.94           C  
ATOM    466  CD  LYS A  62     -14.477   8.602  -9.008  1.00 85.94           C  
ATOM    467  CE  LYS A  62     -14.383   9.203  -7.613  1.00 85.94           C  
ATOM    468  NZ  LYS A  62     -13.477  10.383  -7.578  1.00 85.94           N  
ATOM    469  N   GLY A  63     -16.797   3.854 -12.188  1.00 86.81           N  
ATOM    470  CA  GLY A  63     -17.094   3.352 -13.523  1.00 86.81           C  
ATOM    471  C   GLY A  63     -15.844   2.951 -14.289  1.00 86.81           C  
ATOM    472  O   GLY A  63     -15.930   2.574 -15.461  1.00 86.81           O  
ATOM    473  N   ILE A  64     -14.641   3.053 -13.648  1.00 89.31           N  
ATOM    474  CA  ILE A  64     -13.367   2.703 -14.258  1.00 89.31           C  
ATOM    475  C   ILE A  64     -12.852   1.393 -13.672  1.00 89.31           C  
ATOM    476  CB  ILE A  64     -12.320   3.826 -14.062  1.00 89.31           C  
ATOM    477  O   ILE A  64     -12.789   1.235 -12.445  1.00 89.31           O  
ATOM    478  CG1 ILE A  64     -12.828   5.141 -14.656  1.00 89.31           C  
ATOM    479  CG2 ILE A  64     -10.977   3.428 -14.680  1.00 89.31           C  
ATOM    480  CD1 ILE A  64     -11.945   6.344 -14.352  1.00 89.31           C  
ATOM    481  N   ALA A  65     -12.438   0.475 -14.492  1.00 91.25           N  
ATOM    482  CA  ALA A  65     -11.969  -0.843 -14.070  1.00 91.25           C  
ATOM    483  C   ALA A  65     -10.555  -0.769 -13.508  1.00 91.25           C  
ATOM    484  CB  ALA A  65     -12.031  -1.826 -15.234  1.00 91.25           C  
ATOM    485  O   ALA A  65      -9.742   0.048 -13.961  1.00 91.25           O  
ATOM    486  N   PRO A  66     -10.281  -1.667 -12.531  1.00 92.56           N  
ATOM    487  CA  PRO A  66      -8.906  -1.734 -12.031  1.00 92.56           C  
ATOM    488  C   PRO A  66      -7.945  -2.379 -13.031  1.00 92.56           C  
ATOM    489  CB  PRO A  66      -9.031  -2.586 -10.766  1.00 92.56           C  
ATOM    490  O   PRO A  66      -8.375  -3.145 -13.898  1.00 92.56           O  
ATOM    491  CG  PRO A  66     -10.211  -3.471 -11.016  1.00 92.56           C  
ATOM    492  CD  PRO A  66     -11.211  -2.711 -11.844  1.00 92.56           C  
ATOM    493  N   LEU A  67      -6.605  -2.023 -12.859  1.00 92.56           N  
ATOM    494  CA  LEU A  67      -5.555  -2.709 -13.609  1.00 92.56           C  
ATOM    495  C   LEU A  67      -5.047  -3.926 -12.844  1.00 92.56           C  
ATOM    496  CB  LEU A  67      -4.395  -1.754 -13.898  1.00 92.56           C  
ATOM    497  O   LEU A  67      -4.375  -3.783 -11.812  1.00 92.56           O  
ATOM    498  CG  LEU A  67      -3.195  -2.350 -14.641  1.00 92.56           C  
ATOM    499  CD1 LEU A  67      -3.609  -2.801 -16.031  1.00 92.56           C  
ATOM    500  CD2 LEU A  67      -2.057  -1.338 -14.719  1.00 92.56           C  
ATOM    501  N   GLN A  68      -5.422  -5.039 -13.336  1.00 91.88           N  
ATOM    502  CA  GLN A  68      -4.961  -6.285 -12.727  1.00 91.88           C  
ATOM    503  C   GLN A  68      -3.684  -6.785 -13.398  1.00 91.88           C  
ATOM    504  CB  GLN A  68      -6.051  -7.355 -12.805  1.00 91.88           C  
ATOM    505  O   GLN A  68      -3.680  -7.086 -14.594  1.00 91.88           O  
ATOM    506  CG  GLN A  68      -5.750  -8.594 -11.977  1.00 91.88           C  
ATOM    507  CD  GLN A  68      -6.922  -9.562 -11.914  1.00 91.88           C  
ATOM    508  NE2 GLN A  68      -6.914 -10.445 -10.922  1.00 91.88           N  
ATOM    509  OE1 GLN A  68      -7.828  -9.508 -12.758  1.00 91.88           O  
ATOM    510  N   LEU A  69      -2.670  -6.926 -12.531  1.00 92.00           N  
ATOM    511  CA  LEU A  69      -1.356  -7.246 -13.078  1.00 92.00           C  
ATOM    512  C   LEU A  69      -1.188  -8.758 -13.234  1.00 92.00           C  
ATOM    513  CB  LEU A  69      -0.249  -6.688 -12.188  1.00 92.00           C  
ATOM    514  O   LEU A  69      -0.326  -9.211 -13.992  1.00 92.00           O  
ATOM    515  CG  LEU A  69      -0.146  -5.164 -12.102  1.00 92.00           C  
ATOM    516  CD1 LEU A  69       1.008  -4.758 -11.195  1.00 92.00           C  
ATOM    517  CD2 LEU A  69       0.027  -4.566 -13.492  1.00 92.00           C  
ATOM    518  N   GLY A  70      -2.127  -9.570 -12.633  1.00 89.50           N  
ATOM    519  CA  GLY A  70      -2.055 -11.016 -12.742  1.00 89.50           C  
ATOM    520  C   GLY A  70      -0.745 -11.586 -12.234  1.00 89.50           C  
ATOM    521  O   GLY A  70      -0.346 -11.328 -11.094  1.00 89.50           O  
ATOM    522  N   LYS A  71      -0.071 -12.344 -13.156  1.00 91.00           N  
ATOM    523  CA  LYS A  71       1.192 -12.984 -12.812  1.00 91.00           C  
ATOM    524  C   LYS A  71       2.355 -12.000 -12.906  1.00 91.00           C  
ATOM    525  CB  LYS A  71       1.450 -14.188 -13.719  1.00 91.00           C  
ATOM    526  O   LYS A  71       3.506 -12.367 -12.648  1.00 91.00           O  
ATOM    527  CG  LYS A  71       0.466 -15.336 -13.523  1.00 91.00           C  
ATOM    528  CD  LYS A  71       0.832 -16.531 -14.383  1.00 91.00           C  
ATOM    529  CE  LYS A  71      -0.149 -17.688 -14.188  1.00 91.00           C  
ATOM    530  NZ  LYS A  71       0.195 -18.859 -15.039  1.00 91.00           N  
ATOM    531  N   CYS A  72       2.070 -10.773 -13.312  1.00 93.06           N  
ATOM    532  CA  CYS A  72       3.098  -9.750 -13.461  1.00 93.06           C  
ATOM    533  C   CYS A  72       3.117  -8.828 -12.250  1.00 93.06           C  
ATOM    534  CB  CYS A  72       2.865  -8.938 -14.734  1.00 93.06           C  
ATOM    535  O   CYS A  72       2.090  -8.625 -11.602  1.00 93.06           O  
ATOM    536  SG  CYS A  72       2.949  -9.914 -16.250  1.00 93.06           S  
ATOM    537  N   ASN A  73       4.305  -8.289 -11.953  1.00 92.88           N  
ATOM    538  CA  ASN A  73       4.402  -7.215 -10.977  1.00 92.88           C  
ATOM    539  C   ASN A  73       4.672  -5.871 -11.648  1.00 92.88           C  
ATOM    540  CB  ASN A  73       5.488  -7.523  -9.945  1.00 92.88           C  
ATOM    541  O   ASN A  73       4.730  -5.785 -12.875  1.00 92.88           O  
ATOM    542  CG  ASN A  73       6.871  -7.605 -10.562  1.00 92.88           C  
ATOM    543  ND2 ASN A  73       7.820  -8.164  -9.820  1.00 92.88           N  
ATOM    544  OD1 ASN A  73       7.086  -7.172 -11.695  1.00 92.88           O  
ATOM    545  N   ILE A  74       4.648  -4.852 -10.891  1.00 93.12           N  
ATOM    546  CA  ILE A  74       4.766  -3.498 -11.414  1.00 93.12           C  
ATOM    547  C   ILE A  74       6.035  -3.381 -12.258  1.00 93.12           C  
ATOM    548  CB  ILE A  74       4.773  -2.447 -10.281  1.00 93.12           C  
ATOM    549  O   ILE A  74       6.027  -2.771 -13.328  1.00 93.12           O  
ATOM    550  CG1 ILE A  74       3.396  -2.369  -9.617  1.00 93.12           C  
ATOM    551  CG2 ILE A  74       5.203  -1.077 -10.820  1.00 93.12           C  
ATOM    552  CD1 ILE A  74       3.346  -1.448  -8.406  1.00 93.12           C  
ATOM    553  N   ALA A  75       7.113  -3.930 -11.812  1.00 93.88           N  
ATOM    554  CA  ALA A  75       8.375  -3.912 -12.539  1.00 93.88           C  
ATOM    555  C   ALA A  75       8.234  -4.598 -13.898  1.00 93.88           C  
ATOM    556  CB  ALA A  75       9.477  -4.582 -11.719  1.00 93.88           C  
ATOM    557  O   ALA A  75       8.695  -4.074 -14.914  1.00 93.88           O  
ATOM    558  N   GLY A  76       7.645  -5.777 -13.891  1.00 93.94           N  
ATOM    559  CA  GLY A  76       7.395  -6.496 -15.133  1.00 93.94           C  
ATOM    560  C   GLY A  76       6.531  -5.719 -16.109  1.00 93.94           C  
ATOM    561  O   GLY A  76       6.789  -5.727 -17.312  1.00 93.94           O  
ATOM    562  N   TRP A  77       5.539  -5.090 -15.586  1.00 94.25           N  
ATOM    563  CA  TRP A  77       4.602  -4.297 -16.375  1.00 94.25           C  
ATOM    564  C   TRP A  77       5.297  -3.092 -17.000  1.00 94.25           C  
ATOM    565  CB  TRP A  77       3.424  -3.836 -15.516  1.00 94.25           C  
ATOM    566  O   TRP A  77       5.223  -2.877 -18.203  1.00 94.25           O  
ATOM    567  CG  TRP A  77       2.516  -2.859 -16.203  1.00 94.25           C  
ATOM    568  CD1 TRP A  77       2.074  -2.908 -17.484  1.00 94.25           C  
ATOM    569  CD2 TRP A  77       1.941  -1.681 -15.617  1.00 94.25           C  
ATOM    570  CE2 TRP A  77       1.160  -1.064 -16.625  1.00 94.25           C  
ATOM    571  CE3 TRP A  77       2.010  -1.087 -14.352  1.00 94.25           C  
ATOM    572  NE1 TRP A  77       1.258  -1.833 -17.750  1.00 94.25           N  
ATOM    573  CH2 TRP A  77       0.539   0.679 -15.148  1.00 94.25           C  
ATOM    574  CZ2 TRP A  77       0.453   0.119 -16.391  1.00 94.25           C  
ATOM    575  CZ3 TRP A  77       1.307   0.091 -14.133  1.00 94.25           C  
ATOM    576  N   ILE A  78       6.039  -2.322 -16.234  1.00 94.44           N  
ATOM    577  CA  ILE A  78       6.590  -1.056 -16.703  1.00 94.44           C  
ATOM    578  C   ILE A  78       7.828  -1.316 -17.562  1.00 94.44           C  
ATOM    579  CB  ILE A  78       6.938  -0.115 -15.531  1.00 94.44           C  
ATOM    580  O   ILE A  78       8.117  -0.564 -18.500  1.00 94.44           O  
ATOM    581  CG1 ILE A  78       7.852  -0.828 -14.531  1.00 94.44           C  
ATOM    582  CG2 ILE A  78       5.660   0.389 -14.852  1.00 94.44           C  
ATOM    583  CD1 ILE A  78       8.375   0.075 -13.422  1.00 94.44           C  
ATOM    584  N   LEU A  79       8.641  -2.316 -17.266  1.00 95.38           N  
ATOM    585  CA  LEU A  79       9.828  -2.645 -18.047  1.00 95.38           C  
ATOM    586  C   LEU A  79       9.438  -3.322 -19.359  1.00 95.38           C  
ATOM    587  CB  LEU A  79      10.766  -3.549 -17.250  1.00 95.38           C  
ATOM    588  O   LEU A  79      10.188  -3.271 -20.328  1.00 95.38           O  
ATOM    589  CG  LEU A  79      11.500  -2.898 -16.078  1.00 95.38           C  
ATOM    590  CD1 LEU A  79      12.234  -3.955 -15.258  1.00 95.38           C  
ATOM    591  CD2 LEU A  79      12.469  -1.829 -16.578  1.00 95.38           C  
ATOM    592  N   GLY A  80       8.203  -3.865 -19.344  1.00 94.38           N  
ATOM    593  CA  GLY A  80       7.699  -4.523 -20.547  1.00 94.38           C  
ATOM    594  C   GLY A  80       8.148  -5.969 -20.656  1.00 94.38           C  
ATOM    595  O   GLY A  80       8.555  -6.410 -21.734  1.00 94.38           O  
ATOM    596  N   ASN A  81       8.086  -6.664 -19.562  1.00 94.69           N  
ATOM    597  CA  ASN A  81       8.328  -8.102 -19.625  1.00 94.69           C  
ATOM    598  C   ASN A  81       7.457  -8.766 -20.688  1.00 94.69           C  
ATOM    599  CB  ASN A  81       8.086  -8.758 -18.266  1.00 94.69           C  
ATOM    600  O   ASN A  81       6.250  -8.523 -20.750  1.00 94.69           O  
ATOM    601  CG  ASN A  81       8.531 -10.203 -18.219  1.00 94.69           C  
ATOM    602  ND2 ASN A  81       9.133 -10.602 -17.109  1.00 94.69           N  
ATOM    603  OD1 ASN A  81       8.336 -10.953 -19.172  1.00 94.69           O  
ATOM    604  N   PRO A  82       8.039  -9.500 -21.531  1.00 92.56           N  
ATOM    605  CA  PRO A  82       7.320 -10.094 -22.656  1.00 92.56           C  
ATOM    606  C   PRO A  82       6.105 -10.906 -22.219  1.00 92.56           C  
ATOM    607  CB  PRO A  82       8.367 -10.992 -23.312  1.00 92.56           C  
ATOM    608  O   PRO A  82       5.113 -10.984 -22.953  1.00 92.56           O  
ATOM    609  CG  PRO A  82       9.680 -10.375 -22.953  1.00 92.56           C  
ATOM    610  CD  PRO A  82       9.555  -9.758 -21.578  1.00 92.56           C  
ATOM    611  N   GLU A  83       6.133 -11.453 -21.031  1.00 91.75           N  
ATOM    612  CA  GLU A  83       5.020 -12.219 -20.484  1.00 91.75           C  
ATOM    613  C   GLU A  83       3.900 -11.305 -20.000  1.00 91.75           C  
ATOM    614  CB  GLU A  83       5.496 -13.125 -19.344  1.00 91.75           C  
ATOM    615  O   GLU A  83       2.775 -11.758 -19.766  1.00 91.75           O  
ATOM    616  CG  GLU A  83       6.418 -14.250 -19.797  1.00 91.75           C  
ATOM    617  CD  GLU A  83       5.715 -15.305 -20.641  1.00 91.75           C  
ATOM    618  OE1 GLU A  83       6.395 -16.031 -21.406  1.00 91.75           O  
ATOM    619  OE2 GLU A  83       4.469 -15.398 -20.547  1.00 91.75           O  
ATOM    620  N   CYS A  84       4.168  -9.992 -19.891  1.00 92.81           N  
ATOM    621  CA  CYS A  84       3.195  -9.016 -19.422  1.00 92.81           C  
ATOM    622  C   CYS A  84       2.754  -8.086 -20.531  1.00 92.81           C  
ATOM    623  CB  CYS A  84       3.783  -8.203 -18.266  1.00 92.81           C  
ATOM    624  O   CYS A  84       2.213  -7.008 -20.281  1.00 92.81           O  
ATOM    625  SG  CYS A  84       4.281  -9.203 -16.844  1.00 92.81           S  
ATOM    626  N   GLU A  85       2.936  -8.445 -21.688  1.00 88.38           N  
ATOM    627  CA  GLU A  85       2.715  -7.602 -22.859  1.00 88.38           C  
ATOM    628  C   GLU A  85       1.253  -7.172 -22.969  1.00 88.38           C  
ATOM    629  CB  GLU A  85       3.141  -8.328 -24.141  1.00 88.38           C  
ATOM    630  O   GLU A  85       0.956  -6.070 -23.438  1.00 88.38           O  
ATOM    631  CG  GLU A  85       3.061  -7.477 -25.391  1.00 88.38           C  
ATOM    632  CD  GLU A  85       3.604  -8.172 -26.641  1.00 88.38           C  
ATOM    633  OE1 GLU A  85       3.721  -7.520 -27.703  1.00 88.38           O  
ATOM    634  OE2 GLU A  85       3.912  -9.383 -26.547  1.00 88.38           O  
ATOM    635  N   SER A  86       0.356  -7.984 -22.594  1.00 89.06           N  
ATOM    636  CA  SER A  86      -1.074  -7.711 -22.688  1.00 89.06           C  
ATOM    637  C   SER A  86      -1.460  -6.492 -21.859  1.00 89.06           C  
ATOM    638  CB  SER A  86      -1.884  -8.930 -22.234  1.00 89.06           C  
ATOM    639  O   SER A  86      -2.480  -5.852 -22.125  1.00 89.06           O  
ATOM    640  OG  SER A  86      -1.585  -9.250 -20.891  1.00 89.06           O  
ATOM    641  N   LEU A  87      -0.626  -6.160 -20.891  1.00 90.88           N  
ATOM    642  CA  LEU A  87      -0.910  -5.074 -19.953  1.00 90.88           C  
ATOM    643  C   LEU A  87      -0.483  -3.730 -20.531  1.00 90.88           C  
ATOM    644  CB  LEU A  87      -0.199  -5.316 -18.625  1.00 90.88           C  
ATOM    645  O   LEU A  87      -0.915  -2.678 -20.062  1.00 90.88           O  
ATOM    646  CG  LEU A  87      -0.630  -6.555 -17.828  1.00 90.88           C  
ATOM    647  CD1 LEU A  87       0.278  -6.762 -16.625  1.00 90.88           C  
ATOM    648  CD2 LEU A  87      -2.088  -6.438 -17.406  1.00 90.88           C  
ATOM    649  N   LEU A  88       0.312  -3.736 -21.578  1.00 88.25           N  
ATOM    650  CA  LEU A  88       0.900  -2.539 -22.172  1.00 88.25           C  
ATOM    651  C   LEU A  88      -0.148  -1.739 -22.938  1.00 88.25           C  
ATOM    652  CB  LEU A  88       2.057  -2.912 -23.094  1.00 88.25           C  
ATOM    653  O   LEU A  88       0.015  -0.535 -23.141  1.00 88.25           O  
ATOM    654  CG  LEU A  88       3.285  -3.537 -22.438  1.00 88.25           C  
ATOM    655  CD1 LEU A  88       4.328  -3.902 -23.484  1.00 88.25           C  
ATOM    656  CD2 LEU A  88       3.877  -2.590 -21.406  1.00 88.25           C  
ATOM    657  N   SER A  89      -1.323  -2.381 -23.297  1.00 86.44           N  
ATOM    658  CA  SER A  89      -2.385  -1.739 -24.062  1.00 86.44           C  
ATOM    659  C   SER A  89      -3.344  -0.979 -23.156  1.00 86.44           C  
ATOM    660  CB  SER A  89      -3.156  -2.777 -24.875  1.00 86.44           C  
ATOM    661  O   SER A  89      -4.086  -0.111 -23.609  1.00 86.44           O  
ATOM    662  OG  SER A  89      -3.746  -3.748 -24.031  1.00 86.44           O  
ATOM    663  N   LYS A  90      -3.215  -1.189 -21.828  1.00 89.06           N  
ATOM    664  CA  LYS A  90      -4.102  -0.538 -20.859  1.00 89.06           C  
ATOM    665  C   LYS A  90      -3.666   0.902 -20.609  1.00 89.06           C  
ATOM    666  CB  LYS A  90      -4.133  -1.319 -19.547  1.00 89.06           C  
ATOM    667  O   LYS A  90      -2.512   1.154 -20.250  1.00 89.06           O  
ATOM    668  CG  LYS A  90      -4.617  -2.754 -19.703  1.00 89.06           C  
ATOM    669  CD  LYS A  90      -6.113  -2.812 -19.984  1.00 89.06           C  
ATOM    670  CE  LYS A  90      -6.621  -4.250 -20.031  1.00 89.06           C  
ATOM    671  NZ  LYS A  90      -8.055  -4.316 -20.422  1.00 89.06           N  
ATOM    672  N   ARG A  91      -4.562   1.850 -20.719  1.00 87.19           N  
ATOM    673  CA  ARG A  91      -4.215   3.266 -20.719  1.00 87.19           C  
ATOM    674  C   ARG A  91      -4.773   3.971 -19.484  1.00 87.19           C  
ATOM    675  CB  ARG A  91      -4.727   3.945 -22.000  1.00 87.19           C  
ATOM    676  O   ARG A  91      -4.242   4.996 -19.062  1.00 87.19           O  
ATOM    677  CG  ARG A  91      -4.047   3.469 -23.266  1.00 87.19           C  
ATOM    678  CD  ARG A  91      -4.473   4.285 -24.469  1.00 87.19           C  
ATOM    679  NE  ARG A  91      -3.834   3.812 -25.703  1.00 87.19           N  
ATOM    680  NH1 ARG A  91      -4.770   5.430 -27.062  1.00 87.19           N  
ATOM    681  NH2 ARG A  91      -3.361   3.854 -27.953  1.00 87.19           N  
ATOM    682  CZ  ARG A  91      -3.990   4.367 -26.906  1.00 87.19           C  
ATOM    683  N   SER A  92      -5.805   3.320 -18.906  1.00 91.00           N  
ATOM    684  CA  SER A  92      -6.422   3.949 -17.750  1.00 91.00           C  
ATOM    685  C   SER A  92      -6.945   2.904 -16.766  1.00 91.00           C  
ATOM    686  CB  SER A  92      -7.562   4.875 -18.172  1.00 91.00           C  
ATOM    687  O   SER A  92      -7.391   1.829 -17.172  1.00 91.00           O  
ATOM    688  OG  SER A  92      -8.625   4.129 -18.734  1.00 91.00           O  
ATOM    689  N   TRP A  93      -6.871   3.320 -15.477  1.00 92.62           N  
ATOM    690  CA  TRP A  93      -7.324   2.395 -14.445  1.00 92.62           C  
ATOM    691  C   TRP A  93      -7.766   3.145 -13.195  1.00 92.62           C  
ATOM    692  CB  TRP A  93      -6.215   1.399 -14.094  1.00 92.62           C  
ATOM    693  O   TRP A  93      -7.434   4.320 -13.023  1.00 92.62           O  
ATOM    694  CG  TRP A  93      -4.906   2.045 -13.750  1.00 92.62           C  
ATOM    695  CD1 TRP A  93      -4.512   2.500 -12.523  1.00 92.62           C  
ATOM    696  CD2 TRP A  93      -3.820   2.309 -14.641  1.00 92.62           C  
ATOM    697  CE2 TRP A  93      -2.799   2.928 -13.891  1.00 92.62           C  
ATOM    698  CE3 TRP A  93      -3.613   2.082 -16.016  1.00 92.62           C  
ATOM    699  NE1 TRP A  93      -3.244   3.033 -12.602  1.00 92.62           N  
ATOM    700  CH2 TRP A  93      -1.408   3.088 -15.797  1.00 92.62           C  
ATOM    701  CZ2 TRP A  93      -1.585   3.322 -14.461  1.00 92.62           C  
ATOM    702  CZ3 TRP A  93      -2.404   2.475 -16.578  1.00 92.62           C  
ATOM    703  N   SER A  94      -8.664   2.486 -12.414  1.00 90.94           N  
ATOM    704  CA  SER A  94      -9.070   3.059 -11.133  1.00 90.94           C  
ATOM    705  C   SER A  94      -8.023   2.805 -10.055  1.00 90.94           C  
ATOM    706  CB  SER A  94     -10.422   2.482 -10.695  1.00 90.94           C  
ATOM    707  O   SER A  94      -7.738   3.688  -9.242  1.00 90.94           O  
ATOM    708  OG  SER A  94     -10.352   1.068 -10.609  1.00 90.94           O  
ATOM    709  N   TYR A  95      -7.441   1.718  -9.945  1.00 92.19           N  
ATOM    710  CA  TYR A  95      -6.352   1.324  -9.055  1.00 92.19           C  
ATOM    711  C   TYR A  95      -5.602   0.123  -9.617  1.00 92.19           C  
ATOM    712  CB  TYR A  95      -6.883   1.001  -7.656  1.00 92.19           C  
ATOM    713  O   TYR A  95      -6.086  -0.554 -10.523  1.00 92.19           O  
ATOM    714  CG  TYR A  95      -7.934  -0.083  -7.645  1.00 92.19           C  
ATOM    715  CD1 TYR A  95      -9.289   0.229  -7.781  1.00 92.19           C  
ATOM    716  CD2 TYR A  95      -7.578  -1.419  -7.496  1.00 92.19           C  
ATOM    717  CE1 TYR A  95     -10.258  -0.766  -7.766  1.00 92.19           C  
ATOM    718  CE2 TYR A  95      -8.547  -2.422  -7.480  1.00 92.19           C  
ATOM    719  OH  TYR A  95     -10.836  -3.076  -7.602  1.00 92.19           O  
ATOM    720  CZ  TYR A  95      -9.875  -2.086  -7.617  1.00 92.19           C  
ATOM    721  N   ILE A  96      -4.383  -0.159  -9.148  1.00 93.00           N  
ATOM    722  CA  ILE A  96      -3.535  -1.252  -9.609  1.00 93.00           C  
ATOM    723  C   ILE A  96      -3.590  -2.404  -8.609  1.00 93.00           C  
ATOM    724  CB  ILE A  96      -2.074  -0.788  -9.812  1.00 93.00           C  
ATOM    725  O   ILE A  96      -3.396  -2.199  -7.406  1.00 93.00           O  
ATOM    726  CG1 ILE A  96      -2.016   0.360 -10.828  1.00 93.00           C  
ATOM    727  CG2 ILE A  96      -1.192  -1.958 -10.258  1.00 93.00           C  
ATOM    728  CD1 ILE A  96      -0.675   1.082 -10.867  1.00 93.00           C  
ATOM    729  N   ALA A  97      -3.932  -3.543  -9.094  1.00 93.06           N  
ATOM    730  CA  ALA A  97      -3.998  -4.730  -8.250  1.00 93.06           C  
ATOM    731  C   ALA A  97      -2.863  -5.699  -8.570  1.00 93.06           C  
ATOM    732  CB  ALA A  97      -5.348  -5.426  -8.414  1.00 93.06           C  
ATOM    733  O   ALA A  97      -2.797  -6.242  -9.680  1.00 93.06           O  
ATOM    734  N   GLU A  98      -1.981  -5.875  -7.543  1.00 92.62           N  
ATOM    735  CA  GLU A  98      -0.872  -6.816  -7.664  1.00 92.62           C  
ATOM    736  C   GLU A  98      -1.152  -8.102  -6.895  1.00 92.62           C  
ATOM    737  CB  GLU A  98       0.430  -6.180  -7.168  1.00 92.62           C  
ATOM    738  O   GLU A  98      -1.782  -8.078  -5.836  1.00 92.62           O  
ATOM    739  CG  GLU A  98       1.669  -7.016  -7.449  1.00 92.62           C  
ATOM    740  CD  GLU A  98       2.959  -6.352  -6.996  1.00 92.62           C  
ATOM    741  OE1 GLU A  98       3.912  -6.258  -7.801  1.00 92.62           O  
ATOM    742  OE2 GLU A  98       3.016  -5.922  -5.820  1.00 92.62           O  
ATOM    743  N   THR A  99      -0.627  -9.164  -7.352  1.00 89.88           N  
ATOM    744  CA  THR A  99      -0.745 -10.430  -6.625  1.00 89.88           C  
ATOM    745  C   THR A  99       0.453 -10.633  -5.703  1.00 89.88           C  
ATOM    746  CB  THR A  99      -0.863 -11.617  -7.590  1.00 89.88           C  
ATOM    747  O   THR A  99       1.558 -10.172  -5.996  1.00 89.88           O  
ATOM    748  CG2 THR A  99      -2.135 -11.531  -8.422  1.00 89.88           C  
ATOM    749  OG1 THR A  99       0.272 -11.633  -8.461  1.00 89.88           O  
ATOM    750  N   PRO A 100       0.354 -11.109  -4.441  1.00 83.12           N  
ATOM    751  CA  PRO A 100       1.381 -11.281  -3.410  1.00 83.12           C  
ATOM    752  C   PRO A 100       2.514 -12.203  -3.854  1.00 83.12           C  
ATOM    753  CB  PRO A 100       0.606 -11.891  -2.240  1.00 83.12           C  
ATOM    754  O   PRO A 100       3.668 -11.992  -3.471  1.00 83.12           O  
ATOM    755  CG  PRO A 100      -0.722 -12.266  -2.814  1.00 83.12           C  
ATOM    756  CD  PRO A 100      -0.875 -11.586  -4.145  1.00 83.12           C  
ATOM    757  N   ASN A 101       2.434 -12.938  -4.996  1.00 81.75           N  
ATOM    758  CA  ASN A 101       3.467 -13.820  -5.520  1.00 81.75           C  
ATOM    759  C   ASN A 101       3.553 -13.750  -7.043  1.00 81.75           C  
ATOM    760  CB  ASN A 101       3.217 -15.266  -5.070  1.00 81.75           C  
ATOM    761  O   ASN A 101       3.436 -14.773  -7.723  1.00 81.75           O  
ATOM    762  CG  ASN A 101       3.273 -15.422  -3.562  1.00 81.75           C  
ATOM    763  ND2 ASN A 101       2.383 -16.250  -3.020  1.00 81.75           N  
ATOM    764  OD1 ASN A 101       4.109 -14.812  -2.893  1.00 81.75           O  
ATOM    765  N   SER A 102       3.830 -12.562  -7.434  1.00 84.75           N  
ATOM    766  CA  SER A 102       3.904 -12.398  -8.883  1.00 84.75           C  
ATOM    767  C   SER A 102       5.117 -13.117  -9.453  1.00 84.75           C  
ATOM    768  CB  SER A 102       3.961 -10.914  -9.250  1.00 84.75           C  
ATOM    769  O   SER A 102       6.191 -13.125  -8.852  1.00 84.75           O  
ATOM    770  OG  SER A 102       5.098 -10.297  -8.672  1.00 84.75           O  
ATOM    771  N   GLU A 103       4.980 -13.812 -10.500  1.00 84.00           N  
ATOM    772  CA  GLU A 103       5.969 -14.680 -11.133  1.00 84.00           C  
ATOM    773  C   GLU A 103       6.797 -13.914 -12.156  1.00 84.00           C  
ATOM    774  CB  GLU A 103       5.281 -15.875 -11.797  1.00 84.00           C  
ATOM    775  O   GLU A 103       7.996 -14.172 -12.312  1.00 84.00           O  
ATOM    776  CG  GLU A 103       4.656 -16.859 -10.812  1.00 84.00           C  
ATOM    777  CD  GLU A 103       3.953 -18.016 -11.492  1.00 84.00           C  
ATOM    778  OE1 GLU A 103       3.297 -18.828 -10.789  1.00 84.00           O  
ATOM    779  OE2 GLU A 103       4.059 -18.125 -12.734  1.00 84.00           O  
ATOM    780  N   ASN A 104       6.117 -12.914 -12.703  1.00 87.88           N  
ATOM    781  CA  ASN A 104       6.738 -12.250 -13.844  1.00 87.88           C  
ATOM    782  C   ASN A 104       7.070 -10.797 -13.531  1.00 87.88           C  
ATOM    783  CB  ASN A 104       5.836 -12.336 -15.078  1.00 87.88           C  
ATOM    784  O   ASN A 104       6.215  -9.914 -13.656  1.00 87.88           O  
ATOM    785  CG  ASN A 104       5.570 -13.766 -15.508  1.00 87.88           C  
ATOM    786  ND2 ASN A 104       4.328 -14.047 -15.883  1.00 87.88           N  
ATOM    787  OD1 ASN A 104       6.477 -14.602 -15.508  1.00 87.88           O  
ATOM    788  N   GLY A 105       8.234 -10.477 -13.102  1.00 90.00           N  
ATOM    789  CA  GLY A 105       8.828  -9.172 -12.859  1.00 90.00           C  
ATOM    790  C   GLY A 105       9.961  -8.852 -13.812  1.00 90.00           C  
ATOM    791  O   GLY A 105       9.836  -9.031 -15.023  1.00 90.00           O  
ATOM    792  N   ALA A 106      11.008  -8.367 -13.352  1.00 93.12           N  
ATOM    793  CA  ALA A 106      12.188  -8.180 -14.195  1.00 93.12           C  
ATOM    794  C   ALA A 106      12.773  -9.523 -14.633  1.00 93.12           C  
ATOM    795  CB  ALA A 106      13.234  -7.355 -13.461  1.00 93.12           C  
ATOM    796  O   ALA A 106      13.180 -10.328 -13.789  1.00 93.12           O  
ATOM    797  N   CYS A 107      12.641  -9.828 -15.953  1.00 93.06           N  
ATOM    798  CA  CYS A 107      13.016 -11.141 -16.469  1.00 93.06           C  
ATOM    799  C   CYS A 107      14.531 -11.297 -16.516  1.00 93.06           C  
ATOM    800  CB  CYS A 107      12.422 -11.352 -17.859  1.00 93.06           C  
ATOM    801  O   CYS A 107      15.047 -12.406 -16.344  1.00 93.06           O  
ATOM    802  SG  CYS A 107      12.945 -10.117 -19.078  1.00 93.06           S  
ATOM    803  N   TYR A 108      15.344 -10.258 -16.703  1.00 94.31           N  
ATOM    804  CA  TYR A 108      16.797 -10.297 -16.594  1.00 94.31           C  
ATOM    805  C   TYR A 108      17.250  -9.969 -15.180  1.00 94.31           C  
ATOM    806  CB  TYR A 108      17.438  -9.312 -17.594  1.00 94.31           C  
ATOM    807  O   TYR A 108      16.812  -8.984 -14.586  1.00 94.31           O  
ATOM    808  CG  TYR A 108      18.891  -9.602 -17.891  1.00 94.31           C  
ATOM    809  CD1 TYR A 108      19.891  -9.164 -17.031  1.00 94.31           C  
ATOM    810  CD2 TYR A 108      19.250 -10.320 -19.016  1.00 94.31           C  
ATOM    811  CE1 TYR A 108      21.234  -9.430 -17.297  1.00 94.31           C  
ATOM    812  CE2 TYR A 108      20.594 -10.586 -19.297  1.00 94.31           C  
ATOM    813  OH  TYR A 108      22.891 -10.414 -18.719  1.00 94.31           O  
ATOM    814  CZ  TYR A 108      21.562 -10.141 -18.438  1.00 94.31           C  
ATOM    815  N   PRO A 109      18.125 -10.766 -14.617  1.00 93.25           N  
ATOM    816  CA  PRO A 109      18.516 -10.562 -13.219  1.00 93.25           C  
ATOM    817  C   PRO A 109      19.219  -9.219 -12.992  1.00 93.25           C  
ATOM    818  CB  PRO A 109      19.469 -11.727 -12.953  1.00 93.25           C  
ATOM    819  O   PRO A 109      20.031  -8.797 -13.820  1.00 93.25           O  
ATOM    820  CG  PRO A 109      20.000 -12.109 -14.297  1.00 93.25           C  
ATOM    821  CD  PRO A 109      18.953 -11.805 -15.320  1.00 93.25           C  
ATOM    822  N   GLY A 110      18.828  -8.492 -11.875  1.00 92.50           N  
ATOM    823  CA  GLY A 110      19.438  -7.223 -11.508  1.00 92.50           C  
ATOM    824  C   GLY A 110      18.641  -6.469 -10.453  1.00 92.50           C  
ATOM    825  O   GLY A 110      17.547  -6.906 -10.062  1.00 92.50           O  
ATOM    826  N   ASP A 111      19.297  -5.379 -10.078  1.00 93.25           N  
ATOM    827  CA  ASP A 111      18.672  -4.547  -9.055  1.00 93.25           C  
ATOM    828  C   ASP A 111      17.828  -3.434  -9.680  1.00 93.25           C  
ATOM    829  CB  ASP A 111      19.734  -3.949  -8.133  1.00 93.25           C  
ATOM    830  O   ASP A 111      18.250  -2.820 -10.664  1.00 93.25           O  
ATOM    831  CG  ASP A 111      20.438  -4.992  -7.281  1.00 93.25           C  
ATOM    832  OD1 ASP A 111      19.844  -6.074  -7.035  1.00 93.25           O  
ATOM    833  OD2 ASP A 111      21.578  -4.734  -6.848  1.00 93.25           O  
ATOM    834  N   PHE A 112      16.672  -3.199  -9.164  1.00 94.81           N  
ATOM    835  CA  PHE A 112      15.828  -2.068  -9.539  1.00 94.81           C  
ATOM    836  C   PHE A 112      15.938  -0.948  -8.516  1.00 94.81           C  
ATOM    837  CB  PHE A 112      14.375  -2.508  -9.695  1.00 94.81           C  
ATOM    838  O   PHE A 112      15.391  -1.056  -7.414  1.00 94.81           O  
ATOM    839  CG  PHE A 112      13.562  -1.610 -10.586  1.00 94.81           C  
ATOM    840  CD1 PHE A 112      13.742  -0.233 -10.562  1.00 94.81           C  
ATOM    841  CD2 PHE A 112      12.617  -2.145 -11.453  1.00 94.81           C  
ATOM    842  CE1 PHE A 112      12.992   0.600 -11.391  1.00 94.81           C  
ATOM    843  CE2 PHE A 112      11.859  -1.319 -12.281  1.00 94.81           C  
ATOM    844  CZ  PHE A 112      12.047   0.053 -12.250  1.00 94.81           C  
ATOM    845  N   ALA A 113      16.594   0.070  -8.898  1.00 93.00           N  
ATOM    846  CA  ALA A 113      16.922   1.157  -7.977  1.00 93.00           C  
ATOM    847  C   ALA A 113      15.672   1.968  -7.629  1.00 93.00           C  
ATOM    848  CB  ALA A 113      17.984   2.064  -8.578  1.00 93.00           C  
ATOM    849  O   ALA A 113      14.938   2.402  -8.516  1.00 93.00           O  
ATOM    850  N   ASP A 114      15.445   2.135  -6.238  1.00 90.38           N  
ATOM    851  CA  ASP A 114      14.375   2.965  -5.695  1.00 90.38           C  
ATOM    852  C   ASP A 114      13.008   2.488  -6.180  1.00 90.38           C  
ATOM    853  CB  ASP A 114      14.586   4.434  -6.082  1.00 90.38           C  
ATOM    854  O   ASP A 114      12.164   3.295  -6.582  1.00 90.38           O  
ATOM    855  CG  ASP A 114      15.875   5.008  -5.531  1.00 90.38           C  
ATOM    856  OD1 ASP A 114      16.203   4.758  -4.352  1.00 90.38           O  
ATOM    857  OD2 ASP A 114      16.578   5.719  -6.289  1.00 90.38           O  
ATOM    858  N   TYR A 115      12.766   1.171  -6.285  1.00 90.81           N  
ATOM    859  CA  TYR A 115      11.562   0.522  -6.781  1.00 90.81           C  
ATOM    860  C   TYR A 115      10.352   0.907  -5.938  1.00 90.81           C  
ATOM    861  CB  TYR A 115      11.727  -1.000  -6.785  1.00 90.81           C  
ATOM    862  O   TYR A 115       9.273   1.190  -6.477  1.00 90.81           O  
ATOM    863  CG  TYR A 115      10.500  -1.747  -7.254  1.00 90.81           C  
ATOM    864  CD1 TYR A 115       9.812  -2.604  -6.395  1.00 90.81           C  
ATOM    865  CD2 TYR A 115      10.031  -1.599  -8.555  1.00 90.81           C  
ATOM    866  CE1 TYR A 115       8.688  -3.295  -6.820  1.00 90.81           C  
ATOM    867  CE2 TYR A 115       8.906  -2.285  -8.992  1.00 90.81           C  
ATOM    868  OH  TYR A 115       7.121  -3.812  -8.547  1.00 90.81           O  
ATOM    869  CZ  TYR A 115       8.242  -3.129  -8.117  1.00 90.81           C  
ATOM    870  N   GLU A 116      10.445   0.941  -4.641  1.00 87.06           N  
ATOM    871  CA  GLU A 116       9.336   1.275  -3.752  1.00 87.06           C  
ATOM    872  C   GLU A 116       8.875   2.715  -3.961  1.00 87.06           C  
ATOM    873  CB  GLU A 116       9.734   1.057  -2.291  1.00 87.06           C  
ATOM    874  O   GLU A 116       7.680   3.006  -3.900  1.00 87.06           O  
ATOM    875  CG  GLU A 116       9.945  -0.405  -1.922  1.00 87.06           C  
ATOM    876  CD  GLU A 116       8.711  -1.265  -2.152  1.00 87.06           C  
ATOM    877  OE1 GLU A 116       8.859  -2.463  -2.482  1.00 87.06           O  
ATOM    878  OE2 GLU A 116       7.586  -0.736  -2.000  1.00 87.06           O  
ATOM    879  N   GLU A 117       9.891   3.568  -4.168  1.00 88.06           N  
ATOM    880  CA  GLU A 117       9.562   4.957  -4.484  1.00 88.06           C  
ATOM    881  C   GLU A 117       8.773   5.055  -5.789  1.00 88.06           C  
ATOM    882  CB  GLU A 117      10.836   5.801  -4.574  1.00 88.06           C  
ATOM    883  O   GLU A 117       7.832   5.840  -5.895  1.00 88.06           O  
ATOM    884  CG  GLU A 117      10.570   7.293  -4.727  1.00 88.06           C  
ATOM    885  CD  GLU A 117      11.844   8.133  -4.699  1.00 88.06           C  
ATOM    886  OE1 GLU A 117      11.758   9.367  -4.887  1.00 88.06           O  
ATOM    887  OE2 GLU A 117      12.930   7.547  -4.492  1.00 88.06           O  
ATOM    888  N   LEU A 118       9.188   4.363  -6.746  1.00 91.19           N  
ATOM    889  CA  LEU A 118       8.469   4.316  -8.016  1.00 91.19           C  
ATOM    890  C   LEU A 118       7.039   3.820  -7.809  1.00 91.19           C  
ATOM    891  CB  LEU A 118       9.195   3.416  -9.016  1.00 91.19           C  
ATOM    892  O   LEU A 118       6.094   4.387  -8.367  1.00 91.19           O  
ATOM    893  CG  LEU A 118       8.500   3.193 -10.359  1.00 91.19           C  
ATOM    894  CD1 LEU A 118       8.391   4.504 -11.125  1.00 91.19           C  
ATOM    895  CD2 LEU A 118       9.242   2.145 -11.180  1.00 91.19           C  
ATOM    896  N   ARG A 119       6.918   2.768  -7.035  1.00 90.75           N  
ATOM    897  CA  ARG A 119       5.609   2.203  -6.723  1.00 90.75           C  
ATOM    898  C   ARG A 119       4.691   3.254  -6.105  1.00 90.75           C  
ATOM    899  CB  ARG A 119       5.750   1.010  -5.773  1.00 90.75           C  
ATOM    900  O   ARG A 119       3.514   3.340  -6.457  1.00 90.75           O  
ATOM    901  CG  ARG A 119       6.230  -0.263  -6.453  1.00 90.75           C  
ATOM    902  CD  ARG A 119       6.301  -1.431  -5.477  1.00 90.75           C  
ATOM    903  NE  ARG A 119       4.969  -1.926  -5.137  1.00 90.75           N  
ATOM    904  NH1 ARG A 119       5.703  -3.355  -3.477  1.00 90.75           N  
ATOM    905  NH2 ARG A 119       3.469  -3.211  -3.963  1.00 90.75           N  
ATOM    906  CZ  ARG A 119       4.719  -2.830  -4.191  1.00 90.75           C  
ATOM    907  N   GLU A 120       5.211   3.947  -5.258  1.00 86.44           N  
ATOM    908  CA  GLU A 120       4.469   5.027  -4.617  1.00 86.44           C  
ATOM    909  C   GLU A 120       4.035   6.078  -5.637  1.00 86.44           C  
ATOM    910  CB  GLU A 120       5.305   5.676  -3.514  1.00 86.44           C  
ATOM    911  O   GLU A 120       2.910   6.578  -5.578  1.00 86.44           O  
ATOM    912  CG  GLU A 120       4.555   6.727  -2.709  1.00 86.44           C  
ATOM    913  CD  GLU A 120       5.387   7.340  -1.597  1.00 86.44           C  
ATOM    914  OE1 GLU A 120       4.891   8.250  -0.897  1.00 86.44           O  
ATOM    915  OE2 GLU A 120       6.547   6.910  -1.423  1.00 86.44           O  
ATOM    916  N   GLN A 121       4.988   6.449  -6.492  1.00 88.62           N  
ATOM    917  CA  GLN A 121       4.664   7.418  -7.531  1.00 88.62           C  
ATOM    918  C   GLN A 121       3.521   6.914  -8.414  1.00 88.62           C  
ATOM    919  CB  GLN A 121       5.895   7.719  -8.391  1.00 88.62           C  
ATOM    920  O   GLN A 121       2.609   7.672  -8.750  1.00 88.62           O  
ATOM    921  CG  GLN A 121       6.984   8.477  -7.648  1.00 88.62           C  
ATOM    922  CD  GLN A 121       6.539   9.852  -7.188  1.00 88.62           C  
ATOM    923  NE2 GLN A 121       6.867  10.195  -5.949  1.00 88.62           N  
ATOM    924  OE1 GLN A 121       5.902  10.602  -7.941  1.00 88.62           O  
ATOM    925  N   LEU A 122       3.537   5.699  -8.695  1.00 90.69           N  
ATOM    926  CA  LEU A 122       2.559   5.102  -9.594  1.00 90.69           C  
ATOM    927  C   LEU A 122       1.205   4.957  -8.906  1.00 90.69           C  
ATOM    928  CB  LEU A 122       3.045   3.736 -10.086  1.00 90.69           C  
ATOM    929  O   LEU A 122       0.173   4.863  -9.578  1.00 90.69           O  
ATOM    930  CG  LEU A 122       4.172   3.750 -11.125  1.00 90.69           C  
ATOM    931  CD1 LEU A 122       4.633   2.328 -11.422  1.00 90.69           C  
ATOM    932  CD2 LEU A 122       3.719   4.453 -12.398  1.00 90.69           C  
ATOM    933  N   SER A 123       1.254   4.898  -7.590  1.00 87.38           N  
ATOM    934  CA  SER A 123       0.017   4.762  -6.828  1.00 87.38           C  
ATOM    935  C   SER A 123      -0.896   5.965  -7.035  1.00 87.38           C  
ATOM    936  CB  SER A 123       0.321   4.594  -5.340  1.00 87.38           C  
ATOM    937  O   SER A 123      -2.109   5.871  -6.840  1.00 87.38           O  
ATOM    938  OG  SER A 123       0.820   5.801  -4.789  1.00 87.38           O  
ATOM    939  N   SER A 124      -0.355   7.008  -7.430  1.00 86.50           N  
ATOM    940  CA  SER A 124      -1.124   8.234  -7.621  1.00 86.50           C  
ATOM    941  C   SER A 124      -1.471   8.438  -9.094  1.00 86.50           C  
ATOM    942  CB  SER A 124      -0.347   9.445  -7.098  1.00 86.50           C  
ATOM    943  O   SER A 124      -2.139   9.414  -9.445  1.00 86.50           O  
ATOM    944  OG  SER A 124       0.846   9.633  -7.840  1.00 86.50           O  
ATOM    945  N   VAL A 125      -1.128   7.488  -9.977  1.00 90.00           N  
ATOM    946  CA  VAL A 125      -1.310   7.594 -11.422  1.00 90.00           C  
ATOM    947  C   VAL A 125      -2.580   6.855 -11.836  1.00 90.00           C  
ATOM    948  CB  VAL A 125      -0.091   7.031 -12.188  1.00 90.00           C  
ATOM    949  O   VAL A 125      -2.789   5.703 -11.453  1.00 90.00           O  
ATOM    950  CG1 VAL A 125      -0.339   7.066 -13.695  1.00 90.00           C  
ATOM    951  CG2 VAL A 125       1.171   7.812 -11.828  1.00 90.00           C  
ATOM    952  N   SER A 126      -3.436   7.480 -12.602  1.00 88.44           N  
ATOM    953  CA  SER A 126      -4.715   6.910 -13.008  1.00 88.44           C  
ATOM    954  C   SER A 126      -4.723   6.574 -14.492  1.00 88.44           C  
ATOM    955  CB  SER A 126      -5.859   7.871 -12.680  1.00 88.44           C  
ATOM    956  O   SER A 126      -5.551   5.781 -14.953  1.00 88.44           O  
ATOM    957  OG  SER A 126      -5.645   9.133 -13.297  1.00 88.44           O  
ATOM    958  N   SER A 127      -3.771   7.066 -15.195  1.00 91.06           N  
ATOM    959  CA  SER A 127      -3.605   6.762 -16.609  1.00 91.06           C  
ATOM    960  C   SER A 127      -2.221   7.172 -17.109  1.00 91.06           C  
ATOM    961  CB  SER A 127      -4.680   7.465 -17.438  1.00 91.06           C  
ATOM    962  O   SER A 127      -1.604   8.086 -16.562  1.00 91.06           O  
ATOM    963  OG  SER A 127      -4.434   8.859 -17.516  1.00 91.06           O  
ATOM    964  N   PHE A 128      -1.755   6.312 -18.078  1.00 92.12           N  
ATOM    965  CA  PHE A 128      -0.532   6.766 -18.734  1.00 92.12           C  
ATOM    966  C   PHE A 128      -0.621   6.570 -20.250  1.00 92.12           C  
ATOM    967  CB  PHE A 128       0.684   6.016 -18.172  1.00 92.12           C  
ATOM    968  O   PHE A 128      -1.406   5.750 -20.719  1.00 92.12           O  
ATOM    969  CG  PHE A 128       0.669   4.539 -18.469  1.00 92.12           C  
ATOM    970  CD1 PHE A 128       0.516   3.619 -17.438  1.00 92.12           C  
ATOM    971  CD2 PHE A 128       0.809   4.070 -19.766  1.00 92.12           C  
ATOM    972  CE1 PHE A 128       0.502   2.252 -17.688  1.00 92.12           C  
ATOM    973  CE2 PHE A 128       0.796   2.703 -20.031  1.00 92.12           C  
ATOM    974  CZ  PHE A 128       0.644   1.796 -19.000  1.00 92.12           C  
ATOM    975  N   GLU A 129       0.043   7.473 -20.922  1.00 93.19           N  
ATOM    976  CA  GLU A 129       0.226   7.367 -22.359  1.00 93.19           C  
ATOM    977  C   GLU A 129       1.610   6.824 -22.703  1.00 93.19           C  
ATOM    978  CB  GLU A 129       0.015   8.727 -23.031  1.00 93.19           C  
ATOM    979  O   GLU A 129       2.625   7.426 -22.344  1.00 93.19           O  
ATOM    980  CG  GLU A 129       0.128   8.695 -24.547  1.00 93.19           C  
ATOM    981  CD  GLU A 129       0.093  10.078 -25.188  1.00 93.19           C  
ATOM    982  OE1 GLU A 129       0.284  10.180 -26.422  1.00 93.19           O  
ATOM    983  OE2 GLU A 129      -0.127  11.062 -24.438  1.00 93.19           O  
ATOM    984  N   ARG A 130       1.589   5.699 -23.312  1.00 94.50           N  
ATOM    985  CA  ARG A 130       2.826   5.055 -23.734  1.00 94.50           C  
ATOM    986  C   ARG A 130       3.262   5.555 -25.109  1.00 94.50           C  
ATOM    987  CB  ARG A 130       2.660   3.531 -23.766  1.00 94.50           C  
ATOM    988  O   ARG A 130       2.486   5.508 -26.062  1.00 94.50           O  
ATOM    989  CG  ARG A 130       3.930   2.779 -24.125  1.00 94.50           C  
ATOM    990  CD  ARG A 130       3.713   1.272 -24.109  1.00 94.50           C  
ATOM    991  NE  ARG A 130       4.859   0.561 -24.672  1.00 94.50           N  
ATOM    992  NH1 ARG A 130       4.000   0.446 -26.812  1.00 94.50           N  
ATOM    993  NH2 ARG A 130       6.055  -0.458 -26.359  1.00 94.50           N  
ATOM    994  CZ  ARG A 130       4.969   0.184 -25.953  1.00 94.50           C  
ATOM    995  N   PHE A 131       4.508   6.055 -25.312  1.00 94.44           N  
ATOM    996  CA  PHE A 131       4.973   6.582 -26.594  1.00 94.44           C  
ATOM    997  C   PHE A 131       6.457   6.301 -26.781  1.00 94.44           C  
ATOM    998  CB  PHE A 131       4.707   8.086 -26.688  1.00 94.44           C  
ATOM    999  O   PHE A 131       7.184   6.078 -25.812  1.00 94.44           O  
ATOM   1000  CG  PHE A 131       5.500   8.906 -25.688  1.00 94.44           C  
ATOM   1001  CD1 PHE A 131       5.023   9.109 -24.406  1.00 94.44           C  
ATOM   1002  CD2 PHE A 131       6.715   9.469 -26.062  1.00 94.44           C  
ATOM   1003  CE1 PHE A 131       5.754   9.859 -23.484  1.00 94.44           C  
ATOM   1004  CE2 PHE A 131       7.453  10.219 -25.141  1.00 94.44           C  
ATOM   1005  CZ  PHE A 131       6.969  10.414 -23.859  1.00 94.44           C  
ATOM   1006  N   GLU A 132       6.863   6.348 -28.000  1.00 94.56           N  
ATOM   1007  CA  GLU A 132       8.266   6.098 -28.297  1.00 94.56           C  
ATOM   1008  C   GLU A 132       9.125   7.324 -28.016  1.00 94.56           C  
ATOM   1009  CB  GLU A 132       8.430   5.676 -29.766  1.00 94.56           C  
ATOM   1010  O   GLU A 132       8.914   8.391 -28.594  1.00 94.56           O  
ATOM   1011  CG  GLU A 132       7.859   4.301 -30.078  1.00 94.56           C  
ATOM   1012  CD  GLU A 132       8.133   3.848 -31.500  1.00 94.56           C  
ATOM   1013  OE1 GLU A 132       7.719   2.727 -31.875  1.00 94.56           O  
ATOM   1014  OE2 GLU A 132       8.766   4.621 -32.250  1.00 94.56           O  
ATOM   1015  N   ILE A 133       9.992   7.180 -27.062  1.00 94.25           N  
ATOM   1016  CA  ILE A 133      10.859   8.289 -26.688  1.00 94.25           C  
ATOM   1017  C   ILE A 133      12.039   8.352 -27.656  1.00 94.25           C  
ATOM   1018  CB  ILE A 133      11.367   8.156 -25.234  1.00 94.25           C  
ATOM   1019  O   ILE A 133      12.406   9.438 -28.125  1.00 94.25           O  
ATOM   1020  CG1 ILE A 133      12.172   9.406 -24.844  1.00 94.25           C  
ATOM   1021  CG2 ILE A 133      12.211   6.891 -25.078  1.00 94.25           C  
ATOM   1022  CD1 ILE A 133      12.539   9.453 -23.359  1.00 94.25           C  
ATOM   1023  N   PHE A 134      12.633   7.188 -27.953  1.00 93.38           N  
ATOM   1024  CA  PHE A 134      13.711   7.035 -28.922  1.00 93.38           C  
ATOM   1025  C   PHE A 134      13.367   5.949 -29.938  1.00 93.38           C  
ATOM   1026  CB  PHE A 134      15.031   6.707 -28.219  1.00 93.38           C  
ATOM   1027  O   PHE A 134      13.531   4.762 -29.656  1.00 93.38           O  
ATOM   1028  CG  PHE A 134      15.508   7.785 -27.281  1.00 93.38           C  
ATOM   1029  CD1 PHE A 134      15.781   9.062 -27.750  1.00 93.38           C  
ATOM   1030  CD2 PHE A 134      15.680   7.520 -25.938  1.00 93.38           C  
ATOM   1031  CE1 PHE A 134      16.219  10.062 -26.891  1.00 93.38           C  
ATOM   1032  CE2 PHE A 134      16.125   8.516 -25.062  1.00 93.38           C  
ATOM   1033  CZ  PHE A 134      16.391   9.781 -25.547  1.00 93.38           C  
ATOM   1034  N   PRO A 135      12.906   6.316 -31.125  1.00 91.56           N  
ATOM   1035  CA  PRO A 135      12.586   5.316 -32.156  1.00 91.56           C  
ATOM   1036  C   PRO A 135      13.805   4.516 -32.594  1.00 91.56           C  
ATOM   1037  CB  PRO A 135      12.031   6.156 -33.312  1.00 91.56           C  
ATOM   1038  O   PRO A 135      14.898   5.074 -32.750  1.00 91.56           O  
ATOM   1039  CG  PRO A 135      11.594   7.434 -32.656  1.00 91.56           C  
ATOM   1040  CD  PRO A 135      12.492   7.719 -31.500  1.00 91.56           C  
ATOM   1041  N   LYS A 136      13.719   3.213 -32.781  1.00 86.69           N  
ATOM   1042  CA  LYS A 136      14.781   2.230 -32.969  1.00 86.69           C  
ATOM   1043  C   LYS A 136      15.680   2.605 -34.156  1.00 86.69           C  
ATOM   1044  CB  LYS A 136      14.195   0.836 -33.188  1.00 86.69           C  
ATOM   1045  O   LYS A 136      16.906   2.666 -34.031  1.00 86.69           O  
ATOM   1046  CG  LYS A 136      13.570   0.228 -31.938  1.00 86.69           C  
ATOM   1047  CD  LYS A 136      13.055  -1.180 -32.219  1.00 86.69           C  
ATOM   1048  CE  LYS A 136      12.422  -1.785 -30.953  1.00 86.69           C  
ATOM   1049  NZ  LYS A 136      11.922  -3.170 -31.203  1.00 86.69           N  
ATOM   1050  N   GLU A 137      15.172   2.871 -35.312  1.00 80.00           N  
ATOM   1051  CA  GLU A 137      15.898   3.045 -36.562  1.00 80.00           C  
ATOM   1052  C   GLU A 137      16.516   4.438 -36.656  1.00 80.00           C  
ATOM   1053  CB  GLU A 137      14.977   2.799 -37.750  1.00 80.00           C  
ATOM   1054  O   GLU A 137      17.609   4.602 -37.219  1.00 80.00           O  
ATOM   1055  CG  GLU A 137      14.492   1.361 -37.875  1.00 80.00           C  
ATOM   1056  CD  GLU A 137      13.641   1.111 -39.125  1.00 80.00           C  
ATOM   1057  OE1 GLU A 137      13.203  -0.041 -39.344  1.00 80.00           O  
ATOM   1058  OE2 GLU A 137      13.422   2.076 -39.875  1.00 80.00           O  
ATOM   1059  N   ARG A 138      15.914   5.328 -35.906  1.00 87.31           N  
ATOM   1060  CA  ARG A 138      16.344   6.715 -36.031  1.00 87.31           C  
ATOM   1061  C   ARG A 138      17.359   7.070 -34.938  1.00 87.31           C  
ATOM   1062  CB  ARG A 138      15.156   7.664 -35.969  1.00 87.31           C  
ATOM   1063  O   ARG A 138      18.297   7.816 -35.188  1.00 87.31           O  
ATOM   1064  CG  ARG A 138      14.289   7.652 -37.219  1.00 87.31           C  
ATOM   1065  CD  ARG A 138      13.172   8.680 -37.156  1.00 87.31           C  
ATOM   1066  NE  ARG A 138      12.297   8.609 -38.312  1.00 87.31           N  
ATOM   1067  NH1 ARG A 138      10.977  10.398 -37.688  1.00 87.31           N  
ATOM   1068  NH2 ARG A 138      10.539   9.273 -39.656  1.00 87.31           N  
ATOM   1069  CZ  ARG A 138      11.273   9.422 -38.562  1.00 87.31           C  
ATOM   1070  N   SER A 139      17.219   6.457 -33.875  1.00 88.56           N  
ATOM   1071  CA  SER A 139      17.922   6.902 -32.688  1.00 88.56           C  
ATOM   1072  C   SER A 139      19.234   6.148 -32.500  1.00 88.56           C  
ATOM   1073  CB  SER A 139      17.047   6.719 -31.438  1.00 88.56           C  
ATOM   1074  O   SER A 139      20.188   6.668 -31.891  1.00 88.56           O  
ATOM   1075  OG  SER A 139      15.891   7.527 -31.516  1.00 88.56           O  
ATOM   1076  N   TRP A 140      19.328   4.945 -33.156  1.00 89.75           N  
ATOM   1077  CA  TRP A 140      20.531   4.160 -32.938  1.00 89.75           C  
ATOM   1078  C   TRP A 140      21.016   3.527 -34.250  1.00 89.75           C  
ATOM   1079  CB  TRP A 140      20.281   3.076 -31.891  1.00 89.75           C  
ATOM   1080  O   TRP A 140      21.109   2.301 -34.344  1.00 89.75           O  
ATOM   1081  CG  TRP A 140      19.531   3.553 -30.688  1.00 89.75           C  
ATOM   1082  CD1 TRP A 140      18.234   3.244 -30.359  1.00 89.75           C  
ATOM   1083  CD2 TRP A 140      20.000   4.430 -29.656  1.00 89.75           C  
ATOM   1084  CE2 TRP A 140      18.953   4.605 -28.734  1.00 89.75           C  
ATOM   1085  CE3 TRP A 140      21.219   5.078 -29.438  1.00 89.75           C  
ATOM   1086  NE1 TRP A 140      17.875   3.873 -29.188  1.00 89.75           N  
ATOM   1087  CH2 TRP A 140      20.281   6.035 -27.406  1.00 89.75           C  
ATOM   1088  CZ2 TRP A 140      19.078   5.410 -27.609  1.00 89.75           C  
ATOM   1089  CZ3 TRP A 140      21.344   5.879 -28.297  1.00 89.75           C  
ATOM   1090  N   PRO A 141      21.406   4.188 -35.312  1.00 87.19           N  
ATOM   1091  CA  PRO A 141      21.766   3.650 -36.625  1.00 87.19           C  
ATOM   1092  C   PRO A 141      23.109   2.938 -36.625  1.00 87.19           C  
ATOM   1093  CB  PRO A 141      21.797   4.895 -37.500  1.00 87.19           C  
ATOM   1094  O   PRO A 141      23.344   2.053 -37.469  1.00 87.19           O  
ATOM   1095  CG  PRO A 141      22.031   6.031 -36.562  1.00 87.19           C  
ATOM   1096  CD  PRO A 141      21.391   5.691 -35.250  1.00 87.19           C  
ATOM   1097  N   LYS A 142      23.969   3.242 -35.594  1.00 90.31           N  
ATOM   1098  CA  LYS A 142      25.312   2.695 -35.594  1.00 90.31           C  
ATOM   1099  C   LYS A 142      25.453   1.616 -34.500  1.00 90.31           C  
ATOM   1100  CB  LYS A 142      26.344   3.805 -35.344  1.00 90.31           C  
ATOM   1101  O   LYS A 142      26.562   1.234 -34.125  1.00 90.31           O  
ATOM   1102  CG  LYS A 142      26.422   4.828 -36.469  1.00 90.31           C  
ATOM   1103  CD  LYS A 142      27.469   5.891 -36.188  1.00 90.31           C  
ATOM   1104  CE  LYS A 142      27.531   6.934 -37.281  1.00 90.31           C  
ATOM   1105  NZ  LYS A 142      28.547   7.988 -37.000  1.00 90.31           N  
ATOM   1106  N   HIS A 143      24.328   1.243 -33.938  1.00 92.12           N  
ATOM   1107  CA  HIS A 143      24.281   0.214 -32.906  1.00 92.12           C  
ATOM   1108  C   HIS A 143      23.344  -0.918 -33.281  1.00 92.12           C  
ATOM   1109  CB  HIS A 143      23.875   0.816 -31.562  1.00 92.12           C  
ATOM   1110  O   HIS A 143      22.359  -0.702 -34.031  1.00 92.12           O  
ATOM   1111  CG  HIS A 143      24.797   1.884 -31.078  1.00 92.12           C  
ATOM   1112  CD2 HIS A 143      25.781   1.848 -30.141  1.00 92.12           C  
ATOM   1113  ND1 HIS A 143      24.750   3.178 -31.547  1.00 92.12           N  
ATOM   1114  CE1 HIS A 143      25.688   3.893 -30.938  1.00 92.12           C  
ATOM   1115  NE2 HIS A 143      26.312   3.109 -30.078  1.00 92.12           N  
ATOM   1116  N   ASN A 144      23.672  -2.127 -32.844  1.00 91.75           N  
ATOM   1117  CA  ASN A 144      22.812  -3.289 -33.062  1.00 91.75           C  
ATOM   1118  C   ASN A 144      21.719  -3.369 -32.000  1.00 91.75           C  
ATOM   1119  CB  ASN A 144      23.641  -4.574 -33.062  1.00 91.75           C  
ATOM   1120  O   ASN A 144      22.000  -3.420 -30.797  1.00 91.75           O  
ATOM   1121  CG  ASN A 144      22.844  -5.789 -33.469  1.00 91.75           C  
ATOM   1122  ND2 ASN A 144      23.328  -6.512 -34.469  1.00 91.75           N  
ATOM   1123  OD1 ASN A 144      21.781  -6.070 -32.906  1.00 91.75           O  
ATOM   1124  N   ILE A 145      20.500  -3.488 -32.375  1.00 88.88           N  
ATOM   1125  CA  ILE A 145      19.375  -3.477 -31.469  1.00 88.88           C  
ATOM   1126  C   ILE A 145      18.672  -4.832 -31.484  1.00 88.88           C  
ATOM   1127  CB  ILE A 145      18.375  -2.348 -31.797  1.00 88.88           C  
ATOM   1128  O   ILE A 145      17.781  -5.090 -30.672  1.00 88.88           O  
ATOM   1129  CG1 ILE A 145      17.859  -2.506 -33.250  1.00 88.88           C  
ATOM   1130  CG2 ILE A 145      19.031  -0.975 -31.594  1.00 88.88           C  
ATOM   1131  CD1 ILE A 145      16.719  -1.570 -33.594  1.00 88.88           C  
ATOM   1132  N   THR A 146      19.094  -5.770 -32.344  1.00 85.38           N  
ATOM   1133  CA  THR A 146      18.453  -7.066 -32.500  1.00 85.38           C  
ATOM   1134  C   THR A 146      19.219  -8.156 -31.766  1.00 85.38           C  
ATOM   1135  CB  THR A 146      18.359  -7.438 -34.000  1.00 85.38           C  
ATOM   1136  O   THR A 146      18.641  -9.172 -31.375  1.00 85.38           O  
ATOM   1137  CG2 THR A 146      17.453  -6.473 -34.750  1.00 85.38           C  
ATOM   1138  OG1 THR A 146      19.672  -7.398 -34.594  1.00 85.38           O  
ATOM   1139  N   ARG A 147      20.469  -7.961 -31.438  1.00 84.62           N  
ATOM   1140  CA  ARG A 147      21.344  -8.938 -30.797  1.00 84.62           C  
ATOM   1141  C   ARG A 147      21.141  -8.938 -29.297  1.00 84.62           C  
ATOM   1142  CB  ARG A 147      22.812  -8.664 -31.141  1.00 84.62           C  
ATOM   1143  O   ARG A 147      21.422  -9.938 -28.625  1.00 84.62           O  
ATOM   1144  CG  ARG A 147      23.203  -9.094 -32.531  1.00 84.62           C  
ATOM   1145  CD  ARG A 147      24.703  -8.992 -32.750  1.00 84.62           C  
ATOM   1146  NE  ARG A 147      25.297 -10.289 -33.094  1.00 84.62           N  
ATOM   1147  NH1 ARG A 147      27.438  -9.484 -33.375  1.00 84.62           N  
ATOM   1148  NH2 ARG A 147      27.000 -11.711 -33.688  1.00 84.62           N  
ATOM   1149  CZ  ARG A 147      26.578 -10.492 -33.375  1.00 84.62           C  
ATOM   1150  N   GLY A 148      20.547  -7.965 -28.828  1.00 82.00           N  
ATOM   1151  CA  GLY A 148      20.344  -7.805 -27.406  1.00 82.00           C  
ATOM   1152  C   GLY A 148      19.125  -8.539 -26.891  1.00 82.00           C  
ATOM   1153  O   GLY A 148      18.203  -7.926 -26.344  1.00 82.00           O  
ATOM   1154  N   VAL A 149      19.000  -9.828 -27.188  1.00 88.00           N  
ATOM   1155  CA  VAL A 149      17.906 -10.664 -26.703  1.00 88.00           C  
ATOM   1156  C   VAL A 149      18.453 -11.727 -25.750  1.00 88.00           C  
ATOM   1157  CB  VAL A 149      17.156 -11.336 -27.875  1.00 88.00           C  
ATOM   1158  O   VAL A 149      19.641 -12.070 -25.797  1.00 88.00           O  
ATOM   1159  CG1 VAL A 149      16.500 -10.289 -28.766  1.00 88.00           C  
ATOM   1160  CG2 VAL A 149      18.094 -12.219 -28.688  1.00 88.00           C  
ATOM   1161  N   THR A 150      17.594 -12.203 -24.812  1.00 90.00           N  
ATOM   1162  CA  THR A 150      18.031 -13.156 -23.797  1.00 90.00           C  
ATOM   1163  C   THR A 150      16.984 -14.250 -23.578  1.00 90.00           C  
ATOM   1164  CB  THR A 150      18.328 -12.445 -22.453  1.00 90.00           C  
ATOM   1165  O   THR A 150      15.789 -14.000 -23.719  1.00 90.00           O  
ATOM   1166  CG2 THR A 150      17.125 -11.633 -22.000  1.00 90.00           C  
ATOM   1167  OG1 THR A 150      18.625 -13.430 -21.469  1.00 90.00           O  
ATOM   1168  N   ALA A 151      17.469 -15.422 -23.281  1.00 89.69           N  
ATOM   1169  CA  ALA A 151      16.594 -16.547 -22.953  1.00 89.69           C  
ATOM   1170  C   ALA A 151      15.867 -16.312 -21.641  1.00 89.69           C  
ATOM   1171  CB  ALA A 151      17.391 -17.844 -22.906  1.00 89.69           C  
ATOM   1172  O   ALA A 151      14.820 -16.922 -21.375  1.00 89.69           O  
ATOM   1173  N   ALA A 152      16.484 -15.438 -20.828  1.00 89.56           N  
ATOM   1174  CA  ALA A 152      15.922 -15.102 -19.531  1.00 89.56           C  
ATOM   1175  C   ALA A 152      14.617 -14.320 -19.688  1.00 89.56           C  
ATOM   1176  CB  ALA A 152      16.922 -14.297 -18.703  1.00 89.56           C  
ATOM   1177  O   ALA A 152      13.734 -14.398 -18.828  1.00 89.56           O  
ATOM   1178  N   CYS A 153      14.469 -13.609 -20.766  1.00 91.88           N  
ATOM   1179  CA  CYS A 153      13.258 -12.875 -21.094  1.00 91.88           C  
ATOM   1180  C   CYS A 153      12.570 -13.469 -22.312  1.00 91.88           C  
ATOM   1181  CB  CYS A 153      13.578 -11.398 -21.344  1.00 91.88           C  
ATOM   1182  O   CYS A 153      12.367 -12.781 -23.312  1.00 91.88           O  
ATOM   1183  SG  CYS A 153      14.242 -10.539 -19.906  1.00 91.88           S  
ATOM   1184  N   SER A 154      12.242 -14.695 -22.266  1.00 90.44           N  
ATOM   1185  CA  SER A 154      11.688 -15.422 -23.406  1.00 90.44           C  
ATOM   1186  C   SER A 154      10.195 -15.133 -23.578  1.00 90.44           C  
ATOM   1187  CB  SER A 154      11.898 -16.922 -23.250  1.00 90.44           C  
ATOM   1188  O   SER A 154       9.508 -14.797 -22.609  1.00 90.44           O  
ATOM   1189  OG  SER A 154      11.180 -17.422 -22.141  1.00 90.44           O  
ATOM   1190  N   HIS A 155       9.781 -15.102 -24.766  1.00 89.00           N  
ATOM   1191  CA  HIS A 155       8.367 -15.000 -25.125  1.00 89.00           C  
ATOM   1192  C   HIS A 155       7.961 -16.125 -26.078  1.00 89.00           C  
ATOM   1193  CB  HIS A 155       8.078 -13.641 -25.766  1.00 89.00           C  
ATOM   1194  O   HIS A 155       8.539 -16.266 -27.156  1.00 89.00           O  
ATOM   1195  CG  HIS A 155       6.625 -13.406 -26.031  1.00 89.00           C  
ATOM   1196  CD2 HIS A 155       5.949 -13.289 -27.203  1.00 89.00           C  
ATOM   1197  ND1 HIS A 155       5.691 -13.266 -25.031  1.00 89.00           N  
ATOM   1198  CE1 HIS A 155       4.500 -13.070 -25.578  1.00 89.00           C  
ATOM   1199  NE2 HIS A 155       4.629 -13.078 -26.891  1.00 89.00           N  
ATOM   1200  N   ALA A 156       7.125 -17.000 -25.641  1.00 86.69           N  
ATOM   1201  CA  ALA A 156       6.648 -18.141 -26.422  1.00 86.69           C  
ATOM   1202  C   ALA A 156       7.805 -19.047 -26.844  1.00 86.69           C  
ATOM   1203  CB  ALA A 156       5.879 -17.672 -27.641  1.00 86.69           C  
ATOM   1204  O   ALA A 156       7.836 -19.547 -27.969  1.00 86.69           O  
ATOM   1205  N   GLY A 157       8.812 -19.156 -25.984  1.00 83.12           N  
ATOM   1206  CA  GLY A 157       9.867 -20.141 -26.203  1.00 83.12           C  
ATOM   1207  C   GLY A 157      11.023 -19.609 -27.016  1.00 83.12           C  
ATOM   1208  O   GLY A 157      12.008 -20.312 -27.250  1.00 83.12           O  
ATOM   1209  N   LYS A 158      10.953 -18.312 -27.406  1.00 90.25           N  
ATOM   1210  CA  LYS A 158      12.016 -17.625 -28.141  1.00 90.25           C  
ATOM   1211  C   LYS A 158      12.648 -16.531 -27.297  1.00 90.25           C  
ATOM   1212  CB  LYS A 158      11.477 -17.047 -29.453  1.00 90.25           C  
ATOM   1213  O   LYS A 158      11.961 -15.875 -26.500  1.00 90.25           O  
ATOM   1214  CG  LYS A 158      10.984 -18.094 -30.438  1.00 90.25           C  
ATOM   1215  CD  LYS A 158      10.516 -17.453 -31.734  1.00 90.25           C  
ATOM   1216  CE  LYS A 158       9.969 -18.484 -32.719  1.00 90.25           C  
ATOM   1217  NZ  LYS A 158       9.477 -17.859 -33.969  1.00 90.25           N  
ATOM   1218  N   SER A 159      13.992 -16.422 -27.500  1.00 91.06           N  
ATOM   1219  CA  SER A 159      14.695 -15.352 -26.781  1.00 91.06           C  
ATOM   1220  C   SER A 159      14.141 -13.984 -27.156  1.00 91.06           C  
ATOM   1221  CB  SER A 159      16.188 -15.398 -27.094  1.00 91.06           C  
ATOM   1222  O   SER A 159      13.945 -13.688 -28.344  1.00 91.06           O  
ATOM   1223  OG  SER A 159      16.766 -16.609 -26.609  1.00 91.06           O  
ATOM   1224  N   SER A 160      13.820 -13.242 -26.203  1.00 93.00           N  
ATOM   1225  CA  SER A 160      13.305 -11.883 -26.344  1.00 93.00           C  
ATOM   1226  C   SER A 160      13.945 -10.945 -25.328  1.00 93.00           C  
ATOM   1227  CB  SER A 160      11.781 -11.867 -26.172  1.00 93.00           C  
ATOM   1228  O   SER A 160      14.930 -11.297 -24.672  1.00 93.00           O  
ATOM   1229  OG  SER A 160      11.250 -10.594 -26.500  1.00 93.00           O  
ATOM   1230  N   PHE A 161      13.344  -9.688 -25.375  1.00 94.12           N  
ATOM   1231  CA  PHE A 161      13.789  -8.680 -24.422  1.00 94.12           C  
ATOM   1232  C   PHE A 161      12.625  -7.793 -24.000  1.00 94.12           C  
ATOM   1233  CB  PHE A 161      14.906  -7.824 -25.031  1.00 94.12           C  
ATOM   1234  O   PHE A 161      11.500  -7.961 -24.469  1.00 94.12           O  
ATOM   1235  CG  PHE A 161      15.711  -7.066 -24.016  1.00 94.12           C  
ATOM   1236  CD1 PHE A 161      15.781  -5.680 -24.047  1.00 94.12           C  
ATOM   1237  CD2 PHE A 161      16.391  -7.742 -23.000  1.00 94.12           C  
ATOM   1238  CE1 PHE A 161      16.531  -4.977 -23.109  1.00 94.12           C  
ATOM   1239  CE2 PHE A 161      17.141  -7.047 -22.062  1.00 94.12           C  
ATOM   1240  CZ  PHE A 161      17.203  -5.664 -22.109  1.00 94.12           C  
ATOM   1241  N   TYR A 162      12.844  -6.934 -23.062  1.00 95.06           N  
ATOM   1242  CA  TYR A 162      11.797  -6.031 -22.594  1.00 95.06           C  
ATOM   1243  C   TYR A 162      11.172  -5.258 -23.734  1.00 95.06           C  
ATOM   1244  CB  TYR A 162      12.367  -5.055 -21.547  1.00 95.06           C  
ATOM   1245  O   TYR A 162      11.859  -4.887 -24.688  1.00 95.06           O  
ATOM   1246  CG  TYR A 162      12.812  -5.719 -20.266  1.00 95.06           C  
ATOM   1247  CD1 TYR A 162      11.891  -6.281 -19.391  1.00 95.06           C  
ATOM   1248  CD2 TYR A 162      14.164  -5.785 -19.938  1.00 95.06           C  
ATOM   1249  CE1 TYR A 162      12.289  -6.895 -18.219  1.00 95.06           C  
ATOM   1250  CE2 TYR A 162      14.578  -6.395 -18.750  1.00 95.06           C  
ATOM   1251  OH  TYR A 162      14.047  -7.547 -16.734  1.00 95.06           O  
ATOM   1252  CZ  TYR A 162      13.641  -6.945 -17.906  1.00 95.06           C  
ATOM   1253  N   LYS A 163       9.859  -4.898 -23.688  1.00 94.19           N  
ATOM   1254  CA  LYS A 163       9.125  -4.238 -24.766  1.00 94.19           C  
ATOM   1255  C   LYS A 163       9.266  -2.721 -24.672  1.00 94.19           C  
ATOM   1256  CB  LYS A 163       7.652  -4.629 -24.719  1.00 94.19           C  
ATOM   1257  O   LYS A 163       9.000  -2.010 -25.641  1.00 94.19           O  
ATOM   1258  CG  LYS A 163       7.398  -6.113 -24.953  1.00 94.19           C  
ATOM   1259  CD  LYS A 163       7.906  -6.570 -26.312  1.00 94.19           C  
ATOM   1260  CE  LYS A 163       7.664  -8.055 -26.531  1.00 94.19           C  
ATOM   1261  NZ  LYS A 163       8.320  -8.547 -27.781  1.00 94.19           N  
ATOM   1262  N   ASN A 164       9.797  -2.256 -23.438  1.00 95.12           N  
ATOM   1263  CA  ASN A 164       9.953  -0.815 -23.250  1.00 95.12           C  
ATOM   1264  C   ASN A 164      11.422  -0.404 -23.250  1.00 95.12           C  
ATOM   1265  CB  ASN A 164       9.273  -0.360 -21.969  1.00 95.12           C  
ATOM   1266  O   ASN A 164      11.734   0.786 -23.188  1.00 95.12           O  
ATOM   1267  CG  ASN A 164       7.758  -0.458 -22.031  1.00 95.12           C  
ATOM   1268  ND2 ASN A 164       7.137  -0.826 -20.922  1.00 95.12           N  
ATOM   1269  OD1 ASN A 164       7.156  -0.205 -23.078  1.00 95.12           O  
ATOM   1270  N   LEU A 165      12.359  -1.383 -23.344  1.00 95.88           N  
ATOM   1271  CA  LEU A 165      13.797  -1.104 -23.297  1.00 95.88           C  
ATOM   1272  C   LEU A 165      14.516  -1.724 -24.484  1.00 95.88           C  
ATOM   1273  CB  LEU A 165      14.398  -1.633 -21.984  1.00 95.88           C  
ATOM   1274  O   LEU A 165      14.039  -2.703 -25.062  1.00 95.88           O  
ATOM   1275  CG  LEU A 165      13.828  -1.049 -20.703  1.00 95.88           C  
ATOM   1276  CD1 LEU A 165      14.359  -1.814 -19.484  1.00 95.88           C  
ATOM   1277  CD2 LEU A 165      14.164   0.435 -20.594  1.00 95.88           C  
ATOM   1278  N   LEU A 166      15.656  -1.178 -24.766  1.00 95.12           N  
ATOM   1279  CA  LEU A 166      16.500  -1.691 -25.844  1.00 95.12           C  
ATOM   1280  C   LEU A 166      17.906  -2.014 -25.328  1.00 95.12           C  
ATOM   1281  CB  LEU A 166      16.594  -0.678 -26.984  1.00 95.12           C  
ATOM   1282  O   LEU A 166      18.484  -1.229 -24.578  1.00 95.12           O  
ATOM   1283  CG  LEU A 166      15.289  -0.386 -27.734  1.00 95.12           C  
ATOM   1284  CD1 LEU A 166      15.484   0.791 -28.688  1.00 95.12           C  
ATOM   1285  CD2 LEU A 166      14.820  -1.624 -28.500  1.00 95.12           C  
ATOM   1286  N   TRP A 167      18.281  -3.154 -25.766  1.00 94.75           N  
ATOM   1287  CA  TRP A 167      19.656  -3.541 -25.438  1.00 94.75           C  
ATOM   1288  C   TRP A 167      20.594  -3.236 -26.609  1.00 94.75           C  
ATOM   1289  CB  TRP A 167      19.734  -5.031 -25.094  1.00 94.75           C  
ATOM   1290  O   TRP A 167      20.609  -3.955 -27.609  1.00 94.75           O  
ATOM   1291  CG  TRP A 167      21.000  -5.438 -24.422  1.00 94.75           C  
ATOM   1292  CD1 TRP A 167      22.188  -4.750 -24.406  1.00 94.75           C  
ATOM   1293  CD2 TRP A 167      21.234  -6.629 -23.656  1.00 94.75           C  
ATOM   1294  CE2 TRP A 167      22.578  -6.598 -23.219  1.00 94.75           C  
ATOM   1295  CE3 TRP A 167      20.422  -7.719 -23.297  1.00 94.75           C  
ATOM   1296  NE1 TRP A 167      23.141  -5.445 -23.688  1.00 94.75           N  
ATOM   1297  CH2 TRP A 167      22.312  -8.672 -22.109  1.00 94.75           C  
ATOM   1298  CZ2 TRP A 167      23.125  -7.617 -22.438  1.00 94.75           C  
ATOM   1299  CZ3 TRP A 167      20.984  -8.734 -22.531  1.00 94.75           C  
ATOM   1300  N   LEU A 168      21.469  -2.197 -26.406  1.00 94.06           N  
ATOM   1301  CA  LEU A 168      22.359  -1.752 -27.469  1.00 94.06           C  
ATOM   1302  C   LEU A 168      23.672  -2.504 -27.438  1.00 94.06           C  
ATOM   1303  CB  LEU A 168      22.609  -0.245 -27.375  1.00 94.06           C  
ATOM   1304  O   LEU A 168      24.328  -2.549 -26.391  1.00 94.06           O  
ATOM   1305  CG  LEU A 168      21.359   0.647 -27.328  1.00 94.06           C  
ATOM   1306  CD1 LEU A 168      21.766   2.107 -27.156  1.00 94.06           C  
ATOM   1307  CD2 LEU A 168      20.531   0.470 -28.609  1.00 94.06           C  
ATOM   1308  N   THR A 169      24.047  -3.131 -28.531  1.00 93.81           N  
ATOM   1309  CA  THR A 169      25.312  -3.852 -28.641  1.00 93.81           C  
ATOM   1310  C   THR A 169      26.109  -3.377 -29.844  1.00 93.81           C  
ATOM   1311  CB  THR A 169      25.078  -5.371 -28.734  1.00 93.81           C  
ATOM   1312  O   THR A 169      25.625  -2.557 -30.625  1.00 93.81           O  
ATOM   1313  CG2 THR A 169      24.297  -5.887 -27.531  1.00 93.81           C  
ATOM   1314  OG1 THR A 169      24.344  -5.664 -29.922  1.00 93.81           O  
ATOM   1315  N   GLU A 170      27.250  -3.918 -29.984  1.00 93.12           N  
ATOM   1316  CA  GLU A 170      28.172  -3.529 -31.047  1.00 93.12           C  
ATOM   1317  C   GLU A 170      27.609  -3.914 -32.406  1.00 93.12           C  
ATOM   1318  CB  GLU A 170      29.547  -4.168 -30.828  1.00 93.12           C  
ATOM   1319  O   GLU A 170      26.891  -4.910 -32.531  1.00 93.12           O  
ATOM   1320  CG  GLU A 170      29.578  -5.668 -31.109  1.00 93.12           C  
ATOM   1321  CD  GLU A 170      29.906  -6.004 -32.562  1.00 93.12           C  
ATOM   1322  OE1 GLU A 170      29.953  -7.203 -32.906  1.00 93.12           O  
ATOM   1323  OE2 GLU A 170      30.125  -5.059 -33.344  1.00 93.12           O  
ATOM   1324  N   THR A 171      27.750  -3.105 -33.438  1.00 91.69           N  
ATOM   1325  CA  THR A 171      27.438  -3.379 -34.844  1.00 91.69           C  
ATOM   1326  C   THR A 171      28.688  -3.215 -35.688  1.00 91.69           C  
ATOM   1327  CB  THR A 171      26.328  -2.453 -35.344  1.00 91.69           C  
ATOM   1328  O   THR A 171      29.422  -2.232 -35.562  1.00 91.69           O  
ATOM   1329  CG2 THR A 171      26.828  -1.025 -35.531  1.00 91.69           C  
ATOM   1330  OG1 THR A 171      25.859  -2.939 -36.625  1.00 91.69           O  
ATOM   1331  N   ASP A 172      29.047  -4.262 -36.500  1.00 88.31           N  
ATOM   1332  CA  ASP A 172      30.141  -4.246 -37.469  1.00 88.31           C  
ATOM   1333  C   ASP A 172      31.484  -3.992 -36.781  1.00 88.31           C  
ATOM   1334  CB  ASP A 172      29.891  -3.186 -38.531  1.00 88.31           C  
ATOM   1335  O   ASP A 172      32.312  -3.213 -37.281  1.00 88.31           O  
ATOM   1336  CG  ASP A 172      28.672  -3.484 -39.375  1.00 88.31           C  
ATOM   1337  OD1 ASP A 172      28.375  -4.676 -39.625  1.00 88.31           O  
ATOM   1338  OD2 ASP A 172      28.000  -2.521 -39.812  1.00 88.31           O  
ATOM   1339  N   GLY A 173      31.625  -4.539 -35.562  1.00 89.38           N  
ATOM   1340  CA  GLY A 173      32.906  -4.543 -34.906  1.00 89.38           C  
ATOM   1341  C   GLY A 173      33.219  -3.256 -34.156  1.00 89.38           C  
ATOM   1342  O   GLY A 173      34.344  -3.023 -33.719  1.00 89.38           O  
ATOM   1343  N   SER A 174      32.188  -2.381 -34.094  1.00 92.25           N  
ATOM   1344  CA  SER A 174      32.406  -1.113 -33.406  1.00 92.25           C  
ATOM   1345  C   SER A 174      31.188  -0.742 -32.562  1.00 92.25           C  
ATOM   1346  CB  SER A 174      32.688   0.004 -34.406  1.00 92.25           C  
ATOM   1347  O   SER A 174      30.062  -1.145 -32.844  1.00 92.25           O  
ATOM   1348  OG  SER A 174      31.516   0.303 -35.188  1.00 92.25           O  
ATOM   1349  N   TYR A 175      31.406  -0.000 -31.422  1.00 93.12           N  
ATOM   1350  CA  TYR A 175      30.406   0.607 -30.562  1.00 93.12           C  
ATOM   1351  C   TYR A 175      30.719   2.080 -30.312  1.00 93.12           C  
ATOM   1352  CB  TYR A 175      30.328  -0.138 -29.219  1.00 93.12           C  
ATOM   1353  O   TYR A 175      31.422   2.422 -29.359  1.00 93.12           O  
ATOM   1354  CG  TYR A 175      29.109   0.214 -28.406  1.00 93.12           C  
ATOM   1355  CD1 TYR A 175      29.078   1.390 -27.656  1.00 93.12           C  
ATOM   1356  CD2 TYR A 175      28.016  -0.628 -28.359  1.00 93.12           C  
ATOM   1357  CE1 TYR A 175      27.953   1.718 -26.891  1.00 93.12           C  
ATOM   1358  CE2 TYR A 175      26.891  -0.310 -27.609  1.00 93.12           C  
ATOM   1359  OH  TYR A 175      25.750   1.184 -26.125  1.00 93.12           O  
ATOM   1360  CZ  TYR A 175      26.859   0.864 -26.875  1.00 93.12           C  
ATOM   1361  N   PRO A 176      30.297   2.914 -31.219  1.00 93.62           N  
ATOM   1362  CA  PRO A 176      30.594   4.340 -31.062  1.00 93.62           C  
ATOM   1363  C   PRO A 176      29.891   4.953 -29.844  1.00 93.62           C  
ATOM   1364  CB  PRO A 176      30.078   4.957 -32.344  1.00 93.62           C  
ATOM   1365  O   PRO A 176      28.844   4.465 -29.406  1.00 93.62           O  
ATOM   1366  CG  PRO A 176      29.031   4.004 -32.844  1.00 93.62           C  
ATOM   1367  CD  PRO A 176      29.391   2.623 -32.375  1.00 93.62           C  
ATOM   1368  N   LYS A 177      30.562   5.914 -29.328  1.00 93.69           N  
ATOM   1369  CA  LYS A 177      29.969   6.668 -28.234  1.00 93.69           C  
ATOM   1370  C   LYS A 177      28.609   7.230 -28.641  1.00 93.69           C  
ATOM   1371  CB  LYS A 177      30.891   7.801 -27.781  1.00 93.69           C  
ATOM   1372  O   LYS A 177      28.438   7.695 -29.766  1.00 93.69           O  
ATOM   1373  CG  LYS A 177      30.375   8.570 -26.562  1.00 93.69           C  
ATOM   1374  CD  LYS A 177      31.344   9.680 -26.172  1.00 93.69           C  
ATOM   1375  CE  LYS A 177      30.797  10.500 -25.000  1.00 93.69           C  
ATOM   1376  NZ  LYS A 177      31.734  11.586 -24.609  1.00 93.69           N  
ATOM   1377  N   LEU A 178      27.641   7.094 -27.734  1.00 93.12           N  
ATOM   1378  CA  LEU A 178      26.297   7.578 -28.047  1.00 93.12           C  
ATOM   1379  C   LEU A 178      25.891   8.695 -27.094  1.00 93.12           C  
ATOM   1380  CB  LEU A 178      25.281   6.438 -27.969  1.00 93.12           C  
ATOM   1381  O   LEU A 178      26.375   8.758 -25.953  1.00 93.12           O  
ATOM   1382  CG  LEU A 178      25.156   5.727 -26.625  1.00 93.12           C  
ATOM   1383  CD1 LEU A 178      24.219   6.496 -25.703  1.00 93.12           C  
ATOM   1384  CD2 LEU A 178      24.672   4.293 -26.812  1.00 93.12           C  
ATOM   1385  N   SER A 179      25.219   9.633 -27.656  1.00 94.12           N  
ATOM   1386  CA  SER A 179      24.625  10.742 -26.922  1.00 94.12           C  
ATOM   1387  C   SER A 179      23.250  11.102 -27.484  1.00 94.12           C  
ATOM   1388  CB  SER A 179      25.531  11.969 -26.984  1.00 94.12           C  
ATOM   1389  O   SER A 179      23.125  11.492 -28.641  1.00 94.12           O  
ATOM   1390  OG  SER A 179      24.984  13.039 -26.234  1.00 94.12           O  
ATOM   1391  N   LYS A 180      22.281  10.891 -26.625  1.00 94.44           N  
ATOM   1392  CA  LYS A 180      20.906  11.172 -27.016  1.00 94.44           C  
ATOM   1393  C   LYS A 180      20.156  11.938 -25.922  1.00 94.44           C  
ATOM   1394  CB  LYS A 180      20.156   9.883 -27.359  1.00 94.44           C  
ATOM   1395  O   LYS A 180      20.359  11.680 -24.734  1.00 94.44           O  
ATOM   1396  CG  LYS A 180      20.500   9.312 -28.734  1.00 94.44           C  
ATOM   1397  CD  LYS A 180      20.047  10.227 -29.859  1.00 94.44           C  
ATOM   1398  CE  LYS A 180      20.359   9.641 -31.219  1.00 94.44           C  
ATOM   1399  NZ  LYS A 180      19.906  10.547 -32.312  1.00 94.44           N  
ATOM   1400  N   SER A 181      19.312  12.883 -26.438  1.00 95.12           N  
ATOM   1401  CA  SER A 181      18.562  13.680 -25.484  1.00 95.12           C  
ATOM   1402  C   SER A 181      17.078  13.727 -25.844  1.00 95.12           C  
ATOM   1403  CB  SER A 181      19.125  15.094 -25.406  1.00 95.12           C  
ATOM   1404  O   SER A 181      16.703  13.586 -27.000  1.00 95.12           O  
ATOM   1405  OG  SER A 181      18.891  15.797 -26.609  1.00 95.12           O  
ATOM   1406  N   TYR A 182      16.312  13.867 -24.828  1.00 95.31           N  
ATOM   1407  CA  TYR A 182      14.875  14.039 -25.000  1.00 95.31           C  
ATOM   1408  C   TYR A 182      14.367  15.195 -24.141  1.00 95.31           C  
ATOM   1409  CB  TYR A 182      14.141  12.742 -24.609  1.00 95.31           C  
ATOM   1410  O   TYR A 182      14.664  15.281 -22.953  1.00 95.31           O  
ATOM   1411  CG  TYR A 182      12.641  12.867 -24.656  1.00 95.31           C  
ATOM   1412  CD1 TYR A 182      11.906  13.094 -23.500  1.00 95.31           C  
ATOM   1413  CD2 TYR A 182      11.953  12.758 -25.859  1.00 95.31           C  
ATOM   1414  CE1 TYR A 182      10.523  13.203 -23.531  1.00 95.31           C  
ATOM   1415  CE2 TYR A 182      10.562  12.867 -25.906  1.00 95.31           C  
ATOM   1416  OH  TYR A 182       8.484  13.195 -24.781  1.00 95.31           O  
ATOM   1417  CZ  TYR A 182       9.859  13.086 -24.734  1.00 95.31           C  
ATOM   1418  N   VAL A 183      13.617  16.047 -24.859  1.00 95.69           N  
ATOM   1419  CA  VAL A 183      12.969  17.156 -24.156  1.00 95.69           C  
ATOM   1420  C   VAL A 183      11.484  16.844 -23.984  1.00 95.69           C  
ATOM   1421  CB  VAL A 183      13.148  18.484 -24.922  1.00 95.69           C  
ATOM   1422  O   VAL A 183      10.781  16.531 -24.953  1.00 95.69           O  
ATOM   1423  CG1 VAL A 183      12.484  19.625 -24.156  1.00 95.69           C  
ATOM   1424  CG2 VAL A 183      14.633  18.781 -25.125  1.00 95.69           C  
ATOM   1425  N   ASN A 184      11.023  16.891 -22.656  1.00 95.56           N  
ATOM   1426  CA  ASN A 184       9.617  16.609 -22.359  1.00 95.56           C  
ATOM   1427  C   ASN A 184       8.719  17.750 -22.844  1.00 95.56           C  
ATOM   1428  CB  ASN A 184       9.414  16.391 -20.859  1.00 95.56           C  
ATOM   1429  O   ASN A 184       8.609  18.781 -22.188  1.00 95.56           O  
ATOM   1430  CG  ASN A 184       7.977  16.062 -20.500  1.00 95.56           C  
ATOM   1431  ND2 ASN A 184       7.688  15.984 -19.219  1.00 95.56           N  
ATOM   1432  OD1 ASN A 184       7.129  15.906 -21.391  1.00 95.56           O  
ATOM   1433  N   ASN A 185       8.117  17.531 -23.969  1.00 93.56           N  
ATOM   1434  CA  ASN A 185       7.234  18.547 -24.562  1.00 93.56           C  
ATOM   1435  C   ASN A 185       5.770  18.250 -24.250  1.00 93.56           C  
ATOM   1436  CB  ASN A 185       7.457  18.625 -26.078  1.00 93.56           C  
ATOM   1437  O   ASN A 185       4.875  18.906 -24.781  1.00 93.56           O  
ATOM   1438  CG  ASN A 185       7.242  17.297 -26.766  1.00 93.56           C  
ATOM   1439  ND2 ASN A 185       7.234  17.328 -28.094  1.00 93.56           N  
ATOM   1440  OD1 ASN A 185       7.082  16.266 -26.125  1.00 93.56           O  
ATOM   1441  N   LYS A 186       5.648  17.281 -23.406  1.00 92.44           N  
ATOM   1442  CA  LYS A 186       4.293  16.938 -22.984  1.00 92.44           C  
ATOM   1443  C   LYS A 186       3.830  17.812 -21.828  1.00 92.44           C  
ATOM   1444  CB  LYS A 186       4.207  15.453 -22.594  1.00 92.44           C  
ATOM   1445  O   LYS A 186       4.652  18.344 -21.078  1.00 92.44           O  
ATOM   1446  CG  LYS A 186       4.660  14.500 -23.703  1.00 92.44           C  
ATOM   1447  CD  LYS A 186       3.576  14.312 -24.750  1.00 92.44           C  
ATOM   1448  CE  LYS A 186       3.947  13.219 -25.750  1.00 92.44           C  
ATOM   1449  NZ  LYS A 186       2.932  13.086 -26.828  1.00 92.44           N  
ATOM   1450  N   GLU A 187       2.662  18.266 -21.703  1.00 91.62           N  
ATOM   1451  CA  GLU A 187       2.129  19.062 -20.609  1.00 91.62           C  
ATOM   1452  C   GLU A 187       1.962  18.234 -19.344  1.00 91.62           C  
ATOM   1453  CB  GLU A 187       0.792  19.688 -21.000  1.00 91.62           C  
ATOM   1454  O   GLU A 187       1.279  18.641 -18.406  1.00 91.62           O  
ATOM   1455  CG  GLU A 187       0.899  20.703 -22.141  1.00 91.62           C  
ATOM   1456  CD  GLU A 187      -0.434  21.344 -22.500  1.00 91.62           C  
ATOM   1457  OE1 GLU A 187      -0.466  22.203 -23.406  1.00 91.62           O  
ATOM   1458  OE2 GLU A 187      -1.456  20.953 -21.891  1.00 91.62           O  
ATOM   1459  N   LYS A 188       2.562  17.031 -19.359  1.00 93.56           N  
ATOM   1460  CA  LYS A 188       2.508  16.109 -18.234  1.00 93.56           C  
ATOM   1461  C   LYS A 188       3.898  15.578 -17.891  1.00 93.56           C  
ATOM   1462  CB  LYS A 188       1.574  14.930 -18.562  1.00 93.56           C  
ATOM   1463  O   LYS A 188       4.828  15.695 -18.688  1.00 93.56           O  
ATOM   1464  CG  LYS A 188       0.156  15.352 -18.922  1.00 93.56           C  
ATOM   1465  CD  LYS A 188      -0.697  14.156 -19.312  1.00 93.56           C  
ATOM   1466  CE  LYS A 188      -2.102  14.578 -19.719  1.00 93.56           C  
ATOM   1467  NZ  LYS A 188      -2.930  13.414 -20.156  1.00 93.56           N  
ATOM   1468  N   GLU A 189       4.035  14.984 -16.594  1.00 94.62           N  
ATOM   1469  CA  GLU A 189       5.281  14.328 -16.203  1.00 94.62           C  
ATOM   1470  C   GLU A 189       5.512  13.062 -17.031  1.00 94.62           C  
ATOM   1471  CB  GLU A 189       5.270  13.992 -14.711  1.00 94.62           C  
ATOM   1472  O   GLU A 189       4.570  12.320 -17.312  1.00 94.62           O  
ATOM   1473  CG  GLU A 189       5.270  15.219 -13.812  1.00 94.62           C  
ATOM   1474  CD  GLU A 189       5.184  14.867 -12.336  1.00 94.62           C  
ATOM   1475  OE1 GLU A 189       6.082  15.273 -11.562  1.00 94.62           O  
ATOM   1476  OE2 GLU A 189       4.211  14.188 -11.945  1.00 94.62           O  
ATOM   1477  N   VAL A 190       6.723  12.859 -17.453  1.00 96.12           N  
ATOM   1478  CA  VAL A 190       7.066  11.695 -18.266  1.00 96.12           C  
ATOM   1479  C   VAL A 190       8.008  10.781 -17.484  1.00 96.12           C  
ATOM   1480  CB  VAL A 190       7.715  12.109 -19.594  1.00 96.12           C  
ATOM   1481  O   VAL A 190       9.023  11.234 -16.938  1.00 96.12           O  
ATOM   1482  CG1 VAL A 190       8.273  10.891 -20.328  1.00 96.12           C  
ATOM   1483  CG2 VAL A 190       6.703  12.852 -20.469  1.00 96.12           C  
ATOM   1484  N   LEU A 191       7.566   9.508 -17.344  1.00 96.25           N  
ATOM   1485  CA  LEU A 191       8.391   8.484 -16.719  1.00 96.25           C  
ATOM   1486  C   LEU A 191       9.297   7.801 -17.734  1.00 96.25           C  
ATOM   1487  CB  LEU A 191       7.512   7.445 -16.016  1.00 96.25           C  
ATOM   1488  O   LEU A 191       8.812   7.223 -18.703  1.00 96.25           O  
ATOM   1489  CG  LEU A 191       8.234   6.254 -15.391  1.00 96.25           C  
ATOM   1490  CD1 LEU A 191       9.117   6.711 -14.234  1.00 96.25           C  
ATOM   1491  CD2 LEU A 191       7.234   5.203 -14.922  1.00 96.25           C  
ATOM   1492  N   VAL A 192      10.617   7.836 -17.516  1.00 96.50           N  
ATOM   1493  CA  VAL A 192      11.602   7.223 -18.391  1.00 96.50           C  
ATOM   1494  C   VAL A 192      12.352   6.125 -17.656  1.00 96.50           C  
ATOM   1495  CB  VAL A 192      12.594   8.266 -18.953  1.00 96.50           C  
ATOM   1496  O   VAL A 192      12.938   6.371 -16.594  1.00 96.50           O  
ATOM   1497  CG1 VAL A 192      13.586   7.613 -19.906  1.00 96.50           C  
ATOM   1498  CG2 VAL A 192      11.836   9.398 -19.656  1.00 96.50           C  
ATOM   1499  N   LEU A 193      12.289   4.922 -18.234  1.00 96.88           N  
ATOM   1500  CA  LEU A 193      12.992   3.785 -17.656  1.00 96.88           C  
ATOM   1501  C   LEU A 193      14.266   3.479 -18.422  1.00 96.88           C  
ATOM   1502  CB  LEU A 193      12.086   2.551 -17.641  1.00 96.88           C  
ATOM   1503  O   LEU A 193      14.289   3.537 -19.656  1.00 96.88           O  
ATOM   1504  CG  LEU A 193      10.773   2.682 -16.859  1.00 96.88           C  
ATOM   1505  CD1 LEU A 193       9.805   1.574 -17.250  1.00 96.88           C  
ATOM   1506  CD2 LEU A 193      11.047   2.648 -15.352  1.00 96.88           C  
ATOM   1507  N   TRP A 194      15.336   3.084 -17.719  1.00 96.75           N  
ATOM   1508  CA  TRP A 194      16.609   2.730 -18.359  1.00 96.75           C  
ATOM   1509  C   TRP A 194      17.438   1.821 -17.453  1.00 96.75           C  
ATOM   1510  CB  TRP A 194      17.406   3.990 -18.703  1.00 96.75           C  
ATOM   1511  O   TRP A 194      17.062   1.572 -16.297  1.00 96.75           O  
ATOM   1512  CG  TRP A 194      17.656   4.887 -17.531  1.00 96.75           C  
ATOM   1513  CD1 TRP A 194      16.828   5.848 -17.031  1.00 96.75           C  
ATOM   1514  CD2 TRP A 194      18.844   4.914 -16.719  1.00 96.75           C  
ATOM   1515  CE2 TRP A 194      18.656   5.914 -15.742  1.00 96.75           C  
ATOM   1516  CE3 TRP A 194      20.047   4.191 -16.734  1.00 96.75           C  
ATOM   1517  NE1 TRP A 194      17.422   6.469 -15.953  1.00 96.75           N  
ATOM   1518  CH2 TRP A 194      20.781   5.484 -14.812  1.00 96.75           C  
ATOM   1519  CZ2 TRP A 194      19.625   6.207 -14.781  1.00 96.75           C  
ATOM   1520  CZ3 TRP A 194      21.000   4.484 -15.773  1.00 96.75           C  
ATOM   1521  N   GLY A 195      18.547   1.357 -17.984  1.00 96.81           N  
ATOM   1522  CA  GLY A 195      19.328   0.436 -17.188  1.00 96.81           C  
ATOM   1523  C   GLY A 195      20.797   0.406 -17.578  1.00 96.81           C  
ATOM   1524  O   GLY A 195      21.188   0.989 -18.594  1.00 96.81           O  
ATOM   1525  N   VAL A 196      21.578  -0.322 -16.750  1.00 97.38           N  
ATOM   1526  CA  VAL A 196      23.016  -0.511 -16.984  1.00 97.38           C  
ATOM   1527  C   VAL A 196      23.359  -1.998 -16.922  1.00 97.38           C  
ATOM   1528  CB  VAL A 196      23.859   0.273 -15.961  1.00 97.38           C  
ATOM   1529  O   VAL A 196      23.078  -2.664 -15.922  1.00 97.38           O  
ATOM   1530  CG1 VAL A 196      25.359   0.064 -16.234  1.00 97.38           C  
ATOM   1531  CG2 VAL A 196      23.516   1.759 -16.000  1.00 97.38           C  
ATOM   1532  N   HIS A 197      23.891  -2.443 -18.000  1.00 96.62           N  
ATOM   1533  CA  HIS A 197      24.266  -3.850 -18.078  1.00 96.62           C  
ATOM   1534  C   HIS A 197      25.625  -4.090 -17.406  1.00 96.62           C  
ATOM   1535  CB  HIS A 197      24.297  -4.324 -19.531  1.00 96.62           C  
ATOM   1536  O   HIS A 197      26.594  -3.389 -17.703  1.00 96.62           O  
ATOM   1537  CG  HIS A 197      24.641  -5.773 -19.672  1.00 96.62           C  
ATOM   1538  CD2 HIS A 197      24.094  -6.875 -19.109  1.00 96.62           C  
ATOM   1539  ND1 HIS A 197      25.641  -6.223 -20.500  1.00 96.62           N  
ATOM   1540  CE1 HIS A 197      25.719  -7.543 -20.422  1.00 96.62           C  
ATOM   1541  NE2 HIS A 197      24.781  -7.965 -19.594  1.00 96.62           N  
ATOM   1542  N   HIS A 198      25.641  -5.090 -16.531  1.00 96.12           N  
ATOM   1543  CA  HIS A 198      26.859  -5.520 -15.844  1.00 96.12           C  
ATOM   1544  C   HIS A 198      27.281  -6.906 -16.297  1.00 96.12           C  
ATOM   1545  CB  HIS A 198      26.641  -5.508 -14.328  1.00 96.12           C  
ATOM   1546  O   HIS A 198      26.719  -7.914 -15.867  1.00 96.12           O  
ATOM   1547  CG  HIS A 198      26.203  -4.184 -13.789  1.00 96.12           C  
ATOM   1548  CD2 HIS A 198      24.969  -3.660 -13.609  1.00 96.12           C  
ATOM   1549  ND1 HIS A 198      27.109  -3.219 -13.375  1.00 96.12           N  
ATOM   1550  CE1 HIS A 198      26.438  -2.160 -12.953  1.00 96.12           C  
ATOM   1551  NE2 HIS A 198      25.141  -2.402 -13.086  1.00 96.12           N  
ATOM   1552  N   PRO A 199      28.266  -6.945 -17.188  1.00 94.94           N  
ATOM   1553  CA  PRO A 199      28.703  -8.227 -17.750  1.00 94.94           C  
ATOM   1554  C   PRO A 199      29.375  -9.125 -16.719  1.00 94.94           C  
ATOM   1555  CB  PRO A 199      29.672  -7.820 -18.859  1.00 94.94           C  
ATOM   1556  O   PRO A 199      29.938  -8.633 -15.734  1.00 94.94           O  
ATOM   1557  CG  PRO A 199      29.328  -6.402 -19.172  1.00 94.94           C  
ATOM   1558  CD  PRO A 199      28.797  -5.750 -17.922  1.00 94.94           C  
ATOM   1559  N   SER A 200      29.453 -10.398 -17.016  1.00 94.31           N  
ATOM   1560  CA  SER A 200      29.969 -11.406 -16.109  1.00 94.31           C  
ATOM   1561  C   SER A 200      31.500 -11.469 -16.156  1.00 94.31           C  
ATOM   1562  CB  SER A 200      29.391 -12.781 -16.438  1.00 94.31           C  
ATOM   1563  O   SER A 200      32.125 -11.922 -15.211  1.00 94.31           O  
ATOM   1564  OG  SER A 200      29.703 -13.156 -17.766  1.00 94.31           O  
ATOM   1565  N   ASN A 201      32.094 -11.039 -17.312  1.00 94.38           N  
ATOM   1566  CA  ASN A 201      33.531 -11.023 -17.500  1.00 94.38           C  
ATOM   1567  C   ASN A 201      33.938 -10.023 -18.578  1.00 94.38           C  
ATOM   1568  CB  ASN A 201      34.062 -12.422 -17.828  1.00 94.38           C  
ATOM   1569  O   ASN A 201      33.094  -9.516 -19.312  1.00 94.38           O  
ATOM   1570  CG  ASN A 201      33.406 -12.992 -19.078  1.00 94.38           C  
ATOM   1571  ND2 ASN A 201      32.719 -14.125 -18.922  1.00 94.38           N  
ATOM   1572  OD1 ASN A 201      33.500 -12.430 -20.172  1.00 94.38           O  
ATOM   1573  N   ILE A 202      35.219  -9.844 -18.641  1.00 94.81           N  
ATOM   1574  CA  ILE A 202      35.781  -8.820 -19.516  1.00 94.81           C  
ATOM   1575  C   ILE A 202      35.594  -9.242 -20.984  1.00 94.81           C  
ATOM   1576  CB  ILE A 202      37.281  -8.586 -19.219  1.00 94.81           C  
ATOM   1577  O   ILE A 202      35.406  -8.391 -21.859  1.00 94.81           O  
ATOM   1578  CG1 ILE A 202      37.781  -7.371 -20.000  1.00 94.81           C  
ATOM   1579  CG2 ILE A 202      38.094  -9.836 -19.547  1.00 94.81           C  
ATOM   1580  CD1 ILE A 202      37.125  -6.055 -19.594  1.00 94.81           C  
ATOM   1581  N   GLU A 203      35.594 -10.555 -21.297  1.00 94.25           N  
ATOM   1582  CA  GLU A 203      35.375 -11.062 -22.656  1.00 94.25           C  
ATOM   1583  C   GLU A 203      33.969 -10.695 -23.141  1.00 94.25           C  
ATOM   1584  CB  GLU A 203      35.562 -12.578 -22.703  1.00 94.25           C  
ATOM   1585  O   GLU A 203      33.812 -10.273 -24.281  1.00 94.25           O  
ATOM   1586  CG  GLU A 203      35.625 -13.141 -24.109  1.00 94.25           C  
ATOM   1587  CD  GLU A 203      36.812 -12.625 -24.906  1.00 94.25           C  
ATOM   1588  OE1 GLU A 203      36.875 -12.836 -26.141  1.00 94.25           O  
ATOM   1589  OE2 GLU A 203      37.719 -12.000 -24.297  1.00 94.25           O  
ATOM   1590  N   ASP A 204      32.969 -10.898 -22.297  1.00 92.25           N  
ATOM   1591  CA  ASP A 204      31.578 -10.539 -22.609  1.00 92.25           C  
ATOM   1592  C   ASP A 204      31.453  -9.031 -22.828  1.00 92.25           C  
ATOM   1593  CB  ASP A 204      30.641 -10.992 -21.484  1.00 92.25           C  
ATOM   1594  O   ASP A 204      30.734  -8.594 -23.734  1.00 92.25           O  
ATOM   1595  CG  ASP A 204      30.359 -12.484 -21.516  1.00 92.25           C  
ATOM   1596  OD1 ASP A 204      30.750 -13.156 -22.484  1.00 92.25           O  
ATOM   1597  OD2 ASP A 204      29.734 -12.984 -20.547  1.00 92.25           O  
ATOM   1598  N   GLN A 205      32.156  -8.211 -22.094  1.00 94.75           N  
ATOM   1599  CA  GLN A 205      32.188  -6.762 -22.219  1.00 94.75           C  
ATOM   1600  C   GLN A 205      32.781  -6.348 -23.578  1.00 94.75           C  
ATOM   1601  CB  GLN A 205      33.000  -6.137 -21.094  1.00 94.75           C  
ATOM   1602  O   GLN A 205      32.188  -5.504 -24.266  1.00 94.75           O  
ATOM   1603  CG  GLN A 205      33.188  -4.629 -21.219  1.00 94.75           C  
ATOM   1604  CD  GLN A 205      31.953  -3.850 -20.797  1.00 94.75           C  
ATOM   1605  NE2 GLN A 205      31.906  -2.574 -21.172  1.00 94.75           N  
ATOM   1606  OE1 GLN A 205      31.062  -4.387 -20.141  1.00 94.75           O  
ATOM   1607  N   LYS A 206      33.844  -6.965 -23.984  1.00 94.94           N  
ATOM   1608  CA  LYS A 206      34.531  -6.648 -25.234  1.00 94.94           C  
ATOM   1609  C   LYS A 206      33.719  -7.121 -26.438  1.00 94.94           C  
ATOM   1610  CB  LYS A 206      35.906  -7.281 -25.266  1.00 94.94           C  
ATOM   1611  O   LYS A 206      33.688  -6.453 -27.469  1.00 94.94           O  
ATOM   1612  CG  LYS A 206      36.938  -6.574 -24.375  1.00 94.94           C  
ATOM   1613  CD  LYS A 206      38.312  -7.215 -24.500  1.00 94.94           C  
ATOM   1614  CE  LYS A 206      39.344  -6.488 -23.641  1.00 94.94           C  
ATOM   1615  NZ  LYS A 206      40.688  -7.133 -23.719  1.00 94.94           N  
ATOM   1616  N   THR A 207      33.062  -8.242 -26.219  1.00 93.25           N  
ATOM   1617  CA  THR A 207      32.281  -8.820 -27.281  1.00 93.25           C  
ATOM   1618  C   THR A 207      31.047  -7.957 -27.562  1.00 93.25           C  
ATOM   1619  CB  THR A 207      31.828 -10.250 -26.938  1.00 93.25           C  
ATOM   1620  O   THR A 207      30.703  -7.715 -28.734  1.00 93.25           O  
ATOM   1621  CG2 THR A 207      30.984 -10.852 -28.062  1.00 93.25           C  
ATOM   1622  OG1 THR A 207      33.000 -11.070 -26.750  1.00 93.25           O  
ATOM   1623  N   LEU A 208      30.469  -7.480 -26.531  1.00 93.44           N  
ATOM   1624  CA  LEU A 208      29.203  -6.762 -26.656  1.00 93.44           C  
ATOM   1625  C   LEU A 208      29.453  -5.281 -26.938  1.00 93.44           C  
ATOM   1626  CB  LEU A 208      28.359  -6.926 -25.391  1.00 93.44           C  
ATOM   1627  O   LEU A 208      28.750  -4.672 -27.734  1.00 93.44           O  
ATOM   1628  CG  LEU A 208      27.766  -8.312 -25.141  1.00 93.44           C  
ATOM   1629  CD1 LEU A 208      27.188  -8.398 -23.734  1.00 93.44           C  
ATOM   1630  CD2 LEU A 208      26.703  -8.633 -26.188  1.00 93.44           C  
ATOM   1631  N   TYR A 209      30.531  -4.695 -26.344  1.00 94.56           N  
ATOM   1632  CA  TYR A 209      30.641  -3.240 -26.391  1.00 94.56           C  
ATOM   1633  C   TYR A 209      32.000  -2.816 -26.953  1.00 94.56           C  
ATOM   1634  CB  TYR A 209      30.453  -2.652 -24.984  1.00 94.56           C  
ATOM   1635  O   TYR A 209      32.250  -1.624 -27.125  1.00 94.56           O  
ATOM   1636  CG  TYR A 209      29.172  -3.074 -24.312  1.00 94.56           C  
ATOM   1637  CD1 TYR A 209      27.938  -2.697 -24.828  1.00 94.56           C  
ATOM   1638  CD2 TYR A 209      29.188  -3.848 -23.156  1.00 94.56           C  
ATOM   1639  CE1 TYR A 209      26.750  -3.082 -24.219  1.00 94.56           C  
ATOM   1640  CE2 TYR A 209      28.016  -4.238 -22.531  1.00 94.56           C  
ATOM   1641  OH  TYR A 209      25.625  -4.234 -22.453  1.00 94.56           O  
ATOM   1642  CZ  TYR A 209      26.797  -3.852 -23.062  1.00 94.56           C  
ATOM   1643  N   ARG A 210      32.969  -3.746 -27.203  1.00 94.25           N  
ATOM   1644  CA  ARG A 210      34.281  -3.564 -27.828  1.00 94.25           C  
ATOM   1645  C   ARG A 210      35.156  -2.664 -26.984  1.00 94.25           C  
ATOM   1646  CB  ARG A 210      34.125  -2.980 -29.234  1.00 94.25           C  
ATOM   1647  O   ARG A 210      36.094  -2.031 -27.500  1.00 94.25           O  
ATOM   1648  CG  ARG A 210      33.344  -3.869 -30.188  1.00 94.25           C  
ATOM   1649  CD  ARG A 210      34.031  -5.223 -30.375  1.00 94.25           C  
ATOM   1650  NE  ARG A 210      33.250  -6.086 -31.266  1.00 94.25           N  
ATOM   1651  NH1 ARG A 210      34.594  -7.945 -30.953  1.00 94.25           N  
ATOM   1652  NH2 ARG A 210      32.781  -8.055 -32.344  1.00 94.25           N  
ATOM   1653  CZ  ARG A 210      33.531  -7.359 -31.531  1.00 94.25           C  
ATOM   1654  N   LYS A 211      34.719  -2.449 -25.750  1.00 91.62           N  
ATOM   1655  CA  LYS A 211      35.500  -1.626 -24.812  1.00 91.62           C  
ATOM   1656  C   LYS A 211      35.719  -2.361 -23.500  1.00 91.62           C  
ATOM   1657  CB  LYS A 211      34.781  -0.302 -24.547  1.00 91.62           C  
ATOM   1658  O   LYS A 211      34.844  -3.086 -23.016  1.00 91.62           O  
ATOM   1659  CG  LYS A 211      34.688   0.604 -25.766  1.00 91.62           C  
ATOM   1660  CD  LYS A 211      35.969   1.373 -26.000  1.00 91.62           C  
ATOM   1661  CE  LYS A 211      35.812   2.422 -27.094  1.00 91.62           C  
ATOM   1662  NZ  LYS A 211      37.094   3.164 -27.328  1.00 91.62           N  
ATOM   1663  N   GLU A 212      36.938  -2.166 -22.922  1.00 91.00           N  
ATOM   1664  CA  GLU A 212      37.250  -2.744 -21.609  1.00 91.00           C  
ATOM   1665  C   GLU A 212      36.688  -1.903 -20.484  1.00 91.00           C  
ATOM   1666  CB  GLU A 212      38.781  -2.885 -21.438  1.00 91.00           C  
ATOM   1667  O   GLU A 212      36.156  -2.443 -19.500  1.00 91.00           O  
ATOM   1668  CG  GLU A 212      39.406  -3.949 -22.328  1.00 91.00           C  
ATOM   1669  CD  GLU A 212      40.875  -4.156 -22.078  1.00 91.00           C  
ATOM   1670  OE1 GLU A 212      41.500  -4.980 -22.781  1.00 91.00           O  
ATOM   1671  OE2 GLU A 212      41.406  -3.484 -21.172  1.00 91.00           O  
ATOM   1672  N   ASN A 213      36.750  -0.547 -20.734  1.00 91.81           N  
ATOM   1673  CA  ASN A 213      36.188   0.401 -19.781  1.00 91.81           C  
ATOM   1674  C   ASN A 213      35.000   1.161 -20.391  1.00 91.81           C  
ATOM   1675  CB  ASN A 213      37.250   1.380 -19.281  1.00 91.81           C  
ATOM   1676  O   ASN A 213      35.156   1.799 -21.438  1.00 91.81           O  
ATOM   1677  CG  ASN A 213      38.406   0.685 -18.594  1.00 91.81           C  
ATOM   1678  ND2 ASN A 213      39.594   1.209 -18.766  1.00 91.81           N  
ATOM   1679  OD1 ASN A 213      38.219  -0.315 -17.891  1.00 91.81           O  
ATOM   1680  N   ALA A 214      33.844   1.048 -19.719  1.00 94.31           N  
ATOM   1681  CA  ALA A 214      32.625   1.693 -20.250  1.00 94.31           C  
ATOM   1682  C   ALA A 214      31.953   2.521 -19.172  1.00 94.31           C  
ATOM   1683  CB  ALA A 214      31.672   0.650 -20.812  1.00 94.31           C  
ATOM   1684  O   ALA A 214      32.156   2.307 -17.969  1.00 94.31           O  
ATOM   1685  N   TYR A 215      31.250   3.467 -19.672  1.00 95.69           N  
ATOM   1686  CA  TYR A 215      30.484   4.273 -18.719  1.00 95.69           C  
ATOM   1687  C   TYR A 215      29.109   4.629 -19.281  1.00 95.69           C  
ATOM   1688  CB  TYR A 215      31.250   5.551 -18.359  1.00 95.69           C  
ATOM   1689  O   TYR A 215      28.922   4.637 -20.500  1.00 95.69           O  
ATOM   1690  CG  TYR A 215      31.312   6.555 -19.484  1.00 95.69           C  
ATOM   1691  CD1 TYR A 215      32.375   6.555 -20.391  1.00 95.69           C  
ATOM   1692  CD2 TYR A 215      30.312   7.504 -19.656  1.00 95.69           C  
ATOM   1693  CE1 TYR A 215      32.438   7.477 -21.422  1.00 95.69           C  
ATOM   1694  CE2 TYR A 215      30.359   8.430 -20.688  1.00 95.69           C  
ATOM   1695  OH  TYR A 215      31.500   9.328 -22.594  1.00 95.69           O  
ATOM   1696  CZ  TYR A 215      31.438   8.414 -21.562  1.00 95.69           C  
ATOM   1697  N   VAL A 216      28.234   4.879 -18.359  1.00 96.81           N  
ATOM   1698  CA  VAL A 216      26.906   5.398 -18.688  1.00 96.81           C  
ATOM   1699  C   VAL A 216      26.625   6.645 -17.844  1.00 96.81           C  
ATOM   1700  CB  VAL A 216      25.812   4.340 -18.453  1.00 96.81           C  
ATOM   1701  O   VAL A 216      26.734   6.617 -16.625  1.00 96.81           O  
ATOM   1702  CG1 VAL A 216      24.422   4.918 -18.750  1.00 96.81           C  
ATOM   1703  CG2 VAL A 216      26.078   3.100 -19.297  1.00 96.81           C  
ATOM   1704  N   SER A 217      26.344   7.711 -18.625  1.00 96.19           N  
ATOM   1705  CA  SER A 217      26.031   8.961 -17.938  1.00 96.19           C  
ATOM   1706  C   SER A 217      24.625   9.445 -18.266  1.00 96.19           C  
ATOM   1707  CB  SER A 217      27.047  10.039 -18.297  1.00 96.19           C  
ATOM   1708  O   SER A 217      24.234   9.492 -19.438  1.00 96.19           O  
ATOM   1709  OG  SER A 217      26.719  11.273 -17.688  1.00 96.19           O  
ATOM   1710  N   VAL A 218      23.859   9.750 -17.250  1.00 95.50           N  
ATOM   1711  CA  VAL A 218      22.500  10.258 -17.406  1.00 95.50           C  
ATOM   1712  C   VAL A 218      22.375  11.609 -16.719  1.00 95.50           C  
ATOM   1713  CB  VAL A 218      21.453   9.273 -16.859  1.00 95.50           C  
ATOM   1714  O   VAL A 218      22.703  11.742 -15.531  1.00 95.50           O  
ATOM   1715  CG1 VAL A 218      20.047   9.773 -17.156  1.00 95.50           C  
ATOM   1716  CG2 VAL A 218      21.672   7.879 -17.453  1.00 95.50           C  
ATOM   1717  N   VAL A 219      21.906  12.570 -17.516  1.00 94.56           N  
ATOM   1718  CA  VAL A 219      21.828  13.922 -16.969  1.00 94.56           C  
ATOM   1719  C   VAL A 219      20.422  14.484 -17.188  1.00 94.56           C  
ATOM   1720  CB  VAL A 219      22.875  14.852 -17.609  1.00 94.56           C  
ATOM   1721  O   VAL A 219      19.875  14.398 -18.281  1.00 94.56           O  
ATOM   1722  CG1 VAL A 219      22.766  16.266 -17.047  1.00 94.56           C  
ATOM   1723  CG2 VAL A 219      24.281  14.297 -17.406  1.00 94.56           C  
ATOM   1724  N   SER A 220      19.812  14.961 -16.062  1.00 92.06           N  
ATOM   1725  CA  SER A 220      18.562  15.719 -16.094  1.00 92.06           C  
ATOM   1726  C   SER A 220      18.609  16.891 -15.117  1.00 92.06           C  
ATOM   1727  CB  SER A 220      17.375  14.820 -15.758  1.00 92.06           C  
ATOM   1728  O   SER A 220      19.641  17.125 -14.477  1.00 92.06           O  
ATOM   1729  OG  SER A 220      17.344  14.523 -14.367  1.00 92.06           O  
ATOM   1730  N   SER A 221      17.578  17.656 -15.062  1.00 84.12           N  
ATOM   1731  CA  SER A 221      17.516  18.812 -14.172  1.00 84.12           C  
ATOM   1732  C   SER A 221      17.734  18.406 -12.719  1.00 84.12           C  
ATOM   1733  CB  SER A 221      16.172  19.531 -14.312  1.00 84.12           C  
ATOM   1734  O   SER A 221      18.391  19.109 -11.953  1.00 84.12           O  
ATOM   1735  OG  SER A 221      15.094  18.625 -14.117  1.00 84.12           O  
ATOM   1736  N   ASN A 222      17.375  17.219 -12.375  1.00 79.44           N  
ATOM   1737  CA  ASN A 222      17.406  16.797 -10.984  1.00 79.44           C  
ATOM   1738  C   ASN A 222      18.219  15.516 -10.805  1.00 79.44           C  
ATOM   1739  CB  ASN A 222      15.992  16.609 -10.445  1.00 79.44           C  
ATOM   1740  O   ASN A 222      18.344  15.000  -9.695  1.00 79.44           O  
ATOM   1741  CG  ASN A 222      15.188  17.891 -10.453  1.00 79.44           C  
ATOM   1742  ND2 ASN A 222      13.891  17.766 -10.742  1.00 79.44           N  
ATOM   1743  OD1 ASN A 222      15.719  18.969 -10.211  1.00 79.44           O  
ATOM   1744  N   TYR A 223      18.859  15.062 -11.898  1.00 84.38           N  
ATOM   1745  CA  TYR A 223      19.562  13.789 -11.844  1.00 84.38           C  
ATOM   1746  C   TYR A 223      20.844  13.852 -12.664  1.00 84.38           C  
ATOM   1747  CB  TYR A 223      18.672  12.648 -12.352  1.00 84.38           C  
ATOM   1748  O   TYR A 223      20.828  14.242 -13.836  1.00 84.38           O  
ATOM   1749  CG  TYR A 223      19.250  11.273 -12.102  1.00 84.38           C  
ATOM   1750  CD1 TYR A 223      20.016  10.633 -13.062  1.00 84.38           C  
ATOM   1751  CD2 TYR A 223      19.016  10.617 -10.898  1.00 84.38           C  
ATOM   1752  CE1 TYR A 223      20.547   9.367 -12.836  1.00 84.38           C  
ATOM   1753  CE2 TYR A 223      19.531   9.352 -10.656  1.00 84.38           C  
ATOM   1754  OH  TYR A 223      20.812   7.477 -11.406  1.00 84.38           O  
ATOM   1755  CZ  TYR A 223      20.297   8.734 -11.633  1.00 84.38           C  
ATOM   1756  N   ASN A 224      21.969  13.703 -12.000  1.00 91.12           N  
ATOM   1757  CA  ASN A 224      23.266  13.641 -12.664  1.00 91.12           C  
ATOM   1758  C   ASN A 224      24.141  12.539 -12.070  1.00 91.12           C  
ATOM   1759  CB  ASN A 224      23.984  14.992 -12.578  1.00 91.12           C  
ATOM   1760  O   ASN A 224      24.656  12.688 -10.961  1.00 91.12           O  
ATOM   1761  CG  ASN A 224      25.266  15.016 -13.359  1.00 91.12           C  
ATOM   1762  ND2 ASN A 224      26.000  16.125 -13.281  1.00 91.12           N  
ATOM   1763  OD1 ASN A 224      25.625  14.047 -14.039  1.00 91.12           O  
ATOM   1764  N   ARG A 225      24.234  11.500 -12.805  1.00 93.06           N  
ATOM   1765  CA  ARG A 225      25.000  10.383 -12.289  1.00 93.06           C  
ATOM   1766  C   ARG A 225      25.766   9.688 -13.414  1.00 93.06           C  
ATOM   1767  CB  ARG A 225      24.094   9.375 -11.578  1.00 93.06           C  
ATOM   1768  O   ARG A 225      25.297   9.633 -14.547  1.00 93.06           O  
ATOM   1769  CG  ARG A 225      23.578   9.867 -10.234  1.00 93.06           C  
ATOM   1770  CD  ARG A 225      22.969   8.734  -9.414  1.00 93.06           C  
ATOM   1771  NE  ARG A 225      22.469   9.211  -8.133  1.00 93.06           N  
ATOM   1772  NH1 ARG A 225      21.859   7.117  -7.363  1.00 93.06           N  
ATOM   1773  NH2 ARG A 225      21.516   8.969  -6.051  1.00 93.06           N  
ATOM   1774  CZ  ARG A 225      21.953   8.430  -7.184  1.00 93.06           C  
ATOM   1775  N   ARG A 226      26.922   9.297 -13.109  1.00 94.56           N  
ATOM   1776  CA  ARG A 226      27.750   8.477 -13.992  1.00 94.56           C  
ATOM   1777  C   ARG A 226      27.938   7.074 -13.430  1.00 94.56           C  
ATOM   1778  CB  ARG A 226      29.109   9.141 -14.219  1.00 94.56           C  
ATOM   1779  O   ARG A 226      28.250   6.914 -12.250  1.00 94.56           O  
ATOM   1780  CG  ARG A 226      29.938   8.484 -15.320  1.00 94.56           C  
ATOM   1781  CD  ARG A 226      31.203   9.266 -15.609  1.00 94.56           C  
ATOM   1782  NE  ARG A 226      32.031   8.602 -16.625  1.00 94.56           N  
ATOM   1783  NH1 ARG A 226      33.656  10.227 -16.656  1.00 94.56           N  
ATOM   1784  NH2 ARG A 226      33.844   8.391 -18.016  1.00 94.56           N  
ATOM   1785  CZ  ARG A 226      33.188   9.070 -17.094  1.00 94.56           C  
ATOM   1786  N   PHE A 227      27.766   6.074 -14.242  1.00 95.44           N  
ATOM   1787  CA  PHE A 227      27.812   4.684 -13.805  1.00 95.44           C  
ATOM   1788  C   PHE A 227      28.953   3.943 -14.508  1.00 95.44           C  
ATOM   1789  CB  PHE A 227      26.484   3.979 -14.078  1.00 95.44           C  
ATOM   1790  O   PHE A 227      29.125   4.074 -15.719  1.00 95.44           O  
ATOM   1791  CG  PHE A 227      25.312   4.605 -13.375  1.00 95.44           C  
ATOM   1792  CD1 PHE A 227      24.938   4.176 -12.109  1.00 95.44           C  
ATOM   1793  CD2 PHE A 227      24.594   5.625 -13.977  1.00 95.44           C  
ATOM   1794  CE1 PHE A 227      23.844   4.754 -11.453  1.00 95.44           C  
ATOM   1795  CE2 PHE A 227      23.500   6.211 -13.328  1.00 95.44           C  
ATOM   1796  CZ  PHE A 227      23.125   5.770 -12.070  1.00 95.44           C  
ATOM   1797  N   THR A 228      29.641   3.252 -13.703  1.00 95.25           N  
ATOM   1798  CA  THR A 228      30.656   2.334 -14.219  1.00 95.25           C  
ATOM   1799  C   THR A 228      30.219   0.885 -14.023  1.00 95.25           C  
ATOM   1800  CB  THR A 228      32.031   2.561 -13.547  1.00 95.25           C  
ATOM   1801  O   THR A 228      29.938   0.465 -12.898  1.00 95.25           O  
ATOM   1802  CG2 THR A 228      33.094   1.707 -14.195  1.00 95.25           C  
ATOM   1803  OG1 THR A 228      32.375   3.943 -13.664  1.00 95.25           O  
ATOM   1804  N   PRO A 229      30.109   0.141 -15.172  1.00 94.38           N  
ATOM   1805  CA  PRO A 229      29.641  -1.242 -15.047  1.00 94.38           C  
ATOM   1806  C   PRO A 229      30.562  -2.100 -14.195  1.00 94.38           C  
ATOM   1807  CB  PRO A 229      29.625  -1.739 -16.500  1.00 94.38           C  
ATOM   1808  O   PRO A 229      31.781  -1.894 -14.195  1.00 94.38           O  
ATOM   1809  CG  PRO A 229      29.641  -0.497 -17.328  1.00 94.38           C  
ATOM   1810  CD  PRO A 229      30.312   0.591 -16.547  1.00 94.38           C  
ATOM   1811  N   GLU A 230      29.984  -2.949 -13.406  1.00 94.12           N  
ATOM   1812  CA  GLU A 230      30.719  -3.904 -12.578  1.00 94.12           C  
ATOM   1813  C   GLU A 230      30.906  -5.230 -13.312  1.00 94.12           C  
ATOM   1814  CB  GLU A 230      30.000  -4.133 -11.250  1.00 94.12           C  
ATOM   1815  O   GLU A 230      29.938  -5.977 -13.516  1.00 94.12           O  
ATOM   1816  CG  GLU A 230      29.906  -2.891 -10.375  1.00 94.12           C  
ATOM   1817  CD  GLU A 230      29.141  -3.123  -9.078  1.00 94.12           C  
ATOM   1818  OE1 GLU A 230      28.938  -2.154  -8.312  1.00 94.12           O  
ATOM   1819  OE2 GLU A 230      28.750  -4.285  -8.828  1.00 94.12           O  
ATOM   1820  N   ILE A 231      32.156  -5.480 -13.656  1.00 93.88           N  
ATOM   1821  CA  ILE A 231      32.500  -6.727 -14.344  1.00 93.88           C  
ATOM   1822  C   ILE A 231      32.969  -7.766 -13.320  1.00 93.88           C  
ATOM   1823  CB  ILE A 231      33.562  -6.508 -15.422  1.00 93.88           C  
ATOM   1824  O   ILE A 231      34.062  -7.668 -12.789  1.00 93.88           O  
ATOM   1825  CG1 ILE A 231      33.156  -5.391 -16.375  1.00 93.88           C  
ATOM   1826  CG2 ILE A 231      33.844  -7.809 -16.188  1.00 93.88           C  
ATOM   1827  CD1 ILE A 231      34.250  -4.961 -17.344  1.00 93.88           C  
ATOM   1828  N   ALA A 232      32.062  -8.664 -13.117  1.00 92.75           N  
ATOM   1829  CA  ALA A 232      32.375  -9.656 -12.094  1.00 92.75           C  
ATOM   1830  C   ALA A 232      31.609 -10.961 -12.344  1.00 92.75           C  
ATOM   1831  CB  ALA A 232      32.031  -9.109 -10.703  1.00 92.75           C  
ATOM   1832  O   ALA A 232      30.516 -10.953 -12.891  1.00 92.75           O  
ATOM   1833  N   GLU A 233      32.312 -12.039 -11.984  1.00 90.81           N  
ATOM   1834  CA  GLU A 233      31.656 -13.344 -12.047  1.00 90.81           C  
ATOM   1835  C   GLU A 233      30.578 -13.469 -10.977  1.00 90.81           C  
ATOM   1836  CB  GLU A 233      32.688 -14.469 -11.898  1.00 90.81           C  
ATOM   1837  O   GLU A 233      30.812 -13.148  -9.812  1.00 90.81           O  
ATOM   1838  CG  GLU A 233      32.156 -15.844 -12.281  1.00 90.81           C  
ATOM   1839  CD  GLU A 233      33.219 -16.922 -12.297  1.00 90.81           C  
ATOM   1840  OE1 GLU A 233      32.906 -18.094 -12.625  1.00 90.81           O  
ATOM   1841  OE2 GLU A 233      34.375 -16.609 -11.961  1.00 90.81           O  
ATOM   1842  N   ARG A 234      29.391 -13.953 -11.438  1.00 91.12           N  
ATOM   1843  CA  ARG A 234      28.234 -14.109 -10.555  1.00 91.12           C  
ATOM   1844  C   ARG A 234      27.547 -15.445 -10.789  1.00 91.12           C  
ATOM   1845  CB  ARG A 234      27.250 -12.961 -10.758  1.00 91.12           C  
ATOM   1846  O   ARG A 234      27.656 -16.031 -11.867  1.00 91.12           O  
ATOM   1847  CG  ARG A 234      27.828 -11.586 -10.492  1.00 91.12           C  
ATOM   1848  CD  ARG A 234      26.828 -10.477 -10.805  1.00 91.12           C  
ATOM   1849  NE  ARG A 234      27.438  -9.156 -10.656  1.00 91.12           N  
ATOM   1850  NH1 ARG A 234      28.469  -9.156 -12.719  1.00 91.12           N  
ATOM   1851  NH2 ARG A 234      28.688  -7.352 -11.328  1.00 91.12           N  
ATOM   1852  CZ  ARG A 234      28.203  -8.555 -11.570  1.00 91.12           C  
ATOM   1853  N   PRO A 235      26.812 -15.875  -9.789  1.00 90.88           N  
ATOM   1854  CA  PRO A 235      26.016 -17.078 -10.008  1.00 90.88           C  
ATOM   1855  C   PRO A 235      24.938 -16.875 -11.070  1.00 90.88           C  
ATOM   1856  CB  PRO A 235      25.375 -17.344  -8.641  1.00 90.88           C  
ATOM   1857  O   PRO A 235      24.375 -15.789 -11.195  1.00 90.88           O  
ATOM   1858  CG  PRO A 235      26.234 -16.578  -7.680  1.00 90.88           C  
ATOM   1859  CD  PRO A 235      26.828 -15.406  -8.398  1.00 90.88           C  
ATOM   1860  N   LYS A 236      24.703 -17.844 -11.812  1.00 90.94           N  
ATOM   1861  CA  LYS A 236      23.688 -17.766 -12.859  1.00 90.94           C  
ATOM   1862  C   LYS A 236      22.281 -17.750 -12.266  1.00 90.94           C  
ATOM   1863  CB  LYS A 236      23.844 -18.938 -13.836  1.00 90.94           C  
ATOM   1864  O   LYS A 236      21.969 -18.578 -11.414  1.00 90.94           O  
ATOM   1865  CG  LYS A 236      25.094 -18.859 -14.695  1.00 90.94           C  
ATOM   1866  CD  LYS A 236      25.125 -20.000 -15.711  1.00 90.94           C  
ATOM   1867  CE  LYS A 236      26.391 -19.938 -16.578  1.00 90.94           C  
ATOM   1868  NZ  LYS A 236      26.438 -21.047 -17.562  1.00 90.94           N  
ATOM   1869  N   VAL A 237      21.609 -16.797 -12.602  1.00 88.06           N  
ATOM   1870  CA  VAL A 237      20.203 -16.656 -12.273  1.00 88.06           C  
ATOM   1871  C   VAL A 237      19.359 -16.656 -13.547  1.00 88.06           C  
ATOM   1872  CB  VAL A 237      19.922 -15.383 -11.445  1.00 88.06           C  
ATOM   1873  O   VAL A 237      19.594 -15.828 -14.438  1.00 88.06           O  
ATOM   1874  CG1 VAL A 237      18.453 -15.273 -11.094  1.00 88.06           C  
ATOM   1875  CG2 VAL A 237      20.781 -15.367 -10.188  1.00 88.06           C  
ATOM   1876  N   ARG A 238      18.562 -17.703 -13.703  1.00 86.81           N  
ATOM   1877  CA  ARG A 238      17.750 -17.875 -14.906  1.00 86.81           C  
ATOM   1878  C   ARG A 238      18.625 -17.969 -16.156  1.00 86.81           C  
ATOM   1879  CB  ARG A 238      16.750 -16.719 -15.055  1.00 86.81           C  
ATOM   1880  O   ARG A 238      18.312 -17.391 -17.188  1.00 86.81           O  
ATOM   1881  CG  ARG A 238      15.703 -16.688 -13.961  1.00 86.81           C  
ATOM   1882  CD  ARG A 238      14.664 -15.594 -14.219  1.00 86.81           C  
ATOM   1883  NE  ARG A 238      14.844 -14.461 -13.312  1.00 86.81           N  
ATOM   1884  NH1 ARG A 238      12.594 -13.953 -13.172  1.00 86.81           N  
ATOM   1885  NH2 ARG A 238      14.125 -12.695 -12.031  1.00 86.81           N  
ATOM   1886  CZ  ARG A 238      13.852 -13.711 -12.844  1.00 86.81           C  
ATOM   1887  N   GLY A 239      19.844 -18.594 -15.969  1.00 86.88           N  
ATOM   1888  CA  GLY A 239      20.719 -18.906 -17.078  1.00 86.88           C  
ATOM   1889  C   GLY A 239      21.625 -17.750 -17.484  1.00 86.88           C  
ATOM   1890  O   GLY A 239      22.312 -17.812 -18.500  1.00 86.88           O  
ATOM   1891  N   GLN A 240      21.547 -16.578 -16.625  1.00 90.69           N  
ATOM   1892  CA  GLN A 240      22.328 -15.391 -16.938  1.00 90.69           C  
ATOM   1893  C   GLN A 240      23.391 -15.125 -15.867  1.00 90.69           C  
ATOM   1894  CB  GLN A 240      21.422 -14.164 -17.094  1.00 90.69           C  
ATOM   1895  O   GLN A 240      23.078 -15.094 -14.680  1.00 90.69           O  
ATOM   1896  CG  GLN A 240      20.406 -14.289 -18.234  1.00 90.69           C  
ATOM   1897  CD  GLN A 240      21.078 -14.359 -19.594  1.00 90.69           C  
ATOM   1898  NE2 GLN A 240      20.453 -15.086 -20.516  1.00 90.69           N  
ATOM   1899  OE1 GLN A 240      22.141 -13.758 -19.812  1.00 90.69           O  
ATOM   1900  N   ALA A 241      24.578 -14.906 -16.328  1.00 91.94           N  
ATOM   1901  CA  ALA A 241      25.688 -14.602 -15.414  1.00 91.94           C  
ATOM   1902  C   ALA A 241      25.875 -13.102 -15.281  1.00 91.94           C  
ATOM   1903  CB  ALA A 241      26.969 -15.266 -15.898  1.00 91.94           C  
ATOM   1904  O   ALA A 241      26.469 -12.625 -14.305  1.00 91.94           O  
ATOM   1905  N   GLY A 242      25.344 -12.344 -16.203  1.00 93.31           N  
ATOM   1906  CA  GLY A 242      25.344 -10.891 -16.141  1.00 93.31           C  
ATOM   1907  C   GLY A 242      24.188 -10.320 -15.336  1.00 93.31           C  
ATOM   1908  O   GLY A 242      23.250 -11.039 -15.008  1.00 93.31           O  
ATOM   1909  N   ARG A 243      24.328  -8.969 -14.961  1.00 95.25           N  
ATOM   1910  CA  ARG A 243      23.266  -8.266 -14.266  1.00 95.25           C  
ATOM   1911  C   ARG A 243      22.891  -6.980 -14.992  1.00 95.25           C  
ATOM   1912  CB  ARG A 243      23.672  -7.949 -12.820  1.00 95.25           C  
ATOM   1913  O   ARG A 243      23.734  -6.352 -15.633  1.00 95.25           O  
ATOM   1914  CG  ARG A 243      24.000  -9.180 -11.992  1.00 95.25           C  
ATOM   1915  CD  ARG A 243      22.750  -9.992 -11.680  1.00 95.25           C  
ATOM   1916  NE  ARG A 243      23.031 -11.109 -10.789  1.00 95.25           N  
ATOM   1917  NH1 ARG A 243      23.766 -12.531 -12.453  1.00 95.25           N  
ATOM   1918  NH2 ARG A 243      23.750 -13.234 -10.273  1.00 95.25           N  
ATOM   1919  CZ  ARG A 243      23.516 -12.289 -11.172  1.00 95.25           C  
ATOM   1920  N   ILE A 244      21.531  -6.676 -14.852  1.00 96.31           N  
ATOM   1921  CA  ILE A 244      21.078  -5.363 -15.297  1.00 96.31           C  
ATOM   1922  C   ILE A 244      20.469  -4.594 -14.125  1.00 96.31           C  
ATOM   1923  CB  ILE A 244      20.062  -5.477 -16.453  1.00 96.31           C  
ATOM   1924  O   ILE A 244      19.531  -5.070 -13.484  1.00 96.31           O  
ATOM   1925  CG1 ILE A 244      20.703  -6.121 -17.672  1.00 96.31           C  
ATOM   1926  CG2 ILE A 244      19.469  -4.105 -16.797  1.00 96.31           C  
ATOM   1927  CD1 ILE A 244      19.750  -6.340 -18.844  1.00 96.31           C  
ATOM   1928  N   ASN A 245      21.094  -3.506 -13.891  1.00 96.75           N  
ATOM   1929  CA  ASN A 245      20.469  -2.609 -12.914  1.00 96.75           C  
ATOM   1930  C   ASN A 245      19.500  -1.638 -13.586  1.00 96.75           C  
ATOM   1931  CB  ASN A 245      21.531  -1.842 -12.133  1.00 96.75           C  
ATOM   1932  O   ASN A 245      19.844  -1.006 -14.586  1.00 96.75           O  
ATOM   1933  CG  ASN A 245      22.344  -2.734 -11.211  1.00 96.75           C  
ATOM   1934  ND2 ASN A 245      23.453  -2.221 -10.711  1.00 96.75           N  
ATOM   1935  OD1 ASN A 245      21.953  -3.879 -10.945  1.00 96.75           O  
ATOM   1936  N   TYR A 246      18.328  -1.478 -13.047  1.00 97.31           N  
ATOM   1937  CA  TYR A 246      17.266  -0.665 -13.633  1.00 97.31           C  
ATOM   1938  C   TYR A 246      17.078   0.629 -12.852  1.00 97.31           C  
ATOM   1939  CB  TYR A 246      15.953  -1.447 -13.688  1.00 97.31           C  
ATOM   1940  O   TYR A 246      17.078   0.624 -11.625  1.00 97.31           O  
ATOM   1941  CG  TYR A 246      16.078  -2.793 -14.359  1.00 97.31           C  
ATOM   1942  CD1 TYR A 246      16.016  -2.908 -15.750  1.00 97.31           C  
ATOM   1943  CD2 TYR A 246      16.234  -3.953 -13.609  1.00 97.31           C  
ATOM   1944  CE1 TYR A 246      16.125  -4.145 -16.375  1.00 97.31           C  
ATOM   1945  CE2 TYR A 246      16.344  -5.195 -14.227  1.00 97.31           C  
ATOM   1946  OH  TYR A 246      16.406  -6.512 -16.219  1.00 97.31           O  
ATOM   1947  CZ  TYR A 246      16.297  -5.281 -15.602  1.00 97.31           C  
ATOM   1948  N   TYR A 247      16.828   1.660 -13.664  1.00 96.50           N  
ATOM   1949  CA  TYR A 247      16.641   2.988 -13.086  1.00 96.50           C  
ATOM   1950  C   TYR A 247      15.430   3.688 -13.711  1.00 96.50           C  
ATOM   1951  CB  TYR A 247      17.891   3.840 -13.289  1.00 96.50           C  
ATOM   1952  O   TYR A 247      14.961   3.295 -14.781  1.00 96.50           O  
ATOM   1953  CG  TYR A 247      19.141   3.225 -12.695  1.00 96.50           C  
ATOM   1954  CD1 TYR A 247      19.531   3.500 -11.383  1.00 96.50           C  
ATOM   1955  CD2 TYR A 247      19.938   2.371 -13.453  1.00 96.50           C  
ATOM   1956  CE1 TYR A 247      20.672   2.938 -10.844  1.00 96.50           C  
ATOM   1957  CE2 TYR A 247      21.094   1.802 -12.914  1.00 96.50           C  
ATOM   1958  OH  TYR A 247      22.594   1.531 -11.078  1.00 96.50           O  
ATOM   1959  CZ  TYR A 247      21.453   2.090 -11.609  1.00 96.50           C  
ATOM   1960  N   TRP A 248      14.945   4.738 -13.078  1.00 95.38           N  
ATOM   1961  CA  TRP A 248      13.836   5.527 -13.602  1.00 95.38           C  
ATOM   1962  C   TRP A 248      14.039   7.012 -13.312  1.00 95.38           C  
ATOM   1963  CB  TRP A 248      12.508   5.059 -13.000  1.00 95.38           C  
ATOM   1964  O   TRP A 248      14.727   7.375 -12.359  1.00 95.38           O  
ATOM   1965  CG  TRP A 248      12.430   5.188 -11.508  1.00 95.38           C  
ATOM   1966  CD1 TRP A 248      12.828   4.270 -10.578  1.00 95.38           C  
ATOM   1967  CD2 TRP A 248      11.914   6.305 -10.781  1.00 95.38           C  
ATOM   1968  CE2 TRP A 248      12.039   5.996  -9.406  1.00 95.38           C  
ATOM   1969  CE3 TRP A 248      11.367   7.539 -11.148  1.00 95.38           C  
ATOM   1970  NE1 TRP A 248      12.602   4.750  -9.312  1.00 95.38           N  
ATOM   1971  CH2 TRP A 248      11.094   8.078  -8.789  1.00 95.38           C  
ATOM   1972  CZ2 TRP A 248      11.625   6.875  -8.398  1.00 95.38           C  
ATOM   1973  CZ3 TRP A 248      10.961   8.414 -10.148  1.00 95.38           C  
ATOM   1974  N   THR A 249      13.539   7.812 -14.227  1.00 94.69           N  
ATOM   1975  CA  THR A 249      13.602   9.258 -14.055  1.00 94.69           C  
ATOM   1976  C   THR A 249      12.266   9.898 -14.414  1.00 94.69           C  
ATOM   1977  CB  THR A 249      14.719   9.875 -14.914  1.00 94.69           C  
ATOM   1978  O   THR A 249      11.664   9.570 -15.438  1.00 94.69           O  
ATOM   1979  CG2 THR A 249      14.859  11.367 -14.648  1.00 94.69           C  
ATOM   1980  OG1 THR A 249      15.961   9.227 -14.609  1.00 94.69           O  
ATOM   1981  N   LEU A 250      11.766  10.789 -13.523  1.00 94.38           N  
ATOM   1982  CA  LEU A 250      10.555  11.547 -13.797  1.00 94.38           C  
ATOM   1983  C   LEU A 250      10.891  12.914 -14.375  1.00 94.38           C  
ATOM   1984  CB  LEU A 250       9.719  11.711 -12.523  1.00 94.38           C  
ATOM   1985  O   LEU A 250      11.594  13.711 -13.742  1.00 94.38           O  
ATOM   1986  CG  LEU A 250       8.906  10.492 -12.086  1.00 94.38           C  
ATOM   1987  CD1 LEU A 250       8.352  10.695 -10.680  1.00 94.38           C  
ATOM   1988  CD2 LEU A 250       7.773  10.219 -13.078  1.00 94.38           C  
ATOM   1989  N   LEU A 251      10.414  13.219 -15.586  1.00 94.94           N  
ATOM   1990  CA  LEU A 251      10.703  14.477 -16.266  1.00 94.94           C  
ATOM   1991  C   LEU A 251       9.516  15.430 -16.172  1.00 94.94           C  
ATOM   1992  CB  LEU A 251      11.047  14.219 -17.734  1.00 94.94           C  
ATOM   1993  O   LEU A 251       8.398  15.086 -16.578  1.00 94.94           O  
ATOM   1994  CG  LEU A 251      12.312  13.398 -18.000  1.00 94.94           C  
ATOM   1995  CD1 LEU A 251      12.492  13.180 -19.500  1.00 94.94           C  
ATOM   1996  CD2 LEU A 251      13.531  14.094 -17.406  1.00 94.94           C  
ATOM   1997  N   GLU A 252       9.742  16.578 -15.602  1.00 94.50           N  
ATOM   1998  CA  GLU A 252       8.719  17.625 -15.602  1.00 94.50           C  
ATOM   1999  C   GLU A 252       8.602  18.281 -16.984  1.00 94.50           C  
ATOM   2000  CB  GLU A 252       9.023  18.688 -14.539  1.00 94.50           C  
ATOM   2001  O   GLU A 252       9.547  18.234 -17.766  1.00 94.50           O  
ATOM   2002  CG  GLU A 252       8.992  18.141 -13.117  1.00 94.50           C  
ATOM   2003  CD  GLU A 252       9.320  19.203 -12.070  1.00 94.50           C  
ATOM   2004  OE1 GLU A 252       9.117  18.953 -10.867  1.00 94.50           O  
ATOM   2005  OE2 GLU A 252       9.797  20.297 -12.469  1.00 94.50           O  
ATOM   2006  N   PRO A 253       7.418  18.875 -17.156  1.00 94.19           N  
ATOM   2007  CA  PRO A 253       7.266  19.562 -18.438  1.00 94.19           C  
ATOM   2008  C   PRO A 253       8.375  20.578 -18.703  1.00 94.19           C  
ATOM   2009  CB  PRO A 253       5.906  20.250 -18.312  1.00 94.19           C  
ATOM   2010  O   PRO A 253       8.664  21.406 -17.828  1.00 94.19           O  
ATOM   2011  CG  PRO A 253       5.152  19.438 -17.312  1.00 94.19           C  
ATOM   2012  CD  PRO A 253       6.121  18.938 -16.281  1.00 94.19           C  
ATOM   2013  N   GLY A 254       9.125  20.406 -19.844  1.00 93.38           N  
ATOM   2014  CA  GLY A 254      10.188  21.328 -20.203  1.00 93.38           C  
ATOM   2015  C   GLY A 254      11.562  20.844 -19.797  1.00 93.38           C  
ATOM   2016  O   GLY A 254      12.578  21.438 -20.172  1.00 93.38           O  
ATOM   2017  N   ASP A 255      11.594  19.734 -19.000  1.00 94.81           N  
ATOM   2018  CA  ASP A 255      12.852  19.141 -18.547  1.00 94.81           C  
ATOM   2019  C   ASP A 255      13.469  18.281 -19.656  1.00 94.81           C  
ATOM   2020  CB  ASP A 255      12.625  18.297 -17.297  1.00 94.81           C  
ATOM   2021  O   ASP A 255      12.750  17.703 -20.484  1.00 94.81           O  
ATOM   2022  CG  ASP A 255      12.430  19.141 -16.047  1.00 94.81           C  
ATOM   2023  OD1 ASP A 255      12.539  20.391 -16.125  1.00 94.81           O  
ATOM   2024  OD2 ASP A 255      12.180  18.562 -14.969  1.00 94.81           O  
ATOM   2025  N   THR A 256      14.789  18.109 -19.656  1.00 95.12           N  
ATOM   2026  CA  THR A 256      15.516  17.328 -20.641  1.00 95.12           C  
ATOM   2027  C   THR A 256      16.312  16.219 -19.984  1.00 95.12           C  
ATOM   2028  CB  THR A 256      16.453  18.234 -21.469  1.00 95.12           C  
ATOM   2029  O   THR A 256      16.875  16.422 -18.891  1.00 95.12           O  
ATOM   2030  CG2 THR A 256      17.156  17.422 -22.562  1.00 95.12           C  
ATOM   2031  OG1 THR A 256      15.703  19.281 -22.062  1.00 95.12           O  
ATOM   2032  N   ILE A 257      16.312  15.125 -20.547  1.00 95.94           N  
ATOM   2033  CA  ILE A 257      17.172  14.031 -20.094  1.00 95.94           C  
ATOM   2034  C   ILE A 257      18.172  13.672 -21.188  1.00 95.94           C  
ATOM   2035  CB  ILE A 257      16.344  12.789 -19.703  1.00 95.94           C  
ATOM   2036  O   ILE A 257      17.812  13.602 -22.359  1.00 95.94           O  
ATOM   2037  CG1 ILE A 257      17.234  11.711 -19.078  1.00 95.94           C  
ATOM   2038  CG2 ILE A 257      15.586  12.234 -20.906  1.00 95.94           C  
ATOM   2039  CD1 ILE A 257      16.484  10.578 -18.406  1.00 95.94           C  
ATOM   2040  N   ILE A 258      19.438  13.562 -20.734  1.00 96.75           N  
ATOM   2041  CA  ILE A 258      20.516  13.289 -21.688  1.00 96.75           C  
ATOM   2042  C   ILE A 258      21.203  11.977 -21.312  1.00 96.75           C  
ATOM   2043  CB  ILE A 258      21.531  14.438 -21.734  1.00 96.75           C  
ATOM   2044  O   ILE A 258      21.594  11.781 -20.156  1.00 96.75           O  
ATOM   2045  CG1 ILE A 258      20.844  15.758 -22.078  1.00 96.75           C  
ATOM   2046  CG2 ILE A 258      22.656  14.133 -22.734  1.00 96.75           C  
ATOM   2047  CD1 ILE A 258      21.703  17.000 -21.875  1.00 96.75           C  
ATOM   2048  N   PHE A 259      21.359  11.102 -22.312  1.00 96.56           N  
ATOM   2049  CA  PHE A 259      22.094   9.859 -22.125  1.00 96.56           C  
ATOM   2050  C   PHE A 259      23.422   9.898 -22.875  1.00 96.56           C  
ATOM   2051  CB  PHE A 259      21.266   8.664 -22.594  1.00 96.56           C  
ATOM   2052  O   PHE A 259      23.453  10.211 -24.062  1.00 96.56           O  
ATOM   2053  CG  PHE A 259      20.016   8.430 -21.781  1.00 96.56           C  
ATOM   2054  CD1 PHE A 259      20.047   7.633 -20.641  1.00 96.56           C  
ATOM   2055  CD2 PHE A 259      18.812   9.016 -22.156  1.00 96.56           C  
ATOM   2056  CE1 PHE A 259      18.906   7.414 -19.891  1.00 96.56           C  
ATOM   2057  CE2 PHE A 259      17.656   8.805 -21.391  1.00 96.56           C  
ATOM   2058  CZ  PHE A 259      17.703   8.000 -20.266  1.00 96.56           C  
ATOM   2059  N   GLU A 260      24.453   9.672 -22.188  1.00 96.19           N  
ATOM   2060  CA  GLU A 260      25.797   9.539 -22.766  1.00 96.19           C  
ATOM   2061  C   GLU A 260      26.453   8.227 -22.344  1.00 96.19           C  
ATOM   2062  CB  GLU A 260      26.672  10.727 -22.375  1.00 96.19           C  
ATOM   2063  O   GLU A 260      26.562   7.949 -21.141  1.00 96.19           O  
ATOM   2064  CG  GLU A 260      28.016  10.750 -23.078  1.00 96.19           C  
ATOM   2065  CD  GLU A 260      28.891  11.938 -22.672  1.00 96.19           C  
ATOM   2066  OE1 GLU A 260      30.078  11.984 -23.078  1.00 96.19           O  
ATOM   2067  OE2 GLU A 260      28.359  12.828 -21.969  1.00 96.19           O  
ATOM   2068  N   ALA A 261      26.844   7.426 -23.375  1.00 96.31           N  
ATOM   2069  CA  ALA A 261      27.406   6.125 -23.016  1.00 96.31           C  
ATOM   2070  C   ALA A 261      28.359   5.625 -24.109  1.00 96.31           C  
ATOM   2071  CB  ALA A 261      26.297   5.109 -22.797  1.00 96.31           C  
ATOM   2072  O   ALA A 261      28.141   5.871 -25.297  1.00 96.31           O  
ATOM   2073  N   ASN A 262      29.422   5.012 -23.688  1.00 94.31           N  
ATOM   2074  CA  ASN A 262      30.344   4.371 -24.625  1.00 94.31           C  
ATOM   2075  C   ASN A 262      30.250   2.850 -24.547  1.00 94.31           C  
ATOM   2076  CB  ASN A 262      31.781   4.836 -24.391  1.00 94.31           C  
ATOM   2077  O   ASN A 262      31.094   2.143 -25.094  1.00 94.31           O  
ATOM   2078  CG  ASN A 262      32.312   4.406 -23.031  1.00 94.31           C  
ATOM   2079  ND2 ASN A 262      33.594   4.602 -22.812  1.00 94.31           N  
ATOM   2080  OD1 ASN A 262      31.562   3.904 -22.188  1.00 94.31           O  
ATOM   2081  N   GLY A 263      29.125   2.326 -23.766  1.00 94.50           N  
ATOM   2082  CA  GLY A 263      28.781   0.919 -23.656  1.00 94.50           C  
ATOM   2083  C   GLY A 263      27.875   0.628 -22.469  1.00 94.50           C  
ATOM   2084  O   GLY A 263      27.641   1.499 -21.625  1.00 94.50           O  
ATOM   2085  N   ASN A 264      27.141  -0.469 -22.406  1.00 95.75           N  
ATOM   2086  CA  ASN A 264      26.438  -1.090 -21.297  1.00 95.75           C  
ATOM   2087  C   ASN A 264      25.125  -0.371 -21.000  1.00 95.75           C  
ATOM   2088  CB  ASN A 264      27.312  -1.123 -20.047  1.00 95.75           C  
ATOM   2089  O   ASN A 264      24.516  -0.586 -19.938  1.00 95.75           O  
ATOM   2090  CG  ASN A 264      28.516  -2.021 -20.203  1.00 95.75           C  
ATOM   2091  ND2 ASN A 264      28.453  -3.215 -19.625  1.00 95.75           N  
ATOM   2092  OD1 ASN A 264      29.516  -1.646 -20.844  1.00 95.75           O  
ATOM   2093  N   LEU A 265      24.656   0.579 -21.891  1.00 96.38           N  
ATOM   2094  CA  LEU A 265      23.391   1.280 -21.703  1.00 96.38           C  
ATOM   2095  C   LEU A 265      22.219   0.417 -22.156  1.00 96.38           C  
ATOM   2096  CB  LEU A 265      23.391   2.605 -22.469  1.00 96.38           C  
ATOM   2097  O   LEU A 265      22.234  -0.130 -23.266  1.00 96.38           O  
ATOM   2098  CG  LEU A 265      22.078   3.385 -22.469  1.00 96.38           C  
ATOM   2099  CD1 LEU A 265      21.734   3.875 -21.062  1.00 96.38           C  
ATOM   2100  CD2 LEU A 265      22.141   4.555 -23.453  1.00 96.38           C  
ATOM   2101  N   ILE A 266      21.359   0.143 -21.297  1.00 96.56           N  
ATOM   2102  CA  ILE A 266      20.016  -0.310 -21.672  1.00 96.56           C  
ATOM   2103  C   ILE A 266      19.109   0.897 -21.891  1.00 96.56           C  
ATOM   2104  CB  ILE A 266      19.422  -1.238 -20.594  1.00 96.56           C  
ATOM   2105  O   ILE A 266      18.703   1.559 -20.938  1.00 96.56           O  
ATOM   2106  CG1 ILE A 266      20.391  -2.371 -20.250  1.00 96.56           C  
ATOM   2107  CG2 ILE A 266      18.062  -1.798 -21.047  1.00 96.56           C  
ATOM   2108  CD1 ILE A 266      20.766  -3.238 -21.453  1.00 96.56           C  
ATOM   2109  N   ALA A 267      18.859   1.165 -23.219  1.00 95.81           N  
ATOM   2110  CA  ALA A 267      18.281   2.436 -23.625  1.00 95.81           C  
ATOM   2111  C   ALA A 267      16.750   2.385 -23.562  1.00 95.81           C  
ATOM   2112  CB  ALA A 267      18.734   2.793 -25.047  1.00 95.81           C  
ATOM   2113  O   ALA A 267      16.141   1.335 -23.797  1.00 95.81           O  
ATOM   2114  N   PRO A 268      16.156   3.498 -23.203  1.00 96.12           N  
ATOM   2115  CA  PRO A 268      14.703   3.576 -23.234  1.00 96.12           C  
ATOM   2116  C   PRO A 268      14.141   3.551 -24.656  1.00 96.12           C  
ATOM   2117  CB  PRO A 268      14.406   4.918 -22.562  1.00 96.12           C  
ATOM   2118  O   PRO A 268      14.625   4.277 -25.531  1.00 96.12           O  
ATOM   2119  CG  PRO A 268      15.656   5.719 -22.750  1.00 96.12           C  
ATOM   2120  CD  PRO A 268      16.812   4.777 -22.875  1.00 96.12           C  
ATOM   2121  N   TRP A 269      13.195   2.668 -24.891  1.00 95.12           N  
ATOM   2122  CA  TRP A 269      12.469   2.629 -26.156  1.00 95.12           C  
ATOM   2123  C   TRP A 269      11.125   3.340 -26.031  1.00 95.12           C  
ATOM   2124  CB  TRP A 269      12.250   1.181 -26.609  1.00 95.12           C  
ATOM   2125  O   TRP A 269      10.805   4.223 -26.844  1.00 95.12           O  
ATOM   2126  CG  TRP A 269      11.656   1.053 -27.984  1.00 95.12           C  
ATOM   2127  CD1 TRP A 269      11.641   2.006 -28.953  1.00 95.12           C  
ATOM   2128  CD2 TRP A 269      11.000  -0.095 -28.516  1.00 95.12           C  
ATOM   2129  CE2 TRP A 269      10.602   0.233 -29.828  1.00 95.12           C  
ATOM   2130  CE3 TRP A 269      10.703  -1.370 -28.016  1.00 95.12           C  
ATOM   2131  NE1 TRP A 269      11.000   1.518 -30.078  1.00 95.12           N  
ATOM   2132  CH2 TRP A 269       9.641  -1.911 -30.141  1.00 95.12           C  
ATOM   2133  CZ2 TRP A 269       9.922  -0.670 -30.656  1.00 95.12           C  
ATOM   2134  CZ3 TRP A 269      10.023  -2.268 -28.828  1.00 95.12           C  
ATOM   2135  N   TYR A 270      10.391   3.121 -25.016  1.00 95.50           N  
ATOM   2136  CA  TYR A 270       9.125   3.770 -24.703  1.00 95.50           C  
ATOM   2137  C   TYR A 270       9.203   4.527 -23.391  1.00 95.50           C  
ATOM   2138  CB  TYR A 270       7.992   2.738 -24.641  1.00 95.50           C  
ATOM   2139  O   TYR A 270       9.977   4.152 -22.500  1.00 95.50           O  
ATOM   2140  CG  TYR A 270       7.551   2.242 -26.000  1.00 95.50           C  
ATOM   2141  CD1 TYR A 270       6.500   2.855 -26.688  1.00 95.50           C  
ATOM   2142  CD2 TYR A 270       8.188   1.162 -26.609  1.00 95.50           C  
ATOM   2143  CE1 TYR A 270       6.090   2.402 -27.938  1.00 95.50           C  
ATOM   2144  CE2 TYR A 270       7.781   0.700 -27.859  1.00 95.50           C  
ATOM   2145  OH  TYR A 270       6.332   0.872 -29.750  1.00 95.50           O  
ATOM   2146  CZ  TYR A 270       6.734   1.325 -28.516  1.00 95.50           C  
ATOM   2147  N   ALA A 271       8.406   5.594 -23.297  1.00 95.81           N  
ATOM   2148  CA  ALA A 271       8.219   6.359 -22.078  1.00 95.81           C  
ATOM   2149  C   ALA A 271       6.738   6.562 -21.781  1.00 95.81           C  
ATOM   2150  CB  ALA A 271       8.930   7.707 -22.172  1.00 95.81           C  
ATOM   2151  O   ALA A 271       5.883   6.273 -22.625  1.00 95.81           O  
ATOM   2152  N   PHE A 272       6.453   7.066 -20.469  1.00 95.81           N  
ATOM   2153  CA  PHE A 272       5.055   7.137 -20.078  1.00 95.81           C  
ATOM   2154  C   PHE A 272       4.695   8.547 -19.609  1.00 95.81           C  
ATOM   2155  CB  PHE A 272       4.766   6.133 -18.953  1.00 95.81           C  
ATOM   2156  O   PHE A 272       5.301   9.078 -18.688  1.00 95.81           O  
ATOM   2157  CG  PHE A 272       5.164   4.723 -19.281  1.00 95.81           C  
ATOM   2158  CD1 PHE A 272       4.293   3.883 -19.969  1.00 95.81           C  
ATOM   2159  CD2 PHE A 272       6.410   4.230 -18.906  1.00 95.81           C  
ATOM   2160  CE1 PHE A 272       4.660   2.574 -20.281  1.00 95.81           C  
ATOM   2161  CE2 PHE A 272       6.781   2.926 -19.219  1.00 95.81           C  
ATOM   2162  CZ  PHE A 272       5.906   2.100 -19.906  1.00 95.81           C  
ATOM   2163  N   ALA A 273       3.785   9.102 -20.359  1.00 95.62           N  
ATOM   2164  CA  ALA A 273       3.215  10.359 -19.891  1.00 95.62           C  
ATOM   2165  C   ALA A 273       2.127  10.117 -18.844  1.00 95.62           C  
ATOM   2166  CB  ALA A 273       2.652  11.156 -21.062  1.00 95.62           C  
ATOM   2167  O   ALA A 273       1.108   9.484 -19.141  1.00 95.62           O  
ATOM   2168  N   LEU A 274       2.312  10.672 -17.609  1.00 94.19           N  
ATOM   2169  CA  LEU A 274       1.506  10.289 -16.469  1.00 94.19           C  
ATOM   2170  C   LEU A 274       0.400  11.305 -16.203  1.00 94.19           C  
ATOM   2171  CB  LEU A 274       2.383  10.148 -15.211  1.00 94.19           C  
ATOM   2172  O   LEU A 274       0.641  12.516 -16.250  1.00 94.19           O  
ATOM   2173  CG  LEU A 274       3.633   9.281 -15.359  1.00 94.19           C  
ATOM   2174  CD1 LEU A 274       4.469   9.336 -14.086  1.00 94.19           C  
ATOM   2175  CD2 LEU A 274       3.246   7.840 -15.688  1.00 94.19           C  
ATOM   2176  N   SER A 275      -0.742  10.805 -16.000  1.00 91.56           N  
ATOM   2177  CA  SER A 275      -1.854  11.609 -15.492  1.00 91.56           C  
ATOM   2178  C   SER A 275      -2.240  11.188 -14.078  1.00 91.56           C  
ATOM   2179  CB  SER A 275      -3.064  11.484 -16.422  1.00 91.56           C  
ATOM   2180  O   SER A 275      -2.539  10.023 -13.828  1.00 91.56           O  
ATOM   2181  OG  SER A 275      -2.762  11.977 -17.719  1.00 91.56           O  
ATOM   2182  N   ARG A 276      -2.178  12.195 -13.203  1.00 87.25           N  
ATOM   2183  CA  ARG A 276      -2.426  11.891 -11.797  1.00 87.25           C  
ATOM   2184  C   ARG A 276      -3.830  12.312 -11.383  1.00 87.25           C  
ATOM   2185  CB  ARG A 276      -1.386  12.562 -10.906  1.00 87.25           C  
ATOM   2186  O   ARG A 276      -4.293  13.398 -11.758  1.00 87.25           O  
ATOM   2187  CG  ARG A 276       0.039  12.102 -11.156  1.00 87.25           C  
ATOM   2188  CD  ARG A 276       1.033  12.805 -10.242  1.00 87.25           C  
ATOM   2189  NE  ARG A 276       2.402  12.367 -10.492  1.00 87.25           N  
ATOM   2190  NH1 ARG A 276       2.375  10.695  -8.891  1.00 87.25           N  
ATOM   2191  NH2 ARG A 276       4.258  11.055 -10.156  1.00 87.25           N  
ATOM   2192  CZ  ARG A 276       3.008  11.375  -9.844  1.00 87.25           C  
ATOM   2193  N   ASP A 277      -4.625  11.398 -10.805  1.00 72.81           N  
ATOM   2194  CA  ASP A 277      -5.934  11.695 -10.219  1.00 72.81           C  
ATOM   2195  C   ASP A 277      -6.020  11.188  -8.781  1.00 72.81           C  
ATOM   2196  CB  ASP A 277      -7.047  11.078 -11.070  1.00 72.81           C  
ATOM   2197  O   ASP A 277      -5.367  10.203  -8.430  1.00 72.81           O  
ATOM   2198  CG  ASP A 277      -7.344  11.867 -12.328  1.00 72.81           C  
ATOM   2199  OD1 ASP A 277      -6.934  13.047 -12.422  1.00 72.81           O  
ATOM   2200  OD2 ASP A 277      -7.996  11.312 -13.234  1.00 72.81           O  
ATOM   2201  N   PHE A 278      -6.594  12.094  -7.910  1.00 63.19           N  
ATOM   2202  CA  PHE A 278      -6.773  11.836  -6.484  1.00 63.19           C  
ATOM   2203  C   PHE A 278      -7.668  10.625  -6.266  1.00 63.19           C  
ATOM   2204  CB  PHE A 278      -7.375  13.062  -5.789  1.00 63.19           C  
ATOM   2205  O   PHE A 278      -8.664  10.445  -6.961  1.00 63.19           O  
ATOM   2206  CG  PHE A 278      -6.414  14.211  -5.652  1.00 63.19           C  
ATOM   2207  CD1 PHE A 278      -5.449  14.219  -4.648  1.00 63.19           C  
ATOM   2208  CD2 PHE A 278      -6.473  15.289  -6.523  1.00 63.19           C  
ATOM   2209  CE1 PHE A 278      -4.559  15.281  -4.520  1.00 63.19           C  
ATOM   2210  CE2 PHE A 278      -5.586  16.359  -6.402  1.00 63.19           C  
ATOM   2211  CZ  PHE A 278      -4.633  16.344  -5.398  1.00 63.19           C  
ATOM   2212  N   GLY A 279      -6.977   9.383  -5.914  1.00 66.25           N  
ATOM   2213  CA  GLY A 279      -7.859   8.305  -5.508  1.00 66.25           C  
ATOM   2214  C   GLY A 279      -7.461   6.957  -6.086  1.00 66.25           C  
ATOM   2215  O   GLY A 279      -8.211   5.984  -5.984  1.00 66.25           O  
ATOM   2216  N   SER A 280      -6.242   6.941  -6.863  1.00 75.44           N  
ATOM   2217  CA  SER A 280      -5.691   5.684  -7.352  1.00 75.44           C  
ATOM   2218  C   SER A 280      -4.668   5.109  -6.375  1.00 75.44           C  
ATOM   2219  CB  SER A 280      -5.043   5.879  -8.727  1.00 75.44           C  
ATOM   2220  O   SER A 280      -4.094   5.844  -5.566  1.00 75.44           O  
ATOM   2221  OG  SER A 280      -4.586   4.641  -9.242  1.00 75.44           O  
ATOM   2222  N   GLY A 281      -4.574   3.889  -6.211  1.00 87.06           N  
ATOM   2223  CA  GLY A 281      -3.664   3.217  -5.297  1.00 87.06           C  
ATOM   2224  C   GLY A 281      -3.287   1.818  -5.750  1.00 87.06           C  
ATOM   2225  O   GLY A 281      -3.758   1.349  -6.785  1.00 87.06           O  
ATOM   2226  N   ILE A 282      -2.332   1.278  -5.094  1.00 89.44           N  
ATOM   2227  CA  ILE A 282      -1.901  -0.087  -5.371  1.00 89.44           C  
ATOM   2228  C   ILE A 282      -2.340  -1.009  -4.234  1.00 89.44           C  
ATOM   2229  CB  ILE A 282      -0.370  -0.167  -5.566  1.00 89.44           C  
ATOM   2230  O   ILE A 282      -2.119  -0.705  -3.061  1.00 89.44           O  
ATOM   2231  CG1 ILE A 282       0.068   0.732  -6.727  1.00 89.44           C  
ATOM   2232  CG2 ILE A 282       0.070  -1.615  -5.797  1.00 89.44           C  
ATOM   2233  CD1 ILE A 282       1.578   0.862  -6.875  1.00 89.44           C  
ATOM   2234  N   ILE A 283      -3.041  -2.094  -4.578  1.00 91.31           N  
ATOM   2235  CA  ILE A 283      -3.424  -3.070  -3.562  1.00 91.31           C  
ATOM   2236  C   ILE A 283      -2.883  -4.445  -3.939  1.00 91.31           C  
ATOM   2237  CB  ILE A 283      -4.957  -3.129  -3.385  1.00 91.31           C  
ATOM   2238  O   ILE A 283      -2.738  -4.762  -5.121  1.00 91.31           O  
ATOM   2239  CG1 ILE A 283      -5.633  -3.537  -4.699  1.00 91.31           C  
ATOM   2240  CG2 ILE A 283      -5.496  -1.783  -2.887  1.00 91.31           C  
ATOM   2241  CD1 ILE A 283      -7.121  -3.826  -4.566  1.00 91.31           C  
ATOM   2242  N   THR A 284      -2.570  -5.141  -2.953  1.00 91.06           N  
ATOM   2243  CA  THR A 284      -2.162  -6.527  -3.131  1.00 91.06           C  
ATOM   2244  C   THR A 284      -3.318  -7.477  -2.826  1.00 91.06           C  
ATOM   2245  CB  THR A 284      -0.960  -6.879  -2.234  1.00 91.06           C  
ATOM   2246  O   THR A 284      -3.770  -7.566  -1.683  1.00 91.06           O  
ATOM   2247  CG2 THR A 284      -0.455  -8.289  -2.516  1.00 91.06           C  
ATOM   2248  OG1 THR A 284       0.100  -5.945  -2.482  1.00 91.06           O  
ATOM   2249  N   SER A 285      -3.830  -8.148  -3.949  1.00 89.81           N  
ATOM   2250  CA  SER A 285      -5.027  -8.969  -3.783  1.00 89.81           C  
ATOM   2251  C   SER A 285      -5.031 -10.148  -4.750  1.00 89.81           C  
ATOM   2252  CB  SER A 285      -6.285  -8.125  -3.988  1.00 89.81           C  
ATOM   2253  O   SER A 285      -4.582 -10.023  -5.891  1.00 89.81           O  
ATOM   2254  OG  SER A 285      -7.449  -8.922  -3.854  1.00 89.81           O  
ATOM   2255  N   ASN A 286      -5.598 -11.266  -4.250  1.00 87.62           N  
ATOM   2256  CA  ASN A 286      -5.805 -12.438  -5.102  1.00 87.62           C  
ATOM   2257  C   ASN A 286      -7.246 -12.523  -5.594  1.00 87.62           C  
ATOM   2258  CB  ASN A 286      -5.418 -13.719  -4.359  1.00 87.62           C  
ATOM   2259  O   ASN A 286      -7.637 -13.523  -6.203  1.00 87.62           O  
ATOM   2260  CG  ASN A 286      -3.920 -13.867  -4.191  1.00 87.62           C  
ATOM   2261  ND2 ASN A 286      -3.506 -14.586  -3.154  1.00 87.62           N  
ATOM   2262  OD1 ASN A 286      -3.139 -13.344  -4.992  1.00 87.62           O  
ATOM   2263  N   ALA A 287      -7.953 -11.539  -5.336  1.00 87.44           N  
ATOM   2264  CA  ALA A 287      -9.375 -11.531  -5.648  1.00 87.44           C  
ATOM   2265  C   ALA A 287      -9.609 -11.414  -7.152  1.00 87.44           C  
ATOM   2266  CB  ALA A 287     -10.078 -10.391  -4.910  1.00 87.44           C  
ATOM   2267  O   ALA A 287      -8.805 -10.805  -7.863  1.00 87.44           O  
ATOM   2268  N   SER A 288     -10.680 -12.023  -7.633  1.00 87.50           N  
ATOM   2269  CA  SER A 288     -11.016 -11.969  -9.055  1.00 87.50           C  
ATOM   2270  C   SER A 288     -11.797 -10.711  -9.391  1.00 87.50           C  
ATOM   2271  CB  SER A 288     -11.820 -13.203  -9.461  1.00 87.50           C  
ATOM   2272  O   SER A 288     -12.477 -10.148  -8.531  1.00 87.50           O  
ATOM   2273  OG  SER A 288     -13.047 -13.258  -8.766  1.00 87.50           O  
ATOM   2274  N   MET A 289     -11.570 -10.250 -10.609  1.00 85.19           N  
ATOM   2275  CA  MET A 289     -12.289  -9.070 -11.094  1.00 85.19           C  
ATOM   2276  C   MET A 289     -13.711  -9.430 -11.500  1.00 85.19           C  
ATOM   2277  CB  MET A 289     -11.547  -8.453 -12.281  1.00 85.19           C  
ATOM   2278  O   MET A 289     -13.945 -10.438 -12.164  1.00 85.19           O  
ATOM   2279  CG  MET A 289     -12.078  -7.082 -12.688  1.00 85.19           C  
ATOM   2280  SD  MET A 289     -11.172  -6.367 -14.109  1.00 85.19           S  
ATOM   2281  CE  MET A 289     -12.023  -4.770 -14.258  1.00 85.19           C  
ATOM   2282  N   ASP A 290     -14.719  -8.688 -11.070  1.00 81.38           N  
ATOM   2283  CA  ASP A 290     -16.125  -8.883 -11.430  1.00 81.38           C  
ATOM   2284  C   ASP A 290     -16.766  -7.566 -11.859  1.00 81.38           C  
ATOM   2285  CB  ASP A 290     -16.891  -9.484 -10.250  1.00 81.38           C  
ATOM   2286  O   ASP A 290     -16.172  -6.496 -11.695  1.00 81.38           O  
ATOM   2287  CG  ASP A 290     -18.078 -10.328 -10.695  1.00 81.38           C  
ATOM   2288  OD1 ASP A 290     -18.469 -10.258 -11.875  1.00 81.38           O  
ATOM   2289  OD2 ASP A 290     -18.609 -11.078  -9.852  1.00 81.38           O  
ATOM   2290  N   GLU A 291     -17.891  -7.672 -12.641  1.00 85.06           N  
ATOM   2291  CA  GLU A 291     -18.625  -6.488 -13.070  1.00 85.06           C  
ATOM   2292  C   GLU A 291     -19.391  -5.863 -11.906  1.00 85.06           C  
ATOM   2293  CB  GLU A 291     -19.594  -6.844 -14.203  1.00 85.06           C  
ATOM   2294  O   GLU A 291     -20.469  -6.344 -11.531  1.00 85.06           O  
ATOM   2295  CG  GLU A 291     -18.922  -7.039 -15.555  1.00 85.06           C  
ATOM   2296  CD  GLU A 291     -19.906  -7.355 -16.672  1.00 85.06           C  
ATOM   2297  OE1 GLU A 291     -19.453  -7.660 -17.797  1.00 85.06           O  
ATOM   2298  OE2 GLU A 291     -21.125  -7.293 -16.422  1.00 85.06           O  
ATOM   2299  N   CYS A 292     -18.688  -5.199 -11.062  1.00 90.81           N  
ATOM   2300  CA  CYS A 292     -19.328  -4.523  -9.938  1.00 90.81           C  
ATOM   2301  C   CYS A 292     -18.734  -3.135  -9.734  1.00 90.81           C  
ATOM   2302  CB  CYS A 292     -19.156  -5.352  -8.656  1.00 90.81           C  
ATOM   2303  O   CYS A 292     -17.594  -2.869 -10.141  1.00 90.81           O  
ATOM   2304  SG  CYS A 292     -17.438  -5.555  -8.133  1.00 90.81           S  
ATOM   2305  N   ASP A 293     -19.578  -2.256  -9.273  1.00 91.38           N  
ATOM   2306  CA  ASP A 293     -19.188  -0.884  -8.961  1.00 91.38           C  
ATOM   2307  C   ASP A 293     -19.203  -0.639  -7.453  1.00 91.38           C  
ATOM   2308  CB  ASP A 293     -20.109   0.110  -9.664  1.00 91.38           C  
ATOM   2309  O   ASP A 293     -20.125  -1.082  -6.758  1.00 91.38           O  
ATOM   2310  CG  ASP A 293     -19.938   0.116 -11.172  1.00 91.38           C  
ATOM   2311  OD1 ASP A 293     -18.797  -0.029 -11.656  1.00 91.38           O  
ATOM   2312  OD2 ASP A 293     -20.953   0.270 -11.883  1.00 91.38           O  
ATOM   2313  N   THR A 294     -18.109   0.028  -7.051  1.00 91.00           N  
ATOM   2314  CA  THR A 294     -18.062   0.304  -5.621  1.00 91.00           C  
ATOM   2315  C   THR A 294     -17.391   1.651  -5.355  1.00 91.00           C  
ATOM   2316  CB  THR A 294     -17.297  -0.804  -4.867  1.00 91.00           C  
ATOM   2317  O   THR A 294     -16.672   2.170  -6.203  1.00 91.00           O  
ATOM   2318  CG2 THR A 294     -15.828  -0.820  -5.250  1.00 91.00           C  
ATOM   2319  OG1 THR A 294     -17.406  -0.576  -3.455  1.00 91.00           O  
ATOM   2320  N   LYS A 295     -17.719   2.189  -4.156  1.00 90.38           N  
ATOM   2321  CA  LYS A 295     -17.078   3.434  -3.732  1.00 90.38           C  
ATOM   2322  C   LYS A 295     -15.883   3.160  -2.828  1.00 90.38           C  
ATOM   2323  CB  LYS A 295     -18.094   4.328  -3.010  1.00 90.38           C  
ATOM   2324  O   LYS A 295     -15.070   4.055  -2.578  1.00 90.38           O  
ATOM   2325  CG  LYS A 295     -19.203   4.848  -3.902  1.00 90.38           C  
ATOM   2326  CD  LYS A 295     -20.156   5.773  -3.141  1.00 90.38           C  
ATOM   2327  CE  LYS A 295     -21.281   6.270  -4.027  1.00 90.38           C  
ATOM   2328  NZ  LYS A 295     -22.219   7.160  -3.277  1.00 90.38           N  
ATOM   2329  N   CYS A 296     -15.812   1.902  -2.391  1.00 91.50           N  
ATOM   2330  CA  CYS A 296     -14.750   1.495  -1.474  1.00 91.50           C  
ATOM   2331  C   CYS A 296     -14.211   0.119  -1.843  1.00 91.50           C  
ATOM   2332  CB  CYS A 296     -15.266   1.481  -0.035  1.00 91.50           C  
ATOM   2333  O   CYS A 296     -14.961  -0.860  -1.874  1.00 91.50           O  
ATOM   2334  SG  CYS A 296     -14.039   0.938   1.172  1.00 91.50           S  
ATOM   2335  N   GLN A 297     -12.883   0.114  -1.960  1.00 92.94           N  
ATOM   2336  CA  GLN A 297     -12.219  -1.131  -2.336  1.00 92.94           C  
ATOM   2337  C   GLN A 297     -11.109  -1.479  -1.353  1.00 92.94           C  
ATOM   2338  CB  GLN A 297     -11.656  -1.031  -3.754  1.00 92.94           C  
ATOM   2339  O   GLN A 297     -10.281  -0.630  -1.018  1.00 92.94           O  
ATOM   2340  CG  GLN A 297     -11.008  -2.318  -4.250  1.00 92.94           C  
ATOM   2341  CD  GLN A 297     -12.016  -3.436  -4.461  1.00 92.94           C  
ATOM   2342  NE2 GLN A 297     -11.695  -4.621  -3.955  1.00 92.94           N  
ATOM   2343  OE1 GLN A 297     -13.070  -3.234  -5.070  1.00 92.94           O  
ATOM   2344  N   THR A 298     -11.102  -2.795  -0.948  1.00 92.94           N  
ATOM   2345  CA  THR A 298     -10.031  -3.332  -0.115  1.00 92.94           C  
ATOM   2346  C   THR A 298      -9.383  -4.543  -0.779  1.00 92.94           C  
ATOM   2347  CB  THR A 298     -10.547  -3.725   1.280  1.00 92.94           C  
ATOM   2348  O   THR A 298      -9.914  -5.082  -1.753  1.00 92.94           O  
ATOM   2349  CG2 THR A 298     -11.391  -2.605   1.888  1.00 92.94           C  
ATOM   2350  OG1 THR A 298     -11.352  -4.906   1.169  1.00 92.94           O  
ATOM   2351  N   PRO A 299      -8.172  -4.883  -0.241  1.00 91.38           N  
ATOM   2352  CA  PRO A 299      -7.543  -6.082  -0.798  1.00 91.38           C  
ATOM   2353  C   PRO A 299      -8.430  -7.320  -0.680  1.00 91.38           C  
ATOM   2354  CB  PRO A 299      -6.273  -6.242   0.041  1.00 91.38           C  
ATOM   2355  O   PRO A 299      -8.305  -8.250  -1.478  1.00 91.38           O  
ATOM   2356  CG  PRO A 299      -5.926  -4.852   0.474  1.00 91.38           C  
ATOM   2357  CD  PRO A 299      -7.199  -4.109   0.753  1.00 91.38           C  
ATOM   2358  N   GLN A 300      -9.312  -7.336   0.303  1.00 91.56           N  
ATOM   2359  CA  GLN A 300     -10.188  -8.477   0.564  1.00 91.56           C  
ATOM   2360  C   GLN A 300     -11.461  -8.406  -0.277  1.00 91.56           C  
ATOM   2361  CB  GLN A 300     -10.547  -8.555   2.049  1.00 91.56           C  
ATOM   2362  O   GLN A 300     -12.117  -9.422  -0.502  1.00 91.56           O  
ATOM   2363  CG  GLN A 300      -9.359  -8.867   2.951  1.00 91.56           C  
ATOM   2364  CD  GLN A 300      -9.766  -9.109   4.395  1.00 91.56           C  
ATOM   2365  NE2 GLN A 300      -8.781  -9.219   5.277  1.00 91.56           N  
ATOM   2366  OE1 GLN A 300     -10.953  -9.188   4.711  1.00 91.56           O  
ATOM   2367  N   GLY A 301     -11.789  -7.250  -0.803  1.00 92.06           N  
ATOM   2368  CA  GLY A 301     -12.977  -7.070  -1.626  1.00 92.06           C  
ATOM   2369  C   GLY A 301     -13.656  -5.734  -1.405  1.00 92.06           C  
ATOM   2370  O   GLY A 301     -13.266  -4.969  -0.524  1.00 92.06           O  
ATOM   2371  N   ALA A 302     -14.695  -5.480  -2.246  1.00 92.62           N  
ATOM   2372  CA  ALA A 302     -15.398  -4.203  -2.188  1.00 92.62           C  
ATOM   2373  C   ALA A 302     -16.344  -4.152  -0.994  1.00 92.62           C  
ATOM   2374  CB  ALA A 302     -16.172  -3.957  -3.484  1.00 92.62           C  
ATOM   2375  O   ALA A 302     -16.969  -5.164  -0.643  1.00 92.62           O  
ATOM   2376  N   ILE A 303     -16.406  -2.980  -0.341  1.00 91.94           N  
ATOM   2377  CA  ILE A 303     -17.281  -2.738   0.799  1.00 91.94           C  
ATOM   2378  C   ILE A 303     -18.422  -1.818   0.383  1.00 91.94           C  
ATOM   2379  CB  ILE A 303     -16.500  -2.129   1.989  1.00 91.94           C  
ATOM   2380  O   ILE A 303     -18.188  -0.737  -0.162  1.00 91.94           O  
ATOM   2381  CG1 ILE A 303     -15.359  -3.057   2.416  1.00 91.94           C  
ATOM   2382  CG2 ILE A 303     -17.453  -1.849   3.160  1.00 91.94           C  
ATOM   2383  CD1 ILE A 303     -14.422  -2.445   3.445  1.00 91.94           C  
ATOM   2384  N   ASN A 304     -19.625  -2.291   0.505  1.00 88.12           N  
ATOM   2385  CA  ASN A 304     -20.828  -1.478   0.291  1.00 88.12           C  
ATOM   2386  C   ASN A 304     -21.578  -1.239   1.594  1.00 88.12           C  
ATOM   2387  CB  ASN A 304     -21.734  -2.133  -0.745  1.00 88.12           C  
ATOM   2388  O   ASN A 304     -22.375  -2.082   2.020  1.00 88.12           O  
ATOM   2389  CG  ASN A 304     -22.781  -1.175  -1.290  1.00 88.12           C  
ATOM   2390  ND2 ASN A 304     -23.656  -1.680  -2.150  1.00 88.12           N  
ATOM   2391  OD1 ASN A 304     -22.797   0.008  -0.940  1.00 88.12           O  
ATOM   2392  N   SER A 305     -21.031  -0.263   2.332  1.00 85.38           N  
ATOM   2393  CA  SER A 305     -21.641  -0.042   3.643  1.00 85.38           C  
ATOM   2394  C   SER A 305     -21.859   1.444   3.906  1.00 85.38           C  
ATOM   2395  CB  SER A 305     -20.766  -0.640   4.746  1.00 85.38           C  
ATOM   2396  O   SER A 305     -21.125   2.287   3.381  1.00 85.38           O  
ATOM   2397  OG  SER A 305     -21.312  -0.378   6.023  1.00 85.38           O  
ATOM   2398  N   SER A 306     -22.938   1.768   4.559  1.00 85.88           N  
ATOM   2399  CA  SER A 306     -23.203   3.139   4.984  1.00 85.88           C  
ATOM   2400  C   SER A 306     -22.672   3.393   6.391  1.00 85.88           C  
ATOM   2401  CB  SER A 306     -24.703   3.434   4.938  1.00 85.88           C  
ATOM   2402  O   SER A 306     -22.875   4.469   6.953  1.00 85.88           O  
ATOM   2403  OG  SER A 306     -25.422   2.564   5.805  1.00 85.88           O  
ATOM   2404  N   LEU A 307     -22.031   2.334   6.934  1.00 89.31           N  
ATOM   2405  CA  LEU A 307     -21.500   2.441   8.281  1.00 89.31           C  
ATOM   2406  C   LEU A 307     -20.219   3.266   8.297  1.00 89.31           C  
ATOM   2407  CB  LEU A 307     -21.219   1.050   8.867  1.00 89.31           C  
ATOM   2408  O   LEU A 307     -19.500   3.318   7.293  1.00 89.31           O  
ATOM   2409  CG  LEU A 307     -22.453   0.158   9.078  1.00 89.31           C  
ATOM   2410  CD1 LEU A 307     -22.016  -1.250   9.477  1.00 89.31           C  
ATOM   2411  CD2 LEU A 307     -23.375   0.757  10.141  1.00 89.31           C  
ATOM   2412  N   PRO A 308     -19.938   3.842   9.398  1.00 85.19           N  
ATOM   2413  CA  PRO A 308     -18.812   4.781   9.500  1.00 85.19           C  
ATOM   2414  C   PRO A 308     -17.469   4.078   9.688  1.00 85.19           C  
ATOM   2415  CB  PRO A 308     -19.172   5.613  10.734  1.00 85.19           C  
ATOM   2416  O   PRO A 308     -16.422   4.641   9.352  1.00 85.19           O  
ATOM   2417  CG  PRO A 308     -20.062   4.734  11.555  1.00 85.19           C  
ATOM   2418  CD  PRO A 308     -20.844   3.863  10.617  1.00 85.19           C  
ATOM   2419  N   PHE A 309     -17.547   2.750  10.188  1.00 91.44           N  
ATOM   2420  CA  PHE A 309     -16.297   2.043  10.453  1.00 91.44           C  
ATOM   2421  C   PHE A 309     -16.297   0.674   9.789  1.00 91.44           C  
ATOM   2422  CB  PHE A 309     -16.078   1.888  11.961  1.00 91.44           C  
ATOM   2423  O   PHE A 309     -17.359   0.112   9.508  1.00 91.44           O  
ATOM   2424  CG  PHE A 309     -16.094   3.191  12.719  1.00 91.44           C  
ATOM   2425  CD1 PHE A 309     -15.039   4.090  12.609  1.00 91.44           C  
ATOM   2426  CD2 PHE A 309     -17.172   3.516  13.531  1.00 91.44           C  
ATOM   2427  CE1 PHE A 309     -15.062   5.297  13.305  1.00 91.44           C  
ATOM   2428  CE2 PHE A 309     -17.203   4.719  14.234  1.00 91.44           C  
ATOM   2429  CZ  PHE A 309     -16.141   5.609  14.117  1.00 91.44           C  
ATOM   2430  N   GLN A 310     -15.062   0.158   9.500  1.00 92.94           N  
ATOM   2431  CA  GLN A 310     -14.859  -1.188   8.969  1.00 92.94           C  
ATOM   2432  C   GLN A 310     -13.664  -1.866   9.641  1.00 92.94           C  
ATOM   2433  CB  GLN A 310     -14.656  -1.146   7.457  1.00 92.94           C  
ATOM   2434  O   GLN A 310     -12.781  -1.194  10.172  1.00 92.94           O  
ATOM   2435  CG  GLN A 310     -13.367  -0.457   7.023  1.00 92.94           C  
ATOM   2436  CD  GLN A 310     -12.195  -1.410   6.945  1.00 92.94           C  
ATOM   2437  NE2 GLN A 310     -10.984  -0.863   7.000  1.00 92.94           N  
ATOM   2438  OE1 GLN A 310     -12.367  -2.629   6.840  1.00 92.94           O  
ATOM   2439  N   ASN A 311     -13.773  -3.238   9.734  1.00 92.00           N  
ATOM   2440  CA  ASN A 311     -12.680  -4.020  10.297  1.00 92.00           C  
ATOM   2441  C   ASN A 311     -12.148  -5.039   9.297  1.00 92.00           C  
ATOM   2442  CB  ASN A 311     -13.125  -4.719  11.586  1.00 92.00           C  
ATOM   2443  O   ASN A 311     -11.633  -6.090   9.688  1.00 92.00           O  
ATOM   2444  CG  ASN A 311     -14.125  -5.824  11.328  1.00 92.00           C  
ATOM   2445  ND2 ASN A 311     -14.359  -6.660  12.336  1.00 92.00           N  
ATOM   2446  OD1 ASN A 311     -14.695  -5.930  10.234  1.00 92.00           O  
ATOM   2447  N   ILE A 312     -12.242  -4.816   8.062  1.00 90.25           N  
ATOM   2448  CA  ILE A 312     -11.891  -5.715   6.969  1.00 90.25           C  
ATOM   2449  C   ILE A 312     -10.406  -5.574   6.645  1.00 90.25           C  
ATOM   2450  CB  ILE A 312     -12.742  -5.445   5.711  1.00 90.25           C  
ATOM   2451  O   ILE A 312      -9.656  -6.555   6.688  1.00 90.25           O  
ATOM   2452  CG1 ILE A 312     -14.227  -5.672   6.008  1.00 90.25           C  
ATOM   2453  CG2 ILE A 312     -12.273  -6.320   4.543  1.00 90.25           C  
ATOM   2454  CD1 ILE A 312     -15.164  -5.191   4.910  1.00 90.25           C  
ATOM   2455  N   HIS A 313      -9.961  -4.344   6.238  1.00 90.12           N  
ATOM   2456  CA  HIS A 313      -8.547  -4.137   5.945  1.00 90.12           C  
ATOM   2457  C   HIS A 313      -8.148  -2.680   6.141  1.00 90.12           C  
ATOM   2458  CB  HIS A 313      -8.227  -4.582   4.516  1.00 90.12           C  
ATOM   2459  O   HIS A 313      -8.914  -1.772   5.805  1.00 90.12           O  
ATOM   2460  CG  HIS A 313      -6.770  -4.809   4.266  1.00 90.12           C  
ATOM   2461  CD2 HIS A 313      -6.047  -5.949   4.191  1.00 90.12           C  
ATOM   2462  ND1 HIS A 313      -5.883  -3.773   4.066  1.00 90.12           N  
ATOM   2463  CE1 HIS A 313      -4.672  -4.273   3.877  1.00 90.12           C  
ATOM   2464  NE2 HIS A 313      -4.746  -5.590   3.947  1.00 90.12           N  
ATOM   2465  N   PRO A 314      -6.969  -2.428   6.668  1.00 86.44           N  
ATOM   2466  CA  PRO A 314      -6.504  -1.061   6.906  1.00 86.44           C  
ATOM   2467  C   PRO A 314      -6.191  -0.310   5.613  1.00 86.44           C  
ATOM   2468  CB  PRO A 314      -5.238  -1.262   7.742  1.00 86.44           C  
ATOM   2469  O   PRO A 314      -6.230   0.922   5.586  1.00 86.44           O  
ATOM   2470  CG  PRO A 314      -4.836  -2.680   7.492  1.00 86.44           C  
ATOM   2471  CD  PRO A 314      -6.070  -3.479   7.188  1.00 86.44           C  
ATOM   2472  N   VAL A 315      -5.805  -1.059   4.559  1.00 86.94           N  
ATOM   2473  CA  VAL A 315      -5.520  -0.442   3.268  1.00 86.94           C  
ATOM   2474  C   VAL A 315      -6.789  -0.397   2.422  1.00 86.94           C  
ATOM   2475  CB  VAL A 315      -4.402  -1.199   2.512  1.00 86.94           C  
ATOM   2476  O   VAL A 315      -7.363  -1.438   2.096  1.00 86.94           O  
ATOM   2477  CG1 VAL A 315      -4.141  -0.556   1.151  1.00 86.94           C  
ATOM   2478  CG2 VAL A 315      -3.125  -1.236   3.346  1.00 86.94           C  
ATOM   2479  N   THR A 316      -7.234   0.853   2.127  1.00 88.75           N  
ATOM   2480  CA  THR A 316      -8.469   1.018   1.373  1.00 88.75           C  
ATOM   2481  C   THR A 316      -8.289   2.021   0.239  1.00 88.75           C  
ATOM   2482  CB  THR A 316      -9.625   1.476   2.285  1.00 88.75           C  
ATOM   2483  O   THR A 316      -7.441   2.916   0.328  1.00 88.75           O  
ATOM   2484  CG2 THR A 316      -9.859   0.483   3.420  1.00 88.75           C  
ATOM   2485  OG1 THR A 316      -9.305   2.756   2.842  1.00 88.75           O  
ATOM   2486  N   ILE A 317      -9.008   1.877  -0.863  1.00 87.81           N  
ATOM   2487  CA  ILE A 317      -8.992   2.797  -1.995  1.00 87.81           C  
ATOM   2488  C   ILE A 317     -10.406   3.301  -2.268  1.00 87.81           C  
ATOM   2489  CB  ILE A 317      -8.406   2.129  -3.260  1.00 87.81           C  
ATOM   2490  O   ILE A 317     -11.344   2.508  -2.383  1.00 87.81           O  
ATOM   2491  CG1 ILE A 317      -6.977   1.645  -2.998  1.00 87.81           C  
ATOM   2492  CG2 ILE A 317      -8.453   3.092  -4.449  1.00 87.81           C  
ATOM   2493  CD1 ILE A 317      -6.395   0.802  -4.125  1.00 87.81           C  
ATOM   2494  N   GLY A 318     -10.578   4.617  -2.338  1.00 86.88           N  
ATOM   2495  CA  GLY A 318     -11.891   5.203  -2.551  1.00 86.88           C  
ATOM   2496  C   GLY A 318     -12.516   5.738  -1.276  1.00 86.88           C  
ATOM   2497  O   GLY A 318     -11.812   6.055  -0.316  1.00 86.88           O  
ATOM   2498  N   GLU A 319     -13.797   5.855  -1.258  1.00 87.94           N  
ATOM   2499  CA  GLU A 319     -14.547   6.332  -0.100  1.00 87.94           C  
ATOM   2500  C   GLU A 319     -14.945   5.180   0.812  1.00 87.94           C  
ATOM   2501  CB  GLU A 319     -15.789   7.105  -0.548  1.00 87.94           C  
ATOM   2502  O   GLU A 319     -15.984   4.551   0.607  1.00 87.94           O  
ATOM   2503  CG  GLU A 319     -15.477   8.359  -1.354  1.00 87.94           C  
ATOM   2504  CD  GLU A 319     -16.719   9.109  -1.803  1.00 87.94           C  
ATOM   2505  OE1 GLU A 319     -16.594  10.133  -2.512  1.00 87.94           O  
ATOM   2506  OE2 GLU A 319     -17.844   8.672  -1.439  1.00 87.94           O  
ATOM   2507  N   CYS A 320     -14.031   4.820   1.739  1.00 89.44           N  
ATOM   2508  CA  CYS A 320     -14.250   3.660   2.598  1.00 89.44           C  
ATOM   2509  C   CYS A 320     -14.461   4.086   4.047  1.00 89.44           C  
ATOM   2510  CB  CYS A 320     -13.062   2.697   2.508  1.00 89.44           C  
ATOM   2511  O   CYS A 320     -13.914   5.098   4.488  1.00 89.44           O  
ATOM   2512  SG  CYS A 320     -12.742   2.100   0.834  1.00 89.44           S  
ATOM   2513  N   PRO A 321     -15.398   3.270   4.750  1.00 89.31           N  
ATOM   2514  CA  PRO A 321     -15.453   3.473   6.199  1.00 89.31           C  
ATOM   2515  C   PRO A 321     -14.094   3.328   6.871  1.00 89.31           C  
ATOM   2516  CB  PRO A 321     -16.422   2.377   6.672  1.00 89.31           C  
ATOM   2517  O   PRO A 321     -13.227   2.600   6.375  1.00 89.31           O  
ATOM   2518  CG  PRO A 321     -17.156   1.969   5.441  1.00 89.31           C  
ATOM   2519  CD  PRO A 321     -16.281   2.197   4.250  1.00 89.31           C  
ATOM   2520  N   LYS A 322     -13.891   3.984   7.941  1.00 86.56           N  
ATOM   2521  CA  LYS A 322     -12.586   4.016   8.594  1.00 86.56           C  
ATOM   2522  C   LYS A 322     -12.289   2.691   9.297  1.00 86.56           C  
ATOM   2523  CB  LYS A 322     -12.516   5.164   9.602  1.00 86.56           C  
ATOM   2524  O   LYS A 322     -13.164   2.113   9.938  1.00 86.56           O  
ATOM   2525  CG  LYS A 322     -12.570   6.547   8.969  1.00 86.56           C  
ATOM   2526  CD  LYS A 322     -11.320   6.840   8.148  1.00 86.56           C  
ATOM   2527  CE  LYS A 322     -11.344   8.250   7.574  1.00 86.56           C  
ATOM   2528  NZ  LYS A 322     -10.156   8.516   6.707  1.00 86.56           N  
ATOM   2529  N   TYR A 323     -11.078   2.359   9.133  1.00 88.38           N  
ATOM   2530  CA  TYR A 323     -10.664   1.082   9.695  1.00 88.38           C  
ATOM   2531  C   TYR A 323     -10.484   1.186  11.211  1.00 88.38           C  
ATOM   2532  CB  TYR A 323      -9.359   0.611   9.047  1.00 88.38           C  
ATOM   2533  O   TYR A 323      -9.867   2.131  11.703  1.00 88.38           O  
ATOM   2534  CG  TYR A 323      -8.828  -0.681   9.625  1.00 88.38           C  
ATOM   2535  CD1 TYR A 323      -7.828  -0.676  10.602  1.00 88.38           C  
ATOM   2536  CD2 TYR A 323      -9.312  -1.908   9.195  1.00 88.38           C  
ATOM   2537  CE1 TYR A 323      -7.336  -1.863  11.125  1.00 88.38           C  
ATOM   2538  CE2 TYR A 323      -8.828  -3.102   9.711  1.00 88.38           C  
ATOM   2539  OH  TYR A 323      -7.355  -4.250  11.203  1.00 88.38           O  
ATOM   2540  CZ  TYR A 323      -7.840  -3.070  10.680  1.00 88.38           C  
ATOM   2541  N   VAL A 324     -11.008   0.258  11.953  1.00 89.06           N  
ATOM   2542  CA  VAL A 324     -10.852   0.121  13.398  1.00 89.06           C  
ATOM   2543  C   VAL A 324     -10.484  -1.319  13.742  1.00 89.06           C  
ATOM   2544  CB  VAL A 324     -12.141   0.533  14.148  1.00 89.06           C  
ATOM   2545  O   VAL A 324     -11.133  -2.262  13.289  1.00 89.06           O  
ATOM   2546  CG1 VAL A 324     -11.969   0.354  15.656  1.00 89.06           C  
ATOM   2547  CG2 VAL A 324     -12.508   1.979  13.820  1.00 89.06           C  
ATOM   2548  N   LYS A 325      -9.414  -1.421  14.414  1.00 87.31           N  
ATOM   2549  CA  LYS A 325      -8.930  -2.742  14.797  1.00 87.31           C  
ATOM   2550  C   LYS A 325      -9.719  -3.301  15.977  1.00 87.31           C  
ATOM   2551  CB  LYS A 325      -7.441  -2.684  15.148  1.00 87.31           C  
ATOM   2552  O   LYS A 325      -9.211  -3.389  17.094  1.00 87.31           O  
ATOM   2553  CG  LYS A 325      -6.773  -4.047  15.258  1.00 87.31           C  
ATOM   2554  CD  LYS A 325      -5.277  -3.922  15.508  1.00 87.31           C  
ATOM   2555  CE  LYS A 325      -4.598  -5.285  15.539  1.00 87.31           C  
ATOM   2556  NZ  LYS A 325      -3.131  -5.164  15.797  1.00 87.31           N  
ATOM   2557  N   SER A 326     -11.031  -3.426  15.852  1.00 86.44           N  
ATOM   2558  CA  SER A 326     -11.969  -3.957  16.828  1.00 86.44           C  
ATOM   2559  C   SER A 326     -12.914  -4.973  16.203  1.00 86.44           C  
ATOM   2560  CB  SER A 326     -12.773  -2.826  17.469  1.00 86.44           C  
ATOM   2561  O   SER A 326     -13.188  -4.914  15.000  1.00 86.44           O  
ATOM   2562  OG  SER A 326     -13.562  -3.314  18.547  1.00 86.44           O  
ATOM   2563  N   THR A 327     -13.273  -5.934  17.016  1.00 84.38           N  
ATOM   2564  CA  THR A 327     -14.148  -6.992  16.516  1.00 84.38           C  
ATOM   2565  C   THR A 327     -15.617  -6.566  16.594  1.00 84.38           C  
ATOM   2566  CB  THR A 327     -13.953  -8.297  17.312  1.00 84.38           C  
ATOM   2567  O   THR A 327     -16.438  -7.012  15.805  1.00 84.38           O  
ATOM   2568  CG2 THR A 327     -12.562  -8.875  17.078  1.00 84.38           C  
ATOM   2569  OG1 THR A 327     -14.109  -8.023  18.719  1.00 84.38           O  
ATOM   2570  N   LYS A 328     -15.836  -5.641  17.500  1.00 85.00           N  
ATOM   2571  CA  LYS A 328     -17.188  -5.125  17.672  1.00 85.00           C  
ATOM   2572  C   LYS A 328     -17.172  -3.686  18.188  1.00 85.00           C  
ATOM   2573  CB  LYS A 328     -17.984  -6.012  18.625  1.00 85.00           C  
ATOM   2574  O   LYS A 328     -16.359  -3.338  19.047  1.00 85.00           O  
ATOM   2575  CG  LYS A 328     -18.219  -7.422  18.109  1.00 85.00           C  
ATOM   2576  CD  LYS A 328     -19.031  -8.250  19.109  1.00 85.00           C  
ATOM   2577  CE  LYS A 328     -19.250  -9.672  18.609  1.00 85.00           C  
ATOM   2578  NZ  LYS A 328     -20.062 -10.477  19.562  1.00 85.00           N  
ATOM   2579  N   LEU A 329     -17.953  -2.898  17.562  1.00 88.25           N  
ATOM   2580  CA  LEU A 329     -18.203  -1.527  17.984  1.00 88.25           C  
ATOM   2581  C   LEU A 329     -19.703  -1.237  18.031  1.00 88.25           C  
ATOM   2582  CB  LEU A 329     -17.516  -0.534  17.047  1.00 88.25           C  
ATOM   2583  O   LEU A 329     -20.281  -0.790  17.047  1.00 88.25           O  
ATOM   2584  CG  LEU A 329     -17.250   0.859  17.625  1.00 88.25           C  
ATOM   2585  CD1 LEU A 329     -16.188   0.788  18.719  1.00 88.25           C  
ATOM   2586  CD2 LEU A 329     -16.812   1.816  16.516  1.00 88.25           C  
ATOM   2587  N   ARG A 330     -20.297  -1.521  19.219  1.00 90.06           N  
ATOM   2588  CA  ARG A 330     -21.750  -1.458  19.344  1.00 90.06           C  
ATOM   2589  C   ARG A 330     -22.188  -0.137  19.969  1.00 90.06           C  
ATOM   2590  CB  ARG A 330     -22.266  -2.629  20.188  1.00 90.06           C  
ATOM   2591  O   ARG A 330     -21.641   0.287  20.984  1.00 90.06           O  
ATOM   2592  CG  ARG A 330     -22.172  -3.975  19.484  1.00 90.06           C  
ATOM   2593  CD  ARG A 330     -22.969  -5.047  20.219  1.00 90.06           C  
ATOM   2594  NE  ARG A 330     -22.984  -6.309  19.484  1.00 90.06           N  
ATOM   2595  NH1 ARG A 330     -25.234  -6.723  19.797  1.00 90.06           N  
ATOM   2596  NH2 ARG A 330     -23.938  -8.203  18.609  1.00 90.06           N  
ATOM   2597  CZ  ARG A 330     -24.047  -7.074  19.297  1.00 90.06           C  
ATOM   2598  N   MET A 331     -23.141   0.380  19.359  1.00 88.12           N  
ATOM   2599  CA  MET A 331     -23.719   1.616  19.875  1.00 88.12           C  
ATOM   2600  C   MET A 331     -25.141   1.381  20.375  1.00 88.12           C  
ATOM   2601  CB  MET A 331     -23.719   2.701  18.797  1.00 88.12           C  
ATOM   2602  O   MET A 331     -25.938   0.732  19.703  1.00 88.12           O  
ATOM   2603  CG  MET A 331     -24.203   4.059  19.281  1.00 88.12           C  
ATOM   2604  SD  MET A 331     -24.297   5.301  17.938  1.00 88.12           S  
ATOM   2605  CE  MET A 331     -22.531   5.719  17.766  1.00 88.12           C  
ATOM   2606  N   VAL A 332     -25.359   1.888  21.531  1.00 85.06           N  
ATOM   2607  CA  VAL A 332     -26.656   1.706  22.188  1.00 85.06           C  
ATOM   2608  C   VAL A 332     -27.703   2.586  21.500  1.00 85.06           C  
ATOM   2609  CB  VAL A 332     -26.578   2.033  23.688  1.00 85.06           C  
ATOM   2610  O   VAL A 332     -27.469   3.781  21.297  1.00 85.06           O  
ATOM   2611  CG1 VAL A 332     -27.984   2.107  24.297  1.00 85.06           C  
ATOM   2612  CG2 VAL A 332     -25.734   0.990  24.422  1.00 85.06           C  
ATOM   2613  N   THR A 333     -28.828   1.983  21.031  1.00 78.50           N  
ATOM   2614  CA  THR A 333     -29.953   2.715  20.438  1.00 78.50           C  
ATOM   2615  C   THR A 333     -31.219   2.523  21.266  1.00 78.50           C  
ATOM   2616  CB  THR A 333     -30.203   2.270  18.984  1.00 78.50           C  
ATOM   2617  O   THR A 333     -32.219   3.211  21.047  1.00 78.50           O  
ATOM   2618  CG2 THR A 333     -29.000   2.584  18.094  1.00 78.50           C  
ATOM   2619  OG1 THR A 333     -30.438   0.857  18.969  1.00 78.50           O  
ATOM   2620  N   GLY A 334     -31.062   1.659  22.188  1.00 71.00           N  
ATOM   2621  CA  GLY A 334     -32.188   1.332  23.062  1.00 71.00           C  
ATOM   2622  C   GLY A 334     -31.859   1.595  24.531  1.00 71.00           C  
ATOM   2623  O   GLY A 334     -30.906   2.311  24.844  1.00 71.00           O  
ATOM   2624  N   LEU A 335     -32.750   1.133  25.469  1.00 70.38           N  
ATOM   2625  CA  LEU A 335     -32.625   1.373  26.906  1.00 70.38           C  
ATOM   2626  C   LEU A 335     -31.891   0.218  27.578  1.00 70.38           C  
ATOM   2627  CB  LEU A 335     -34.000   1.573  27.547  1.00 70.38           C  
ATOM   2628  O   LEU A 335     -31.719  -0.848  26.984  1.00 70.38           O  
ATOM   2629  CG  LEU A 335     -34.875   2.684  26.953  1.00 70.38           C  
ATOM   2630  CD1 LEU A 335     -36.312   2.574  27.484  1.00 70.38           C  
ATOM   2631  CD2 LEU A 335     -34.281   4.055  27.266  1.00 70.38           C  
ATOM   2632  N   ARG A 336     -31.516   0.522  28.672  1.00 70.56           N  
ATOM   2633  CA  ARG A 336     -30.969  -0.549  29.484  1.00 70.56           C  
ATOM   2634  C   ARG A 336     -31.984  -1.659  29.703  1.00 70.56           C  
ATOM   2635  CB  ARG A 336     -30.484  -0.003  30.828  1.00 70.56           C  
ATOM   2636  O   ARG A 336     -33.156  -1.387  29.938  1.00 70.56           O  
ATOM   2637  CG  ARG A 336     -29.469  -0.895  31.531  1.00 70.56           C  
ATOM   2638  CD  ARG A 336     -28.812  -0.186  32.719  1.00 70.56           C  
ATOM   2639  NE  ARG A 336     -27.828  -1.040  33.375  1.00 70.56           N  
ATOM   2640  NH1 ARG A 336     -26.750   0.690  34.438  1.00 70.56           N  
ATOM   2641  NH2 ARG A 336     -26.031  -1.470  34.719  1.00 70.56           N  
ATOM   2642  CZ  ARG A 336     -26.875  -0.605  34.188  1.00 70.56           C  
ATOM   2643  N   ASN A 337     -31.594  -2.908  29.484  1.00 68.12           N  
ATOM   2644  CA  ASN A 337     -32.469  -4.062  29.547  1.00 68.12           C  
ATOM   2645  C   ASN A 337     -32.188  -4.934  30.766  1.00 68.12           C  
ATOM   2646  CB  ASN A 337     -32.375  -4.891  28.266  1.00 68.12           C  
ATOM   2647  O   ASN A 337     -31.016  -5.117  31.125  1.00 68.12           O  
ATOM   2648  CG  ASN A 337     -33.406  -5.988  28.188  1.00 68.12           C  
ATOM   2649  ND2 ASN A 337     -33.125  -7.039  27.438  1.00 68.12           N  
ATOM   2650  OD1 ASN A 337     -34.469  -5.887  28.797  1.00 68.12           O  
ATOM   2651  N   ILE A 338     -33.156  -5.262  31.375  1.00 60.09           N  
ATOM   2652  CA  ILE A 338     -33.062  -6.301  32.406  1.00 60.09           C  
ATOM   2653  C   ILE A 338     -33.594  -7.621  31.828  1.00 60.09           C  
ATOM   2654  CB  ILE A 338     -33.875  -5.914  33.656  1.00 60.09           C  
ATOM   2655  O   ILE A 338     -34.750  -7.738  31.469  1.00 60.09           O  
ATOM   2656  CG1 ILE A 338     -33.375  -4.574  34.219  1.00 60.09           C  
ATOM   2657  CG2 ILE A 338     -33.781  -7.020  34.719  1.00 60.09           C  
ATOM   2658  CD1 ILE A 338     -34.312  -3.955  35.250  1.00 60.09           C  
ATOM   2659  N   PRO A 339     -32.656  -8.477  31.469  1.00 52.09           N  
ATOM   2660  CA  PRO A 339     -33.094  -9.727  30.828  1.00 52.09           C  
ATOM   2661  C   PRO A 339     -34.250 -10.398  31.578  1.00 52.09           C  
ATOM   2662  CB  PRO A 339     -31.828 -10.594  30.875  1.00 52.09           C  
ATOM   2663  O   PRO A 339     -34.281 -10.359  32.812  1.00 52.09           O  
ATOM   2664  CG  PRO A 339     -30.766  -9.703  31.406  1.00 52.09           C  
ATOM   2665  CD  PRO A 339     -31.406  -8.445  31.922  1.00 52.09           C  
ATOM   2666  N   SER A 340     -35.469 -10.531  31.031  1.00 42.03           N  
ATOM   2667  CA  SER A 340     -36.562 -11.336  31.594  1.00 42.03           C  
ATOM   2668  C   SER A 340     -36.062 -12.719  32.000  1.00 42.03           C  
ATOM   2669  CB  SER A 340     -37.688 -11.484  30.578  1.00 42.03           C  
ATOM   2670  O   SER A 340     -35.344 -13.375  31.250  1.00 42.03           O  
ATOM   2671  OG  SER A 340     -37.312 -12.273  29.469  1.00 42.03           O  
ATOM   2672  N   ILE A 341     -35.188 -12.805  33.062  1.00 40.91           N  
ATOM   2673  CA  ILE A 341     -34.719 -14.094  33.531  1.00 40.91           C  
ATOM   2674  C   ILE A 341     -35.812 -15.141  33.375  1.00 40.91           C  
ATOM   2675  CB  ILE A 341     -34.281 -14.000  35.031  1.00 40.91           C  
ATOM   2676  O   ILE A 341     -36.969 -14.930  33.812  1.00 40.91           O  
ATOM   2677  CG1 ILE A 341     -33.156 -12.961  35.188  1.00 40.91           C  
ATOM   2678  CG2 ILE A 341     -33.812 -15.375  35.531  1.00 40.91           C  
ATOM   2679  CD1 ILE A 341     -32.844 -12.617  36.625  1.00 40.91           C  
ATOM   2680  N   GLN A 342     -35.969 -15.938  32.281  1.00 33.66           N  
ATOM   2681  CA  GLN A 342     -36.375 -17.344  32.312  1.00 33.66           C  
ATOM   2682  C   GLN A 342     -35.906 -18.016  33.625  1.00 33.66           C  
ATOM   2683  CB  GLN A 342     -35.781 -18.094  31.125  1.00 33.66           C  
ATOM   2684  O   GLN A 342     -34.812 -17.750  34.125  1.00 33.66           O  
ATOM   2685  CG  GLN A 342     -36.719 -18.219  29.938  1.00 33.66           C  
ATOM   2686  CD  GLN A 342     -36.125 -19.016  28.781  1.00 33.66           C  
ATOM   2687  NE2 GLN A 342     -36.812 -18.984  27.641  1.00 33.66           N  
ATOM   2688  OE1 GLN A 342     -35.062 -19.625  28.922  1.00 33.66           O  
ATOM   2689  N   SER A 343     -36.719 -18.000  34.781  1.00 32.09           N  
ATOM   2690  CA  SER A 343     -36.812 -18.734  36.031  1.00 32.09           C  
ATOM   2691  C   SER A 343     -35.469 -19.266  36.469  1.00 32.09           C  
ATOM   2692  CB  SER A 343     -37.812 -19.891  35.906  1.00 32.09           C  
ATOM   2693  O   SER A 343     -34.844 -20.047  35.750  1.00 32.09           O  
ATOM   2694  OG  SER A 343     -37.375 -20.828  34.938  1.00 32.09           O  
ATOM   2695  N   ARG A 344     -34.375 -18.406  36.938  1.00 36.81           N  
ATOM   2696  CA  ARG A 344     -33.281 -19.078  37.656  1.00 36.81           C  
ATOM   2697  C   ARG A 344     -33.844 -20.016  38.719  1.00 36.81           C  
ATOM   2698  CB  ARG A 344     -32.375 -18.047  38.281  1.00 36.81           C  
ATOM   2699  O   ARG A 344     -34.688 -19.609  39.531  1.00 36.81           O  
ATOM   2700  CG  ARG A 344     -31.547 -17.250  37.281  1.00 36.81           C  
ATOM   2701  CD  ARG A 344     -30.328 -16.594  37.938  1.00 36.81           C  
ATOM   2702  NE  ARG A 344     -29.250 -16.359  36.969  1.00 36.81           N  
ATOM   2703  NH1 ARG A 344     -28.234 -14.695  38.188  1.00 36.81           N  
ATOM   2704  NH2 ARG A 344     -27.359 -15.336  36.188  1.00 36.81           N  
ATOM   2705  CZ  ARG A 344     -28.281 -15.461  37.125  1.00 36.81           C  
ATOM   2706  N   GLY A 345     -34.625 -20.969  38.219  1.00 43.53           N  
ATOM   2707  CA  GLY A 345     -34.938 -22.266  38.812  1.00 43.53           C  
ATOM   2708  C   GLY A 345     -34.406 -22.375  40.250  1.00 43.53           C  
ATOM   2709  O   GLY A 345     -33.812 -21.438  40.781  1.00 43.53           O  
ATOM   2710  N   LEU A 346     -34.938 -23.000  41.156  1.00 42.12           N  
ATOM   2711  CA  LEU A 346     -34.875 -23.562  42.500  1.00 42.12           C  
ATOM   2712  C   LEU A 346     -33.500 -23.406  43.094  1.00 42.12           C  
ATOM   2713  CB  LEU A 346     -35.281 -25.047  42.469  1.00 42.12           C  
ATOM   2714  O   LEU A 346     -33.344 -23.094  44.281  1.00 42.12           O  
ATOM   2715  CG  LEU A 346     -35.344 -25.750  43.844  1.00 42.12           C  
ATOM   2716  CD1 LEU A 346     -36.500 -25.219  44.656  1.00 42.12           C  
ATOM   2717  CD2 LEU A 346     -35.438 -27.266  43.656  1.00 42.12           C  
ATOM   2718  N   PHE A 347     -32.406 -23.188  42.250  1.00 35.03           N  
ATOM   2719  CA  PHE A 347     -31.047 -23.172  42.781  1.00 35.03           C  
ATOM   2720  C   PHE A 347     -30.547 -21.750  42.938  1.00 35.03           C  
ATOM   2721  CB  PHE A 347     -30.109 -23.953  41.844  1.00 35.03           C  
ATOM   2722  O   PHE A 347     -29.797 -21.453  43.875  1.00 35.03           O  
ATOM   2723  CG  PHE A 347     -30.250 -25.453  41.938  1.00 35.03           C  
ATOM   2724  CD1 PHE A 347     -29.719 -26.125  43.031  1.00 35.03           C  
ATOM   2725  CD2 PHE A 347     -30.922 -26.172  40.969  1.00 35.03           C  
ATOM   2726  CE1 PHE A 347     -29.844 -27.516  43.125  1.00 35.03           C  
ATOM   2727  CE2 PHE A 347     -31.047 -27.547  41.062  1.00 35.03           C  
ATOM   2728  CZ  PHE A 347     -30.516 -28.219  42.156  1.00 35.03           C  
ATOM   2729  N   GLY A 348     -31.156 -20.703  42.312  1.00 43.75           N  
ATOM   2730  CA  GLY A 348     -31.016 -19.266  42.469  1.00 43.75           C  
ATOM   2731  C   GLY A 348     -31.828 -18.703  43.594  1.00 43.75           C  
ATOM   2732  O   GLY A 348     -31.375 -17.797  44.312  1.00 43.75           O  
ATOM   2733  N   ALA A 349     -32.969 -19.312  44.000  1.00 41.69           N  
ATOM   2734  CA  ALA A 349     -33.812 -19.062  45.156  1.00 41.69           C  
ATOM   2735  C   ALA A 349     -33.188 -19.625  46.438  1.00 41.69           C  
ATOM   2736  CB  ALA A 349     -35.188 -19.672  44.938  1.00 41.69           C  
ATOM   2737  O   ALA A 349     -33.281 -19.000  47.500  1.00 41.69           O  
ATOM   2738  N   ILE A 350     -32.375 -20.656  46.250  1.00 41.44           N  
ATOM   2739  CA  ILE A 350     -31.719 -21.328  47.375  1.00 41.44           C  
ATOM   2740  C   ILE A 350     -30.438 -20.609  47.750  1.00 41.44           C  
ATOM   2741  CB  ILE A 350     -31.422 -22.812  47.031  1.00 41.44           C  
ATOM   2742  O   ILE A 350     -30.141 -20.391  48.906  1.00 41.44           O  
ATOM   2743  CG1 ILE A 350     -32.719 -23.594  46.844  1.00 41.44           C  
ATOM   2744  CG2 ILE A 350     -30.547 -23.453  48.125  1.00 41.44           C  
ATOM   2745  CD1 ILE A 350     -32.531 -25.031  46.375  1.00 41.44           C  
ATOM   2746  N   ALA A 351     -29.766 -20.047  46.812  1.00 39.91           N  
ATOM   2747  CA  ALA A 351     -28.547 -19.266  47.000  1.00 39.91           C  
ATOM   2748  C   ALA A 351     -28.875 -17.844  47.438  1.00 39.91           C  
ATOM   2749  CB  ALA A 351     -27.719 -19.250  45.719  1.00 39.91           C  
ATOM   2750  O   ALA A 351     -28.188 -17.266  48.281  1.00 39.91           O  
ATOM   2751  N   GLY A 352     -29.953 -17.281  47.031  1.00 45.41           N  
ATOM   2752  CA  GLY A 352     -30.531 -16.000  47.406  1.00 45.41           C  
ATOM   2753  C   GLY A 352     -31.203 -16.016  48.781  1.00 45.41           C  
ATOM   2754  O   GLY A 352     -31.156 -15.031  49.500  1.00 45.41           O  
ATOM   2755  N   PHE A 353     -31.703 -17.141  49.188  1.00 41.59           N  
ATOM   2756  CA  PHE A 353     -32.250 -17.375  50.531  1.00 41.59           C  
ATOM   2757  C   PHE A 353     -31.125 -17.516  51.562  1.00 41.59           C  
ATOM   2758  CB  PHE A 353     -33.125 -18.609  50.562  1.00 41.59           C  
ATOM   2759  O   PHE A 353     -31.219 -17.016  52.688  1.00 41.59           O  
ATOM   2760  CG  PHE A 353     -33.844 -18.844  51.844  1.00 41.59           C  
ATOM   2761  CD1 PHE A 353     -33.406 -19.812  52.750  1.00 41.59           C  
ATOM   2762  CD2 PHE A 353     -34.969 -18.094  52.188  1.00 41.59           C  
ATOM   2763  CE1 PHE A 353     -34.062 -20.031  53.969  1.00 41.59           C  
ATOM   2764  CE2 PHE A 353     -35.625 -18.297  53.406  1.00 41.59           C  
ATOM   2765  CZ  PHE A 353     -35.156 -19.266  54.281  1.00 41.59           C  
ATOM   2766  N   ILE A 354     -29.953 -17.953  51.125  1.00 40.97           N  
ATOM   2767  CA  ILE A 354     -28.797 -18.203  51.969  1.00 40.97           C  
ATOM   2768  C   ILE A 354     -28.016 -16.906  52.188  1.00 40.97           C  
ATOM   2769  CB  ILE A 354     -27.875 -19.297  51.375  1.00 40.97           C  
ATOM   2770  O   ILE A 354     -27.531 -16.625  53.281  1.00 40.97           O  
ATOM   2771  CG1 ILE A 354     -28.609 -20.641  51.312  1.00 40.97           C  
ATOM   2772  CG2 ILE A 354     -26.578 -19.406  52.188  1.00 40.97           C  
ATOM   2773  CD1 ILE A 354     -27.812 -21.750  50.656  1.00 40.97           C  
ATOM   2774  N   GLU A 355     -28.141 -15.953  51.281  1.00 37.56           N  
ATOM   2775  CA  GLU A 355     -27.375 -14.719  51.281  1.00 37.56           C  
ATOM   2776  C   GLU A 355     -28.219 -13.523  51.688  1.00 37.56           C  
ATOM   2777  CB  GLU A 355     -26.750 -14.484  49.906  1.00 37.56           C  
ATOM   2778  O   GLU A 355     -27.734 -12.586  52.312  1.00 37.56           O  
ATOM   2779  CG  GLU A 355     -25.500 -15.305  49.625  1.00 37.56           C  
ATOM   2780  CD  GLU A 355     -24.953 -15.125  48.219  1.00 37.56           C  
ATOM   2781  OE1 GLU A 355     -23.969 -15.820  47.875  1.00 37.56           O  
ATOM   2782  OE2 GLU A 355     -25.500 -14.289  47.469  1.00 37.56           O  
ATOM   2783  N   GLY A 356     -29.625 -13.664  51.844  1.00 38.84           N  
ATOM   2784  CA  GLY A 356     -30.375 -12.438  52.062  1.00 38.84           C  
ATOM   2785  C   GLY A 356     -31.812 -12.695  52.469  1.00 38.84           C  
ATOM   2786  O   GLY A 356     -32.625 -11.766  52.500  1.00 38.84           O  
ATOM   2787  N   GLY A 357     -32.094 -14.086  53.062  1.00 44.03           N  
ATOM   2788  CA  GLY A 357     -33.406 -14.430  53.562  1.00 44.03           C  
ATOM   2789  C   GLY A 357     -34.469 -14.336  52.469  1.00 44.03           C  
ATOM   2790  O   GLY A 357     -34.219 -14.609  51.312  1.00 44.03           O  
ATOM   2791  N   TRP A 358     -35.844 -14.125  52.719  1.00 43.50           N  
ATOM   2792  CA  TRP A 358     -37.031 -14.141  51.875  1.00 43.50           C  
ATOM   2793  C   TRP A 358     -36.875 -13.172  50.688  1.00 43.50           C  
ATOM   2794  CB  TRP A 358     -38.281 -13.797  52.688  1.00 43.50           C  
ATOM   2795  O   TRP A 358     -37.281 -13.469  49.562  1.00 43.50           O  
ATOM   2796  CG  TRP A 358     -39.219 -14.945  52.844  1.00 43.50           C  
ATOM   2797  CD1 TRP A 358     -39.562 -15.570  54.031  1.00 43.50           C  
ATOM   2798  CD2 TRP A 358     -39.969 -15.609  51.812  1.00 43.50           C  
ATOM   2799  CE2 TRP A 358     -40.719 -16.625  52.438  1.00 43.50           C  
ATOM   2800  CE3 TRP A 358     -40.062 -15.438  50.438  1.00 43.50           C  
ATOM   2801  NE1 TRP A 358     -40.469 -16.578  53.781  1.00 43.50           N  
ATOM   2802  CH2 TRP A 358     -41.625 -17.281  50.344  1.00 43.50           C  
ATOM   2803  CZ2 TRP A 358     -41.562 -17.469  51.719  1.00 43.50           C  
ATOM   2804  CZ3 TRP A 358     -40.875 -16.281  49.719  1.00 43.50           C  
ATOM   2805  N   THR A 359     -36.156 -12.148  50.875  1.00 40.88           N  
ATOM   2806  CA  THR A 359     -35.750 -11.148  49.875  1.00 40.88           C  
ATOM   2807  C   THR A 359     -34.625 -11.664  49.000  1.00 40.88           C  
ATOM   2808  CB  THR A 359     -35.312  -9.836  50.562  1.00 40.88           C  
ATOM   2809  O   THR A 359     -34.625 -11.375  47.781  1.00 40.88           O  
ATOM   2810  CG2 THR A 359     -36.531  -9.078  51.125  1.00 40.88           C  
ATOM   2811  OG1 THR A 359     -34.406 -10.133  51.625  1.00 40.88           O  
ATOM   2812  N   GLY A 360     -33.812 -12.516  49.500  1.00 45.22           N  
ATOM   2813  CA  GLY A 360     -32.750 -13.242  48.812  1.00 45.22           C  
ATOM   2814  C   GLY A 360     -33.250 -14.406  48.000  1.00 45.22           C  
ATOM   2815  O   GLY A 360     -32.688 -14.711  46.938  1.00 45.22           O  
ATOM   2816  N   MET A 361     -34.406 -14.969  48.406  1.00 49.16           N  
ATOM   2817  CA  MET A 361     -35.094 -16.062  47.719  1.00 49.16           C  
ATOM   2818  C   MET A 361     -35.875 -15.562  46.500  1.00 49.16           C  
ATOM   2819  CB  MET A 361     -36.062 -16.781  48.688  1.00 49.16           C  
ATOM   2820  O   MET A 361     -35.844 -16.188  45.438  1.00 49.16           O  
ATOM   2821  CG  MET A 361     -36.750 -17.984  48.094  1.00 49.16           C  
ATOM   2822  SD  MET A 361     -38.031 -18.703  49.219  1.00 49.16           S  
ATOM   2823  CE  MET A 361     -39.344 -17.469  49.031  1.00 49.16           C  
ATOM   2824  N   ILE A 362     -36.469 -14.484  46.594  1.00 45.47           N  
ATOM   2825  CA  ILE A 362     -37.219 -13.805  45.562  1.00 45.47           C  
ATOM   2826  C   ILE A 362     -36.250 -13.164  44.562  1.00 45.47           C  
ATOM   2827  CB  ILE A 362     -38.156 -12.734  46.156  1.00 45.47           C  
ATOM   2828  O   ILE A 362     -36.469 -13.266  43.344  1.00 45.47           O  
ATOM   2829  CG1 ILE A 362     -39.281 -13.398  47.000  1.00 45.47           C  
ATOM   2830  CG2 ILE A 362     -38.781 -11.867  45.031  1.00 45.47           C  
ATOM   2831  CD1 ILE A 362     -40.656 -13.367  46.344  1.00 45.47           C  
ATOM   2832  N   ASP A 363     -35.094 -12.773  45.094  1.00 45.03           N  
ATOM   2833  CA  ASP A 363     -33.969 -12.195  44.375  1.00 45.03           C  
ATOM   2834  C   ASP A 363     -33.188 -13.273  43.594  1.00 45.03           C  
ATOM   2835  CB  ASP A 363     -33.031 -11.469  45.344  1.00 45.03           C  
ATOM   2836  O   ASP A 363     -32.719 -13.031  42.500  1.00 45.03           O  
ATOM   2837  CG  ASP A 363     -33.625 -10.188  45.875  1.00 45.03           C  
ATOM   2838  OD1 ASP A 363     -34.594  -9.672  45.312  1.00 45.03           O  
ATOM   2839  OD2 ASP A 363     -33.125  -9.688  46.906  1.00 45.03           O  
ATOM   2840  N   GLY A 364     -33.188 -14.406  44.125  1.00 37.56           N  
ATOM   2841  CA  GLY A 364     -32.594 -15.633  43.594  1.00 37.56           C  
ATOM   2842  C   GLY A 364     -33.531 -16.359  42.625  1.00 37.56           C  
ATOM   2843  O   GLY A 364     -33.062 -16.938  41.656  1.00 37.56           O  
ATOM   2844  N   TRP A 365     -34.844 -16.094  42.781  1.00 36.47           N  
ATOM   2845  CA  TRP A 365     -35.906 -16.719  41.969  1.00 36.47           C  
ATOM   2846  C   TRP A 365     -36.312 -15.828  40.812  1.00 36.47           C  
ATOM   2847  CB  TRP A 365     -37.125 -17.016  42.844  1.00 36.47           C  
ATOM   2848  O   TRP A 365     -36.469 -16.312  39.688  1.00 36.47           O  
ATOM   2849  CG  TRP A 365     -38.125 -17.969  42.219  1.00 36.47           C  
ATOM   2850  CD1 TRP A 365     -39.125 -17.672  41.344  1.00 36.47           C  
ATOM   2851  CD2 TRP A 365     -38.156 -19.375  42.406  1.00 36.47           C  
ATOM   2852  CE2 TRP A 365     -39.219 -19.875  41.625  1.00 36.47           C  
ATOM   2853  CE3 TRP A 365     -37.406 -20.281  43.156  1.00 36.47           C  
ATOM   2854  NE1 TRP A 365     -39.812 -18.812  41.000  1.00 36.47           N  
ATOM   2855  CH2 TRP A 365     -38.812 -22.094  42.344  1.00 36.47           C  
ATOM   2856  CZ2 TRP A 365     -39.562 -21.234  41.594  1.00 36.47           C  
ATOM   2857  CZ3 TRP A 365     -37.719 -21.641  43.125  1.00 36.47           C  
ATOM   2858  N   TYR A 366     -36.062 -14.562  40.938  1.00 38.06           N  
ATOM   2859  CA  TYR A 366     -36.531 -13.578  39.969  1.00 38.06           C  
ATOM   2860  C   TYR A 366     -35.406 -12.664  39.500  1.00 38.06           C  
ATOM   2861  CB  TYR A 366     -37.688 -12.742  40.562  1.00 38.06           C  
ATOM   2862  O   TYR A 366     -35.562 -11.914  38.531  1.00 38.06           O  
ATOM   2863  CG  TYR A 366     -38.938 -13.523  40.750  1.00 38.06           C  
ATOM   2864  CD1 TYR A 366     -39.750 -13.914  39.688  1.00 38.06           C  
ATOM   2865  CD2 TYR A 366     -39.375 -13.875  42.031  1.00 38.06           C  
ATOM   2866  CE1 TYR A 366     -40.906 -14.625  39.875  1.00 38.06           C  
ATOM   2867  CE2 TYR A 366     -40.531 -14.594  42.250  1.00 38.06           C  
ATOM   2868  OH  TYR A 366     -42.469 -15.672  41.344  1.00 38.06           O  
ATOM   2869  CZ  TYR A 366     -41.312 -14.961  41.156  1.00 38.06           C  
ATOM   2870  N   GLY A 367     -34.031 -12.891  40.000  1.00 33.22           N  
ATOM   2871  CA  GLY A 367     -32.844 -12.211  39.531  1.00 33.22           C  
ATOM   2872  C   GLY A 367     -32.906 -10.703  39.656  1.00 33.22           C  
ATOM   2873  O   GLY A 367     -32.625  -9.977  38.719  1.00 33.22           O  
ATOM   2874  N   TYR A 368     -33.250  -9.992  40.812  1.00 35.34           N  
ATOM   2875  CA  TYR A 368     -33.219  -8.531  40.781  1.00 35.34           C  
ATOM   2876  C   TYR A 368     -32.344  -7.988  41.906  1.00 35.34           C  
ATOM   2877  CB  TYR A 368     -34.656  -7.965  40.938  1.00 35.34           C  
ATOM   2878  O   TYR A 368     -32.438  -8.406  43.062  1.00 35.34           O  
ATOM   2879  CG  TYR A 368     -35.562  -8.289  39.750  1.00 35.34           C  
ATOM   2880  CD1 TYR A 368     -35.438  -7.590  38.562  1.00 35.34           C  
ATOM   2881  CD2 TYR A 368     -36.500  -9.297  39.875  1.00 35.34           C  
ATOM   2882  CE1 TYR A 368     -36.281  -7.883  37.500  1.00 35.34           C  
ATOM   2883  CE2 TYR A 368     -37.344  -9.602  38.781  1.00 35.34           C  
ATOM   2884  OH  TYR A 368     -38.062  -9.188  36.562  1.00 35.34           O  
ATOM   2885  CZ  TYR A 368     -37.219  -8.891  37.625  1.00 35.34           C  
ATOM   2886  N   HIS A 369     -31.109  -7.109  41.469  1.00 29.30           N  
ATOM   2887  CA  HIS A 369     -30.344  -6.109  42.188  1.00 29.30           C  
ATOM   2888  C   HIS A 369     -30.172  -4.836  41.375  1.00 29.30           C  
ATOM   2889  CB  HIS A 369     -28.969  -6.664  42.594  1.00 29.30           C  
ATOM   2890  O   HIS A 369     -29.781  -4.895  40.219  1.00 29.30           O  
ATOM   2891  CG  HIS A 369     -28.734  -6.695  44.062  1.00 29.30           C  
ATOM   2892  CD2 HIS A 369     -27.719  -6.211  44.812  1.00 29.30           C  
ATOM   2893  ND1 HIS A 369     -29.625  -7.281  44.969  1.00 29.30           N  
ATOM   2894  CE1 HIS A 369     -29.156  -7.156  46.188  1.00 29.30           C  
ATOM   2895  NE2 HIS A 369     -28.000  -6.512  46.125  1.00 29.30           N  
ATOM   2896  N   HIS A 370     -30.969  -3.539  41.719  1.00 31.16           N  
ATOM   2897  CA  HIS A 370     -30.125  -2.375  41.938  1.00 31.16           C  
ATOM   2898  C   HIS A 370     -30.922  -1.192  42.469  1.00 31.16           C  
ATOM   2899  CB  HIS A 370     -29.422  -1.986  40.625  1.00 31.16           C  
ATOM   2900  O   HIS A 370     -32.094  -1.042  42.156  1.00 31.16           O  
ATOM   2901  CG  HIS A 370     -30.344  -1.344  39.625  1.00 31.16           C  
ATOM   2902  CD2 HIS A 370     -30.422  -0.065  39.188  1.00 31.16           C  
ATOM   2903  ND1 HIS A 370     -31.328  -2.041  38.969  1.00 31.16           N  
ATOM   2904  CE1 HIS A 370     -31.969  -1.217  38.156  1.00 31.16           C  
ATOM   2905  NE2 HIS A 370     -31.438  -0.012  38.281  1.00 31.16           N  
ATOM   2906  N   GLN A 371     -30.359  -0.311  43.531  1.00 28.84           N  
ATOM   2907  CA  GLN A 371     -30.188   0.965  44.188  1.00 28.84           C  
ATOM   2908  C   GLN A 371     -29.750   2.057  43.219  1.00 28.84           C  
ATOM   2909  CB  GLN A 371     -29.172   0.830  45.344  1.00 28.84           C  
ATOM   2910  O   GLN A 371     -28.750   1.896  42.531  1.00 28.84           O  
ATOM   2911  CG  GLN A 371     -29.781   0.484  46.688  1.00 28.84           C  
ATOM   2912  CD  GLN A 371     -28.766   0.413  47.812  1.00 28.84           C  
ATOM   2913  NE2 GLN A 371     -29.250   0.349  49.031  1.00 28.84           N  
ATOM   2914  OE1 GLN A 371     -27.562   0.414  47.562  1.00 28.84           O  
ATOM   2915  N   ASN A 372     -30.562   3.279  42.938  1.00 35.25           N  
ATOM   2916  CA  ASN A 372     -31.156   4.605  43.062  1.00 35.25           C  
ATOM   2917  C   ASN A 372     -30.641   5.543  41.969  1.00 35.25           C  
ATOM   2918  CB  ASN A 372     -30.922   5.207  44.438  1.00 35.25           C  
ATOM   2919  O   ASN A 372     -29.547   5.320  41.406  1.00 35.25           O  
ATOM   2920  CG  ASN A 372     -31.047   4.184  45.531  1.00 35.25           C  
ATOM   2921  ND2 ASN A 372     -30.641   4.562  46.750  1.00 35.25           N  
ATOM   2922  OD1 ASN A 372     -31.516   3.062  45.312  1.00 35.25           O  
ATOM   2923  N   GLU A 373     -31.297   6.832  41.688  1.00 26.58           N  
ATOM   2924  CA  GLU A 373     -31.594   8.258  41.844  1.00 26.58           C  
ATOM   2925  C   GLU A 373     -31.234   9.039  40.594  1.00 26.58           C  
ATOM   2926  CB  GLU A 373     -30.828   8.820  43.062  1.00 26.58           C  
ATOM   2927  O   GLU A 373     -30.062   9.086  40.188  1.00 26.58           O  
ATOM   2928  CG  GLU A 373     -31.469   8.469  44.406  1.00 26.58           C  
ATOM   2929  CD  GLU A 373     -30.812   9.188  45.562  1.00 26.58           C  
ATOM   2930  OE1 GLU A 373     -31.297   9.031  46.719  1.00 26.58           O  
ATOM   2931  OE2 GLU A 373     -29.828   9.914  45.344  1.00 26.58           O  
ATOM   2932  N   GLN A 374     -32.062   9.102  39.469  1.00 25.72           N  
ATOM   2933  CA  GLN A 374     -32.062  10.367  38.719  1.00 25.72           C  
ATOM   2934  C   GLN A 374     -32.594  10.172  37.312  1.00 25.72           C  
ATOM   2935  CB  GLN A 374     -30.656  10.977  38.688  1.00 25.72           C  
ATOM   2936  O   GLN A 374     -31.969   9.469  36.500  1.00 25.72           O  
ATOM   2937  CG  GLN A 374     -30.219  11.555  40.031  1.00 25.72           C  
ATOM   2938  CD  GLN A 374     -28.812  12.125  40.000  1.00 25.72           C  
ATOM   2939  NE2 GLN A 374     -28.438  12.875  41.000  1.00 25.72           N  
ATOM   2940  OE1 GLN A 374     -28.062  11.891  39.031  1.00 25.72           O  
ATOM   2941  N   GLY A 375     -34.000  10.297  36.812  1.00 30.33           N  
ATOM   2942  CA  GLY A 375     -34.812  11.141  35.969  1.00 30.33           C  
ATOM   2943  C   GLY A 375     -35.156  10.508  34.656  1.00 30.33           C  
ATOM   2944  O   GLY A 375     -34.438   9.641  34.156  1.00 30.33           O  
ATOM   2945  N   SER A 376     -36.344  10.727  33.719  1.00 28.03           N  
ATOM   2946  CA  SER A 376     -37.469  10.211  32.938  1.00 28.03           C  
ATOM   2947  C   SER A 376     -37.250  10.492  31.438  1.00 28.03           C  
ATOM   2948  CB  SER A 376     -38.781  10.828  33.375  1.00 28.03           C  
ATOM   2949  O   SER A 376     -36.656  11.516  31.078  1.00 28.03           O  
ATOM   2950  OG  SER A 376     -38.844  12.211  33.062  1.00 28.03           O  
ATOM   2951  N   GLY A 377     -37.250   9.266  30.406  1.00 28.23           N  
ATOM   2952  CA  GLY A 377     -37.906   9.672  29.172  1.00 28.23           C  
ATOM   2953  C   GLY A 377     -37.938   8.578  28.125  1.00 28.23           C  
ATOM   2954  O   GLY A 377     -37.094   7.664  28.141  1.00 28.23           O  
ATOM   2955  N   TYR A 378     -39.031   8.203  27.312  1.00 26.62           N  
ATOM   2956  CA  TYR A 378     -39.781   7.672  26.188  1.00 26.62           C  
ATOM   2957  C   TYR A 378     -38.844   7.273  25.047  1.00 26.62           C  
ATOM   2958  CB  TYR A 378     -40.812   8.703  25.688  1.00 26.62           C  
ATOM   2959  O   TYR A 378     -37.812   7.922  24.812  1.00 26.62           O  
ATOM   2960  CG  TYR A 378     -42.000   8.867  26.609  1.00 26.62           C  
ATOM   2961  CD1 TYR A 378     -43.094   8.039  26.484  1.00 26.62           C  
ATOM   2962  CD2 TYR A 378     -42.000   9.859  27.578  1.00 26.62           C  
ATOM   2963  CE1 TYR A 378     -44.188   8.195  27.328  1.00 26.62           C  
ATOM   2964  CE2 TYR A 378     -43.094  10.016  28.438  1.00 26.62           C  
ATOM   2965  OH  TYR A 378     -45.281   9.344  29.125  1.00 26.62           O  
ATOM   2966  CZ  TYR A 378     -44.188   9.188  28.297  1.00 26.62           C  
ATOM   2967  N   ALA A 379     -38.781   5.969  24.656  1.00 30.64           N  
ATOM   2968  CA  ALA A 379     -38.219   5.336  23.469  1.00 30.64           C  
ATOM   2969  C   ALA A 379     -37.969   6.359  22.375  1.00 30.64           C  
ATOM   2970  CB  ALA A 379     -39.125   4.223  22.969  1.00 30.64           C  
ATOM   2971  O   ALA A 379     -38.812   7.242  22.141  1.00 30.64           O  
ATOM   2972  N   ALA A 380     -36.656   6.789  22.047  1.00 28.00           N  
ATOM   2973  CA  ALA A 380     -36.250   7.570  20.875  1.00 28.00           C  
ATOM   2974  C   ALA A 380     -36.844   6.992  19.594  1.00 28.00           C  
ATOM   2975  CB  ALA A 380     -34.750   7.633  20.766  1.00 28.00           C  
ATOM   2976  O   ALA A 380     -36.875   5.770  19.422  1.00 28.00           O  
ATOM   2977  N   ASP A 381     -37.875   7.574  19.062  1.00 28.34           N  
ATOM   2978  CA  ASP A 381     -38.469   7.355  17.750  1.00 28.34           C  
ATOM   2979  C   ASP A 381     -37.406   7.188  16.688  1.00 28.34           C  
ATOM   2980  CB  ASP A 381     -39.406   8.516  17.391  1.00 28.34           C  
ATOM   2981  O   ASP A 381     -36.281   7.641  16.859  1.00 28.34           O  
ATOM   2982  CG  ASP A 381     -38.688   9.734  16.875  1.00 28.34           C  
ATOM   2983  OD1 ASP A 381     -37.438   9.766  16.953  1.00 28.34           O  
ATOM   2984  OD2 ASP A 381     -39.344  10.664  16.375  1.00 28.34           O  
ATOM   2985  N   GLN A 382     -37.375   6.051  15.898  1.00 33.03           N  
ATOM   2986  CA  GLN A 382     -36.531   5.617  14.781  1.00 33.03           C  
ATOM   2987  C   GLN A 382     -35.938   6.812  14.062  1.00 33.03           C  
ATOM   2988  CB  GLN A 382     -37.344   4.777  13.797  1.00 33.03           C  
ATOM   2989  O   GLN A 382     -34.750   6.781  13.688  1.00 33.03           O  
ATOM   2990  CG  GLN A 382     -36.500   4.012  12.797  1.00 33.03           C  
ATOM   2991  CD  GLN A 382     -37.344   3.131  11.875  1.00 33.03           C  
ATOM   2992  NE2 GLN A 382     -36.656   2.314  11.070  1.00 33.03           N  
ATOM   2993  OE1 GLN A 382     -38.562   3.182  11.891  1.00 33.03           O  
ATOM   2994  N   LYS A 383     -36.594   7.988  14.008  1.00 37.28           N  
ATOM   2995  CA  LYS A 383     -36.156   9.180  13.289  1.00 37.28           C  
ATOM   2996  C   LYS A 383     -35.156  10.000  14.125  1.00 37.28           C  
ATOM   2997  CB  LYS A 383     -37.344  10.047  12.906  1.00 37.28           C  
ATOM   2998  O   LYS A 383     -34.156  10.477  13.602  1.00 37.28           O  
ATOM   2999  CG  LYS A 383     -37.031  11.102  11.859  1.00 37.28           C  
ATOM   3000  CD  LYS A 383     -38.312  11.812  11.383  1.00 37.28           C  
ATOM   3001  CE  LYS A 383     -38.000  12.898  10.359  1.00 37.28           C  
ATOM   3002  NZ  LYS A 383     -39.219  13.578   9.883  1.00 37.28           N  
ATOM   3003  N   SER A 384     -35.281  10.031  15.430  1.00 34.00           N  
ATOM   3004  CA  SER A 384     -34.406  10.742  16.375  1.00 34.00           C  
ATOM   3005  C   SER A 384     -33.125   9.961  16.656  1.00 34.00           C  
ATOM   3006  CB  SER A 384     -35.156  11.008  17.688  1.00 34.00           C  
ATOM   3007  O   SER A 384     -32.062  10.547  16.766  1.00 34.00           O  
ATOM   3008  OG  SER A 384     -34.344  11.781  18.562  1.00 34.00           O  
ATOM   3009  N   THR A 385     -33.219   8.711  16.547  1.00 35.41           N  
ATOM   3010  CA  THR A 385     -32.125   7.750  16.625  1.00 35.41           C  
ATOM   3011  C   THR A 385     -31.297   7.770  15.352  1.00 35.41           C  
ATOM   3012  CB  THR A 385     -32.656   6.324  16.875  1.00 35.41           C  
ATOM   3013  O   THR A 385     -30.062   7.746  15.406  1.00 35.41           O  
ATOM   3014  CG2 THR A 385     -31.500   5.348  17.109  1.00 35.41           C  
ATOM   3015  OG1 THR A 385     -33.500   6.332  18.031  1.00 35.41           O  
ATOM   3016  N   GLN A 386     -31.875   7.926  14.258  1.00 37.19           N  
ATOM   3017  CA  GLN A 386     -31.203   8.070  12.977  1.00 37.19           C  
ATOM   3018  C   GLN A 386     -30.531   9.438  12.852  1.00 37.19           C  
ATOM   3019  CB  GLN A 386     -32.188   7.863  11.820  1.00 37.19           C  
ATOM   3020  O   GLN A 386     -29.438   9.555  12.312  1.00 37.19           O  
ATOM   3021  CG  GLN A 386     -31.516   7.660  10.469  1.00 37.19           C  
ATOM   3022  CD  GLN A 386     -30.578   6.457  10.453  1.00 37.19           C  
ATOM   3023  NE2 GLN A 386     -29.375   6.652   9.938  1.00 37.19           N  
ATOM   3024  OE1 GLN A 386     -30.953   5.367  10.898  1.00 37.19           O  
ATOM   3025  N   ASN A 387     -31.062  10.477  13.453  1.00 46.97           N  
ATOM   3026  CA  ASN A 387     -30.500  11.820  13.484  1.00 46.97           C  
ATOM   3027  C   ASN A 387     -29.266  11.891  14.398  1.00 46.97           C  
ATOM   3028  CB  ASN A 387     -31.547  12.836  13.945  1.00 46.97           C  
ATOM   3029  O   ASN A 387     -28.297  12.578  14.078  1.00 46.97           O  
ATOM   3030  CG  ASN A 387     -32.562  13.148  12.859  1.00 46.97           C  
ATOM   3031  ND2 ASN A 387     -33.688  13.750  13.258  1.00 46.97           N  
ATOM   3032  OD1 ASN A 387     -32.344  12.844  11.688  1.00 46.97           O  
ATOM   3033  N   ALA A 388     -29.328  11.133  15.516  1.00 41.53           N  
ATOM   3034  CA  ALA A 388     -28.188  10.992  16.406  1.00 41.53           C  
ATOM   3035  C   ALA A 388     -27.062  10.180  15.766  1.00 41.53           C  
ATOM   3036  CB  ALA A 388     -28.609  10.344  17.719  1.00 41.53           C  
ATOM   3037  O   ALA A 388     -25.891  10.531  15.875  1.00 41.53           O  
ATOM   3038  N   ILE A 389     -27.438   9.133  15.039  1.00 46.62           N  
ATOM   3039  CA  ILE A 389     -26.500   8.312  14.273  1.00 46.62           C  
ATOM   3040  C   ILE A 389     -25.859   9.148  13.164  1.00 46.62           C  
ATOM   3041  CB  ILE A 389     -27.203   7.070  13.680  1.00 46.62           C  
ATOM   3042  O   ILE A 389     -24.656   9.109  12.961  1.00 46.62           O  
ATOM   3043  CG1 ILE A 389     -27.625   6.113  14.789  1.00 46.62           C  
ATOM   3044  CG2 ILE A 389     -26.281   6.363  12.680  1.00 46.62           C  
ATOM   3045  CD1 ILE A 389     -28.453   4.934  14.305  1.00 46.62           C  
ATOM   3046  N   ASN A 390     -26.703   9.914  12.477  1.00 48.50           N  
ATOM   3047  CA  ASN A 390     -26.234  10.797  11.414  1.00 48.50           C  
ATOM   3048  C   ASN A 390     -25.344  11.906  11.961  1.00 48.50           C  
ATOM   3049  CB  ASN A 390     -27.422  11.398  10.656  1.00 48.50           C  
ATOM   3050  O   ASN A 390     -24.359  12.297  11.320  1.00 48.50           O  
ATOM   3051  CG  ASN A 390     -28.125  10.383   9.773  1.00 48.50           C  
ATOM   3052  ND2 ASN A 390     -29.328  10.711   9.336  1.00 48.50           N  
ATOM   3053  OD1 ASN A 390     -27.578   9.305   9.492  1.00 48.50           O  
ATOM   3054  N   GLY A 391     -25.688  12.531  13.180  1.00 47.69           N  
ATOM   3055  CA  GLY A 391     -24.875  13.523  13.852  1.00 47.69           C  
ATOM   3056  C   GLY A 391     -23.500  13.016  14.234  1.00 47.69           C  
ATOM   3057  O   GLY A 391     -22.500  13.727  14.070  1.00 47.69           O  
ATOM   3058  N   ILE A 392     -23.391  11.805  14.672  1.00 45.72           N  
ATOM   3059  CA  ILE A 392     -22.172  11.094  15.016  1.00 45.72           C  
ATOM   3060  C   ILE A 392     -21.375  10.781  13.742  1.00 45.72           C  
ATOM   3061  CB  ILE A 392     -22.453   9.797  15.789  1.00 45.72           C  
ATOM   3062  O   ILE A 392     -20.156  10.961  13.695  1.00 45.72           O  
ATOM   3063  CG1 ILE A 392     -23.062  10.117  17.156  1.00 45.72           C  
ATOM   3064  CG2 ILE A 392     -21.188   8.953  15.938  1.00 45.72           C  
ATOM   3065  CD1 ILE A 392     -23.562   8.898  17.922  1.00 45.72           C  
ATOM   3066  N   THR A 393     -22.188  10.297  12.766  1.00 45.19           N  
ATOM   3067  CA  THR A 393     -21.578  10.000  11.469  1.00 45.19           C  
ATOM   3068  C   THR A 393     -20.969  11.258  10.859  1.00 45.19           C  
ATOM   3069  CB  THR A 393     -22.609   9.391  10.500  1.00 45.19           C  
ATOM   3070  O   THR A 393     -19.844  11.227  10.359  1.00 45.19           O  
ATOM   3071  CG2 THR A 393     -21.969   9.078   9.148  1.00 45.19           C  
ATOM   3072  OG1 THR A 393     -23.141   8.188  11.062  1.00 45.19           O  
ATOM   3073  N   ASN A 394     -21.656  12.383  10.938  1.00 51.19           N  
ATOM   3074  CA  ASN A 394     -21.219  13.672  10.406  1.00 51.19           C  
ATOM   3075  C   ASN A 394     -20.047  14.234  11.203  1.00 51.19           C  
ATOM   3076  CB  ASN A 394     -22.375  14.664  10.383  1.00 51.19           C  
ATOM   3077  O   ASN A 394     -19.094  14.773  10.633  1.00 51.19           O  
ATOM   3078  CG  ASN A 394     -23.375  14.367   9.289  1.00 51.19           C  
ATOM   3079  ND2 ASN A 394     -24.594  14.906   9.430  1.00 51.19           N  
ATOM   3080  OD1 ASN A 394     -23.078  13.664   8.320  1.00 51.19           O  
ATOM   3081  N   LYS A 395     -20.109  14.156  12.547  1.00 49.91           N  
ATOM   3082  CA  LYS A 395     -19.047  14.602  13.430  1.00 49.91           C  
ATOM   3083  C   LYS A 395     -17.797  13.734  13.266  1.00 49.91           C  
ATOM   3084  CB  LYS A 395     -19.500  14.578  14.891  1.00 49.91           C  
ATOM   3085  O   LYS A 395     -16.672  14.250  13.250  1.00 49.91           O  
ATOM   3086  CG  LYS A 395     -18.688  15.484  15.812  1.00 49.91           C  
ATOM   3087  CD  LYS A 395     -19.484  15.875  17.047  1.00 49.91           C  
ATOM   3088  CE  LYS A 395     -18.703  16.844  17.922  1.00 49.91           C  
ATOM   3089  NZ  LYS A 395     -19.422  17.109  19.219  1.00 49.91           N  
ATOM   3090  N   VAL A 396     -18.000  12.508  13.078  1.00 47.06           N  
ATOM   3091  CA  VAL A 396     -16.938  11.539  12.828  1.00 47.06           C  
ATOM   3092  C   VAL A 396     -16.297  11.805  11.461  1.00 47.06           C  
ATOM   3093  CB  VAL A 396     -17.453  10.094  12.906  1.00 47.06           C  
ATOM   3094  O   VAL A 396     -15.078  11.789  11.320  1.00 47.06           O  
ATOM   3095  CG1 VAL A 396     -16.406   9.109  12.398  1.00 47.06           C  
ATOM   3096  CG2 VAL A 396     -17.875   9.750  14.336  1.00 47.06           C  
ATOM   3097  N   ASN A 397     -17.219  12.055  10.461  1.00 49.25           N  
ATOM   3098  CA  ASN A 397     -16.750  12.359   9.109  1.00 49.25           C  
ATOM   3099  C   ASN A 397     -15.938  13.656   9.086  1.00 49.25           C  
ATOM   3100  CB  ASN A 397     -17.922  12.453   8.141  1.00 49.25           C  
ATOM   3101  O   ASN A 397     -14.945  13.758   8.367  1.00 49.25           O  
ATOM   3102  CG  ASN A 397     -18.484  11.102   7.762  1.00 49.25           C  
ATOM   3103  ND2 ASN A 397     -19.734  11.070   7.309  1.00 49.25           N  
ATOM   3104  OD1 ASN A 397     -17.797  10.078   7.875  1.00 49.25           O  
ATOM   3105  N   SER A 398     -16.312  14.664   9.906  1.00 53.56           N  
ATOM   3106  CA  SER A 398     -15.609  15.945  10.023  1.00 53.56           C  
ATOM   3107  C   SER A 398     -14.258  15.773  10.719  1.00 53.56           C  
ATOM   3108  CB  SER A 398     -16.453  16.953  10.781  1.00 53.56           C  
ATOM   3109  O   SER A 398     -13.266  16.375  10.312  1.00 53.56           O  
ATOM   3110  OG  SER A 398     -16.531  16.625  12.156  1.00 53.56           O  
ATOM   3111  N   VAL A 399     -14.188  15.039  11.742  1.00 46.88           N  
ATOM   3112  CA  VAL A 399     -12.969  14.742  12.484  1.00 46.88           C  
ATOM   3113  C   VAL A 399     -12.047  13.875  11.633  1.00 46.88           C  
ATOM   3114  CB  VAL A 399     -13.281  14.031  13.820  1.00 46.88           C  
ATOM   3115  O   VAL A 399     -10.828  14.078  11.617  1.00 46.88           O  
ATOM   3116  CG1 VAL A 399     -11.992  13.555  14.492  1.00 46.88           C  
ATOM   3117  CG2 VAL A 399     -14.055  14.961  14.750  1.00 46.88           C  
ATOM   3118  N   ILE A 400     -12.594  12.984  10.852  1.00 51.62           N  
ATOM   3119  CA  ILE A 400     -11.875  12.086   9.953  1.00 51.62           C  
ATOM   3120  C   ILE A 400     -11.227  12.891   8.828  1.00 51.62           C  
ATOM   3121  CB  ILE A 400     -12.820  11.008   9.367  1.00 51.62           C  
ATOM   3122  O   ILE A 400     -10.078  12.648   8.469  1.00 51.62           O  
ATOM   3123  CG1 ILE A 400     -13.234  10.016  10.453  1.00 51.62           C  
ATOM   3124  CG2 ILE A 400     -12.148  10.289   8.195  1.00 51.62           C  
ATOM   3125  CD1 ILE A 400     -14.289   9.016  10.008  1.00 51.62           C  
ATOM   3126  N   GLU A 401     -11.977  13.766   8.242  1.00 52.47           N  
ATOM   3127  CA  GLU A 401     -11.477  14.625   7.176  1.00 52.47           C  
ATOM   3128  C   GLU A 401     -10.305  15.469   7.648  1.00 52.47           C  
ATOM   3129  CB  GLU A 401     -12.602  15.531   6.648  1.00 52.47           C  
ATOM   3130  O   GLU A 401      -9.328  15.648   6.914  1.00 52.47           O  
ATOM   3131  CG  GLU A 401     -13.445  14.883   5.559  1.00 52.47           C  
ATOM   3132  CD  GLU A 401     -14.477  15.836   4.961  1.00 52.47           C  
ATOM   3133  OE1 GLU A 401     -15.219  15.422   4.047  1.00 52.47           O  
ATOM   3134  OE2 GLU A 401     -14.531  17.000   5.410  1.00 52.47           O  
ATOM   3135  N   LYS A 402     -10.336  15.984   8.820  1.00 50.69           N  
ATOM   3136  CA  LYS A 402      -9.305  16.828   9.422  1.00 50.69           C  
ATOM   3137  C   LYS A 402      -8.078  16.000   9.797  1.00 50.69           C  
ATOM   3138  CB  LYS A 402      -9.852  17.547  10.648  1.00 50.69           C  
ATOM   3139  O   LYS A 402      -6.941  16.453   9.617  1.00 50.69           O  
ATOM   3140  CG  LYS A 402     -10.500  18.891  10.344  1.00 50.69           C  
ATOM   3141  CD  LYS A 402     -10.992  19.578  11.609  1.00 50.69           C  
ATOM   3142  CE  LYS A 402     -11.805  20.828  11.289  1.00 50.69           C  
ATOM   3143  NZ  LYS A 402     -12.195  21.562  12.523  1.00 50.69           N  
ATOM   3144  N   MET A 403      -8.250  14.820  10.133  1.00 46.69           N  
ATOM   3145  CA  MET A 403      -7.184  13.906  10.539  1.00 46.69           C  
ATOM   3146  C   MET A 403      -6.555  13.227   9.328  1.00 46.69           C  
ATOM   3147  CB  MET A 403      -7.727  12.859  11.508  1.00 46.69           C  
ATOM   3148  O   MET A 403      -5.355  12.953   9.320  1.00 46.69           O  
ATOM   3149  CG  MET A 403      -7.914  13.367  12.930  1.00 46.69           C  
ATOM   3150  SD  MET A 403      -8.281  12.023  14.117  1.00 46.69           S  
ATOM   3151  CE  MET A 403      -9.070  10.820  13.008  1.00 46.69           C  
ATOM   3152  N   ASN A 404      -7.266  12.922   8.211  1.00 46.56           N  
ATOM   3153  CA  ASN A 404      -6.855  12.352   6.934  1.00 46.56           C  
ATOM   3154  C   ASN A 404      -5.879  13.258   6.199  1.00 46.56           C  
ATOM   3155  CB  ASN A 404      -8.078  12.062   6.055  1.00 46.56           C  
ATOM   3156  O   ASN A 404      -4.918  12.789   5.586  1.00 46.56           O  
ATOM   3157  CG  ASN A 404      -8.648  10.680   6.277  1.00 46.56           C  
ATOM   3158  ND2 ASN A 404      -9.836  10.430   5.734  1.00 46.56           N  
ATOM   3159  OD1 ASN A 404      -8.023   9.836   6.926  1.00 46.56           O  
ATOM   3160  N   THR A 405      -6.059  14.492   6.258  1.00 55.00           N  
ATOM   3161  CA  THR A 405      -5.137  15.438   5.637  1.00 55.00           C  
ATOM   3162  C   THR A 405      -3.779  15.406   6.336  1.00 55.00           C  
ATOM   3163  CB  THR A 405      -5.703  16.875   5.668  1.00 55.00           C  
ATOM   3164  O   THR A 405      -2.736  15.430   5.676  1.00 55.00           O  
ATOM   3165  CG2 THR A 405      -4.930  17.781   4.727  1.00 55.00           C  
ATOM   3166  OG1 THR A 405      -7.078  16.844   5.270  1.00 55.00           O  
ATOM   3167  N   GLN A 406      -3.814  15.156   7.570  1.00 45.78           N  
ATOM   3168  CA  GLN A 406      -2.605  15.195   8.391  1.00 45.78           C  
ATOM   3169  C   GLN A 406      -1.896  13.844   8.391  1.00 45.78           C  
ATOM   3170  CB  GLN A 406      -2.939  15.625   9.820  1.00 45.78           C  
ATOM   3171  O   GLN A 406      -0.667  13.781   8.336  1.00 45.78           O  
ATOM   3172  CG  GLN A 406      -3.439  17.062   9.930  1.00 45.78           C  
ATOM   3173  CD  GLN A 406      -2.326  18.078   9.812  1.00 45.78           C  
ATOM   3174  NE2 GLN A 406      -2.686  19.312   9.461  1.00 45.78           N  
ATOM   3175  OE1 GLN A 406      -1.151  17.766  10.031  1.00 45.78           O  
ATOM   3176  N   PHE A 407      -2.678  12.680   8.320  1.00 46.12           N  
ATOM   3177  CA  PHE A 407      -2.154  11.320   8.367  1.00 46.12           C  
ATOM   3178  C   PHE A 407      -1.667  10.883   6.988  1.00 46.12           C  
ATOM   3179  CB  PHE A 407      -3.223  10.352   8.875  1.00 46.12           C  
ATOM   3180  O   PHE A 407      -0.639  10.211   6.875  1.00 46.12           O  
ATOM   3181  CG  PHE A 407      -3.367  10.336  10.375  1.00 46.12           C  
ATOM   3182  CD1 PHE A 407      -2.369   9.797  11.180  1.00 46.12           C  
ATOM   3183  CD2 PHE A 407      -4.500  10.867  10.977  1.00 46.12           C  
ATOM   3184  CE1 PHE A 407      -2.500   9.789  12.570  1.00 46.12           C  
ATOM   3185  CE2 PHE A 407      -4.637  10.859  12.367  1.00 46.12           C  
ATOM   3186  CZ  PHE A 407      -3.637  10.320  13.156  1.00 46.12           C  
ATOM   3187  N   THR A 408      -2.453  11.297   5.922  1.00 47.62           N  
ATOM   3188  CA  THR A 408      -2.066  11.078   4.531  1.00 47.62           C  
ATOM   3189  C   THR A 408      -0.792  11.852   4.195  1.00 47.62           C  
ATOM   3190  CB  THR A 408      -3.189  11.492   3.564  1.00 47.62           C  
ATOM   3191  O   THR A 408       0.084  11.336   3.496  1.00 47.62           O  
ATOM   3192  CG2 THR A 408      -2.855  11.102   2.131  1.00 47.62           C  
ATOM   3193  OG1 THR A 408      -4.410  10.852   3.955  1.00 47.62           O  
ATOM   3194  N   ALA A 409      -0.626  13.000   4.723  1.00 47.41           N  
ATOM   3195  CA  ALA A 409       0.550  13.852   4.566  1.00 47.41           C  
ATOM   3196  C   ALA A 409       1.746  13.281   5.324  1.00 47.41           C  
ATOM   3197  CB  ALA A 409       0.250  15.266   5.051  1.00 47.41           C  
ATOM   3198  O   ALA A 409       2.867  13.273   4.809  1.00 47.41           O  
ATOM   3199  N   VAL A 410       1.496  12.703   6.465  1.00 45.88           N  
ATOM   3200  CA  VAL A 410       2.510  12.102   7.328  1.00 45.88           C  
ATOM   3201  C   VAL A 410       2.893  10.727   6.793  1.00 45.88           C  
ATOM   3202  CB  VAL A 410       2.018  11.992   8.789  1.00 45.88           C  
ATOM   3203  O   VAL A 410       4.070  10.359   6.785  1.00 45.88           O  
ATOM   3204  CG1 VAL A 410       3.014  11.195   9.633  1.00 45.88           C  
ATOM   3205  CG2 VAL A 410       1.796  13.383   9.383  1.00 45.88           C  
ATOM   3206  N   GLY A 411       1.901   9.852   6.383  1.00 43.28           N  
ATOM   3207  CA  GLY A 411       2.121   8.578   5.719  1.00 43.28           C  
ATOM   3208  C   GLY A 411       2.922   8.703   4.438  1.00 43.28           C  
ATOM   3209  O   GLY A 411       3.805   7.887   4.168  1.00 43.28           O  
ATOM   3210  N   LYS A 412       2.750   9.773   3.559  1.00 48.28           N  
ATOM   3211  CA  LYS A 412       3.439  10.086   2.309  1.00 48.28           C  
ATOM   3212  C   LYS A 412       4.863  10.570   2.572  1.00 48.28           C  
ATOM   3213  CB  LYS A 412       2.666  11.133   1.516  1.00 48.28           C  
ATOM   3214  O   LYS A 412       5.789  10.227   1.833  1.00 48.28           O  
ATOM   3215  CG  LYS A 412       1.435  10.594   0.804  1.00 48.28           C  
ATOM   3216  CD  LYS A 412       0.750  11.672  -0.029  1.00 48.28           C  
ATOM   3217  CE  LYS A 412      -0.531  11.148  -0.668  1.00 48.28           C  
ATOM   3218  NZ  LYS A 412      -1.219  12.211  -1.466  1.00 48.28           N  
ATOM   3219  N   GLU A 413       5.164  11.250   3.670  1.00 47.06           N  
ATOM   3220  CA  GLU A 413       6.457  11.781   4.090  1.00 47.06           C  
ATOM   3221  C   GLU A 413       7.336  10.688   4.688  1.00 47.06           C  
ATOM   3222  CB  GLU A 413       6.270  12.914   5.098  1.00 47.06           C  
ATOM   3223  O   GLU A 413       8.555  10.680   4.484  1.00 47.06           O  
ATOM   3224  CG  GLU A 413       5.746  14.203   4.484  1.00 47.06           C  
ATOM   3225  CD  GLU A 413       6.754  14.883   3.568  1.00 47.06           C  
ATOM   3226  OE1 GLU A 413       6.363  15.789   2.801  1.00 47.06           O  
ATOM   3227  OE2 GLU A 413       7.945  14.500   3.619  1.00 47.06           O  
ATOM   3228  N   PHE A 414       6.820   9.680   5.250  1.00 47.03           N  
ATOM   3229  CA  PHE A 414       7.520   8.586   5.902  1.00 47.03           C  
ATOM   3230  C   PHE A 414       7.879   7.496   4.898  1.00 47.03           C  
ATOM   3231  CB  PHE A 414       6.664   7.992   7.031  1.00 47.03           C  
ATOM   3232  O   PHE A 414       8.898   6.816   5.047  1.00 47.03           O  
ATOM   3233  CG  PHE A 414       6.699   8.789   8.305  1.00 47.03           C  
ATOM   3234  CD1 PHE A 414       7.820   8.773   9.125  1.00 47.03           C  
ATOM   3235  CD2 PHE A 414       5.613   9.570   8.680  1.00 47.03           C  
ATOM   3236  CE1 PHE A 414       7.859   9.508  10.305  1.00 47.03           C  
ATOM   3237  CE2 PHE A 414       5.641  10.312   9.859  1.00 47.03           C  
ATOM   3238  CZ  PHE A 414       6.766  10.281  10.672  1.00 47.03           C  
ATOM   3239  N   ASN A 415       7.125   7.348   3.795  1.00 43.97           N  
ATOM   3240  CA  ASN A 415       7.395   6.461   2.668  1.00 43.97           C  
ATOM   3241  C   ASN A 415       8.578   6.953   1.840  1.00 43.97           C  
ATOM   3242  CB  ASN A 415       6.152   6.320   1.786  1.00 43.97           C  
ATOM   3243  O   ASN A 415       9.305   6.152   1.246  1.00 43.97           O  
ATOM   3244  CG  ASN A 415       5.211   5.234   2.270  1.00 43.97           C  
ATOM   3245  ND2 ASN A 415       3.992   5.230   1.745  1.00 43.97           N  
ATOM   3246  OD1 ASN A 415       5.578   4.410   3.107  1.00 43.97           O  
ATOM   3247  N   LYS A 416       9.047   8.219   1.838  1.00 47.44           N  
ATOM   3248  CA  LYS A 416      10.141   8.898   1.158  1.00 47.44           C  
ATOM   3249  C   LYS A 416      11.453   8.719   1.909  1.00 47.44           C  
ATOM   3250  CB  LYS A 416       9.828  10.391   1.006  1.00 47.44           C  
ATOM   3251  O   LYS A 416      12.523   8.648   1.295  1.00 47.44           O  
ATOM   3252  CG  LYS A 416      10.773  11.125   0.059  1.00 47.44           C  
ATOM   3253  CD  LYS A 416      10.367  12.586  -0.109  1.00 47.44           C  
ATOM   3254  CE  LYS A 416      11.367  13.352  -0.966  1.00 47.44           C  
ATOM   3255  NZ  LYS A 416      10.961  14.773  -1.152  1.00 47.44           N  
ATOM   3256  N   LEU A 417      11.602   7.992   3.102  1.00 46.97           N  
ATOM   3257  CA  LEU A 417      12.859   7.816   3.820  1.00 46.97           C  
ATOM   3258  C   LEU A 417      13.172   6.336   4.016  1.00 46.97           C  
ATOM   3259  CB  LEU A 417      12.805   8.523   5.176  1.00 46.97           C  
ATOM   3260  O   LEU A 417      12.602   5.688   4.895  1.00 46.97           O  
ATOM   3261  CG  LEU A 417      12.930  10.047   5.156  1.00 46.97           C  
ATOM   3262  CD1 LEU A 417      12.438  10.641   6.469  1.00 46.97           C  
ATOM   3263  CD2 LEU A 417      14.375  10.461   4.883  1.00 46.97           C  
ATOM   3264  N   GLU A 418      13.664   5.344   3.094  1.00 44.78           N  
ATOM   3265  CA  GLU A 418      13.516   3.914   2.836  1.00 44.78           C  
ATOM   3266  C   GLU A 418      14.844   3.180   3.008  1.00 44.78           C  
ATOM   3267  CB  GLU A 418      12.961   3.678   1.430  1.00 44.78           C  
ATOM   3268  O   GLU A 418      14.859   1.987   3.320  1.00 44.78           O  
ATOM   3269  CG  GLU A 418      12.305   2.316   1.249  1.00 44.78           C  
ATOM   3270  CD  GLU A 418      11.680   2.127  -0.126  1.00 44.78           C  
ATOM   3271  OE1 GLU A 418      11.086   1.056  -0.381  1.00 44.78           O  
ATOM   3272  OE2 GLU A 418      11.789   3.059  -0.955  1.00 44.78           O  
ATOM   3273  N   LYS A 419      15.766   3.363   3.924  1.00 46.75           N  
ATOM   3274  CA  LYS A 419      16.719   2.283   4.137  1.00 46.75           C  
ATOM   3275  C   LYS A 419      16.969   2.045   5.625  1.00 46.75           C  
ATOM   3276  CB  LYS A 419      18.047   2.594   3.434  1.00 46.75           C  
ATOM   3277  O   LYS A 419      17.125   0.902   6.055  1.00 46.75           O  
ATOM   3278  CG  LYS A 419      18.234   1.875   2.104  1.00 46.75           C  
ATOM   3279  CD  LYS A 419      19.594   2.158   1.496  1.00 46.75           C  
ATOM   3280  CE  LYS A 419      19.766   1.465   0.150  1.00 46.75           C  
ATOM   3281  NZ  LYS A 419      21.094   1.752  -0.458  1.00 46.75           N  
ATOM   3282  N   ARG A 420      16.203   2.596   6.551  1.00 44.38           N  
ATOM   3283  CA  ARG A 420      16.078   2.451   8.000  1.00 44.38           C  
ATOM   3284  C   ARG A 420      14.617   2.463   8.430  1.00 44.38           C  
ATOM   3285  CB  ARG A 420      16.844   3.564   8.719  1.00 44.38           C  
ATOM   3286  O   ARG A 420      14.289   2.018   9.531  1.00 44.38           O  
ATOM   3287  CG  ARG A 420      18.250   3.168   9.148  1.00 44.38           C  
ATOM   3288  CD  ARG A 420      18.969   4.305   9.859  1.00 44.38           C  
ATOM   3289  NE  ARG A 420      20.344   3.951  10.195  1.00 44.38           N  
ATOM   3290  NH1 ARG A 420      20.766   5.879  11.406  1.00 44.38           N  
ATOM   3291  NH2 ARG A 420      22.391   4.289  11.172  1.00 44.38           N  
ATOM   3292  CZ  ARG A 420      21.156   4.707  10.922  1.00 44.38           C  
ATOM   3293  N   MET A 421      13.508   2.203   7.625  1.00 45.59           N  
ATOM   3294  CA  MET A 421      12.141   2.670   7.844  1.00 45.59           C  
ATOM   3295  C   MET A 421      11.133   1.578   7.504  1.00 45.59           C  
ATOM   3296  CB  MET A 421      11.859   3.922   7.012  1.00 45.59           C  
ATOM   3297  O   MET A 421       9.930   1.757   7.699  1.00 45.59           O  
ATOM   3298  CG  MET A 421      12.406   5.199   7.621  1.00 45.59           C  
ATOM   3299  SD  MET A 421      11.727   6.707   6.824  1.00 45.59           S  
ATOM   3300  CE  MET A 421      10.000   6.609   7.375  1.00 45.59           C  
ATOM   3301  N   GLU A 422      11.508   0.386   6.809  1.00 45.31           N  
ATOM   3302  CA  GLU A 422      10.453  -0.587   6.539  1.00 45.31           C  
ATOM   3303  C   GLU A 422       9.844  -1.107   7.836  1.00 45.31           C  
ATOM   3304  CB  GLU A 422      11.000  -1.753   5.711  1.00 45.31           C  
ATOM   3305  O   GLU A 422       8.617  -1.254   7.934  1.00 45.31           O  
ATOM   3306  CG  GLU A 422      10.938  -1.521   4.207  1.00 45.31           C  
ATOM   3307  CD  GLU A 422      11.484  -2.686   3.396  1.00 45.31           C  
ATOM   3308  OE1 GLU A 422      11.492  -2.602   2.148  1.00 45.31           O  
ATOM   3309  OE2 GLU A 422      11.906  -3.688   4.016  1.00 45.31           O  
ATOM   3310  N   ASN A 423      10.664  -1.194   8.953  1.00 44.62           N  
ATOM   3311  CA  ASN A 423      10.203  -1.568  10.289  1.00 44.62           C  
ATOM   3312  C   ASN A 423       9.562  -0.389  11.008  1.00 44.62           C  
ATOM   3313  CB  ASN A 423      11.367  -2.131  11.109  1.00 44.62           C  
ATOM   3314  O   ASN A 423       8.578  -0.558  11.727  1.00 44.62           O  
ATOM   3315  CG  ASN A 423      10.922  -3.205  12.086  1.00 44.62           C  
ATOM   3316  ND2 ASN A 423      11.852  -3.680  12.914  1.00 44.62           N  
ATOM   3317  OD1 ASN A 423       9.758  -3.605  12.102  1.00 44.62           O  
ATOM   3318  N   LEU A 424      10.023   0.777  10.742  1.00 43.16           N  
ATOM   3319  CA  LEU A 424       9.531   2.021  11.328  1.00 43.16           C  
ATOM   3320  C   LEU A 424       8.219   2.445  10.688  1.00 43.16           C  
ATOM   3321  CB  LEU A 424      10.578   3.133  11.164  1.00 43.16           C  
ATOM   3322  O   LEU A 424       7.324   2.947  11.367  1.00 43.16           O  
ATOM   3323  CG  LEU A 424      10.531   4.262  12.195  1.00 43.16           C  
ATOM   3324  CD1 LEU A 424      11.086   3.779  13.531  1.00 43.16           C  
ATOM   3325  CD2 LEU A 424      11.305   5.473  11.695  1.00 43.16           C  
ATOM   3326  N   ASN A 425       8.047   2.270   9.398  1.00 43.75           N  
ATOM   3327  CA  ASN A 425       6.809   2.510   8.656  1.00 43.75           C  
ATOM   3328  C   ASN A 425       5.688   1.588   9.125  1.00 43.75           C  
ATOM   3329  CB  ASN A 425       7.043   2.346   7.156  1.00 43.75           C  
ATOM   3330  O   ASN A 425       4.547   2.023   9.281  1.00 43.75           O  
ATOM   3331  CG  ASN A 425       5.871   2.838   6.328  1.00 43.75           C  
ATOM   3332  ND2 ASN A 425       5.738   2.309   5.117  1.00 43.75           N  
ATOM   3333  OD1 ASN A 425       5.098   3.688   6.770  1.00 43.75           O  
ATOM   3334  N   LYS A 426       5.980   0.316   9.344  1.00 51.47           N  
ATOM   3335  CA  LYS A 426       5.012  -0.647   9.867  1.00 51.47           C  
ATOM   3336  C   LYS A 426       4.633  -0.324  11.305  1.00 51.47           C  
ATOM   3337  CB  LYS A 426       5.570  -2.068   9.773  1.00 51.47           C  
ATOM   3338  O   LYS A 426       3.467  -0.427  11.688  1.00 51.47           O  
ATOM   3339  CG  LYS A 426       5.547  -2.656   8.375  1.00 51.47           C  
ATOM   3340  CD  LYS A 426       5.977  -4.117   8.367  1.00 51.47           C  
ATOM   3341  CE  LYS A 426       6.020  -4.688   6.957  1.00 51.47           C  
ATOM   3342  NZ  LYS A 426       6.512  -6.098   6.945  1.00 51.47           N  
ATOM   3343  N   LYS A 427       5.602   0.113  12.117  1.00 53.19           N  
ATOM   3344  CA  LYS A 427       5.414   0.479  13.516  1.00 53.19           C  
ATOM   3345  C   LYS A 427       4.656   1.798  13.648  1.00 53.19           C  
ATOM   3346  CB  LYS A 427       6.762   0.577  14.234  1.00 53.19           C  
ATOM   3347  O   LYS A 427       3.797   1.944  14.516  1.00 53.19           O  
ATOM   3348  CG  LYS A 427       7.316  -0.762  14.695  1.00 53.19           C  
ATOM   3349  CD  LYS A 427       8.625  -0.591  15.461  1.00 53.19           C  
ATOM   3350  CE  LYS A 427       9.273  -1.935  15.773  1.00 53.19           C  
ATOM   3351  NZ  LYS A 427      10.617  -1.770  16.391  1.00 53.19           N  
ATOM   3352  N   VAL A 428       4.961   2.742  12.875  1.00 57.28           N  
ATOM   3353  CA  VAL A 428       4.297   4.043  12.844  1.00 57.28           C  
ATOM   3354  C   VAL A 428       2.869   3.885  12.328  1.00 57.28           C  
ATOM   3355  CB  VAL A 428       5.074   5.051  11.961  1.00 57.28           C  
ATOM   3356  O   VAL A 428       1.933   4.449  12.891  1.00 57.28           O  
ATOM   3357  CG1 VAL A 428       4.262   6.332  11.766  1.00 57.28           C  
ATOM   3358  CG2 VAL A 428       6.430   5.367  12.586  1.00 57.28           C  
ATOM   3359  N   ASP A 429       2.668   3.104  11.195  1.00 60.66           N  
ATOM   3360  CA  ASP A 429       1.342   2.795  10.672  1.00 60.66           C  
ATOM   3361  C   ASP A 429       0.506   2.035  11.695  1.00 60.66           C  
ATOM   3362  CB  ASP A 429       1.452   1.983   9.375  1.00 60.66           C  
ATOM   3363  O   ASP A 429      -0.682   2.314  11.867  1.00 60.66           O  
ATOM   3364  CG  ASP A 429       1.861   2.824   8.180  1.00 60.66           C  
ATOM   3365  OD1 ASP A 429       1.795   4.070   8.258  1.00 60.66           O  
ATOM   3366  OD2 ASP A 429       2.252   2.236   7.148  1.00 60.66           O  
ATOM   3367  N   ASP A 430       1.159   1.167  12.391  1.00 62.94           N  
ATOM   3368  CA  ASP A 430       0.521   0.391  13.453  1.00 62.94           C  
ATOM   3369  C   ASP A 430       0.174   1.274  14.648  1.00 62.94           C  
ATOM   3370  CB  ASP A 430       1.427  -0.761  13.891  1.00 62.94           C  
ATOM   3371  O   ASP A 430      -0.899   1.137  15.234  1.00 62.94           O  
ATOM   3372  CG  ASP A 430       1.291  -1.992  13.016  1.00 62.94           C  
ATOM   3373  OD1 ASP A 430       0.552  -1.944  12.008  1.00 62.94           O  
ATOM   3374  OD2 ASP A 430       1.926  -3.020  13.336  1.00 62.94           O  
ATOM   3375  N   GLY A 431       1.068   2.174  15.055  1.00 67.12           N  
ATOM   3376  CA  GLY A 431       0.827   3.127  16.125  1.00 67.12           C  
ATOM   3377  C   GLY A 431      -0.315   4.082  15.828  1.00 67.12           C  
ATOM   3378  O   GLY A 431      -1.146   4.352  16.703  1.00 67.12           O  
ATOM   3379  N   PHE A 432      -0.357   4.578  14.672  1.00 72.19           N  
ATOM   3380  CA  PHE A 432      -1.426   5.465  14.227  1.00 72.19           C  
ATOM   3381  C   PHE A 432      -2.768   4.742  14.227  1.00 72.19           C  
ATOM   3382  CB  PHE A 432      -1.126   6.016  12.828  1.00 72.19           C  
ATOM   3383  O   PHE A 432      -3.781   5.309  14.648  1.00 72.19           O  
ATOM   3384  CG  PHE A 432      -0.140   7.152  12.820  1.00 72.19           C  
ATOM   3385  CD1 PHE A 432      -0.476   8.383  13.367  1.00 72.19           C  
ATOM   3386  CD2 PHE A 432       1.124   6.988  12.273  1.00 72.19           C  
ATOM   3387  CE1 PHE A 432       0.434   9.438  13.359  1.00 72.19           C  
ATOM   3388  CE2 PHE A 432       2.039   8.039  12.266  1.00 72.19           C  
ATOM   3389  CZ  PHE A 432       1.692   9.266  12.805  1.00 72.19           C  
ATOM   3390  N   LEU A 433      -2.783   3.592  13.719  1.00 78.19           N  
ATOM   3391  CA  LEU A 433      -3.990   2.775  13.664  1.00 78.19           C  
ATOM   3392  C   LEU A 433      -4.488   2.447  15.062  1.00 78.19           C  
ATOM   3393  CB  LEU A 433      -3.725   1.480  12.891  1.00 78.19           C  
ATOM   3394  O   LEU A 433      -5.695   2.465  15.320  1.00 78.19           O  
ATOM   3395  CG  LEU A 433      -4.945   0.603  12.602  1.00 78.19           C  
ATOM   3396  CD1 LEU A 433      -5.914   1.329  11.672  1.00 78.19           C  
ATOM   3397  CD2 LEU A 433      -4.512  -0.728  11.992  1.00 78.19           C  
ATOM   3398  N   ASP A 434      -3.627   2.166  15.945  1.00 75.19           N  
ATOM   3399  CA  ASP A 434      -3.965   1.883  17.328  1.00 75.19           C  
ATOM   3400  C   ASP A 434      -4.574   3.105  18.016  1.00 75.19           C  
ATOM   3401  CB  ASP A 434      -2.725   1.420  18.109  1.00 75.19           C  
ATOM   3402  O   ASP A 434      -5.559   2.988  18.750  1.00 75.19           O  
ATOM   3403  CG  ASP A 434      -2.318  -0.005  17.766  1.00 75.19           C  
ATOM   3404  OD1 ASP A 434      -3.145  -0.762  17.219  1.00 75.19           O  
ATOM   3405  OD2 ASP A 434      -1.162  -0.376  18.062  1.00 75.19           O  
ATOM   3406  N   ILE A 435      -3.980   4.176  17.797  1.00 72.50           N  
ATOM   3407  CA  ILE A 435      -4.480   5.418  18.375  1.00 72.50           C  
ATOM   3408  C   ILE A 435      -5.875   5.719  17.828  1.00 72.50           C  
ATOM   3409  CB  ILE A 435      -3.527   6.598  18.094  1.00 72.50           C  
ATOM   3410  O   ILE A 435      -6.781   6.082  18.594  1.00 72.50           O  
ATOM   3411  CG1 ILE A 435      -2.209   6.414  18.859  1.00 72.50           C  
ATOM   3412  CG2 ILE A 435      -4.191   7.930  18.469  1.00 72.50           C  
ATOM   3413  CD1 ILE A 435      -1.143   7.445  18.516  1.00 72.50           C  
ATOM   3414  N   TRP A 436      -5.910   5.582  16.531  1.00 79.69           N  
ATOM   3415  CA  TRP A 436      -7.199   5.789  15.883  1.00 79.69           C  
ATOM   3416  C   TRP A 436      -8.250   4.836  16.438  1.00 79.69           C  
ATOM   3417  CB  TRP A 436      -7.078   5.609  14.367  1.00 79.69           C  
ATOM   3418  O   TRP A 436      -9.375   5.242  16.734  1.00 79.69           O  
ATOM   3419  CG  TRP A 436      -8.391   5.621  13.648  1.00 79.69           C  
ATOM   3420  CD1 TRP A 436      -9.031   4.547  13.086  1.00 79.69           C  
ATOM   3421  CD2 TRP A 436      -9.227   6.758  13.406  1.00 79.69           C  
ATOM   3422  CE2 TRP A 436     -10.359   6.305  12.688  1.00 79.69           C  
ATOM   3423  CE3 TRP A 436      -9.125   8.117  13.719  1.00 79.69           C  
ATOM   3424  NE1 TRP A 436     -10.211   4.953  12.508  1.00 79.69           N  
ATOM   3425  CH2 TRP A 436     -11.258   8.492  12.609  1.00 79.69           C  
ATOM   3426  CZ2 TRP A 436     -11.383   7.164  12.289  1.00 79.69           C  
ATOM   3427  CZ3 TRP A 436     -10.141   8.977  13.312  1.00 79.69           C  
ATOM   3428  N   THR A 437      -7.922   3.633  16.453  1.00 83.00           N  
ATOM   3429  CA  THR A 437      -8.812   2.604  16.969  1.00 83.00           C  
ATOM   3430  C   THR A 437      -9.242   2.934  18.391  1.00 83.00           C  
ATOM   3431  CB  THR A 437      -8.148   1.217  16.938  1.00 83.00           C  
ATOM   3432  O   THR A 437     -10.422   2.820  18.734  1.00 83.00           O  
ATOM   3433  CG2 THR A 437      -9.094   0.140  17.469  1.00 83.00           C  
ATOM   3434  OG1 THR A 437      -7.777   0.898  15.594  1.00 83.00           O  
ATOM   3435  N   TYR A 438      -8.406   3.336  19.219  1.00 78.62           N  
ATOM   3436  CA  TYR A 438      -8.695   3.727  20.594  1.00 78.62           C  
ATOM   3437  C   TYR A 438      -9.648   4.914  20.625  1.00 78.62           C  
ATOM   3438  CB  TYR A 438      -7.402   4.070  21.328  1.00 78.62           C  
ATOM   3439  O   TYR A 438     -10.609   4.922  21.406  1.00 78.62           O  
ATOM   3440  CG  TYR A 438      -6.730   2.879  21.969  1.00 78.62           C  
ATOM   3441  CD1 TYR A 438      -7.172   2.371  23.188  1.00 78.62           C  
ATOM   3442  CD2 TYR A 438      -5.652   2.256  21.344  1.00 78.62           C  
ATOM   3443  CE1 TYR A 438      -6.555   1.272  23.781  1.00 78.62           C  
ATOM   3444  CE2 TYR A 438      -5.027   1.157  21.922  1.00 78.62           C  
ATOM   3445  OH  TYR A 438      -4.871  -0.415  23.719  1.00 78.62           O  
ATOM   3446  CZ  TYR A 438      -5.484   0.673  23.141  1.00 78.62           C  
ATOM   3447  N   ASN A 439      -9.359   5.934  19.875  1.00 78.00           N  
ATOM   3448  CA  ASN A 439     -10.203   7.121  19.828  1.00 78.00           C  
ATOM   3449  C   ASN A 439     -11.625   6.781  19.375  1.00 78.00           C  
ATOM   3450  CB  ASN A 439      -9.594   8.180  18.891  1.00 78.00           C  
ATOM   3451  O   ASN A 439     -12.594   7.312  19.906  1.00 78.00           O  
ATOM   3452  CG  ASN A 439      -8.391   8.867  19.516  1.00 78.00           C  
ATOM   3453  ND2 ASN A 439      -7.578   9.492  18.672  1.00 78.00           N  
ATOM   3454  OD1 ASN A 439      -8.195   8.828  20.734  1.00 78.00           O  
ATOM   3455  N   ALA A 440     -11.648   6.000  18.359  1.00 80.06           N  
ATOM   3456  CA  ALA A 440     -12.953   5.562  17.859  1.00 80.06           C  
ATOM   3457  C   ALA A 440     -13.727   4.797  18.922  1.00 80.06           C  
ATOM   3458  CB  ALA A 440     -12.773   4.703  16.609  1.00 80.06           C  
ATOM   3459  O   ALA A 440     -14.922   5.039  19.125  1.00 80.06           O  
ATOM   3460  N   GLU A 441     -13.070   3.869  19.625  1.00 83.50           N  
ATOM   3461  CA  GLU A 441     -13.688   3.100  20.703  1.00 83.50           C  
ATOM   3462  C   GLU A 441     -14.125   4.008  21.844  1.00 83.50           C  
ATOM   3463  CB  GLU A 441     -12.719   2.029  21.219  1.00 83.50           C  
ATOM   3464  O   GLU A 441     -15.211   3.828  22.406  1.00 83.50           O  
ATOM   3465  CG  GLU A 441     -12.547   0.852  20.266  1.00 83.50           C  
ATOM   3466  CD  GLU A 441     -11.594  -0.208  20.797  1.00 83.50           C  
ATOM   3467  OE1 GLU A 441     -11.398  -1.241  20.125  1.00 83.50           O  
ATOM   3468  OE2 GLU A 441     -11.039  -0.003  21.906  1.00 83.50           O  
ATOM   3469  N   LEU A 442     -13.312   4.875  22.219  1.00 80.50           N  
ATOM   3470  CA  LEU A 442     -13.617   5.824  23.281  1.00 80.50           C  
ATOM   3471  C   LEU A 442     -14.852   6.648  22.938  1.00 80.50           C  
ATOM   3472  CB  LEU A 442     -12.422   6.750  23.531  1.00 80.50           C  
ATOM   3473  O   LEU A 442     -15.711   6.879  23.781  1.00 80.50           O  
ATOM   3474  CG  LEU A 442     -12.594   7.785  24.641  1.00 80.50           C  
ATOM   3475  CD1 LEU A 442     -12.867   7.090  25.969  1.00 80.50           C  
ATOM   3476  CD2 LEU A 442     -11.359   8.672  24.750  1.00 80.50           C  
ATOM   3477  N   LEU A 443     -14.867   7.203  21.781  1.00 77.25           N  
ATOM   3478  CA  LEU A 443     -16.016   7.980  21.328  1.00 77.25           C  
ATOM   3479  C   LEU A 443     -17.312   7.184  21.484  1.00 77.25           C  
ATOM   3480  CB  LEU A 443     -15.828   8.398  19.859  1.00 77.25           C  
ATOM   3481  O   LEU A 443     -18.312   7.711  21.969  1.00 77.25           O  
ATOM   3482  CG  LEU A 443     -16.906   9.305  19.266  1.00 77.25           C  
ATOM   3483  CD1 LEU A 443     -16.828  10.695  19.891  1.00 77.25           C  
ATOM   3484  CD2 LEU A 443     -16.781   9.383  17.750  1.00 77.25           C  
ATOM   3485  N   VAL A 444     -17.297   5.977  21.016  1.00 80.56           N  
ATOM   3486  CA  VAL A 444     -18.469   5.109  21.109  1.00 80.56           C  
ATOM   3487  C   VAL A 444     -18.812   4.855  22.562  1.00 80.56           C  
ATOM   3488  CB  VAL A 444     -18.234   3.768  20.375  1.00 80.56           C  
ATOM   3489  O   VAL A 444     -19.984   4.895  22.953  1.00 80.56           O  
ATOM   3490  CG1 VAL A 444     -19.375   2.799  20.641  1.00 80.56           C  
ATOM   3491  CG2 VAL A 444     -18.062   4.004  18.875  1.00 80.56           C  
ATOM   3492  N   LEU A 445     -17.859   4.574  23.406  1.00 81.50           N  
ATOM   3493  CA  LEU A 445     -18.078   4.348  24.844  1.00 81.50           C  
ATOM   3494  C   LEU A 445     -18.734   5.559  25.484  1.00 81.50           C  
ATOM   3495  CB  LEU A 445     -16.750   4.047  25.531  1.00 81.50           C  
ATOM   3496  O   LEU A 445     -19.672   5.410  26.281  1.00 81.50           O  
ATOM   3497  CG  LEU A 445     -16.094   2.703  25.203  1.00 81.50           C  
ATOM   3498  CD1 LEU A 445     -14.727   2.602  25.859  1.00 81.50           C  
ATOM   3499  CD2 LEU A 445     -17.000   1.549  25.641  1.00 81.50           C  
ATOM   3500  N   LEU A 446     -18.250   6.707  25.203  1.00 72.62           N  
ATOM   3501  CA  LEU A 446     -18.781   7.938  25.766  1.00 72.62           C  
ATOM   3502  C   LEU A 446     -20.234   8.141  25.328  1.00 72.62           C  
ATOM   3503  CB  LEU A 446     -17.938   9.141  25.344  1.00 72.62           C  
ATOM   3504  O   LEU A 446     -21.078   8.555  26.125  1.00 72.62           O  
ATOM   3505  CG  LEU A 446     -16.578   9.289  26.031  1.00 72.62           C  
ATOM   3506  CD1 LEU A 446     -15.750  10.359  25.328  1.00 72.62           C  
ATOM   3507  CD2 LEU A 446     -16.766   9.617  27.500  1.00 72.62           C  
ATOM   3508  N   GLU A 447     -20.453   7.906  24.062  1.00 75.38           N  
ATOM   3509  CA  GLU A 447     -21.812   8.039  23.531  1.00 75.38           C  
ATOM   3510  C   GLU A 447     -22.766   7.047  24.203  1.00 75.38           C  
ATOM   3511  CB  GLU A 447     -21.828   7.844  22.016  1.00 75.38           C  
ATOM   3512  O   GLU A 447     -23.922   7.379  24.500  1.00 75.38           O  
ATOM   3513  CG  GLU A 447     -23.156   8.180  21.359  1.00 75.38           C  
ATOM   3514  CD  GLU A 447     -23.578   9.625  21.578  1.00 75.38           C  
ATOM   3515  OE1 GLU A 447     -24.781   9.930  21.484  1.00 75.38           O  
ATOM   3516  OE2 GLU A 447     -22.688  10.469  21.812  1.00 75.38           O  
ATOM   3517  N   ASN A 448     -22.375   5.836  24.344  1.00 81.12           N  
ATOM   3518  CA  ASN A 448     -23.172   4.828  25.031  1.00 81.12           C  
ATOM   3519  C   ASN A 448     -23.500   5.254  26.469  1.00 81.12           C  
ATOM   3520  CB  ASN A 448     -22.453   3.477  25.031  1.00 81.12           C  
ATOM   3521  O   ASN A 448     -24.625   5.078  26.922  1.00 81.12           O  
ATOM   3522  CG  ASN A 448     -22.516   2.785  23.688  1.00 81.12           C  
ATOM   3523  ND2 ASN A 448     -21.672   1.787  23.484  1.00 81.12           N  
ATOM   3524  OD1 ASN A 448     -23.328   3.143  22.828  1.00 81.12           O  
ATOM   3525  N   GLU A 449     -22.422   5.781  27.125  1.00 73.44           N  
ATOM   3526  CA  GLU A 449     -22.625   6.262  28.484  1.00 73.44           C  
ATOM   3527  C   GLU A 449     -23.656   7.383  28.531  1.00 73.44           C  
ATOM   3528  CB  GLU A 449     -21.297   6.742  29.094  1.00 73.44           C  
ATOM   3529  O   GLU A 449     -24.547   7.387  29.375  1.00 73.44           O  
ATOM   3530  CG  GLU A 449     -21.406   7.117  30.562  1.00 73.44           C  
ATOM   3531  CD  GLU A 449     -21.453   5.914  31.484  1.00 73.44           C  
ATOM   3532  OE1 GLU A 449     -21.906   6.059  32.656  1.00 73.44           O  
ATOM   3533  OE2 GLU A 449     -21.047   4.816  31.047  1.00 73.44           O  
ATOM   3534  N   ARG A 450     -23.406   8.266  27.688  1.00 71.06           N  
ATOM   3535  CA  ARG A 450     -24.312   9.414  27.594  1.00 71.06           C  
ATOM   3536  C   ARG A 450     -25.750   8.969  27.359  1.00 71.06           C  
ATOM   3537  CB  ARG A 450     -23.859  10.367  26.484  1.00 71.06           C  
ATOM   3538  O   ARG A 450     -26.672   9.461  28.000  1.00 71.06           O  
ATOM   3539  CG  ARG A 450     -24.750  11.594  26.344  1.00 71.06           C  
ATOM   3540  CD  ARG A 450     -24.312  12.469  25.172  1.00 71.06           C  
ATOM   3541  NE  ARG A 450     -25.234  13.586  24.953  1.00 71.06           N  
ATOM   3542  NH1 ARG A 450     -23.844  14.719  23.500  1.00 71.06           N  
ATOM   3543  NH2 ARG A 450     -25.891  15.586  24.047  1.00 71.06           N  
ATOM   3544  CZ  ARG A 450     -24.984  14.625  24.172  1.00 71.06           C  
ATOM   3545  N   THR A 451     -26.031   8.117  26.391  1.00 69.81           N  
ATOM   3546  CA  THR A 451     -27.344   7.613  26.016  1.00 69.81           C  
ATOM   3547  C   THR A 451     -27.984   6.863  27.188  1.00 69.81           C  
ATOM   3548  CB  THR A 451     -27.266   6.684  24.797  1.00 69.81           C  
ATOM   3549  O   THR A 451     -29.156   7.066  27.484  1.00 69.81           O  
ATOM   3550  CG2 THR A 451     -28.656   6.199  24.375  1.00 69.81           C  
ATOM   3551  OG1 THR A 451     -26.672   7.398  23.703  1.00 69.81           O  
ATOM   3552  N   LEU A 452     -27.234   6.059  27.766  1.00 70.81           N  
ATOM   3553  CA  LEU A 452     -27.750   5.273  28.891  1.00 70.81           C  
ATOM   3554  C   LEU A 452     -27.984   6.160  30.109  1.00 70.81           C  
ATOM   3555  CB  LEU A 452     -26.781   4.148  29.234  1.00 70.81           C  
ATOM   3556  O   LEU A 452     -28.969   5.977  30.828  1.00 70.81           O  
ATOM   3557  CG  LEU A 452     -26.656   3.010  28.219  1.00 70.81           C  
ATOM   3558  CD1 LEU A 452     -25.609   2.006  28.672  1.00 70.81           C  
ATOM   3559  CD2 LEU A 452     -28.000   2.326  28.016  1.00 70.81           C  
ATOM   3560  N   ASP A 453     -27.031   7.082  30.391  1.00 66.31           N  
ATOM   3561  CA  ASP A 453     -27.172   8.008  31.516  1.00 66.31           C  
ATOM   3562  C   ASP A 453     -28.391   8.914  31.328  1.00 66.31           C  
ATOM   3563  CB  ASP A 453     -25.906   8.852  31.672  1.00 66.31           C  
ATOM   3564  O   ASP A 453     -29.078   9.234  32.281  1.00 66.31           O  
ATOM   3565  CG  ASP A 453     -24.766   8.094  32.312  1.00 66.31           C  
ATOM   3566  OD1 ASP A 453     -24.984   6.992  32.875  1.00 66.31           O  
ATOM   3567  OD2 ASP A 453     -23.609   8.594  32.281  1.00 66.31           O  
ATOM   3568  N   PHE A 454     -28.562   9.383  30.203  1.00 64.19           N  
ATOM   3569  CA  PHE A 454     -29.719  10.219  29.891  1.00 64.19           C  
ATOM   3570  C   PHE A 454     -31.016   9.469  30.141  1.00 64.19           C  
ATOM   3571  CB  PHE A 454     -29.656  10.680  28.422  1.00 64.19           C  
ATOM   3572  O   PHE A 454     -31.953  10.016  30.719  1.00 64.19           O  
ATOM   3573  CG  PHE A 454     -30.750  11.641  28.047  1.00 64.19           C  
ATOM   3574  CD1 PHE A 454     -31.859  11.211  27.312  1.00 64.19           C  
ATOM   3575  CD2 PHE A 454     -30.688  12.977  28.422  1.00 64.19           C  
ATOM   3576  CE1 PHE A 454     -32.875  12.094  26.969  1.00 64.19           C  
ATOM   3577  CE2 PHE A 454     -31.703  13.867  28.078  1.00 64.19           C  
ATOM   3578  CZ  PHE A 454     -32.781  13.422  27.344  1.00 64.19           C  
ATOM   3579  N   HIS A 455     -31.047   8.242  29.719  1.00 62.91           N  
ATOM   3580  CA  HIS A 455     -32.219   7.387  29.922  1.00 62.91           C  
ATOM   3581  C   HIS A 455     -32.438   7.125  31.391  1.00 62.91           C  
ATOM   3582  CB  HIS A 455     -32.031   6.062  29.172  1.00 62.91           C  
ATOM   3583  O   HIS A 455     -33.594   7.152  31.859  1.00 62.91           O  
ATOM   3584  CG  HIS A 455     -32.125   6.195  27.688  1.00 62.91           C  
ATOM   3585  CD2 HIS A 455     -31.203   5.969  26.719  1.00 62.91           C  
ATOM   3586  ND1 HIS A 455     -33.250   6.617  27.031  1.00 62.91           N  
ATOM   3587  CE1 HIS A 455     -33.031   6.641  25.734  1.00 62.91           C  
ATOM   3588  NE2 HIS A 455     -31.797   6.250  25.516  1.00 62.91           N  
ATOM   3589  N   ASP A 456     -31.484   6.805  32.094  1.00 61.41           N  
ATOM   3590  CA  ASP A 456     -31.531   6.555  33.531  1.00 61.41           C  
ATOM   3591  C   ASP A 456     -32.031   7.785  34.281  1.00 61.41           C  
ATOM   3592  CB  ASP A 456     -30.156   6.148  34.031  1.00 61.41           C  
ATOM   3593  O   ASP A 456     -32.812   7.660  35.219  1.00 61.41           O  
ATOM   3594  CG  ASP A 456     -29.781   4.723  33.688  1.00 61.41           C  
ATOM   3595  OD1 ASP A 456     -30.656   3.963  33.219  1.00 61.41           O  
ATOM   3596  OD2 ASP A 456     -28.609   4.352  33.875  1.00 61.41           O  
ATOM   3597  N   SER A 457     -31.641   8.945  33.844  1.00 60.78           N  
ATOM   3598  CA  SER A 457     -32.062  10.211  34.438  1.00 60.78           C  
ATOM   3599  C   SER A 457     -33.562  10.438  34.219  1.00 60.78           C  
ATOM   3600  CB  SER A 457     -31.281  11.375  33.844  1.00 60.78           C  
ATOM   3601  O   SER A 457     -34.281  10.914  35.094  1.00 60.78           O  
ATOM   3602  OG  SER A 457     -31.562  11.531  32.469  1.00 60.78           O  
ATOM   3603  N   ASN A 458     -34.125  10.148  33.188  1.00 62.09           N  
ATOM   3604  CA  ASN A 458     -35.531  10.266  32.812  1.00 62.09           C  
ATOM   3605  C   ASN A 458     -36.406   9.312  33.625  1.00 62.09           C  
ATOM   3606  CB  ASN A 458     -35.719  10.016  31.312  1.00 62.09           C  
ATOM   3607  O   ASN A 458     -37.469   9.680  34.062  1.00 62.09           O  
ATOM   3608  CG  ASN A 458     -35.250  11.172  30.469  1.00 62.09           C  
ATOM   3609  ND2 ASN A 458     -34.969  10.898  29.203  1.00 62.09           N  
ATOM   3610  OD1 ASN A 458     -35.125  12.305  30.938  1.00 62.09           O  
ATOM   3611  N   VAL A 459     -36.031   8.070  33.750  1.00 63.09           N  
ATOM   3612  CA  VAL A 459     -36.719   7.070  34.531  1.00 63.09           C  
ATOM   3613  C   VAL A 459     -36.781   7.512  36.000  1.00 63.09           C  
ATOM   3614  CB  VAL A 459     -36.031   5.684  34.438  1.00 63.09           C  
ATOM   3615  O   VAL A 459     -37.812   7.375  36.656  1.00 63.09           O  
ATOM   3616  CG1 VAL A 459     -36.688   4.691  35.406  1.00 63.09           C  
ATOM   3617  CG2 VAL A 459     -36.125   5.164  33.000  1.00 63.09           C  
ATOM   3618  N   LYS A 460     -35.781   8.047  36.469  1.00 61.88           N  
ATOM   3619  CA  LYS A 460     -35.719   8.570  37.844  1.00 61.88           C  
ATOM   3620  C   LYS A 460     -36.688   9.727  38.031  1.00 61.88           C  
ATOM   3621  CB  LYS A 460     -34.281   9.016  38.188  1.00 61.88           C  
ATOM   3622  O   LYS A 460     -37.375   9.812  39.062  1.00 61.88           O  
ATOM   3623  CG  LYS A 460     -34.094   9.453  39.625  1.00 61.88           C  
ATOM   3624  CD  LYS A 460     -32.656   9.820  39.906  1.00 61.88           C  
ATOM   3625  CE  LYS A 460     -32.469  10.281  41.344  1.00 61.88           C  
ATOM   3626  NZ  LYS A 460     -31.047  10.656  41.625  1.00 61.88           N  
ATOM   3627  N   ASN A 461     -36.688  10.680  37.156  1.00 68.00           N  
ATOM   3628  CA  ASN A 461     -37.625  11.797  37.188  1.00 68.00           C  
ATOM   3629  C   ASN A 461     -39.094  11.312  37.219  1.00 68.00           C  
ATOM   3630  CB  ASN A 461     -37.406  12.711  35.969  1.00 68.00           C  
ATOM   3631  O   ASN A 461     -39.906  11.859  37.938  1.00 68.00           O  
ATOM   3632  CG  ASN A 461     -38.125  14.047  36.094  1.00 68.00           C  
ATOM   3633  ND2 ASN A 461     -37.938  14.922  35.125  1.00 68.00           N  
ATOM   3634  OD1 ASN A 461     -38.812  14.289  37.094  1.00 68.00           O  
ATOM   3635  N   LEU A 462     -39.312  10.352  36.438  1.00 70.56           N  
ATOM   3636  CA  LEU A 462     -40.625   9.734  36.406  1.00 70.56           C  
ATOM   3637  C   LEU A 462     -40.969   9.070  37.719  1.00 70.56           C  
ATOM   3638  CB  LEU A 462     -40.719   8.703  35.281  1.00 70.56           C  
ATOM   3639  O   LEU A 462     -42.094   9.172  38.219  1.00 70.56           O  
ATOM   3640  CG  LEU A 462     -42.094   8.102  35.000  1.00 70.56           C  
ATOM   3641  CD1 LEU A 462     -43.062   9.195  34.625  1.00 70.56           C  
ATOM   3642  CD2 LEU A 462     -42.000   7.047  33.875  1.00 70.56           C  
ATOM   3643  N   TYR A 463     -40.031   8.312  38.188  1.00 71.75           N  
ATOM   3644  CA  TYR A 463     -40.188   7.688  39.500  1.00 71.75           C  
ATOM   3645  C   TYR A 463     -40.531   8.727  40.562  1.00 71.75           C  
ATOM   3646  CB  TYR A 463     -38.906   6.949  39.906  1.00 71.75           C  
ATOM   3647  O   TYR A 463     -41.469   8.523  41.375  1.00 71.75           O  
ATOM   3648  CG  TYR A 463     -38.906   6.414  41.312  1.00 71.75           C  
ATOM   3649  CD1 TYR A 463     -38.344   7.137  42.344  1.00 71.75           C  
ATOM   3650  CD2 TYR A 463     -39.500   5.184  41.594  1.00 71.75           C  
ATOM   3651  CE1 TYR A 463     -38.344   6.645  43.656  1.00 71.75           C  
ATOM   3652  CE2 TYR A 463     -39.531   4.684  42.906  1.00 71.75           C  
ATOM   3653  OH  TYR A 463     -38.969   4.930  45.188  1.00 71.75           O  
ATOM   3654  CZ  TYR A 463     -38.938   5.422  43.906  1.00 71.75           C  
ATOM   3655  N   GLU A 464     -39.750   9.836  40.625  1.00 79.19           N  
ATOM   3656  CA  GLU A 464     -39.969  10.914  41.594  1.00 79.19           C  
ATOM   3657  C   GLU A 464     -41.344  11.570  41.375  1.00 79.19           C  
ATOM   3658  CB  GLU A 464     -38.875  11.953  41.469  1.00 79.19           C  
ATOM   3659  O   GLU A 464     -42.000  11.922  42.344  1.00 79.19           O  
ATOM   3660  CG  GLU A 464     -37.531  11.484  42.031  1.00 79.19           C  
ATOM   3661  CD  GLU A 464     -37.594  11.102  43.500  1.00 79.19           C  
ATOM   3662  OE1 GLU A 464     -36.719  10.305  43.969  1.00 79.19           O  
ATOM   3663  OE2 GLU A 464     -38.500  11.602  44.219  1.00 79.19           O  
ATOM   3664  N   LYS A 465     -41.688  11.820  40.156  1.00 83.25           N  
ATOM   3665  CA  LYS A 465     -43.000  12.383  39.812  1.00 83.25           C  
ATOM   3666  C   LYS A 465     -44.125  11.500  40.312  1.00 83.25           C  
ATOM   3667  CB  LYS A 465     -43.125  12.570  38.281  1.00 83.25           C  
ATOM   3668  O   LYS A 465     -45.094  12.000  40.906  1.00 83.25           O  
ATOM   3669  CG  LYS A 465     -44.375  13.328  37.844  1.00 83.25           C  
ATOM   3670  CD  LYS A 465     -44.375  13.562  36.344  1.00 83.25           C  
ATOM   3671  CE  LYS A 465     -45.656  14.289  35.906  1.00 83.25           C  
ATOM   3672  NZ  LYS A 465     -45.656  14.562  34.438  1.00 83.25           N  
ATOM   3673  N   VAL A 466     -44.000  10.180  40.031  1.00 80.81           N  
ATOM   3674  CA  VAL A 466     -45.031   9.211  40.438  1.00 80.81           C  
ATOM   3675  C   VAL A 466     -45.062   9.117  41.969  1.00 80.81           C  
ATOM   3676  CB  VAL A 466     -44.750   7.816  39.844  1.00 80.81           C  
ATOM   3677  O   VAL A 466     -46.125   9.047  42.562  1.00 80.81           O  
ATOM   3678  CG1 VAL A 466     -45.656   6.762  40.438  1.00 80.81           C  
ATOM   3679  CG2 VAL A 466     -44.906   7.852  38.312  1.00 80.81           C  
ATOM   3680  N   LYS A 467     -43.906   9.102  42.562  1.00 83.25           N  
ATOM   3681  CA  LYS A 467     -43.781   9.102  44.000  1.00 83.25           C  
ATOM   3682  C   LYS A 467     -44.469  10.320  44.625  1.00 83.25           C  
ATOM   3683  CB  LYS A 467     -42.312   9.062  44.438  1.00 83.25           C  
ATOM   3684  O   LYS A 467     -45.219  10.211  45.594  1.00 83.25           O  
ATOM   3685  CG  LYS A 467     -42.125   8.977  45.938  1.00 83.25           C  
ATOM   3686  CD  LYS A 467     -40.656   8.906  46.312  1.00 83.25           C  
ATOM   3687  CE  LYS A 467     -40.438   8.867  47.812  1.00 83.25           C  
ATOM   3688  NZ  LYS A 467     -39.000   8.773  48.156  1.00 83.25           N  
ATOM   3689  N   ASN A 468     -44.312  11.484  44.000  1.00 87.00           N  
ATOM   3690  CA  ASN A 468     -44.906  12.734  44.469  1.00 87.00           C  
ATOM   3691  C   ASN A 468     -46.406  12.734  44.281  1.00 87.00           C  
ATOM   3692  CB  ASN A 468     -44.281  13.922  43.719  1.00 87.00           C  
ATOM   3693  O   ASN A 468     -47.156  13.258  45.125  1.00 87.00           O  
ATOM   3694  CG  ASN A 468     -42.906  14.289  44.250  1.00 87.00           C  
ATOM   3695  ND2 ASN A 468     -42.156  15.055  43.469  1.00 87.00           N  
ATOM   3696  OD1 ASN A 468     -42.531  13.883  45.344  1.00 87.00           O  
ATOM   3697  N   GLN A 469     -46.875  12.156  43.219  1.00 86.44           N  
ATOM   3698  CA  GLN A 469     -48.281  12.078  42.906  1.00 86.44           C  
ATOM   3699  C   GLN A 469     -49.000  11.141  43.875  1.00 86.44           C  
ATOM   3700  CB  GLN A 469     -48.500  11.609  41.469  1.00 86.44           C  
ATOM   3701  O   GLN A 469     -50.094  11.445  44.344  1.00 86.44           O  
ATOM   3702  CG  GLN A 469     -48.188  12.672  40.438  1.00 86.44           C  
ATOM   3703  CD  GLN A 469     -48.531  12.227  39.031  1.00 86.44           C  
ATOM   3704  NE2 GLN A 469     -48.969  13.180  38.188  1.00 86.44           N  
ATOM   3705  OE1 GLN A 469     -48.438  11.047  38.688  1.00 86.44           O  
ATOM   3706  N   LEU A 470     -48.375   9.930  44.156  1.00 85.44           N  
ATOM   3707  CA  LEU A 470     -48.969   8.844  44.906  1.00 85.44           C  
ATOM   3708  C   LEU A 470     -48.844   9.070  46.406  1.00 85.44           C  
ATOM   3709  CB  LEU A 470     -48.344   7.500  44.531  1.00 85.44           C  
ATOM   3710  O   LEU A 470     -49.688   8.656  47.188  1.00 85.44           O  
ATOM   3711  CG  LEU A 470     -48.594   7.012  43.094  1.00 85.44           C  
ATOM   3712  CD1 LEU A 470     -47.812   5.734  42.844  1.00 85.44           C  
ATOM   3713  CD2 LEU A 470     -50.094   6.789  42.875  1.00 85.44           C  
ATOM   3714  N   ARG A 471     -47.938   9.812  46.906  1.00 87.38           N  
ATOM   3715  CA  ARG A 471     -47.719  10.148  48.281  1.00 87.38           C  
ATOM   3716  C   ARG A 471     -48.062   8.984  49.219  1.00 87.38           C  
ATOM   3717  CB  ARG A 471     -48.500  11.391  48.688  1.00 87.38           C  
ATOM   3718  O   ARG A 471     -47.562   7.879  49.062  1.00 87.38           O  
ATOM   3719  CG  ARG A 471     -48.094  12.656  47.938  1.00 87.38           C  
ATOM   3720  CD  ARG A 471     -48.906  13.859  48.375  1.00 87.38           C  
ATOM   3721  NE  ARG A 471     -48.531  15.070  47.656  1.00 87.38           N  
ATOM   3722  NH1 ARG A 471     -50.031  16.453  48.719  1.00 87.38           N  
ATOM   3723  NH2 ARG A 471     -48.625  17.297  47.125  1.00 87.38           N  
ATOM   3724  CZ  ARG A 471     -49.062  16.266  47.844  1.00 87.38           C  
ATOM   3725  N   ASN A 472     -48.906   9.156  50.156  1.00 86.69           N  
ATOM   3726  CA  ASN A 472     -49.219   8.133  51.125  1.00 86.69           C  
ATOM   3727  C   ASN A 472     -50.344   7.211  50.656  1.00 86.69           C  
ATOM   3728  CB  ASN A 472     -49.594   8.766  52.469  1.00 86.69           C  
ATOM   3729  O   ASN A 472     -50.875   6.410  51.406  1.00 86.69           O  
ATOM   3730  CG  ASN A 472     -48.531   9.680  53.000  1.00 86.69           C  
ATOM   3731  ND2 ASN A 472     -48.906  10.641  53.844  1.00 86.69           N  
ATOM   3732  OD1 ASN A 472     -47.344   9.539  52.656  1.00 86.69           O  
ATOM   3733  N   ASN A 473     -50.719   7.379  49.406  1.00 85.69           N  
ATOM   3734  CA  ASN A 473     -51.750   6.539  48.781  1.00 85.69           C  
ATOM   3735  C   ASN A 473     -51.156   5.238  48.250  1.00 85.69           C  
ATOM   3736  CB  ASN A 473     -52.469   7.293  47.656  1.00 85.69           C  
ATOM   3737  O   ASN A 473     -51.875   4.324  47.875  1.00 85.69           O  
ATOM   3738  CG  ASN A 473     -53.469   8.312  48.188  1.00 85.69           C  
ATOM   3739  ND2 ASN A 473     -53.875   9.227  47.312  1.00 85.69           N  
ATOM   3740  OD1 ASN A 473     -53.844   8.273  49.344  1.00 85.69           O  
ATOM   3741  N   ALA A 474     -49.781   5.078  48.281  1.00 85.88           N  
ATOM   3742  CA  ALA A 474     -49.094   3.889  47.812  1.00 85.88           C  
ATOM   3743  C   ALA A 474     -47.844   3.619  48.625  1.00 85.88           C  
ATOM   3744  CB  ALA A 474     -48.719   4.039  46.312  1.00 85.88           C  
ATOM   3745  O   ALA A 474     -47.281   4.539  49.250  1.00 85.88           O  
ATOM   3746  N   LYS A 475     -47.469   2.402  48.844  1.00 82.62           N  
ATOM   3747  CA  LYS A 475     -46.250   1.985  49.531  1.00 82.62           C  
ATOM   3748  C   LYS A 475     -45.156   1.564  48.562  1.00 82.62           C  
ATOM   3749  CB  LYS A 475     -46.562   0.839  50.500  1.00 82.62           C  
ATOM   3750  O   LYS A 475     -45.438   0.868  47.562  1.00 82.62           O  
ATOM   3751  CG  LYS A 475     -45.344   0.283  51.219  1.00 82.62           C  
ATOM   3752  CD  LYS A 475     -45.688  -0.916  52.094  1.00 82.62           C  
ATOM   3753  CE  LYS A 475     -44.469  -1.487  52.781  1.00 82.62           C  
ATOM   3754  NZ  LYS A 475     -44.812  -2.713  53.562  1.00 82.62           N  
ATOM   3755  N   GLU A 476     -44.062   2.000  48.906  1.00 81.31           N  
ATOM   3756  CA  GLU A 476     -42.906   1.625  48.062  1.00 81.31           C  
ATOM   3757  C   GLU A 476     -42.438   0.214  48.406  1.00 81.31           C  
ATOM   3758  CB  GLU A 476     -41.750   2.623  48.250  1.00 81.31           C  
ATOM   3759  O   GLU A 476     -42.125  -0.091  49.531  1.00 81.31           O  
ATOM   3760  CG  GLU A 476     -42.031   3.982  47.625  1.00 81.31           C  
ATOM   3761  CD  GLU A 476     -40.844   4.938  47.719  1.00 81.31           C  
ATOM   3762  OE1 GLU A 476     -41.000   6.117  47.344  1.00 81.31           O  
ATOM   3763  OE2 GLU A 476     -39.781   4.496  48.188  1.00 81.31           O  
ATOM   3764  N   ILE A 477     -42.531  -0.639  47.406  1.00 73.50           N  
ATOM   3765  CA  ILE A 477     -42.250  -2.061  47.594  1.00 73.50           C  
ATOM   3766  C   ILE A 477     -40.844  -2.387  47.125  1.00 73.50           C  
ATOM   3767  CB  ILE A 477     -43.281  -2.936  46.844  1.00 73.50           C  
ATOM   3768  O   ILE A 477     -40.312  -3.467  47.406  1.00 73.50           O  
ATOM   3769  CG1 ILE A 477     -44.719  -2.465  47.156  1.00 73.50           C  
ATOM   3770  CG2 ILE A 477     -43.094  -4.410  47.188  1.00 73.50           C  
ATOM   3771  CD1 ILE A 477     -45.781  -3.057  46.250  1.00 73.50           C  
ATOM   3772  N   GLY A 478     -40.156  -1.157  46.656  1.00 61.44           N  
ATOM   3773  CA  GLY A 478     -38.781  -1.383  46.188  1.00 61.44           C  
ATOM   3774  C   GLY A 478     -38.719  -1.732  44.719  1.00 61.44           C  
ATOM   3775  O   GLY A 478     -39.719  -2.043  44.094  1.00 61.44           O  
ATOM   3776  N   ASN A 479     -37.562  -1.349  44.000  1.00 55.34           N  
ATOM   3777  CA  ASN A 479     -37.281  -1.652  42.594  1.00 55.34           C  
ATOM   3778  C   ASN A 479     -38.125  -0.779  41.656  1.00 55.34           C  
ATOM   3779  CB  ASN A 479     -37.562  -3.133  42.312  1.00 55.34           C  
ATOM   3780  O   ASN A 479     -38.562  -1.235  40.594  1.00 55.34           O  
ATOM   3781  CG  ASN A 479     -36.625  -4.047  43.062  1.00 55.34           C  
ATOM   3782  ND2 ASN A 479     -37.062  -5.273  43.312  1.00 55.34           N  
ATOM   3783  OD1 ASN A 479     -35.500  -3.656  43.406  1.00 55.34           O  
ATOM   3784  N   GLY A 480     -38.500   0.429  42.188  1.00 63.47           N  
ATOM   3785  CA  GLY A 480     -39.188   1.370  41.344  1.00 63.47           C  
ATOM   3786  C   GLY A 480     -40.656   1.064  41.188  1.00 63.47           C  
ATOM   3787  O   GLY A 480     -41.344   1.577  40.312  1.00 63.47           O  
ATOM   3788  N   CYS A 481     -41.188   0.152  42.156  1.00 71.44           N  
ATOM   3789  CA  CYS A 481     -42.562  -0.258  42.125  1.00 71.44           C  
ATOM   3790  C   CYS A 481     -43.344   0.319  43.312  1.00 71.44           C  
ATOM   3791  CB  CYS A 481     -42.688  -1.781  42.125  1.00 71.44           C  
ATOM   3792  O   CYS A 481     -42.750   0.473  44.406  1.00 71.44           O  
ATOM   3793  SG  CYS A 481     -41.969  -2.566  40.688  1.00 71.44           S  
ATOM   3794  N   PHE A 482     -44.656   0.659  43.094  1.00 78.62           N  
ATOM   3795  CA  PHE A 482     -45.562   1.179  44.094  1.00 78.62           C  
ATOM   3796  C   PHE A 482     -46.781   0.293  44.250  1.00 78.62           C  
ATOM   3797  CB  PHE A 482     -45.969   2.615  43.781  1.00 78.62           C  
ATOM   3798  O   PHE A 482     -47.344  -0.151  43.219  1.00 78.62           O  
ATOM   3799  CG  PHE A 482     -44.812   3.580  43.688  1.00 78.62           C  
ATOM   3800  CD1 PHE A 482     -44.375   4.258  44.844  1.00 78.62           C  
ATOM   3801  CD2 PHE A 482     -44.156   3.809  42.500  1.00 78.62           C  
ATOM   3802  CE1 PHE A 482     -43.312   5.152  44.781  1.00 78.62           C  
ATOM   3803  CE2 PHE A 482     -43.094   4.703  42.438  1.00 78.62           C  
ATOM   3804  CZ  PHE A 482     -42.688   5.371  43.562  1.00 78.62           C  
ATOM   3805  N   GLU A 483     -46.938  -0.076  45.500  1.00 82.31           N  
ATOM   3806  CA  GLU A 483     -48.188  -0.793  45.781  1.00 82.31           C  
ATOM   3807  C   GLU A 483     -49.250   0.151  46.312  1.00 82.31           C  
ATOM   3808  CB  GLU A 483     -47.938  -1.924  46.781  1.00 82.31           C  
ATOM   3809  O   GLU A 483     -49.062   0.842  47.312  1.00 82.31           O  
ATOM   3810  CG  GLU A 483     -49.125  -2.830  47.000  1.00 82.31           C  
ATOM   3811  CD  GLU A 483     -48.875  -3.961  47.969  1.00 82.31           C  
ATOM   3812  OE1 GLU A 483     -49.656  -4.938  48.000  1.00 82.31           O  
ATOM   3813  OE2 GLU A 483     -47.875  -3.869  48.719  1.00 82.31           O  
ATOM   3814  N   PHE A 484     -50.469   0.202  45.500  1.00 84.44           N  
ATOM   3815  CA  PHE A 484     -51.531   1.125  45.844  1.00 84.44           C  
ATOM   3816  C   PHE A 484     -52.281   0.627  47.094  1.00 84.44           C  
ATOM   3817  CB  PHE A 484     -52.500   1.311  44.688  1.00 84.44           C  
ATOM   3818  O   PHE A 484     -52.531  -0.570  47.219  1.00 84.44           O  
ATOM   3819  CG  PHE A 484     -51.906   2.023  43.500  1.00 84.44           C  
ATOM   3820  CD1 PHE A 484     -51.969   3.408  43.406  1.00 84.44           C  
ATOM   3821  CD2 PHE A 484     -51.281   1.308  42.500  1.00 84.44           C  
ATOM   3822  CE1 PHE A 484     -51.406   4.070  42.312  1.00 84.44           C  
ATOM   3823  CE2 PHE A 484     -50.719   1.963  41.406  1.00 84.44           C  
ATOM   3824  CZ  PHE A 484     -50.781   3.344  41.312  1.00 84.44           C  
ATOM   3825  N   TYR A 485     -52.594   1.500  48.031  1.00 82.62           N  
ATOM   3826  CA  TYR A 485     -53.406   1.186  49.219  1.00 82.62           C  
ATOM   3827  C   TYR A 485     -54.875   1.281  48.906  1.00 82.62           C  
ATOM   3828  CB  TYR A 485     -53.062   2.125  50.375  1.00 82.62           C  
ATOM   3829  O   TYR A 485     -55.719   0.890  49.719  1.00 82.62           O  
ATOM   3830  CG  TYR A 485     -51.719   1.847  51.000  1.00 82.62           C  
ATOM   3831  CD1 TYR A 485     -51.469   0.648  51.656  1.00 82.62           C  
ATOM   3832  CD2 TYR A 485     -50.688   2.781  50.906  1.00 82.62           C  
ATOM   3833  CE1 TYR A 485     -50.219   0.388  52.219  1.00 82.62           C  
ATOM   3834  CE2 TYR A 485     -49.438   2.533  51.500  1.00 82.62           C  
ATOM   3835  OH  TYR A 485     -47.969   1.083  52.719  1.00 82.62           O  
ATOM   3836  CZ  TYR A 485     -49.219   1.335  52.156  1.00 82.62           C  
ATOM   3837  N   HIS A 486     -55.219   1.803  47.688  1.00 82.94           N  
ATOM   3838  CA  HIS A 486     -56.594   1.918  47.188  1.00 82.94           C  
ATOM   3839  C   HIS A 486     -56.781   1.148  45.875  1.00 82.94           C  
ATOM   3840  CB  HIS A 486     -56.969   3.387  47.000  1.00 82.94           C  
ATOM   3841  O   HIS A 486     -55.812   0.805  45.219  1.00 82.94           O  
ATOM   3842  CG  HIS A 486     -56.156   4.078  45.938  1.00 82.94           C  
ATOM   3843  CD2 HIS A 486     -55.062   4.859  46.031  1.00 82.94           C  
ATOM   3844  ND1 HIS A 486     -56.469   3.996  44.594  1.00 82.94           N  
ATOM   3845  CE1 HIS A 486     -55.594   4.703  43.906  1.00 82.94           C  
ATOM   3846  NE2 HIS A 486     -54.719   5.238  44.750  1.00 82.94           N  
ATOM   3847  N   LYS A 487     -58.031   0.755  45.594  1.00 82.38           N  
ATOM   3848  CA  LYS A 487     -58.312   0.154  44.312  1.00 82.38           C  
ATOM   3849  C   LYS A 487     -58.125   1.162  43.156  1.00 82.38           C  
ATOM   3850  CB  LYS A 487     -59.750  -0.393  44.281  1.00 82.38           C  
ATOM   3851  O   LYS A 487     -58.625   2.291  43.250  1.00 82.38           O  
ATOM   3852  CG  LYS A 487     -59.969  -1.608  45.156  1.00 82.38           C  
ATOM   3853  CD  LYS A 487     -61.375  -2.148  45.062  1.00 82.38           C  
ATOM   3854  CE  LYS A 487     -61.625  -3.303  46.031  1.00 82.38           C  
ATOM   3855  NZ  LYS A 487     -63.031  -3.818  45.938  1.00 82.38           N  
ATOM   3856  N   CYS A 488     -57.219   0.769  42.281  1.00 80.94           N  
ATOM   3857  CA  CYS A 488     -56.938   1.651  41.188  1.00 80.94           C  
ATOM   3858  C   CYS A 488     -57.344   1.023  39.844  1.00 80.94           C  
ATOM   3859  CB  CYS A 488     -55.438   1.976  41.125  1.00 80.94           C  
ATOM   3860  O   CYS A 488     -56.750   0.049  39.406  1.00 80.94           O  
ATOM   3861  SG  CYS A 488     -55.000   3.289  39.969  1.00 80.94           S  
ATOM   3862  N   ASN A 489     -58.438   1.500  39.219  1.00 79.06           N  
ATOM   3863  CA  ASN A 489     -58.938   1.019  37.938  1.00 79.06           C  
ATOM   3864  C   ASN A 489     -58.156   1.620  36.781  1.00 79.06           C  
ATOM   3865  CB  ASN A 489     -60.438   1.325  37.781  1.00 79.06           C  
ATOM   3866  O   ASN A 489     -57.219   2.387  37.000  1.00 79.06           O  
ATOM   3867  CG  ASN A 489     -60.719   2.811  37.844  1.00 79.06           C  
ATOM   3868  ND2 ASN A 489     -62.000   3.156  37.875  1.00 79.06           N  
ATOM   3869  OD1 ASN A 489     -59.812   3.641  37.844  1.00 79.06           O  
ATOM   3870  N   ASN A 490     -58.344   1.227  35.500  1.00 75.69           N  
ATOM   3871  CA  ASN A 490     -57.656   1.661  34.281  1.00 75.69           C  
ATOM   3872  C   ASN A 490     -57.656   3.184  34.188  1.00 75.69           C  
ATOM   3873  CB  ASN A 490     -58.312   1.042  33.062  1.00 75.69           C  
ATOM   3874  O   ASN A 490     -56.656   3.762  33.719  1.00 75.69           O  
ATOM   3875  CG  ASN A 490     -57.938  -0.415  32.875  1.00 75.69           C  
ATOM   3876  ND2 ASN A 490     -58.656  -1.102  31.969  1.00 75.69           N  
ATOM   3877  OD1 ASN A 490     -57.000  -0.919  33.500  1.00 75.69           O  
ATOM   3878  N   GLU A 491     -58.688   3.824  34.625  1.00 76.75           N  
ATOM   3879  CA  GLU A 491     -58.812   5.277  34.625  1.00 76.75           C  
ATOM   3880  C   GLU A 491     -57.875   5.914  35.625  1.00 76.75           C  
ATOM   3881  CB  GLU A 491     -60.281   5.695  34.938  1.00 76.75           C  
ATOM   3882  O   GLU A 491     -57.250   6.945  35.344  1.00 76.75           O  
ATOM   3883  CG  GLU A 491     -60.531   7.172  34.688  1.00 76.75           C  
ATOM   3884  CD  GLU A 491     -62.000   7.559  34.938  1.00 76.75           C  
ATOM   3885  OE1 GLU A 491     -62.312   8.758  34.844  1.00 76.75           O  
ATOM   3886  OE2 GLU A 491     -62.812   6.648  35.250  1.00 76.75           O  
ATOM   3887  N   CYS A 492     -57.750   5.355  36.812  1.00 80.00           N  
ATOM   3888  CA  CYS A 492     -56.812   5.758  37.875  1.00 80.00           C  
ATOM   3889  C   CYS A 492     -55.375   5.555  37.406  1.00 80.00           C  
ATOM   3890  CB  CYS A 492     -57.094   4.969  39.156  1.00 80.00           C  
ATOM   3891  O   CYS A 492     -54.531   6.441  37.594  1.00 80.00           O  
ATOM   3892  SG  CYS A 492     -55.844   5.254  40.438  1.00 80.00           S  
ATOM   3893  N   MET A 493     -55.062   4.449  36.781  1.00 77.00           N  
ATOM   3894  CA  MET A 493     -53.750   4.145  36.250  1.00 77.00           C  
ATOM   3895  C   MET A 493     -53.344   5.125  35.156  1.00 77.00           C  
ATOM   3896  CB  MET A 493     -53.688   2.713  35.719  1.00 77.00           C  
ATOM   3897  O   MET A 493     -52.219   5.562  35.062  1.00 77.00           O  
ATOM   3898  CG  MET A 493     -53.781   1.649  36.781  1.00 77.00           C  
ATOM   3899  SD  MET A 493     -52.375   1.764  38.000  1.00 77.00           S  
ATOM   3900  CE  MET A 493     -51.031   1.035  37.000  1.00 77.00           C  
ATOM   3901  N   GLU A 494     -54.281   5.508  34.344  1.00 78.12           N  
ATOM   3902  CA  GLU A 494     -54.094   6.473  33.250  1.00 78.12           C  
ATOM   3903  C   GLU A 494     -53.875   7.879  33.812  1.00 78.12           C  
ATOM   3904  CB  GLU A 494     -55.312   6.469  32.312  1.00 78.12           C  
ATOM   3905  O   GLU A 494     -53.094   8.656  33.250  1.00 78.12           O  
ATOM   3906  CG  GLU A 494     -55.312   5.316  31.328  1.00 78.12           C  
ATOM   3907  CD  GLU A 494     -54.188   5.410  30.297  1.00 78.12           C  
ATOM   3908  OE1 GLU A 494     -53.719   4.352  29.812  1.00 78.12           O  
ATOM   3909  OE2 GLU A 494     -53.812   6.547  29.969  1.00 78.12           O  
ATOM   3910  N   SER A 495     -54.438   8.156  34.906  1.00 82.19           N  
ATOM   3911  CA  SER A 495     -54.281   9.438  35.594  1.00 82.19           C  
ATOM   3912  C   SER A 495     -52.906   9.570  36.188  1.00 82.19           C  
ATOM   3913  CB  SER A 495     -55.375   9.617  36.656  1.00 82.19           C  
ATOM   3914  O   SER A 495     -52.344  10.664  36.250  1.00 82.19           O  
ATOM   3915  OG  SER A 495     -55.156   8.719  37.750  1.00 82.19           O  
ATOM   3916  N   VAL A 496     -52.344   8.516  36.719  1.00 81.00           N  
ATOM   3917  CA  VAL A 496     -50.969   8.445  37.219  1.00 81.00           C  
ATOM   3918  C   VAL A 496     -49.969   8.570  36.062  1.00 81.00           C  
ATOM   3919  CB  VAL A 496     -50.719   7.137  38.000  1.00 81.00           C  
ATOM   3920  O   VAL A 496     -49.000   9.320  36.156  1.00 81.00           O  
ATOM   3921  CG1 VAL A 496     -49.250   7.051  38.438  1.00 81.00           C  
ATOM   3922  CG2 VAL A 496     -51.656   7.043  39.188  1.00 81.00           C  
ATOM   3923  N   LYS A 497     -50.312   7.949  34.906  1.00 75.38           N  
ATOM   3924  CA  LYS A 497     -49.500   8.008  33.688  1.00 75.38           C  
ATOM   3925  C   LYS A 497     -49.500   9.414  33.094  1.00 75.38           C  
ATOM   3926  CB  LYS A 497     -50.031   7.004  32.656  1.00 75.38           C  
ATOM   3927  O   LYS A 497     -48.469   9.883  32.625  1.00 75.38           O  
ATOM   3928  CG  LYS A 497     -49.156   6.902  31.406  1.00 75.38           C  
ATOM   3929  CD  LYS A 497     -49.750   5.910  30.406  1.00 75.38           C  
ATOM   3930  CE  LYS A 497     -49.000   5.945  29.078  1.00 75.38           C  
ATOM   3931  NZ  LYS A 497     -49.594   5.012  28.078  1.00 75.38           N  
ATOM   3932  N   ASN A 498     -50.625  10.172  33.125  1.00 79.00           N  
ATOM   3933  CA  ASN A 498     -50.812  11.477  32.500  1.00 79.00           C  
ATOM   3934  C   ASN A 498     -50.500  12.609  33.469  1.00 79.00           C  
ATOM   3935  CB  ASN A 498     -52.250  11.609  31.938  1.00 79.00           C  
ATOM   3936  O   ASN A 498     -50.625  13.789  33.094  1.00 79.00           O  
ATOM   3937  CG  ASN A 498     -52.469  10.742  30.719  1.00 79.00           C  
ATOM   3938  ND2 ASN A 498     -53.750  10.461  30.438  1.00 79.00           N  
ATOM   3939  OD1 ASN A 498     -51.531  10.328  30.047  1.00 79.00           O  
ATOM   3940  N   GLY A 499     -50.094  12.164  34.719  1.00 83.12           N  
ATOM   3941  CA  GLY A 499     -49.719  13.148  35.719  1.00 83.12           C  
ATOM   3942  C   GLY A 499     -50.906  13.891  36.281  1.00 83.12           C  
ATOM   3943  O   GLY A 499     -50.750  15.000  36.812  1.00 83.12           O  
ATOM   3944  N   THR A 500     -52.188  13.508  36.094  1.00 87.50           N  
ATOM   3945  CA  THR A 500     -53.438  14.125  36.562  1.00 87.50           C  
ATOM   3946  C   THR A 500     -54.031  13.328  37.719  1.00 87.50           C  
ATOM   3947  CB  THR A 500     -54.469  14.234  35.438  1.00 87.50           C  
ATOM   3948  O   THR A 500     -55.219  13.406  38.000  1.00 87.50           O  
ATOM   3949  CG2 THR A 500     -53.969  15.180  34.344  1.00 87.50           C  
ATOM   3950  OG1 THR A 500     -54.688  12.938  34.875  1.00 87.50           O  
ATOM   3951  N   TYR A 501     -53.250  12.578  38.438  1.00 85.12           N  
ATOM   3952  CA  TYR A 501     -53.656  11.766  39.562  1.00 85.12           C  
ATOM   3953  C   TYR A 501     -54.250  12.633  40.688  1.00 85.12           C  
ATOM   3954  CB  TYR A 501     -52.500  10.930  40.125  1.00 85.12           C  
ATOM   3955  O   TYR A 501     -53.625  13.594  41.125  1.00 85.12           O  
ATOM   3956  CG  TYR A 501     -52.875  10.039  41.281  1.00 85.12           C  
ATOM   3957  CD1 TYR A 501     -52.531  10.383  42.594  1.00 85.12           C  
ATOM   3958  CD2 TYR A 501     -53.562   8.852  41.062  1.00 85.12           C  
ATOM   3959  CE1 TYR A 501     -52.875   9.562  43.656  1.00 85.12           C  
ATOM   3960  CE2 TYR A 501     -53.906   8.023  42.125  1.00 85.12           C  
ATOM   3961  OH  TYR A 501     -53.906   7.570  44.469  1.00 85.12           O  
ATOM   3962  CZ  TYR A 501     -53.562   8.383  43.406  1.00 85.12           C  
ATOM   3963  N   ASP A 502     -55.531  12.406  41.031  1.00 87.31           N  
ATOM   3964  CA  ASP A 502     -56.250  13.156  42.062  1.00 87.31           C  
ATOM   3965  C   ASP A 502     -56.031  12.539  43.469  1.00 87.31           C  
ATOM   3966  CB  ASP A 502     -57.750  13.219  41.750  1.00 87.31           C  
ATOM   3967  O   ASP A 502     -56.750  11.602  43.844  1.00 87.31           O  
ATOM   3968  CG  ASP A 502     -58.531  14.133  42.688  1.00 87.31           C  
ATOM   3969  OD1 ASP A 502     -57.906  14.727  43.594  1.00 87.31           O  
ATOM   3970  OD2 ASP A 502     -59.750  14.258  42.531  1.00 87.31           O  
ATOM   3971  N   TYR A 503     -55.031  13.062  44.125  1.00 85.75           N  
ATOM   3972  CA  TYR A 503     -54.562  12.523  45.406  1.00 85.75           C  
ATOM   3973  C   TYR A 503     -55.688  12.484  46.438  1.00 85.75           C  
ATOM   3974  CB  TYR A 503     -53.375  13.344  45.938  1.00 85.75           C  
ATOM   3975  O   TYR A 503     -55.906  11.461  47.062  1.00 85.75           O  
ATOM   3976  CG  TYR A 503     -53.062  13.055  47.375  1.00 85.75           C  
ATOM   3977  CD1 TYR A 503     -53.531  13.859  48.406  1.00 85.75           C  
ATOM   3978  CD2 TYR A 503     -52.250  11.969  47.719  1.00 85.75           C  
ATOM   3979  CE1 TYR A 503     -53.219  13.594  49.750  1.00 85.75           C  
ATOM   3980  CE2 TYR A 503     -51.938  11.695  49.031  1.00 85.75           C  
ATOM   3981  OH  TYR A 503     -52.094  12.250  51.375  1.00 85.75           O  
ATOM   3982  CZ  TYR A 503     -52.406  12.516  50.062  1.00 85.75           C  
ATOM   3983  N   PRO A 504     -56.531  13.594  46.562  1.00 86.69           N  
ATOM   3984  CA  PRO A 504     -57.562  13.648  47.594  1.00 86.69           C  
ATOM   3985  C   PRO A 504     -58.688  12.641  47.375  1.00 86.69           C  
ATOM   3986  CB  PRO A 504     -58.062  15.086  47.500  1.00 86.69           C  
ATOM   3987  O   PRO A 504     -59.312  12.188  48.344  1.00 86.69           O  
ATOM   3988  CG  PRO A 504     -56.969  15.852  46.844  1.00 86.69           C  
ATOM   3989  CD  PRO A 504     -56.219  14.922  45.938  1.00 86.69           C  
ATOM   3990  N   LYS A 505     -58.844  12.312  46.219  1.00 87.00           N  
ATOM   3991  CA  LYS A 505     -59.906  11.391  45.844  1.00 87.00           C  
ATOM   3992  C   LYS A 505     -59.688  10.008  46.438  1.00 87.00           C  
ATOM   3993  CB  LYS A 505     -60.031  11.289  44.312  1.00 87.00           C  
ATOM   3994  O   LYS A 505     -60.625   9.344  46.875  1.00 87.00           O  
ATOM   3995  CG  LYS A 505     -61.156  10.398  43.844  1.00 87.00           C  
ATOM   3996  CD  LYS A 505     -61.188  10.336  42.312  1.00 87.00           C  
ATOM   3997  CE  LYS A 505     -62.281   9.391  41.812  1.00 87.00           C  
ATOM   3998  NZ  LYS A 505     -62.344   9.320  40.344  1.00 87.00           N  
ATOM   3999  N   TYR A 506     -58.406   9.523  46.625  1.00 84.81           N  
ATOM   4000  CA  TYR A 506     -58.062   8.156  47.000  1.00 84.81           C  
ATOM   4001  C   TYR A 506     -57.438   8.109  48.406  1.00 84.81           C  
ATOM   4002  CB  TYR A 506     -57.125   7.523  46.000  1.00 84.81           C  
ATOM   4003  O   TYR A 506     -57.031   7.043  48.875  1.00 84.81           O  
ATOM   4004  CG  TYR A 506     -57.688   7.484  44.594  1.00 84.81           C  
ATOM   4005  CD1 TYR A 506     -58.688   6.598  44.250  1.00 84.81           C  
ATOM   4006  CD2 TYR A 506     -57.188   8.336  43.594  1.00 84.81           C  
ATOM   4007  CE1 TYR A 506     -59.219   6.559  42.969  1.00 84.81           C  
ATOM   4008  CE2 TYR A 506     -57.688   8.305  42.312  1.00 84.81           C  
ATOM   4009  OH  TYR A 506     -59.219   7.379  40.719  1.00 84.81           O  
ATOM   4010  CZ  TYR A 506     -58.719   7.414  42.000  1.00 84.81           C  
ATOM   4011  N   SER A 507     -57.375   9.227  49.062  1.00 82.81           N  
ATOM   4012  CA  SER A 507     -56.688   9.398  50.344  1.00 82.81           C  
ATOM   4013  C   SER A 507     -57.438   8.719  51.469  1.00 82.81           C  
ATOM   4014  CB  SER A 507     -56.500  10.883  50.656  1.00 82.81           C  
ATOM   4015  O   SER A 507     -56.812   8.125  52.344  1.00 82.81           O  
ATOM   4016  OG  SER A 507     -55.844  11.062  51.875  1.00 82.81           O  
ATOM   4017  N   GLU A 508     -58.781   8.781  51.406  1.00 81.06           N  
ATOM   4018  CA  GLU A 508     -59.625   8.227  52.469  1.00 81.06           C  
ATOM   4019  C   GLU A 508     -59.594   6.703  52.469  1.00 81.06           C  
ATOM   4020  CB  GLU A 508     -61.062   8.727  52.312  1.00 81.06           C  
ATOM   4021  O   GLU A 508     -59.469   6.078  53.531  1.00 81.06           O  
ATOM   4022  CG  GLU A 508     -61.281  10.164  52.781  1.00 81.06           C  
ATOM   4023  CD  GLU A 508     -62.750  10.570  52.812  1.00 81.06           C  
ATOM   4024  OE1 GLU A 508     -63.031  11.680  53.312  1.00 81.06           O  
ATOM   4025  OE2 GLU A 508     -63.594   9.773  52.375  1.00 81.06           O  
ATOM   4026  N   GLU A 509     -59.688   6.133  51.219  1.00 82.38           N  
ATOM   4027  CA  GLU A 509     -59.594   4.688  51.000  1.00 82.38           C  
ATOM   4028  C   GLU A 509     -58.219   4.152  51.344  1.00 82.38           C  
ATOM   4029  CB  GLU A 509     -59.969   4.328  49.562  1.00 82.38           C  
ATOM   4030  O   GLU A 509     -58.094   3.080  51.938  1.00 82.38           O  
ATOM   4031  CG  GLU A 509     -60.094   2.830  49.312  1.00 82.38           C  
ATOM   4032  CD  GLU A 509     -60.438   2.488  47.875  1.00 82.38           C  
ATOM   4033  OE1 GLU A 509     -60.531   1.284  47.531  1.00 82.38           O  
ATOM   4034  OE2 GLU A 509     -60.594   3.430  47.062  1.00 82.38           O  
ATOM   4035  N   SER A 510     -57.188   4.852  51.000  1.00 81.25           N  
ATOM   4036  CA  SER A 510     -55.781   4.512  51.250  1.00 81.25           C  
ATOM   4037  C   SER A 510     -55.469   4.574  52.750  1.00 81.25           C  
ATOM   4038  CB  SER A 510     -54.844   5.449  50.500  1.00 81.25           C  
ATOM   4039  O   SER A 510     -54.719   3.752  53.281  1.00 81.25           O  
ATOM   4040  OG  SER A 510     -55.031   5.312  49.094  1.00 81.25           O  
ATOM   4041  N   LYS A 511     -56.000   5.621  53.500  1.00 82.56           N  
ATOM   4042  CA  LYS A 511     -55.844   5.789  54.938  1.00 82.56           C  
ATOM   4043  C   LYS A 511     -56.438   4.602  55.688  1.00 82.56           C  
ATOM   4044  CB  LYS A 511     -56.500   7.090  55.406  1.00 82.56           C  
ATOM   4045  O   LYS A 511     -55.844   4.109  56.656  1.00 82.56           O  
ATOM   4046  CG  LYS A 511     -56.156   7.480  56.812  1.00 82.56           C  
ATOM   4047  CD  LYS A 511     -56.781   8.812  57.219  1.00 82.56           C  
ATOM   4048  CE  LYS A 511     -56.469   9.180  58.656  1.00 82.56           C  
ATOM   4049  NZ  LYS A 511     -57.062  10.492  59.031  1.00 82.56           N  
ATOM   4050  N   LEU A 512     -57.656   4.125  55.312  1.00 78.88           N  
ATOM   4051  CA  LEU A 512     -58.375   3.008  55.906  1.00 78.88           C  
ATOM   4052  C   LEU A 512     -57.625   1.697  55.688  1.00 78.88           C  
ATOM   4053  CB  LEU A 512     -59.781   2.902  55.344  1.00 78.88           C  
ATOM   4054  O   LEU A 512     -57.531   0.872  56.594  1.00 78.88           O  
ATOM   4055  CG  LEU A 512     -60.812   3.865  55.906  1.00 78.88           C  
ATOM   4056  CD1 LEU A 512     -61.969   4.062  54.906  1.00 78.88           C  
ATOM   4057  CD2 LEU A 512     -61.344   3.352  57.250  1.00 78.88           C  
ATOM   4058  N   ASN A 513     -57.000   1.466  54.562  1.00 78.06           N  
ATOM   4059  CA  ASN A 513     -56.250   0.265  54.188  1.00 78.06           C  
ATOM   4060  C   ASN A 513     -54.875   0.242  54.781  1.00 78.06           C  
ATOM   4061  CB  ASN A 513     -56.188   0.152  52.656  1.00 78.06           C  
ATOM   4062  O   ASN A 513     -54.312  -0.830  55.062  1.00 78.06           O  
ATOM   4063  CG  ASN A 513     -57.500  -0.272  52.031  1.00 78.06           C  
ATOM   4064  ND2 ASN A 513     -57.719   0.176  50.812  1.00 78.06           N  
ATOM   4065  OD1 ASN A 513     -58.281  -0.995  52.625  1.00 78.06           O  
ATOM   4066  N   ARG A 514     -54.250   1.455  55.000  1.00 74.31           N  
ATOM   4067  CA  ARG A 514     -52.969   1.581  55.688  1.00 74.31           C  
ATOM   4068  C   ARG A 514     -53.094   1.167  57.156  1.00 74.31           C  
ATOM   4069  CB  ARG A 514     -52.469   3.016  55.594  1.00 74.31           C  
ATOM   4070  O   ARG A 514     -52.156   0.616  57.719  1.00 74.31           O  
ATOM   4071  CG  ARG A 514     -51.844   3.354  54.250  1.00 74.31           C  
ATOM   4072  CD  ARG A 514     -51.500   4.832  54.156  1.00 74.31           C  
ATOM   4073  NE  ARG A 514     -50.500   5.215  55.125  1.00 74.31           N  
ATOM   4074  NH1 ARG A 514     -50.812   7.488  54.906  1.00 74.31           N  
ATOM   4075  NH2 ARG A 514     -49.281   6.703  56.406  1.00 74.31           N  
ATOM   4076  CZ  ARG A 514     -50.188   6.469  55.469  1.00 74.31           C  
ATOM   4077  N   GLU A 515     -54.281   1.555  57.719  1.00 69.50           N  
ATOM   4078  CA  GLU A 515     -54.562   1.349  59.125  1.00 69.50           C  
ATOM   4079  C   GLU A 515     -55.125  -0.047  59.406  1.00 69.50           C  
ATOM   4080  CB  GLU A 515     -55.531   2.412  59.656  1.00 69.50           C  
ATOM   4081  O   GLU A 515     -55.281  -0.445  60.562  1.00 69.50           O  
ATOM   4082  CG  GLU A 515     -54.906   3.807  59.750  1.00 69.50           C  
ATOM   4083  CD  GLU A 515     -55.906   4.852  60.250  1.00 69.50           C  
ATOM   4084  OE1 GLU A 515     -55.500   6.023  60.438  1.00 69.50           O  
ATOM   4085  OE2 GLU A 515     -57.062   4.496  60.500  1.00 69.50           O  
ATOM   4086  N   LYS A 516     -55.406  -0.778  58.219  1.00 62.34           N  
ATOM   4087  CA  LYS A 516     -55.875  -2.162  58.312  1.00 62.34           C  
ATOM   4088  C   LYS A 516     -54.719  -3.096  58.719  1.00 62.34           C  
ATOM   4089  CB  LYS A 516     -56.438  -2.607  56.969  1.00 62.34           C  
ATOM   4090  O   LYS A 516     -53.625  -3.031  58.156  1.00 62.34           O  
ATOM   4091  CG  LYS A 516     -57.406  -3.775  57.062  1.00 62.34           C  
ATOM   4092  CD  LYS A 516     -58.094  -4.074  55.719  1.00 62.34           C  
ATOM   4093  CE  LYS A 516     -59.031  -5.270  55.812  1.00 62.34           C  
ATOM   4094  NZ  LYS A 516     -59.781  -5.480  54.562  1.00 62.34           N  
ATOM   4095  N   ILE A 517     -54.594  -3.484  59.969  1.00 45.66           N  
ATOM   4096  CA  ILE A 517     -53.688  -4.520  60.500  1.00 45.66           C  
ATOM   4097  C   ILE A 517     -54.125  -5.883  59.938  1.00 45.66           C  
ATOM   4098  CB  ILE A 517     -53.688  -4.531  62.031  1.00 45.66           C  
ATOM   4099  O   ILE A 517     -55.250  -6.312  60.156  1.00 45.66           O  
ATOM   4100  CG1 ILE A 517     -53.281  -3.152  62.562  1.00 45.66           C  
ATOM   4101  CG2 ILE A 517     -52.750  -5.621  62.562  1.00 45.66           C  
ATOM   4102  CD1 ILE A 517     -53.344  -3.041  64.062  1.00 45.66           C  
ATOM   4103  N   ASP A 518     -53.562  -6.285  58.781  1.00 47.78           N  
ATOM   4104  CA  ASP A 518     -53.812  -7.648  58.312  1.00 47.78           C  
ATOM   4105  C   ASP A 518     -53.438  -8.664  59.406  1.00 47.78           C  
ATOM   4106  CB  ASP A 518     -53.031  -7.934  57.031  1.00 47.78           C  
ATOM   4107  O   ASP A 518     -52.375  -8.570  60.000  1.00 47.78           O  
ATOM   4108  CG  ASP A 518     -53.750  -7.441  55.781  1.00 47.78           C  
ATOM   4109  OD1 ASP A 518     -54.969  -7.266  55.812  1.00 47.78           O  
ATOM   4110  OD2 ASP A 518     -53.062  -7.227  54.750  1.00 47.78           O  
ATOM   4111  N   GLY A 519     -54.344  -9.109  60.250  1.00 34.16           N  
ATOM   4112  CA  GLY A 519     -54.188 -10.305  61.062  1.00 34.16           C  
ATOM   4113  C   GLY A 519     -53.344 -11.375  60.406  1.00 34.16           C  
ATOM   4114  O   GLY A 519     -53.312 -11.492  59.188  1.00 34.16           O  
ATOM   4115  N   VAL A 520     -51.969 -11.617  60.688  1.00 32.62           N  
ATOM   4116  CA  VAL A 520     -51.188 -12.750  60.219  1.00 32.62           C  
ATOM   4117  C   VAL A 520     -52.125 -13.844  59.719  1.00 32.62           C  
ATOM   4118  CB  VAL A 520     -50.250 -13.305  61.312  1.00 32.62           C  
ATOM   4119  O   VAL A 520     -53.000 -14.312  60.438  1.00 32.62           O  
ATOM   4120  CG1 VAL A 520     -49.406 -14.445  60.781  1.00 32.62           C  
ATOM   4121  CG2 VAL A 520     -49.375 -12.188  61.875  1.00 32.62           C  
ATOM   4122  N   LYS A 521     -52.594 -13.891  58.500  1.00 34.56           N  
ATOM   4123  CA  LYS A 521     -53.250 -14.984  57.781  1.00 34.56           C  
ATOM   4124  C   LYS A 521     -52.312 -16.203  57.688  1.00 34.56           C  
ATOM   4125  CB  LYS A 521     -53.656 -14.531  56.375  1.00 34.56           C  
ATOM   4126  O   LYS A 521     -51.188 -16.094  57.188  1.00 34.56           O  
ATOM   4127  CG  LYS A 521     -55.094 -14.781  56.031  1.00 34.56           C  
ATOM   4128  CD  LYS A 521     -55.438 -14.328  54.594  1.00 34.56           C  
ATOM   4129  CE  LYS A 521     -56.906 -14.555  54.281  1.00 34.56           C  
ATOM   4130  NZ  LYS A 521     -57.250 -14.062  52.906  1.00 34.56           N  
ATOM   4131  N   LEU A 522     -52.250 -17.062  58.688  1.00 32.38           N  
ATOM   4132  CA  LEU A 522     -51.656 -18.391  58.812  1.00 32.38           C  
ATOM   4133  C   LEU A 522     -52.094 -19.266  57.656  1.00 32.38           C  
ATOM   4134  CB  LEU A 522     -52.062 -19.031  60.125  1.00 32.38           C  
ATOM   4135  O   LEU A 522     -53.250 -19.641  57.531  1.00 32.38           O  
ATOM   4136  CG  LEU A 522     -51.219 -18.672  61.344  1.00 32.38           C  
ATOM   4137  CD1 LEU A 522     -52.094 -18.562  62.594  1.00 32.38           C  
ATOM   4138  CD2 LEU A 522     -50.094 -19.672  61.562  1.00 32.38           C  
ATOM   4139  N   GLU A 523     -51.719 -18.953  56.406  1.00 32.16           N  
ATOM   4140  CA  GLU A 523     -52.094 -19.844  55.312  1.00 32.16           C  
ATOM   4141  C   GLU A 523     -50.875 -20.641  54.812  1.00 32.16           C  
ATOM   4142  CB  GLU A 523     -52.688 -19.031  54.156  1.00 32.16           C  
ATOM   4143  O   GLU A 523     -49.875 -20.078  54.438  1.00 32.16           O  
ATOM   4144  CG  GLU A 523     -54.188 -18.750  54.312  1.00 32.16           C  
ATOM   4145  CD  GLU A 523     -54.781 -18.109  53.094  1.00 32.16           C  
ATOM   4146  OE1 GLU A 523     -56.031 -17.906  53.062  1.00 32.16           O  
ATOM   4147  OE2 GLU A 523     -54.031 -17.828  52.125  1.00 32.16           O  
ATOM   4148  N   SER A 524     -50.531 -21.891  55.531  1.00 40.75           N  
ATOM   4149  CA  SER A 524     -50.250 -23.219  55.000  1.00 40.75           C  
ATOM   4150  C   SER A 524     -50.094 -24.234  56.125  1.00 40.75           C  
ATOM   4151  CB  SER A 524     -49.000 -23.203  54.125  1.00 40.75           C  
ATOM   4152  O   SER A 524     -49.219 -24.062  57.000  1.00 40.75           O  
ATOM   4153  OG  SER A 524     -47.844 -23.172  54.906  1.00 40.75           O  
ATOM   4154  N   MET A 525     -51.062 -24.672  56.688  1.00 37.41           N  
ATOM   4155  CA  MET A 525     -51.656 -25.922  57.219  1.00 37.41           C  
ATOM   4156  C   MET A 525     -50.781 -27.109  56.844  1.00 37.41           C  
ATOM   4157  CB  MET A 525     -53.062 -26.125  56.688  1.00 37.41           C  
ATOM   4158  O   MET A 525     -50.656 -27.469  55.688  1.00 37.41           O  
ATOM   4159  CG  MET A 525     -54.125 -25.422  57.531  1.00 37.41           C  
ATOM   4160  SD  MET A 525     -55.812 -26.031  57.156  1.00 37.41           S  
ATOM   4161  CE  MET A 525     -55.906 -25.672  55.375  1.00 37.41           C  
ATOM   4162  N   GLY A 526     -49.312 -27.047  57.156  1.00 49.38           N  
ATOM   4163  CA  GLY A 526     -48.531 -28.250  57.344  1.00 49.38           C  
ATOM   4164  C   GLY A 526     -47.156 -27.969  57.906  1.00 49.38           C  
ATOM   4165  O   GLY A 526     -46.625 -28.734  58.719  1.00 49.38           O  
ATOM   4166  N   VAL A 527     -46.594 -26.734  57.906  1.00 46.91           N  
ATOM   4167  CA  VAL A 527     -45.250 -26.406  58.312  1.00 46.91           C  
ATOM   4168  C   VAL A 527     -45.281 -25.500  59.562  1.00 46.91           C  
ATOM   4169  CB  VAL A 527     -44.438 -25.734  57.188  1.00 46.91           C  
ATOM   4170  O   VAL A 527     -44.438 -25.625  60.438  1.00 46.91           O  
ATOM   4171  CG1 VAL A 527     -43.031 -25.344  57.656  1.00 46.91           C  
ATOM   4172  CG2 VAL A 527     -44.375 -26.656  55.969  1.00 46.91           C  
ATOM   4173  N   TYR A 528     -46.281 -24.750  59.781  1.00 47.50           N  
ATOM   4174  CA  TYR A 528     -46.469 -23.906  60.969  1.00 47.50           C  
ATOM   4175  C   TYR A 528     -47.094 -24.688  62.094  1.00 47.50           C  
ATOM   4176  CB  TYR A 528     -47.375 -22.703  60.625  1.00 47.50           C  
ATOM   4177  O   TYR A 528     -46.781 -24.469  63.281  1.00 47.50           O  
ATOM   4178  CG  TYR A 528     -46.594 -21.484  60.156  1.00 47.50           C  
ATOM   4179  CD1 TYR A 528     -45.969 -20.641  61.062  1.00 47.50           C  
ATOM   4180  CD2 TYR A 528     -46.469 -21.188  58.812  1.00 47.50           C  
ATOM   4181  CE1 TYR A 528     -45.250 -19.531  60.656  1.00 47.50           C  
ATOM   4182  CE2 TYR A 528     -45.750 -20.078  58.375  1.00 47.50           C  
ATOM   4183  OH  TYR A 528     -44.438 -18.141  58.875  1.00 47.50           O  
ATOM   4184  CZ  TYR A 528     -45.156 -19.250  59.312  1.00 47.50           C  
ATOM   4185  N   GLN A 529     -48.000 -25.781  61.844  1.00 49.31           N  
ATOM   4186  CA  GLN A 529     -48.469 -26.719  62.844  1.00 49.31           C  
ATOM   4187  C   GLN A 529     -47.375 -27.656  63.312  1.00 49.31           C  
ATOM   4188  CB  GLN A 529     -49.656 -27.531  62.281  1.00 49.31           C  
ATOM   4189  O   GLN A 529     -47.281 -28.016  64.500  1.00 49.31           O  
ATOM   4190  CG  GLN A 529     -51.000 -26.953  62.625  1.00 49.31           C  
ATOM   4191  CD  GLN A 529     -52.156 -27.750  62.031  1.00 49.31           C  
ATOM   4192  NE2 GLN A 529     -53.375 -27.547  62.531  1.00 49.31           N  
ATOM   4193  OE1 GLN A 529     -51.938 -28.531  61.094  1.00 49.31           O  
ATOM   4194  N   ILE A 530     -46.438 -27.875  62.312  1.00 59.50           N  
ATOM   4195  CA  ILE A 530     -45.281 -28.688  62.562  1.00 59.50           C  
ATOM   4196  C   ILE A 530     -44.219 -27.875  63.281  1.00 59.50           C  
ATOM   4197  CB  ILE A 530     -44.688 -29.281  61.250  1.00 59.50           C  
ATOM   4198  O   ILE A 530     -43.562 -28.359  64.188  1.00 59.50           O  
ATOM   4199  CG1 ILE A 530     -45.719 -30.219  60.594  1.00 59.50           C  
ATOM   4200  CG2 ILE A 530     -43.375 -30.000  61.500  1.00 59.50           C  
ATOM   4201  CD1 ILE A 530     -45.344 -30.672  59.188  1.00 59.50           C  
ATOM   4202  N   LEU A 531     -44.062 -26.625  63.000  1.00 59.53           N  
ATOM   4203  CA  LEU A 531     -43.125 -25.703  63.656  1.00 59.53           C  
ATOM   4204  C   LEU A 531     -43.688 -25.219  65.000  1.00 59.53           C  
ATOM   4205  CB  LEU A 531     -42.812 -24.516  62.750  1.00 59.53           C  
ATOM   4206  O   LEU A 531     -42.969 -25.047  65.938  1.00 59.53           O  
ATOM   4207  CG  LEU A 531     -41.625 -24.656  61.781  1.00 59.53           C  
ATOM   4208  CD1 LEU A 531     -41.875 -23.891  60.500  1.00 59.53           C  
ATOM   4209  CD2 LEU A 531     -40.344 -24.188  62.469  1.00 59.53           C  
ATOM   4210  N   ALA A 532     -45.031 -25.016  65.125  1.00 61.75           N  
ATOM   4211  CA  ALA A 532     -45.719 -24.656  66.375  1.00 61.75           C  
ATOM   4212  C   ALA A 532     -45.781 -25.844  67.312  1.00 61.75           C  
ATOM   4213  CB  ALA A 532     -47.125 -24.141  66.062  1.00 61.75           C  
ATOM   4214  O   ALA A 532     -45.594 -25.672  68.500  1.00 61.75           O  
ATOM   4215  N   ILE A 533     -45.906 -27.141  66.812  1.00 68.81           N  
ATOM   4216  CA  ILE A 533     -45.875 -28.375  67.562  1.00 68.81           C  
ATOM   4217  C   ILE A 533     -44.438 -28.656  68.000  1.00 68.81           C  
ATOM   4218  CB  ILE A 533     -46.438 -29.562  66.750  1.00 68.81           C  
ATOM   4219  O   ILE A 533     -44.188 -29.062  69.125  1.00 68.81           O  
ATOM   4220  CG1 ILE A 533     -47.906 -29.375  66.500  1.00 68.81           C  
ATOM   4221  CG2 ILE A 533     -46.156 -30.891  67.500  1.00 68.81           C  
ATOM   4222  CD1 ILE A 533     -48.531 -30.406  65.562  1.00 68.81           C  
ATOM   4223  N   TYR A 534     -43.438 -28.359  67.062  1.00 69.06           N  
ATOM   4224  CA  TYR A 534     -42.000 -28.500  67.375  1.00 69.06           C  
ATOM   4225  C   TYR A 534     -41.531 -27.406  68.312  1.00 69.06           C  
ATOM   4226  CB  TYR A 534     -41.188 -28.438  66.062  1.00 69.06           C  
ATOM   4227  O   TYR A 534     -40.719 -27.672  69.250  1.00 69.06           O  
ATOM   4228  CG  TYR A 534     -40.594 -29.781  65.688  1.00 69.06           C  
ATOM   4229  CD1 TYR A 534     -39.406 -30.250  66.250  1.00 69.06           C  
ATOM   4230  CD2 TYR A 534     -41.250 -30.578  64.750  1.00 69.06           C  
ATOM   4231  CE1 TYR A 534     -38.875 -31.469  65.875  1.00 69.06           C  
ATOM   4232  CE2 TYR A 534     -40.719 -31.797  64.375  1.00 69.06           C  
ATOM   4233  OH  TYR A 534     -39.000 -33.469  64.562  1.00 69.06           O  
ATOM   4234  CZ  TYR A 534     -39.531 -32.250  64.938  1.00 69.06           C  
ATOM   4235  N   SER A 535     -42.000 -26.188  68.250  1.00 67.75           N  
ATOM   4236  CA  SER A 535     -41.688 -25.078  69.188  1.00 67.75           C  
ATOM   4237  C   SER A 535     -42.375 -25.266  70.500  1.00 67.75           C  
ATOM   4238  CB  SER A 535     -42.125 -23.750  68.562  1.00 67.75           C  
ATOM   4239  O   SER A 535     -41.750 -24.984  71.562  1.00 67.75           O  
ATOM   4240  OG  SER A 535     -42.125 -22.719  69.500  1.00 67.75           O  
ATOM   4241  N   THR A 536     -43.625 -25.781  70.562  1.00 73.56           N  
ATOM   4242  CA  THR A 536     -44.344 -26.094  71.750  1.00 73.56           C  
ATOM   4243  C   THR A 536     -43.719 -27.297  72.438  1.00 73.56           C  
ATOM   4244  CB  THR A 536     -45.844 -26.375  71.500  1.00 73.56           C  
ATOM   4245  O   THR A 536     -43.594 -27.328  73.688  1.00 73.56           O  
ATOM   4246  CG2 THR A 536     -46.562 -25.078  71.125  1.00 73.56           C  
ATOM   4247  OG1 THR A 536     -45.938 -27.297  70.438  1.00 73.56           O  
ATOM   4248  N   VAL A 537     -43.281 -28.344  71.688  1.00 75.12           N  
ATOM   4249  CA  VAL A 537     -42.594 -29.516  72.250  1.00 75.12           C  
ATOM   4250  C   VAL A 537     -41.188 -29.141  72.750  1.00 75.12           C  
ATOM   4251  CB  VAL A 537     -42.500 -30.641  71.188  1.00 75.12           C  
ATOM   4252  O   VAL A 537     -40.781 -29.609  73.812  1.00 75.12           O  
ATOM   4253  CG1 VAL A 537     -41.688 -31.812  71.688  1.00 75.12           C  
ATOM   4254  CG2 VAL A 537     -43.906 -31.109  70.750  1.00 75.12           C  
ATOM   4255  N   ALA A 538     -40.500 -28.297  72.000  1.00 72.00           N  
ATOM   4256  CA  ALA A 538     -39.156 -27.828  72.375  1.00 72.00           C  
ATOM   4257  C   ALA A 538     -39.219 -26.906  73.562  1.00 72.00           C  
ATOM   4258  CB  ALA A 538     -38.500 -27.109  71.188  1.00 72.00           C  
ATOM   4259  O   ALA A 538     -38.375 -26.984  74.500  1.00 72.00           O  
ATOM   4260  N   SER A 539     -40.250 -26.000  73.625  1.00 72.31           N  
ATOM   4261  CA  SER A 539     -40.438 -25.094  74.750  1.00 72.31           C  
ATOM   4262  C   SER A 539     -40.906 -25.859  76.000  1.00 72.31           C  
ATOM   4263  CB  SER A 539     -41.438 -24.000  74.438  1.00 72.31           C  
ATOM   4264  O   SER A 539     -40.469 -25.562  77.125  1.00 72.31           O  
ATOM   4265  OG  SER A 539     -42.438 -23.891  75.438  1.00 72.31           O  
ATOM   4266  N   SER A 540     -41.781 -26.906  75.812  1.00 75.75           N  
ATOM   4267  CA  SER A 540     -42.219 -27.766  76.938  1.00 75.75           C  
ATOM   4268  C   SER A 540     -41.094 -28.656  77.438  1.00 75.75           C  
ATOM   4269  CB  SER A 540     -43.406 -28.641  76.500  1.00 75.75           C  
ATOM   4270  O   SER A 540     -41.000 -28.906  78.625  1.00 75.75           O  
ATOM   4271  OG  SER A 540     -43.094 -29.344  75.312  1.00 75.75           O  
ATOM   4272  N   LEU A 541     -40.156 -29.141  76.562  1.00 74.88           N  
ATOM   4273  CA  LEU A 541     -39.000 -29.953  76.938  1.00 74.88           C  
ATOM   4274  C   LEU A 541     -37.969 -29.109  77.688  1.00 74.88           C  
ATOM   4275  CB  LEU A 541     -38.375 -30.562  75.688  1.00 74.88           C  
ATOM   4276  O   LEU A 541     -37.344 -29.594  78.625  1.00 74.88           O  
ATOM   4277  CG  LEU A 541     -37.906 -32.000  75.812  1.00 74.88           C  
ATOM   4278  CD1 LEU A 541     -38.812 -32.906  74.938  1.00 74.88           C  
ATOM   4279  CD2 LEU A 541     -36.469 -32.156  75.375  1.00 74.88           C  
ATOM   4280  N   VAL A 542     -37.781 -27.891  77.250  1.00 76.31           N  
ATOM   4281  CA  VAL A 542     -36.844 -26.969  77.875  1.00 76.31           C  
ATOM   4282  C   VAL A 542     -37.375 -26.625  79.312  1.00 76.31           C  
ATOM   4283  CB  VAL A 542     -36.625 -25.688  77.062  1.00 76.31           C  
ATOM   4284  O   VAL A 542     -36.625 -26.547  80.250  1.00 76.31           O  
ATOM   4285  CG1 VAL A 542     -35.844 -24.656  77.875  1.00 76.31           C  
ATOM   4286  CG2 VAL A 542     -35.938 -26.016  75.750  1.00 76.31           C  
ATOM   4287  N   LEU A 543     -38.688 -26.391  79.375  1.00 76.06           N  
ATOM   4288  CA  LEU A 543     -39.312 -26.125  80.688  1.00 76.06           C  
ATOM   4289  C   LEU A 543     -39.219 -27.328  81.625  1.00 76.06           C  
ATOM   4290  CB  LEU A 543     -40.750 -25.703  80.500  1.00 76.06           C  
ATOM   4291  O   LEU A 543     -38.969 -27.203  82.812  1.00 76.06           O  
ATOM   4292  CG  LEU A 543     -41.031 -24.203  80.312  1.00 76.06           C  
ATOM   4293  CD1 LEU A 543     -42.438 -23.984  79.750  1.00 76.06           C  
ATOM   4294  CD2 LEU A 543     -40.781 -23.453  81.625  1.00 76.06           C  
ATOM   4295  N   LEU A 544     -39.406 -28.578  81.188  1.00 78.44           N  
ATOM   4296  CA  LEU A 544     -39.312 -29.812  81.938  1.00 78.44           C  
ATOM   4297  C   LEU A 544     -37.875 -30.062  82.375  1.00 78.44           C  
ATOM   4298  CB  LEU A 544     -39.844 -31.000  81.125  1.00 78.44           C  
ATOM   4299  O   LEU A 544     -37.656 -30.469  83.500  1.00 78.44           O  
ATOM   4300  CG  LEU A 544     -41.344 -31.219  81.125  1.00 78.44           C  
ATOM   4301  CD1 LEU A 544     -41.719 -32.281  80.062  1.00 78.44           C  
ATOM   4302  CD2 LEU A 544     -41.844 -31.625  82.500  1.00 78.44           C  
ATOM   4303  N   VAL A 545     -36.938 -29.844  81.438  1.00 77.69           N  
ATOM   4304  CA  VAL A 545     -35.531 -30.000  81.750  1.00 77.69           C  
ATOM   4305  C   VAL A 545     -35.094 -28.953  82.812  1.00 77.69           C  
ATOM   4306  CB  VAL A 545     -34.656 -29.875  80.500  1.00 77.69           C  
ATOM   4307  O   VAL A 545     -34.344 -29.266  83.750  1.00 77.69           O  
ATOM   4308  CG1 VAL A 545     -33.156 -29.844  80.875  1.00 77.69           C  
ATOM   4309  CG2 VAL A 545     -34.938 -31.016  79.562  1.00 77.69           C  
ATOM   4310  N   SER A 546     -35.625 -27.734  82.625  1.00 77.12           N  
ATOM   4311  CA  SER A 546     -35.312 -26.672  83.562  1.00 77.12           C  
ATOM   4312  C   SER A 546     -35.938 -26.922  84.875  1.00 77.12           C  
ATOM   4313  CB  SER A 546     -35.812 -25.328  83.000  1.00 77.12           C  
ATOM   4314  O   SER A 546     -35.312 -26.703  85.938  1.00 77.12           O  
ATOM   4315  OG  SER A 546     -36.938 -25.500  82.188  1.00 77.12           O  
ATOM   4316  N   LEU A 547     -37.188 -27.422  84.938  1.00 80.19           N  
ATOM   4317  CA  LEU A 547     -37.844 -27.766  86.188  1.00 80.19           C  
ATOM   4318  C   LEU A 547     -37.188 -28.969  86.812  1.00 80.19           C  
ATOM   4319  CB  LEU A 547     -39.344 -28.062  85.938  1.00 80.19           C  
ATOM   4320  O   LEU A 547     -37.062 -29.031  88.062  1.00 80.19           O  
ATOM   4321  CG  LEU A 547     -40.250 -26.844  85.812  1.00 80.19           C  
ATOM   4322  CD1 LEU A 547     -41.594 -27.250  85.188  1.00 80.19           C  
ATOM   4323  CD2 LEU A 547     -40.469 -26.203  87.188  1.00 80.19           C  
ATOM   4324  N   GLY A 548     -36.781 -30.016  86.000  1.00 80.50           N  
ATOM   4325  CA  GLY A 548     -36.000 -31.125  86.500  1.00 80.50           C  
ATOM   4326  C   GLY A 548     -34.656 -30.703  87.125  1.00 80.50           C  
ATOM   4327  O   GLY A 548     -34.250 -31.219  88.125  1.00 80.50           O  
ATOM   4328  N   ALA A 549     -33.969 -29.797  86.375  1.00 76.44           N  
ATOM   4329  CA  ALA A 549     -32.688 -29.281  86.875  1.00 76.44           C  
ATOM   4330  C   ALA A 549     -32.844 -28.469  88.125  1.00 76.44           C  
ATOM   4331  CB  ALA A 549     -32.062 -28.406  85.750  1.00 76.44           C  
ATOM   4332  O   ALA A 549     -32.000 -28.578  89.062  1.00 76.44           O  
ATOM   4333  N   ILE A 550     -33.906 -27.734  88.188  1.00 78.00           N  
ATOM   4334  CA  ILE A 550     -34.219 -26.938  89.375  1.00 78.00           C  
ATOM   4335  C   ILE A 550     -34.625 -27.844  90.562  1.00 78.00           C  
ATOM   4336  CB  ILE A 550     -35.312 -25.906  89.125  1.00 78.00           C  
ATOM   4337  O   ILE A 550     -34.219 -27.625  91.688  1.00 78.00           O  
ATOM   4338  CG1 ILE A 550     -34.812 -24.828  88.125  1.00 78.00           C  
ATOM   4339  CG2 ILE A 550     -35.812 -25.266  90.438  1.00 78.00           C  
ATOM   4340  CD1 ILE A 550     -35.906 -23.891  87.625  1.00 78.00           C  
ATOM   4341  N   SER A 551     -35.438 -28.859  90.250  1.00 73.81           N  
ATOM   4342  CA  SER A 551     -35.875 -29.844  91.250  1.00 73.81           C  
ATOM   4343  C   SER A 551     -34.688 -30.672  91.750  1.00 73.81           C  
ATOM   4344  CB  SER A 551     -36.938 -30.781  90.625  1.00 73.81           C  
ATOM   4345  O   SER A 551     -34.562 -30.969  92.938  1.00 73.81           O  
ATOM   4346  OG  SER A 551     -38.062 -30.031  90.188  1.00 73.81           O  
ATOM   4347  N   PHE A 552     -33.719 -31.094  90.812  1.00 72.81           N  
ATOM   4348  CA  PHE A 552     -32.469 -31.797  91.188  1.00 72.81           C  
ATOM   4349  C   PHE A 552     -31.531 -30.891  91.938  1.00 72.81           C  
ATOM   4350  CB  PHE A 552     -31.781 -32.312  89.938  1.00 72.81           C  
ATOM   4351  O   PHE A 552     -30.875 -31.344  92.875  1.00 72.81           O  
ATOM   4352  CG  PHE A 552     -31.297 -33.719  90.000  1.00 72.81           C  
ATOM   4353  CD1 PHE A 552     -30.031 -34.031  90.500  1.00 72.81           C  
ATOM   4354  CD2 PHE A 552     -32.125 -34.781  89.625  1.00 72.81           C  
ATOM   4355  CE1 PHE A 552     -29.578 -35.344  90.562  1.00 72.81           C  
ATOM   4356  CE2 PHE A 552     -31.688 -36.094  89.750  1.00 72.81           C  
ATOM   4357  CZ  PHE A 552     -30.422 -36.375  90.188  1.00 72.81           C  
ATOM   4358  N   TRP A 553     -31.469 -29.641  91.562  1.00 73.50           N  
ATOM   4359  CA  TRP A 553     -30.688 -28.625  92.250  1.00 73.50           C  
ATOM   4360  C   TRP A 553     -31.281 -28.344  93.625  1.00 73.50           C  
ATOM   4361  CB  TRP A 553     -30.641 -27.328  91.438  1.00 73.50           C  
ATOM   4362  O   TRP A 553     -30.531 -28.219  94.625  1.00 73.50           O  
ATOM   4363  CG  TRP A 553     -29.719 -26.297  92.000  1.00 73.50           C  
ATOM   4364  CD1 TRP A 553     -28.344 -26.281  91.875  1.00 73.50           C  
ATOM   4365  CD2 TRP A 553     -30.094 -25.125  92.688  1.00 73.50           C  
ATOM   4366  CE2 TRP A 553     -28.891 -24.438  93.062  1.00 73.50           C  
ATOM   4367  CE3 TRP A 553     -31.312 -24.578  93.125  1.00 73.50           C  
ATOM   4368  NE1 TRP A 553     -27.859 -25.156  92.500  1.00 73.50           N  
ATOM   4369  CH2 TRP A 553     -30.109 -22.734  94.125  1.00 73.50           C  
ATOM   4370  CZ2 TRP A 553     -28.906 -23.234  93.750  1.00 73.50           C  
ATOM   4371  CZ3 TRP A 553     -31.312 -23.391  93.812  1.00 73.50           C  
ATOM   4372  N   MET A 554     -32.594 -28.297  93.750  1.00 73.12           N  
ATOM   4373  CA  MET A 554     -33.281 -28.062  95.000  1.00 73.12           C  
ATOM   4374  C   MET A 554     -33.250 -29.297  95.875  1.00 73.12           C  
ATOM   4375  CB  MET A 554     -34.750 -27.656  94.750  1.00 73.12           C  
ATOM   4376  O   MET A 554     -33.188 -29.188  97.125  1.00 73.12           O  
ATOM   4377  CG  MET A 554     -34.906 -26.219  94.250  1.00 73.12           C  
ATOM   4378  SD  MET A 554     -36.594 -25.578  94.500  1.00 73.12           S  
ATOM   4379  CE  MET A 554     -36.344 -23.844  94.000  1.00 73.12           C  
ATOM   4380  N   CYS A 555     -33.156 -30.656  95.312  1.00 69.81           N  
ATOM   4381  CA  CYS A 555     -33.000 -31.906  96.062  1.00 69.81           C  
ATOM   4382  C   CYS A 555     -31.578 -32.094  96.500  1.00 69.81           C  
ATOM   4383  CB  CYS A 555     -33.438 -33.094  95.125  1.00 69.81           C  
ATOM   4384  O   CYS A 555     -31.328 -32.656  97.562  1.00 69.81           O  
ATOM   4385  SG  CYS A 555     -35.219 -33.344  95.062  1.00 69.81           S  
ATOM   4386  N   SER A 556     -30.484 -31.516  95.812  1.00 66.44           N  
ATOM   4387  CA  SER A 556     -29.062 -31.594  96.125  1.00 66.44           C  
ATOM   4388  C   SER A 556     -28.656 -30.531  97.125  1.00 66.44           C  
ATOM   4389  CB  SER A 556     -28.234 -31.438  94.812  1.00 66.44           C  
ATOM   4390  O   SER A 556     -27.734 -30.750  97.875  1.00 66.44           O  
ATOM   4391  OG  SER A 556     -27.000 -30.797  95.125  1.00 66.44           O  
ATOM   4392  N   ASN A 557     -29.484 -29.422  97.250  1.00 66.12           N  
ATOM   4393  CA  ASN A 557     -29.234 -28.281  98.125  1.00 66.12           C  
ATOM   4394  C   ASN A 557     -30.156 -28.297  99.375  1.00 66.12           C  
ATOM   4395  CB  ASN A 557     -29.391 -26.969  97.375  1.00 66.12           C  
ATOM   4396  O   ASN A 557     -30.078 -27.422 100.250  1.00 66.12           O  
ATOM   4397  CG  ASN A 557     -28.094 -26.516  96.750  1.00 66.12           C  
ATOM   4398  ND2 ASN A 557     -28.188 -25.500  95.875  1.00 66.12           N  
ATOM   4399  OD1 ASN A 557     -27.031 -27.078  97.000  1.00 66.12           O  
ATOM   4400  N   GLY A 558     -30.938 -29.562  99.562  1.00 63.84           N  
ATOM   4401  CA  GLY A 558     -31.625 -29.812 100.812  1.00 63.84           C  
ATOM   4402  C   GLY A 558     -32.875 -28.969 101.000  1.00 63.84           C  
ATOM   4403  O   GLY A 558     -33.438 -28.922 102.062  1.00 63.84           O  
ATOM   4404  N   SER A 559     -33.531 -28.250 100.000  1.00 60.72           N  
ATOM   4405  CA  SER A 559     -34.625 -27.312 100.000  1.00 60.72           C  
ATOM   4406  C   SER A 559     -35.906 -27.953  99.375  1.00 60.72           C  
ATOM   4407  CB  SER A 559     -34.281 -26.047  99.188  1.00 60.72           C  
ATOM   4408  O   SER A 559     -37.000 -27.469  99.625  1.00 60.72           O  
ATOM   4409  OG  SER A 559     -34.531 -26.234  97.812  1.00 60.72           O  
ATOM   4410  N   LEU A 560     -35.906 -29.234  98.875  1.00 54.56           N  
ATOM   4411  CA  LEU A 560     -37.031 -30.000  98.375  1.00 54.56           C  
ATOM   4412  C   LEU A 560     -36.969 -31.453  98.875  1.00 54.56           C  
ATOM   4413  CB  LEU A 560     -37.094 -29.969  96.875  1.00 54.56           C  
ATOM   4414  O   LEU A 560     -35.906 -32.094  98.750  1.00 54.56           O  
ATOM   4415  CG  LEU A 560     -38.344 -29.359  96.250  1.00 54.56           C  
ATOM   4416  CD1 LEU A 560     -37.969 -28.266  95.250  1.00 54.56           C  
ATOM   4417  CD2 LEU A 560     -39.188 -30.422  95.625  1.00 54.56           C  
ATOM   4418  N   GLN A 561     -37.688 -31.938  99.938  1.00 53.53           N  
ATOM   4419  CA  GLN A 561     -37.875 -33.281 100.500  1.00 53.53           C  
ATOM   4420  C   GLN A 561     -38.594 -34.188  99.500  1.00 53.53           C  
ATOM   4421  CB  GLN A 561     -38.688 -33.188 101.812  1.00 53.53           C  
ATOM   4422  O   GLN A 561     -39.688 -33.906  99.062  1.00 53.53           O  
ATOM   4423  CG  GLN A 561     -37.875 -33.406 103.062  1.00 53.53           C  
ATOM   4424  CD  GLN A 561     -38.656 -33.219 104.312  1.00 53.53           C  
ATOM   4425  NE2 GLN A 561     -38.094 -33.625 105.438  1.00 53.53           N  
ATOM   4426  OE1 GLN A 561     -39.781 -32.688 104.312  1.00 53.53           O  
ATOM   4427  N   CYS A 562     -37.844 -34.844  98.500  1.00 54.34           N  
ATOM   4428  CA  CYS A 562     -38.344 -35.844  97.500  1.00 54.34           C  
ATOM   4429  C   CYS A 562     -38.750 -37.125  98.250  1.00 54.34           C  
ATOM   4430  CB  CYS A 562     -37.312 -36.156  96.438  1.00 54.34           C  
ATOM   4431  O   CYS A 562     -37.938 -37.719  98.938  1.00 54.34           O  
ATOM   4432  SG  CYS A 562     -37.438 -35.125  95.000  1.00 54.34           S  
ATOM   4433  N   ARG A 563     -40.000 -37.281  98.688  1.00 51.97           N  
ATOM   4434  CA  ARG A 563     -40.625 -38.500  99.188  1.00 51.97           C  
ATOM   4435  C   ARG A 563     -41.094 -39.406  98.062  1.00 51.97           C  
ATOM   4436  CB  ARG A 563     -41.781 -38.156 100.125  1.00 51.97           C  
ATOM   4437  O   ARG A 563     -42.062 -39.094  97.375  1.00 51.97           O  
ATOM   4438  CG  ARG A 563     -41.469 -38.219 101.625  1.00 51.97           C  
ATOM   4439  CD  ARG A 563     -42.688 -37.906 102.438  1.00 51.97           C  
ATOM   4440  NE  ARG A 563     -42.344 -37.844 103.875  1.00 51.97           N  
ATOM   4441  NH1 ARG A 563     -44.469 -38.375 104.625  1.00 51.97           N  
ATOM   4442  NH2 ARG A 563     -42.750 -38.031 106.125  1.00 51.97           N  
ATOM   4443  CZ  ARG A 563     -43.188 -38.094 104.875  1.00 51.97           C  
ATOM   4444  N   ILE A 564     -40.250 -39.594  97.000  1.00 50.69           N  
ATOM   4445  CA  ILE A 564     -40.656 -40.625  96.062  1.00 50.69           C  
ATOM   4446  C   ILE A 564     -39.688 -41.781  96.125  1.00 50.69           C  
ATOM   4447  CB  ILE A 564     -40.781 -40.094  94.625  1.00 50.69           C  
ATOM   4448  O   ILE A 564     -38.469 -41.594  96.000  1.00 50.69           O  
ATOM   4449  CG1 ILE A 564     -41.812 -38.969  94.562  1.00 50.69           C  
ATOM   4450  CG2 ILE A 564     -41.094 -41.219  93.625  1.00 50.69           C  
ATOM   4451  CD1 ILE A 564     -41.781 -38.188  93.250  1.00 50.69           C  
ATOM   4452  N   CYS A 565     -39.906 -42.875  97.000  1.00 38.81           N  
ATOM   4453  CA  CYS A 565     -39.438 -44.250  97.125  1.00 38.81           C  
ATOM   4454  C   CYS A 565     -39.594 -45.000  95.812  1.00 38.81           C  
ATOM   4455  CB  CYS A 565     -40.219 -45.000  98.188  1.00 38.81           C  
ATOM   4456  O   CYS A 565     -40.656 -45.062  95.188  1.00 38.81           O  
ATOM   4457  SG  CYS A 565     -39.750 -44.531  99.875  1.00 38.81           S  
ATOM   4458  N   ILE A 566     -38.562 -45.094  94.812  1.00 38.41           N  
ATOM   4459  CA  ILE A 566     -38.500 -46.219  93.875  1.00 38.41           C  
ATOM   4460  C   ILE A 566     -38.250 -47.531  94.625  1.00 38.41           C  
ATOM   4461  CB  ILE A 566     -37.406 -46.000  92.812  1.00 38.41           C  
ATOM   4462  O   ILE A 566     -37.469 -47.562  95.562  1.00 38.41           O  
ATOM   4463  CG1 ILE A 566     -37.594 -44.656  92.062  1.00 38.41           C  
ATOM   4464  CG2 ILE A 566     -37.375 -47.156  91.812  1.00 38.41           C  
ATOM   4465  CD1 ILE A 566     -36.469 -44.281  91.125  1.00 38.41           C  
TER    4466      ILE A 566                                                      
ENDMDL                                                                          
END                                                                             
