# Supplementary material for: Future Sequon Finder - A novel approach for predicting future N-linked glycosylation sequon locations on viral surface proteins
Source: PLoS One. 2025 Aug 14;20(8):e0328174. doi: 10.1371/journal.pone.0328174 (PMC12352829; doi:10.1371/journal.pone.0328174)
Supplement: S3 File — (ZIP) [file pone.0328174.s004.zip › S3_File/S3_File/Human H1N1/Historic Analysis Strains/AMalaysiaJY21954H1N1_369c7_unrelaxed_rank_001_alphafold2_ptm_model_2_seed_000.pdb]

MODEL     1                                                                     
ATOM      1  N   MET A   1     -74.562 -19.016  53.688  1.00 43.44           N  
ATOM      2  CA  MET A   1     -73.375 -19.656  53.094  1.00 43.44           C  
ATOM      3  C   MET A   1     -72.875 -18.828  51.938  1.00 43.44           C  
ATOM      4  CB  MET A   1     -73.750 -21.078  52.625  1.00 43.44           C  
ATOM      5  O   MET A   1     -72.062 -19.344  51.125  1.00 43.44           O  
ATOM      6  CG  MET A   1     -73.062 -22.172  53.438  1.00 43.44           C  
ATOM      7  SD  MET A   1     -73.250 -23.828  52.688  1.00 43.44           S  
ATOM      8  CE  MET A   1     -74.875 -24.312  53.312  1.00 43.44           C  
ATOM      9  N   LYS A   2     -73.188 -17.547  51.906  1.00 35.44           N  
ATOM     10  CA  LYS A   2     -72.750 -16.547  50.969  1.00 35.44           C  
ATOM     11  C   LYS A   2     -72.062 -15.375  51.656  1.00 35.44           C  
ATOM     12  CB  LYS A   2     -73.938 -16.031  50.125  1.00 35.44           C  
ATOM     13  O   LYS A   2     -71.250 -14.680  51.094  1.00 35.44           O  
ATOM     14  CG  LYS A   2     -74.250 -16.875  48.906  1.00 35.44           C  
ATOM     15  CD  LYS A   2     -75.375 -16.234  48.062  1.00 35.44           C  
ATOM     16  CE  LYS A   2     -75.688 -17.109  46.844  1.00 35.44           C  
ATOM     17  NZ  LYS A   2     -76.812 -16.500  46.031  1.00 35.44           N  
ATOM     18  N   ALA A   3     -72.062 -15.445  53.094  1.00 37.53           N  
ATOM     19  CA  ALA A   3     -71.438 -14.359  53.812  1.00 37.53           C  
ATOM     20  C   ALA A   3     -70.125 -14.812  54.438  1.00 37.53           C  
ATOM     21  CB  ALA A   3     -72.375 -13.844  54.906  1.00 37.53           C  
ATOM     22  O   ALA A   3     -69.188 -14.008  54.562  1.00 37.53           O  
ATOM     23  N   ARG A   4     -69.812 -16.156  54.312  1.00 38.62           N  
ATOM     24  CA  ARG A   4     -68.625 -16.750  54.844  1.00 38.62           C  
ATOM     25  C   ARG A   4     -67.562 -16.984  53.781  1.00 38.62           C  
ATOM     26  CB  ARG A   4     -68.938 -18.078  55.562  1.00 38.62           C  
ATOM     27  O   ARG A   4     -66.375 -16.938  54.031  1.00 38.62           O  
ATOM     28  CG  ARG A   4     -69.375 -17.922  57.000  1.00 38.62           C  
ATOM     29  CD  ARG A   4     -69.188 -19.219  57.781  1.00 38.62           C  
ATOM     30  NE  ARG A   4     -69.688 -19.078  59.156  1.00 38.62           N  
ATOM     31  NH1 ARG A   4     -69.062 -21.203  59.812  1.00 38.62           N  
ATOM     32  NH2 ARG A   4     -70.000 -19.797  61.312  1.00 38.62           N  
ATOM     33  CZ  ARG A   4     -69.562 -20.031  60.094  1.00 38.62           C  
ATOM     34  N   LEU A   5     -67.938 -16.750  52.438  1.00 37.97           N  
ATOM     35  CA  LEU A   5     -67.062 -16.859  51.281  1.00 37.97           C  
ATOM     36  C   LEU A   5     -66.562 -15.500  50.875  1.00 37.97           C  
ATOM     37  CB  LEU A   5     -67.812 -17.516  50.094  1.00 37.97           C  
ATOM     38  O   LEU A   5     -65.375 -15.375  50.438  1.00 37.97           O  
ATOM     39  CG  LEU A   5     -66.938 -18.359  49.156  1.00 37.97           C  
ATOM     40  CD1 LEU A   5     -67.125 -19.844  49.469  1.00 37.97           C  
ATOM     41  CD2 LEU A   5     -67.312 -18.078  47.719  1.00 37.97           C  
ATOM     42  N   LEU A   6     -67.125 -14.383  51.406  1.00 37.69           N  
ATOM     43  CA  LEU A   6     -66.688 -13.023  51.156  1.00 37.69           C  
ATOM     44  C   LEU A   6     -65.688 -12.586  52.219  1.00 37.69           C  
ATOM     45  CB  LEU A   6     -67.875 -12.047  51.094  1.00 37.69           C  
ATOM     46  O   LEU A   6     -64.688 -11.883  51.906  1.00 37.69           O  
ATOM     47  CG  LEU A   6     -68.125 -11.383  49.750  1.00 37.69           C  
ATOM     48  CD1 LEU A   6     -69.562 -11.523  49.344  1.00 37.69           C  
ATOM     49  CD2 LEU A   6     -67.688  -9.914  49.781  1.00 37.69           C  
ATOM     50  N   ILE A   7     -65.688 -13.328  53.406  1.00 41.16           N  
ATOM     51  CA  ILE A   7     -64.750 -13.039  54.500  1.00 41.16           C  
ATOM     52  C   ILE A   7     -63.500 -13.906  54.375  1.00 41.16           C  
ATOM     53  CB  ILE A   7     -65.438 -13.281  55.875  1.00 41.16           C  
ATOM     54  O   ILE A   7     -62.406 -13.453  54.656  1.00 41.16           O  
ATOM     55  CG1 ILE A   7     -66.625 -12.312  56.062  1.00 41.16           C  
ATOM     56  CG2 ILE A   7     -64.438 -13.141  57.000  1.00 41.16           C  
ATOM     57  CD1 ILE A   7     -67.438 -12.578  57.312  1.00 41.16           C  
ATOM     58  N   LEU A   8     -63.562 -14.961  53.500  1.00 32.12           N  
ATOM     59  CA  LEU A   8     -62.438 -15.828  53.156  1.00 32.12           C  
ATOM     60  C   LEU A   8     -61.812 -15.406  51.844  1.00 32.12           C  
ATOM     61  CB  LEU A   8     -62.906 -17.297  53.094  1.00 32.12           C  
ATOM     62  O   LEU A   8     -60.594 -15.484  51.688  1.00 32.12           O  
ATOM     63  CG  LEU A   8     -62.031 -18.312  53.844  1.00 32.12           C  
ATOM     64  CD1 LEU A   8     -62.719 -18.797  55.094  1.00 32.12           C  
ATOM     65  CD2 LEU A   8     -61.656 -19.469  52.906  1.00 32.12           C  
ATOM     66  N   LEU A   9     -62.531 -14.547  51.000  1.00 31.73           N  
ATOM     67  CA  LEU A   9     -61.938 -13.969  49.812  1.00 31.73           C  
ATOM     68  C   LEU A   9     -61.375 -12.586  50.094  1.00 31.73           C  
ATOM     69  CB  LEU A   9     -63.000 -13.883  48.688  1.00 31.73           C  
ATOM     70  O   LEU A   9     -60.438 -12.148  49.406  1.00 31.73           O  
ATOM     71  CG  LEU A   9     -62.969 -15.000  47.656  1.00 31.73           C  
ATOM     72  CD1 LEU A   9     -64.375 -15.641  47.531  1.00 31.73           C  
ATOM     73  CD2 LEU A   9     -62.500 -14.469  46.312  1.00 31.73           C  
ATOM     74  N   CYS A  10     -61.594 -12.023  51.312  1.00 34.12           N  
ATOM     75  CA  CYS A  10     -60.969 -10.789  51.781  1.00 34.12           C  
ATOM     76  C   CYS A  10     -59.781 -11.078  52.656  1.00 34.12           C  
ATOM     77  CB  CYS A  10     -62.000  -9.930  52.531  1.00 34.12           C  
ATOM     78  O   CYS A  10     -58.906 -10.227  52.812  1.00 34.12           O  
ATOM     79  SG  CYS A  10     -62.812  -8.695  51.531  1.00 34.12           S  
ATOM     80  N   ALA A  11     -59.531 -12.383  53.000  1.00 31.84           N  
ATOM     81  CA  ALA A  11     -58.406 -12.789  53.812  1.00 31.84           C  
ATOM     82  C   ALA A  11     -57.312 -13.430  52.969  1.00 31.84           C  
ATOM     83  CB  ALA A  11     -58.844 -13.750  54.906  1.00 31.84           C  
ATOM     84  O   ALA A  11     -56.156 -13.586  53.406  1.00 31.84           O  
ATOM     85  N   LEU A  12     -57.406 -13.398  51.594  1.00 32.19           N  
ATOM     86  CA  LEU A  12     -56.312 -13.852  50.750  1.00 32.19           C  
ATOM     87  C   LEU A  12     -55.875 -12.734  49.812  1.00 32.19           C  
ATOM     88  CB  LEU A  12     -56.750 -15.062  49.906  1.00 32.19           C  
ATOM     89  O   LEU A  12     -55.750 -12.930  48.594  1.00 32.19           O  
ATOM     90  CG  LEU A  12     -56.875 -16.391  50.656  1.00 32.19           C  
ATOM     91  CD1 LEU A  12     -57.812 -17.344  49.906  1.00 32.19           C  
ATOM     92  CD2 LEU A  12     -55.500 -17.016  50.875  1.00 32.19           C  
ATOM     93  N   SER A  13     -56.000 -11.383  50.219  1.00 31.22           N  
ATOM     94  CA  SER A  13     -55.219 -10.438  49.438  1.00 31.22           C  
ATOM     95  C   SER A  13     -53.750 -10.469  49.875  1.00 31.22           C  
ATOM     96  CB  SER A  13     -55.750  -9.016  49.625  1.00 31.22           C  
ATOM     97  O   SER A  13     -53.438 -10.445  51.062  1.00 31.22           O  
ATOM     98  OG  SER A  13     -55.969  -8.711  50.969  1.00 31.22           O  
ATOM     99  N   ALA A  14     -53.031 -11.617  49.719  1.00 35.06           N  
ATOM    100  CA  ALA A  14     -51.562 -11.523  49.781  1.00 35.06           C  
ATOM    101  C   ALA A  14     -51.125 -10.070  49.781  1.00 35.06           C  
ATOM    102  CB  ALA A  14     -50.938 -12.281  48.625  1.00 35.06           C  
ATOM    103  O   ALA A  14     -51.469  -9.297  48.906  1.00 35.06           O  
ATOM    104  N   THR A  15     -51.438  -9.219  50.844  1.00 42.41           N  
ATOM    105  CA  THR A  15     -50.812  -7.906  50.938  1.00 42.41           C  
ATOM    106  C   THR A  15     -49.375  -7.953  50.438  1.00 42.41           C  
ATOM    107  CB  THR A  15     -50.812  -7.402  52.406  1.00 42.41           C  
ATOM    108  O   THR A  15     -48.594  -8.836  50.812  1.00 42.41           O  
ATOM    109  CG2 THR A  15     -52.219  -6.945  52.812  1.00 42.41           C  
ATOM    110  OG1 THR A  15     -50.406  -8.461  53.281  1.00 42.41           O  
ATOM    111  N   ASP A  16     -49.156  -7.949  49.125  1.00 55.09           N  
ATOM    112  CA  ASP A  16     -47.812  -7.746  48.562  1.00 55.09           C  
ATOM    113  C   ASP A  16     -47.000  -6.762  49.375  1.00 55.09           C  
ATOM    114  CB  ASP A  16     -47.938  -7.254  47.125  1.00 55.09           C  
ATOM    115  O   ASP A  16     -47.500  -5.684  49.750  1.00 55.09           O  
ATOM    116  CG  ASP A  16     -48.250  -8.367  46.125  1.00 55.09           C  
ATOM    117  OD1 ASP A  16     -47.969  -9.547  46.438  1.00 55.09           O  
ATOM    118  OD2 ASP A  16     -48.812  -8.062  45.062  1.00 55.09           O  
ATOM    119  N   ALA A  17     -46.219  -7.191  50.281  1.00 67.12           N  
ATOM    120  CA  ALA A  17     -45.281  -6.398  51.062  1.00 67.12           C  
ATOM    121  C   ALA A  17     -44.562  -5.391  50.188  1.00 67.12           C  
ATOM    122  CB  ALA A  17     -44.281  -7.309  51.750  1.00 67.12           C  
ATOM    123  O   ALA A  17     -44.344  -5.637  48.969  1.00 67.12           O  
ATOM    124  N   ASP A  18     -44.562  -4.059  50.656  1.00 81.56           N  
ATOM    125  CA  ASP A  18     -43.812  -3.004  49.938  1.00 81.56           C  
ATOM    126  C   ASP A  18     -42.312  -3.309  49.906  1.00 81.56           C  
ATOM    127  CB  ASP A  18     -44.062  -1.649  50.625  1.00 81.56           C  
ATOM    128  O   ASP A  18     -41.719  -3.680  50.938  1.00 81.56           O  
ATOM    129  CG  ASP A  18     -45.500  -1.208  50.531  1.00 81.56           C  
ATOM    130  OD1 ASP A  18     -46.250  -1.703  49.688  1.00 81.56           O  
ATOM    131  OD2 ASP A  18     -45.906  -0.354  51.375  1.00 81.56           O  
ATOM    132  N   THR A  19     -41.750  -3.299  48.688  1.00 78.81           N  
ATOM    133  CA  THR A  19     -40.375  -3.666  48.531  1.00 78.81           C  
ATOM    134  C   THR A  19     -39.594  -2.555  47.812  1.00 78.81           C  
ATOM    135  CB  THR A  19     -40.219  -4.977  47.750  1.00 78.81           C  
ATOM    136  O   THR A  19     -40.156  -1.812  47.031  1.00 78.81           O  
ATOM    137  CG2 THR A  19     -40.875  -6.141  48.469  1.00 78.81           C  
ATOM    138  OG1 THR A  19     -40.844  -4.820  46.438  1.00 78.81           O  
ATOM    139  N   ILE A  20     -38.406  -2.385  48.312  1.00 75.00           N  
ATOM    140  CA  ILE A  20     -37.469  -1.506  47.625  1.00 75.00           C  
ATOM    141  C   ILE A  20     -36.188  -2.260  47.312  1.00 75.00           C  
ATOM    142  CB  ILE A  20     -37.156  -0.235  48.469  1.00 75.00           C  
ATOM    143  O   ILE A  20     -35.625  -2.961  48.188  1.00 75.00           O  
ATOM    144  CG1 ILE A  20     -36.375   0.773  47.625  1.00 75.00           C  
ATOM    145  CG2 ILE A  20     -36.406  -0.592  49.719  1.00 75.00           C  
ATOM    146  CD1 ILE A  20     -36.344   2.180  48.188  1.00 75.00           C  
ATOM    147  N   CYS A  21     -35.781  -2.246  46.156  1.00 69.94           N  
ATOM    148  CA  CYS A  21     -34.562  -2.932  45.719  1.00 69.94           C  
ATOM    149  C   CYS A  21     -33.531  -1.940  45.219  1.00 69.94           C  
ATOM    150  CB  CYS A  21     -34.875  -3.975  44.656  1.00 69.94           C  
ATOM    151  O   CYS A  21     -33.875  -1.000  44.500  1.00 69.94           O  
ATOM    152  SG  CYS A  21     -36.062  -5.223  45.188  1.00 69.94           S  
ATOM    153  N   ILE A  22     -32.188  -2.209  45.781  1.00 67.00           N  
ATOM    154  CA  ILE A  22     -31.031  -1.384  45.438  1.00 67.00           C  
ATOM    155  C   ILE A  22     -30.094  -2.172  44.531  1.00 67.00           C  
ATOM    156  CB  ILE A  22     -30.297  -0.896  46.719  1.00 67.00           C  
ATOM    157  O   ILE A  22     -29.766  -3.322  44.844  1.00 67.00           O  
ATOM    158  CG1 ILE A  22     -31.250  -0.161  47.656  1.00 67.00           C  
ATOM    159  CG2 ILE A  22     -29.109  -0.002  46.312  1.00 67.00           C  
ATOM    160  CD1 ILE A  22     -30.703   0.054  49.062  1.00 67.00           C  
ATOM    161  N   GLY A  23     -29.906  -1.737  43.656  1.00 57.59           N  
ATOM    162  CA  GLY A  23     -28.969  -2.463  42.812  1.00 57.59           C  
ATOM    163  C   GLY A  23     -29.516  -3.762  42.281  1.00 57.59           C  
ATOM    164  O   GLY A  23     -30.594  -4.203  42.688  1.00 57.59           O  
ATOM    165  N   TYR A  24     -29.094  -4.410  41.281  1.00 52.62           N  
ATOM    166  CA  TYR A  24     -29.000  -5.332  40.125  1.00 52.62           C  
ATOM    167  C   TYR A  24     -30.359  -5.930  39.812  1.00 52.62           C  
ATOM    168  CB  TYR A  24     -28.000  -6.453  40.438  1.00 52.62           C  
ATOM    169  O   TYR A  24     -31.078  -6.391  40.688  1.00 52.62           O  
ATOM    170  CG  TYR A  24     -26.562  -6.027  40.344  1.00 52.62           C  
ATOM    171  CD1 TYR A  24     -25.922  -5.984  39.094  1.00 52.62           C  
ATOM    172  CD2 TYR A  24     -25.828  -5.668  41.469  1.00 52.62           C  
ATOM    173  CE1 TYR A  24     -24.578  -5.594  38.969  1.00 52.62           C  
ATOM    174  CE2 TYR A  24     -24.500  -5.273  41.375  1.00 52.62           C  
ATOM    175  OH  TYR A  24     -22.562  -4.852  40.031  1.00 52.62           O  
ATOM    176  CZ  TYR A  24     -23.891  -5.242  40.125  1.00 52.62           C  
ATOM    177  N   HIS A  25     -31.047  -5.516  38.625  1.00 50.00           N  
ATOM    178  CA  HIS A  25     -31.703  -6.613  37.938  1.00 50.00           C  
ATOM    179  C   HIS A  25     -31.438  -6.562  36.438  1.00 50.00           C  
ATOM    180  CB  HIS A  25     -33.219  -6.578  38.188  1.00 50.00           C  
ATOM    181  O   HIS A  25     -31.266  -5.480  35.875  1.00 50.00           O  
ATOM    182  CG  HIS A  25     -33.594  -7.070  39.531  1.00 50.00           C  
ATOM    183  CD2 HIS A  25     -34.156  -6.426  40.594  1.00 50.00           C  
ATOM    184  ND1 HIS A  25     -33.438  -8.375  39.938  1.00 50.00           N  
ATOM    185  CE1 HIS A  25     -33.844  -8.516  41.188  1.00 50.00           C  
ATOM    186  NE2 HIS A  25     -34.312  -7.348  41.594  1.00 50.00           N  
ATOM    187  N   ALA A  26     -31.078  -8.078  36.000  1.00 47.31           N  
ATOM    188  CA  ALA A  26     -31.094  -8.977  34.844  1.00 47.31           C  
ATOM    189  C   ALA A  26     -31.812  -8.344  33.656  1.00 47.31           C  
ATOM    190  CB  ALA A  26     -31.734 -10.305  35.219  1.00 47.31           C  
ATOM    191  O   ALA A  26     -32.969  -7.918  33.781  1.00 47.31           O  
ATOM    192  N   ASN A  27     -30.953  -7.777  33.000  1.00 45.88           N  
ATOM    193  CA  ASN A  27     -31.312  -7.488  31.609  1.00 45.88           C  
ATOM    194  C   ASN A  27     -31.219  -8.734  30.734  1.00 45.88           C  
ATOM    195  CB  ASN A  27     -30.422  -6.383  31.047  1.00 45.88           C  
ATOM    196  O   ASN A  27     -30.625  -9.734  31.125  1.00 45.88           O  
ATOM    197  CG  ASN A  27     -29.656  -6.816  29.812  1.00 45.88           C  
ATOM    198  ND2 ASN A  27     -28.797  -5.938  29.297  1.00 45.88           N  
ATOM    199  OD1 ASN A  27     -29.844  -7.934  29.312  1.00 45.88           O  
ATOM    200  N   ASN A  28     -32.219  -9.172  30.047  1.00 53.66           N  
ATOM    201  CA  ASN A  28     -32.094 -10.266  29.078  1.00 53.66           C  
ATOM    202  C   ASN A  28     -30.844 -10.078  28.203  1.00 53.66           C  
ATOM    203  CB  ASN A  28     -33.344 -10.383  28.219  1.00 53.66           C  
ATOM    204  O   ASN A  28     -30.766 -10.648  27.125  1.00 53.66           O  
ATOM    205  CG  ASN A  28     -34.438 -11.180  28.891  1.00 53.66           C  
ATOM    206  ND2 ASN A  28     -35.656 -11.102  28.344  1.00 53.66           N  
ATOM    207  OD1 ASN A  28     -34.219 -11.852  29.891  1.00 53.66           O  
ATOM    208  N   SER A  29     -29.891  -9.195  28.766  1.00 57.81           N  
ATOM    209  CA  SER A  29     -28.750  -8.922  27.891  1.00 57.81           C  
ATOM    210  C   SER A  29     -27.781 -10.109  27.844  1.00 57.81           C  
ATOM    211  CB  SER A  29     -28.000  -7.676  28.375  1.00 57.81           C  
ATOM    212  O   SER A  29     -27.578 -10.781  28.844  1.00 57.81           O  
ATOM    213  OG  SER A  29     -26.812  -7.480  27.625  1.00 57.81           O  
ATOM    214  N   THR A  30     -27.391 -10.547  26.750  1.00 70.06           N  
ATOM    215  CA  THR A  30     -26.438 -11.625  26.500  1.00 70.06           C  
ATOM    216  C   THR A  30     -25.031 -11.078  26.312  1.00 70.06           C  
ATOM    217  CB  THR A  30     -26.844 -12.461  25.266  1.00 70.06           C  
ATOM    218  O   THR A  30     -24.109 -11.805  25.922  1.00 70.06           O  
ATOM    219  CG2 THR A  30     -28.172 -13.156  25.500  1.00 70.06           C  
ATOM    220  OG1 THR A  30     -26.953 -11.594  24.141  1.00 70.06           O  
ATOM    221  N   ASP A  31     -24.875  -9.758  26.703  1.00 76.75           N  
ATOM    222  CA  ASP A  31     -23.594  -9.141  26.422  1.00 76.75           C  
ATOM    223  C   ASP A  31     -22.547  -9.547  27.453  1.00 76.75           C  
ATOM    224  CB  ASP A  31     -23.719  -7.613  26.391  1.00 76.75           C  
ATOM    225  O   ASP A  31     -22.859  -9.688  28.641  1.00 76.75           O  
ATOM    226  CG  ASP A  31     -24.375  -7.102  25.125  1.00 76.75           C  
ATOM    227  OD1 ASP A  31     -24.719  -7.922  24.234  1.00 76.75           O  
ATOM    228  OD2 ASP A  31     -24.562  -5.871  25.000  1.00 76.75           O  
ATOM    229  N   THR A  32     -21.297  -9.766  27.016  1.00 82.88           N  
ATOM    230  CA  THR A  32     -20.188 -10.109  27.906  1.00 82.88           C  
ATOM    231  C   THR A  32     -18.938  -9.297  27.562  1.00 82.88           C  
ATOM    232  CB  THR A  32     -19.859 -11.617  27.828  1.00 82.88           C  
ATOM    233  O   THR A  32     -18.750  -8.914  26.406  1.00 82.88           O  
ATOM    234  CG2 THR A  32     -21.047 -12.469  28.234  1.00 82.88           C  
ATOM    235  OG1 THR A  32     -19.484 -11.945  26.484  1.00 82.88           O  
ATOM    236  N   VAL A  33     -18.266  -8.938  28.672  1.00 84.25           N  
ATOM    237  CA  VAL A  33     -17.000  -8.234  28.453  1.00 84.25           C  
ATOM    238  C   VAL A  33     -15.898  -8.898  29.266  1.00 84.25           C  
ATOM    239  CB  VAL A  33     -17.109  -6.738  28.812  1.00 84.25           C  
ATOM    240  O   VAL A  33     -16.172  -9.617  30.234  1.00 84.25           O  
ATOM    241  CG1 VAL A  33     -18.172  -6.051  27.938  1.00 84.25           C  
ATOM    242  CG2 VAL A  33     -17.438  -6.570  30.297  1.00 84.25           C  
ATOM    243  N   ASP A  34     -14.570  -8.633  28.828  1.00 85.69           N  
ATOM    244  CA  ASP A  34     -13.414  -9.109  29.594  1.00 85.69           C  
ATOM    245  C   ASP A  34     -12.859  -8.008  30.484  1.00 85.69           C  
ATOM    246  CB  ASP A  34     -12.328  -9.617  28.641  1.00 85.69           C  
ATOM    247  O   ASP A  34     -12.891  -6.828  30.125  1.00 85.69           O  
ATOM    248  CG  ASP A  34     -12.758 -10.852  27.859  1.00 85.69           C  
ATOM    249  OD1 ASP A  34     -13.664 -11.578  28.312  1.00 85.69           O  
ATOM    250  OD2 ASP A  34     -12.172 -11.102  26.781  1.00 85.69           O  
ATOM    251  N   THR A  35     -12.469  -8.375  31.688  1.00 80.69           N  
ATOM    252  CA  THR A  35     -11.727  -7.500  32.594  1.00 80.69           C  
ATOM    253  C   THR A  35     -10.336  -8.070  32.875  1.00 80.69           C  
ATOM    254  CB  THR A  35     -12.477  -7.293  33.906  1.00 80.69           C  
ATOM    255  O   THR A  35     -10.008  -9.164  32.406  1.00 80.69           O  
ATOM    256  CG2 THR A  35     -13.930  -6.883  33.656  1.00 80.69           C  
ATOM    257  OG1 THR A  35     -12.461  -8.516  34.656  1.00 80.69           O  
ATOM    258  N   VAL A  36      -9.531  -7.289  33.562  1.00 76.50           N  
ATOM    259  CA  VAL A  36      -8.180  -7.719  33.906  1.00 76.50           C  
ATOM    260  C   VAL A  36      -8.234  -8.984  34.750  1.00 76.50           C  
ATOM    261  CB  VAL A  36      -7.398  -6.609  34.625  1.00 76.50           C  
ATOM    262  O   VAL A  36      -7.395  -9.875  34.594  1.00 76.50           O  
ATOM    263  CG1 VAL A  36      -6.020  -7.109  35.062  1.00 76.50           C  
ATOM    264  CG2 VAL A  36      -7.270  -5.371  33.750  1.00 76.50           C  
ATOM    265  N   LEU A  37      -9.297  -9.125  35.500  1.00 74.56           N  
ATOM    266  CA  LEU A  37      -9.367 -10.172  36.531  1.00 74.56           C  
ATOM    267  C   LEU A  37     -10.250 -11.320  36.062  1.00 74.56           C  
ATOM    268  CB  LEU A  37      -9.898  -9.609  37.844  1.00 74.56           C  
ATOM    269  O   LEU A  37      -9.992 -12.484  36.406  1.00 74.56           O  
ATOM    270  CG  LEU A  37      -9.047  -8.523  38.500  1.00 74.56           C  
ATOM    271  CD1 LEU A  37      -9.797  -7.930  39.688  1.00 74.56           C  
ATOM    272  CD2 LEU A  37      -7.707  -9.102  38.938  1.00 74.56           C  
ATOM    273  N   GLU A  38     -11.289 -10.977  35.250  1.00 79.31           N  
ATOM    274  CA  GLU A  38     -12.273 -11.984  34.875  1.00 79.31           C  
ATOM    275  C   GLU A  38     -12.578 -11.953  33.406  1.00 79.31           C  
ATOM    276  CB  GLU A  38     -13.562 -11.789  35.688  1.00 79.31           C  
ATOM    277  O   GLU A  38     -12.594 -10.883  32.781  1.00 79.31           O  
ATOM    278  CG  GLU A  38     -13.391 -11.977  37.188  1.00 79.31           C  
ATOM    279  CD  GLU A  38     -14.656 -11.703  37.969  1.00 79.31           C  
ATOM    280  OE1 GLU A  38     -14.586 -11.625  39.219  1.00 79.31           O  
ATOM    281  OE2 GLU A  38     -15.727 -11.578  37.344  1.00 79.31           O  
ATOM    282  N   LYS A  39     -12.805 -13.164  32.844  1.00 85.62           N  
ATOM    283  CA  LYS A  39     -13.234 -13.258  31.453  1.00 85.62           C  
ATOM    284  C   LYS A  39     -14.734 -13.539  31.359  1.00 85.62           C  
ATOM    285  CB  LYS A  39     -12.445 -14.352  30.719  1.00 85.62           C  
ATOM    286  O   LYS A  39     -15.305 -14.188  32.250  1.00 85.62           O  
ATOM    287  CG  LYS A  39     -10.984 -14.008  30.500  1.00 85.62           C  
ATOM    288  CD  LYS A  39     -10.328 -14.984  29.531  1.00 85.62           C  
ATOM    289  CE  LYS A  39      -8.875 -14.609  29.250  1.00 85.62           C  
ATOM    290  NZ  LYS A  39      -8.242 -15.539  28.266  1.00 85.62           N  
ATOM    291  N   ASN A  40     -15.477 -12.930  30.359  1.00 84.81           N  
ATOM    292  CA  ASN A  40     -16.875 -13.156  30.031  1.00 84.81           C  
ATOM    293  C   ASN A  40     -17.797 -12.719  31.156  1.00 84.81           C  
ATOM    294  CB  ASN A  40     -17.109 -14.633  29.688  1.00 84.81           C  
ATOM    295  O   ASN A  40     -18.688 -13.469  31.562  1.00 84.81           O  
ATOM    296  CG  ASN A  40     -16.422 -15.055  28.406  1.00 84.81           C  
ATOM    297  ND2 ASN A  40     -15.961 -16.297  28.359  1.00 84.81           N  
ATOM    298  OD1 ASN A  40     -16.297 -14.266  27.469  1.00 84.81           O  
ATOM    299  N   VAL A  41     -17.516 -11.586  31.625  1.00 80.75           N  
ATOM    300  CA  VAL A  41     -18.375 -10.992  32.625  1.00 80.75           C  
ATOM    301  C   VAL A  41     -19.672 -10.484  31.984  1.00 80.75           C  
ATOM    302  CB  VAL A  41     -17.672  -9.836  33.375  1.00 80.75           C  
ATOM    303  O   VAL A  41     -19.625  -9.727  31.016  1.00 80.75           O  
ATOM    304  CG1 VAL A  41     -18.594  -9.211  34.406  1.00 80.75           C  
ATOM    305  CG2 VAL A  41     -16.375 -10.328  34.031  1.00 80.75           C  
ATOM    306  N   THR A  42     -20.781 -10.977  32.438  1.00 78.75           N  
ATOM    307  CA  THR A  42     -22.078 -10.547  31.922  1.00 78.75           C  
ATOM    308  C   THR A  42     -22.391  -9.117  32.344  1.00 78.75           C  
ATOM    309  CB  THR A  42     -23.203 -11.484  32.375  1.00 78.75           C  
ATOM    310  O   THR A  42     -22.297  -8.781  33.531  1.00 78.75           O  
ATOM    311  CG2 THR A  42     -23.078 -12.867  31.750  1.00 78.75           C  
ATOM    312  OG1 THR A  42     -23.156 -11.625  33.812  1.00 78.75           O  
ATOM    313  N   VAL A  43     -22.734  -8.336  31.328  1.00 70.88           N  
ATOM    314  CA  VAL A  43     -23.000  -6.930  31.641  1.00 70.88           C  
ATOM    315  C   VAL A  43     -24.344  -6.516  31.047  1.00 70.88           C  
ATOM    316  CB  VAL A  43     -21.875  -6.016  31.109  1.00 70.88           C  
ATOM    317  O   VAL A  43     -24.891  -7.207  30.188  1.00 70.88           O  
ATOM    318  CG1 VAL A  43     -20.547  -6.340  31.797  1.00 70.88           C  
ATOM    319  CG2 VAL A  43     -21.750  -6.156  29.594  1.00 70.88           C  
ATOM    320  N   THR A  44     -24.859  -5.488  31.500  1.00 64.62           N  
ATOM    321  CA  THR A  44     -26.156  -4.984  31.062  1.00 64.62           C  
ATOM    322  C   THR A  44     -26.078  -4.375  29.672  1.00 64.62           C  
ATOM    323  CB  THR A  44     -26.703  -3.932  32.062  1.00 64.62           C  
ATOM    324  O   THR A  44     -26.984  -4.543  28.859  1.00 64.62           O  
ATOM    325  CG2 THR A  44     -27.062  -4.566  33.406  1.00 64.62           C  
ATOM    326  OG1 THR A  44     -25.703  -2.924  32.250  1.00 64.62           O  
ATOM    327  N   HIS A  45     -24.891  -3.697  29.359  1.00 64.25           N  
ATOM    328  CA  HIS A  45     -24.641  -3.119  28.047  1.00 64.25           C  
ATOM    329  C   HIS A  45     -23.156  -3.086  27.719  1.00 64.25           C  
ATOM    330  CB  HIS A  45     -25.234  -1.708  27.969  1.00 64.25           C  
ATOM    331  O   HIS A  45     -22.328  -2.951  28.625  1.00 64.25           O  
ATOM    332  CG  HIS A  45     -26.719  -1.672  28.062  1.00 64.25           C  
ATOM    333  CD2 HIS A  45     -27.688  -1.710  27.109  1.00 64.25           C  
ATOM    334  ND1 HIS A  45     -27.375  -1.582  29.281  1.00 64.25           N  
ATOM    335  CE1 HIS A  45     -28.688  -1.567  29.062  1.00 64.25           C  
ATOM    336  NE2 HIS A  45     -28.891  -1.644  27.766  1.00 64.25           N  
ATOM    337  N   SER A  46     -22.906  -3.262  26.469  1.00 71.69           N  
ATOM    338  CA  SER A  46     -21.531  -3.127  25.984  1.00 71.69           C  
ATOM    339  C   SER A  46     -21.500  -2.639  24.547  1.00 71.69           C  
ATOM    340  CB  SER A  46     -20.797  -4.457  26.094  1.00 71.69           C  
ATOM    341  O   SER A  46     -22.516  -2.715  23.828  1.00 71.69           O  
ATOM    342  OG  SER A  46     -21.328  -5.410  25.203  1.00 71.69           O  
ATOM    343  N   VAL A  47     -20.438  -1.980  24.250  1.00 74.81           N  
ATOM    344  CA  VAL A  47     -20.266  -1.530  22.875  1.00 74.81           C  
ATOM    345  C   VAL A  47     -19.000  -2.162  22.281  1.00 74.81           C  
ATOM    346  CB  VAL A  47     -20.172   0.010  22.781  1.00 74.81           C  
ATOM    347  O   VAL A  47     -18.016  -2.375  22.984  1.00 74.81           O  
ATOM    348  CG1 VAL A  47     -21.500   0.649  23.219  1.00 74.81           C  
ATOM    349  CG2 VAL A  47     -19.031   0.530  23.641  1.00 74.81           C  
ATOM    350  N   ASN A  48     -19.156  -2.424  20.969  1.00 83.81           N  
ATOM    351  CA  ASN A  48     -18.000  -2.967  20.250  1.00 83.81           C  
ATOM    352  C   ASN A  48     -17.078  -1.857  19.766  1.00 83.81           C  
ATOM    353  CB  ASN A  48     -18.453  -3.846  19.094  1.00 83.81           C  
ATOM    354  O   ASN A  48     -17.547  -0.834  19.250  1.00 83.81           O  
ATOM    355  CG  ASN A  48     -17.344  -4.754  18.578  1.00 83.81           C  
ATOM    356  ND2 ASN A  48     -17.609  -5.438  17.469  1.00 83.81           N  
ATOM    357  OD1 ASN A  48     -16.281  -4.848  19.188  1.00 83.81           O  
ATOM    358  N   LEU A  49     -15.805  -2.039  20.031  1.00 82.94           N  
ATOM    359  CA  LEU A  49     -14.844  -1.032  19.594  1.00 82.94           C  
ATOM    360  C   LEU A  49     -14.133  -1.462  18.312  1.00 82.94           C  
ATOM    361  CB  LEU A  49     -13.805  -0.779  20.703  1.00 82.94           C  
ATOM    362  O   LEU A  49     -13.281  -0.737  17.797  1.00 82.94           O  
ATOM    363  CG  LEU A  49     -14.352  -0.240  22.031  1.00 82.94           C  
ATOM    364  CD1 LEU A  49     -13.219  -0.088  23.031  1.00 82.94           C  
ATOM    365  CD2 LEU A  49     -15.062   1.090  21.812  1.00 82.94           C  
ATOM    366  N   LEU A  50     -14.461  -2.596  17.828  1.00 89.06           N  
ATOM    367  CA  LEU A  50     -13.734  -3.176  16.703  1.00 89.06           C  
ATOM    368  C   LEU A  50     -14.602  -3.191  15.445  1.00 89.06           C  
ATOM    369  CB  LEU A  50     -13.281  -4.598  17.031  1.00 89.06           C  
ATOM    370  O   LEU A  50     -15.727  -3.686  15.469  1.00 89.06           O  
ATOM    371  CG  LEU A  50     -12.289  -5.238  16.062  1.00 89.06           C  
ATOM    372  CD1 LEU A  50     -10.922  -4.570  16.172  1.00 89.06           C  
ATOM    373  CD2 LEU A  50     -12.180  -6.738  16.312  1.00 89.06           C  
ATOM    374  N   GLU A  51     -14.055  -2.566  14.398  1.00 91.44           N  
ATOM    375  CA  GLU A  51     -14.688  -2.648  13.078  1.00 91.44           C  
ATOM    376  C   GLU A  51     -14.227  -3.891  12.320  1.00 91.44           C  
ATOM    377  CB  GLU A  51     -14.391  -1.391  12.266  1.00 91.44           C  
ATOM    378  O   GLU A  51     -13.023  -4.105  12.148  1.00 91.44           O  
ATOM    379  CG  GLU A  51     -14.992  -1.414  10.859  1.00 91.44           C  
ATOM    380  CD  GLU A  51     -16.500  -1.577  10.859  1.00 91.44           C  
ATOM    381  OE1 GLU A  51     -17.000  -2.623  10.375  1.00 91.44           O  
ATOM    382  OE2 GLU A  51     -17.203  -0.652  11.336  1.00 91.44           O  
ATOM    383  N   ASP A  52     -15.234  -4.625  11.852  1.00 91.31           N  
ATOM    384  CA  ASP A  52     -14.844  -5.828  11.125  1.00 91.31           C  
ATOM    385  C   ASP A  52     -15.531  -5.898   9.758  1.00 91.31           C  
ATOM    386  CB  ASP A  52     -15.164  -7.082  11.938  1.00 91.31           C  
ATOM    387  O   ASP A  52     -15.469  -6.926   9.078  1.00 91.31           O  
ATOM    388  CG  ASP A  52     -16.641  -7.207  12.273  1.00 91.31           C  
ATOM    389  OD1 ASP A  52     -17.438  -6.328  11.867  1.00 91.31           O  
ATOM    390  OD2 ASP A  52     -17.016  -8.188  12.945  1.00 91.31           O  
ATOM    391  N   SER A  53     -16.188  -4.844   9.422  1.00 91.88           N  
ATOM    392  CA  SER A  53     -16.906  -4.828   8.156  1.00 91.88           C  
ATOM    393  C   SER A  53     -16.188  -3.967   7.121  1.00 91.88           C  
ATOM    394  CB  SER A  53     -18.328  -4.312   8.359  1.00 91.88           C  
ATOM    395  O   SER A  53     -15.508  -3.004   7.473  1.00 91.88           O  
ATOM    396  OG  SER A  53     -18.719  -3.459   7.293  1.00 91.88           O  
ATOM    397  N   HIS A  54     -16.359  -4.402   5.902  1.00 93.38           N  
ATOM    398  CA  HIS A  54     -15.805  -3.680   4.762  1.00 93.38           C  
ATOM    399  C   HIS A  54     -16.688  -3.859   3.523  1.00 93.38           C  
ATOM    400  CB  HIS A  54     -14.383  -4.145   4.469  1.00 93.38           C  
ATOM    401  O   HIS A  54     -17.516  -4.766   3.475  1.00 93.38           O  
ATOM    402  CG  HIS A  54     -14.281  -5.598   4.129  1.00 93.38           C  
ATOM    403  CD2 HIS A  54     -13.961  -6.668   4.895  1.00 93.38           C  
ATOM    404  ND1 HIS A  54     -14.523  -6.086   2.863  1.00 93.38           N  
ATOM    405  CE1 HIS A  54     -14.359  -7.398   2.865  1.00 93.38           C  
ATOM    406  NE2 HIS A  54     -14.016  -7.777   4.086  1.00 93.38           N  
ATOM    407  N   ASN A  55     -16.438  -2.988   2.535  1.00 93.06           N  
ATOM    408  CA  ASN A  55     -17.344  -3.023   1.391  1.00 93.06           C  
ATOM    409  C   ASN A  55     -16.766  -3.844   0.242  1.00 93.06           C  
ATOM    410  CB  ASN A  55     -17.672  -1.604   0.919  1.00 93.06           C  
ATOM    411  O   ASN A  55     -17.422  -4.023  -0.789  1.00 93.06           O  
ATOM    412  CG  ASN A  55     -16.453  -0.889   0.347  1.00 93.06           C  
ATOM    413  ND2 ASN A  55     -16.641   0.379  -0.007  1.00 93.06           N  
ATOM    414  OD1 ASN A  55     -15.383  -1.472   0.223  1.00 93.06           O  
ATOM    415  N   GLY A  56     -15.516  -4.312   0.427  1.00 92.94           N  
ATOM    416  CA  GLY A  56     -14.898  -5.215  -0.532  1.00 92.94           C  
ATOM    417  C   GLY A  56     -14.539  -4.539  -1.842  1.00 92.94           C  
ATOM    418  O   GLY A  56     -14.289  -5.211  -2.844  1.00 92.94           O  
ATOM    419  N   LYS A  57     -14.562  -3.246  -1.827  1.00 93.75           N  
ATOM    420  CA  LYS A  57     -14.297  -2.506  -3.059  1.00 93.75           C  
ATOM    421  C   LYS A  57     -13.156  -1.507  -2.865  1.00 93.75           C  
ATOM    422  CB  LYS A  57     -15.555  -1.781  -3.529  1.00 93.75           C  
ATOM    423  O   LYS A  57     -12.914  -1.047  -1.749  1.00 93.75           O  
ATOM    424  CG  LYS A  57     -16.734  -2.707  -3.830  1.00 93.75           C  
ATOM    425  CD  LYS A  57     -17.969  -1.925  -4.262  1.00 93.75           C  
ATOM    426  CE  LYS A  57     -19.141  -2.848  -4.535  1.00 93.75           C  
ATOM    427  NZ  LYS A  57     -20.359  -2.084  -4.926  1.00 93.75           N  
ATOM    428  N   LEU A  58     -12.484  -1.188  -4.023  1.00 93.44           N  
ATOM    429  CA  LEU A  58     -11.508  -0.100  -4.020  1.00 93.44           C  
ATOM    430  C   LEU A  58     -12.195   1.239  -4.277  1.00 93.44           C  
ATOM    431  CB  LEU A  58     -10.430  -0.347  -5.074  1.00 93.44           C  
ATOM    432  O   LEU A  58     -12.875   1.407  -5.289  1.00 93.44           O  
ATOM    433  CG  LEU A  58      -9.586  -1.614  -4.898  1.00 93.44           C  
ATOM    434  CD1 LEU A  58      -8.617  -1.771  -6.062  1.00 93.44           C  
ATOM    435  CD2 LEU A  58      -8.844  -1.582  -3.572  1.00 93.44           C  
ATOM    436  N   CYS A  59     -12.000   2.178  -3.355  1.00 93.44           N  
ATOM    437  CA  CYS A  59     -12.742   3.434  -3.420  1.00 93.44           C  
ATOM    438  C   CYS A  59     -11.797   4.609  -3.629  1.00 93.44           C  
ATOM    439  CB  CYS A  59     -13.555   3.643  -2.145  1.00 93.44           C  
ATOM    440  O   CYS A  59     -10.586   4.477  -3.453  1.00 93.44           O  
ATOM    441  SG  CYS A  59     -14.820   2.377  -1.873  1.00 93.44           S  
ATOM    442  N   ARG A  60     -12.391   5.730  -4.039  1.00 92.81           N  
ATOM    443  CA  ARG A  60     -11.656   6.988  -4.113  1.00 92.81           C  
ATOM    444  C   ARG A  60     -11.297   7.496  -2.719  1.00 92.81           C  
ATOM    445  CB  ARG A  60     -12.477   8.047  -4.855  1.00 92.81           C  
ATOM    446  O   ARG A  60     -12.102   7.402  -1.790  1.00 92.81           O  
ATOM    447  CG  ARG A  60     -12.797   7.676  -6.297  1.00 92.81           C  
ATOM    448  CD  ARG A  60     -13.680   8.719  -6.961  1.00 92.81           C  
ATOM    449  NE  ARG A  60     -14.062   8.320  -8.312  1.00 92.81           N  
ATOM    450  NH1 ARG A  60     -14.906  10.383  -8.914  1.00 92.81           N  
ATOM    451  NH2 ARG A  60     -14.930   8.656 -10.414  1.00 92.81           N  
ATOM    452  CZ  ARG A  60     -14.633   9.117  -9.211  1.00 92.81           C  
ATOM    453  N   LEU A  61     -10.062   7.840  -2.621  1.00 89.69           N  
ATOM    454  CA  LEU A  61      -9.602   8.430  -1.368  1.00 89.69           C  
ATOM    455  C   LEU A  61      -9.570   9.953  -1.464  1.00 89.69           C  
ATOM    456  CB  LEU A  61      -8.211   7.910  -1.004  1.00 89.69           C  
ATOM    457  O   LEU A  61      -8.836  10.516  -2.279  1.00 89.69           O  
ATOM    458  CG  LEU A  61      -7.824   7.973   0.475  1.00 89.69           C  
ATOM    459  CD1 LEU A  61      -7.660   6.566   1.042  1.00 89.69           C  
ATOM    460  CD2 LEU A  61      -6.547   8.781   0.662  1.00 89.69           C  
ATOM    461  N   LYS A  62     -10.422  10.617  -0.691  1.00 85.56           N  
ATOM    462  CA  LYS A  62     -10.570  12.070  -0.717  1.00 85.56           C  
ATOM    463  C   LYS A  62     -10.930  12.562  -2.117  1.00 85.56           C  
ATOM    464  CB  LYS A  62      -9.289  12.750  -0.232  1.00 85.56           C  
ATOM    465  O   LYS A  62     -10.383  13.562  -2.586  1.00 85.56           O  
ATOM    466  CG  LYS A  62      -8.953  12.461   1.223  1.00 85.56           C  
ATOM    467  CD  LYS A  62      -7.699  13.211   1.662  1.00 85.56           C  
ATOM    468  CE  LYS A  62      -7.355  12.922   3.117  1.00 85.56           C  
ATOM    469  NZ  LYS A  62      -6.145  13.680   3.561  1.00 85.56           N  
ATOM    470  N   GLY A  63     -11.656  11.781  -2.857  1.00 87.38           N  
ATOM    471  CA  GLY A  63     -12.188  12.180  -4.148  1.00 87.38           C  
ATOM    472  C   GLY A  63     -11.266  11.852  -5.305  1.00 87.38           C  
ATOM    473  O   GLY A  63     -11.602  12.094  -6.465  1.00 87.38           O  
ATOM    474  N   ILE A  64     -10.055  11.258  -5.012  1.00 89.31           N  
ATOM    475  CA  ILE A  64      -9.078  10.906  -6.035  1.00 89.31           C  
ATOM    476  C   ILE A  64      -9.094   9.398  -6.273  1.00 89.31           C  
ATOM    477  CB  ILE A  64      -7.660  11.367  -5.645  1.00 89.31           C  
ATOM    478  O   ILE A  64      -8.984   8.609  -5.324  1.00 89.31           O  
ATOM    479  CG1 ILE A  64      -7.641  12.883  -5.410  1.00 89.31           C  
ATOM    480  CG2 ILE A  64      -6.641  10.969  -6.715  1.00 89.31           C  
ATOM    481  CD1 ILE A  64      -6.324  13.406  -4.844  1.00 89.31           C  
ATOM    482  N   ALA A  65      -9.141   9.008  -7.504  1.00 91.00           N  
ATOM    483  CA  ALA A  65      -9.234   7.602  -7.875  1.00 91.00           C  
ATOM    484  C   ALA A  65      -7.879   6.910  -7.746  1.00 91.00           C  
ATOM    485  CB  ALA A  65      -9.766   7.461  -9.297  1.00 91.00           C  
ATOM    486  O   ALA A  65      -6.836   7.523  -7.980  1.00 91.00           O  
ATOM    487  N   PRO A  66      -7.945   5.605  -7.355  1.00 92.12           N  
ATOM    488  CA  PRO A  66      -6.688   4.852  -7.328  1.00 92.12           C  
ATOM    489  C   PRO A  66      -6.184   4.500  -8.727  1.00 92.12           C  
ATOM    490  CB  PRO A  66      -7.051   3.590  -6.543  1.00 92.12           C  
ATOM    491  O   PRO A  66      -6.957   4.531  -9.688  1.00 92.12           O  
ATOM    492  CG  PRO A  66      -8.500   3.365  -6.832  1.00 92.12           C  
ATOM    493  CD  PRO A  66      -9.180   4.703  -6.945  1.00 92.12           C  
ATOM    494  N   LEU A  67      -4.848   4.223  -8.773  1.00 92.00           N  
ATOM    495  CA  LEU A  67      -4.270   3.652  -9.984  1.00 92.00           C  
ATOM    496  C   LEU A  67      -4.316   2.129  -9.945  1.00 92.00           C  
ATOM    497  CB  LEU A  67      -2.826   4.125 -10.164  1.00 92.00           C  
ATOM    498  O   LEU A  67      -3.578   1.502  -9.180  1.00 92.00           O  
ATOM    499  CG  LEU A  67      -2.072   3.566 -11.375  1.00 92.00           C  
ATOM    500  CD1 LEU A  67      -2.717   4.051 -12.672  1.00 92.00           C  
ATOM    501  CD2 LEU A  67      -0.602   3.967 -11.320  1.00 92.00           C  
ATOM    502  N   GLN A  68      -5.152   1.592 -10.820  1.00 91.00           N  
ATOM    503  CA  GLN A  68      -5.266   0.139 -10.891  1.00 91.00           C  
ATOM    504  C   GLN A  68      -4.383  -0.426 -12.000  1.00 91.00           C  
ATOM    505  CB  GLN A  68      -6.719  -0.278 -11.109  1.00 91.00           C  
ATOM    506  O   GLN A  68      -4.574  -0.100 -13.180  1.00 91.00           O  
ATOM    507  CG  GLN A  68      -6.984  -1.755 -10.852  1.00 91.00           C  
ATOM    508  CD  GLN A  68      -8.461  -2.096 -10.844  1.00 91.00           C  
ATOM    509  NE2 GLN A  68      -8.781  -3.357 -10.570  1.00 91.00           N  
ATOM    510  OE1 GLN A  68      -9.312  -1.233 -11.086  1.00 91.00           O  
ATOM    511  N   LEU A  69      -3.594  -1.302 -11.516  1.00 92.25           N  
ATOM    512  CA  LEU A  69      -2.639  -1.813 -12.492  1.00 92.25           C  
ATOM    513  C   LEU A  69      -3.232  -2.982 -13.273  1.00 92.25           C  
ATOM    514  CB  LEU A  69      -1.347  -2.252 -11.797  1.00 92.25           C  
ATOM    515  O   LEU A  69      -2.758  -3.311 -14.359  1.00 92.25           O  
ATOM    516  CG  LEU A  69      -0.521  -1.145 -11.141  1.00 92.25           C  
ATOM    517  CD1 LEU A  69       0.777  -1.715 -10.578  1.00 92.25           C  
ATOM    518  CD2 LEU A  69      -0.232  -0.029 -12.133  1.00 92.25           C  
ATOM    519  N   GLY A  70      -4.324  -3.562 -12.789  1.00 90.12           N  
ATOM    520  CA  GLY A  70      -4.953  -4.680 -13.469  1.00 90.12           C  
ATOM    521  C   GLY A  70      -4.031  -5.867 -13.648  1.00 90.12           C  
ATOM    522  O   GLY A  70      -3.473  -6.379 -12.680  1.00 90.12           O  
ATOM    523  N   LYS A  71      -3.809  -6.242 -14.938  1.00 92.12           N  
ATOM    524  CA  LYS A  71      -2.984  -7.406 -15.250  1.00 92.12           C  
ATOM    525  C   LYS A  71      -1.500  -7.059 -15.211  1.00 92.12           C  
ATOM    526  CB  LYS A  71      -3.350  -7.973 -16.625  1.00 92.12           C  
ATOM    527  O   LYS A  71      -0.647  -7.914 -15.453  1.00 92.12           O  
ATOM    528  CG  LYS A  71      -4.754  -8.547 -16.703  1.00 92.12           C  
ATOM    529  CD  LYS A  71      -5.031  -9.164 -18.062  1.00 92.12           C  
ATOM    530  CE  LYS A  71      -6.438  -9.750 -18.141  1.00 92.12           C  
ATOM    531  NZ  LYS A  71      -6.730 -10.312 -19.500  1.00 92.12           N  
ATOM    532  N   CYS A  72      -1.222  -5.770 -14.938  1.00 93.50           N  
ATOM    533  CA  CYS A  72       0.164  -5.316 -14.883  1.00 93.50           C  
ATOM    534  C   CYS A  72       0.641  -5.191 -13.445  1.00 93.50           C  
ATOM    535  CB  CYS A  72       0.316  -3.973 -15.594  1.00 93.50           C  
ATOM    536  O   CYS A  72      -0.165  -4.988 -12.531  1.00 93.50           O  
ATOM    537  SG  CYS A  72      -0.100  -4.027 -17.359  1.00 93.50           S  
ATOM    538  N   ASN A  73       1.945  -5.398 -13.273  1.00 93.19           N  
ATOM    539  CA  ASN A  73       2.561  -5.062 -11.992  1.00 93.19           C  
ATOM    540  C   ASN A  73       3.430  -3.812 -12.102  1.00 93.19           C  
ATOM    541  CB  ASN A  73       3.385  -6.238 -11.469  1.00 93.19           C  
ATOM    542  O   ASN A  73       3.486  -3.180 -13.156  1.00 93.19           O  
ATOM    543  CG  ASN A  73       4.562  -6.574 -12.359  1.00 93.19           C  
ATOM    544  ND2 ASN A  73       5.137  -7.754 -12.172  1.00 93.19           N  
ATOM    545  OD1 ASN A  73       4.957  -5.773 -13.211  1.00 93.19           O  
ATOM    546  N   ILE A  74       3.977  -3.359 -10.992  1.00 93.44           N  
ATOM    547  CA  ILE A  74       4.695  -2.092 -10.930  1.00 93.44           C  
ATOM    548  C   ILE A  74       5.852  -2.105 -11.930  1.00 93.44           C  
ATOM    549  CB  ILE A  74       5.223  -1.812  -9.508  1.00 93.44           C  
ATOM    550  O   ILE A  74       6.070  -1.129 -12.648  1.00 93.44           O  
ATOM    551  CG1 ILE A  74       4.055  -1.508  -8.555  1.00 93.44           C  
ATOM    552  CG2 ILE A  74       6.230  -0.661  -9.516  1.00 93.44           C  
ATOM    553  CD1 ILE A  74       4.473  -1.334  -7.102  1.00 93.44           C  
ATOM    554  N   ALA A  75       6.523  -3.174 -11.992  1.00 94.56           N  
ATOM    555  CA  ALA A  75       7.645  -3.283 -12.922  1.00 94.56           C  
ATOM    556  C   ALA A  75       7.172  -3.139 -14.367  1.00 94.56           C  
ATOM    557  CB  ALA A  75       8.367  -4.613 -12.734  1.00 94.56           C  
ATOM    558  O   ALA A  75       7.766  -2.395 -15.148  1.00 94.56           O  
ATOM    559  N   GLY A  76       6.180  -3.875 -14.695  1.00 94.38           N  
ATOM    560  CA  GLY A  76       5.621  -3.781 -16.031  1.00 94.38           C  
ATOM    561  C   GLY A  76       5.145  -2.385 -16.391  1.00 94.38           C  
ATOM    562  O   GLY A  76       5.355  -1.916 -17.516  1.00 94.38           O  
ATOM    563  N   TRP A  77       4.566  -1.787 -15.461  1.00 94.06           N  
ATOM    564  CA  TRP A  77       4.027  -0.440 -15.625  1.00 94.06           C  
ATOM    565  C   TRP A  77       5.145   0.566 -15.875  1.00 94.06           C  
ATOM    566  CB  TRP A  77       3.221  -0.030 -14.383  1.00 94.06           C  
ATOM    567  O   TRP A  77       5.105   1.320 -16.844  1.00 94.06           O  
ATOM    568  CG  TRP A  77       2.832   1.418 -14.367  1.00 94.06           C  
ATOM    569  CD1 TRP A  77       2.279   2.137 -15.391  1.00 94.06           C  
ATOM    570  CD2 TRP A  77       2.975   2.324 -13.266  1.00 94.06           C  
ATOM    571  CE2 TRP A  77       2.484   3.578 -13.695  1.00 94.06           C  
ATOM    572  CE3 TRP A  77       3.467   2.197 -11.961  1.00 94.06           C  
ATOM    573  NE1 TRP A  77       2.066   3.438 -14.992  1.00 94.06           N  
ATOM    574  CH2 TRP A  77       2.961   4.547 -11.594  1.00 94.06           C  
ATOM    575  CZ2 TRP A  77       2.473   4.699 -12.859  1.00 94.06           C  
ATOM    576  CZ3 TRP A  77       3.455   3.314 -11.133  1.00 94.06           C  
ATOM    577  N   ILE A  78       6.211   0.565 -15.055  1.00 94.50           N  
ATOM    578  CA  ILE A  78       7.215   1.622 -15.125  1.00 94.50           C  
ATOM    579  C   ILE A  78       8.180   1.340 -16.266  1.00 94.50           C  
ATOM    580  CB  ILE A  78       7.984   1.757 -13.789  1.00 94.50           C  
ATOM    581  O   ILE A  78       8.688   2.268 -16.906  1.00 94.50           O  
ATOM    582  CG1 ILE A  78       8.570   0.403 -13.375  1.00 94.50           C  
ATOM    583  CG2 ILE A  78       7.074   2.320 -12.695  1.00 94.50           C  
ATOM    584  CD1 ILE A  78       9.516   0.479 -12.188  1.00 94.50           C  
ATOM    585  N   LEU A  79       8.453   0.073 -16.562  1.00 95.81           N  
ATOM    586  CA  LEU A  79       9.344  -0.259 -17.672  1.00 95.81           C  
ATOM    587  C   LEU A  79       8.648  -0.038 -19.016  1.00 95.81           C  
ATOM    588  CB  LEU A  79       9.820  -1.711 -17.562  1.00 95.81           C  
ATOM    589  O   LEU A  79       9.312   0.172 -20.031  1.00 95.81           O  
ATOM    590  CG  LEU A  79      10.828  -2.010 -16.469  1.00 95.81           C  
ATOM    591  CD1 LEU A  79      11.039  -3.516 -16.328  1.00 95.81           C  
ATOM    592  CD2 LEU A  79      12.156  -1.305 -16.750  1.00 95.81           C  
ATOM    593  N   GLY A  80       7.309  -0.063 -18.922  1.00 94.88           N  
ATOM    594  CA  GLY A  80       6.523   0.166 -20.125  1.00 94.88           C  
ATOM    595  C   GLY A  80       6.254  -1.103 -20.906  1.00 94.88           C  
ATOM    596  O   GLY A  80       6.379  -1.116 -22.141  1.00 94.88           O  
ATOM    597  N   ASN A  81       5.887  -2.125 -20.172  1.00 95.56           N  
ATOM    598  CA  ASN A  81       5.398  -3.301 -20.891  1.00 95.56           C  
ATOM    599  C   ASN A  81       4.309  -2.934 -21.891  1.00 95.56           C  
ATOM    600  CB  ASN A  81       4.879  -4.352 -19.906  1.00 95.56           C  
ATOM    601  O   ASN A  81       3.385  -2.188 -21.562  1.00 95.56           O  
ATOM    602  CG  ASN A  81       4.574  -5.676 -20.562  1.00 95.56           C  
ATOM    603  ND2 ASN A  81       5.035  -6.766 -19.953  1.00 95.56           N  
ATOM    604  OD1 ASN A  81       3.936  -5.727 -21.625  1.00 95.56           O  
ATOM    605  N   PRO A  82       4.465  -3.369 -23.109  1.00 93.88           N  
ATOM    606  CA  PRO A  82       3.537  -2.947 -24.172  1.00 93.88           C  
ATOM    607  C   PRO A  82       2.078  -3.230 -23.828  1.00 93.88           C  
ATOM    608  CB  PRO A  82       3.980  -3.773 -25.375  1.00 93.88           C  
ATOM    609  O   PRO A  82       1.184  -2.496 -24.250  1.00 93.88           O  
ATOM    610  CG  PRO A  82       5.426  -4.070 -25.125  1.00 93.88           C  
ATOM    611  CD  PRO A  82       5.637  -4.203 -23.656  1.00 93.88           C  
ATOM    612  N   GLU A  83       1.825  -4.250 -23.000  1.00 93.06           N  
ATOM    613  CA  GLU A  83       0.462  -4.590 -22.609  1.00 93.06           C  
ATOM    614  C   GLU A  83      -0.049  -3.648 -21.516  1.00 93.06           C  
ATOM    615  CB  GLU A  83       0.390  -6.039 -22.125  1.00 93.06           C  
ATOM    616  O   GLU A  83      -1.243  -3.635 -21.219  1.00 93.06           O  
ATOM    617  CG  GLU A  83       0.585  -7.070 -23.219  1.00 93.06           C  
ATOM    618  CD  GLU A  83      -0.564  -7.109 -24.219  1.00 93.06           C  
ATOM    619  OE1 GLU A  83      -0.368  -7.598 -25.359  1.00 93.06           O  
ATOM    620  OE2 GLU A  83      -1.670  -6.645 -23.859  1.00 93.06           O  
ATOM    621  N   CYS A  84       0.854  -2.840 -21.000  1.00 92.56           N  
ATOM    622  CA  CYS A  84       0.488  -1.958 -19.891  1.00 92.56           C  
ATOM    623  C   CYS A  84       0.527  -0.498 -20.328  1.00 92.56           C  
ATOM    624  CB  CYS A  84       1.423  -2.170 -18.703  1.00 92.56           C  
ATOM    625  O   CYS A  84       0.496   0.406 -19.500  1.00 92.56           O  
ATOM    626  SG  CYS A  84       1.396  -3.852 -18.047  1.00 92.56           S  
ATOM    627  N   GLU A  85       0.571  -0.227 -21.531  1.00 86.19           N  
ATOM    628  CA  GLU A  85       0.788   1.102 -22.094  1.00 86.19           C  
ATOM    629  C   GLU A  85      -0.323   2.064 -21.688  1.00 86.19           C  
ATOM    630  CB  GLU A  85       0.882   1.028 -23.625  1.00 86.19           C  
ATOM    631  O   GLU A  85      -0.072   3.248 -21.453  1.00 86.19           O  
ATOM    632  CG  GLU A  85       1.190   2.363 -24.281  1.00 86.19           C  
ATOM    633  CD  GLU A  85       1.375   2.258 -25.797  1.00 86.19           C  
ATOM    634  OE1 GLU A  85       1.781   3.260 -26.422  1.00 86.19           O  
ATOM    635  OE2 GLU A  85       1.108   1.167 -26.344  1.00 86.19           O  
ATOM    636  N   SER A  86      -1.488   1.604 -21.625  1.00 85.88           N  
ATOM    637  CA  SER A  86      -2.639   2.451 -21.312  1.00 85.88           C  
ATOM    638  C   SER A  86      -2.498   3.109 -19.953  1.00 85.88           C  
ATOM    639  CB  SER A  86      -3.932   1.638 -21.375  1.00 85.88           C  
ATOM    640  O   SER A  86      -3.080   4.168 -19.703  1.00 85.88           O  
ATOM    641  OG  SER A  86      -3.902   0.583 -20.422  1.00 85.88           O  
ATOM    642  N   LEU A  87      -1.709   2.516 -19.078  1.00 86.81           N  
ATOM    643  CA  LEU A  87      -1.552   2.975 -17.688  1.00 86.81           C  
ATOM    644  C   LEU A  87      -0.571   4.141 -17.625  1.00 86.81           C  
ATOM    645  CB  LEU A  87      -1.072   1.831 -16.797  1.00 86.81           C  
ATOM    646  O   LEU A  87      -0.534   4.863 -16.625  1.00 86.81           O  
ATOM    647  CG  LEU A  87      -2.037   0.656 -16.625  1.00 86.81           C  
ATOM    648  CD1 LEU A  87      -1.347  -0.492 -15.898  1.00 86.81           C  
ATOM    649  CD2 LEU A  87      -3.287   1.099 -15.875  1.00 86.81           C  
ATOM    650  N   LEU A  88       0.131   4.395 -18.656  1.00 80.56           N  
ATOM    651  CA  LEU A  88       1.185   5.402 -18.688  1.00 80.56           C  
ATOM    652  C   LEU A  88       0.596   6.797 -18.875  1.00 80.56           C  
ATOM    653  CB  LEU A  88       2.178   5.102 -19.812  1.00 80.56           C  
ATOM    654  O   LEU A  88       1.271   7.801 -18.625  1.00 80.56           O  
ATOM    655  CG  LEU A  88       3.041   3.852 -19.641  1.00 80.56           C  
ATOM    656  CD1 LEU A  88       3.846   3.582 -20.906  1.00 80.56           C  
ATOM    657  CD2 LEU A  88       3.965   4.000 -18.438  1.00 80.56           C  
ATOM    658  N   SER A  89      -0.744   6.875 -19.219  1.00 78.00           N  
ATOM    659  CA  SER A  89      -1.426   8.141 -19.453  1.00 78.00           C  
ATOM    660  C   SER A  89      -1.962   8.734 -18.156  1.00 78.00           C  
ATOM    661  CB  SER A  89      -2.572   7.953 -20.453  1.00 78.00           C  
ATOM    662  O   SER A  89      -2.217   9.938 -18.078  1.00 78.00           O  
ATOM    663  OG  SER A  89      -3.480   6.969 -19.984  1.00 78.00           O  
ATOM    664  N   ASN A  90      -2.041   7.910 -17.125  1.00 74.06           N  
ATOM    665  CA  ASN A  90      -2.553   8.398 -15.852  1.00 74.06           C  
ATOM    666  C   ASN A  90      -1.537   9.297 -15.148  1.00 74.06           C  
ATOM    667  CB  ASN A  90      -2.949   7.234 -14.945  1.00 74.06           C  
ATOM    668  O   ASN A  90      -0.384   8.906 -14.953  1.00 74.06           O  
ATOM    669  CG  ASN A  90      -4.211   6.535 -15.406  1.00 74.06           C  
ATOM    670  ND2 ASN A  90      -4.457   5.340 -14.883  1.00 74.06           N  
ATOM    671  OD1 ASN A  90      -4.957   7.059 -16.234  1.00 74.06           O  
ATOM    672  N   ARG A  91      -1.974  10.445 -14.633  1.00 77.00           N  
ATOM    673  CA  ARG A  91      -1.020  11.445 -14.164  1.00 77.00           C  
ATOM    674  C   ARG A  91      -1.084  11.594 -12.648  1.00 77.00           C  
ATOM    675  CB  ARG A  91      -1.281  12.797 -14.836  1.00 77.00           C  
ATOM    676  O   ARG A  91      -0.089  11.953 -12.008  1.00 77.00           O  
ATOM    677  CG  ARG A  91      -0.990  12.805 -16.328  1.00 77.00           C  
ATOM    678  CD  ARG A  91      -1.074  14.211 -16.906  1.00 77.00           C  
ATOM    679  NE  ARG A  91      -0.830  14.219 -18.344  1.00 77.00           N  
ATOM    680  NH1 ARG A  91      -0.893  16.516 -18.562  1.00 77.00           N  
ATOM    681  NH2 ARG A  91      -0.524  15.203 -20.406  1.00 77.00           N  
ATOM    682  CZ  ARG A  91      -0.750  15.312 -19.094  1.00 77.00           C  
ATOM    683  N   SER A  92      -2.256  11.062 -12.078  1.00 88.62           N  
ATOM    684  CA  SER A  92      -2.387  11.234 -10.641  1.00 88.62           C  
ATOM    685  C   SER A  92      -3.291  10.164 -10.031  1.00 88.62           C  
ATOM    686  CB  SER A  92      -2.934  12.625 -10.312  1.00 88.62           C  
ATOM    687  O   SER A  92      -4.211   9.680 -10.695  1.00 88.62           O  
ATOM    688  OG  SER A  92      -4.301  12.727 -10.672  1.00 88.62           O  
ATOM    689  N   TRP A  93      -2.932   9.828  -8.789  1.00 91.94           N  
ATOM    690  CA  TRP A  93      -3.699   8.781  -8.125  1.00 91.94           C  
ATOM    691  C   TRP A  93      -3.643   8.938  -6.609  1.00 91.94           C  
ATOM    692  CB  TRP A  93      -3.180   7.395  -8.523  1.00 91.94           C  
ATOM    693  O   TRP A  93      -2.799   9.672  -6.086  1.00 91.94           O  
ATOM    694  CG  TRP A  93      -1.716   7.199  -8.266  1.00 91.94           C  
ATOM    695  CD1 TRP A  93      -1.132   6.762  -7.113  1.00 91.94           C  
ATOM    696  CD2 TRP A  93      -0.648   7.438  -9.195  1.00 91.94           C  
ATOM    697  CE2 TRP A  93       0.558   7.121  -8.523  1.00 91.94           C  
ATOM    698  CE3 TRP A  93      -0.594   7.887 -10.516  1.00 91.94           C  
ATOM    699  NE1 TRP A  93       0.235   6.711  -7.262  1.00 91.94           N  
ATOM    700  CH2 TRP A  93       1.829   7.684 -10.445  1.00 91.94           C  
ATOM    701  CZ2 TRP A  93       1.805   7.242  -9.148  1.00 91.94           C  
ATOM    702  CZ3 TRP A  93       0.648   8.008 -11.133  1.00 91.94           C  
ATOM    703  N   SER A  94      -4.664   8.305  -5.957  1.00 90.94           N  
ATOM    704  CA  SER A  94      -4.656   8.305  -4.496  1.00 90.94           C  
ATOM    705  C   SER A  94      -3.746   7.211  -3.947  1.00 90.94           C  
ATOM    706  CB  SER A  94      -6.070   8.125  -3.951  1.00 90.94           C  
ATOM    707  O   SER A  94      -3.031   7.426  -2.965  1.00 90.94           O  
ATOM    708  OG  SER A  94      -6.652   6.930  -4.445  1.00 90.94           O  
ATOM    709  N   TYR A  95      -3.775   6.070  -4.473  1.00 91.62           N  
ATOM    710  CA  TYR A  95      -2.918   4.930  -4.172  1.00 91.62           C  
ATOM    711  C   TYR A  95      -2.826   3.986  -5.363  1.00 91.62           C  
ATOM    712  CB  TYR A  95      -3.441   4.176  -2.945  1.00 91.62           C  
ATOM    713  O   TYR A  95      -3.598   4.105  -6.316  1.00 91.62           O  
ATOM    714  CG  TYR A  95      -4.848   3.654  -3.109  1.00 91.62           C  
ATOM    715  CD1 TYR A  95      -5.945   4.438  -2.764  1.00 91.62           C  
ATOM    716  CD2 TYR A  95      -5.082   2.377  -3.607  1.00 91.62           C  
ATOM    717  CE1 TYR A  95      -7.246   3.961  -2.912  1.00 91.62           C  
ATOM    718  CE2 TYR A  95      -6.375   1.890  -3.760  1.00 91.62           C  
ATOM    719  OH  TYR A  95      -8.734   2.211  -3.557  1.00 91.62           O  
ATOM    720  CZ  TYR A  95      -7.449   2.688  -3.408  1.00 91.62           C  
ATOM    721  N   ILE A  96      -1.827   3.076  -5.320  1.00 92.50           N  
ATOM    722  CA  ILE A  96      -1.613   2.111  -6.395  1.00 92.50           C  
ATOM    723  C   ILE A  96      -2.131   0.740  -5.965  1.00 92.50           C  
ATOM    724  CB  ILE A  96      -0.122   2.023  -6.785  1.00 92.50           C  
ATOM    725  O   ILE A  96      -1.804   0.259  -4.879  1.00 92.50           O  
ATOM    726  CG1 ILE A  96       0.400   3.402  -7.211  1.00 92.50           C  
ATOM    727  CG2 ILE A  96       0.084   0.993  -7.898  1.00 92.50           C  
ATOM    728  CD1 ILE A  96       1.918   3.486  -7.305  1.00 92.50           C  
ATOM    729  N   ALA A  97      -2.975   0.223  -6.812  1.00 93.06           N  
ATOM    730  CA  ALA A  97      -3.518  -1.104  -6.531  1.00 93.06           C  
ATOM    731  C   ALA A  97      -2.975  -2.137  -7.516  1.00 93.06           C  
ATOM    732  CB  ALA A  97      -5.043  -1.075  -6.586  1.00 93.06           C  
ATOM    733  O   ALA A  97      -3.207  -2.039  -8.719  1.00 93.06           O  
ATOM    734  N   GLU A  98      -2.273  -3.154  -6.902  1.00 92.31           N  
ATOM    735  CA  GLU A  98      -1.731  -4.254  -7.695  1.00 92.31           C  
ATOM    736  C   GLU A  98      -2.479  -5.555  -7.414  1.00 92.31           C  
ATOM    737  CB  GLU A  98      -0.237  -4.434  -7.414  1.00 92.31           C  
ATOM    738  O   GLU A  98      -2.984  -5.762  -6.309  1.00 92.31           O  
ATOM    739  CG  GLU A  98       0.440  -5.457  -8.312  1.00 92.31           C  
ATOM    740  CD  GLU A  98       1.917  -5.645  -8.008  1.00 92.31           C  
ATOM    741  OE1 GLU A  98       2.750  -5.547  -8.930  1.00 92.31           O  
ATOM    742  OE2 GLU A  98       2.242  -5.895  -6.820  1.00 92.31           O  
ATOM    743  N   THR A  99      -2.463  -6.375  -8.391  1.00 90.25           N  
ATOM    744  CA  THR A  99      -3.047  -7.695  -8.188  1.00 90.25           C  
ATOM    745  C   THR A  99      -1.971  -8.711  -7.812  1.00 90.25           C  
ATOM    746  CB  THR A  99      -3.789  -8.172  -9.445  1.00 90.25           C  
ATOM    747  O   THR A  99      -0.816  -8.578  -8.219  1.00 90.25           O  
ATOM    748  CG2 THR A  99      -4.984  -7.281  -9.758  1.00 90.25           C  
ATOM    749  OG1 THR A  99      -2.891  -8.148 -10.562  1.00 90.25           O  
ATOM    750  N   PRO A 100      -2.229  -9.625  -6.902  1.00 84.44           N  
ATOM    751  CA  PRO A 100      -1.239 -10.602  -6.426  1.00 84.44           C  
ATOM    752  C   PRO A 100      -0.658 -11.445  -7.555  1.00 84.44           C  
ATOM    753  CB  PRO A 100      -2.037 -11.461  -5.445  1.00 84.44           C  
ATOM    754  O   PRO A 100       0.537 -11.758  -7.547  1.00 84.44           O  
ATOM    755  CG  PRO A 100      -3.324 -10.727  -5.250  1.00 84.44           C  
ATOM    756  CD  PRO A 100      -3.465  -9.711  -6.344  1.00 84.44           C  
ATOM    757  N   ASN A 101      -1.331 -11.711  -8.609  1.00 81.94           N  
ATOM    758  CA  ASN A 101      -0.850 -12.539  -9.711  1.00 81.94           C  
ATOM    759  C   ASN A 101      -0.936 -11.805 -11.047  1.00 81.94           C  
ATOM    760  CB  ASN A 101      -1.633 -13.852  -9.781  1.00 81.94           C  
ATOM    761  O   ASN A 101      -1.706 -12.188 -11.930  1.00 81.94           O  
ATOM    762  CG  ASN A 101      -1.437 -14.719  -8.555  1.00 81.94           C  
ATOM    763  ND2 ASN A 101      -2.502 -15.375  -8.117  1.00 81.94           N  
ATOM    764  OD1 ASN A 101      -0.336 -14.789  -7.996  1.00 81.94           O  
ATOM    765  N   SER A 102      -0.071 -10.852 -11.125  1.00 85.62           N  
ATOM    766  CA  SER A 102      -0.119 -10.070 -12.359  1.00 85.62           C  
ATOM    767  C   SER A 102       0.500 -10.836 -13.523  1.00 85.62           C  
ATOM    768  CB  SER A 102       0.602  -8.734 -12.172  1.00 85.62           C  
ATOM    769  O   SER A 102       1.487 -11.547 -13.352  1.00 85.62           O  
ATOM    770  OG  SER A 102       1.947  -8.938 -11.781  1.00 85.62           O  
ATOM    771  N   GLU A 103      -0.116 -10.742 -14.617  1.00 86.25           N  
ATOM    772  CA  GLU A 103       0.281 -11.453 -15.828  1.00 86.25           C  
ATOM    773  C   GLU A 103       1.389 -10.711 -16.562  1.00 86.25           C  
ATOM    774  CB  GLU A 103      -0.923 -11.664 -16.750  1.00 86.25           C  
ATOM    775  O   GLU A 103       2.299 -11.336 -17.125  1.00 86.25           O  
ATOM    776  CG  GLU A 103      -1.974 -12.609 -16.188  1.00 86.25           C  
ATOM    777  CD  GLU A 103      -3.174 -12.781 -17.109  1.00 86.25           C  
ATOM    778  OE1 GLU A 103      -4.207 -13.328 -16.656  1.00 86.25           O  
ATOM    779  OE2 GLU A 103      -3.080 -12.367 -18.281  1.00 86.25           O  
ATOM    780  N   ASN A 104       1.238  -9.398 -16.422  1.00 90.25           N  
ATOM    781  CA  ASN A 104       2.131  -8.578 -17.234  1.00 90.25           C  
ATOM    782  C   ASN A 104       3.102  -7.777 -16.375  1.00 90.25           C  
ATOM    783  CB  ASN A 104       1.326  -7.641 -18.141  1.00 90.25           C  
ATOM    784  O   ASN A 104       2.707  -6.797 -15.734  1.00 90.25           O  
ATOM    785  CG  ASN A 104       0.397  -8.391 -19.078  1.00 90.25           C  
ATOM    786  ND2 ASN A 104      -0.829  -7.898 -19.203  1.00 90.25           N  
ATOM    787  OD1 ASN A 104       0.777  -9.398 -19.672  1.00 90.25           O  
ATOM    788  N   GLY A 105       4.293  -8.133 -16.266  1.00 91.94           N  
ATOM    789  CA  GLY A 105       5.414  -7.500 -15.578  1.00 91.94           C  
ATOM    790  C   GLY A 105       6.621  -7.297 -16.484  1.00 91.94           C  
ATOM    791  O   GLY A 105       6.504  -6.727 -17.562  1.00 91.94           O  
ATOM    792  N   ILE A 106       7.727  -7.707 -16.031  1.00 94.75           N  
ATOM    793  CA  ILE A 106       8.922  -7.703 -16.875  1.00 94.75           C  
ATOM    794  C   ILE A 106       8.773  -8.750 -17.984  1.00 94.75           C  
ATOM    795  CB  ILE A 106      10.195  -7.969 -16.047  1.00 94.75           C  
ATOM    796  O   ILE A 106       8.648  -9.945 -17.688  1.00 94.75           O  
ATOM    797  CG1 ILE A 106      10.336  -6.918 -14.938  1.00 94.75           C  
ATOM    798  CG2 ILE A 106      11.430  -7.984 -16.953  1.00 94.75           C  
ATOM    799  CD1 ILE A 106      11.445  -7.223 -13.938  1.00 94.75           C  
ATOM    800  N   CYS A 107       8.672  -8.242 -19.234  1.00 94.44           N  
ATOM    801  CA  CYS A 107       8.367  -9.172 -20.312  1.00 94.44           C  
ATOM    802  C   CYS A 107       9.633  -9.844 -20.844  1.00 94.44           C  
ATOM    803  CB  CYS A 107       7.645  -8.461 -21.453  1.00 94.44           C  
ATOM    804  O   CYS A 107       9.617 -11.031 -21.172  1.00 94.44           O  
ATOM    805  SG  CYS A 107       8.586  -7.090 -22.172  1.00 94.44           S  
ATOM    806  N   TYR A 108      10.812  -9.156 -20.906  1.00 95.94           N  
ATOM    807  CA  TYR A 108      12.062  -9.812 -21.234  1.00 95.94           C  
ATOM    808  C   TYR A 108      12.727 -10.383 -19.984  1.00 95.94           C  
ATOM    809  CB  TYR A 108      13.023  -8.844 -21.922  1.00 95.94           C  
ATOM    810  O   TYR A 108      12.883  -9.680 -18.984  1.00 95.94           O  
ATOM    811  CG  TYR A 108      14.156  -9.523 -22.656  1.00 95.94           C  
ATOM    812  CD1 TYR A 108      15.289  -9.953 -21.953  1.00 95.94           C  
ATOM    813  CD2 TYR A 108      14.109  -9.734 -24.016  1.00 95.94           C  
ATOM    814  CE1 TYR A 108      16.344 -10.578 -22.625  1.00 95.94           C  
ATOM    815  CE2 TYR A 108      15.156 -10.359 -24.688  1.00 95.94           C  
ATOM    816  OH  TYR A 108      17.312 -11.391 -24.641  1.00 95.94           O  
ATOM    817  CZ  TYR A 108      16.266 -10.773 -23.984  1.00 95.94           C  
ATOM    818  N   PRO A 109      13.102 -11.625 -20.000  1.00 95.31           N  
ATOM    819  CA  PRO A 109      13.609 -12.266 -18.781  1.00 95.31           C  
ATOM    820  C   PRO A 109      14.852 -11.570 -18.219  1.00 95.31           C  
ATOM    821  CB  PRO A 109      13.945 -13.688 -19.250  1.00 95.31           C  
ATOM    822  O   PRO A 109      15.750 -11.195 -18.984  1.00 95.31           O  
ATOM    823  CG  PRO A 109      14.117 -13.578 -20.719  1.00 95.31           C  
ATOM    824  CD  PRO A 109      13.297 -12.422 -21.219  1.00 95.31           C  
ATOM    825  N   GLY A 110      14.828 -11.344 -16.875  1.00 93.50           N  
ATOM    826  CA  GLY A 110      15.953 -10.742 -16.172  1.00 93.50           C  
ATOM    827  C   GLY A 110      15.602 -10.266 -14.773  1.00 93.50           C  
ATOM    828  O   GLY A 110      14.453 -10.391 -14.344  1.00 93.50           O  
ATOM    829  N   ASP A 111      16.703  -9.781 -14.180  1.00 94.50           N  
ATOM    830  CA  ASP A 111      16.531  -9.312 -12.805  1.00 94.50           C  
ATOM    831  C   ASP A 111      16.312  -7.805 -12.758  1.00 94.50           C  
ATOM    832  CB  ASP A 111      17.750  -9.695 -11.961  1.00 94.50           C  
ATOM    833  O   ASP A 111      16.891  -7.066 -13.562  1.00 94.50           O  
ATOM    834  CG  ASP A 111      17.906 -11.195 -11.781  1.00 94.50           C  
ATOM    835  OD1 ASP A 111      16.891 -11.922 -11.836  1.00 94.50           O  
ATOM    836  OD2 ASP A 111      19.047 -11.656 -11.570  1.00 94.50           O  
ATOM    837  N   PHE A 112      15.469  -7.379 -11.805  1.00 96.38           N  
ATOM    838  CA  PHE A 112      15.266  -5.969 -11.500  1.00 96.38           C  
ATOM    839  C   PHE A 112      15.922  -5.602 -10.172  1.00 96.38           C  
ATOM    840  CB  PHE A 112      13.766  -5.641 -11.453  1.00 96.38           C  
ATOM    841  O   PHE A 112      15.430  -5.973  -9.109  1.00 96.38           O  
ATOM    842  CG  PHE A 112      13.461  -4.176 -11.609  1.00 96.38           C  
ATOM    843  CD1 PHE A 112      12.211  -3.752 -12.023  1.00 96.38           C  
ATOM    844  CD2 PHE A 112      14.438  -3.219 -11.336  1.00 96.38           C  
ATOM    845  CE1 PHE A 112      11.922  -2.396 -12.172  1.00 96.38           C  
ATOM    846  CE2 PHE A 112      14.156  -1.862 -11.484  1.00 96.38           C  
ATOM    847  CZ  PHE A 112      12.906  -1.453 -11.898  1.00 96.38           C  
ATOM    848  N   ALA A 113      16.953  -4.887 -10.328  1.00 93.88           N  
ATOM    849  CA  ALA A 113      17.797  -4.605  -9.172  1.00 93.88           C  
ATOM    850  C   ALA A 113      17.094  -3.672  -8.195  1.00 93.88           C  
ATOM    851  CB  ALA A 113      19.125  -3.998  -9.617  1.00 93.88           C  
ATOM    852  O   ALA A 113      16.578  -2.619  -8.586  1.00 93.88           O  
ATOM    853  N   ASP A 114      17.109  -4.113  -6.855  1.00 91.75           N  
ATOM    854  CA  ASP A 114      16.594  -3.324  -5.746  1.00 91.75           C  
ATOM    855  C   ASP A 114      15.125  -2.943  -5.980  1.00 91.75           C  
ATOM    856  CB  ASP A 114      17.438  -2.066  -5.539  1.00 91.75           C  
ATOM    857  O   ASP A 114      14.734  -1.796  -5.754  1.00 91.75           O  
ATOM    858  CG  ASP A 114      18.891  -2.373  -5.223  1.00 91.75           C  
ATOM    859  OD1 ASP A 114      19.156  -3.256  -4.379  1.00 91.75           O  
ATOM    860  OD2 ASP A 114      19.766  -1.724  -5.820  1.00 91.75           O  
ATOM    861  N   TYR A 115      14.328  -3.832  -6.465  1.00 89.88           N  
ATOM    862  CA  TYR A 115      12.938  -3.637  -6.852  1.00 89.88           C  
ATOM    863  C   TYR A 115      12.086  -3.262  -5.648  1.00 89.88           C  
ATOM    864  CB  TYR A 115      12.383  -4.902  -7.512  1.00 89.88           C  
ATOM    865  O   TYR A 115      11.250  -2.359  -5.727  1.00 89.88           O  
ATOM    866  CG  TYR A 115      10.922  -4.801  -7.883  1.00 89.88           C  
ATOM    867  CD1 TYR A 115       9.977  -5.648  -7.305  1.00 89.88           C  
ATOM    868  CD2 TYR A 115      10.484  -3.861  -8.812  1.00 89.88           C  
ATOM    869  CE1 TYR A 115       8.633  -5.559  -7.645  1.00 89.88           C  
ATOM    870  CE2 TYR A 115       9.141  -3.766  -9.156  1.00 89.88           C  
ATOM    871  OH  TYR A 115       6.891  -4.523  -8.906  1.00 89.88           O  
ATOM    872  CZ  TYR A 115       8.219  -4.617  -8.570  1.00 89.88           C  
ATOM    873  N   GLU A 116      12.297  -3.875  -4.488  1.00 86.88           N  
ATOM    874  CA  GLU A 116      11.492  -3.592  -3.301  1.00 86.88           C  
ATOM    875  C   GLU A 116      11.727  -2.166  -2.809  1.00 86.88           C  
ATOM    876  CB  GLU A 116      11.820  -4.590  -2.186  1.00 86.88           C  
ATOM    877  O   GLU A 116      10.789  -1.505  -2.350  1.00 86.88           O  
ATOM    878  CG  GLU A 116      11.336  -6.008  -2.471  1.00 86.88           C  
ATOM    879  CD  GLU A 116       9.836  -6.098  -2.697  1.00 86.88           C  
ATOM    880  OE1 GLU A 116       9.398  -6.926  -3.527  1.00 86.88           O  
ATOM    881  OE2 GLU A 116       9.094  -5.332  -2.041  1.00 86.88           O  
ATOM    882  N   GLU A 117      12.961  -1.748  -2.953  1.00 87.25           N  
ATOM    883  CA  GLU A 117      13.273  -0.367  -2.600  1.00 87.25           C  
ATOM    884  C   GLU A 117      12.562   0.615  -3.523  1.00 87.25           C  
ATOM    885  CB  GLU A 117      14.789  -0.129  -2.643  1.00 87.25           C  
ATOM    886  O   GLU A 117      12.055   1.646  -3.074  1.00 87.25           O  
ATOM    887  CG  GLU A 117      15.211   1.231  -2.107  1.00 87.25           C  
ATOM    888  CD  GLU A 117      16.719   1.411  -2.053  1.00 87.25           C  
ATOM    889  OE1 GLU A 117      17.188   2.516  -1.696  1.00 87.25           O  
ATOM    890  OE2 GLU A 117      17.438   0.439  -2.373  1.00 87.25           O  
ATOM    891  N   LEU A 118      12.609   0.320  -4.742  1.00 89.94           N  
ATOM    892  CA  LEU A 118      11.891   1.153  -5.707  1.00 89.94           C  
ATOM    893  C   LEU A 118      10.406   1.211  -5.379  1.00 89.94           C  
ATOM    894  CB  LEU A 118      12.094   0.623  -7.129  1.00 89.94           C  
ATOM    895  O   LEU A 118       9.805   2.285  -5.398  1.00 89.94           O  
ATOM    896  CG  LEU A 118      11.289   1.308  -8.227  1.00 89.94           C  
ATOM    897  CD1 LEU A 118      11.656   2.783  -8.320  1.00 89.94           C  
ATOM    898  CD2 LEU A 118      11.508   0.610  -9.570  1.00 89.94           C  
ATOM    899  N   ARG A 119       9.891   0.046  -5.086  1.00 89.81           N  
ATOM    900  CA  ARG A 119       8.477  -0.040  -4.723  1.00 89.81           C  
ATOM    901  C   ARG A 119       8.164   0.864  -3.533  1.00 89.81           C  
ATOM    902  CB  ARG A 119       8.094  -1.485  -4.395  1.00 89.81           C  
ATOM    903  O   ARG A 119       7.148   1.560  -3.529  1.00 89.81           O  
ATOM    904  CG  ARG A 119       6.609  -1.776  -4.543  1.00 89.81           C  
ATOM    905  CD  ARG A 119       6.285  -3.229  -4.219  1.00 89.81           C  
ATOM    906  NE  ARG A 119       4.863  -3.412  -3.939  1.00 89.81           N  
ATOM    907  NH1 ARG A 119       5.164  -5.207  -2.520  1.00 89.81           N  
ATOM    908  NH2 ARG A 119       3.053  -4.426  -2.957  1.00 89.81           N  
ATOM    909  CZ  ARG A 119       4.363  -4.348  -3.139  1.00 89.81           C  
ATOM    910  N   GLU A 120       8.953   0.825  -2.629  1.00 86.56           N  
ATOM    911  CA  GLU A 120       8.797   1.673  -1.450  1.00 86.56           C  
ATOM    912  C   GLU A 120       8.836   3.152  -1.826  1.00 86.56           C  
ATOM    913  CB  GLU A 120       9.883   1.365  -0.416  1.00 86.56           C  
ATOM    914  O   GLU A 120       8.039   3.947  -1.316  1.00 86.56           O  
ATOM    915  CG  GLU A 120       9.703   2.102   0.903  1.00 86.56           C  
ATOM    916  CD  GLU A 120      10.750   1.742   1.941  1.00 86.56           C  
ATOM    917  OE1 GLU A 120      10.734   2.320   3.051  1.00 86.56           O  
ATOM    918  OE2 GLU A 120      11.602   0.876   1.641  1.00 86.56           O  
ATOM    919  N   GLN A 121       9.781   3.504  -2.689  1.00 88.19           N  
ATOM    920  CA  GLN A 121       9.859   4.887  -3.152  1.00 88.19           C  
ATOM    921  C   GLN A 121       8.570   5.312  -3.846  1.00 88.19           C  
ATOM    922  CB  GLN A 121      11.047   5.066  -4.098  1.00 88.19           C  
ATOM    923  O   GLN A 121       8.062   6.406  -3.598  1.00 88.19           O  
ATOM    924  CG  GLN A 121      12.406   4.910  -3.420  1.00 88.19           C  
ATOM    925  CD  GLN A 121      12.633   5.930  -2.320  1.00 88.19           C  
ATOM    926  NE2 GLN A 121      13.062   5.461  -1.156  1.00 88.19           N  
ATOM    927  OE1 GLN A 121      12.414   7.133  -2.516  1.00 88.19           O  
ATOM    928  N   LEU A 122       8.000   4.457  -4.574  1.00 90.75           N  
ATOM    929  CA  LEU A 122       6.816   4.773  -5.371  1.00 90.75           C  
ATOM    930  C   LEU A 122       5.570   4.828  -4.492  1.00 90.75           C  
ATOM    931  CB  LEU A 122       6.629   3.738  -6.480  1.00 90.75           C  
ATOM    932  O   LEU A 122       4.574   5.453  -4.863  1.00 90.75           O  
ATOM    933  CG  LEU A 122       7.629   3.791  -7.637  1.00 90.75           C  
ATOM    934  CD1 LEU A 122       7.391   2.629  -8.594  1.00 90.75           C  
ATOM    935  CD2 LEU A 122       7.531   5.125  -8.367  1.00 90.75           C  
ATOM    936  N   SER A 123       5.656   4.168  -3.365  1.00 88.19           N  
ATOM    937  CA  SER A 123       4.516   4.141  -2.459  1.00 88.19           C  
ATOM    938  C   SER A 123       4.184   5.539  -1.949  1.00 88.19           C  
ATOM    939  CB  SER A 123       4.789   3.211  -1.277  1.00 88.19           C  
ATOM    940  O   SER A 123       3.053   5.805  -1.534  1.00 88.19           O  
ATOM    941  OG  SER A 123       5.766   3.766  -0.414  1.00 88.19           O  
ATOM    942  N   SER A 124       5.102   6.398  -2.059  1.00 87.38           N  
ATOM    943  CA  SER A 124       4.883   7.758  -1.574  1.00 87.38           C  
ATOM    944  C   SER A 124       4.562   8.711  -2.723  1.00 87.38           C  
ATOM    945  CB  SER A 124       6.113   8.258  -0.815  1.00 87.38           C  
ATOM    946  O   SER A 124       4.355   9.906  -2.504  1.00 87.38           O  
ATOM    947  OG  SER A 124       7.230   8.367  -1.683  1.00 87.38           O  
ATOM    948  N   VAL A 125       4.445   8.211  -3.910  1.00 90.38           N  
ATOM    949  CA  VAL A 125       4.250   9.023  -5.105  1.00 90.38           C  
ATOM    950  C   VAL A 125       2.766   9.078  -5.457  1.00 90.38           C  
ATOM    951  CB  VAL A 125       5.059   8.469  -6.305  1.00 90.38           C  
ATOM    952  O   VAL A 125       2.088   8.047  -5.488  1.00 90.38           O  
ATOM    953  CG1 VAL A 125       4.758   9.273  -7.570  1.00 90.38           C  
ATOM    954  CG2 VAL A 125       6.555   8.500  -5.992  1.00 90.38           C  
ATOM    955  N   SER A 126       2.303  10.234  -5.727  1.00 90.19           N  
ATOM    956  CA  SER A 126       0.880  10.414  -6.000  1.00 90.19           C  
ATOM    957  C   SER A 126       0.644  10.836  -7.449  1.00 90.19           C  
ATOM    958  CB  SER A 126       0.277  11.453  -5.055  1.00 90.19           C  
ATOM    959  O   SER A 126      -0.486  10.781  -7.938  1.00 90.19           O  
ATOM    960  OG  SER A 126       0.981  12.680  -5.145  1.00 90.19           O  
ATOM    961  N   SER A 127       1.659  11.133  -8.102  1.00 91.25           N  
ATOM    962  CA  SER A 127       1.603  11.461  -9.516  1.00 91.25           C  
ATOM    963  C   SER A 127       3.000  11.523 -10.125  1.00 91.25           C  
ATOM    964  CB  SER A 127       0.888  12.797  -9.734  1.00 91.25           C  
ATOM    965  O   SER A 127       3.986  11.703  -9.414  1.00 91.25           O  
ATOM    966  OG  SER A 127       1.683  13.875  -9.266  1.00 91.25           O  
ATOM    967  N   PHE A 128       2.910  11.211 -11.422  1.00 92.19           N  
ATOM    968  CA  PHE A 128       4.172  11.445 -12.109  1.00 92.19           C  
ATOM    969  C   PHE A 128       3.930  12.016 -13.508  1.00 92.19           C  
ATOM    970  CB  PHE A 128       4.984  10.148 -12.203  1.00 92.19           C  
ATOM    971  O   PHE A 128       2.826  11.898 -14.047  1.00 92.19           O  
ATOM    972  CG  PHE A 128       4.348   9.102 -13.078  1.00 92.19           C  
ATOM    973  CD1 PHE A 128       3.689   8.016 -12.508  1.00 92.19           C  
ATOM    974  CD2 PHE A 128       4.406   9.195 -14.461  1.00 92.19           C  
ATOM    975  CE1 PHE A 128       3.100   7.039 -13.312  1.00 92.19           C  
ATOM    976  CE2 PHE A 128       3.820   8.227 -15.266  1.00 92.19           C  
ATOM    977  CZ  PHE A 128       3.168   7.148 -14.695  1.00 92.19           C  
ATOM    978  N   GLU A 129       5.039  12.773 -13.906  1.00 92.88           N  
ATOM    979  CA  GLU A 129       5.090  13.273 -15.273  1.00 92.88           C  
ATOM    980  C   GLU A 129       6.086  12.484 -16.109  1.00 92.88           C  
ATOM    981  CB  GLU A 129       5.453  14.758 -15.289  1.00 92.88           C  
ATOM    982  O   GLU A 129       7.273  12.414 -15.781  1.00 92.88           O  
ATOM    983  CG  GLU A 129       5.449  15.375 -16.688  1.00 92.88           C  
ATOM    984  CD  GLU A 129       5.980  16.797 -16.703  1.00 92.88           C  
ATOM    985  OE1 GLU A 129       6.180  17.359 -17.812  1.00 92.88           O  
ATOM    986  OE2 GLU A 129       6.203  17.359 -15.617  1.00 92.88           O  
ATOM    987  N   ARG A 130       5.543  11.914 -17.141  1.00 94.12           N  
ATOM    988  CA  ARG A 130       6.359  11.141 -18.078  1.00 94.12           C  
ATOM    989  C   ARG A 130       6.895  12.031 -19.188  1.00 94.12           C  
ATOM    990  CB  ARG A 130       5.555   9.984 -18.672  1.00 94.12           C  
ATOM    991  O   ARG A 130       6.129  12.742 -19.844  1.00 94.12           O  
ATOM    992  CG  ARG A 130       6.363   9.078 -19.578  1.00 94.12           C  
ATOM    993  CD  ARG A 130       5.516   7.945 -20.141  1.00 94.12           C  
ATOM    994  NE  ARG A 130       6.133   7.340 -21.312  1.00 94.12           N  
ATOM    995  NH1 ARG A 130       4.207   7.344 -22.594  1.00 94.12           N  
ATOM    996  NH2 ARG A 130       6.160   6.516 -23.469  1.00 94.12           N  
ATOM    997  CZ  ARG A 130       5.500   7.066 -22.453  1.00 94.12           C  
ATOM    998  N   PHE A 131       8.234  12.070 -19.438  1.00 93.94           N  
ATOM    999  CA  PHE A 131       8.812  12.914 -20.484  1.00 93.94           C  
ATOM   1000  C   PHE A 131      10.008  12.219 -21.125  1.00 93.94           C  
ATOM   1001  CB  PHE A 131       9.234  14.266 -19.906  1.00 93.94           C  
ATOM   1002  O   PHE A 131      10.609  11.320 -20.547  1.00 93.94           O  
ATOM   1003  CG  PHE A 131      10.352  14.180 -18.891  1.00 93.94           C  
ATOM   1004  CD1 PHE A 131      10.078  13.922 -17.562  1.00 93.94           C  
ATOM   1005  CD2 PHE A 131      11.672  14.352 -19.297  1.00 93.94           C  
ATOM   1006  CE1 PHE A 131      11.109  13.844 -16.625  1.00 93.94           C  
ATOM   1007  CE2 PHE A 131      12.703  14.273 -18.359  1.00 93.94           C  
ATOM   1008  CZ  PHE A 131      12.422  14.023 -17.031  1.00 93.94           C  
ATOM   1009  N   GLU A 132      10.266  12.656 -22.297  1.00 95.00           N  
ATOM   1010  CA  GLU A 132      11.383  12.062 -23.031  1.00 95.00           C  
ATOM   1011  C   GLU A 132      12.719  12.570 -22.516  1.00 95.00           C  
ATOM   1012  CB  GLU A 132      11.250  12.367 -24.531  1.00 95.00           C  
ATOM   1013  O   GLU A 132      12.984  13.773 -22.516  1.00 95.00           O  
ATOM   1014  CG  GLU A 132      10.164  11.562 -25.234  1.00 95.00           C  
ATOM   1015  CD  GLU A 132      10.148  11.758 -26.734  1.00 95.00           C  
ATOM   1016  OE1 GLU A 132       9.234  11.234 -27.406  1.00 95.00           O  
ATOM   1017  OE2 GLU A 132      11.055  12.453 -27.250  1.00 95.00           O  
ATOM   1018  N   ILE A 133      13.492  11.656 -22.094  1.00 95.38           N  
ATOM   1019  CA  ILE A 133      14.797  12.031 -21.562  1.00 95.38           C  
ATOM   1020  C   ILE A 133      15.828  12.047 -22.688  1.00 95.38           C  
ATOM   1021  CB  ILE A 133      15.250  11.070 -20.438  1.00 95.38           C  
ATOM   1022  O   ILE A 133      16.625  12.984 -22.797  1.00 95.38           O  
ATOM   1023  CG1 ILE A 133      16.547  11.578 -19.781  1.00 95.38           C  
ATOM   1024  CG2 ILE A 133      15.430   9.656 -20.984  1.00 95.38           C  
ATOM   1025  CD1 ILE A 133      16.953  10.797 -18.547  1.00 95.38           C  
ATOM   1026  N   PHE A 134      15.844  11.031 -23.531  1.00 94.75           N  
ATOM   1027  CA  PHE A 134      16.688  10.945 -24.719  1.00 94.75           C  
ATOM   1028  C   PHE A 134      15.859  10.680 -25.969  1.00 94.75           C  
ATOM   1029  CB  PHE A 134      17.750   9.844 -24.547  1.00 94.75           C  
ATOM   1030  O   PHE A 134      15.484   9.531 -26.234  1.00 94.75           O  
ATOM   1031  CG  PHE A 134      18.688  10.086 -23.406  1.00 94.75           C  
ATOM   1032  CD1 PHE A 134      19.484  11.234 -23.359  1.00 94.75           C  
ATOM   1033  CD2 PHE A 134      18.797   9.164 -22.375  1.00 94.75           C  
ATOM   1034  CE1 PHE A 134      20.359  11.453 -22.312  1.00 94.75           C  
ATOM   1035  CE2 PHE A 134      19.672   9.383 -21.312  1.00 94.75           C  
ATOM   1036  CZ  PHE A 134      20.453  10.531 -21.281  1.00 94.75           C  
ATOM   1037  N   PRO A 135      15.656  11.703 -26.828  1.00 92.31           N  
ATOM   1038  CA  PRO A 135      14.883  11.484 -28.062  1.00 92.31           C  
ATOM   1039  C   PRO A 135      15.586  10.539 -29.047  1.00 92.31           C  
ATOM   1040  CB  PRO A 135      14.758  12.891 -28.656  1.00 92.31           C  
ATOM   1041  O   PRO A 135      16.812  10.578 -29.156  1.00 92.31           O  
ATOM   1042  CG  PRO A 135      14.992  13.812 -27.500  1.00 92.31           C  
ATOM   1043  CD  PRO A 135      15.961  13.156 -26.562  1.00 92.31           C  
ATOM   1044  N   LYS A 136      14.891   9.680 -29.750  1.00 88.50           N  
ATOM   1045  CA  LYS A 136      15.391   8.547 -30.516  1.00 88.50           C  
ATOM   1046  C   LYS A 136      16.344   9.000 -31.625  1.00 88.50           C  
ATOM   1047  CB  LYS A 136      14.227   7.750 -31.125  1.00 88.50           C  
ATOM   1048  O   LYS A 136      17.469   8.539 -31.703  1.00 88.50           O  
ATOM   1049  CG  LYS A 136      13.414   6.969 -30.109  1.00 88.50           C  
ATOM   1050  CD  LYS A 136      12.305   6.160 -30.766  1.00 88.50           C  
ATOM   1051  CE  LYS A 136      11.523   5.340 -29.750  1.00 88.50           C  
ATOM   1052  NZ  LYS A 136      10.422   4.562 -30.406  1.00 88.50           N  
ATOM   1053  N   GLU A 137      15.953   9.898 -32.406  1.00 83.31           N  
ATOM   1054  CA  GLU A 137      16.688  10.258 -33.594  1.00 83.31           C  
ATOM   1055  C   GLU A 137      17.891  11.156 -33.281  1.00 83.31           C  
ATOM   1056  CB  GLU A 137      15.773  10.953 -34.625  1.00 83.31           C  
ATOM   1057  O   GLU A 137      18.953  11.000 -33.844  1.00 83.31           O  
ATOM   1058  CG  GLU A 137      14.703  10.039 -35.188  1.00 83.31           C  
ATOM   1059  CD  GLU A 137      13.891  10.703 -36.312  1.00 83.31           C  
ATOM   1060  OE1 GLU A 137      13.000  10.039 -36.875  1.00 83.31           O  
ATOM   1061  OE2 GLU A 137      14.141  11.891 -36.594  1.00 83.31           O  
ATOM   1062  N   SER A 138      17.672  11.938 -32.281  1.00 87.56           N  
ATOM   1063  CA  SER A 138      18.719  12.906 -32.000  1.00 87.56           C  
ATOM   1064  C   SER A 138      19.781  12.320 -31.078  1.00 87.56           C  
ATOM   1065  CB  SER A 138      18.125  14.180 -31.391  1.00 87.56           C  
ATOM   1066  O   SER A 138      20.969  12.625 -31.203  1.00 87.56           O  
ATOM   1067  OG  SER A 138      17.469  13.883 -30.156  1.00 87.56           O  
ATOM   1068  N   SER A 139      19.328  11.445 -30.297  1.00 90.38           N  
ATOM   1069  CA  SER A 139      20.219  10.969 -29.250  1.00 90.38           C  
ATOM   1070  C   SER A 139      21.047   9.781 -29.719  1.00 90.38           C  
ATOM   1071  CB  SER A 139      19.438  10.586 -28.000  1.00 90.38           C  
ATOM   1072  O   SER A 139      22.172   9.578 -29.266  1.00 90.38           O  
ATOM   1073  OG  SER A 139      18.797  11.719 -27.438  1.00 90.38           O  
ATOM   1074  N   TRP A 140      20.453   9.055 -30.672  1.00 91.94           N  
ATOM   1075  CA  TRP A 140      21.156   7.848 -31.094  1.00 91.94           C  
ATOM   1076  C   TRP A 140      21.188   7.734 -32.625  1.00 91.94           C  
ATOM   1077  CB  TRP A 140      20.500   6.602 -30.500  1.00 91.94           C  
ATOM   1078  O   TRP A 140      20.688   6.766 -33.188  1.00 91.94           O  
ATOM   1079  CG  TRP A 140      20.109   6.758 -29.062  1.00 91.94           C  
ATOM   1080  CD1 TRP A 140      18.828   6.828 -28.562  1.00 91.94           C  
ATOM   1081  CD2 TRP A 140      20.984   6.867 -27.938  1.00 91.94           C  
ATOM   1082  CE2 TRP A 140      20.172   7.004 -26.781  1.00 91.94           C  
ATOM   1083  CE3 TRP A 140      22.375   6.863 -27.797  1.00 91.94           C  
ATOM   1084  NE1 TRP A 140      18.875   6.977 -27.188  1.00 91.94           N  
ATOM   1085  CH2 TRP A 140      22.078   7.125 -25.391  1.00 91.94           C  
ATOM   1086  CZ2 TRP A 140      20.719   7.133 -25.500  1.00 91.94           C  
ATOM   1087  CZ3 TRP A 140      22.906   6.992 -26.516  1.00 91.94           C  
ATOM   1088  N   PRO A 141      21.828   8.578 -33.375  1.00 89.50           N  
ATOM   1089  CA  PRO A 141      21.781   8.617 -34.844  1.00 89.50           C  
ATOM   1090  C   PRO A 141      22.609   7.512 -35.469  1.00 89.50           C  
ATOM   1091  CB  PRO A 141      22.359  10.000 -35.156  1.00 89.50           C  
ATOM   1092  O   PRO A 141      22.344   7.113 -36.625  1.00 89.50           O  
ATOM   1093  CG  PRO A 141      23.188  10.359 -33.969  1.00 89.50           C  
ATOM   1094  CD  PRO A 141      22.531   9.789 -32.750  1.00 89.50           C  
ATOM   1095  N   LYS A 142      23.562   6.984 -34.688  1.00 92.06           N  
ATOM   1096  CA  LYS A 142      24.484   5.996 -35.250  1.00 92.06           C  
ATOM   1097  C   LYS A 142      24.141   4.590 -34.781  1.00 92.06           C  
ATOM   1098  CB  LYS A 142      25.922   6.340 -34.906  1.00 92.06           C  
ATOM   1099  O   LYS A 142      24.969   3.684 -34.844  1.00 92.06           O  
ATOM   1100  CG  LYS A 142      26.422   7.641 -35.531  1.00 92.06           C  
ATOM   1101  CD  LYS A 142      27.875   7.914 -35.188  1.00 92.06           C  
ATOM   1102  CE  LYS A 142      28.344   9.242 -35.750  1.00 92.06           C  
ATOM   1103  NZ  LYS A 142      29.766   9.531 -35.375  1.00 92.06           N  
ATOM   1104  N   HIS A 143      22.969   4.508 -34.156  1.00 93.38           N  
ATOM   1105  CA  HIS A 143      22.516   3.217 -33.656  1.00 93.38           C  
ATOM   1106  C   HIS A 143      21.125   2.881 -34.188  1.00 93.38           C  
ATOM   1107  CB  HIS A 143      22.484   3.207 -32.125  1.00 93.38           C  
ATOM   1108  O   HIS A 143      20.375   3.775 -34.594  1.00 93.38           O  
ATOM   1109  CG  HIS A 143      23.828   3.408 -31.500  1.00 93.38           C  
ATOM   1110  CD2 HIS A 143      24.688   2.529 -30.938  1.00 93.38           C  
ATOM   1111  ND1 HIS A 143      24.438   4.645 -31.422  1.00 93.38           N  
ATOM   1112  CE1 HIS A 143      25.609   4.516 -30.828  1.00 93.38           C  
ATOM   1113  NE2 HIS A 143      25.797   3.242 -30.516  1.00 93.38           N  
ATOM   1114  N   ASN A 144      20.922   1.536 -34.312  1.00 92.88           N  
ATOM   1115  CA  ASN A 144      19.609   1.075 -34.719  1.00 92.88           C  
ATOM   1116  C   ASN A 144      18.672   0.904 -33.531  1.00 92.88           C  
ATOM   1117  CB  ASN A 144      19.719  -0.236 -35.500  1.00 92.88           C  
ATOM   1118  O   ASN A 144      18.984   0.168 -32.594  1.00 92.88           O  
ATOM   1119  CG  ASN A 144      18.406  -0.628 -36.156  1.00 92.88           C  
ATOM   1120  ND2 ASN A 144      18.438  -0.773 -37.469  1.00 92.88           N  
ATOM   1121  OD1 ASN A 144      17.375  -0.799 -35.500  1.00 92.88           O  
ATOM   1122  N   ILE A 145      17.500   1.484 -33.562  1.00 90.06           N  
ATOM   1123  CA  ILE A 145      16.594   1.450 -32.438  1.00 90.06           C  
ATOM   1124  C   ILE A 145      15.312   0.699 -32.812  1.00 90.06           C  
ATOM   1125  CB  ILE A 145      16.250   2.875 -31.938  1.00 90.06           C  
ATOM   1126  O   ILE A 145      14.469   0.434 -31.953  1.00 90.06           O  
ATOM   1127  CG1 ILE A 145      15.633   3.697 -33.062  1.00 90.06           C  
ATOM   1128  CG2 ILE A 145      17.484   3.566 -31.375  1.00 90.06           C  
ATOM   1129  CD1 ILE A 145      15.039   5.027 -32.625  1.00 90.06           C  
ATOM   1130  N   THR A 146      15.164   0.315 -34.062  1.00 86.31           N  
ATOM   1131  CA  THR A 146      13.969  -0.364 -34.531  1.00 86.31           C  
ATOM   1132  C   THR A 146      14.156  -1.878 -34.531  1.00 86.31           C  
ATOM   1133  CB  THR A 146      13.602   0.090 -35.969  1.00 86.31           C  
ATOM   1134  O   THR A 146      13.195  -2.629 -34.344  1.00 86.31           O  
ATOM   1135  CG2 THR A 146      13.180   1.554 -35.969  1.00 86.31           C  
ATOM   1136  OG1 THR A 146      14.742  -0.075 -36.812  1.00 86.31           O  
ATOM   1137  N   ARG A 147      15.383  -2.330 -34.625  1.00 86.19           N  
ATOM   1138  CA  ARG A 147      15.680  -3.758 -34.688  1.00 86.19           C  
ATOM   1139  C   ARG A 147      15.602  -4.379 -33.281  1.00 86.19           C  
ATOM   1140  CB  ARG A 147      17.062  -4.000 -35.281  1.00 86.19           C  
ATOM   1141  O   ARG A 147      15.367  -5.578 -33.156  1.00 86.19           O  
ATOM   1142  CG  ARG A 147      17.109  -3.826 -36.781  1.00 86.19           C  
ATOM   1143  CD  ARG A 147      18.484  -4.184 -37.375  1.00 86.19           C  
ATOM   1144  NE  ARG A 147      18.625  -5.625 -37.562  1.00 86.19           N  
ATOM   1145  NH1 ARG A 147      20.719  -5.496 -38.531  1.00 86.19           N  
ATOM   1146  NH2 ARG A 147      19.703  -7.535 -38.250  1.00 86.19           N  
ATOM   1147  CZ  ARG A 147      19.672  -6.215 -38.094  1.00 86.19           C  
ATOM   1148  N   GLY A 148      15.672  -3.605 -32.375  1.00 84.19           N  
ATOM   1149  CA  GLY A 148      15.656  -4.098 -31.000  1.00 84.19           C  
ATOM   1150  C   GLY A 148      14.266  -4.445 -30.500  1.00 84.19           C  
ATOM   1151  O   GLY A 148      13.664  -3.686 -29.734  1.00 84.19           O  
ATOM   1152  N   VAL A 149      13.641  -5.469 -31.000  1.00 90.81           N  
ATOM   1153  CA  VAL A 149      12.328  -5.926 -30.562  1.00 90.81           C  
ATOM   1154  C   VAL A 149      12.391  -7.406 -30.188  1.00 90.81           C  
ATOM   1155  CB  VAL A 149      11.258  -5.699 -31.656  1.00 90.81           C  
ATOM   1156  O   VAL A 149      13.344  -8.102 -30.547  1.00 90.81           O  
ATOM   1157  CG1 VAL A 149      11.086  -4.211 -31.938  1.00 90.81           C  
ATOM   1158  CG2 VAL A 149      11.625  -6.461 -32.938  1.00 90.81           C  
ATOM   1159  N   THR A 150      11.383  -7.840 -29.391  1.00 92.31           N  
ATOM   1160  CA  THR A 150      11.398  -9.219 -28.922  1.00 92.31           C  
ATOM   1161  C   THR A 150       9.992  -9.805 -28.891  1.00 92.31           C  
ATOM   1162  CB  THR A 150      12.023  -9.328 -27.516  1.00 92.31           C  
ATOM   1163  O   THR A 150       9.016  -9.078 -28.703  1.00 92.31           O  
ATOM   1164  CG2 THR A 150      11.328  -8.383 -26.531  1.00 92.31           C  
ATOM   1165  OG1 THR A 150      11.891 -10.672 -27.031  1.00 92.31           O  
ATOM   1166  N   VAL A 151       9.922 -11.109 -29.047  1.00 92.12           N  
ATOM   1167  CA  VAL A 151       8.641 -11.805 -29.000  1.00 92.12           C  
ATOM   1168  C   VAL A 151       8.156 -11.906 -27.562  1.00 92.12           C  
ATOM   1169  CB  VAL A 151       8.742 -13.219 -29.641  1.00 92.12           C  
ATOM   1170  O   VAL A 151       6.973 -12.117 -27.312  1.00 92.12           O  
ATOM   1171  CG1 VAL A 151       9.039 -13.125 -31.125  1.00 92.12           C  
ATOM   1172  CG2 VAL A 151       9.812 -14.039 -28.922  1.00 92.12           C  
ATOM   1173  N   ALA A 152       9.141 -11.789 -26.641  1.00 93.12           N  
ATOM   1174  CA  ALA A 152       8.812 -11.852 -25.219  1.00 93.12           C  
ATOM   1175  C   ALA A 152       7.988 -10.648 -24.781  1.00 93.12           C  
ATOM   1176  CB  ALA A 152      10.094 -11.945 -24.375  1.00 93.12           C  
ATOM   1177  O   ALA A 152       7.141 -10.750 -23.891  1.00 93.12           O  
ATOM   1178  N   CYS A 153       8.211  -9.539 -25.438  1.00 93.88           N  
ATOM   1179  CA  CYS A 153       7.461  -8.320 -25.172  1.00 93.88           C  
ATOM   1180  C   CYS A 153       6.547  -7.973 -26.344  1.00 93.88           C  
ATOM   1181  CB  CYS A 153       8.406  -7.152 -24.891  1.00 93.88           C  
ATOM   1182  O   CYS A 153       6.668  -6.898 -26.922  1.00 93.88           O  
ATOM   1183  SG  CYS A 153       9.453  -7.398 -23.438  1.00 93.88           S  
ATOM   1184  N   SER A 154       5.645  -8.844 -26.641  1.00 91.69           N  
ATOM   1185  CA  SER A 154       4.801  -8.688 -27.828  1.00 91.69           C  
ATOM   1186  C   SER A 154       3.607  -7.777 -27.531  1.00 91.69           C  
ATOM   1187  CB  SER A 154       4.309 -10.047 -28.312  1.00 91.69           C  
ATOM   1188  O   SER A 154       3.199  -7.629 -26.375  1.00 91.69           O  
ATOM   1189  OG  SER A 154       3.490 -10.672 -27.344  1.00 91.69           O  
ATOM   1190  N   HIS A 155       3.168  -7.094 -28.484  1.00 91.00           N  
ATOM   1191  CA  HIS A 155       1.943  -6.301 -28.469  1.00 91.00           C  
ATOM   1192  C   HIS A 155       1.061  -6.633 -29.672  1.00 91.00           C  
ATOM   1193  CB  HIS A 155       2.271  -4.805 -28.469  1.00 91.00           C  
ATOM   1194  O   HIS A 155       1.497  -6.527 -30.828  1.00 91.00           O  
ATOM   1195  CG  HIS A 155       1.072  -3.928 -28.312  1.00 91.00           C  
ATOM   1196  CD2 HIS A 155       0.643  -2.869 -29.031  1.00 91.00           C  
ATOM   1197  ND1 HIS A 155       0.154  -4.102 -27.297  1.00 91.00           N  
ATOM   1198  CE1 HIS A 155      -0.792  -3.182 -27.406  1.00 91.00           C  
ATOM   1199  NE2 HIS A 155      -0.519  -2.422 -28.453  1.00 91.00           N  
ATOM   1200  N   ALA A 156      -0.110  -7.125 -29.406  1.00 87.56           N  
ATOM   1201  CA  ALA A 156      -1.042  -7.543 -30.453  1.00 87.56           C  
ATOM   1202  C   ALA A 156      -0.424  -8.617 -31.344  1.00 87.56           C  
ATOM   1203  CB  ALA A 156      -1.471  -6.344 -31.297  1.00 87.56           C  
ATOM   1204  O   ALA A 156      -0.542  -8.570 -32.562  1.00 87.56           O  
ATOM   1205  N   LYS A 157       0.414  -9.516 -30.688  1.00 85.62           N  
ATOM   1206  CA  LYS A 157       0.993 -10.727 -31.266  1.00 85.62           C  
ATOM   1207  C   LYS A 157       2.141 -10.383 -32.219  1.00 85.62           C  
ATOM   1208  CB  LYS A 157      -0.076 -11.523 -32.000  1.00 85.62           C  
ATOM   1209  O   LYS A 157       2.520 -11.195 -33.062  1.00 85.62           O  
ATOM   1210  CG  LYS A 157      -1.152 -12.109 -31.109  1.00 85.62           C  
ATOM   1211  CD  LYS A 157      -2.131 -12.977 -31.891  1.00 85.62           C  
ATOM   1212  CE  LYS A 157      -3.238 -13.516 -31.000  1.00 85.62           C  
ATOM   1213  NZ  LYS A 157      -4.215 -14.352 -31.766  1.00 85.62           N  
ATOM   1214  N   LYS A 158       2.574  -9.172 -32.156  1.00 91.69           N  
ATOM   1215  CA  LYS A 158       3.766  -8.750 -32.906  1.00 91.69           C  
ATOM   1216  C   LYS A 158       4.910  -8.422 -31.938  1.00 91.69           C  
ATOM   1217  CB  LYS A 158       3.453  -7.535 -33.781  1.00 91.69           C  
ATOM   1218  O   LYS A 158       4.680  -7.949 -30.828  1.00 91.69           O  
ATOM   1219  CG  LYS A 158       2.467  -7.820 -34.906  1.00 91.69           C  
ATOM   1220  CD  LYS A 158       2.242  -6.590 -35.781  1.00 91.69           C  
ATOM   1221  CE  LYS A 158       1.214  -6.859 -36.844  1.00 91.69           C  
ATOM   1222  NZ  LYS A 158       0.967  -5.648 -37.688  1.00 91.69           N  
ATOM   1223  N   SER A 159       6.133  -8.773 -32.469  1.00 92.75           N  
ATOM   1224  CA  SER A 159       7.305  -8.461 -31.641  1.00 92.75           C  
ATOM   1225  C   SER A 159       7.395  -6.969 -31.359  1.00 92.75           C  
ATOM   1226  CB  SER A 159       8.586  -8.930 -32.344  1.00 92.75           C  
ATOM   1227  O   SER A 159       7.180  -6.141 -32.250  1.00 92.75           O  
ATOM   1228  OG  SER A 159       8.602 -10.344 -32.469  1.00 92.75           O  
ATOM   1229  N   SER A 160       7.586  -6.672 -30.141  1.00 94.75           N  
ATOM   1230  CA  SER A 160       7.746  -5.305 -29.656  1.00 94.75           C  
ATOM   1231  C   SER A 160       8.789  -5.230 -28.547  1.00 94.75           C  
ATOM   1232  CB  SER A 160       6.410  -4.758 -29.141  1.00 94.75           C  
ATOM   1233  O   SER A 160       9.602  -6.145 -28.391  1.00 94.75           O  
ATOM   1234  OG  SER A 160       6.508  -3.371 -28.875  1.00 94.75           O  
ATOM   1235  N   PHE A 161       8.742  -3.947 -27.922  1.00 95.25           N  
ATOM   1236  CA  PHE A 161       9.656  -3.730 -26.797  1.00 95.25           C  
ATOM   1237  C   PHE A 161       9.055  -2.771 -25.781  1.00 95.25           C  
ATOM   1238  CB  PHE A 161      10.992  -3.182 -27.312  1.00 95.25           C  
ATOM   1239  O   PHE A 161       7.941  -2.271 -25.969  1.00 95.25           O  
ATOM   1240  CG  PHE A 161      12.125  -3.344 -26.328  1.00 95.25           C  
ATOM   1241  CD1 PHE A 161      12.836  -2.238 -25.875  1.00 95.25           C  
ATOM   1242  CD2 PHE A 161      12.477  -4.602 -25.859  1.00 95.25           C  
ATOM   1243  CE1 PHE A 161      13.883  -2.385 -24.969  1.00 95.25           C  
ATOM   1244  CE2 PHE A 161      13.523  -4.758 -24.953  1.00 95.25           C  
ATOM   1245  CZ  PHE A 161      14.227  -3.646 -24.500  1.00 95.25           C  
ATOM   1246  N   TYR A 162       9.758  -2.604 -24.688  1.00 95.69           N  
ATOM   1247  CA  TYR A 162       9.281  -1.695 -23.656  1.00 95.69           C  
ATOM   1248  C   TYR A 162       9.039  -0.302 -24.219  1.00 95.69           C  
ATOM   1249  CB  TYR A 162      10.297  -1.621 -22.500  1.00 95.69           C  
ATOM   1250  O   TYR A 162       9.758   0.153 -25.109  1.00 95.69           O  
ATOM   1251  CG  TYR A 162      10.422  -2.906 -21.719  1.00 95.69           C  
ATOM   1252  CD1 TYR A 162       9.391  -3.344 -20.891  1.00 95.69           C  
ATOM   1253  CD2 TYR A 162      11.570  -3.684 -21.812  1.00 95.69           C  
ATOM   1254  CE1 TYR A 162       9.500  -4.523 -20.172  1.00 95.69           C  
ATOM   1255  CE2 TYR A 162      11.688  -4.867 -21.094  1.00 95.69           C  
ATOM   1256  OH  TYR A 162      10.766  -6.449 -19.562  1.00 95.69           O  
ATOM   1257  CZ  TYR A 162      10.648  -5.281 -20.266  1.00 95.69           C  
ATOM   1258  N   LYS A 163       8.070   0.465 -23.609  1.00 94.69           N  
ATOM   1259  CA  LYS A 163       7.660   1.761 -24.141  1.00 94.69           C  
ATOM   1260  C   LYS A 163       8.445   2.896 -23.500  1.00 94.69           C  
ATOM   1261  CB  LYS A 163       6.160   1.977 -23.922  1.00 94.69           C  
ATOM   1262  O   LYS A 163       8.414   4.031 -23.969  1.00 94.69           O  
ATOM   1263  CG  LYS A 163       5.277   1.000 -24.688  1.00 94.69           C  
ATOM   1264  CD  LYS A 163       5.492   1.115 -26.203  1.00 94.69           C  
ATOM   1265  CE  LYS A 163       4.605   0.142 -26.969  1.00 94.69           C  
ATOM   1266  NZ  LYS A 163       4.867   0.195 -28.438  1.00 94.69           N  
ATOM   1267  N   ASN A 164       9.227   2.473 -22.438  1.00 95.75           N  
ATOM   1268  CA  ASN A 164      10.008   3.502 -21.766  1.00 95.75           C  
ATOM   1269  C   ASN A 164      11.508   3.287 -21.953  1.00 95.75           C  
ATOM   1270  CB  ASN A 164       9.672   3.547 -20.266  1.00 95.75           C  
ATOM   1271  O   ASN A 164      12.320   4.086 -21.500  1.00 95.75           O  
ATOM   1272  CG  ASN A 164       8.258   4.035 -20.000  1.00 95.75           C  
ATOM   1273  ND2 ASN A 164       7.613   3.455 -19.000  1.00 95.75           N  
ATOM   1274  OD1 ASN A 164       7.758   4.922 -20.703  1.00 95.75           O  
ATOM   1275  N   LEU A 165      11.844   2.193 -22.625  1.00 96.75           N  
ATOM   1276  CA  LEU A 165      13.242   1.852 -22.859  1.00 96.75           C  
ATOM   1277  C   LEU A 165      13.516   1.600 -24.328  1.00 96.75           C  
ATOM   1278  CB  LEU A 165      13.633   0.618 -22.031  1.00 96.75           C  
ATOM   1279  O   LEU A 165      12.594   1.282 -25.094  1.00 96.75           O  
ATOM   1280  CG  LEU A 165      13.484   0.737 -20.516  1.00 96.75           C  
ATOM   1281  CD1 LEU A 165      13.625  -0.632 -19.859  1.00 96.75           C  
ATOM   1282  CD2 LEU A 165      14.508   1.716 -19.953  1.00 96.75           C  
ATOM   1283  N   LEU A 166      14.789   1.693 -24.672  1.00 96.19           N  
ATOM   1284  CA  LEU A 166      15.219   1.437 -26.031  1.00 96.19           C  
ATOM   1285  C   LEU A 166      16.312   0.372 -26.062  1.00 96.19           C  
ATOM   1286  CB  LEU A 166      15.727   2.725 -26.688  1.00 96.19           C  
ATOM   1287  O   LEU A 166      17.234   0.400 -25.250  1.00 96.19           O  
ATOM   1288  CG  LEU A 166      14.703   3.848 -26.859  1.00 96.19           C  
ATOM   1289  CD1 LEU A 166      15.391   5.133 -27.297  1.00 96.19           C  
ATOM   1290  CD2 LEU A 166      13.625   3.441 -27.859  1.00 96.19           C  
ATOM   1291  N   TRP A 167      16.109  -0.478 -27.016  1.00 95.94           N  
ATOM   1292  CA  TRP A 167      17.141  -1.476 -27.266  1.00 95.94           C  
ATOM   1293  C   TRP A 167      18.047  -1.046 -28.422  1.00 95.94           C  
ATOM   1294  CB  TRP A 167      16.516  -2.838 -27.578  1.00 95.94           C  
ATOM   1295  O   TRP A 167      17.656  -1.138 -29.594  1.00 95.94           O  
ATOM   1296  CG  TRP A 167      17.469  -3.982 -27.516  1.00 95.94           C  
ATOM   1297  CD1 TRP A 167      18.844  -3.910 -27.500  1.00 95.94           C  
ATOM   1298  CD2 TRP A 167      17.141  -5.375 -27.469  1.00 95.94           C  
ATOM   1299  CE2 TRP A 167      18.359  -6.090 -27.406  1.00 95.94           C  
ATOM   1300  CE3 TRP A 167      15.938  -6.086 -27.453  1.00 95.94           C  
ATOM   1301  NE1 TRP A 167      19.375  -5.176 -27.438  1.00 95.94           N  
ATOM   1302  CH2 TRP A 167      17.219  -8.156 -27.344  1.00 95.94           C  
ATOM   1303  CZ2 TRP A 167      18.406  -7.484 -27.359  1.00 95.94           C  
ATOM   1304  CZ3 TRP A 167      15.984  -7.473 -27.391  1.00 95.94           C  
ATOM   1305  N   LEU A 168      19.281  -0.691 -28.047  1.00 95.06           N  
ATOM   1306  CA  LEU A 168      20.219  -0.190 -29.047  1.00 95.06           C  
ATOM   1307  C   LEU A 168      21.016  -1.331 -29.656  1.00 95.06           C  
ATOM   1308  CB  LEU A 168      21.156   0.846 -28.438  1.00 95.06           C  
ATOM   1309  O   LEU A 168      21.641  -2.113 -28.938  1.00 95.06           O  
ATOM   1310  CG  LEU A 168      20.500   2.014 -27.703  1.00 95.06           C  
ATOM   1311  CD1 LEU A 168      21.562   2.932 -27.094  1.00 95.06           C  
ATOM   1312  CD2 LEU A 168      19.578   2.789 -28.641  1.00 95.06           C  
ATOM   1313  N   THR A 169      21.000  -1.425 -31.016  1.00 94.94           N  
ATOM   1314  CA  THR A 169      21.766  -2.441 -31.719  1.00 94.94           C  
ATOM   1315  C   THR A 169      22.625  -1.809 -32.812  1.00 94.94           C  
ATOM   1316  CB  THR A 169      20.859  -3.518 -32.344  1.00 94.94           C  
ATOM   1317  O   THR A 169      22.578  -0.593 -33.031  1.00 94.94           O  
ATOM   1318  CG2 THR A 169      20.016  -4.199 -31.266  1.00 94.94           C  
ATOM   1319  OG1 THR A 169      19.984  -2.908 -33.281  1.00 94.94           O  
ATOM   1320  N   GLU A 170      23.406  -2.652 -33.469  1.00 94.62           N  
ATOM   1321  CA  GLU A 170      24.328  -2.178 -34.500  1.00 94.62           C  
ATOM   1322  C   GLU A 170      23.562  -1.562 -35.656  1.00 94.62           C  
ATOM   1323  CB  GLU A 170      25.203  -3.320 -35.000  1.00 94.62           C  
ATOM   1324  O   GLU A 170      22.453  -2.010 -36.000  1.00 94.62           O  
ATOM   1325  CG  GLU A 170      24.453  -4.410 -35.750  1.00 94.62           C  
ATOM   1326  CD  GLU A 170      24.344  -4.156 -37.250  1.00 94.62           C  
ATOM   1327  OE1 GLU A 170      23.750  -4.996 -37.938  1.00 94.62           O  
ATOM   1328  OE2 GLU A 170      24.859  -3.113 -37.688  1.00 94.62           O  
ATOM   1329  N   ALA A 171      24.094  -0.453 -36.156  1.00 93.00           N  
ATOM   1330  CA  ALA A 171      23.609   0.180 -37.375  1.00 93.00           C  
ATOM   1331  C   ALA A 171      24.688   0.204 -38.469  1.00 93.00           C  
ATOM   1332  CB  ALA A 171      23.109   1.598 -37.094  1.00 93.00           C  
ATOM   1333  O   ALA A 171      25.828   0.613 -38.188  1.00 93.00           O  
ATOM   1334  N   ASN A 172      24.391  -0.306 -39.656  1.00 90.38           N  
ATOM   1335  CA  ASN A 172      25.281  -0.307 -40.812  1.00 90.38           C  
ATOM   1336  C   ASN A 172      26.594  -1.009 -40.500  1.00 90.38           C  
ATOM   1337  CB  ASN A 172      25.531   1.122 -41.281  1.00 90.38           C  
ATOM   1338  O   ASN A 172      27.672  -0.522 -40.875  1.00 90.38           O  
ATOM   1339  CG  ASN A 172      24.266   1.828 -41.719  1.00 90.38           C  
ATOM   1340  ND2 ASN A 172      24.172   3.115 -41.406  1.00 90.38           N  
ATOM   1341  OD1 ASN A 172      23.391   1.223 -42.344  1.00 90.38           O  
ATOM   1342  N   GLY A 173      26.484  -2.061 -39.656  1.00 90.81           N  
ATOM   1343  CA  GLY A 173      27.625  -2.930 -39.406  1.00 90.81           C  
ATOM   1344  C   GLY A 173      28.547  -2.398 -38.344  1.00 90.81           C  
ATOM   1345  O   GLY A 173      29.641  -2.936 -38.125  1.00 90.81           O  
ATOM   1346  N   LEU A 174      28.156  -1.288 -37.719  1.00 92.88           N  
ATOM   1347  CA  LEU A 174      29.000  -0.712 -36.656  1.00 92.88           C  
ATOM   1348  C   LEU A 174      28.172  -0.432 -35.406  1.00 92.88           C  
ATOM   1349  CB  LEU A 174      29.656   0.578 -37.156  1.00 92.88           C  
ATOM   1350  O   LEU A 174      26.969  -0.201 -35.500  1.00 92.88           O  
ATOM   1351  CG  LEU A 174      30.641   0.437 -38.312  1.00 92.88           C  
ATOM   1352  CD1 LEU A 174      30.953   1.806 -38.906  1.00 92.88           C  
ATOM   1353  CD2 LEU A 174      31.906  -0.261 -37.875  1.00 92.88           C  
ATOM   1354  N   TYR A 175      28.844  -0.478 -34.281  1.00 94.75           N  
ATOM   1355  CA  TYR A 175      28.312  -0.032 -33.000  1.00 94.75           C  
ATOM   1356  C   TYR A 175      29.312   0.859 -32.281  1.00 94.75           C  
ATOM   1357  CB  TYR A 175      27.953  -1.232 -32.125  1.00 94.75           C  
ATOM   1358  O   TYR A 175      30.109   0.375 -31.469  1.00 94.75           O  
ATOM   1359  CG  TYR A 175      27.047  -0.885 -30.953  1.00 94.75           C  
ATOM   1360  CD1 TYR A 175      27.531  -0.232 -29.828  1.00 94.75           C  
ATOM   1361  CD2 TYR A 175      25.688  -1.210 -30.984  1.00 94.75           C  
ATOM   1362  CE1 TYR A 175      26.703   0.088 -28.766  1.00 94.75           C  
ATOM   1363  CE2 TYR A 175      24.859  -0.895 -29.922  1.00 94.75           C  
ATOM   1364  OH  TYR A 175      24.547   0.069 -27.766  1.00 94.75           O  
ATOM   1365  CZ  TYR A 175      25.375  -0.246 -28.812  1.00 94.75           C  
ATOM   1366  N   PRO A 176      29.281   2.146 -32.500  1.00 94.12           N  
ATOM   1367  CA  PRO A 176      30.250   3.035 -31.859  1.00 94.12           C  
ATOM   1368  C   PRO A 176      29.984   3.225 -30.375  1.00 94.12           C  
ATOM   1369  CB  PRO A 176      30.078   4.352 -32.625  1.00 94.12           C  
ATOM   1370  O   PRO A 176      28.844   3.020 -29.906  1.00 94.12           O  
ATOM   1371  CG  PRO A 176      28.672   4.309 -33.156  1.00 94.12           C  
ATOM   1372  CD  PRO A 176      28.312   2.877 -33.406  1.00 94.12           C  
ATOM   1373  N   SER A 177      31.031   3.547 -29.641  1.00 94.12           N  
ATOM   1374  CA  SER A 177      30.859   3.852 -28.219  1.00 94.12           C  
ATOM   1375  C   SER A 177      29.938   5.043 -28.016  1.00 94.12           C  
ATOM   1376  CB  SER A 177      32.219   4.133 -27.578  1.00 94.12           C  
ATOM   1377  O   SER A 177      29.875   5.945 -28.844  1.00 94.12           O  
ATOM   1378  OG  SER A 177      33.031   2.977 -27.594  1.00 94.12           O  
ATOM   1379  N   LEU A 178      29.156   4.926 -26.938  1.00 93.44           N  
ATOM   1380  CA  LEU A 178      28.188   5.988 -26.703  1.00 93.44           C  
ATOM   1381  C   LEU A 178      28.422   6.637 -25.344  1.00 93.44           C  
ATOM   1382  CB  LEU A 178      26.750   5.438 -26.766  1.00 93.44           C  
ATOM   1383  O   LEU A 178      29.000   6.020 -24.438  1.00 93.44           O  
ATOM   1384  CG  LEU A 178      26.422   4.309 -25.797  1.00 93.44           C  
ATOM   1385  CD1 LEU A 178      26.016   4.875 -24.438  1.00 93.44           C  
ATOM   1386  CD2 LEU A 178      25.297   3.436 -26.359  1.00 93.44           C  
ATOM   1387  N   SER A 179      28.156   7.961 -25.344  1.00 95.12           N  
ATOM   1388  CA  SER A 179      28.188   8.773 -24.141  1.00 95.12           C  
ATOM   1389  C   SER A 179      27.094   9.828 -24.141  1.00 95.12           C  
ATOM   1390  CB  SER A 179      29.562   9.445 -24.000  1.00 95.12           C  
ATOM   1391  O   SER A 179      27.094  10.727 -24.984  1.00 95.12           O  
ATOM   1392  OG  SER A 179      29.625  10.203 -22.797  1.00 95.12           O  
ATOM   1393  N   LYS A 180      26.172   9.602 -23.219  1.00 95.62           N  
ATOM   1394  CA  LYS A 180      25.047  10.539 -23.094  1.00 95.62           C  
ATOM   1395  C   LYS A 180      24.797  10.914 -21.641  1.00 95.62           C  
ATOM   1396  CB  LYS A 180      23.781   9.938 -23.703  1.00 95.62           C  
ATOM   1397  O   LYS A 180      25.000  10.102 -20.734  1.00 95.62           O  
ATOM   1398  CG  LYS A 180      23.812   9.836 -25.219  1.00 95.62           C  
ATOM   1399  CD  LYS A 180      23.828  11.219 -25.875  1.00 95.62           C  
ATOM   1400  CE  LYS A 180      23.828  11.125 -27.391  1.00 95.62           C  
ATOM   1401  NZ  LYS A 180      23.875  12.477 -28.031  1.00 95.62           N  
ATOM   1402  N   SER A 181      24.391  12.195 -21.531  1.00 96.00           N  
ATOM   1403  CA  SER A 181      24.125  12.648 -20.172  1.00 96.00           C  
ATOM   1404  C   SER A 181      22.828  13.438 -20.094  1.00 96.00           C  
ATOM   1405  CB  SER A 181      25.281  13.500 -19.656  1.00 96.00           C  
ATOM   1406  O   SER A 181      22.359  13.984 -21.094  1.00 96.00           O  
ATOM   1407  OG  SER A 181      25.359  14.719 -20.375  1.00 96.00           O  
ATOM   1408  N   TYR A 182      22.312  13.398 -18.953  1.00 96.69           N  
ATOM   1409  CA  TYR A 182      21.109  14.180 -18.672  1.00 96.69           C  
ATOM   1410  C   TYR A 182      21.234  14.898 -17.328  1.00 96.69           C  
ATOM   1411  CB  TYR A 182      19.875  13.289 -18.672  1.00 96.69           C  
ATOM   1412  O   TYR A 182      21.641  14.289 -16.328  1.00 96.69           O  
ATOM   1413  CG  TYR A 182      18.609  13.992 -18.219  1.00 96.69           C  
ATOM   1414  CD1 TYR A 182      18.125  13.828 -16.922  1.00 96.69           C  
ATOM   1415  CD2 TYR A 182      17.906  14.820 -19.094  1.00 96.69           C  
ATOM   1416  CE1 TYR A 182      16.969  14.469 -16.516  1.00 96.69           C  
ATOM   1417  CE2 TYR A 182      16.750  15.469 -18.688  1.00 96.69           C  
ATOM   1418  OH  TYR A 182      15.133  15.930 -16.984  1.00 96.69           O  
ATOM   1419  CZ  TYR A 182      16.281  15.289 -17.391  1.00 96.69           C  
ATOM   1420  N   VAL A 183      20.859  16.172 -17.438  1.00 97.00           N  
ATOM   1421  CA  VAL A 183      20.797  16.953 -16.203  1.00 97.00           C  
ATOM   1422  C   VAL A 183      19.344  17.219 -15.820  1.00 97.00           C  
ATOM   1423  CB  VAL A 183      21.562  18.297 -16.359  1.00 97.00           C  
ATOM   1424  O   VAL A 183      18.547  17.672 -16.641  1.00 97.00           O  
ATOM   1425  CG1 VAL A 183      21.484  19.109 -15.062  1.00 97.00           C  
ATOM   1426  CG2 VAL A 183      23.016  18.047 -16.750  1.00 97.00           C  
ATOM   1427  N   ASN A 184      19.047  16.797 -14.547  1.00 96.75           N  
ATOM   1428  CA  ASN A 184      17.688  17.016 -14.070  1.00 96.75           C  
ATOM   1429  C   ASN A 184      17.375  18.500 -13.930  1.00 96.75           C  
ATOM   1430  CB  ASN A 184      17.453  16.297 -12.742  1.00 96.75           C  
ATOM   1431  O   ASN A 184      17.781  19.141 -12.961  1.00 96.75           O  
ATOM   1432  CG  ASN A 184      16.031  16.453 -12.234  1.00 96.75           C  
ATOM   1433  ND2 ASN A 184      15.789  15.969 -11.023  1.00 96.75           N  
ATOM   1434  OD1 ASN A 184      15.172  17.000 -12.922  1.00 96.75           O  
ATOM   1435  N   ASP A 185      16.656  19.000 -14.875  1.00 94.75           N  
ATOM   1436  CA  ASP A 185      16.312  20.422 -14.883  1.00 94.75           C  
ATOM   1437  C   ASP A 185      14.898  20.641 -14.375  1.00 94.75           C  
ATOM   1438  CB  ASP A 185      16.469  20.984 -16.297  1.00 94.75           C  
ATOM   1439  O   ASP A 185      14.352  21.734 -14.492  1.00 94.75           O  
ATOM   1440  CG  ASP A 185      15.586  20.281 -17.312  1.00 94.75           C  
ATOM   1441  OD1 ASP A 185      15.008  19.234 -17.000  1.00 94.75           O  
ATOM   1442  OD2 ASP A 185      15.484  20.797 -18.453  1.00 94.75           O  
ATOM   1443  N   ARG A 186      14.391  19.641 -13.812  1.00 93.19           N  
ATOM   1444  CA  ARG A 186      13.047  19.719 -13.258  1.00 93.19           C  
ATOM   1445  C   ARG A 186      13.086  20.109 -11.781  1.00 93.19           C  
ATOM   1446  CB  ARG A 186      12.305  18.391 -13.438  1.00 93.19           C  
ATOM   1447  O   ARG A 186      14.133  20.000 -11.141  1.00 93.19           O  
ATOM   1448  CG  ARG A 186      12.289  17.891 -14.867  1.00 93.19           C  
ATOM   1449  CD  ARG A 186      11.266  18.625 -15.719  1.00 93.19           C  
ATOM   1450  NE  ARG A 186      11.078  17.984 -17.016  1.00 93.19           N  
ATOM   1451  NH1 ARG A 186       9.602  19.562 -17.812  1.00 93.19           N  
ATOM   1452  NH2 ARG A 186      10.203  17.781 -19.125  1.00 93.19           N  
ATOM   1453  CZ  ARG A 186      10.297  18.453 -17.984  1.00 93.19           C  
ATOM   1454  N   GLU A 187      12.070  20.688 -11.266  1.00 92.75           N  
ATOM   1455  CA  GLU A 187      12.000  21.062  -9.852  1.00 92.75           C  
ATOM   1456  C   GLU A 187      11.609  19.859  -8.992  1.00 92.75           C  
ATOM   1457  CB  GLU A 187      11.000  22.203  -9.648  1.00 92.75           C  
ATOM   1458  O   GLU A 187      11.344  20.016  -7.793  1.00 92.75           O  
ATOM   1459  CG  GLU A 187      11.414  23.500 -10.320  1.00 92.75           C  
ATOM   1460  CD  GLU A 187      10.430  24.641 -10.078  1.00 92.75           C  
ATOM   1461  OE1 GLU A 187      10.688  25.766 -10.547  1.00 92.75           O  
ATOM   1462  OE2 GLU A 187       9.398  24.391  -9.414  1.00 92.75           O  
ATOM   1463  N   LYS A 188      11.547  18.734  -9.602  1.00 94.44           N  
ATOM   1464  CA  LYS A 188      11.172  17.484  -8.930  1.00 94.44           C  
ATOM   1465  C   LYS A 188      12.242  16.406  -9.117  1.00 94.44           C  
ATOM   1466  CB  LYS A 188       9.828  16.984  -9.461  1.00 94.44           C  
ATOM   1467  O   LYS A 188      13.117  16.547  -9.977  1.00 94.44           O  
ATOM   1468  CG  LYS A 188       8.672  17.953  -9.258  1.00 94.44           C  
ATOM   1469  CD  LYS A 188       7.387  17.422  -9.875  1.00 94.44           C  
ATOM   1470  CE  LYS A 188       6.242  18.422  -9.703  1.00 94.44           C  
ATOM   1471  NZ  LYS A 188       4.980  17.922 -10.344  1.00 94.44           N  
ATOM   1472  N   GLU A 189      12.141  15.312  -8.172  1.00 95.38           N  
ATOM   1473  CA  GLU A 189      12.992  14.148  -8.391  1.00 95.38           C  
ATOM   1474  C   GLU A 189      12.594  13.406  -9.664  1.00 95.38           C  
ATOM   1475  CB  GLU A 189      12.930  13.203  -7.191  1.00 95.38           C  
ATOM   1476  O   GLU A 189      11.406  13.305  -9.984  1.00 95.38           O  
ATOM   1477  CG  GLU A 189      13.531  13.781  -5.918  1.00 95.38           C  
ATOM   1478  CD  GLU A 189      13.328  12.898  -4.699  1.00 95.38           C  
ATOM   1479  OE1 GLU A 189      14.328  12.492  -4.070  1.00 95.38           O  
ATOM   1480  OE2 GLU A 189      12.156  12.602  -4.375  1.00 95.38           O  
ATOM   1481  N   VAL A 190      13.602  12.945 -10.367  1.00 96.94           N  
ATOM   1482  CA  VAL A 190      13.344  12.266 -11.633  1.00 96.94           C  
ATOM   1483  C   VAL A 190      13.812  10.812 -11.539  1.00 96.94           C  
ATOM   1484  CB  VAL A 190      14.039  12.977 -12.812  1.00 96.94           C  
ATOM   1485  O   VAL A 190      14.945  10.547 -11.141  1.00 96.94           O  
ATOM   1486  CG1 VAL A 190      13.984  12.109 -14.070  1.00 96.94           C  
ATOM   1487  CG2 VAL A 190      13.398  14.336 -13.070  1.00 96.94           C  
ATOM   1488  N   LEU A 191      12.844   9.938 -11.828  1.00 97.00           N  
ATOM   1489  CA  LEU A 191      13.156   8.516 -11.875  1.00 97.00           C  
ATOM   1490  C   LEU A 191      13.609   8.109 -13.273  1.00 97.00           C  
ATOM   1491  CB  LEU A 191      11.938   7.684 -11.461  1.00 97.00           C  
ATOM   1492  O   LEU A 191      12.875   8.281 -14.242  1.00 97.00           O  
ATOM   1493  CG  LEU A 191      12.086   6.164 -11.570  1.00 97.00           C  
ATOM   1494  CD1 LEU A 191      13.133   5.656 -10.594  1.00 97.00           C  
ATOM   1495  CD2 LEU A 191      10.742   5.480 -11.328  1.00 97.00           C  
ATOM   1496  N   VAL A 192      14.820   7.523 -13.359  1.00 97.50           N  
ATOM   1497  CA  VAL A 192      15.375   7.078 -14.633  1.00 97.50           C  
ATOM   1498  C   VAL A 192      15.594   5.566 -14.602  1.00 97.50           C  
ATOM   1499  CB  VAL A 192      16.703   7.801 -14.953  1.00 97.50           C  
ATOM   1500  O   VAL A 192      16.250   5.047 -13.703  1.00 97.50           O  
ATOM   1501  CG1 VAL A 192      17.250   7.352 -16.312  1.00 97.50           C  
ATOM   1502  CG2 VAL A 192      16.500   9.312 -14.930  1.00 97.50           C  
ATOM   1503  N   LEU A 193      15.016   4.918 -15.633  1.00 97.88           N  
ATOM   1504  CA  LEU A 193      15.156   3.469 -15.750  1.00 97.88           C  
ATOM   1505  C   LEU A 193      16.094   3.102 -16.891  1.00 97.88           C  
ATOM   1506  CB  LEU A 193      13.789   2.812 -15.961  1.00 97.88           C  
ATOM   1507  O   LEU A 193      16.094   3.766 -17.938  1.00 97.88           O  
ATOM   1508  CG  LEU A 193      12.750   3.053 -14.867  1.00 97.88           C  
ATOM   1509  CD1 LEU A 193      11.344   2.771 -15.398  1.00 97.88           C  
ATOM   1510  CD2 LEU A 193      13.047   2.188 -13.641  1.00 97.88           C  
ATOM   1511  N   TRP A 194      16.859   2.029 -16.703  1.00 97.69           N  
ATOM   1512  CA  TRP A 194      17.750   1.535 -17.734  1.00 97.69           C  
ATOM   1513  C   TRP A 194      18.094   0.063 -17.516  1.00 97.69           C  
ATOM   1514  CB  TRP A 194      19.047   2.361 -17.766  1.00 97.69           C  
ATOM   1515  O   TRP A 194      17.625  -0.545 -16.547  1.00 97.69           O  
ATOM   1516  CG  TRP A 194      19.797   2.379 -16.469  1.00 97.69           C  
ATOM   1517  CD1 TRP A 194      19.562   3.195 -15.398  1.00 97.69           C  
ATOM   1518  CD2 TRP A 194      20.906   1.543 -16.109  1.00 97.69           C  
ATOM   1519  CE2 TRP A 194      21.297   1.907 -14.805  1.00 97.69           C  
ATOM   1520  CE3 TRP A 194      21.594   0.520 -16.766  1.00 97.69           C  
ATOM   1521  NE1 TRP A 194      20.469   2.916 -14.398  1.00 97.69           N  
ATOM   1522  CH2 TRP A 194      23.016   0.285 -14.805  1.00 97.69           C  
ATOM   1523  CZ2 TRP A 194      22.344   1.283 -14.141  1.00 97.69           C  
ATOM   1524  CZ3 TRP A 194      22.656  -0.100 -16.109  1.00 97.69           C  
ATOM   1525  N   GLY A 195      18.906  -0.479 -18.484  1.00 97.62           N  
ATOM   1526  CA  GLY A 195      19.203  -1.895 -18.328  1.00 97.62           C  
ATOM   1527  C   GLY A 195      20.469  -2.324 -19.062  1.00 97.62           C  
ATOM   1528  O   GLY A 195      21.078  -1.523 -19.766  1.00 97.62           O  
ATOM   1529  N   VAL A 196      20.812  -3.615 -18.812  1.00 98.25           N  
ATOM   1530  CA  VAL A 196      21.953  -4.227 -19.469  1.00 98.25           C  
ATOM   1531  C   VAL A 196      21.562  -5.574 -20.062  1.00 98.25           C  
ATOM   1532  CB  VAL A 196      23.141  -4.402 -18.500  1.00 98.25           C  
ATOM   1533  O   VAL A 196      21.016  -6.434 -19.359  1.00 98.25           O  
ATOM   1534  CG1 VAL A 196      24.344  -5.035 -19.203  1.00 98.25           C  
ATOM   1535  CG2 VAL A 196      23.531  -3.061 -17.875  1.00 98.25           C  
ATOM   1536  N   HIS A 197      21.812  -5.672 -21.312  1.00 97.56           N  
ATOM   1537  CA  HIS A 197      21.500  -6.922 -21.984  1.00 97.56           C  
ATOM   1538  C   HIS A 197      22.641  -7.922 -21.844  1.00 97.56           C  
ATOM   1539  CB  HIS A 197      21.203  -6.668 -23.469  1.00 97.56           C  
ATOM   1540  O   HIS A 197      23.812  -7.582 -22.094  1.00 97.56           O  
ATOM   1541  CG  HIS A 197      20.859  -7.906 -24.234  1.00 97.56           C  
ATOM   1542  CD2 HIS A 197      19.969  -8.891 -23.969  1.00 97.56           C  
ATOM   1543  ND1 HIS A 197      21.469  -8.242 -25.422  1.00 97.56           N  
ATOM   1544  CE1 HIS A 197      20.969  -9.383 -25.859  1.00 97.56           C  
ATOM   1545  NE2 HIS A 197      20.047  -9.797 -25.000  1.00 97.56           N  
ATOM   1546  N   HIS A 198      22.234  -9.117 -21.484  1.00 97.19           N  
ATOM   1547  CA  HIS A 198      23.188 -10.227 -21.359  1.00 97.19           C  
ATOM   1548  C   HIS A 198      22.906 -11.297 -22.422  1.00 97.19           C  
ATOM   1549  CB  HIS A 198      23.109 -10.836 -19.969  1.00 97.19           C  
ATOM   1550  O   HIS A 198      22.000 -12.117 -22.250  1.00 97.19           O  
ATOM   1551  CG  HIS A 198      23.312  -9.836 -18.859  1.00 97.19           C  
ATOM   1552  CD2 HIS A 198      22.406  -9.195 -18.078  1.00 97.19           C  
ATOM   1553  ND1 HIS A 198      24.547  -9.398 -18.469  1.00 97.19           N  
ATOM   1554  CE1 HIS A 198      24.406  -8.523 -17.484  1.00 97.19           C  
ATOM   1555  NE2 HIS A 198      23.125  -8.383 -17.234  1.00 97.19           N  
ATOM   1556  N   PRO A 199      23.750 -11.336 -23.438  1.00 96.31           N  
ATOM   1557  CA  PRO A 199      23.516 -12.273 -24.531  1.00 96.31           C  
ATOM   1558  C   PRO A 199      23.766 -13.727 -24.141  1.00 96.31           C  
ATOM   1559  CB  PRO A 199      24.500 -11.820 -25.609  1.00 96.31           C  
ATOM   1560  O   PRO A 199      24.516 -13.992 -23.188  1.00 96.31           O  
ATOM   1561  CG  PRO A 199      24.828 -10.406 -25.250  1.00 96.31           C  
ATOM   1562  CD  PRO A 199      24.750 -10.258 -23.766  1.00 96.31           C  
ATOM   1563  N   SER A 200      23.234 -14.656 -24.906  1.00 95.62           N  
ATOM   1564  CA  SER A 200      23.312 -16.078 -24.594  1.00 95.62           C  
ATOM   1565  C   SER A 200      24.594 -16.688 -25.125  1.00 95.62           C  
ATOM   1566  CB  SER A 200      22.109 -16.812 -25.172  1.00 95.62           C  
ATOM   1567  O   SER A 200      25.031 -17.734 -24.641  1.00 95.62           O  
ATOM   1568  OG  SER A 200      22.047 -16.672 -26.594  1.00 95.62           O  
ATOM   1569  N   ASN A 201      25.219 -16.031 -26.125  1.00 95.38           N  
ATOM   1570  CA  ASN A 201      26.500 -16.469 -26.688  1.00 95.38           C  
ATOM   1571  C   ASN A 201      27.234 -15.336 -27.375  1.00 95.38           C  
ATOM   1572  CB  ASN A 201      26.281 -17.641 -27.656  1.00 95.38           C  
ATOM   1573  O   ASN A 201      26.672 -14.258 -27.578  1.00 95.38           O  
ATOM   1574  CG  ASN A 201      25.344 -17.281 -28.797  1.00 95.38           C  
ATOM   1575  ND2 ASN A 201      24.234 -18.000 -28.906  1.00 95.38           N  
ATOM   1576  OD1 ASN A 201      25.609 -16.359 -29.562  1.00 95.38           O  
ATOM   1577  N   ILE A 202      28.422 -15.641 -27.719  1.00 96.06           N  
ATOM   1578  CA  ILE A 202      29.312 -14.617 -28.250  1.00 96.06           C  
ATOM   1579  C   ILE A 202      28.844 -14.195 -29.641  1.00 96.06           C  
ATOM   1580  CB  ILE A 202      30.766 -15.117 -28.312  1.00 96.06           C  
ATOM   1581  O   ILE A 202      28.984 -13.031 -30.031  1.00 96.06           O  
ATOM   1582  CG1 ILE A 202      31.719 -13.953 -28.594  1.00 96.06           C  
ATOM   1583  CG2 ILE A 202      30.922 -16.219 -29.359  1.00 96.06           C  
ATOM   1584  CD1 ILE A 202      31.766 -12.898 -27.500  1.00 96.06           C  
ATOM   1585  N   GLU A 203      28.266 -15.102 -30.406  1.00 95.38           N  
ATOM   1586  CA  GLU A 203      27.750 -14.773 -31.734  1.00 95.38           C  
ATOM   1587  C   GLU A 203      26.641 -13.734 -31.641  1.00 95.38           C  
ATOM   1588  CB  GLU A 203      27.234 -16.031 -32.438  1.00 95.38           C  
ATOM   1589  O   GLU A 203      26.594 -12.797 -32.438  1.00 95.38           O  
ATOM   1590  CG  GLU A 203      28.344 -16.969 -32.906  1.00 95.38           C  
ATOM   1591  CD  GLU A 203      29.734 -16.547 -32.438  1.00 95.38           C  
ATOM   1592  OE1 GLU A 203      30.656 -17.375 -32.469  1.00 95.38           O  
ATOM   1593  OE2 GLU A 203      29.875 -15.367 -32.031  1.00 95.38           O  
ATOM   1594  N   ASP A 204      25.719 -13.898 -30.688  1.00 93.62           N  
ATOM   1595  CA  ASP A 204      24.656 -12.922 -30.453  1.00 93.62           C  
ATOM   1596  C   ASP A 204      25.234 -11.562 -30.078  1.00 93.62           C  
ATOM   1597  CB  ASP A 204      23.719 -13.406 -29.344  1.00 93.62           C  
ATOM   1598  O   ASP A 204      24.781 -10.531 -30.578  1.00 93.62           O  
ATOM   1599  CG  ASP A 204      22.734 -14.469 -29.828  1.00 93.62           C  
ATOM   1600  OD1 ASP A 204      22.719 -14.766 -31.047  1.00 93.62           O  
ATOM   1601  OD2 ASP A 204      21.984 -15.000 -28.984  1.00 93.62           O  
ATOM   1602  N   GLN A 205      26.250 -11.578 -29.312  1.00 96.00           N  
ATOM   1603  CA  GLN A 205      26.953 -10.359 -28.906  1.00 96.00           C  
ATOM   1604  C   GLN A 205      27.547  -9.641 -30.125  1.00 96.00           C  
ATOM   1605  CB  GLN A 205      28.062 -10.688 -27.906  1.00 96.00           C  
ATOM   1606  O   GLN A 205      27.391  -8.430 -30.266  1.00 96.00           O  
ATOM   1607  CG  GLN A 205      28.875  -9.477 -27.469  1.00 96.00           C  
ATOM   1608  CD  GLN A 205      28.141  -8.594 -26.484  1.00 96.00           C  
ATOM   1609  NE2 GLN A 205      28.609  -7.371 -26.312  1.00 96.00           N  
ATOM   1610  OE1 GLN A 205      27.141  -9.016 -25.875  1.00 96.00           O  
ATOM   1611  N   ARG A 206      28.156 -10.367 -31.031  1.00 95.69           N  
ATOM   1612  CA  ARG A 206      28.797  -9.797 -32.219  1.00 95.69           C  
ATOM   1613  C   ARG A 206      27.766  -9.281 -33.188  1.00 95.69           C  
ATOM   1614  CB  ARG A 206      29.703 -10.836 -32.875  1.00 95.69           C  
ATOM   1615  O   ARG A 206      27.969  -8.234 -33.812  1.00 95.69           O  
ATOM   1616  CG  ARG A 206      31.016 -11.086 -32.156  1.00 95.69           C  
ATOM   1617  CD  ARG A 206      31.859 -12.125 -32.875  1.00 95.69           C  
ATOM   1618  NE  ARG A 206      33.125 -12.383 -32.156  1.00 95.69           N  
ATOM   1619  NH1 ARG A 206      33.688 -14.227 -33.406  1.00 95.69           N  
ATOM   1620  NH2 ARG A 206      35.062 -13.516 -31.719  1.00 95.69           N  
ATOM   1621  CZ  ARG A 206      33.969 -13.375 -32.438  1.00 95.69           C  
ATOM   1622  N   THR A 207      26.688  -9.984 -33.219  1.00 94.25           N  
ATOM   1623  CA  THR A 207      25.641  -9.633 -34.156  1.00 94.25           C  
ATOM   1624  C   THR A 207      24.938  -8.344 -33.750  1.00 94.25           C  
ATOM   1625  CB  THR A 207      24.609 -10.766 -34.312  1.00 94.25           C  
ATOM   1626  O   THR A 207      24.688  -7.469 -34.594  1.00 94.25           O  
ATOM   1627  CG2 THR A 207      23.484 -10.383 -35.281  1.00 94.25           C  
ATOM   1628  OG1 THR A 207      25.250 -11.945 -34.781  1.00 94.25           O  
ATOM   1629  N   LEU A 208      24.734  -8.250 -32.500  1.00 94.75           N  
ATOM   1630  CA  LEU A 208      23.938  -7.129 -32.000  1.00 94.75           C  
ATOM   1631  C   LEU A 208      24.828  -5.914 -31.750  1.00 94.75           C  
ATOM   1632  CB  LEU A 208      23.188  -7.508 -30.719  1.00 94.75           C  
ATOM   1633  O   LEU A 208      24.453  -4.785 -32.062  1.00 94.75           O  
ATOM   1634  CG  LEU A 208      22.031  -8.492 -30.891  1.00 94.75           C  
ATOM   1635  CD1 LEU A 208      21.562  -8.984 -29.516  1.00 94.75           C  
ATOM   1636  CD2 LEU A 208      20.891  -7.848 -31.656  1.00 94.75           C  
ATOM   1637  N   TYR A 209      26.062  -6.129 -31.312  1.00 95.75           N  
ATOM   1638  CA  TYR A 209      26.812  -4.988 -30.781  1.00 95.75           C  
ATOM   1639  C   TYR A 209      28.156  -4.855 -31.484  1.00 95.75           C  
ATOM   1640  CB  TYR A 209      27.016  -5.125 -29.281  1.00 95.75           C  
ATOM   1641  O   TYR A 209      28.891  -3.881 -31.266  1.00 95.75           O  
ATOM   1642  CG  TYR A 209      25.734  -5.301 -28.500  1.00 95.75           C  
ATOM   1643  CD1 TYR A 209      24.750  -4.309 -28.500  1.00 95.75           C  
ATOM   1644  CD2 TYR A 209      25.484  -6.457 -27.766  1.00 95.75           C  
ATOM   1645  CE1 TYR A 209      23.562  -4.461 -27.797  1.00 95.75           C  
ATOM   1646  CE2 TYR A 209      24.312  -6.621 -27.047  1.00 95.75           C  
ATOM   1647  OH  TYR A 209      22.188  -5.781 -26.359  1.00 95.75           O  
ATOM   1648  CZ  TYR A 209      23.359  -5.621 -27.078  1.00 95.75           C  
ATOM   1649  N   ARG A 210      28.609  -5.832 -32.312  1.00 95.56           N  
ATOM   1650  CA  ARG A 210      29.844  -5.867 -33.094  1.00 95.56           C  
ATOM   1651  C   ARG A 210      31.062  -5.785 -32.156  1.00 95.56           C  
ATOM   1652  CB  ARG A 210      29.875  -4.719 -34.094  1.00 95.56           C  
ATOM   1653  O   ARG A 210      32.094  -5.195 -32.531  1.00 95.56           O  
ATOM   1654  CG  ARG A 210      28.750  -4.758 -35.125  1.00 95.56           C  
ATOM   1655  CD  ARG A 210      28.781  -6.035 -35.938  1.00 95.56           C  
ATOM   1656  NE  ARG A 210      27.703  -6.062 -36.938  1.00 95.56           N  
ATOM   1657  NH1 ARG A 210      28.234  -8.148 -37.750  1.00 95.56           N  
ATOM   1658  NH2 ARG A 210      26.453  -6.988 -38.625  1.00 95.56           N  
ATOM   1659  CZ  ARG A 210      27.469  -7.066 -37.781  1.00 95.56           C  
ATOM   1660  N   LYS A 211      30.812  -6.191 -30.922  1.00 92.12           N  
ATOM   1661  CA  LYS A 211      31.875  -6.199 -29.922  1.00 92.12           C  
ATOM   1662  C   LYS A 211      31.953  -7.555 -29.219  1.00 92.12           C  
ATOM   1663  CB  LYS A 211      31.641  -5.094 -28.891  1.00 92.12           C  
ATOM   1664  O   LYS A 211      30.922  -8.195 -28.969  1.00 92.12           O  
ATOM   1665  CG  LYS A 211      31.719  -3.688 -29.469  1.00 92.12           C  
ATOM   1666  CD  LYS A 211      33.156  -3.295 -29.797  1.00 92.12           C  
ATOM   1667  CE  LYS A 211      33.250  -1.842 -30.234  1.00 92.12           C  
ATOM   1668  NZ  LYS A 211      34.625  -1.475 -30.641  1.00 92.12           N  
ATOM   1669  N   GLU A 212      33.188  -7.996 -28.891  1.00 91.56           N  
ATOM   1670  CA  GLU A 212      33.344  -9.203 -28.094  1.00 91.56           C  
ATOM   1671  C   GLU A 212      33.312  -8.891 -26.594  1.00 91.56           C  
ATOM   1672  CB  GLU A 212      34.656  -9.922 -28.438  1.00 91.56           C  
ATOM   1673  O   GLU A 212      32.688  -9.625 -25.812  1.00 91.56           O  
ATOM   1674  CG  GLU A 212      34.625 -10.578 -29.812  1.00 91.56           C  
ATOM   1675  CD  GLU A 212      35.875 -11.398 -30.094  1.00 91.56           C  
ATOM   1676  OE1 GLU A 212      36.000 -11.977 -31.203  1.00 91.56           O  
ATOM   1677  OE2 GLU A 212      36.750 -11.461 -29.203  1.00 91.56           O  
ATOM   1678  N   ASN A 213      33.969  -7.742 -26.312  1.00 92.31           N  
ATOM   1679  CA  ASN A 213      33.969  -7.246 -24.938  1.00 92.31           C  
ATOM   1680  C   ASN A 213      33.250  -5.895 -24.828  1.00 92.31           C  
ATOM   1681  CB  ASN A 213      35.375  -7.152 -24.406  1.00 92.31           C  
ATOM   1682  O   ASN A 213      33.656  -4.926 -25.484  1.00 92.31           O  
ATOM   1683  CG  ASN A 213      36.094  -8.484 -24.406  1.00 92.31           C  
ATOM   1684  ND2 ASN A 213      37.375  -8.477 -24.797  1.00 92.31           N  
ATOM   1685  OD1 ASN A 213      35.531  -9.516 -24.062  1.00 92.31           O  
ATOM   1686  N   ALA A 214      32.219  -5.887 -24.016  1.00 95.31           N  
ATOM   1687  CA  ALA A 214      31.438  -4.648 -23.906  1.00 95.31           C  
ATOM   1688  C   ALA A 214      31.297  -4.223 -22.453  1.00 95.31           C  
ATOM   1689  CB  ALA A 214      30.062  -4.816 -24.547  1.00 95.31           C  
ATOM   1690  O   ALA A 214      31.531  -5.016 -21.531  1.00 95.31           O  
ATOM   1691  N   TYR A 215      31.062  -2.961 -22.344  1.00 96.44           N  
ATOM   1692  CA  TYR A 215      30.812  -2.463 -20.984  1.00 96.44           C  
ATOM   1693  C   TYR A 215      29.719  -1.400 -21.000  1.00 96.44           C  
ATOM   1694  CB  TYR A 215      32.094  -1.888 -20.375  1.00 96.44           C  
ATOM   1695  O   TYR A 215      29.453  -0.784 -22.031  1.00 96.44           O  
ATOM   1696  CG  TYR A 215      32.500  -0.570 -20.984  1.00 96.44           C  
ATOM   1697  CD1 TYR A 215      33.406  -0.527 -22.062  1.00 96.44           C  
ATOM   1698  CD2 TYR A 215      32.031   0.633 -20.469  1.00 96.44           C  
ATOM   1699  CE1 TYR A 215      33.781   0.685 -22.625  1.00 96.44           C  
ATOM   1700  CE2 TYR A 215      32.438   1.850 -21.031  1.00 96.44           C  
ATOM   1701  OH  TYR A 215      33.688   3.068 -22.641  1.00 96.44           O  
ATOM   1702  CZ  TYR A 215      33.312   1.866 -22.094  1.00 96.44           C  
ATOM   1703  N   VAL A 216      29.125  -1.307 -19.844  1.00 97.75           N  
ATOM   1704  CA  VAL A 216      28.172  -0.237 -19.578  1.00 97.75           C  
ATOM   1705  C   VAL A 216      28.516   0.455 -18.266  1.00 97.75           C  
ATOM   1706  CB  VAL A 216      26.719  -0.770 -19.531  1.00 97.75           C  
ATOM   1707  O   VAL A 216      28.656  -0.201 -17.234  1.00 97.75           O  
ATOM   1708  CG1 VAL A 216      25.734   0.363 -19.250  1.00 97.75           C  
ATOM   1709  CG2 VAL A 216      26.359  -1.464 -20.844  1.00 97.75           C  
ATOM   1710  N   SER A 217      28.672   1.771 -18.391  1.00 97.44           N  
ATOM   1711  CA  SER A 217      29.000   2.547 -17.203  1.00 97.44           C  
ATOM   1712  C   SER A 217      27.969   3.645 -16.969  1.00 97.44           C  
ATOM   1713  CB  SER A 217      30.391   3.164 -17.328  1.00 97.44           C  
ATOM   1714  O   SER A 217      27.609   4.383 -17.891  1.00 97.44           O  
ATOM   1715  OG  SER A 217      30.672   3.982 -16.203  1.00 97.44           O  
ATOM   1716  N   VAL A 218      27.516   3.732 -15.742  1.00 96.81           N  
ATOM   1717  CA  VAL A 218      26.562   4.762 -15.367  1.00 96.81           C  
ATOM   1718  C   VAL A 218      27.062   5.527 -14.148  1.00 96.81           C  
ATOM   1719  CB  VAL A 218      25.172   4.152 -15.070  1.00 96.81           C  
ATOM   1720  O   VAL A 218      27.438   4.930 -13.141  1.00 96.81           O  
ATOM   1721  CG1 VAL A 218      24.141   5.254 -14.812  1.00 96.81           C  
ATOM   1722  CG2 VAL A 218      24.719   3.254 -16.219  1.00 96.81           C  
ATOM   1723  N   VAL A 219      27.016   6.836 -14.320  1.00 96.00           N  
ATOM   1724  CA  VAL A 219      27.562   7.660 -13.250  1.00 96.00           C  
ATOM   1725  C   VAL A 219      26.594   8.781 -12.906  1.00 96.00           C  
ATOM   1726  CB  VAL A 219      28.938   8.250 -13.641  1.00 96.00           C  
ATOM   1727  O   VAL A 219      26.078   9.469 -13.797  1.00 96.00           O  
ATOM   1728  CG1 VAL A 219      29.484   9.117 -12.508  1.00 96.00           C  
ATOM   1729  CG2 VAL A 219      29.922   7.133 -13.984  1.00 96.00           C  
ATOM   1730  N   SER A 220      26.281   8.883 -11.602  1.00 93.00           N  
ATOM   1731  CA  SER A 220      25.562  10.016 -11.031  1.00 93.00           C  
ATOM   1732  C   SER A 220      26.172  10.461  -9.711  1.00 93.00           C  
ATOM   1733  CB  SER A 220      24.094   9.656 -10.836  1.00 93.00           C  
ATOM   1734  O   SER A 220      27.219   9.945  -9.297  1.00 93.00           O  
ATOM   1735  OG  SER A 220      23.922   8.789  -9.727  1.00 93.00           O  
ATOM   1736  N   SER A 221      25.625  11.438  -9.133  1.00 85.69           N  
ATOM   1737  CA  SER A 221      26.172  11.969  -7.887  1.00 85.69           C  
ATOM   1738  C   SER A 221      26.250  10.883  -6.816  1.00 85.69           C  
ATOM   1739  CB  SER A 221      25.312  13.125  -7.383  1.00 85.69           C  
ATOM   1740  O   SER A 221      27.219  10.820  -6.062  1.00 85.69           O  
ATOM   1741  OG  SER A 221      23.938  12.758  -7.324  1.00 85.69           O  
ATOM   1742  N   ASN A 222      25.344   9.992  -6.832  1.00 81.69           N  
ATOM   1743  CA  ASN A 222      25.297   9.000  -5.766  1.00 81.69           C  
ATOM   1744  C   ASN A 222      25.375   7.578  -6.320  1.00 81.69           C  
ATOM   1745  CB  ASN A 222      24.031   9.172  -4.930  1.00 81.69           C  
ATOM   1746  O   ASN A 222      25.188   6.609  -5.582  1.00 81.69           O  
ATOM   1747  CG  ASN A 222      23.953  10.531  -4.266  1.00 81.69           C  
ATOM   1748  ND2 ASN A 222      22.734  11.023  -4.051  1.00 81.69           N  
ATOM   1749  OD1 ASN A 222      24.969  11.141  -3.943  1.00 81.69           O  
ATOM   1750  N   TYR A 223      25.641   7.457  -7.570  1.00 86.69           N  
ATOM   1751  CA  TYR A 223      25.688   6.148  -8.203  1.00 86.69           C  
ATOM   1752  C   TYR A 223      26.844   6.059  -9.203  1.00 86.69           C  
ATOM   1753  CB  TYR A 223      24.359   5.852  -8.914  1.00 86.69           C  
ATOM   1754  O   TYR A 223      27.000   6.938 -10.055  1.00 86.69           O  
ATOM   1755  CG  TYR A 223      24.250   4.438  -9.430  1.00 86.69           C  
ATOM   1756  CD1 TYR A 223      24.641   4.109 -10.727  1.00 86.69           C  
ATOM   1757  CD2 TYR A 223      23.750   3.420  -8.617  1.00 86.69           C  
ATOM   1758  CE1 TYR A 223      24.531   2.809 -11.203  1.00 86.69           C  
ATOM   1759  CE2 TYR A 223      23.641   2.115  -9.086  1.00 86.69           C  
ATOM   1760  OH  TYR A 223      23.938   0.528 -10.844  1.00 86.69           O  
ATOM   1761  CZ  TYR A 223      24.047   1.819 -10.375  1.00 86.69           C  
ATOM   1762  N   ASN A 224      27.688   5.117  -8.984  1.00 92.88           N  
ATOM   1763  CA  ASN A 224      28.797   4.867  -9.891  1.00 92.88           C  
ATOM   1764  C   ASN A 224      29.078   3.373 -10.055  1.00 92.88           C  
ATOM   1765  CB  ASN A 224      30.062   5.582  -9.398  1.00 92.88           C  
ATOM   1766  O   ASN A 224      29.594   2.729  -9.141  1.00 92.88           O  
ATOM   1767  CG  ASN A 224      31.219   5.477 -10.375  1.00 92.88           C  
ATOM   1768  ND2 ASN A 224      32.375   5.969  -9.977  1.00 92.88           N  
ATOM   1769  OD1 ASN A 224      31.062   4.957 -11.484  1.00 92.88           O  
ATOM   1770  N   ARG A 225      28.703   2.924 -11.227  1.00 94.56           N  
ATOM   1771  CA  ARG A 225      28.875   1.494 -11.453  1.00 94.56           C  
ATOM   1772  C   ARG A 225      29.250   1.215 -12.906  1.00 94.56           C  
ATOM   1773  CB  ARG A 225      27.625   0.721 -11.070  1.00 94.56           C  
ATOM   1774  O   ARG A 225      28.797   1.928 -13.812  1.00 94.56           O  
ATOM   1775  CG  ARG A 225      27.406   0.587  -9.570  1.00 94.56           C  
ATOM   1776  CD  ARG A 225      26.438  -0.533  -9.234  1.00 94.56           C  
ATOM   1777  NE  ARG A 225      26.266  -0.684  -7.793  1.00 94.56           N  
ATOM   1778  NH1 ARG A 225      24.891  -2.543  -7.941  1.00 94.56           N  
ATOM   1779  NH2 ARG A 225      25.453  -1.680  -5.891  1.00 94.56           N  
ATOM   1780  CZ  ARG A 225      25.531  -1.635  -7.211  1.00 94.56           C  
ATOM   1781  N   ARG A 226      30.062   0.274 -13.039  1.00 95.88           N  
ATOM   1782  CA  ARG A 226      30.406  -0.250 -14.352  1.00 95.88           C  
ATOM   1783  C   ARG A 226      30.016  -1.718 -14.484  1.00 95.88           C  
ATOM   1784  CB  ARG A 226      31.906  -0.087 -14.609  1.00 95.88           C  
ATOM   1785  O   ARG A 226      30.266  -2.516 -13.578  1.00 95.88           O  
ATOM   1786  CG  ARG A 226      32.344  -0.418 -16.031  1.00 95.88           C  
ATOM   1787  CD  ARG A 226      33.781  -0.067 -16.281  1.00 95.88           C  
ATOM   1788  NE  ARG A 226      34.188  -0.367 -17.656  1.00 95.88           N  
ATOM   1789  NH1 ARG A 226      36.312   0.562 -17.469  1.00 95.88           N  
ATOM   1790  NH2 ARG A 226      35.625  -0.382 -19.438  1.00 95.88           N  
ATOM   1791  CZ  ARG A 226      35.375  -0.062 -18.188  1.00 95.88           C  
ATOM   1792  N   PHE A 227      29.422  -2.080 -15.617  1.00 96.19           N  
ATOM   1793  CA  PHE A 227      28.906  -3.428 -15.820  1.00 96.19           C  
ATOM   1794  C   PHE A 227      29.594  -4.102 -17.000  1.00 96.19           C  
ATOM   1795  CB  PHE A 227      27.391  -3.391 -16.031  1.00 96.19           C  
ATOM   1796  O   PHE A 227      29.812  -3.473 -18.031  1.00 96.19           O  
ATOM   1797  CG  PHE A 227      26.625  -2.768 -14.898  1.00 96.19           C  
ATOM   1798  CD1 PHE A 227      26.156  -3.547 -13.844  1.00 96.19           C  
ATOM   1799  CD2 PHE A 227      26.375  -1.401 -14.883  1.00 96.19           C  
ATOM   1800  CE1 PHE A 227      25.453  -2.973 -12.789  1.00 96.19           C  
ATOM   1801  CE2 PHE A 227      25.672  -0.820 -13.828  1.00 96.19           C  
ATOM   1802  CZ  PHE A 227      25.219  -1.607 -12.789  1.00 96.19           C  
ATOM   1803  N   THR A 228      29.859  -5.340 -16.766  1.00 96.25           N  
ATOM   1804  CA  THR A 228      30.312  -6.203 -17.844  1.00 96.25           C  
ATOM   1805  C   THR A 228      29.266  -7.277 -18.156  1.00 96.25           C  
ATOM   1806  CB  THR A 228      31.656  -6.871 -17.500  1.00 96.25           C  
ATOM   1807  O   THR A 228      28.891  -8.055 -17.266  1.00 96.25           O  
ATOM   1808  CG2 THR A 228      32.188  -7.645 -18.703  1.00 96.25           C  
ATOM   1809  OG1 THR A 228      32.594  -5.867 -17.125  1.00 96.25           O  
ATOM   1810  N   PRO A 229      28.750  -7.254 -19.469  1.00 95.19           N  
ATOM   1811  CA  PRO A 229      27.703  -8.234 -19.781  1.00 95.19           C  
ATOM   1812  C   PRO A 229      28.172  -9.672 -19.594  1.00 95.19           C  
ATOM   1813  CB  PRO A 229      27.391  -7.945 -21.250  1.00 95.19           C  
ATOM   1814  O   PRO A 229      29.328  -9.992 -19.875  1.00 95.19           O  
ATOM   1815  CG  PRO A 229      27.875  -6.551 -21.484  1.00 95.19           C  
ATOM   1816  CD  PRO A 229      29.031  -6.289 -20.562  1.00 95.19           C  
ATOM   1817  N   GLU A 230      27.297 -10.445 -19.062  1.00 95.00           N  
ATOM   1818  CA  GLU A 230      27.547 -11.867 -18.891  1.00 95.00           C  
ATOM   1819  C   GLU A 230      27.062 -12.672 -20.078  1.00 95.00           C  
ATOM   1820  CB  GLU A 230      26.891 -12.383 -17.609  1.00 95.00           C  
ATOM   1821  O   GLU A 230      25.859 -12.789 -20.312  1.00 95.00           O  
ATOM   1822  CG  GLU A 230      27.406 -11.711 -16.328  1.00 95.00           C  
ATOM   1823  CD  GLU A 230      26.641 -12.141 -15.086  1.00 95.00           C  
ATOM   1824  OE1 GLU A 230      26.875 -11.547 -14.008  1.00 95.00           O  
ATOM   1825  OE2 GLU A 230      25.828 -13.078 -15.188  1.00 95.00           O  
ATOM   1826  N   ILE A 231      28.031 -13.250 -20.797  1.00 95.25           N  
ATOM   1827  CA  ILE A 231      27.688 -14.078 -21.953  1.00 95.25           C  
ATOM   1828  C   ILE A 231      27.656 -15.547 -21.547  1.00 95.25           C  
ATOM   1829  CB  ILE A 231      28.688 -13.859 -23.109  1.00 95.25           C  
ATOM   1830  O   ILE A 231      28.703 -16.141 -21.250  1.00 95.25           O  
ATOM   1831  CG1 ILE A 231      28.781 -12.367 -23.453  1.00 95.25           C  
ATOM   1832  CG2 ILE A 231      28.281 -14.680 -24.328  1.00 95.25           C  
ATOM   1833  CD1 ILE A 231      29.859 -12.039 -24.484  1.00 95.25           C  
ATOM   1834  N   ALA A 232      26.453 -15.969 -21.516  1.00 93.75           N  
ATOM   1835  CA  ALA A 232      26.312 -17.344 -21.062  1.00 93.75           C  
ATOM   1836  C   ALA A 232      25.047 -17.984 -21.609  1.00 93.75           C  
ATOM   1837  CB  ALA A 232      26.312 -17.391 -19.531  1.00 93.75           C  
ATOM   1838  O   ALA A 232      24.047 -17.312 -21.828  1.00 93.75           O  
ATOM   1839  N   GLU A 233      25.172 -19.312 -21.859  1.00 92.94           N  
ATOM   1840  CA  GLU A 233      24.000 -20.078 -22.250  1.00 92.94           C  
ATOM   1841  C   GLU A 233      23.047 -20.297 -21.078  1.00 92.94           C  
ATOM   1842  CB  GLU A 233      24.406 -21.422 -22.859  1.00 92.94           C  
ATOM   1843  O   GLU A 233      23.484 -20.656 -19.984  1.00 92.94           O  
ATOM   1844  CG  GLU A 233      23.297 -22.109 -23.625  1.00 92.94           C  
ATOM   1845  CD  GLU A 233      23.750 -23.375 -24.328  1.00 92.94           C  
ATOM   1846  OE1 GLU A 233      22.906 -24.062 -24.969  1.00 92.94           O  
ATOM   1847  OE2 GLU A 233      24.953 -23.703 -24.234  1.00 92.94           O  
ATOM   1848  N   ARG A 234      21.781 -20.016 -21.375  1.00 93.19           N  
ATOM   1849  CA  ARG A 234      20.750 -20.172 -20.359  1.00 93.19           C  
ATOM   1850  C   ARG A 234      19.516 -20.844 -20.953  1.00 93.19           C  
ATOM   1851  CB  ARG A 234      20.375 -18.812 -19.766  1.00 93.19           C  
ATOM   1852  O   ARG A 234      19.312 -20.844 -22.172  1.00 93.19           O  
ATOM   1853  CG  ARG A 234      21.531 -18.062 -19.141  1.00 93.19           C  
ATOM   1854  CD  ARG A 234      21.141 -16.672 -18.688  1.00 93.19           C  
ATOM   1855  NE  ARG A 234      22.266 -15.938 -18.125  1.00 93.19           N  
ATOM   1856  NH1 ARG A 234      23.156 -15.344 -20.188  1.00 93.19           N  
ATOM   1857  NH2 ARG A 234      24.188 -14.688 -18.250  1.00 93.19           N  
ATOM   1858  CZ  ARG A 234      23.203 -15.320 -18.859  1.00 93.19           C  
ATOM   1859  N   PRO A 235      18.672 -21.438 -20.016  1.00 93.31           N  
ATOM   1860  CA  PRO A 235      17.406 -21.953 -20.516  1.00 93.31           C  
ATOM   1861  C   PRO A 235      16.484 -20.859 -21.078  1.00 93.31           C  
ATOM   1862  CB  PRO A 235      16.781 -22.594 -19.281  1.00 93.31           C  
ATOM   1863  O   PRO A 235      16.500 -19.734 -20.578  1.00 93.31           O  
ATOM   1864  CG  PRO A 235      17.922 -22.844 -18.359  1.00 93.31           C  
ATOM   1865  CD  PRO A 235      18.969 -21.797 -18.609  1.00 93.31           C  
ATOM   1866  N   LYS A 236      15.805 -21.219 -22.047  1.00 93.75           N  
ATOM   1867  CA  LYS A 236      14.898 -20.250 -22.656  1.00 93.75           C  
ATOM   1868  C   LYS A 236      13.719 -19.938 -21.750  1.00 93.75           C  
ATOM   1869  CB  LYS A 236      14.398 -20.766 -24.016  1.00 93.75           C  
ATOM   1870  O   LYS A 236      13.094 -20.859 -21.188  1.00 93.75           O  
ATOM   1871  CG  LYS A 236      15.469 -20.812 -25.094  1.00 93.75           C  
ATOM   1872  CD  LYS A 236      14.891 -21.250 -26.422  1.00 93.75           C  
ATOM   1873  CE  LYS A 236      15.969 -21.328 -27.500  1.00 93.75           C  
ATOM   1874  NZ  LYS A 236      15.406 -21.750 -28.812  1.00 93.75           N  
ATOM   1875  N   VAL A 237      13.531 -18.734 -21.516  1.00 92.62           N  
ATOM   1876  CA  VAL A 237      12.367 -18.219 -20.797  1.00 92.62           C  
ATOM   1877  C   VAL A 237      11.570 -17.281 -21.703  1.00 92.62           C  
ATOM   1878  CB  VAL A 237      12.781 -17.484 -19.500  1.00 92.62           C  
ATOM   1879  O   VAL A 237      12.109 -16.297 -22.219  1.00 92.62           O  
ATOM   1880  CG1 VAL A 237      11.555 -16.969 -18.766  1.00 92.62           C  
ATOM   1881  CG2 VAL A 237      13.602 -18.406 -18.609  1.00 92.62           C  
ATOM   1882  N   ARG A 238      10.375 -17.703 -21.984  1.00 91.00           N  
ATOM   1883  CA  ARG A 238       9.484 -16.969 -22.875  1.00 91.00           C  
ATOM   1884  C   ARG A 238      10.117 -16.781 -24.250  1.00 91.00           C  
ATOM   1885  CB  ARG A 238       9.141 -15.602 -22.266  1.00 91.00           C  
ATOM   1886  O   ARG A 238      10.023 -15.703 -24.844  1.00 91.00           O  
ATOM   1887  CG  ARG A 238       8.273 -15.680 -21.031  1.00 91.00           C  
ATOM   1888  CD  ARG A 238       7.793 -14.305 -20.594  1.00 91.00           C  
ATOM   1889  NE  ARG A 238       8.805 -13.602 -19.812  1.00 91.00           N  
ATOM   1890  NH1 ARG A 238       7.316 -12.672 -18.312  1.00 91.00           N  
ATOM   1891  NH2 ARG A 238       9.562 -12.242 -18.109  1.00 91.00           N  
ATOM   1892  CZ  ARG A 238       8.555 -12.836 -18.750  1.00 91.00           C  
ATOM   1893  N   GLY A 239      10.859 -17.812 -24.625  1.00 90.12           N  
ATOM   1894  CA  GLY A 239      11.406 -17.906 -25.984  1.00 90.12           C  
ATOM   1895  C   GLY A 239      12.703 -17.125 -26.156  1.00 90.12           C  
ATOM   1896  O   GLY A 239      13.180 -16.938 -27.266  1.00 90.12           O  
ATOM   1897  N   GLN A 240      13.219 -16.609 -24.969  1.00 93.25           N  
ATOM   1898  CA  GLN A 240      14.445 -15.820 -25.047  1.00 93.25           C  
ATOM   1899  C   GLN A 240      15.609 -16.547 -24.375  1.00 93.25           C  
ATOM   1900  CB  GLN A 240      14.234 -14.453 -24.391  1.00 93.25           C  
ATOM   1901  O   GLN A 240      15.539 -16.891 -23.188  1.00 93.25           O  
ATOM   1902  CG  GLN A 240      13.141 -13.625 -25.047  1.00 93.25           C  
ATOM   1903  CD  GLN A 240      13.453 -13.273 -26.500  1.00 93.25           C  
ATOM   1904  NE2 GLN A 240      12.422 -13.227 -27.328  1.00 93.25           N  
ATOM   1905  OE1 GLN A 240      14.609 -13.039 -26.859  1.00 93.25           O  
ATOM   1906  N   PRO A 241      16.688 -16.656 -25.141  1.00 93.44           N  
ATOM   1907  CA  PRO A 241      17.891 -17.297 -24.578  1.00 93.44           C  
ATOM   1908  C   PRO A 241      18.766 -16.328 -23.797  1.00 93.44           C  
ATOM   1909  CB  PRO A 241      18.625 -17.828 -25.812  1.00 93.44           C  
ATOM   1910  O   PRO A 241      19.562 -16.750 -22.953  1.00 93.44           O  
ATOM   1911  CG  PRO A 241      18.172 -16.922 -26.922  1.00 93.44           C  
ATOM   1912  CD  PRO A 241      16.766 -16.500 -26.656  1.00 93.44           C  
ATOM   1913  N   GLY A 242      18.625 -15.000 -23.984  1.00 94.50           N  
ATOM   1914  CA  GLY A 242      19.359 -13.961 -23.281  1.00 94.50           C  
ATOM   1915  C   GLY A 242      18.625 -13.438 -22.062  1.00 94.50           C  
ATOM   1916  O   GLY A 242      17.484 -13.812 -21.812  1.00 94.50           O  
ATOM   1917  N   ARG A 243      19.406 -12.641 -21.203  1.00 96.62           N  
ATOM   1918  CA  ARG A 243      18.812 -11.961 -20.062  1.00 96.62           C  
ATOM   1919  C   ARG A 243      19.062 -10.453 -20.125  1.00 96.62           C  
ATOM   1920  CB  ARG A 243      19.375 -12.523 -18.750  1.00 96.62           C  
ATOM   1921  O   ARG A 243      20.016 -10.008 -20.750  1.00 96.62           O  
ATOM   1922  CG  ARG A 243      19.109 -14.000 -18.547  1.00 96.62           C  
ATOM   1923  CD  ARG A 243      17.625 -14.273 -18.312  1.00 96.62           C  
ATOM   1924  NE  ARG A 243      17.375 -15.688 -18.031  1.00 96.62           N  
ATOM   1925  NH1 ARG A 243      17.234 -16.328 -20.234  1.00 96.62           N  
ATOM   1926  NH2 ARG A 243      16.984 -17.875 -18.578  1.00 96.62           N  
ATOM   1927  CZ  ARG A 243      17.203 -16.625 -18.953  1.00 96.62           C  
ATOM   1928  N   MET A 244      18.047  -9.750 -19.453  1.00 97.12           N  
ATOM   1929  CA  MET A 244      18.219  -8.312 -19.266  1.00 97.12           C  
ATOM   1930  C   MET A 244      18.031  -7.945 -17.797  1.00 97.12           C  
ATOM   1931  CB  MET A 244      17.234  -7.527 -20.125  1.00 97.12           C  
ATOM   1932  O   MET A 244      17.016  -8.281 -17.188  1.00 97.12           O  
ATOM   1933  CG  MET A 244      17.547  -7.566 -21.609  1.00 97.12           C  
ATOM   1934  SD  MET A 244      16.359  -6.586 -22.609  1.00 97.12           S  
ATOM   1935  CE  MET A 244      17.125  -6.734 -24.250  1.00 97.12           C  
ATOM   1936  N   ASN A 245      19.078  -7.297 -17.375  1.00 97.50           N  
ATOM   1937  CA  ASN A 245      18.938  -6.758 -16.031  1.00 97.50           C  
ATOM   1938  C   ASN A 245      18.500  -5.293 -16.047  1.00 97.50           C  
ATOM   1939  CB  ASN A 245      20.234  -6.918 -15.242  1.00 97.50           C  
ATOM   1940  O   ASN A 245      19.000  -4.512 -16.859  1.00 97.50           O  
ATOM   1941  CG  ASN A 245      20.562  -8.367 -14.938  1.00 97.50           C  
ATOM   1942  ND2 ASN A 245      21.812  -8.641 -14.617  1.00 97.50           N  
ATOM   1943  OD1 ASN A 245      19.688  -9.242 -15.000  1.00 97.50           O  
ATOM   1944  N   TYR A 246      17.656  -4.945 -15.102  1.00 98.19           N  
ATOM   1945  CA  TYR A 246      17.078  -3.605 -15.070  1.00 98.19           C  
ATOM   1946  C   TYR A 246      17.500  -2.861 -13.812  1.00 98.19           C  
ATOM   1947  CB  TYR A 246      15.555  -3.672 -15.164  1.00 98.19           C  
ATOM   1948  O   TYR A 246      17.594  -3.461 -12.734  1.00 98.19           O  
ATOM   1949  CG  TYR A 246      15.055  -4.484 -16.328  1.00 98.19           C  
ATOM   1950  CD1 TYR A 246      14.898  -3.910 -17.594  1.00 98.19           C  
ATOM   1951  CD2 TYR A 246      14.734  -5.832 -16.188  1.00 98.19           C  
ATOM   1952  CE1 TYR A 246      14.438  -4.656 -18.672  1.00 98.19           C  
ATOM   1953  CE2 TYR A 246      14.266  -6.586 -17.250  1.00 98.19           C  
ATOM   1954  OH  TYR A 246      13.664  -6.734 -19.562  1.00 98.19           O  
ATOM   1955  CZ  TYR A 246      14.125  -5.988 -18.500  1.00 98.19           C  
ATOM   1956  N   TYR A 247      17.656  -1.564 -14.070  1.00 97.44           N  
ATOM   1957  CA  TYR A 247      18.125  -0.717 -12.977  1.00 97.44           C  
ATOM   1958  C   TYR A 247      17.344   0.597 -12.938  1.00 97.44           C  
ATOM   1959  CB  TYR A 247      19.625  -0.438 -13.109  1.00 97.44           C  
ATOM   1960  O   TYR A 247      16.656   0.943 -13.898  1.00 97.44           O  
ATOM   1961  CG  TYR A 247      20.469  -1.687 -13.188  1.00 97.44           C  
ATOM   1962  CD1 TYR A 247      21.000  -2.258 -12.039  1.00 97.44           C  
ATOM   1963  CD2 TYR A 247      20.719  -2.295 -14.414  1.00 97.44           C  
ATOM   1964  CE1 TYR A 247      21.781  -3.408 -12.109  1.00 97.44           C  
ATOM   1965  CE2 TYR A 247      21.500  -3.445 -14.492  1.00 97.44           C  
ATOM   1966  OH  TYR A 247      22.797  -5.129 -13.406  1.00 97.44           O  
ATOM   1967  CZ  TYR A 247      22.031  -3.992 -13.336  1.00 97.44           C  
ATOM   1968  N   TRP A 248      17.500   1.312 -11.797  1.00 96.69           N  
ATOM   1969  CA  TRP A 248      16.859   2.617 -11.664  1.00 96.69           C  
ATOM   1970  C   TRP A 248      17.734   3.574 -10.859  1.00 96.69           C  
ATOM   1971  CB  TRP A 248      15.484   2.480 -11.000  1.00 96.69           C  
ATOM   1972  O   TRP A 248      18.594   3.139 -10.102  1.00 96.69           O  
ATOM   1973  CG  TRP A 248      15.539   1.956  -9.594  1.00 96.69           C  
ATOM   1974  CD1 TRP A 248      15.570   0.646  -9.211  1.00 96.69           C  
ATOM   1975  CD2 TRP A 248      15.562   2.732  -8.398  1.00 96.69           C  
ATOM   1976  CE2 TRP A 248      15.609   1.826  -7.312  1.00 96.69           C  
ATOM   1977  CE3 TRP A 248      15.555   4.109  -8.125  1.00 96.69           C  
ATOM   1978  NE1 TRP A 248      15.617   0.561  -7.836  1.00 96.69           N  
ATOM   1979  CH2 TRP A 248      15.633   3.604  -5.750  1.00 96.69           C  
ATOM   1980  CZ2 TRP A 248      15.648   2.252  -5.984  1.00 96.69           C  
ATOM   1981  CZ3 TRP A 248      15.586   4.531  -6.805  1.00 96.69           C  
ATOM   1982  N   THR A 249      17.531   4.867 -11.156  1.00 95.81           N  
ATOM   1983  CA  THR A 249      18.219   5.910 -10.406  1.00 95.81           C  
ATOM   1984  C   THR A 249      17.297   7.102 -10.164  1.00 95.81           C  
ATOM   1985  CB  THR A 249      19.484   6.379 -11.141  1.00 95.81           C  
ATOM   1986  O   THR A 249      16.578   7.523 -11.070  1.00 95.81           O  
ATOM   1987  CG2 THR A 249      20.250   7.410 -10.312  1.00 95.81           C  
ATOM   1988  OG1 THR A 249      20.344   5.250 -11.383  1.00 95.81           O  
ATOM   1989  N   LEU A 250      17.328   7.613  -8.922  1.00 95.44           N  
ATOM   1990  CA  LEU A 250      16.594   8.828  -8.602  1.00 95.44           C  
ATOM   1991  C   LEU A 250      17.500  10.055  -8.664  1.00 95.44           C  
ATOM   1992  CB  LEU A 250      15.961   8.719  -7.207  1.00 95.44           C  
ATOM   1993  O   LEU A 250      18.516  10.109  -7.977  1.00 95.44           O  
ATOM   1994  CG  LEU A 250      14.711   7.844  -7.094  1.00 95.44           C  
ATOM   1995  CD1 LEU A 250      14.320   7.668  -5.633  1.00 95.44           C  
ATOM   1996  CD2 LEU A 250      13.562   8.445  -7.895  1.00 95.44           C  
ATOM   1997  N   LEU A 251      17.109  11.000  -9.500  1.00 95.94           N  
ATOM   1998  CA  LEU A 251      17.922  12.203  -9.680  1.00 95.94           C  
ATOM   1999  C   LEU A 251      17.281  13.391  -8.969  1.00 95.94           C  
ATOM   2000  CB  LEU A 251      18.094  12.508 -11.164  1.00 95.94           C  
ATOM   2001  O   LEU A 251      16.125  13.734  -9.250  1.00 95.94           O  
ATOM   2002  CG  LEU A 251      18.859  11.469 -11.992  1.00 95.94           C  
ATOM   2003  CD1 LEU A 251      18.891  11.875 -13.461  1.00 95.94           C  
ATOM   2004  CD2 LEU A 251      20.266  11.289 -11.445  1.00 95.94           C  
ATOM   2005  N   GLU A 252      18.016  14.008  -8.086  1.00 95.44           N  
ATOM   2006  CA  GLU A 252      17.562  15.258  -7.480  1.00 95.44           C  
ATOM   2007  C   GLU A 252      17.703  16.422  -8.461  1.00 95.44           C  
ATOM   2008  CB  GLU A 252      18.344  15.547  -6.195  1.00 95.44           C  
ATOM   2009  O   GLU A 252      18.469  16.328  -9.422  1.00 95.44           O  
ATOM   2010  CG  GLU A 252      18.141  14.500  -5.105  1.00 95.44           C  
ATOM   2011  CD  GLU A 252      18.922  14.805  -3.838  1.00 95.44           C  
ATOM   2012  OE1 GLU A 252      18.719  14.117  -2.814  1.00 95.44           O  
ATOM   2013  OE2 GLU A 252      19.766  15.742  -3.867  1.00 95.44           O  
ATOM   2014  N   PRO A 253      16.891  17.453  -8.125  1.00 95.62           N  
ATOM   2015  CA  PRO A 253      17.031  18.625  -9.008  1.00 95.62           C  
ATOM   2016  C   PRO A 253      18.469  19.125  -9.102  1.00 95.62           C  
ATOM   2017  CB  PRO A 253      16.125  19.672  -8.344  1.00 95.62           C  
ATOM   2018  O   PRO A 253      19.141  19.297  -8.078  1.00 95.62           O  
ATOM   2019  CG  PRO A 253      15.094  18.875  -7.613  1.00 95.62           C  
ATOM   2020  CD  PRO A 253      15.750  17.641  -7.051  1.00 95.62           C  
ATOM   2021  N   GLY A 254      19.000  19.219 -10.375  1.00 94.88           N  
ATOM   2022  CA  GLY A 254      20.344  19.719 -10.617  1.00 94.88           C  
ATOM   2023  C   GLY A 254      21.359  18.609 -10.773  1.00 94.88           C  
ATOM   2024  O   GLY A 254      22.500  18.859 -11.195  1.00 94.88           O  
ATOM   2025  N   ASP A 255      20.953  17.359 -10.391  1.00 95.94           N  
ATOM   2026  CA  ASP A 255      21.844  16.219 -10.508  1.00 95.94           C  
ATOM   2027  C   ASP A 255      21.969  15.758 -11.961  1.00 95.94           C  
ATOM   2028  CB  ASP A 255      21.359  15.062  -9.633  1.00 95.94           C  
ATOM   2029  O   ASP A 255      21.062  15.977 -12.758  1.00 95.94           O  
ATOM   2030  CG  ASP A 255      21.656  15.273  -8.156  1.00 95.94           C  
ATOM   2031  OD1 ASP A 255      22.312  16.281  -7.801  1.00 95.94           O  
ATOM   2032  OD2 ASP A 255      21.234  14.422  -7.344  1.00 95.94           O  
ATOM   2033  N   LYS A 256      23.094  15.125 -12.234  1.00 96.12           N  
ATOM   2034  CA  LYS A 256      23.391  14.680 -13.594  1.00 96.12           C  
ATOM   2035  C   LYS A 256      23.641  13.180 -13.641  1.00 96.12           C  
ATOM   2036  CB  LYS A 256      24.609  15.430 -14.141  1.00 96.12           C  
ATOM   2037  O   LYS A 256      24.219  12.609 -12.727  1.00 96.12           O  
ATOM   2038  CG  LYS A 256      24.969  15.055 -15.578  1.00 96.12           C  
ATOM   2039  CD  LYS A 256      26.203  15.805 -16.047  1.00 96.12           C  
ATOM   2040  CE  LYS A 256      26.594  15.406 -17.469  1.00 96.12           C  
ATOM   2041  NZ  LYS A 256      27.781  16.172 -17.953  1.00 96.12           N  
ATOM   2042  N   ILE A 257      23.125  12.547 -14.648  1.00 97.19           N  
ATOM   2043  CA  ILE A 257      23.422  11.141 -14.875  1.00 97.19           C  
ATOM   2044  C   ILE A 257      24.062  10.961 -16.250  1.00 97.19           C  
ATOM   2045  CB  ILE A 257      22.141  10.273 -14.766  1.00 97.19           C  
ATOM   2046  O   ILE A 257      23.625  11.555 -17.234  1.00 97.19           O  
ATOM   2047  CG1 ILE A 257      22.500   8.781 -14.828  1.00 97.19           C  
ATOM   2048  CG2 ILE A 257      21.141  10.641 -15.867  1.00 97.19           C  
ATOM   2049  CD1 ILE A 257      21.359   7.852 -14.461  1.00 97.19           C  
ATOM   2050  N   ILE A 258      25.141  10.141 -16.234  1.00 97.69           N  
ATOM   2051  CA  ILE A 258      25.922   9.938 -17.453  1.00 97.69           C  
ATOM   2052  C   ILE A 258      25.938   8.453 -17.812  1.00 97.69           C  
ATOM   2053  CB  ILE A 258      27.359  10.477 -17.312  1.00 97.69           C  
ATOM   2054  O   ILE A 258      26.203   7.609 -16.953  1.00 97.69           O  
ATOM   2055  CG1 ILE A 258      27.344  11.953 -16.906  1.00 97.69           C  
ATOM   2056  CG2 ILE A 258      28.141  10.266 -18.609  1.00 97.69           C  
ATOM   2057  CD1 ILE A 258      28.688  12.484 -16.453  1.00 97.69           C  
ATOM   2058  N   PHE A 259      25.656   8.219 -19.078  1.00 97.62           N  
ATOM   2059  CA  PHE A 259      25.750   6.859 -19.609  1.00 97.62           C  
ATOM   2060  C   PHE A 259      26.906   6.734 -20.578  1.00 97.62           C  
ATOM   2061  CB  PHE A 259      24.438   6.449 -20.281  1.00 97.62           C  
ATOM   2062  O   PHE A 259      27.000   7.500 -21.547  1.00 97.62           O  
ATOM   2063  CG  PHE A 259      23.266   6.391 -19.344  1.00 97.62           C  
ATOM   2064  CD1 PHE A 259      22.922   5.207 -18.719  1.00 97.62           C  
ATOM   2065  CD2 PHE A 259      22.500   7.527 -19.109  1.00 97.62           C  
ATOM   2066  CE1 PHE A 259      21.828   5.148 -17.844  1.00 97.62           C  
ATOM   2067  CE2 PHE A 259      21.406   7.477 -18.250  1.00 97.62           C  
ATOM   2068  CZ  PHE A 259      21.078   6.289 -17.609  1.00 97.62           C  
ATOM   2069  N   GLU A 260      27.781   5.785 -20.312  1.00 97.31           N  
ATOM   2070  CA  GLU A 260      28.859   5.441 -21.219  1.00 97.31           C  
ATOM   2071  C   GLU A 260      28.875   3.945 -21.516  1.00 97.31           C  
ATOM   2072  CB  GLU A 260      30.219   5.875 -20.625  1.00 97.31           C  
ATOM   2073  O   GLU A 260      28.891   3.121 -20.609  1.00 97.31           O  
ATOM   2074  CG  GLU A 260      30.375   7.383 -20.516  1.00 97.31           C  
ATOM   2075  CD  GLU A 260      31.734   7.797 -19.984  1.00 97.31           C  
ATOM   2076  OE1 GLU A 260      32.031   9.016 -19.969  1.00 97.31           O  
ATOM   2077  OE2 GLU A 260      32.500   6.902 -19.578  1.00 97.31           O  
ATOM   2078  N   ALA A 261      28.844   3.676 -22.859  1.00 97.19           N  
ATOM   2079  CA  ALA A 261      28.797   2.260 -23.203  1.00 97.19           C  
ATOM   2080  C   ALA A 261      29.328   2.031 -24.625  1.00 97.19           C  
ATOM   2081  CB  ALA A 261      27.375   1.726 -23.078  1.00 97.19           C  
ATOM   2082  O   ALA A 261      29.234   2.916 -25.469  1.00 97.19           O  
ATOM   2083  N   ASN A 262      29.891   0.866 -24.812  1.00 95.25           N  
ATOM   2084  CA  ASN A 262      30.312   0.490 -26.156  1.00 95.25           C  
ATOM   2085  C   ASN A 262      29.516  -0.703 -26.688  1.00 95.25           C  
ATOM   2086  CB  ASN A 262      31.812   0.182 -26.188  1.00 95.25           C  
ATOM   2087  O   ASN A 262      29.859  -1.273 -27.719  1.00 95.25           O  
ATOM   2088  CG  ASN A 262      32.188  -1.051 -25.375  1.00 95.25           C  
ATOM   2089  ND2 ASN A 262      33.406  -1.521 -25.531  1.00 95.25           N  
ATOM   2090  OD1 ASN A 262      31.344  -1.578 -24.625  1.00 95.25           O  
ATOM   2091  N   GLY A 263      28.375  -1.105 -25.953  1.00 95.38           N  
ATOM   2092  CA  GLY A 263      27.422  -2.139 -26.297  1.00 95.38           C  
ATOM   2093  C   GLY A 263      26.547  -2.566 -25.141  1.00 95.38           C  
ATOM   2094  O   GLY A 263      26.766  -2.141 -24.000  1.00 95.38           O  
ATOM   2095  N   ASN A 264      25.391  -3.205 -25.344  1.00 97.12           N  
ATOM   2096  CA  ASN A 264      24.547  -3.947 -24.422  1.00 97.12           C  
ATOM   2097  C   ASN A 264      23.719  -3.010 -23.547  1.00 97.12           C  
ATOM   2098  CB  ASN A 264      25.391  -4.871 -23.547  1.00 97.12           C  
ATOM   2099  O   ASN A 264      23.062  -3.451 -22.594  1.00 97.12           O  
ATOM   2100  CG  ASN A 264      26.047  -5.984 -24.344  1.00 97.12           C  
ATOM   2101  ND2 ASN A 264      25.594  -7.211 -24.141  1.00 97.12           N  
ATOM   2102  OD1 ASN A 264      26.969  -5.738 -25.125  1.00 97.12           O  
ATOM   2103  N   LEU A 265      23.719  -1.727 -23.750  1.00 97.38           N  
ATOM   2104  CA  LEU A 265      22.922  -0.791 -22.969  1.00 97.38           C  
ATOM   2105  C   LEU A 265      21.453  -0.815 -23.422  1.00 97.38           C  
ATOM   2106  CB  LEU A 265      23.469   0.628 -23.094  1.00 97.38           C  
ATOM   2107  O   LEU A 265      21.172  -0.733 -24.609  1.00 97.38           O  
ATOM   2108  CG  LEU A 265      22.656   1.743 -22.438  1.00 97.38           C  
ATOM   2109  CD1 LEU A 265      22.641   1.587 -20.922  1.00 97.38           C  
ATOM   2110  CD2 LEU A 265      23.188   3.111 -22.844  1.00 97.38           C  
ATOM   2111  N   ILE A 266      20.609  -1.094 -22.531  1.00 97.56           N  
ATOM   2112  CA  ILE A 266      19.203  -0.758 -22.703  1.00 97.56           C  
ATOM   2113  C   ILE A 266      18.938   0.663 -22.203  1.00 97.56           C  
ATOM   2114  CB  ILE A 266      18.281  -1.759 -21.969  1.00 97.56           C  
ATOM   2115  O   ILE A 266      18.922   0.913 -21.000  1.00 97.56           O  
ATOM   2116  CG1 ILE A 266      18.656  -3.199 -22.328  1.00 97.56           C  
ATOM   2117  CG2 ILE A 266      16.812  -1.482 -22.297  1.00 97.56           C  
ATOM   2118  CD1 ILE A 266      18.609  -3.496 -23.812  1.00 97.56           C  
ATOM   2119  N   ALA A 267      18.750   1.534 -23.219  1.00 96.81           N  
ATOM   2120  CA  ALA A 267      18.828   2.967 -22.953  1.00 96.81           C  
ATOM   2121  C   ALA A 267      17.453   3.504 -22.516  1.00 96.81           C  
ATOM   2122  CB  ALA A 267      19.312   3.721 -24.188  1.00 96.81           C  
ATOM   2123  O   ALA A 267      16.422   3.021 -22.969  1.00 96.81           O  
ATOM   2124  N   PRO A 268      17.531   4.473 -21.625  1.00 97.06           N  
ATOM   2125  CA  PRO A 268      16.281   5.141 -21.266  1.00 97.06           C  
ATOM   2126  C   PRO A 268      15.719   5.984 -22.391  1.00 97.06           C  
ATOM   2127  CB  PRO A 268      16.688   6.020 -20.078  1.00 97.06           C  
ATOM   2128  O   PRO A 268      16.453   6.711 -23.062  1.00 97.06           O  
ATOM   2129  CG  PRO A 268      18.141   6.266 -20.250  1.00 97.06           C  
ATOM   2130  CD  PRO A 268      18.734   5.105 -21.000  1.00 97.06           C  
ATOM   2131  N   TRP A 269      14.430   5.812 -22.609  1.00 95.75           N  
ATOM   2132  CA  TRP A 269      13.719   6.668 -23.547  1.00 95.75           C  
ATOM   2133  C   TRP A 269      12.875   7.711 -22.812  1.00 95.75           C  
ATOM   2134  CB  TRP A 269      12.820   5.828 -24.469  1.00 95.75           C  
ATOM   2135  O   TRP A 269      12.984   8.906 -23.094  1.00 95.75           O  
ATOM   2136  CG  TRP A 269      12.133   6.617 -25.547  1.00 95.75           C  
ATOM   2137  CD1 TRP A 269      12.492   7.852 -26.016  1.00 95.75           C  
ATOM   2138  CD2 TRP A 269      10.969   6.230 -26.266  1.00 95.75           C  
ATOM   2139  CE2 TRP A 269      10.672   7.277 -27.172  1.00 95.75           C  
ATOM   2140  CE3 TRP A 269      10.141   5.098 -26.250  1.00 95.75           C  
ATOM   2141  NE1 TRP A 269      11.609   8.250 -27.000  1.00 95.75           N  
ATOM   2142  CH2 TRP A 269       8.789   6.105 -28.000  1.00 95.75           C  
ATOM   2143  CZ2 TRP A 269       9.578   7.227 -28.047  1.00 95.75           C  
ATOM   2144  CZ3 TRP A 269       9.055   5.047 -27.125  1.00 95.75           C  
ATOM   2145  N   TYR A 270      12.188   7.309 -21.859  1.00 95.81           N  
ATOM   2146  CA  TYR A 270      11.398   8.195 -21.016  1.00 95.81           C  
ATOM   2147  C   TYR A 270      11.867   8.117 -19.562  1.00 95.81           C  
ATOM   2148  CB  TYR A 270       9.914   7.832 -21.094  1.00 95.81           C  
ATOM   2149  O   TYR A 270      12.414   7.102 -19.125  1.00 95.81           O  
ATOM   2150  CG  TYR A 270       9.258   8.273 -22.391  1.00 95.81           C  
ATOM   2151  CD1 TYR A 270       8.672   9.531 -22.500  1.00 95.81           C  
ATOM   2152  CD2 TYR A 270       9.227   7.426 -23.484  1.00 95.81           C  
ATOM   2153  CE1 TYR A 270       8.062   9.938 -23.688  1.00 95.81           C  
ATOM   2154  CE2 TYR A 270       8.625   7.824 -24.672  1.00 95.81           C  
ATOM   2155  OH  TYR A 270       7.445   9.477 -25.938  1.00 95.81           O  
ATOM   2156  CZ  TYR A 270       8.047   9.078 -24.766  1.00 95.81           C  
ATOM   2157  N   ALA A 271      11.617   9.211 -18.891  1.00 96.38           N  
ATOM   2158  CA  ALA A 271      11.836   9.312 -17.438  1.00 96.38           C  
ATOM   2159  C   ALA A 271      10.609   9.898 -16.750  1.00 96.38           C  
ATOM   2160  CB  ALA A 271      13.070  10.164 -17.156  1.00 96.38           C  
ATOM   2161  O   ALA A 271       9.656  10.320 -17.406  1.00 96.38           O  
ATOM   2162  N   PHE A 272      10.664   9.812 -15.336  1.00 95.88           N  
ATOM   2163  CA  PHE A 272       9.453  10.211 -14.625  1.00 95.88           C  
ATOM   2164  C   PHE A 272       9.773  11.258 -13.570  1.00 95.88           C  
ATOM   2165  CB  PHE A 272       8.789   8.992 -13.969  1.00 95.88           C  
ATOM   2166  O   PHE A 272      10.594  11.023 -12.680  1.00 95.88           O  
ATOM   2167  CG  PHE A 272       8.477   7.883 -14.938  1.00 95.88           C  
ATOM   2168  CD1 PHE A 272       7.258   7.844 -15.602  1.00 95.88           C  
ATOM   2169  CD2 PHE A 272       9.398   6.875 -15.180  1.00 95.88           C  
ATOM   2170  CE1 PHE A 272       6.961   6.816 -16.500  1.00 95.88           C  
ATOM   2171  CE2 PHE A 272       9.117   5.844 -16.062  1.00 95.88           C  
ATOM   2172  CZ  PHE A 272       7.895   5.816 -16.719  1.00 95.88           C  
ATOM   2173  N   ALA A 273       9.180  12.406 -13.766  1.00 95.81           N  
ATOM   2174  CA  ALA A 273       9.227  13.406 -12.703  1.00 95.81           C  
ATOM   2175  C   ALA A 273       8.195  13.117 -11.617  1.00 95.81           C  
ATOM   2176  CB  ALA A 273       9.016  14.805 -13.281  1.00 95.81           C  
ATOM   2177  O   ALA A 273       6.988  13.148 -11.883  1.00 95.81           O  
ATOM   2178  N   LEU A 274       8.641  12.898 -10.383  1.00 94.06           N  
ATOM   2179  CA  LEU A 274       7.785  12.352  -9.336  1.00 94.06           C  
ATOM   2180  C   LEU A 274       7.266  13.469  -8.430  1.00 94.06           C  
ATOM   2181  CB  LEU A 274       8.547  11.320  -8.500  1.00 94.06           C  
ATOM   2182  O   LEU A 274       8.016  14.375  -8.055  1.00 94.06           O  
ATOM   2183  CG  LEU A 274       9.211  10.188  -9.281  1.00 94.06           C  
ATOM   2184  CD1 LEU A 274      10.016   9.297  -8.336  1.00 94.06           C  
ATOM   2185  CD2 LEU A 274       8.172   9.367 -10.039  1.00 94.06           C  
ATOM   2186  N   SER A 275       6.008  13.359  -8.195  1.00 91.69           N  
ATOM   2187  CA  SER A 275       5.402  14.203  -7.160  1.00 91.69           C  
ATOM   2188  C   SER A 275       4.973  13.367  -5.957  1.00 91.69           C  
ATOM   2189  CB  SER A 275       4.199  14.961  -7.723  1.00 91.69           C  
ATOM   2190  O   SER A 275       4.168  12.445  -6.090  1.00 91.69           O  
ATOM   2191  OG  SER A 275       4.598  15.812  -8.789  1.00 91.69           O  
ATOM   2192  N   ARG A 276       5.594  13.789  -4.867  1.00 87.62           N  
ATOM   2193  CA  ARG A 276       5.277  13.023  -3.670  1.00 87.62           C  
ATOM   2194  C   ARG A 276       4.094  13.633  -2.926  1.00 87.62           C  
ATOM   2195  CB  ARG A 276       6.492  12.938  -2.746  1.00 87.62           C  
ATOM   2196  O   ARG A 276       3.895  14.844  -2.953  1.00 87.62           O  
ATOM   2197  CG  ARG A 276       7.703  12.273  -3.379  1.00 87.62           C  
ATOM   2198  CD  ARG A 276       8.789  11.992  -2.352  1.00 87.62           C  
ATOM   2199  NE  ARG A 276       9.945  11.328  -2.957  1.00 87.62           N  
ATOM   2200  NH1 ARG A 276       9.328   9.203  -2.281  1.00 87.62           N  
ATOM   2201  NH2 ARG A 276      11.250   9.516  -3.492  1.00 87.62           N  
ATOM   2202  CZ  ARG A 276      10.172  10.016  -2.908  1.00 87.62           C  
ATOM   2203  N   GLY A 277       3.164  12.820  -2.453  1.00 70.75           N  
ATOM   2204  CA  GLY A 277       2.020  13.281  -1.682  1.00 70.75           C  
ATOM   2205  C   GLY A 277       1.769  12.445  -0.438  1.00 70.75           C  
ATOM   2206  O   GLY A 277       2.160  11.281  -0.376  1.00 70.75           O  
ATOM   2207  N   PRO A 278       1.332  13.188   0.634  1.00 63.47           N  
ATOM   2208  CA  PRO A 278       1.000  12.500   1.887  1.00 63.47           C  
ATOM   2209  C   PRO A 278      -0.164  11.523   1.734  1.00 63.47           C  
ATOM   2210  CB  PRO A 278       0.627  13.648   2.826  1.00 63.47           C  
ATOM   2211  O   PRO A 278      -1.062  11.750   0.921  1.00 63.47           O  
ATOM   2212  CG  PRO A 278       0.279  14.789   1.920  1.00 63.47           C  
ATOM   2213  CD  PRO A 278       0.919  14.547   0.583  1.00 63.47           C  
ATOM   2214  N   GLY A 279       0.168  10.219   1.897  1.00 66.25           N  
ATOM   2215  CA  GLY A 279      -1.005   9.367   2.047  1.00 66.25           C  
ATOM   2216  C   GLY A 279      -1.187   8.391   0.901  1.00 66.25           C  
ATOM   2217  O   GLY A 279      -2.246   7.777   0.766  1.00 66.25           O  
ATOM   2218  N   SER A 280      -0.185   8.383  -0.147  1.00 77.69           N  
ATOM   2219  CA  SER A 280      -0.224   7.395  -1.220  1.00 77.69           C  
ATOM   2220  C   SER A 280       0.446   6.094  -0.795  1.00 77.69           C  
ATOM   2221  CB  SER A 280       0.453   7.941  -2.477  1.00 77.69           C  
ATOM   2222  O   SER A 280       1.196   6.066   0.183  1.00 77.69           O  
ATOM   2223  OG  SER A 280       0.317   7.031  -3.557  1.00 77.69           O  
ATOM   2224  N   GLY A 281      -0.009   4.977  -1.233  1.00 87.94           N  
ATOM   2225  CA  GLY A 281       0.517   3.662  -0.901  1.00 87.94           C  
ATOM   2226  C   GLY A 281       0.203   2.611  -1.950  1.00 87.94           C  
ATOM   2227  O   GLY A 281      -0.431   2.910  -2.965  1.00 87.94           O  
ATOM   2228  N   ILE A 282       0.867   1.506  -1.768  1.00 89.19           N  
ATOM   2229  CA  ILE A 282       0.620   0.385  -2.666  1.00 89.19           C  
ATOM   2230  C   ILE A 282      -0.120  -0.723  -1.919  1.00 89.19           C  
ATOM   2231  CB  ILE A 282       1.936  -0.160  -3.266  1.00 89.19           C  
ATOM   2232  O   ILE A 282       0.271  -1.103  -0.813  1.00 89.19           O  
ATOM   2233  CG1 ILE A 282       2.670   0.945  -4.031  1.00 89.19           C  
ATOM   2234  CG2 ILE A 282       1.658  -1.364  -4.172  1.00 89.19           C  
ATOM   2235  CD1 ILE A 282       4.062   0.548  -4.508  1.00 89.19           C  
ATOM   2236  N   ILE A 283      -1.261  -1.172  -2.521  1.00 91.06           N  
ATOM   2237  CA  ILE A 283      -1.972  -2.297  -1.924  1.00 91.06           C  
ATOM   2238  C   ILE A 283      -2.105  -3.424  -2.947  1.00 91.06           C  
ATOM   2239  CB  ILE A 283      -3.365  -1.875  -1.407  1.00 91.06           C  
ATOM   2240  O   ILE A 283      -2.189  -3.170  -4.152  1.00 91.06           O  
ATOM   2241  CG1 ILE A 283      -4.223  -1.343  -2.561  1.00 91.06           C  
ATOM   2242  CG2 ILE A 283      -3.234  -0.831  -0.294  1.00 91.06           C  
ATOM   2243  CD1 ILE A 283      -5.676  -1.082  -2.184  1.00 91.06           C  
ATOM   2244  N   THR A 284      -2.055  -4.555  -2.383  1.00 91.25           N  
ATOM   2245  CA  THR A 284      -2.297  -5.742  -3.191  1.00 91.25           C  
ATOM   2246  C   THR A 284      -3.703  -6.285  -2.949  1.00 91.25           C  
ATOM   2247  CB  THR A 284      -1.262  -6.844  -2.891  1.00 91.25           C  
ATOM   2248  O   THR A 284      -4.023  -6.723  -1.841  1.00 91.25           O  
ATOM   2249  CG2 THR A 284      -1.428  -8.031  -3.836  1.00 91.25           C  
ATOM   2250  OG1 THR A 284       0.057  -6.305  -3.043  1.00 91.25           O  
ATOM   2251  N   SER A 285      -4.570  -6.145  -4.051  1.00 90.25           N  
ATOM   2252  CA  SER A 285      -5.969  -6.516  -3.877  1.00 90.25           C  
ATOM   2253  C   SER A 285      -6.582  -7.004  -5.184  1.00 90.25           C  
ATOM   2254  CB  SER A 285      -6.773  -5.332  -3.338  1.00 90.25           C  
ATOM   2255  O   SER A 285      -6.203  -6.539  -6.262  1.00 90.25           O  
ATOM   2256  OG  SER A 285      -8.141  -5.676  -3.209  1.00 90.25           O  
ATOM   2257  N   ASN A 286      -7.547  -7.973  -5.027  1.00 88.00           N  
ATOM   2258  CA  ASN A 286      -8.312  -8.438  -6.180  1.00 88.00           C  
ATOM   2259  C   ASN A 286      -9.656  -7.719  -6.293  1.00 88.00           C  
ATOM   2260  CB  ASN A 286      -8.531  -9.953  -6.105  1.00 88.00           C  
ATOM   2261  O   ASN A 286     -10.477  -8.062  -7.137  1.00 88.00           O  
ATOM   2262  CG  ASN A 286      -7.258 -10.734  -6.363  1.00 88.00           C  
ATOM   2263  ND2 ASN A 286      -7.160 -11.922  -5.770  1.00 88.00           N  
ATOM   2264  OD1 ASN A 286      -6.367 -10.281  -7.082  1.00 88.00           O  
ATOM   2265  N   ALA A 287      -9.812  -6.793  -5.508  1.00 87.44           N  
ATOM   2266  CA  ALA A 287     -11.094  -6.090  -5.445  1.00 87.44           C  
ATOM   2267  C   ALA A 287     -11.273  -5.172  -6.652  1.00 87.44           C  
ATOM   2268  CB  ALA A 287     -11.188  -5.285  -4.148  1.00 87.44           C  
ATOM   2269  O   ALA A 287     -10.297  -4.664  -7.203  1.00 87.44           O  
ATOM   2270  N   SER A 288     -12.523  -5.070  -7.078  1.00 86.25           N  
ATOM   2271  CA  SER A 288     -12.820  -4.203  -8.211  1.00 86.25           C  
ATOM   2272  C   SER A 288     -13.078  -2.770  -7.762  1.00 86.25           C  
ATOM   2273  CB  SER A 288     -14.031  -4.727  -8.984  1.00 86.25           C  
ATOM   2274  O   SER A 288     -13.438  -2.531  -6.609  1.00 86.25           O  
ATOM   2275  OG  SER A 288     -15.188  -4.746  -8.164  1.00 86.25           O  
ATOM   2276  N   MET A 289     -12.805  -1.880  -8.664  1.00 83.88           N  
ATOM   2277  CA  MET A 289     -13.055  -0.469  -8.391  1.00 83.88           C  
ATOM   2278  C   MET A 289     -14.547  -0.154  -8.500  1.00 83.88           C  
ATOM   2279  CB  MET A 289     -12.258   0.419  -9.344  1.00 83.88           C  
ATOM   2280  O   MET A 289     -15.219  -0.630  -9.414  1.00 83.88           O  
ATOM   2281  CG  MET A 289     -12.328   1.899  -9.008  1.00 83.88           C  
ATOM   2282  SD  MET A 289     -11.359   2.932 -10.172  1.00 83.88           S  
ATOM   2283  CE  MET A 289     -11.680   4.578  -9.484  1.00 83.88           C  
ATOM   2284  N   ASP A 290     -15.078   0.597  -7.598  1.00 80.50           N  
ATOM   2285  CA  ASP A 290     -16.469   1.051  -7.617  1.00 80.50           C  
ATOM   2286  C   ASP A 290     -16.562   2.543  -7.309  1.00 80.50           C  
ATOM   2287  CB  ASP A 290     -17.312   0.253  -6.613  1.00 80.50           C  
ATOM   2288  O   ASP A 290     -15.578   3.158  -6.887  1.00 80.50           O  
ATOM   2289  CG  ASP A 290     -18.766   0.164  -7.008  1.00 80.50           C  
ATOM   2290  OD1 ASP A 290     -19.203   0.906  -7.914  1.00 80.50           O  
ATOM   2291  OD2 ASP A 290     -19.500  -0.653  -6.398  1.00 80.50           O  
ATOM   2292  N   GLU A 291     -17.688   3.150  -7.723  1.00 86.25           N  
ATOM   2293  CA  GLU A 291     -17.922   4.562  -7.434  1.00 86.25           C  
ATOM   2294  C   GLU A 291     -18.234   4.781  -5.957  1.00 86.25           C  
ATOM   2295  CB  GLU A 291     -19.062   5.109  -8.297  1.00 86.25           C  
ATOM   2296  O   GLU A 291     -19.359   4.539  -5.512  1.00 86.25           O  
ATOM   2297  CG  GLU A 291     -18.641   5.434  -9.727  1.00 86.25           C  
ATOM   2298  CD  GLU A 291     -19.750   6.090 -10.539  1.00 86.25           C  
ATOM   2299  OE1 GLU A 291     -19.531   6.387 -11.734  1.00 86.25           O  
ATOM   2300  OE2 GLU A 291     -20.844   6.312  -9.969  1.00 86.25           O  
ATOM   2301  N   CYS A 292     -17.172   4.816  -5.180  1.00 91.00           N  
ATOM   2302  CA  CYS A 292     -17.344   5.074  -3.754  1.00 91.00           C  
ATOM   2303  C   CYS A 292     -16.188   5.926  -3.219  1.00 91.00           C  
ATOM   2304  CB  CYS A 292     -17.422   3.762  -2.975  1.00 91.00           C  
ATOM   2305  O   CYS A 292     -15.141   6.023  -3.852  1.00 91.00           O  
ATOM   2306  SG  CYS A 292     -15.906   2.775  -3.057  1.00 91.00           S  
ATOM   2307  N   ASP A 293     -16.484   6.672  -2.193  1.00 92.38           N  
ATOM   2308  CA  ASP A 293     -15.508   7.516  -1.509  1.00 92.38           C  
ATOM   2309  C   ASP A 293     -15.273   7.031  -0.081  1.00 92.38           C  
ATOM   2310  CB  ASP A 293     -15.977   8.969  -1.500  1.00 92.38           C  
ATOM   2311  O   ASP A 293     -16.203   6.598   0.599  1.00 92.38           O  
ATOM   2312  CG  ASP A 293     -15.922   9.617  -2.873  1.00 92.38           C  
ATOM   2313  OD1 ASP A 293     -14.945   9.391  -3.617  1.00 92.38           O  
ATOM   2314  OD2 ASP A 293     -16.859  10.367  -3.211  1.00 92.38           O  
ATOM   2315  N   THR A 294     -13.945   7.066   0.224  1.00 91.62           N  
ATOM   2316  CA  THR A 294     -13.641   6.625   1.579  1.00 91.62           C  
ATOM   2317  C   THR A 294     -12.438   7.387   2.135  1.00 91.62           C  
ATOM   2318  CB  THR A 294     -13.352   5.113   1.624  1.00 91.62           C  
ATOM   2319  O   THR A 294     -11.648   7.957   1.376  1.00 91.62           O  
ATOM   2320  CG2 THR A 294     -12.102   4.766   0.825  1.00 91.62           C  
ATOM   2321  OG1 THR A 294     -13.164   4.707   2.986  1.00 91.62           O  
ATOM   2322  N   LYS A 295     -12.414   7.355   3.463  1.00 91.56           N  
ATOM   2323  CA  LYS A 295     -11.273   7.961   4.137  1.00 91.56           C  
ATOM   2324  C   LYS A 295     -10.250   6.902   4.547  1.00 91.56           C  
ATOM   2325  CB  LYS A 295     -11.727   8.750   5.363  1.00 91.56           C  
ATOM   2326  O   LYS A 295      -9.133   7.230   4.941  1.00 91.56           O  
ATOM   2327  CG  LYS A 295     -12.586   9.969   5.031  1.00 91.56           C  
ATOM   2328  CD  LYS A 295     -12.984  10.727   6.289  1.00 91.56           C  
ATOM   2329  CE  LYS A 295     -13.852  11.930   5.961  1.00 91.56           C  
ATOM   2330  NZ  LYS A 295     -14.258  12.672   7.195  1.00 91.56           N  
ATOM   2331  N   CYS A 296     -10.703   5.648   4.430  1.00 91.94           N  
ATOM   2332  CA  CYS A 296      -9.875   4.520   4.848  1.00 91.94           C  
ATOM   2333  C   CYS A 296      -9.984   3.367   3.854  1.00 91.94           C  
ATOM   2334  CB  CYS A 296     -10.289   4.043   6.238  1.00 91.94           C  
ATOM   2335  O   CYS A 296     -11.062   2.814   3.652  1.00 91.94           O  
ATOM   2336  SG  CYS A 296      -9.328   2.639   6.844  1.00 91.94           S  
ATOM   2337  N   GLN A 297      -8.789   3.027   3.357  1.00 93.50           N  
ATOM   2338  CA  GLN A 297      -8.750   1.960   2.363  1.00 93.50           C  
ATOM   2339  C   GLN A 297      -7.820   0.832   2.807  1.00 93.50           C  
ATOM   2340  CB  GLN A 297      -8.305   2.504   1.007  1.00 93.50           C  
ATOM   2341  O   GLN A 297      -6.703   1.082   3.258  1.00 93.50           O  
ATOM   2342  CG  GLN A 297      -8.305   1.465  -0.106  1.00 93.50           C  
ATOM   2343  CD  GLN A 297      -9.703   0.979  -0.445  1.00 93.50           C  
ATOM   2344  NE2 GLN A 297      -9.867  -0.336  -0.554  1.00 93.50           N  
ATOM   2345  OE1 GLN A 297     -10.633   1.778  -0.607  1.00 93.50           O  
ATOM   2346  N   THR A 298      -8.352  -0.459   2.617  1.00 93.31           N  
ATOM   2347  CA  THR A 298      -7.543  -1.652   2.842  1.00 93.31           C  
ATOM   2348  C   THR A 298      -7.559  -2.555   1.609  1.00 93.31           C  
ATOM   2349  CB  THR A 298      -8.039  -2.443   4.066  1.00 93.31           C  
ATOM   2350  O   THR A 298      -8.336  -2.330   0.680  1.00 93.31           O  
ATOM   2351  CG2 THR A 298      -8.297  -1.519   5.250  1.00 93.31           C  
ATOM   2352  OG1 THR A 298      -9.258  -3.117   3.729  1.00 93.31           O  
ATOM   2353  N   PRO A 299      -6.645  -3.545   1.636  1.00 91.69           N  
ATOM   2354  CA  PRO A 299      -6.664  -4.484   0.512  1.00 91.69           C  
ATOM   2355  C   PRO A 299      -7.984  -5.242   0.400  1.00 91.69           C  
ATOM   2356  CB  PRO A 299      -5.512  -5.441   0.832  1.00 91.69           C  
ATOM   2357  O   PRO A 299      -8.352  -5.695  -0.687  1.00 91.69           O  
ATOM   2358  CG  PRO A 299      -4.539  -4.617   1.611  1.00 91.69           C  
ATOM   2359  CD  PRO A 299      -5.305  -3.697   2.514  1.00 91.69           C  
ATOM   2360  N   GLN A 300      -8.672  -5.348   1.528  1.00 92.38           N  
ATOM   2361  CA  GLN A 300      -9.922  -6.094   1.544  1.00 92.38           C  
ATOM   2362  C   GLN A 300     -11.102  -5.203   1.151  1.00 92.38           C  
ATOM   2363  CB  GLN A 300     -10.172  -6.707   2.924  1.00 92.38           C  
ATOM   2364  O   GLN A 300     -12.133  -5.695   0.693  1.00 92.38           O  
ATOM   2365  CG  GLN A 300      -9.094  -7.695   3.355  1.00 92.38           C  
ATOM   2366  CD  GLN A 300      -9.094  -8.961   2.516  1.00 92.38           C  
ATOM   2367  NE2 GLN A 300      -8.070  -9.789   2.699  1.00 92.38           N  
ATOM   2368  OE1 GLN A 300     -10.000  -9.188   1.711  1.00 92.38           O  
ATOM   2369  N   GLY A 301     -10.961  -3.918   1.271  1.00 92.69           N  
ATOM   2370  CA  GLY A 301     -12.016  -2.971   0.935  1.00 92.69           C  
ATOM   2371  C   GLY A 301     -12.016  -1.741   1.822  1.00 92.69           C  
ATOM   2372  O   GLY A 301     -11.234  -1.651   2.771  1.00 92.69           O  
ATOM   2373  N   ALA A 302     -12.906  -0.832   1.457  1.00 93.44           N  
ATOM   2374  CA  ALA A 302     -12.977   0.430   2.189  1.00 93.44           C  
ATOM   2375  C   ALA A 302     -13.703   0.253   3.518  1.00 93.44           C  
ATOM   2376  CB  ALA A 302     -13.664   1.499   1.345  1.00 93.44           C  
ATOM   2377  O   ALA A 302     -14.641  -0.542   3.617  1.00 93.44           O  
ATOM   2378  N   ILE A 303     -13.211   0.938   4.531  1.00 93.12           N  
ATOM   2379  CA  ILE A 303     -13.805   0.921   5.863  1.00 93.12           C  
ATOM   2380  C   ILE A 303     -14.484   2.258   6.145  1.00 93.12           C  
ATOM   2381  CB  ILE A 303     -12.742   0.625   6.949  1.00 93.12           C  
ATOM   2382  O   ILE A 303     -13.875   3.318   5.984  1.00 93.12           O  
ATOM   2383  CG1 ILE A 303     -12.078  -0.733   6.688  1.00 93.12           C  
ATOM   2384  CG2 ILE A 303     -13.367   0.670   8.344  1.00 93.12           C  
ATOM   2385  CD1 ILE A 303     -10.867  -1.012   7.574  1.00 93.12           C  
ATOM   2386  N   ASN A 304     -15.773   2.156   6.453  1.00 89.56           N  
ATOM   2387  CA  ASN A 304     -16.516   3.328   6.910  1.00 89.56           C  
ATOM   2388  C   ASN A 304     -16.984   3.166   8.359  1.00 89.56           C  
ATOM   2389  CB  ASN A 304     -17.719   3.600   5.996  1.00 89.56           C  
ATOM   2390  O   ASN A 304     -18.000   2.520   8.617  1.00 89.56           O  
ATOM   2391  CG  ASN A 304     -18.312   4.977   6.211  1.00 89.56           C  
ATOM   2392  ND2 ASN A 304     -19.375   5.277   5.484  1.00 89.56           N  
ATOM   2393  OD1 ASN A 304     -17.812   5.762   7.020  1.00 89.56           O  
ATOM   2394  N   SER A 305     -16.000   3.510   9.219  1.00 84.00           N  
ATOM   2395  CA  SER A 305     -16.344   3.295  10.625  1.00 84.00           C  
ATOM   2396  C   SER A 305     -15.875   4.461  11.492  1.00 84.00           C  
ATOM   2397  CB  SER A 305     -15.727   1.993  11.133  1.00 84.00           C  
ATOM   2398  O   SER A 305     -14.914   5.145  11.148  1.00 84.00           O  
ATOM   2399  OG  SER A 305     -16.000   1.808  12.508  1.00 84.00           O  
ATOM   2400  N   SER A 306     -16.688   4.754  12.516  1.00 81.25           N  
ATOM   2401  CA  SER A 306     -16.297   5.762  13.492  1.00 81.25           C  
ATOM   2402  C   SER A 306     -15.562   5.125  14.672  1.00 81.25           C  
ATOM   2403  CB  SER A 306     -17.516   6.535  13.992  1.00 81.25           C  
ATOM   2404  O   SER A 306     -15.195   5.816  15.625  1.00 81.25           O  
ATOM   2405  OG  SER A 306     -18.453   5.660  14.602  1.00 81.25           O  
ATOM   2406  N   LEU A 307     -15.414   3.775  14.555  1.00 84.88           N  
ATOM   2407  CA  LEU A 307     -14.766   3.051  15.641  1.00 84.88           C  
ATOM   2408  C   LEU A 307     -13.250   3.252  15.602  1.00 84.88           C  
ATOM   2409  CB  LEU A 307     -15.094   1.558  15.562  1.00 84.88           C  
ATOM   2410  O   LEU A 307     -12.688   3.504  14.539  1.00 84.88           O  
ATOM   2411  CG  LEU A 307     -16.562   1.181  15.711  1.00 84.88           C  
ATOM   2412  CD1 LEU A 307     -16.766  -0.313  15.469  1.00 84.88           C  
ATOM   2413  CD2 LEU A 307     -17.094   1.575  17.078  1.00 84.88           C  
ATOM   2414  N   PRO A 308     -12.672   3.113  16.719  1.00 81.38           N  
ATOM   2415  CA  PRO A 308     -11.250   3.445  16.828  1.00 81.38           C  
ATOM   2416  C   PRO A 308     -10.344   2.316  16.344  1.00 81.38           C  
ATOM   2417  CB  PRO A 308     -11.070   3.693  18.328  1.00 81.38           C  
ATOM   2418  O   PRO A 308      -9.195   2.564  15.961  1.00 81.38           O  
ATOM   2419  CG  PRO A 308     -12.172   2.922  18.984  1.00 81.38           C  
ATOM   2420  CD  PRO A 308     -13.359   2.932  18.062  1.00 81.38           C  
ATOM   2421  N   PHE A 309     -10.898   1.033  16.359  1.00 87.69           N  
ATOM   2422  CA  PHE A 309     -10.062  -0.100  16.000  1.00 87.69           C  
ATOM   2423  C   PHE A 309     -10.695  -0.905  14.875  1.00 87.69           C  
ATOM   2424  CB  PHE A 309      -9.805  -1.001  17.203  1.00 87.69           C  
ATOM   2425  O   PHE A 309     -11.914  -0.838  14.664  1.00 87.69           O  
ATOM   2426  CG  PHE A 309      -9.164  -0.291  18.375  1.00 87.69           C  
ATOM   2427  CD1 PHE A 309      -7.816   0.036  18.344  1.00 87.69           C  
ATOM   2428  CD2 PHE A 309      -9.914   0.050  19.484  1.00 87.69           C  
ATOM   2429  CE1 PHE A 309      -7.219   0.694  19.422  1.00 87.69           C  
ATOM   2430  CE2 PHE A 309      -9.320   0.707  20.562  1.00 87.69           C  
ATOM   2431  CZ  PHE A 309      -7.973   1.027  20.531  1.00 87.69           C  
ATOM   2432  N   GLN A 310      -9.781  -1.601  14.125  1.00 91.94           N  
ATOM   2433  CA  GLN A 310     -10.227  -2.531  13.094  1.00 91.94           C  
ATOM   2434  C   GLN A 310      -9.383  -3.803  13.094  1.00 91.94           C  
ATOM   2435  CB  GLN A 310     -10.172  -1.870  11.711  1.00 91.94           C  
ATOM   2436  O   GLN A 310      -8.266  -3.811  13.617  1.00 91.94           O  
ATOM   2437  CG  GLN A 310      -8.766  -1.523  11.250  1.00 91.94           C  
ATOM   2438  CD  GLN A 310      -8.078  -2.676  10.539  1.00 91.94           C  
ATOM   2439  NE2 GLN A 310      -6.758  -2.590  10.414  1.00 91.94           N  
ATOM   2440  OE1 GLN A 310      -8.727  -3.637  10.117  1.00 91.94           O  
ATOM   2441  N   ASN A 311     -10.070  -4.949  12.648  1.00 92.44           N  
ATOM   2442  CA  ASN A 311      -9.359  -6.215  12.516  1.00 92.44           C  
ATOM   2443  C   ASN A 311      -9.469  -6.777  11.102  1.00 92.44           C  
ATOM   2444  CB  ASN A 311      -9.875  -7.230  13.531  1.00 92.44           C  
ATOM   2445  O   ASN A 311      -9.492  -7.992  10.914  1.00 92.44           O  
ATOM   2446  CG  ASN A 311     -11.266  -7.738  13.203  1.00 92.44           C  
ATOM   2447  ND2 ASN A 311     -11.648  -8.859  13.805  1.00 92.44           N  
ATOM   2448  OD1 ASN A 311     -11.984  -7.133  12.406  1.00 92.44           O  
ATOM   2449  N   ILE A 312      -9.531  -5.949  10.133  1.00 91.56           N  
ATOM   2450  CA  ILE A 312      -9.711  -6.309   8.734  1.00 91.56           C  
ATOM   2451  C   ILE A 312      -8.352  -6.586   8.094  1.00 91.56           C  
ATOM   2452  CB  ILE A 312     -10.445  -5.199   7.953  1.00 91.56           C  
ATOM   2453  O   ILE A 312      -8.117  -7.680   7.570  1.00 91.56           O  
ATOM   2454  CG1 ILE A 312     -11.859  -4.996   8.523  1.00 91.56           C  
ATOM   2455  CG2 ILE A 312     -10.508  -5.535   6.461  1.00 91.56           C  
ATOM   2456  CD1 ILE A 312     -12.570  -3.760   7.996  1.00 91.56           C  
ATOM   2457  N   HIS A 313      -7.516  -5.520   8.055  1.00 89.94           N  
ATOM   2458  CA  HIS A 313      -6.188  -5.703   7.477  1.00 89.94           C  
ATOM   2459  C   HIS A 313      -5.184  -4.730   8.086  1.00 89.94           C  
ATOM   2460  CB  HIS A 313      -6.234  -5.527   5.957  1.00 89.94           C  
ATOM   2461  O   HIS A 313      -5.520  -3.578   8.367  1.00 89.94           O  
ATOM   2462  CG  HIS A 313      -5.062  -6.125   5.250  1.00 89.94           C  
ATOM   2463  CD2 HIS A 313      -4.953  -7.254   4.508  1.00 89.94           C  
ATOM   2464  ND1 HIS A 313      -3.811  -5.551   5.262  1.00 89.94           N  
ATOM   2465  CE1 HIS A 313      -2.980  -6.301   4.555  1.00 89.94           C  
ATOM   2466  NE2 HIS A 313      -3.650  -7.340   4.086  1.00 89.94           N  
ATOM   2467  N   PRO A 314      -3.992  -5.164   8.328  1.00 86.06           N  
ATOM   2468  CA  PRO A 314      -2.971  -4.305   8.930  1.00 86.06           C  
ATOM   2469  C   PRO A 314      -2.486  -3.207   7.992  1.00 86.06           C  
ATOM   2470  CB  PRO A 314      -1.839  -5.285   9.258  1.00 86.06           C  
ATOM   2471  O   PRO A 314      -2.023  -2.158   8.445  1.00 86.06           O  
ATOM   2472  CG  PRO A 314      -2.084  -6.461   8.375  1.00 86.06           C  
ATOM   2473  CD  PRO A 314      -3.561  -6.574   8.125  1.00 86.06           C  
ATOM   2474  N   VAL A 315      -2.521  -3.512   6.676  1.00 86.44           N  
ATOM   2475  CA  VAL A 315      -2.111  -2.496   5.711  1.00 86.44           C  
ATOM   2476  C   VAL A 315      -3.301  -1.601   5.367  1.00 86.44           C  
ATOM   2477  CB  VAL A 315      -1.538  -3.135   4.426  1.00 86.44           C  
ATOM   2478  O   VAL A 315      -4.328  -2.080   4.879  1.00 86.44           O  
ATOM   2479  CG1 VAL A 315      -1.151  -2.057   3.414  1.00 86.44           C  
ATOM   2480  CG2 VAL A 315      -0.335  -4.016   4.762  1.00 86.44           C  
ATOM   2481  N   THR A 316      -3.078  -0.285   5.699  1.00 88.25           N  
ATOM   2482  CA  THR A 316      -4.172   0.652   5.465  1.00 88.25           C  
ATOM   2483  C   THR A 316      -3.654   1.933   4.812  1.00 88.25           C  
ATOM   2484  CB  THR A 316      -4.902   0.998   6.773  1.00 88.25           C  
ATOM   2485  O   THR A 316      -2.490   2.299   4.988  1.00 88.25           O  
ATOM   2486  CG2 THR A 316      -5.492  -0.251   7.422  1.00 88.25           C  
ATOM   2487  OG1 THR A 316      -3.977   1.603   7.688  1.00 88.25           O  
ATOM   2488  N   ILE A 317      -4.469   2.570   3.971  1.00 87.94           N  
ATOM   2489  CA  ILE A 317      -4.148   3.857   3.363  1.00 87.94           C  
ATOM   2490  C   ILE A 317      -5.227   4.879   3.723  1.00 87.94           C  
ATOM   2491  CB  ILE A 317      -4.012   3.740   1.829  1.00 87.94           C  
ATOM   2492  O   ILE A 317      -6.422   4.605   3.584  1.00 87.94           O  
ATOM   2493  CG1 ILE A 317      -2.908   2.740   1.466  1.00 87.94           C  
ATOM   2494  CG2 ILE A 317      -3.736   5.113   1.205  1.00 87.94           C  
ATOM   2495  CD1 ILE A 317      -2.797   2.455  -0.025  1.00 87.94           C  
ATOM   2496  N   GLY A 318      -4.809   6.031   4.188  1.00 87.31           N  
ATOM   2497  CA  GLY A 318      -5.742   7.078   4.578  1.00 87.31           C  
ATOM   2498  C   GLY A 318      -5.973   7.137   6.078  1.00 87.31           C  
ATOM   2499  O   GLY A 318      -5.117   6.727   6.859  1.00 87.31           O  
ATOM   2500  N   GLU A 319      -7.094   7.688   6.453  1.00 87.69           N  
ATOM   2501  CA  GLU A 319      -7.473   7.793   7.859  1.00 87.69           C  
ATOM   2502  C   GLU A 319      -8.266   6.566   8.312  1.00 87.69           C  
ATOM   2503  CB  GLU A 319      -8.289   9.062   8.102  1.00 87.69           C  
ATOM   2504  O   GLU A 319      -9.492   6.531   8.188  1.00 87.69           O  
ATOM   2505  CG  GLU A 319      -7.527  10.352   7.809  1.00 87.69           C  
ATOM   2506  CD  GLU A 319      -8.352  11.602   8.062  1.00 87.69           C  
ATOM   2507  OE1 GLU A 319      -7.824  12.719   7.867  1.00 87.69           O  
ATOM   2508  OE2 GLU A 319      -9.531  11.469   8.461  1.00 87.69           O  
ATOM   2509  N   CYS A 320      -7.504   5.555   8.812  1.00 87.88           N  
ATOM   2510  CA  CYS A 320      -8.141   4.293   9.164  1.00 87.88           C  
ATOM   2511  C   CYS A 320      -8.055   4.039  10.664  1.00 87.88           C  
ATOM   2512  CB  CYS A 320      -7.488   3.135   8.406  1.00 87.88           C  
ATOM   2513  O   CYS A 320      -7.117   4.488  11.328  1.00 87.88           O  
ATOM   2514  SG  CYS A 320      -7.477   3.354   6.613  1.00 87.88           S  
ATOM   2515  N   PRO A 321      -9.211   3.350  11.172  1.00 88.31           N  
ATOM   2516  CA  PRO A 321      -9.039   2.834  12.531  1.00 88.31           C  
ATOM   2517  C   PRO A 321      -7.777   1.983  12.680  1.00 88.31           C  
ATOM   2518  CB  PRO A 321     -10.297   1.993  12.758  1.00 88.31           C  
ATOM   2519  O   PRO A 321      -7.305   1.396  11.703  1.00 88.31           O  
ATOM   2520  CG  PRO A 321     -11.281   2.508  11.758  1.00 88.31           C  
ATOM   2521  CD  PRO A 321     -10.531   2.969  10.539  1.00 88.31           C  
ATOM   2522  N   LYS A 322      -7.281   1.950  13.828  1.00 85.88           N  
ATOM   2523  CA  LYS A 322      -6.031   1.234  14.062  1.00 85.88           C  
ATOM   2524  C   LYS A 322      -6.258  -0.275  14.086  1.00 85.88           C  
ATOM   2525  CB  LYS A 322      -5.391   1.688  15.375  1.00 85.88           C  
ATOM   2526  O   LYS A 322      -7.227  -0.753  14.680  1.00 85.88           O  
ATOM   2527  CG  LYS A 322      -4.910   3.131  15.359  1.00 85.88           C  
ATOM   2528  CD  LYS A 322      -3.768   3.334  14.375  1.00 85.88           C  
ATOM   2529  CE  LYS A 322      -3.277   4.773  14.375  1.00 85.88           C  
ATOM   2530  NZ  LYS A 322      -2.197   4.992  13.359  1.00 85.88           N  
ATOM   2531  N   TYR A 323      -5.320  -0.950  13.453  1.00 86.88           N  
ATOM   2532  CA  TYR A 323      -5.449  -2.400  13.359  1.00 86.88           C  
ATOM   2533  C   TYR A 323      -5.051  -3.072  14.672  1.00 86.88           C  
ATOM   2534  CB  TYR A 323      -4.594  -2.941  12.211  1.00 86.88           C  
ATOM   2535  O   TYR A 323      -4.039  -2.713  15.273  1.00 86.88           O  
ATOM   2536  CG  TYR A 323      -4.633  -4.445  12.086  1.00 86.88           C  
ATOM   2537  CD1 TYR A 323      -3.633  -5.238  12.641  1.00 86.88           C  
ATOM   2538  CD2 TYR A 323      -5.668  -5.074  11.398  1.00 86.88           C  
ATOM   2539  CE1 TYR A 323      -3.666  -6.625  12.523  1.00 86.88           C  
ATOM   2540  CE2 TYR A 323      -5.711  -6.461  11.273  1.00 86.88           C  
ATOM   2541  OH  TYR A 323      -4.742  -8.594  11.719  1.00 86.88           O  
ATOM   2542  CZ  TYR A 323      -4.707  -7.227  11.844  1.00 86.88           C  
ATOM   2543  N   VAL A 324      -5.879  -4.008  15.125  1.00 88.38           N  
ATOM   2544  CA  VAL A 324      -5.586  -4.852  16.281  1.00 88.38           C  
ATOM   2545  C   VAL A 324      -5.875  -6.312  15.930  1.00 88.38           C  
ATOM   2546  CB  VAL A 324      -6.395  -4.426  17.516  1.00 88.38           C  
ATOM   2547  O   VAL A 324      -6.836  -6.605  15.219  1.00 88.38           O  
ATOM   2548  CG1 VAL A 324      -5.977  -3.031  17.984  1.00 88.38           C  
ATOM   2549  CG2 VAL A 324      -7.895  -4.461  17.219  1.00 88.38           C  
ATOM   2550  N   ARG A 325      -5.000  -7.184  16.312  1.00 88.25           N  
ATOM   2551  CA  ARG A 325      -5.152  -8.609  16.047  1.00 88.25           C  
ATOM   2552  C   ARG A 325      -6.055  -9.266  17.078  1.00 88.25           C  
ATOM   2553  CB  ARG A 325      -3.787  -9.297  16.031  1.00 88.25           C  
ATOM   2554  O   ARG A 325      -5.609 -10.117  17.859  1.00 88.25           O  
ATOM   2555  CG  ARG A 325      -3.803 -10.680  15.383  1.00 88.25           C  
ATOM   2556  CD  ARG A 325      -2.422 -11.320  15.391  1.00 88.25           C  
ATOM   2557  NE  ARG A 325      -1.588 -10.812  14.305  1.00 88.25           N  
ATOM   2558  NH1 ARG A 325       0.289 -12.016  14.906  1.00 88.25           N  
ATOM   2559  NH2 ARG A 325       0.347 -10.641  13.078  1.00 88.25           N  
ATOM   2560  CZ  ARG A 325      -0.319 -11.156  14.102  1.00 88.25           C  
ATOM   2561  N   SER A 326      -7.141  -8.680  17.328  1.00 85.00           N  
ATOM   2562  CA  SER A 326      -8.148  -9.188  18.266  1.00 85.00           C  
ATOM   2563  C   SER A 326      -9.484  -9.406  17.562  1.00 85.00           C  
ATOM   2564  CB  SER A 326      -8.336  -8.234  19.438  1.00 85.00           C  
ATOM   2565  O   SER A 326      -9.820  -8.688  16.609  1.00 85.00           O  
ATOM   2566  OG  SER A 326      -9.234  -8.773  20.391  1.00 85.00           O  
ATOM   2567  N   THR A 327     -10.141 -10.453  18.000  1.00 83.75           N  
ATOM   2568  CA  THR A 327     -11.414 -10.797  17.375  1.00 83.75           C  
ATOM   2569  C   THR A 327     -12.570 -10.086  18.078  1.00 83.75           C  
ATOM   2570  CB  THR A 327     -11.656 -12.320  17.406  1.00 83.75           C  
ATOM   2571  O   THR A 327     -13.617  -9.844  17.453  1.00 83.75           O  
ATOM   2572  CG2 THR A 327     -10.664 -13.055  16.516  1.00 83.75           C  
ATOM   2573  OG1 THR A 327     -11.516 -12.797  18.750  1.00 83.75           O  
ATOM   2574  N   LYS A 328     -12.219  -9.703  19.281  1.00 82.69           N  
ATOM   2575  CA  LYS A 328     -13.266  -9.031  20.047  1.00 82.69           C  
ATOM   2576  C   LYS A 328     -12.672  -8.000  21.000  1.00 82.69           C  
ATOM   2577  CB  LYS A 328     -14.102 -10.047  20.828  1.00 82.69           C  
ATOM   2578  O   LYS A 328     -11.719  -8.297  21.719  1.00 82.69           O  
ATOM   2579  CG  LYS A 328     -15.359  -9.469  21.453  1.00 82.69           C  
ATOM   2580  CD  LYS A 328     -16.172 -10.539  22.172  1.00 82.69           C  
ATOM   2581  CE  LYS A 328     -17.406  -9.945  22.844  1.00 82.69           C  
ATOM   2582  NZ  LYS A 328     -18.203 -10.992  23.547  1.00 82.69           N  
ATOM   2583  N   LEU A 329     -13.141  -6.789  20.828  1.00 84.81           N  
ATOM   2584  CA  LEU A 329     -12.797  -5.707  21.750  1.00 84.81           C  
ATOM   2585  C   LEU A 329     -14.039  -4.930  22.156  1.00 84.81           C  
ATOM   2586  CB  LEU A 329     -11.781  -4.758  21.094  1.00 84.81           C  
ATOM   2587  O   LEU A 329     -14.531  -4.086  21.406  1.00 84.81           O  
ATOM   2588  CG  LEU A 329     -10.836  -4.031  22.047  1.00 84.81           C  
ATOM   2589  CD1 LEU A 329      -9.422  -4.598  21.922  1.00 84.81           C  
ATOM   2590  CD2 LEU A 329     -10.836  -2.531  21.766  1.00 84.81           C  
ATOM   2591  N   ARG A 330     -14.500  -5.340  23.406  1.00 83.62           N  
ATOM   2592  CA  ARG A 330     -15.758  -4.754  23.875  1.00 83.62           C  
ATOM   2593  C   ARG A 330     -15.539  -3.910  25.125  1.00 83.62           C  
ATOM   2594  CB  ARG A 330     -16.797  -5.848  24.156  1.00 83.62           C  
ATOM   2595  O   ARG A 330     -14.781  -4.297  26.016  1.00 83.62           O  
ATOM   2596  CG  ARG A 330     -17.328  -6.512  22.891  1.00 83.62           C  
ATOM   2597  CD  ARG A 330     -18.594  -7.324  23.188  1.00 83.62           C  
ATOM   2598  NE  ARG A 330     -19.391  -7.516  21.984  1.00 83.62           N  
ATOM   2599  NH1 ARG A 330     -21.312  -8.141  23.125  1.00 83.62           N  
ATOM   2600  NH2 ARG A 330     -21.312  -8.039  20.828  1.00 83.62           N  
ATOM   2601  CZ  ARG A 330     -20.672  -7.898  21.984  1.00 83.62           C  
ATOM   2602  N   MET A 331     -16.219  -2.891  25.109  1.00 76.62           N  
ATOM   2603  CA  MET A 331     -16.125  -2.004  26.266  1.00 76.62           C  
ATOM   2604  C   MET A 331     -17.453  -1.940  27.016  1.00 76.62           C  
ATOM   2605  CB  MET A 331     -15.695  -0.600  25.844  1.00 76.62           C  
ATOM   2606  O   MET A 331     -18.500  -1.771  26.406  1.00 76.62           O  
ATOM   2607  CG  MET A 331     -15.398   0.335  27.000  1.00 76.62           C  
ATOM   2608  SD  MET A 331     -14.906   2.014  26.438  1.00 76.62           S  
ATOM   2609  CE  MET A 331     -13.188   1.700  25.969  1.00 76.62           C  
ATOM   2610  N   VAL A 332     -17.281  -2.029  28.328  1.00 71.00           N  
ATOM   2611  CA  VAL A 332     -18.453  -2.049  29.188  1.00 71.00           C  
ATOM   2612  C   VAL A 332     -19.016  -0.635  29.328  1.00 71.00           C  
ATOM   2613  CB  VAL A 332     -18.141  -2.641  30.578  1.00 71.00           C  
ATOM   2614  O   VAL A 332     -18.266   0.315  29.562  1.00 71.00           O  
ATOM   2615  CG1 VAL A 332     -19.281  -2.369  31.547  1.00 71.00           C  
ATOM   2616  CG2 VAL A 332     -17.875  -4.141  30.469  1.00 71.00           C  
ATOM   2617  N   THR A 333     -20.312  -0.431  29.094  1.00 61.31           N  
ATOM   2618  CA  THR A 333     -20.984   0.841  29.312  1.00 61.31           C  
ATOM   2619  C   THR A 333     -22.047   0.704  30.406  1.00 61.31           C  
ATOM   2620  CB  THR A 333     -21.641   1.361  28.031  1.00 61.31           C  
ATOM   2621  O   THR A 333     -22.656   1.693  30.812  1.00 61.31           O  
ATOM   2622  CG2 THR A 333     -20.594   1.692  26.969  1.00 61.31           C  
ATOM   2623  OG1 THR A 333     -22.531   0.358  27.516  1.00 61.31           O  
ATOM   2624  N   GLY A 334     -22.125  -0.528  30.828  1.00 59.19           N  
ATOM   2625  CA  GLY A 334     -23.141  -0.806  31.828  1.00 59.19           C  
ATOM   2626  C   GLY A 334     -22.594  -1.570  33.031  1.00 59.19           C  
ATOM   2627  O   GLY A 334     -21.391  -1.551  33.281  1.00 59.19           O  
ATOM   2628  N   LEU A 335     -23.453  -2.137  33.938  1.00 62.34           N  
ATOM   2629  CA  LEU A 335     -23.047  -2.814  35.156  1.00 62.34           C  
ATOM   2630  C   LEU A 335     -22.969  -4.324  34.938  1.00 62.34           C  
ATOM   2631  CB  LEU A 335     -24.031  -2.498  36.281  1.00 62.34           C  
ATOM   2632  O   LEU A 335     -23.359  -4.824  33.875  1.00 62.34           O  
ATOM   2633  CG  LEU A 335     -24.250  -1.016  36.594  1.00 62.34           C  
ATOM   2634  CD1 LEU A 335     -25.562  -0.822  37.344  1.00 62.34           C  
ATOM   2635  CD2 LEU A 335     -23.078  -0.456  37.406  1.00 62.34           C  
ATOM   2636  N   ARG A 336     -22.500  -5.051  35.906  1.00 66.38           N  
ATOM   2637  CA  ARG A 336     -22.516  -6.508  35.906  1.00 66.38           C  
ATOM   2638  C   ARG A 336     -23.938  -7.043  36.000  1.00 66.38           C  
ATOM   2639  CB  ARG A 336     -21.688  -7.059  37.094  1.00 66.38           C  
ATOM   2640  O   ARG A 336     -24.781  -6.484  36.688  1.00 66.38           O  
ATOM   2641  CG  ARG A 336     -20.188  -6.953  36.875  1.00 66.38           C  
ATOM   2642  CD  ARG A 336     -19.422  -7.594  38.031  1.00 66.38           C  
ATOM   2643  NE  ARG A 336     -17.969  -7.504  37.844  1.00 66.38           N  
ATOM   2644  NH1 ARG A 336     -17.422  -8.250  39.969  1.00 66.38           N  
ATOM   2645  NH2 ARG A 336     -15.773  -7.695  38.469  1.00 66.38           N  
ATOM   2646  CZ  ARG A 336     -17.062  -7.816  38.750  1.00 66.38           C  
ATOM   2647  N   ASN A 337     -24.172  -8.023  34.969  1.00 59.03           N  
ATOM   2648  CA  ASN A 337     -25.516  -8.570  34.906  1.00 59.03           C  
ATOM   2649  C   ASN A 337     -25.688  -9.812  35.750  1.00 59.03           C  
ATOM   2650  CB  ASN A 337     -25.875  -8.883  33.438  1.00 59.03           C  
ATOM   2651  O   ASN A 337     -24.891 -10.758  35.656  1.00 59.03           O  
ATOM   2652  CG  ASN A 337     -27.359  -9.148  33.250  1.00 59.03           C  
ATOM   2653  ND2 ASN A 337     -27.719  -9.734  32.125  1.00 59.03           N  
ATOM   2654  OD1 ASN A 337     -28.172  -8.820  34.125  1.00 59.03           O  
ATOM   2655  N   ILE A 338     -26.703  -9.914  36.688  1.00 52.81           N  
ATOM   2656  CA  ILE A 338     -27.078 -11.086  37.469  1.00 52.81           C  
ATOM   2657  C   ILE A 338     -28.500 -11.508  37.125  1.00 52.81           C  
ATOM   2658  CB  ILE A 338     -26.969 -10.812  39.000  1.00 52.81           C  
ATOM   2659  O   ILE A 338     -29.438 -10.727  37.250  1.00 52.81           O  
ATOM   2660  CG1 ILE A 338     -25.547 -10.320  39.344  1.00 52.81           C  
ATOM   2661  CG2 ILE A 338     -27.312 -12.070  39.812  1.00 52.81           C  
ATOM   2662  CD1 ILE A 338     -25.453  -9.656  40.719  1.00 52.81           C  
ATOM   2663  N   PRO A 339     -28.781 -12.625  36.406  1.00 41.56           N  
ATOM   2664  CA  PRO A 339     -30.078 -13.008  35.844  1.00 41.56           C  
ATOM   2665  C   PRO A 339     -31.172 -13.070  36.906  1.00 41.56           C  
ATOM   2666  CB  PRO A 339     -29.828 -14.391  35.250  1.00 41.56           C  
ATOM   2667  O   PRO A 339     -30.938 -13.539  38.031  1.00 41.56           O  
ATOM   2668  CG  PRO A 339     -28.406 -14.703  35.625  1.00 41.56           C  
ATOM   2669  CD  PRO A 339     -27.844 -13.547  36.406  1.00 41.56           C  
ATOM   2670  N   SER A 340     -32.344 -12.195  36.906  1.00 38.19           N  
ATOM   2671  CA  SER A 340     -33.594 -12.383  37.656  1.00 38.19           C  
ATOM   2672  C   SER A 340     -34.750 -12.648  36.719  1.00 38.19           C  
ATOM   2673  CB  SER A 340     -33.875 -11.164  38.500  1.00 38.19           C  
ATOM   2674  O   SER A 340     -34.719 -12.219  35.562  1.00 38.19           O  
ATOM   2675  OG  SER A 340     -34.656 -10.211  37.812  1.00 38.19           O  
ATOM   2676  N   ILE A 341     -35.719 -13.602  36.875  1.00 33.44           N  
ATOM   2677  CA  ILE A 341     -36.906 -14.242  36.312  1.00 33.44           C  
ATOM   2678  C   ILE A 341     -38.062 -13.266  36.281  1.00 33.44           C  
ATOM   2679  CB  ILE A 341     -37.281 -15.523  37.062  1.00 33.44           C  
ATOM   2680  O   ILE A 341     -39.062 -13.508  35.625  1.00 33.44           O  
ATOM   2681  CG1 ILE A 341     -36.125 -16.547  37.031  1.00 33.44           C  
ATOM   2682  CG2 ILE A 341     -38.562 -16.125  36.500  1.00 33.44           C  
ATOM   2683  CD1 ILE A 341     -36.281 -17.688  38.031  1.00 33.44           C  
ATOM   2684  N   GLN A 342     -37.906 -11.883  36.250  1.00 32.88           N  
ATOM   2685  CA  GLN A 342     -39.125 -11.117  36.000  1.00 32.88           C  
ATOM   2686  C   GLN A 342     -38.906 -10.031  34.938  1.00 32.88           C  
ATOM   2687  CB  GLN A 342     -39.625 -10.500  37.312  1.00 32.88           C  
ATOM   2688  O   GLN A 342     -37.844  -9.414  34.906  1.00 32.88           O  
ATOM   2689  CG  GLN A 342     -41.031 -10.945  37.688  1.00 32.88           C  
ATOM   2690  CD  GLN A 342     -41.438 -10.453  39.062  1.00 32.88           C  
ATOM   2691  NE2 GLN A 342     -42.594 -10.938  39.562  1.00 32.88           N  
ATOM   2692  OE1 GLN A 342     -40.750  -9.641  39.688  1.00 32.88           O  
ATOM   2693  N   SER A 343     -39.750  -9.945  33.906  1.00 31.47           N  
ATOM   2694  CA  SER A 343     -39.938  -9.117  32.719  1.00 31.47           C  
ATOM   2695  C   SER A 343     -40.438  -7.723  33.094  1.00 31.47           C  
ATOM   2696  CB  SER A 343     -40.938  -9.773  31.750  1.00 31.47           C  
ATOM   2697  O   SER A 343     -41.281  -7.570  33.938  1.00 31.47           O  
ATOM   2698  OG  SER A 343     -42.219  -9.820  32.312  1.00 31.47           O  
ATOM   2699  N   ARG A 344     -39.531  -6.621  33.094  1.00 35.84           N  
ATOM   2700  CA  ARG A 344     -39.938  -5.352  32.500  1.00 35.84           C  
ATOM   2701  C   ARG A 344     -38.781  -4.348  32.531  1.00 35.84           C  
ATOM   2702  CB  ARG A 344     -41.156  -4.777  33.250  1.00 35.84           C  
ATOM   2703  O   ARG A 344     -37.969  -4.371  33.438  1.00 35.84           O  
ATOM   2704  CG  ARG A 344     -42.469  -5.406  32.844  1.00 35.84           C  
ATOM   2705  CD  ARG A 344     -43.656  -4.660  33.438  1.00 35.84           C  
ATOM   2706  NE  ARG A 344     -44.938  -5.129  32.875  1.00 35.84           N  
ATOM   2707  NH1 ARG A 344     -46.250  -3.873  34.281  1.00 35.84           N  
ATOM   2708  NH2 ARG A 344     -47.219  -5.234  32.688  1.00 35.84           N  
ATOM   2709  CZ  ARG A 344     -46.125  -4.742  33.281  1.00 35.84           C  
ATOM   2710  N   GLY A 345     -38.875  -3.123  31.453  1.00 34.19           N  
ATOM   2711  CA  GLY A 345     -39.031  -1.908  30.656  1.00 34.19           C  
ATOM   2712  C   GLY A 345     -37.969  -0.866  30.969  1.00 34.19           C  
ATOM   2713  O   GLY A 345     -37.594  -0.665  32.125  1.00 34.19           O  
ATOM   2714  N   LEU A 346     -37.031  -0.630  30.125  1.00 38.44           N  
ATOM   2715  CA  LEU A 346     -36.000   0.074  29.344  1.00 38.44           C  
ATOM   2716  C   LEU A 346     -36.062   1.572  29.625  1.00 38.44           C  
ATOM   2717  CB  LEU A 346     -36.219  -0.180  27.844  1.00 38.44           C  
ATOM   2718  O   LEU A 346     -35.062   2.270  29.438  1.00 38.44           O  
ATOM   2719  CG  LEU A 346     -35.062   0.205  26.938  1.00 38.44           C  
ATOM   2720  CD1 LEU A 346     -33.875  -0.759  27.125  1.00 38.44           C  
ATOM   2721  CD2 LEU A 346     -35.500   0.226  25.469  1.00 38.44           C  
ATOM   2722  N   PHE A 347     -36.438   2.135  30.938  1.00 30.08           N  
ATOM   2723  CA  PHE A 347     -36.250   3.582  30.844  1.00 30.08           C  
ATOM   2724  C   PHE A 347     -36.375   4.219  32.219  1.00 30.08           C  
ATOM   2725  CB  PHE A 347     -37.312   4.191  29.906  1.00 30.08           C  
ATOM   2726  O   PHE A 347     -36.594   5.426  32.344  1.00 30.08           O  
ATOM   2727  CG  PHE A 347     -37.031   3.949  28.453  1.00 30.08           C  
ATOM   2728  CD1 PHE A 347     -36.094   4.719  27.781  1.00 30.08           C  
ATOM   2729  CD2 PHE A 347     -37.719   2.953  27.766  1.00 30.08           C  
ATOM   2730  CE1 PHE A 347     -35.844   4.496  26.422  1.00 30.08           C  
ATOM   2731  CE2 PHE A 347     -37.438   2.727  26.406  1.00 30.08           C  
ATOM   2732  CZ  PHE A 347     -36.500   3.500  25.750  1.00 30.08           C  
ATOM   2733  N   GLY A 348     -35.938   3.805  33.344  1.00 36.25           N  
ATOM   2734  CA  GLY A 348     -36.000   4.320  34.688  1.00 36.25           C  
ATOM   2735  C   GLY A 348     -34.719   4.953  35.156  1.00 36.25           C  
ATOM   2736  O   GLY A 348     -34.719   5.840  36.000  1.00 36.25           O  
ATOM   2737  N   ALA A 349     -33.625   5.047  34.438  1.00 36.19           N  
ATOM   2738  CA  ALA A 349     -32.281   5.570  34.781  1.00 36.19           C  
ATOM   2739  C   ALA A 349     -32.094   6.973  34.219  1.00 36.19           C  
ATOM   2740  CB  ALA A 349     -31.203   4.629  34.250  1.00 36.19           C  
ATOM   2741  O   ALA A 349     -31.500   7.832  34.875  1.00 36.19           O  
ATOM   2742  N   ILE A 350     -33.000   7.621  33.594  1.00 39.28           N  
ATOM   2743  CA  ILE A 350     -32.719   8.891  32.938  1.00 39.28           C  
ATOM   2744  C   ILE A 350     -33.781   9.922  33.312  1.00 39.28           C  
ATOM   2745  CB  ILE A 350     -32.625   8.719  31.422  1.00 39.28           C  
ATOM   2746  O   ILE A 350     -33.500  11.125  33.312  1.00 39.28           O  
ATOM   2747  CG1 ILE A 350     -31.469   7.773  31.047  1.00 39.28           C  
ATOM   2748  CG2 ILE A 350     -32.438  10.086  30.734  1.00 39.28           C  
ATOM   2749  CD1 ILE A 350     -31.375   7.445  29.562  1.00 39.28           C  
ATOM   2750  N   ALA A 351     -34.875   9.852  34.062  1.00 32.25           N  
ATOM   2751  CA  ALA A 351     -35.781  10.812  34.688  1.00 32.25           C  
ATOM   2752  C   ALA A 351     -35.156  11.391  35.938  1.00 32.25           C  
ATOM   2753  CB  ALA A 351     -37.125  10.164  35.000  1.00 32.25           C  
ATOM   2754  O   ALA A 351     -35.406  12.555  36.281  1.00 32.25           O  
ATOM   2755  N   GLY A 352     -34.156  10.859  36.500  1.00 34.94           N  
ATOM   2756  CA  GLY A 352     -33.438  11.234  37.688  1.00 34.94           C  
ATOM   2757  C   GLY A 352     -32.375  12.312  37.469  1.00 34.94           C  
ATOM   2758  O   GLY A 352     -32.156  13.172  38.312  1.00 34.94           O  
ATOM   2759  N   PHE A 353     -31.828  12.477  36.156  1.00 32.12           N  
ATOM   2760  CA  PHE A 353     -30.891  13.516  35.750  1.00 32.12           C  
ATOM   2761  C   PHE A 353     -31.625  14.820  35.469  1.00 32.12           C  
ATOM   2762  CB  PHE A 353     -30.125  13.078  34.500  1.00 32.12           C  
ATOM   2763  O   PHE A 353     -31.156  15.898  35.844  1.00 32.12           O  
ATOM   2764  CG  PHE A 353     -29.109  14.086  34.031  1.00 32.12           C  
ATOM   2765  CD1 PHE A 353     -29.359  14.867  32.906  1.00 32.12           C  
ATOM   2766  CD2 PHE A 353     -27.906  14.258  34.688  1.00 32.12           C  
ATOM   2767  CE1 PHE A 353     -28.438  15.805  32.469  1.00 32.12           C  
ATOM   2768  CE2 PHE A 353     -26.969  15.195  34.250  1.00 32.12           C  
ATOM   2769  CZ  PHE A 353     -27.234  15.969  33.156  1.00 32.12           C  
ATOM   2770  N   ILE A 354     -32.844  14.867  35.062  1.00 31.94           N  
ATOM   2771  CA  ILE A 354     -33.594  16.047  34.656  1.00 31.94           C  
ATOM   2772  C   ILE A 354     -34.250  16.688  35.875  1.00 31.94           C  
ATOM   2773  CB  ILE A 354     -34.688  15.703  33.625  1.00 31.94           C  
ATOM   2774  O   ILE A 354     -34.281  17.922  36.000  1.00 31.94           O  
ATOM   2775  CG1 ILE A 354     -34.031  15.172  32.344  1.00 31.94           C  
ATOM   2776  CG2 ILE A 354     -35.562  16.922  33.312  1.00 31.94           C  
ATOM   2777  CD1 ILE A 354     -35.031  14.844  31.219  1.00 31.94           C  
ATOM   2778  N   GLU A 355     -34.344  16.016  37.156  1.00 33.66           N  
ATOM   2779  CA  GLU A 355     -35.000  16.562  38.312  1.00 33.66           C  
ATOM   2780  C   GLU A 355     -34.000  16.891  39.406  1.00 33.66           C  
ATOM   2781  CB  GLU A 355     -36.062  15.570  38.844  1.00 33.66           C  
ATOM   2782  O   GLU A 355     -34.156  17.891  40.125  1.00 33.66           O  
ATOM   2783  CG  GLU A 355     -37.406  15.695  38.188  1.00 33.66           C  
ATOM   2784  CD  GLU A 355     -38.438  14.703  38.688  1.00 33.66           C  
ATOM   2785  OE1 GLU A 355     -39.594  14.711  38.219  1.00 33.66           O  
ATOM   2786  OE2 GLU A 355     -38.094  13.914  39.594  1.00 33.66           O  
ATOM   2787  N   GLY A 356     -32.531  16.578  39.094  1.00 31.20           N  
ATOM   2788  CA  GLY A 356     -31.672  16.781  40.250  1.00 31.20           C  
ATOM   2789  C   GLY A 356     -30.203  16.891  39.906  1.00 31.20           C  
ATOM   2790  O   GLY A 356     -29.344  16.906  40.781  1.00 31.20           O  
ATOM   2791  N   GLY A 357     -29.781  17.047  38.469  1.00 34.78           N  
ATOM   2792  CA  GLY A 357     -28.359  17.172  38.156  1.00 34.78           C  
ATOM   2793  C   GLY A 357     -27.547  15.945  38.500  1.00 34.78           C  
ATOM   2794  O   GLY A 357     -28.047  14.820  38.438  1.00 34.78           O  
ATOM   2795  N   TRP A 358     -26.203  15.703  38.688  1.00 34.12           N  
ATOM   2796  CA  TRP A 358     -25.219  14.664  39.000  1.00 34.12           C  
ATOM   2797  C   TRP A 358     -25.750  13.734  40.094  1.00 34.12           C  
ATOM   2798  CB  TRP A 358     -23.906  15.297  39.438  1.00 34.12           C  
ATOM   2799  O   TRP A 358     -25.562  12.523  40.031  1.00 34.12           O  
ATOM   2800  CG  TRP A 358     -22.859  15.367  38.375  1.00 34.12           C  
ATOM   2801  CD1 TRP A 358     -22.594  16.438  37.562  1.00 34.12           C  
ATOM   2802  CD2 TRP A 358     -21.953  14.336  38.000  1.00 34.12           C  
ATOM   2803  CE2 TRP A 358     -21.156  14.836  36.938  1.00 34.12           C  
ATOM   2804  CE3 TRP A 358     -21.719  13.023  38.438  1.00 34.12           C  
ATOM   2805  NE1 TRP A 358     -21.578  16.125  36.688  1.00 34.12           N  
ATOM   2806  CH2 TRP A 358     -19.953  12.805  36.781  1.00 34.12           C  
ATOM   2807  CZ2 TRP A 358     -20.156  14.078  36.312  1.00 34.12           C  
ATOM   2808  CZ3 TRP A 358     -20.734  12.273  37.844  1.00 34.12           C  
ATOM   2809  N   THR A 359     -26.688  14.125  40.969  1.00 34.22           N  
ATOM   2810  CA  THR A 359     -27.375  13.375  42.000  1.00 34.22           C  
ATOM   2811  C   THR A 359     -28.578  12.625  41.438  1.00 34.22           C  
ATOM   2812  CB  THR A 359     -27.844  14.305  43.156  1.00 34.22           C  
ATOM   2813  O   THR A 359     -28.844  11.484  41.812  1.00 34.22           O  
ATOM   2814  CG2 THR A 359     -26.766  14.438  44.219  1.00 34.22           C  
ATOM   2815  OG1 THR A 359     -28.125  15.602  42.594  1.00 34.22           O  
ATOM   2816  N   GLY A 360     -29.188  13.094  40.406  1.00 35.22           N  
ATOM   2817  CA  GLY A 360     -30.281  12.562  39.625  1.00 35.22           C  
ATOM   2818  C   GLY A 360     -29.844  11.523  38.594  1.00 35.22           C  
ATOM   2819  O   GLY A 360     -30.547  10.547  38.344  1.00 35.22           O  
ATOM   2820  N   MET A 361     -28.547  11.547  38.156  1.00 37.88           N  
ATOM   2821  CA  MET A 361     -27.781  10.617  37.312  1.00 37.88           C  
ATOM   2822  C   MET A 361     -27.281   9.438  38.156  1.00 37.88           C  
ATOM   2823  CB  MET A 361     -26.609  11.336  36.656  1.00 37.88           C  
ATOM   2824  O   MET A 361     -27.359   8.289  37.719  1.00 37.88           O  
ATOM   2825  CG  MET A 361     -25.859  10.477  35.656  1.00 37.88           C  
ATOM   2826  SD  MET A 361     -24.516  11.391  34.812  1.00 37.88           S  
ATOM   2827  CE  MET A 361     -23.422  11.719  36.219  1.00 37.88           C  
ATOM   2828  N   VAL A 362     -27.016   9.516  39.344  1.00 37.22           N  
ATOM   2829  CA  VAL A 362     -26.609   8.516  40.344  1.00 37.22           C  
ATOM   2830  C   VAL A 362     -27.844   7.758  40.844  1.00 37.22           C  
ATOM   2831  CB  VAL A 362     -25.859   9.164  41.531  1.00 37.22           C  
ATOM   2832  O   VAL A 362     -27.812   6.527  40.938  1.00 37.22           O  
ATOM   2833  CG1 VAL A 362     -25.609   8.133  42.625  1.00 37.22           C  
ATOM   2834  CG2 VAL A 362     -24.547   9.781  41.062  1.00 37.22           C  
ATOM   2835  N   ASP A 363     -29.031   8.328  40.812  1.00 38.31           N  
ATOM   2836  CA  ASP A 363     -30.312   7.750  41.219  1.00 38.31           C  
ATOM   2837  C   ASP A 363     -30.953   7.000  40.062  1.00 38.31           C  
ATOM   2838  CB  ASP A 363     -31.250   8.836  41.719  1.00 38.31           C  
ATOM   2839  O   ASP A 363     -31.641   5.988  40.281  1.00 38.31           O  
ATOM   2840  CG  ASP A 363     -30.875   9.336  43.125  1.00 38.31           C  
ATOM   2841  OD1 ASP A 363     -30.125   8.641  43.844  1.00 38.31           O  
ATOM   2842  OD2 ASP A 363     -31.328  10.438  43.500  1.00 38.31           O  
ATOM   2843  N   GLY A 364     -30.656   7.301  38.812  1.00 36.59           N  
ATOM   2844  CA  GLY A 364     -31.094   6.762  37.531  1.00 36.59           C  
ATOM   2845  C   GLY A 364     -30.250   5.590  37.062  1.00 36.59           C  
ATOM   2846  O   GLY A 364     -30.766   4.633  36.469  1.00 36.59           O  
ATOM   2847  N   TRP A 365     -28.938   5.422  37.375  1.00 38.09           N  
ATOM   2848  CA  TRP A 365     -27.984   4.367  37.031  1.00 38.09           C  
ATOM   2849  C   TRP A 365     -28.000   3.266  38.094  1.00 38.09           C  
ATOM   2850  CB  TRP A 365     -26.578   4.938  36.875  1.00 38.09           C  
ATOM   2851  O   TRP A 365     -27.875   2.084  37.781  1.00 38.09           O  
ATOM   2852  CG  TRP A 365     -25.953   4.688  35.562  1.00 38.09           C  
ATOM   2853  CD1 TRP A 365     -26.594   4.555  34.344  1.00 38.09           C  
ATOM   2854  CD2 TRP A 365     -24.562   4.539  35.281  1.00 38.09           C  
ATOM   2855  CE2 TRP A 365     -24.438   4.316  33.875  1.00 38.09           C  
ATOM   2856  CE3 TRP A 365     -23.406   4.570  36.062  1.00 38.09           C  
ATOM   2857  NE1 TRP A 365     -25.688   4.328  33.344  1.00 38.09           N  
ATOM   2858  CH2 TRP A 365     -22.078   4.164  34.062  1.00 38.09           C  
ATOM   2859  CZ2 TRP A 365     -23.188   4.125  33.281  1.00 38.09           C  
ATOM   2860  CZ3 TRP A 365     -22.172   4.383  35.438  1.00 38.09           C  
ATOM   2861  N   TYR A 366     -28.609   3.559  39.344  1.00 46.72           N  
ATOM   2862  CA  TYR A 366     -28.547   2.816  40.625  1.00 46.72           C  
ATOM   2863  C   TYR A 366     -29.953   2.611  41.188  1.00 46.72           C  
ATOM   2864  CB  TYR A 366     -27.672   3.549  41.625  1.00 46.72           C  
ATOM   2865  O   TYR A 366     -30.094   2.125  42.312  1.00 46.72           O  
ATOM   2866  CG  TYR A 366     -26.234   3.717  41.188  1.00 46.72           C  
ATOM   2867  CD1 TYR A 366     -25.375   2.627  41.125  1.00 46.72           C  
ATOM   2868  CD2 TYR A 366     -25.750   4.969  40.812  1.00 46.72           C  
ATOM   2869  CE1 TYR A 366     -24.062   2.779  40.719  1.00 46.72           C  
ATOM   2870  CE2 TYR A 366     -24.438   5.129  40.406  1.00 46.72           C  
ATOM   2871  OH  TYR A 366     -22.281   4.188  39.969  1.00 46.72           O  
ATOM   2872  CZ  TYR A 366     -23.594   4.031  40.375  1.00 46.72           C  
ATOM   2873  N   GLY A 367     -31.047   2.705  40.344  1.00 51.47           N  
ATOM   2874  CA  GLY A 367     -32.438   3.029  40.656  1.00 51.47           C  
ATOM   2875  C   GLY A 367     -33.125   2.016  41.531  1.00 51.47           C  
ATOM   2876  O   GLY A 367     -32.594   0.919  41.750  1.00 51.47           O  
ATOM   2877  N   TYR A 368     -33.562   2.553  42.719  1.00 51.50           N  
ATOM   2878  CA  TYR A 368     -34.594   2.115  43.656  1.00 51.50           C  
ATOM   2879  C   TYR A 368     -35.844   1.648  42.906  1.00 51.50           C  
ATOM   2880  CB  TYR A 368     -34.938   3.246  44.625  1.00 51.50           C  
ATOM   2881  O   TYR A 368     -36.281   2.289  41.969  1.00 51.50           O  
ATOM   2882  CG  TYR A 368     -33.812   3.664  45.500  1.00 51.50           C  
ATOM   2883  CD1 TYR A 368     -33.562   3.000  46.719  1.00 51.50           C  
ATOM   2884  CD2 TYR A 368     -32.969   4.723  45.156  1.00 51.50           C  
ATOM   2885  CE1 TYR A 368     -32.500   3.383  47.531  1.00 51.50           C  
ATOM   2886  CE2 TYR A 368     -31.922   5.113  45.969  1.00 51.50           C  
ATOM   2887  OH  TYR A 368     -30.641   4.820  47.969  1.00 51.50           O  
ATOM   2888  CZ  TYR A 368     -31.688   4.438  47.156  1.00 51.50           C  
ATOM   2889  N   HIS A 369     -36.062   0.468  42.844  1.00 61.38           N  
ATOM   2890  CA  HIS A 369     -37.312  -0.092  42.406  1.00 61.38           C  
ATOM   2891  C   HIS A 369     -38.250  -0.389  43.562  1.00 61.38           C  
ATOM   2892  CB  HIS A 369     -37.094  -1.365  41.594  1.00 61.38           C  
ATOM   2893  O   HIS A 369     -37.812  -0.961  44.562  1.00 61.38           O  
ATOM   2894  CG  HIS A 369     -38.344  -1.990  41.062  1.00 61.38           C  
ATOM   2895  CD2 HIS A 369     -38.938  -3.164  41.375  1.00 61.38           C  
ATOM   2896  ND1 HIS A 369     -39.125  -1.390  40.125  1.00 61.38           N  
ATOM   2897  CE1 HIS A 369     -40.188  -2.170  39.875  1.00 61.38           C  
ATOM   2898  NE2 HIS A 369     -40.094  -3.254  40.625  1.00 61.38           N  
ATOM   2899  N   HIS A 370     -39.344   0.306  43.406  1.00 60.69           N  
ATOM   2900  CA  HIS A 370     -40.219   0.016  44.531  1.00 60.69           C  
ATOM   2901  C   HIS A 370     -41.562  -0.486  44.031  1.00 60.69           C  
ATOM   2902  CB  HIS A 370     -40.406   1.258  45.406  1.00 60.69           C  
ATOM   2903  O   HIS A 370     -41.969  -0.239  42.906  1.00 60.69           O  
ATOM   2904  CG  HIS A 370     -41.156   2.354  44.719  1.00 60.69           C  
ATOM   2905  CD2 HIS A 370     -42.469   2.699  44.812  1.00 60.69           C  
ATOM   2906  ND1 HIS A 370     -40.594   3.248  43.875  1.00 60.69           N  
ATOM   2907  CE1 HIS A 370     -41.500   4.098  43.438  1.00 60.69           C  
ATOM   2908  NE2 HIS A 370     -42.656   3.785  44.000  1.00 60.69           N  
ATOM   2909  N   GLN A 371     -42.031  -1.411  44.688  1.00 66.19           N  
ATOM   2910  CA  GLN A 371     -43.375  -1.937  44.469  1.00 66.19           C  
ATOM   2911  C   GLN A 371     -44.250  -1.693  45.719  1.00 66.19           C  
ATOM   2912  CB  GLN A 371     -43.344  -3.430  44.156  1.00 66.19           C  
ATOM   2913  O   GLN A 371     -43.844  -2.031  46.844  1.00 66.19           O  
ATOM   2914  CG  GLN A 371     -44.625  -3.979  43.594  1.00 66.19           C  
ATOM   2915  CD  GLN A 371     -44.500  -5.402  43.094  1.00 66.19           C  
ATOM   2916  NE2 GLN A 371     -45.625  -5.977  42.625  1.00 66.19           N  
ATOM   2917  OE1 GLN A 371     -43.406  -5.980  43.094  1.00 66.19           O  
ATOM   2918  N   ASN A 372     -45.344  -0.844  45.500  1.00 71.75           N  
ATOM   2919  CA  ASN A 372     -46.281  -0.624  46.594  1.00 71.75           C  
ATOM   2920  C   ASN A 372     -47.719  -0.674  46.062  1.00 71.75           C  
ATOM   2921  CB  ASN A 372     -46.031   0.712  47.281  1.00 71.75           C  
ATOM   2922  O   ASN A 372     -47.969  -1.088  44.938  1.00 71.75           O  
ATOM   2923  CG  ASN A 372     -46.188   1.897  46.344  1.00 71.75           C  
ATOM   2924  ND2 ASN A 372     -45.688   3.051  46.781  1.00 71.75           N  
ATOM   2925  OD1 ASN A 372     -46.750   1.777  45.250  1.00 71.75           O  
ATOM   2926  N   GLU A 373     -48.688  -0.417  46.781  1.00 67.06           N  
ATOM   2927  CA  GLU A 373     -50.094  -0.486  46.500  1.00 67.06           C  
ATOM   2928  C   GLU A 373     -50.500   0.525  45.406  1.00 67.06           C  
ATOM   2929  CB  GLU A 373     -50.938  -0.250  47.750  1.00 67.06           C  
ATOM   2930  O   GLU A 373     -51.500   0.336  44.719  1.00 67.06           O  
ATOM   2931  CG  GLU A 373     -50.875  -1.399  48.750  1.00 67.06           C  
ATOM   2932  CD  GLU A 373     -51.812  -1.232  49.938  1.00 67.06           C  
ATOM   2933  OE1 GLU A 373     -51.906  -2.156  50.750  1.00 67.06           O  
ATOM   2934  OE2 GLU A 373     -52.469  -0.170  50.000  1.00 67.06           O  
ATOM   2935  N   GLN A 374     -49.562   1.576  45.188  1.00 53.91           N  
ATOM   2936  CA  GLN A 374     -49.812   2.684  44.281  1.00 53.91           C  
ATOM   2937  C   GLN A 374     -49.156   2.432  42.906  1.00 53.91           C  
ATOM   2938  CB  GLN A 374     -49.312   3.998  44.875  1.00 53.91           C  
ATOM   2939  O   GLN A 374     -49.375   3.182  41.969  1.00 53.91           O  
ATOM   2940  CG  GLN A 374     -50.094   4.453  46.094  1.00 53.91           C  
ATOM   2941  CD  GLN A 374     -49.500   5.695  46.750  1.00 53.91           C  
ATOM   2942  NE2 GLN A 374     -50.344   6.699  46.969  1.00 53.91           N  
ATOM   2943  OE1 GLN A 374     -48.281   5.758  47.000  1.00 53.91           O  
ATOM   2944  N   GLY A 375     -48.531   1.281  42.750  1.00 55.78           N  
ATOM   2945  CA  GLY A 375     -47.938   0.882  41.469  1.00 55.78           C  
ATOM   2946  C   GLY A 375     -46.438   0.686  41.562  1.00 55.78           C  
ATOM   2947  O   GLY A 375     -45.875   0.563  42.625  1.00 55.78           O  
ATOM   2948  N   SER A 376     -45.812   0.276  40.469  1.00 53.56           N  
ATOM   2949  CA  SER A 376     -44.344   0.123  40.312  1.00 53.56           C  
ATOM   2950  C   SER A 376     -43.781   1.223  39.406  1.00 53.56           C  
ATOM   2951  CB  SER A 376     -44.031  -1.247  39.719  1.00 53.56           C  
ATOM   2952  O   SER A 376     -44.500   1.842  38.656  1.00 53.56           O  
ATOM   2953  OG  SER A 376     -44.500  -1.348  38.375  1.00 53.56           O  
ATOM   2954  N   GLY A 377     -42.719   1.986  39.688  1.00 46.41           N  
ATOM   2955  CA  GLY A 377     -42.125   3.076  38.938  1.00 46.41           C  
ATOM   2956  C   GLY A 377     -40.719   2.787  38.469  1.00 46.41           C  
ATOM   2957  O   GLY A 377     -40.000   2.002  39.094  1.00 46.41           O  
ATOM   2958  N   TYR A 378     -40.562   3.088  37.031  1.00 44.06           N  
ATOM   2959  CA  TYR A 378     -39.250   3.057  36.375  1.00 44.06           C  
ATOM   2960  C   TYR A 378     -38.938   4.395  35.719  1.00 44.06           C  
ATOM   2961  CB  TYR A 378     -39.188   1.938  35.344  1.00 44.06           C  
ATOM   2962  O   TYR A 378     -39.812   5.098  35.250  1.00 44.06           O  
ATOM   2963  CG  TYR A 378     -39.344   0.555  35.906  1.00 44.06           C  
ATOM   2964  CD1 TYR A 378     -38.250  -0.166  36.375  1.00 44.06           C  
ATOM   2965  CD2 TYR A 378     -40.594  -0.035  36.000  1.00 44.06           C  
ATOM   2966  CE1 TYR A 378     -38.406  -1.441  36.906  1.00 44.06           C  
ATOM   2967  CE2 TYR A 378     -40.781  -1.310  36.531  1.00 44.06           C  
ATOM   2968  OH  TYR A 378     -39.812  -3.266  37.531  1.00 44.06           O  
ATOM   2969  CZ  TYR A 378     -39.656  -2.004  37.000  1.00 44.06           C  
ATOM   2970  N   ALA A 379     -37.656   5.027  35.656  1.00 36.94           N  
ATOM   2971  CA  ALA A 379     -37.375   6.211  34.844  1.00 36.94           C  
ATOM   2972  C   ALA A 379     -36.312   5.914  33.812  1.00 36.94           C  
ATOM   2973  CB  ALA A 379     -36.938   7.371  35.750  1.00 36.94           C  
ATOM   2974  O   ALA A 379     -35.312   5.234  34.094  1.00 36.94           O  
ATOM   2975  N   ALA A 380     -36.562   6.297  32.344  1.00 40.06           N  
ATOM   2976  CA  ALA A 380     -35.875   7.293  31.531  1.00 40.06           C  
ATOM   2977  C   ALA A 380     -36.000   6.973  30.047  1.00 40.06           C  
ATOM   2978  CB  ALA A 380     -34.406   7.367  31.938  1.00 40.06           C  
ATOM   2979  O   ALA A 380     -36.094   5.805  29.672  1.00 40.06           O  
ATOM   2980  N   ASP A 381     -35.531   8.266  29.062  1.00 34.06           N  
ATOM   2981  CA  ASP A 381     -35.562   8.898  27.750  1.00 34.06           C  
ATOM   2982  C   ASP A 381     -34.188   8.797  27.062  1.00 34.06           C  
ATOM   2983  CB  ASP A 381     -35.969  10.367  27.875  1.00 34.06           C  
ATOM   2984  O   ASP A 381     -33.156   8.977  27.703  1.00 34.06           O  
ATOM   2985  CG  ASP A 381     -35.781  11.148  26.594  1.00 34.06           C  
ATOM   2986  OD1 ASP A 381     -36.188  10.680  25.516  1.00 34.06           O  
ATOM   2987  OD2 ASP A 381     -35.156  12.242  26.656  1.00 34.06           O  
ATOM   2988  N   GLN A 382     -33.875   8.359  25.734  1.00 35.94           N  
ATOM   2989  CA  GLN A 382     -32.969   7.945  24.672  1.00 35.94           C  
ATOM   2990  C   GLN A 382     -31.875   8.984  24.453  1.00 35.94           C  
ATOM   2991  CB  GLN A 382     -33.750   7.723  23.375  1.00 35.94           C  
ATOM   2992  O   GLN A 382     -30.719   8.625  24.266  1.00 35.94           O  
ATOM   2993  CG  GLN A 382     -32.938   7.031  22.281  1.00 35.94           C  
ATOM   2994  CD  GLN A 382     -33.750   6.777  21.016  1.00 35.94           C  
ATOM   2995  NE2 GLN A 382     -33.125   6.145  20.031  1.00 35.94           N  
ATOM   2996  OE1 GLN A 382     -34.938   7.152  20.938  1.00 35.94           O  
ATOM   2997  N   LYS A 383     -31.875  10.281  24.734  1.00 39.59           N  
ATOM   2998  CA  LYS A 383     -30.969  11.383  24.438  1.00 39.59           C  
ATOM   2999  C   LYS A 383     -29.906  11.531  25.516  1.00 39.59           C  
ATOM   3000  CB  LYS A 383     -31.750  12.695  24.281  1.00 39.59           C  
ATOM   3001  O   LYS A 383     -28.719  11.719  25.203  1.00 39.59           O  
ATOM   3002  CG  LYS A 383     -30.922  13.844  23.734  1.00 39.59           C  
ATOM   3003  CD  LYS A 383     -31.766  15.086  23.500  1.00 39.59           C  
ATOM   3004  CE  LYS A 383     -30.938  16.250  22.969  1.00 39.59           C  
ATOM   3005  NZ  LYS A 383     -31.781  17.469  22.734  1.00 39.59           N  
ATOM   3006  N   SER A 384     -29.984  11.188  26.781  1.00 39.47           N  
ATOM   3007  CA  SER A 384     -29.109  11.258  27.938  1.00 39.47           C  
ATOM   3008  C   SER A 384     -28.203  10.039  28.031  1.00 39.47           C  
ATOM   3009  CB  SER A 384     -29.922  11.391  29.234  1.00 39.47           C  
ATOM   3010  O   SER A 384     -27.016  10.156  28.359  1.00 39.47           O  
ATOM   3011  OG  SER A 384     -30.391  10.125  29.656  1.00 39.47           O  
ATOM   3012  N   THR A 385     -28.609   8.922  27.484  1.00 39.22           N  
ATOM   3013  CA  THR A 385     -27.859   7.684  27.281  1.00 39.22           C  
ATOM   3014  C   THR A 385     -26.859   7.840  26.141  1.00 39.22           C  
ATOM   3015  CB  THR A 385     -28.797   6.500  26.984  1.00 39.22           C  
ATOM   3016  O   THR A 385     -25.703   7.422  26.266  1.00 39.22           O  
ATOM   3017  CG2 THR A 385     -28.031   5.188  26.906  1.00 39.22           C  
ATOM   3018  OG1 THR A 385     -29.781   6.406  28.016  1.00 39.22           O  
ATOM   3019  N   GLN A 386     -27.172   8.641  25.266  1.00 40.91           N  
ATOM   3020  CA  GLN A 386     -26.312   8.914  24.109  1.00 40.91           C  
ATOM   3021  C   GLN A 386     -25.203   9.906  24.484  1.00 40.91           C  
ATOM   3022  CB  GLN A 386     -27.125   9.438  22.938  1.00 40.91           C  
ATOM   3023  O   GLN A 386     -24.062   9.766  24.031  1.00 40.91           O  
ATOM   3024  CG  GLN A 386     -26.375   9.430  21.609  1.00 40.91           C  
ATOM   3025  CD  GLN A 386     -25.922   8.047  21.203  1.00 40.91           C  
ATOM   3026  NE2 GLN A 386     -24.656   7.938  20.797  1.00 40.91           N  
ATOM   3027  OE1 GLN A 386     -26.688   7.078  21.266  1.00 40.91           O  
ATOM   3028  N   ASN A 387     -25.297  10.734  25.484  1.00 46.16           N  
ATOM   3029  CA  ASN A 387     -24.328  11.734  25.922  1.00 46.16           C  
ATOM   3030  C   ASN A 387     -23.250  11.117  26.812  1.00 46.16           C  
ATOM   3031  CB  ASN A 387     -25.031  12.875  26.672  1.00 46.16           C  
ATOM   3032  O   ASN A 387     -22.078  11.477  26.719  1.00 46.16           O  
ATOM   3033  CG  ASN A 387     -25.766  13.812  25.734  1.00 46.16           C  
ATOM   3034  ND2 ASN A 387     -26.672  14.617  26.281  1.00 46.16           N  
ATOM   3035  OD1 ASN A 387     -25.531  13.805  24.516  1.00 46.16           O  
ATOM   3036  N   ALA A 388     -23.531  10.148  27.703  1.00 46.28           N  
ATOM   3037  CA  ALA A 388     -22.578   9.375  28.500  1.00 46.28           C  
ATOM   3038  C   ALA A 388     -21.734   8.453  27.625  1.00 46.28           C  
ATOM   3039  CB  ALA A 388     -23.328   8.562  29.562  1.00 46.28           C  
ATOM   3040  O   ALA A 388     -20.531   8.336  27.828  1.00 46.28           O  
ATOM   3041  N   ILE A 389     -22.359   7.996  26.547  1.00 47.41           N  
ATOM   3042  CA  ILE A 389     -21.688   7.188  25.531  1.00 47.41           C  
ATOM   3043  C   ILE A 389     -20.672   8.039  24.766  1.00 47.41           C  
ATOM   3044  CB  ILE A 389     -22.703   6.559  24.547  1.00 47.41           C  
ATOM   3045  O   ILE A 389     -19.547   7.613  24.547  1.00 47.41           O  
ATOM   3046  CG1 ILE A 389     -23.578   5.520  25.266  1.00 47.41           C  
ATOM   3047  CG2 ILE A 389     -21.984   5.938  23.344  1.00 47.41           C  
ATOM   3048  CD1 ILE A 389     -24.734   4.988  24.422  1.00 47.41           C  
ATOM   3049  N   ASN A 390     -21.047   9.234  24.500  1.00 48.62           N  
ATOM   3050  CA  ASN A 390     -20.172  10.156  23.781  1.00 48.62           C  
ATOM   3051  C   ASN A 390     -18.984  10.562  24.625  1.00 48.62           C  
ATOM   3052  CB  ASN A 390     -20.953  11.391  23.328  1.00 48.62           C  
ATOM   3053  O   ASN A 390     -17.875  10.719  24.109  1.00 48.62           O  
ATOM   3054  CG  ASN A 390     -21.906  11.094  22.172  1.00 48.62           C  
ATOM   3055  ND2 ASN A 390     -22.844  11.992  21.938  1.00 48.62           N  
ATOM   3056  OD1 ASN A 390     -21.781  10.055  21.516  1.00 48.62           O  
ATOM   3057  N   GLY A 391     -18.984  10.656  25.953  1.00 52.44           N  
ATOM   3058  CA  GLY A 391     -17.906  10.969  26.891  1.00 52.44           C  
ATOM   3059  C   GLY A 391     -16.859   9.875  26.984  1.00 52.44           C  
ATOM   3060  O   GLY A 391     -15.664  10.156  27.000  1.00 52.44           O  
ATOM   3061  N   ILE A 392     -17.250   8.672  26.938  1.00 50.09           N  
ATOM   3062  CA  ILE A 392     -16.391   7.492  26.969  1.00 50.09           C  
ATOM   3063  C   ILE A 392     -15.656   7.348  25.641  1.00 50.09           C  
ATOM   3064  CB  ILE A 392     -17.203   6.215  27.266  1.00 50.09           C  
ATOM   3065  O   ILE A 392     -14.453   7.098  25.609  1.00 50.09           O  
ATOM   3066  CG1 ILE A 392     -17.781   6.270  28.688  1.00 50.09           C  
ATOM   3067  CG2 ILE A 392     -16.344   4.965  27.062  1.00 50.09           C  
ATOM   3068  CD1 ILE A 392     -18.766   5.152  29.000  1.00 50.09           C  
ATOM   3069  N   THR A 393     -16.422   7.602  24.578  1.00 50.62           N  
ATOM   3070  CA  THR A 393     -15.844   7.594  23.234  1.00 50.62           C  
ATOM   3071  C   THR A 393     -14.742   8.648  23.125  1.00 50.62           C  
ATOM   3072  CB  THR A 393     -16.922   7.840  22.172  1.00 50.62           C  
ATOM   3073  O   THR A 393     -13.672   8.375  22.578  1.00 50.62           O  
ATOM   3074  CG2 THR A 393     -16.312   7.852  20.766  1.00 50.62           C  
ATOM   3075  OG1 THR A 393     -17.906   6.797  22.234  1.00 50.62           O  
ATOM   3076  N   ASN A 394     -14.922   9.742  23.750  1.00 57.12           N  
ATOM   3077  CA  ASN A 394     -13.953  10.836  23.719  1.00 57.12           C  
ATOM   3078  C   ASN A 394     -12.695  10.500  24.516  1.00 57.12           C  
ATOM   3079  CB  ASN A 394     -14.578  12.133  24.219  1.00 57.12           C  
ATOM   3080  O   ASN A 394     -11.578  10.789  24.078  1.00 57.12           O  
ATOM   3081  CG  ASN A 394     -15.578  12.727  23.250  1.00 57.12           C  
ATOM   3082  ND2 ASN A 394     -16.438  13.609  23.734  1.00 57.12           N  
ATOM   3083  OD1 ASN A 394     -15.570  12.398  22.062  1.00 57.12           O  
ATOM   3084  N   LYS A 395     -12.844   9.789  25.609  1.00 56.50           N  
ATOM   3085  CA  LYS A 395     -11.734   9.398  26.469  1.00 56.50           C  
ATOM   3086  C   LYS A 395     -10.883   8.312  25.812  1.00 56.50           C  
ATOM   3087  CB  LYS A 395     -12.250   8.906  27.828  1.00 56.50           C  
ATOM   3088  O   LYS A 395      -9.648   8.375  25.859  1.00 56.50           O  
ATOM   3089  CG  LYS A 395     -11.188   8.891  28.922  1.00 56.50           C  
ATOM   3090  CD  LYS A 395     -11.820   8.766  30.312  1.00 56.50           C  
ATOM   3091  CE  LYS A 395     -10.766   8.773  31.406  1.00 56.50           C  
ATOM   3092  NZ  LYS A 395     -11.367   8.570  32.750  1.00 56.50           N  
ATOM   3093  N   VAL A 396     -11.469   7.449  25.156  1.00 58.78           N  
ATOM   3094  CA  VAL A 396     -10.789   6.379  24.438  1.00 58.78           C  
ATOM   3095  C   VAL A 396     -10.000   6.961  23.250  1.00 58.78           C  
ATOM   3096  CB  VAL A 396     -11.781   5.309  23.938  1.00 58.78           C  
ATOM   3097  O   VAL A 396      -8.844   6.605  23.047  1.00 58.78           O  
ATOM   3098  CG1 VAL A 396     -11.086   4.324  22.984  1.00 58.78           C  
ATOM   3099  CG2 VAL A 396     -12.414   4.570  25.109  1.00 58.78           C  
ATOM   3100  N   ASN A 397     -10.695   7.906  22.594  1.00 60.03           N  
ATOM   3101  CA  ASN A 397     -10.047   8.570  21.469  1.00 60.03           C  
ATOM   3102  C   ASN A 397      -8.828   9.375  21.906  1.00 60.03           C  
ATOM   3103  CB  ASN A 397     -11.039   9.469  20.734  1.00 60.03           C  
ATOM   3104  O   ASN A 397      -7.820   9.422  21.203  1.00 60.03           O  
ATOM   3105  CG  ASN A 397     -12.031   8.680  19.891  1.00 60.03           C  
ATOM   3106  ND2 ASN A 397     -13.172   9.289  19.594  1.00 60.03           N  
ATOM   3107  OD1 ASN A 397     -11.766   7.539  19.516  1.00 60.03           O  
ATOM   3108  N   SER A 398      -8.883   9.992  23.062  1.00 63.38           N  
ATOM   3109  CA  SER A 398      -7.781  10.773  23.609  1.00 63.38           C  
ATOM   3110  C   SER A 398      -6.598   9.883  23.984  1.00 63.38           C  
ATOM   3111  CB  SER A 398      -8.242  11.555  24.844  1.00 63.38           C  
ATOM   3112  O   SER A 398      -5.445  10.227  23.703  1.00 63.38           O  
ATOM   3113  OG  SER A 398      -7.133  12.156  25.500  1.00 63.38           O  
ATOM   3114  N   VAL A 399      -6.781   8.789  24.469  1.00 60.19           N  
ATOM   3115  CA  VAL A 399      -5.738   7.844  24.875  1.00 60.19           C  
ATOM   3116  C   VAL A 399      -5.090   7.230  23.641  1.00 60.19           C  
ATOM   3117  CB  VAL A 399      -6.301   6.734  25.797  1.00 60.19           C  
ATOM   3118  O   VAL A 399      -3.869   7.086  23.578  1.00 60.19           O  
ATOM   3119  CG1 VAL A 399      -5.258   5.641  26.016  1.00 60.19           C  
ATOM   3120  CG2 VAL A 399      -6.762   7.320  27.125  1.00 60.19           C  
ATOM   3121  N   ILE A 400      -5.859   6.961  22.656  1.00 62.22           N  
ATOM   3122  CA  ILE A 400      -5.359   6.465  21.375  1.00 62.22           C  
ATOM   3123  C   ILE A 400      -4.402   7.480  20.766  1.00 62.22           C  
ATOM   3124  CB  ILE A 400      -6.516   6.160  20.406  1.00 62.22           C  
ATOM   3125  O   ILE A 400      -3.338   7.117  20.266  1.00 62.22           O  
ATOM   3126  CG1 ILE A 400      -7.320   4.945  20.891  1.00 62.22           C  
ATOM   3127  CG2 ILE A 400      -5.980   5.938  18.984  1.00 62.22           C  
ATOM   3128  CD1 ILE A 400      -8.562   4.660  20.062  1.00 62.22           C  
ATOM   3129  N   GLU A 401      -4.871   8.672  20.875  1.00 64.38           N  
ATOM   3130  CA  GLU A 401      -4.043   9.742  20.328  1.00 64.38           C  
ATOM   3131  C   GLU A 401      -2.693   9.820  21.031  1.00 64.38           C  
ATOM   3132  CB  GLU A 401      -4.766  11.094  20.422  1.00 64.38           C  
ATOM   3133  O   GLU A 401      -1.656   9.984  20.391  1.00 64.38           O  
ATOM   3134  CG  GLU A 401      -4.133  12.195  19.594  1.00 64.38           C  
ATOM   3135  CD  GLU A 401      -4.879  13.516  19.688  1.00 64.38           C  
ATOM   3136  OE1 GLU A 401      -4.402  14.523  19.109  1.00 64.38           O  
ATOM   3137  OE2 GLU A 401      -5.945  13.547  20.344  1.00 64.38           O  
ATOM   3138  N   LYS A 402      -2.666   9.672  22.281  1.00 63.09           N  
ATOM   3139  CA  LYS A 402      -1.446   9.734  23.078  1.00 63.09           C  
ATOM   3140  C   LYS A 402      -0.537   8.547  22.781  1.00 63.09           C  
ATOM   3141  CB  LYS A 402      -1.784   9.773  24.578  1.00 63.09           C  
ATOM   3142  O   LYS A 402       0.681   8.695  22.672  1.00 63.09           O  
ATOM   3143  CG  LYS A 402      -2.219  11.141  25.062  1.00 63.09           C  
ATOM   3144  CD  LYS A 402      -2.479  11.133  26.578  1.00 63.09           C  
ATOM   3145  CE  LYS A 402      -3.020  12.477  27.047  1.00 63.09           C  
ATOM   3146  NZ  LYS A 402      -3.256  12.477  28.531  1.00 63.09           N  
ATOM   3147  N   MET A 403      -1.060   7.402  22.578  1.00 60.66           N  
ATOM   3148  CA  MET A 403      -0.315   6.195  22.234  1.00 60.66           C  
ATOM   3149  C   MET A 403       0.290   6.301  20.844  1.00 60.66           C  
ATOM   3150  CB  MET A 403      -1.219   4.965  22.328  1.00 60.66           C  
ATOM   3151  O   MET A 403       1.433   5.898  20.625  1.00 60.66           O  
ATOM   3152  CG  MET A 403      -1.371   4.410  23.734  1.00 60.66           C  
ATOM   3153  SD  MET A 403      -2.371   2.871  23.781  1.00 60.66           S  
ATOM   3154  CE  MET A 403      -1.273   1.750  22.875  1.00 60.66           C  
ATOM   3155  N   ASN A 404      -0.484   6.914  19.922  1.00 62.53           N  
ATOM   3156  CA  ASN A 404      -0.021   7.121  18.547  1.00 62.53           C  
ATOM   3157  C   ASN A 404       1.207   8.023  18.500  1.00 62.53           C  
ATOM   3158  CB  ASN A 404      -1.142   7.703  17.688  1.00 62.53           C  
ATOM   3159  O   ASN A 404       2.139   7.777  17.734  1.00 62.53           O  
ATOM   3160  CG  ASN A 404      -2.088   6.641  17.172  1.00 62.53           C  
ATOM   3161  ND2 ASN A 404      -3.256   7.066  16.703  1.00 62.53           N  
ATOM   3162  OD1 ASN A 404      -1.772   5.449  17.188  1.00 62.53           O  
ATOM   3163  N   THR A 405       1.260   9.023  19.312  1.00 64.56           N  
ATOM   3164  CA  THR A 405       2.391   9.945  19.359  1.00 64.56           C  
ATOM   3165  C   THR A 405       3.648   9.234  19.844  1.00 64.56           C  
ATOM   3166  CB  THR A 405       2.092  11.148  20.281  1.00 64.56           C  
ATOM   3167  O   THR A 405       4.730   9.422  19.281  1.00 64.56           O  
ATOM   3168  CG2 THR A 405       3.166  12.219  20.156  1.00 64.56           C  
ATOM   3169  OG1 THR A 405       0.823  11.711  19.922  1.00 64.56           O  
ATOM   3170  N   GLN A 406       3.566   8.383  20.766  1.00 54.94           N  
ATOM   3171  CA  GLN A 406       4.688   7.676  21.375  1.00 54.94           C  
ATOM   3172  C   GLN A 406       5.230   6.598  20.438  1.00 54.94           C  
ATOM   3173  CB  GLN A 406       4.273   7.051  22.703  1.00 54.94           C  
ATOM   3174  O   GLN A 406       6.445   6.434  20.312  1.00 54.94           O  
ATOM   3175  CG  GLN A 406       3.953   8.070  23.781  1.00 54.94           C  
ATOM   3176  CD  GLN A 406       5.191   8.766  24.328  1.00 54.94           C  
ATOM   3177  NE2 GLN A 406       5.027  10.000  24.781  1.00 54.94           N  
ATOM   3178  OE1 GLN A 406       6.285   8.188  24.328  1.00 54.94           O  
ATOM   3179  N   PHE A 407       4.480   6.094  19.672  1.00 60.09           N  
ATOM   3180  CA  PHE A 407       4.863   5.000  18.781  1.00 60.09           C  
ATOM   3181  C   PHE A 407       5.422   5.543  17.469  1.00 60.09           C  
ATOM   3182  CB  PHE A 407       3.668   4.086  18.500  1.00 60.09           C  
ATOM   3183  O   PHE A 407       6.344   4.961  16.891  1.00 60.09           O  
ATOM   3184  CG  PHE A 407       3.484   3.000  19.531  1.00 60.09           C  
ATOM   3185  CD1 PHE A 407       4.332   1.899  19.547  1.00 60.09           C  
ATOM   3186  CD2 PHE A 407       2.465   3.080  20.469  1.00 60.09           C  
ATOM   3187  CE1 PHE A 407       4.164   0.893  20.500  1.00 60.09           C  
ATOM   3188  CE2 PHE A 407       2.291   2.078  21.422  1.00 60.09           C  
ATOM   3189  CZ  PHE A 407       3.143   0.985  21.438  1.00 60.09           C  
ATOM   3190  N   THR A 408       4.730   6.609  17.047  1.00 58.59           N  
ATOM   3191  CA  THR A 408       5.301   7.297  15.891  1.00 58.59           C  
ATOM   3192  C   THR A 408       6.742   7.715  16.172  1.00 58.59           C  
ATOM   3193  CB  THR A 408       4.469   8.539  15.516  1.00 58.59           C  
ATOM   3194  O   THR A 408       7.605   7.590  15.297  1.00 58.59           O  
ATOM   3195  CG2 THR A 408       5.027   9.219  14.273  1.00 58.59           C  
ATOM   3196  OG1 THR A 408       3.115   8.141  15.258  1.00 58.59           O  
ATOM   3197  N   ALA A 409       7.020   8.094  17.312  1.00 59.62           N  
ATOM   3198  CA  ALA A 409       8.359   8.477  17.734  1.00 59.62           C  
ATOM   3199  C   ALA A 409       9.297   7.270  17.734  1.00 59.62           C  
ATOM   3200  CB  ALA A 409       8.320   9.109  19.125  1.00 59.62           C  
ATOM   3201  O   ALA A 409      10.438   7.363  17.266  1.00 59.62           O  
ATOM   3202  N   VAL A 410       8.750   6.105  18.125  1.00 53.31           N  
ATOM   3203  CA  VAL A 410       9.500   4.855  18.188  1.00 53.31           C  
ATOM   3204  C   VAL A 410       9.688   4.289  16.781  1.00 53.31           C  
ATOM   3205  CB  VAL A 410       8.789   3.816  19.078  1.00 53.31           C  
ATOM   3206  O   VAL A 410      10.758   3.775  16.438  1.00 53.31           O  
ATOM   3207  CG1 VAL A 410       9.508   2.467  19.016  1.00 53.31           C  
ATOM   3208  CG2 VAL A 410       8.719   4.320  20.531  1.00 53.31           C  
ATOM   3209  N   GLY A 411       8.602   4.398  16.000  1.00 53.91           N  
ATOM   3210  CA  GLY A 411       8.664   4.000  14.602  1.00 53.91           C  
ATOM   3211  C   GLY A 411       9.727   4.754  13.812  1.00 53.91           C  
ATOM   3212  O   GLY A 411      10.438   4.164  13.008  1.00 53.91           O  
ATOM   3213  N   LYS A 412       9.859   6.078  13.969  1.00 56.41           N  
ATOM   3214  CA  LYS A 412      10.844   6.922  13.289  1.00 56.41           C  
ATOM   3215  C   LYS A 412      12.266   6.488  13.633  1.00 56.41           C  
ATOM   3216  CB  LYS A 412      10.641   8.391  13.672  1.00 56.41           C  
ATOM   3217  O   LYS A 412      13.141   6.461  12.766  1.00 56.41           O  
ATOM   3218  CG  LYS A 412       9.492   9.062  12.938  1.00 56.41           C  
ATOM   3219  CD  LYS A 412       9.406  10.547  13.273  1.00 56.41           C  
ATOM   3220  CE  LYS A 412       8.188  11.203  12.625  1.00 56.41           C  
ATOM   3221  NZ  LYS A 412       8.094  12.648  12.969  1.00 56.41           N  
ATOM   3222  N   GLU A 413      12.516   6.027  14.758  1.00 56.72           N  
ATOM   3223  CA  GLU A 413      13.828   5.578  15.234  1.00 56.72           C  
ATOM   3224  C   GLU A 413      14.195   4.223  14.633  1.00 56.72           C  
ATOM   3225  CB  GLU A 413      13.844   5.496  16.766  1.00 56.72           C  
ATOM   3226  O   GLU A 413      15.352   3.996  14.266  1.00 56.72           O  
ATOM   3227  CG  GLU A 413      13.836   6.852  17.453  1.00 56.72           C  
ATOM   3228  CD  GLU A 413      15.148   7.605  17.312  1.00 56.72           C  
ATOM   3229  OE1 GLU A 413      15.172   8.828  17.562  1.00 56.72           O  
ATOM   3230  OE2 GLU A 413      16.156   6.969  16.922  1.00 56.72           O  
ATOM   3231  N   PHE A 414      13.219   3.521  14.328  1.00 52.66           N  
ATOM   3232  CA  PHE A 414      13.438   2.166  13.836  1.00 52.66           C  
ATOM   3233  C   PHE A 414      13.562   2.158  12.320  1.00 52.66           C  
ATOM   3234  CB  PHE A 414      12.297   1.243  14.273  1.00 52.66           C  
ATOM   3235  O   PHE A 414      14.305   1.350  11.758  1.00 52.66           O  
ATOM   3236  CG  PHE A 414      12.477   0.672  15.656  1.00 52.66           C  
ATOM   3237  CD1 PHE A 414      13.344  -0.392  15.875  1.00 52.66           C  
ATOM   3238  CD2 PHE A 414      11.773   1.201  16.734  1.00 52.66           C  
ATOM   3239  CE1 PHE A 414      13.508  -0.922  17.156  1.00 52.66           C  
ATOM   3240  CE2 PHE A 414      11.938   0.677  18.016  1.00 52.66           C  
ATOM   3241  CZ  PHE A 414      12.805  -0.385  18.219  1.00 52.66           C  
ATOM   3242  N   ASN A 415      12.727   3.156  11.695  1.00 47.66           N  
ATOM   3243  CA  ASN A 415      12.859   3.389  10.266  1.00 47.66           C  
ATOM   3244  C   ASN A 415      14.289   3.760   9.891  1.00 47.66           C  
ATOM   3245  CB  ASN A 415      11.891   4.480   9.805  1.00 47.66           C  
ATOM   3246  O   ASN A 415      14.789   3.348   8.844  1.00 47.66           O  
ATOM   3247  CG  ASN A 415      10.531   3.930   9.422  1.00 47.66           C  
ATOM   3248  ND2 ASN A 415       9.555   4.816   9.281  1.00 47.66           N  
ATOM   3249  OD1 ASN A 415      10.367   2.721   9.250  1.00 47.66           O  
ATOM   3250  N   LYS A 416      14.992   4.379  10.750  1.00 52.19           N  
ATOM   3251  CA  LYS A 416      16.406   4.719  10.578  1.00 52.19           C  
ATOM   3252  C   LYS A 416      17.281   3.473  10.656  1.00 52.19           C  
ATOM   3253  CB  LYS A 416      16.844   5.738  11.625  1.00 52.19           C  
ATOM   3254  O   LYS A 416      18.234   3.330   9.891  1.00 52.19           O  
ATOM   3255  CG  LYS A 416      18.203   6.367  11.352  1.00 52.19           C  
ATOM   3256  CD  LYS A 416      18.531   7.449  12.367  1.00 52.19           C  
ATOM   3257  CE  LYS A 416      19.922   8.031  12.125  1.00 52.19           C  
ATOM   3258  NZ  LYS A 416      20.234   9.117  13.109  1.00 52.19           N  
ATOM   3259  N   LEU A 417      16.812   2.408  11.352  1.00 50.09           N  
ATOM   3260  CA  LEU A 417      17.531   1.151  11.578  1.00 50.09           C  
ATOM   3261  C   LEU A 417      17.156   0.125  10.508  1.00 50.09           C  
ATOM   3262  CB  LEU A 417      17.203   0.596  12.969  1.00 50.09           C  
ATOM   3263  O   LEU A 417      17.984  -0.722  10.148  1.00 50.09           O  
ATOM   3264  CG  LEU A 417      17.938   1.255  14.141  1.00 50.09           C  
ATOM   3265  CD1 LEU A 417      17.234   0.910  15.453  1.00 50.09           C  
ATOM   3266  CD2 LEU A 417      19.391   0.824  14.180  1.00 50.09           C  
ATOM   3267  N   GLU A 418      15.898   0.156   9.859  1.00 46.03           N  
ATOM   3268  CA  GLU A 418      15.273  -0.636   8.812  1.00 46.03           C  
ATOM   3269  C   GLU A 418      16.000  -0.479   7.480  1.00 46.03           C  
ATOM   3270  CB  GLU A 418      13.797  -0.240   8.648  1.00 46.03           C  
ATOM   3271  O   GLU A 418      16.078  -1.419   6.688  1.00 46.03           O  
ATOM   3272  CG  GLU A 418      12.961  -1.278   7.918  1.00 46.03           C  
ATOM   3273  CD  GLU A 418      11.484  -0.923   7.863  1.00 46.03           C  
ATOM   3274  OE1 GLU A 418      10.703  -1.663   7.219  1.00 46.03           O  
ATOM   3275  OE2 GLU A 418      11.102   0.104   8.469  1.00 46.03           O  
ATOM   3276  N   LYS A 419      16.828   0.515   7.316  1.00 51.47           N  
ATOM   3277  CA  LYS A 419      17.641   0.720   6.117  1.00 51.47           C  
ATOM   3278  C   LYS A 419      18.812  -0.257   6.066  1.00 51.47           C  
ATOM   3279  CB  LYS A 419      18.141   2.158   6.055  1.00 51.47           C  
ATOM   3280  O   LYS A 419      19.281  -0.602   4.988  1.00 51.47           O  
ATOM   3281  CG  LYS A 419      17.188   3.127   5.371  1.00 51.47           C  
ATOM   3282  CD  LYS A 419      17.797   4.523   5.262  1.00 51.47           C  
ATOM   3283  CE  LYS A 419      16.812   5.512   4.652  1.00 51.47           C  
ATOM   3284  NZ  LYS A 419      17.391   6.879   4.543  1.00 51.47           N  
ATOM   3285  N   ARG A 420      18.812  -1.259   7.027  1.00 51.59           N  
ATOM   3286  CA  ARG A 420      19.969  -2.146   7.102  1.00 51.59           C  
ATOM   3287  C   ARG A 420      19.531  -3.609   7.066  1.00 51.59           C  
ATOM   3288  CB  ARG A 420      20.781  -1.870   8.367  1.00 51.59           C  
ATOM   3289  O   ARG A 420      20.312  -4.480   6.676  1.00 51.59           O  
ATOM   3290  CG  ARG A 420      21.750  -0.715   8.227  1.00 51.59           C  
ATOM   3291  CD  ARG A 420      22.578  -0.516   9.500  1.00 51.59           C  
ATOM   3292  NE  ARG A 420      23.422   0.671   9.414  1.00 51.59           N  
ATOM   3293  NH1 ARG A 420      24.359   0.405  11.500  1.00 51.59           N  
ATOM   3294  NH2 ARG A 420      24.969   2.176  10.180  1.00 51.59           N  
ATOM   3295  CZ  ARG A 420      24.250   1.081  10.367  1.00 51.59           C  
ATOM   3296  N   MET A 421      18.250  -3.994   6.562  1.00 55.38           N  
ATOM   3297  CA  MET A 421      18.000  -5.434   6.527  1.00 55.38           C  
ATOM   3298  C   MET A 421      16.609  -5.727   5.977  1.00 55.38           C  
ATOM   3299  CB  MET A 421      18.156  -6.043   7.918  1.00 55.38           C  
ATOM   3300  O   MET A 421      15.641  -5.086   6.367  1.00 55.38           O  
ATOM   3301  CG  MET A 421      19.609  -6.176   8.375  1.00 55.38           C  
ATOM   3302  SD  MET A 421      19.859  -7.582   9.523  1.00 55.38           S  
ATOM   3303  CE  MET A 421      21.188  -8.469   8.664  1.00 55.38           C  
ATOM   3304  N   GLU A 422      16.328  -6.496   4.906  1.00 53.53           N  
ATOM   3305  CA  GLU A 422      15.141  -6.875   4.137  1.00 53.53           C  
ATOM   3306  C   GLU A 422      14.328  -7.938   4.867  1.00 53.53           C  
ATOM   3307  CB  GLU A 422      15.547  -7.383   2.750  1.00 53.53           C  
ATOM   3308  O   GLU A 422      13.102  -7.859   4.918  1.00 53.53           O  
ATOM   3309  CG  GLU A 422      14.562  -7.012   1.650  1.00 53.53           C  
ATOM   3310  CD  GLU A 422      15.047  -7.383   0.259  1.00 53.53           C  
ATOM   3311  OE1 GLU A 422      14.297  -7.172  -0.722  1.00 53.53           O  
ATOM   3312  OE2 GLU A 422      16.188  -7.891   0.149  1.00 53.53           O  
ATOM   3313  N   ASN A 423      14.883  -8.812   5.836  1.00 51.22           N  
ATOM   3314  CA  ASN A 423      14.164  -9.852   6.574  1.00 51.22           C  
ATOM   3315  C   ASN A 423      13.828  -9.391   7.988  1.00 51.22           C  
ATOM   3316  CB  ASN A 423      14.984 -11.141   6.621  1.00 51.22           C  
ATOM   3317  O   ASN A 423      12.789  -9.773   8.539  1.00 51.22           O  
ATOM   3318  CG  ASN A 423      14.562 -12.141   5.562  1.00 51.22           C  
ATOM   3319  ND2 ASN A 423      15.273 -13.258   5.477  1.00 51.22           N  
ATOM   3320  OD1 ASN A 423      13.594 -11.914   4.828  1.00 51.22           O  
ATOM   3321  N   LEU A 424      14.391  -8.406   8.492  1.00 52.47           N  
ATOM   3322  CA  LEU A 424      14.148  -7.785   9.797  1.00 52.47           C  
ATOM   3323  C   LEU A 424      12.914  -6.895   9.758  1.00 52.47           C  
ATOM   3324  CB  LEU A 424      15.367  -6.965  10.234  1.00 52.47           C  
ATOM   3325  O   LEU A 424      12.180  -6.805  10.742  1.00 52.47           O  
ATOM   3326  CG  LEU A 424      15.938  -7.281  11.617  1.00 52.47           C  
ATOM   3327  CD1 LEU A 424      17.125  -8.234  11.500  1.00 52.47           C  
ATOM   3328  CD2 LEU A 424      16.344  -6.000  12.328  1.00 52.47           C  
ATOM   3329  N   ASN A 425      12.570  -6.527   8.609  1.00 51.56           N  
ATOM   3330  CA  ASN A 425      11.461  -5.590   8.438  1.00 51.56           C  
ATOM   3331  C   ASN A 425      10.117  -6.242   8.758  1.00 51.56           C  
ATOM   3332  CB  ASN A 425      11.453  -5.023   7.016  1.00 51.56           C  
ATOM   3333  O   ASN A 425       9.289  -5.652   9.445  1.00 51.56           O  
ATOM   3334  CG  ASN A 425      10.727  -3.695   6.918  1.00 51.56           C  
ATOM   3335  ND2 ASN A 425      10.477  -3.242   5.695  1.00 51.56           N  
ATOM   3336  OD1 ASN A 425      10.398  -3.080   7.938  1.00 51.56           O  
ATOM   3337  N   LYS A 426      10.000  -7.547   8.281  1.00 59.94           N  
ATOM   3338  CA  LYS A 426       8.734  -8.242   8.484  1.00 59.94           C  
ATOM   3339  C   LYS A 426       8.555  -8.633   9.953  1.00 59.94           C  
ATOM   3340  CB  LYS A 426       8.656  -9.492   7.602  1.00 59.94           C  
ATOM   3341  O   LYS A 426       7.461  -8.484  10.508  1.00 59.94           O  
ATOM   3342  CG  LYS A 426       8.352  -9.195   6.141  1.00 59.94           C  
ATOM   3343  CD  LYS A 426       8.141 -10.477   5.344  1.00 59.94           C  
ATOM   3344  CE  LYS A 426       7.918 -10.188   3.867  1.00 59.94           C  
ATOM   3345  NZ  LYS A 426       7.809 -11.438   3.064  1.00 59.94           N  
ATOM   3346  N   LYS A 427       9.625  -9.008  10.602  1.00 59.72           N  
ATOM   3347  CA  LYS A 427       9.602  -9.414  12.000  1.00 59.72           C  
ATOM   3348  C   LYS A 427       9.375  -8.219  12.922  1.00 59.72           C  
ATOM   3349  CB  LYS A 427      10.898 -10.133  12.375  1.00 59.72           C  
ATOM   3350  O   LYS A 427       8.633  -8.312  13.898  1.00 59.72           O  
ATOM   3351  CG  LYS A 427      10.938 -11.602  11.969  1.00 59.72           C  
ATOM   3352  CD  LYS A 427      12.203 -12.281  12.461  1.00 59.72           C  
ATOM   3353  CE  LYS A 427      12.297 -13.719  11.961  1.00 59.72           C  
ATOM   3354  NZ  LYS A 427      13.547 -14.383  12.422  1.00 59.72           N  
ATOM   3355  N   VAL A 428       9.938  -7.121  12.602  1.00 62.78           N  
ATOM   3356  CA  VAL A 428       9.812  -5.891  13.375  1.00 62.78           C  
ATOM   3357  C   VAL A 428       8.391  -5.344  13.250  1.00 62.78           C  
ATOM   3358  CB  VAL A 428      10.836  -4.824  12.914  1.00 62.78           C  
ATOM   3359  O   VAL A 428       7.781  -4.965  14.250  1.00 62.78           O  
ATOM   3360  CG1 VAL A 428      10.555  -3.479  13.578  1.00 62.78           C  
ATOM   3361  CG2 VAL A 428      12.258  -5.285  13.219  1.00 62.78           C  
ATOM   3362  N   ASP A 429       7.863  -5.391  12.078  1.00 65.62           N  
ATOM   3363  CA  ASP A 429       6.500  -4.934  11.844  1.00 65.62           C  
ATOM   3364  C   ASP A 429       5.492  -5.789  12.609  1.00 65.62           C  
ATOM   3365  CB  ASP A 429       6.176  -4.953  10.352  1.00 65.62           C  
ATOM   3366  O   ASP A 429       4.559  -5.266  13.219  1.00 65.62           O  
ATOM   3367  CG  ASP A 429       6.805  -3.797   9.594  1.00 65.62           C  
ATOM   3368  OD1 ASP A 429       7.266  -2.826  10.234  1.00 65.62           O  
ATOM   3369  OD2 ASP A 429       6.836  -3.855   8.344  1.00 65.62           O  
ATOM   3370  N   ASP A 430       5.770  -7.066  12.578  1.00 69.75           N  
ATOM   3371  CA  ASP A 430       4.910  -8.000  13.297  1.00 69.75           C  
ATOM   3372  C   ASP A 430       4.992  -7.773  14.805  1.00 69.75           C  
ATOM   3373  CB  ASP A 430       5.297  -9.445  12.969  1.00 69.75           C  
ATOM   3374  O   ASP A 430       3.973  -7.820  15.500  1.00 69.75           O  
ATOM   3375  CG  ASP A 430       4.699  -9.930  11.664  1.00 69.75           C  
ATOM   3376  OD1 ASP A 430       3.947  -9.172  11.016  1.00 69.75           O  
ATOM   3377  OD2 ASP A 430       4.977 -11.086  11.273  1.00 69.75           O  
ATOM   3378  N   GLY A 431       6.152  -7.570  15.273  1.00 71.75           N  
ATOM   3379  CA  GLY A 431       6.332  -7.262  16.688  1.00 71.75           C  
ATOM   3380  C   GLY A 431       5.594  -6.012  17.125  1.00 71.75           C  
ATOM   3381  O   GLY A 431       4.957  -5.996  18.172  1.00 71.75           O  
ATOM   3382  N   PHE A 432       5.574  -5.035  16.297  1.00 72.62           N  
ATOM   3383  CA  PHE A 432       4.879  -3.787  16.594  1.00 72.62           C  
ATOM   3384  C   PHE A 432       3.373  -4.012  16.672  1.00 72.62           C  
ATOM   3385  CB  PHE A 432       5.199  -2.732  15.523  1.00 72.62           C  
ATOM   3386  O   PHE A 432       2.709  -3.490  17.562  1.00 72.62           O  
ATOM   3387  CG  PHE A 432       6.480  -1.990  15.773  1.00 72.62           C  
ATOM   3388  CD1 PHE A 432       6.598  -1.104  16.844  1.00 72.62           C  
ATOM   3389  CD2 PHE A 432       7.578  -2.178  14.938  1.00 72.62           C  
ATOM   3390  CE1 PHE A 432       7.785  -0.415  17.062  1.00 72.62           C  
ATOM   3391  CE2 PHE A 432       8.766  -1.492  15.164  1.00 72.62           C  
ATOM   3392  CZ  PHE A 432       8.867  -0.611  16.234  1.00 72.62           C  
ATOM   3393  N   LEU A 433       2.963  -4.742  15.773  1.00 79.00           N  
ATOM   3394  CA  LEU A 433       1.531  -5.020  15.742  1.00 79.00           C  
ATOM   3395  C   LEU A 433       1.089  -5.758  17.000  1.00 79.00           C  
ATOM   3396  CB  LEU A 433       1.176  -5.836  14.492  1.00 79.00           C  
ATOM   3397  O   LEU A 433       0.034  -5.457  17.562  1.00 79.00           O  
ATOM   3398  CG  LEU A 433       1.114  -5.070  13.172  1.00 79.00           C  
ATOM   3399  CD1 LEU A 433       1.036  -6.043  12.000  1.00 79.00           C  
ATOM   3400  CD2 LEU A 433      -0.073  -4.113  13.164  1.00 79.00           C  
ATOM   3401  N   ASP A 434       1.895  -6.648  17.422  1.00 79.50           N  
ATOM   3402  CA  ASP A 434       1.588  -7.410  18.641  1.00 79.50           C  
ATOM   3403  C   ASP A 434       1.558  -6.500  19.859  1.00 79.50           C  
ATOM   3404  CB  ASP A 434       2.609  -8.531  18.844  1.00 79.50           C  
ATOM   3405  O   ASP A 434       0.661  -6.609  20.703  1.00 79.50           O  
ATOM   3406  CG  ASP A 434       2.406  -9.695  17.891  1.00 79.50           C  
ATOM   3407  OD1 ASP A 434       1.316  -9.805  17.281  1.00 79.50           O  
ATOM   3408  OD2 ASP A 434       3.346 -10.508  17.734  1.00 79.50           O  
ATOM   3409  N   ILE A 435       2.492  -5.695  19.922  1.00 77.62           N  
ATOM   3410  CA  ILE A 435       2.588  -4.785  21.047  1.00 77.62           C  
ATOM   3411  C   ILE A 435       1.380  -3.852  21.062  1.00 77.62           C  
ATOM   3412  CB  ILE A 435       3.898  -3.967  21.016  1.00 77.62           C  
ATOM   3413  O   ILE A 435       0.769  -3.635  22.109  1.00 77.62           O  
ATOM   3414  CG1 ILE A 435       5.105  -4.875  21.266  1.00 77.62           C  
ATOM   3415  CG2 ILE A 435       3.850  -2.820  22.031  1.00 77.62           C  
ATOM   3416  CD1 ILE A 435       6.449  -4.188  21.094  1.00 77.62           C  
ATOM   3417  N   TRP A 436       1.096  -3.455  19.828  1.00 79.25           N  
ATOM   3418  CA  TRP A 436      -0.063  -2.576  19.719  1.00 79.25           C  
ATOM   3419  C   TRP A 436      -1.338  -3.293  20.141  1.00 79.25           C  
ATOM   3420  CB  TRP A 436      -0.208  -2.066  18.281  1.00 79.25           C  
ATOM   3421  O   TRP A 436      -2.156  -2.734  20.875  1.00 79.25           O  
ATOM   3422  CG  TRP A 436      -1.273  -1.026  18.109  1.00 79.25           C  
ATOM   3423  CD1 TRP A 436      -2.527  -1.207  17.594  1.00 79.25           C  
ATOM   3424  CD2 TRP A 436      -1.177   0.360  18.453  1.00 79.25           C  
ATOM   3425  CE2 TRP A 436      -2.410   0.960  18.109  1.00 79.25           C  
ATOM   3426  CE3 TRP A 436      -0.166   1.153  19.016  1.00 79.25           C  
ATOM   3427  NE1 TRP A 436      -3.215  -0.016  17.594  1.00 79.25           N  
ATOM   3428  CH2 TRP A 436      -1.653   3.072  18.859  1.00 79.25           C  
ATOM   3429  CZ2 TRP A 436      -2.660   2.320  18.312  1.00 79.25           C  
ATOM   3430  CZ3 TRP A 436      -0.416   2.506  19.203  1.00 79.25           C  
ATOM   3431  N   THR A 437      -1.472  -4.387  19.672  1.00 84.44           N  
ATOM   3432  CA  THR A 437      -2.652  -5.180  20.000  1.00 84.44           C  
ATOM   3433  C   THR A 437      -2.748  -5.422  21.500  1.00 84.44           C  
ATOM   3434  CB  THR A 437      -2.639  -6.527  19.250  1.00 84.44           C  
ATOM   3435  O   THR A 437      -3.811  -5.238  22.094  1.00 84.44           O  
ATOM   3436  CG2 THR A 437      -3.881  -7.352  19.578  1.00 84.44           C  
ATOM   3437  OG1 THR A 437      -2.600  -6.293  17.844  1.00 84.44           O  
ATOM   3438  N   TYR A 438      -1.678  -5.730  22.078  1.00 82.56           N  
ATOM   3439  CA  TYR A 438      -1.645  -5.988  23.516  1.00 82.56           C  
ATOM   3440  C   TYR A 438      -2.018  -4.734  24.297  1.00 82.56           C  
ATOM   3441  CB  TYR A 438      -0.257  -6.477  23.938  1.00 82.56           C  
ATOM   3442  O   TYR A 438      -2.811  -4.801  25.250  1.00 82.56           O  
ATOM   3443  CG  TYR A 438      -0.123  -6.699  25.422  1.00 82.56           C  
ATOM   3444  CD1 TYR A 438       0.432  -5.727  26.250  1.00 82.56           C  
ATOM   3445  CD2 TYR A 438      -0.551  -7.887  26.016  1.00 82.56           C  
ATOM   3446  CE1 TYR A 438       0.559  -5.930  27.625  1.00 82.56           C  
ATOM   3447  CE2 TYR A 438      -0.429  -8.102  27.375  1.00 82.56           C  
ATOM   3448  OH  TYR A 438       0.249  -7.324  29.531  1.00 82.56           O  
ATOM   3449  CZ  TYR A 438       0.126  -7.117  28.172  1.00 82.56           C  
ATOM   3450  N   ASN A 439      -1.471  -3.666  23.953  1.00 79.12           N  
ATOM   3451  CA  ASN A 439      -1.741  -2.410  24.641  1.00 79.12           C  
ATOM   3452  C   ASN A 439      -3.211  -2.012  24.531  1.00 79.12           C  
ATOM   3453  CB  ASN A 439      -0.846  -1.294  24.109  1.00 79.12           C  
ATOM   3454  O   ASN A 439      -3.812  -1.558  25.516  1.00 79.12           O  
ATOM   3455  CG  ASN A 439       0.582  -1.396  24.609  1.00 79.12           C  
ATOM   3456  ND2 ASN A 439       1.501  -0.732  23.906  1.00 79.12           N  
ATOM   3457  OD1 ASN A 439       0.857  -2.064  25.609  1.00 79.12           O  
ATOM   3458  N   ALA A 440      -3.662  -2.156  23.344  1.00 81.19           N  
ATOM   3459  CA  ALA A 440      -5.074  -1.846  23.141  1.00 81.19           C  
ATOM   3460  C   ALA A 440      -5.965  -2.732  24.000  1.00 81.19           C  
ATOM   3461  CB  ALA A 440      -5.445  -2.004  21.672  1.00 81.19           C  
ATOM   3462  O   ALA A 440      -6.879  -2.242  24.672  1.00 81.19           O  
ATOM   3463  N   GLU A 441      -5.672  -4.012  24.031  1.00 85.12           N  
ATOM   3464  CA  GLU A 441      -6.457  -4.953  24.828  1.00 85.12           C  
ATOM   3465  C   GLU A 441      -6.359  -4.629  26.312  1.00 85.12           C  
ATOM   3466  CB  GLU A 441      -5.996  -6.391  24.578  1.00 85.12           C  
ATOM   3467  O   GLU A 441      -7.363  -4.645  27.031  1.00 85.12           O  
ATOM   3468  CG  GLU A 441      -6.445  -6.949  23.234  1.00 85.12           C  
ATOM   3469  CD  GLU A 441      -5.977  -8.375  22.984  1.00 85.12           C  
ATOM   3470  OE1 GLU A 441      -6.430  -9.000  22.000  1.00 85.12           O  
ATOM   3471  OE2 GLU A 441      -5.148  -8.867  23.781  1.00 85.12           O  
ATOM   3472  N   LEU A 442      -5.203  -4.426  26.734  1.00 80.44           N  
ATOM   3473  CA  LEU A 442      -4.969  -4.113  28.141  1.00 80.44           C  
ATOM   3474  C   LEU A 442      -5.750  -2.873  28.562  1.00 80.44           C  
ATOM   3475  CB  LEU A 442      -3.475  -3.902  28.391  1.00 80.44           C  
ATOM   3476  O   LEU A 442      -6.367  -2.855  29.625  1.00 80.44           O  
ATOM   3477  CG  LEU A 442      -3.078  -3.561  29.828  1.00 80.44           C  
ATOM   3478  CD1 LEU A 442      -3.506  -4.676  30.781  1.00 80.44           C  
ATOM   3479  CD2 LEU A 442      -1.575  -3.318  29.938  1.00 80.44           C  
ATOM   3480  N   LEU A 443      -5.684  -1.902  27.797  1.00 76.81           N  
ATOM   3481  CA  LEU A 443      -6.398  -0.664  28.078  1.00 76.81           C  
ATOM   3482  C   LEU A 443      -7.895  -0.920  28.234  1.00 76.81           C  
ATOM   3483  CB  LEU A 443      -6.156   0.366  26.969  1.00 76.81           C  
ATOM   3484  O   LEU A 443      -8.516  -0.418  29.172  1.00 76.81           O  
ATOM   3485  CG  LEU A 443      -6.734   1.764  27.219  1.00 76.81           C  
ATOM   3486  CD1 LEU A 443      -5.812   2.566  28.125  1.00 76.81           C  
ATOM   3487  CD2 LEU A 443      -6.945   2.488  25.891  1.00 76.81           C  
ATOM   3488  N   VAL A 444      -8.383  -1.609  27.328  1.00 79.38           N  
ATOM   3489  CA  VAL A 444      -9.805  -1.926  27.375  1.00 79.38           C  
ATOM   3490  C   VAL A 444     -10.125  -2.730  28.625  1.00 79.38           C  
ATOM   3491  CB  VAL A 444     -10.250  -2.709  26.109  1.00 79.38           C  
ATOM   3492  O   VAL A 444     -11.102  -2.449  29.328  1.00 79.38           O  
ATOM   3493  CG1 VAL A 444     -11.672  -3.242  26.281  1.00 79.38           C  
ATOM   3494  CG2 VAL A 444     -10.148  -1.823  24.875  1.00 79.38           C  
ATOM   3495  N   LEU A 445      -9.305  -3.652  28.953  1.00 79.94           N  
ATOM   3496  CA  LEU A 445      -9.500  -4.477  30.141  1.00 79.94           C  
ATOM   3497  C   LEU A 445      -9.492  -3.623  31.391  1.00 79.94           C  
ATOM   3498  CB  LEU A 445      -8.414  -5.551  30.234  1.00 79.94           C  
ATOM   3499  O   LEU A 445     -10.352  -3.787  32.281  1.00 79.94           O  
ATOM   3500  CG  LEU A 445      -8.477  -6.668  29.188  1.00 79.94           C  
ATOM   3501  CD1 LEU A 445      -7.258  -7.578  29.312  1.00 79.94           C  
ATOM   3502  CD2 LEU A 445      -9.766  -7.469  29.328  1.00 79.94           C  
ATOM   3503  N   LEU A 446      -8.555  -2.756  31.516  1.00 71.94           N  
ATOM   3504  CA  LEU A 446      -8.438  -1.894  32.688  1.00 71.94           C  
ATOM   3505  C   LEU A 446      -9.656  -0.989  32.812  1.00 71.94           C  
ATOM   3506  CB  LEU A 446      -7.164  -1.046  32.594  1.00 71.94           C  
ATOM   3507  O   LEU A 446     -10.188  -0.816  33.938  1.00 71.94           O  
ATOM   3508  CG  LEU A 446      -5.844  -1.776  32.844  1.00 71.94           C  
ATOM   3509  CD1 LEU A 446      -4.664  -0.882  32.500  1.00 71.94           C  
ATOM   3510  CD2 LEU A 446      -5.750  -2.221  34.312  1.00 71.94           C  
ATOM   3511  N   GLU A 447     -10.008  -0.445  31.734  1.00 70.06           N  
ATOM   3512  CA  GLU A 447     -11.164   0.441  31.750  1.00 70.06           C  
ATOM   3513  C   GLU A 447     -12.430  -0.316  32.156  1.00 70.06           C  
ATOM   3514  CB  GLU A 447     -11.352   1.110  30.391  1.00 70.06           C  
ATOM   3515  O   GLU A 447     -13.266   0.200  32.875  1.00 70.06           O  
ATOM   3516  CG  GLU A 447     -12.398   2.215  30.375  1.00 70.06           C  
ATOM   3517  CD  GLU A 447     -12.047   3.377  31.297  1.00 70.06           C  
ATOM   3518  OE1 GLU A 447     -12.969   4.121  31.719  1.00 70.06           O  
ATOM   3519  OE2 GLU A 447     -10.852   3.545  31.609  1.00 70.06           O  
ATOM   3520  N   ASN A 448     -12.594  -1.461  31.641  1.00 74.00           N  
ATOM   3521  CA  ASN A 448     -13.750  -2.275  32.000  1.00 74.00           C  
ATOM   3522  C   ASN A 448     -13.773  -2.557  33.500  1.00 74.00           C  
ATOM   3523  CB  ASN A 448     -13.758  -3.588  31.219  1.00 74.00           C  
ATOM   3524  O   ASN A 448     -14.828  -2.455  34.156  1.00 74.00           O  
ATOM   3525  CG  ASN A 448     -14.203  -3.404  29.797  1.00 74.00           C  
ATOM   3526  ND2 ASN A 448     -13.969  -4.414  28.969  1.00 74.00           N  
ATOM   3527  OD1 ASN A 448     -14.766  -2.363  29.422  1.00 74.00           O  
ATOM   3528  N   GLU A 449     -12.602  -2.928  34.031  1.00 70.19           N  
ATOM   3529  CA  GLU A 449     -12.516  -3.201  35.469  1.00 70.19           C  
ATOM   3530  C   GLU A 449     -12.883  -1.968  36.281  1.00 70.19           C  
ATOM   3531  CB  GLU A 449     -11.109  -3.684  35.844  1.00 70.19           C  
ATOM   3532  O   GLU A 449     -13.656  -2.059  37.219  1.00 70.19           O  
ATOM   3533  CG  GLU A 449     -10.977  -4.109  37.281  1.00 70.19           C  
ATOM   3534  CD  GLU A 449     -11.656  -5.430  37.594  1.00 70.19           C  
ATOM   3535  OE1 GLU A 449     -11.844  -5.754  38.781  1.00 70.19           O  
ATOM   3536  OE2 GLU A 449     -12.008  -6.148  36.625  1.00 70.19           O  
ATOM   3537  N   ARG A 450     -12.266  -0.953  35.906  1.00 66.69           N  
ATOM   3538  CA  ARG A 450     -12.516   0.302  36.625  1.00 66.69           C  
ATOM   3539  C   ARG A 450     -14.000   0.657  36.594  1.00 66.69           C  
ATOM   3540  CB  ARG A 450     -11.695   1.437  36.000  1.00 66.69           C  
ATOM   3541  O   ARG A 450     -14.562   1.038  37.625  1.00 66.69           O  
ATOM   3542  CG  ARG A 450     -11.789   2.750  36.750  1.00 66.69           C  
ATOM   3543  CD  ARG A 450     -10.945   3.838  36.094  1.00 66.69           C  
ATOM   3544  NE  ARG A 450     -11.117   5.125  36.781  1.00 66.69           N  
ATOM   3545  NH1 ARG A 450      -9.297   6.125  35.750  1.00 66.69           N  
ATOM   3546  NH2 ARG A 450     -10.570   7.301  37.250  1.00 66.69           N  
ATOM   3547  CZ  ARG A 450     -10.328   6.180  36.594  1.00 66.69           C  
ATOM   3548  N   THR A 451     -14.594   0.600  35.438  1.00 64.19           N  
ATOM   3549  CA  THR A 451     -16.000   0.946  35.250  1.00 64.19           C  
ATOM   3550  C   THR A 451     -16.891   0.033  36.125  1.00 64.19           C  
ATOM   3551  CB  THR A 451     -16.438   0.856  33.781  1.00 64.19           C  
ATOM   3552  O   THR A 451     -17.781   0.505  36.812  1.00 64.19           O  
ATOM   3553  CG2 THR A 451     -17.906   1.222  33.625  1.00 64.19           C  
ATOM   3554  OG1 THR A 451     -15.633   1.757  33.000  1.00 64.19           O  
ATOM   3555  N   LEU A 452     -16.578  -1.200  36.062  1.00 65.88           N  
ATOM   3556  CA  LEU A 452     -17.391  -2.156  36.812  1.00 65.88           C  
ATOM   3557  C   LEU A 452     -17.188  -1.975  38.312  1.00 65.88           C  
ATOM   3558  CB  LEU A 452     -17.031  -3.590  36.406  1.00 65.88           C  
ATOM   3559  O   LEU A 452     -18.156  -2.020  39.094  1.00 65.88           O  
ATOM   3560  CG  LEU A 452     -17.484  -4.031  35.031  1.00 65.88           C  
ATOM   3561  CD1 LEU A 452     -16.969  -5.438  34.719  1.00 65.88           C  
ATOM   3562  CD2 LEU A 452     -19.000  -3.963  34.906  1.00 65.88           C  
ATOM   3563  N   ASP A 453     -15.906  -1.787  38.781  1.00 64.38           N  
ATOM   3564  CA  ASP A 453     -15.594  -1.601  40.188  1.00 64.38           C  
ATOM   3565  C   ASP A 453     -16.250  -0.328  40.750  1.00 64.38           C  
ATOM   3566  CB  ASP A 453     -14.086  -1.552  40.438  1.00 64.38           C  
ATOM   3567  O   ASP A 453     -16.750  -0.312  41.875  1.00 64.38           O  
ATOM   3568  CG  ASP A 453     -13.430  -2.920  40.344  1.00 64.38           C  
ATOM   3569  OD1 ASP A 453     -14.148  -3.941  40.344  1.00 64.38           O  
ATOM   3570  OD2 ASP A 453     -12.180  -2.977  40.281  1.00 64.38           O  
ATOM   3571  N   PHE A 454     -16.094   0.681  39.969  1.00 61.22           N  
ATOM   3572  CA  PHE A 454     -16.703   1.944  40.375  1.00 61.22           C  
ATOM   3573  C   PHE A 454     -18.219   1.777  40.562  1.00 61.22           C  
ATOM   3574  CB  PHE A 454     -16.422   3.023  39.312  1.00 61.22           C  
ATOM   3575  O   PHE A 454     -18.781   2.230  41.562  1.00 61.22           O  
ATOM   3576  CG  PHE A 454     -17.062   4.352  39.625  1.00 61.22           C  
ATOM   3577  CD1 PHE A 454     -18.250   4.727  39.000  1.00 61.22           C  
ATOM   3578  CD2 PHE A 454     -16.484   5.223  40.531  1.00 61.22           C  
ATOM   3579  CE1 PHE A 454     -18.844   5.957  39.281  1.00 61.22           C  
ATOM   3580  CE2 PHE A 454     -17.078   6.449  40.812  1.00 61.22           C  
ATOM   3581  CZ  PHE A 454     -18.250   6.816  40.188  1.00 61.22           C  
ATOM   3582  N   HIS A 455     -18.797   1.121  39.625  1.00 60.75           N  
ATOM   3583  CA  HIS A 455     -20.234   0.917  39.688  1.00 60.75           C  
ATOM   3584  C   HIS A 455     -20.625   0.016  40.875  1.00 60.75           C  
ATOM   3585  CB  HIS A 455     -20.750   0.318  38.375  1.00 60.75           C  
ATOM   3586  O   HIS A 455     -21.594   0.285  41.562  1.00 60.75           O  
ATOM   3587  CG  HIS A 455     -20.781   1.291  37.250  1.00 60.75           C  
ATOM   3588  CD2 HIS A 455     -20.062   1.331  36.094  1.00 60.75           C  
ATOM   3589  ND1 HIS A 455     -21.609   2.389  37.219  1.00 60.75           N  
ATOM   3590  CE1 HIS A 455     -21.406   3.062  36.094  1.00 60.75           C  
ATOM   3591  NE2 HIS A 455     -20.469   2.441  35.406  1.00 60.75           N  
ATOM   3592  N   ASP A 456     -19.938  -1.007  41.125  1.00 63.44           N  
ATOM   3593  CA  ASP A 456     -20.188  -1.926  42.219  1.00 63.44           C  
ATOM   3594  C   ASP A 456     -20.062  -1.210  43.562  1.00 63.44           C  
ATOM   3595  CB  ASP A 456     -19.203  -3.104  42.156  1.00 63.44           C  
ATOM   3596  O   ASP A 456     -20.875  -1.436  44.469  1.00 63.44           O  
ATOM   3597  CG  ASP A 456     -19.609  -4.152  41.125  1.00 63.44           C  
ATOM   3598  OD1 ASP A 456     -20.703  -4.051  40.562  1.00 63.44           O  
ATOM   3599  OD2 ASP A 456     -18.812  -5.090  40.906  1.00 63.44           O  
ATOM   3600  N   SER A 457     -19.047  -0.362  43.688  1.00 62.66           N  
ATOM   3601  CA  SER A 457     -18.828   0.382  44.938  1.00 62.66           C  
ATOM   3602  C   SER A 457     -19.984   1.346  45.188  1.00 62.66           C  
ATOM   3603  CB  SER A 457     -17.516   1.152  44.875  1.00 62.66           C  
ATOM   3604  O   SER A 457     -20.422   1.482  46.344  1.00 62.66           O  
ATOM   3605  OG  SER A 457     -17.312   1.904  46.062  1.00 62.66           O  
ATOM   3606  N   ASN A 458     -20.453   1.940  44.219  1.00 60.41           N  
ATOM   3607  CA  ASN A 458     -21.562   2.881  44.344  1.00 60.41           C  
ATOM   3608  C   ASN A 458     -22.844   2.174  44.750  1.00 60.41           C  
ATOM   3609  CB  ASN A 458     -21.766   3.656  43.062  1.00 60.41           C  
ATOM   3610  O   ASN A 458     -23.578   2.660  45.625  1.00 60.41           O  
ATOM   3611  CG  ASN A 458     -20.750   4.758  42.844  1.00 60.41           C  
ATOM   3612  ND2 ASN A 458     -20.484   5.109  41.594  1.00 60.41           N  
ATOM   3613  OD1 ASN A 458     -20.203   5.293  43.812  1.00 60.41           O  
ATOM   3614  N   VAL A 459     -23.109   1.068  44.125  1.00 63.22           N  
ATOM   3615  CA  VAL A 459     -24.281   0.272  44.438  1.00 63.22           C  
ATOM   3616  C   VAL A 459     -24.188  -0.211  45.906  1.00 63.22           C  
ATOM   3617  CB  VAL A 459     -24.453  -0.932  43.500  1.00 63.22           C  
ATOM   3618  O   VAL A 459     -25.156  -0.165  46.656  1.00 63.22           O  
ATOM   3619  CG1 VAL A 459     -25.562  -1.860  43.969  1.00 63.22           C  
ATOM   3620  CG2 VAL A 459     -24.734  -0.450  42.062  1.00 63.22           C  
ATOM   3621  N   LYS A 460     -23.062  -0.659  46.281  1.00 65.56           N  
ATOM   3622  CA  LYS A 460     -22.828  -1.105  47.656  1.00 65.56           C  
ATOM   3623  C   LYS A 460     -23.047   0.031  48.656  1.00 65.56           C  
ATOM   3624  CB  LYS A 460     -21.406  -1.660  47.812  1.00 65.56           C  
ATOM   3625  O   LYS A 460     -23.641  -0.170  49.719  1.00 65.56           O  
ATOM   3626  CG  LYS A 460     -21.125  -2.305  49.156  1.00 65.56           C  
ATOM   3627  CD  LYS A 460     -19.734  -2.922  49.188  1.00 65.56           C  
ATOM   3628  CE  LYS A 460     -19.438  -3.543  50.562  1.00 65.56           C  
ATOM   3629  NZ  LYS A 460     -18.078  -4.152  50.594  1.00 65.56           N  
ATOM   3630  N   ASN A 461     -22.562   1.162  48.344  1.00 67.62           N  
ATOM   3631  CA  ASN A 461     -22.750   2.324  49.219  1.00 67.62           C  
ATOM   3632  C   ASN A 461     -24.219   2.664  49.406  1.00 67.62           C  
ATOM   3633  CB  ASN A 461     -21.984   3.529  48.656  1.00 67.62           C  
ATOM   3634  O   ASN A 461     -24.656   2.943  50.531  1.00 67.62           O  
ATOM   3635  CG  ASN A 461     -20.500   3.475  48.938  1.00 67.62           C  
ATOM   3636  ND2 ASN A 461     -19.719   4.234  48.188  1.00 67.62           N  
ATOM   3637  OD1 ASN A 461     -20.062   2.754  49.844  1.00 67.62           O  
ATOM   3638  N   LEU A 462     -24.922   2.578  48.312  1.00 68.31           N  
ATOM   3639  CA  LEU A 462     -26.359   2.854  48.375  1.00 68.31           C  
ATOM   3640  C   LEU A 462     -27.094   1.799  49.188  1.00 68.31           C  
ATOM   3641  CB  LEU A 462     -26.922   2.902  46.938  1.00 68.31           C  
ATOM   3642  O   LEU A 462     -27.984   2.127  49.969  1.00 68.31           O  
ATOM   3643  CG  LEU A 462     -27.484   4.250  46.500  1.00 68.31           C  
ATOM   3644  CD1 LEU A 462     -26.484   4.965  45.594  1.00 68.31           C  
ATOM   3645  CD2 LEU A 462     -28.812   4.059  45.750  1.00 68.31           C  
ATOM   3646  N   TYR A 463     -26.719   0.600  48.875  1.00 71.88           N  
ATOM   3647  CA  TYR A 463     -27.266  -0.509  49.656  1.00 71.88           C  
ATOM   3648  C   TYR A 463     -27.062  -0.300  51.125  1.00 71.88           C  
ATOM   3649  CB  TYR A 463     -26.641  -1.835  49.219  1.00 71.88           C  
ATOM   3650  O   TYR A 463     -28.000  -0.438  51.938  1.00 71.88           O  
ATOM   3651  CG  TYR A 463     -27.094  -3.020  50.031  1.00 71.88           C  
ATOM   3652  CD1 TYR A 463     -26.344  -3.455  51.125  1.00 71.88           C  
ATOM   3653  CD2 TYR A 463     -28.250  -3.705  49.719  1.00 71.88           C  
ATOM   3654  CE1 TYR A 463     -26.750  -4.547  51.875  1.00 71.88           C  
ATOM   3655  CE2 TYR A 463     -28.672  -4.801  50.469  1.00 71.88           C  
ATOM   3656  OH  TYR A 463     -28.328  -6.293  52.281  1.00 71.88           O  
ATOM   3657  CZ  TYR A 463     -27.922  -5.211  51.531  1.00 71.88           C  
ATOM   3658  N   GLU A 464     -25.875   0.052  51.562  1.00 75.00           N  
ATOM   3659  CA  GLU A 464     -25.547   0.251  52.969  1.00 75.00           C  
ATOM   3660  C   GLU A 464     -26.297   1.443  53.531  1.00 75.00           C  
ATOM   3661  CB  GLU A 464     -24.031   0.446  53.125  1.00 75.00           C  
ATOM   3662  O   GLU A 464     -26.734   1.404  54.688  1.00 75.00           O  
ATOM   3663  CG  GLU A 464     -23.219  -0.830  52.938  1.00 75.00           C  
ATOM   3664  CD  GLU A 464     -23.641  -1.942  53.906  1.00 75.00           C  
ATOM   3665  OE1 GLU A 464     -23.438  -3.133  53.562  1.00 75.00           O  
ATOM   3666  OE2 GLU A 464     -24.188  -1.622  54.969  1.00 75.00           O  
ATOM   3667  N   LYS A 465     -26.453   2.477  52.750  1.00 78.69           N  
ATOM   3668  CA  LYS A 465     -27.203   3.658  53.188  1.00 78.69           C  
ATOM   3669  C   LYS A 465     -28.656   3.316  53.469  1.00 78.69           C  
ATOM   3670  CB  LYS A 465     -27.125   4.758  52.125  1.00 78.69           C  
ATOM   3671  O   LYS A 465     -29.203   3.729  54.500  1.00 78.69           O  
ATOM   3672  CG  LYS A 465     -27.641   6.109  52.594  1.00 78.69           C  
ATOM   3673  CD  LYS A 465     -27.438   7.184  51.531  1.00 78.69           C  
ATOM   3674  CE  LYS A 465     -28.031   8.516  51.969  1.00 78.69           C  
ATOM   3675  NZ  LYS A 465     -27.797   9.586  50.969  1.00 78.69           N  
ATOM   3676  N   VAL A 466     -29.250   2.561  52.562  1.00 79.06           N  
ATOM   3677  CA  VAL A 466     -30.641   2.162  52.719  1.00 79.06           C  
ATOM   3678  C   VAL A 466     -30.797   1.220  53.906  1.00 79.06           C  
ATOM   3679  CB  VAL A 466     -31.172   1.488  51.406  1.00 79.06           C  
ATOM   3680  O   VAL A 466     -31.734   1.350  54.688  1.00 79.06           O  
ATOM   3681  CG1 VAL A 466     -32.562   0.873  51.656  1.00 79.06           C  
ATOM   3682  CG2 VAL A 466     -31.234   2.496  50.281  1.00 79.06           C  
ATOM   3683  N   LYS A 467     -29.875   0.335  54.000  1.00 82.56           N  
ATOM   3684  CA  LYS A 467     -29.859  -0.595  55.125  1.00 82.56           C  
ATOM   3685  C   LYS A 467     -29.797   0.153  56.469  1.00 82.56           C  
ATOM   3686  CB  LYS A 467     -28.688  -1.565  55.031  1.00 82.56           C  
ATOM   3687  O   LYS A 467     -30.547  -0.170  57.406  1.00 82.56           O  
ATOM   3688  CG  LYS A 467     -28.641  -2.611  56.125  1.00 82.56           C  
ATOM   3689  CD  LYS A 467     -27.469  -3.559  55.969  1.00 82.56           C  
ATOM   3690  CE  LYS A 467     -27.391  -4.578  57.094  1.00 82.56           C  
ATOM   3691  NZ  LYS A 467     -26.234  -5.512  56.906  1.00 82.56           N  
ATOM   3692  N   ASN A 468     -29.031   1.140  56.531  1.00 84.44           N  
ATOM   3693  CA  ASN A 468     -28.859   1.921  57.750  1.00 84.44           C  
ATOM   3694  C   ASN A 468     -30.109   2.754  58.062  1.00 84.44           C  
ATOM   3695  CB  ASN A 468     -27.641   2.822  57.656  1.00 84.44           C  
ATOM   3696  O   ASN A 468     -30.484   2.916  59.219  1.00 84.44           O  
ATOM   3697  CG  ASN A 468     -26.344   2.062  57.844  1.00 84.44           C  
ATOM   3698  ND2 ASN A 468     -25.234   2.652  57.375  1.00 84.44           N  
ATOM   3699  OD1 ASN A 468     -26.328   0.952  58.375  1.00 84.44           O  
ATOM   3700  N   GLN A 469     -30.719   3.242  56.969  1.00 85.50           N  
ATOM   3701  CA  GLN A 469     -31.922   4.070  57.125  1.00 85.50           C  
ATOM   3702  C   GLN A 469     -33.094   3.242  57.625  1.00 85.50           C  
ATOM   3703  CB  GLN A 469     -32.281   4.762  55.812  1.00 85.50           C  
ATOM   3704  O   GLN A 469     -33.844   3.678  58.500  1.00 85.50           O  
ATOM   3705  CG  GLN A 469     -31.312   5.895  55.438  1.00 85.50           C  
ATOM   3706  CD  GLN A 469     -31.750   6.637  54.188  1.00 85.50           C  
ATOM   3707  NE2 GLN A 469     -30.938   7.594  53.750  1.00 85.50           N  
ATOM   3708  OE1 GLN A 469     -32.812   6.348  53.625  1.00 85.50           O  
ATOM   3709  N   LEU A 470     -33.250   2.025  57.000  1.00 86.69           N  
ATOM   3710  CA  LEU A 470     -34.406   1.199  57.250  1.00 86.69           C  
ATOM   3711  C   LEU A 470     -34.250   0.396  58.531  1.00 86.69           C  
ATOM   3712  CB  LEU A 470     -34.656   0.254  56.094  1.00 86.69           C  
ATOM   3713  O   LEU A 470     -35.250   0.125  59.219  1.00 86.69           O  
ATOM   3714  CG  LEU A 470     -35.094   0.907  54.750  1.00 86.69           C  
ATOM   3715  CD1 LEU A 470     -35.156  -0.131  53.656  1.00 86.69           C  
ATOM   3716  CD2 LEU A 470     -36.438   1.593  54.938  1.00 86.69           C  
ATOM   3717  N   ARG A 471     -33.125   0.091  59.000  1.00 86.94           N  
ATOM   3718  CA  ARG A 471     -32.812  -0.680  60.219  1.00 86.94           C  
ATOM   3719  C   ARG A 471     -33.781  -1.846  60.375  1.00 86.94           C  
ATOM   3720  CB  ARG A 471     -32.844   0.215  61.438  1.00 86.94           C  
ATOM   3721  O   ARG A 471     -33.906  -2.691  59.500  1.00 86.94           O  
ATOM   3722  CG  ARG A 471     -31.812   1.331  61.438  1.00 86.94           C  
ATOM   3723  CD  ARG A 471     -31.875   2.182  62.688  1.00 86.94           C  
ATOM   3724  NE  ARG A 471     -30.891   3.254  62.656  1.00 86.94           N  
ATOM   3725  NH1 ARG A 471     -31.453   4.090  64.750  1.00 86.94           N  
ATOM   3726  NH2 ARG A 471     -29.766   5.070  63.531  1.00 86.94           N  
ATOM   3727  CZ  ARG A 471     -30.703   4.137  63.656  1.00 86.94           C  
ATOM   3728  N   ASN A 472     -34.500  -1.871  61.438  1.00 86.00           N  
ATOM   3729  CA  ASN A 472     -35.344  -3.031  61.688  1.00 86.00           C  
ATOM   3730  C   ASN A 472     -36.750  -2.820  61.188  1.00 86.00           C  
ATOM   3731  CB  ASN A 472     -35.375  -3.354  63.188  1.00 86.00           C  
ATOM   3732  O   ASN A 472     -37.656  -3.592  61.500  1.00 86.00           O  
ATOM   3733  CG  ASN A 472     -35.594  -2.125  64.062  1.00 86.00           C  
ATOM   3734  ND2 ASN A 472     -35.781  -2.336  65.375  1.00 86.00           N  
ATOM   3735  OD1 ASN A 472     -35.562  -0.995  63.562  1.00 86.00           O  
ATOM   3736  N   ASN A 473     -36.906  -1.775  60.344  1.00 86.69           N  
ATOM   3737  CA  ASN A 473     -38.188  -1.509  59.719  1.00 86.69           C  
ATOM   3738  C   ASN A 473     -38.375  -2.297  58.438  1.00 86.69           C  
ATOM   3739  CB  ASN A 473     -38.375  -0.011  59.469  1.00 86.69           C  
ATOM   3740  O   ASN A 473     -39.469  -2.342  57.875  1.00 86.69           O  
ATOM   3741  CG  ASN A 473     -38.656   0.773  60.719  1.00 86.69           C  
ATOM   3742  ND2 ASN A 473     -38.531   2.094  60.656  1.00 86.69           N  
ATOM   3743  OD1 ASN A 473     -39.000   0.197  61.781  1.00 86.69           O  
ATOM   3744  N   ALA A 474     -37.344  -2.979  58.031  1.00 86.38           N  
ATOM   3745  CA  ALA A 474     -37.375  -3.738  56.781  1.00 86.38           C  
ATOM   3746  C   ALA A 474     -36.469  -4.973  56.844  1.00 86.38           C  
ATOM   3747  CB  ALA A 474     -36.969  -2.857  55.594  1.00 86.38           C  
ATOM   3748  O   ALA A 474     -35.562  -5.027  57.656  1.00 86.38           O  
ATOM   3749  N   LYS A 475     -36.844  -6.031  56.188  1.00 85.31           N  
ATOM   3750  CA  LYS A 475     -36.094  -7.273  56.125  1.00 85.31           C  
ATOM   3751  C   LYS A 475     -35.375  -7.418  54.781  1.00 85.31           C  
ATOM   3752  CB  LYS A 475     -37.000  -8.477  56.375  1.00 85.31           C  
ATOM   3753  O   LYS A 475     -35.969  -7.109  53.750  1.00 85.31           O  
ATOM   3754  CG  LYS A 475     -36.281  -9.820  56.281  1.00 85.31           C  
ATOM   3755  CD  LYS A 475     -37.250 -10.984  56.375  1.00 85.31           C  
ATOM   3756  CE  LYS A 475     -36.562 -12.328  56.281  1.00 85.31           C  
ATOM   3757  NZ  LYS A 475     -37.500 -13.461  56.312  1.00 85.31           N  
ATOM   3758  N   GLU A 476     -34.156  -7.973  54.938  1.00 80.81           N  
ATOM   3759  CA  GLU A 476     -33.406  -8.203  53.719  1.00 80.81           C  
ATOM   3760  C   GLU A 476     -33.812  -9.516  53.062  1.00 80.81           C  
ATOM   3761  CB  GLU A 476     -31.891  -8.219  54.000  1.00 80.81           C  
ATOM   3762  O   GLU A 476     -33.812 -10.570  53.688  1.00 80.81           O  
ATOM   3763  CG  GLU A 476     -31.328  -6.867  54.406  1.00 80.81           C  
ATOM   3764  CD  GLU A 476     -29.828  -6.891  54.656  1.00 80.81           C  
ATOM   3765  OE1 GLU A 476     -29.312  -6.012  55.375  1.00 80.81           O  
ATOM   3766  OE2 GLU A 476     -29.156  -7.797  54.094  1.00 80.81           O  
ATOM   3767  N   ILE A 477     -34.219  -9.469  51.812  1.00 76.25           N  
ATOM   3768  CA  ILE A 477     -34.781 -10.648  51.125  1.00 76.25           C  
ATOM   3769  C   ILE A 477     -33.781 -11.180  50.125  1.00 76.25           C  
ATOM   3770  CB  ILE A 477     -36.125 -10.320  50.469  1.00 76.25           C  
ATOM   3771  O   ILE A 477     -33.969 -12.266  49.562  1.00 76.25           O  
ATOM   3772  CG1 ILE A 477     -35.969  -9.094  49.562  1.00 76.25           C  
ATOM   3773  CG2 ILE A 477     -37.219 -10.117  51.500  1.00 76.25           C  
ATOM   3774  CD1 ILE A 477     -37.188  -8.828  48.688  1.00 76.25           C  
ATOM   3775  N   GLY A 478     -32.469 -10.516  50.000  1.00 63.88           N  
ATOM   3776  CA  GLY A 478     -31.453 -10.992  49.094  1.00 63.88           C  
ATOM   3777  C   GLY A 478     -31.500 -10.320  47.750  1.00 63.88           C  
ATOM   3778  O   GLY A 478     -32.500  -9.688  47.375  1.00 63.88           O  
ATOM   3779  N   ASN A 479     -30.219 -10.125  46.938  1.00 59.88           N  
ATOM   3780  CA  ASN A 479     -30.047  -9.516  45.625  1.00 59.88           C  
ATOM   3781  C   ASN A 479     -30.219  -8.000  45.688  1.00 59.88           C  
ATOM   3782  CB  ASN A 479     -31.031 -10.117  44.625  1.00 59.88           C  
ATOM   3783  O   ASN A 479     -30.734  -7.387  44.750  1.00 59.88           O  
ATOM   3784  CG  ASN A 479     -30.750 -11.586  44.344  1.00 59.88           C  
ATOM   3785  ND2 ASN A 479     -31.781 -12.305  43.906  1.00 59.88           N  
ATOM   3786  OD1 ASN A 479     -29.625 -12.062  44.531  1.00 59.88           O  
ATOM   3787  N   GLY A 480     -30.031  -7.398  46.938  1.00 68.00           N  
ATOM   3788  CA  GLY A 480     -30.031  -5.949  47.062  1.00 68.00           C  
ATOM   3789  C   GLY A 480     -31.422  -5.387  47.281  1.00 68.00           C  
ATOM   3790  O   GLY A 480     -31.656  -4.188  47.125  1.00 68.00           O  
ATOM   3791  N   CYS A 481     -32.469  -6.246  47.812  1.00 74.94           N  
ATOM   3792  CA  CYS A 481     -33.844  -5.820  48.031  1.00 74.94           C  
ATOM   3793  C   CYS A 481     -34.250  -5.863  49.500  1.00 74.94           C  
ATOM   3794  CB  CYS A 481     -34.812  -6.707  47.219  1.00 74.94           C  
ATOM   3795  O   CYS A 481     -33.688  -6.668  50.250  1.00 74.94           O  
ATOM   3796  SG  CYS A 481     -34.562  -6.609  45.438  1.00 74.94           S  
ATOM   3797  N   PHE A 482     -35.156  -4.895  49.844  1.00 81.00           N  
ATOM   3798  CA  PHE A 482     -35.688  -4.793  51.188  1.00 81.00           C  
ATOM   3799  C   PHE A 482     -37.219  -4.887  51.188  1.00 81.00           C  
ATOM   3800  CB  PHE A 482     -35.250  -3.484  51.844  1.00 81.00           C  
ATOM   3801  O   PHE A 482     -37.875  -4.289  50.344  1.00 81.00           O  
ATOM   3802  CG  PHE A 482     -33.750  -3.355  52.000  1.00 81.00           C  
ATOM   3803  CD1 PHE A 482     -33.094  -3.785  53.156  1.00 81.00           C  
ATOM   3804  CD2 PHE A 482     -32.969  -2.803  50.969  1.00 81.00           C  
ATOM   3805  CE1 PHE A 482     -31.719  -3.666  53.281  1.00 81.00           C  
ATOM   3806  CE2 PHE A 482     -31.609  -2.680  51.094  1.00 81.00           C  
ATOM   3807  CZ  PHE A 482     -30.969  -3.111  52.250  1.00 81.00           C  
ATOM   3808  N   GLU A 483     -37.625  -5.762  52.031  1.00 85.81           N  
ATOM   3809  CA  GLU A 483     -39.062  -5.848  52.250  1.00 85.81           C  
ATOM   3810  C   GLU A 483     -39.469  -5.105  53.531  1.00 85.81           C  
ATOM   3811  CB  GLU A 483     -39.500  -7.309  52.312  1.00 85.81           C  
ATOM   3812  O   GLU A 483     -38.938  -5.367  54.594  1.00 85.81           O  
ATOM   3813  CG  GLU A 483     -41.031  -7.484  52.375  1.00 85.81           C  
ATOM   3814  CD  GLU A 483     -41.469  -8.945  52.438  1.00 85.81           C  
ATOM   3815  OE1 GLU A 483     -42.688  -9.211  52.469  1.00 85.81           O  
ATOM   3816  OE2 GLU A 483     -40.562  -9.820  52.406  1.00 85.81           O  
ATOM   3817  N   PHE A 484     -40.469  -4.113  53.312  1.00 86.88           N  
ATOM   3818  CA  PHE A 484     -40.844  -3.270  54.438  1.00 86.88           C  
ATOM   3819  C   PHE A 484     -41.812  -4.004  55.375  1.00 86.88           C  
ATOM   3820  CB  PHE A 484     -41.469  -1.967  53.938  1.00 86.88           C  
ATOM   3821  O   PHE A 484     -42.625  -4.781  54.906  1.00 86.88           O  
ATOM   3822  CG  PHE A 484     -40.500  -1.024  53.281  1.00 86.88           C  
ATOM   3823  CD1 PHE A 484     -39.906   0.001  54.031  1.00 86.88           C  
ATOM   3824  CD2 PHE A 484     -40.188  -1.163  51.938  1.00 86.88           C  
ATOM   3825  CE1 PHE A 484     -39.000   0.875  53.406  1.00 86.88           C  
ATOM   3826  CE2 PHE A 484     -39.281  -0.293  51.344  1.00 86.88           C  
ATOM   3827  CZ  PHE A 484     -38.688   0.726  52.062  1.00 86.88           C  
ATOM   3828  N   TYR A 485     -41.688  -3.822  56.688  1.00 84.62           N  
ATOM   3829  CA  TYR A 485     -42.625  -4.359  57.688  1.00 84.62           C  
ATOM   3830  C   TYR A 485     -43.781  -3.406  57.906  1.00 84.62           C  
ATOM   3831  CB  TYR A 485     -41.906  -4.621  59.000  1.00 84.62           C  
ATOM   3832  O   TYR A 485     -44.656  -3.664  58.750  1.00 84.62           O  
ATOM   3833  CG  TYR A 485     -40.969  -5.797  58.969  1.00 84.62           C  
ATOM   3834  CD1 TYR A 485     -41.406  -7.070  58.625  1.00 84.62           C  
ATOM   3835  CD2 TYR A 485     -39.594  -5.641  59.250  1.00 84.62           C  
ATOM   3836  CE1 TYR A 485     -40.531  -8.156  58.594  1.00 84.62           C  
ATOM   3837  CE2 TYR A 485     -38.719  -6.719  59.219  1.00 84.62           C  
ATOM   3838  OH  TYR A 485     -38.344  -9.047  58.844  1.00 84.62           O  
ATOM   3839  CZ  TYR A 485     -39.219  -7.973  58.875  1.00 84.62           C  
ATOM   3840  N   HIS A 486     -43.750  -2.268  57.156  1.00 85.00           N  
ATOM   3841  CA  HIS A 486     -44.812  -1.284  57.219  1.00 85.00           C  
ATOM   3842  C   HIS A 486     -45.250  -0.869  55.812  1.00 85.00           C  
ATOM   3843  CB  HIS A 486     -44.406  -0.055  58.000  1.00 85.00           C  
ATOM   3844  O   HIS A 486     -44.531  -1.144  54.844  1.00 85.00           O  
ATOM   3845  CG  HIS A 486     -43.312   0.739  57.375  1.00 85.00           C  
ATOM   3846  CD2 HIS A 486     -41.969   0.685  57.500  1.00 85.00           C  
ATOM   3847  ND1 HIS A 486     -43.562   1.734  56.438  1.00 85.00           N  
ATOM   3848  CE1 HIS A 486     -42.406   2.260  56.031  1.00 85.00           C  
ATOM   3849  NE2 HIS A 486     -41.438   1.640  56.656  1.00 85.00           N  
ATOM   3850  N   LYS A 487     -46.438  -0.264  55.719  1.00 83.81           N  
ATOM   3851  CA  LYS A 487     -46.875   0.257  54.406  1.00 83.81           C  
ATOM   3852  C   LYS A 487     -46.125   1.546  54.062  1.00 83.81           C  
ATOM   3853  CB  LYS A 487     -48.375   0.500  54.406  1.00 83.81           C  
ATOM   3854  O   LYS A 487     -46.031   2.455  54.906  1.00 83.81           O  
ATOM   3855  CG  LYS A 487     -49.219  -0.771  54.344  1.00 83.81           C  
ATOM   3856  CD  LYS A 487     -50.562  -0.518  53.688  1.00 83.81           C  
ATOM   3857  CE  LYS A 487     -51.406  -1.789  53.625  1.00 83.81           C  
ATOM   3858  NZ  LYS A 487     -52.719  -1.550  52.969  1.00 83.81           N  
ATOM   3859  N   CYS A 488     -45.531   1.485  52.938  1.00 81.94           N  
ATOM   3860  CA  CYS A 488     -44.781   2.637  52.469  1.00 81.94           C  
ATOM   3861  C   CYS A 488     -45.281   3.146  51.125  1.00 81.94           C  
ATOM   3862  CB  CYS A 488     -43.281   2.273  52.375  1.00 81.94           C  
ATOM   3863  O   CYS A 488     -45.156   2.473  50.125  1.00 81.94           O  
ATOM   3864  SG  CYS A 488     -42.219   3.699  52.125  1.00 81.94           S  
ATOM   3865  N   ASP A 489     -46.000   4.312  51.062  1.00 78.88           N  
ATOM   3866  CA  ASP A 489     -46.531   4.906  49.844  1.00 78.88           C  
ATOM   3867  C   ASP A 489     -45.438   5.605  49.031  1.00 78.88           C  
ATOM   3868  CB  ASP A 489     -47.656   5.895  50.156  1.00 78.88           C  
ATOM   3869  O   ASP A 489     -44.250   5.562  49.438  1.00 78.88           O  
ATOM   3870  CG  ASP A 489     -47.188   7.043  51.031  1.00 78.88           C  
ATOM   3871  OD1 ASP A 489     -45.969   7.141  51.344  1.00 78.88           O  
ATOM   3872  OD2 ASP A 489     -48.031   7.852  51.438  1.00 78.88           O  
ATOM   3873  N   ASN A 490     -45.625   6.184  47.875  1.00 72.25           N  
ATOM   3874  CA  ASN A 490     -44.625   6.781  47.000  1.00 72.25           C  
ATOM   3875  C   ASN A 490     -43.844   7.879  47.719  1.00 72.25           C  
ATOM   3876  CB  ASN A 490     -45.281   7.336  45.750  1.00 72.25           C  
ATOM   3877  O   ASN A 490     -42.625   8.047  47.469  1.00 72.25           O  
ATOM   3878  CG  ASN A 490     -45.750   6.246  44.781  1.00 72.25           C  
ATOM   3879  ND2 ASN A 490     -46.625   6.590  43.875  1.00 72.25           N  
ATOM   3880  OD1 ASN A 490     -45.281   5.105  44.875  1.00 72.25           O  
ATOM   3881  N   GLU A 491     -44.531   8.609  48.594  1.00 75.88           N  
ATOM   3882  CA  GLU A 491     -43.875   9.664  49.375  1.00 75.88           C  
ATOM   3883  C   GLU A 491     -42.844   9.078  50.344  1.00 75.88           C  
ATOM   3884  CB  GLU A 491     -44.875  10.500  50.125  1.00 75.88           C  
ATOM   3885  O   GLU A 491     -41.750   9.609  50.500  1.00 75.88           O  
ATOM   3886  CG  GLU A 491     -44.344  11.797  50.688  1.00 75.88           C  
ATOM   3887  CD  GLU A 491     -45.375  12.633  51.438  1.00 75.88           C  
ATOM   3888  OE1 GLU A 491     -45.000  13.664  52.031  1.00 75.88           O  
ATOM   3889  OE2 GLU A 491     -46.562  12.250  51.375  1.00 75.88           O  
ATOM   3890  N   CYS A 492     -43.250   8.016  50.969  1.00 79.75           N  
ATOM   3891  CA  CYS A 492     -42.375   7.266  51.875  1.00 79.75           C  
ATOM   3892  C   CYS A 492     -41.188   6.664  51.125  1.00 79.75           C  
ATOM   3893  CB  CYS A 492     -43.156   6.156  52.562  1.00 79.75           C  
ATOM   3894  O   CYS A 492     -40.062   6.758  51.562  1.00 79.75           O  
ATOM   3895  SG  CYS A 492     -42.125   5.020  53.531  1.00 79.75           S  
ATOM   3896  N   MET A 493     -41.406   6.129  50.000  1.00 78.38           N  
ATOM   3897  CA  MET A 493     -40.375   5.547  49.156  1.00 78.38           C  
ATOM   3898  C   MET A 493     -39.406   6.609  48.688  1.00 78.38           C  
ATOM   3899  CB  MET A 493     -41.031   4.863  47.938  1.00 78.38           C  
ATOM   3900  O   MET A 493     -38.188   6.363  48.656  1.00 78.38           O  
ATOM   3901  CG  MET A 493     -41.812   3.609  48.281  1.00 78.38           C  
ATOM   3902  SD  MET A 493     -40.781   2.318  49.062  1.00 78.38           S  
ATOM   3903  CE  MET A 493     -42.000   0.983  49.219  1.00 78.38           C  
ATOM   3904  N   GLU A 494     -39.906   7.746  48.406  1.00 72.06           N  
ATOM   3905  CA  GLU A 494     -39.094   8.891  48.000  1.00 72.06           C  
ATOM   3906  C   GLU A 494     -38.219   9.391  49.156  1.00 72.06           C  
ATOM   3907  CB  GLU A 494     -40.000  10.031  47.500  1.00 72.06           C  
ATOM   3908  O   GLU A 494     -37.062   9.797  48.938  1.00 72.06           O  
ATOM   3909  CG  GLU A 494     -39.281  11.055  46.656  1.00 72.06           C  
ATOM   3910  CD  GLU A 494     -40.219  11.914  45.812  1.00 72.06           C  
ATOM   3911  OE1 GLU A 494     -39.719  12.719  45.000  1.00 72.06           O  
ATOM   3912  OE2 GLU A 494     -41.438  11.773  46.000  1.00 72.06           O  
ATOM   3913  N   SER A 495     -38.688   9.266  50.344  1.00 76.00           N  
ATOM   3914  CA  SER A 495     -37.938   9.664  51.531  1.00 76.00           C  
ATOM   3915  C   SER A 495     -36.750   8.734  51.781  1.00 76.00           C  
ATOM   3916  CB  SER A 495     -38.844   9.680  52.750  1.00 76.00           C  
ATOM   3917  O   SER A 495     -35.688   9.172  52.219  1.00 76.00           O  
ATOM   3918  OG  SER A 495     -39.219   8.359  53.125  1.00 76.00           O  
ATOM   3919  N   VAL A 496     -36.906   7.457  51.469  1.00 78.38           N  
ATOM   3920  CA  VAL A 496     -35.844   6.477  51.531  1.00 78.38           C  
ATOM   3921  C   VAL A 496     -34.812   6.793  50.469  1.00 78.38           C  
ATOM   3922  CB  VAL A 496     -36.375   5.039  51.344  1.00 78.38           C  
ATOM   3923  O   VAL A 496     -33.594   6.789  50.719  1.00 78.38           O  
ATOM   3924  CG1 VAL A 496     -35.219   4.035  51.312  1.00 78.38           C  
ATOM   3925  CG2 VAL A 496     -37.344   4.691  52.469  1.00 78.38           C  
ATOM   3926  N   LYS A 497     -35.312   7.250  49.312  1.00 69.69           N  
ATOM   3927  CA  LYS A 497     -34.438   7.617  48.219  1.00 69.69           C  
ATOM   3928  C   LYS A 497     -33.656   8.883  48.531  1.00 69.69           C  
ATOM   3929  CB  LYS A 497     -35.281   7.812  46.938  1.00 69.69           C  
ATOM   3930  O   LYS A 497     -32.469   8.984  48.156  1.00 69.69           O  
ATOM   3931  CG  LYS A 497     -35.844   6.520  46.344  1.00 69.69           C  
ATOM   3932  CD  LYS A 497     -36.625   6.773  45.062  1.00 69.69           C  
ATOM   3933  CE  LYS A 497     -37.250   5.492  44.531  1.00 69.69           C  
ATOM   3934  NZ  LYS A 497     -38.062   5.742  43.312  1.00 69.69           N  
ATOM   3935  N   ASN A 498     -34.188   9.812  49.219  1.00 70.50           N  
ATOM   3936  CA  ASN A 498     -33.625  11.125  49.500  1.00 70.50           C  
ATOM   3937  C   ASN A 498     -32.812  11.117  50.781  1.00 70.50           C  
ATOM   3938  CB  ASN A 498     -34.719  12.188  49.562  1.00 70.50           C  
ATOM   3939  O   ASN A 498     -32.188  12.117  51.156  1.00 70.50           O  
ATOM   3940  CG  ASN A 498     -35.312  12.500  48.219  1.00 70.50           C  
ATOM   3941  ND2 ASN A 498     -36.531  13.062  48.219  1.00 70.50           N  
ATOM   3942  OD1 ASN A 498     -34.719  12.219  47.156  1.00 70.50           O  
ATOM   3943  N   GLY A 499     -32.812   9.844  51.406  1.00 77.06           N  
ATOM   3944  CA  GLY A 499     -32.062   9.703  52.656  1.00 77.06           C  
ATOM   3945  C   GLY A 499     -32.688  10.398  53.844  1.00 77.06           C  
ATOM   3946  O   GLY A 499     -32.031  10.695  54.812  1.00 77.06           O  
ATOM   3947  N   THR A 500     -33.906  10.844  53.719  1.00 83.06           N  
ATOM   3948  CA  THR A 500     -34.625  11.570  54.781  1.00 83.06           C  
ATOM   3949  C   THR A 500     -35.688  10.688  55.406  1.00 83.06           C  
ATOM   3950  CB  THR A 500     -35.281  12.844  54.219  1.00 83.06           C  
ATOM   3951  O   THR A 500     -36.656  11.188  56.000  1.00 83.06           O  
ATOM   3952  CG2 THR A 500     -34.219  13.844  53.750  1.00 83.06           C  
ATOM   3953  OG1 THR A 500     -36.125  12.500  53.125  1.00 83.06           O  
ATOM   3954  N   TYR A 501     -35.531   9.383  55.344  1.00 83.19           N  
ATOM   3955  CA  TYR A 501     -36.469   8.422  55.906  1.00 83.19           C  
ATOM   3956  C   TYR A 501     -36.594   8.594  57.406  1.00 83.19           C  
ATOM   3957  CB  TYR A 501     -36.031   6.988  55.562  1.00 83.19           C  
ATOM   3958  O   TYR A 501     -35.562   8.641  58.125  1.00 83.19           O  
ATOM   3959  CG  TYR A 501     -36.969   5.934  56.125  1.00 83.19           C  
ATOM   3960  CD1 TYR A 501     -36.656   5.199  57.250  1.00 83.19           C  
ATOM   3961  CD2 TYR A 501     -38.188   5.672  55.500  1.00 83.19           C  
ATOM   3962  CE1 TYR A 501     -37.500   4.227  57.750  1.00 83.19           C  
ATOM   3963  CE2 TYR A 501     -39.062   4.699  55.969  1.00 83.19           C  
ATOM   3964  OH  TYR A 501     -39.562   3.020  57.594  1.00 83.19           O  
ATOM   3965  CZ  TYR A 501     -38.719   3.982  57.094  1.00 83.19           C  
ATOM   3966  N   ASP A 502     -37.812   8.789  57.938  1.00 86.19           N  
ATOM   3967  CA  ASP A 502     -38.094   8.992  59.344  1.00 86.19           C  
ATOM   3968  C   ASP A 502     -38.344   7.660  60.062  1.00 86.19           C  
ATOM   3969  CB  ASP A 502     -39.281   9.922  59.531  1.00 86.19           C  
ATOM   3970  O   ASP A 502     -39.469   7.172  60.094  1.00 86.19           O  
ATOM   3971  CG  ASP A 502     -39.500  10.328  60.969  1.00 86.19           C  
ATOM   3972  OD1 ASP A 502     -38.750   9.852  61.875  1.00 86.19           O  
ATOM   3973  OD2 ASP A 502     -40.438  11.133  61.250  1.00 86.19           O  
ATOM   3974  N   TYR A 503     -37.281   7.180  60.656  1.00 86.00           N  
ATOM   3975  CA  TYR A 503     -37.281   5.836  61.219  1.00 86.00           C  
ATOM   3976  C   TYR A 503     -38.312   5.707  62.344  1.00 86.00           C  
ATOM   3977  CB  TYR A 503     -35.875   5.492  61.750  1.00 86.00           C  
ATOM   3978  O   TYR A 503     -39.125   4.777  62.344  1.00 86.00           O  
ATOM   3979  CG  TYR A 503     -35.875   4.270  62.625  1.00 86.00           C  
ATOM   3980  CD1 TYR A 503     -35.906   4.395  64.000  1.00 86.00           C  
ATOM   3981  CD2 TYR A 503     -35.812   2.992  62.094  1.00 86.00           C  
ATOM   3982  CE1 TYR A 503     -35.875   3.273  64.875  1.00 86.00           C  
ATOM   3983  CE2 TYR A 503     -35.781   1.864  62.906  1.00 86.00           C  
ATOM   3984  OH  TYR A 503     -35.781   0.901  65.062  1.00 86.00           O  
ATOM   3985  CZ  TYR A 503     -35.812   2.014  64.250  1.00 86.00           C  
ATOM   3986  N   PRO A 504     -38.406   6.668  63.312  1.00 86.06           N  
ATOM   3987  CA  PRO A 504     -39.312   6.523  64.500  1.00 86.06           C  
ATOM   3988  C   PRO A 504     -40.781   6.531  64.062  1.00 86.06           C  
ATOM   3989  CB  PRO A 504     -38.969   7.738  65.312  1.00 86.06           C  
ATOM   3990  O   PRO A 504     -41.625   5.918  64.750  1.00 86.06           O  
ATOM   3991  CG  PRO A 504     -37.625   8.156  64.875  1.00 86.06           C  
ATOM   3992  CD  PRO A 504     -37.438   7.762  63.469  1.00 86.06           C  
ATOM   3993  N   LYS A 505     -41.000   7.160  63.000  1.00 87.44           N  
ATOM   3994  CA  LYS A 505     -42.406   7.285  62.531  1.00 87.44           C  
ATOM   3995  C   LYS A 505     -43.000   5.918  62.219  1.00 87.44           C  
ATOM   3996  CB  LYS A 505     -42.469   8.188  61.312  1.00 87.44           C  
ATOM   3997  O   LYS A 505     -44.156   5.664  62.531  1.00 87.44           O  
ATOM   3998  CG  LYS A 505     -43.875   8.398  60.781  1.00 87.44           C  
ATOM   3999  CD  LYS A 505     -43.906   9.273  59.531  1.00 87.44           C  
ATOM   4000  CE  LYS A 505     -45.312   9.414  58.969  1.00 87.44           C  
ATOM   4001  NZ  LYS A 505     -45.312  10.250  57.719  1.00 87.44           N  
ATOM   4002  N   TYR A 506     -42.156   4.973  61.688  1.00 84.19           N  
ATOM   4003  CA  TYR A 506     -42.688   3.713  61.188  1.00 84.19           C  
ATOM   4004  C   TYR A 506     -42.250   2.549  62.094  1.00 84.19           C  
ATOM   4005  CB  TYR A 506     -42.188   3.471  59.750  1.00 84.19           C  
ATOM   4006  O   TYR A 506     -42.562   1.391  61.781  1.00 84.19           O  
ATOM   4007  CG  TYR A 506     -42.594   4.539  58.781  1.00 84.19           C  
ATOM   4008  CD1 TYR A 506     -43.938   4.637  58.344  1.00 84.19           C  
ATOM   4009  CD2 TYR A 506     -41.688   5.453  58.281  1.00 84.19           C  
ATOM   4010  CE1 TYR A 506     -44.312   5.621  57.438  1.00 84.19           C  
ATOM   4011  CE2 TYR A 506     -42.062   6.441  57.375  1.00 84.19           C  
ATOM   4012  OH  TYR A 506     -43.750   7.492  56.062  1.00 84.19           O  
ATOM   4013  CZ  TYR A 506     -43.375   6.516  56.969  1.00 84.19           C  
ATOM   4014  N   SER A 507     -41.688   2.793  63.219  1.00 82.62           N  
ATOM   4015  CA  SER A 507     -41.094   1.803  64.125  1.00 82.62           C  
ATOM   4016  C   SER A 507     -42.156   1.001  64.812  1.00 82.62           C  
ATOM   4017  CB  SER A 507     -40.156   2.480  65.125  1.00 82.62           C  
ATOM   4018  O   SER A 507     -42.031  -0.214  65.000  1.00 82.62           O  
ATOM   4019  OG  SER A 507     -39.594   1.526  66.000  1.00 82.62           O  
ATOM   4020  N   GLU A 508     -43.219   1.654  65.188  1.00 81.25           N  
ATOM   4021  CA  GLU A 508     -44.281   1.003  65.938  1.00 81.25           C  
ATOM   4022  C   GLU A 508     -45.062  -0.002  65.062  1.00 81.25           C  
ATOM   4023  CB  GLU A 508     -45.250   2.041  66.500  1.00 81.25           C  
ATOM   4024  O   GLU A 508     -45.281  -1.136  65.500  1.00 81.25           O  
ATOM   4025  CG  GLU A 508     -44.656   2.846  67.688  1.00 81.25           C  
ATOM   4026  CD  GLU A 508     -44.281   1.989  68.875  1.00 81.25           C  
ATOM   4027  OE1 GLU A 508     -43.281   2.312  69.562  1.00 81.25           O  
ATOM   4028  OE2 GLU A 508     -44.969   0.987  69.125  1.00 81.25           O  
ATOM   4029  N   GLU A 509     -45.375   0.477  63.812  1.00 82.81           N  
ATOM   4030  CA  GLU A 509     -46.062  -0.388  62.875  1.00 82.81           C  
ATOM   4031  C   GLU A 509     -45.188  -1.577  62.469  1.00 82.81           C  
ATOM   4032  CB  GLU A 509     -46.438   0.402  61.625  1.00 82.81           C  
ATOM   4033  O   GLU A 509     -45.656  -2.701  62.344  1.00 82.81           O  
ATOM   4034  CG  GLU A 509     -47.312  -0.382  60.625  1.00 82.81           C  
ATOM   4035  CD  GLU A 509     -47.719   0.418  59.406  1.00 82.81           C  
ATOM   4036  OE1 GLU A 509     -48.344  -0.152  58.500  1.00 82.81           O  
ATOM   4037  OE2 GLU A 509     -47.375   1.626  59.375  1.00 82.81           O  
ATOM   4038  N   SER A 510     -43.938  -1.362  62.312  1.00 81.69           N  
ATOM   4039  CA  SER A 510     -42.969  -2.391  61.938  1.00 81.69           C  
ATOM   4040  C   SER A 510     -42.812  -3.418  63.062  1.00 81.69           C  
ATOM   4041  CB  SER A 510     -41.625  -1.759  61.625  1.00 81.69           C  
ATOM   4042  O   SER A 510     -42.688  -4.617  62.781  1.00 81.69           O  
ATOM   4043  OG  SER A 510     -41.719  -0.924  60.469  1.00 81.69           O  
ATOM   4044  N   LYS A 511     -42.750  -2.934  64.375  1.00 82.44           N  
ATOM   4045  CA  LYS A 511     -42.625  -3.803  65.562  1.00 82.44           C  
ATOM   4046  C   LYS A 511     -43.812  -4.766  65.688  1.00 82.44           C  
ATOM   4047  CB  LYS A 511     -42.500  -2.971  66.812  1.00 82.44           C  
ATOM   4048  O   LYS A 511     -43.625  -5.949  65.938  1.00 82.44           O  
ATOM   4049  CG  LYS A 511     -41.125  -2.367  67.062  1.00 82.44           C  
ATOM   4050  CD  LYS A 511     -41.062  -1.622  68.375  1.00 82.44           C  
ATOM   4051  CE  LYS A 511     -39.719  -0.907  68.562  1.00 82.44           C  
ATOM   4052  NZ  LYS A 511     -39.656  -0.147  69.812  1.00 82.44           N  
ATOM   4053  N   LEU A 512     -44.969  -4.223  65.438  1.00 78.94           N  
ATOM   4054  CA  LEU A 512     -46.188  -5.016  65.500  1.00 78.94           C  
ATOM   4055  C   LEU A 512     -46.219  -6.082  64.375  1.00 78.94           C  
ATOM   4056  CB  LEU A 512     -47.438  -4.113  65.312  1.00 78.94           C  
ATOM   4057  O   LEU A 512     -46.562  -7.234  64.625  1.00 78.94           O  
ATOM   4058  CG  LEU A 512     -47.844  -3.359  66.625  1.00 78.94           C  
ATOM   4059  CD1 LEU A 512     -48.750  -2.176  66.250  1.00 78.94           C  
ATOM   4060  CD2 LEU A 512     -48.594  -4.297  67.562  1.00 78.94           C  
ATOM   4061  N   ASN A 513     -45.812  -5.762  63.188  1.00 78.94           N  
ATOM   4062  CA  ASN A 513     -45.781  -6.652  62.031  1.00 78.94           C  
ATOM   4063  C   ASN A 513     -44.688  -7.688  62.156  1.00 78.94           C  
ATOM   4064  CB  ASN A 513     -45.656  -5.852  60.750  1.00 78.94           C  
ATOM   4065  O   ASN A 513     -44.844  -8.828  61.688  1.00 78.94           O  
ATOM   4066  CG  ASN A 513     -46.938  -5.141  60.375  1.00 78.94           C  
ATOM   4067  ND2 ASN A 513     -46.781  -4.012  59.688  1.00 78.94           N  
ATOM   4068  OD1 ASN A 513     -48.031  -5.602  60.688  1.00 78.94           O  
ATOM   4069  N   ARG A 514     -43.562  -7.289  62.781  1.00 76.06           N  
ATOM   4070  CA  ARG A 514     -42.469  -8.227  63.062  1.00 76.06           C  
ATOM   4071  C   ARG A 514     -42.906  -9.297  64.062  1.00 76.06           C  
ATOM   4072  CB  ARG A 514     -41.250  -7.484  63.625  1.00 76.06           C  
ATOM   4073  O   ARG A 514     -42.531 -10.461  63.938  1.00 76.06           O  
ATOM   4074  CG  ARG A 514     -40.406  -6.832  62.531  1.00 76.06           C  
ATOM   4075  CD  ARG A 514     -39.094  -6.312  63.094  1.00 76.06           C  
ATOM   4076  NE  ARG A 514     -39.281  -5.090  63.875  1.00 76.06           N  
ATOM   4077  NH1 ARG A 514     -37.125  -5.059  64.750  1.00 76.06           N  
ATOM   4078  NH2 ARG A 514     -38.625  -3.412  65.312  1.00 76.06           N  
ATOM   4079  CZ  ARG A 514     -38.344  -4.523  64.625  1.00 76.06           C  
ATOM   4080  N   ALA A 515     -43.688  -8.750  65.125  1.00 66.94           N  
ATOM   4081  CA  ALA A 515     -44.188  -9.633  66.188  1.00 66.94           C  
ATOM   4082  C   ALA A 515     -45.250 -10.578  65.625  1.00 66.94           C  
ATOM   4083  CB  ALA A 515     -44.750  -8.812  67.312  1.00 66.94           C  
ATOM   4084  O   ALA A 515     -45.375 -11.719  66.062  1.00 66.94           O  
ATOM   4085  N   LYS A 516     -46.031 -10.141  64.625  1.00 63.88           N  
ATOM   4086  CA  LYS A 516     -47.031 -10.953  63.938  1.00 63.88           C  
ATOM   4087  C   LYS A 516     -46.375 -12.039  63.094  1.00 63.88           C  
ATOM   4088  CB  LYS A 516     -47.906 -10.070  63.062  1.00 63.88           C  
ATOM   4089  O   LYS A 516     -46.875 -13.156  63.000  1.00 63.88           O  
ATOM   4090  CG  LYS A 516     -49.250  -9.750  63.656  1.00 63.88           C  
ATOM   4091  CD  LYS A 516     -50.094  -8.875  62.750  1.00 63.88           C  
ATOM   4092  CE  LYS A 516     -51.406  -8.430  63.406  1.00 63.88           C  
ATOM   4093  NZ  LYS A 516     -52.188  -7.539  62.531  1.00 63.88           N  
ATOM   4094  N   ILE A 517     -45.281 -11.781  62.500  1.00 55.00           N  
ATOM   4095  CA  ILE A 517     -44.500 -12.680  61.656  1.00 55.00           C  
ATOM   4096  C   ILE A 517     -43.719 -13.672  62.531  1.00 55.00           C  
ATOM   4097  CB  ILE A 517     -43.531 -11.906  60.719  1.00 55.00           C  
ATOM   4098  O   ILE A 517     -43.625 -14.852  62.188  1.00 55.00           O  
ATOM   4099  CG1 ILE A 517     -44.312 -10.984  59.781  1.00 55.00           C  
ATOM   4100  CG2 ILE A 517     -42.656 -12.875  59.938  1.00 55.00           C  
ATOM   4101  CD1 ILE A 517     -43.438 -10.102  58.906  1.00 55.00           C  
ATOM   4102  N   ASP A 518     -43.219 -13.195  63.719  1.00 49.22           N  
ATOM   4103  CA  ASP A 518     -42.531 -14.070  64.688  1.00 49.22           C  
ATOM   4104  C   ASP A 518     -43.562 -14.844  65.500  1.00 49.22           C  
ATOM   4105  CB  ASP A 518     -41.594 -13.266  65.562  1.00 49.22           C  
ATOM   4106  O   ASP A 518     -43.281 -15.961  65.938  1.00 49.22           O  
ATOM   4107  CG  ASP A 518     -40.219 -13.070  65.000  1.00 49.22           C  
ATOM   4108  OD1 ASP A 518     -39.844 -13.805  64.062  1.00 49.22           O  
ATOM   4109  OD2 ASP A 518     -39.469 -12.188  65.500  1.00 49.22           O  
ATOM   4110  N   GLY A 519     -44.812 -14.359  65.688  1.00 43.72           N  
ATOM   4111  CA  GLY A 519     -45.906 -14.969  66.375  1.00 43.72           C  
ATOM   4112  C   GLY A 519     -46.719 -15.945  65.562  1.00 43.72           C  
ATOM   4113  O   GLY A 519     -47.406 -16.812  66.125  1.00 43.72           O  
ATOM   4114  N   VAL A 520     -46.188 -16.328  64.250  1.00 44.84           N  
ATOM   4115  CA  VAL A 520     -46.719 -17.406  63.438  1.00 44.84           C  
ATOM   4116  C   VAL A 520     -45.594 -18.344  62.969  1.00 44.84           C  
ATOM   4117  CB  VAL A 520     -47.500 -16.859  62.188  1.00 44.84           C  
ATOM   4118  O   VAL A 520     -45.281 -18.406  61.781  1.00 44.84           O  
ATOM   4119  CG1 VAL A 520     -48.031 -18.016  61.344  1.00 44.84           C  
ATOM   4120  CG2 VAL A 520     -48.625 -15.930  62.625  1.00 44.84           C  
ATOM   4121  N   LYS A 521     -44.531 -18.609  63.688  1.00 39.47           N  
ATOM   4122  CA  LYS A 521     -43.812 -19.875  63.531  1.00 39.47           C  
ATOM   4123  C   LYS A 521     -44.219 -20.875  64.625  1.00 39.47           C  
ATOM   4124  CB  LYS A 521     -42.312 -19.625  63.531  1.00 39.47           C  
ATOM   4125  O   LYS A 521     -43.844 -20.719  65.750  1.00 39.47           O  
ATOM   4126  CG  LYS A 521     -41.594 -20.078  62.281  1.00 39.47           C  
ATOM   4127  CD  LYS A 521     -40.094 -19.812  62.375  1.00 39.47           C  
ATOM   4128  CE  LYS A 521     -39.406 -20.219  61.062  1.00 39.47           C  
ATOM   4129  NZ  LYS A 521     -37.938 -19.922  61.125  1.00 39.47           N  
ATOM   4130  N   LEU A 522     -45.438 -21.250  64.750  1.00 37.09           N  
ATOM   4131  CA  LEU A 522     -45.688 -22.594  65.250  1.00 37.09           C  
ATOM   4132  C   LEU A 522     -45.844 -23.594  64.062  1.00 37.09           C  
ATOM   4133  CB  LEU A 522     -46.938 -22.609  66.125  1.00 37.09           C  
ATOM   4134  O   LEU A 522     -46.750 -23.438  63.250  1.00 37.09           O  
ATOM   4135  CG  LEU A 522     -46.688 -22.547  67.625  1.00 37.09           C  
ATOM   4136  CD1 LEU A 522     -47.625 -21.516  68.250  1.00 37.09           C  
ATOM   4137  CD2 LEU A 522     -46.906 -23.922  68.250  1.00 37.09           C  
ATOM   4138  N   GLU A 523     -44.812 -23.828  63.281  1.00 35.12           N  
ATOM   4139  CA  GLU A 523     -44.750 -25.078  62.531  1.00 35.12           C  
ATOM   4140  C   GLU A 523     -45.531 -26.172  63.219  1.00 35.12           C  
ATOM   4141  CB  GLU A 523     -43.281 -25.516  62.344  1.00 35.12           C  
ATOM   4142  O   GLU A 523     -45.406 -26.375  64.438  1.00 35.12           O  
ATOM   4143  CG  GLU A 523     -42.656 -25.078  61.031  1.00 35.12           C  
ATOM   4144  CD  GLU A 523     -41.250 -25.562  60.844  1.00 35.12           C  
ATOM   4145  OE1 GLU A 523     -40.625 -25.281  59.781  1.00 35.12           O  
ATOM   4146  OE2 GLU A 523     -40.719 -26.250  61.750  1.00 35.12           O  
ATOM   4147  N   SER A 524     -46.812 -26.172  63.188  1.00 43.34           N  
ATOM   4148  CA  SER A 524     -47.656 -27.375  63.250  1.00 43.34           C  
ATOM   4149  C   SER A 524     -46.812 -28.609  63.594  1.00 43.34           C  
ATOM   4150  CB  SER A 524     -48.406 -27.594  61.938  1.00 43.34           C  
ATOM   4151  O   SER A 524     -45.938 -29.000  62.812  1.00 43.34           O  
ATOM   4152  OG  SER A 524     -47.531 -28.203  60.969  1.00 43.34           O  
ATOM   4153  N   MET A 525     -46.156 -28.688  64.750  1.00 39.12           N  
ATOM   4154  CA  MET A 525     -45.719 -29.797  65.562  1.00 39.12           C  
ATOM   4155  C   MET A 525     -46.594 -31.031  65.312  1.00 39.12           C  
ATOM   4156  CB  MET A 525     -45.719 -29.406  67.062  1.00 39.12           C  
ATOM   4157  O   MET A 525     -46.906 -31.750  66.250  1.00 39.12           O  
ATOM   4158  CG  MET A 525     -44.500 -28.625  67.500  1.00 39.12           C  
ATOM   4159  SD  MET A 525     -44.500 -28.297  69.312  1.00 39.12           S  
ATOM   4160  CE  MET A 525     -44.844 -29.969  69.875  1.00 39.12           C  
ATOM   4161  N   GLY A 526     -47.344 -31.156  64.250  1.00 48.22           N  
ATOM   4162  CA  GLY A 526     -48.156 -32.312  64.125  1.00 48.22           C  
ATOM   4163  C   GLY A 526     -47.500 -33.469  63.375  1.00 48.22           C  
ATOM   4164  O   GLY A 526     -47.656 -34.625  63.719  1.00 48.22           O  
ATOM   4165  N   VAL A 527     -46.375 -33.156  62.656  1.00 49.91           N  
ATOM   4166  CA  VAL A 527     -45.719 -34.219  61.875  1.00 49.91           C  
ATOM   4167  C   VAL A 527     -44.500 -34.750  62.625  1.00 49.91           C  
ATOM   4168  CB  VAL A 527     -45.250 -33.688  60.469  1.00 49.91           C  
ATOM   4169  O   VAL A 527     -44.281 -35.969  62.656  1.00 49.91           O  
ATOM   4170  CG1 VAL A 527     -44.500 -34.781  59.719  1.00 49.91           C  
ATOM   4171  CG2 VAL A 527     -46.469 -33.188  59.688  1.00 49.91           C  
ATOM   4172  N   TYR A 528     -43.875 -33.938  63.531  1.00 51.12           N  
ATOM   4173  CA  TYR A 528     -42.750 -34.375  64.375  1.00 51.12           C  
ATOM   4174  C   TYR A 528     -43.250 -35.125  65.625  1.00 51.12           C  
ATOM   4175  CB  TYR A 528     -41.906 -33.188  64.750  1.00 51.12           C  
ATOM   4176  O   TYR A 528     -42.594 -36.062  66.062  1.00 51.12           O  
ATOM   4177  CG  TYR A 528     -40.906 -32.781  63.719  1.00 51.12           C  
ATOM   4178  CD1 TYR A 528     -39.719 -33.500  63.531  1.00 51.12           C  
ATOM   4179  CD2 TYR A 528     -41.125 -31.672  62.906  1.00 51.12           C  
ATOM   4180  CE1 TYR A 528     -38.781 -33.125  62.562  1.00 51.12           C  
ATOM   4181  CE2 TYR A 528     -40.188 -31.297  61.906  1.00 51.12           C  
ATOM   4182  OH  TYR A 528     -38.125 -31.656  60.812  1.00 51.12           O  
ATOM   4183  CZ  TYR A 528     -39.031 -32.031  61.750  1.00 51.12           C  
ATOM   4184  N   GLN A 529     -44.469 -34.844  66.125  1.00 53.19           N  
ATOM   4185  CA  GLN A 529     -45.062 -35.531  67.250  1.00 53.19           C  
ATOM   4186  C   GLN A 529     -45.594 -36.906  66.812  1.00 53.19           C  
ATOM   4187  CB  GLN A 529     -46.219 -34.719  67.875  1.00 53.19           C  
ATOM   4188  O   GLN A 529     -45.469 -37.906  67.562  1.00 53.19           O  
ATOM   4189  CG  GLN A 529     -45.844 -34.062  69.188  1.00 53.19           C  
ATOM   4190  CD  GLN A 529     -46.969 -33.188  69.750  1.00 53.19           C  
ATOM   4191  NE2 GLN A 529     -46.844 -32.781  71.000  1.00 53.19           N  
ATOM   4192  OE1 GLN A 529     -47.938 -32.875  69.062  1.00 53.19           O  
ATOM   4193  N   ILE A 530     -46.094 -36.969  65.562  1.00 58.91           N  
ATOM   4194  CA  ILE A 530     -46.562 -38.250  65.000  1.00 58.91           C  
ATOM   4195  C   ILE A 530     -45.375 -39.125  64.625  1.00 58.91           C  
ATOM   4196  CB  ILE A 530     -47.438 -38.000  63.750  1.00 58.91           C  
ATOM   4197  O   ILE A 530     -45.406 -40.344  64.875  1.00 58.91           O  
ATOM   4198  CG1 ILE A 530     -48.719 -37.250  64.125  1.00 58.91           C  
ATOM   4199  CG2 ILE A 530     -47.781 -39.312  63.062  1.00 58.91           C  
ATOM   4200  CD1 ILE A 530     -49.562 -36.781  62.938  1.00 58.91           C  
ATOM   4201  N   LEU A 531     -44.281 -38.562  64.188  1.00 55.75           N  
ATOM   4202  CA  LEU A 531     -43.062 -39.281  63.844  1.00 55.75           C  
ATOM   4203  C   LEU A 531     -42.312 -39.719  65.125  1.00 55.75           C  
ATOM   4204  CB  LEU A 531     -42.156 -38.438  62.969  1.00 55.75           C  
ATOM   4205  O   LEU A 531     -41.750 -40.812  65.188  1.00 55.75           O  
ATOM   4206  CG  LEU A 531     -42.000 -38.906  61.500  1.00 55.75           C  
ATOM   4207  CD1 LEU A 531     -42.250 -37.750  60.562  1.00 55.75           C  
ATOM   4208  CD2 LEU A 531     -40.625 -39.500  61.281  1.00 55.75           C  
ATOM   4209  N   ALA A 532     -42.375 -38.875  66.188  1.00 58.91           N  
ATOM   4210  CA  ALA A 532     -41.750 -39.188  67.438  1.00 58.91           C  
ATOM   4211  C   ALA A 532     -42.500 -40.281  68.188  1.00 58.91           C  
ATOM   4212  CB  ALA A 532     -41.656 -37.938  68.312  1.00 58.91           C  
ATOM   4213  O   ALA A 532     -41.906 -41.156  68.812  1.00 58.91           O  
ATOM   4214  N   ILE A 533     -43.875 -40.312  68.000  1.00 69.00           N  
ATOM   4215  CA  ILE A 533     -44.719 -41.344  68.562  1.00 69.00           C  
ATOM   4216  C   ILE A 533     -44.531 -42.656  67.812  1.00 69.00           C  
ATOM   4217  CB  ILE A 533     -46.219 -40.938  68.562  1.00 69.00           C  
ATOM   4218  O   ILE A 533     -44.406 -43.719  68.438  1.00 69.00           O  
ATOM   4219  CG1 ILE A 533     -46.438 -39.750  69.500  1.00 69.00           C  
ATOM   4220  CG2 ILE A 533     -47.094 -42.125  69.000  1.00 69.00           C  
ATOM   4221  CD1 ILE A 533     -47.875 -39.156  69.375  1.00 69.00           C  
ATOM   4222  N   TYR A 534     -44.375 -42.562  66.438  1.00 66.69           N  
ATOM   4223  CA  TYR A 534     -44.156 -43.750  65.625  1.00 66.69           C  
ATOM   4224  C   TYR A 534     -42.750 -44.281  65.875  1.00 66.69           C  
ATOM   4225  CB  TYR A 534     -44.344 -43.406  64.188  1.00 66.69           C  
ATOM   4226  O   TYR A 534     -42.531 -45.500  65.938  1.00 66.69           O  
ATOM   4227  CG  TYR A 534     -45.719 -43.812  63.656  1.00 66.69           C  
ATOM   4228  CD1 TYR A 534     -46.031 -45.125  63.344  1.00 66.69           C  
ATOM   4229  CD2 TYR A 534     -46.688 -42.844  63.469  1.00 66.69           C  
ATOM   4230  CE1 TYR A 534     -47.281 -45.469  62.844  1.00 66.69           C  
ATOM   4231  CE2 TYR A 534     -47.969 -43.188  62.969  1.00 66.69           C  
ATOM   4232  OH  TYR A 534     -49.500 -44.844  62.219  1.00 66.69           O  
ATOM   4233  CZ  TYR A 534     -48.250 -44.500  62.688  1.00 66.69           C  
ATOM   4234  N   SER A 535     -41.781 -43.438  66.125  1.00 66.50           N  
ATOM   4235  CA  SER A 535     -40.406 -43.844  66.375  1.00 66.50           C  
ATOM   4236  C   SER A 535     -40.250 -44.438  67.750  1.00 66.50           C  
ATOM   4237  CB  SER A 535     -39.469 -42.625  66.250  1.00 66.50           C  
ATOM   4238  O   SER A 535     -39.562 -45.438  67.938  1.00 66.50           O  
ATOM   4239  OG  SER A 535     -38.188 -42.938  66.750  1.00 66.50           O  
ATOM   4240  N   THR A 536     -41.031 -43.906  68.750  1.00 70.12           N  
ATOM   4241  CA  THR A 536     -41.031 -44.469  70.125  1.00 70.12           C  
ATOM   4242  C   THR A 536     -41.719 -45.812  70.125  1.00 70.12           C  
ATOM   4243  CB  THR A 536     -41.719 -43.500  71.125  1.00 70.12           C  
ATOM   4244  O   THR A 536     -41.250 -46.750  70.812  1.00 70.12           O  
ATOM   4245  CG2 THR A 536     -40.719 -43.000  72.125  1.00 70.12           C  
ATOM   4246  OG1 THR A 536     -42.219 -42.375  70.375  1.00 70.12           O  
ATOM   4247  N   VAL A 537     -42.750 -45.969  69.375  1.00 73.75           N  
ATOM   4248  CA  VAL A 537     -43.500 -47.219  69.312  1.00 73.75           C  
ATOM   4249  C   VAL A 537     -42.656 -48.281  68.562  1.00 73.75           C  
ATOM   4250  CB  VAL A 537     -44.875 -47.062  68.625  1.00 73.75           C  
ATOM   4251  O   VAL A 537     -42.594 -49.438  69.000  1.00 73.75           O  
ATOM   4252  CG1 VAL A 537     -45.562 -48.406  68.438  1.00 73.75           C  
ATOM   4253  CG2 VAL A 537     -45.750 -46.125  69.438  1.00 73.75           C  
ATOM   4254  N   ALA A 538     -42.000 -47.875  67.500  1.00 71.81           N  
ATOM   4255  CA  ALA A 538     -41.188 -48.781  66.750  1.00 71.81           C  
ATOM   4256  C   ALA A 538     -39.938 -49.188  67.500  1.00 71.81           C  
ATOM   4257  CB  ALA A 538     -40.781 -48.125  65.438  1.00 71.81           C  
ATOM   4258  O   ALA A 538     -39.562 -50.375  67.500  1.00 71.81           O  
ATOM   4259  N   SER A 539     -39.375 -48.281  68.312  1.00 68.38           N  
ATOM   4260  CA  SER A 539     -38.188 -48.562  69.125  1.00 68.38           C  
ATOM   4261  C   SER A 539     -38.562 -49.469  70.312  1.00 68.38           C  
ATOM   4262  CB  SER A 539     -37.531 -47.281  69.625  1.00 68.38           C  
ATOM   4263  O   SER A 539     -37.812 -50.375  70.688  1.00 68.38           O  
ATOM   4264  OG  SER A 539     -36.312 -47.562  70.312  1.00 68.38           O  
ATOM   4265  N   SER A 540     -39.750 -49.281  70.875  1.00 72.81           N  
ATOM   4266  CA  SER A 540     -40.219 -50.094  72.000  1.00 72.81           C  
ATOM   4267  C   SER A 540     -40.562 -51.500  71.500  1.00 72.81           C  
ATOM   4268  CB  SER A 540     -41.438 -49.469  72.625  1.00 72.81           C  
ATOM   4269  O   SER A 540     -40.312 -52.469  72.250  1.00 72.81           O  
ATOM   4270  OG  SER A 540     -42.219 -48.750  71.688  1.00 72.81           O  
ATOM   4271  N   LEU A 541     -41.000 -51.656  70.312  1.00 74.00           N  
ATOM   4272  CA  LEU A 541     -41.344 -52.938  69.688  1.00 74.00           C  
ATOM   4273  C   LEU A 541     -40.062 -53.719  69.375  1.00 74.00           C  
ATOM   4274  CB  LEU A 541     -42.188 -52.781  68.438  1.00 74.00           C  
ATOM   4275  O   LEU A 541     -40.000 -54.938  69.625  1.00 74.00           O  
ATOM   4276  CG  LEU A 541     -43.188 -53.906  68.125  1.00 74.00           C  
ATOM   4277  CD1 LEU A 541     -44.594 -53.469  68.500  1.00 74.00           C  
ATOM   4278  CD2 LEU A 541     -43.094 -54.281  66.688  1.00 74.00           C  
ATOM   4279  N   VAL A 542     -39.062 -53.062  68.938  1.00 75.62           N  
ATOM   4280  CA  VAL A 542     -37.781 -53.688  68.625  1.00 75.62           C  
ATOM   4281  C   VAL A 542     -37.094 -54.156  69.938  1.00 75.62           C  
ATOM   4282  CB  VAL A 542     -36.844 -52.719  67.875  1.00 75.62           C  
ATOM   4283  O   VAL A 542     -36.531 -55.250  70.000  1.00 75.62           O  
ATOM   4284  CG1 VAL A 542     -35.438 -53.312  67.750  1.00 75.62           C  
ATOM   4285  CG2 VAL A 542     -37.438 -52.406  66.500  1.00 75.62           C  
ATOM   4286  N   LEU A 543     -37.250 -53.375  70.938  1.00 72.81           N  
ATOM   4287  CA  LEU A 543     -36.688 -53.750  72.250  1.00 72.81           C  
ATOM   4288  C   LEU A 543     -37.438 -54.938  72.812  1.00 72.81           C  
ATOM   4289  CB  LEU A 543     -36.750 -52.562  73.250  1.00 72.81           C  
ATOM   4290  O   LEU A 543     -36.812 -55.844  73.375  1.00 72.81           O  
ATOM   4291  CG  LEU A 543     -35.469 -51.750  73.375  1.00 72.81           C  
ATOM   4292  CD1 LEU A 543     -35.781 -50.375  73.938  1.00 72.81           C  
ATOM   4293  CD2 LEU A 543     -34.500 -52.500  74.312  1.00 72.81           C  
ATOM   4294  N   LEU A 544     -38.719 -55.062  72.625  1.00 75.94           N  
ATOM   4295  CA  LEU A 544     -39.500 -56.156  73.188  1.00 75.94           C  
ATOM   4296  C   LEU A 544     -39.188 -57.438  72.375  1.00 75.94           C  
ATOM   4297  CB  LEU A 544     -41.000 -55.844  73.125  1.00 75.94           C  
ATOM   4298  O   LEU A 544     -39.094 -58.531  73.000  1.00 75.94           O  
ATOM   4299  CG  LEU A 544     -41.562 -55.031  74.250  1.00 75.94           C  
ATOM   4300  CD1 LEU A 544     -43.000 -54.594  73.938  1.00 75.94           C  
ATOM   4301  CD2 LEU A 544     -41.531 -55.844  75.562  1.00 75.94           C  
ATOM   4302  N   VAL A 545     -39.000 -57.281  71.125  1.00 76.88           N  
ATOM   4303  CA  VAL A 545     -38.688 -58.438  70.250  1.00 76.88           C  
ATOM   4304  C   VAL A 545     -37.281 -58.938  70.562  1.00 76.88           C  
ATOM   4305  CB  VAL A 545     -38.844 -58.094  68.750  1.00 76.88           C  
ATOM   4306  O   VAL A 545     -37.031 -60.156  70.625  1.00 76.88           O  
ATOM   4307  CG1 VAL A 545     -38.344 -59.250  67.938  1.00 76.88           C  
ATOM   4308  CG2 VAL A 545     -40.312 -57.781  68.438  1.00 76.88           C  
ATOM   4309  N   SER A 546     -36.438 -58.000  70.812  1.00 75.06           N  
ATOM   4310  CA  SER A 546     -35.031 -58.344  71.125  1.00 75.06           C  
ATOM   4311  C   SER A 546     -34.938 -59.000  72.500  1.00 75.06           C  
ATOM   4312  CB  SER A 546     -34.156 -57.125  71.062  1.00 75.06           C  
ATOM   4313  O   SER A 546     -34.250 -60.000  72.688  1.00 75.06           O  
ATOM   4314  OG  SER A 546     -34.938 -55.938  71.000  1.00 75.06           O  
ATOM   4315  N   LEU A 547     -35.719 -58.531  73.500  1.00 76.50           N  
ATOM   4316  CA  LEU A 547     -35.750 -59.125  74.812  1.00 76.50           C  
ATOM   4317  C   LEU A 547     -36.406 -60.500  74.750  1.00 76.50           C  
ATOM   4318  CB  LEU A 547     -36.500 -58.219  75.812  1.00 76.50           C  
ATOM   4319  O   LEU A 547     -35.938 -61.438  75.438  1.00 76.50           O  
ATOM   4320  CG  LEU A 547     -35.688 -57.094  76.438  1.00 76.50           C  
ATOM   4321  CD1 LEU A 547     -36.625 -56.000  76.938  1.00 76.50           C  
ATOM   4322  CD2 LEU A 547     -34.812 -57.625  77.562  1.00 76.50           C  
ATOM   4323  N   GLY A 548     -37.438 -60.625  74.000  1.00 75.44           N  
ATOM   4324  CA  GLY A 548     -38.031 -61.938  73.750  1.00 75.44           C  
ATOM   4325  C   GLY A 548     -37.094 -62.938  73.125  1.00 75.44           C  
ATOM   4326  O   GLY A 548     -37.031 -64.125  73.500  1.00 75.44           O  
ATOM   4327  N   ALA A 549     -36.344 -62.469  72.125  1.00 74.06           N  
ATOM   4328  CA  ALA A 549     -35.375 -63.312  71.438  1.00 74.06           C  
ATOM   4329  C   ALA A 549     -34.250 -63.750  72.312  1.00 74.06           C  
ATOM   4330  CB  ALA A 549     -34.844 -62.594  70.188  1.00 74.06           C  
ATOM   4331  O   ALA A 549     -33.812 -64.875  72.312  1.00 74.06           O  
ATOM   4332  N   ILE A 550     -33.875 -62.844  73.188  1.00 73.25           N  
ATOM   4333  CA  ILE A 550     -32.781 -63.125  74.188  1.00 73.25           C  
ATOM   4334  C   ILE A 550     -33.312 -64.062  75.250  1.00 73.25           C  
ATOM   4335  CB  ILE A 550     -32.281 -61.812  74.812  1.00 73.25           C  
ATOM   4336  O   ILE A 550     -32.594 -65.000  75.688  1.00 73.25           O  
ATOM   4337  CG1 ILE A 550     -31.562 -60.969  73.750  1.00 73.25           C  
ATOM   4338  CG2 ILE A 550     -31.328 -62.156  76.000  1.00 73.25           C  
ATOM   4339  CD1 ILE A 550     -31.188 -59.562  74.250  1.00 73.25           C  
ATOM   4340  N   SER A 551     -34.531 -63.875  75.688  1.00 68.38           N  
ATOM   4341  CA  SER A 551     -35.156 -64.750  76.688  1.00 68.38           C  
ATOM   4342  C   SER A 551     -35.375 -66.188  76.125  1.00 68.38           C  
ATOM   4343  CB  SER A 551     -36.500 -64.188  77.125  1.00 68.38           C  
ATOM   4344  O   SER A 551     -35.125 -67.188  76.812  1.00 68.38           O  
ATOM   4345  OG  SER A 551     -36.312 -62.906  77.750  1.00 68.38           O  
ATOM   4346  N   PHE A 552     -35.781 -66.250  74.812  1.00 67.94           N  
ATOM   4347  CA  PHE A 552     -35.938 -67.562  74.125  1.00 67.94           C  
ATOM   4348  C   PHE A 552     -34.594 -68.188  73.875  1.00 67.94           C  
ATOM   4349  CB  PHE A 552     -36.688 -67.375  72.812  1.00 67.94           C  
ATOM   4350  O   PHE A 552     -34.469 -69.438  74.000  1.00 67.94           O  
ATOM   4351  CG  PHE A 552     -37.906 -68.250  72.688  1.00 67.94           C  
ATOM   4352  CD1 PHE A 552     -37.812 -69.500  72.188  1.00 67.94           C  
ATOM   4353  CD2 PHE A 552     -39.156 -67.750  73.000  1.00 67.94           C  
ATOM   4354  CE1 PHE A 552     -38.938 -70.312  72.062  1.00 67.94           C  
ATOM   4355  CE2 PHE A 552     -40.312 -68.562  72.938  1.00 67.94           C  
ATOM   4356  CZ  PHE A 552     -40.188 -69.812  72.438  1.00 67.94           C  
ATOM   4357  N   TRP A 553     -33.594 -67.375  73.562  1.00 68.62           N  
ATOM   4358  CA  TRP A 553     -32.219 -67.875  73.375  1.00 68.62           C  
ATOM   4359  C   TRP A 553     -31.656 -68.375  74.688  1.00 68.62           C  
ATOM   4360  CB  TRP A 553     -31.344 -66.750  72.812  1.00 68.62           C  
ATOM   4361  O   TRP A 553     -31.016 -69.375  74.750  1.00 68.62           O  
ATOM   4362  CG  TRP A 553     -29.953 -67.188  72.438  1.00 68.62           C  
ATOM   4363  CD1 TRP A 553     -29.562 -67.938  71.375  1.00 68.62           C  
ATOM   4364  CD2 TRP A 553     -28.766 -66.938  73.188  1.00 68.62           C  
ATOM   4365  CE2 TRP A 553     -27.688 -67.562  72.500  1.00 68.62           C  
ATOM   4366  CE3 TRP A 553     -28.500 -66.250  74.375  1.00 68.62           C  
ATOM   4367  NE1 TRP A 553     -28.203 -68.188  71.438  1.00 68.62           N  
ATOM   4368  CH2 TRP A 553     -26.156 -66.750  74.125  1.00 68.62           C  
ATOM   4369  CZ2 TRP A 553     -26.375 -67.500  73.000  1.00 68.62           C  
ATOM   4370  CZ3 TRP A 553     -27.203 -66.125  74.812  1.00 68.62           C  
ATOM   4371  N   MET A 554     -31.922 -67.688  75.750  1.00 65.81           N  
ATOM   4372  CA  MET A 554     -31.438 -68.062  77.125  1.00 65.81           C  
ATOM   4373  C   MET A 554     -32.188 -69.250  77.625  1.00 65.81           C  
ATOM   4374  CB  MET A 554     -31.562 -66.875  78.062  1.00 65.81           C  
ATOM   4375  O   MET A 554     -31.609 -70.062  78.375  1.00 65.81           O  
ATOM   4376  CG  MET A 554     -30.500 -65.812  77.812  1.00 65.81           C  
ATOM   4377  SD  MET A 554     -30.328 -64.688  79.312  1.00 65.81           S  
ATOM   4378  CE  MET A 554     -29.109 -63.500  78.625  1.00 65.81           C  
ATOM   4379  N   CYS A 555     -33.531 -69.562  77.250  1.00 63.38           N  
ATOM   4380  CA  CYS A 555     -34.344 -70.750  77.625  1.00 63.38           C  
ATOM   4381  C   CYS A 555     -33.938 -71.938  76.812  1.00 63.38           C  
ATOM   4382  CB  CYS A 555     -35.844 -70.438  77.438  1.00 63.38           C  
ATOM   4383  O   CYS A 555     -33.906 -73.062  77.312  1.00 63.38           O  
ATOM   4384  SG  CYS A 555     -36.594 -69.500  78.750  1.00 63.38           S  
ATOM   4385  N   SER A 556     -33.406 -71.750  75.562  1.00 62.59           N  
ATOM   4386  CA  SER A 556     -33.000 -72.812  74.625  1.00 62.59           C  
ATOM   4387  C   SER A 556     -31.594 -73.312  74.938  1.00 62.59           C  
ATOM   4388  CB  SER A 556     -33.125 -72.375  73.188  1.00 62.59           C  
ATOM   4389  O   SER A 556     -31.266 -74.500  74.750  1.00 62.59           O  
ATOM   4390  OG  SER A 556     -31.844 -72.188  72.625  1.00 62.59           O  
ATOM   4391  N   ASN A 557     -30.734 -72.438  75.625  1.00 62.12           N  
ATOM   4392  CA  ASN A 557     -29.328 -72.750  75.938  1.00 62.12           C  
ATOM   4393  C   ASN A 557     -29.172 -73.125  77.438  1.00 62.12           C  
ATOM   4394  CB  ASN A 557     -28.453 -71.500  75.625  1.00 62.12           C  
ATOM   4395  O   ASN A 557     -28.062 -73.375  77.875  1.00 62.12           O  
ATOM   4396  CG  ASN A 557     -27.781 -71.625  74.250  1.00 62.12           C  
ATOM   4397  ND2 ASN A 557     -27.047 -70.625  73.875  1.00 62.12           N  
ATOM   4398  OD1 ASN A 557     -27.922 -72.688  73.562  1.00 62.12           O  
ATOM   4399  N   GLY A 558     -30.453 -73.438  78.125  1.00 60.97           N  
ATOM   4400  CA  GLY A 558     -30.438 -74.062  79.438  1.00 60.97           C  
ATOM   4401  C   GLY A 558     -29.844 -73.188  80.562  1.00 60.97           C  
ATOM   4402  O   GLY A 558     -29.531 -73.688  81.625  1.00 60.97           O  
ATOM   4403  N   SER A 559     -29.734 -71.812  80.438  1.00 58.88           N  
ATOM   4404  CA  SER A 559     -29.156 -70.875  81.438  1.00 58.88           C  
ATOM   4405  C   SER A 559     -30.234 -70.062  82.125  1.00 58.88           C  
ATOM   4406  CB  SER A 559     -28.203 -69.875  80.688  1.00 58.88           C  
ATOM   4407  O   SER A 559     -29.984 -69.500  83.188  1.00 58.88           O  
ATOM   4408  OG  SER A 559     -28.688 -68.562  80.750  1.00 58.88           O  
ATOM   4409  N   LEU A 560     -31.625 -70.312  81.875  1.00 54.69           N  
ATOM   4410  CA  LEU A 560     -32.719 -69.688  82.625  1.00 54.69           C  
ATOM   4411  C   LEU A 560     -33.719 -70.688  83.125  1.00 54.69           C  
ATOM   4412  CB  LEU A 560     -33.438 -68.625  81.750  1.00 54.69           C  
ATOM   4413  O   LEU A 560     -34.188 -71.562  82.312  1.00 54.69           O  
ATOM   4414  CG  LEU A 560     -33.219 -67.188  82.125  1.00 54.69           C  
ATOM   4415  CD1 LEU A 560     -32.875 -66.375  80.875  1.00 54.69           C  
ATOM   4416  CD2 LEU A 560     -34.438 -66.625  82.812  1.00 54.69           C  
ATOM   4417  N   GLN A 561     -33.688 -71.312  84.312  1.00 55.22           N  
ATOM   4418  CA  GLN A 561     -34.562 -72.250  85.062  1.00 55.22           C  
ATOM   4419  C   GLN A 561     -35.844 -71.500  85.438  1.00 55.22           C  
ATOM   4420  CB  GLN A 561     -33.844 -72.750  86.312  1.00 55.22           C  
ATOM   4421  O   GLN A 561     -35.844 -70.500  86.125  1.00 55.22           O  
ATOM   4422  CG  GLN A 561     -33.375 -74.188  86.188  1.00 55.22           C  
ATOM   4423  CD  GLN A 561     -32.594 -74.688  87.375  1.00 55.22           C  
ATOM   4424  NE2 GLN A 561     -32.344 -75.938  87.438  1.00 55.22           N  
ATOM   4425  OE1 GLN A 561     -32.250 -73.875  88.250  1.00 55.22           O  
ATOM   4426  N   CYS A 562     -36.938 -71.438  84.562  1.00 53.56           N  
ATOM   4427  CA  CYS A 562     -38.281 -70.938  84.812  1.00 53.56           C  
ATOM   4428  C   CYS A 562     -39.031 -71.875  85.750  1.00 53.56           C  
ATOM   4429  CB  CYS A 562     -39.062 -70.812  83.500  1.00 53.56           C  
ATOM   4430  O   CYS A 562     -39.125 -73.125  85.500  1.00 53.56           O  
ATOM   4431  SG  CYS A 562     -38.969 -69.188  82.812  1.00 53.56           S  
ATOM   4432  N   ARG A 563     -38.938 -71.812  87.125  1.00 54.47           N  
ATOM   4433  CA  ARG A 563     -39.719 -72.562  88.125  1.00 54.47           C  
ATOM   4434  C   ARG A 563     -41.156 -71.938  88.188  1.00 54.47           C  
ATOM   4435  CB  ARG A 563     -39.062 -72.500  89.500  1.00 54.47           C  
ATOM   4436  O   ARG A 563     -41.312 -70.750  88.500  1.00 54.47           O  
ATOM   4437  CG  ARG A 563     -38.188 -73.688  89.812  1.00 54.47           C  
ATOM   4438  CD  ARG A 563     -37.594 -73.625  91.188  1.00 54.47           C  
ATOM   4439  NE  ARG A 563     -36.719 -74.750  91.500  1.00 54.47           N  
ATOM   4440  NH1 ARG A 563     -36.656 -74.375  93.750  1.00 54.47           N  
ATOM   4441  NH2 ARG A 563     -35.469 -76.125  92.812  1.00 54.47           N  
ATOM   4442  CZ  ARG A 563     -36.281 -75.062  92.688  1.00 54.47           C  
ATOM   4443  N   ILE A 564     -42.062 -72.375  87.375  1.00 54.62           N  
ATOM   4444  CA  ILE A 564     -43.469 -72.000  87.500  1.00 54.62           C  
ATOM   4445  C   ILE A 564     -44.094 -72.812  88.688  1.00 54.62           C  
ATOM   4446  CB  ILE A 564     -44.219 -72.312  86.188  1.00 54.62           C  
ATOM   4447  O   ILE A 564     -43.969 -74.000  88.688  1.00 54.62           O  
ATOM   4448  CG1 ILE A 564     -43.656 -71.438  85.062  1.00 54.62           C  
ATOM   4449  CG2 ILE A 564     -45.719 -72.000  86.375  1.00 54.62           C  
ATOM   4450  CD1 ILE A 564     -44.094 -71.938  83.688  1.00 54.62           C  
ATOM   4451  N   CYS A 565     -44.219 -72.250  89.875  1.00 47.50           N  
ATOM   4452  CA  CYS A 565     -44.969 -72.812  91.000  1.00 47.50           C  
ATOM   4453  C   CYS A 565     -46.469 -72.688  90.750  1.00 47.50           C  
ATOM   4454  CB  CYS A 565     -44.625 -72.062  92.312  1.00 47.50           C  
ATOM   4455  O   CYS A 565     -46.969 -71.625  90.375  1.00 47.50           O  
ATOM   4456  SG  CYS A 565     -43.000 -72.500  92.938  1.00 47.50           S  
ATOM   4457  N   ILE A 566     -47.281 -73.688  90.250  1.00 46.72           N  
ATOM   4458  CA  ILE A 566     -48.719 -73.750  90.250  1.00 46.72           C  
ATOM   4459  C   ILE A 566     -49.250 -73.688  91.688  1.00 46.72           C  
ATOM   4460  CB  ILE A 566     -49.250 -75.062  89.562  1.00 46.72           C  
ATOM   4461  O   ILE A 566     -48.719 -74.312  92.625  1.00 46.72           O  
ATOM   4462  CG1 ILE A 566     -48.719 -75.125  88.125  1.00 46.72           C  
ATOM   4463  CG2 ILE A 566     -50.781 -75.125  89.625  1.00 46.72           C  
ATOM   4464  CD1 ILE A 566     -48.969 -76.500  87.500  1.00 46.72           C  
TER    4465      ILE A 566                                                      
ENDMDL                                                                          
END                                                                             
