# Supplementary material for: Future Sequon Finder - A novel approach for predicting future N-linked glycosylation sequon locations on viral surface proteins
Source: PLoS One. 2025 Aug 14;20(8):e0328174. doi: 10.1371/journal.pone.0328174 (PMC12352829; doi:10.1371/journal.pone.0328174)
Supplement: S3 File — (ZIP) [file pone.0328174.s004.zip › S3_File/S3_File/Human H1N1/Historic Analysis Strains/AMelbourneJY21935_11836_unrelaxed_rank_001_alphafold2_ptm_model_1_seed_000.pdb]

MODEL     1                                                                     
ATOM      1  N   MET A   1      93.938  -3.805 -24.219  1.00 33.09           N  
ATOM      2  CA  MET A   1      94.188  -3.699 -25.641  1.00 33.09           C  
ATOM      3  C   MET A   1      93.062  -4.281 -26.453  1.00 33.09           C  
ATOM      4  CB  MET A   1      95.500  -4.410 -26.000  1.00 33.09           C  
ATOM      5  O   MET A   1      92.750  -5.469 -26.328  1.00 33.09           O  
ATOM      6  CG  MET A   1      96.750  -3.520 -25.922  1.00 33.09           C  
ATOM      7  SD  MET A   1      98.250  -4.320 -26.609  1.00 33.09           S  
ATOM      8  CE  MET A   1      98.688  -5.379 -25.219  1.00 33.09           C  
ATOM      9  N   LYS A   2      91.875  -3.473 -26.594  1.00 31.81           N  
ATOM     10  CA  LYS A   2      91.250  -2.686 -27.641  1.00 31.81           C  
ATOM     11  C   LYS A   2      90.750  -3.576 -28.797  1.00 31.81           C  
ATOM     12  CB  LYS A   2      92.188  -1.602 -28.156  1.00 31.81           C  
ATOM     13  O   LYS A   2      91.625  -4.168 -29.500  1.00 31.81           O  
ATOM     14  CG  LYS A   2      92.250  -0.377 -27.266  1.00 31.81           C  
ATOM     15  CD  LYS A   2      93.188   0.694 -27.859  1.00 31.81           C  
ATOM     16  CE  LYS A   2      93.250   1.909 -26.953  1.00 31.81           C  
ATOM     17  NZ  LYS A   2      94.250   2.922 -27.500  1.00 31.81           N  
ATOM     18  N   ALA A   3      89.500  -3.982 -28.688  1.00 34.06           N  
ATOM     19  CA  ALA A   3      88.812  -3.799 -29.969  1.00 34.06           C  
ATOM     20  C   ALA A   3      87.312  -3.457 -29.734  1.00 34.06           C  
ATOM     21  CB  ALA A   3      88.938  -5.051 -30.828  1.00 34.06           C  
ATOM     22  O   ALA A   3      86.562  -4.227 -29.109  1.00 34.06           O  
ATOM     23  N   ARG A   4      86.938  -2.158 -29.344  1.00 31.72           N  
ATOM     24  CA  ARG A   4      85.875  -1.201 -29.719  1.00 31.72           C  
ATOM     25  C   ARG A   4      85.312  -1.541 -31.094  1.00 31.72           C  
ATOM     26  CB  ARG A   4      86.438   0.222 -29.734  1.00 31.72           C  
ATOM     27  O   ARG A   4      86.000  -1.486 -32.094  1.00 31.72           O  
ATOM     28  CG  ARG A   4      86.500   0.890 -28.375  1.00 31.72           C  
ATOM     29  CD  ARG A   4      86.688   2.391 -28.484  1.00 31.72           C  
ATOM     30  NE  ARG A   4      86.688   3.033 -27.172  1.00 31.72           N  
ATOM     31  NH1 ARG A   4      87.000   5.176 -27.984  1.00 31.72           N  
ATOM     32  NH2 ARG A   4      86.812   4.820 -25.734  1.00 31.72           N  
ATOM     33  CZ  ARG A   4      86.812   4.340 -26.969  1.00 31.72           C  
ATOM     34  N   LEU A   5      84.250  -2.482 -31.172  1.00 31.20           N  
ATOM     35  CA  LEU A   5      83.500  -2.666 -32.406  1.00 31.20           C  
ATOM     36  C   LEU A   5      82.062  -2.166 -32.188  1.00 31.20           C  
ATOM     37  CB  LEU A   5      83.500  -4.141 -32.812  1.00 31.20           C  
ATOM     38  O   LEU A   5      81.375  -2.607 -31.281  1.00 31.20           O  
ATOM     39  CG  LEU A   5      83.438  -4.422 -34.312  1.00 31.20           C  
ATOM     40  CD1 LEU A   5      84.812  -4.629 -34.875  1.00 31.20           C  
ATOM     41  CD2 LEU A   5      82.562  -5.641 -34.594  1.00 31.20           C  
ATOM     42  N   LEU A   6      81.812  -0.797 -32.500  1.00 27.86           N  
ATOM     43  CA  LEU A   6      80.875   0.089 -33.219  1.00 27.86           C  
ATOM     44  C   LEU A   6      79.750  -0.703 -33.906  1.00 27.86           C  
ATOM     45  CB  LEU A   6      81.688   0.892 -34.281  1.00 27.86           C  
ATOM     46  O   LEU A   6      80.062  -1.482 -34.812  1.00 27.86           O  
ATOM     47  CG  LEU A   6      82.000   2.348 -33.906  1.00 27.86           C  
ATOM     48  CD1 LEU A   6      83.438   2.660 -34.188  1.00 27.86           C  
ATOM     49  CD2 LEU A   6      81.062   3.293 -34.688  1.00 27.86           C  
ATOM     50  N   ILE A   7      78.750  -1.231 -33.188  1.00 30.81           N  
ATOM     51  CA  ILE A   7      77.500  -1.748 -33.781  1.00 30.81           C  
ATOM     52  C   ILE A   7      76.562  -0.599 -34.062  1.00 30.81           C  
ATOM     53  CB  ILE A   7      76.875  -2.820 -32.906  1.00 30.81           C  
ATOM     54  O   ILE A   7      76.250   0.169 -33.125  1.00 30.81           O  
ATOM     55  CG1 ILE A   7      77.812  -4.023 -32.719  1.00 30.81           C  
ATOM     56  CG2 ILE A   7      75.500  -3.250 -33.469  1.00 30.81           C  
ATOM     57  CD1 ILE A   7      77.312  -5.047 -31.719  1.00 30.81           C  
ATOM     58  N   LEU A   8      76.750   0.168 -35.156  1.00 29.44           N  
ATOM     59  CA  LEU A   8      75.875   0.862 -36.094  1.00 29.44           C  
ATOM     60  C   LEU A   8      74.438   0.491 -35.844  1.00 29.44           C  
ATOM     61  CB  LEU A   8      76.250   0.531 -37.531  1.00 29.44           C  
ATOM     62  O   LEU A   8      74.062  -0.680 -35.938  1.00 29.44           O  
ATOM     63  CG  LEU A   8      76.312   1.707 -38.500  1.00 29.44           C  
ATOM     64  CD1 LEU A   8      77.750   2.107 -38.781  1.00 29.44           C  
ATOM     65  CD2 LEU A   8      75.625   1.354 -39.812  1.00 29.44           C  
ATOM     66  N   LEU A   9      73.750   0.960 -34.719  1.00 26.25           N  
ATOM     67  CA  LEU A   9      72.375   1.313 -34.500  1.00 26.25           C  
ATOM     68  C   LEU A   9      71.688   1.771 -35.781  1.00 26.25           C  
ATOM     69  CB  LEU A   9      72.250   2.414 -33.438  1.00 26.25           C  
ATOM     70  O   LEU A   9      72.062   2.809 -36.344  1.00 26.25           O  
ATOM     71  CG  LEU A   9      71.875   1.956 -32.031  1.00 26.25           C  
ATOM     72  CD1 LEU A   9      72.812   2.625 -31.016  1.00 26.25           C  
ATOM     73  CD2 LEU A   9      70.438   2.258 -31.688  1.00 26.25           C  
ATOM     74  N   CYS A  10      71.625   0.974 -36.812  1.00 27.69           N  
ATOM     75  CA  CYS A  10      70.625   1.293 -37.844  1.00 27.69           C  
ATOM     76  C   CYS A  10      69.250   0.884 -37.406  1.00 27.69           C  
ATOM     77  CB  CYS A  10      71.000   0.599 -39.156  1.00 27.69           C  
ATOM     78  O   CYS A  10      69.000  -0.303 -37.219  1.00 27.69           O  
ATOM     79  SG  CYS A  10      71.812   1.683 -40.344  1.00 27.69           S  
ATOM     80  N   ALA A  11      68.750   1.379 -36.188  1.00 26.78           N  
ATOM     81  CA  ALA A  11      67.312   1.595 -35.844  1.00 26.78           C  
ATOM     82  C   ALA A  11      66.500   1.806 -37.094  1.00 26.78           C  
ATOM     83  CB  ALA A  11      67.188   2.791 -34.906  1.00 26.78           C  
ATOM     84  O   ALA A  11      66.750   2.717 -37.875  1.00 26.78           O  
ATOM     85  N   LEU A  12      66.438   0.893 -38.094  1.00 29.11           N  
ATOM     86  CA  LEU A  12      65.312   0.816 -39.031  1.00 29.11           C  
ATOM     87  C   LEU A  12      64.062   1.501 -38.469  1.00 29.11           C  
ATOM     88  CB  LEU A  12      65.000  -0.643 -39.375  1.00 29.11           C  
ATOM     89  O   LEU A  12      63.594   1.119 -37.406  1.00 29.11           O  
ATOM     90  CG  LEU A  12      66.000  -1.365 -40.281  1.00 29.11           C  
ATOM     91  CD1 LEU A  12      65.812  -2.877 -40.156  1.00 29.11           C  
ATOM     92  CD2 LEU A  12      65.812  -0.921 -41.719  1.00 29.11           C  
ATOM     93  N   ALA A  13      64.188   2.848 -38.188  1.00 27.44           N  
ATOM     94  CA  ALA A  13      63.062   3.826 -38.125  1.00 27.44           C  
ATOM     95  C   ALA A  13      61.812   3.293 -38.812  1.00 27.44           C  
ATOM     96  CB  ALA A  13      63.500   5.141 -38.781  1.00 27.44           C  
ATOM     97  O   ALA A  13      61.812   2.988 -40.000  1.00 27.44           O  
ATOM     98  N   ALA A  14      61.281   1.993 -38.500  1.00 30.34           N  
ATOM     99  CA  ALA A  14      59.906   1.835 -38.875  1.00 30.34           C  
ATOM    100  C   ALA A  14      59.219   3.189 -39.031  1.00 30.34           C  
ATOM    101  CB  ALA A  14      59.156   0.970 -37.875  1.00 30.34           C  
ATOM    102  O   ALA A  14      59.281   4.020 -38.125  1.00 30.34           O  
ATOM    103  N   THR A  15      59.562   4.035 -39.938  1.00 35.75           N  
ATOM    104  CA  THR A  15      58.906   5.266 -40.375  1.00 35.75           C  
ATOM    105  C   THR A  15      57.500   5.355 -39.812  1.00 35.75           C  
ATOM    106  CB  THR A  15      58.875   5.355 -41.906  1.00 35.75           C  
ATOM    107  O   THR A  15      56.719   4.426 -39.969  1.00 35.75           O  
ATOM    108  CG2 THR A  15      60.281   5.461 -42.500  1.00 35.75           C  
ATOM    109  OG1 THR A  15      58.219   4.184 -42.438  1.00 35.75           O  
ATOM    110  N   ASP A  16      57.188   5.547 -38.531  1.00 49.72           N  
ATOM    111  CA  ASP A  16      55.969   5.945 -37.844  1.00 49.72           C  
ATOM    112  C   ASP A  16      55.031   6.730 -38.781  1.00 49.72           C  
ATOM    113  CB  ASP A  16      56.281   6.785 -36.594  1.00 49.72           C  
ATOM    114  O   ASP A  16      55.344   7.879 -39.125  1.00 49.72           O  
ATOM    115  CG  ASP A  16      56.781   5.949 -35.438  1.00 49.72           C  
ATOM    116  OD1 ASP A  16      56.438   4.746 -35.375  1.00 49.72           O  
ATOM    117  OD2 ASP A  16      57.500   6.496 -34.594  1.00 49.72           O  
ATOM    118  N   ALA A  17      54.469   6.035 -39.875  1.00 59.53           N  
ATOM    119  CA  ALA A  17      53.500   6.719 -40.719  1.00 59.53           C  
ATOM    120  C   ALA A  17      52.375   7.324 -39.906  1.00 59.53           C  
ATOM    121  CB  ALA A  17      52.938   5.758 -41.781  1.00 59.53           C  
ATOM    122  O   ALA A  17      51.969   6.770 -38.875  1.00 59.53           O  
ATOM    123  N   ASP A  18      52.094   8.617 -40.094  1.00 78.69           N  
ATOM    124  CA  ASP A  18      51.031   9.375 -39.438  1.00 78.69           C  
ATOM    125  C   ASP A  18      49.656   8.812 -39.812  1.00 78.69           C  
ATOM    126  CB  ASP A  18      51.094  10.852 -39.844  1.00 78.69           C  
ATOM    127  O   ASP A  18      49.375   8.547 -41.000  1.00 78.69           O  
ATOM    128  CG  ASP A  18      52.375  11.523 -39.406  1.00 78.69           C  
ATOM    129  OD1 ASP A  18      52.906  11.164 -38.312  1.00 78.69           O  
ATOM    130  OD2 ASP A  18      52.875  12.414 -40.125  1.00 78.69           O  
ATOM    131  N   THR A  19      48.812   8.383 -38.812  1.00 76.12           N  
ATOM    132  CA  THR A  19      47.531   7.727 -39.000  1.00 76.12           C  
ATOM    133  C   THR A  19      46.406   8.547 -38.344  1.00 76.12           C  
ATOM    134  CB  THR A  19      47.531   6.309 -38.375  1.00 76.12           C  
ATOM    135  O   THR A  19      46.625   9.227 -37.344  1.00 76.12           O  
ATOM    136  CG2 THR A  19      48.562   5.418 -39.062  1.00 76.12           C  
ATOM    137  OG1 THR A  19      47.812   6.387 -37.000  1.00 76.12           O  
ATOM    138  N   ILE A  20      45.312   8.570 -39.156  1.00 74.81           N  
ATOM    139  CA  ILE A  20      44.094   9.180 -38.625  1.00 74.81           C  
ATOM    140  C   ILE A  20      42.938   8.188 -38.688  1.00 74.81           C  
ATOM    141  CB  ILE A  20      43.750  10.477 -39.375  1.00 74.81           C  
ATOM    142  O   ILE A  20      42.750   7.516 -39.688  1.00 74.81           O  
ATOM    143  CG1 ILE A  20      42.562  11.180 -38.688  1.00 74.81           C  
ATOM    144  CG2 ILE A  20      43.438  10.180 -40.844  1.00 74.81           C  
ATOM    145  CD1 ILE A  20      42.344  12.609 -39.156  1.00 74.81           C  
ATOM    146  N   CYS A  21      42.312   7.988 -37.656  1.00 70.81           N  
ATOM    147  CA  CYS A  21      41.156   7.090 -37.594  1.00 70.81           C  
ATOM    148  C   CYS A  21      39.906   7.848 -37.219  1.00 70.81           C  
ATOM    149  CB  CYS A  21      41.438   5.977 -36.562  1.00 70.81           C  
ATOM    150  O   CYS A  21      39.938   8.703 -36.312  1.00 70.81           O  
ATOM    151  SG  CYS A  21      42.906   4.992 -36.938  1.00 70.81           S  
ATOM    152  N   ILE A  22      38.844   7.484 -38.125  1.00 66.31           N  
ATOM    153  CA  ILE A  22      37.531   8.109 -37.906  1.00 66.31           C  
ATOM    154  C   ILE A  22      36.562   7.074 -37.344  1.00 66.31           C  
ATOM    155  CB  ILE A  22      36.969   8.711 -39.219  1.00 66.31           C  
ATOM    156  O   ILE A  22      36.469   5.953 -37.844  1.00 66.31           O  
ATOM    157  CG1 ILE A  22      38.000   9.664 -39.844  1.00 66.31           C  
ATOM    158  CG2 ILE A  22      35.656   9.430 -38.938  1.00 66.31           C  
ATOM    159  CD1 ILE A  22      37.594  10.188 -41.219  1.00 66.31           C  
ATOM    160  N   GLY A  23      36.156   7.180 -36.438  1.00 59.97           N  
ATOM    161  CA  GLY A  23      35.062   6.543 -35.750  1.00 59.97           C  
ATOM    162  C   GLY A  23      35.188   5.035 -35.625  1.00 59.97           C  
ATOM    163  O   GLY A  23      35.625   4.375 -36.594  1.00 59.97           O  
ATOM    164  N   TYR A  24      34.688   4.379 -34.406  1.00 51.19           N  
ATOM    165  CA  TYR A  24      34.062   3.525 -33.406  1.00 51.19           C  
ATOM    166  C   TYR A  24      35.062   3.123 -32.344  1.00 51.19           C  
ATOM    167  CB  TYR A  24      33.469   2.273 -34.062  1.00 51.19           C  
ATOM    168  O   TYR A  24      36.125   2.570 -32.625  1.00 51.19           O  
ATOM    169  CG  TYR A  24      32.188   2.533 -34.844  1.00 51.19           C  
ATOM    170  CD1 TYR A  24      30.969   2.539 -34.219  1.00 51.19           C  
ATOM    171  CD2 TYR A  24      32.250   2.773 -36.219  1.00 51.19           C  
ATOM    172  CE1 TYR A  24      29.797   2.777 -34.938  1.00 51.19           C  
ATOM    173  CE2 TYR A  24      31.078   3.014 -36.938  1.00 51.19           C  
ATOM    174  OH  TYR A  24      28.703   3.248 -37.000  1.00 51.19           O  
ATOM    175  CZ  TYR A  24      29.859   3.014 -36.281  1.00 51.19           C  
ATOM    176  N   HIS A  25      35.406   3.918 -31.391  1.00 49.47           N  
ATOM    177  CA  HIS A  25      36.281   3.438 -30.344  1.00 49.47           C  
ATOM    178  C   HIS A  25      35.844   2.084 -29.812  1.00 49.47           C  
ATOM    179  CB  HIS A  25      36.375   4.453 -29.203  1.00 49.47           C  
ATOM    180  O   HIS A  25      34.656   1.912 -29.453  1.00 49.47           O  
ATOM    181  CG  HIS A  25      37.344   5.578 -29.469  1.00 49.47           C  
ATOM    182  CD2 HIS A  25      37.094   6.887 -29.734  1.00 49.47           C  
ATOM    183  ND1 HIS A  25      38.688   5.406 -29.516  1.00 49.47           N  
ATOM    184  CE1 HIS A  25      39.281   6.570 -29.766  1.00 49.47           C  
ATOM    185  NE2 HIS A  25      38.312   7.484 -29.906  1.00 49.47           N  
ATOM    186  N   ALA A  26      36.188   0.941 -30.359  1.00 48.31           N  
ATOM    187  CA  ALA A  26      36.250  -0.455 -29.938  1.00 48.31           C  
ATOM    188  C   ALA A  26      36.562  -0.560 -28.438  1.00 48.31           C  
ATOM    189  CB  ALA A  26      37.312  -1.203 -30.734  1.00 48.31           C  
ATOM    190  O   ALA A  26      37.469   0.100 -27.938  1.00 48.31           O  
ATOM    191  N   ASN A  27      35.531  -0.599 -27.578  1.00 47.16           N  
ATOM    192  CA  ASN A  27      35.562  -0.988 -26.172  1.00 47.16           C  
ATOM    193  C   ASN A  27      35.375  -2.494 -26.000  1.00 47.16           C  
ATOM    194  CB  ASN A  27      34.469  -0.238 -25.375  1.00 47.16           C  
ATOM    195  O   ASN A  27      34.906  -3.176 -26.906  1.00 47.16           O  
ATOM    196  CG  ASN A  27      33.125  -0.913 -25.453  1.00 47.16           C  
ATOM    197  ND2 ASN A  27      32.094  -0.223 -24.969  1.00 47.16           N  
ATOM    198  OD1 ASN A  27      33.000  -2.045 -25.922  1.00 47.16           O  
ATOM    199  N   ASN A  28      36.219  -3.240 -25.297  1.00 54.59           N  
ATOM    200  CA  ASN A  28      36.000  -4.641 -24.953  1.00 54.59           C  
ATOM    201  C   ASN A  28      34.719  -4.836 -24.156  1.00 54.59           C  
ATOM    202  CB  ASN A  28      37.219  -5.172 -24.156  1.00 54.59           C  
ATOM    203  O   ASN A  28      34.594  -5.773 -23.375  1.00 54.59           O  
ATOM    204  CG  ASN A  28      38.344  -5.641 -25.047  1.00 54.59           C  
ATOM    205  ND2 ASN A  28      39.500  -5.926 -24.453  1.00 54.59           N  
ATOM    206  OD1 ASN A  28      38.188  -5.746 -26.266  1.00 54.59           O  
ATOM    207  N   SER A  29      33.781  -3.818 -24.312  1.00 62.03           N  
ATOM    208  CA  SER A  29      32.562  -3.980 -23.547  1.00 62.03           C  
ATOM    209  C   SER A  29      31.750  -5.176 -24.047  1.00 62.03           C  
ATOM    210  CB  SER A  29      31.703  -2.711 -23.625  1.00 62.03           C  
ATOM    211  O   SER A  29      31.703  -5.445 -25.250  1.00 62.03           O  
ATOM    212  OG  SER A  29      30.438  -2.918 -23.016  1.00 62.03           O  
ATOM    213  N   THR A  30      31.344  -5.980 -23.125  1.00 72.62           N  
ATOM    214  CA  THR A  30      30.484  -7.121 -23.406  1.00 72.62           C  
ATOM    215  C   THR A  30      29.016  -6.750 -23.250  1.00 72.62           C  
ATOM    216  CB  THR A  30      30.812  -8.312 -22.484  1.00 72.62           C  
ATOM    217  O   THR A  30      28.141  -7.621 -23.234  1.00 72.62           O  
ATOM    218  CG2 THR A  30      32.219  -8.820 -22.734  1.00 72.62           C  
ATOM    219  OG1 THR A  30      30.688  -7.898 -21.125  1.00 72.62           O  
ATOM    220  N   ASP A  31      28.812  -5.375 -23.172  1.00 78.81           N  
ATOM    221  CA  ASP A  31      27.438  -4.961 -22.891  1.00 78.81           C  
ATOM    222  C   ASP A  31      26.578  -5.078 -24.141  1.00 78.81           C  
ATOM    223  CB  ASP A  31      27.406  -3.525 -22.359  1.00 78.81           C  
ATOM    224  O   ASP A  31      27.016  -4.754 -25.250  1.00 78.81           O  
ATOM    225  CG  ASP A  31      27.891  -3.412 -20.922  1.00 78.81           C  
ATOM    226  OD1 ASP A  31      28.109  -4.453 -20.266  1.00 78.81           O  
ATOM    227  OD2 ASP A  31      28.062  -2.270 -20.438  1.00 78.81           O  
ATOM    228  N   THR A  32      25.391  -5.590 -23.984  1.00 84.38           N  
ATOM    229  CA  THR A  32      24.438  -5.715 -25.078  1.00 84.38           C  
ATOM    230  C   THR A  32      23.109  -5.047 -24.719  1.00 84.38           C  
ATOM    231  CB  THR A  32      24.188  -7.195 -25.438  1.00 84.38           C  
ATOM    232  O   THR A  32      22.734  -5.012 -23.547  1.00 84.38           O  
ATOM    233  CG2 THR A  32      25.484  -7.891 -25.828  1.00 84.38           C  
ATOM    234  OG1 THR A  32      23.625  -7.863 -24.312  1.00 84.38           O  
ATOM    235  N   VAL A  33      22.578  -4.406 -25.812  1.00 84.56           N  
ATOM    236  CA  VAL A  33      21.266  -3.812 -25.609  1.00 84.56           C  
ATOM    237  C   VAL A  33      20.312  -4.293 -26.703  1.00 84.56           C  
ATOM    238  CB  VAL A  33      21.328  -2.270 -25.609  1.00 84.56           C  
ATOM    239  O   VAL A  33      20.750  -4.730 -27.766  1.00 84.56           O  
ATOM    240  CG1 VAL A  33      22.219  -1.771 -24.469  1.00 84.56           C  
ATOM    241  CG2 VAL A  33      21.859  -1.754 -26.953  1.00 84.56           C  
ATOM    242  N   ASP A  34      18.984  -4.191 -26.422  1.00 85.69           N  
ATOM    243  CA  ASP A  34      17.969  -4.500 -27.422  1.00 85.69           C  
ATOM    244  C   ASP A  34      17.500  -3.236 -28.141  1.00 85.69           C  
ATOM    245  CB  ASP A  34      16.781  -5.207 -26.781  1.00 85.69           C  
ATOM    246  O   ASP A  34      17.391  -2.176 -27.516  1.00 85.69           O  
ATOM    247  CG  ASP A  34      17.125  -6.582 -26.234  1.00 85.69           C  
ATOM    248  OD1 ASP A  34      18.141  -7.176 -26.672  1.00 85.69           O  
ATOM    249  OD2 ASP A  34      16.391  -7.074 -25.344  1.00 85.69           O  
ATOM    250  N   THR A  35      17.344  -3.348 -29.469  1.00 83.19           N  
ATOM    251  CA  THR A  35      16.703  -2.312 -30.266  1.00 83.19           C  
ATOM    252  C   THR A  35      15.375  -2.812 -30.828  1.00 83.19           C  
ATOM    253  CB  THR A  35      17.609  -1.858 -31.422  1.00 83.19           C  
ATOM    254  O   THR A  35      15.023  -3.980 -30.656  1.00 83.19           O  
ATOM    255  CG2 THR A  35      19.016  -1.557 -30.938  1.00 83.19           C  
ATOM    256  OG1 THR A  35      17.672  -2.896 -32.406  1.00 83.19           O  
ATOM    257  N   VAL A  36      14.633  -1.886 -31.484  1.00 79.31           N  
ATOM    258  CA  VAL A  36      13.352  -2.242 -32.094  1.00 79.31           C  
ATOM    259  C   VAL A  36      13.555  -3.328 -33.156  1.00 79.31           C  
ATOM    260  CB  VAL A  36      12.656  -1.013 -32.719  1.00 79.31           C  
ATOM    261  O   VAL A  36      12.727  -4.234 -33.281  1.00 79.31           O  
ATOM    262  CG1 VAL A  36      11.375  -1.425 -33.438  1.00 79.31           C  
ATOM    263  CG2 VAL A  36      12.359   0.038 -31.656  1.00 79.31           C  
ATOM    264  N   LEU A  37      14.734  -3.352 -33.781  1.00 81.44           N  
ATOM    265  CA  LEU A  37      14.992  -4.168 -34.969  1.00 81.44           C  
ATOM    266  C   LEU A  37      15.898  -5.352 -34.625  1.00 81.44           C  
ATOM    267  CB  LEU A  37      15.633  -3.326 -36.062  1.00 81.44           C  
ATOM    268  O   LEU A  37      15.797  -6.414 -35.250  1.00 81.44           O  
ATOM    269  CG  LEU A  37      14.781  -2.191 -36.625  1.00 81.44           C  
ATOM    270  CD1 LEU A  37      15.602  -1.331 -37.594  1.00 81.44           C  
ATOM    271  CD2 LEU A  37      13.547  -2.750 -37.344  1.00 81.44           C  
ATOM    272  N   GLU A  38      16.781  -5.211 -33.625  1.00 83.06           N  
ATOM    273  CA  GLU A  38      17.781  -6.227 -33.312  1.00 83.06           C  
ATOM    274  C   GLU A  38      17.891  -6.477 -31.828  1.00 83.06           C  
ATOM    275  CB  GLU A  38      19.141  -5.816 -33.906  1.00 83.06           C  
ATOM    276  O   GLU A  38      17.844  -5.535 -31.031  1.00 83.06           O  
ATOM    277  CG  GLU A  38      19.156  -5.715 -35.406  1.00 83.06           C  
ATOM    278  CD  GLU A  38      20.500  -5.238 -35.969  1.00 83.06           C  
ATOM    279  OE1 GLU A  38      20.562  -4.828 -37.156  1.00 83.06           O  
ATOM    280  OE2 GLU A  38      21.500  -5.281 -35.219  1.00 83.06           O  
ATOM    281  N   LYS A  39      18.000  -7.746 -31.469  1.00 86.19           N  
ATOM    282  CA  LYS A  39      18.250  -8.117 -30.062  1.00 86.19           C  
ATOM    283  C   LYS A  39      19.734  -8.375 -29.812  1.00 86.19           C  
ATOM    284  CB  LYS A  39      17.422  -9.352 -29.688  1.00 86.19           C  
ATOM    285  O   LYS A  39      20.453  -8.828 -30.719  1.00 86.19           O  
ATOM    286  CG  LYS A  39      15.922  -9.117 -29.688  1.00 86.19           C  
ATOM    287  CD  LYS A  39      15.172 -10.312 -29.109  1.00 86.19           C  
ATOM    288  CE  LYS A  39      13.672 -10.055 -29.062  1.00 86.19           C  
ATOM    289  NZ  LYS A  39      12.938 -11.219 -28.484  1.00 86.19           N  
ATOM    290  N   ASN A  40      20.328  -8.016 -28.641  1.00 84.69           N  
ATOM    291  CA  ASN A  40      21.672  -8.305 -28.156  1.00 84.69           C  
ATOM    292  C   ASN A  40      22.734  -7.586 -29.000  1.00 84.69           C  
ATOM    293  CB  ASN A  40      21.938  -9.812 -28.156  1.00 84.69           C  
ATOM    294  O   ASN A  40      23.719  -8.195 -29.422  1.00 84.69           O  
ATOM    295  CG  ASN A  40      21.094 -10.547 -27.141  1.00 84.69           C  
ATOM    296  ND2 ASN A  40      20.688 -11.766 -27.469  1.00 84.69           N  
ATOM    297  OD1 ASN A  40      20.812 -10.016 -26.047  1.00 84.69           O  
ATOM    298  N   VAL A  41      22.469  -6.406 -29.250  1.00 82.25           N  
ATOM    299  CA  VAL A  41      23.406  -5.562 -30.000  1.00 82.25           C  
ATOM    300  C   VAL A  41      24.547  -5.133 -29.094  1.00 82.25           C  
ATOM    301  CB  VAL A  41      22.703  -4.320 -30.578  1.00 82.25           C  
ATOM    302  O   VAL A  41      24.328  -4.605 -28.000  1.00 82.25           O  
ATOM    303  CG1 VAL A  41      23.688  -3.443 -31.344  1.00 82.25           C  
ATOM    304  CG2 VAL A  41      21.547  -4.742 -31.500  1.00 82.25           C  
ATOM    305  N   THR A  42      25.750  -5.461 -29.453  1.00 79.69           N  
ATOM    306  CA  THR A  42      26.922  -5.070 -28.688  1.00 79.69           C  
ATOM    307  C   THR A  42      27.156  -3.566 -28.781  1.00 79.69           C  
ATOM    308  CB  THR A  42      28.172  -5.820 -29.172  1.00 79.69           C  
ATOM    309  O   THR A  42      27.156  -3.000 -29.875  1.00 79.69           O  
ATOM    310  CG2 THR A  42      28.062  -7.316 -28.891  1.00 79.69           C  
ATOM    311  OG1 THR A  42      28.344  -5.613 -30.578  1.00 79.69           O  
ATOM    312  N   VAL A  43      27.344  -3.006 -27.594  1.00 71.94           N  
ATOM    313  CA  VAL A  43      27.484  -1.555 -27.562  1.00 71.94           C  
ATOM    314  C   VAL A  43      28.719  -1.179 -26.734  1.00 71.94           C  
ATOM    315  CB  VAL A  43      26.234  -0.865 -27.000  1.00 71.94           C  
ATOM    316  O   VAL A  43      29.219  -1.992 -25.969  1.00 71.94           O  
ATOM    317  CG1 VAL A  43      25.016  -1.132 -27.891  1.00 71.94           C  
ATOM    318  CG2 VAL A  43      25.969  -1.340 -25.578  1.00 71.94           C  
ATOM    319  N   THR A  44      29.156  -0.095 -26.953  1.00 66.50           N  
ATOM    320  CA  THR A  44      30.359   0.421 -26.312  1.00 66.50           C  
ATOM    321  C   THR A  44      30.078   0.768 -24.859  1.00 66.50           C  
ATOM    322  CB  THR A  44      30.891   1.665 -27.047  1.00 66.50           C  
ATOM    323  O   THR A  44      30.969   0.663 -24.016  1.00 66.50           O  
ATOM    324  CG2 THR A  44      31.422   1.302 -28.438  1.00 66.50           C  
ATOM    325  OG1 THR A  44      29.844   2.623 -27.188  1.00 66.50           O  
ATOM    326  N   HIS A  45      28.844   1.090 -24.500  1.00 65.88           N  
ATOM    327  CA  HIS A  45      28.438   1.408 -23.141  1.00 65.88           C  
ATOM    328  C   HIS A  45      26.922   1.356 -23.000  1.00 65.88           C  
ATOM    329  CB  HIS A  45      28.953   2.789 -22.734  1.00 65.88           C  
ATOM    330  O   HIS A  45      26.188   1.690 -23.938  1.00 65.88           O  
ATOM    331  CG  HIS A  45      28.641   3.152 -21.312  1.00 65.88           C  
ATOM    332  CD2 HIS A  45      27.750   4.031 -20.797  1.00 65.88           C  
ATOM    333  ND1 HIS A  45      29.281   2.584 -20.234  1.00 65.88           N  
ATOM    334  CE1 HIS A  45      28.812   3.098 -19.109  1.00 65.88           C  
ATOM    335  NE2 HIS A  45      27.875   3.979 -19.422  1.00 65.88           N  
ATOM    336  N   SER A  46      26.453   0.924 -21.812  1.00 76.00           N  
ATOM    337  CA  SER A  46      25.016   0.931 -21.516  1.00 76.00           C  
ATOM    338  C   SER A  46      24.766   1.227 -20.031  1.00 76.00           C  
ATOM    339  CB  SER A  46      24.391  -0.409 -21.891  1.00 76.00           C  
ATOM    340  O   SER A  46      25.641   0.989 -19.203  1.00 76.00           O  
ATOM    341  OG  SER A  46      24.859  -1.441 -21.031  1.00 76.00           O  
ATOM    342  N   VAL A  47      23.688   1.840 -19.766  1.00 76.44           N  
ATOM    343  CA  VAL A  47      23.281   2.137 -18.391  1.00 76.44           C  
ATOM    344  C   VAL A  47      21.922   1.477 -18.109  1.00 76.44           C  
ATOM    345  CB  VAL A  47      23.188   3.658 -18.156  1.00 76.44           C  
ATOM    346  O   VAL A  47      21.016   1.516 -18.938  1.00 76.44           O  
ATOM    347  CG1 VAL A  47      22.953   3.951 -16.672  1.00 76.44           C  
ATOM    348  CG2 VAL A  47      24.453   4.352 -18.641  1.00 76.44           C  
ATOM    349  N   ASN A  48      21.922   0.848 -16.938  1.00 84.88           N  
ATOM    350  CA  ASN A  48      20.641   0.287 -16.531  1.00 84.88           C  
ATOM    351  C   ASN A  48      19.719   1.355 -15.945  1.00 84.88           C  
ATOM    352  CB  ASN A  48      20.844  -0.847 -15.523  1.00 84.88           C  
ATOM    353  O   ASN A  48      20.141   2.146 -15.102  1.00 84.88           O  
ATOM    354  CG  ASN A  48      19.641  -1.758 -15.414  1.00 84.88           C  
ATOM    355  ND2 ASN A  48      19.719  -2.736 -14.516  1.00 84.88           N  
ATOM    356  OD1 ASN A  48      18.656  -1.586 -16.125  1.00 84.88           O  
ATOM    357  N   LEU A  49      18.484   1.341 -16.422  1.00 80.88           N  
ATOM    358  CA  LEU A  49      17.531   2.363 -16.000  1.00 80.88           C  
ATOM    359  C   LEU A  49      16.672   1.874 -14.844  1.00 80.88           C  
ATOM    360  CB  LEU A  49      16.625   2.764 -17.188  1.00 80.88           C  
ATOM    361  O   LEU A  49      15.812   2.609 -14.344  1.00 80.88           O  
ATOM    362  CG  LEU A  49      17.344   3.369 -18.391  1.00 80.88           C  
ATOM    363  CD1 LEU A  49      16.328   3.674 -19.500  1.00 80.88           C  
ATOM    364  CD2 LEU A  49      18.094   4.629 -18.000  1.00 80.88           C  
ATOM    365  N   LEU A  50      16.953   0.615 -14.430  1.00 86.88           N  
ATOM    366  CA  LEU A  50      16.109   0.009 -13.406  1.00 86.88           C  
ATOM    367  C   LEU A  50      16.844  -0.079 -12.070  1.00 86.88           C  
ATOM    368  CB  LEU A  50      15.656  -1.386 -13.844  1.00 86.88           C  
ATOM    369  O   LEU A  50      17.984  -0.541 -12.016  1.00 86.88           O  
ATOM    370  CG  LEU A  50      14.625  -1.438 -14.984  1.00 86.88           C  
ATOM    371  CD1 LEU A  50      14.484  -2.867 -15.500  1.00 86.88           C  
ATOM    372  CD2 LEU A  50      13.281  -0.895 -14.516  1.00 86.88           C  
ATOM    373  N   GLU A  51      16.219   0.441 -10.984  1.00 89.25           N  
ATOM    374  CA  GLU A  51      16.672   0.224  -9.609  1.00 89.25           C  
ATOM    375  C   GLU A  51      16.125  -1.087  -9.055  1.00 89.25           C  
ATOM    376  CB  GLU A  51      16.266   1.393  -8.719  1.00 89.25           C  
ATOM    377  O   GLU A  51      14.922  -1.339  -9.102  1.00 89.25           O  
ATOM    378  CG  GLU A  51      16.625   1.206  -7.250  1.00 89.25           C  
ATOM    379  CD  GLU A  51      18.125   1.057  -7.023  1.00 89.25           C  
ATOM    380  OE1 GLU A  51      18.562  -0.021  -6.562  1.00 89.25           O  
ATOM    381  OE2 GLU A  51      18.859   2.025  -7.312  1.00 89.25           O  
ATOM    382  N   ASP A  52      17.031  -1.866  -8.562  1.00 89.44           N  
ATOM    383  CA  ASP A  52      16.562  -3.139  -8.031  1.00 89.44           C  
ATOM    384  C   ASP A  52      17.031  -3.340  -6.586  1.00 89.44           C  
ATOM    385  CB  ASP A  52      17.047  -4.301  -8.898  1.00 89.44           C  
ATOM    386  O   ASP A  52      16.875  -4.426  -6.023  1.00 89.44           O  
ATOM    387  CG  ASP A  52      18.547  -4.387  -8.992  1.00 89.44           C  
ATOM    388  OD1 ASP A  52      19.250  -3.543  -8.391  1.00 89.44           O  
ATOM    389  OD2 ASP A  52      19.047  -5.309  -9.672  1.00 89.44           O  
ATOM    390  N   SER A  53      17.594  -2.277  -6.023  1.00 90.75           N  
ATOM    391  CA  SER A  53      18.094  -2.348  -4.656  1.00 90.75           C  
ATOM    392  C   SER A  53      17.172  -1.626  -3.689  1.00 90.75           C  
ATOM    393  CB  SER A  53      19.500  -1.748  -4.562  1.00 90.75           C  
ATOM    394  O   SER A  53      16.484  -0.677  -4.074  1.00 90.75           O  
ATOM    395  OG  SER A  53      19.469  -0.352  -4.805  1.00 90.75           O  
ATOM    396  N   HIS A  54      17.141  -2.143  -2.465  1.00 91.94           N  
ATOM    397  CA  HIS A  54      16.375  -1.551  -1.376  1.00 91.94           C  
ATOM    398  C   HIS A  54      17.062  -1.763  -0.033  1.00 91.94           C  
ATOM    399  CB  HIS A  54      14.961  -2.139  -1.337  1.00 91.94           C  
ATOM    400  O   HIS A  54      17.938  -2.629   0.092  1.00 91.94           O  
ATOM    401  CG  HIS A  54      14.930  -3.613  -1.095  1.00 91.94           C  
ATOM    402  CD2 HIS A  54      14.820  -4.652  -1.954  1.00 91.94           C  
ATOM    403  ND1 HIS A  54      15.023  -4.164   0.166  1.00 91.94           N  
ATOM    404  CE1 HIS A  54      14.969  -5.480   0.071  1.00 91.94           C  
ATOM    405  NE2 HIS A  54      14.844  -5.805  -1.205  1.00 91.94           N  
ATOM    406  N   ASN A  55      16.672  -1.026   0.982  1.00 91.25           N  
ATOM    407  CA  ASN A  55      17.391  -1.047   2.246  1.00 91.25           C  
ATOM    408  C   ASN A  55      16.734  -1.971   3.262  1.00 91.25           C  
ATOM    409  CB  ASN A  55      17.516   0.367   2.818  1.00 91.25           C  
ATOM    410  O   ASN A  55      17.234  -2.143   4.375  1.00 91.25           O  
ATOM    411  CG  ASN A  55      16.188   0.947   3.238  1.00 91.25           C  
ATOM    412  ND2 ASN A  55      16.188   2.205   3.662  1.00 91.25           N  
ATOM    413  OD1 ASN A  55      15.156   0.269   3.186  1.00 91.25           O  
ATOM    414  N   GLY A  56      15.570  -2.561   2.836  1.00 91.75           N  
ATOM    415  CA  GLY A  56      14.891  -3.545   3.662  1.00 91.75           C  
ATOM    416  C   GLY A  56      14.281  -2.951   4.918  1.00 91.75           C  
ATOM    417  O   GLY A  56      13.906  -3.682   5.836  1.00 91.75           O  
ATOM    418  N   LYS A  57      14.273  -1.651   5.027  1.00 92.81           N  
ATOM    419  CA  LYS A  57      13.781  -0.975   6.227  1.00 92.81           C  
ATOM    420  C   LYS A  57      12.570  -0.102   5.910  1.00 92.81           C  
ATOM    421  CB  LYS A  57      14.891  -0.127   6.852  1.00 92.81           C  
ATOM    422  O   LYS A  57      12.469   0.448   4.812  1.00 92.81           O  
ATOM    423  CG  LYS A  57      16.141  -0.911   7.199  1.00 92.81           C  
ATOM    424  CD  LYS A  57      17.266   0.009   7.676  1.00 92.81           C  
ATOM    425  CE  LYS A  57      18.547  -0.767   7.961  1.00 92.81           C  
ATOM    426  NZ  LYS A  57      19.672   0.140   8.344  1.00 92.81           N  
ATOM    427  N   LEU A  58      11.633   0.026   6.961  1.00 93.31           N  
ATOM    428  CA  LEU A  58      10.547   1.006   6.891  1.00 93.31           C  
ATOM    429  C   LEU A  58      11.023   2.373   7.371  1.00 93.31           C  
ATOM    430  CB  LEU A  58       9.352   0.545   7.727  1.00 93.31           C  
ATOM    431  O   LEU A  58      11.477   2.514   8.508  1.00 93.31           O  
ATOM    432  CG  LEU A  58       8.703  -0.777   7.316  1.00 93.31           C  
ATOM    433  CD1 LEU A  58       7.629  -1.177   8.320  1.00 93.31           C  
ATOM    434  CD2 LEU A  58       8.117  -0.670   5.910  1.00 93.31           C  
ATOM    435  N   CYS A  59      10.953   3.363   6.477  1.00 93.25           N  
ATOM    436  CA  CYS A  59      11.531   4.672   6.770  1.00 93.25           C  
ATOM    437  C   CYS A  59      10.438   5.734   6.863  1.00 93.25           C  
ATOM    438  CB  CYS A  59      12.547   5.062   5.703  1.00 93.25           C  
ATOM    439  O   CYS A  59       9.320   5.527   6.383  1.00 93.25           O  
ATOM    440  SG  CYS A  59      13.961   3.941   5.598  1.00 93.25           S  
ATOM    441  N   ARG A  60      10.781   6.875   7.457  1.00 92.44           N  
ATOM    442  CA  ARG A  60       9.898   8.031   7.543  1.00 92.44           C  
ATOM    443  C   ARG A  60       9.758   8.711   6.184  1.00 92.44           C  
ATOM    444  CB  ARG A  60      10.422   9.031   8.578  1.00 92.44           C  
ATOM    445  O   ARG A  60      10.727   8.820   5.434  1.00 92.44           O  
ATOM    446  CG  ARG A  60      10.531   8.469   9.984  1.00 92.44           C  
ATOM    447  CD  ARG A  60      11.109   9.484  10.953  1.00 92.44           C  
ATOM    448  NE  ARG A  60      10.961   9.047  12.344  1.00 92.44           N  
ATOM    449  NH1 ARG A  60      12.562  10.477  13.188  1.00 92.44           N  
ATOM    450  NH2 ARG A  60      11.438   9.055  14.586  1.00 92.44           N  
ATOM    451  CZ  ARG A  60      11.656   9.523  13.367  1.00 92.44           C  
ATOM    452  N   LEU A  61       8.578   9.062   5.895  1.00 89.69           N  
ATOM    453  CA  LEU A  61       8.312   9.875   4.711  1.00 89.69           C  
ATOM    454  C   LEU A  61       8.039  11.320   5.090  1.00 89.69           C  
ATOM    455  CB  LEU A  61       7.117   9.305   3.936  1.00 89.69           C  
ATOM    456  O   LEU A  61       7.160  11.602   5.906  1.00 89.69           O  
ATOM    457  CG  LEU A  61       7.383   8.055   3.102  1.00 89.69           C  
ATOM    458  CD1 LEU A  61       6.070   7.480   2.568  1.00 89.69           C  
ATOM    459  CD2 LEU A  61       8.344   8.367   1.957  1.00 89.69           C  
ATOM    460  N   LYS A  62       8.852  12.273   4.613  1.00 85.19           N  
ATOM    461  CA  LYS A  62       8.734  13.695   4.930  1.00 85.19           C  
ATOM    462  C   LYS A  62       8.852  13.930   6.434  1.00 85.19           C  
ATOM    463  CB  LYS A  62       7.410  14.258   4.410  1.00 85.19           C  
ATOM    464  O   LYS A  62       8.125  14.750   6.992  1.00 85.19           O  
ATOM    465  CG  LYS A  62       7.273  14.219   2.895  1.00 85.19           C  
ATOM    466  CD  LYS A  62       5.957  14.836   2.438  1.00 85.19           C  
ATOM    467  CE  LYS A  62       5.809  14.773   0.923  1.00 85.19           C  
ATOM    468  NZ  LYS A  62       4.520  15.375   0.469  1.00 85.19           N  
ATOM    469  N   GLY A  63       9.578  13.102   7.113  1.00 86.31           N  
ATOM    470  CA  GLY A  63       9.875  13.312   8.523  1.00 86.31           C  
ATOM    471  C   GLY A  63       8.812  12.750   9.445  1.00 86.31           C  
ATOM    472  O   GLY A  63       8.883  12.914  10.664  1.00 86.31           O  
ATOM    473  N   ILE A  64       7.770  12.070   8.883  1.00 89.00           N  
ATOM    474  CA  ILE A  64       6.676  11.469   9.641  1.00 89.00           C  
ATOM    475  C   ILE A  64       6.828   9.953   9.656  1.00 89.00           C  
ATOM    476  CB  ILE A  64       5.301  11.867   9.055  1.00 89.00           C  
ATOM    477  O   ILE A  64       7.016   9.328   8.609  1.00 89.00           O  
ATOM    478  CG1 ILE A  64       5.141  13.391   9.055  1.00 89.00           C  
ATOM    479  CG2 ILE A  64       4.168  11.195   9.836  1.00 89.00           C  
ATOM    480  CD1 ILE A  64       3.910  13.883   8.305  1.00 89.00           C  
ATOM    481  N   ALA A  65       6.703   9.312  10.797  1.00 90.94           N  
ATOM    482  CA  ALA A  65       6.879   7.871  10.961  1.00 90.94           C  
ATOM    483  C   ALA A  65       5.645   7.109  10.492  1.00 90.94           C  
ATOM    484  CB  ALA A  65       7.176   7.543  12.422  1.00 90.94           C  
ATOM    485  O   ALA A  65       4.520   7.598  10.625  1.00 90.94           O  
ATOM    486  N   PRO A  66       5.910   5.914   9.969  1.00 92.81           N  
ATOM    487  CA  PRO A  66       4.766   5.066   9.617  1.00 92.81           C  
ATOM    488  C   PRO A  66       4.051   4.508  10.844  1.00 92.81           C  
ATOM    489  CB  PRO A  66       5.398   3.941   8.789  1.00 92.81           C  
ATOM    490  O   PRO A  66       4.648   4.402  11.914  1.00 92.81           O  
ATOM    491  CG  PRO A  66       6.797   3.834   9.305  1.00 92.81           C  
ATOM    492  CD  PRO A  66       7.277   5.207   9.672  1.00 92.81           C  
ATOM    493  N   LEU A  67       2.727   4.141  10.641  1.00 92.88           N  
ATOM    494  CA  LEU A  67       1.966   3.455  11.672  1.00 92.88           C  
ATOM    495  C   LEU A  67       2.039   1.942  11.492  1.00 92.88           C  
ATOM    496  CB  LEU A  67       0.504   3.912  11.656  1.00 92.88           C  
ATOM    497  O   LEU A  67       1.479   1.400  10.539  1.00 92.88           O  
ATOM    498  CG  LEU A  67      -0.428   3.236  12.664  1.00 92.88           C  
ATOM    499  CD1 LEU A  67      -0.007   3.582  14.094  1.00 92.88           C  
ATOM    500  CD2 LEU A  67      -1.875   3.648  12.414  1.00 92.88           C  
ATOM    501  N   GLN A  68       2.744   1.354  12.414  1.00 92.31           N  
ATOM    502  CA  GLN A  68       2.854  -0.101  12.375  1.00 92.31           C  
ATOM    503  C   GLN A  68       1.779  -0.755  13.242  1.00 92.31           C  
ATOM    504  CB  GLN A  68       4.242  -0.548  12.836  1.00 92.31           C  
ATOM    505  O   GLN A  68       1.720  -0.521  14.453  1.00 92.31           O  
ATOM    506  CG  GLN A  68       4.551  -2.008  12.531  1.00 92.31           C  
ATOM    507  CD  GLN A  68       6.000  -2.369  12.797  1.00 92.31           C  
ATOM    508  NE2 GLN A  68       6.426  -3.521  12.289  1.00 92.31           N  
ATOM    509  OE1 GLN A  68       6.730  -1.621  13.453  1.00 92.31           O  
ATOM    510  N   LEU A  69       1.023  -1.628  12.555  1.00 92.88           N  
ATOM    511  CA  LEU A  69      -0.122  -2.207  13.250  1.00 92.88           C  
ATOM    512  C   LEU A  69       0.285  -3.457  14.016  1.00 92.88           C  
ATOM    513  CB  LEU A  69      -1.234  -2.549  12.250  1.00 92.88           C  
ATOM    514  O   LEU A  69      -0.430  -3.893  14.922  1.00 92.88           O  
ATOM    515  CG  LEU A  69      -1.882  -1.366  11.523  1.00 92.88           C  
ATOM    516  CD1 LEU A  69      -2.984  -1.856  10.594  1.00 92.88           C  
ATOM    517  CD2 LEU A  69      -2.432  -0.359  12.531  1.00 92.88           C  
ATOM    518  N   GLY A  70       1.522  -3.986  13.766  1.00 90.62           N  
ATOM    519  CA  GLY A  70       1.996  -5.180  14.445  1.00 90.62           C  
ATOM    520  C   GLY A  70       1.112  -6.391  14.211  1.00 90.62           C  
ATOM    521  O   GLY A  70       0.830  -6.746  13.070  1.00 90.62           O  
ATOM    522  N   LYS A  71       0.637  -6.977  15.359  1.00 91.88           N  
ATOM    523  CA  LYS A  71      -0.204  -8.172  15.297  1.00 91.88           C  
ATOM    524  C   LYS A  71      -1.658  -7.801  15.016  1.00 91.88           C  
ATOM    525  CB  LYS A  71      -0.107  -8.961  16.609  1.00 91.88           C  
ATOM    526  O   LYS A  71      -2.518  -8.680  14.914  1.00 91.88           O  
ATOM    527  CG  LYS A  71       1.264  -9.570  16.859  1.00 91.88           C  
ATOM    528  CD  LYS A  71       1.271 -10.422  18.125  1.00 91.88           C  
ATOM    529  CE  LYS A  71       2.643 -11.039  18.375  1.00 91.88           C  
ATOM    530  NZ  LYS A  71       2.662 -11.852  19.625  1.00 91.88           N  
ATOM    531  N   CYS A  72      -1.934  -6.516  14.914  1.00 93.94           N  
ATOM    532  CA  CYS A  72      -3.285  -6.035  14.648  1.00 93.94           C  
ATOM    533  C   CYS A  72      -3.465  -5.707  13.172  1.00 93.94           C  
ATOM    534  CB  CYS A  72      -3.596  -4.805  15.500  1.00 93.94           C  
ATOM    535  O   CYS A  72      -2.500  -5.367  12.484  1.00 93.94           O  
ATOM    536  SG  CYS A  72      -3.543  -5.113  17.281  1.00 93.94           S  
ATOM    537  N   ASN A  73      -4.719  -5.836  12.703  1.00 93.31           N  
ATOM    538  CA  ASN A  73      -5.062  -5.328  11.383  1.00 93.31           C  
ATOM    539  C   ASN A  73      -5.941  -4.086  11.469  1.00 93.31           C  
ATOM    540  CB  ASN A  73      -5.758  -6.414  10.555  1.00 93.31           C  
ATOM    541  O   ASN A  73      -6.238  -3.604  12.562  1.00 93.31           O  
ATOM    542  CG  ASN A  73      -7.078  -6.855  11.164  1.00 93.31           C  
ATOM    543  ND2 ASN A  73      -7.570  -8.008  10.734  1.00 93.31           N  
ATOM    544  OD1 ASN A  73      -7.648  -6.160  12.008  1.00 93.31           O  
ATOM    545  N   ILE A  74      -6.188  -3.473  10.367  1.00 93.25           N  
ATOM    546  CA  ILE A  74      -6.902  -2.203  10.312  1.00 93.25           C  
ATOM    547  C   ILE A  74      -8.250  -2.342  11.023  1.00 93.25           C  
ATOM    548  CB  ILE A  74      -7.109  -1.731   8.852  1.00 93.25           C  
ATOM    549  O   ILE A  74      -8.664  -1.445  11.758  1.00 93.25           O  
ATOM    550  CG1 ILE A  74      -5.773  -1.292   8.242  1.00 93.25           C  
ATOM    551  CG2 ILE A  74      -8.141  -0.600   8.797  1.00 93.25           C  
ATOM    552  CD1 ILE A  74      -5.855  -0.962   6.758  1.00 93.25           C  
ATOM    553  N   ALA A  75      -8.922  -3.410  10.820  1.00 94.31           N  
ATOM    554  CA  ALA A  75     -10.203  -3.660  11.477  1.00 94.31           C  
ATOM    555  C   ALA A  75     -10.047  -3.670  12.992  1.00 94.31           C  
ATOM    556  CB  ALA A  75     -10.797  -4.980  10.992  1.00 94.31           C  
ATOM    557  O   ALA A  75     -10.828  -3.039  13.711  1.00 94.31           O  
ATOM    558  N   GLY A  76      -9.078  -4.402  13.484  1.00 94.38           N  
ATOM    559  CA  GLY A  76      -8.797  -4.449  14.906  1.00 94.38           C  
ATOM    560  C   GLY A  76      -8.469  -3.092  15.500  1.00 94.38           C  
ATOM    561  O   GLY A  76      -8.914  -2.762  16.594  1.00 94.38           O  
ATOM    562  N   TRP A  77      -7.688  -2.354  14.805  1.00 94.69           N  
ATOM    563  CA  TRP A  77      -7.297  -1.009  15.219  1.00 94.69           C  
ATOM    564  C   TRP A  77      -8.508  -0.083  15.266  1.00 94.69           C  
ATOM    565  CB  TRP A  77      -6.242  -0.439  14.266  1.00 94.69           C  
ATOM    566  O   TRP A  77      -8.750   0.583  16.281  1.00 94.69           O  
ATOM    567  CG  TRP A  77      -5.914   1.002  14.516  1.00 94.69           C  
ATOM    568  CD1 TRP A  77      -5.746   1.612  15.727  1.00 94.69           C  
ATOM    569  CD2 TRP A  77      -5.715   2.016  13.523  1.00 94.69           C  
ATOM    570  CE2 TRP A  77      -5.430   3.219  14.211  1.00 94.69           C  
ATOM    571  CE3 TRP A  77      -5.750   2.023  12.125  1.00 94.69           C  
ATOM    572  NE1 TRP A  77      -5.453   2.945  15.555  1.00 94.69           N  
ATOM    573  CH2 TRP A  77      -5.223   4.398  12.172  1.00 94.69           C  
ATOM    574  CZ2 TRP A  77      -5.184   4.418  13.539  1.00 94.69           C  
ATOM    575  CZ3 TRP A  77      -5.504   3.219  11.461  1.00 94.69           C  
ATOM    576  N   LEU A  78      -9.336  -0.082  14.258  1.00 95.12           N  
ATOM    577  CA  LEU A  78     -10.453   0.843  14.141  1.00 95.12           C  
ATOM    578  C   LEU A  78     -11.570   0.474  15.109  1.00 95.12           C  
ATOM    579  CB  LEU A  78     -10.992   0.851  12.703  1.00 95.12           C  
ATOM    580  O   LEU A  78     -12.172   1.352  15.734  1.00 95.12           O  
ATOM    581  CG  LEU A  78     -10.109   1.534  11.656  1.00 95.12           C  
ATOM    582  CD1 LEU A  78     -10.758   1.438  10.273  1.00 95.12           C  
ATOM    583  CD2 LEU A  78      -9.859   2.990  12.031  1.00 95.12           C  
ATOM    584  N   LEU A  79     -11.891  -0.809  15.203  1.00 95.81           N  
ATOM    585  CA  LEU A  79     -12.961  -1.256  16.094  1.00 95.81           C  
ATOM    586  C   LEU A  79     -12.531  -1.168  17.547  1.00 95.81           C  
ATOM    587  CB  LEU A  79     -13.375  -2.691  15.750  1.00 95.81           C  
ATOM    588  O   LEU A  79     -13.375  -1.062  18.438  1.00 95.81           O  
ATOM    589  CG  LEU A  79     -14.102  -2.895  14.422  1.00 95.81           C  
ATOM    590  CD1 LEU A  79     -14.273  -4.383  14.133  1.00 95.81           C  
ATOM    591  CD2 LEU A  79     -15.453  -2.186  14.438  1.00 95.81           C  
ATOM    592  N   GLY A  80     -11.180  -1.128  17.719  1.00 94.88           N  
ATOM    593  CA  GLY A  80     -10.633  -1.024  19.062  1.00 94.88           C  
ATOM    594  C   GLY A  80     -10.508  -2.365  19.750  1.00 94.88           C  
ATOM    595  O   GLY A  80     -10.859  -2.496  20.922  1.00 94.88           O  
ATOM    596  N   ASN A  81     -10.031  -3.352  19.031  1.00 95.12           N  
ATOM    597  CA  ASN A  81      -9.711  -4.625  19.672  1.00 95.12           C  
ATOM    598  C   ASN A  81      -8.828  -4.430  20.891  1.00 95.12           C  
ATOM    599  CB  ASN A  81      -9.047  -5.574  18.672  1.00 95.12           C  
ATOM    600  O   ASN A  81      -7.809  -3.736  20.828  1.00 95.12           O  
ATOM    601  CG  ASN A  81      -8.898  -6.980  19.219  1.00 95.12           C  
ATOM    602  ND2 ASN A  81      -9.125  -7.973  18.359  1.00 95.12           N  
ATOM    603  OD1 ASN A  81      -8.570  -7.172  20.391  1.00 95.12           O  
ATOM    604  N   PRO A  82      -9.211  -4.957  21.984  1.00 93.62           N  
ATOM    605  CA  PRO A  82      -8.492  -4.738  23.234  1.00 93.62           C  
ATOM    606  C   PRO A  82      -7.016  -5.137  23.141  1.00 93.62           C  
ATOM    607  CB  PRO A  82      -9.234  -5.633  24.234  1.00 93.62           C  
ATOM    608  O   PRO A  82      -6.176  -4.566  23.844  1.00 93.62           O  
ATOM    609  CG  PRO A  82     -10.617  -5.754  23.672  1.00 93.62           C  
ATOM    610  CD  PRO A  82     -10.523  -5.719  22.172  1.00 93.62           C  
ATOM    611  N   GLU A  83      -6.688  -6.059  22.266  1.00 92.94           N  
ATOM    612  CA  GLU A  83      -5.305  -6.480  22.062  1.00 92.94           C  
ATOM    613  C   GLU A  83      -4.520  -5.445  21.266  1.00 92.94           C  
ATOM    614  CB  GLU A  83      -5.254  -7.840  21.359  1.00 92.94           C  
ATOM    615  O   GLU A  83      -3.289  -5.488  21.219  1.00 92.94           O  
ATOM    616  CG  GLU A  83      -5.789  -8.992  22.203  1.00 92.94           C  
ATOM    617  CD  GLU A  83      -4.922  -9.305  23.406  1.00 92.94           C  
ATOM    618  OE1 GLU A  83      -5.434  -9.898  24.391  1.00 92.94           O  
ATOM    619  OE2 GLU A  83      -3.725  -8.945  23.391  1.00 92.94           O  
ATOM    620  N   CYS A  84      -5.211  -4.441  20.734  1.00 94.06           N  
ATOM    621  CA  CYS A  84      -4.590  -3.400  19.922  1.00 94.06           C  
ATOM    622  C   CYS A  84      -4.633  -2.055  20.641  1.00 94.06           C  
ATOM    623  CB  CYS A  84      -5.285  -3.289  18.578  1.00 94.06           C  
ATOM    624  O   CYS A  84      -4.539  -1.005  20.000  1.00 94.06           O  
ATOM    625  SG  CYS A  84      -5.195  -4.797  17.578  1.00 94.06           S  
ATOM    626  N   ASP A  85      -4.707  -1.991  21.891  1.00 91.88           N  
ATOM    627  CA  ASP A  85      -4.875  -0.786  22.688  1.00 91.88           C  
ATOM    628  C   ASP A  85      -3.699   0.170  22.500  1.00 91.88           C  
ATOM    629  CB  ASP A  85      -5.027  -1.146  24.172  1.00 91.88           C  
ATOM    630  O   ASP A  85      -3.865   1.390  22.562  1.00 91.88           O  
ATOM    631  CG  ASP A  85      -6.453  -1.519  24.547  1.00 91.88           C  
ATOM    632  OD1 ASP A  85      -7.344  -1.469  23.672  1.00 91.88           O  
ATOM    633  OD2 ASP A  85      -6.684  -1.862  25.719  1.00 91.88           O  
ATOM    634  N   SER A  86      -2.574  -0.390  22.281  1.00 91.50           N  
ATOM    635  CA  SER A  86      -1.362   0.410  22.125  1.00 91.50           C  
ATOM    636  C   SER A  86      -1.459   1.343  20.922  1.00 91.50           C  
ATOM    637  CB  SER A  86      -0.136  -0.493  21.984  1.00 91.50           C  
ATOM    638  O   SER A  86      -0.730   2.334  20.844  1.00 91.50           O  
ATOM    639  OG  SER A  86      -0.257  -1.330  20.859  1.00 91.50           O  
ATOM    640  N   LEU A  87      -2.379   1.088  20.016  1.00 92.19           N  
ATOM    641  CA  LEU A  87      -2.498   1.822  18.766  1.00 92.19           C  
ATOM    642  C   LEU A  87      -3.525   2.941  18.891  1.00 92.19           C  
ATOM    643  CB  LEU A  87      -2.889   0.876  17.625  1.00 92.19           C  
ATOM    644  O   LEU A  87      -3.656   3.771  17.984  1.00 92.19           O  
ATOM    645  CG  LEU A  87      -1.878  -0.218  17.281  1.00 92.19           C  
ATOM    646  CD1 LEU A  87      -2.477  -1.188  16.266  1.00 92.19           C  
ATOM    647  CD2 LEU A  87      -0.589   0.396  16.750  1.00 92.19           C  
ATOM    648  N   LEU A  88      -4.223   3.061  20.000  1.00 89.38           N  
ATOM    649  CA  LEU A  88      -5.344   3.973  20.203  1.00 89.38           C  
ATOM    650  C   LEU A  88      -4.871   5.422  20.203  1.00 89.38           C  
ATOM    651  CB  LEU A  88      -6.070   3.662  21.516  1.00 89.38           C  
ATOM    652  O   LEU A  88      -5.547   6.301  19.656  1.00 89.38           O  
ATOM    653  CG  LEU A  88      -6.922   2.391  21.531  1.00 89.38           C  
ATOM    654  CD1 LEU A  88      -7.508   2.166  22.922  1.00 89.38           C  
ATOM    655  CD2 LEU A  88      -8.031   2.475  20.484  1.00 89.38           C  
ATOM    656  N   PRO A  89      -3.654   5.664  20.703  1.00 89.56           N  
ATOM    657  CA  PRO A  89      -3.174   7.047  20.734  1.00 89.56           C  
ATOM    658  C   PRO A  89      -2.658   7.527  19.391  1.00 89.56           C  
ATOM    659  CB  PRO A  89      -2.041   7.000  21.766  1.00 89.56           C  
ATOM    660  O   PRO A  89      -2.406   8.719  19.203  1.00 89.56           O  
ATOM    661  CG  PRO A  89      -2.312   5.773  22.578  1.00 89.56           C  
ATOM    662  CD  PRO A  89      -2.990   4.762  21.703  1.00 89.56           C  
ATOM    663  N   ALA A  90      -2.566   6.656  18.438  1.00 88.44           N  
ATOM    664  CA  ALA A  90      -2.029   7.023  17.125  1.00 88.44           C  
ATOM    665  C   ALA A  90      -2.914   8.062  16.438  1.00 88.44           C  
ATOM    666  CB  ALA A  90      -1.886   5.785  16.250  1.00 88.44           C  
ATOM    667  O   ALA A  90      -4.117   7.848  16.281  1.00 88.44           O  
ATOM    668  N   SER A  91      -2.371   9.172  16.047  1.00 87.00           N  
ATOM    669  CA  SER A  91      -3.184  10.273  15.539  1.00 87.00           C  
ATOM    670  C   SER A  91      -2.691  10.734  14.172  1.00 87.00           C  
ATOM    671  CB  SER A  91      -3.176  11.445  16.516  1.00 87.00           C  
ATOM    672  O   SER A  91      -3.445  11.336  13.406  1.00 87.00           O  
ATOM    673  OG  SER A  91      -1.851  11.875  16.781  1.00 87.00           O  
ATOM    674  N   SER A  92      -1.421  10.367  13.852  1.00 91.19           N  
ATOM    675  CA  SER A  92      -0.872  10.758  12.555  1.00 91.19           C  
ATOM    676  C   SER A  92       0.178   9.766  12.078  1.00 91.19           C  
ATOM    677  CB  SER A  92      -0.260  12.156  12.641  1.00 91.19           C  
ATOM    678  O   SER A  92       0.903   9.180  12.883  1.00 91.19           O  
ATOM    679  OG  SER A  92       0.891  12.156  13.469  1.00 91.19           O  
ATOM    680  N   TRP A  93       0.227   9.656  10.711  1.00 92.62           N  
ATOM    681  CA  TRP A  93       1.165   8.695  10.141  1.00 92.62           C  
ATOM    682  C   TRP A  93       1.501   9.055   8.695  1.00 92.62           C  
ATOM    683  CB  TRP A  93       0.592   7.281  10.211  1.00 92.62           C  
ATOM    684  O   TRP A  93       0.787   9.836   8.062  1.00 92.62           O  
ATOM    685  CG  TRP A  93      -0.769   7.145   9.594  1.00 92.62           C  
ATOM    686  CD1 TRP A  93      -1.058   6.887   8.281  1.00 92.62           C  
ATOM    687  CD2 TRP A  93      -2.025   7.262  10.266  1.00 92.62           C  
ATOM    688  CE2 TRP A  93      -3.037   7.062   9.297  1.00 92.62           C  
ATOM    689  CE3 TRP A  93      -2.396   7.512  11.594  1.00 92.62           C  
ATOM    690  NE1 TRP A  93      -2.420   6.836   8.102  1.00 92.62           N  
ATOM    691  CH2 TRP A  93      -4.730   7.359  10.930  1.00 92.62           C  
ATOM    692  CZ2 TRP A  93      -4.395   7.109   9.625  1.00 92.62           C  
ATOM    693  CZ3 TRP A  93      -3.748   7.559  11.914  1.00 92.62           C  
ATOM    694  N   SER A  94       2.713   8.578   8.250  1.00 90.69           N  
ATOM    695  CA  SER A  94       3.062   8.719   6.836  1.00 90.69           C  
ATOM    696  C   SER A  94       2.393   7.637   5.992  1.00 90.69           C  
ATOM    697  CB  SER A  94       4.578   8.656   6.652  1.00 90.69           C  
ATOM    698  O   SER A  94       1.899   7.918   4.898  1.00 90.69           O  
ATOM    699  OG  SER A  94       5.098   7.441   7.172  1.00 90.69           O  
ATOM    700  N   TYR A  95       2.334   6.449   6.352  1.00 91.88           N  
ATOM    701  CA  TYR A  95       1.634   5.312   5.762  1.00 91.88           C  
ATOM    702  C   TYR A  95       1.374   4.230   6.801  1.00 91.88           C  
ATOM    703  CB  TYR A  95       2.439   4.734   4.594  1.00 91.88           C  
ATOM    704  O   TYR A  95       1.990   4.227   7.867  1.00 91.88           O  
ATOM    705  CG  TYR A  95       3.846   4.336   4.965  1.00 91.88           C  
ATOM    706  CD1 TYR A  95       4.891   5.250   4.906  1.00 91.88           C  
ATOM    707  CD2 TYR A  95       4.133   3.037   5.375  1.00 91.88           C  
ATOM    708  CE1 TYR A  95       6.191   4.887   5.246  1.00 91.88           C  
ATOM    709  CE2 TYR A  95       5.426   2.658   5.719  1.00 91.88           C  
ATOM    710  OH  TYR A  95       7.730   3.221   5.988  1.00 91.88           O  
ATOM    711  CZ  TYR A  95       6.445   3.588   5.652  1.00 91.88           C  
ATOM    712  N   ILE A  96       0.444   3.312   6.570  1.00 92.88           N  
ATOM    713  CA  ILE A  96       0.040   2.254   7.488  1.00 92.88           C  
ATOM    714  C   ILE A  96       0.672   0.931   7.059  1.00 92.88           C  
ATOM    715  CB  ILE A  96      -1.497   2.117   7.551  1.00 92.88           C  
ATOM    716  O   ILE A  96       0.632   0.568   5.883  1.00 92.88           O  
ATOM    717  CG1 ILE A  96      -2.131   3.434   8.016  1.00 92.88           C  
ATOM    718  CG2 ILE A  96      -1.899   0.962   8.477  1.00 92.88           C  
ATOM    719  CD1 ILE A  96      -3.645   3.484   7.852  1.00 92.88           C  
ATOM    720  N   VAL A  97       1.234   0.267   8.031  1.00 93.50           N  
ATOM    721  CA  VAL A  97       1.890  -1.005   7.746  1.00 93.50           C  
ATOM    722  C   VAL A  97       1.132  -2.143   8.430  1.00 93.50           C  
ATOM    723  CB  VAL A  97       3.365  -0.999   8.203  1.00 93.50           C  
ATOM    724  O   VAL A  97       1.009  -2.168   9.656  1.00 93.50           O  
ATOM    725  CG1 VAL A  97       4.051  -2.314   7.840  1.00 93.50           C  
ATOM    726  CG2 VAL A  97       4.109   0.183   7.586  1.00 93.50           C  
ATOM    727  N   GLU A  98       0.616  -3.068   7.559  1.00 92.69           N  
ATOM    728  CA  GLU A  98      -0.003  -4.293   8.055  1.00 92.69           C  
ATOM    729  C   GLU A  98       0.927  -5.492   7.887  1.00 92.69           C  
ATOM    730  CB  GLU A  98      -1.331  -4.555   7.340  1.00 92.69           C  
ATOM    731  O   GLU A  98       1.689  -5.559   6.918  1.00 92.69           O  
ATOM    732  CG  GLU A  98      -2.447  -3.605   7.750  1.00 92.69           C  
ATOM    733  CD  GLU A  98      -3.789  -3.951   7.125  1.00 92.69           C  
ATOM    734  OE1 GLU A  98      -4.766  -4.180   7.871  1.00 92.69           O  
ATOM    735  OE2 GLU A  98      -3.863  -3.994   5.875  1.00 92.69           O  
ATOM    736  N   THR A  99       0.824  -6.383   8.773  1.00 90.50           N  
ATOM    737  CA  THR A  99       1.580  -7.621   8.617  1.00 90.50           C  
ATOM    738  C   THR A  99       0.743  -8.680   7.898  1.00 90.50           C  
ATOM    739  CB  THR A  99       2.049  -8.172   9.977  1.00 90.50           C  
ATOM    740  O   THR A  99      -0.485  -8.680   8.008  1.00 90.50           O  
ATOM    741  CG2 THR A  99       2.990  -7.191  10.672  1.00 90.50           C  
ATOM    742  OG1 THR A  99       0.907  -8.391  10.812  1.00 90.50           O  
ATOM    743  N   PRO A 100       1.269  -9.469   6.980  1.00 84.44           N  
ATOM    744  CA  PRO A 100       0.558 -10.477   6.184  1.00 84.44           C  
ATOM    745  C   PRO A 100      -0.192 -11.492   7.043  1.00 84.44           C  
ATOM    746  CB  PRO A 100       1.679 -11.148   5.391  1.00 84.44           C  
ATOM    747  O   PRO A 100      -1.270 -11.953   6.660  1.00 84.44           O  
ATOM    748  CG  PRO A 100       2.844 -10.227   5.504  1.00 84.44           C  
ATOM    749  CD  PRO A 100       2.633  -9.336   6.699  1.00 84.44           C  
ATOM    750  N   ASN A 101       0.074 -11.672   8.297  1.00 82.69           N  
ATOM    751  CA  ASN A 101      -0.578 -12.641   9.172  1.00 82.69           C  
ATOM    752  C   ASN A 101      -1.017 -12.000  10.484  1.00 82.69           C  
ATOM    753  CB  ASN A 101       0.348 -13.828   9.445  1.00 82.69           C  
ATOM    754  O   ASN A 101      -0.715 -12.516  11.562  1.00 82.69           O  
ATOM    755  CG  ASN A 101       0.691 -14.602   8.188  1.00 82.69           C  
ATOM    756  ND2 ASN A 101       1.937 -15.047   8.086  1.00 82.69           N  
ATOM    757  OD1 ASN A 101      -0.155 -14.789   7.309  1.00 82.69           O  
ATOM    758  N   SER A 102      -1.706 -10.906  10.305  1.00 85.75           N  
ATOM    759  CA  SER A 102      -2.172 -10.234  11.516  1.00 85.75           C  
ATOM    760  C   SER A 102      -3.139 -11.117  12.297  1.00 85.75           C  
ATOM    761  CB  SER A 102      -2.848  -8.906  11.164  1.00 85.75           C  
ATOM    762  O   SER A 102      -4.008 -11.766  11.711  1.00 85.75           O  
ATOM    763  OG  SER A 102      -3.975  -9.117  10.336  1.00 85.75           O  
ATOM    764  N   LYS A 103      -2.971 -11.273  13.555  1.00 84.62           N  
ATOM    765  CA  LYS A 103      -3.684 -12.188  14.438  1.00 84.62           C  
ATOM    766  C   LYS A 103      -4.871 -11.500  15.109  1.00 84.62           C  
ATOM    767  CB  LYS A 103      -2.740 -12.750  15.508  1.00 84.62           C  
ATOM    768  O   LYS A 103      -5.906 -12.125  15.344  1.00 84.62           O  
ATOM    769  CG  LYS A 103      -1.704 -13.727  14.961  1.00 84.62           C  
ATOM    770  CD  LYS A 103      -0.880 -14.344  16.078  1.00 84.62           C  
ATOM    771  CE  LYS A 103       0.188 -15.281  15.531  1.00 84.62           C  
ATOM    772  NZ  LYS A 103       0.989 -15.906  16.625  1.00 84.62           N  
ATOM    773  N   ASN A 104      -4.684 -10.203  15.258  1.00 88.12           N  
ATOM    774  CA  ASN A 104      -5.660  -9.477  16.062  1.00 88.12           C  
ATOM    775  C   ASN A 104      -6.473  -8.508  15.203  1.00 88.12           C  
ATOM    776  CB  ASN A 104      -4.965  -8.727  17.203  1.00 88.12           C  
ATOM    777  O   ASN A 104      -6.035  -7.391  14.938  1.00 88.12           O  
ATOM    778  CG  ASN A 104      -4.227  -9.656  18.141  1.00 88.12           C  
ATOM    779  ND2 ASN A 104      -3.059  -9.227  18.594  1.00 88.12           N  
ATOM    780  OD1 ASN A 104      -4.703 -10.750  18.453  1.00 88.12           O  
ATOM    781  N   GLY A 105      -7.613  -8.883  14.742  1.00 90.25           N  
ATOM    782  CA  GLY A 105      -8.617  -8.141  13.992  1.00 90.25           C  
ATOM    783  C   GLY A 105      -9.969  -8.102  14.688  1.00 90.25           C  
ATOM    784  O   GLY A 105     -10.062  -7.707  15.852  1.00 90.25           O  
ATOM    785  N   ILE A 106     -10.938  -8.539  14.062  1.00 93.56           N  
ATOM    786  CA  ILE A 106     -12.273  -8.633  14.648  1.00 93.56           C  
ATOM    787  C   ILE A 106     -12.297  -9.766  15.680  1.00 93.56           C  
ATOM    788  CB  ILE A 106     -13.352  -8.867  13.570  1.00 93.56           C  
ATOM    789  O   ILE A 106     -12.031 -10.922  15.352  1.00 93.56           O  
ATOM    790  CG1 ILE A 106     -13.336  -7.727  12.547  1.00 93.56           C  
ATOM    791  CG2 ILE A 106     -14.734  -9.023  14.203  1.00 93.56           C  
ATOM    792  CD1 ILE A 106     -14.195  -7.988  11.320  1.00 93.56           C  
ATOM    793  N   CYS A 107     -12.461  -9.383  16.984  1.00 93.31           N  
ATOM    794  CA  CYS A 107     -12.375 -10.383  18.047  1.00 93.31           C  
ATOM    795  C   CYS A 107     -13.711 -11.086  18.250  1.00 93.31           C  
ATOM    796  CB  CYS A 107     -11.930  -9.734  19.359  1.00 93.31           C  
ATOM    797  O   CYS A 107     -13.758 -12.266  18.578  1.00 93.31           O  
ATOM    798  SG  CYS A 107     -13.031  -8.422  19.938  1.00 93.31           S  
ATOM    799  N   TYR A 108     -14.898 -10.477  18.047  1.00 94.44           N  
ATOM    800  CA  TYR A 108     -16.203 -11.125  18.047  1.00 94.44           C  
ATOM    801  C   TYR A 108     -16.562 -11.633  16.656  1.00 94.44           C  
ATOM    802  CB  TYR A 108     -17.281 -10.164  18.562  1.00 94.44           C  
ATOM    803  O   TYR A 108     -16.516 -10.875  15.688  1.00 94.44           O  
ATOM    804  CG  TYR A 108     -18.562 -10.852  18.969  1.00 94.44           C  
ATOM    805  CD1 TYR A 108     -19.516 -11.211  18.016  1.00 94.44           C  
ATOM    806  CD2 TYR A 108     -18.828 -11.133  20.297  1.00 94.44           C  
ATOM    807  CE1 TYR A 108     -20.703 -11.844  18.375  1.00 94.44           C  
ATOM    808  CE2 TYR A 108     -20.016 -11.766  20.672  1.00 94.44           C  
ATOM    809  OH  TYR A 108     -22.109 -12.734  20.078  1.00 94.44           O  
ATOM    810  CZ  TYR A 108     -20.938 -12.109  19.719  1.00 94.44           C  
ATOM    811  N   PRO A 109     -16.938 -12.859  16.531  1.00 93.56           N  
ATOM    812  CA  PRO A 109     -17.203 -13.430  15.203  1.00 93.56           C  
ATOM    813  C   PRO A 109     -18.266 -12.664  14.430  1.00 93.56           C  
ATOM    814  CB  PRO A 109     -17.672 -14.852  15.516  1.00 93.56           C  
ATOM    815  O   PRO A 109     -19.312 -12.320  14.992  1.00 93.56           O  
ATOM    816  CG  PRO A 109     -17.172 -15.117  16.906  1.00 93.56           C  
ATOM    817  CD  PRO A 109     -17.078 -13.812  17.641  1.00 93.56           C  
ATOM    818  N   GLY A 110     -17.938 -12.312  13.141  1.00 92.62           N  
ATOM    819  CA  GLY A 110     -18.844 -11.602  12.250  1.00 92.62           C  
ATOM    820  C   GLY A 110     -18.156 -11.031  11.023  1.00 92.62           C  
ATOM    821  O   GLY A 110     -16.969 -11.258  10.820  1.00 92.62           O  
ATOM    822  N   ASP A 111     -19.047 -10.367  10.250  1.00 93.75           N  
ATOM    823  CA  ASP A 111     -18.531  -9.805   9.008  1.00 93.75           C  
ATOM    824  C   ASP A 111     -18.359  -8.289   9.125  1.00 93.75           C  
ATOM    825  CB  ASP A 111     -19.469 -10.133   7.840  1.00 93.75           C  
ATOM    826  O   ASP A 111     -19.203  -7.602   9.703  1.00 93.75           O  
ATOM    827  CG  ASP A 111     -19.547 -11.617   7.543  1.00 93.75           C  
ATOM    828  OD1 ASP A 111     -18.531 -12.328   7.719  1.00 93.75           O  
ATOM    829  OD2 ASP A 111     -20.641 -12.078   7.125  1.00 93.75           O  
ATOM    830  N   PHE A 112     -17.234  -7.844   8.664  1.00 95.12           N  
ATOM    831  CA  PHE A 112     -17.031  -6.414   8.461  1.00 95.12           C  
ATOM    832  C   PHE A 112     -17.391  -6.008   7.039  1.00 95.12           C  
ATOM    833  CB  PHE A 112     -15.570  -6.027   8.750  1.00 95.12           C  
ATOM    834  O   PHE A 112     -16.625  -6.242   6.098  1.00 95.12           O  
ATOM    835  CG  PHE A 112     -15.375  -4.559   9.008  1.00 95.12           C  
ATOM    836  CD1 PHE A 112     -14.648  -4.125  10.117  1.00 95.12           C  
ATOM    837  CD2 PHE A 112     -15.914  -3.609   8.148  1.00 95.12           C  
ATOM    838  CE1 PHE A 112     -14.469  -2.766  10.359  1.00 95.12           C  
ATOM    839  CE2 PHE A 112     -15.734  -2.250   8.391  1.00 95.12           C  
ATOM    840  CZ  PHE A 112     -15.008  -1.831   9.492  1.00 95.12           C  
ATOM    841  N   ILE A 113     -18.516  -5.375   6.938  1.00 93.69           N  
ATOM    842  CA  ILE A 113     -19.141  -5.113   5.645  1.00 93.69           C  
ATOM    843  C   ILE A 113     -18.391  -3.994   4.926  1.00 93.69           C  
ATOM    844  CB  ILE A 113     -20.625  -4.746   5.805  1.00 93.69           C  
ATOM    845  O   ILE A 113     -18.188  -2.916   5.488  1.00 93.69           O  
ATOM    846  CG1 ILE A 113     -21.359  -5.828   6.602  1.00 93.69           C  
ATOM    847  CG2 ILE A 113     -21.281  -4.531   4.438  1.00 93.69           C  
ATOM    848  CD1 ILE A 113     -21.297  -7.215   5.973  1.00 93.69           C  
ATOM    849  N   ASP A 114     -17.938  -4.301   3.631  1.00 90.62           N  
ATOM    850  CA  ASP A 114     -17.266  -3.348   2.756  1.00 90.62           C  
ATOM    851  C   ASP A 114     -15.914  -2.936   3.334  1.00 90.62           C  
ATOM    852  CB  ASP A 114     -18.141  -2.113   2.529  1.00 90.62           C  
ATOM    853  O   ASP A 114     -15.555  -1.754   3.318  1.00 90.62           O  
ATOM    854  CG  ASP A 114     -19.422  -2.426   1.786  1.00 90.62           C  
ATOM    855  OD1 ASP A 114     -19.422  -3.312   0.905  1.00 90.62           O  
ATOM    856  OD2 ASP A 114     -20.453  -1.777   2.084  1.00 90.62           O  
ATOM    857  N   TYR A 115     -15.164  -3.830   3.994  1.00 90.56           N  
ATOM    858  CA  TYR A 115     -13.875  -3.635   4.648  1.00 90.56           C  
ATOM    859  C   TYR A 115     -12.820  -3.160   3.654  1.00 90.56           C  
ATOM    860  CB  TYR A 115     -13.414  -4.930   5.324  1.00 90.56           C  
ATOM    861  O   TYR A 115     -12.047  -2.250   3.949  1.00 90.56           O  
ATOM    862  CG  TYR A 115     -12.039  -4.832   5.941  1.00 90.56           C  
ATOM    863  CD1 TYR A 115     -10.984  -5.613   5.469  1.00 90.56           C  
ATOM    864  CD2 TYR A 115     -11.789  -3.965   7.000  1.00 90.56           C  
ATOM    865  CE1 TYR A 115      -9.719  -5.531   6.039  1.00 90.56           C  
ATOM    866  CE2 TYR A 115     -10.531  -3.873   7.574  1.00 90.56           C  
ATOM    867  OH  TYR A 115      -8.250  -4.570   7.652  1.00 90.56           O  
ATOM    868  CZ  TYR A 115      -9.500  -4.656   7.090  1.00 90.56           C  
ATOM    869  N   GLU A 116     -12.750  -3.742   2.498  1.00 87.19           N  
ATOM    870  CA  GLU A 116     -11.758  -3.371   1.489  1.00 87.19           C  
ATOM    871  C   GLU A 116     -11.953  -1.931   1.027  1.00 87.19           C  
ATOM    872  CB  GLU A 116     -11.828  -4.320   0.292  1.00 87.19           C  
ATOM    873  O   GLU A 116     -10.984  -1.215   0.782  1.00 87.19           O  
ATOM    874  CG  GLU A 116     -11.383  -5.742   0.607  1.00 87.19           C  
ATOM    875  CD  GLU A 116      -9.961  -5.824   1.127  1.00 87.19           C  
ATOM    876  OE1 GLU A 116      -9.656  -6.734   1.930  1.00 87.19           O  
ATOM    877  OE2 GLU A 116      -9.141  -4.969   0.728  1.00 87.19           O  
ATOM    878  N   GLU A 117     -13.227  -1.576   0.952  1.00 86.88           N  
ATOM    879  CA  GLU A 117     -13.547  -0.192   0.613  1.00 86.88           C  
ATOM    880  C   GLU A 117     -13.047   0.769   1.688  1.00 86.88           C  
ATOM    881  CB  GLU A 117     -15.055  -0.022   0.417  1.00 86.88           C  
ATOM    882  O   GLU A 117     -12.531   1.845   1.374  1.00 86.88           O  
ATOM    883  CG  GLU A 117     -15.453   1.353  -0.098  1.00 86.88           C  
ATOM    884  CD  GLU A 117     -16.938   1.472  -0.391  1.00 86.88           C  
ATOM    885  OE1 GLU A 117     -17.406   2.582  -0.741  1.00 86.88           O  
ATOM    886  OE2 GLU A 117     -17.656   0.448  -0.269  1.00 86.88           O  
ATOM    887  N   LEU A 118     -13.266   0.447   2.857  1.00 90.56           N  
ATOM    888  CA  LEU A 118     -12.773   1.258   3.963  1.00 90.56           C  
ATOM    889  C   LEU A 118     -11.250   1.374   3.912  1.00 90.56           C  
ATOM    890  CB  LEU A 118     -13.203   0.658   5.305  1.00 90.56           C  
ATOM    891  O   LEU A 118     -10.703   2.459   4.109  1.00 90.56           O  
ATOM    892  CG  LEU A 118     -12.672   1.348   6.559  1.00 90.56           C  
ATOM    893  CD1 LEU A 118     -13.180   2.785   6.633  1.00 90.56           C  
ATOM    894  CD2 LEU A 118     -13.070   0.571   7.809  1.00 90.56           C  
ATOM    895  N   ARG A 119     -10.633   0.242   3.691  1.00 89.75           N  
ATOM    896  CA  ARG A 119      -9.180   0.209   3.582  1.00 89.75           C  
ATOM    897  C   ARG A 119      -8.688   1.185   2.518  1.00 89.75           C  
ATOM    898  CB  ARG A 119      -8.695  -1.206   3.258  1.00 89.75           C  
ATOM    899  O   ARG A 119      -7.707   1.899   2.729  1.00 89.75           O  
ATOM    900  CG  ARG A 119      -8.719  -2.152   4.445  1.00 89.75           C  
ATOM    901  CD  ARG A 119      -8.188  -3.529   4.082  1.00 89.75           C  
ATOM    902  NE  ARG A 119      -6.738  -3.510   3.891  1.00 89.75           N  
ATOM    903  NH1 ARG A 119      -6.684  -5.383   2.537  1.00 89.75           N  
ATOM    904  NH2 ARG A 119      -4.742  -4.281   3.053  1.00 89.75           N  
ATOM    905  CZ  ARG A 119      -6.059  -4.391   3.160  1.00 89.75           C  
ATOM    906  N   GLU A 120      -9.297   1.201   1.483  1.00 85.69           N  
ATOM    907  CA  GLU A 120      -8.969   2.119   0.396  1.00 85.69           C  
ATOM    908  C   GLU A 120      -9.148   3.572   0.826  1.00 85.69           C  
ATOM    909  CB  GLU A 120      -9.836   1.825  -0.833  1.00 85.69           C  
ATOM    910  O   GLU A 120      -8.328   4.426   0.492  1.00 85.69           O  
ATOM    911  CG  GLU A 120      -9.445   2.627  -2.066  1.00 85.69           C  
ATOM    912  CD  GLU A 120     -10.281   2.297  -3.289  1.00 85.69           C  
ATOM    913  OE1 GLU A 120     -10.094   2.941  -4.348  1.00 85.69           O  
ATOM    914  OE2 GLU A 120     -11.141   1.389  -3.189  1.00 85.69           O  
ATOM    915  N   GLN A 121     -10.266   3.824   1.489  1.00 86.88           N  
ATOM    916  CA  GLN A 121     -10.500   5.176   1.989  1.00 86.88           C  
ATOM    917  C   GLN A 121      -9.383   5.621   2.930  1.00 86.88           C  
ATOM    918  CB  GLN A 121     -11.852   5.250   2.705  1.00 86.88           C  
ATOM    919  O   GLN A 121      -8.930   6.762   2.863  1.00 86.88           O  
ATOM    920  CG  GLN A 121     -13.047   5.098   1.775  1.00 86.88           C  
ATOM    921  CD  GLN A 121     -13.125   6.195   0.730  1.00 86.88           C  
ATOM    922  NE2 GLN A 121     -13.336   5.809  -0.523  1.00 86.88           N  
ATOM    923  OE1 GLN A 121     -12.992   7.383   1.046  1.00 86.88           O  
ATOM    924  N   LEU A 122      -8.945   4.738   3.676  1.00 89.06           N  
ATOM    925  CA  LEU A 122      -7.938   5.035   4.688  1.00 89.06           C  
ATOM    926  C   LEU A 122      -6.570   5.266   4.047  1.00 89.06           C  
ATOM    927  CB  LEU A 122      -7.848   3.895   5.707  1.00 89.06           C  
ATOM    928  O   LEU A 122      -5.699   5.902   4.641  1.00 89.06           O  
ATOM    929  CG  LEU A 122      -8.930   3.869   6.789  1.00 89.06           C  
ATOM    930  CD1 LEU A 122      -8.766   2.633   7.668  1.00 89.06           C  
ATOM    931  CD2 LEU A 122      -8.867   5.141   7.633  1.00 89.06           C  
ATOM    932  N   SER A 123      -6.422   4.668   2.887  1.00 86.12           N  
ATOM    933  CA  SER A 123      -5.148   4.805   2.188  1.00 86.12           C  
ATOM    934  C   SER A 123      -4.855   6.262   1.843  1.00 86.12           C  
ATOM    935  CB  SER A 123      -5.145   3.959   0.912  1.00 86.12           C  
ATOM    936  O   SER A 123      -3.705   6.633   1.608  1.00 86.12           O  
ATOM    937  OG  SER A 123      -6.043   4.492  -0.045  1.00 86.12           O  
ATOM    938  N   SER A 124      -5.832   7.051   1.877  1.00 85.75           N  
ATOM    939  CA  SER A 124      -5.676   8.461   1.530  1.00 85.75           C  
ATOM    940  C   SER A 124      -5.691   9.344   2.775  1.00 85.75           C  
ATOM    941  CB  SER A 124      -6.777   8.906   0.567  1.00 85.75           C  
ATOM    942  O   SER A 124      -5.621  10.570   2.676  1.00 85.75           O  
ATOM    943  OG  SER A 124      -8.047   8.828   1.189  1.00 85.75           O  
ATOM    944  N   VAL A 125      -5.703   8.758   3.980  1.00 89.44           N  
ATOM    945  CA  VAL A 125      -5.805   9.461   5.254  1.00 89.44           C  
ATOM    946  C   VAL A 125      -4.438   9.523   5.926  1.00 89.44           C  
ATOM    947  CB  VAL A 125      -6.832   8.789   6.195  1.00 89.44           C  
ATOM    948  O   VAL A 125      -3.744   8.508   6.027  1.00 89.44           O  
ATOM    949  CG1 VAL A 125      -6.871   9.500   7.547  1.00 89.44           C  
ATOM    950  CG2 VAL A 125      -8.219   8.789   5.551  1.00 89.44           C  
ATOM    951  N   SER A 126      -4.059  10.664   6.391  1.00 88.81           N  
ATOM    952  CA  SER A 126      -2.738  10.859   6.980  1.00 88.81           C  
ATOM    953  C   SER A 126      -2.834  11.094   8.484  1.00 88.81           C  
ATOM    954  CB  SER A 126      -2.021  12.031   6.316  1.00 88.81           C  
ATOM    955  O   SER A 126      -1.853  10.922   9.211  1.00 88.81           O  
ATOM    956  OG  SER A 126      -2.803  13.211   6.406  1.00 88.81           O  
ATOM    957  N   SER A 127      -3.988  11.383   8.945  1.00 91.81           N  
ATOM    958  CA  SER A 127      -4.230  11.562  10.375  1.00 91.81           C  
ATOM    959  C   SER A 127      -5.723  11.523  10.695  1.00 91.81           C  
ATOM    960  CB  SER A 127      -3.629  12.883  10.859  1.00 91.81           C  
ATOM    961  O   SER A 127      -6.551  11.812   9.828  1.00 91.81           O  
ATOM    962  OG  SER A 127      -4.359  13.984  10.344  1.00 91.81           O  
ATOM    963  N   PHE A 128      -5.926  11.023  11.945  1.00 93.06           N  
ATOM    964  CA  PHE A 128      -7.305  11.156  12.391  1.00 93.06           C  
ATOM    965  C   PHE A 128      -7.363  11.539  13.867  1.00 93.06           C  
ATOM    966  CB  PHE A 128      -8.070   9.852  12.164  1.00 93.06           C  
ATOM    967  O   PHE A 128      -6.395  11.336  14.602  1.00 93.06           O  
ATOM    968  CG  PHE A 128      -7.562   8.695  12.977  1.00 93.06           C  
ATOM    969  CD1 PHE A 128      -6.785   7.703  12.383  1.00 93.06           C  
ATOM    970  CD2 PHE A 128      -7.855   8.594  14.328  1.00 93.06           C  
ATOM    971  CE1 PHE A 128      -6.309   6.629  13.133  1.00 93.06           C  
ATOM    972  CE2 PHE A 128      -7.383   7.527  15.086  1.00 93.06           C  
ATOM    973  CZ  PHE A 128      -6.609   6.543  14.484  1.00 93.06           C  
ATOM    974  N   GLU A 129      -8.445  12.242  14.188  1.00 93.94           N  
ATOM    975  CA  GLU A 129      -8.750  12.602  15.570  1.00 93.94           C  
ATOM    976  C   GLU A 129      -9.844  11.711  16.141  1.00 93.94           C  
ATOM    977  CB  GLU A 129      -9.164  14.070  15.664  1.00 93.94           C  
ATOM    978  O   GLU A 129     -10.953  11.656  15.609  1.00 93.94           O  
ATOM    979  CG  GLU A 129      -9.461  14.539  17.078  1.00 93.94           C  
ATOM    980  CD  GLU A 129     -10.070  15.930  17.141  1.00 93.94           C  
ATOM    981  OE1 GLU A 129     -10.469  16.375  18.234  1.00 93.94           O  
ATOM    982  OE2 GLU A 129     -10.156  16.578  16.078  1.00 93.94           O  
ATOM    983  N   ARG A 130      -9.453  11.016  17.172  1.00 94.94           N  
ATOM    984  CA  ARG A 130     -10.398  10.141  17.859  1.00 94.94           C  
ATOM    985  C   ARG A 130     -11.188  10.906  18.906  1.00 94.94           C  
ATOM    986  CB  ARG A 130      -9.672   8.961  18.500  1.00 94.94           C  
ATOM    987  O   ARG A 130     -10.602  11.562  19.781  1.00 94.94           O  
ATOM    988  CG  ARG A 130     -10.594   7.949  19.156  1.00 94.94           C  
ATOM    989  CD  ARG A 130      -9.820   6.777  19.750  1.00 94.94           C  
ATOM    990  NE  ARG A 130     -10.656   5.973  20.641  1.00 94.94           N  
ATOM    991  NH1 ARG A 130      -9.680   6.723  22.594  1.00 94.94           N  
ATOM    992  NH2 ARG A 130     -11.383   5.191  22.672  1.00 94.94           N  
ATOM    993  CZ  ARG A 130     -10.570   5.965  21.953  1.00 94.94           C  
ATOM    994  N   PHE A 131     -12.547  10.883  18.922  1.00 94.94           N  
ATOM    995  CA  PHE A 131     -13.359  11.625  19.875  1.00 94.94           C  
ATOM    996  C   PHE A 131     -14.641  10.867  20.203  1.00 94.94           C  
ATOM    997  CB  PHE A 131     -13.703  13.016  19.328  1.00 94.94           C  
ATOM    998  O   PHE A 131     -15.062   9.992  19.438  1.00 94.94           O  
ATOM    999  CG  PHE A 131     -14.594  12.984  18.109  1.00 94.94           C  
ATOM   1000  CD1 PHE A 131     -14.055  12.812  16.844  1.00 94.94           C  
ATOM   1001  CD2 PHE A 131     -15.969  13.117  18.250  1.00 94.94           C  
ATOM   1002  CE1 PHE A 131     -14.883  12.781  15.719  1.00 94.94           C  
ATOM   1003  CE2 PHE A 131     -16.797  13.086  17.125  1.00 94.94           C  
ATOM   1004  CZ  PHE A 131     -16.250  12.922  15.867  1.00 94.94           C  
ATOM   1005  N   GLU A 132     -15.188  11.211  21.297  1.00 94.88           N  
ATOM   1006  CA  GLU A 132     -16.422  10.555  21.719  1.00 94.88           C  
ATOM   1007  C   GLU A 132     -17.625  11.109  20.953  1.00 94.88           C  
ATOM   1008  CB  GLU A 132     -16.625  10.711  23.219  1.00 94.88           C  
ATOM   1009  O   GLU A 132     -17.906  12.312  21.016  1.00 94.88           O  
ATOM   1010  CG  GLU A 132     -15.672   9.875  24.062  1.00 94.88           C  
ATOM   1011  CD  GLU A 132     -16.000   9.906  25.547  1.00 94.88           C  
ATOM   1012  OE1 GLU A 132     -15.281   9.250  26.344  1.00 94.88           O  
ATOM   1013  OE2 GLU A 132     -16.984  10.586  25.922  1.00 94.88           O  
ATOM   1014  N   ILE A 133     -18.281  10.258  20.234  1.00 94.75           N  
ATOM   1015  CA  ILE A 133     -19.422  10.680  19.438  1.00 94.75           C  
ATOM   1016  C   ILE A 133     -20.703  10.578  20.281  1.00 94.75           C  
ATOM   1017  CB  ILE A 133     -19.562   9.844  18.156  1.00 94.75           C  
ATOM   1018  O   ILE A 133     -21.547  11.477  20.266  1.00 94.75           O  
ATOM   1019  CG1 ILE A 133     -20.688  10.398  17.266  1.00 94.75           C  
ATOM   1020  CG2 ILE A 133     -19.812   8.375  18.484  1.00 94.75           C  
ATOM   1021  CD1 ILE A 133     -20.766   9.758  15.891  1.00 94.75           C  
ATOM   1022  N   PHE A 134     -20.875   9.453  21.016  1.00 93.94           N  
ATOM   1023  CA  PHE A 134     -22.000   9.211  21.922  1.00 93.94           C  
ATOM   1024  C   PHE A 134     -21.500   8.820  23.297  1.00 93.94           C  
ATOM   1025  CB  PHE A 134     -22.906   8.117  21.359  1.00 93.94           C  
ATOM   1026  O   PHE A 134     -21.188   7.652  23.547  1.00 93.94           O  
ATOM   1027  CG  PHE A 134     -23.594   8.492  20.062  1.00 93.94           C  
ATOM   1028  CD1 PHE A 134     -24.531   9.508  20.031  1.00 93.94           C  
ATOM   1029  CD2 PHE A 134     -23.281   7.824  18.891  1.00 93.94           C  
ATOM   1030  CE1 PHE A 134     -25.156   9.859  18.844  1.00 93.94           C  
ATOM   1031  CE2 PHE A 134     -23.906   8.164  17.688  1.00 93.94           C  
ATOM   1032  CZ  PHE A 134     -24.844   9.180  17.672  1.00 93.94           C  
ATOM   1033  N   PRO A 135     -21.438   9.781  24.234  1.00 92.50           N  
ATOM   1034  CA  PRO A 135     -21.016   9.445  25.594  1.00 92.50           C  
ATOM   1035  C   PRO A 135     -21.984   8.492  26.297  1.00 92.50           C  
ATOM   1036  CB  PRO A 135     -20.969  10.797  26.312  1.00 92.50           C  
ATOM   1037  O   PRO A 135     -23.188   8.594  26.109  1.00 92.50           O  
ATOM   1038  CG  PRO A 135     -20.828  11.797  25.203  1.00 92.50           C  
ATOM   1039  CD  PRO A 135     -21.547  11.289  24.000  1.00 92.50           C  
ATOM   1040  N   LYS A 136     -21.516   7.543  27.062  1.00 89.38           N  
ATOM   1041  CA  LYS A 136     -22.234   6.406  27.641  1.00 89.38           C  
ATOM   1042  C   LYS A 136     -23.406   6.867  28.484  1.00 89.38           C  
ATOM   1043  CB  LYS A 136     -21.297   5.539  28.469  1.00 89.38           C  
ATOM   1044  O   LYS A 136     -24.547   6.414  28.281  1.00 89.38           O  
ATOM   1045  CG  LYS A 136     -20.250   4.793  27.656  1.00 89.38           C  
ATOM   1046  CD  LYS A 136     -19.359   3.922  28.547  1.00 89.38           C  
ATOM   1047  CE  LYS A 136     -18.281   3.213  27.750  1.00 89.38           C  
ATOM   1048  NZ  LYS A 136     -17.391   2.393  28.625  1.00 89.38           N  
ATOM   1049  N   GLU A 137     -23.234   7.781  29.391  1.00 84.69           N  
ATOM   1050  CA  GLU A 137     -24.219   8.172  30.406  1.00 84.69           C  
ATOM   1051  C   GLU A 137     -25.266   9.117  29.812  1.00 84.69           C  
ATOM   1052  CB  GLU A 137     -23.516   8.836  31.594  1.00 84.69           C  
ATOM   1053  O   GLU A 137     -26.438   9.023  30.156  1.00 84.69           O  
ATOM   1054  CG  GLU A 137     -22.562   7.910  32.344  1.00 84.69           C  
ATOM   1055  CD  GLU A 137     -23.266   6.746  33.031  1.00 84.69           C  
ATOM   1056  OE1 GLU A 137     -22.609   5.707  33.281  1.00 84.69           O  
ATOM   1057  OE2 GLU A 137     -24.484   6.867  33.312  1.00 84.69           O  
ATOM   1058  N   SER A 138     -24.828   9.875  28.844  1.00 88.88           N  
ATOM   1059  CA  SER A 138     -25.734  10.891  28.312  1.00 88.88           C  
ATOM   1060  C   SER A 138     -26.531  10.352  27.125  1.00 88.88           C  
ATOM   1061  CB  SER A 138     -24.953  12.133  27.891  1.00 88.88           C  
ATOM   1062  O   SER A 138     -27.703  10.695  26.969  1.00 88.88           O  
ATOM   1063  OG  SER A 138     -24.031  11.820  26.859  1.00 88.88           O  
ATOM   1064  N   SER A 139     -25.969   9.516  26.438  1.00 90.31           N  
ATOM   1065  CA  SER A 139     -26.531   9.102  25.156  1.00 90.31           C  
ATOM   1066  C   SER A 139     -27.422   7.867  25.328  1.00 90.31           C  
ATOM   1067  CB  SER A 139     -25.422   8.805  24.156  1.00 90.31           C  
ATOM   1068  O   SER A 139     -28.359   7.664  24.547  1.00 90.31           O  
ATOM   1069  OG  SER A 139     -24.688   9.984  23.859  1.00 90.31           O  
ATOM   1070  N   TRP A 140     -27.141   7.082  26.375  1.00 91.69           N  
ATOM   1071  CA  TRP A 140     -27.922   5.855  26.562  1.00 91.69           C  
ATOM   1072  C   TRP A 140     -28.281   5.648  28.016  1.00 91.69           C  
ATOM   1073  CB  TRP A 140     -27.125   4.648  26.047  1.00 91.69           C  
ATOM   1074  O   TRP A 140     -27.906   4.645  28.625  1.00 91.69           O  
ATOM   1075  CG  TRP A 140     -26.422   4.887  24.734  1.00 91.69           C  
ATOM   1076  CD1 TRP A 140     -25.078   4.996  24.531  1.00 91.69           C  
ATOM   1077  CD2 TRP A 140     -27.031   5.059  23.453  1.00 91.69           C  
ATOM   1078  CE2 TRP A 140     -26.000   5.266  22.516  1.00 91.69           C  
ATOM   1079  CE3 TRP A 140     -28.359   5.059  23.000  1.00 91.69           C  
ATOM   1080  NE1 TRP A 140     -24.812   5.223  23.203  1.00 91.69           N  
ATOM   1081  CH2 TRP A 140     -27.547   5.461  20.750  1.00 91.69           C  
ATOM   1082  CZ2 TRP A 140     -26.250   5.469  21.156  1.00 91.69           C  
ATOM   1083  CZ3 TRP A 140     -28.609   5.258  21.656  1.00 91.69           C  
ATOM   1084  N   PRO A 141     -29.016   6.453  28.719  1.00 90.00           N  
ATOM   1085  CA  PRO A 141     -29.312   6.402  30.156  1.00 90.00           C  
ATOM   1086  C   PRO A 141     -30.250   5.258  30.516  1.00 90.00           C  
ATOM   1087  CB  PRO A 141     -29.969   7.758  30.422  1.00 90.00           C  
ATOM   1088  O   PRO A 141     -30.219   4.766  31.656  1.00 90.00           O  
ATOM   1089  CG  PRO A 141     -30.484   8.211  29.094  1.00 90.00           C  
ATOM   1090  CD  PRO A 141     -29.562   7.707  28.031  1.00 90.00           C  
ATOM   1091  N   LYS A 142     -31.031   4.762  29.547  1.00 92.62           N  
ATOM   1092  CA  LYS A 142     -32.031   3.730  29.812  1.00 92.62           C  
ATOM   1093  C   LYS A 142     -31.531   2.361  29.359  1.00 92.62           C  
ATOM   1094  CB  LYS A 142     -33.344   4.070  29.125  1.00 92.62           C  
ATOM   1095  O   LYS A 142     -32.312   1.418  29.234  1.00 92.62           O  
ATOM   1096  CG  LYS A 142     -34.000   5.332  29.641  1.00 92.62           C  
ATOM   1097  CD  LYS A 142     -35.312   5.613  28.922  1.00 92.62           C  
ATOM   1098  CE  LYS A 142     -35.969   6.914  29.406  1.00 92.62           C  
ATOM   1099  NZ  LYS A 142     -37.219   7.211  28.672  1.00 92.62           N  
ATOM   1100  N   HIS A 143     -30.281   2.291  28.984  1.00 93.69           N  
ATOM   1101  CA  HIS A 143     -29.672   1.052  28.500  1.00 93.69           C  
ATOM   1102  C   HIS A 143     -28.406   0.736  29.281  1.00 93.69           C  
ATOM   1103  CB  HIS A 143     -29.375   1.141  27.016  1.00 93.69           C  
ATOM   1104  O   HIS A 143     -27.750   1.641  29.812  1.00 93.69           O  
ATOM   1105  CG  HIS A 143     -30.578   1.391  26.172  1.00 93.69           C  
ATOM   1106  CD2 HIS A 143     -31.312   0.553  25.406  1.00 93.69           C  
ATOM   1107  ND1 HIS A 143     -31.156   2.635  26.047  1.00 93.69           N  
ATOM   1108  CE1 HIS A 143     -32.219   2.553  25.234  1.00 93.69           C  
ATOM   1109  NE2 HIS A 143     -32.312   1.300  24.828  1.00 93.69           N  
ATOM   1110  N   ASN A 144     -28.094  -0.537  29.406  1.00 93.31           N  
ATOM   1111  CA  ASN A 144     -26.844  -0.984  30.031  1.00 93.31           C  
ATOM   1112  C   ASN A 144     -25.672  -0.918  29.047  1.00 93.31           C  
ATOM   1113  CB  ASN A 144     -27.000  -2.404  30.578  1.00 93.31           C  
ATOM   1114  O   ASN A 144     -25.719  -1.548  27.984  1.00 93.31           O  
ATOM   1115  CG  ASN A 144     -25.828  -2.834  31.422  1.00 93.31           C  
ATOM   1116  ND2 ASN A 144     -26.078  -3.172  32.688  1.00 93.31           N  
ATOM   1117  OD1 ASN A 144     -24.688  -2.859  30.953  1.00 93.31           O  
ATOM   1118  N   THR A 145     -24.641  -0.243  29.406  1.00 91.12           N  
ATOM   1119  CA  THR A 145     -23.500  -0.029  28.500  1.00 91.12           C  
ATOM   1120  C   THR A 145     -22.250  -0.731  29.031  1.00 91.12           C  
ATOM   1121  CB  THR A 145     -23.219   1.473  28.328  1.00 91.12           C  
ATOM   1122  O   THR A 145     -21.234  -0.775  28.359  1.00 91.12           O  
ATOM   1123  CG2 THR A 145     -24.391   2.189  27.688  1.00 91.12           C  
ATOM   1124  OG1 THR A 145     -22.953   2.061  29.609  1.00 91.12           O  
ATOM   1125  N   THR A 146     -22.344  -1.451  30.172  1.00 87.44           N  
ATOM   1126  CA  THR A 146     -21.172  -2.059  30.812  1.00 87.44           C  
ATOM   1127  C   THR A 146     -21.266  -3.582  30.781  1.00 87.44           C  
ATOM   1128  CB  THR A 146     -21.031  -1.589  32.281  1.00 87.44           C  
ATOM   1129  O   THR A 146     -20.250  -4.273  30.828  1.00 87.44           O  
ATOM   1130  CG2 THR A 146     -20.750  -0.090  32.344  1.00 87.44           C  
ATOM   1131  OG1 THR A 146     -22.234  -1.875  33.000  1.00 87.44           O  
ATOM   1132  N   LYS A 147     -22.422  -4.152  30.625  1.00 87.75           N  
ATOM   1133  CA  LYS A 147     -22.672  -5.590  30.703  1.00 87.75           C  
ATOM   1134  C   LYS A 147     -22.391  -6.270  29.359  1.00 87.75           C  
ATOM   1135  CB  LYS A 147     -24.109  -5.867  31.141  1.00 87.75           C  
ATOM   1136  O   LYS A 147     -22.156  -7.477  29.312  1.00 87.75           O  
ATOM   1137  CG  LYS A 147     -24.359  -5.621  32.625  1.00 87.75           C  
ATOM   1138  CD  LYS A 147     -25.719  -6.156  33.031  1.00 87.75           C  
ATOM   1139  CE  LYS A 147     -25.953  -5.984  34.531  1.00 87.75           C  
ATOM   1140  NZ  LYS A 147     -27.281  -6.508  34.969  1.00 87.75           N  
ATOM   1141  N   GLY A 148     -22.281  -5.547  28.344  1.00 86.06           N  
ATOM   1142  CA  GLY A 148     -22.016  -6.090  27.031  1.00 86.06           C  
ATOM   1143  C   GLY A 148     -20.562  -6.441  26.812  1.00 86.06           C  
ATOM   1144  O   GLY A 148     -19.828  -5.711  26.141  1.00 86.06           O  
ATOM   1145  N   VAL A 149     -20.078  -7.465  27.453  1.00 90.75           N  
ATOM   1146  CA  VAL A 149     -18.688  -7.914  27.328  1.00 90.75           C  
ATOM   1147  C   VAL A 149     -18.672  -9.367  26.859  1.00 90.75           C  
ATOM   1148  CB  VAL A 149     -17.922  -7.762  28.656  1.00 90.75           C  
ATOM   1149  O   VAL A 149     -19.656 -10.094  27.016  1.00 90.75           O  
ATOM   1150  CG1 VAL A 149     -17.828  -6.293  29.062  1.00 90.75           C  
ATOM   1151  CG2 VAL A 149     -18.578  -8.586  29.750  1.00 90.75           C  
ATOM   1152  N   THR A 150     -17.516  -9.781  26.266  1.00 91.31           N  
ATOM   1153  CA  THR A 150     -17.406 -11.133  25.719  1.00 91.31           C  
ATOM   1154  C   THR A 150     -16.016 -11.703  25.969  1.00 91.31           C  
ATOM   1155  CB  THR A 150     -17.719 -11.156  24.219  1.00 91.31           C  
ATOM   1156  O   THR A 150     -15.031 -10.961  25.969  1.00 91.31           O  
ATOM   1157  CG2 THR A 150     -16.828 -10.195  23.453  1.00 91.31           C  
ATOM   1158  OG1 THR A 150     -17.516 -12.484  23.703  1.00 91.31           O  
ATOM   1159  N   ALA A 151     -15.961 -12.984  26.156  1.00 91.12           N  
ATOM   1160  CA  ALA A 151     -14.688 -13.688  26.312  1.00 91.12           C  
ATOM   1161  C   ALA A 151     -13.922 -13.719  25.000  1.00 91.12           C  
ATOM   1162  CB  ALA A 151     -14.922 -15.102  26.828  1.00 91.12           C  
ATOM   1163  O   ALA A 151     -12.703 -13.898  24.984  1.00 91.12           O  
ATOM   1164  N   ALA A 152     -14.703 -13.555  23.938  1.00 90.56           N  
ATOM   1165  CA  ALA A 152     -14.125 -13.562  22.594  1.00 90.56           C  
ATOM   1166  C   ALA A 152     -13.227 -12.344  22.375  1.00 90.56           C  
ATOM   1167  CB  ALA A 152     -15.227 -13.602  21.531  1.00 90.56           C  
ATOM   1168  O   ALA A 152     -12.266 -12.398  21.594  1.00 90.56           O  
ATOM   1169  N   CYS A 153     -13.531 -11.273  23.031  1.00 92.56           N  
ATOM   1170  CA  CYS A 153     -12.727 -10.055  23.000  1.00 92.56           C  
ATOM   1171  C   CYS A 153     -12.086  -9.797  24.359  1.00 92.56           C  
ATOM   1172  CB  CYS A 153     -13.578  -8.859  22.578  1.00 92.56           C  
ATOM   1173  O   CYS A 153     -12.320  -8.742  24.969  1.00 92.56           O  
ATOM   1174  SG  CYS A 153     -14.250  -8.992  20.906  1.00 92.56           S  
ATOM   1175  N   SER A 154     -11.336 -10.703  24.828  1.00 91.44           N  
ATOM   1176  CA  SER A 154     -10.773 -10.641  26.172  1.00 91.44           C  
ATOM   1177  C   SER A 154      -9.555  -9.727  26.219  1.00 91.44           C  
ATOM   1178  CB  SER A 154     -10.398 -12.039  26.672  1.00 91.44           C  
ATOM   1179  O   SER A 154      -8.875  -9.531  25.219  1.00 91.44           O  
ATOM   1180  OG  SER A 154      -9.359 -12.586  25.875  1.00 91.44           O  
ATOM   1181  N   HIS A 155      -9.383  -9.133  27.312  1.00 91.44           N  
ATOM   1182  CA  HIS A 155      -8.195  -8.344  27.609  1.00 91.44           C  
ATOM   1183  C   HIS A 155      -7.578  -8.750  28.953  1.00 91.44           C  
ATOM   1184  CB  HIS A 155      -8.531  -6.852  27.625  1.00 91.44           C  
ATOM   1185  O   HIS A 155      -8.242  -8.695  29.984  1.00 91.44           O  
ATOM   1186  CG  HIS A 155      -7.340  -5.965  27.781  1.00 91.44           C  
ATOM   1187  CD2 HIS A 155      -6.980  -5.129  28.781  1.00 91.44           C  
ATOM   1188  ND1 HIS A 155      -6.352  -5.867  26.828  1.00 91.44           N  
ATOM   1189  CE1 HIS A 155      -5.430  -5.012  27.250  1.00 91.44           C  
ATOM   1190  NE2 HIS A 155      -5.789  -4.551  28.422  1.00 91.44           N  
ATOM   1191  N   ALA A 156      -6.402  -9.273  28.906  1.00 88.94           N  
ATOM   1192  CA  ALA A 156      -5.676  -9.734  30.094  1.00 88.94           C  
ATOM   1193  C   ALA A 156      -6.461 -10.812  30.828  1.00 88.94           C  
ATOM   1194  CB  ALA A 156      -5.371  -8.570  31.016  1.00 88.94           C  
ATOM   1195  O   ALA A 156      -6.508 -10.820  32.062  1.00 88.94           O  
ATOM   1196  N   GLY A 157      -7.164 -11.664  30.094  1.00 85.44           N  
ATOM   1197  CA  GLY A 157      -7.789 -12.844  30.672  1.00 85.44           C  
ATOM   1198  C   GLY A 157      -9.188 -12.578  31.203  1.00 85.44           C  
ATOM   1199  O   GLY A 157      -9.836 -13.484  31.719  1.00 85.44           O  
ATOM   1200  N   LYS A 158      -9.688 -11.344  31.031  1.00 91.81           N  
ATOM   1201  CA  LYS A 158     -11.039 -10.953  31.422  1.00 91.81           C  
ATOM   1202  C   LYS A 158     -11.883 -10.578  30.219  1.00 91.81           C  
ATOM   1203  CB  LYS A 158     -10.992  -9.781  32.406  1.00 91.81           C  
ATOM   1204  O   LYS A 158     -11.367 -10.070  29.219  1.00 91.81           O  
ATOM   1205  CG  LYS A 158     -10.305 -10.109  33.719  1.00 91.81           C  
ATOM   1206  CD  LYS A 158     -10.312  -8.914  34.688  1.00 91.81           C  
ATOM   1207  CE  LYS A 158      -9.578  -9.219  35.969  1.00 91.81           C  
ATOM   1208  NZ  LYS A 158      -9.547  -8.039  36.875  1.00 91.81           N  
ATOM   1209  N   SER A 159     -13.195 -10.922  30.375  1.00 92.31           N  
ATOM   1210  CA  SER A 159     -14.117 -10.547  29.297  1.00 92.31           C  
ATOM   1211  C   SER A 159     -14.133  -9.039  29.094  1.00 92.31           C  
ATOM   1212  CB  SER A 159     -15.531 -11.039  29.625  1.00 92.31           C  
ATOM   1213  O   SER A 159     -14.219  -8.273  30.047  1.00 92.31           O  
ATOM   1214  OG  SER A 159     -15.570 -12.453  29.672  1.00 92.31           O  
ATOM   1215  N   SER A 160     -13.992  -8.680  27.906  1.00 94.00           N  
ATOM   1216  CA  SER A 160     -13.992  -7.281  27.469  1.00 94.00           C  
ATOM   1217  C   SER A 160     -14.773  -7.105  26.172  1.00 94.00           C  
ATOM   1218  CB  SER A 160     -12.562  -6.770  27.297  1.00 94.00           C  
ATOM   1219  O   SER A 160     -15.500  -8.008  25.750  1.00 94.00           O  
ATOM   1220  OG  SER A 160     -12.555  -5.367  27.094  1.00 94.00           O  
ATOM   1221  N   PHE A 161     -14.578  -5.789  25.688  1.00 94.81           N  
ATOM   1222  CA  PHE A 161     -15.234  -5.465  24.422  1.00 94.81           C  
ATOM   1223  C   PHE A 161     -14.438  -4.414  23.656  1.00 94.81           C  
ATOM   1224  CB  PHE A 161     -16.656  -4.969  24.672  1.00 94.81           C  
ATOM   1225  O   PHE A 161     -13.445  -3.891  24.156  1.00 94.81           O  
ATOM   1226  CG  PHE A 161     -17.531  -4.988  23.438  1.00 94.81           C  
ATOM   1227  CD1 PHE A 161     -18.094  -3.816  22.953  1.00 94.81           C  
ATOM   1228  CD2 PHE A 161     -17.781  -6.180  22.766  1.00 94.81           C  
ATOM   1229  CE1 PHE A 161     -18.906  -3.832  21.812  1.00 94.81           C  
ATOM   1230  CE2 PHE A 161     -18.578  -6.203  21.625  1.00 94.81           C  
ATOM   1231  CZ  PHE A 161     -19.141  -5.027  21.156  1.00 94.81           C  
ATOM   1232  N   TYR A 162     -14.812  -4.164  22.469  1.00 95.69           N  
ATOM   1233  CA  TYR A 162     -14.133  -3.178  21.625  1.00 95.69           C  
ATOM   1234  C   TYR A 162     -14.023  -1.837  22.344  1.00 95.69           C  
ATOM   1235  CB  TYR A 162     -14.875  -3.004  20.297  1.00 95.69           C  
ATOM   1236  O   TYR A 162     -14.922  -1.456  23.094  1.00 95.69           O  
ATOM   1237  CG  TYR A 162     -14.812  -4.219  19.406  1.00 95.69           C  
ATOM   1238  CD1 TYR A 162     -13.609  -4.625  18.828  1.00 95.69           C  
ATOM   1239  CD2 TYR A 162     -15.953  -4.957  19.125  1.00 95.69           C  
ATOM   1240  CE1 TYR A 162     -13.547  -5.742  18.000  1.00 95.69           C  
ATOM   1241  CE2 TYR A 162     -15.906  -6.078  18.297  1.00 95.69           C  
ATOM   1242  OH  TYR A 162     -14.641  -7.570  16.922  1.00 95.69           O  
ATOM   1243  CZ  TYR A 162     -14.695  -6.461  17.750  1.00 95.69           C  
ATOM   1244  N   ARG A 163     -12.930  -0.977  22.125  1.00 95.00           N  
ATOM   1245  CA  ARG A 163     -12.656   0.283  22.812  1.00 95.00           C  
ATOM   1246  C   ARG A 163     -13.398   1.439  22.141  1.00 95.00           C  
ATOM   1247  CB  ARG A 163     -11.156   0.566  22.844  1.00 95.00           C  
ATOM   1248  O   ARG A 163     -13.602   2.488  22.750  1.00 95.00           O  
ATOM   1249  CG  ARG A 163     -10.352  -0.463  23.609  1.00 95.00           C  
ATOM   1250  CD  ARG A 163     -10.805  -0.557  25.062  1.00 95.00           C  
ATOM   1251  NE  ARG A 163     -10.016  -1.534  25.812  1.00 95.00           N  
ATOM   1252  NH1 ARG A 163     -11.633  -3.184  25.766  1.00 95.00           N  
ATOM   1253  NH2 ARG A 163      -9.633  -3.566  26.812  1.00 95.00           N  
ATOM   1254  CZ  ARG A 163     -10.430  -2.760  26.125  1.00 95.00           C  
ATOM   1255  N   ASN A 164     -13.898   1.146  20.797  1.00 95.81           N  
ATOM   1256  CA  ASN A 164     -14.555   2.230  20.078  1.00 95.81           C  
ATOM   1257  C   ASN A 164     -16.047   1.974  19.922  1.00 95.81           C  
ATOM   1258  CB  ASN A 164     -13.898   2.432  18.703  1.00 95.81           C  
ATOM   1259  O   ASN A 164     -16.766   2.807  19.359  1.00 95.81           O  
ATOM   1260  CG  ASN A 164     -12.477   2.953  18.812  1.00 95.81           C  
ATOM   1261  ND2 ASN A 164     -11.609   2.479  17.922  1.00 95.81           N  
ATOM   1262  OD1 ASN A 164     -12.164   3.775  19.672  1.00 95.81           O  
ATOM   1263  N   LEU A 165     -16.547   0.819  20.391  1.00 96.69           N  
ATOM   1264  CA  LEU A 165     -17.953   0.452  20.234  1.00 96.69           C  
ATOM   1265  C   LEU A 165     -18.578   0.130  21.594  1.00 96.69           C  
ATOM   1266  CB  LEU A 165     -18.094  -0.747  19.297  1.00 96.69           C  
ATOM   1267  O   LEU A 165     -17.875  -0.234  22.531  1.00 96.69           O  
ATOM   1268  CG  LEU A 165     -17.594  -0.551  17.859  1.00 96.69           C  
ATOM   1269  CD1 LEU A 165     -17.641  -1.872  17.109  1.00 96.69           C  
ATOM   1270  CD2 LEU A 165     -18.422   0.510  17.141  1.00 96.69           C  
ATOM   1271  N   LEU A 166     -19.859   0.224  21.625  1.00 95.75           N  
ATOM   1272  CA  LEU A 166     -20.625  -0.124  22.828  1.00 95.75           C  
ATOM   1273  C   LEU A 166     -21.672  -1.197  22.516  1.00 95.75           C  
ATOM   1274  CB  LEU A 166     -21.312   1.116  23.391  1.00 95.75           C  
ATOM   1275  O   LEU A 166     -22.391  -1.095  21.516  1.00 95.75           O  
ATOM   1276  CG  LEU A 166     -20.391   2.213  23.938  1.00 95.75           C  
ATOM   1277  CD1 LEU A 166     -21.203   3.455  24.297  1.00 95.75           C  
ATOM   1278  CD2 LEU A 166     -19.609   1.710  25.141  1.00 95.75           C  
ATOM   1279  N   TRP A 167     -21.609  -2.160  23.375  1.00 95.38           N  
ATOM   1280  CA  TRP A 167     -22.625  -3.189  23.281  1.00 95.38           C  
ATOM   1281  C   TRP A 167     -23.797  -2.879  24.219  1.00 95.38           C  
ATOM   1282  CB  TRP A 167     -22.047  -4.566  23.609  1.00 95.38           C  
ATOM   1283  O   TRP A 167     -23.703  -3.100  25.422  1.00 95.38           O  
ATOM   1284  CG  TRP A 167     -22.953  -5.711  23.266  1.00 95.38           C  
ATOM   1285  CD1 TRP A 167     -24.281  -5.648  22.984  1.00 95.38           C  
ATOM   1286  CD2 TRP A 167     -22.594  -7.094  23.188  1.00 95.38           C  
ATOM   1287  CE2 TRP A 167     -23.750  -7.812  22.844  1.00 95.38           C  
ATOM   1288  CE3 TRP A 167     -21.391  -7.793  23.375  1.00 95.38           C  
ATOM   1289  NE1 TRP A 167     -24.781  -6.910  22.719  1.00 95.38           N  
ATOM   1290  CH2 TRP A 167     -22.562  -9.859  22.859  1.00 95.38           C  
ATOM   1291  CZ2 TRP A 167     -23.750  -9.195  22.672  1.00 95.38           C  
ATOM   1292  CZ3 TRP A 167     -21.391  -9.172  23.203  1.00 95.38           C  
ATOM   1293  N   LEU A 168     -24.953  -2.408  23.594  1.00 94.81           N  
ATOM   1294  CA  LEU A 168     -26.109  -1.994  24.391  1.00 94.81           C  
ATOM   1295  C   LEU A 168     -27.000  -3.188  24.719  1.00 94.81           C  
ATOM   1296  CB  LEU A 168     -26.906  -0.931  23.641  1.00 94.81           C  
ATOM   1297  O   LEU A 168     -27.406  -3.928  23.812  1.00 94.81           O  
ATOM   1298  CG  LEU A 168     -26.156   0.326  23.219  1.00 94.81           C  
ATOM   1299  CD1 LEU A 168     -27.062   1.259  22.422  1.00 94.81           C  
ATOM   1300  CD2 LEU A 168     -25.578   1.038  24.438  1.00 94.81           C  
ATOM   1301  N   THR A 169     -27.250  -3.410  25.984  1.00 94.19           N  
ATOM   1302  CA  THR A 169     -28.141  -4.473  26.438  1.00 94.19           C  
ATOM   1303  C   THR A 169     -29.234  -3.912  27.328  1.00 94.19           C  
ATOM   1304  CB  THR A 169     -27.359  -5.566  27.203  1.00 94.19           C  
ATOM   1305  O   THR A 169     -29.234  -2.727  27.672  1.00 94.19           O  
ATOM   1306  CG2 THR A 169     -26.266  -6.172  26.328  1.00 94.19           C  
ATOM   1307  OG1 THR A 169     -26.766  -4.996  28.359  1.00 94.19           O  
ATOM   1308  N   LYS A 170     -30.141  -4.719  27.672  1.00 93.38           N  
ATOM   1309  CA  LYS A 170     -31.281  -4.281  28.469  1.00 93.38           C  
ATOM   1310  C   LYS A 170     -30.828  -3.818  29.859  1.00 93.38           C  
ATOM   1311  CB  LYS A 170     -32.312  -5.410  28.609  1.00 93.38           C  
ATOM   1312  O   LYS A 170     -29.844  -4.328  30.406  1.00 93.38           O  
ATOM   1313  CG  LYS A 170     -31.828  -6.578  29.469  1.00 93.38           C  
ATOM   1314  CD  LYS A 170     -32.906  -7.637  29.609  1.00 93.38           C  
ATOM   1315  CE  LYS A 170     -32.438  -8.797  30.484  1.00 93.38           C  
ATOM   1316  NZ  LYS A 170     -33.500  -9.844  30.609  1.00 93.38           N  
ATOM   1317  N   LYS A 171     -31.281  -2.799  30.359  1.00 92.38           N  
ATOM   1318  CA  LYS A 171     -31.125  -2.309  31.734  1.00 92.38           C  
ATOM   1319  C   LYS A 171     -32.312  -2.738  32.594  1.00 92.38           C  
ATOM   1320  CB  LYS A 171     -31.000  -0.785  31.750  1.00 92.38           C  
ATOM   1321  O   LYS A 171     -33.469  -2.404  32.312  1.00 92.38           O  
ATOM   1322  CG  LYS A 171     -30.578  -0.209  33.094  1.00 92.38           C  
ATOM   1323  CD  LYS A 171     -30.359   1.297  33.000  1.00 92.38           C  
ATOM   1324  CE  LYS A 171     -29.891   1.865  34.344  1.00 92.38           C  
ATOM   1325  NZ  LYS A 171     -29.625   3.332  34.250  1.00 92.38           N  
ATOM   1326  N   GLU A 172     -32.000  -3.637  33.531  1.00 88.19           N  
ATOM   1327  CA  GLU A 172     -33.031  -4.273  34.344  1.00 88.19           C  
ATOM   1328  C   GLU A 172     -33.938  -5.156  33.469  1.00 88.19           C  
ATOM   1329  CB  GLU A 172     -33.875  -3.221  35.062  1.00 88.19           C  
ATOM   1330  O   GLU A 172     -33.469  -6.113  32.875  1.00 88.19           O  
ATOM   1331  CG  GLU A 172     -33.094  -2.393  36.062  1.00 88.19           C  
ATOM   1332  CD  GLU A 172     -33.938  -1.341  36.781  1.00 88.19           C  
ATOM   1333  OE1 GLU A 172     -33.406  -0.625  37.656  1.00 88.19           O  
ATOM   1334  OE2 GLU A 172     -35.125  -1.234  36.469  1.00 88.19           O  
ATOM   1335  N   ASP A 173     -35.094  -4.883  33.188  1.00 87.56           N  
ATOM   1336  CA  ASP A 173     -35.969  -5.758  32.438  1.00 87.56           C  
ATOM   1337  C   ASP A 173     -36.594  -5.008  31.266  1.00 87.56           C  
ATOM   1338  CB  ASP A 173     -37.062  -6.344  33.312  1.00 87.56           C  
ATOM   1339  O   ASP A 173     -37.656  -5.414  30.734  1.00 87.56           O  
ATOM   1340  CG  ASP A 173     -36.531  -7.383  34.312  1.00 87.56           C  
ATOM   1341  OD1 ASP A 173     -35.625  -8.141  33.938  1.00 87.56           O  
ATOM   1342  OD2 ASP A 173     -37.062  -7.445  35.438  1.00 87.56           O  
ATOM   1343  N   SER A 174     -35.969  -3.869  30.969  1.00 91.19           N  
ATOM   1344  CA  SER A 174     -36.531  -3.086  29.875  1.00 91.19           C  
ATOM   1345  C   SER A 174     -35.469  -2.668  28.875  1.00 91.19           C  
ATOM   1346  CB  SER A 174     -37.250  -1.848  30.422  1.00 91.19           C  
ATOM   1347  O   SER A 174     -34.344  -2.414  29.234  1.00 91.19           O  
ATOM   1348  OG  SER A 174     -36.312  -0.923  30.953  1.00 91.19           O  
ATOM   1349  N   TYR A 175     -35.844  -2.654  27.562  1.00 93.00           N  
ATOM   1350  CA  TYR A 175     -35.031  -2.121  26.453  1.00 93.00           C  
ATOM   1351  C   TYR A 175     -35.875  -1.188  25.594  1.00 93.00           C  
ATOM   1352  CB  TYR A 175     -34.469  -3.260  25.594  1.00 93.00           C  
ATOM   1353  O   TYR A 175     -36.469  -1.618  24.594  1.00 93.00           O  
ATOM   1354  CG  TYR A 175     -33.344  -2.832  24.688  1.00 93.00           C  
ATOM   1355  CD1 TYR A 175     -33.625  -2.160  23.500  1.00 93.00           C  
ATOM   1356  CD2 TYR A 175     -32.031  -3.102  25.016  1.00 93.00           C  
ATOM   1357  CE1 TYR A 175     -32.594  -1.766  22.656  1.00 93.00           C  
ATOM   1358  CE2 TYR A 175     -30.984  -2.713  24.172  1.00 93.00           C  
ATOM   1359  OH  TYR A 175     -30.250  -1.659  22.172  1.00 93.00           O  
ATOM   1360  CZ  TYR A 175     -31.281  -2.047  23.000  1.00 93.00           C  
ATOM   1361  N   PRO A 176     -36.062   0.014  26.047  1.00 93.50           N  
ATOM   1362  CA  PRO A 176     -36.875   0.952  25.266  1.00 93.50           C  
ATOM   1363  C   PRO A 176     -36.250   1.294  23.906  1.00 93.50           C  
ATOM   1364  CB  PRO A 176     -36.938   2.189  26.156  1.00 93.50           C  
ATOM   1365  O   PRO A 176     -35.031   1.168  23.750  1.00 93.50           O  
ATOM   1366  CG  PRO A 176     -35.719   2.115  27.016  1.00 93.50           C  
ATOM   1367  CD  PRO A 176     -35.344   0.671  27.219  1.00 93.50           C  
ATOM   1368  N   LYS A 177     -37.125   1.609  23.016  1.00 94.00           N  
ATOM   1369  CA  LYS A 177     -36.656   2.076  21.719  1.00 94.00           C  
ATOM   1370  C   LYS A 177     -35.688   3.252  21.875  1.00 94.00           C  
ATOM   1371  CB  LYS A 177     -37.812   2.479  20.828  1.00 94.00           C  
ATOM   1372  O   LYS A 177     -35.906   4.148  22.688  1.00 94.00           O  
ATOM   1373  CG  LYS A 177     -37.438   2.875  19.422  1.00 94.00           C  
ATOM   1374  CD  LYS A 177     -38.656   3.254  18.578  1.00 94.00           C  
ATOM   1375  CE  LYS A 177     -38.250   3.740  17.203  1.00 94.00           C  
ATOM   1376  NZ  LYS A 177     -39.438   4.105  16.375  1.00 94.00           N  
ATOM   1377  N   LEU A 178     -34.562   3.166  21.156  1.00 93.50           N  
ATOM   1378  CA  LEU A 178     -33.562   4.227  21.250  1.00 93.50           C  
ATOM   1379  C   LEU A 178     -33.438   4.969  19.922  1.00 93.50           C  
ATOM   1380  CB  LEU A 178     -32.188   3.652  21.656  1.00 93.50           C  
ATOM   1381  O   LEU A 178     -33.719   4.402  18.859  1.00 93.50           O  
ATOM   1382  CG  LEU A 178     -31.609   2.590  20.719  1.00 93.50           C  
ATOM   1383  CD1 LEU A 178     -30.875   3.252  19.562  1.00 93.50           C  
ATOM   1384  CD2 LEU A 178     -30.656   1.672  21.500  1.00 93.50           C  
ATOM   1385  N   SER A 179     -33.219   6.234  20.062  1.00 94.25           N  
ATOM   1386  CA  SER A 179     -32.969   7.125  18.938  1.00 94.25           C  
ATOM   1387  C   SER A 179     -31.984   8.234  19.297  1.00 94.25           C  
ATOM   1388  CB  SER A 179     -34.281   7.738  18.438  1.00 94.25           C  
ATOM   1389  O   SER A 179     -32.250   9.039  20.188  1.00 94.25           O  
ATOM   1390  OG  SER A 179     -34.062   8.586  17.328  1.00 94.25           O  
ATOM   1391  N   ASN A 180     -30.859   8.203  18.625  1.00 94.50           N  
ATOM   1392  CA  ASN A 180     -29.844   9.227  18.828  1.00 94.50           C  
ATOM   1393  C   ASN A 180     -29.250   9.688  17.516  1.00 94.50           C  
ATOM   1394  CB  ASN A 180     -28.750   8.711  19.766  1.00 94.50           C  
ATOM   1395  O   ASN A 180     -29.203   8.930  16.547  1.00 94.50           O  
ATOM   1396  CG  ASN A 180     -28.203   9.797  20.672  1.00 94.50           C  
ATOM   1397  ND2 ASN A 180     -27.625   9.398  21.797  1.00 94.50           N  
ATOM   1398  OD1 ASN A 180     -28.281  10.992  20.359  1.00 94.50           O  
ATOM   1399  N   SER A 181     -28.844  10.969  17.562  1.00 95.31           N  
ATOM   1400  CA  SER A 181     -28.281  11.531  16.328  1.00 95.31           C  
ATOM   1401  C   SER A 181     -27.031  12.336  16.625  1.00 95.31           C  
ATOM   1402  CB  SER A 181     -29.312  12.406  15.625  1.00 95.31           C  
ATOM   1403  O   SER A 181     -26.828  12.820  17.734  1.00 95.31           O  
ATOM   1404  OG  SER A 181     -29.594  13.570  16.391  1.00 95.31           O  
ATOM   1405  N   TYR A 182     -26.250  12.406  15.633  1.00 95.75           N  
ATOM   1406  CA  TYR A 182     -25.031  13.203  15.695  1.00 95.75           C  
ATOM   1407  C   TYR A 182     -24.875  14.047  14.438  1.00 95.75           C  
ATOM   1408  CB  TYR A 182     -23.797  12.305  15.883  1.00 95.75           C  
ATOM   1409  O   TYR A 182     -24.969  13.539  13.320  1.00 95.75           O  
ATOM   1410  CG  TYR A 182     -22.484  13.055  15.852  1.00 95.75           C  
ATOM   1411  CD1 TYR A 182     -21.734  13.109  14.688  1.00 95.75           C  
ATOM   1412  CD2 TYR A 182     -22.016  13.711  16.984  1.00 95.75           C  
ATOM   1413  CE1 TYR A 182     -20.516  13.797  14.648  1.00 95.75           C  
ATOM   1414  CE2 TYR A 182     -20.797  14.398  16.953  1.00 95.75           C  
ATOM   1415  OH  TYR A 182     -18.875  15.117  15.758  1.00 95.75           O  
ATOM   1416  CZ  TYR A 182     -20.062  14.438  15.789  1.00 95.75           C  
ATOM   1417  N   VAL A 183     -24.594  15.336  14.711  1.00 96.25           N  
ATOM   1418  CA  VAL A 183     -24.328  16.250  13.609  1.00 96.25           C  
ATOM   1419  C   VAL A 183     -22.828  16.516  13.523  1.00 96.25           C  
ATOM   1420  CB  VAL A 183     -25.094  17.578  13.766  1.00 96.25           C  
ATOM   1421  O   VAL A 183     -22.203  16.922  14.508  1.00 96.25           O  
ATOM   1422  CG1 VAL A 183     -24.812  18.516  12.586  1.00 96.25           C  
ATOM   1423  CG2 VAL A 183     -26.594  17.312  13.883  1.00 96.25           C  
ATOM   1424  N   ASN A 184     -22.234  16.250  12.281  1.00 96.00           N  
ATOM   1425  CA  ASN A 184     -20.812  16.453  12.078  1.00 96.00           C  
ATOM   1426  C   ASN A 184     -20.453  17.938  12.023  1.00 96.00           C  
ATOM   1427  CB  ASN A 184     -20.344  15.750  10.805  1.00 96.00           C  
ATOM   1428  O   ASN A 184     -20.672  18.594  11.000  1.00 96.00           O  
ATOM   1429  CG  ASN A 184     -18.859  15.930  10.547  1.00 96.00           C  
ATOM   1430  ND2 ASN A 184     -18.391  15.461   9.398  1.00 96.00           N  
ATOM   1431  OD1 ASN A 184     -18.141  16.484  11.383  1.00 96.00           O  
ATOM   1432  N   LYS A 185     -19.766  18.469  13.102  1.00 94.88           N  
ATOM   1433  CA  LYS A 185     -19.406  19.875  13.203  1.00 94.88           C  
ATOM   1434  C   LYS A 185     -17.891  20.047  13.211  1.00 94.88           C  
ATOM   1435  CB  LYS A 185     -20.016  20.500  14.461  1.00 94.88           C  
ATOM   1436  O   LYS A 185     -17.391  21.125  13.547  1.00 94.88           O  
ATOM   1437  CG  LYS A 185     -21.531  20.516  14.461  1.00 94.88           C  
ATOM   1438  CD  LYS A 185     -22.078  21.172  15.734  1.00 94.88           C  
ATOM   1439  CE  LYS A 185     -23.609  21.172  15.750  1.00 94.88           C  
ATOM   1440  NZ  LYS A 185     -24.141  21.766  17.016  1.00 94.88           N  
ATOM   1441  N   LYS A 186     -17.125  19.062  12.852  1.00 92.94           N  
ATOM   1442  CA  LYS A 186     -15.664  19.000  12.969  1.00 92.94           C  
ATOM   1443  C   LYS A 186     -14.992  19.656  11.766  1.00 92.94           C  
ATOM   1444  CB  LYS A 186     -15.188  17.562  13.109  1.00 92.94           C  
ATOM   1445  O   LYS A 186     -13.789  19.906  11.781  1.00 92.94           O  
ATOM   1446  CG  LYS A 186     -15.555  16.906  14.438  1.00 92.94           C  
ATOM   1447  CD  LYS A 186     -14.773  17.516  15.594  1.00 92.94           C  
ATOM   1448  CE  LYS A 186     -15.031  16.766  16.891  1.00 92.94           C  
ATOM   1449  NZ  LYS A 186     -14.289  17.391  18.047  1.00 92.94           N  
ATOM   1450  N   GLY A 187     -15.836  20.125  10.711  1.00 92.06           N  
ATOM   1451  CA  GLY A 187     -15.281  20.766   9.531  1.00 92.06           C  
ATOM   1452  C   GLY A 187     -14.523  19.797   8.633  1.00 92.06           C  
ATOM   1453  O   GLY A 187     -13.898  20.219   7.656  1.00 92.06           O  
ATOM   1454  N   LYS A 188     -14.414  18.516   8.969  1.00 93.94           N  
ATOM   1455  CA  LYS A 188     -13.820  17.422   8.195  1.00 93.94           C  
ATOM   1456  C   LYS A 188     -14.711  16.188   8.203  1.00 93.94           C  
ATOM   1457  CB  LYS A 188     -12.430  17.078   8.734  1.00 93.94           C  
ATOM   1458  O   LYS A 188     -15.688  16.125   8.953  1.00 93.94           O  
ATOM   1459  CG  LYS A 188     -12.422  16.719  10.211  1.00 93.94           C  
ATOM   1460  CD  LYS A 188     -11.000  16.562  10.742  1.00 93.94           C  
ATOM   1461  CE  LYS A 188     -10.977  16.469  12.258  1.00 93.94           C  
ATOM   1462  NZ  LYS A 188      -9.578  16.391  12.789  1.00 93.94           N  
ATOM   1463  N   GLU A 189     -14.375  15.203   7.262  1.00 94.75           N  
ATOM   1464  CA  GLU A 189     -15.133  13.953   7.211  1.00 94.75           C  
ATOM   1465  C   GLU A 189     -14.953  13.148   8.492  1.00 94.75           C  
ATOM   1466  CB  GLU A 189     -14.703  13.117   6.000  1.00 94.75           C  
ATOM   1467  O   GLU A 189     -13.859  13.102   9.055  1.00 94.75           O  
ATOM   1468  CG  GLU A 189     -15.055  13.750   4.660  1.00 94.75           C  
ATOM   1469  CD  GLU A 189     -14.570  12.938   3.471  1.00 94.75           C  
ATOM   1470  OE1 GLU A 189     -15.398  12.547   2.621  1.00 94.75           O  
ATOM   1471  OE2 GLU A 189     -13.344  12.695   3.389  1.00 94.75           O  
ATOM   1472  N   VAL A 190     -16.031  12.602   9.000  1.00 96.50           N  
ATOM   1473  CA  VAL A 190     -16.000  11.805  10.219  1.00 96.50           C  
ATOM   1474  C   VAL A 190     -16.391  10.359   9.906  1.00 96.50           C  
ATOM   1475  CB  VAL A 190     -16.953  12.383  11.297  1.00 96.50           C  
ATOM   1476  O   VAL A 190     -17.406  10.102   9.266  1.00 96.50           O  
ATOM   1477  CG1 VAL A 190     -17.078  11.430  12.477  1.00 96.50           C  
ATOM   1478  CG2 VAL A 190     -16.469  13.758  11.758  1.00 96.50           C  
ATOM   1479  N   LEU A 191     -15.461   9.461  10.305  1.00 96.56           N  
ATOM   1480  CA  LEU A 191     -15.719   8.039  10.156  1.00 96.56           C  
ATOM   1481  C   LEU A 191     -16.422   7.480  11.383  1.00 96.56           C  
ATOM   1482  CB  LEU A 191     -14.406   7.277   9.922  1.00 96.56           C  
ATOM   1483  O   LEU A 191     -15.906   7.570  12.500  1.00 96.56           O  
ATOM   1484  CG  LEU A 191     -14.508   5.754   9.859  1.00 96.56           C  
ATOM   1485  CD1 LEU A 191     -15.320   5.324   8.641  1.00 96.56           C  
ATOM   1486  CD2 LEU A 191     -13.117   5.129   9.828  1.00 96.56           C  
ATOM   1487  N   VAL A 192     -17.594   6.871  11.203  1.00 96.81           N  
ATOM   1488  CA  VAL A 192     -18.391   6.305  12.289  1.00 96.81           C  
ATOM   1489  C   VAL A 192     -18.547   4.797  12.086  1.00 96.81           C  
ATOM   1490  CB  VAL A 192     -19.781   6.973  12.383  1.00 96.81           C  
ATOM   1491  O   VAL A 192     -19.000   4.352  11.031  1.00 96.81           O  
ATOM   1492  CG1 VAL A 192     -20.562   6.402  13.562  1.00 96.81           C  
ATOM   1493  CG2 VAL A 192     -19.625   8.484  12.516  1.00 96.81           C  
ATOM   1494  N   LEU A 193     -18.109   4.062  13.125  1.00 97.19           N  
ATOM   1495  CA  LEU A 193     -18.234   2.609  13.086  1.00 97.19           C  
ATOM   1496  C   LEU A 193     -19.406   2.137  13.938  1.00 97.19           C  
ATOM   1497  CB  LEU A 193     -16.938   1.950  13.562  1.00 97.19           C  
ATOM   1498  O   LEU A 193     -19.641   2.660  15.031  1.00 97.19           O  
ATOM   1499  CG  LEU A 193     -15.672   2.309  12.789  1.00 97.19           C  
ATOM   1500  CD1 LEU A 193     -14.438   1.940  13.609  1.00 97.19           C  
ATOM   1501  CD2 LEU A 193     -15.656   1.608  11.438  1.00 97.19           C  
ATOM   1502  N   TRP A 194     -20.109   1.104  13.477  1.00 97.00           N  
ATOM   1503  CA  TRP A 194     -21.234   0.542  14.227  1.00 97.00           C  
ATOM   1504  C   TRP A 194     -21.500  -0.899  13.805  1.00 97.00           C  
ATOM   1505  CB  TRP A 194     -22.500   1.389  14.023  1.00 97.00           C  
ATOM   1506  O   TRP A 194     -20.875  -1.405  12.867  1.00 97.00           O  
ATOM   1507  CG  TRP A 194     -22.906   1.539  12.594  1.00 97.00           C  
ATOM   1508  CD1 TRP A 194     -22.438   2.457  11.695  1.00 97.00           C  
ATOM   1509  CD2 TRP A 194     -23.875   0.749  11.891  1.00 97.00           C  
ATOM   1510  CE2 TRP A 194     -23.938   1.244  10.570  1.00 97.00           C  
ATOM   1511  CE3 TRP A 194     -24.688  -0.332  12.250  1.00 97.00           C  
ATOM   1512  NE1 TRP A 194     -23.047   2.285  10.477  1.00 97.00           N  
ATOM   1513  CH2 TRP A 194     -25.578  -0.362   9.984  1.00 97.00           C  
ATOM   1514  CZ2 TRP A 194     -24.781   0.695   9.609  1.00 97.00           C  
ATOM   1515  CZ3 TRP A 194     -25.531  -0.877  11.289  1.00 97.00           C  
ATOM   1516  N   GLY A 195     -22.438  -1.523  14.492  1.00 97.06           N  
ATOM   1517  CA  GLY A 195     -22.672  -2.918  14.148  1.00 97.06           C  
ATOM   1518  C   GLY A 195     -24.062  -3.406  14.539  1.00 97.06           C  
ATOM   1519  O   GLY A 195     -24.812  -2.689  15.203  1.00 97.06           O  
ATOM   1520  N   VAL A 196     -24.344  -4.648  14.141  1.00 97.38           N  
ATOM   1521  CA  VAL A 196     -25.594  -5.309  14.461  1.00 97.38           C  
ATOM   1522  C   VAL A 196     -25.328  -6.703  15.023  1.00 97.38           C  
ATOM   1523  CB  VAL A 196     -26.516  -5.402  13.227  1.00 97.38           C  
ATOM   1524  O   VAL A 196     -24.641  -7.508  14.391  1.00 97.38           O  
ATOM   1525  CG1 VAL A 196     -27.844  -6.086  13.578  1.00 97.38           C  
ATOM   1526  CG2 VAL A 196     -26.781  -4.016  12.641  1.00 97.38           C  
ATOM   1527  N   HIS A 197     -25.859  -6.898  16.188  1.00 96.81           N  
ATOM   1528  CA  HIS A 197     -25.672  -8.195  16.828  1.00 96.81           C  
ATOM   1529  C   HIS A 197     -26.719  -9.195  16.344  1.00 96.81           C  
ATOM   1530  CB  HIS A 197     -25.750  -8.055  18.344  1.00 96.81           C  
ATOM   1531  O   HIS A 197     -27.922  -8.883  16.312  1.00 96.81           O  
ATOM   1532  CG  HIS A 197     -25.531  -9.344  19.078  1.00 96.81           C  
ATOM   1533  CD2 HIS A 197     -24.516 -10.234  19.016  1.00 96.81           C  
ATOM   1534  ND1 HIS A 197     -26.422  -9.836  20.000  1.00 96.81           N  
ATOM   1535  CE1 HIS A 197     -25.953 -10.977  20.484  1.00 96.81           C  
ATOM   1536  NE2 HIS A 197     -24.797 -11.242  19.906  1.00 96.81           N  
ATOM   1537  N   HIS A 198     -26.219 -10.359  15.984  1.00 96.06           N  
ATOM   1538  CA  HIS A 198     -27.078 -11.469  15.555  1.00 96.06           C  
ATOM   1539  C   HIS A 198     -27.031 -12.617  16.562  1.00 96.06           C  
ATOM   1540  CB  HIS A 198     -26.656 -11.969  14.172  1.00 96.06           C  
ATOM   1541  O   HIS A 198     -26.094 -13.406  16.562  1.00 96.06           O  
ATOM   1542  CG  HIS A 198     -26.625 -10.891  13.133  1.00 96.06           C  
ATOM   1543  CD2 HIS A 198     -25.609 -10.125  12.672  1.00 96.06           C  
ATOM   1544  ND1 HIS A 198     -27.750 -10.500  12.438  1.00 96.06           N  
ATOM   1545  CE1 HIS A 198     -27.422  -9.539  11.594  1.00 96.06           C  
ATOM   1546  NE2 HIS A 198     -26.125  -9.297  11.719  1.00 96.06           N  
ATOM   1547  N   PRO A 199     -28.062 -12.688  17.406  1.00 94.94           N  
ATOM   1548  CA  PRO A 199     -28.062 -13.688  18.469  1.00 94.94           C  
ATOM   1549  C   PRO A 199     -28.188 -15.117  17.938  1.00 94.94           C  
ATOM   1550  CB  PRO A 199     -29.281 -13.305  19.297  1.00 94.94           C  
ATOM   1551  O   PRO A 199     -28.734 -15.328  16.844  1.00 94.94           O  
ATOM   1552  CG  PRO A 199     -29.516 -11.859  19.000  1.00 94.94           C  
ATOM   1553  CD  PRO A 199     -29.094 -11.602  17.578  1.00 94.94           C  
ATOM   1554  N   SER A 200     -27.828 -16.062  18.766  1.00 94.44           N  
ATOM   1555  CA  SER A 200     -27.781 -17.469  18.375  1.00 94.44           C  
ATOM   1556  C   SER A 200     -29.141 -18.125  18.500  1.00 94.44           C  
ATOM   1557  CB  SER A 200     -26.766 -18.219  19.250  1.00 94.44           C  
ATOM   1558  O   SER A 200     -29.406 -19.156  17.859  1.00 94.44           O  
ATOM   1559  OG  SER A 200     -27.094 -18.125  20.609  1.00 94.44           O  
ATOM   1560  N   ASN A 201     -30.031 -17.547  19.344  1.00 93.94           N  
ATOM   1561  CA  ASN A 201     -31.375 -18.062  19.531  1.00 93.94           C  
ATOM   1562  C   ASN A 201     -32.312 -17.016  20.141  1.00 93.94           C  
ATOM   1563  CB  ASN A 201     -31.359 -19.328  20.406  1.00 93.94           C  
ATOM   1564  O   ASN A 201     -31.844 -15.945  20.547  1.00 93.94           O  
ATOM   1565  CG  ASN A 201     -30.688 -19.094  21.750  1.00 93.94           C  
ATOM   1566  ND2 ASN A 201     -29.656 -19.875  22.016  1.00 93.94           N  
ATOM   1567  OD1 ASN A 201     -31.109 -18.234  22.516  1.00 93.94           O  
ATOM   1568  N   SER A 202     -33.531 -17.359  20.219  1.00 93.56           N  
ATOM   1569  CA  SER A 202     -34.562 -16.438  20.688  1.00 93.56           C  
ATOM   1570  C   SER A 202     -34.406 -16.125  22.172  1.00 93.56           C  
ATOM   1571  CB  SER A 202     -35.969 -17.016  20.422  1.00 93.56           C  
ATOM   1572  O   SER A 202     -34.719 -15.008  22.609  1.00 93.56           O  
ATOM   1573  OG  SER A 202     -36.156 -18.219  21.156  1.00 93.56           O  
ATOM   1574  N   LYS A 203     -33.906 -17.109  22.938  1.00 93.44           N  
ATOM   1575  CA  LYS A 203     -33.625 -16.906  24.359  1.00 93.44           C  
ATOM   1576  C   LYS A 203     -32.594 -15.812  24.578  1.00 93.44           C  
ATOM   1577  CB  LYS A 203     -33.188 -18.203  25.016  1.00 93.44           C  
ATOM   1578  O   LYS A 203     -32.781 -14.938  25.422  1.00 93.44           O  
ATOM   1579  CG  LYS A 203     -33.031 -18.125  26.516  1.00 93.44           C  
ATOM   1580  CD  LYS A 203     -32.656 -19.469  27.125  1.00 93.44           C  
ATOM   1581  CE  LYS A 203     -32.469 -19.375  28.625  1.00 93.44           C  
ATOM   1582  NZ  LYS A 203     -32.125 -20.703  29.234  1.00 93.44           N  
ATOM   1583  N   GLU A 204     -31.484 -15.930  23.922  1.00 92.81           N  
ATOM   1584  CA  GLU A 204     -30.438 -14.914  24.000  1.00 92.81           C  
ATOM   1585  C   GLU A 204     -30.969 -13.539  23.594  1.00 92.81           C  
ATOM   1586  CB  GLU A 204     -29.250 -15.305  23.109  1.00 92.81           C  
ATOM   1587  O   GLU A 204     -30.656 -12.531  24.234  1.00 92.81           O  
ATOM   1588  CG  GLU A 204     -28.062 -14.352  23.219  1.00 92.81           C  
ATOM   1589  CD  GLU A 204     -26.859 -14.820  22.422  1.00 92.81           C  
ATOM   1590  OE1 GLU A 204     -25.781 -14.188  22.531  1.00 92.81           O  
ATOM   1591  OE2 GLU A 204     -26.984 -15.820  21.688  1.00 92.81           O  
ATOM   1592  N   GLN A 205     -31.766 -13.445  22.500  1.00 94.19           N  
ATOM   1593  CA  GLN A 205     -32.375 -12.211  22.031  1.00 94.19           C  
ATOM   1594  C   GLN A 205     -33.250 -11.570  23.109  1.00 94.19           C  
ATOM   1595  CB  GLN A 205     -33.219 -12.484  20.781  1.00 94.19           C  
ATOM   1596  O   GLN A 205     -33.156 -10.367  23.359  1.00 94.19           O  
ATOM   1597  CG  GLN A 205     -34.000 -11.273  20.281  1.00 94.19           C  
ATOM   1598  CD  GLN A 205     -33.125 -10.227  19.641  1.00 94.19           C  
ATOM   1599  NE2 GLN A 205     -33.562  -8.984  19.625  1.00 94.19           N  
ATOM   1600  OE1 GLN A 205     -32.000 -10.531  19.172  1.00 94.19           O  
ATOM   1601  N   GLN A 206     -34.031 -12.359  23.781  1.00 93.12           N  
ATOM   1602  CA  GLN A 206     -34.938 -11.891  24.828  1.00 93.12           C  
ATOM   1603  C   GLN A 206     -34.188 -11.461  26.078  1.00 93.12           C  
ATOM   1604  CB  GLN A 206     -35.969 -12.977  25.172  1.00 93.12           C  
ATOM   1605  O   GLN A 206     -34.531 -10.492  26.734  1.00 93.12           O  
ATOM   1606  CG  GLN A 206     -37.031 -13.172  24.125  1.00 93.12           C  
ATOM   1607  CD  GLN A 206     -38.094 -14.195  24.531  1.00 93.12           C  
ATOM   1608  NE2 GLN A 206     -38.562 -14.984  23.578  1.00 93.12           N  
ATOM   1609  OE1 GLN A 206     -38.469 -14.266  25.703  1.00 93.12           O  
ATOM   1610  N   THR A 207     -33.125 -12.172  26.359  1.00 92.50           N  
ATOM   1611  CA  THR A 207     -32.344 -11.898  27.547  1.00 92.50           C  
ATOM   1612  C   THR A 207     -31.578 -10.586  27.391  1.00 92.50           C  
ATOM   1613  CB  THR A 207     -31.344 -13.047  27.828  1.00 92.50           C  
ATOM   1614  O   THR A 207     -31.453  -9.820  28.344  1.00 92.50           O  
ATOM   1615  CG2 THR A 207     -30.484 -12.742  29.047  1.00 92.50           C  
ATOM   1616  OG1 THR A 207     -32.094 -14.258  28.062  1.00 92.50           O  
ATOM   1617  N   LEU A 208     -31.141 -10.391  26.203  1.00 93.56           N  
ATOM   1618  CA  LEU A 208     -30.281  -9.234  25.984  1.00 93.56           C  
ATOM   1619  C   LEU A 208     -31.109  -8.016  25.594  1.00 93.56           C  
ATOM   1620  CB  LEU A 208     -29.250  -9.531  24.891  1.00 93.56           C  
ATOM   1621  O   LEU A 208     -30.828  -6.895  26.031  1.00 93.56           O  
ATOM   1622  CG  LEU A 208     -28.156 -10.523  25.250  1.00 93.56           C  
ATOM   1623  CD1 LEU A 208     -27.328 -10.875  24.016  1.00 93.56           C  
ATOM   1624  CD2 LEU A 208     -27.266  -9.961  26.359  1.00 93.56           C  
ATOM   1625  N   TYR A 209     -32.250  -8.180  24.812  1.00 94.00           N  
ATOM   1626  CA  TYR A 209     -32.906  -7.023  24.219  1.00 94.00           C  
ATOM   1627  C   TYR A 209     -34.406  -7.035  24.516  1.00 94.00           C  
ATOM   1628  CB  TYR A 209     -32.688  -6.996  22.703  1.00 94.00           C  
ATOM   1629  O   TYR A 209     -35.125  -6.082  24.188  1.00 94.00           O  
ATOM   1630  CG  TYR A 209     -31.219  -7.051  22.312  1.00 94.00           C  
ATOM   1631  CD1 TYR A 209     -30.344  -6.023  22.656  1.00 94.00           C  
ATOM   1632  CD2 TYR A 209     -30.719  -8.125  21.594  1.00 94.00           C  
ATOM   1633  CE1 TYR A 209     -29.000  -6.066  22.297  1.00 94.00           C  
ATOM   1634  CE2 TYR A 209     -29.375  -8.180  21.219  1.00 94.00           C  
ATOM   1635  OH  TYR A 209     -27.203  -7.195  21.219  1.00 94.00           O  
ATOM   1636  CZ  TYR A 209     -28.531  -7.148  21.578  1.00 94.00           C  
ATOM   1637  N   GLN A 210     -35.031  -8.148  25.031  1.00 90.69           N  
ATOM   1638  CA  GLN A 210     -36.406  -8.320  25.453  1.00 90.69           C  
ATOM   1639  C   GLN A 210     -37.344  -8.367  24.234  1.00 90.69           C  
ATOM   1640  CB  GLN A 210     -36.844  -7.188  26.391  1.00 90.69           C  
ATOM   1641  O   GLN A 210     -38.406  -9.031  24.281  1.00 90.69           O  
ATOM   1642  CG  GLN A 210     -36.250  -7.293  27.781  1.00 90.69           C  
ATOM   1643  CD  GLN A 210     -36.844  -6.316  28.766  1.00 90.69           C  
ATOM   1644  NE2 GLN A 210     -36.344  -6.301  29.984  1.00 90.69           N  
ATOM   1645  OE1 GLN A 210     -37.781  -5.574  28.422  1.00 90.69           O  
ATOM   1646  N   ASN A 211     -36.938  -7.762  23.141  1.00 87.69           N  
ATOM   1647  CA  ASN A 211     -37.750  -7.656  21.938  1.00 87.69           C  
ATOM   1648  C   ASN A 211     -37.469  -8.781  20.953  1.00 87.69           C  
ATOM   1649  CB  ASN A 211     -37.562  -6.297  21.266  1.00 87.69           C  
ATOM   1650  O   ASN A 211     -36.312  -8.930  20.500  1.00 87.69           O  
ATOM   1651  CG  ASN A 211     -38.062  -5.145  22.125  1.00 87.69           C  
ATOM   1652  ND2 ASN A 211     -37.281  -4.066  22.172  1.00 87.69           N  
ATOM   1653  OD1 ASN A 211     -39.125  -5.230  22.734  1.00 87.69           O  
ATOM   1654  N   GLU A 212     -38.531  -9.578  20.594  1.00 83.75           N  
ATOM   1655  CA  GLU A 212     -38.375 -10.703  19.672  1.00 83.75           C  
ATOM   1656  C   GLU A 212     -38.219 -10.219  18.234  1.00 83.75           C  
ATOM   1657  CB  GLU A 212     -39.594 -11.625  19.766  1.00 83.75           C  
ATOM   1658  O   GLU A 212     -37.469 -10.805  17.453  1.00 83.75           O  
ATOM   1659  CG  GLU A 212     -39.656 -12.461  21.047  1.00 83.75           C  
ATOM   1660  CD  GLU A 212     -40.812 -13.430  21.094  1.00 83.75           C  
ATOM   1661  OE1 GLU A 212     -40.938 -14.172  22.094  1.00 83.75           O  
ATOM   1662  OE2 GLU A 212     -41.594 -13.453  20.109  1.00 83.75           O  
ATOM   1663  N   ASN A 213     -38.906  -9.039  17.891  1.00 87.75           N  
ATOM   1664  CA  ASN A 213     -38.812  -8.422  16.562  1.00 87.75           C  
ATOM   1665  C   ASN A 213     -38.000  -7.137  16.609  1.00 87.75           C  
ATOM   1666  CB  ASN A 213     -40.188  -8.156  15.992  1.00 87.75           C  
ATOM   1667  O   ASN A 213     -38.562  -6.039  16.531  1.00 87.75           O  
ATOM   1668  CG  ASN A 213     -41.000  -9.422  15.750  1.00 87.75           C  
ATOM   1669  ND2 ASN A 213     -42.312  -9.344  15.922  1.00 87.75           N  
ATOM   1670  OD1 ASN A 213     -40.406 -10.469  15.422  1.00 87.75           O  
ATOM   1671  N   ALA A 214     -36.656  -7.270  16.641  1.00 93.69           N  
ATOM   1672  CA  ALA A 214     -35.781  -6.121  16.797  1.00 93.69           C  
ATOM   1673  C   ALA A 214     -35.312  -5.609  15.445  1.00 93.69           C  
ATOM   1674  CB  ALA A 214     -34.594  -6.484  17.672  1.00 93.69           C  
ATOM   1675  O   ALA A 214     -35.250  -6.363  14.469  1.00 93.69           O  
ATOM   1676  N   TYR A 215     -35.062  -4.340  15.445  1.00 95.44           N  
ATOM   1677  CA  TYR A 215     -34.500  -3.744  14.234  1.00 95.44           C  
ATOM   1678  C   TYR A 215     -33.500  -2.672  14.578  1.00 95.44           C  
ATOM   1679  CB  TYR A 215     -35.625  -3.145  13.367  1.00 95.44           C  
ATOM   1680  O   TYR A 215     -33.500  -2.119  15.680  1.00 95.44           O  
ATOM   1681  CG  TYR A 215     -36.250  -1.898  13.953  1.00 95.44           C  
ATOM   1682  CD1 TYR A 215     -37.375  -1.973  14.773  1.00 95.44           C  
ATOM   1683  CD2 TYR A 215     -35.719  -0.644  13.695  1.00 95.44           C  
ATOM   1684  CE1 TYR A 215     -37.938  -0.827  15.312  1.00 95.44           C  
ATOM   1685  CE2 TYR A 215     -36.281   0.509  14.227  1.00 95.44           C  
ATOM   1686  OH  TYR A 215     -37.969   1.545  15.562  1.00 95.44           O  
ATOM   1687  CZ  TYR A 215     -37.406   0.407  15.031  1.00 95.44           C  
ATOM   1688  N   VAL A 216     -32.625  -2.455  13.609  1.00 96.75           N  
ATOM   1689  CA  VAL A 216     -31.672  -1.361  13.664  1.00 96.75           C  
ATOM   1690  C   VAL A 216     -31.781  -0.519  12.398  1.00 96.75           C  
ATOM   1691  CB  VAL A 216     -30.234  -1.885  13.852  1.00 96.75           C  
ATOM   1692  O   VAL A 216     -31.688  -1.046  11.289  1.00 96.75           O  
ATOM   1693  CG1 VAL A 216     -29.234  -0.726  13.867  1.00 96.75           C  
ATOM   1694  CG2 VAL A 216     -30.125  -2.709  15.133  1.00 96.75           C  
ATOM   1695  N   SER A 217     -32.031   0.770  12.672  1.00 96.31           N  
ATOM   1696  CA  SER A 217     -32.125   1.686  11.539  1.00 96.31           C  
ATOM   1697  C   SER A 217     -31.062   2.781  11.625  1.00 96.31           C  
ATOM   1698  CB  SER A 217     -33.500   2.314  11.477  1.00 96.31           C  
ATOM   1699  O   SER A 217     -30.891   3.408  12.672  1.00 96.31           O  
ATOM   1700  OG  SER A 217     -33.594   3.238  10.406  1.00 96.31           O  
ATOM   1701  N   VAL A 218     -30.344   2.980  10.539  1.00 95.88           N  
ATOM   1702  CA  VAL A 218     -29.328   4.016  10.453  1.00 95.88           C  
ATOM   1703  C   VAL A 218     -29.625   4.934   9.266  1.00 95.88           C  
ATOM   1704  CB  VAL A 218     -27.906   3.404  10.305  1.00 95.88           C  
ATOM   1705  O   VAL A 218     -29.797   4.469   8.141  1.00 95.88           O  
ATOM   1706  CG1 VAL A 218     -26.844   4.496  10.359  1.00 95.88           C  
ATOM   1707  CG2 VAL A 218     -27.672   2.363  11.398  1.00 95.88           C  
ATOM   1708  N   VAL A 219     -29.656   6.211   9.602  1.00 94.81           N  
ATOM   1709  CA  VAL A 219     -30.031   7.168   8.562  1.00 94.81           C  
ATOM   1710  C   VAL A 219     -29.000   8.305   8.523  1.00 94.81           C  
ATOM   1711  CB  VAL A 219     -31.438   7.738   8.797  1.00 94.81           C  
ATOM   1712  O   VAL A 219     -28.656   8.875   9.555  1.00 94.81           O  
ATOM   1713  CG1 VAL A 219     -31.797   8.766   7.723  1.00 94.81           C  
ATOM   1714  CG2 VAL A 219     -32.469   6.609   8.820  1.00 94.81           C  
ATOM   1715  N   SER A 220     -28.469   8.547   7.285  1.00 92.69           N  
ATOM   1716  CA  SER A 220     -27.641   9.711   6.969  1.00 92.69           C  
ATOM   1717  C   SER A 220     -28.000  10.281   5.602  1.00 92.69           C  
ATOM   1718  CB  SER A 220     -26.156   9.352   7.008  1.00 92.69           C  
ATOM   1719  O   SER A 220     -28.906   9.789   4.934  1.00 92.69           O  
ATOM   1720  OG  SER A 220     -25.797   8.594   5.863  1.00 92.69           O  
ATOM   1721  N   SER A 221     -27.391  11.328   5.227  1.00 86.56           N  
ATOM   1722  CA  SER A 221     -27.656  11.961   3.941  1.00 86.56           C  
ATOM   1723  C   SER A 221     -27.453  10.984   2.787  1.00 86.56           C  
ATOM   1724  CB  SER A 221     -26.766  13.188   3.748  1.00 86.56           C  
ATOM   1725  O   SER A 221     -28.219  11.000   1.815  1.00 86.56           O  
ATOM   1726  OG  SER A 221     -25.406  12.836   3.891  1.00 86.56           O  
ATOM   1727  N   ASN A 222     -26.609  10.055   2.908  1.00 81.19           N  
ATOM   1728  CA  ASN A 222     -26.234   9.164   1.811  1.00 81.19           C  
ATOM   1729  C   ASN A 222     -26.422   7.699   2.189  1.00 81.19           C  
ATOM   1730  CB  ASN A 222     -24.797   9.422   1.371  1.00 81.19           C  
ATOM   1731  O   ASN A 222     -26.094   6.805   1.405  1.00 81.19           O  
ATOM   1732  CG  ASN A 222     -24.594  10.820   0.827  1.00 81.19           C  
ATOM   1733  ND2 ASN A 222     -23.438  11.414   1.132  1.00 81.19           N  
ATOM   1734  OD1 ASN A 222     -25.453  11.367   0.138  1.00 81.19           O  
ATOM   1735  N   TYR A 223     -27.000   7.484   3.377  1.00 85.31           N  
ATOM   1736  CA  TYR A 223     -27.125   6.117   3.869  1.00 85.31           C  
ATOM   1737  C   TYR A 223     -28.453   5.938   4.609  1.00 85.31           C  
ATOM   1738  CB  TYR A 223     -25.969   5.758   4.789  1.00 85.31           C  
ATOM   1739  O   TYR A 223     -28.766   6.703   5.520  1.00 85.31           O  
ATOM   1740  CG  TYR A 223     -25.875   4.285   5.109  1.00 85.31           C  
ATOM   1741  CD1 TYR A 223     -26.500   3.758   6.242  1.00 85.31           C  
ATOM   1742  CD2 TYR A 223     -25.172   3.414   4.281  1.00 85.31           C  
ATOM   1743  CE1 TYR A 223     -26.406   2.402   6.543  1.00 85.31           C  
ATOM   1744  CE2 TYR A 223     -25.094   2.057   4.570  1.00 85.31           C  
ATOM   1745  OH  TYR A 223     -25.625   0.218   5.992  1.00 85.31           O  
ATOM   1746  CZ  TYR A 223     -25.719   1.561   5.703  1.00 85.31           C  
ATOM   1747  N   ASN A 224     -29.297   5.078   4.094  1.00 91.81           N  
ATOM   1748  CA  ASN A 224     -30.578   4.750   4.727  1.00 91.81           C  
ATOM   1749  C   ASN A 224     -30.875   3.254   4.645  1.00 91.81           C  
ATOM   1750  CB  ASN A 224     -31.719   5.551   4.098  1.00 91.81           C  
ATOM   1751  O   ASN A 224     -31.266   2.752   3.590  1.00 91.81           O  
ATOM   1752  CG  ASN A 224     -33.031   5.344   4.805  1.00 91.81           C  
ATOM   1753  ND2 ASN A 224     -34.094   5.949   4.277  1.00 91.81           N  
ATOM   1754  OD1 ASN A 224     -33.094   4.648   5.820  1.00 91.81           O  
ATOM   1755  N   ARG A 225     -30.672   2.621   5.742  1.00 93.69           N  
ATOM   1756  CA  ARG A 225     -30.891   1.180   5.746  1.00 93.69           C  
ATOM   1757  C   ARG A 225     -31.500   0.722   7.070  1.00 93.69           C  
ATOM   1758  CB  ARG A 225     -29.594   0.433   5.477  1.00 93.69           C  
ATOM   1759  O   ARG A 225     -31.219   1.312   8.117  1.00 93.69           O  
ATOM   1760  CG  ARG A 225     -29.078   0.569   4.047  1.00 93.69           C  
ATOM   1761  CD  ARG A 225     -27.969  -0.428   3.744  1.00 93.69           C  
ATOM   1762  NE  ARG A 225     -27.484  -0.283   2.379  1.00 93.69           N  
ATOM   1763  NH1 ARG A 225     -26.062  -2.107   2.479  1.00 93.69           N  
ATOM   1764  NH2 ARG A 225     -26.203  -0.861   0.560  1.00 93.69           N  
ATOM   1765  CZ  ARG A 225     -26.578  -1.084   1.810  1.00 93.69           C  
ATOM   1766  N   ARG A 226     -32.312  -0.220   6.984  1.00 94.69           N  
ATOM   1767  CA  ARG A 226     -32.875  -0.895   8.148  1.00 94.69           C  
ATOM   1768  C   ARG A 226     -32.438  -2.354   8.203  1.00 94.69           C  
ATOM   1769  CB  ARG A 226     -34.406  -0.806   8.125  1.00 94.69           C  
ATOM   1770  O   ARG A 226     -32.500  -3.062   7.191  1.00 94.69           O  
ATOM   1771  CG  ARG A 226     -35.062  -1.267   9.414  1.00 94.69           C  
ATOM   1772  CD  ARG A 226     -36.562  -1.003   9.406  1.00 94.69           C  
ATOM   1773  NE  ARG A 226     -37.219  -1.494  10.617  1.00 94.69           N  
ATOM   1774  NH1 ARG A 226     -39.281  -0.609  10.125  1.00 94.69           N  
ATOM   1775  NH2 ARG A 226     -38.969  -1.788  12.070  1.00 94.69           N  
ATOM   1776  CZ  ARG A 226     -38.500  -1.296  10.938  1.00 94.69           C  
ATOM   1777  N   PHE A 227     -32.062  -2.820   9.375  1.00 95.44           N  
ATOM   1778  CA  PHE A 227     -31.531  -4.168   9.547  1.00 95.44           C  
ATOM   1779  C   PHE A 227     -32.375  -4.977  10.508  1.00 95.44           C  
ATOM   1780  CB  PHE A 227     -30.078  -4.113  10.047  1.00 95.44           C  
ATOM   1781  O   PHE A 227     -32.781  -4.477  11.562  1.00 95.44           O  
ATOM   1782  CG  PHE A 227     -29.141  -3.371   9.133  1.00 95.44           C  
ATOM   1783  CD1 PHE A 227     -28.453  -4.039   8.133  1.00 95.44           C  
ATOM   1784  CD2 PHE A 227     -28.969  -2.002   9.273  1.00 95.44           C  
ATOM   1785  CE1 PHE A 227     -27.578  -3.354   7.285  1.00 95.44           C  
ATOM   1786  CE2 PHE A 227     -28.094  -1.309   8.430  1.00 95.44           C  
ATOM   1787  CZ  PHE A 227     -27.406  -1.986   7.438  1.00 95.44           C  
ATOM   1788  N   THR A 228     -32.656  -6.148  10.062  1.00 95.31           N  
ATOM   1789  CA  THR A 228     -33.312  -7.121  10.938  1.00 95.31           C  
ATOM   1790  C   THR A 228     -32.312  -8.219  11.344  1.00 95.31           C  
ATOM   1791  CB  THR A 228     -34.531  -7.754  10.250  1.00 95.31           C  
ATOM   1792  O   THR A 228     -31.719  -8.875  10.484  1.00 95.31           O  
ATOM   1793  CG2 THR A 228     -35.281  -8.656  11.219  1.00 95.31           C  
ATOM   1794  OG1 THR A 228     -35.406  -6.715   9.797  1.00 95.31           O  
ATOM   1795  N   PRO A 229     -32.125  -8.367  12.711  1.00 94.19           N  
ATOM   1796  CA  PRO A 229     -31.141  -9.367  13.148  1.00 94.19           C  
ATOM   1797  C   PRO A 229     -31.516 -10.789  12.742  1.00 94.19           C  
ATOM   1798  CB  PRO A 229     -31.156  -9.219  14.672  1.00 94.19           C  
ATOM   1799  O   PRO A 229     -32.719 -11.117  12.680  1.00 94.19           O  
ATOM   1800  CG  PRO A 229     -31.781  -7.887  14.922  1.00 94.19           C  
ATOM   1801  CD  PRO A 229     -32.688  -7.566  13.773  1.00 94.19           C  
ATOM   1802  N   GLU A 230     -30.531 -11.547  12.375  1.00 93.88           N  
ATOM   1803  CA  GLU A 230     -30.719 -12.953  12.039  1.00 93.88           C  
ATOM   1804  C   GLU A 230     -30.516 -13.844  13.266  1.00 93.88           C  
ATOM   1805  CB  GLU A 230     -29.750 -13.375  10.930  1.00 93.88           C  
ATOM   1806  O   GLU A 230     -29.391 -14.039  13.719  1.00 93.88           O  
ATOM   1807  CG  GLU A 230     -29.984 -12.656   9.602  1.00 93.88           C  
ATOM   1808  CD  GLU A 230     -29.000 -13.062   8.516  1.00 93.88           C  
ATOM   1809  OE1 GLU A 230     -29.047 -12.477   7.410  1.00 93.88           O  
ATOM   1810  OE2 GLU A 230     -28.188 -13.969   8.773  1.00 93.88           O  
ATOM   1811  N   ILE A 231     -31.625 -14.391  13.711  1.00 93.38           N  
ATOM   1812  CA  ILE A 231     -31.578 -15.281  14.867  1.00 93.38           C  
ATOM   1813  C   ILE A 231     -31.469 -16.734  14.391  1.00 93.38           C  
ATOM   1814  CB  ILE A 231     -32.812 -15.094  15.773  1.00 93.38           C  
ATOM   1815  O   ILE A 231     -32.438 -17.297  13.891  1.00 93.38           O  
ATOM   1816  CG1 ILE A 231     -32.969 -13.625  16.172  1.00 93.38           C  
ATOM   1817  CG2 ILE A 231     -32.719 -15.992  17.016  1.00 93.38           C  
ATOM   1818  CD1 ILE A 231     -34.281 -13.312  16.891  1.00 93.38           C  
ATOM   1819  N   ALA A 232     -30.266 -17.203  14.562  1.00 92.81           N  
ATOM   1820  CA  ALA A 232     -30.047 -18.547  14.047  1.00 92.81           C  
ATOM   1821  C   ALA A 232     -28.906 -19.234  14.797  1.00 92.81           C  
ATOM   1822  CB  ALA A 232     -29.750 -18.516  12.555  1.00 92.81           C  
ATOM   1823  O   ALA A 232     -27.953 -18.578  15.234  1.00 92.81           O  
ATOM   1824  N   GLU A 233     -29.094 -20.562  14.961  1.00 91.44           N  
ATOM   1825  CA  GLU A 233     -28.031 -21.359  15.547  1.00 91.44           C  
ATOM   1826  C   GLU A 233     -26.844 -21.484  14.586  1.00 91.44           C  
ATOM   1827  CB  GLU A 233     -28.547 -22.750  15.930  1.00 91.44           C  
ATOM   1828  O   GLU A 233     -27.031 -21.766  13.406  1.00 91.44           O  
ATOM   1829  CG  GLU A 233     -27.594 -23.531  16.828  1.00 91.44           C  
ATOM   1830  CD  GLU A 233     -28.188 -24.812  17.359  1.00 91.44           C  
ATOM   1831  OE1 GLU A 233     -27.516 -25.531  18.125  1.00 91.44           O  
ATOM   1832  OE2 GLU A 233     -29.359 -25.109  17.000  1.00 91.44           O  
ATOM   1833  N   ARG A 234     -25.641 -21.266  15.164  1.00 91.38           N  
ATOM   1834  CA  ARG A 234     -24.406 -21.312  14.391  1.00 91.38           C  
ATOM   1835  C   ARG A 234     -23.312 -22.047  15.164  1.00 91.38           C  
ATOM   1836  CB  ARG A 234     -23.938 -19.906  14.039  1.00 91.38           C  
ATOM   1837  O   ARG A 234     -23.359 -22.125  16.391  1.00 91.38           O  
ATOM   1838  CG  ARG A 234     -24.953 -19.094  13.242  1.00 91.38           C  
ATOM   1839  CD  ARG A 234     -24.484 -17.656  13.031  1.00 91.38           C  
ATOM   1840  NE  ARG A 234     -25.500 -16.859  12.367  1.00 91.38           N  
ATOM   1841  NH1 ARG A 234     -26.688 -16.391  14.297  1.00 91.38           N  
ATOM   1842  NH2 ARG A 234     -27.391 -15.562  12.281  1.00 91.38           N  
ATOM   1843  CZ  ARG A 234     -26.531 -16.266  12.984  1.00 91.38           C  
ATOM   1844  N   PRO A 235     -22.344 -22.531  14.406  1.00 91.12           N  
ATOM   1845  CA  PRO A 235     -21.188 -23.109  15.102  1.00 91.12           C  
ATOM   1846  C   PRO A 235     -20.438 -22.078  15.945  1.00 91.12           C  
ATOM   1847  CB  PRO A 235     -20.312 -23.625  13.961  1.00 91.12           C  
ATOM   1848  O   PRO A 235     -20.328 -20.922  15.562  1.00 91.12           O  
ATOM   1849  CG  PRO A 235     -21.234 -23.750  12.797  1.00 91.12           C  
ATOM   1850  CD  PRO A 235     -22.312 -22.719  12.930  1.00 91.12           C  
ATOM   1851  N   LYS A 236     -19.969 -22.500  17.031  1.00 90.25           N  
ATOM   1852  CA  LYS A 236     -19.234 -21.609  17.922  1.00 90.25           C  
ATOM   1853  C   LYS A 236     -17.859 -21.266  17.359  1.00 90.25           C  
ATOM   1854  CB  LYS A 236     -19.094 -22.234  19.312  1.00 90.25           C  
ATOM   1855  O   LYS A 236     -17.125 -22.156  16.906  1.00 90.25           O  
ATOM   1856  CG  LYS A 236     -20.406 -22.328  20.078  1.00 90.25           C  
ATOM   1857  CD  LYS A 236     -20.172 -22.859  21.484  1.00 90.25           C  
ATOM   1858  CE  LYS A 236     -21.484 -22.953  22.266  1.00 90.25           C  
ATOM   1859  NZ  LYS A 236     -21.281 -23.500  23.641  1.00 90.25           N  
ATOM   1860  N   VAL A 237     -17.641 -20.062  17.281  1.00 87.69           N  
ATOM   1861  CA  VAL A 237     -16.344 -19.516  16.938  1.00 87.69           C  
ATOM   1862  C   VAL A 237     -15.789 -18.719  18.125  1.00 87.69           C  
ATOM   1863  CB  VAL A 237     -16.406 -18.641  15.680  1.00 87.69           C  
ATOM   1864  O   VAL A 237     -16.422 -17.781  18.594  1.00 87.69           O  
ATOM   1865  CG1 VAL A 237     -15.016 -18.094  15.328  1.00 87.69           C  
ATOM   1866  CG2 VAL A 237     -16.984 -19.422  14.508  1.00 87.69           C  
ATOM   1867  N   ARG A 238     -14.680 -19.234  18.703  1.00 85.69           N  
ATOM   1868  CA  ARG A 238     -14.094 -18.625  19.891  1.00 85.69           C  
ATOM   1869  C   ARG A 238     -15.094 -18.594  21.031  1.00 85.69           C  
ATOM   1870  CB  ARG A 238     -13.617 -17.203  19.578  1.00 85.69           C  
ATOM   1871  O   ARG A 238     -15.234 -17.578  21.719  1.00 85.69           O  
ATOM   1872  CG  ARG A 238     -12.445 -17.141  18.594  1.00 85.69           C  
ATOM   1873  CD  ARG A 238     -11.938 -15.727  18.406  1.00 85.69           C  
ATOM   1874  NE  ARG A 238     -12.773 -14.969  17.484  1.00 85.69           N  
ATOM   1875  NH1 ARG A 238     -11.258 -13.242  17.203  1.00 85.69           N  
ATOM   1876  NH2 ARG A 238     -13.266 -13.203  16.094  1.00 85.69           N  
ATOM   1877  CZ  ARG A 238     -12.430 -13.805  16.938  1.00 85.69           C  
ATOM   1878  N   ASP A 239     -15.938 -19.625  21.125  1.00 85.75           N  
ATOM   1879  CA  ASP A 239     -16.891 -19.922  22.188  1.00 85.75           C  
ATOM   1880  C   ASP A 239     -18.109 -19.000  22.109  1.00 85.75           C  
ATOM   1881  CB  ASP A 239     -16.219 -19.766  23.562  1.00 85.75           C  
ATOM   1882  O   ASP A 239     -18.781 -18.766  23.109  1.00 85.75           O  
ATOM   1883  CG  ASP A 239     -15.172 -20.844  23.828  1.00 85.75           C  
ATOM   1884  OD1 ASP A 239     -15.352 -22.000  23.391  1.00 85.75           O  
ATOM   1885  OD2 ASP A 239     -14.156 -20.531  24.484  1.00 85.75           O  
ATOM   1886  N   GLN A 240     -18.250 -18.359  20.875  1.00 90.19           N  
ATOM   1887  CA  GLN A 240     -19.406 -17.500  20.656  1.00 90.19           C  
ATOM   1888  C   GLN A 240     -20.328 -18.078  19.578  1.00 90.19           C  
ATOM   1889  CB  GLN A 240     -18.953 -16.094  20.250  1.00 90.19           C  
ATOM   1890  O   GLN A 240     -19.891 -18.359  18.469  1.00 90.19           O  
ATOM   1891  CG  GLN A 240     -18.188 -15.367  21.344  1.00 90.19           C  
ATOM   1892  CD  GLN A 240     -19.031 -15.078  22.578  1.00 90.19           C  
ATOM   1893  NE2 GLN A 240     -18.391 -15.039  23.734  1.00 90.19           N  
ATOM   1894  OE1 GLN A 240     -20.250 -14.891  22.469  1.00 90.19           O  
ATOM   1895  N   ALA A 241     -21.562 -18.203  19.953  1.00 91.88           N  
ATOM   1896  CA  ALA A 241     -22.531 -18.750  19.016  1.00 91.88           C  
ATOM   1897  C   ALA A 241     -23.234 -17.625  18.250  1.00 91.88           C  
ATOM   1898  CB  ALA A 241     -23.562 -19.594  19.766  1.00 91.88           C  
ATOM   1899  O   ALA A 241     -23.766 -17.859  17.156  1.00 91.88           O  
ATOM   1900  N   GLY A 242     -23.234 -16.422  18.781  1.00 93.50           N  
ATOM   1901  CA  GLY A 242     -23.766 -15.258  18.094  1.00 93.50           C  
ATOM   1902  C   GLY A 242     -22.797 -14.648  17.094  1.00 93.50           C  
ATOM   1903  O   GLY A 242     -21.609 -14.969  17.109  1.00 93.50           O  
ATOM   1904  N   ARG A 243     -23.391 -13.805  16.172  1.00 95.44           N  
ATOM   1905  CA  ARG A 243     -22.562 -13.070  15.219  1.00 95.44           C  
ATOM   1906  C   ARG A 243     -22.812 -11.570  15.320  1.00 95.44           C  
ATOM   1907  CB  ARG A 243     -22.844 -13.555  13.797  1.00 95.44           C  
ATOM   1908  O   ARG A 243     -23.906 -11.141  15.695  1.00 95.44           O  
ATOM   1909  CG  ARG A 243     -22.547 -15.031  13.578  1.00 95.44           C  
ATOM   1910  CD  ARG A 243     -21.047 -15.328  13.656  1.00 95.44           C  
ATOM   1911  NE  ARG A 243     -20.766 -16.719  13.344  1.00 95.44           N  
ATOM   1912  NH1 ARG A 243     -21.078 -17.484  15.500  1.00 95.44           N  
ATOM   1913  NH2 ARG A 243     -20.500 -18.953  13.836  1.00 95.44           N  
ATOM   1914  CZ  ARG A 243     -20.781 -17.719  14.227  1.00 95.44           C  
ATOM   1915  N   MET A 244     -21.656 -10.805  14.953  1.00 96.06           N  
ATOM   1916  CA  MET A 244     -21.797  -9.352  14.836  1.00 96.06           C  
ATOM   1917  C   MET A 244     -21.312  -8.875  13.469  1.00 96.06           C  
ATOM   1918  CB  MET A 244     -21.016  -8.648  15.945  1.00 96.06           C  
ATOM   1919  O   MET A 244     -20.219  -9.227  13.039  1.00 96.06           O  
ATOM   1920  CG  MET A 244     -21.609  -8.852  17.328  1.00 96.06           C  
ATOM   1921  SD  MET A 244     -20.719  -7.895  18.625  1.00 96.06           S  
ATOM   1922  CE  MET A 244     -21.906  -8.023  19.984  1.00 96.06           C  
ATOM   1923  N   ASN A 245     -22.203  -8.188  12.867  1.00 96.81           N  
ATOM   1924  CA  ASN A 245     -21.766  -7.516  11.641  1.00 96.81           C  
ATOM   1925  C   ASN A 245     -21.391  -6.062  11.898  1.00 96.81           C  
ATOM   1926  CB  ASN A 245     -22.875  -7.590  10.578  1.00 96.81           C  
ATOM   1927  O   ASN A 245     -22.078  -5.348  12.617  1.00 96.81           O  
ATOM   1928  CG  ASN A 245     -23.094  -9.000  10.062  1.00 96.81           C  
ATOM   1929  ND2 ASN A 245     -24.250  -9.234   9.469  1.00 96.81           N  
ATOM   1930  OD1 ASN A 245     -22.234  -9.867  10.203  1.00 96.81           O  
ATOM   1931  N   TYR A 246     -20.328  -5.641  11.297  1.00 97.44           N  
ATOM   1932  CA  TYR A 246     -19.812  -4.293  11.500  1.00 97.44           C  
ATOM   1933  C   TYR A 246     -19.922  -3.465  10.227  1.00 97.44           C  
ATOM   1934  CB  TYR A 246     -18.344  -4.355  11.961  1.00 97.44           C  
ATOM   1935  O   TYR A 246     -19.656  -3.959   9.133  1.00 97.44           O  
ATOM   1936  CG  TYR A 246     -18.125  -5.250  13.148  1.00 97.44           C  
ATOM   1937  CD1 TYR A 246     -18.297  -4.773  14.445  1.00 97.44           C  
ATOM   1938  CD2 TYR A 246     -17.734  -6.574  12.984  1.00 97.44           C  
ATOM   1939  CE1 TYR A 246     -18.078  -5.594  15.555  1.00 97.44           C  
ATOM   1940  CE2 TYR A 246     -17.516  -7.406  14.078  1.00 97.44           C  
ATOM   1941  OH  TYR A 246     -17.484  -7.723  16.453  1.00 97.44           O  
ATOM   1942  CZ  TYR A 246     -17.688  -6.906  15.359  1.00 97.44           C  
ATOM   1943  N   TYR A 247     -20.250  -2.219  10.492  1.00 96.62           N  
ATOM   1944  CA  TYR A 247     -20.453  -1.290   9.391  1.00 96.62           C  
ATOM   1945  C   TYR A 247     -19.719   0.021   9.625  1.00 96.62           C  
ATOM   1946  CB  TYR A 247     -21.953  -1.019   9.195  1.00 96.62           C  
ATOM   1947  O   TYR A 247     -19.312   0.312  10.750  1.00 96.62           O  
ATOM   1948  CG  TYR A 247     -22.766  -2.264   8.945  1.00 96.62           C  
ATOM   1949  CD1 TYR A 247     -23.062  -2.684   7.648  1.00 96.62           C  
ATOM   1950  CD2 TYR A 247     -23.250  -3.021  10.008  1.00 96.62           C  
ATOM   1951  CE1 TYR A 247     -23.812  -3.828   7.414  1.00 96.62           C  
ATOM   1952  CE2 TYR A 247     -24.016  -4.168   9.781  1.00 96.62           C  
ATOM   1953  OH  TYR A 247     -25.031  -5.699   8.258  1.00 96.62           O  
ATOM   1954  CZ  TYR A 247     -24.281  -4.566   8.484  1.00 96.62           C  
ATOM   1955  N   TRP A 248     -19.609   0.832   8.586  1.00 95.50           N  
ATOM   1956  CA  TRP A 248     -19.000   2.154   8.703  1.00 95.50           C  
ATOM   1957  C   TRP A 248     -19.734   3.170   7.836  1.00 95.50           C  
ATOM   1958  CB  TRP A 248     -17.531   2.105   8.312  1.00 95.50           C  
ATOM   1959  O   TRP A 248     -20.359   2.809   6.836  1.00 95.50           O  
ATOM   1960  CG  TRP A 248     -17.281   1.673   6.895  1.00 95.50           C  
ATOM   1961  CD1 TRP A 248     -17.125   0.393   6.441  1.00 95.50           C  
ATOM   1962  CD2 TRP A 248     -17.172   2.521   5.750  1.00 95.50           C  
ATOM   1963  CE2 TRP A 248     -16.938   1.688   4.633  1.00 95.50           C  
ATOM   1964  CE3 TRP A 248     -17.234   3.908   5.559  1.00 95.50           C  
ATOM   1965  NE1 TRP A 248     -16.922   0.395   5.082  1.00 95.50           N  
ATOM   1966  CH2 TRP A 248     -16.859   3.557   3.182  1.00 95.50           C  
ATOM   1967  CZ2 TRP A 248     -16.781   2.197   3.340  1.00 95.50           C  
ATOM   1968  CZ3 TRP A 248     -17.078   4.414   4.273  1.00 95.50           C  
ATOM   1969  N   THR A 249     -19.750   4.367   8.328  1.00 94.81           N  
ATOM   1970  CA  THR A 249     -20.344   5.469   7.578  1.00 94.81           C  
ATOM   1971  C   THR A 249     -19.438   6.695   7.605  1.00 94.81           C  
ATOM   1972  CB  THR A 249     -21.734   5.836   8.133  1.00 94.81           C  
ATOM   1973  O   THR A 249     -18.922   7.062   8.656  1.00 94.81           O  
ATOM   1974  CG2 THR A 249     -22.391   6.922   7.289  1.00 94.81           C  
ATOM   1975  OG1 THR A 249     -22.562   4.672   8.133  1.00 94.81           O  
ATOM   1976  N   LEU A 250     -19.219   7.297   6.418  1.00 94.38           N  
ATOM   1977  CA  LEU A 250     -18.469   8.539   6.336  1.00 94.38           C  
ATOM   1978  C   LEU A 250     -19.391   9.742   6.320  1.00 94.38           C  
ATOM   1979  CB  LEU A 250     -17.578   8.547   5.082  1.00 94.38           C  
ATOM   1980  O   LEU A 250     -20.250   9.859   5.441  1.00 94.38           O  
ATOM   1981  CG  LEU A 250     -16.312   7.703   5.145  1.00 94.38           C  
ATOM   1982  CD1 LEU A 250     -15.656   7.629   3.768  1.00 94.38           C  
ATOM   1983  CD2 LEU A 250     -15.336   8.266   6.176  1.00 94.38           C  
ATOM   1984  N   LEU A 251     -19.250  10.641   7.285  1.00 95.12           N  
ATOM   1985  CA  LEU A 251     -20.109  11.820   7.410  1.00 95.12           C  
ATOM   1986  C   LEU A 251     -19.391  13.062   6.883  1.00 95.12           C  
ATOM   1987  CB  LEU A 251     -20.516  12.031   8.867  1.00 95.12           C  
ATOM   1988  O   LEU A 251     -18.297  13.398   7.344  1.00 95.12           O  
ATOM   1989  CG  LEU A 251     -21.391  10.945   9.492  1.00 95.12           C  
ATOM   1990  CD1 LEU A 251     -21.703  11.289  10.945  1.00 95.12           C  
ATOM   1991  CD2 LEU A 251     -22.672  10.773   8.688  1.00 95.12           C  
ATOM   1992  N   GLU A 252     -19.984  13.688   5.910  1.00 94.56           N  
ATOM   1993  CA  GLU A 252     -19.453  14.961   5.434  1.00 94.56           C  
ATOM   1994  C   GLU A 252     -19.766  16.094   6.422  1.00 94.56           C  
ATOM   1995  CB  GLU A 252     -20.031  15.305   4.059  1.00 94.56           C  
ATOM   1996  O   GLU A 252     -20.688  15.977   7.227  1.00 94.56           O  
ATOM   1997  CG  GLU A 252     -19.641  14.320   2.965  1.00 94.56           C  
ATOM   1998  CD  GLU A 252     -20.250  14.656   1.611  1.00 94.56           C  
ATOM   1999  OE1 GLU A 252     -19.828  14.055   0.595  1.00 94.56           O  
ATOM   2000  OE2 GLU A 252     -21.156  15.516   1.567  1.00 94.56           O  
ATOM   2001  N   PRO A 253     -18.922  17.125   6.258  1.00 94.50           N  
ATOM   2002  CA  PRO A 253     -19.203  18.250   7.152  1.00 94.50           C  
ATOM   2003  C   PRO A 253     -20.641  18.750   7.043  1.00 94.50           C  
ATOM   2004  CB  PRO A 253     -18.203  19.312   6.684  1.00 94.50           C  
ATOM   2005  O   PRO A 253     -21.125  19.000   5.938  1.00 94.50           O  
ATOM   2006  CG  PRO A 253     -17.094  18.547   6.059  1.00 94.50           C  
ATOM   2007  CD  PRO A 253     -17.656  17.344   5.379  1.00 94.50           C  
ATOM   2008  N   GLY A 254     -21.391  18.766   8.203  1.00 93.88           N  
ATOM   2009  CA  GLY A 254     -22.766  19.250   8.219  1.00 93.88           C  
ATOM   2010  C   GLY A 254     -23.797  18.156   8.109  1.00 93.88           C  
ATOM   2011  O   GLY A 254     -24.984  18.391   8.258  1.00 93.88           O  
ATOM   2012  N   ASP A 255     -23.297  16.906   7.766  1.00 95.12           N  
ATOM   2013  CA  ASP A 255     -24.172  15.734   7.648  1.00 95.12           C  
ATOM   2014  C   ASP A 255     -24.562  15.195   9.023  1.00 95.12           C  
ATOM   2015  CB  ASP A 255     -23.484  14.641   6.828  1.00 95.12           C  
ATOM   2016  O   ASP A 255     -23.812  15.352   9.992  1.00 95.12           O  
ATOM   2017  CG  ASP A 255     -23.516  14.914   5.332  1.00 95.12           C  
ATOM   2018  OD1 ASP A 255     -24.094  15.938   4.910  1.00 95.12           O  
ATOM   2019  OD2 ASP A 255     -22.953  14.102   4.570  1.00 95.12           O  
ATOM   2020  N   THR A 256     -25.703  14.547   9.141  1.00 95.75           N  
ATOM   2021  CA  THR A 256     -26.219  13.984  10.391  1.00 95.75           C  
ATOM   2022  C   THR A 256     -26.422  12.477  10.258  1.00 95.75           C  
ATOM   2023  CB  THR A 256     -27.547  14.648  10.805  1.00 95.75           C  
ATOM   2024  O   THR A 256     -26.891  11.992   9.227  1.00 95.75           O  
ATOM   2025  CG2 THR A 256     -28.031  14.109  12.141  1.00 95.75           C  
ATOM   2026  OG1 THR A 256     -27.344  16.062  10.914  1.00 95.75           O  
ATOM   2027  N   ILE A 257     -26.047  11.789  11.211  1.00 96.31           N  
ATOM   2028  CA  ILE A 257     -26.328  10.359  11.258  1.00 96.31           C  
ATOM   2029  C   ILE A 257     -27.266  10.055  12.422  1.00 96.31           C  
ATOM   2030  CB  ILE A 257     -25.031   9.523  11.391  1.00 96.31           C  
ATOM   2031  O   ILE A 257     -27.094  10.578  13.523  1.00 96.31           O  
ATOM   2032  CG1 ILE A 257     -25.344   8.031  11.281  1.00 96.31           C  
ATOM   2033  CG2 ILE A 257     -24.312   9.844  12.711  1.00 96.31           C  
ATOM   2034  CD1 ILE A 257     -24.109   7.152  11.102  1.00 96.31           C  
ATOM   2035  N   ILE A 258     -28.312   9.281  12.094  1.00 96.88           N  
ATOM   2036  CA  ILE A 258     -29.344   8.961  13.078  1.00 96.88           C  
ATOM   2037  C   ILE A 258     -29.406   7.449  13.281  1.00 96.88           C  
ATOM   2038  CB  ILE A 258     -30.719   9.508  12.656  1.00 96.88           C  
ATOM   2039  O   ILE A 258     -29.500   6.691  12.320  1.00 96.88           O  
ATOM   2040  CG1 ILE A 258     -30.641  11.016  12.414  1.00 96.88           C  
ATOM   2041  CG2 ILE A 258     -31.781   9.172  13.711  1.00 96.88           C  
ATOM   2042  CD1 ILE A 258     -31.859  11.594  11.711  1.00 96.88           C  
ATOM   2043  N   PHE A 259     -29.391   7.039  14.555  1.00 96.75           N  
ATOM   2044  CA  PHE A 259     -29.547   5.629  14.898  1.00 96.75           C  
ATOM   2045  C   PHE A 259     -30.891   5.398  15.594  1.00 96.75           C  
ATOM   2046  CB  PHE A 259     -28.406   5.152  15.789  1.00 96.75           C  
ATOM   2047  O   PHE A 259     -31.219   6.098  16.547  1.00 96.75           O  
ATOM   2048  CG  PHE A 259     -27.062   5.129  15.094  1.00 96.75           C  
ATOM   2049  CD1 PHE A 259     -26.656   4.004  14.398  1.00 96.75           C  
ATOM   2050  CD2 PHE A 259     -26.234   6.238  15.141  1.00 96.75           C  
ATOM   2051  CE1 PHE A 259     -25.406   3.980  13.750  1.00 96.75           C  
ATOM   2052  CE2 PHE A 259     -25.000   6.223  14.500  1.00 96.75           C  
ATOM   2053  CZ  PHE A 259     -24.594   5.094  13.805  1.00 96.75           C  
ATOM   2054  N   GLU A 260     -31.625   4.512  15.086  1.00 96.19           N  
ATOM   2055  CA  GLU A 260     -32.875   4.066  15.695  1.00 96.19           C  
ATOM   2056  C   GLU A 260     -32.906   2.549  15.836  1.00 96.19           C  
ATOM   2057  CB  GLU A 260     -34.062   4.547  14.867  1.00 96.19           C  
ATOM   2058  O   GLU A 260     -32.688   1.824  14.859  1.00 96.19           O  
ATOM   2059  CG  GLU A 260     -35.406   4.266  15.523  1.00 96.19           C  
ATOM   2060  CD  GLU A 260     -36.594   4.715  14.680  1.00 96.19           C  
ATOM   2061  OE1 GLU A 260     -37.750   4.285  14.953  1.00 96.19           O  
ATOM   2062  OE2 GLU A 260     -36.375   5.504  13.727  1.00 96.19           O  
ATOM   2063  N   ALA A 261     -33.156   2.105  17.094  1.00 96.38           N  
ATOM   2064  CA  ALA A 261     -33.156   0.659  17.297  1.00 96.38           C  
ATOM   2065  C   ALA A 261     -34.000   0.266  18.516  1.00 96.38           C  
ATOM   2066  CB  ALA A 261     -31.719   0.167  17.469  1.00 96.38           C  
ATOM   2067  O   ALA A 261     -34.062   1.019  19.484  1.00 96.38           O  
ATOM   2068  N   ASN A 262     -34.625  -0.837  18.438  1.00 94.38           N  
ATOM   2069  CA  ASN A 262     -35.344  -1.387  19.578  1.00 94.38           C  
ATOM   2070  C   ASN A 262     -34.688  -2.668  20.094  1.00 94.38           C  
ATOM   2071  CB  ASN A 262     -36.812  -1.645  19.234  1.00 94.38           C  
ATOM   2072  O   ASN A 262     -35.281  -3.434  20.828  1.00 94.38           O  
ATOM   2073  CG  ASN A 262     -36.969  -2.691  18.141  1.00 94.38           C  
ATOM   2074  ND2 ASN A 262     -38.219  -3.105  17.906  1.00 94.38           N  
ATOM   2075  OD1 ASN A 262     -36.000  -3.127  17.531  1.00 94.38           O  
ATOM   2076  N   GLY A 263     -33.344  -2.914  19.594  1.00 94.56           N  
ATOM   2077  CA  GLY A 263     -32.469  -3.994  20.031  1.00 94.56           C  
ATOM   2078  C   GLY A 263     -31.344  -4.285  19.062  1.00 94.56           C  
ATOM   2079  O   GLY A 263     -31.344  -3.775  17.938  1.00 94.56           O  
ATOM   2080  N   ASN A 264     -30.234  -4.906  19.453  1.00 95.88           N  
ATOM   2081  CA  ASN A 264     -29.172  -5.547  18.672  1.00 95.88           C  
ATOM   2082  C   ASN A 264     -28.219  -4.520  18.078  1.00 95.88           C  
ATOM   2083  CB  ASN A 264     -29.766  -6.426  17.578  1.00 95.88           C  
ATOM   2084  O   ASN A 264     -27.406  -4.855  17.203  1.00 95.88           O  
ATOM   2085  CG  ASN A 264     -30.531  -7.613  18.125  1.00 95.88           C  
ATOM   2086  ND2 ASN A 264     -29.906  -8.781  18.109  1.00 95.88           N  
ATOM   2087  OD1 ASN A 264     -31.672  -7.480  18.562  1.00 95.88           O  
ATOM   2088  N   LEU A 265     -28.312  -3.203  18.469  1.00 96.69           N  
ATOM   2089  CA  LEU A 265     -27.391  -2.174  17.984  1.00 96.69           C  
ATOM   2090  C   LEU A 265     -26.062  -2.230  18.719  1.00 96.69           C  
ATOM   2091  CB  LEU A 265     -28.031  -0.786  18.141  1.00 96.69           C  
ATOM   2092  O   LEU A 265     -26.031  -2.264  19.953  1.00 96.69           O  
ATOM   2093  CG  LEU A 265     -27.125   0.405  17.797  1.00 96.69           C  
ATOM   2094  CD1 LEU A 265     -26.797   0.407  16.312  1.00 96.69           C  
ATOM   2095  CD2 LEU A 265     -27.797   1.713  18.203  1.00 96.69           C  
ATOM   2096  N   ILE A 266     -25.016  -2.408  18.031  1.00 97.06           N  
ATOM   2097  CA  ILE A 266     -23.688  -2.090  18.531  1.00 97.06           C  
ATOM   2098  C   ILE A 266     -23.344  -0.634  18.203  1.00 97.06           C  
ATOM   2099  CB  ILE A 266     -22.609  -3.029  17.922  1.00 97.06           C  
ATOM   2100  O   ILE A 266     -23.078  -0.290  17.062  1.00 97.06           O  
ATOM   2101  CG1 ILE A 266     -23.031  -4.492  18.094  1.00 97.06           C  
ATOM   2102  CG2 ILE A 266     -21.250  -2.771  18.547  1.00 97.06           C  
ATOM   2103  CD1 ILE A 266     -23.281  -4.898  19.531  1.00 97.06           C  
ATOM   2104  N   ALA A 267     -23.438   0.188  19.297  1.00 96.44           N  
ATOM   2105  CA  ALA A 267     -23.453   1.639  19.125  1.00 96.44           C  
ATOM   2106  C   ALA A 267     -22.047   2.199  19.062  1.00 96.44           C  
ATOM   2107  CB  ALA A 267     -24.234   2.297  20.266  1.00 96.44           C  
ATOM   2108  O   ALA A 267     -21.125   1.669  19.703  1.00 96.44           O  
ATOM   2109  N   PRO A 268     -21.891   3.223  18.281  1.00 96.50           N  
ATOM   2110  CA  PRO A 268     -20.594   3.906  18.281  1.00 96.50           C  
ATOM   2111  C   PRO A 268     -20.297   4.641  19.578  1.00 96.50           C  
ATOM   2112  CB  PRO A 268     -20.719   4.895  17.109  1.00 96.50           C  
ATOM   2113  O   PRO A 268     -21.156   5.363  20.094  1.00 96.50           O  
ATOM   2114  CG  PRO A 268     -22.203   5.105  16.969  1.00 96.50           C  
ATOM   2115  CD  PRO A 268     -22.906   3.896  17.484  1.00 96.50           C  
ATOM   2116  N   TRP A 269     -19.125   4.387  20.109  1.00 95.88           N  
ATOM   2117  CA  TRP A 269     -18.656   5.129  21.266  1.00 95.88           C  
ATOM   2118  C   TRP A 269     -17.672   6.215  20.859  1.00 95.88           C  
ATOM   2119  CB  TRP A 269     -18.000   4.184  22.281  1.00 95.88           C  
ATOM   2120  O   TRP A 269     -17.812   7.375  21.250  1.00 95.88           O  
ATOM   2121  CG  TRP A 269     -17.672   4.828  23.594  1.00 95.88           C  
ATOM   2122  CD1 TRP A 269     -18.172   6.004  24.078  1.00 95.88           C  
ATOM   2123  CD2 TRP A 269     -16.766   4.340  24.578  1.00 95.88           C  
ATOM   2124  CE2 TRP A 269     -16.766   5.266  25.656  1.00 95.88           C  
ATOM   2125  CE3 TRP A 269     -15.945   3.201  24.672  1.00 95.88           C  
ATOM   2126  NE1 TRP A 269     -17.625   6.273  25.312  1.00 95.88           N  
ATOM   2127  CH2 TRP A 269     -15.195   3.971  26.859  1.00 95.88           C  
ATOM   2128  CZ2 TRP A 269     -15.977   5.094  26.797  1.00 95.88           C  
ATOM   2129  CZ3 TRP A 269     -15.172   3.029  25.812  1.00 95.88           C  
ATOM   2130  N   TYR A 270     -16.781   5.941  20.016  1.00 96.25           N  
ATOM   2131  CA  TYR A 270     -15.812   6.879  19.438  1.00 96.25           C  
ATOM   2132  C   TYR A 270     -15.961   6.953  17.922  1.00 96.25           C  
ATOM   2133  CB  TYR A 270     -14.383   6.477  19.812  1.00 96.25           C  
ATOM   2134  O   TYR A 270     -16.375   5.984  17.297  1.00 96.25           O  
ATOM   2135  CG  TYR A 270     -14.031   6.754  21.250  1.00 96.25           C  
ATOM   2136  CD1 TYR A 270     -13.398   7.941  21.625  1.00 96.25           C  
ATOM   2137  CD2 TYR A 270     -14.320   5.828  22.250  1.00 96.25           C  
ATOM   2138  CE1 TYR A 270     -13.062   8.195  22.938  1.00 96.25           C  
ATOM   2139  CE2 TYR A 270     -13.992   6.074  23.578  1.00 96.25           C  
ATOM   2140  OH  TYR A 270     -13.039   7.512  25.234  1.00 96.25           O  
ATOM   2141  CZ  TYR A 270     -13.367   7.262  23.922  1.00 96.25           C  
ATOM   2142  N   ALA A 271     -15.609   8.125  17.391  1.00 96.50           N  
ATOM   2143  CA  ALA A 271     -15.547   8.352  15.953  1.00 96.50           C  
ATOM   2144  C   ALA A 271     -14.227   9.023  15.562  1.00 96.50           C  
ATOM   2145  CB  ALA A 271     -16.719   9.203  15.492  1.00 96.50           C  
ATOM   2146  O   ALA A 271     -13.445   9.414  16.422  1.00 96.50           O  
ATOM   2147  N   PHE A 272     -13.984   9.062  14.180  1.00 96.44           N  
ATOM   2148  CA  PHE A 272     -12.688   9.539  13.734  1.00 96.44           C  
ATOM   2149  C   PHE A 272     -12.836  10.680  12.734  1.00 96.44           C  
ATOM   2150  CB  PHE A 272     -11.867   8.406  13.117  1.00 96.44           C  
ATOM   2151  O   PHE A 272     -13.445  10.508  11.672  1.00 96.44           O  
ATOM   2152  CG  PHE A 272     -11.742   7.195  14.000  1.00 96.44           C  
ATOM   2153  CD1 PHE A 272     -10.727   7.117  14.945  1.00 96.44           C  
ATOM   2154  CD2 PHE A 272     -12.633   6.137  13.891  1.00 96.44           C  
ATOM   2155  CE1 PHE A 272     -10.602   6.000  15.773  1.00 96.44           C  
ATOM   2156  CE2 PHE A 272     -12.523   5.020  14.711  1.00 96.44           C  
ATOM   2157  CZ  PHE A 272     -11.500   4.949  15.648  1.00 96.44           C  
ATOM   2158  N   ALA A 273     -12.352  11.820  13.164  1.00 96.00           N  
ATOM   2159  CA  ALA A 273     -12.273  12.938  12.227  1.00 96.00           C  
ATOM   2160  C   ALA A 273     -11.039  12.828  11.336  1.00 96.00           C  
ATOM   2161  CB  ALA A 273     -12.266  14.266  12.977  1.00 96.00           C  
ATOM   2162  O   ALA A 273      -9.906  12.883  11.820  1.00 96.00           O  
ATOM   2163  N   LEU A 274     -11.258  12.719  10.000  1.00 94.38           N  
ATOM   2164  CA  LEU A 274     -10.203  12.320   9.078  1.00 94.38           C  
ATOM   2165  C   LEU A 274      -9.578  13.539   8.406  1.00 94.38           C  
ATOM   2166  CB  LEU A 274     -10.750  11.367   8.008  1.00 94.38           C  
ATOM   2167  O   LEU A 274     -10.289  14.469   8.008  1.00 94.38           O  
ATOM   2168  CG  LEU A 274     -11.531  10.156   8.523  1.00 94.38           C  
ATOM   2169  CD1 LEU A 274     -12.102   9.359   7.355  1.00 94.38           C  
ATOM   2170  CD2 LEU A 274     -10.633   9.273   9.391  1.00 94.38           C  
ATOM   2171  N   SER A 275      -8.328  13.500   8.352  1.00 91.62           N  
ATOM   2172  CA  SER A 275      -7.574  14.445   7.535  1.00 91.62           C  
ATOM   2173  C   SER A 275      -6.863  13.742   6.383  1.00 91.62           C  
ATOM   2174  CB  SER A 275      -6.555  15.195   8.391  1.00 91.62           C  
ATOM   2175  O   SER A 275      -6.055  12.836   6.605  1.00 91.62           O  
ATOM   2176  OG  SER A 275      -7.203  15.961   9.391  1.00 91.62           O  
ATOM   2177  N   ARG A 276      -7.324  14.180   5.211  1.00 86.25           N  
ATOM   2178  CA  ARG A 276      -6.754  13.523   4.043  1.00 86.25           C  
ATOM   2179  C   ARG A 276      -5.496  14.250   3.568  1.00 86.25           C  
ATOM   2180  CB  ARG A 276      -7.777  13.461   2.908  1.00 86.25           C  
ATOM   2181  O   ARG A 276      -5.434  15.477   3.600  1.00 86.25           O  
ATOM   2182  CG  ARG A 276      -9.008  12.633   3.242  1.00 86.25           C  
ATOM   2183  CD  ARG A 276      -9.898  12.422   2.020  1.00 86.25           C  
ATOM   2184  NE  ARG A 276     -11.070  11.617   2.338  1.00 86.25           N  
ATOM   2185  NH1 ARG A 276     -10.289   9.695   1.318  1.00 86.25           N  
ATOM   2186  NH2 ARG A 276     -12.344   9.703   2.340  1.00 86.25           N  
ATOM   2187  CZ  ARG A 276     -11.234  10.344   1.998  1.00 86.25           C  
ATOM   2188  N   GLY A 277      -4.418  13.531   3.373  1.00 70.19           N  
ATOM   2189  CA  GLY A 277      -3.172  14.062   2.838  1.00 70.19           C  
ATOM   2190  C   GLY A 277      -2.680  13.305   1.616  1.00 70.19           C  
ATOM   2191  O   GLY A 277      -3.203  12.242   1.285  1.00 70.19           O  
ATOM   2192  N   PHE A 278      -1.860  14.078   0.771  1.00 62.97           N  
ATOM   2193  CA  PHE A 278      -1.293  13.562  -0.468  1.00 62.97           C  
ATOM   2194  C   PHE A 278      -0.130  12.617  -0.180  1.00 62.97           C  
ATOM   2195  CB  PHE A 278      -0.826  14.711  -1.367  1.00 62.97           C  
ATOM   2196  O   PHE A 278       0.740  12.930   0.637  1.00 62.97           O  
ATOM   2197  CG  PHE A 278      -1.953  15.508  -1.967  1.00 62.97           C  
ATOM   2198  CD1 PHE A 278      -2.639  15.039  -3.080  1.00 62.97           C  
ATOM   2199  CD2 PHE A 278      -2.326  16.734  -1.416  1.00 62.97           C  
ATOM   2200  CE1 PHE A 278      -3.684  15.773  -3.637  1.00 62.97           C  
ATOM   2201  CE2 PHE A 278      -3.369  17.469  -1.968  1.00 62.97           C  
ATOM   2202  CZ  PHE A 278      -4.043  16.984  -3.078  1.00 62.97           C  
ATOM   2203  N   GLY A 279      -0.466  11.211  -0.231  1.00 63.88           N  
ATOM   2204  CA  GLY A 279       0.742  10.398  -0.269  1.00 63.88           C  
ATOM   2205  C   GLY A 279       0.808   9.375   0.847  1.00 63.88           C  
ATOM   2206  O   GLY A 279       1.891   8.898   1.199  1.00 63.88           O  
ATOM   2207  N   SER A 280      -0.440   9.125   1.597  1.00 75.12           N  
ATOM   2208  CA  SER A 280      -0.504   8.016   2.549  1.00 75.12           C  
ATOM   2209  C   SER A 280      -0.995   6.738   1.878  1.00 75.12           C  
ATOM   2210  CB  SER A 280      -1.420   8.375   3.721  1.00 75.12           C  
ATOM   2211  O   SER A 280      -1.573   6.785   0.790  1.00 75.12           O  
ATOM   2212  OG  SER A 280      -1.411   7.344   4.695  1.00 75.12           O  
ATOM   2213  N   GLY A 281      -0.579   5.621   2.230  1.00 86.56           N  
ATOM   2214  CA  GLY A 281      -0.942   4.328   1.675  1.00 86.56           C  
ATOM   2215  C   GLY A 281      -0.815   3.193   2.674  1.00 86.56           C  
ATOM   2216  O   GLY A 281      -0.383   3.404   3.809  1.00 86.56           O  
ATOM   2217  N   ILE A 282      -1.358   2.086   2.307  1.00 88.88           N  
ATOM   2218  CA  ILE A 282      -1.275   0.887   3.133  1.00 88.88           C  
ATOM   2219  C   ILE A 282      -0.353  -0.134   2.471  1.00 88.88           C  
ATOM   2220  CB  ILE A 282      -2.672   0.270   3.375  1.00 88.88           C  
ATOM   2221  O   ILE A 282      -0.505  -0.440   1.285  1.00 88.88           O  
ATOM   2222  CG1 ILE A 282      -3.596   1.290   4.051  1.00 88.88           C  
ATOM   2223  CG2 ILE A 282      -2.561  -1.006   4.215  1.00 88.88           C  
ATOM   2224  CD1 ILE A 282      -5.055   0.852   4.121  1.00 88.88           C  
ATOM   2225  N   ILE A 283       0.677  -0.605   3.215  1.00 90.69           N  
ATOM   2226  CA  ILE A 283       1.542  -1.646   2.672  1.00 90.69           C  
ATOM   2227  C   ILE A 283       1.548  -2.854   3.607  1.00 90.69           C  
ATOM   2228  CB  ILE A 283       2.982  -1.130   2.455  1.00 90.69           C  
ATOM   2229  O   ILE A 283       1.386  -2.705   4.820  1.00 90.69           O  
ATOM   2230  CG1 ILE A 283       3.596  -0.685   3.787  1.00 90.69           C  
ATOM   2231  CG2 ILE A 283       2.998   0.014   1.436  1.00 90.69           C  
ATOM   2232  CD1 ILE A 283       5.074  -0.337   3.701  1.00 90.69           C  
ATOM   2233  N   THR A 284       1.668  -3.926   3.018  1.00 90.88           N  
ATOM   2234  CA  THR A 284       1.845  -5.168   3.762  1.00 90.88           C  
ATOM   2235  C   THR A 284       3.314  -5.578   3.791  1.00 90.88           C  
ATOM   2236  CB  THR A 284       1.004  -6.309   3.156  1.00 90.88           C  
ATOM   2237  O   THR A 284       3.906  -5.859   2.748  1.00 90.88           O  
ATOM   2238  CG2 THR A 284       1.091  -7.570   4.008  1.00 90.88           C  
ATOM   2239  OG1 THR A 284      -0.365  -5.891   3.074  1.00 90.88           O  
ATOM   2240  N   SER A 285       3.914  -5.523   5.035  1.00 90.50           N  
ATOM   2241  CA  SER A 285       5.348  -5.777   5.145  1.00 90.50           C  
ATOM   2242  C   SER A 285       5.711  -6.328   6.520  1.00 90.50           C  
ATOM   2243  CB  SER A 285       6.137  -4.492   4.879  1.00 90.50           C  
ATOM   2244  O   SER A 285       5.098  -5.961   7.523  1.00 90.50           O  
ATOM   2245  OG  SER A 285       7.531  -4.727   5.012  1.00 90.50           O  
ATOM   2246  N   ASN A 286       6.777  -7.199   6.504  1.00 88.44           N  
ATOM   2247  CA  ASN A 286       7.332  -7.707   7.758  1.00 88.44           C  
ATOM   2248  C   ASN A 286       8.609  -6.961   8.148  1.00 88.44           C  
ATOM   2249  CB  ASN A 286       7.605  -9.211   7.656  1.00 88.44           C  
ATOM   2250  O   ASN A 286       9.289  -7.348   9.094  1.00 88.44           O  
ATOM   2251  CG  ASN A 286       6.336 -10.031   7.672  1.00 88.44           C  
ATOM   2252  ND2 ASN A 286       6.375 -11.195   7.027  1.00 88.44           N  
ATOM   2253  OD1 ASN A 286       5.328  -9.633   8.266  1.00 88.44           O  
ATOM   2254  N   ALA A 287       8.875  -5.969   7.449  1.00 88.00           N  
ATOM   2255  CA  ALA A 287      10.117  -5.227   7.648  1.00 88.00           C  
ATOM   2256  C   ALA A 287      10.078  -4.430   8.945  1.00 88.00           C  
ATOM   2257  CB  ALA A 287      10.375  -4.293   6.465  1.00 88.00           C  
ATOM   2258  O   ALA A 287       9.008  -4.020   9.398  1.00 88.00           O  
ATOM   2259  N   SER A 288      11.242  -4.238   9.562  1.00 86.88           N  
ATOM   2260  CA  SER A 288      11.336  -3.498  10.820  1.00 86.88           C  
ATOM   2261  C   SER A 288      11.500  -2.004  10.570  1.00 86.88           C  
ATOM   2262  CB  SER A 288      12.500  -4.016  11.664  1.00 86.88           C  
ATOM   2263  O   SER A 288      12.039  -1.596   9.539  1.00 86.88           O  
ATOM   2264  OG  SER A 288      13.734  -3.844  10.984  1.00 86.88           O  
ATOM   2265  N   MET A 289      10.930  -1.232  11.484  1.00 85.94           N  
ATOM   2266  CA  MET A 289      11.016   0.224  11.414  1.00 85.94           C  
ATOM   2267  C   MET A 289      12.383   0.713  11.891  1.00 85.94           C  
ATOM   2268  CB  MET A 289       9.906   0.868  12.250  1.00 85.94           C  
ATOM   2269  O   MET A 289      12.844   0.316  12.961  1.00 85.94           O  
ATOM   2270  CG  MET A 289       9.852   2.383  12.133  1.00 85.94           C  
ATOM   2271  SD  MET A 289       8.492   3.115  13.117  1.00 85.94           S  
ATOM   2272  CE  MET A 289       8.781   4.879  12.805  1.00 85.94           C  
ATOM   2273  N   HIS A 290      13.055   1.558  11.133  1.00 85.25           N  
ATOM   2274  CA  HIS A 290      14.344   2.146  11.484  1.00 85.25           C  
ATOM   2275  C   HIS A 290      14.320   3.662  11.320  1.00 85.25           C  
ATOM   2276  CB  HIS A 290      15.461   1.544  10.633  1.00 85.25           C  
ATOM   2277  O   HIS A 290      13.422   4.207  10.680  1.00 85.25           O  
ATOM   2278  CG  HIS A 290      15.711   0.095  10.906  1.00 85.25           C  
ATOM   2279  CD2 HIS A 290      15.164  -1.021  10.367  1.00 85.25           C  
ATOM   2280  ND1 HIS A 290      16.625  -0.335  11.844  1.00 85.25           N  
ATOM   2281  CE1 HIS A 290      16.625  -1.658  11.867  1.00 85.25           C  
ATOM   2282  NE2 HIS A 290      15.758  -2.098  10.984  1.00 85.25           N  
ATOM   2283  N   GLU A 291      15.258   4.352  12.062  1.00 85.62           N  
ATOM   2284  CA  GLU A 291      15.375   5.801  11.953  1.00 85.62           C  
ATOM   2285  C   GLU A 291      15.992   6.207  10.617  1.00 85.62           C  
ATOM   2286  CB  GLU A 291      16.219   6.359  13.109  1.00 85.62           C  
ATOM   2287  O   GLU A 291      17.203   6.094  10.422  1.00 85.62           O  
ATOM   2288  CG  GLU A 291      15.477   6.391  14.438  1.00 85.62           C  
ATOM   2289  CD  GLU A 291      16.250   7.129  15.531  1.00 85.62           C  
ATOM   2290  OE1 GLU A 291      15.719   7.254  16.656  1.00 85.62           O  
ATOM   2291  OE2 GLU A 291      17.375   7.582  15.250  1.00 85.62           O  
ATOM   2292  N   CYS A 292      15.211   6.211   9.570  1.00 90.94           N  
ATOM   2293  CA  CYS A 292      15.648   6.613   8.242  1.00 90.94           C  
ATOM   2294  C   CYS A 292      14.570   7.406   7.523  1.00 90.94           C  
ATOM   2295  CB  CYS A 292      16.031   5.387   7.414  1.00 90.94           C  
ATOM   2296  O   CYS A 292      13.383   7.285   7.844  1.00 90.94           O  
ATOM   2297  SG  CYS A 292      14.656   4.270   7.086  1.00 90.94           S  
ATOM   2298  N   ASN A 293      15.023   8.320   6.695  1.00 91.44           N  
ATOM   2299  CA  ASN A 293      14.141   9.141   5.871  1.00 91.44           C  
ATOM   2300  C   ASN A 293      14.234   8.766   4.398  1.00 91.44           C  
ATOM   2301  CB  ASN A 293      14.461  10.625   6.059  1.00 91.44           C  
ATOM   2302  O   ASN A 293      15.328   8.508   3.885  1.00 91.44           O  
ATOM   2303  CG  ASN A 293      14.102  11.133   7.441  1.00 91.44           C  
ATOM   2304  ND2 ASN A 293      14.961  11.961   8.016  1.00 91.44           N  
ATOM   2305  OD1 ASN A 293      13.047  10.781   7.988  1.00 91.44           O  
ATOM   2306  N   THR A 294      13.039   8.688   3.791  1.00 91.12           N  
ATOM   2307  CA  THR A 294      13.039   8.344   2.375  1.00 91.12           C  
ATOM   2308  C   THR A 294      11.922   9.070   1.636  1.00 91.12           C  
ATOM   2309  CB  THR A 294      12.891   6.824   2.172  1.00 91.12           C  
ATOM   2310  O   THR A 294      10.953   9.516   2.252  1.00 91.12           O  
ATOM   2311  CG2 THR A 294      11.508   6.348   2.607  1.00 91.12           C  
ATOM   2312  OG1 THR A 294      13.078   6.512   0.787  1.00 91.12           O  
ATOM   2313  N   LYS A 295      12.141   9.195   0.308  1.00 90.12           N  
ATOM   2314  CA  LYS A 295      11.117   9.797  -0.541  1.00 90.12           C  
ATOM   2315  C   LYS A 295      10.266   8.727  -1.216  1.00 90.12           C  
ATOM   2316  CB  LYS A 295      11.758  10.695  -1.597  1.00 90.12           C  
ATOM   2317  O   LYS A 295       9.203   9.023  -1.767  1.00 90.12           O  
ATOM   2318  CG  LYS A 295      12.445  11.922  -1.023  1.00 90.12           C  
ATOM   2319  CD  LYS A 295      13.023  12.805  -2.125  1.00 90.12           C  
ATOM   2320  CE  LYS A 295      13.734  14.023  -1.552  1.00 90.12           C  
ATOM   2321  NZ  LYS A 295      14.305  14.891  -2.627  1.00 90.12           N  
ATOM   2322  N   CYS A 296      10.773   7.484  -1.129  1.00 90.94           N  
ATOM   2323  CA  CYS A 296      10.102   6.352  -1.762  1.00 90.94           C  
ATOM   2324  C   CYS A 296      10.156   5.117  -0.870  1.00 90.94           C  
ATOM   2325  CB  CYS A 296      10.742   6.039  -3.115  1.00 90.94           C  
ATOM   2326  O   CYS A 296      11.242   4.648  -0.515  1.00 90.94           O  
ATOM   2327  SG  CYS A 296      10.016   4.617  -3.955  1.00 90.94           S  
ATOM   2328  N   GLN A 297       8.938   4.551  -0.650  1.00 92.56           N  
ATOM   2329  CA  GLN A 297       8.828   3.385   0.220  1.00 92.56           C  
ATOM   2330  C   GLN A 297       8.070   2.252  -0.471  1.00 92.56           C  
ATOM   2331  CB  GLN A 297       8.133   3.756   1.531  1.00 92.56           C  
ATOM   2332  O   GLN A 297       7.012   2.475  -1.058  1.00 92.56           O  
ATOM   2333  CG  GLN A 297       8.031   2.604   2.521  1.00 92.56           C  
ATOM   2334  CD  GLN A 297       9.383   2.193   3.082  1.00 92.56           C  
ATOM   2335  NE2 GLN A 297       9.633   0.889   3.141  1.00 92.56           N  
ATOM   2336  OE1 GLN A 297      10.195   3.043   3.457  1.00 92.56           O  
ATOM   2337  N   THR A 298       8.672   1.008  -0.332  1.00 92.44           N  
ATOM   2338  CA  THR A 298       8.016  -0.205  -0.812  1.00 92.44           C  
ATOM   2339  C   THR A 298       7.875  -1.226   0.314  1.00 92.44           C  
ATOM   2340  CB  THR A 298       8.797  -0.833  -1.982  1.00 92.44           C  
ATOM   2341  O   THR A 298       8.477  -1.067   1.381  1.00 92.44           O  
ATOM   2342  CG2 THR A 298       9.180   0.221  -3.018  1.00 92.44           C  
ATOM   2343  OG1 THR A 298       9.992  -1.445  -1.480  1.00 92.44           O  
ATOM   2344  N   PRO A 299       6.984  -2.248   0.047  1.00 90.56           N  
ATOM   2345  CA  PRO A 299       6.871  -3.295   1.065  1.00 90.56           C  
ATOM   2346  C   PRO A 299       8.203  -3.971   1.371  1.00 90.56           C  
ATOM   2347  CB  PRO A 299       5.887  -4.289   0.439  1.00 90.56           C  
ATOM   2348  O   PRO A 299       8.398  -4.504   2.469  1.00 90.56           O  
ATOM   2349  CG  PRO A 299       5.035  -3.461  -0.469  1.00 90.56           C  
ATOM   2350  CD  PRO A 299       5.898  -2.406  -1.102  1.00 90.56           C  
ATOM   2351  N   GLN A 300       9.102  -3.941   0.415  1.00 91.31           N  
ATOM   2352  CA  GLN A 300      10.391  -4.609   0.550  1.00 91.31           C  
ATOM   2353  C   GLN A 300      11.430  -3.676   1.161  1.00 91.31           C  
ATOM   2354  CB  GLN A 300      10.875  -5.121  -0.807  1.00 91.31           C  
ATOM   2355  O   GLN A 300      12.484  -4.125   1.623  1.00 91.31           O  
ATOM   2356  CG  GLN A 300       9.953  -6.152  -1.441  1.00 91.31           C  
ATOM   2357  CD  GLN A 300       9.906  -7.453  -0.662  1.00 91.31           C  
ATOM   2358  NE2 GLN A 300       8.945  -8.312  -0.996  1.00 91.31           N  
ATOM   2359  OE1 GLN A 300      10.727  -7.688   0.233  1.00 91.31           O  
ATOM   2360  N   GLY A 301      11.164  -2.369   1.246  1.00 92.06           N  
ATOM   2361  CA  GLY A 301      12.078  -1.404   1.831  1.00 92.06           C  
ATOM   2362  C   GLY A 301      12.164  -0.108   1.048  1.00 92.06           C  
ATOM   2363  O   GLY A 301      11.586   0.008  -0.034  1.00 92.06           O  
ATOM   2364  N   ALA A 302      12.922   0.871   1.621  1.00 92.44           N  
ATOM   2365  CA  ALA A 302      13.031   2.191   1.008  1.00 92.44           C  
ATOM   2366  C   ALA A 302      13.984   2.168  -0.182  1.00 92.44           C  
ATOM   2367  CB  ALA A 302      13.492   3.221   2.037  1.00 92.44           C  
ATOM   2368  O   ALA A 302      15.000   1.472  -0.154  1.00 92.44           O  
ATOM   2369  N   ILE A 303      13.594   2.898  -1.261  1.00 91.56           N  
ATOM   2370  CA  ILE A 303      14.406   3.025  -2.467  1.00 91.56           C  
ATOM   2371  C   ILE A 303      15.039   4.414  -2.521  1.00 91.56           C  
ATOM   2372  CB  ILE A 303      13.570   2.766  -3.740  1.00 91.56           C  
ATOM   2373  O   ILE A 303      14.336   5.426  -2.404  1.00 91.56           O  
ATOM   2374  CG1 ILE A 303      12.969   1.356  -3.705  1.00 91.56           C  
ATOM   2375  CG2 ILE A 303      14.430   2.963  -4.996  1.00 91.56           C  
ATOM   2376  CD1 ILE A 303      11.961   1.086  -4.816  1.00 91.56           C  
ATOM   2377  N   ASN A 304      16.375   4.461  -2.553  1.00 87.62           N  
ATOM   2378  CA  ASN A 304      17.109   5.703  -2.754  1.00 87.62           C  
ATOM   2379  C   ASN A 304      17.812   5.727  -4.109  1.00 87.62           C  
ATOM   2380  CB  ASN A 304      18.125   5.918  -1.628  1.00 87.62           C  
ATOM   2381  O   ASN A 304      18.922   5.199  -4.246  1.00 87.62           O  
ATOM   2382  CG  ASN A 304      18.688   7.324  -1.607  1.00 87.62           C  
ATOM   2383  ND2 ASN A 304      19.625   7.570  -0.708  1.00 87.62           N  
ATOM   2384  OD1 ASN A 304      18.266   8.180  -2.393  1.00 87.62           O  
ATOM   2385  N   SER A 305      16.984   6.062  -5.156  1.00 83.25           N  
ATOM   2386  CA  SER A 305      17.547   5.996  -6.500  1.00 83.25           C  
ATOM   2387  C   SER A 305      17.141   7.207  -7.332  1.00 83.25           C  
ATOM   2388  CB  SER A 305      17.094   4.711  -7.207  1.00 83.25           C  
ATOM   2389  O   SER A 305      16.062   7.777  -7.125  1.00 83.25           O  
ATOM   2390  OG  SER A 305      17.594   4.664  -8.531  1.00 83.25           O  
ATOM   2391  N   SER A 306      18.047   7.680  -8.172  1.00 80.88           N  
ATOM   2392  CA  SER A 306      17.750   8.758  -9.109  1.00 80.88           C  
ATOM   2393  C   SER A 306      17.281   8.211 -10.453  1.00 80.88           C  
ATOM   2394  CB  SER A 306      18.969   9.641  -9.312  1.00 80.88           C  
ATOM   2395  O   SER A 306      17.078   8.977 -11.406  1.00 80.88           O  
ATOM   2396  OG  SER A 306      20.062   8.891  -9.828  1.00 80.88           O  
ATOM   2397  N   LEU A 307      17.156   6.852 -10.484  1.00 84.12           N  
ATOM   2398  CA  LEU A 307      16.734   6.215 -11.734  1.00 84.12           C  
ATOM   2399  C   LEU A 307      15.234   6.375 -11.953  1.00 84.12           C  
ATOM   2400  CB  LEU A 307      17.109   4.727 -11.719  1.00 84.12           C  
ATOM   2401  O   LEU A 307      14.469   6.477 -10.992  1.00 84.12           O  
ATOM   2402  CG  LEU A 307      18.594   4.398 -11.672  1.00 84.12           C  
ATOM   2403  CD1 LEU A 307      18.797   2.898 -11.477  1.00 84.12           C  
ATOM   2404  CD2 LEU A 307      19.297   4.879 -12.938  1.00 84.12           C  
ATOM   2405  N   PRO A 308      14.859   6.371 -13.188  1.00 75.19           N  
ATOM   2406  CA  PRO A 308      13.477   6.656 -13.570  1.00 75.19           C  
ATOM   2407  C   PRO A 308      12.547   5.469 -13.352  1.00 75.19           C  
ATOM   2408  CB  PRO A 308      13.578   7.004 -15.055  1.00 75.19           C  
ATOM   2409  O   PRO A 308      11.336   5.648 -13.188  1.00 75.19           O  
ATOM   2410  CG  PRO A 308      14.828   6.320 -15.516  1.00 75.19           C  
ATOM   2411  CD  PRO A 308      15.797   6.273 -14.375  1.00 75.19           C  
ATOM   2412  N   PHE A 309      13.148   4.176 -13.328  1.00 85.38           N  
ATOM   2413  CA  PHE A 309      12.336   2.979 -13.164  1.00 85.38           C  
ATOM   2414  C   PHE A 309      12.859   2.123 -12.016  1.00 85.38           C  
ATOM   2415  CB  PHE A 309      12.305   2.162 -14.461  1.00 85.38           C  
ATOM   2416  O   PHE A 309      14.023   2.234 -11.633  1.00 85.38           O  
ATOM   2417  CG  PHE A 309      11.844   2.943 -15.656  1.00 85.38           C  
ATOM   2418  CD1 PHE A 309      10.508   3.318 -15.789  1.00 85.38           C  
ATOM   2419  CD2 PHE A 309      12.734   3.301 -16.656  1.00 85.38           C  
ATOM   2420  CE1 PHE A 309      10.078   4.043 -16.891  1.00 85.38           C  
ATOM   2421  CE2 PHE A 309      12.305   4.023 -17.766  1.00 85.38           C  
ATOM   2422  CZ  PHE A 309      10.977   4.391 -17.891  1.00 85.38           C  
ATOM   2423  N   GLN A 310      11.945   1.259 -11.453  1.00 91.00           N  
ATOM   2424  CA  GLN A 310      12.312   0.269 -10.445  1.00 91.00           C  
ATOM   2425  C   GLN A 310      11.578  -1.049 -10.672  1.00 91.00           C  
ATOM   2426  CB  GLN A 310      12.008   0.796  -9.039  1.00 91.00           C  
ATOM   2427  O   GLN A 310      10.539  -1.077 -11.336  1.00 91.00           O  
ATOM   2428  CG  GLN A 310      10.523   0.970  -8.750  1.00 91.00           C  
ATOM   2429  CD  GLN A 310       9.883  -0.280  -8.180  1.00 91.00           C  
ATOM   2430  NE2 GLN A 310       8.570  -0.404  -8.336  1.00 91.00           N  
ATOM   2431  OE1 GLN A 310      10.570  -1.129  -7.594  1.00 91.00           O  
ATOM   2432  N   ASN A 311      12.227  -2.139 -10.227  1.00 90.75           N  
ATOM   2433  CA  ASN A 311      11.633  -3.463 -10.359  1.00 90.75           C  
ATOM   2434  C   ASN A 311      11.508  -4.160  -9.008  1.00 90.75           C  
ATOM   2435  CB  ASN A 311      12.445  -4.324 -11.328  1.00 90.75           C  
ATOM   2436  O   ASN A 311      11.539  -5.391  -8.930  1.00 90.75           O  
ATOM   2437  CG  ASN A 311      13.797  -4.719 -10.766  1.00 90.75           C  
ATOM   2438  ND2 ASN A 311      14.453  -5.676 -11.406  1.00 90.75           N  
ATOM   2439  OD1 ASN A 311      14.250  -4.164  -9.758  1.00 90.75           O  
ATOM   2440  N   ILE A 312      11.359  -3.494  -7.984  1.00 89.12           N  
ATOM   2441  CA  ILE A 312      11.320  -3.986  -6.609  1.00 89.12           C  
ATOM   2442  C   ILE A 312       9.891  -4.398  -6.254  1.00 89.12           C  
ATOM   2443  CB  ILE A 312      11.836  -2.926  -5.613  1.00 89.12           C  
ATOM   2444  O   ILE A 312       9.648  -5.543  -5.859  1.00 89.12           O  
ATOM   2445  CG1 ILE A 312      13.305  -2.592  -5.902  1.00 89.12           C  
ATOM   2446  CG2 ILE A 312      11.656  -3.410  -4.172  1.00 89.12           C  
ATOM   2447  CD1 ILE A 312      13.836  -1.410  -5.102  1.00 89.12           C  
ATOM   2448  N   HIS A 313       8.906  -3.475  -6.242  1.00 88.38           N  
ATOM   2449  CA  HIS A 313       7.520  -3.812  -5.945  1.00 88.38           C  
ATOM   2450  C   HIS A 313       6.559  -2.857  -6.645  1.00 88.38           C  
ATOM   2451  CB  HIS A 313       7.273  -3.793  -4.438  1.00 88.38           C  
ATOM   2452  O   HIS A 313       6.828  -1.657  -6.742  1.00 88.38           O  
ATOM   2453  CG  HIS A 313       6.031  -4.516  -4.020  1.00 88.38           C  
ATOM   2454  CD2 HIS A 313       5.859  -5.738  -3.469  1.00 88.38           C  
ATOM   2455  ND1 HIS A 313       4.773  -3.973  -4.160  1.00 88.38           N  
ATOM   2456  CE1 HIS A 313       3.877  -4.836  -3.711  1.00 88.38           C  
ATOM   2457  NE2 HIS A 313       4.512  -5.918  -3.285  1.00 88.38           N  
ATOM   2458  N   PRO A 314       5.438  -3.389  -7.125  1.00 84.31           N  
ATOM   2459  CA  PRO A 314       4.465  -2.557  -7.840  1.00 84.31           C  
ATOM   2460  C   PRO A 314       3.758  -1.561  -6.926  1.00 84.31           C  
ATOM   2461  CB  PRO A 314       3.477  -3.578  -8.406  1.00 84.31           C  
ATOM   2462  O   PRO A 314       3.285  -0.519  -7.387  1.00 84.31           O  
ATOM   2463  CG  PRO A 314       3.666  -4.801  -7.566  1.00 84.31           C  
ATOM   2464  CD  PRO A 314       5.086  -4.828  -7.078  1.00 84.31           C  
ATOM   2465  N   VAL A 315       3.652  -1.919  -5.613  1.00 85.25           N  
ATOM   2466  CA  VAL A 315       3.023  -1.021  -4.652  1.00 85.25           C  
ATOM   2467  C   VAL A 315       4.078  -0.116  -4.020  1.00 85.25           C  
ATOM   2468  CB  VAL A 315       2.268  -1.805  -3.555  1.00 85.25           C  
ATOM   2469  O   VAL A 315       5.008  -0.598  -3.369  1.00 85.25           O  
ATOM   2470  CG1 VAL A 315       1.652  -0.849  -2.533  1.00 85.25           C  
ATOM   2471  CG2 VAL A 315       1.190  -2.691  -4.180  1.00 85.25           C  
ATOM   2472  N   THR A 316       3.939   1.213  -4.289  1.00 87.19           N  
ATOM   2473  CA  THR A 316       4.914   2.170  -3.773  1.00 87.19           C  
ATOM   2474  C   THR A 316       4.211   3.354  -3.117  1.00 87.19           C  
ATOM   2475  CB  THR A 316       5.844   2.678  -4.891  1.00 87.19           C  
ATOM   2476  O   THR A 316       3.088   3.703  -3.492  1.00 87.19           O  
ATOM   2477  CG2 THR A 316       6.574   1.521  -5.562  1.00 87.19           C  
ATOM   2478  OG1 THR A 316       5.066   3.373  -5.871  1.00 87.19           O  
ATOM   2479  N   ILE A 317       4.820   3.949  -2.076  1.00 86.69           N  
ATOM   2480  CA  ILE A 317       4.289   5.121  -1.392  1.00 86.69           C  
ATOM   2481  C   ILE A 317       5.316   6.250  -1.420  1.00 86.69           C  
ATOM   2482  CB  ILE A 317       3.891   4.797   0.065  1.00 86.69           C  
ATOM   2483  O   ILE A 317       6.488   6.035  -1.094  1.00 86.69           O  
ATOM   2484  CG1 ILE A 317       2.857   3.664   0.096  1.00 86.69           C  
ATOM   2485  CG2 ILE A 317       3.359   6.043   0.774  1.00 86.69           C  
ATOM   2486  CD1 ILE A 317       2.549   3.145   1.494  1.00 86.69           C  
ATOM   2487  N   GLY A 318       4.906   7.453  -1.835  1.00 86.19           N  
ATOM   2488  CA  GLY A 318       5.820   8.578  -1.938  1.00 86.19           C  
ATOM   2489  C   GLY A 318       6.309   8.820  -3.354  1.00 86.19           C  
ATOM   2490  O   GLY A 318       5.645   8.445  -4.320  1.00 86.19           O  
ATOM   2491  N   GLU A 319       7.434   9.461  -3.518  1.00 86.81           N  
ATOM   2492  CA  GLU A 319       8.047   9.750  -4.812  1.00 86.81           C  
ATOM   2493  C   GLU A 319       8.961   8.609  -5.250  1.00 86.81           C  
ATOM   2494  CB  GLU A 319       8.828  11.062  -4.758  1.00 86.81           C  
ATOM   2495  O   GLU A 319      10.156   8.609  -4.934  1.00 86.81           O  
ATOM   2496  CG  GLU A 319       7.965  12.281  -4.457  1.00 86.81           C  
ATOM   2497  CD  GLU A 319       8.758  13.578  -4.387  1.00 86.81           C  
ATOM   2498  OE1 GLU A 319       8.164  14.633  -4.066  1.00 86.81           O  
ATOM   2499  OE2 GLU A 319       9.977  13.531  -4.656  1.00 86.81           O  
ATOM   2500  N   CYS A 320       8.352   7.578  -5.895  1.00 87.06           N  
ATOM   2501  CA  CYS A 320       9.102   6.387  -6.285  1.00 87.06           C  
ATOM   2502  C   CYS A 320       9.234   6.301  -7.801  1.00 87.06           C  
ATOM   2503  CB  CYS A 320       8.422   5.125  -5.750  1.00 87.06           C  
ATOM   2504  O   CYS A 320       8.352   6.750  -8.531  1.00 87.06           O  
ATOM   2505  SG  CYS A 320       8.242   5.105  -3.953  1.00 87.06           S  
ATOM   2506  N   PRO A 321      10.492   5.777  -8.242  1.00 85.12           N  
ATOM   2507  CA  PRO A 321      10.586   5.445  -9.664  1.00 85.12           C  
ATOM   2508  C   PRO A 321       9.484   4.492 -10.125  1.00 85.12           C  
ATOM   2509  CB  PRO A 321      11.961   4.781  -9.781  1.00 85.12           C  
ATOM   2510  O   PRO A 321       8.953   3.719  -9.320  1.00 85.12           O  
ATOM   2511  CG  PRO A 321      12.695   5.215  -8.555  1.00 85.12           C  
ATOM   2512  CD  PRO A 321      11.703   5.457  -7.461  1.00 85.12           C  
ATOM   2513  N   LYS A 322       9.102   4.590 -11.352  1.00 82.06           N  
ATOM   2514  CA  LYS A 322       7.973   3.812 -11.859  1.00 82.06           C  
ATOM   2515  C   LYS A 322       8.328   2.332 -11.961  1.00 82.06           C  
ATOM   2516  CB  LYS A 322       7.531   4.340 -13.227  1.00 82.06           C  
ATOM   2517  O   LYS A 322       9.422   1.979 -12.398  1.00 82.06           O  
ATOM   2518  CG  LYS A 322       6.957   5.746 -13.195  1.00 82.06           C  
ATOM   2519  CD  LYS A 322       5.625   5.785 -12.461  1.00 82.06           C  
ATOM   2520  CE  LYS A 322       5.020   7.184 -12.469  1.00 82.06           C  
ATOM   2521  NZ  LYS A 322       3.746   7.246 -11.688  1.00 82.06           N  
ATOM   2522  N   TYR A 323       7.352   1.582 -11.555  1.00 84.31           N  
ATOM   2523  CA  TYR A 323       7.555   0.138 -11.562  1.00 84.31           C  
ATOM   2524  C   TYR A 323       7.477  -0.417 -12.977  1.00 84.31           C  
ATOM   2525  CB  TYR A 323       6.516  -0.556 -10.672  1.00 84.31           C  
ATOM   2526  O   TYR A 323       6.559  -0.086 -13.734  1.00 84.31           O  
ATOM   2527  CG  TYR A 323       6.629  -2.061 -10.672  1.00 84.31           C  
ATOM   2528  CD1 TYR A 323       5.824  -2.842 -11.500  1.00 84.31           C  
ATOM   2529  CD2 TYR A 323       7.539  -2.707  -9.836  1.00 84.31           C  
ATOM   2530  CE1 TYR A 323       5.922  -4.227 -11.500  1.00 84.31           C  
ATOM   2531  CE2 TYR A 323       7.645  -4.094  -9.828  1.00 84.31           C  
ATOM   2532  OH  TYR A 323       6.938  -6.219 -10.656  1.00 84.31           O  
ATOM   2533  CZ  TYR A 323       6.836  -4.844 -10.664  1.00 84.31           C  
ATOM   2534  N   VAL A 324       8.398  -1.229 -13.367  1.00 85.38           N  
ATOM   2535  CA  VAL A 324       8.453  -1.953 -14.641  1.00 85.38           C  
ATOM   2536  C   VAL A 324       8.742  -3.430 -14.375  1.00 85.38           C  
ATOM   2537  CB  VAL A 324       9.516  -1.360 -15.594  1.00 85.38           C  
ATOM   2538  O   VAL A 324       9.688  -3.768 -13.672  1.00 85.38           O  
ATOM   2539  CG1 VAL A 324       9.578  -2.162 -16.891  1.00 85.38           C  
ATOM   2540  CG2 VAL A 324       9.211   0.108 -15.875  1.00 85.38           C  
ATOM   2541  N   LYS A 325       7.816  -4.203 -14.859  1.00 86.38           N  
ATOM   2542  CA  LYS A 325       7.961  -5.645 -14.680  1.00 86.38           C  
ATOM   2543  C   LYS A 325       9.000  -6.219 -15.633  1.00 86.38           C  
ATOM   2544  CB  LYS A 325       6.617  -6.348 -14.883  1.00 86.38           C  
ATOM   2545  O   LYS A 325       8.656  -6.910 -16.594  1.00 86.38           O  
ATOM   2546  CG  LYS A 325       6.602  -7.801 -14.422  1.00 86.38           C  
ATOM   2547  CD  LYS A 325       5.215  -8.414 -14.555  1.00 86.38           C  
ATOM   2548  CE  LYS A 325       5.180  -9.844 -14.031  1.00 86.38           C  
ATOM   2549  NZ  LYS A 325       3.824 -10.445 -14.164  1.00 86.38           N  
ATOM   2550  N   SER A 326      10.242  -5.777 -15.539  1.00 85.38           N  
ATOM   2551  CA  SER A 326      11.383  -6.199 -16.344  1.00 85.38           C  
ATOM   2552  C   SER A 326      12.617  -6.422 -15.477  1.00 85.38           C  
ATOM   2553  CB  SER A 326      11.688  -5.164 -17.422  1.00 85.38           C  
ATOM   2554  O   SER A 326      12.789  -5.758 -14.453  1.00 85.38           O  
ATOM   2555  OG  SER A 326      12.688  -5.641 -18.312  1.00 85.38           O  
ATOM   2556  N   ALA A 327      13.383  -7.418 -15.906  1.00 84.12           N  
ATOM   2557  CA  ALA A 327      14.586  -7.770 -15.164  1.00 84.12           C  
ATOM   2558  C   ALA A 327      15.719  -6.789 -15.461  1.00 84.12           C  
ATOM   2559  CB  ALA A 327      15.023  -9.195 -15.492  1.00 84.12           C  
ATOM   2560  O   ALA A 327      16.531  -6.480 -14.586  1.00 84.12           O  
ATOM   2561  N   LYS A 328      15.680  -6.234 -16.641  1.00 83.81           N  
ATOM   2562  CA  LYS A 328      16.688  -5.281 -17.078  1.00 83.81           C  
ATOM   2563  C   LYS A 328      16.141  -4.324 -18.141  1.00 83.81           C  
ATOM   2564  CB  LYS A 328      17.922  -6.012 -17.641  1.00 83.81           C  
ATOM   2565  O   LYS A 328      15.367  -4.734 -19.016  1.00 83.81           O  
ATOM   2566  CG  LYS A 328      18.688  -6.812 -16.594  1.00 83.81           C  
ATOM   2567  CD  LYS A 328      19.922  -7.473 -17.188  1.00 83.81           C  
ATOM   2568  CE  LYS A 328      20.672  -8.297 -16.156  1.00 83.81           C  
ATOM   2569  NZ  LYS A 328      21.891  -8.922 -16.719  1.00 83.81           N  
ATOM   2570  N   LEU A 329      16.406  -3.121 -17.906  1.00 83.88           N  
ATOM   2571  CA  LEU A 329      16.094  -2.076 -18.875  1.00 83.88           C  
ATOM   2572  C   LEU A 329      17.312  -1.197 -19.141  1.00 83.88           C  
ATOM   2573  CB  LEU A 329      14.930  -1.217 -18.391  1.00 83.88           C  
ATOM   2574  O   LEU A 329      17.578  -0.250 -18.391  1.00 83.88           O  
ATOM   2575  CG  LEU A 329      14.211  -0.385 -19.453  1.00 83.88           C  
ATOM   2576  CD1 LEU A 329      13.516  -1.297 -20.453  1.00 83.88           C  
ATOM   2577  CD2 LEU A 329      13.203   0.556 -18.797  1.00 83.88           C  
ATOM   2578  N   ARG A 330      18.078  -1.599 -20.250  1.00 83.38           N  
ATOM   2579  CA  ARG A 330      19.359  -0.953 -20.516  1.00 83.38           C  
ATOM   2580  C   ARG A 330      19.234   0.066 -21.656  1.00 83.38           C  
ATOM   2581  CB  ARG A 330      20.422  -1.994 -20.875  1.00 83.38           C  
ATOM   2582  O   ARG A 330      18.625  -0.212 -22.672  1.00 83.38           O  
ATOM   2583  CG  ARG A 330      20.812  -2.893 -19.703  1.00 83.38           C  
ATOM   2584  CD  ARG A 330      22.000  -3.775 -20.047  1.00 83.38           C  
ATOM   2585  NE  ARG A 330      22.422  -4.578 -18.906  1.00 83.38           N  
ATOM   2586  NH1 ARG A 330      24.578  -4.914 -19.672  1.00 83.38           N  
ATOM   2587  NH2 ARG A 330      23.922  -5.812 -17.672  1.00 83.38           N  
ATOM   2588  CZ  ARG A 330      23.641  -5.102 -18.750  1.00 83.38           C  
ATOM   2589  N   MET A 331      19.797   1.117 -21.375  1.00 75.88           N  
ATOM   2590  CA  MET A 331      19.844   2.170 -22.391  1.00 75.88           C  
ATOM   2591  C   MET A 331      21.266   2.371 -22.891  1.00 75.88           C  
ATOM   2592  CB  MET A 331      19.297   3.482 -21.828  1.00 75.88           C  
ATOM   2593  O   MET A 331      22.203   2.420 -22.109  1.00 75.88           O  
ATOM   2594  CG  MET A 331      19.141   4.578 -22.875  1.00 75.88           C  
ATOM   2595  SD  MET A 331      18.547   6.160 -22.141  1.00 75.88           S  
ATOM   2596  CE  MET A 331      16.781   5.789 -21.953  1.00 75.88           C  
ATOM   2597  N   VAL A 332      21.297   2.420 -24.250  1.00 73.19           N  
ATOM   2598  CA  VAL A 332      22.609   2.559 -24.875  1.00 73.19           C  
ATOM   2599  C   VAL A 332      23.062   4.016 -24.797  1.00 73.19           C  
ATOM   2600  CB  VAL A 332      22.578   2.082 -26.344  1.00 73.19           C  
ATOM   2601  O   VAL A 332      22.266   4.934 -24.984  1.00 73.19           O  
ATOM   2602  CG1 VAL A 332      21.672   2.973 -27.188  1.00 73.19           C  
ATOM   2603  CG2 VAL A 332      24.000   2.062 -26.922  1.00 73.19           C  
ATOM   2604  N   THR A 333      24.328   4.234 -24.375  1.00 63.03           N  
ATOM   2605  CA  THR A 333      24.922   5.562 -24.312  1.00 63.03           C  
ATOM   2606  C   THR A 333      26.109   5.660 -25.266  1.00 63.03           C  
ATOM   2607  CB  THR A 333      25.375   5.906 -22.875  1.00 63.03           C  
ATOM   2608  O   THR A 333      26.703   6.730 -25.406  1.00 63.03           O  
ATOM   2609  CG2 THR A 333      24.203   5.879 -21.906  1.00 63.03           C  
ATOM   2610  OG1 THR A 333      26.359   4.953 -22.453  1.00 63.03           O  
ATOM   2611  N   GLY A 334      26.172   4.637 -26.219  1.00 57.91           N  
ATOM   2612  CA  GLY A 334      27.297   4.551 -27.141  1.00 57.91           C  
ATOM   2613  C   GLY A 334      26.922   3.943 -28.484  1.00 57.91           C  
ATOM   2614  O   GLY A 334      25.750   3.928 -28.859  1.00 57.91           O  
ATOM   2615  N   LEU A 335      27.891   3.676 -29.453  1.00 61.78           N  
ATOM   2616  CA  LEU A 335      27.672   3.145 -30.781  1.00 61.78           C  
ATOM   2617  C   LEU A 335      27.703   1.619 -30.781  1.00 61.78           C  
ATOM   2618  CB  LEU A 335      28.719   3.682 -31.766  1.00 61.78           C  
ATOM   2619  O   LEU A 335      28.062   1.007 -29.766  1.00 61.78           O  
ATOM   2620  CG  LEU A 335      28.797   5.203 -31.906  1.00 61.78           C  
ATOM   2621  CD1 LEU A 335      30.172   5.613 -32.438  1.00 61.78           C  
ATOM   2622  CD2 LEU A 335      27.703   5.719 -32.812  1.00 61.78           C  
ATOM   2623  N   ARG A 336      27.359   1.129 -31.766  1.00 68.06           N  
ATOM   2624  CA  ARG A 336      27.469  -0.314 -31.953  1.00 68.06           C  
ATOM   2625  C   ARG A 336      28.938  -0.747 -31.922  1.00 68.06           C  
ATOM   2626  CB  ARG A 336      26.828  -0.752 -33.250  1.00 68.06           C  
ATOM   2627  O   ARG A 336      29.797  -0.090 -32.531  1.00 68.06           O  
ATOM   2628  CG  ARG A 336      25.297  -0.698 -33.250  1.00 68.06           C  
ATOM   2629  CD  ARG A 336      24.703  -1.177 -34.562  1.00 68.06           C  
ATOM   2630  NE  ARG A 336      23.250  -1.080 -34.562  1.00 68.06           N  
ATOM   2631  NH1 ARG A 336      22.984  -1.793 -36.719  1.00 68.06           N  
ATOM   2632  NH2 ARG A 336      21.141  -1.251 -35.469  1.00 68.06           N  
ATOM   2633  CZ  ARG A 336      22.469  -1.375 -35.594  1.00 68.06           C  
ATOM   2634  N   ASN A 337      29.234  -1.646 -30.922  1.00 61.03           N  
ATOM   2635  CA  ASN A 337      30.594  -2.137 -30.734  1.00 61.03           C  
ATOM   2636  C   ASN A 337      31.125  -2.844 -31.984  1.00 61.03           C  
ATOM   2637  CB  ASN A 337      30.672  -3.074 -29.531  1.00 61.03           C  
ATOM   2638  O   ASN A 337      30.516  -3.803 -32.469  1.00 61.03           O  
ATOM   2639  CG  ASN A 337      32.094  -3.414 -29.125  1.00 61.03           C  
ATOM   2640  ND2 ASN A 337      32.250  -4.469 -28.344  1.00 61.03           N  
ATOM   2641  OD1 ASN A 337      33.031  -2.734 -29.531  1.00 61.03           O  
ATOM   2642  N   ILE A 338      32.219  -2.283 -32.688  1.00 56.00           N  
ATOM   2643  CA  ILE A 338      32.906  -2.961 -33.781  1.00 56.00           C  
ATOM   2644  C   ILE A 338      34.250  -3.506 -33.281  1.00 56.00           C  
ATOM   2645  CB  ILE A 338      33.125  -2.016 -34.969  1.00 56.00           C  
ATOM   2646  O   ILE A 338      35.094  -2.752 -32.781  1.00 56.00           O  
ATOM   2647  CG1 ILE A 338      31.781  -1.421 -35.438  1.00 56.00           C  
ATOM   2648  CG2 ILE A 338      33.812  -2.754 -36.125  1.00 56.00           C  
ATOM   2649  CD1 ILE A 338      31.922  -0.276 -36.438  1.00 56.00           C  
ATOM   2650  N   PRO A 339      34.500  -4.840 -33.031  1.00 43.69           N  
ATOM   2651  CA  PRO A 339      35.719  -5.406 -32.469  1.00 43.69           C  
ATOM   2652  C   PRO A 339      36.969  -4.984 -33.219  1.00 43.69           C  
ATOM   2653  CB  PRO A 339      35.500  -6.918 -32.562  1.00 43.69           C  
ATOM   2654  O   PRO A 339      36.969  -4.965 -34.438  1.00 43.69           O  
ATOM   2655  CG  PRO A 339      34.219  -7.055 -33.344  1.00 43.69           C  
ATOM   2656  CD  PRO A 339      33.719  -5.684 -33.719  1.00 43.69           C  
ATOM   2657  N   SER A 340      38.094  -4.199 -32.656  1.00 39.22           N  
ATOM   2658  CA  SER A 340      39.438  -4.039 -33.219  1.00 39.22           C  
ATOM   2659  C   SER A 340      40.500  -4.461 -32.219  1.00 39.22           C  
ATOM   2660  CB  SER A 340      39.656  -2.590 -33.656  1.00 39.22           C  
ATOM   2661  O   SER A 340      40.281  -4.434 -31.000  1.00 39.22           O  
ATOM   2662  OG  SER A 340      40.031  -1.788 -32.531  1.00 39.22           O  
ATOM   2663  N   ILE A 341      41.688  -5.152 -32.656  1.00 34.19           N  
ATOM   2664  CA  ILE A 341      42.938  -5.754 -32.219  1.00 34.19           C  
ATOM   2665  C   ILE A 341      44.000  -4.668 -32.031  1.00 34.19           C  
ATOM   2666  CB  ILE A 341      43.438  -6.812 -33.219  1.00 34.19           C  
ATOM   2667  O   ILE A 341      44.375  -3.965 -32.969  1.00 34.19           O  
ATOM   2668  CG1 ILE A 341      42.375  -7.863 -33.469  1.00 34.19           C  
ATOM   2669  CG2 ILE A 341      44.750  -7.465 -32.750  1.00 34.19           C  
ATOM   2670  CD1 ILE A 341      42.625  -8.766 -34.656  1.00 34.19           C  
ATOM   2671  N   GLN A 342      43.906  -3.514 -31.062  1.00 31.36           N  
ATOM   2672  CA  GLN A 342      45.125  -2.881 -30.578  1.00 31.36           C  
ATOM   2673  C   GLN A 342      44.812  -1.768 -29.578  1.00 31.36           C  
ATOM   2674  CB  GLN A 342      45.938  -2.328 -31.766  1.00 31.36           C  
ATOM   2675  O   GLN A 342      43.844  -1.049 -29.734  1.00 31.36           O  
ATOM   2676  CG  GLN A 342      47.031  -3.270 -32.250  1.00 31.36           C  
ATOM   2677  CD  GLN A 342      47.781  -2.705 -33.438  1.00 31.36           C  
ATOM   2678  NE2 GLN A 342      48.469  -3.576 -34.156  1.00 31.36           N  
ATOM   2679  OE1 GLN A 342      47.781  -1.496 -33.688  1.00 31.36           O  
ATOM   2680  N   SER A 343      45.562  -1.587 -28.406  1.00 29.42           N  
ATOM   2681  CA  SER A 343      45.719  -0.956 -27.094  1.00 29.42           C  
ATOM   2682  C   SER A 343      45.969   0.545 -27.234  1.00 29.42           C  
ATOM   2683  CB  SER A 343      46.875  -1.592 -26.328  1.00 29.42           C  
ATOM   2684  O   SER A 343      46.688   0.989 -28.125  1.00 29.42           O  
ATOM   2685  OG  SER A 343      48.125  -1.368 -26.984  1.00 29.42           O  
ATOM   2686  N   ARG A 344      45.250   1.426 -26.531  1.00 36.38           N  
ATOM   2687  CA  ARG A 344      44.750   2.711 -26.062  1.00 36.38           C  
ATOM   2688  C   ARG A 344      45.875   3.729 -25.938  1.00 36.38           C  
ATOM   2689  CB  ARG A 344      44.062   2.547 -24.703  1.00 36.38           C  
ATOM   2690  O   ARG A 344      47.000   3.393 -25.484  1.00 36.38           O  
ATOM   2691  CG  ARG A 344      42.750   1.763 -24.781  1.00 36.38           C  
ATOM   2692  CD  ARG A 344      41.969   1.831 -23.484  1.00 36.38           C  
ATOM   2693  NE  ARG A 344      40.562   1.525 -23.672  1.00 36.38           N  
ATOM   2694  NH1 ARG A 344      40.125   1.139 -21.438  1.00 36.38           N  
ATOM   2695  NH2 ARG A 344      38.438   0.944 -23.000  1.00 36.38           N  
ATOM   2696  CZ  ARG A 344      39.719   1.203 -22.703  1.00 36.38           C  
ATOM   2697  N   GLY A 345      45.625   5.129 -26.312  1.00 30.89           N  
ATOM   2698  CA  GLY A 345      46.094   6.344 -25.656  1.00 30.89           C  
ATOM   2699  C   GLY A 345      45.000   7.414 -25.562  1.00 30.89           C  
ATOM   2700  O   GLY A 345      44.094   7.445 -26.375  1.00 30.89           O  
ATOM   2701  N   LEU A 346      44.750   8.273 -24.375  1.00 34.78           N  
ATOM   2702  CA  LEU A 346      44.281   9.094 -23.250  1.00 34.78           C  
ATOM   2703  C   LEU A 346      44.094  10.539 -23.688  1.00 34.78           C  
ATOM   2704  CB  LEU A 346      45.312   9.039 -22.109  1.00 34.78           C  
ATOM   2705  O   LEU A 346      45.031  11.227 -24.062  1.00 34.78           O  
ATOM   2706  CG  LEU A 346      44.844   9.617 -20.766  1.00 34.78           C  
ATOM   2707  CD1 LEU A 346      43.844   8.656 -20.094  1.00 34.78           C  
ATOM   2708  CD2 LEU A 346      46.031   9.891 -19.859  1.00 34.78           C  
ATOM   2709  N   PHE A 347      43.250  11.117 -24.797  1.00 28.27           N  
ATOM   2710  CA  PHE A 347      42.656  12.414 -24.484  1.00 28.27           C  
ATOM   2711  C   PHE A 347      42.188  13.125 -25.750  1.00 28.27           C  
ATOM   2712  CB  PHE A 347      43.656  13.289 -23.734  1.00 28.27           C  
ATOM   2713  O   PHE A 347      43.000  13.445 -26.625  1.00 28.27           O  
ATOM   2714  CG  PHE A 347      43.781  12.977 -22.266  1.00 28.27           C  
ATOM   2715  CD1 PHE A 347      42.844  13.484 -21.359  1.00 28.27           C  
ATOM   2716  CD2 PHE A 347      44.812  12.164 -21.797  1.00 28.27           C  
ATOM   2717  CE1 PHE A 347      42.969  13.188 -20.000  1.00 28.27           C  
ATOM   2718  CE2 PHE A 347      44.906  11.867 -20.438  1.00 28.27           C  
ATOM   2719  CZ  PHE A 347      44.000  12.383 -19.547  1.00 28.27           C  
ATOM   2720  N   GLY A 348      40.781  13.508 -26.172  1.00 32.72           N  
ATOM   2721  CA  GLY A 348      40.406  14.367 -27.281  1.00 32.72           C  
ATOM   2722  C   GLY A 348      39.062  15.016 -27.109  1.00 32.72           C  
ATOM   2723  O   GLY A 348      38.688  15.938 -27.844  1.00 32.72           O  
ATOM   2724  N   ALA A 349      38.344  15.383 -26.078  1.00 33.19           N  
ATOM   2725  CA  ALA A 349      37.000  15.984 -26.125  1.00 33.19           C  
ATOM   2726  C   ALA A 349      36.969  17.328 -25.391  1.00 33.19           C  
ATOM   2727  CB  ALA A 349      35.969  15.039 -25.531  1.00 33.19           C  
ATOM   2728  O   ALA A 349      36.188  18.203 -25.734  1.00 33.19           O  
ATOM   2729  N   ILE A 350      38.000  17.984 -25.047  1.00 33.22           N  
ATOM   2730  CA  ILE A 350      38.000  19.297 -24.391  1.00 33.22           C  
ATOM   2731  C   ILE A 350      38.688  20.328 -25.266  1.00 33.22           C  
ATOM   2732  CB  ILE A 350      38.688  19.219 -23.000  1.00 33.22           C  
ATOM   2733  O   ILE A 350      38.312  21.500 -25.281  1.00 33.22           O  
ATOM   2734  CG1 ILE A 350      37.938  18.250 -22.078  1.00 33.22           C  
ATOM   2735  CG2 ILE A 350      38.781  20.609 -22.375  1.00 33.22           C  
ATOM   2736  CD1 ILE A 350      38.594  18.031 -20.734  1.00 33.22           C  
ATOM   2737  N   ALA A 351      38.875  20.172 -26.625  1.00 30.08           N  
ATOM   2738  CA  ALA A 351      39.312  21.172 -27.594  1.00 30.08           C  
ATOM   2739  C   ALA A 351      38.250  21.406 -28.672  1.00 30.08           C  
ATOM   2740  CB  ALA A 351      40.625  20.750 -28.234  1.00 30.08           C  
ATOM   2741  O   ALA A 351      38.188  22.484 -29.266  1.00 30.08           O  
ATOM   2742  N   GLY A 352      37.094  20.797 -28.672  1.00 30.38           N  
ATOM   2743  CA  GLY A 352      36.000  20.875 -29.625  1.00 30.38           C  
ATOM   2744  C   GLY A 352      34.844  21.703 -29.109  1.00 30.38           C  
ATOM   2745  O   GLY A 352      34.156  22.375 -29.891  1.00 30.38           O  
ATOM   2746  N   PHE A 353      34.594  21.922 -27.781  1.00 27.64           N  
ATOM   2747  CA  PHE A 353      33.562  22.750 -27.141  1.00 27.64           C  
ATOM   2748  C   PHE A 353      34.000  24.203 -27.031  1.00 27.64           C  
ATOM   2749  CB  PHE A 353      33.250  22.203 -25.734  1.00 27.64           C  
ATOM   2750  O   PHE A 353      33.219  25.109 -27.234  1.00 27.64           O  
ATOM   2751  CG  PHE A 353      31.938  22.703 -25.188  1.00 27.64           C  
ATOM   2752  CD1 PHE A 353      31.906  23.734 -24.250  1.00 27.64           C  
ATOM   2753  CD2 PHE A 353      30.734  22.141 -25.594  1.00 27.64           C  
ATOM   2754  CE1 PHE A 353      30.703  24.203 -23.734  1.00 27.64           C  
ATOM   2755  CE2 PHE A 353      29.516  22.594 -25.078  1.00 27.64           C  
ATOM   2756  CZ  PHE A 353      29.500  23.625 -24.156  1.00 27.64           C  
ATOM   2757  N   ILE A 354      35.156  24.516 -27.188  1.00 29.89           N  
ATOM   2758  CA  ILE A 354      35.625  25.875 -27.047  1.00 29.89           C  
ATOM   2759  C   ILE A 354      35.938  26.469 -28.438  1.00 29.89           C  
ATOM   2760  CB  ILE A 354      36.875  25.953 -26.156  1.00 29.89           C  
ATOM   2761  O   ILE A 354      35.688  27.656 -28.672  1.00 29.89           O  
ATOM   2762  CG1 ILE A 354      36.562  25.453 -24.734  1.00 29.89           C  
ATOM   2763  CG2 ILE A 354      37.469  27.375 -26.125  1.00 29.89           C  
ATOM   2764  CD1 ILE A 354      37.750  25.453 -23.797  1.00 29.89           C  
ATOM   2765  N   GLU A 355      35.812  25.750 -29.594  1.00 30.28           N  
ATOM   2766  CA  GLU A 355      36.188  26.234 -30.906  1.00 30.28           C  
ATOM   2767  C   GLU A 355      35.094  25.984 -31.938  1.00 30.28           C  
ATOM   2768  CB  GLU A 355      37.500  25.562 -31.359  1.00 30.28           C  
ATOM   2769  O   GLU A 355      34.938  26.766 -32.875  1.00 30.28           O  
ATOM   2770  CG  GLU A 355      38.750  26.203 -30.797  1.00 30.28           C  
ATOM   2771  CD  GLU A 355      40.031  25.469 -31.172  1.00 30.28           C  
ATOM   2772  OE1 GLU A 355      41.125  25.891 -30.719  1.00 30.28           O  
ATOM   2773  OE2 GLU A 355      39.938  24.469 -31.922  1.00 30.28           O  
ATOM   2774  N   GLY A 356      33.688  25.500 -31.469  1.00 28.86           N  
ATOM   2775  CA  GLY A 356      32.781  25.266 -32.594  1.00 28.86           C  
ATOM   2776  C   GLY A 356      31.375  24.922 -32.156  1.00 28.86           C  
ATOM   2777  O   GLY A 356      30.531  24.578 -32.969  1.00 28.86           O  
ATOM   2778  N   GLY A 357      30.969  25.297 -30.797  1.00 30.45           N  
ATOM   2779  CA  GLY A 357      29.594  25.031 -30.391  1.00 30.45           C  
ATOM   2780  C   GLY A 357      29.156  23.609 -30.625  1.00 30.45           C  
ATOM   2781  O   GLY A 357      29.969  22.672 -30.531  1.00 30.45           O  
ATOM   2782  N   TRP A 358      27.891  23.031 -30.766  1.00 31.11           N  
ATOM   2783  CA  TRP A 358      27.156  21.781 -30.906  1.00 31.11           C  
ATOM   2784  C   TRP A 358      27.781  20.891 -31.969  1.00 31.11           C  
ATOM   2785  CB  TRP A 358      25.688  22.062 -31.266  1.00 31.11           C  
ATOM   2786  O   TRP A 358      27.859  19.672 -31.797  1.00 31.11           O  
ATOM   2787  CG  TRP A 358      24.766  22.094 -30.078  1.00 31.11           C  
ATOM   2788  CD1 TRP A 358      24.281  23.203 -29.438  1.00 31.11           C  
ATOM   2789  CD2 TRP A 358      24.234  20.969 -29.375  1.00 31.11           C  
ATOM   2790  CE2 TRP A 358      23.438  21.469 -28.328  1.00 31.11           C  
ATOM   2791  CE3 TRP A 358      24.375  19.578 -29.531  1.00 31.11           C  
ATOM   2792  NE1 TRP A 358      23.469  22.828 -28.391  1.00 31.11           N  
ATOM   2793  CH2 TRP A 358      22.891  19.266 -27.625  1.00 31.11           C  
ATOM   2794  CZ2 TRP A 358      22.750  20.625 -27.438  1.00 31.11           C  
ATOM   2795  CZ3 TRP A 358      23.688  18.750 -28.656  1.00 31.11           C  
ATOM   2796  N   THR A 359      28.531  21.438 -32.969  1.00 35.00           N  
ATOM   2797  CA  THR A 359      29.266  20.766 -34.031  1.00 35.00           C  
ATOM   2798  C   THR A 359      30.672  20.406 -33.562  1.00 35.00           C  
ATOM   2799  CB  THR A 359      29.344  21.641 -35.281  1.00 35.00           C  
ATOM   2800  O   THR A 359      31.188  19.328 -33.906  1.00 35.00           O  
ATOM   2801  CG2 THR A 359      28.125  21.453 -36.188  1.00 35.00           C  
ATOM   2802  OG1 THR A 359      29.438  23.016 -34.906  1.00 35.00           O  
ATOM   2803  N   GLY A 360      31.297  21.109 -32.688  1.00 35.38           N  
ATOM   2804  CA  GLY A 360      32.562  20.938 -31.969  1.00 35.38           C  
ATOM   2805  C   GLY A 360      32.500  19.922 -30.859  1.00 35.38           C  
ATOM   2806  O   GLY A 360      33.438  19.203 -30.609  1.00 35.38           O  
ATOM   2807  N   MET A 361      31.250  19.625 -30.312  1.00 34.19           N  
ATOM   2808  CA  MET A 361      30.828  18.656 -29.297  1.00 34.19           C  
ATOM   2809  C   MET A 361      30.531  17.312 -29.938  1.00 34.19           C  
ATOM   2810  CB  MET A 361      29.594  19.156 -28.547  1.00 34.19           C  
ATOM   2811  O   MET A 361      30.906  16.266 -29.406  1.00 34.19           O  
ATOM   2812  CG  MET A 361      29.188  18.281 -27.375  1.00 34.19           C  
ATOM   2813  SD  MET A 361      27.625  18.844 -26.594  1.00 34.19           S  
ATOM   2814  CE  MET A 361      26.422  18.297 -27.844  1.00 34.19           C  
ATOM   2815  N   ILE A 362      30.156  17.172 -31.094  1.00 35.94           N  
ATOM   2816  CA  ILE A 362      29.891  16.000 -31.938  1.00 35.94           C  
ATOM   2817  C   ILE A 362      31.203  15.516 -32.562  1.00 35.94           C  
ATOM   2818  CB  ILE A 362      28.859  16.312 -33.031  1.00 35.94           C  
ATOM   2819  O   ILE A 362      31.469  14.305 -32.594  1.00 35.94           O  
ATOM   2820  CG1 ILE A 362      27.484  16.578 -32.406  1.00 35.94           C  
ATOM   2821  CG2 ILE A 362      28.797  15.180 -34.062  1.00 35.94           C  
ATOM   2822  CD1 ILE A 362      26.500  15.422 -32.594  1.00 35.94           C  
ATOM   2823  N   ASP A 363      32.219  16.328 -32.875  1.00 38.00           N  
ATOM   2824  CA  ASP A 363      33.562  16.094 -33.375  1.00 38.00           C  
ATOM   2825  C   ASP A 363      34.500  15.609 -32.281  1.00 38.00           C  
ATOM   2826  CB  ASP A 363      34.156  17.359 -34.031  1.00 38.00           C  
ATOM   2827  O   ASP A 363      35.375  14.797 -32.500  1.00 38.00           O  
ATOM   2828  CG  ASP A 363      33.594  17.641 -35.406  1.00 38.00           C  
ATOM   2829  OD1 ASP A 363      32.969  16.734 -36.000  1.00 38.00           O  
ATOM   2830  OD2 ASP A 363      33.750  18.781 -35.875  1.00 38.00           O  
ATOM   2831  N   GLY A 364      34.188  15.961 -31.062  1.00 38.81           N  
ATOM   2832  CA  GLY A 364      34.844  15.586 -29.828  1.00 38.81           C  
ATOM   2833  C   GLY A 364      34.312  14.305 -29.219  1.00 38.81           C  
ATOM   2834  O   GLY A 364      35.031  13.562 -28.562  1.00 38.81           O  
ATOM   2835  N   TRP A 365      33.031  13.922 -29.438  1.00 41.97           N  
ATOM   2836  CA  TRP A 365      32.219  12.766 -29.047  1.00 41.97           C  
ATOM   2837  C   TRP A 365      32.531  11.555 -29.922  1.00 41.97           C  
ATOM   2838  CB  TRP A 365      30.734  13.086 -29.125  1.00 41.97           C  
ATOM   2839  O   TRP A 365      32.656  10.430 -29.438  1.00 41.97           O  
ATOM   2840  CG  TRP A 365      29.953  12.695 -27.891  1.00 41.97           C  
ATOM   2841  CD1 TRP A 365      30.469  12.461 -26.641  1.00 41.97           C  
ATOM   2842  CD2 TRP A 365      28.547  12.492 -27.812  1.00 41.97           C  
ATOM   2843  CE2 TRP A 365      28.266  12.133 -26.469  1.00 41.97           C  
ATOM   2844  CE3 TRP A 365      27.500  12.578 -28.719  1.00 41.97           C  
ATOM   2845  NE1 TRP A 365      29.453  12.117 -25.781  1.00 41.97           N  
ATOM   2846  CH2 TRP A 365      25.953  11.953 -26.953  1.00 41.97           C  
ATOM   2847  CZ2 TRP A 365      26.969  11.859 -26.031  1.00 41.97           C  
ATOM   2848  CZ3 TRP A 365      26.203  12.305 -28.281  1.00 41.97           C  
ATOM   2849  N   TYR A 366      33.031  11.562 -31.125  1.00 50.44           N  
ATOM   2850  CA  TYR A 366      33.281  10.664 -32.250  1.00 50.44           C  
ATOM   2851  C   TYR A 366      34.312  11.227 -33.188  1.00 50.44           C  
ATOM   2852  CB  TYR A 366      31.969  10.398 -33.000  1.00 50.44           C  
ATOM   2853  O   TYR A 366      34.094  12.250 -33.844  1.00 50.44           O  
ATOM   2854  CG  TYR A 366      30.828   9.922 -32.125  1.00 50.44           C  
ATOM   2855  CD1 TYR A 366      30.797   8.617 -31.625  1.00 50.44           C  
ATOM   2856  CD2 TYR A 366      29.797  10.781 -31.766  1.00 50.44           C  
ATOM   2857  CE1 TYR A 366      29.766   8.180 -30.812  1.00 50.44           C  
ATOM   2858  CE2 TYR A 366      28.750  10.352 -30.953  1.00 50.44           C  
ATOM   2859  OH  TYR A 366      27.719   8.625 -29.672  1.00 50.44           O  
ATOM   2860  CZ  TYR A 366      28.750   9.055 -30.484  1.00 50.44           C  
ATOM   2861  N   GLY A 367      35.594  11.406 -32.562  1.00 50.72           N  
ATOM   2862  CA  GLY A 367      36.688  12.195 -33.094  1.00 50.72           C  
ATOM   2863  C   GLY A 367      37.781  11.352 -33.750  1.00 50.72           C  
ATOM   2864  O   GLY A 367      37.562  10.195 -34.094  1.00 50.72           O  
ATOM   2865  N   TYR A 368      38.594  12.164 -34.188  1.00 55.00           N  
ATOM   2866  CA  TYR A 368      39.844  11.836 -34.875  1.00 55.00           C  
ATOM   2867  C   TYR A 368      40.844  11.250 -33.906  1.00 55.00           C  
ATOM   2868  CB  TYR A 368      40.406  13.078 -35.562  1.00 55.00           C  
ATOM   2869  O   TYR A 368      40.969  11.703 -32.750  1.00 55.00           O  
ATOM   2870  CG  TYR A 368      39.594  13.578 -36.719  1.00 55.00           C  
ATOM   2871  CD1 TYR A 368      39.812  13.109 -38.000  1.00 55.00           C  
ATOM   2872  CD2 TYR A 368      38.594  14.523 -36.500  1.00 55.00           C  
ATOM   2873  CE1 TYR A 368      39.031  13.570 -39.062  1.00 55.00           C  
ATOM   2874  CE2 TYR A 368      37.812  14.984 -37.562  1.00 55.00           C  
ATOM   2875  OH  TYR A 368      37.281  14.969 -39.906  1.00 55.00           O  
ATOM   2876  CZ  TYR A 368      38.062  14.508 -38.844  1.00 55.00           C  
ATOM   2877  N   HIS A 369      41.219   9.992 -34.125  1.00 62.31           N  
ATOM   2878  CA  HIS A 369      42.438   9.461 -33.500  1.00 62.31           C  
ATOM   2879  C   HIS A 369      43.625   9.531 -34.500  1.00 62.31           C  
ATOM   2880  CB  HIS A 369      42.250   8.016 -33.062  1.00 62.31           C  
ATOM   2881  O   HIS A 369      43.500   9.102 -35.656  1.00 62.31           O  
ATOM   2882  CG  HIS A 369      43.500   7.324 -32.625  1.00 62.31           C  
ATOM   2883  CD2 HIS A 369      44.250   6.375 -33.250  1.00 62.31           C  
ATOM   2884  ND1 HIS A 369      44.125   7.598 -31.438  1.00 62.31           N  
ATOM   2885  CE1 HIS A 369      45.188   6.844 -31.328  1.00 62.31           C  
ATOM   2886  NE2 HIS A 369      45.281   6.094 -32.406  1.00 62.31           N  
ATOM   2887  N   HIS A 370      44.562  10.250 -33.969  1.00 62.44           N  
ATOM   2888  CA  HIS A 370      45.688  10.312 -34.906  1.00 62.44           C  
ATOM   2889  C   HIS A 370      47.000  10.016 -34.188  1.00 62.44           C  
ATOM   2890  CB  HIS A 370      45.750  11.680 -35.562  1.00 62.44           C  
ATOM   2891  O   HIS A 370      47.125  10.195 -32.969  1.00 62.44           O  
ATOM   2892  CG  HIS A 370      46.031  12.805 -34.625  1.00 62.44           C  
ATOM   2893  CD2 HIS A 370      45.188  13.648 -33.969  1.00 62.44           C  
ATOM   2894  ND1 HIS A 370      47.281  13.172 -34.250  1.00 62.44           N  
ATOM   2895  CE1 HIS A 370      47.219  14.195 -33.406  1.00 62.44           C  
ATOM   2896  NE2 HIS A 370      45.969  14.500 -33.250  1.00 62.44           N  
ATOM   2897  N   GLN A 371      47.812   9.344 -34.812  1.00 66.38           N  
ATOM   2898  CA  GLN A 371      49.188   9.141 -34.406  1.00 66.38           C  
ATOM   2899  C   GLN A 371      50.156   9.789 -35.406  1.00 66.38           C  
ATOM   2900  CB  GLN A 371      49.500   7.648 -34.281  1.00 66.38           C  
ATOM   2901  O   GLN A 371      50.125   9.492 -36.594  1.00 66.38           O  
ATOM   2902  CG  GLN A 371      48.875   7.004 -33.031  1.00 66.38           C  
ATOM   2903  CD  GLN A 371      49.125   5.508 -32.969  1.00 66.38           C  
ATOM   2904  NE2 GLN A 371      48.719   4.883 -31.875  1.00 66.38           N  
ATOM   2905  OE1 GLN A 371      49.688   4.918 -33.906  1.00 66.38           O  
ATOM   2906  N   ASN A 372      51.000  10.883 -34.812  1.00 68.44           N  
ATOM   2907  CA  ASN A 372      51.969  11.508 -35.688  1.00 68.44           C  
ATOM   2908  C   ASN A 372      53.344  11.641 -35.000  1.00 68.44           C  
ATOM   2909  CB  ASN A 372      51.500  12.883 -36.156  1.00 68.44           C  
ATOM   2910  O   ASN A 372      53.531  11.078 -33.906  1.00 68.44           O  
ATOM   2911  CG  ASN A 372      51.219  13.828 -35.000  1.00 68.44           C  
ATOM   2912  ND2 ASN A 372      50.469  14.875 -35.250  1.00 68.44           N  
ATOM   2913  OD1 ASN A 372      51.719  13.625 -33.875  1.00 68.44           O  
ATOM   2914  N   GLU A 373      54.406  12.227 -35.625  1.00 61.88           N  
ATOM   2915  CA  GLU A 373      55.781  12.383 -35.125  1.00 61.88           C  
ATOM   2916  C   GLU A 373      55.844  13.227 -33.875  1.00 61.88           C  
ATOM   2917  CB  GLU A 373      56.656  13.016 -36.219  1.00 61.88           C  
ATOM   2918  O   GLU A 373      56.750  13.094 -33.062  1.00 61.88           O  
ATOM   2919  CG  GLU A 373      56.969  12.078 -37.375  1.00 61.88           C  
ATOM   2920  CD  GLU A 373      58.000  12.648 -38.375  1.00 61.88           C  
ATOM   2921  OE1 GLU A 373      58.406  11.930 -39.312  1.00 61.88           O  
ATOM   2922  OE2 GLU A 373      58.375  13.828 -38.188  1.00 61.88           O  
ATOM   2923  N   GLN A 374      54.719  13.984 -33.500  1.00 52.62           N  
ATOM   2924  CA  GLN A 374      54.625  14.945 -32.406  1.00 52.62           C  
ATOM   2925  C   GLN A 374      53.781  14.391 -31.266  1.00 52.62           C  
ATOM   2926  CB  GLN A 374      54.062  16.266 -32.906  1.00 52.62           C  
ATOM   2927  O   GLN A 374      53.719  14.977 -30.172  1.00 52.62           O  
ATOM   2928  CG  GLN A 374      54.969  17.016 -33.875  1.00 52.62           C  
ATOM   2929  CD  GLN A 374      54.375  18.328 -34.344  1.00 52.62           C  
ATOM   2930  NE2 GLN A 374      55.219  19.281 -34.688  1.00 52.62           N  
ATOM   2931  OE1 GLN A 374      53.156  18.484 -34.406  1.00 52.62           O  
ATOM   2932  N   GLY A 375      53.188  13.070 -31.422  1.00 55.44           N  
ATOM   2933  CA  GLY A 375      52.438  12.430 -30.359  1.00 55.44           C  
ATOM   2934  C   GLY A 375      51.062  11.953 -30.797  1.00 55.44           C  
ATOM   2935  O   GLY A 375      50.781  11.914 -32.000  1.00 55.44           O  
ATOM   2936  N   SER A 376      50.219  11.156 -29.938  1.00 54.09           N  
ATOM   2937  CA  SER A 376      48.875  10.648 -30.172  1.00 54.09           C  
ATOM   2938  C   SER A 376      47.812  11.547 -29.531  1.00 54.09           C  
ATOM   2939  CB  SER A 376      48.719   9.219 -29.641  1.00 54.09           C  
ATOM   2940  O   SER A 376      48.094  12.188 -28.516  1.00 54.09           O  
ATOM   2941  OG  SER A 376      48.906   9.195 -28.234  1.00 54.09           O  
ATOM   2942  N   GLY A 377      46.719  12.000 -30.312  1.00 51.91           N  
ATOM   2943  CA  GLY A 377      45.594  12.781 -29.828  1.00 51.91           C  
ATOM   2944  C   GLY A 377      44.312  11.969 -29.719  1.00 51.91           C  
ATOM   2945  O   GLY A 377      44.000  11.156 -30.578  1.00 51.91           O  
ATOM   2946  N   TYR A 378      43.688  11.812 -28.281  1.00 50.19           N  
ATOM   2947  CA  TYR A 378      42.500  11.023 -27.984  1.00 50.19           C  
ATOM   2948  C   TYR A 378      41.281  11.930 -27.844  1.00 50.19           C  
ATOM   2949  CB  TYR A 378      42.688  10.211 -26.703  1.00 50.19           C  
ATOM   2950  O   TYR A 378      41.406  13.078 -27.422  1.00 50.19           O  
ATOM   2951  CG  TYR A 378      43.875   9.266 -26.766  1.00 50.19           C  
ATOM   2952  CD1 TYR A 378      43.719   7.973 -27.266  1.00 50.19           C  
ATOM   2953  CD2 TYR A 378      45.125   9.672 -26.328  1.00 50.19           C  
ATOM   2954  CE1 TYR A 378      44.812   7.098 -27.312  1.00 50.19           C  
ATOM   2955  CE2 TYR A 378      46.219   8.805 -26.391  1.00 50.19           C  
ATOM   2956  OH  TYR A 378      47.125   6.668 -26.922  1.00 50.19           O  
ATOM   2957  CZ  TYR A 378      46.062   7.527 -26.875  1.00 50.19           C  
ATOM   2958  N   ALA A 379      40.000  11.336 -28.188  1.00 44.44           N  
ATOM   2959  CA  ALA A 379      38.719  11.992 -27.953  1.00 44.44           C  
ATOM   2960  C   ALA A 379      38.250  11.805 -26.516  1.00 44.44           C  
ATOM   2961  CB  ALA A 379      37.656  11.453 -28.922  1.00 44.44           C  
ATOM   2962  O   ALA A 379      38.750  10.906 -25.812  1.00 44.44           O  
ATOM   2963  N   ALA A 380      37.438  12.734 -25.781  1.00 42.06           N  
ATOM   2964  CA  ALA A 380      37.031  13.250 -24.484  1.00 42.06           C  
ATOM   2965  C   ALA A 380      36.719  12.117 -23.500  1.00 42.06           C  
ATOM   2966  CB  ALA A 380      35.812  14.156 -24.625  1.00 42.06           C  
ATOM   2967  O   ALA A 380      36.281  11.039 -23.922  1.00 42.06           O  
ATOM   2968  N   ASP A 381      36.844  12.344 -22.062  1.00 36.91           N  
ATOM   2969  CA  ASP A 381      36.875  11.727 -20.734  1.00 36.91           C  
ATOM   2970  C   ASP A 381      35.469  11.555 -20.188  1.00 36.91           C  
ATOM   2971  CB  ASP A 381      37.719  12.555 -19.766  1.00 36.91           C  
ATOM   2972  O   ASP A 381      34.531  12.227 -20.641  1.00 36.91           O  
ATOM   2973  CG  ASP A 381      36.875  13.453 -18.875  1.00 36.91           C  
ATOM   2974  OD1 ASP A 381      35.625  13.273 -18.812  1.00 36.91           O  
ATOM   2975  OD2 ASP A 381      37.469  14.359 -18.234  1.00 36.91           O  
ATOM   2976  N   GLN A 382      34.969  10.438 -19.578  1.00 40.69           N  
ATOM   2977  CA  GLN A 382      33.875   9.750 -18.891  1.00 40.69           C  
ATOM   2978  C   GLN A 382      32.938  10.742 -18.219  1.00 40.69           C  
ATOM   2979  CB  GLN A 382      34.438   8.758 -17.859  1.00 40.69           C  
ATOM   2980  O   GLN A 382      31.719  10.594 -18.281  1.00 40.69           O  
ATOM   2981  CG  GLN A 382      33.406   7.770 -17.344  1.00 40.69           C  
ATOM   2982  CD  GLN A 382      33.969   6.750 -16.391  1.00 40.69           C  
ATOM   2983  NE2 GLN A 382      33.188   5.758 -16.016  1.00 40.69           N  
ATOM   2984  OE1 GLN A 382      35.125   6.859 -15.977  1.00 40.69           O  
ATOM   2985  N   LYS A 383      33.312  11.977 -17.797  1.00 42.91           N  
ATOM   2986  CA  LYS A 383      32.562  12.961 -17.016  1.00 42.91           C  
ATOM   2987  C   LYS A 383      31.797  13.906 -17.922  1.00 42.91           C  
ATOM   2988  CB  LYS A 383      33.531  13.766 -16.109  1.00 42.91           C  
ATOM   2989  O   LYS A 383      30.641  14.227 -17.641  1.00 42.91           O  
ATOM   2990  CG  LYS A 383      32.812  14.539 -15.008  1.00 42.91           C  
ATOM   2991  CD  LYS A 383      33.812  15.172 -14.047  1.00 42.91           C  
ATOM   2992  CE  LYS A 383      33.125  15.977 -12.961  1.00 42.91           C  
ATOM   2993  NZ  LYS A 383      34.094  16.609 -12.023  1.00 42.91           N  
ATOM   2994  N   SER A 384      32.156  14.266 -19.078  1.00 41.53           N  
ATOM   2995  CA  SER A 384      31.516  15.070 -20.109  1.00 41.53           C  
ATOM   2996  C   SER A 384      30.484  14.258 -20.891  1.00 41.53           C  
ATOM   2997  CB  SER A 384      32.562  15.641 -21.078  1.00 41.53           C  
ATOM   2998  O   SER A 384      29.422  14.766 -21.250  1.00 41.53           O  
ATOM   2999  OG  SER A 384      31.938  16.125 -22.250  1.00 41.53           O  
ATOM   3000  N   THR A 385      30.641  12.969 -20.906  1.00 42.91           N  
ATOM   3001  CA  THR A 385      29.766  11.898 -21.359  1.00 42.91           C  
ATOM   3002  C   THR A 385      28.609  11.695 -20.391  1.00 42.91           C  
ATOM   3003  CB  THR A 385      30.531  10.570 -21.531  1.00 42.91           C  
ATOM   3004  O   THR A 385      27.453  11.531 -20.812  1.00 42.91           O  
ATOM   3005  CG2 THR A 385      29.641   9.492 -22.141  1.00 42.91           C  
ATOM   3006  OG1 THR A 385      31.672  10.789 -22.375  1.00 42.91           O  
ATOM   3007  N   GLN A 386      28.797  11.969 -19.234  1.00 41.06           N  
ATOM   3008  CA  GLN A 386      27.812  11.859 -18.156  1.00 41.06           C  
ATOM   3009  C   GLN A 386      26.969  13.117 -18.062  1.00 41.06           C  
ATOM   3010  CB  GLN A 386      28.516  11.586 -16.828  1.00 41.06           C  
ATOM   3011  O   GLN A 386      25.766  13.047 -17.797  1.00 41.06           O  
ATOM   3012  CG  GLN A 386      27.562  11.086 -15.734  1.00 41.06           C  
ATOM   3013  CD  GLN A 386      26.891   9.781 -16.094  1.00 41.06           C  
ATOM   3014  NE2 GLN A 386      25.594   9.695 -15.812  1.00 41.06           N  
ATOM   3015  OE1 GLN A 386      27.516   8.859 -16.625  1.00 41.06           O  
ATOM   3016  N   ASN A 387      27.375  14.297 -18.453  1.00 48.28           N  
ATOM   3017  CA  ASN A 387      26.688  15.578 -18.469  1.00 48.28           C  
ATOM   3018  C   ASN A 387      25.766  15.703 -19.688  1.00 48.28           C  
ATOM   3019  CB  ASN A 387      27.688  16.734 -18.422  1.00 48.28           C  
ATOM   3020  O   ASN A 387      24.672  16.234 -19.594  1.00 48.28           O  
ATOM   3021  CG  ASN A 387      28.266  16.953 -17.047  1.00 48.28           C  
ATOM   3022  ND2 ASN A 387      29.344  17.719 -16.969  1.00 48.28           N  
ATOM   3023  OD1 ASN A 387      27.734  16.453 -16.047  1.00 48.28           O  
ATOM   3024  N   ALA A 388      26.125  15.273 -20.859  1.00 39.59           N  
ATOM   3025  CA  ALA A 388      25.328  15.125 -22.078  1.00 39.59           C  
ATOM   3026  C   ALA A 388      24.281  14.023 -21.922  1.00 39.59           C  
ATOM   3027  CB  ALA A 388      26.234  14.820 -23.266  1.00 39.59           C  
ATOM   3028  O   ALA A 388      23.156  14.156 -22.391  1.00 39.59           O  
ATOM   3029  N   ILE A 389      24.547  13.016 -21.109  1.00 45.81           N  
ATOM   3030  CA  ILE A 389      23.703  11.922 -20.641  1.00 45.81           C  
ATOM   3031  C   ILE A 389      22.672  12.453 -19.641  1.00 45.81           C  
ATOM   3032  CB  ILE A 389      24.547  10.797 -19.984  1.00 45.81           C  
ATOM   3033  O   ILE A 389      21.500  12.070 -19.688  1.00 45.81           O  
ATOM   3034  CG1 ILE A 389      25.422  10.109 -21.031  1.00 45.81           C  
ATOM   3035  CG2 ILE A 389      23.641   9.781 -19.281  1.00 45.81           C  
ATOM   3036  CD1 ILE A 389      26.391   9.086 -20.453  1.00 45.81           C  
ATOM   3037  N   ASN A 390      23.016  13.297 -18.891  1.00 44.59           N  
ATOM   3038  CA  ASN A 390      22.125  13.984 -17.969  1.00 44.59           C  
ATOM   3039  C   ASN A 390      21.125  14.875 -18.703  1.00 44.59           C  
ATOM   3040  CB  ASN A 390      22.922  14.805 -16.953  1.00 44.59           C  
ATOM   3041  O   ASN A 390      20.000  15.070 -18.250  1.00 44.59           O  
ATOM   3042  CG  ASN A 390      23.609  13.945 -15.906  1.00 44.59           C  
ATOM   3043  ND2 ASN A 390      24.562  14.523 -15.203  1.00 44.59           N  
ATOM   3044  OD1 ASN A 390      23.266  12.773 -15.734  1.00 44.59           O  
ATOM   3045  N   GLY A 391      21.375  15.383 -19.969  1.00 41.69           N  
ATOM   3046  CA  GLY A 391      20.516  16.156 -20.859  1.00 41.69           C  
ATOM   3047  C   GLY A 391      19.484  15.305 -21.578  1.00 41.69           C  
ATOM   3048  O   GLY A 391      18.359  15.758 -21.828  1.00 41.69           O  
ATOM   3049  N   ILE A 392      19.703  13.961 -21.891  1.00 45.00           N  
ATOM   3050  CA  ILE A 392      18.859  12.883 -22.422  1.00 45.00           C  
ATOM   3051  C   ILE A 392      17.969  12.336 -21.312  1.00 45.00           C  
ATOM   3052  CB  ILE A 392      19.719  11.758 -23.031  1.00 45.00           C  
ATOM   3053  O   ILE A 392      16.797  12.047 -21.547  1.00 45.00           O  
ATOM   3054  CG1 ILE A 392      20.469  12.258 -24.266  1.00 45.00           C  
ATOM   3055  CG2 ILE A 392      18.844  10.539 -23.375  1.00 45.00           C  
ATOM   3056  CD1 ILE A 392      21.500  11.273 -24.828  1.00 45.00           C  
ATOM   3057  N   THR A 393      18.422  12.227 -20.078  1.00 45.88           N  
ATOM   3058  CA  THR A 393      17.688  11.898 -18.859  1.00 45.88           C  
ATOM   3059  C   THR A 393      16.625  12.945 -18.562  1.00 45.88           C  
ATOM   3060  CB  THR A 393      18.641  11.789 -17.656  1.00 45.88           C  
ATOM   3061  O   THR A 393      15.516  12.609 -18.141  1.00 45.88           O  
ATOM   3062  CG2 THR A 393      17.906  11.312 -16.406  1.00 45.88           C  
ATOM   3063  OG1 THR A 393      19.688  10.859 -17.969  1.00 45.88           O  
ATOM   3064  N   ASN A 394      16.750  14.133 -18.859  1.00 47.25           N  
ATOM   3065  CA  ASN A 394      15.781  15.219 -18.703  1.00 47.25           C  
ATOM   3066  C   ASN A 394      14.664  15.141 -19.734  1.00 47.25           C  
ATOM   3067  CB  ASN A 394      16.484  16.578 -18.766  1.00 47.25           C  
ATOM   3068  O   ASN A 394      13.508  15.445 -19.438  1.00 47.25           O  
ATOM   3069  CG  ASN A 394      17.297  16.891 -17.531  1.00 47.25           C  
ATOM   3070  ND2 ASN A 394      18.250  17.797 -17.656  1.00 47.25           N  
ATOM   3071  OD1 ASN A 394      17.062  16.312 -16.469  1.00 47.25           O  
ATOM   3072  N   LYS A 395      14.828  14.570 -21.031  1.00 46.75           N  
ATOM   3073  CA  LYS A 395      13.852  14.375 -22.094  1.00 46.75           C  
ATOM   3074  C   LYS A 395      13.023  13.117 -21.859  1.00 46.75           C  
ATOM   3075  CB  LYS A 395      14.539  14.312 -23.453  1.00 46.75           C  
ATOM   3076  O   LYS A 395      11.812  13.109 -22.094  1.00 46.75           O  
ATOM   3077  CG  LYS A 395      13.719  14.875 -24.594  1.00 46.75           C  
ATOM   3078  CD  LYS A 395      14.602  15.422 -25.719  1.00 46.75           C  
ATOM   3079  CE  LYS A 395      13.781  16.078 -26.812  1.00 46.75           C  
ATOM   3080  NZ  LYS A 395      14.633  16.453 -27.984  1.00 46.75           N  
ATOM   3081  N   VAL A 396      13.594  12.070 -21.281  1.00 44.91           N  
ATOM   3082  CA  VAL A 396      12.953  10.836 -20.828  1.00 44.91           C  
ATOM   3083  C   VAL A 396      12.164  11.109 -19.547  1.00 44.91           C  
ATOM   3084  CB  VAL A 396      13.984   9.711 -20.594  1.00 44.91           C  
ATOM   3085  O   VAL A 396      11.039  10.641 -19.391  1.00 44.91           O  
ATOM   3086  CG1 VAL A 396      13.328   8.508 -19.922  1.00 44.91           C  
ATOM   3087  CG2 VAL A 396      14.648   9.305 -21.906  1.00 44.91           C  
ATOM   3088  N   ASN A 397      12.711  11.945 -18.656  1.00 44.44           N  
ATOM   3089  CA  ASN A 397      12.062  12.414 -17.438  1.00 44.44           C  
ATOM   3090  C   ASN A 397      10.898  13.352 -17.750  1.00 44.44           C  
ATOM   3091  CB  ASN A 397      13.070  13.102 -16.531  1.00 44.44           C  
ATOM   3092  O   ASN A 397       9.875  13.328 -17.062  1.00 44.44           O  
ATOM   3093  CG  ASN A 397      13.984  12.125 -15.812  1.00 44.44           C  
ATOM   3094  ND2 ASN A 397      15.156  12.594 -15.406  1.00 44.44           N  
ATOM   3095  OD1 ASN A 397      13.641  10.953 -15.641  1.00 44.44           O  
ATOM   3096  N   SER A 398      10.898  14.195 -18.844  1.00 49.12           N  
ATOM   3097  CA  SER A 398       9.867  15.117 -19.297  1.00 49.12           C  
ATOM   3098  C   SER A 398       8.750  14.375 -20.047  1.00 49.12           C  
ATOM   3099  CB  SER A 398      10.461  16.188 -20.203  1.00 49.12           C  
ATOM   3100  O   SER A 398       7.574  14.711 -19.891  1.00 49.12           O  
ATOM   3101  OG  SER A 398      10.688  15.688 -21.500  1.00 49.12           O  
ATOM   3102  N   VAL A 399       9.008  13.367 -20.781  1.00 40.34           N  
ATOM   3103  CA  VAL A 399       8.070  12.516 -21.500  1.00 40.34           C  
ATOM   3104  C   VAL A 399       7.441  11.508 -20.531  1.00 40.34           C  
ATOM   3105  CB  VAL A 399       8.758  11.773 -22.672  1.00 40.34           C  
ATOM   3106  O   VAL A 399       6.238  11.242 -20.609  1.00 40.34           O  
ATOM   3107  CG1 VAL A 399       7.812  10.758 -23.297  1.00 40.34           C  
ATOM   3108  CG2 VAL A 399       9.242  12.773 -23.719  1.00 40.34           C  
ATOM   3109  N   ILE A 400       8.133  11.031 -19.500  1.00 44.94           N  
ATOM   3110  CA  ILE A 400       7.684  10.195 -18.391  1.00 44.94           C  
ATOM   3111  C   ILE A 400       6.773  11.008 -17.469  1.00 44.94           C  
ATOM   3112  CB  ILE A 400       8.883   9.625 -17.594  1.00 44.94           C  
ATOM   3113  O   ILE A 400       5.746  10.500 -17.000  1.00 44.94           O  
ATOM   3114  CG1 ILE A 400       9.648   8.609 -18.438  1.00 44.94           C  
ATOM   3115  CG2 ILE A 400       8.406   9.000 -16.281  1.00 44.94           C  
ATOM   3116  CD1 ILE A 400      10.930   8.102 -17.797  1.00 44.94           C  
ATOM   3117  N   GLU A 401       7.129  12.258 -17.266  1.00 47.72           N  
ATOM   3118  CA  GLU A 401       6.328  13.211 -16.500  1.00 47.72           C  
ATOM   3119  C   GLU A 401       5.020  13.531 -17.219  1.00 47.72           C  
ATOM   3120  CB  GLU A 401       7.117  14.492 -16.234  1.00 47.72           C  
ATOM   3121  O   GLU A 401       3.965  13.625 -16.594  1.00 47.72           O  
ATOM   3122  CG  GLU A 401       6.660  15.258 -15.008  1.00 47.72           C  
ATOM   3123  CD  GLU A 401       7.488  16.500 -14.734  1.00 47.72           C  
ATOM   3124  OE1 GLU A 401       7.145  17.266 -13.805  1.00 47.72           O  
ATOM   3125  OE2 GLU A 401       8.484  16.719 -15.453  1.00 47.72           O  
ATOM   3126  N   LYS A 402       5.039  13.680 -18.531  1.00 42.66           N  
ATOM   3127  CA  LYS A 402       3.891  13.977 -19.375  1.00 42.66           C  
ATOM   3128  C   LYS A 402       3.014  12.742 -19.578  1.00 42.66           C  
ATOM   3129  CB  LYS A 402       4.352  14.508 -20.734  1.00 42.66           C  
ATOM   3130  O   LYS A 402       1.785  12.844 -19.578  1.00 42.66           O  
ATOM   3131  CG  LYS A 402       3.398  15.516 -21.359  1.00 42.66           C  
ATOM   3132  CD  LYS A 402       4.027  16.219 -22.562  1.00 42.66           C  
ATOM   3133  CE  LYS A 402       3.107  17.281 -23.141  1.00 42.66           C  
ATOM   3134  NZ  LYS A 402       3.682  17.906 -24.359  1.00 42.66           N  
ATOM   3135  N   MET A 403       3.520  11.602 -19.562  1.00 41.28           N  
ATOM   3136  CA  MET A 403       2.838  10.312 -19.672  1.00 41.28           C  
ATOM   3137  C   MET A 403       2.289   9.883 -18.312  1.00 41.28           C  
ATOM   3138  CB  MET A 403       3.785   9.242 -20.219  1.00 41.28           C  
ATOM   3139  O   MET A 403       1.213   9.281 -18.234  1.00 41.28           O  
ATOM   3140  CG  MET A 403       3.979   9.305 -21.719  1.00 41.28           C  
ATOM   3141  SD  MET A 403       4.844   7.832 -22.391  1.00 41.28           S  
ATOM   3142  CE  MET A 403       5.785   7.328 -20.922  1.00 41.28           C  
ATOM   3143  N   ASN A 404       2.857  10.281 -17.188  1.00 43.84           N  
ATOM   3144  CA  ASN A 404       2.480  10.141 -15.789  1.00 43.84           C  
ATOM   3145  C   ASN A 404       1.243  10.969 -15.453  1.00 43.84           C  
ATOM   3146  CB  ASN A 404       3.646  10.539 -14.883  1.00 43.84           C  
ATOM   3147  O   ASN A 404       0.389  10.539 -14.680  1.00 43.84           O  
ATOM   3148  CG  ASN A 404       4.539   9.367 -14.531  1.00 43.84           C  
ATOM   3149  ND2 ASN A 404       5.711   9.656 -13.977  1.00 43.84           N  
ATOM   3150  OD1 ASN A 404       4.180   8.203 -14.758  1.00 43.84           O  
ATOM   3151  N   THR A 405       1.029  12.109 -16.031  1.00 49.44           N  
ATOM   3152  CA  THR A 405      -0.152  12.953 -15.875  1.00 49.44           C  
ATOM   3153  C   THR A 405      -1.365  12.305 -16.547  1.00 49.44           C  
ATOM   3154  CB  THR A 405       0.077  14.352 -16.469  1.00 49.44           C  
ATOM   3155  O   THR A 405      -2.469  12.336 -15.992  1.00 49.44           O  
ATOM   3156  CG2 THR A 405      -1.023  15.320 -16.047  1.00 49.44           C  
ATOM   3157  OG1 THR A 405       1.341  14.852 -16.016  1.00 49.44           O  
ATOM   3158  N   GLN A 406      -1.203  11.672 -17.594  1.00 36.69           N  
ATOM   3159  CA  GLN A 406      -2.256  11.023 -18.375  1.00 36.69           C  
ATOM   3160  C   GLN A 406      -2.652   9.688 -17.766  1.00 36.69           C  
ATOM   3161  CB  GLN A 406      -1.808  10.828 -19.828  1.00 36.69           C  
ATOM   3162  O   GLN A 406      -3.832   9.328 -17.734  1.00 36.69           O  
ATOM   3163  CG  GLN A 406      -1.630  12.125 -20.594  1.00 36.69           C  
ATOM   3164  CD  GLN A 406      -2.947  12.805 -20.906  1.00 36.69           C  
ATOM   3165  NE2 GLN A 406      -2.922  14.133 -21.000  1.00 36.69           N  
ATOM   3166  OE1 GLN A 406      -3.982  12.148 -21.062  1.00 36.69           O  
ATOM   3167  N   PHE A 407      -1.845   9.047 -16.984  1.00 40.97           N  
ATOM   3168  CA  PHE A 407      -2.014   7.746 -16.344  1.00 40.97           C  
ATOM   3169  C   PHE A 407      -2.566   7.914 -14.930  1.00 40.97           C  
ATOM   3170  CB  PHE A 407      -0.684   6.988 -16.297  1.00 40.97           C  
ATOM   3171  O   PHE A 407      -3.406   7.129 -14.492  1.00 40.97           O  
ATOM   3172  CG  PHE A 407      -0.438   6.125 -17.500  1.00 40.97           C  
ATOM   3173  CD1 PHE A 407      -1.126   4.930 -17.672  1.00 40.97           C  
ATOM   3174  CD2 PHE A 407       0.481   6.508 -18.469  1.00 40.97           C  
ATOM   3175  CE1 PHE A 407      -0.901   4.125 -18.781  1.00 40.97           C  
ATOM   3176  CE2 PHE A 407       0.711   5.707 -19.594  1.00 40.97           C  
ATOM   3177  CZ  PHE A 407       0.020   4.516 -19.750  1.00 40.97           C  
ATOM   3178  N   THR A 408      -1.994   8.977 -14.188  1.00 44.91           N  
ATOM   3179  CA  THR A 408      -2.574   9.391 -12.914  1.00 44.91           C  
ATOM   3180  C   THR A 408      -4.023   9.828 -13.102  1.00 44.91           C  
ATOM   3181  CB  THR A 408      -1.767  10.547 -12.289  1.00 44.91           C  
ATOM   3182  O   THR A 408      -4.879   9.531 -12.266  1.00 44.91           O  
ATOM   3183  CG2 THR A 408      -2.285  10.883 -10.891  1.00 44.91           C  
ATOM   3184  OG1 THR A 408      -0.390  10.156 -12.195  1.00 44.91           O  
ATOM   3185  N   ALA A 409      -4.348  10.367 -14.180  1.00 41.75           N  
ATOM   3186  CA  ALA A 409      -5.688  10.789 -14.586  1.00 41.75           C  
ATOM   3187  C   ALA A 409      -6.547   9.586 -14.961  1.00 41.75           C  
ATOM   3188  CB  ALA A 409      -5.602  11.766 -15.750  1.00 41.75           C  
ATOM   3189  O   ALA A 409      -7.727   9.523 -14.617  1.00 41.75           O  
ATOM   3190  N   VAL A 410      -5.953   8.508 -15.523  1.00 38.97           N  
ATOM   3191  CA  VAL A 410      -6.598   7.262 -15.922  1.00 38.97           C  
ATOM   3192  C   VAL A 410      -6.750   6.344 -14.711  1.00 38.97           C  
ATOM   3193  CB  VAL A 410      -5.801   6.543 -17.047  1.00 38.97           C  
ATOM   3194  O   VAL A 410      -7.777   5.676 -14.555  1.00 38.97           O  
ATOM   3195  CG1 VAL A 410      -6.383   5.156 -17.312  1.00 38.97           C  
ATOM   3196  CG2 VAL A 410      -5.797   7.383 -18.312  1.00 38.97           C  
ATOM   3197  N   GLY A 411      -5.656   6.285 -13.789  1.00 39.78           N  
ATOM   3198  CA  GLY A 411      -5.711   5.617 -12.500  1.00 39.78           C  
ATOM   3199  C   GLY A 411      -6.777   6.184 -11.578  1.00 39.78           C  
ATOM   3200  O   GLY A 411      -7.480   5.434 -10.898  1.00 39.78           O  
ATOM   3201  N   LYS A 412      -7.008   7.570 -11.492  1.00 45.38           N  
ATOM   3202  CA  LYS A 412      -8.016   8.297 -10.734  1.00 45.38           C  
ATOM   3203  C   LYS A 412      -9.414   8.055 -11.297  1.00 45.38           C  
ATOM   3204  CB  LYS A 412      -7.711   9.797 -10.727  1.00 45.38           C  
ATOM   3205  O   LYS A 412     -10.375   7.910 -10.539  1.00 45.38           O  
ATOM   3206  CG  LYS A 412      -6.895  10.258  -9.531  1.00 45.38           C  
ATOM   3207  CD  LYS A 412      -6.711  11.766  -9.523  1.00 45.38           C  
ATOM   3208  CE  LYS A 412      -5.793  12.219  -8.398  1.00 45.38           C  
ATOM   3209  NZ  LYS A 412      -5.641  13.703  -8.367  1.00 45.38           N  
ATOM   3210  N   GLU A 413      -9.609   7.844 -12.594  1.00 39.75           N  
ATOM   3211  CA  GLU A 413     -10.852   7.578 -13.320  1.00 39.75           C  
ATOM   3212  C   GLU A 413     -11.281   6.121 -13.164  1.00 39.75           C  
ATOM   3213  CB  GLU A 413     -10.703   7.934 -14.797  1.00 39.75           C  
ATOM   3214  O   GLU A 413     -12.469   5.828 -13.039  1.00 39.75           O  
ATOM   3215  CG  GLU A 413     -10.695   9.430 -15.078  1.00 39.75           C  
ATOM   3216  CD  GLU A 413     -12.055  10.086 -14.859  1.00 39.75           C  
ATOM   3217  OE1 GLU A 413     -12.117  11.328 -14.773  1.00 39.75           O  
ATOM   3218  OE2 GLU A 413     -13.055   9.344 -14.781  1.00 39.75           O  
ATOM   3219  N   PHE A 414     -10.414   5.258 -13.000  1.00 40.44           N  
ATOM   3220  CA  PHE A 414     -10.680   3.834 -12.836  1.00 40.44           C  
ATOM   3221  C   PHE A 414     -10.875   3.479 -11.367  1.00 40.44           C  
ATOM   3222  CB  PHE A 414      -9.539   3.002 -13.438  1.00 40.44           C  
ATOM   3223  O   PHE A 414     -11.633   2.562 -11.047  1.00 40.44           O  
ATOM   3224  CG  PHE A 414      -9.641   2.811 -14.922  1.00 40.44           C  
ATOM   3225  CD1 PHE A 414     -10.539   1.897 -15.461  1.00 40.44           C  
ATOM   3226  CD2 PHE A 414      -8.836   3.543 -15.789  1.00 40.44           C  
ATOM   3227  CE1 PHE A 414     -10.633   1.718 -16.844  1.00 40.44           C  
ATOM   3228  CE2 PHE A 414      -8.922   3.369 -17.156  1.00 40.44           C  
ATOM   3229  CZ  PHE A 414      -9.820   2.455 -17.688  1.00 40.44           C  
ATOM   3230  N   ASN A 415     -10.141   4.359 -10.438  1.00 39.06           N  
ATOM   3231  CA  ASN A 415     -10.430   4.359  -9.008  1.00 39.06           C  
ATOM   3232  C   ASN A 415     -11.891   4.723  -8.734  1.00 39.06           C  
ATOM   3233  CB  ASN A 415      -9.500   5.316  -8.266  1.00 39.06           C  
ATOM   3234  O   ASN A 415     -12.516   4.156  -7.836  1.00 39.06           O  
ATOM   3235  CG  ASN A 415      -8.375   4.598  -7.551  1.00 39.06           C  
ATOM   3236  ND2 ASN A 415      -7.430   5.363  -7.012  1.00 39.06           N  
ATOM   3237  OD1 ASN A 415      -8.344   3.367  -7.484  1.00 39.06           O  
ATOM   3238  N   ASN A 416     -12.469   5.570  -9.539  1.00 41.88           N  
ATOM   3239  CA  ASN A 416     -13.875   5.961  -9.516  1.00 41.88           C  
ATOM   3240  C   ASN A 416     -14.766   4.879 -10.109  1.00 41.88           C  
ATOM   3241  CB  ASN A 416     -14.078   7.285 -10.250  1.00 41.88           C  
ATOM   3242  O   ASN A 416     -15.875   4.645  -9.625  1.00 41.88           O  
ATOM   3243  CG  ASN A 416     -15.062   8.203  -9.555  1.00 41.88           C  
ATOM   3244  ND2 ASN A 416     -15.227   9.406 -10.078  1.00 41.88           N  
ATOM   3245  OD1 ASN A 416     -15.664   7.824  -8.547  1.00 41.88           O  
ATOM   3246  N   LEU A 417     -14.312   4.027 -11.164  1.00 38.22           N  
ATOM   3247  CA  LEU A 417     -14.977   2.896 -11.805  1.00 38.22           C  
ATOM   3248  C   LEU A 417     -14.773   1.619 -11.000  1.00 38.22           C  
ATOM   3249  CB  LEU A 417     -14.445   2.703 -13.234  1.00 38.22           C  
ATOM   3250  O   LEU A 417     -15.594   0.705 -11.055  1.00 38.22           O  
ATOM   3251  CG  LEU A 417     -15.148   3.506 -14.328  1.00 38.22           C  
ATOM   3252  CD1 LEU A 417     -14.203   3.744 -15.500  1.00 38.22           C  
ATOM   3253  CD2 LEU A 417     -16.406   2.789 -14.797  1.00 38.22           C  
ATOM   3254  N   GLU A 418     -13.688   1.397 -10.133  1.00 38.94           N  
ATOM   3255  CA  GLU A 418     -13.320   0.492  -9.047  1.00 38.94           C  
ATOM   3256  C   GLU A 418     -14.398   0.457  -7.969  1.00 38.94           C  
ATOM   3257  CB  GLU A 418     -11.977   0.902  -8.438  1.00 38.94           C  
ATOM   3258  O   GLU A 418     -14.555  -0.551  -7.277  1.00 38.94           O  
ATOM   3259  CG  GLU A 418     -11.320  -0.190  -7.609  1.00 38.94           C  
ATOM   3260  CD  GLU A 418      -9.930   0.188  -7.113  1.00 38.94           C  
ATOM   3261  OE1 GLU A 418      -9.312  -0.612  -6.375  1.00 38.94           O  
ATOM   3262  OE2 GLU A 418      -9.461   1.293  -7.461  1.00 38.94           O  
ATOM   3263  N   LYS A 419     -15.367   1.434  -7.852  1.00 44.62           N  
ATOM   3264  CA  LYS A 419     -16.578   1.560  -7.047  1.00 44.62           C  
ATOM   3265  C   LYS A 419     -17.609   0.501  -7.430  1.00 44.62           C  
ATOM   3266  CB  LYS A 419     -17.188   2.957  -7.199  1.00 44.62           C  
ATOM   3267  O   LYS A 419     -18.359   0.013  -6.578  1.00 44.62           O  
ATOM   3268  CG  LYS A 419     -16.516   4.020  -6.336  1.00 44.62           C  
ATOM   3269  CD  LYS A 419     -17.203   5.371  -6.484  1.00 44.62           C  
ATOM   3270  CE  LYS A 419     -16.469   6.457  -5.711  1.00 44.62           C  
ATOM   3271  NZ  LYS A 419     -17.109   7.793  -5.875  1.00 44.62           N  
ATOM   3272  N   ARG A 420     -17.281  -0.559  -8.398  1.00 42.59           N  
ATOM   3273  CA  ARG A 420     -18.344  -1.425  -8.898  1.00 42.59           C  
ATOM   3274  C   ARG A 420     -17.812  -2.834  -9.164  1.00 42.59           C  
ATOM   3275  CB  ARG A 420     -18.938  -0.844 -10.180  1.00 42.59           C  
ATOM   3276  O   ARG A 420     -18.578  -3.797  -9.156  1.00 42.59           O  
ATOM   3277  CG  ARG A 420     -20.078   0.133  -9.938  1.00 42.59           C  
ATOM   3278  CD  ARG A 420     -20.609   0.718 -11.234  1.00 42.59           C  
ATOM   3279  NE  ARG A 420     -21.750  -0.041 -11.742  1.00 42.59           N  
ATOM   3280  NH1 ARG A 420     -21.922   1.138 -13.727  1.00 42.59           N  
ATOM   3281  NH2 ARG A 420     -23.375  -0.575 -13.281  1.00 42.59           N  
ATOM   3282  CZ  ARG A 420     -22.344   0.176 -12.914  1.00 42.59           C  
ATOM   3283  N   MET A 421     -16.656  -3.395  -8.523  1.00 40.75           N  
ATOM   3284  CA  MET A 421     -16.422  -4.812  -8.773  1.00 40.75           C  
ATOM   3285  C   MET A 421     -15.070  -5.246  -8.227  1.00 40.75           C  
ATOM   3286  CB  MET A 421     -16.516  -5.121 -10.266  1.00 40.75           C  
ATOM   3287  O   MET A 421     -14.047  -4.613  -8.508  1.00 40.75           O  
ATOM   3288  CG  MET A 421     -17.922  -5.117 -10.812  1.00 40.75           C  
ATOM   3289  SD  MET A 421     -18.016  -5.699 -12.555  1.00 40.75           S  
ATOM   3290  CE  MET A 421     -17.984  -7.496 -12.289  1.00 40.75           C  
ATOM   3291  N   GLU A 422     -14.805  -5.922  -7.031  1.00 44.88           N  
ATOM   3292  CA  GLU A 422     -13.797  -6.508  -6.156  1.00 44.88           C  
ATOM   3293  C   GLU A 422     -12.883  -7.461  -6.926  1.00 44.88           C  
ATOM   3294  CB  GLU A 422     -14.453  -7.238  -4.984  1.00 44.88           C  
ATOM   3295  O   GLU A 422     -11.672  -7.480  -6.715  1.00 44.88           O  
ATOM   3296  CG  GLU A 422     -14.539  -6.406  -3.713  1.00 44.88           C  
ATOM   3297  CD  GLU A 422     -15.180  -7.148  -2.553  1.00 44.88           C  
ATOM   3298  OE1 GLU A 422     -15.281  -6.574  -1.444  1.00 44.88           O  
ATOM   3299  OE2 GLU A 422     -15.594  -8.312  -2.754  1.00 44.88           O  
ATOM   3300  N   ASN A 423     -13.133  -8.086  -8.203  1.00 44.06           N  
ATOM   3301  CA  ASN A 423     -12.375  -9.062  -8.977  1.00 44.06           C  
ATOM   3302  C   ASN A 423     -11.773  -8.430 -10.227  1.00 44.06           C  
ATOM   3303  CB  ASN A 423     -13.250 -10.250  -9.352  1.00 44.06           C  
ATOM   3304  O   ASN A 423     -10.727  -8.875 -10.711  1.00 44.06           O  
ATOM   3305  CG  ASN A 423     -12.492 -11.570  -9.328  1.00 44.06           C  
ATOM   3306  ND2 ASN A 423     -13.180 -12.656  -9.664  1.00 44.06           N  
ATOM   3307  OD1 ASN A 423     -11.297 -11.602  -9.016  1.00 44.06           O  
ATOM   3308  N   LEU A 424     -12.078  -7.254 -10.586  1.00 44.41           N  
ATOM   3309  CA  LEU A 424     -11.578  -6.465 -11.703  1.00 44.41           C  
ATOM   3310  C   LEU A 424     -10.367  -5.641 -11.289  1.00 44.41           C  
ATOM   3311  CB  LEU A 424     -12.680  -5.543 -12.234  1.00 44.41           C  
ATOM   3312  O   LEU A 424      -9.555  -5.250 -12.133  1.00 44.41           O  
ATOM   3313  CG  LEU A 424     -13.000  -5.664 -13.727  1.00 44.41           C  
ATOM   3314  CD1 LEU A 424     -14.289  -6.461 -13.930  1.00 44.41           C  
ATOM   3315  CD2 LEU A 424     -13.117  -4.281 -14.367  1.00 44.41           C  
ATOM   3316  N   ASN A 425     -10.133  -5.543  -9.977  1.00 40.22           N  
ATOM   3317  CA  ASN A 425      -9.086  -4.742  -9.359  1.00 40.22           C  
ATOM   3318  C   ASN A 425      -7.711  -5.371  -9.547  1.00 40.22           C  
ATOM   3319  CB  ASN A 425      -9.383  -4.539  -7.867  1.00 40.22           C  
ATOM   3320  O   ASN A 425      -6.742  -4.672  -9.852  1.00 40.22           O  
ATOM   3321  CG  ASN A 425      -8.484  -3.496  -7.230  1.00 40.22           C  
ATOM   3322  ND2 ASN A 425      -8.453  -3.467  -5.906  1.00 40.22           N  
ATOM   3323  OD1 ASN A 425      -7.816  -2.725  -7.926  1.00 40.22           O  
ATOM   3324  N   LYS A 426      -7.645  -6.715  -9.438  1.00 47.38           N  
ATOM   3325  CA  LYS A 426      -6.359  -7.391  -9.594  1.00 47.38           C  
ATOM   3326  C   LYS A 426      -6.008  -7.582 -11.062  1.00 47.38           C  
ATOM   3327  CB  LYS A 426      -6.375  -8.742  -8.875  1.00 47.38           C  
ATOM   3328  O   LYS A 426      -4.852  -7.422 -11.461  1.00 47.38           O  
ATOM   3329  CG  LYS A 426      -6.234  -8.648  -7.367  1.00 47.38           C  
ATOM   3330  CD  LYS A 426      -6.105 -10.031  -6.727  1.00 47.38           C  
ATOM   3331  CE  LYS A 426      -6.039  -9.938  -5.211  1.00 47.38           C  
ATOM   3332  NZ  LYS A 426      -5.977 -11.289  -4.578  1.00 47.38           N  
ATOM   3333  N   LYS A 427      -7.055  -7.801 -11.883  1.00 49.97           N  
ATOM   3334  CA  LYS A 427      -6.898  -8.023 -13.320  1.00 49.97           C  
ATOM   3335  C   LYS A 427      -6.691  -6.703 -14.062  1.00 49.97           C  
ATOM   3336  CB  LYS A 427      -8.117  -8.758 -13.883  1.00 49.97           C  
ATOM   3337  O   LYS A 427      -5.895  -6.633 -15.000  1.00 49.97           O  
ATOM   3338  CG  LYS A 427      -8.086 -10.266 -13.664  1.00 49.97           C  
ATOM   3339  CD  LYS A 427      -9.266 -10.945 -14.336  1.00 49.97           C  
ATOM   3340  CE  LYS A 427      -9.320 -12.430 -14.000  1.00 49.97           C  
ATOM   3341  NZ  LYS A 427     -10.531 -13.086 -14.570  1.00 49.97           N  
ATOM   3342  N   VAL A 428      -7.246  -5.648 -13.656  1.00 57.12           N  
ATOM   3343  CA  VAL A 428      -7.137  -4.309 -14.219  1.00 57.12           C  
ATOM   3344  C   VAL A 428      -5.805  -3.682 -13.812  1.00 57.12           C  
ATOM   3345  CB  VAL A 428      -8.312  -3.408 -13.773  1.00 57.12           C  
ATOM   3346  O   VAL A 428      -5.121  -3.068 -14.633  1.00 57.12           O  
ATOM   3347  CG1 VAL A 428      -8.070  -1.958 -14.195  1.00 57.12           C  
ATOM   3348  CG2 VAL A 428      -9.625  -3.922 -14.352  1.00 57.12           C  
ATOM   3349  N   ASP A 429      -5.363  -3.947 -12.562  1.00 58.50           N  
ATOM   3350  CA  ASP A 429      -4.070  -3.480 -12.070  1.00 58.50           C  
ATOM   3351  C   ASP A 429      -2.922  -4.211 -12.766  1.00 58.50           C  
ATOM   3352  CB  ASP A 429      -3.975  -3.670 -10.555  1.00 58.50           C  
ATOM   3353  O   ASP A 429      -1.918  -3.594 -13.125  1.00 58.50           O  
ATOM   3354  CG  ASP A 429      -4.770  -2.637  -9.773  1.00 58.50           C  
ATOM   3355  OD1 ASP A 429      -5.172  -1.607 -10.359  1.00 58.50           O  
ATOM   3356  OD2 ASP A 429      -4.996  -2.852  -8.562  1.00 58.50           O  
ATOM   3357  N   ASP A 430      -3.160  -5.477 -13.000  1.00 59.88           N  
ATOM   3358  CA  ASP A 430      -2.174  -6.301 -13.695  1.00 59.88           C  
ATOM   3359  C   ASP A 430      -2.084  -5.926 -15.172  1.00 59.88           C  
ATOM   3360  CB  ASP A 430      -2.520  -7.785 -13.547  1.00 59.88           C  
ATOM   3361  O   ASP A 430      -0.988  -5.855 -15.734  1.00 59.88           O  
ATOM   3362  CG  ASP A 430      -2.162  -8.344 -12.180  1.00 59.88           C  
ATOM   3363  OD1 ASP A 430      -1.467  -7.656 -11.406  1.00 59.88           O  
ATOM   3364  OD2 ASP A 430      -2.580  -9.484 -11.883  1.00 59.88           O  
ATOM   3365  N   GLY A 431      -3.209  -5.719 -15.820  1.00 63.91           N  
ATOM   3366  CA  GLY A 431      -3.268  -5.277 -17.203  1.00 63.91           C  
ATOM   3367  C   GLY A 431      -2.633  -3.920 -17.422  1.00 63.91           C  
ATOM   3368  O   GLY A 431      -1.905  -3.719 -18.406  1.00 63.91           O  
ATOM   3369  N   PHE A 432      -2.846  -3.025 -16.594  1.00 67.88           N  
ATOM   3370  CA  PHE A 432      -2.258  -1.691 -16.625  1.00 67.88           C  
ATOM   3371  C   PHE A 432      -0.745  -1.763 -16.453  1.00 67.88           C  
ATOM   3372  CB  PHE A 432      -2.863  -0.807 -15.523  1.00 67.88           C  
ATOM   3373  O   PHE A 432      -0.005  -1.080 -17.172  1.00 67.88           O  
ATOM   3374  CG  PHE A 432      -2.350   0.607 -15.531  1.00 67.88           C  
ATOM   3375  CD1 PHE A 432      -1.338   0.998 -14.664  1.00 67.88           C  
ATOM   3376  CD2 PHE A 432      -2.877   1.546 -16.406  1.00 67.88           C  
ATOM   3377  CE1 PHE A 432      -0.860   2.307 -14.672  1.00 67.88           C  
ATOM   3378  CE2 PHE A 432      -2.404   2.855 -16.422  1.00 67.88           C  
ATOM   3379  CZ  PHE A 432      -1.396   3.232 -15.547  1.00 67.88           C  
ATOM   3380  N   LEU A 433      -0.365  -2.533 -15.555  1.00 73.50           N  
ATOM   3381  CA  LEU A 433       1.057  -2.717 -15.281  1.00 73.50           C  
ATOM   3382  C   LEU A 433       1.765  -3.340 -16.484  1.00 73.50           C  
ATOM   3383  CB  LEU A 433       1.255  -3.596 -14.047  1.00 73.50           C  
ATOM   3384  O   LEU A 433       2.879  -2.938 -16.828  1.00 73.50           O  
ATOM   3385  CG  LEU A 433       2.695  -3.766 -13.555  1.00 73.50           C  
ATOM   3386  CD1 LEU A 433       3.256  -2.430 -13.086  1.00 73.50           C  
ATOM   3387  CD2 LEU A 433       2.764  -4.805 -12.445  1.00 73.50           C  
ATOM   3388  N   ASP A 434       1.155  -4.254 -17.078  1.00 71.94           N  
ATOM   3389  CA  ASP A 434       1.696  -4.910 -18.266  1.00 71.94           C  
ATOM   3390  C   ASP A 434       1.814  -3.930 -19.422  1.00 71.94           C  
ATOM   3391  CB  ASP A 434       0.821  -6.098 -18.656  1.00 71.94           C  
ATOM   3392  O   ASP A 434       2.822  -3.920 -20.141  1.00 71.94           O  
ATOM   3393  CG  ASP A 434       1.009  -7.305 -17.766  1.00 71.94           C  
ATOM   3394  OD1 ASP A 434       2.016  -7.363 -17.016  1.00 71.94           O  
ATOM   3395  OD2 ASP A 434       0.142  -8.203 -17.781  1.00 71.94           O  
ATOM   3396  N   ILE A 435       0.828  -3.213 -19.625  1.00 68.56           N  
ATOM   3397  CA  ILE A 435       0.823  -2.219 -20.688  1.00 68.56           C  
ATOM   3398  C   ILE A 435       1.922  -1.188 -20.438  1.00 68.56           C  
ATOM   3399  CB  ILE A 435      -0.551  -1.521 -20.812  1.00 68.56           C  
ATOM   3400  O   ILE A 435       2.656  -0.819 -21.359  1.00 68.56           O  
ATOM   3401  CG1 ILE A 435      -1.607  -2.502 -21.328  1.00 68.56           C  
ATOM   3402  CG2 ILE A 435      -0.456  -0.289 -21.719  1.00 68.56           C  
ATOM   3403  CD1 ILE A 435      -3.027  -1.956 -21.297  1.00 68.56           C  
ATOM   3404  N   TRP A 436       1.966  -0.797 -19.219  1.00 74.50           N  
ATOM   3405  CA  TRP A 436       3.002   0.152 -18.828  1.00 74.50           C  
ATOM   3406  C   TRP A 436       4.391  -0.423 -19.078  1.00 74.50           C  
ATOM   3407  CB  TRP A 436       2.857   0.527 -17.344  1.00 74.50           C  
ATOM   3408  O   TRP A 436       5.266   0.265 -19.609  1.00 74.50           O  
ATOM   3409  CG  TRP A 436       4.004   1.328 -16.797  1.00 74.50           C  
ATOM   3410  CD1 TRP A 436       4.953   0.911 -15.906  1.00 74.50           C  
ATOM   3411  CD2 TRP A 436       4.320   2.688 -17.125  1.00 74.50           C  
ATOM   3412  CE2 TRP A 436       5.477   3.029 -16.375  1.00 74.50           C  
ATOM   3413  CE3 TRP A 436       3.742   3.648 -17.953  1.00 74.50           C  
ATOM   3414  NE1 TRP A 436       5.840   1.930 -15.648  1.00 74.50           N  
ATOM   3415  CH2 TRP A 436       5.473   5.219 -17.281  1.00 74.50           C  
ATOM   3416  CZ2 TRP A 436       6.062   4.297 -16.453  1.00 74.50           C  
ATOM   3417  CZ3 TRP A 436       4.324   4.906 -18.031  1.00 74.50           C  
ATOM   3418  N   THR A 437       4.555  -1.557 -18.594  1.00 76.75           N  
ATOM   3419  CA  THR A 437       5.832  -2.240 -18.750  1.00 76.75           C  
ATOM   3420  C   THR A 437       6.203  -2.357 -20.219  1.00 76.75           C  
ATOM   3421  CB  THR A 437       5.801  -3.643 -18.109  1.00 76.75           C  
ATOM   3422  O   THR A 437       7.344  -2.094 -20.609  1.00 76.75           O  
ATOM   3423  CG2 THR A 437       7.145  -4.348 -18.281  1.00 76.75           C  
ATOM   3424  OG1 THR A 437       5.500  -3.521 -16.719  1.00 76.75           O  
ATOM   3425  N   TYR A 438       5.305  -2.654 -21.062  1.00 73.12           N  
ATOM   3426  CA  TYR A 438       5.520  -2.762 -22.500  1.00 73.12           C  
ATOM   3427  C   TYR A 438       5.871  -1.407 -23.094  1.00 73.12           C  
ATOM   3428  CB  TYR A 438       4.273  -3.332 -23.188  1.00 73.12           C  
ATOM   3429  O   TYR A 438       6.785  -1.306 -23.922  1.00 73.12           O  
ATOM   3430  CG  TYR A 438       4.156  -4.832 -23.078  1.00 73.12           C  
ATOM   3431  CD1 TYR A 438       5.129  -5.668 -23.625  1.00 73.12           C  
ATOM   3432  CD2 TYR A 438       3.074  -5.422 -22.438  1.00 73.12           C  
ATOM   3433  CE1 TYR A 438       5.023  -7.051 -23.547  1.00 73.12           C  
ATOM   3434  CE2 TYR A 438       2.959  -6.805 -22.344  1.00 73.12           C  
ATOM   3435  OH  TYR A 438       3.830  -8.977 -22.797  1.00 73.12           O  
ATOM   3436  CZ  TYR A 438       3.938  -7.609 -22.891  1.00 73.12           C  
ATOM   3437  N   ASN A 439       5.148  -0.413 -22.781  1.00 71.00           N  
ATOM   3438  CA  ASN A 439       5.391   0.938 -23.281  1.00 71.00           C  
ATOM   3439  C   ASN A 439       6.770   1.444 -22.859  1.00 71.00           C  
ATOM   3440  CB  ASN A 439       4.305   1.895 -22.781  1.00 71.00           C  
ATOM   3441  O   ASN A 439       7.461   2.088 -23.656  1.00 71.00           O  
ATOM   3442  CG  ASN A 439       2.996   1.732 -23.531  1.00 71.00           C  
ATOM   3443  ND2 ASN A 439       1.908   2.203 -22.938  1.00 71.00           N  
ATOM   3444  OD1 ASN A 439       2.965   1.187 -24.641  1.00 71.00           O  
ATOM   3445  N   ALA A 440       7.070   1.216 -21.656  1.00 71.00           N  
ATOM   3446  CA  ALA A 440       8.391   1.600 -21.156  1.00 71.00           C  
ATOM   3447  C   ALA A 440       9.500   0.877 -21.922  1.00 71.00           C  
ATOM   3448  CB  ALA A 440       8.492   1.306 -19.656  1.00 71.00           C  
ATOM   3449  O   ALA A 440      10.484   1.493 -22.312  1.00 71.00           O  
ATOM   3450  N   GLU A 441       9.320  -0.420 -22.141  1.00 76.19           N  
ATOM   3451  CA  GLU A 441      10.289  -1.217 -22.875  1.00 76.19           C  
ATOM   3452  C   GLU A 441      10.391  -0.740 -24.328  1.00 76.19           C  
ATOM   3453  CB  GLU A 441       9.906  -2.699 -22.844  1.00 76.19           C  
ATOM   3454  O   GLU A 441      11.492  -0.650 -24.875  1.00 76.19           O  
ATOM   3455  CG  GLU A 441      10.164  -3.367 -21.500  1.00 76.19           C  
ATOM   3456  CD  GLU A 441       9.797  -4.840 -21.484  1.00 76.19           C  
ATOM   3457  OE1 GLU A 441      10.000  -5.504 -20.438  1.00 76.19           O  
ATOM   3458  OE2 GLU A 441       9.297  -5.336 -22.516  1.00 76.19           O  
ATOM   3459  N   LEU A 442       9.336  -0.489 -24.922  1.00 73.62           N  
ATOM   3460  CA  LEU A 442       9.297   0.004 -26.297  1.00 73.62           C  
ATOM   3461  C   LEU A 442      10.016   1.344 -26.422  1.00 73.62           C  
ATOM   3462  CB  LEU A 442       7.844   0.145 -26.766  1.00 73.62           C  
ATOM   3463  O   LEU A 442      10.758   1.570 -27.375  1.00 73.62           O  
ATOM   3464  CG  LEU A 442       7.645   0.624 -28.203  1.00 73.62           C  
ATOM   3465  CD1 LEU A 442       8.320  -0.335 -29.188  1.00 73.62           C  
ATOM   3466  CD2 LEU A 442       6.160   0.761 -28.531  1.00 73.62           C  
ATOM   3467  N   LEU A 443       9.711   2.230 -25.609  1.00 68.75           N  
ATOM   3468  CA  LEU A 443      10.359   3.537 -25.594  1.00 68.75           C  
ATOM   3469  C   LEU A 443      11.875   3.393 -25.531  1.00 68.75           C  
ATOM   3470  CB  LEU A 443       9.867   4.363 -24.406  1.00 68.75           C  
ATOM   3471  O   LEU A 443      12.602   4.082 -26.266  1.00 68.75           O  
ATOM   3472  CG  LEU A 443      10.328   5.820 -24.344  1.00 68.75           C  
ATOM   3473  CD1 LEU A 443       9.172   6.723 -23.922  1.00 68.75           C  
ATOM   3474  CD2 LEU A 443      11.508   5.980 -23.406  1.00 68.75           C  
ATOM   3475  N   VAL A 444      12.297   2.561 -24.641  1.00 70.12           N  
ATOM   3476  CA  VAL A 444      13.727   2.318 -24.500  1.00 70.12           C  
ATOM   3477  C   VAL A 444      14.281   1.723 -25.781  1.00 70.12           C  
ATOM   3478  CB  VAL A 444      14.023   1.380 -23.297  1.00 70.12           C  
ATOM   3479  O   VAL A 444      15.352   2.121 -26.250  1.00 70.12           O  
ATOM   3480  CG1 VAL A 444      15.492   0.946 -23.312  1.00 70.12           C  
ATOM   3481  CG2 VAL A 444      13.672   2.066 -21.984  1.00 70.12           C  
ATOM   3482  N   LEU A 445      13.609   0.820 -26.391  1.00 73.50           N  
ATOM   3483  CA  LEU A 445      14.016   0.192 -27.641  1.00 73.50           C  
ATOM   3484  C   LEU A 445      14.148   1.229 -28.750  1.00 73.50           C  
ATOM   3485  CB  LEU A 445      13.008  -0.887 -28.047  1.00 73.50           C  
ATOM   3486  O   LEU A 445      15.109   1.205 -29.516  1.00 73.50           O  
ATOM   3487  CG  LEU A 445      12.961  -2.141 -27.172  1.00 73.50           C  
ATOM   3488  CD1 LEU A 445      11.828  -3.057 -27.609  1.00 73.50           C  
ATOM   3489  CD2 LEU A 445      14.297  -2.875 -27.219  1.00 73.50           C  
ATOM   3490  N   LEU A 446      13.203   2.084 -28.875  1.00 67.62           N  
ATOM   3491  CA  LEU A 446      13.195   3.127 -29.906  1.00 67.62           C  
ATOM   3492  C   LEU A 446      14.352   4.094 -29.703  1.00 67.62           C  
ATOM   3493  CB  LEU A 446      11.867   3.893 -29.875  1.00 67.62           C  
ATOM   3494  O   LEU A 446      15.008   4.500 -30.672  1.00 67.62           O  
ATOM   3495  CG  LEU A 446      10.648   3.162 -30.453  1.00 67.62           C  
ATOM   3496  CD1 LEU A 446       9.375   3.943 -30.156  1.00 67.62           C  
ATOM   3497  CD2 LEU A 446      10.812   2.945 -31.953  1.00 67.62           C  
ATOM   3498  N   GLU A 447      14.508   4.453 -28.469  1.00 67.62           N  
ATOM   3499  CA  GLU A 447      15.609   5.363 -28.141  1.00 67.62           C  
ATOM   3500  C   GLU A 447      16.953   4.730 -28.469  1.00 67.62           C  
ATOM   3501  CB  GLU A 447      15.547   5.770 -26.672  1.00 67.62           C  
ATOM   3502  O   GLU A 447      17.859   5.406 -28.953  1.00 67.62           O  
ATOM   3503  CG  GLU A 447      16.516   6.887 -26.297  1.00 67.62           C  
ATOM   3504  CD  GLU A 447      16.266   8.172 -27.078  1.00 67.62           C  
ATOM   3505  OE1 GLU A 447      17.203   8.977 -27.234  1.00 67.62           O  
ATOM   3506  OE2 GLU A 447      15.117   8.375 -27.531  1.00 67.62           O  
ATOM   3507  N   ASN A 448      17.156   3.520 -28.109  1.00 73.06           N  
ATOM   3508  CA  ASN A 448      18.391   2.801 -28.422  1.00 73.06           C  
ATOM   3509  C   ASN A 448      18.641   2.766 -29.922  1.00 73.06           C  
ATOM   3510  CB  ASN A 448      18.344   1.380 -27.859  1.00 73.06           C  
ATOM   3511  O   ASN A 448      19.766   2.969 -30.375  1.00 73.06           O  
ATOM   3512  CG  ASN A 448      18.609   1.335 -26.359  1.00 73.06           C  
ATOM   3513  ND2 ASN A 448      18.250   0.223 -25.734  1.00 73.06           N  
ATOM   3514  OD1 ASN A 448      19.141   2.291 -25.797  1.00 73.06           O  
ATOM   3515  N   GLU A 449      17.547   2.500 -30.719  1.00 70.81           N  
ATOM   3516  CA  GLU A 449      17.672   2.479 -32.156  1.00 70.81           C  
ATOM   3517  C   GLU A 449      18.062   3.848 -32.719  1.00 70.81           C  
ATOM   3518  CB  GLU A 449      16.344   2.031 -32.812  1.00 70.81           C  
ATOM   3519  O   GLU A 449      18.953   3.945 -33.562  1.00 70.81           O  
ATOM   3520  CG  GLU A 449      16.422   1.826 -34.312  1.00 70.81           C  
ATOM   3521  CD  GLU A 449      17.188   0.568 -34.719  1.00 70.81           C  
ATOM   3522  OE1 GLU A 449      17.594   0.451 -35.875  1.00 70.81           O  
ATOM   3523  OE2 GLU A 449      17.359  -0.308 -33.844  1.00 70.81           O  
ATOM   3524  N   ARG A 450      17.391   4.750 -32.281  1.00 65.50           N  
ATOM   3525  CA  ARG A 450      17.641   6.121 -32.719  1.00 65.50           C  
ATOM   3526  C   ARG A 450      19.078   6.539 -32.406  1.00 65.50           C  
ATOM   3527  CB  ARG A 450      16.656   7.086 -32.062  1.00 65.50           C  
ATOM   3528  O   ARG A 450      19.750   7.133 -33.250  1.00 65.50           O  
ATOM   3529  CG  ARG A 450      16.812   8.531 -32.500  1.00 65.50           C  
ATOM   3530  CD  ARG A 450      15.852   9.453 -31.766  1.00 65.50           C  
ATOM   3531  NE  ARG A 450      16.094  10.859 -32.062  1.00 65.50           N  
ATOM   3532  NH1 ARG A 450      14.172  11.641 -31.078  1.00 65.50           N  
ATOM   3533  NH2 ARG A 450      15.625  13.102 -32.094  1.00 65.50           N  
ATOM   3534  CZ  ARG A 450      15.297  11.867 -31.750  1.00 65.50           C  
ATOM   3535  N   THR A 451      19.484   6.340 -31.141  1.00 61.28           N  
ATOM   3536  CA  THR A 451      20.812   6.695 -30.672  1.00 61.28           C  
ATOM   3537  C   THR A 451      21.891   5.980 -31.500  1.00 61.28           C  
ATOM   3538  CB  THR A 451      21.000   6.352 -29.188  1.00 61.28           C  
ATOM   3539  O   THR A 451      22.875   6.598 -31.922  1.00 61.28           O  
ATOM   3540  CG2 THR A 451      22.375   6.746 -28.688  1.00 61.28           C  
ATOM   3541  OG1 THR A 451      20.000   7.051 -28.422  1.00 61.28           O  
ATOM   3542  N   LEU A 452      21.703   4.746 -31.719  1.00 66.69           N  
ATOM   3543  CA  LEU A 452      22.672   3.953 -32.469  1.00 66.69           C  
ATOM   3544  C   LEU A 452      22.719   4.402 -33.938  1.00 66.69           C  
ATOM   3545  CB  LEU A 452      22.328   2.465 -32.406  1.00 66.69           C  
ATOM   3546  O   LEU A 452      23.797   4.551 -34.500  1.00 66.69           O  
ATOM   3547  CG  LEU A 452      22.594   1.774 -31.062  1.00 66.69           C  
ATOM   3548  CD1 LEU A 452      22.062   0.348 -31.078  1.00 66.69           C  
ATOM   3549  CD2 LEU A 452      24.094   1.782 -30.750  1.00 66.69           C  
ATOM   3550  N   ASP A 453      21.562   4.586 -34.594  1.00 66.62           N  
ATOM   3551  CA  ASP A 453      21.453   4.984 -36.000  1.00 66.62           C  
ATOM   3552  C   ASP A 453      22.016   6.387 -36.219  1.00 66.62           C  
ATOM   3553  CB  ASP A 453      19.984   4.922 -36.469  1.00 66.62           C  
ATOM   3554  O   ASP A 453      22.688   6.641 -37.219  1.00 66.62           O  
ATOM   3555  CG  ASP A 453      19.500   3.504 -36.656  1.00 66.62           C  
ATOM   3556  OD1 ASP A 453      20.312   2.568 -36.719  1.00 66.62           O  
ATOM   3557  OD2 ASP A 453      18.266   3.320 -36.781  1.00 66.62           O  
ATOM   3558  N   PHE A 454      21.625   7.277 -35.406  1.00 63.03           N  
ATOM   3559  CA  PHE A 454      22.094   8.656 -35.469  1.00 63.03           C  
ATOM   3560  C   PHE A 454      23.609   8.727 -35.344  1.00 63.03           C  
ATOM   3561  CB  PHE A 454      21.422   9.516 -34.406  1.00 63.03           C  
ATOM   3562  O   PHE A 454      24.266   9.398 -36.156  1.00 63.03           O  
ATOM   3563  CG  PHE A 454      21.828  10.969 -34.438  1.00 63.03           C  
ATOM   3564  CD1 PHE A 454      22.750  11.477 -33.562  1.00 63.03           C  
ATOM   3565  CD2 PHE A 454      21.266  11.820 -35.406  1.00 63.03           C  
ATOM   3566  CE1 PHE A 454      23.125  12.820 -33.594  1.00 63.03           C  
ATOM   3567  CE2 PHE A 454      21.641  13.164 -35.438  1.00 63.03           C  
ATOM   3568  CZ  PHE A 454      22.562  13.656 -34.531  1.00 63.03           C  
ATOM   3569  N   HIS A 455      24.062   8.055 -34.375  1.00 62.34           N  
ATOM   3570  CA  HIS A 455      25.484   8.062 -34.062  1.00 62.34           C  
ATOM   3571  C   HIS A 455      26.281   7.367 -35.188  1.00 62.34           C  
ATOM   3572  CB  HIS A 455      25.781   7.402 -32.719  1.00 62.34           C  
ATOM   3573  O   HIS A 455      27.344   7.844 -35.594  1.00 62.34           O  
ATOM   3574  CG  HIS A 455      25.375   8.234 -31.547  1.00 62.34           C  
ATOM   3575  CD2 HIS A 455      24.359   8.102 -30.672  1.00 62.34           C  
ATOM   3576  ND1 HIS A 455      26.062   9.375 -31.172  1.00 62.34           N  
ATOM   3577  CE1 HIS A 455      25.484   9.898 -30.109  1.00 62.34           C  
ATOM   3578  NE2 HIS A 455      24.453   9.148 -29.781  1.00 62.34           N  
ATOM   3579  N   ASP A 456      25.859   6.281 -35.656  1.00 65.00           N  
ATOM   3580  CA  ASP A 456      26.469   5.559 -36.781  1.00 65.00           C  
ATOM   3581  C   ASP A 456      26.453   6.398 -38.062  1.00 65.00           C  
ATOM   3582  CB  ASP A 456      25.734   4.234 -37.031  1.00 65.00           C  
ATOM   3583  O   ASP A 456      27.438   6.402 -38.812  1.00 65.00           O  
ATOM   3584  CG  ASP A 456      26.141   3.146 -36.031  1.00 65.00           C  
ATOM   3585  OD1 ASP A 456      27.078   3.367 -35.250  1.00 65.00           O  
ATOM   3586  OD2 ASP A 456      25.531   2.059 -36.094  1.00 65.00           O  
ATOM   3587  N   SER A 457      25.375   7.121 -38.312  1.00 66.19           N  
ATOM   3588  CA  SER A 457      25.250   7.988 -39.500  1.00 66.19           C  
ATOM   3589  C   SER A 457      26.234   9.156 -39.438  1.00 66.19           C  
ATOM   3590  CB  SER A 457      23.828   8.516 -39.594  1.00 66.19           C  
ATOM   3591  O   SER A 457      26.828   9.523 -40.438  1.00 66.19           O  
ATOM   3592  OG  SER A 457      23.688   9.367 -40.750  1.00 66.19           O  
ATOM   3593  N   ASN A 458      26.359   9.750 -38.344  1.00 63.03           N  
ATOM   3594  CA  ASN A 458      27.281  10.859 -38.125  1.00 63.03           C  
ATOM   3595  C   ASN A 458      28.734  10.430 -38.281  1.00 63.03           C  
ATOM   3596  CB  ASN A 458      27.078  11.453 -36.719  1.00 63.03           C  
ATOM   3597  O   ASN A 458      29.531  11.156 -38.875  1.00 63.03           O  
ATOM   3598  CG  ASN A 458      25.828  12.320 -36.625  1.00 63.03           C  
ATOM   3599  ND2 ASN A 458      25.328  12.516 -35.406  1.00 63.03           N  
ATOM   3600  OD1 ASN A 458      25.328  12.805 -37.656  1.00 63.03           O  
ATOM   3601  N   VAL A 459      29.062   9.273 -37.719  1.00 63.91           N  
ATOM   3602  CA  VAL A 459      30.391   8.719 -37.875  1.00 63.91           C  
ATOM   3603  C   VAL A 459      30.672   8.406 -39.344  1.00 63.91           C  
ATOM   3604  CB  VAL A 459      30.578   7.441 -37.000  1.00 63.91           C  
ATOM   3605  O   VAL A 459      31.766   8.680 -39.844  1.00 63.91           O  
ATOM   3606  CG1 VAL A 459      31.922   6.773 -37.312  1.00 63.91           C  
ATOM   3607  CG2 VAL A 459      30.469   7.777 -35.531  1.00 63.91           C  
ATOM   3608  N   LYS A 460      29.750   7.867 -40.000  1.00 67.88           N  
ATOM   3609  CA  LYS A 460      29.844   7.562 -41.438  1.00 67.88           C  
ATOM   3610  C   LYS A 460      30.047   8.836 -42.250  1.00 67.88           C  
ATOM   3611  CB  LYS A 460      28.609   6.816 -41.906  1.00 67.88           C  
ATOM   3612  O   LYS A 460      30.859   8.859 -43.188  1.00 67.88           O  
ATOM   3613  CG  LYS A 460      28.688   6.340 -43.344  1.00 67.88           C  
ATOM   3614  CD  LYS A 460      27.453   5.539 -43.750  1.00 67.88           C  
ATOM   3615  CE  LYS A 460      27.516   5.090 -45.219  1.00 67.88           C  
ATOM   3616  NZ  LYS A 460      26.312   4.297 -45.594  1.00 67.88           N  
ATOM   3617  N   ASN A 461      29.312   9.852 -42.000  1.00 70.50           N  
ATOM   3618  CA  ASN A 461      29.422  11.133 -42.656  1.00 70.50           C  
ATOM   3619  C   ASN A 461      30.812  11.742 -42.500  1.00 70.50           C  
ATOM   3620  CB  ASN A 461      28.344  12.102 -42.156  1.00 70.50           C  
ATOM   3621  O   ASN A 461      31.391  12.273 -43.438  1.00 70.50           O  
ATOM   3622  CG  ASN A 461      28.203  13.320 -43.062  1.00 70.50           C  
ATOM   3623  ND2 ASN A 461      27.266  14.195 -42.719  1.00 70.50           N  
ATOM   3624  OD1 ASN A 461      28.922  13.477 -44.031  1.00 70.50           O  
ATOM   3625  N   LEU A 462      31.281  11.680 -41.344  1.00 69.62           N  
ATOM   3626  CA  LEU A 462      32.594  12.164 -41.000  1.00 69.62           C  
ATOM   3627  C   LEU A 462      33.688  11.359 -41.719  1.00 69.62           C  
ATOM   3628  CB  LEU A 462      32.844  12.102 -39.500  1.00 69.62           C  
ATOM   3629  O   LEU A 462      34.656  11.922 -42.219  1.00 69.62           O  
ATOM   3630  CG  LEU A 462      34.125  12.750 -38.969  1.00 69.62           C  
ATOM   3631  CD1 LEU A 462      34.156  14.227 -39.344  1.00 69.62           C  
ATOM   3632  CD2 LEU A 462      34.281  12.555 -37.469  1.00 69.62           C  
ATOM   3633  N   TYR A 463      33.531  10.078 -41.656  1.00 71.50           N  
ATOM   3634  CA  TYR A 463      34.406   9.188 -42.406  1.00 71.50           C  
ATOM   3635  C   TYR A 463      34.469   9.555 -43.875  1.00 71.50           C  
ATOM   3636  CB  TYR A 463      33.969   7.730 -42.250  1.00 71.50           C  
ATOM   3637  O   TYR A 463      35.531   9.648 -44.469  1.00 71.50           O  
ATOM   3638  CG  TYR A 463      34.750   6.758 -43.094  1.00 71.50           C  
ATOM   3639  CD1 TYR A 463      34.250   6.352 -44.344  1.00 71.50           C  
ATOM   3640  CD2 TYR A 463      35.969   6.242 -42.688  1.00 71.50           C  
ATOM   3641  CE1 TYR A 463      34.938   5.453 -45.125  1.00 71.50           C  
ATOM   3642  CE2 TYR A 463      36.656   5.344 -43.469  1.00 71.50           C  
ATOM   3643  OH  TYR A 463      36.875   4.066 -45.469  1.00 71.50           O  
ATOM   3644  CZ  TYR A 463      36.156   4.957 -44.688  1.00 71.50           C  
ATOM   3645  N   GLU A 464      33.312   9.758 -44.500  1.00 77.81           N  
ATOM   3646  CA  GLU A 464      33.188  10.102 -45.938  1.00 77.81           C  
ATOM   3647  C   GLU A 464      33.844  11.461 -46.219  1.00 77.81           C  
ATOM   3648  CB  GLU A 464      31.734  10.109 -46.344  1.00 77.81           C  
ATOM   3649  O   GLU A 464      34.469  11.633 -47.250  1.00 77.81           O  
ATOM   3650  CG  GLU A 464      31.109   8.719 -46.438  1.00 77.81           C  
ATOM   3651  CD  GLU A 464      31.844   7.805 -47.438  1.00 77.81           C  
ATOM   3652  OE1 GLU A 464      31.828   6.566 -47.219  1.00 77.81           O  
ATOM   3653  OE2 GLU A 464      32.438   8.328 -48.406  1.00 77.81           O  
ATOM   3654  N   LYS A 465      33.656  12.391 -45.344  1.00 79.81           N  
ATOM   3655  CA  LYS A 465      34.219  13.727 -45.469  1.00 79.81           C  
ATOM   3656  C   LYS A 465      35.750  13.664 -45.469  1.00 79.81           C  
ATOM   3657  CB  LYS A 465      33.719  14.641 -44.344  1.00 79.81           C  
ATOM   3658  O   LYS A 465      36.406  14.312 -46.281  1.00 79.81           O  
ATOM   3659  CG  LYS A 465      34.094  16.109 -44.531  1.00 79.81           C  
ATOM   3660  CD  LYS A 465      33.500  16.969 -43.438  1.00 79.81           C  
ATOM   3661  CE  LYS A 465      33.906  18.438 -43.594  1.00 79.81           C  
ATOM   3662  NZ  LYS A 465      33.250  19.297 -42.562  1.00 79.81           N  
ATOM   3663  N   VAL A 466      36.312  12.922 -44.531  1.00 78.38           N  
ATOM   3664  CA  VAL A 466      37.750  12.758 -44.375  1.00 78.38           C  
ATOM   3665  C   VAL A 466      38.312  12.008 -45.594  1.00 78.38           C  
ATOM   3666  CB  VAL A 466      38.094  12.008 -43.094  1.00 78.38           C  
ATOM   3667  O   VAL A 466      39.375  12.352 -46.094  1.00 78.38           O  
ATOM   3668  CG1 VAL A 466      39.562  11.617 -43.062  1.00 78.38           C  
ATOM   3669  CG2 VAL A 466      37.750  12.859 -41.875  1.00 78.38           C  
ATOM   3670  N   LYS A 467      37.625  11.023 -46.000  1.00 82.44           N  
ATOM   3671  CA  LYS A 467      38.000  10.258 -47.188  1.00 82.44           C  
ATOM   3672  C   LYS A 467      38.094  11.156 -48.406  1.00 82.44           C  
ATOM   3673  CB  LYS A 467      37.000   9.125 -47.438  1.00 82.44           C  
ATOM   3674  O   LYS A 467      39.031  11.062 -49.188  1.00 82.44           O  
ATOM   3675  CG  LYS A 467      37.375   8.211 -48.594  1.00 82.44           C  
ATOM   3676  CD  LYS A 467      36.375   7.074 -48.750  1.00 82.44           C  
ATOM   3677  CE  LYS A 467      36.750   6.184 -49.938  1.00 82.44           C  
ATOM   3678  NZ  LYS A 467      35.750   5.074 -50.125  1.00 82.44           N  
ATOM   3679  N   ILE A 468      37.188  12.086 -48.562  1.00 85.62           N  
ATOM   3680  CA  ILE A 468      37.125  12.992 -49.688  1.00 85.62           C  
ATOM   3681  C   ILE A 468      38.250  14.016 -49.625  1.00 85.62           C  
ATOM   3682  CB  ILE A 468      35.750  13.719 -49.750  1.00 85.62           C  
ATOM   3683  O   ILE A 468      38.875  14.352 -50.625  1.00 85.62           O  
ATOM   3684  CG1 ILE A 468      34.656  12.734 -50.156  1.00 85.62           C  
ATOM   3685  CG2 ILE A 468      35.812  14.891 -50.750  1.00 85.62           C  
ATOM   3686  CD1 ILE A 468      33.250  13.297 -50.000  1.00 85.62           C  
ATOM   3687  N   GLN A 469      38.562  14.461 -48.438  1.00 84.75           N  
ATOM   3688  CA  GLN A 469      39.594  15.445 -48.188  1.00 84.75           C  
ATOM   3689  C   GLN A 469      40.969  14.867 -48.500  1.00 84.75           C  
ATOM   3690  CB  GLN A 469      39.531  15.953 -46.750  1.00 84.75           C  
ATOM   3691  O   GLN A 469      41.812  15.523 -49.094  1.00 84.75           O  
ATOM   3692  CG  GLN A 469      38.406  16.922 -46.500  1.00 84.75           C  
ATOM   3693  CD  GLN A 469      38.438  17.531 -45.094  1.00 84.75           C  
ATOM   3694  NE2 GLN A 469      37.625  18.562 -44.875  1.00 84.75           N  
ATOM   3695  OE1 GLN A 469      39.188  17.078 -44.250  1.00 84.75           O  
ATOM   3696  N   LEU A 470      41.250  13.617 -48.000  1.00 85.06           N  
ATOM   3697  CA  LEU A 470      42.562  12.977 -48.062  1.00 85.06           C  
ATOM   3698  C   LEU A 470      42.812  12.352 -49.406  1.00 85.06           C  
ATOM   3699  CB  LEU A 470      42.656  11.914 -46.938  1.00 85.06           C  
ATOM   3700  O   LEU A 470      43.969  12.273 -49.844  1.00 85.06           O  
ATOM   3701  CG  LEU A 470      42.656  12.422 -45.500  1.00 85.06           C  
ATOM   3702  CD1 LEU A 470      42.656  11.258 -44.531  1.00 85.06           C  
ATOM   3703  CD2 LEU A 470      43.875  13.328 -45.250  1.00 85.06           C  
ATOM   3704  N   LYS A 471      41.875  11.992 -50.156  1.00 87.69           N  
ATOM   3705  CA  LYS A 471      41.969  11.398 -51.469  1.00 87.69           C  
ATOM   3706  C   LYS A 471      43.188  10.469 -51.562  1.00 87.69           C  
ATOM   3707  CB  LYS A 471      42.062  12.477 -52.531  1.00 87.69           C  
ATOM   3708  O   LYS A 471      43.250   9.469 -50.844  1.00 87.69           O  
ATOM   3709  CG  LYS A 471      40.812  13.328 -52.688  1.00 87.69           C  
ATOM   3710  CD  LYS A 471      40.938  14.359 -53.781  1.00 87.69           C  
ATOM   3711  CE  LYS A 471      39.688  15.211 -53.906  1.00 87.69           C  
ATOM   3712  NZ  LYS A 471      39.812  16.203 -55.031  1.00 87.69           N  
ATOM   3713  N   ASN A 472      44.125  10.727 -52.469  1.00 87.25           N  
ATOM   3714  CA  ASN A 472      45.250   9.820 -52.688  1.00 87.25           C  
ATOM   3715  C   ASN A 472      46.438  10.188 -51.844  1.00 87.25           C  
ATOM   3716  CB  ASN A 472      45.625   9.812 -54.188  1.00 87.25           C  
ATOM   3717  O   ASN A 472      47.531   9.648 -52.031  1.00 87.25           O  
ATOM   3718  CG  ASN A 472      45.781  11.211 -54.750  1.00 87.25           C  
ATOM   3719  ND2 ASN A 472      46.281  11.305 -55.969  1.00 87.25           N  
ATOM   3720  OD1 ASN A 472      45.406  12.203 -54.094  1.00 87.25           O  
ATOM   3721  N   ASN A 473      46.250  11.133 -50.906  1.00 85.31           N  
ATOM   3722  CA  ASN A 473      47.281  11.539 -49.969  1.00 85.31           C  
ATOM   3723  C   ASN A 473      47.344  10.602 -48.781  1.00 85.31           C  
ATOM   3724  CB  ASN A 473      47.062  12.977 -49.500  1.00 85.31           C  
ATOM   3725  O   ASN A 473      48.281  10.664 -47.969  1.00 85.31           O  
ATOM   3726  CG  ASN A 473      47.469  13.992 -50.562  1.00 85.31           C  
ATOM   3727  ND2 ASN A 473      47.031  15.234 -50.375  1.00 85.31           N  
ATOM   3728  OD1 ASN A 473      48.156  13.664 -51.531  1.00 85.31           O  
ATOM   3729  N   ALA A 474      46.375   9.617 -48.688  1.00 86.00           N  
ATOM   3730  CA  ALA A 474      46.312   8.656 -47.594  1.00 86.00           C  
ATOM   3731  C   ALA A 474      45.750   7.316 -48.062  1.00 86.00           C  
ATOM   3732  CB  ALA A 474      45.500   9.203 -46.438  1.00 86.00           C  
ATOM   3733  O   ALA A 474      45.031   7.258 -49.031  1.00 86.00           O  
ATOM   3734  N   LYS A 475      46.188   6.242 -47.469  1.00 84.62           N  
ATOM   3735  CA  LYS A 475      45.688   4.891 -47.750  1.00 84.62           C  
ATOM   3736  C   LYS A 475      44.719   4.422 -46.656  1.00 84.62           C  
ATOM   3737  CB  LYS A 475      46.875   3.914 -47.875  1.00 84.62           C  
ATOM   3738  O   LYS A 475      45.000   4.582 -45.469  1.00 84.62           O  
ATOM   3739  CG  LYS A 475      46.438   2.475 -48.125  1.00 84.62           C  
ATOM   3740  CD  LYS A 475      47.625   1.534 -48.125  1.00 84.62           C  
ATOM   3741  CE  LYS A 475      47.219   0.095 -48.375  1.00 84.62           C  
ATOM   3742  NZ  LYS A 475      48.406  -0.833 -48.375  1.00 84.62           N  
ATOM   3743  N   GLU A 476      43.656   3.834 -47.156  1.00 82.44           N  
ATOM   3744  CA  GLU A 476      42.688   3.291 -46.188  1.00 82.44           C  
ATOM   3745  C   GLU A 476      43.156   1.944 -45.656  1.00 82.44           C  
ATOM   3746  CB  GLU A 476      41.312   3.150 -46.875  1.00 82.44           C  
ATOM   3747  O   GLU A 476      43.438   1.015 -46.406  1.00 82.44           O  
ATOM   3748  CG  GLU A 476      40.188   2.934 -45.875  1.00 82.44           C  
ATOM   3749  CD  GLU A 476      38.812   2.943 -46.531  1.00 82.44           C  
ATOM   3750  OE1 GLU A 476      37.812   2.660 -45.844  1.00 82.44           O  
ATOM   3751  OE2 GLU A 476      38.750   3.236 -47.750  1.00 82.44           O  
ATOM   3752  N   ILE A 477      43.344   1.845 -44.344  1.00 76.06           N  
ATOM   3753  CA  ILE A 477      43.906   0.681 -43.688  1.00 76.06           C  
ATOM   3754  C   ILE A 477      42.812  -0.168 -43.094  1.00 76.06           C  
ATOM   3755  CB  ILE A 477      44.938   1.098 -42.625  1.00 76.06           C  
ATOM   3756  O   ILE A 477      43.031  -1.328 -42.719  1.00 76.06           O  
ATOM   3757  CG1 ILE A 477      45.969   2.070 -43.219  1.00 76.06           C  
ATOM   3758  CG2 ILE A 477      45.625  -0.134 -42.031  1.00 76.06           C  
ATOM   3759  CD1 ILE A 477      46.844   2.736 -42.156  1.00 76.06           C  
ATOM   3760  N   GLY A 478      41.438   0.396 -43.219  1.00 66.50           N  
ATOM   3761  CA  GLY A 478      40.344  -0.369 -42.688  1.00 66.50           C  
ATOM   3762  C   GLY A 478      39.938   0.035 -41.281  1.00 66.50           C  
ATOM   3763  O   GLY A 478      40.719   0.702 -40.594  1.00 66.50           O  
ATOM   3764  N   ASN A 479      38.562  -0.130 -40.906  1.00 60.78           N  
ATOM   3765  CA  ASN A 479      38.000   0.144 -39.562  1.00 60.78           C  
ATOM   3766  C   ASN A 479      37.938   1.643 -39.281  1.00 60.78           C  
ATOM   3767  CB  ASN A 479      38.812  -0.575 -38.500  1.00 60.78           C  
ATOM   3768  O   ASN A 479      38.188   2.070 -38.156  1.00 60.78           O  
ATOM   3769  CG  ASN A 479      38.719  -2.084 -38.594  1.00 60.78           C  
ATOM   3770  ND2 ASN A 479      39.719  -2.785 -38.062  1.00 60.78           N  
ATOM   3771  OD1 ASN A 479      37.750  -2.615 -39.125  1.00 60.78           O  
ATOM   3772  N   GLY A 480      37.875   2.393 -40.406  1.00 67.31           N  
ATOM   3773  CA  GLY A 480      37.688   3.824 -40.250  1.00 67.31           C  
ATOM   3774  C   GLY A 480      38.969   4.598 -40.062  1.00 67.31           C  
ATOM   3775  O   GLY A 480      38.938   5.746 -39.625  1.00 67.31           O  
ATOM   3776  N   CYS A 481      40.188   3.926 -40.469  1.00 75.06           N  
ATOM   3777  CA  CYS A 481      41.500   4.539 -40.281  1.00 75.06           C  
ATOM   3778  C   CYS A 481      42.188   4.820 -41.625  1.00 75.06           C  
ATOM   3779  CB  CYS A 481      42.406   3.637 -39.438  1.00 75.06           C  
ATOM   3780  O   CYS A 481      42.000   4.074 -42.594  1.00 75.06           O  
ATOM   3781  SG  CYS A 481      41.812   3.383 -37.750  1.00 75.06           S  
ATOM   3782  N   PHE A 482      42.969   5.926 -41.625  1.00 80.00           N  
ATOM   3783  CA  PHE A 482      43.719   6.340 -42.781  1.00 80.00           C  
ATOM   3784  C   PHE A 482      45.188   6.500 -42.438  1.00 80.00           C  
ATOM   3785  CB  PHE A 482      43.156   7.648 -43.375  1.00 80.00           C  
ATOM   3786  O   PHE A 482      45.531   7.055 -41.406  1.00 80.00           O  
ATOM   3787  CG  PHE A 482      41.719   7.562 -43.781  1.00 80.00           C  
ATOM   3788  CD1 PHE A 482      41.406   7.176 -45.094  1.00 80.00           C  
ATOM   3789  CD2 PHE A 482      40.719   7.871 -42.906  1.00 80.00           C  
ATOM   3790  CE1 PHE A 482      40.062   7.098 -45.469  1.00 80.00           C  
ATOM   3791  CE2 PHE A 482      39.375   7.793 -43.281  1.00 80.00           C  
ATOM   3792  CZ  PHE A 482      39.062   7.410 -44.594  1.00 80.00           C  
ATOM   3793  N   GLU A 483      45.969   5.871 -43.312  1.00 83.56           N  
ATOM   3794  CA  GLU A 483      47.406   6.066 -43.188  1.00 83.56           C  
ATOM   3795  C   GLU A 483      47.906   7.082 -44.219  1.00 83.56           C  
ATOM   3796  CB  GLU A 483      48.156   4.734 -43.375  1.00 83.56           C  
ATOM   3797  O   GLU A 483      47.719   6.918 -45.438  1.00 83.56           O  
ATOM   3798  CG  GLU A 483      49.625   4.820 -43.094  1.00 83.56           C  
ATOM   3799  CD  GLU A 483      50.344   3.482 -43.219  1.00 83.56           C  
ATOM   3800  OE1 GLU A 483      51.406   3.301 -42.594  1.00 83.56           O  
ATOM   3801  OE2 GLU A 483      49.844   2.611 -43.969  1.00 83.56           O  
ATOM   3802  N   PHE A 484      48.625   8.211 -43.625  1.00 85.00           N  
ATOM   3803  CA  PHE A 484      49.062   9.289 -44.500  1.00 85.00           C  
ATOM   3804  C   PHE A 484      50.344   8.875 -45.250  1.00 85.00           C  
ATOM   3805  CB  PHE A 484      49.344  10.562 -43.688  1.00 85.00           C  
ATOM   3806  O   PHE A 484      51.219   8.219 -44.688  1.00 85.00           O  
ATOM   3807  CG  PHE A 484      48.094  11.211 -43.156  1.00 85.00           C  
ATOM   3808  CD1 PHE A 484      47.375  12.133 -43.938  1.00 85.00           C  
ATOM   3809  CD2 PHE A 484      47.625  10.898 -41.906  1.00 85.00           C  
ATOM   3810  CE1 PHE A 484      46.219  12.734 -43.438  1.00 85.00           C  
ATOM   3811  CE2 PHE A 484      46.469  11.500 -41.406  1.00 85.00           C  
ATOM   3812  CZ  PHE A 484      45.781  12.414 -42.156  1.00 85.00           C  
ATOM   3813  N   TYR A 485      50.469   9.227 -46.531  1.00 83.06           N  
ATOM   3814  CA  TYR A 485      51.656   9.000 -47.344  1.00 83.06           C  
ATOM   3815  C   TYR A 485      52.656  10.141 -47.188  1.00 83.06           C  
ATOM   3816  CB  TYR A 485      51.250   8.844 -48.812  1.00 83.06           C  
ATOM   3817  O   TYR A 485      53.781  10.047 -47.688  1.00 83.06           O  
ATOM   3818  CG  TYR A 485      50.594   7.527 -49.125  1.00 83.06           C  
ATOM   3819  CD1 TYR A 485      51.250   6.320 -49.000  1.00 83.06           C  
ATOM   3820  CD2 TYR A 485      49.281   7.496 -49.594  1.00 83.06           C  
ATOM   3821  CE1 TYR A 485      50.625   5.109 -49.281  1.00 83.06           C  
ATOM   3822  CE2 TYR A 485      48.625   6.289 -49.875  1.00 83.06           C  
ATOM   3823  OH  TYR A 485      48.719   3.908 -50.000  1.00 83.06           O  
ATOM   3824  CZ  TYR A 485      49.344   5.105 -49.719  1.00 83.06           C  
ATOM   3825  N   HIS A 486      52.219  11.234 -46.500  1.00 83.06           N  
ATOM   3826  CA  HIS A 486      53.094  12.375 -46.188  1.00 83.06           C  
ATOM   3827  C   HIS A 486      53.156  12.594 -44.656  1.00 83.06           C  
ATOM   3828  CB  HIS A 486      52.562  13.641 -46.844  1.00 83.06           C  
ATOM   3829  O   HIS A 486      52.344  12.070 -43.906  1.00 83.06           O  
ATOM   3830  CG  HIS A 486      51.219  14.070 -46.375  1.00 83.06           C  
ATOM   3831  CD2 HIS A 486      49.969  13.820 -46.875  1.00 83.06           C  
ATOM   3832  ND1 HIS A 486      51.031  14.852 -45.250  1.00 83.06           N  
ATOM   3833  CE1 HIS A 486      49.719  15.062 -45.094  1.00 83.06           C  
ATOM   3834  NE2 HIS A 486      49.062  14.453 -46.062  1.00 83.06           N  
ATOM   3835  N   LYS A 487      54.219  13.242 -44.250  1.00 83.25           N  
ATOM   3836  CA  LYS A 487      54.281  13.617 -42.844  1.00 83.25           C  
ATOM   3837  C   LYS A 487      53.250  14.664 -42.500  1.00 83.25           C  
ATOM   3838  CB  LYS A 487      55.688  14.133 -42.500  1.00 83.25           C  
ATOM   3839  O   LYS A 487      53.062  15.648 -43.219  1.00 83.25           O  
ATOM   3840  CG  LYS A 487      56.750  13.055 -42.500  1.00 83.25           C  
ATOM   3841  CD  LYS A 487      58.094  13.602 -42.000  1.00 83.25           C  
ATOM   3842  CE  LYS A 487      59.188  12.539 -42.062  1.00 83.25           C  
ATOM   3843  NZ  LYS A 487      60.500  13.078 -41.594  1.00 83.25           N  
ATOM   3844  N   CYS A 488      52.500  14.320 -41.531  1.00 81.44           N  
ATOM   3845  CA  CYS A 488      51.438  15.227 -41.125  1.00 81.44           C  
ATOM   3846  C   CYS A 488      51.625  15.695 -39.688  1.00 81.44           C  
ATOM   3847  CB  CYS A 488      50.062  14.555 -41.250  1.00 81.44           C  
ATOM   3848  O   CYS A 488      51.500  14.898 -38.750  1.00 81.44           O  
ATOM   3849  SG  CYS A 488      48.656  15.688 -41.094  1.00 81.44           S  
ATOM   3850  N   ASP A 489      52.000  16.984 -39.469  1.00 79.19           N  
ATOM   3851  CA  ASP A 489      52.188  17.578 -38.156  1.00 79.19           C  
ATOM   3852  C   ASP A 489      50.875  18.016 -37.531  1.00 79.19           C  
ATOM   3853  CB  ASP A 489      53.156  18.750 -38.219  1.00 79.19           C  
ATOM   3854  O   ASP A 489      49.812  17.812 -38.125  1.00 79.19           O  
ATOM   3855  CG  ASP A 489      52.656  19.875 -39.125  1.00 79.19           C  
ATOM   3856  OD1 ASP A 489      51.500  19.797 -39.594  1.00 79.19           O  
ATOM   3857  OD2 ASP A 489      53.406  20.828 -39.375  1.00 79.19           O  
ATOM   3858  N   ASN A 490      50.781  18.531 -36.344  1.00 72.69           N  
ATOM   3859  CA  ASN A 490      49.625  18.922 -35.594  1.00 72.69           C  
ATOM   3860  C   ASN A 490      48.781  19.938 -36.375  1.00 72.69           C  
ATOM   3861  CB  ASN A 490      50.000  19.516 -34.250  1.00 72.69           C  
ATOM   3862  O   ASN A 490      47.531  19.906 -36.312  1.00 72.69           O  
ATOM   3863  CG  ASN A 490      50.438  18.438 -33.250  1.00 72.69           C  
ATOM   3864  ND2 ASN A 490      51.125  18.859 -32.188  1.00 72.69           N  
ATOM   3865  OD1 ASN A 490      50.156  17.250 -33.438  1.00 72.69           O  
ATOM   3866  N   GLU A 491      49.438  20.750 -37.125  1.00 77.50           N  
ATOM   3867  CA  GLU A 491      48.781  21.734 -37.969  1.00 77.50           C  
ATOM   3868  C   GLU A 491      48.031  21.078 -39.125  1.00 77.50           C  
ATOM   3869  CB  GLU A 491      49.781  22.750 -38.531  1.00 77.50           C  
ATOM   3870  O   GLU A 491      46.906  21.469 -39.469  1.00 77.50           O  
ATOM   3871  CG  GLU A 491      49.156  23.953 -39.188  1.00 77.50           C  
ATOM   3872  CD  GLU A 491      50.156  24.969 -39.719  1.00 77.50           C  
ATOM   3873  OE1 GLU A 491      49.781  25.953 -40.375  1.00 77.50           O  
ATOM   3874  OE2 GLU A 491      51.375  24.750 -39.469  1.00 77.50           O  
ATOM   3875  N   CYS A 492      48.656  20.109 -39.750  1.00 81.06           N  
ATOM   3876  CA  CYS A 492      48.062  19.281 -40.781  1.00 81.06           C  
ATOM   3877  C   CYS A 492      46.875  18.484 -40.281  1.00 81.06           C  
ATOM   3878  CB  CYS A 492      49.094  18.344 -41.375  1.00 81.06           C  
ATOM   3879  O   CYS A 492      45.812  18.453 -40.906  1.00 81.06           O  
ATOM   3880  SG  CYS A 492      48.406  17.172 -42.594  1.00 81.06           S  
ATOM   3881  N   MET A 493      46.969  17.906 -39.125  1.00 76.88           N  
ATOM   3882  CA  MET A 493      45.906  17.141 -38.469  1.00 76.88           C  
ATOM   3883  C   MET A 493      44.750  18.031 -38.125  1.00 76.88           C  
ATOM   3884  CB  MET A 493      46.469  16.453 -37.219  1.00 76.88           C  
ATOM   3885  O   MET A 493      43.594  17.625 -38.250  1.00 76.88           O  
ATOM   3886  CG  MET A 493      47.406  15.289 -37.500  1.00 76.88           C  
ATOM   3887  SD  MET A 493      46.594  13.961 -38.500  1.00 76.88           S  
ATOM   3888  CE  MET A 493      47.938  12.758 -38.562  1.00 76.88           C  
ATOM   3889  N   GLU A 494      45.000  19.203 -37.719  1.00 74.56           N  
ATOM   3890  CA  GLU A 494      44.000  20.219 -37.406  1.00 74.56           C  
ATOM   3891  C   GLU A 494      43.250  20.672 -38.656  1.00 74.56           C  
ATOM   3892  CB  GLU A 494      44.656  21.406 -36.719  1.00 74.56           C  
ATOM   3893  O   GLU A 494      42.062  20.938 -38.594  1.00 74.56           O  
ATOM   3894  CG  GLU A 494      44.844  21.219 -35.219  1.00 74.56           C  
ATOM   3895  CD  GLU A 494      45.406  22.453 -34.531  1.00 74.56           C  
ATOM   3896  OE1 GLU A 494      45.594  22.422 -33.281  1.00 74.56           O  
ATOM   3897  OE2 GLU A 494      45.688  23.453 -35.219  1.00 74.56           O  
ATOM   3898  N   SER A 495      43.938  20.703 -39.719  1.00 79.56           N  
ATOM   3899  CA  SER A 495      43.344  21.094 -41.000  1.00 79.56           C  
ATOM   3900  C   SER A 495      42.406  20.016 -41.531  1.00 79.56           C  
ATOM   3901  CB  SER A 495      44.469  21.344 -42.031  1.00 79.56           C  
ATOM   3902  O   SER A 495      41.406  20.328 -42.156  1.00 79.56           O  
ATOM   3903  OG  SER A 495      45.094  20.141 -42.375  1.00 79.56           O  
ATOM   3904  N   VAL A 496      42.688  18.766 -41.312  1.00 79.88           N  
ATOM   3905  CA  VAL A 496      41.812  17.641 -41.625  1.00 79.88           C  
ATOM   3906  C   VAL A 496      40.594  17.641 -40.719  1.00 79.88           C  
ATOM   3907  CB  VAL A 496      42.562  16.297 -41.500  1.00 79.88           C  
ATOM   3908  O   VAL A 496      39.469  17.453 -41.156  1.00 79.88           O  
ATOM   3909  CG1 VAL A 496      41.625  15.117 -41.719  1.00 79.88           C  
ATOM   3910  CG2 VAL A 496      43.750  16.250 -42.469  1.00 79.88           C  
ATOM   3911  N   ARG A 497      40.812  18.016 -39.438  1.00 72.44           N  
ATOM   3912  CA  ARG A 497      39.750  18.125 -38.469  1.00 72.44           C  
ATOM   3913  C   ARG A 497      38.812  19.281 -38.781  1.00 72.44           C  
ATOM   3914  CB  ARG A 497      40.344  18.312 -37.062  1.00 72.44           C  
ATOM   3915  O   ARG A 497      37.594  19.156 -38.625  1.00 72.44           O  
ATOM   3916  CG  ARG A 497      39.312  18.266 -35.938  1.00 72.44           C  
ATOM   3917  CD  ARG A 497      39.969  18.453 -34.562  1.00 72.44           C  
ATOM   3918  NE  ARG A 497      38.969  18.516 -33.500  1.00 72.44           N  
ATOM   3919  NH1 ARG A 497      40.500  18.859 -31.812  1.00 72.44           N  
ATOM   3920  NH2 ARG A 497      38.250  18.734 -31.344  1.00 72.44           N  
ATOM   3921  CZ  ARG A 497      39.219  18.703 -32.219  1.00 72.44           C  
ATOM   3922  N   ASN A 498      39.250  20.438 -39.281  1.00 72.69           N  
ATOM   3923  CA  ASN A 498      38.500  21.656 -39.531  1.00 72.69           C  
ATOM   3924  C   ASN A 498      37.969  21.703 -40.969  1.00 72.69           C  
ATOM   3925  CB  ASN A 498      39.344  22.891 -39.250  1.00 72.69           C  
ATOM   3926  O   ASN A 498      37.312  22.656 -41.375  1.00 72.69           O  
ATOM   3927  CG  ASN A 498      39.594  23.094 -37.781  1.00 72.69           C  
ATOM   3928  ND2 ASN A 498      40.594  23.906 -37.438  1.00 72.69           N  
ATOM   3929  OD1 ASN A 498      38.906  22.531 -36.938  1.00 72.69           O  
ATOM   3930  N   GLY A 499      38.281  20.547 -41.688  1.00 79.81           N  
ATOM   3931  CA  GLY A 499      37.781  20.469 -43.062  1.00 79.81           C  
ATOM   3932  C   GLY A 499      38.531  21.406 -44.000  1.00 79.81           C  
ATOM   3933  O   GLY A 499      38.000  21.766 -45.062  1.00 79.81           O  
ATOM   3934  N   THR A 500      39.656  22.016 -43.625  1.00 85.62           N  
ATOM   3935  CA  THR A 500      40.438  22.953 -44.406  1.00 85.62           C  
ATOM   3936  C   THR A 500      41.719  22.312 -44.906  1.00 85.62           C  
ATOM   3937  CB  THR A 500      40.781  24.219 -43.594  1.00 85.62           C  
ATOM   3938  O   THR A 500      42.719  23.000 -45.219  1.00 85.62           O  
ATOM   3939  CG2 THR A 500      39.531  25.000 -43.219  1.00 85.62           C  
ATOM   3940  OG1 THR A 500      41.469  23.812 -42.406  1.00 85.62           O  
ATOM   3941  N   TYR A 501      41.781  21.016 -45.031  1.00 83.19           N  
ATOM   3942  CA  TYR A 501      42.938  20.266 -45.531  1.00 83.19           C  
ATOM   3943  C   TYR A 501      43.281  20.656 -46.938  1.00 83.19           C  
ATOM   3944  CB  TYR A 501      42.656  18.766 -45.438  1.00 83.19           C  
ATOM   3945  O   TYR A 501      42.438  20.656 -47.844  1.00 83.19           O  
ATOM   3946  CG  TYR A 501      43.812  17.906 -45.906  1.00 83.19           C  
ATOM   3947  CD1 TYR A 501      43.812  17.328 -47.188  1.00 83.19           C  
ATOM   3948  CD2 TYR A 501      44.906  17.688 -45.062  1.00 83.19           C  
ATOM   3949  CE1 TYR A 501      44.906  16.547 -47.594  1.00 83.19           C  
ATOM   3950  CE2 TYR A 501      46.000  16.906 -45.500  1.00 83.19           C  
ATOM   3951  OH  TYR A 501      47.031  15.570 -47.156  1.00 83.19           O  
ATOM   3952  CZ  TYR A 501      45.969  16.344 -46.750  1.00 83.19           C  
ATOM   3953  N   ASP A 502      44.531  21.172 -47.125  1.00 87.00           N  
ATOM   3954  CA  ASP A 502      45.031  21.625 -48.438  1.00 87.00           C  
ATOM   3955  C   ASP A 502      45.656  20.469 -49.188  1.00 87.00           C  
ATOM   3956  CB  ASP A 502      46.062  22.750 -48.250  1.00 87.00           C  
ATOM   3957  O   ASP A 502      46.844  20.156 -49.031  1.00 87.00           O  
ATOM   3958  CG  ASP A 502      46.469  23.391 -49.562  1.00 87.00           C  
ATOM   3959  OD1 ASP A 502      46.062  22.906 -50.625  1.00 87.00           O  
ATOM   3960  OD2 ASP A 502      47.188  24.406 -49.531  1.00 87.00           O  
ATOM   3961  N   TYR A 503      44.812  19.859 -50.031  1.00 85.81           N  
ATOM   3962  CA  TYR A 503      45.156  18.656 -50.750  1.00 85.81           C  
ATOM   3963  C   TYR A 503      46.406  18.859 -51.594  1.00 85.81           C  
ATOM   3964  CB  TYR A 503      44.000  18.188 -51.625  1.00 85.81           C  
ATOM   3965  O   TYR A 503      47.375  18.078 -51.531  1.00 85.81           O  
ATOM   3966  CG  TYR A 503      44.375  17.078 -52.594  1.00 85.81           C  
ATOM   3967  CD1 TYR A 503      44.719  17.375 -53.906  1.00 85.81           C  
ATOM   3968  CD2 TYR A 503      44.375  15.750 -52.188  1.00 85.81           C  
ATOM   3969  CE1 TYR A 503      45.062  16.375 -54.812  1.00 85.81           C  
ATOM   3970  CE2 TYR A 503      44.719  14.734 -53.094  1.00 85.81           C  
ATOM   3971  OH  TYR A 503      45.406  14.055 -55.281  1.00 85.81           O  
ATOM   3972  CZ  TYR A 503      45.062  15.055 -54.375  1.00 85.81           C  
ATOM   3973  N   PRO A 504      46.531  20.016 -52.375  1.00 86.38           N  
ATOM   3974  CA  PRO A 504      47.656  20.219 -53.281  1.00 86.38           C  
ATOM   3975  C   PRO A 504      48.969  20.422 -52.562  1.00 86.38           C  
ATOM   3976  CB  PRO A 504      47.250  21.484 -54.031  1.00 86.38           C  
ATOM   3977  O   PRO A 504      50.031  20.078 -53.094  1.00 86.38           O  
ATOM   3978  CG  PRO A 504      45.781  21.562 -53.938  1.00 86.38           C  
ATOM   3979  CD  PRO A 504      45.344  20.922 -52.625  1.00 86.38           C  
ATOM   3980  N   LYS A 505      48.938  20.859 -51.406  1.00 87.00           N  
ATOM   3981  CA  LYS A 505      50.125  21.109 -50.625  1.00 87.00           C  
ATOM   3982  C   LYS A 505      50.875  19.812 -50.312  1.00 87.00           C  
ATOM   3983  CB  LYS A 505      49.750  21.828 -49.312  1.00 87.00           C  
ATOM   3984  O   LYS A 505      52.094  19.781 -50.312  1.00 87.00           O  
ATOM   3985  CG  LYS A 505      50.938  22.219 -48.438  1.00 87.00           C  
ATOM   3986  CD  LYS A 505      50.500  22.922 -47.188  1.00 87.00           C  
ATOM   3987  CE  LYS A 505      51.688  23.234 -46.281  1.00 87.00           C  
ATOM   3988  NZ  LYS A 505      51.250  23.922 -45.031  1.00 87.00           N  
ATOM   3989  N   TYR A 506      50.188  18.641 -50.125  1.00 84.25           N  
ATOM   3990  CA  TYR A 506      50.750  17.406 -49.625  1.00 84.25           C  
ATOM   3991  C   TYR A 506      50.781  16.344 -50.719  1.00 84.25           C  
ATOM   3992  CB  TYR A 506      50.000  16.891 -48.406  1.00 84.25           C  
ATOM   3993  O   TYR A 506      51.250  15.227 -50.500  1.00 84.25           O  
ATOM   3994  CG  TYR A 506      49.969  17.859 -47.250  1.00 84.25           C  
ATOM   3995  CD1 TYR A 506      51.125  18.109 -46.500  1.00 84.25           C  
ATOM   3996  CD2 TYR A 506      48.812  18.531 -46.906  1.00 84.25           C  
ATOM   3997  CE1 TYR A 506      51.094  19.000 -45.406  1.00 84.25           C  
ATOM   3998  CE2 TYR A 506      48.781  19.438 -45.844  1.00 84.25           C  
ATOM   3999  OH  TYR A 506      49.875  20.547 -44.062  1.00 84.25           O  
ATOM   4000  CZ  TYR A 506      49.906  19.656 -45.094  1.00 84.25           C  
ATOM   4001  N   SER A 507      50.344  16.672 -51.875  1.00 82.69           N  
ATOM   4002  CA  SER A 507      50.156  15.758 -53.000  1.00 82.69           C  
ATOM   4003  C   SER A 507      51.500  15.336 -53.594  1.00 82.69           C  
ATOM   4004  CB  SER A 507      49.312  16.406 -54.094  1.00 82.69           C  
ATOM   4005  O   SER A 507      51.688  14.180 -54.000  1.00 82.69           O  
ATOM   4006  OG  SER A 507      49.125  15.523 -55.188  1.00 82.69           O  
ATOM   4007  N   LYS A 508      52.500  16.250 -53.594  1.00 81.56           N  
ATOM   4008  CA  LYS A 508      53.812  16.000 -54.188  1.00 81.56           C  
ATOM   4009  C   LYS A 508      54.594  15.000 -53.312  1.00 81.56           C  
ATOM   4010  CB  LYS A 508      54.594  17.297 -54.312  1.00 81.56           C  
ATOM   4011  O   LYS A 508      55.188  14.055 -53.844  1.00 81.56           O  
ATOM   4012  CG  LYS A 508      54.156  18.156 -55.500  1.00 81.56           C  
ATOM   4013  CD  LYS A 508      55.000  19.422 -55.625  1.00 81.56           C  
ATOM   4014  CE  LYS A 508      54.469  20.344 -56.688  1.00 81.56           C  
ATOM   4015  NZ  LYS A 508      55.250  21.625 -56.781  1.00 81.56           N  
ATOM   4016  N   GLU A 509      54.531  15.219 -51.938  1.00 82.00           N  
ATOM   4017  CA  GLU A 509      55.188  14.336 -50.969  1.00 82.00           C  
ATOM   4018  C   GLU A 509      54.500  12.969 -50.938  1.00 82.00           C  
ATOM   4019  CB  GLU A 509      55.188  14.961 -49.562  1.00 82.00           C  
ATOM   4020  O   GLU A 509      55.156  11.938 -50.844  1.00 82.00           O  
ATOM   4021  CG  GLU A 509      56.000  14.188 -48.562  1.00 82.00           C  
ATOM   4022  CD  GLU A 509      55.969  14.828 -47.156  1.00 82.00           C  
ATOM   4023  OE1 GLU A 509      56.594  14.258 -46.219  1.00 82.00           O  
ATOM   4024  OE2 GLU A 509      55.375  15.906 -47.031  1.00 82.00           O  
ATOM   4025  N   SER A 510      53.219  12.922 -51.031  1.00 81.06           N  
ATOM   4026  CA  SER A 510      52.406  11.711 -51.031  1.00 81.06           C  
ATOM   4027  C   SER A 510      52.625  10.883 -52.281  1.00 81.06           C  
ATOM   4028  CB  SER A 510      50.938  12.070 -50.875  1.00 81.06           C  
ATOM   4029  O   SER A 510      52.656   9.656 -52.219  1.00 81.06           O  
ATOM   4030  OG  SER A 510      50.688  12.734 -49.656  1.00 81.06           O  
ATOM   4031  N   LYS A 511      52.719  11.570 -53.469  1.00 81.94           N  
ATOM   4032  CA  LYS A 511      52.969  10.922 -54.750  1.00 81.94           C  
ATOM   4033  C   LYS A 511      54.312  10.211 -54.750  1.00 81.94           C  
ATOM   4034  CB  LYS A 511      52.906  11.938 -55.906  1.00 81.94           C  
ATOM   4035  O   LYS A 511      54.438   9.094 -55.250  1.00 81.94           O  
ATOM   4036  CG  LYS A 511      52.875  11.320 -57.281  1.00 81.94           C  
ATOM   4037  CD  LYS A 511      52.750  12.375 -58.375  1.00 81.94           C  
ATOM   4038  CE  LYS A 511      52.750  11.758 -59.750  1.00 81.94           C  
ATOM   4039  NZ  LYS A 511      52.594  12.797 -60.844  1.00 81.94           N  
ATOM   4040  N   LEU A 512      55.375  10.844 -54.188  1.00 78.50           N  
ATOM   4041  CA  LEU A 512      56.719  10.320 -54.094  1.00 78.50           C  
ATOM   4042  C   LEU A 512      56.781   9.109 -53.156  1.00 78.50           C  
ATOM   4043  CB  LEU A 512      57.688  11.398 -53.594  1.00 78.50           C  
ATOM   4044  O   LEU A 512      57.438   8.117 -53.438  1.00 78.50           O  
ATOM   4045  CG  LEU A 512      59.062  11.461 -54.250  1.00 78.50           C  
ATOM   4046  CD1 LEU A 512      59.188  12.727 -55.094  1.00 78.50           C  
ATOM   4047  CD2 LEU A 512      60.188  11.383 -53.219  1.00 78.50           C  
ATOM   4048  N   ASN A 513      56.062   9.055 -52.062  1.00 76.06           N  
ATOM   4049  CA  ASN A 513      56.000   7.996 -51.062  1.00 76.06           C  
ATOM   4050  C   ASN A 513      55.094   6.836 -51.500  1.00 76.06           C  
ATOM   4051  CB  ASN A 513      55.500   8.555 -49.719  1.00 76.06           C  
ATOM   4052  O   ASN A 513      55.344   5.691 -51.125  1.00 76.06           O  
ATOM   4053  CG  ASN A 513      56.531   9.391 -49.000  1.00 76.06           C  
ATOM   4054  ND2 ASN A 513      56.094  10.375 -48.250  1.00 76.06           N  
ATOM   4055  OD1 ASN A 513      57.750   9.156 -49.156  1.00 76.06           O  
ATOM   4056  N   ARG A 514      54.094   7.164 -52.344  1.00 73.38           N  
ATOM   4057  CA  ARG A 514      53.250   6.137 -52.969  1.00 73.38           C  
ATOM   4058  C   ARG A 514      54.031   5.289 -53.938  1.00 73.38           C  
ATOM   4059  CB  ARG A 514      52.031   6.770 -53.656  1.00 73.38           C  
ATOM   4060  O   ARG A 514      53.781   4.090 -54.062  1.00 73.38           O  
ATOM   4061  CG  ARG A 514      50.938   7.211 -52.719  1.00 73.38           C  
ATOM   4062  CD  ARG A 514      49.844   7.984 -53.469  1.00 73.38           C  
ATOM   4063  NE  ARG A 514      49.188   7.168 -54.469  1.00 73.38           N  
ATOM   4064  NH1 ARG A 514      48.062   8.922 -55.469  1.00 73.38           N  
ATOM   4065  NH2 ARG A 514      47.844   6.805 -56.281  1.00 73.38           N  
ATOM   4066  CZ  ARG A 514      48.375   7.637 -55.406  1.00 73.38           C  
ATOM   4067  N   GLU A 515      54.969   6.031 -54.625  1.00 68.00           N  
ATOM   4068  CA  GLU A 515      55.750   5.418 -55.688  1.00 68.00           C  
ATOM   4069  C   GLU A 515      57.000   4.746 -55.156  1.00 68.00           C  
ATOM   4070  CB  GLU A 515      56.125   6.457 -56.750  1.00 68.00           C  
ATOM   4071  O   GLU A 515      57.688   4.039 -55.875  1.00 68.00           O  
ATOM   4072  CG  GLU A 515      54.938   6.949 -57.562  1.00 68.00           C  
ATOM   4073  CD  GLU A 515      55.312   7.984 -58.625  1.00 68.00           C  
ATOM   4074  OE1 GLU A 515      54.438   8.398 -59.406  1.00 68.00           O  
ATOM   4075  OE2 GLU A 515      56.500   8.383 -58.656  1.00 68.00           O  
ATOM   4076  N   LYS A 516      57.250   4.957 -53.750  1.00 61.00           N  
ATOM   4077  CA  LYS A 516      58.344   4.312 -53.031  1.00 61.00           C  
ATOM   4078  C   LYS A 516      58.062   2.836 -52.781  1.00 61.00           C  
ATOM   4079  CB  LYS A 516      58.625   5.023 -51.719  1.00 61.00           C  
ATOM   4080  O   LYS A 516      56.969   2.484 -52.312  1.00 61.00           O  
ATOM   4081  CG  LYS A 516      60.125   5.082 -51.344  1.00 61.00           C  
ATOM   4082  CD  LYS A 516      60.344   5.875 -50.062  1.00 61.00           C  
ATOM   4083  CE  LYS A 516      61.812   5.922 -49.688  1.00 61.00           C  
ATOM   4084  NZ  LYS A 516      62.062   6.789 -48.500  1.00 61.00           N  
ATOM   4085  N   ILE A 517      58.562   1.875 -53.531  1.00 45.78           N  
ATOM   4086  CA  ILE A 517      58.500   0.427 -53.375  1.00 45.78           C  
ATOM   4087  C   ILE A 517      59.312   0.012 -52.125  1.00 45.78           C  
ATOM   4088  CB  ILE A 517      59.031  -0.305 -54.625  1.00 45.78           C  
ATOM   4089  O   ILE A 517      60.531   0.279 -52.062  1.00 45.78           O  
ATOM   4090  CG1 ILE A 517      58.250   0.137 -55.844  1.00 45.78           C  
ATOM   4091  CG2 ILE A 517      58.969  -1.823 -54.438  1.00 45.78           C  
ATOM   4092  CD1 ILE A 517      58.750  -0.456 -57.156  1.00 45.78           C  
ATOM   4093  N   ASP A 518      58.656  -0.113 -50.906  1.00 46.50           N  
ATOM   4094  CA  ASP A 518      59.312  -0.657 -49.750  1.00 46.50           C  
ATOM   4095  C   ASP A 518      59.719  -2.117 -49.969  1.00 46.50           C  
ATOM   4096  CB  ASP A 518      58.438  -0.526 -48.500  1.00 46.50           C  
ATOM   4097  O   ASP A 518      58.938  -2.893 -50.531  1.00 46.50           O  
ATOM   4098  CG  ASP A 518      58.500   0.844 -47.844  1.00 46.50           C  
ATOM   4099  OD1 ASP A 518      59.531   1.535 -48.031  1.00 46.50           O  
ATOM   4100  OD2 ASP A 518      57.531   1.236 -47.188  1.00 46.50           O  
ATOM   4101  N   GLY A 519      60.938  -2.441 -50.219  1.00 35.38           N  
ATOM   4102  CA  GLY A 519      61.562  -3.752 -50.156  1.00 35.38           C  
ATOM   4103  C   GLY A 519      60.969  -4.652 -49.094  1.00 35.38           C  
ATOM   4104  O   GLY A 519      60.500  -4.176 -48.062  1.00 35.38           O  
ATOM   4105  N   VAL A 520      60.062  -5.703 -49.281  1.00 31.41           N  
ATOM   4106  CA  VAL A 520      59.469  -6.664 -48.375  1.00 31.41           C  
ATOM   4107  C   VAL A 520      60.344  -6.832 -47.156  1.00 31.41           C  
ATOM   4108  CB  VAL A 520      59.219  -8.031 -49.062  1.00 31.41           C  
ATOM   4109  O   VAL A 520      61.531  -7.145 -47.281  1.00 31.41           O  
ATOM   4110  CG1 VAL A 520      58.656  -9.039 -48.062  1.00 31.41           C  
ATOM   4111  CG2 VAL A 520      58.312  -7.879 -50.250  1.00 31.41           C  
ATOM   4112  N   LYS A 521      60.094  -6.207 -45.969  1.00 34.91           N  
ATOM   4113  CA  LYS A 521      60.625  -6.371 -44.625  1.00 34.91           C  
ATOM   4114  C   LYS A 521      60.031  -7.625 -43.969  1.00 34.91           C  
ATOM   4115  CB  LYS A 521      60.281  -5.141 -43.781  1.00 34.91           C  
ATOM   4116  O   LYS A 521      58.812  -7.797 -43.906  1.00 34.91           O  
ATOM   4117  CG  LYS A 521      61.500  -4.453 -43.156  1.00 34.91           C  
ATOM   4118  CD  LYS A 521      61.094  -3.244 -42.344  1.00 34.91           C  
ATOM   4119  CE  LYS A 521      62.312  -2.543 -41.750  1.00 34.91           C  
ATOM   4120  NZ  LYS A 521      61.938  -1.334 -40.969  1.00 34.91           N  
ATOM   4121  N   LEU A 522      60.656  -8.734 -44.000  1.00 31.27           N  
ATOM   4122  CA  LEU A 522      60.406 -10.008 -43.344  1.00 31.27           C  
ATOM   4123  C   LEU A 522      60.438  -9.836 -41.812  1.00 31.27           C  
ATOM   4124  CB  LEU A 522      61.469 -11.039 -43.781  1.00 31.27           C  
ATOM   4125  O   LEU A 522      61.438  -9.359 -41.281  1.00 31.27           O  
ATOM   4126  CG  LEU A 522      61.281 -11.641 -45.156  1.00 31.27           C  
ATOM   4127  CD1 LEU A 522      62.656 -12.047 -45.719  1.00 31.27           C  
ATOM   4128  CD2 LEU A 522      60.344 -12.828 -45.125  1.00 31.27           C  
ATOM   4129  N   GLU A 523      59.344  -9.469 -41.094  1.00 36.41           N  
ATOM   4130  CA  GLU A 523      59.156  -9.398 -39.656  1.00 36.41           C  
ATOM   4131  C   GLU A 523      59.375 -10.766 -39.000  1.00 36.41           C  
ATOM   4132  CB  GLU A 523      57.750  -8.891 -39.312  1.00 36.41           C  
ATOM   4133  O   GLU A 523      58.969 -11.789 -39.562  1.00 36.41           O  
ATOM   4134  CG  GLU A 523      57.625  -7.371 -39.344  1.00 36.41           C  
ATOM   4135  CD  GLU A 523      56.281  -6.871 -38.812  1.00 36.41           C  
ATOM   4136  OE1 GLU A 523      56.125  -5.641 -38.656  1.00 36.41           O  
ATOM   4137  OE2 GLU A 523      55.406  -7.715 -38.531  1.00 36.41           O  
ATOM   4138  N   PRO A 524      60.312 -10.945 -37.875  1.00 38.62           N  
ATOM   4139  CA  PRO A 524      60.750 -12.117 -37.125  1.00 38.62           C  
ATOM   4140  C   PRO A 524      59.625 -12.742 -36.312  1.00 38.62           C  
ATOM   4141  CB  PRO A 524      61.844 -11.555 -36.188  1.00 38.62           C  
ATOM   4142  O   PRO A 524      59.062 -12.094 -35.406  1.00 38.62           O  
ATOM   4143  CG  PRO A 524      61.406 -10.148 -35.906  1.00 38.62           C  
ATOM   4144  CD  PRO A 524      60.188  -9.859 -36.719  1.00 38.62           C  
ATOM   4145  N   MET A 525      58.469 -13.180 -36.875  1.00 36.31           N  
ATOM   4146  CA  MET A 525      57.438 -13.953 -36.188  1.00 36.31           C  
ATOM   4147  C   MET A 525      57.781 -15.445 -36.219  1.00 36.31           C  
ATOM   4148  CB  MET A 525      56.062 -13.711 -36.812  1.00 36.31           C  
ATOM   4149  O   MET A 525      58.125 -15.984 -37.281  1.00 36.31           O  
ATOM   4150  CG  MET A 525      55.438 -12.375 -36.438  1.00 36.31           C  
ATOM   4151  SD  MET A 525      53.688 -12.258 -36.938  1.00 36.31           S  
ATOM   4152  CE  MET A 525      53.406 -10.484 -36.656  1.00 36.31           C  
ATOM   4153  N   GLY A 526      58.625 -15.891 -35.344  1.00 47.38           N  
ATOM   4154  CA  GLY A 526      58.656 -17.234 -34.812  1.00 47.38           C  
ATOM   4155  C   GLY A 526      58.031 -18.266 -35.719  1.00 47.38           C  
ATOM   4156  O   GLY A 526      58.469 -19.422 -35.781  1.00 47.38           O  
ATOM   4157  N   VAL A 527      57.375 -17.844 -36.844  1.00 44.34           N  
ATOM   4158  CA  VAL A 527      56.781 -18.719 -37.844  1.00 44.34           C  
ATOM   4159  C   VAL A 527      57.531 -18.562 -39.156  1.00 44.34           C  
ATOM   4160  CB  VAL A 527      55.281 -18.438 -38.031  1.00 44.34           C  
ATOM   4161  O   VAL A 527      57.750 -19.531 -39.875  1.00 44.34           O  
ATOM   4162  CG1 VAL A 527      54.688 -19.344 -39.094  1.00 44.34           C  
ATOM   4163  CG2 VAL A 527      54.531 -18.609 -36.688  1.00 44.34           C  
ATOM   4164  N   TYR A 528      58.156 -17.422 -39.438  1.00 47.22           N  
ATOM   4165  CA  TYR A 528      58.969 -17.172 -40.625  1.00 47.22           C  
ATOM   4166  C   TYR A 528      60.438 -17.562 -40.406  1.00 47.22           C  
ATOM   4167  CB  TYR A 528      58.875 -15.695 -41.062  1.00 47.22           C  
ATOM   4168  O   TYR A 528      61.094 -18.062 -41.312  1.00 47.22           O  
ATOM   4169  CG  TYR A 528      57.812 -15.422 -42.062  1.00 47.22           C  
ATOM   4170  CD1 TYR A 528      58.031 -15.656 -43.438  1.00 47.22           C  
ATOM   4171  CD2 TYR A 528      56.562 -14.914 -41.688  1.00 47.22           C  
ATOM   4172  CE1 TYR A 528      57.062 -15.398 -44.375  1.00 47.22           C  
ATOM   4173  CE2 TYR A 528      55.594 -14.648 -42.656  1.00 47.22           C  
ATOM   4174  OH  TYR A 528      54.875 -14.641 -44.906  1.00 47.22           O  
ATOM   4175  CZ  TYR A 528      55.844 -14.898 -43.969  1.00 47.22           C  
ATOM   4176  N   GLN A 529      61.031 -17.391 -39.094  1.00 48.47           N  
ATOM   4177  CA  GLN A 529      62.312 -17.953 -38.688  1.00 48.47           C  
ATOM   4178  C   GLN A 529      62.250 -19.469 -38.656  1.00 48.47           C  
ATOM   4179  CB  GLN A 529      62.719 -17.406 -37.312  1.00 48.47           C  
ATOM   4180  O   GLN A 529      63.219 -20.141 -39.000  1.00 48.47           O  
ATOM   4181  CG  GLN A 529      63.562 -16.141 -37.375  1.00 48.47           C  
ATOM   4182  CD  GLN A 529      63.875 -15.594 -36.000  1.00 48.47           C  
ATOM   4183  NE2 GLN A 529      64.812 -14.648 -35.969  1.00 48.47           N  
ATOM   4184  OE1 GLN A 529      63.312 -16.016 -35.000  1.00 48.47           O  
ATOM   4185  N   ILE A 530      61.000 -19.969 -38.312  1.00 56.62           N  
ATOM   4186  CA  ILE A 530      60.688 -21.391 -38.344  1.00 56.62           C  
ATOM   4187  C   ILE A 530      60.406 -21.844 -39.750  1.00 56.62           C  
ATOM   4188  CB  ILE A 530      59.469 -21.703 -37.438  1.00 56.62           C  
ATOM   4189  O   ILE A 530      60.844 -22.938 -40.156  1.00 56.62           O  
ATOM   4190  CG1 ILE A 530      59.781 -21.375 -35.969  1.00 56.62           C  
ATOM   4191  CG2 ILE A 530      59.031 -23.172 -37.594  1.00 56.62           C  
ATOM   4192  CD1 ILE A 530      58.562 -21.422 -35.062  1.00 56.62           C  
ATOM   4193  N   LEU A 531      59.781 -21.047 -40.625  1.00 58.31           N  
ATOM   4194  CA  LEU A 531      59.562 -21.328 -42.031  1.00 58.31           C  
ATOM   4195  C   LEU A 531      60.844 -21.062 -42.844  1.00 58.31           C  
ATOM   4196  CB  LEU A 531      58.438 -20.453 -42.562  1.00 58.31           C  
ATOM   4197  O   LEU A 531      61.125 -21.797 -43.781  1.00 58.31           O  
ATOM   4198  CG  LEU A 531      57.031 -21.031 -42.438  1.00 58.31           C  
ATOM   4199  CD1 LEU A 531      56.000 -19.906 -42.312  1.00 58.31           C  
ATOM   4200  CD2 LEU A 531      56.688 -21.938 -43.625  1.00 58.31           C  
ATOM   4201  N   ALA A 532      61.688 -20.047 -42.500  1.00 58.94           N  
ATOM   4202  CA  ALA A 532      63.000 -19.766 -43.094  1.00 58.94           C  
ATOM   4203  C   ALA A 532      64.000 -20.812 -42.688  1.00 58.94           C  
ATOM   4204  CB  ALA A 532      63.469 -18.359 -42.688  1.00 58.94           C  
ATOM   4205  O   ALA A 532      64.875 -21.234 -43.500  1.00 58.94           O  
ATOM   4206  N   ILE A 533      64.000 -21.344 -41.406  1.00 65.44           N  
ATOM   4207  CA  ILE A 533      64.812 -22.438 -40.906  1.00 65.44           C  
ATOM   4208  C   ILE A 533      64.375 -23.750 -41.531  1.00 65.44           C  
ATOM   4209  CB  ILE A 533      64.750 -22.547 -39.344  1.00 65.44           C  
ATOM   4210  O   ILE A 533      65.188 -24.578 -41.938  1.00 65.44           O  
ATOM   4211  CG1 ILE A 533      65.375 -21.297 -38.719  1.00 65.44           C  
ATOM   4212  CG2 ILE A 533      65.438 -23.828 -38.875  1.00 65.44           C  
ATOM   4213  CD1 ILE A 533      65.188 -21.234 -37.219  1.00 65.44           C  
ATOM   4214  N   TYR A 534      62.969 -23.938 -41.719  1.00 67.06           N  
ATOM   4215  CA  TYR A 534      62.406 -25.078 -42.406  1.00 67.06           C  
ATOM   4216  C   TYR A 534      62.688 -25.031 -43.906  1.00 67.06           C  
ATOM   4217  CB  TYR A 534      60.906 -25.156 -42.156  1.00 67.06           C  
ATOM   4218  O   TYR A 534      62.969 -26.047 -44.531  1.00 67.06           O  
ATOM   4219  CG  TYR A 534      60.469 -26.328 -41.281  1.00 67.06           C  
ATOM   4220  CD1 TYR A 534      60.281 -27.594 -41.844  1.00 67.06           C  
ATOM   4221  CD2 TYR A 534      60.281 -26.156 -39.938  1.00 67.06           C  
ATOM   4222  CE1 TYR A 534      59.906 -28.656 -41.062  1.00 67.06           C  
ATOM   4223  CE2 TYR A 534      59.906 -27.234 -39.125  1.00 67.06           C  
ATOM   4224  OH  TYR A 534      59.344 -29.531 -38.906  1.00 67.06           O  
ATOM   4225  CZ  TYR A 534      59.719 -28.469 -39.688  1.00 67.06           C  
ATOM   4226  N   SER A 535      62.656 -23.859 -44.562  1.00 68.00           N  
ATOM   4227  CA  SER A 535      62.969 -23.656 -45.969  1.00 68.00           C  
ATOM   4228  C   SER A 535      64.500 -23.812 -46.219  1.00 68.00           C  
ATOM   4229  CB  SER A 535      62.500 -22.281 -46.438  1.00 68.00           C  
ATOM   4230  O   SER A 535      64.875 -24.406 -47.219  1.00 68.00           O  
ATOM   4231  OG  SER A 535      63.031 -21.984 -47.719  1.00 68.00           O  
ATOM   4232  N   THR A 536      65.375 -23.281 -45.312  1.00 72.38           N  
ATOM   4233  CA  THR A 536      66.812 -23.453 -45.375  1.00 72.38           C  
ATOM   4234  C   THR A 536      67.188 -24.906 -45.125  1.00 72.38           C  
ATOM   4235  CB  THR A 536      67.500 -22.531 -44.375  1.00 72.38           C  
ATOM   4236  O   THR A 536      68.062 -25.438 -45.781  1.00 72.38           O  
ATOM   4237  CG2 THR A 536      67.562 -21.094 -44.844  1.00 72.38           C  
ATOM   4238  OG1 THR A 536      66.812 -22.594 -43.125  1.00 72.38           O  
ATOM   4239  N   VAL A 537      66.500 -25.609 -44.156  1.00 73.94           N  
ATOM   4240  CA  VAL A 537      66.750 -27.016 -43.844  1.00 73.94           C  
ATOM   4241  C   VAL A 537      66.250 -27.875 -45.000  1.00 73.94           C  
ATOM   4242  CB  VAL A 537      66.000 -27.438 -42.531  1.00 73.94           C  
ATOM   4243  O   VAL A 537      66.875 -28.828 -45.406  1.00 73.94           O  
ATOM   4244  CG1 VAL A 537      66.125 -28.938 -42.344  1.00 73.94           C  
ATOM   4245  CG2 VAL A 537      66.625 -26.672 -41.344  1.00 73.94           C  
ATOM   4246  N   ALA A 538      65.062 -27.531 -45.625  1.00 70.62           N  
ATOM   4247  CA  ALA A 538      64.500 -28.234 -46.781  1.00 70.62           C  
ATOM   4248  C   ALA A 538      65.375 -28.016 -48.031  1.00 70.62           C  
ATOM   4249  CB  ALA A 538      63.062 -27.781 -47.000  1.00 70.62           C  
ATOM   4250  O   ALA A 538      65.562 -28.953 -48.812  1.00 70.62           O  
ATOM   4251  N   SER A 539      65.875 -26.750 -48.250  1.00 71.62           N  
ATOM   4252  CA  SER A 539      66.750 -26.453 -49.406  1.00 71.62           C  
ATOM   4253  C   SER A 539      68.125 -27.078 -49.219  1.00 71.62           C  
ATOM   4254  CB  SER A 539      66.875 -24.938 -49.562  1.00 71.62           C  
ATOM   4255  O   SER A 539      68.688 -27.594 -50.188  1.00 71.62           O  
ATOM   4256  OG  SER A 539      68.125 -24.609 -50.156  1.00 71.62           O  
ATOM   4257  N   SER A 540      68.625 -27.094 -47.969  1.00 75.38           N  
ATOM   4258  CA  SER A 540      69.938 -27.750 -47.656  1.00 75.38           C  
ATOM   4259  C   SER A 540      69.812 -29.266 -47.812  1.00 75.38           C  
ATOM   4260  CB  SER A 540      70.375 -27.391 -46.250  1.00 75.38           C  
ATOM   4261  O   SER A 540      70.688 -29.938 -48.281  1.00 75.38           O  
ATOM   4262  OG  SER A 540      69.375 -27.688 -45.312  1.00 75.38           O  
ATOM   4263  N   LEU A 541      68.625 -29.906 -47.438  1.00 74.25           N  
ATOM   4264  CA  LEU A 541      68.375 -31.328 -47.594  1.00 74.25           C  
ATOM   4265  C   LEU A 541      68.250 -31.719 -49.062  1.00 74.25           C  
ATOM   4266  CB  LEU A 541      67.062 -31.703 -46.812  1.00 74.25           C  
ATOM   4267  O   LEU A 541      68.688 -32.781 -49.469  1.00 74.25           O  
ATOM   4268  CG  LEU A 541      67.062 -33.094 -46.188  1.00 74.25           C  
ATOM   4269  CD1 LEU A 541      67.188 -33.000 -44.688  1.00 74.25           C  
ATOM   4270  CD2 LEU A 541      65.750 -33.781 -46.531  1.00 74.25           C  
ATOM   4271  N   VAL A 542      67.562 -30.875 -49.812  1.00 76.44           N  
ATOM   4272  CA  VAL A 542      67.438 -31.109 -51.250  1.00 76.44           C  
ATOM   4273  C   VAL A 542      68.812 -31.031 -51.938  1.00 76.44           C  
ATOM   4274  CB  VAL A 542      66.438 -30.094 -51.906  1.00 76.44           C  
ATOM   4275  O   VAL A 542      69.125 -31.828 -52.812  1.00 76.44           O  
ATOM   4276  CG1 VAL A 542      66.438 -30.219 -53.406  1.00 76.44           C  
ATOM   4277  CG2 VAL A 542      65.062 -30.297 -51.344  1.00 76.44           C  
ATOM   4278  N   LEU A 543      69.625 -30.062 -51.562  1.00 75.69           N  
ATOM   4279  CA  LEU A 543      70.938 -29.938 -52.094  1.00 75.69           C  
ATOM   4280  C   LEU A 543      71.812 -31.125 -51.688  1.00 75.69           C  
ATOM   4281  CB  LEU A 543      71.625 -28.641 -51.594  1.00 75.69           C  
ATOM   4282  O   LEU A 543      72.562 -31.641 -52.469  1.00 75.69           O  
ATOM   4283  CG  LEU A 543      71.375 -27.391 -52.469  1.00 75.69           C  
ATOM   4284  CD1 LEU A 543      71.750 -26.125 -51.688  1.00 75.69           C  
ATOM   4285  CD2 LEU A 543      72.125 -27.484 -53.781  1.00 75.69           C  
ATOM   4286  N   LEU A 544      71.750 -31.656 -50.438  1.00 78.88           N  
ATOM   4287  CA  LEU A 544      72.500 -32.812 -49.969  1.00 78.88           C  
ATOM   4288  C   LEU A 544      72.062 -34.094 -50.719  1.00 78.88           C  
ATOM   4289  CB  LEU A 544      72.312 -33.000 -48.469  1.00 78.88           C  
ATOM   4290  O   LEU A 544      72.875 -34.938 -51.094  1.00 78.88           O  
ATOM   4291  CG  LEU A 544      73.188 -32.156 -47.594  1.00 78.88           C  
ATOM   4292  CD1 LEU A 544      72.750 -32.219 -46.125  1.00 78.88           C  
ATOM   4293  CD2 LEU A 544      74.688 -32.562 -47.719  1.00 78.88           C  
ATOM   4294  N   VAL A 545      70.688 -34.219 -50.875  1.00 78.56           N  
ATOM   4295  CA  VAL A 545      70.125 -35.375 -51.594  1.00 78.56           C  
ATOM   4296  C   VAL A 545      70.562 -35.312 -53.031  1.00 78.56           C  
ATOM   4297  CB  VAL A 545      68.625 -35.375 -51.500  1.00 78.56           C  
ATOM   4298  O   VAL A 545      70.938 -36.344 -53.625  1.00 78.56           O  
ATOM   4299  CG1 VAL A 545      68.000 -36.438 -52.438  1.00 78.56           C  
ATOM   4300  CG2 VAL A 545      68.125 -35.625 -50.062  1.00 78.56           C  
ATOM   4301  N   SER A 546      70.562 -34.094 -53.594  1.00 77.69           N  
ATOM   4302  CA  SER A 546      71.000 -33.938 -54.969  1.00 77.69           C  
ATOM   4303  C   SER A 546      72.500 -34.188 -55.125  1.00 77.69           C  
ATOM   4304  CB  SER A 546      70.688 -32.500 -55.469  1.00 77.69           C  
ATOM   4305  O   SER A 546      72.938 -34.844 -56.094  1.00 77.69           O  
ATOM   4306  OG  SER A 546      70.688 -31.594 -54.406  1.00 77.69           O  
ATOM   4307  N   LEU A 547      73.312 -33.688 -54.188  1.00 80.06           N  
ATOM   4308  CA  LEU A 547      74.750 -33.969 -54.188  1.00 80.06           C  
ATOM   4309  C   LEU A 547      75.000 -35.438 -53.938  1.00 80.06           C  
ATOM   4310  CB  LEU A 547      75.438 -33.125 -53.125  1.00 80.06           C  
ATOM   4311  O   LEU A 547      75.938 -36.000 -54.562  1.00 80.06           O  
ATOM   4312  CG  LEU A 547      75.750 -31.656 -53.531  1.00 80.06           C  
ATOM   4313  CD1 LEU A 547      76.062 -30.844 -52.281  1.00 80.06           C  
ATOM   4314  CD2 LEU A 547      76.875 -31.609 -54.500  1.00 80.06           C  
ATOM   4315  N   GLY A 548      74.250 -36.062 -52.969  1.00 80.75           N  
ATOM   4316  CA  GLY A 548      74.312 -37.500 -52.812  1.00 80.75           C  
ATOM   4317  C   GLY A 548      74.000 -38.281 -54.031  1.00 80.75           C  
ATOM   4318  O   GLY A 548      74.625 -39.281 -54.375  1.00 80.75           O  
ATOM   4319  N   ALA A 549      72.875 -37.875 -54.719  1.00 78.12           N  
ATOM   4320  CA  ALA A 549      72.438 -38.500 -55.969  1.00 78.12           C  
ATOM   4321  C   ALA A 549      73.500 -38.344 -57.062  1.00 78.12           C  
ATOM   4322  CB  ALA A 549      71.125 -37.938 -56.406  1.00 78.12           C  
ATOM   4323  O   ALA A 549      73.750 -39.250 -57.812  1.00 78.12           O  
ATOM   4324  N   ILE A 550      74.062 -37.156 -57.094  1.00 78.81           N  
ATOM   4325  CA  ILE A 550      75.125 -36.844 -58.094  1.00 78.81           C  
ATOM   4326  C   ILE A 550      76.375 -37.625 -57.750  1.00 78.81           C  
ATOM   4327  CB  ILE A 550      75.375 -35.344 -58.125  1.00 78.81           C  
ATOM   4328  O   ILE A 550      77.062 -38.125 -58.625  1.00 78.81           O  
ATOM   4329  CG1 ILE A 550      74.188 -34.562 -58.719  1.00 78.81           C  
ATOM   4330  CG2 ILE A 550      76.688 -35.062 -58.969  1.00 78.81           C  
ATOM   4331  CD1 ILE A 550      74.312 -33.062 -58.625  1.00 78.81           C  
ATOM   4332  N   SER A 551      76.750 -37.625 -56.438  1.00 74.19           N  
ATOM   4333  CA  SER A 551      77.875 -38.375 -55.969  1.00 74.19           C  
ATOM   4334  C   SER A 551      77.688 -39.875 -56.188  1.00 74.19           C  
ATOM   4335  CB  SER A 551      78.125 -38.125 -54.500  1.00 74.19           C  
ATOM   4336  O   SER A 551      78.625 -40.594 -56.594  1.00 74.19           O  
ATOM   4337  OG  SER A 551      78.375 -36.719 -54.250  1.00 74.19           O  
ATOM   4338  N   PHE A 552      76.438 -40.438 -55.906  1.00 74.50           N  
ATOM   4339  CA  PHE A 552      76.062 -41.812 -56.188  1.00 74.50           C  
ATOM   4340  C   PHE A 552      76.125 -42.094 -57.688  1.00 74.50           C  
ATOM   4341  CB  PHE A 552      74.688 -42.156 -55.594  1.00 74.50           C  
ATOM   4342  O   PHE A 552      76.562 -43.125 -58.125  1.00 74.50           O  
ATOM   4343  CG  PHE A 552      74.500 -43.625 -55.344  1.00 74.50           C  
ATOM   4344  CD1 PHE A 552      73.875 -44.406 -56.312  1.00 74.50           C  
ATOM   4345  CD2 PHE A 552      74.938 -44.188 -54.188  1.00 74.50           C  
ATOM   4346  CE1 PHE A 552      73.688 -45.750 -56.062  1.00 74.50           C  
ATOM   4347  CE2 PHE A 552      74.750 -45.562 -53.938  1.00 74.50           C  
ATOM   4348  CZ  PHE A 552      74.125 -46.344 -54.906  1.00 74.50           C  
ATOM   4349  N   TRP A 553      75.562 -41.125 -58.438  1.00 74.50           N  
ATOM   4350  CA  TRP A 553      75.562 -41.188 -59.906  1.00 74.50           C  
ATOM   4351  C   TRP A 553      77.000 -41.125 -60.438  1.00 74.50           C  
ATOM   4352  CB  TRP A 553      74.750 -40.031 -60.500  1.00 74.50           C  
ATOM   4353  O   TRP A 553      77.375 -41.875 -61.344  1.00 74.50           O  
ATOM   4354  CG  TRP A 553      74.562 -40.094 -61.969  1.00 74.50           C  
ATOM   4355  CD1 TRP A 553      73.750 -40.938 -62.688  1.00 74.50           C  
ATOM   4356  CD2 TRP A 553      75.250 -39.312 -62.938  1.00 74.50           C  
ATOM   4357  CE2 TRP A 553      74.812 -39.719 -64.188  1.00 74.50           C  
ATOM   4358  CE3 TRP A 553      76.250 -38.312 -62.844  1.00 74.50           C  
ATOM   4359  NE1 TRP A 553      73.875 -40.688 -64.000  1.00 74.50           N  
ATOM   4360  CH2 TRP A 553      76.250 -38.188 -65.312  1.00 74.50           C  
ATOM   4361  CZ2 TRP A 553      75.312 -39.156 -65.375  1.00 74.50           C  
ATOM   4362  CZ3 TRP A 553      76.750 -37.750 -64.062  1.00 74.50           C  
ATOM   4363  N   MET A 554      77.812 -40.281 -59.844  1.00 73.62           N  
ATOM   4364  CA  MET A 554      79.250 -40.156 -60.250  1.00 73.62           C  
ATOM   4365  C   MET A 554      80.062 -41.344 -59.750  1.00 73.62           C  
ATOM   4366  CB  MET A 554      79.812 -38.844 -59.688  1.00 73.62           C  
ATOM   4367  O   MET A 554      81.000 -41.750 -60.438  1.00 73.62           O  
ATOM   4368  CG  MET A 554      79.375 -37.594 -60.438  1.00 73.62           C  
ATOM   4369  SD  MET A 554      80.438 -36.156 -60.062  1.00 73.62           S  
ATOM   4370  CE  MET A 554      79.750 -34.969 -61.281  1.00 73.62           C  
ATOM   4371  N   CYS A 555      79.688 -42.062 -58.562  1.00 70.06           N  
ATOM   4372  CA  CYS A 555      80.312 -43.250 -58.062  1.00 70.06           C  
ATOM   4373  C   CYS A 555      79.875 -44.469 -58.875  1.00 70.06           C  
ATOM   4374  CB  CYS A 555      79.938 -43.469 -56.594  1.00 70.06           C  
ATOM   4375  O   CYS A 555      80.688 -45.406 -59.094  1.00 70.06           O  
ATOM   4376  SG  CYS A 555      80.938 -42.500 -55.438  1.00 70.06           S  
ATOM   4377  N   SER A 556      78.625 -44.500 -59.469  1.00 68.31           N  
ATOM   4378  CA  SER A 556      78.062 -45.562 -60.312  1.00 68.31           C  
ATOM   4379  C   SER A 556      78.562 -45.469 -61.750  1.00 68.31           C  
ATOM   4380  CB  SER A 556      76.562 -45.531 -60.312  1.00 68.31           C  
ATOM   4381  O   SER A 556      78.688 -46.469 -62.438  1.00 68.31           O  
ATOM   4382  OG  SER A 556      76.000 -45.719 -61.594  1.00 68.31           O  
ATOM   4383  N   ASN A 557      79.000 -44.188 -62.188  1.00 66.50           N  
ATOM   4384  CA  ASN A 557      79.500 -43.906 -63.531  1.00 66.50           C  
ATOM   4385  C   ASN A 557      81.000 -43.750 -63.562  1.00 66.50           C  
ATOM   4386  CB  ASN A 557      78.812 -42.625 -64.062  1.00 66.50           C  
ATOM   4387  O   ASN A 557      81.625 -43.531 -64.625  1.00 66.50           O  
ATOM   4388  CG  ASN A 557      77.562 -42.938 -64.875  1.00 66.50           C  
ATOM   4389  ND2 ASN A 557      76.875 -41.875 -65.312  1.00 66.50           N  
ATOM   4390  OD1 ASN A 557      77.250 -44.094 -65.125  1.00 66.50           O  
ATOM   4391  N   GLY A 558      81.750 -44.188 -62.312  1.00 64.38           N  
ATOM   4392  CA  GLY A 558      83.188 -44.375 -62.312  1.00 64.38           C  
ATOM   4393  C   GLY A 558      84.000 -43.094 -62.344  1.00 64.38           C  
ATOM   4394  O   GLY A 558      85.188 -43.125 -62.531  1.00 64.38           O  
ATOM   4395  N   SER A 559      83.500 -41.812 -62.062  1.00 61.09           N  
ATOM   4396  CA  SER A 559      84.062 -40.469 -62.156  1.00 61.09           C  
ATOM   4397  C   SER A 559      84.375 -39.906 -60.750  1.00 61.09           C  
ATOM   4398  CB  SER A 559      83.125 -39.562 -62.906  1.00 61.09           C  
ATOM   4399  O   SER A 559      85.188 -39.031 -60.594  1.00 61.09           O  
ATOM   4400  OG  SER A 559      82.125 -39.000 -62.062  1.00 61.09           O  
ATOM   4401  N   LEU A 560      84.062 -40.562 -59.531  1.00 56.25           N  
ATOM   4402  CA  LEU A 560      84.375 -40.188 -58.156  1.00 56.25           C  
ATOM   4403  C   LEU A 560      84.750 -41.406 -57.344  1.00 56.25           C  
ATOM   4404  CB  LEU A 560      83.188 -39.469 -57.500  1.00 56.25           C  
ATOM   4405  O   LEU A 560      84.125 -42.438 -57.375  1.00 56.25           O  
ATOM   4406  CG  LEU A 560      83.438 -38.094 -56.938  1.00 56.25           C  
ATOM   4407  CD1 LEU A 560      82.500 -37.062 -57.562  1.00 56.25           C  
ATOM   4408  CD2 LEU A 560      83.312 -38.094 -55.438  1.00 56.25           C  
ATOM   4409  N   GLN A 561      86.062 -41.719 -57.000  1.00 55.81           N  
ATOM   4410  CA  GLN A 561      86.688 -42.750 -56.188  1.00 55.81           C  
ATOM   4411  C   GLN A 561      86.375 -42.562 -54.719  1.00 55.81           C  
ATOM   4412  CB  GLN A 561      88.188 -42.750 -56.406  1.00 55.81           C  
ATOM   4413  O   GLN A 561      86.625 -41.500 -54.156  1.00 55.81           O  
ATOM   4414  CG  GLN A 561      88.688 -43.906 -57.219  1.00 55.81           C  
ATOM   4415  CD  GLN A 561      90.188 -43.812 -57.500  1.00 55.81           C  
ATOM   4416  NE2 GLN A 561      90.812 -44.938 -57.938  1.00 55.81           N  
ATOM   4417  OE1 GLN A 561      90.812 -42.750 -57.375  1.00 55.81           O  
ATOM   4418  N   CYS A 562      85.188 -43.031 -54.094  1.00 55.19           N  
ATOM   4419  CA  CYS A 562      84.812 -43.000 -52.688  1.00 55.19           C  
ATOM   4420  C   CYS A 562      85.562 -44.062 -51.906  1.00 55.19           C  
ATOM   4421  CB  CYS A 562      83.312 -43.156 -52.531  1.00 55.19           C  
ATOM   4422  O   CYS A 562      85.500 -45.250 -52.250  1.00 55.19           O  
ATOM   4423  SG  CYS A 562      82.375 -41.625 -52.562  1.00 55.19           S  
ATOM   4424  N   ARG A 563      86.688 -43.875 -51.250  1.00 55.00           N  
ATOM   4425  CA  ARG A 563      87.375 -44.719 -50.312  1.00 55.00           C  
ATOM   4426  C   ARG A 563      86.812 -44.594 -48.906  1.00 55.00           C  
ATOM   4427  CB  ARG A 563      88.875 -44.375 -50.312  1.00 55.00           C  
ATOM   4428  O   ARG A 563      86.812 -43.500 -48.312  1.00 55.00           O  
ATOM   4429  CG  ARG A 563      89.750 -45.375 -51.094  1.00 55.00           C  
ATOM   4430  CD  ARG A 563      91.188 -45.000 -51.062  1.00 55.00           C  
ATOM   4431  NE  ARG A 563      92.000 -45.812 -52.000  1.00 55.00           N  
ATOM   4432  NH1 ARG A 563      93.938 -45.719 -50.750  1.00 55.00           N  
ATOM   4433  NH2 ARG A 563      93.875 -46.875 -52.719  1.00 55.00           N  
ATOM   4434  CZ  ARG A 563      93.250 -46.125 -51.812  1.00 55.00           C  
ATOM   4435  N   ILE A 564      85.625 -45.156 -48.562  1.00 52.66           N  
ATOM   4436  CA  ILE A 564      85.125 -45.188 -47.188  1.00 52.66           C  
ATOM   4437  C   ILE A 564      85.812 -46.312 -46.406  1.00 52.66           C  
ATOM   4438  CB  ILE A 564      83.625 -45.406 -47.156  1.00 52.66           C  
ATOM   4439  O   ILE A 564      85.875 -47.438 -46.875  1.00 52.66           O  
ATOM   4440  CG1 ILE A 564      82.875 -44.219 -47.844  1.00 52.66           C  
ATOM   4441  CG2 ILE A 564      83.125 -45.562 -45.688  1.00 52.66           C  
ATOM   4442  CD1 ILE A 564      81.438 -44.500 -48.156  1.00 52.66           C  
ATOM   4443  N   CYS A 565      86.812 -46.094 -45.625  1.00 42.94           N  
ATOM   4444  CA  CYS A 565      87.438 -46.969 -44.594  1.00 42.94           C  
ATOM   4445  C   CYS A 565      86.500 -47.062 -43.406  1.00 42.94           C  
ATOM   4446  CB  CYS A 565      88.812 -46.500 -44.188  1.00 42.94           C  
ATOM   4447  O   CYS A 565      86.062 -46.062 -42.875  1.00 42.94           O  
ATOM   4448  SG  CYS A 565      90.062 -46.812 -45.406  1.00 42.94           S  
ATOM   4449  N   ILE A 566      85.500 -48.031 -43.125  1.00 39.22           N  
ATOM   4450  CA  ILE A 566      84.875 -48.375 -41.875  1.00 39.22           C  
ATOM   4451  C   ILE A 566      85.875 -48.375 -40.719  1.00 39.22           C  
ATOM   4452  CB  ILE A 566      84.125 -49.719 -41.969  1.00 39.22           C  
ATOM   4453  O   ILE A 566      87.000 -48.875 -40.875  1.00 39.22           O  
ATOM   4454  CG1 ILE A 566      83.062 -49.719 -43.094  1.00 39.22           C  
ATOM   4455  CG2 ILE A 566      83.500 -50.094 -40.625  1.00 39.22           C  
ATOM   4456  CD1 ILE A 566      82.438 -51.062 -43.375  1.00 39.22           C  
TER    4457      ILE A 566                                                      
ENDMDL                                                                          
END                                                                             
