# Supplementary material for: Future Sequon Finder - A novel approach for predicting future N-linked glycosylation sequon locations on viral surface proteins
Source: PLoS One. 2025 Aug 14;20(8):e0328174. doi: 10.1371/journal.pone.0328174 (PMC12352829; doi:10.1371/journal.pone.0328174)
Supplement: S3 File — (ZIP) [file pone.0328174.s004.zip › S3_File/S3_File/Human H1N1/Historic Analysis Strains/ANewYorkCity21918_814ba_unrelaxed_rank_001_alphafold2_ptm_model_1_seed_000.pdb]

MODEL     1                                                                     
ATOM      1  N   MET A   1     -78.812 -40.469  57.938  1.00 32.59           N  
ATOM      2  CA  MET A   1     -79.688 -39.281  58.156  1.00 32.59           C  
ATOM      3  C   MET A   1     -78.812 -38.031  58.188  1.00 32.59           C  
ATOM      4  CB  MET A   1     -80.500 -39.406  59.438  1.00 32.59           C  
ATOM      5  O   MET A   1     -78.000 -37.875  59.094  1.00 32.59           O  
ATOM      6  CG  MET A   1     -81.875 -39.938  59.219  1.00 32.59           C  
ATOM      7  SD  MET A   1     -82.938 -39.750  60.688  1.00 32.59           S  
ATOM      8  CE  MET A   1     -82.188 -40.969  61.812  1.00 32.59           C  
ATOM      9  N   GLU A   2     -78.188 -37.500  57.062  1.00 34.22           N  
ATOM     10  CA  GLU A   2     -77.938 -36.406  56.094  1.00 34.22           C  
ATOM     11  C   GLU A   2     -78.312 -35.062  56.688  1.00 34.22           C  
ATOM     12  CB  GLU A   2     -78.750 -36.656  54.812  1.00 34.22           C  
ATOM     13  O   GLU A   2     -79.500 -34.844  57.062  1.00 34.22           O  
ATOM     14  CG  GLU A   2     -78.125 -37.719  53.906  1.00 34.22           C  
ATOM     15  CD  GLU A   2     -78.500 -37.594  52.469  1.00 34.22           C  
ATOM     16  OE1 GLU A   2     -77.938 -38.281  51.594  1.00 34.22           O  
ATOM     17  OE2 GLU A   2     -79.438 -36.812  52.188  1.00 34.22           O  
ATOM     18  N   ALA A   3     -77.250 -34.219  57.219  1.00 36.31           N  
ATOM     19  CA  ALA A   3     -77.500 -32.781  57.188  1.00 36.31           C  
ATOM     20  C   ALA A   3     -76.188 -32.000  57.062  1.00 36.31           C  
ATOM     21  CB  ALA A   3     -78.250 -32.375  58.469  1.00 36.31           C  
ATOM     22  O   ALA A   3     -75.250 -32.188  57.844  1.00 36.31           O  
ATOM     23  N   ARG A   4     -75.750 -31.656  55.781  1.00 31.48           N  
ATOM     24  CA  ARG A   4     -75.250 -30.562  54.938  1.00 31.48           C  
ATOM     25  C   ARG A   4     -74.500 -29.516  55.719  1.00 31.48           C  
ATOM     26  CB  ARG A   4     -76.438 -29.922  54.219  1.00 31.48           C  
ATOM     27  O   ARG A   4     -75.062 -28.812  56.562  1.00 31.48           O  
ATOM     28  CG  ARG A   4     -76.938 -30.703  53.000  1.00 31.48           C  
ATOM     29  CD  ARG A   4     -77.688 -29.828  52.031  1.00 31.48           C  
ATOM     30  NE  ARG A   4     -78.125 -30.562  50.844  1.00 31.48           N  
ATOM     31  NH1 ARG A   4     -79.125 -28.766  49.812  1.00 31.48           N  
ATOM     32  NH2 ARG A   4     -79.125 -30.812  48.812  1.00 31.48           N  
ATOM     33  CZ  ARG A   4     -78.812 -30.047  49.812  1.00 31.48           C  
ATOM     34  N   LEU A   5     -73.125 -29.625  55.938  1.00 33.62           N  
ATOM     35  CA  LEU A   5     -72.188 -28.562  56.312  1.00 33.62           C  
ATOM     36  C   LEU A   5     -71.500 -27.984  55.094  1.00 33.62           C  
ATOM     37  CB  LEU A   5     -71.188 -29.094  57.344  1.00 33.62           C  
ATOM     38  O   LEU A   5     -70.875 -28.734  54.312  1.00 33.62           O  
ATOM     39  CG  LEU A   5     -70.750 -28.125  58.406  1.00 33.62           C  
ATOM     40  CD1 LEU A   5     -71.500 -28.375  59.719  1.00 33.62           C  
ATOM     41  CD2 LEU A   5     -69.250 -28.234  58.656  1.00 33.62           C  
ATOM     42  N   LEU A   6     -72.125 -26.984  54.438  1.00 29.95           N  
ATOM     43  CA  LEU A   6     -71.688 -25.781  53.719  1.00 29.95           C  
ATOM     44  C   LEU A   6     -70.312 -25.359  54.094  1.00 29.95           C  
ATOM     45  CB  LEU A   6     -72.688 -24.641  53.969  1.00 29.95           C  
ATOM     46  O   LEU A   6     -70.000 -25.062  55.250  1.00 29.95           O  
ATOM     47  CG  LEU A   6     -73.688 -24.312  52.844  1.00 29.95           C  
ATOM     48  CD1 LEU A   6     -75.062 -24.109  53.438  1.00 29.95           C  
ATOM     49  CD2 LEU A   6     -73.250 -23.062  52.094  1.00 29.95           C  
ATOM     50  N   VAL A   7     -69.188 -25.984  53.562  1.00 34.16           N  
ATOM     51  CA  VAL A   7     -67.812 -25.594  53.406  1.00 34.16           C  
ATOM     52  C   VAL A   7     -67.688 -24.297  52.625  1.00 34.16           C  
ATOM     53  CB  VAL A   7     -67.000 -26.703  52.750  1.00 34.16           C  
ATOM     54  O   VAL A   7     -68.188 -24.219  51.500  1.00 34.16           O  
ATOM     55  CG1 VAL A   7     -65.562 -26.250  52.531  1.00 34.16           C  
ATOM     56  CG2 VAL A   7     -67.000 -27.984  53.562  1.00 34.16           C  
ATOM     57  N   LEU A   8     -68.000 -23.062  53.250  1.00 30.48           N  
ATOM     58  CA  LEU A   8     -67.562 -21.703  52.938  1.00 30.48           C  
ATOM     59  C   LEU A   8     -66.062 -21.703  52.562  1.00 30.48           C  
ATOM     60  CB  LEU A   8     -67.812 -20.781  54.125  1.00 30.48           C  
ATOM     61  O   LEU A   8     -65.250 -22.109  53.375  1.00 30.48           O  
ATOM     62  CG  LEU A   8     -68.688 -19.547  53.875  1.00 30.48           C  
ATOM     63  CD1 LEU A   8     -69.875 -19.562  54.781  1.00 30.48           C  
ATOM     64  CD2 LEU A   8     -67.875 -18.281  54.094  1.00 30.48           C  
ATOM     65  N   LEU A   9     -65.625 -22.234  51.375  1.00 26.73           N  
ATOM     66  CA  LEU A   9     -64.500 -21.938  50.531  1.00 26.73           C  
ATOM     67  C   LEU A   9     -64.250 -20.438  50.469  1.00 26.73           C  
ATOM     68  CB  LEU A   9     -64.688 -22.500  49.125  1.00 26.73           C  
ATOM     69  O   LEU A   9     -65.062 -19.688  49.969  1.00 26.73           O  
ATOM     70  CG  LEU A   9     -64.000 -23.844  48.844  1.00 26.73           C  
ATOM     71  CD1 LEU A   9     -64.938 -24.734  48.031  1.00 26.73           C  
ATOM     72  CD2 LEU A   9     -62.719 -23.641  48.094  1.00 26.73           C  
ATOM     73  N   CYS A  10     -63.938 -19.734  51.625  1.00 27.92           N  
ATOM     74  CA  CYS A  10     -63.312 -18.422  51.562  1.00 27.92           C  
ATOM     75  C   CYS A  10     -61.906 -18.516  50.938  1.00 27.92           C  
ATOM     76  CB  CYS A  10     -63.250 -17.781  52.938  1.00 27.92           C  
ATOM     77  O   CYS A  10     -61.031 -19.172  51.500  1.00 27.92           O  
ATOM     78  SG  CYS A  10     -64.688 -16.797  53.375  1.00 27.92           S  
ATOM     79  N   ALA A  11     -61.750 -19.016  49.656  1.00 26.30           N  
ATOM     80  CA  ALA A  11     -60.688 -18.688  48.688  1.00 26.30           C  
ATOM     81  C   ALA A  11     -60.062 -17.328  49.000  1.00 26.30           C  
ATOM     82  CB  ALA A  11     -61.281 -18.688  47.281  1.00 26.30           C  
ATOM     83  O   ALA A  11     -60.750 -16.312  49.062  1.00 26.30           O  
ATOM     84  N   PHE A  12     -59.438 -17.062  50.188  1.00 27.91           N  
ATOM     85  CA  PHE A  12     -58.500 -15.961  50.344  1.00 27.91           C  
ATOM     86  C   PHE A  12     -57.719 -15.688  49.062  1.00 27.91           C  
ATOM     87  CB  PHE A  12     -57.500 -16.266  51.500  1.00 27.91           C  
ATOM     88  O   PHE A  12     -57.031 -16.562  48.562  1.00 27.91           O  
ATOM     89  CG  PHE A  12     -58.094 -16.062  52.875  1.00 27.91           C  
ATOM     90  CD1 PHE A  12     -58.188 -14.789  53.406  1.00 27.91           C  
ATOM     91  CD2 PHE A  12     -58.531 -17.156  53.625  1.00 27.91           C  
ATOM     92  CE1 PHE A  12     -58.719 -14.602  54.688  1.00 27.91           C  
ATOM     93  CE2 PHE A  12     -59.062 -16.969  54.875  1.00 27.91           C  
ATOM     94  CZ  PHE A  12     -59.156 -15.688  55.438  1.00 27.91           C  
ATOM     95  N   ALA A  13     -58.406 -15.273  47.938  1.00 27.52           N  
ATOM     96  CA  ALA A  13     -57.906 -14.547  46.781  1.00 27.52           C  
ATOM     97  C   ALA A  13     -56.719 -13.672  47.156  1.00 27.52           C  
ATOM     98  CB  ALA A  13     -59.000 -13.703  46.156  1.00 27.52           C  
ATOM     99  O   ALA A  13     -56.812 -12.852  48.062  1.00 27.52           O  
ATOM    100  N   ALA A  14     -55.531 -14.195  47.719  1.00 30.86           N  
ATOM    101  CA  ALA A  14     -54.344 -13.367  47.594  1.00 30.86           C  
ATOM    102  C   ALA A  14     -54.562 -12.156  46.688  1.00 30.86           C  
ATOM    103  CB  ALA A  14     -53.156 -14.188  47.062  1.00 30.86           C  
ATOM    104  O   ALA A  14     -54.969 -12.305  45.531  1.00 30.86           O  
ATOM    105  N   THR A  15     -55.438 -11.211  47.000  1.00 35.38           N  
ATOM    106  CA  THR A  15     -55.656  -9.914  46.375  1.00 35.38           C  
ATOM    107  C   THR A  15     -54.375  -9.430  45.688  1.00 35.38           C  
ATOM    108  CB  THR A  15     -56.125  -8.867  47.406  1.00 35.38           C  
ATOM    109  O   THR A  15     -53.312  -9.391  46.312  1.00 35.38           O  
ATOM    110  CG2 THR A  15     -57.500  -9.234  48.000  1.00 35.38           C  
ATOM    111  OG1 THR A  15     -55.156  -8.789  48.469  1.00 35.38           O  
ATOM    112  N   ASN A  16     -53.875  -9.953  44.562  1.00 49.50           N  
ATOM    113  CA  ASN A  16     -52.875  -9.438  43.594  1.00 49.50           C  
ATOM    114  C   ASN A  16     -52.875  -7.910  43.594  1.00 49.50           C  
ATOM    115  CB  ASN A  16     -53.188  -9.969  42.188  1.00 49.50           C  
ATOM    116  O   ASN A  16     -53.875  -7.273  43.281  1.00 49.50           O  
ATOM    117  CG  ASN A  16     -52.812 -11.430  42.031  1.00 49.50           C  
ATOM    118  ND2 ASN A  16     -53.469 -12.094  41.062  1.00 49.50           N  
ATOM    119  OD1 ASN A  16     -51.969 -11.961  42.750  1.00 49.50           O  
ATOM    120  N   ALA A  17     -52.312  -7.215  44.625  1.00 59.53           N  
ATOM    121  CA  ALA A  17     -52.125  -5.766  44.656  1.00 59.53           C  
ATOM    122  C   ALA A  17     -51.625  -5.242  43.312  1.00 59.53           C  
ATOM    123  CB  ALA A  17     -51.156  -5.379  45.781  1.00 59.53           C  
ATOM    124  O   ALA A  17     -50.844  -5.910  42.656  1.00 59.53           O  
ATOM    125  N   ASP A  18     -52.344  -4.258  42.719  1.00 78.75           N  
ATOM    126  CA  ASP A  18     -52.000  -3.566  41.469  1.00 78.75           C  
ATOM    127  C   ASP A  18     -50.656  -2.848  41.594  1.00 78.75           C  
ATOM    128  CB  ASP A  18     -53.125  -2.570  41.094  1.00 78.75           C  
ATOM    129  O   ASP A  18     -50.406  -2.164  42.594  1.00 78.75           O  
ATOM    130  CG  ASP A  18     -54.438  -3.238  40.844  1.00 78.75           C  
ATOM    131  OD1 ASP A  18     -54.469  -4.367  40.312  1.00 78.75           O  
ATOM    132  OD2 ASP A  18     -55.500  -2.627  41.156  1.00 78.75           O  
ATOM    133  N   THR A  19     -49.688  -3.143  40.688  1.00 78.12           N  
ATOM    134  CA  THR A  19     -48.312  -2.615  40.750  1.00 78.12           C  
ATOM    135  C   THR A  19     -47.969  -1.875  39.469  1.00 78.12           C  
ATOM    136  CB  THR A  19     -47.281  -3.740  40.969  1.00 78.12           C  
ATOM    137  O   THR A  19     -48.469  -2.221  38.375  1.00 78.12           O  
ATOM    138  CG2 THR A  19     -47.531  -4.430  42.312  1.00 78.12           C  
ATOM    139  OG1 THR A  19     -47.406  -4.707  39.938  1.00 78.12           O  
ATOM    140  N   ILE A  20     -47.281  -0.752  39.688  1.00 75.81           N  
ATOM    141  CA  ILE A  20     -46.719  -0.036  38.562  1.00 75.81           C  
ATOM    142  C   ILE A  20     -45.219   0.106  38.719  1.00 75.81           C  
ATOM    143  CB  ILE A  20     -47.375   1.354  38.375  1.00 75.81           C  
ATOM    144  O   ILE A  20     -44.750   0.466  39.812  1.00 75.81           O  
ATOM    145  CG1 ILE A  20     -46.906   2.016  37.094  1.00 75.81           C  
ATOM    146  CG2 ILE A  20     -47.094   2.242  39.594  1.00 75.81           C  
ATOM    147  CD1 ILE A  20     -47.750   3.211  36.656  1.00 75.81           C  
ATOM    148  N   CYS A  21     -44.500  -0.316  37.781  1.00 69.81           N  
ATOM    149  CA  CYS A  21     -43.031  -0.251  37.812  1.00 69.81           C  
ATOM    150  C   CYS A  21     -42.500   0.640  36.688  1.00 69.81           C  
ATOM    151  CB  CYS A  21     -42.438  -1.650  37.688  1.00 69.81           C  
ATOM    152  O   CYS A  21     -42.969   0.554  35.562  1.00 69.81           O  
ATOM    153  SG  CYS A  21     -42.969  -2.793  38.969  1.00 69.81           S  
ATOM    154  N   ILE A  22     -41.594   1.529  37.188  1.00 68.69           N  
ATOM    155  CA  ILE A  22     -40.906   2.438  36.281  1.00 68.69           C  
ATOM    156  C   ILE A  22     -39.469   2.014  36.094  1.00 68.69           C  
ATOM    157  CB  ILE A  22     -41.000   3.900  36.781  1.00 68.69           C  
ATOM    158  O   ILE A  22     -38.750   1.835  37.094  1.00 68.69           O  
ATOM    159  CG1 ILE A  22     -42.469   4.305  37.000  1.00 68.69           C  
ATOM    160  CG2 ILE A  22     -40.344   4.844  35.750  1.00 68.69           C  
ATOM    161  CD1 ILE A  22     -42.625   5.512  37.938  1.00 68.69           C  
ATOM    162  N   GLY A  23     -39.156   1.530  35.188  1.00 60.59           N  
ATOM    163  CA  GLY A  23     -37.781   1.090  35.062  1.00 60.59           C  
ATOM    164  C   GLY A  23     -37.438   0.617  33.656  1.00 60.59           C  
ATOM    165  O   GLY A  23     -38.188   0.862  32.719  1.00 60.59           O  
ATOM    166  N   TYR A  24     -36.062   0.242  33.531  1.00 52.97           N  
ATOM    167  CA  TYR A  24     -35.469  -0.273  32.312  1.00 52.97           C  
ATOM    168  C   TYR A  24     -36.094  -1.604  31.922  1.00 52.97           C  
ATOM    169  CB  TYR A  24     -33.938  -0.438  32.469  1.00 52.97           C  
ATOM    170  O   TYR A  24     -36.500  -2.385  32.781  1.00 52.97           O  
ATOM    171  CG  TYR A  24     -33.219   0.853  32.781  1.00 52.97           C  
ATOM    172  CD1 TYR A  24     -32.875   1.733  31.750  1.00 52.97           C  
ATOM    173  CD2 TYR A  24     -32.875   1.195  34.094  1.00 52.97           C  
ATOM    174  CE1 TYR A  24     -32.219   2.924  32.031  1.00 52.97           C  
ATOM    175  CE2 TYR A  24     -32.219   2.383  34.375  1.00 52.97           C  
ATOM    176  OH  TYR A  24     -31.219   4.418  33.594  1.00 52.97           O  
ATOM    177  CZ  TYR A  24     -31.891   3.240  33.312  1.00 52.97           C  
ATOM    178  N   HIS A  25     -36.750  -1.802  30.812  1.00 51.06           N  
ATOM    179  CA  HIS A  25     -37.156  -3.117  30.344  1.00 51.06           C  
ATOM    180  C   HIS A  25     -36.094  -4.168  30.641  1.00 51.06           C  
ATOM    181  CB  HIS A  25     -37.438  -3.072  28.844  1.00 51.06           C  
ATOM    182  O   HIS A  25     -34.906  -3.922  30.438  1.00 51.06           O  
ATOM    183  CG  HIS A  25     -38.750  -2.441  28.500  1.00 51.06           C  
ATOM    184  CD2 HIS A  25     -39.062  -1.203  28.031  1.00 51.06           C  
ATOM    185  ND1 HIS A  25     -39.969  -3.105  28.625  1.00 51.06           N  
ATOM    186  CE1 HIS A  25     -40.938  -2.301  28.250  1.00 51.06           C  
ATOM    187  NE2 HIS A  25     -40.406  -1.141  27.891  1.00 51.06           N  
ATOM    188  N   ALA A  26     -36.250  -5.145  31.641  1.00 51.00           N  
ATOM    189  CA  ALA A  26     -35.438  -6.352  31.859  1.00 51.00           C  
ATOM    190  C   ALA A  26     -35.469  -7.270  30.641  1.00 51.00           C  
ATOM    191  CB  ALA A  26     -35.938  -7.094  33.094  1.00 51.00           C  
ATOM    192  O   ALA A  26     -36.531  -7.512  30.078  1.00 51.00           O  
ATOM    193  N   ASN A  27     -34.406  -7.270  29.906  1.00 52.41           N  
ATOM    194  CA  ASN A  27     -34.188  -8.148  28.750  1.00 52.41           C  
ATOM    195  C   ASN A  27     -33.125  -9.195  29.047  1.00 52.41           C  
ATOM    196  CB  ASN A  27     -33.812  -7.340  27.516  1.00 52.41           C  
ATOM    197  O   ASN A  27     -32.375  -9.070  30.031  1.00 52.41           O  
ATOM    198  CG  ASN A  27     -32.312  -7.082  27.406  1.00 52.41           C  
ATOM    199  ND2 ASN A  27     -31.922  -6.348  26.375  1.00 52.41           N  
ATOM    200  OD1 ASN A  27     -31.547  -7.539  28.250  1.00 52.41           O  
ATOM    201  N   ASN A  28     -33.281 -10.453  28.641  1.00 57.88           N  
ATOM    202  CA  ASN A  28     -32.281 -11.523  28.781  1.00 57.88           C  
ATOM    203  C   ASN A  28     -31.062 -11.258  27.922  1.00 57.88           C  
ATOM    204  CB  ASN A  28     -32.906 -12.875  28.438  1.00 57.88           C  
ATOM    205  O   ASN A  28     -30.328 -12.188  27.578  1.00 57.88           O  
ATOM    206  CG  ASN A  28     -32.219 -14.031  29.141  1.00 57.88           C  
ATOM    207  ND2 ASN A  28     -32.656 -15.250  28.844  1.00 57.88           N  
ATOM    208  OD1 ASN A  28     -31.297 -13.828  29.922  1.00 57.88           O  
ATOM    209  N   SER A  29     -30.875  -9.977  27.531  1.00 63.34           N  
ATOM    210  CA  SER A  29     -29.750  -9.656  26.656  1.00 63.34           C  
ATOM    211  C   SER A  29     -28.422  -9.773  27.391  1.00 63.34           C  
ATOM    212  CB  SER A  29     -29.906  -8.250  26.078  1.00 63.34           C  
ATOM    213  O   SER A  29     -28.328  -9.430  28.578  1.00 63.34           O  
ATOM    214  OG  SER A  29     -28.766  -7.891  25.328  1.00 63.34           O  
ATOM    215  N   THR A  30     -27.438 -10.422  26.797  1.00 76.50           N  
ATOM    216  CA  THR A  30     -26.078 -10.562  27.312  1.00 76.50           C  
ATOM    217  C   THR A  30     -25.156  -9.531  26.672  1.00 76.50           C  
ATOM    218  CB  THR A  30     -25.531 -11.977  27.062  1.00 76.50           C  
ATOM    219  O   THR A  30     -23.922  -9.625  26.797  1.00 76.50           O  
ATOM    220  CG2 THR A  30     -26.359 -13.023  27.797  1.00 76.50           C  
ATOM    221  OG1 THR A  30     -25.562 -12.250  25.656  1.00 76.50           O  
ATOM    222  N   ASP A  31     -25.812  -8.570  25.953  1.00 80.75           N  
ATOM    223  CA  ASP A  31     -25.000  -7.605  25.219  1.00 80.75           C  
ATOM    224  C   ASP A  31     -24.344  -6.605  26.172  1.00 80.75           C  
ATOM    225  CB  ASP A  31     -25.844  -6.863  24.188  1.00 80.75           C  
ATOM    226  O   ASP A  31     -24.969  -6.137  27.125  1.00 80.75           O  
ATOM    227  CG  ASP A  31     -26.141  -7.707  22.953  1.00 80.75           C  
ATOM    228  OD1 ASP A  31     -25.688  -8.867  22.891  1.00 80.75           O  
ATOM    229  OD2 ASP A  31     -26.844  -7.203  22.047  1.00 80.75           O  
ATOM    230  N   THR A  32     -23.078  -6.270  25.922  1.00 86.44           N  
ATOM    231  CA  THR A  32     -22.344  -5.297  26.734  1.00 86.44           C  
ATOM    232  C   THR A  32     -21.672  -4.254  25.844  1.00 86.44           C  
ATOM    233  CB  THR A  32     -21.281  -5.980  27.625  1.00 86.44           C  
ATOM    234  O   THR A  32     -21.297  -4.547  24.719  1.00 86.44           O  
ATOM    235  CG2 THR A  32     -21.922  -7.008  28.547  1.00 86.44           C  
ATOM    236  OG1 THR A  32     -20.328  -6.645  26.781  1.00 86.44           O  
ATOM    237  N   VAL A  33     -21.688  -3.055  26.422  1.00 86.12           N  
ATOM    238  CA  VAL A  33     -20.984  -1.986  25.734  1.00 86.12           C  
ATOM    239  C   VAL A  33     -20.031  -1.286  26.703  1.00 86.12           C  
ATOM    240  CB  VAL A  33     -21.953  -0.962  25.109  1.00 86.12           C  
ATOM    241  O   VAL A  33     -20.219  -1.353  27.922  1.00 86.12           O  
ATOM    242  CG1 VAL A  33     -22.859  -1.638  24.094  1.00 86.12           C  
ATOM    243  CG2 VAL A  33     -22.781  -0.281  26.203  1.00 86.12           C  
ATOM    244  N   ASP A  34     -18.984  -0.581  26.125  1.00 86.50           N  
ATOM    245  CA  ASP A  34     -18.062   0.226  26.922  1.00 86.50           C  
ATOM    246  C   ASP A  34     -18.438   1.706  26.859  1.00 86.50           C  
ATOM    247  CB  ASP A  34     -16.625   0.021  26.469  1.00 86.50           C  
ATOM    248  O   ASP A  34     -18.859   2.195  25.812  1.00 86.50           O  
ATOM    249  CG  ASP A  34     -16.109  -1.388  26.719  1.00 86.50           C  
ATOM    250  OD1 ASP A  34     -16.656  -2.080  27.609  1.00 86.50           O  
ATOM    251  OD2 ASP A  34     -15.172  -1.810  26.016  1.00 86.50           O  
ATOM    252  N   THR A  35     -18.375   2.355  27.984  1.00 83.19           N  
ATOM    253  CA  THR A  35     -18.500   3.809  28.047  1.00 83.19           C  
ATOM    254  C   THR A  35     -17.172   4.445  28.469  1.00 83.19           C  
ATOM    255  CB  THR A  35     -19.609   4.234  29.016  1.00 83.19           C  
ATOM    256  O   THR A  35     -16.203   3.740  28.781  1.00 83.19           O  
ATOM    257  CG2 THR A  35     -20.891   3.438  28.781  1.00 83.19           C  
ATOM    258  OG1 THR A  35     -19.156   4.016  30.359  1.00 83.19           O  
ATOM    259  N   VAL A  36     -17.156   5.781  28.453  1.00 77.50           N  
ATOM    260  CA  VAL A  36     -15.953   6.504  28.844  1.00 77.50           C  
ATOM    261  C   VAL A  36     -15.586   6.160  30.297  1.00 77.50           C  
ATOM    262  CB  VAL A  36     -16.125   8.031  28.703  1.00 77.50           C  
ATOM    263  O   VAL A  36     -14.414   6.016  30.625  1.00 77.50           O  
ATOM    264  CG1 VAL A  36     -14.906   8.773  29.219  1.00 77.50           C  
ATOM    265  CG2 VAL A  36     -16.391   8.391  27.234  1.00 77.50           C  
ATOM    266  N   LEU A  37     -16.625   5.859  31.125  1.00 77.56           N  
ATOM    267  CA  LEU A  37     -16.453   5.754  32.562  1.00 77.56           C  
ATOM    268  C   LEU A  37     -16.547   4.297  33.000  1.00 77.56           C  
ATOM    269  CB  LEU A  37     -17.516   6.590  33.281  1.00 77.56           C  
ATOM    270  O   LEU A  37     -15.977   3.928  34.031  1.00 77.56           O  
ATOM    271  CG  LEU A  37     -17.469   8.102  33.031  1.00 77.56           C  
ATOM    272  CD1 LEU A  37     -18.688   8.773  33.688  1.00 77.56           C  
ATOM    273  CD2 LEU A  37     -16.172   8.688  33.594  1.00 77.56           C  
ATOM    274  N   GLU A  38     -17.297   3.453  32.250  1.00 80.94           N  
ATOM    275  CA  GLU A  38     -17.562   2.084  32.688  1.00 80.94           C  
ATOM    276  C   GLU A  38     -17.328   1.089  31.562  1.00 80.94           C  
ATOM    277  CB  GLU A  38     -18.984   1.955  33.219  1.00 80.94           C  
ATOM    278  O   GLU A  38     -17.703   1.346  30.406  1.00 80.94           O  
ATOM    279  CG  GLU A  38     -19.266   2.805  34.438  1.00 80.94           C  
ATOM    280  CD  GLU A  38     -20.719   2.736  34.906  1.00 80.94           C  
ATOM    281  OE1 GLU A  38     -21.203   3.719  35.500  1.00 80.94           O  
ATOM    282  OE2 GLU A  38     -21.359   1.693  34.656  1.00 80.94           O  
ATOM    283  N   LYS A  39     -16.656  -0.035  31.906  1.00 85.88           N  
ATOM    284  CA  LYS A  39     -16.484  -1.119  30.953  1.00 85.88           C  
ATOM    285  C   LYS A  39     -17.516  -2.223  31.156  1.00 85.88           C  
ATOM    286  CB  LYS A  39     -15.070  -1.697  31.047  1.00 85.88           C  
ATOM    287  O   LYS A  39     -17.953  -2.453  32.281  1.00 85.88           O  
ATOM    288  CG  LYS A  39     -13.977  -0.756  30.547  1.00 85.88           C  
ATOM    289  CD  LYS A  39     -12.633  -1.467  30.438  1.00 85.88           C  
ATOM    290  CE  LYS A  39     -11.562  -0.545  29.875  1.00 85.88           C  
ATOM    291  NZ  LYS A  39     -10.250  -1.249  29.734  1.00 85.88           N  
ATOM    292  N   ASN A  40     -18.062  -2.873  30.094  1.00 85.69           N  
ATOM    293  CA  ASN A  40     -18.938  -4.039  30.094  1.00 85.69           C  
ATOM    294  C   ASN A  40     -20.297  -3.717  30.703  1.00 85.69           C  
ATOM    295  CB  ASN A  40     -18.281  -5.203  30.844  1.00 85.69           C  
ATOM    296  O   ASN A  40     -20.781  -4.449  31.578  1.00 85.69           O  
ATOM    297  CG  ASN A  40     -17.047  -5.719  30.141  1.00 85.69           C  
ATOM    298  ND2 ASN A  40     -16.031  -6.102  30.906  1.00 85.69           N  
ATOM    299  OD1 ASN A  40     -16.984  -5.773  28.906  1.00 85.69           O  
ATOM    300  N   VAL A  41     -20.828  -2.617  30.312  1.00 83.12           N  
ATOM    301  CA  VAL A  41     -22.172  -2.213  30.750  1.00 83.12           C  
ATOM    302  C   VAL A  41     -23.219  -3.035  30.000  1.00 83.12           C  
ATOM    303  CB  VAL A  41     -22.406  -0.706  30.500  1.00 83.12           C  
ATOM    304  O   VAL A  41     -23.219  -3.092  28.766  1.00 83.12           O  
ATOM    305  CG1 VAL A  41     -23.812  -0.305  30.953  1.00 83.12           C  
ATOM    306  CG2 VAL A  41     -21.359   0.122  31.234  1.00 83.12           C  
ATOM    307  N   THR A  42     -24.031  -3.762  30.703  1.00 82.19           N  
ATOM    308  CA  THR A  42     -25.078  -4.570  30.094  1.00 82.19           C  
ATOM    309  C   THR A  42     -26.172  -3.686  29.531  1.00 82.19           C  
ATOM    310  CB  THR A  42     -25.672  -5.566  31.109  1.00 82.19           C  
ATOM    311  O   THR A  42     -26.703  -2.812  30.234  1.00 82.19           O  
ATOM    312  CG2 THR A  42     -24.625  -6.590  31.547  1.00 82.19           C  
ATOM    313  OG1 THR A  42     -26.141  -4.848  32.250  1.00 82.19           O  
ATOM    314  N   VAL A  43     -26.500  -3.939  28.297  1.00 74.81           N  
ATOM    315  CA  VAL A  43     -27.516  -3.131  27.625  1.00 74.81           C  
ATOM    316  C   VAL A  43     -28.562  -4.043  26.984  1.00 74.81           C  
ATOM    317  CB  VAL A  43     -26.906  -2.195  26.562  1.00 74.81           C  
ATOM    318  O   VAL A  43     -28.312  -5.230  26.766  1.00 74.81           O  
ATOM    319  CG1 VAL A  43     -25.953  -1.190  27.219  1.00 74.81           C  
ATOM    320  CG2 VAL A  43     -26.172  -3.010  25.500  1.00 74.81           C  
ATOM    321  N   THR A  44     -29.688  -3.539  26.781  1.00 67.12           N  
ATOM    322  CA  THR A  44     -30.812  -4.285  26.219  1.00 67.12           C  
ATOM    323  C   THR A  44     -30.578  -4.598  24.750  1.00 67.12           C  
ATOM    324  CB  THR A  44     -32.125  -3.510  26.375  1.00 67.12           C  
ATOM    325  O   THR A  44     -31.016  -5.637  24.250  1.00 67.12           O  
ATOM    326  CG2 THR A  44     -32.500  -3.373  27.844  1.00 67.12           C  
ATOM    327  OG1 THR A  44     -31.984  -2.203  25.812  1.00 67.12           O  
ATOM    328  N   HIS A  45     -29.812  -3.701  24.062  1.00 67.81           N  
ATOM    329  CA  HIS A  45     -29.484  -3.898  22.656  1.00 67.81           C  
ATOM    330  C   HIS A  45     -28.203  -3.156  22.297  1.00 67.81           C  
ATOM    331  CB  HIS A  45     -30.625  -3.441  21.766  1.00 67.81           C  
ATOM    332  O   HIS A  45     -27.953  -2.057  22.797  1.00 67.81           O  
ATOM    333  CG  HIS A  45     -30.438  -3.791  20.328  1.00 67.81           C  
ATOM    334  CD2 HIS A  45     -30.172  -3.014  19.250  1.00 67.81           C  
ATOM    335  ND1 HIS A  45     -30.516  -5.082  19.844  1.00 67.81           N  
ATOM    336  CE1 HIS A  45     -30.312  -5.086  18.547  1.00 67.81           C  
ATOM    337  NE2 HIS A  45     -30.094  -3.842  18.156  1.00 67.81           N  
ATOM    338  N   SER A  46     -27.422  -3.711  21.469  1.00 81.06           N  
ATOM    339  CA  SER A  46     -26.219  -3.068  20.938  1.00 81.06           C  
ATOM    340  C   SER A  46     -25.938  -3.521  19.516  1.00 81.06           C  
ATOM    341  CB  SER A  46     -25.016  -3.371  21.828  1.00 81.06           C  
ATOM    342  O   SER A  46     -26.406  -4.578  19.078  1.00 81.06           O  
ATOM    343  OG  SER A  46     -24.641  -4.738  21.734  1.00 81.06           O  
ATOM    344  N   VAL A  47     -25.359  -2.662  18.797  1.00 82.19           N  
ATOM    345  CA  VAL A  47     -24.953  -3.004  17.438  1.00 82.19           C  
ATOM    346  C   VAL A  47     -23.453  -2.844  17.281  1.00 82.19           C  
ATOM    347  CB  VAL A  47     -25.688  -2.131  16.391  1.00 82.19           C  
ATOM    348  O   VAL A  47     -22.859  -1.922  17.859  1.00 82.19           O  
ATOM    349  CG1 VAL A  47     -27.188  -2.418  16.391  1.00 82.19           C  
ATOM    350  CG2 VAL A  47     -25.422  -0.649  16.656  1.00 82.19           C  
ATOM    351  N   ASN A  48     -22.875  -3.842  16.641  1.00 88.31           N  
ATOM    352  CA  ASN A  48     -21.453  -3.719  16.328  1.00 88.31           C  
ATOM    353  C   ASN A  48     -21.203  -2.865  15.094  1.00 88.31           C  
ATOM    354  CB  ASN A  48     -20.812  -5.102  16.156  1.00 88.31           C  
ATOM    355  O   ASN A  48     -21.828  -3.084  14.055  1.00 88.31           O  
ATOM    356  CG  ASN A  48     -19.297  -5.062  16.250  1.00 88.31           C  
ATOM    357  ND2 ASN A  48     -18.672  -6.199  15.984  1.00 88.31           N  
ATOM    358  OD1 ASN A  48     -18.703  -4.023  16.547  1.00 88.31           O  
ATOM    359  N   LEU A  49     -20.344  -1.885  15.227  1.00 85.75           N  
ATOM    360  CA  LEU A  49     -20.109  -0.934  14.148  1.00 85.75           C  
ATOM    361  C   LEU A  49     -18.938  -1.393  13.273  1.00 85.75           C  
ATOM    362  CB  LEU A  49     -19.812   0.458  14.719  1.00 85.75           C  
ATOM    363  O   LEU A  49     -18.562  -0.695  12.328  1.00 85.75           O  
ATOM    364  CG  LEU A  49     -20.938   1.106  15.531  1.00 85.75           C  
ATOM    365  CD1 LEU A  49     -20.484   2.457  16.078  1.00 85.75           C  
ATOM    366  CD2 LEU A  49     -22.188   1.263  14.680  1.00 85.75           C  
ATOM    367  N   LEU A  50     -18.406  -2.576  13.602  1.00 89.75           N  
ATOM    368  CA  LEU A  50     -17.234  -3.070  12.891  1.00 89.75           C  
ATOM    369  C   LEU A  50     -17.594  -4.223  11.961  1.00 89.75           C  
ATOM    370  CB  LEU A  50     -16.156  -3.527  13.875  1.00 89.75           C  
ATOM    371  O   LEU A  50     -18.297  -5.160  12.367  1.00 89.75           O  
ATOM    372  CG  LEU A  50     -15.391  -2.422  14.609  1.00 89.75           C  
ATOM    373  CD1 LEU A  50     -14.531  -3.016  15.719  1.00 89.75           C  
ATOM    374  CD2 LEU A  50     -14.539  -1.620  13.633  1.00 89.75           C  
ATOM    375  N   GLU A  51     -17.219  -4.113  10.672  1.00 91.12           N  
ATOM    376  CA  GLU A  51     -17.312  -5.219   9.719  1.00 91.12           C  
ATOM    377  C   GLU A  51     -16.078  -6.121   9.797  1.00 91.12           C  
ATOM    378  CB  GLU A  51     -17.484  -4.688   8.289  1.00 91.12           C  
ATOM    379  O   GLU A  51     -14.945  -5.645   9.719  1.00 91.12           O  
ATOM    380  CG  GLU A  51     -17.547  -5.777   7.234  1.00 91.12           C  
ATOM    381  CD  GLU A  51     -18.703  -6.754   7.445  1.00 91.12           C  
ATOM    382  OE1 GLU A  51     -18.438  -7.949   7.711  1.00 91.12           O  
ATOM    383  OE2 GLU A  51     -19.859  -6.316   7.348  1.00 91.12           O  
ATOM    384  N   ASP A  52     -16.391  -7.398   9.953  1.00 90.50           N  
ATOM    385  CA  ASP A  52     -15.242  -8.305  10.062  1.00 90.50           C  
ATOM    386  C   ASP A  52     -15.336  -9.438   9.039  1.00 90.50           C  
ATOM    387  CB  ASP A  52     -15.148  -8.883  11.477  1.00 90.50           C  
ATOM    388  O   ASP A  52     -14.531 -10.367   9.062  1.00 90.50           O  
ATOM    389  CG  ASP A  52     -16.391  -9.672  11.883  1.00 90.50           C  
ATOM    390  OD1 ASP A  52     -17.328  -9.781  11.070  1.00 90.50           O  
ATOM    391  OD2 ASP A  52     -16.406 -10.195  13.016  1.00 90.50           O  
ATOM    392  N   SER A  53     -16.359  -9.320   8.172  1.00 91.31           N  
ATOM    393  CA  SER A  53     -16.578 -10.359   7.164  1.00 91.31           C  
ATOM    394  C   SER A  53     -16.078  -9.906   5.793  1.00 91.31           C  
ATOM    395  CB  SER A  53     -18.062 -10.719   7.086  1.00 91.31           C  
ATOM    396  O   SER A  53     -16.156  -8.727   5.453  1.00 91.31           O  
ATOM    397  OG  SER A  53     -18.812  -9.664   6.508  1.00 91.31           O  
ATOM    398  N   HIS A  54     -15.594 -10.859   5.023  1.00 92.62           N  
ATOM    399  CA  HIS A  54     -15.141 -10.656   3.650  1.00 92.62           C  
ATOM    400  C   HIS A  54     -15.398 -11.898   2.797  1.00 92.62           C  
ATOM    401  CB  HIS A  54     -13.656 -10.305   3.621  1.00 92.62           C  
ATOM    402  O   HIS A  54     -15.602 -12.992   3.326  1.00 92.62           O  
ATOM    403  CG  HIS A  54     -12.766 -11.375   4.176  1.00 92.62           C  
ATOM    404  CD2 HIS A  54     -12.219 -11.531   5.406  1.00 92.62           C  
ATOM    405  ND1 HIS A  54     -12.352 -12.453   3.430  1.00 92.62           N  
ATOM    406  CE1 HIS A  54     -11.586 -13.227   4.180  1.00 92.62           C  
ATOM    407  NE2 HIS A  54     -11.492 -12.688   5.383  1.00 92.62           N  
ATOM    408  N   ASN A  55     -15.367 -11.750   1.505  1.00 91.44           N  
ATOM    409  CA  ASN A  55     -15.773 -12.844   0.625  1.00 91.44           C  
ATOM    410  C   ASN A  55     -14.570 -13.609   0.097  1.00 91.44           C  
ATOM    411  CB  ASN A  55     -16.609 -12.305  -0.538  1.00 91.44           C  
ATOM    412  O   ASN A  55     -14.727 -14.570  -0.664  1.00 91.44           O  
ATOM    413  CG  ASN A  55     -15.836 -11.383  -1.449  1.00 91.44           C  
ATOM    414  ND2 ASN A  55     -16.516 -10.766  -2.402  1.00 91.44           N  
ATOM    415  OD1 ASN A  55     -14.617 -11.227  -1.297  1.00 91.44           O  
ATOM    416  N   GLY A  56     -13.367 -13.141   0.518  1.00 92.00           N  
ATOM    417  CA  GLY A  56     -12.141 -13.844   0.170  1.00 92.00           C  
ATOM    418  C   GLY A  56     -11.828 -13.805  -1.314  1.00 92.00           C  
ATOM    419  O   GLY A  56     -10.984 -14.562  -1.797  1.00 92.00           O  
ATOM    420  N   LYS A  57     -12.578 -13.055  -2.072  1.00 93.00           N  
ATOM    421  CA  LYS A  57     -12.422 -12.969  -3.523  1.00 93.00           C  
ATOM    422  C   LYS A  57     -11.977 -11.570  -3.947  1.00 93.00           C  
ATOM    423  CB  LYS A  57     -13.734 -13.328  -4.223  1.00 93.00           C  
ATOM    424  O   LYS A  57     -12.422 -10.570  -3.383  1.00 93.00           O  
ATOM    425  CG  LYS A  57     -14.273 -14.703  -3.846  1.00 93.00           C  
ATOM    426  CD  LYS A  57     -15.664 -14.938  -4.430  1.00 93.00           C  
ATOM    427  CE  LYS A  57     -16.219 -16.281  -4.016  1.00 93.00           C  
ATOM    428  NZ  LYS A  57     -17.609 -16.500  -4.547  1.00 93.00           N  
ATOM    429  N   LEU A  58     -11.078 -11.523  -4.992  1.00 93.56           N  
ATOM    430  CA  LEU A  58     -10.758 -10.258  -5.641  1.00 93.56           C  
ATOM    431  C   LEU A  58     -11.789  -9.922  -6.711  1.00 93.56           C  
ATOM    432  CB  LEU A  58      -9.359 -10.312  -6.262  1.00 93.56           C  
ATOM    433  O   LEU A  58     -12.000 -10.703  -7.645  1.00 93.56           O  
ATOM    434  CG  LEU A  58      -8.203 -10.578  -5.301  1.00 93.56           C  
ATOM    435  CD1 LEU A  58      -6.891 -10.680  -6.066  1.00 93.56           C  
ATOM    436  CD2 LEU A  58      -8.125  -9.477  -4.242  1.00 93.56           C  
ATOM    437  N   CYS A  59     -12.445  -8.766  -6.555  1.00 93.38           N  
ATOM    438  CA  CYS A  59     -13.586  -8.430  -7.402  1.00 93.38           C  
ATOM    439  C   CYS A  59     -13.289  -7.191  -8.242  1.00 93.38           C  
ATOM    440  CB  CYS A  59     -14.836  -8.188  -6.551  1.00 93.38           C  
ATOM    441  O   CYS A  59     -12.344  -6.453  -7.957  1.00 93.38           O  
ATOM    442  SG  CYS A  59     -15.328  -9.625  -5.566  1.00 93.38           S  
ATOM    443  N   LYS A  60     -14.117  -6.984  -9.273  1.00 92.81           N  
ATOM    444  CA  LYS A  60     -14.078  -5.773 -10.086  1.00 92.81           C  
ATOM    445  C   LYS A  60     -14.547  -4.562  -9.289  1.00 92.81           C  
ATOM    446  CB  LYS A  60     -14.930  -5.938 -11.344  1.00 92.81           C  
ATOM    447  O   LYS A  60     -15.461  -4.668  -8.461  1.00 92.81           O  
ATOM    448  CG  LYS A  60     -14.484  -7.078 -12.250  1.00 92.81           C  
ATOM    449  CD  LYS A  60     -15.422  -7.246 -13.438  1.00 92.81           C  
ATOM    450  CE  LYS A  60     -15.055  -8.469 -14.266  1.00 92.81           C  
ATOM    451  NZ  LYS A  60     -16.000  -8.664 -15.406  1.00 92.81           N  
ATOM    452  N   LEU A  61     -13.859  -3.480  -9.461  1.00 89.94           N  
ATOM    453  CA  LEU A  61     -14.289  -2.209  -8.891  1.00 89.94           C  
ATOM    454  C   LEU A  61     -14.938  -1.332  -9.961  1.00 89.94           C  
ATOM    455  CB  LEU A  61     -13.109  -1.471  -8.258  1.00 89.94           C  
ATOM    456  O   LEU A  61     -14.312  -1.028 -10.984  1.00 89.94           O  
ATOM    457  CG  LEU A  61     -12.656  -1.977  -6.891  1.00 89.94           C  
ATOM    458  CD1 LEU A  61     -11.367  -1.269  -6.465  1.00 89.94           C  
ATOM    459  CD2 LEU A  61     -13.750  -1.775  -5.852  1.00 89.94           C  
ATOM    460  N   LYS A  62     -16.203  -0.983  -9.797  1.00 85.31           N  
ATOM    461  CA  LYS A  62     -16.969  -0.190 -10.758  1.00 85.31           C  
ATOM    462  C   LYS A  62     -16.984  -0.856 -12.133  1.00 85.31           C  
ATOM    463  CB  LYS A  62     -16.391   1.221 -10.867  1.00 85.31           C  
ATOM    464  O   LYS A  62     -16.828  -0.185 -13.148  1.00 85.31           O  
ATOM    465  CG  LYS A  62     -16.484   2.029  -9.578  1.00 85.31           C  
ATOM    466  CD  LYS A  62     -15.938   3.439  -9.766  1.00 85.31           C  
ATOM    467  CE  LYS A  62     -16.016   4.242  -8.469  1.00 85.31           C  
ATOM    468  NZ  LYS A  62     -15.445   5.613  -8.641  1.00 85.31           N  
ATOM    469  N   GLY A  63     -16.938  -2.148 -12.188  1.00 86.19           N  
ATOM    470  CA  GLY A  63     -17.078  -2.893 -13.430  1.00 86.19           C  
ATOM    471  C   GLY A  63     -15.773  -3.105 -14.164  1.00 86.19           C  
ATOM    472  O   GLY A  63     -15.750  -3.691 -15.250  1.00 86.19           O  
ATOM    473  N   ILE A  64     -14.656  -2.637 -13.602  1.00 88.56           N  
ATOM    474  CA  ILE A  64     -13.328  -2.773 -14.188  1.00 88.56           C  
ATOM    475  C   ILE A  64     -12.539  -3.842 -13.438  1.00 88.56           C  
ATOM    476  CB  ILE A  64     -12.562  -1.432 -14.172  1.00 88.56           C  
ATOM    477  O   ILE A  64     -12.430  -3.793 -12.203  1.00 88.56           O  
ATOM    478  CG1 ILE A  64     -13.352  -0.359 -14.938  1.00 88.56           C  
ATOM    479  CG2 ILE A  64     -11.156  -1.603 -14.766  1.00 88.56           C  
ATOM    480  CD1 ILE A  64     -12.758   1.039 -14.828  1.00 88.56           C  
ATOM    481  N   ALA A  65     -11.922  -4.797 -14.102  1.00 90.25           N  
ATOM    482  CA  ALA A  65     -11.195  -5.918 -13.516  1.00 90.25           C  
ATOM    483  C   ALA A  65      -9.828  -5.480 -13.008  1.00 90.25           C  
ATOM    484  CB  ALA A  65     -11.047  -7.051 -14.531  1.00 90.25           C  
ATOM    485  O   ALA A  65      -9.203  -4.582 -13.586  1.00 90.25           O  
ATOM    486  N   PRO A  66      -9.383  -6.156 -11.938  1.00 91.94           N  
ATOM    487  CA  PRO A  66      -8.023  -5.883 -11.477  1.00 91.94           C  
ATOM    488  C   PRO A  66      -6.953  -6.461 -12.406  1.00 91.94           C  
ATOM    489  CB  PRO A  66      -7.969  -6.559 -10.102  1.00 91.94           C  
ATOM    490  O   PRO A  66      -7.219  -7.422 -13.133  1.00 91.94           O  
ATOM    491  CG  PRO A  66      -8.953  -7.684 -10.195  1.00 91.94           C  
ATOM    492  CD  PRO A  66     -10.086  -7.254 -11.086  1.00 91.94           C  
ATOM    493  N   LEU A  67      -5.730  -5.824 -12.352  1.00 91.31           N  
ATOM    494  CA  LEU A  67      -4.574  -6.367 -13.055  1.00 91.31           C  
ATOM    495  C   LEU A  67      -3.791  -7.320 -12.164  1.00 91.31           C  
ATOM    496  CB  LEU A  67      -3.664  -5.238 -13.547  1.00 91.31           C  
ATOM    497  O   LEU A  67      -3.143  -6.891 -11.203  1.00 91.31           O  
ATOM    498  CG  LEU A  67      -2.393  -5.664 -14.281  1.00 91.31           C  
ATOM    499  CD1 LEU A  67      -2.748  -6.375 -15.586  1.00 91.31           C  
ATOM    500  CD2 LEU A  67      -1.501  -4.457 -14.547  1.00 91.31           C  
ATOM    501  N   GLN A  68      -3.885  -8.570 -12.531  1.00 90.19           N  
ATOM    502  CA  GLN A  68      -3.166  -9.578 -11.766  1.00 90.19           C  
ATOM    503  C   GLN A  68      -1.799  -9.867 -12.375  1.00 90.19           C  
ATOM    504  CB  GLN A  68      -3.984 -10.867 -11.680  1.00 90.19           C  
ATOM    505  O   GLN A  68      -1.705 -10.305 -13.523  1.00 90.19           O  
ATOM    506  CG  GLN A  68      -3.438 -11.883 -10.688  1.00 90.19           C  
ATOM    507  CD  GLN A  68      -4.348 -13.086 -10.508  1.00 90.19           C  
ATOM    508  NE2 GLN A  68      -4.043 -13.914  -9.516  1.00 90.19           N  
ATOM    509  OE1 GLN A  68      -5.316 -13.258 -11.250  1.00 90.19           O  
ATOM    510  N   LEU A  69      -0.818  -9.664 -11.477  1.00 90.25           N  
ATOM    511  CA  LEU A  69       0.540  -9.781 -12.000  1.00 90.25           C  
ATOM    512  C   LEU A  69       1.038 -11.219 -11.898  1.00 90.25           C  
ATOM    513  CB  LEU A  69       1.486  -8.852 -11.242  1.00 90.25           C  
ATOM    514  O   LEU A  69       2.047 -11.578 -12.508  1.00 90.25           O  
ATOM    515  CG  LEU A  69       1.235  -7.348 -11.414  1.00 90.25           C  
ATOM    516  CD1 LEU A  69       2.281  -6.547 -10.648  1.00 90.25           C  
ATOM    517  CD2 LEU A  69       1.238  -6.969 -12.891  1.00 90.25           C  
ATOM    518  N   GLY A  70       0.238 -12.141 -11.227  1.00 87.88           N  
ATOM    519  CA  GLY A  70       0.615 -13.539 -11.094  1.00 87.88           C  
ATOM    520  C   GLY A  70       1.977 -13.734 -10.461  1.00 87.88           C  
ATOM    521  O   GLY A  70       2.232 -13.227  -9.367  1.00 87.88           O  
ATOM    522  N   LYS A  71       2.867 -14.453 -11.195  1.00 89.75           N  
ATOM    523  CA  LYS A  71       4.207 -14.750 -10.703  1.00 89.75           C  
ATOM    524  C   LYS A  71       5.152 -13.570 -10.930  1.00 89.75           C  
ATOM    525  CB  LYS A  71       4.762 -16.000 -11.375  1.00 89.75           C  
ATOM    526  O   LYS A  71       6.344 -13.656 -10.609  1.00 89.75           O  
ATOM    527  CG  LYS A  71       4.023 -17.281 -11.008  1.00 89.75           C  
ATOM    528  CD  LYS A  71       4.695 -18.516 -11.602  1.00 89.75           C  
ATOM    529  CE  LYS A  71       3.963 -19.797 -11.227  1.00 89.75           C  
ATOM    530  NZ  LYS A  71       4.613 -21.000 -11.820  1.00 89.75           N  
ATOM    531  N   CYS A  72       4.625 -12.516 -11.508  1.00 91.50           N  
ATOM    532  CA  CYS A  72       5.434 -11.336 -11.797  1.00 91.50           C  
ATOM    533  C   CYS A  72       5.211 -10.250 -10.758  1.00 91.50           C  
ATOM    534  CB  CYS A  72       5.109 -10.797 -13.188  1.00 91.50           C  
ATOM    535  O   CYS A  72       4.125 -10.141 -10.180  1.00 91.50           O  
ATOM    536  SG  CYS A  72       5.457 -11.961 -14.523  1.00 91.50           S  
ATOM    537  N   ASN A  73       6.289  -9.461 -10.539  1.00 91.69           N  
ATOM    538  CA  ASN A  73       6.121  -8.242  -9.750  1.00 91.69           C  
ATOM    539  C   ASN A  73       6.137  -7.000 -10.633  1.00 91.69           C  
ATOM    540  CB  ASN A  73       7.203  -8.148  -8.672  1.00 91.69           C  
ATOM    541  O   ASN A  73       6.258  -7.098 -11.852  1.00 91.69           O  
ATOM    542  CG  ASN A  73       8.594  -8.023  -9.250  1.00 91.69           C  
ATOM    543  ND2 ASN A  73       9.609  -8.258  -8.422  1.00 91.69           N  
ATOM    544  OD1 ASN A  73       8.766  -7.719 -10.438  1.00 91.69           O  
ATOM    545  N   ILE A  74       5.859  -5.879 -10.055  1.00 91.75           N  
ATOM    546  CA  ILE A  74       5.707  -4.633 -10.797  1.00 91.75           C  
ATOM    547  C   ILE A  74       6.973  -4.352 -11.602  1.00 91.75           C  
ATOM    548  CB  ILE A  74       5.398  -3.447  -9.852  1.00 91.75           C  
ATOM    549  O   ILE A  74       6.902  -3.932 -12.758  1.00 91.75           O  
ATOM    550  CG1 ILE A  74       3.990  -3.584  -9.266  1.00 91.75           C  
ATOM    551  CG2 ILE A  74       5.559  -2.115 -10.586  1.00 91.75           C  
ATOM    552  CD1 ILE A  74       3.660  -2.549  -8.195  1.00 91.75           C  
ATOM    553  N   ALA A  75       8.102  -4.566 -11.031  1.00 92.75           N  
ATOM    554  CA  ALA A  75       9.375  -4.371 -11.719  1.00 92.75           C  
ATOM    555  C   ALA A  75       9.469  -5.254 -12.961  1.00 92.75           C  
ATOM    556  CB  ALA A  75      10.539  -4.652 -10.773  1.00 92.75           C  
ATOM    557  O   ALA A  75       9.836  -4.785 -14.039  1.00 92.75           O  
ATOM    558  N   GLY A  76       9.203  -6.508 -12.789  1.00 92.50           N  
ATOM    559  CA  GLY A  76       9.211  -7.445 -13.906  1.00 92.50           C  
ATOM    560  C   GLY A  76       8.234  -7.070 -15.000  1.00 92.50           C  
ATOM    561  O   GLY A  76       8.555  -7.184 -16.188  1.00 92.50           O  
ATOM    562  N   TRP A  77       7.066  -6.672 -14.602  1.00 92.44           N  
ATOM    563  CA  TRP A  77       6.027  -6.234 -15.523  1.00 92.44           C  
ATOM    564  C   TRP A  77       6.480  -5.008 -16.312  1.00 92.44           C  
ATOM    565  CB  TRP A  77       4.730  -5.930 -14.773  1.00 92.44           C  
ATOM    566  O   TRP A  77       6.414  -4.988 -17.547  1.00 92.44           O  
ATOM    567  CG  TRP A  77       3.674  -5.289 -15.617  1.00 92.44           C  
ATOM    568  CD1 TRP A  77       3.309  -5.637 -16.891  1.00 92.44           C  
ATOM    569  CD2 TRP A  77       2.846  -4.176 -15.258  1.00 92.44           C  
ATOM    570  CE2 TRP A  77       2.002  -3.910 -16.359  1.00 92.44           C  
ATOM    571  CE3 TRP A  77       2.736  -3.383 -14.109  1.00 92.44           C  
ATOM    572  NE1 TRP A  77       2.305  -4.812 -17.344  1.00 92.44           N  
ATOM    573  CH2 TRP A  77       0.971  -2.117 -15.203  1.00 92.44           C  
ATOM    574  CZ2 TRP A  77       1.059  -2.879 -16.344  1.00 92.44           C  
ATOM    575  CZ3 TRP A  77       1.797  -2.359 -14.094  1.00 92.44           C  
ATOM    576  N   LEU A  78       7.012  -4.000 -15.680  1.00 93.12           N  
ATOM    577  CA  LEU A  78       7.363  -2.725 -16.297  1.00 93.12           C  
ATOM    578  C   LEU A  78       8.609  -2.867 -17.172  1.00 93.12           C  
ATOM    579  CB  LEU A  78       7.598  -1.657 -15.227  1.00 93.12           C  
ATOM    580  O   LEU A  78       8.672  -2.303 -18.266  1.00 93.12           O  
ATOM    581  CG  LEU A  78       6.352  -1.146 -14.500  1.00 93.12           C  
ATOM    582  CD1 LEU A  78       6.742  -0.146 -13.414  1.00 93.12           C  
ATOM    583  CD2 LEU A  78       5.375  -0.515 -15.484  1.00 93.12           C  
ATOM    584  N   LEU A  79       9.602  -3.584 -16.703  1.00 94.12           N  
ATOM    585  CA  LEU A  79      10.852  -3.746 -17.438  1.00 94.12           C  
ATOM    586  C   LEU A  79      10.672  -4.711 -18.609  1.00 94.12           C  
ATOM    587  CB  LEU A  79      11.953  -4.250 -16.500  1.00 94.12           C  
ATOM    588  O   LEU A  79      11.438  -4.676 -19.562  1.00 94.12           O  
ATOM    589  CG  LEU A  79      12.461  -3.260 -15.453  1.00 94.12           C  
ATOM    590  CD1 LEU A  79      13.398  -3.957 -14.477  1.00 94.12           C  
ATOM    591  CD2 LEU A  79      13.156  -2.078 -16.125  1.00 94.12           C  
ATOM    592  N   GLY A  80       9.586  -5.500 -18.484  1.00 92.94           N  
ATOM    593  CA  GLY A  80       9.281  -6.430 -19.562  1.00 92.94           C  
ATOM    594  C   GLY A  80      10.000  -7.758 -19.422  1.00 92.94           C  
ATOM    595  O   GLY A  80      10.523  -8.289 -20.406  1.00 92.94           O  
ATOM    596  N   ASN A  81      10.039  -8.273 -18.234  1.00 93.12           N  
ATOM    597  CA  ASN A  81      10.539  -9.633 -18.078  1.00 93.12           C  
ATOM    598  C   ASN A  81       9.836 -10.602 -19.016  1.00 93.12           C  
ATOM    599  CB  ASN A  81      10.375 -10.094 -16.625  1.00 93.12           C  
ATOM    600  O   ASN A  81       8.609 -10.609 -19.109  1.00 93.12           O  
ATOM    601  CG  ASN A  81      11.078 -11.406 -16.344  1.00 93.12           C  
ATOM    602  ND2 ASN A  81      11.750 -11.492 -15.203  1.00 93.12           N  
ATOM    603  OD1 ASN A  81      11.008 -12.344 -17.141  1.00 93.12           O  
ATOM    604  N   PRO A  82      10.547 -11.336 -19.750  1.00 90.00           N  
ATOM    605  CA  PRO A  82       9.992 -12.211 -20.781  1.00 90.00           C  
ATOM    606  C   PRO A  82       8.953 -13.188 -20.234  1.00 90.00           C  
ATOM    607  CB  PRO A  82      11.219 -12.953 -21.312  1.00 90.00           C  
ATOM    608  O   PRO A  82       8.031 -13.586 -20.938  1.00 90.00           O  
ATOM    609  CG  PRO A  82      12.367 -12.055 -21.016  1.00 90.00           C  
ATOM    610  CD  PRO A  82      12.070 -11.289 -19.766  1.00 90.00           C  
ATOM    611  N   GLU A  83       9.023 -13.508 -18.953  1.00 89.19           N  
ATOM    612  CA  GLU A  83       8.070 -14.398 -18.297  1.00 89.19           C  
ATOM    613  C   GLU A  83       6.785 -13.664 -17.938  1.00 89.19           C  
ATOM    614  CB  GLU A  83       8.688 -15.023 -17.047  1.00 89.19           C  
ATOM    615  O   GLU A  83       5.766 -14.289 -17.625  1.00 89.19           O  
ATOM    616  CG  GLU A  83       9.828 -15.984 -17.344  1.00 89.19           C  
ATOM    617  CD  GLU A  83       9.367 -17.281 -17.984  1.00 89.19           C  
ATOM    618  OE1 GLU A  83      10.211 -18.031 -18.531  1.00 89.19           O  
ATOM    619  OE2 GLU A  83       8.148 -17.562 -17.922  1.00 89.19           O  
ATOM    620  N   CYS A  84       6.766 -12.328 -18.062  1.00 89.19           N  
ATOM    621  CA  CYS A  84       5.613 -11.492 -17.734  1.00 89.19           C  
ATOM    622  C   CYS A  84       5.004 -10.875 -18.984  1.00 89.19           C  
ATOM    623  CB  CYS A  84       6.012 -10.391 -16.750  1.00 89.19           C  
ATOM    624  O   CYS A  84       4.262  -9.898 -18.906  1.00 89.19           O  
ATOM    625  SG  CYS A  84       6.691 -11.008 -15.195  1.00 89.19           S  
ATOM    626  N   ASP A  85       5.270 -11.383 -20.078  1.00 79.25           N  
ATOM    627  CA  ASP A  85       4.969 -10.836 -21.391  1.00 79.25           C  
ATOM    628  C   ASP A  85       3.463 -10.695 -21.594  1.00 79.25           C  
ATOM    629  CB  ASP A  85       5.570 -11.719 -22.484  1.00 79.25           C  
ATOM    630  O   ASP A  85       3.006  -9.742 -22.234  1.00 79.25           O  
ATOM    631  CG  ASP A  85       5.773 -10.984 -23.797  1.00 79.25           C  
ATOM    632  OD1 ASP A  85       5.863  -9.742 -23.797  1.00 79.25           O  
ATOM    633  OD2 ASP A  85       5.840 -11.656 -24.844  1.00 79.25           O  
ATOM    634  N   LEU A  86       2.674 -11.570 -21.062  1.00 73.25           N  
ATOM    635  CA  LEU A  86       1.223 -11.609 -21.219  1.00 73.25           C  
ATOM    636  C   LEU A  86       0.573 -10.414 -20.531  1.00 73.25           C  
ATOM    637  CB  LEU A  86       0.663 -12.914 -20.641  1.00 73.25           C  
ATOM    638  O   LEU A  86      -0.540 -10.016 -20.875  1.00 73.25           O  
ATOM    639  CG  LEU A  86       1.027 -14.195 -21.391  1.00 73.25           C  
ATOM    640  CD1 LEU A  86       0.660 -15.414 -20.562  1.00 73.25           C  
ATOM    641  CD2 LEU A  86       0.333 -14.234 -22.750  1.00 73.25           C  
ATOM    642  N   LEU A  87       1.290  -9.750 -19.625  1.00 77.44           N  
ATOM    643  CA  LEU A  87       0.809  -8.633 -18.828  1.00 77.44           C  
ATOM    644  C   LEU A  87       1.078  -7.305 -19.516  1.00 77.44           C  
ATOM    645  CB  LEU A  87       1.474  -8.648 -17.438  1.00 77.44           C  
ATOM    646  O   LEU A  87       0.549  -6.270 -19.109  1.00 77.44           O  
ATOM    647  CG  LEU A  87       1.161  -9.852 -16.547  1.00 77.44           C  
ATOM    648  CD1 LEU A  87       2.020  -9.805 -15.289  1.00 77.44           C  
ATOM    649  CD2 LEU A  87      -0.321  -9.875 -16.188  1.00 77.44           C  
ATOM    650  N   LEU A  88       1.696  -7.359 -20.656  1.00 67.19           N  
ATOM    651  CA  LEU A  88       2.160  -6.195 -21.406  1.00 67.19           C  
ATOM    652  C   LEU A  88       1.064  -5.668 -22.328  1.00 67.19           C  
ATOM    653  CB  LEU A  88       3.406  -6.543 -22.219  1.00 67.19           C  
ATOM    654  O   LEU A  88       1.150  -4.543 -22.828  1.00 67.19           O  
ATOM    655  CG  LEU A  88       4.680  -6.836 -21.422  1.00 67.19           C  
ATOM    656  CD1 LEU A  88       5.785  -7.328 -22.359  1.00 67.19           C  
ATOM    657  CD2 LEU A  88       5.129  -5.594 -20.656  1.00 67.19           C  
ATOM    658  N   THR A  89      -0.139  -6.438 -22.359  1.00 70.38           N  
ATOM    659  CA  THR A  89      -1.240  -6.047 -23.234  1.00 70.38           C  
ATOM    660  C   THR A  89      -2.367  -5.402 -22.438  1.00 70.38           C  
ATOM    661  CB  THR A  89      -1.789  -7.254 -24.016  1.00 70.38           C  
ATOM    662  O   THR A  89      -3.312  -4.855 -23.016  1.00 70.38           O  
ATOM    663  CG2 THR A  89      -0.743  -7.809 -24.984  1.00 70.38           C  
ATOM    664  OG1 THR A  89      -2.166  -8.281 -23.094  1.00 70.38           O  
ATOM    665  N   ALA A  90      -2.207  -5.395 -21.109  1.00 75.12           N  
ATOM    666  CA  ALA A  90      -3.242  -4.824 -20.266  1.00 75.12           C  
ATOM    667  C   ALA A  90      -3.271  -3.301 -20.375  1.00 75.12           C  
ATOM    668  CB  ALA A  90      -3.021  -5.238 -18.812  1.00 75.12           C  
ATOM    669  O   ALA A  90      -2.238  -2.643 -20.234  1.00 75.12           O  
ATOM    670  N   SER A  91      -4.375  -2.707 -20.703  1.00 75.75           N  
ATOM    671  CA  SER A  91      -4.441  -1.279 -21.000  1.00 75.75           C  
ATOM    672  C   SER A  91      -5.191  -0.521 -19.906  1.00 75.75           C  
ATOM    673  CB  SER A  91      -5.121  -1.045 -22.359  1.00 75.75           C  
ATOM    674  O   SER A  91      -4.977   0.678 -19.719  1.00 75.75           O  
ATOM    675  OG  SER A  91      -6.414  -1.619 -22.375  1.00 75.75           O  
ATOM    676  N   SER A  92      -5.965  -1.263 -19.078  1.00 86.94           N  
ATOM    677  CA  SER A  92      -6.691  -0.610 -18.000  1.00 86.94           C  
ATOM    678  C   SER A  92      -6.980  -1.584 -16.859  1.00 86.94           C  
ATOM    679  CB  SER A  92      -8.000  -0.010 -18.516  1.00 86.94           C  
ATOM    680  O   SER A  92      -7.148  -2.783 -17.094  1.00 86.94           O  
ATOM    681  OG  SER A  92      -8.914  -1.031 -18.875  1.00 86.94           O  
ATOM    682  N   TRP A  93      -7.031  -0.965 -15.672  1.00 90.69           N  
ATOM    683  CA  TRP A  93      -7.262  -1.806 -14.500  1.00 90.69           C  
ATOM    684  C   TRP A  93      -7.887  -1.001 -13.367  1.00 90.69           C  
ATOM    685  CB  TRP A  93      -5.949  -2.443 -14.031  1.00 90.69           C  
ATOM    686  O   TRP A  93      -7.809   0.230 -13.352  1.00 90.69           O  
ATOM    687  CG  TRP A  93      -4.840  -1.461 -13.812  1.00 90.69           C  
ATOM    688  CD1 TRP A  93      -4.590  -0.742 -12.672  1.00 90.69           C  
ATOM    689  CD2 TRP A  93      -3.832  -1.084 -14.750  1.00 90.69           C  
ATOM    690  CE2 TRP A  93      -3.002  -0.133 -14.117  1.00 90.69           C  
ATOM    691  CE3 TRP A  93      -3.549  -1.461 -16.078  1.00 90.69           C  
ATOM    692  NE1 TRP A  93      -3.486   0.058 -12.852  1.00 90.69           N  
ATOM    693  CH2 TRP A  93      -1.652   0.062 -16.047  1.00 90.69           C  
ATOM    694  CZ2 TRP A  93      -1.907   0.448 -14.766  1.00 90.69           C  
ATOM    695  CZ3 TRP A  93      -2.459  -0.881 -16.719  1.00 90.69           C  
ATOM    696  N   SER A  94      -8.664  -1.755 -12.508  1.00 89.38           N  
ATOM    697  CA  SER A  94      -9.203  -1.115 -11.312  1.00 89.38           C  
ATOM    698  C   SER A  94      -8.133  -0.990 -10.234  1.00 89.38           C  
ATOM    699  CB  SER A  94     -10.391  -1.901 -10.773  1.00 89.38           C  
ATOM    700  O   SER A  94      -8.047   0.036  -9.555  1.00 89.38           O  
ATOM    701  OG  SER A  94     -10.031  -3.240 -10.484  1.00 89.38           O  
ATOM    702  N   TYR A  95      -7.320  -1.899 -10.008  1.00 91.31           N  
ATOM    703  CA  TYR A  95      -6.168  -1.922  -9.117  1.00 91.31           C  
ATOM    704  C   TYR A  95      -5.195  -3.025  -9.508  1.00 91.31           C  
ATOM    705  CB  TYR A  95      -6.613  -2.115  -7.664  1.00 91.31           C  
ATOM    706  O   TYR A  95      -5.547  -3.928 -10.273  1.00 91.31           O  
ATOM    707  CG  TYR A  95      -7.453  -3.352  -7.445  1.00 91.31           C  
ATOM    708  CD1 TYR A  95      -8.836  -3.314  -7.609  1.00 91.31           C  
ATOM    709  CD2 TYR A  95      -6.867  -4.559  -7.078  1.00 91.31           C  
ATOM    710  CE1 TYR A  95      -9.617  -4.449  -7.406  1.00 91.31           C  
ATOM    711  CE2 TYR A  95      -7.637  -5.699  -6.875  1.00 91.31           C  
ATOM    712  OH  TYR A  95      -9.773  -6.762  -6.840  1.00 91.31           O  
ATOM    713  CZ  TYR A  95      -9.008  -5.637  -7.043  1.00 91.31           C  
ATOM    714  N   ILE A  96      -3.945  -2.979  -9.062  1.00 91.69           N  
ATOM    715  CA  ILE A  96      -2.889  -3.928  -9.391  1.00 91.69           C  
ATOM    716  C   ILE A  96      -2.705  -4.922  -8.242  1.00 91.69           C  
ATOM    717  CB  ILE A  96      -1.556  -3.207  -9.695  1.00 91.69           C  
ATOM    718  O   ILE A  96      -2.627  -4.523  -7.082  1.00 91.69           O  
ATOM    719  CG1 ILE A  96      -1.731  -2.229 -10.859  1.00 91.69           C  
ATOM    720  CG2 ILE A  96      -0.449  -4.223  -9.992  1.00 91.69           C  
ATOM    721  CD1 ILE A  96      -0.568  -1.263 -11.039  1.00 91.69           C  
ATOM    722  N   VAL A  97      -2.660  -6.172  -8.609  1.00 92.19           N  
ATOM    723  CA  VAL A  97      -2.506  -7.211  -7.602  1.00 92.19           C  
ATOM    724  C   VAL A  97      -1.147  -7.891  -7.762  1.00 92.19           C  
ATOM    725  CB  VAL A  97      -3.639  -8.258  -7.688  1.00 92.19           C  
ATOM    726  O   VAL A  97      -0.857  -8.477  -8.812  1.00 92.19           O  
ATOM    727  CG1 VAL A  97      -3.484  -9.312  -6.594  1.00 92.19           C  
ATOM    728  CG2 VAL A  97      -5.004  -7.578  -7.590  1.00 92.19           C  
ATOM    729  N   GLU A  98      -0.326  -7.730  -6.703  1.00 91.75           N  
ATOM    730  CA  GLU A  98       0.934  -8.461  -6.613  1.00 91.75           C  
ATOM    731  C   GLU A  98       0.823  -9.641  -5.652  1.00 91.75           C  
ATOM    732  CB  GLU A  98       2.068  -7.527  -6.180  1.00 91.75           C  
ATOM    733  O   GLU A  98       0.195  -9.523  -4.598  1.00 91.75           O  
ATOM    734  CG  GLU A  98       3.455  -8.141  -6.324  1.00 91.75           C  
ATOM    735  CD  GLU A  98       4.574  -7.164  -5.996  1.00 91.75           C  
ATOM    736  OE1 GLU A  98       5.758  -7.488  -6.258  1.00 91.75           O  
ATOM    737  OE2 GLU A  98       4.270  -6.070  -5.469  1.00 91.75           O  
ATOM    738  N   THR A  99       1.430 -10.727  -5.980  1.00 89.44           N  
ATOM    739  CA  THR A  99       1.419 -11.859  -5.062  1.00 89.44           C  
ATOM    740  C   THR A  99       2.572 -11.758  -4.070  1.00 89.44           C  
ATOM    741  CB  THR A  99       1.506 -13.195  -5.828  1.00 89.44           C  
ATOM    742  O   THR A  99       3.576 -11.094  -4.336  1.00 89.44           O  
ATOM    743  CG2 THR A  99       0.326 -13.359  -6.777  1.00 89.44           C  
ATOM    744  OG1 THR A  99       2.723 -13.227  -6.582  1.00 89.44           O  
ATOM    745  N   SER A 100       2.445 -12.281  -2.896  1.00 83.25           N  
ATOM    746  CA  SER A 100       3.439 -12.258  -1.828  1.00 83.25           C  
ATOM    747  C   SER A 100       4.699 -13.016  -2.232  1.00 83.25           C  
ATOM    748  CB  SER A 100       2.863 -12.867  -0.547  1.00 83.25           C  
ATOM    749  O   SER A 100       5.801 -12.688  -1.780  1.00 83.25           O  
ATOM    750  OG  SER A 100       2.346 -14.164  -0.792  1.00 83.25           O  
ATOM    751  N   ASN A 101       4.598 -13.906  -3.234  1.00 80.00           N  
ATOM    752  CA  ASN A 101       5.734 -14.703  -3.686  1.00 80.00           C  
ATOM    753  C   ASN A 101       6.004 -14.508  -5.172  1.00 80.00           C  
ATOM    754  CB  ASN A 101       5.500 -16.188  -3.383  1.00 80.00           C  
ATOM    755  O   ASN A 101       5.945 -15.461  -5.953  1.00 80.00           O  
ATOM    756  CG  ASN A 101       5.645 -16.516  -1.909  1.00 80.00           C  
ATOM    757  ND2 ASN A 101       5.055 -17.625  -1.485  1.00 80.00           N  
ATOM    758  OD1 ASN A 101       6.285 -15.773  -1.158  1.00 80.00           O  
ATOM    759  N   SER A 102       6.164 -13.273  -5.523  1.00 82.25           N  
ATOM    760  CA  SER A 102       6.449 -13.055  -6.938  1.00 82.25           C  
ATOM    761  C   SER A 102       7.836 -13.570  -7.312  1.00 82.25           C  
ATOM    762  CB  SER A 102       6.340 -11.570  -7.285  1.00 82.25           C  
ATOM    763  O   SER A 102       8.812 -13.320  -6.602  1.00 82.25           O  
ATOM    764  OG  SER A 102       7.246 -10.805  -6.512  1.00 82.25           O  
ATOM    765  N   GLU A 103       7.953 -14.438  -8.234  1.00 81.25           N  
ATOM    766  CA  GLU A 103       9.172 -15.133  -8.633  1.00 81.25           C  
ATOM    767  C   GLU A 103       9.867 -14.414  -9.781  1.00 81.25           C  
ATOM    768  CB  GLU A 103       8.852 -16.578  -9.023  1.00 81.25           C  
ATOM    769  O   GLU A 103      11.102 -14.453  -9.891  1.00 81.25           O  
ATOM    770  CG  GLU A 103       8.383 -17.438  -7.867  1.00 81.25           C  
ATOM    771  CD  GLU A 103       8.055 -18.875  -8.281  1.00 81.25           C  
ATOM    772  OE1 GLU A 103       7.605 -19.656  -7.418  1.00 81.25           O  
ATOM    773  OE2 GLU A 103       8.250 -19.203  -9.469  1.00 81.25           O  
ATOM    774  N   ASN A 104       9.031 -13.688 -10.500  1.00 84.81           N  
ATOM    775  CA  ASN A 104       9.547 -13.109 -11.734  1.00 84.81           C  
ATOM    776  C   ASN A 104       9.578 -11.578 -11.664  1.00 84.81           C  
ATOM    777  CB  ASN A 104       8.719 -13.562 -12.938  1.00 84.81           C  
ATOM    778  O   ASN A 104       8.602 -10.922 -12.008  1.00 84.81           O  
ATOM    779  CG  ASN A 104       8.781 -15.062 -13.148  1.00 84.81           C  
ATOM    780  ND2 ASN A 104       7.660 -15.656 -13.539  1.00 84.81           N  
ATOM    781  OD1 ASN A 104       9.828 -15.688 -12.961  1.00 84.81           O  
ATOM    782  N   GLY A 105      10.633 -10.969 -11.266  1.00 87.44           N  
ATOM    783  CA  GLY A 105      10.945  -9.547 -11.188  1.00 87.44           C  
ATOM    784  C   GLY A 105      12.062  -9.141 -12.125  1.00 87.44           C  
ATOM    785  O   GLY A 105      12.008  -9.414 -13.328  1.00 87.44           O  
ATOM    786  N   THR A 106      13.047  -8.523 -11.680  1.00 91.88           N  
ATOM    787  CA  THR A 106      14.219  -8.219 -12.492  1.00 91.88           C  
ATOM    788  C   THR A 106      15.031  -9.477 -12.766  1.00 91.88           C  
ATOM    789  CB  THR A 106      15.109  -7.164 -11.805  1.00 91.88           C  
ATOM    790  O   THR A 106      15.453 -10.164 -11.836  1.00 91.88           O  
ATOM    791  CG2 THR A 106      14.367  -5.844 -11.633  1.00 91.88           C  
ATOM    792  OG1 THR A 106      15.508  -7.648 -10.523  1.00 91.88           O  
ATOM    793  N   CYS A 107      15.133  -9.898 -14.062  1.00 90.75           N  
ATOM    794  CA  CYS A 107      15.789 -11.156 -14.414  1.00 90.75           C  
ATOM    795  C   CYS A 107      17.297 -10.992 -14.422  1.00 90.75           C  
ATOM    796  CB  CYS A 107      15.305 -11.648 -15.781  1.00 90.75           C  
ATOM    797  O   CYS A 107      18.031 -11.930 -14.086  1.00 90.75           O  
ATOM    798  SG  CYS A 107      15.594 -10.469 -17.125  1.00 90.75           S  
ATOM    799  N   TYR A 108      17.891  -9.820 -14.758  1.00 93.31           N  
ATOM    800  CA  TYR A 108      19.328  -9.531 -14.633  1.00 93.31           C  
ATOM    801  C   TYR A 108      19.641  -8.930 -13.273  1.00 93.31           C  
ATOM    802  CB  TYR A 108      19.766  -8.570 -15.742  1.00 93.31           C  
ATOM    803  O   TYR A 108      18.969  -8.008 -12.812  1.00 93.31           O  
ATOM    804  CG  TYR A 108      21.266  -8.578 -15.984  1.00 93.31           C  
ATOM    805  CD1 TYR A 108      22.125  -7.816 -15.188  1.00 93.31           C  
ATOM    806  CD2 TYR A 108      21.812  -9.344 -17.000  1.00 93.31           C  
ATOM    807  CE1 TYR A 108      23.484  -7.820 -15.406  1.00 93.31           C  
ATOM    808  CE2 TYR A 108      23.188  -9.352 -17.234  1.00 93.31           C  
ATOM    809  OH  TYR A 108      25.375  -8.594 -16.656  1.00 93.31           O  
ATOM    810  CZ  TYR A 108      24.016  -8.586 -16.422  1.00 93.31           C  
ATOM    811  N   PRO A 109      20.656  -9.422 -12.617  1.00 92.75           N  
ATOM    812  CA  PRO A 109      20.938  -8.938 -11.266  1.00 92.75           C  
ATOM    813  C   PRO A 109      21.297  -7.449 -11.234  1.00 92.75           C  
ATOM    814  CB  PRO A 109      22.125  -9.789 -10.828  1.00 92.75           C  
ATOM    815  O   PRO A 109      21.984  -6.961 -12.125  1.00 92.75           O  
ATOM    816  CG  PRO A 109      22.797 -10.203 -12.102  1.00 92.75           C  
ATOM    817  CD  PRO A 109      21.734 -10.336 -13.164  1.00 92.75           C  
ATOM    818  N   GLY A 110      20.703  -6.695 -10.281  1.00 91.81           N  
ATOM    819  CA  GLY A 110      20.938  -5.273 -10.094  1.00 91.81           C  
ATOM    820  C   GLY A 110      19.891  -4.602  -9.227  1.00 91.81           C  
ATOM    821  O   GLY A 110      18.938  -5.246  -8.781  1.00 91.81           O  
ATOM    822  N   ASP A 111      20.188  -3.293  -9.047  1.00 93.25           N  
ATOM    823  CA  ASP A 111      19.281  -2.520  -8.195  1.00 93.25           C  
ATOM    824  C   ASP A 111      18.281  -1.731  -9.031  1.00 93.25           C  
ATOM    825  CB  ASP A 111      20.078  -1.568  -7.297  1.00 93.25           C  
ATOM    826  O   ASP A 111      18.641  -1.158 -10.062  1.00 93.25           O  
ATOM    827  CG  ASP A 111      20.953  -2.297  -6.289  1.00 93.25           C  
ATOM    828  OD1 ASP A 111      20.578  -3.398  -5.840  1.00 93.25           O  
ATOM    829  OD2 ASP A 111      22.031  -1.761  -5.941  1.00 93.25           O  
ATOM    830  N   PHE A 112      17.047  -1.810  -8.609  1.00 94.69           N  
ATOM    831  CA  PHE A 112      16.047  -0.901  -9.141  1.00 94.69           C  
ATOM    832  C   PHE A 112      15.914   0.336  -8.266  1.00 94.69           C  
ATOM    833  CB  PHE A 112      14.688  -1.609  -9.258  1.00 94.69           C  
ATOM    834  O   PHE A 112      15.305   0.280  -7.188  1.00 94.69           O  
ATOM    835  CG  PHE A 112      13.750  -0.961 -10.234  1.00 94.69           C  
ATOM    836  CD1 PHE A 112      13.727   0.419 -10.391  1.00 94.69           C  
ATOM    837  CD2 PHE A 112      12.883  -1.733 -11.000  1.00 94.69           C  
ATOM    838  CE1 PHE A 112      12.852   1.022 -11.297  1.00 94.69           C  
ATOM    839  CE2 PHE A 112      12.008  -1.138 -11.906  1.00 94.69           C  
ATOM    840  CZ  PHE A 112      11.992   0.240 -12.047  1.00 94.69           C  
ATOM    841  N   ILE A 113      16.406   1.438  -8.781  1.00 93.31           N  
ATOM    842  CA  ILE A 113      16.578   2.648  -7.988  1.00 93.31           C  
ATOM    843  C   ILE A 113      15.234   3.352  -7.812  1.00 93.31           C  
ATOM    844  CB  ILE A 113      17.609   3.607  -8.641  1.00 93.31           C  
ATOM    845  O   ILE A 113      14.539   3.625  -8.789  1.00 93.31           O  
ATOM    846  CG1 ILE A 113      18.922   2.875  -8.906  1.00 93.31           C  
ATOM    847  CG2 ILE A 113      17.828   4.840  -7.758  1.00 93.31           C  
ATOM    848  CD1 ILE A 113      19.578   2.291  -7.656  1.00 93.31           C  
ATOM    849  N   ASP A 114      14.859   3.623  -6.484  1.00 90.19           N  
ATOM    850  CA  ASP A 114      13.648   4.344  -6.105  1.00 90.19           C  
ATOM    851  C   ASP A 114      12.398   3.570  -6.516  1.00 90.19           C  
ATOM    852  CB  ASP A 114      13.641   5.738  -6.742  1.00 90.19           C  
ATOM    853  O   ASP A 114      11.453   4.148  -7.047  1.00 90.19           O  
ATOM    854  CG  ASP A 114      14.773   6.621  -6.258  1.00 90.19           C  
ATOM    855  OD1 ASP A 114      15.148   6.539  -5.070  1.00 90.19           O  
ATOM    856  OD2 ASP A 114      15.305   7.406  -7.078  1.00 90.19           O  
ATOM    857  N   TYR A 115      12.375   2.238  -6.402  1.00 90.31           N  
ATOM    858  CA  TYR A 115      11.312   1.311  -6.785  1.00 90.31           C  
ATOM    859  C   TYR A 115      10.039   1.580  -5.996  1.00 90.31           C  
ATOM    860  CB  TYR A 115      11.766  -0.138  -6.570  1.00 90.31           C  
ATOM    861  O   TYR A 115       8.945   1.587  -6.562  1.00 90.31           O  
ATOM    862  CG  TYR A 115      10.695  -1.157  -6.871  1.00 90.31           C  
ATOM    863  CD1 TYR A 115      10.195  -1.986  -5.871  1.00 90.31           C  
ATOM    864  CD2 TYR A 115      10.180  -1.294  -8.156  1.00 90.31           C  
ATOM    865  CE1 TYR A 115       9.203  -2.928  -6.141  1.00 90.31           C  
ATOM    866  CE2 TYR A 115       9.195  -2.232  -8.438  1.00 90.31           C  
ATOM    867  OH  TYR A 115       7.738  -3.975  -7.703  1.00 90.31           O  
ATOM    868  CZ  TYR A 115       8.711  -3.043  -7.430  1.00 90.31           C  
ATOM    869  N   GLU A 116      10.117   1.814  -4.711  1.00 86.62           N  
ATOM    870  CA  GLU A 116       8.945   2.059  -3.867  1.00 86.62           C  
ATOM    871  C   GLU A 116       8.234   3.342  -4.277  1.00 86.62           C  
ATOM    872  CB  GLU A 116       9.352   2.131  -2.393  1.00 86.62           C  
ATOM    873  O   GLU A 116       7.000   3.408  -4.250  1.00 86.62           O  
ATOM    874  CG  GLU A 116       9.844   0.806  -1.824  1.00 86.62           C  
ATOM    875  CD  GLU A 116       8.805  -0.304  -1.922  1.00 86.62           C  
ATOM    876  OE1 GLU A 116       9.195  -1.489  -2.033  1.00 86.62           O  
ATOM    877  OE2 GLU A 116       7.598   0.013  -1.889  1.00 86.62           O  
ATOM    878  N   GLU A 117       9.039   4.324  -4.652  1.00 87.06           N  
ATOM    879  CA  GLU A 117       8.469   5.562  -5.168  1.00 87.06           C  
ATOM    880  C   GLU A 117       7.688   5.320  -6.457  1.00 87.06           C  
ATOM    881  CB  GLU A 117       9.562   6.605  -5.402  1.00 87.06           C  
ATOM    882  O   GLU A 117       6.617   5.898  -6.660  1.00 87.06           O  
ATOM    883  CG  GLU A 117       9.031   7.980  -5.781  1.00 87.06           C  
ATOM    884  CD  GLU A 117      10.125   9.031  -5.898  1.00 87.06           C  
ATOM    885  OE1 GLU A 117       9.820  10.188  -6.277  1.00 87.06           O  
ATOM    886  OE2 GLU A 117      11.297   8.695  -5.605  1.00 87.06           O  
ATOM    887  N   LEU A 118       8.250   4.602  -7.289  1.00 90.75           N  
ATOM    888  CA  LEU A 118       7.562   4.246  -8.523  1.00 90.75           C  
ATOM    889  C   LEU A 118       6.250   3.529  -8.234  1.00 90.75           C  
ATOM    890  CB  LEU A 118       8.453   3.361  -9.398  1.00 90.75           C  
ATOM    891  O   LEU A 118       5.223   3.826  -8.852  1.00 90.75           O  
ATOM    892  CG  LEU A 118       7.828   2.824 -10.688  1.00 90.75           C  
ATOM    893  CD1 LEU A 118       7.449   3.977 -11.609  1.00 90.75           C  
ATOM    894  CD2 LEU A 118       8.781   1.860 -11.383  1.00 90.75           C  
ATOM    895  N   ARG A 119       6.324   2.561  -7.320  1.00 89.81           N  
ATOM    896  CA  ARG A 119       5.133   1.816  -6.922  1.00 89.81           C  
ATOM    897  C   ARG A 119       4.031   2.758  -6.453  1.00 89.81           C  
ATOM    898  CB  ARG A 119       5.473   0.815  -5.816  1.00 89.81           C  
ATOM    899  O   ARG A 119       2.861   2.574  -6.801  1.00 89.81           O  
ATOM    900  CG  ARG A 119       6.191  -0.430  -6.309  1.00 89.81           C  
ATOM    901  CD  ARG A 119       6.473  -1.406  -5.176  1.00 89.81           C  
ATOM    902  NE  ARG A 119       5.250  -2.064  -4.715  1.00 89.81           N  
ATOM    903  NH1 ARG A 119       6.211  -2.986  -2.828  1.00 89.81           N  
ATOM    904  NH2 ARG A 119       3.996  -3.354  -3.289  1.00 89.81           N  
ATOM    905  CZ  ARG A 119       5.156  -2.799  -3.611  1.00 89.81           C  
ATOM    906  N   GLU A 120       4.367   3.656  -5.734  1.00 85.50           N  
ATOM    907  CA  GLU A 120       3.424   4.660  -5.246  1.00 85.50           C  
ATOM    908  C   GLU A 120       2.826   5.461  -6.402  1.00 85.50           C  
ATOM    909  CB  GLU A 120       4.105   5.602  -4.250  1.00 85.50           C  
ATOM    910  O   GLU A 120       1.626   5.742  -6.410  1.00 85.50           O  
ATOM    911  CG  GLU A 120       3.154   6.590  -3.590  1.00 85.50           C  
ATOM    912  CD  GLU A 120       3.840   7.500  -2.586  1.00 85.50           C  
ATOM    913  OE1 GLU A 120       3.170   8.391  -2.020  1.00 85.50           O  
ATOM    914  OE2 GLU A 120       5.059   7.324  -2.365  1.00 85.50           O  
ATOM    915  N   GLN A 121       3.697   5.910  -7.289  1.00 87.62           N  
ATOM    916  CA  GLN A 121       3.219   6.641  -8.453  1.00 87.62           C  
ATOM    917  C   GLN A 121       2.211   5.812  -9.250  1.00 87.62           C  
ATOM    918  CB  GLN A 121       4.391   7.047  -9.352  1.00 87.62           C  
ATOM    919  O   GLN A 121       1.193   6.336  -9.711  1.00 87.62           O  
ATOM    920  CG  GLN A 121       5.305   8.094  -8.734  1.00 87.62           C  
ATOM    921  CD  GLN A 121       4.590   9.406  -8.469  1.00 87.62           C  
ATOM    922  NE2 GLN A 121       4.812   9.977  -7.289  1.00 87.62           N  
ATOM    923  OE1 GLN A 121       3.852   9.914  -9.320  1.00 87.62           O  
ATOM    924  N   LEU A 122       2.451   4.602  -9.289  1.00 88.94           N  
ATOM    925  CA  LEU A 122       1.628   3.699 -10.086  1.00 88.94           C  
ATOM    926  C   LEU A 122       0.289   3.441  -9.406  1.00 88.94           C  
ATOM    927  CB  LEU A 122       2.357   2.375 -10.328  1.00 88.94           C  
ATOM    928  O   LEU A 122      -0.684   3.061 -10.062  1.00 88.94           O  
ATOM    929  CG  LEU A 122       3.451   2.387 -11.391  1.00 88.94           C  
ATOM    930  CD1 LEU A 122       4.160   1.038 -11.438  1.00 88.94           C  
ATOM    931  CD2 LEU A 122       2.863   2.734 -12.758  1.00 88.94           C  
ATOM    932  N   SER A 123       0.317   3.580  -8.117  1.00 86.12           N  
ATOM    933  CA  SER A 123      -0.902   3.340  -7.352  1.00 86.12           C  
ATOM    934  C   SER A 123      -2.010   4.305  -7.758  1.00 86.12           C  
ATOM    935  CB  SER A 123      -0.629   3.471  -5.852  1.00 86.12           C  
ATOM    936  O   SER A 123      -3.191   4.039  -7.527  1.00 86.12           O  
ATOM    937  OG  SER A 123      -0.332   4.812  -5.508  1.00 86.12           O  
ATOM    938  N   SER A 124      -1.670   5.320  -8.375  1.00 85.75           N  
ATOM    939  CA  SER A 124      -2.648   6.320  -8.797  1.00 85.75           C  
ATOM    940  C   SER A 124      -2.939   6.215 -10.289  1.00 85.75           C  
ATOM    941  CB  SER A 124      -2.152   7.727  -8.461  1.00 85.75           C  
ATOM    942  O   SER A 124      -3.668   7.039 -10.844  1.00 85.75           O  
ATOM    943  OG  SER A 124      -0.979   8.031  -9.203  1.00 85.75           O  
ATOM    944  N   VAL A 125      -2.449   5.180 -10.953  1.00 88.50           N  
ATOM    945  CA  VAL A 125      -2.574   4.996 -12.398  1.00 88.50           C  
ATOM    946  C   VAL A 125      -3.607   3.912 -12.695  1.00 88.50           C  
ATOM    947  CB  VAL A 125      -1.218   4.633 -13.039  1.00 88.50           C  
ATOM    948  O   VAL A 125      -3.539   2.814 -12.133  1.00 88.50           O  
ATOM    949  CG1 VAL A 125      -1.383   4.387 -14.539  1.00 88.50           C  
ATOM    950  CG2 VAL A 125      -0.193   5.738 -12.789  1.00 88.50           C  
ATOM    951  N   SER A 126      -4.523   4.199 -13.539  1.00 86.94           N  
ATOM    952  CA  SER A 126      -5.617   3.279 -13.836  1.00 86.94           C  
ATOM    953  C   SER A 126      -5.480   2.691 -15.234  1.00 86.94           C  
ATOM    954  CB  SER A 126      -6.965   3.988 -13.695  1.00 86.94           C  
ATOM    955  O   SER A 126      -6.086   1.661 -15.539  1.00 86.94           O  
ATOM    956  OG  SER A 126      -7.020   5.133 -14.531  1.00 86.94           O  
ATOM    957  N   SER A 127      -4.652   3.268 -16.000  1.00 89.31           N  
ATOM    958  CA  SER A 127      -4.352   2.771 -17.344  1.00 89.31           C  
ATOM    959  C   SER A 127      -3.111   3.447 -17.922  1.00 89.31           C  
ATOM    960  CB  SER A 127      -5.539   2.990 -18.281  1.00 89.31           C  
ATOM    961  O   SER A 127      -2.752   4.551 -17.500  1.00 89.31           O  
ATOM    962  OG  SER A 127      -5.684   4.363 -18.609  1.00 89.31           O  
ATOM    963  N   PHE A 128      -2.482   2.670 -18.766  1.00 90.50           N  
ATOM    964  CA  PHE A 128      -1.410   3.324 -19.500  1.00 90.50           C  
ATOM    965  C   PHE A 128      -1.351   2.812 -20.938  1.00 90.50           C  
ATOM    966  CB  PHE A 128      -0.063   3.102 -18.812  1.00 90.50           C  
ATOM    967  O   PHE A 128      -1.881   1.742 -21.250  1.00 90.50           O  
ATOM    968  CG  PHE A 128       0.359   1.659 -18.750  1.00 90.50           C  
ATOM    969  CD1 PHE A 128       0.441   0.992 -17.531  1.00 90.50           C  
ATOM    970  CD2 PHE A 128       0.675   0.969 -19.922  1.00 90.50           C  
ATOM    971  CE1 PHE A 128       0.832  -0.344 -17.484  1.00 90.50           C  
ATOM    972  CE2 PHE A 128       1.065  -0.366 -19.859  1.00 90.50           C  
ATOM    973  CZ  PHE A 128       1.145  -1.021 -18.641  1.00 90.50           C  
ATOM    974  N   GLU A 129      -0.846   3.701 -21.797  1.00 91.19           N  
ATOM    975  CA  GLU A 129      -0.592   3.385 -23.203  1.00 91.19           C  
ATOM    976  C   GLU A 129       0.885   3.090 -23.453  1.00 91.19           C  
ATOM    977  CB  GLU A 129      -1.053   4.531 -24.109  1.00 91.19           C  
ATOM    978  O   GLU A 129       1.745   3.928 -23.172  1.00 91.19           O  
ATOM    979  CG  GLU A 129      -0.853   4.266 -25.594  1.00 91.19           C  
ATOM    980  CD  GLU A 129      -1.130   5.480 -26.469  1.00 91.19           C  
ATOM    981  OE1 GLU A 129      -0.852   5.430 -27.688  1.00 91.19           O  
ATOM    982  OE2 GLU A 129      -1.630   6.492 -25.922  1.00 91.19           O  
ATOM    983  N   LYS A 130       1.120   1.906 -23.922  1.00 92.50           N  
ATOM    984  CA  LYS A 130       2.484   1.504 -24.250  1.00 92.50           C  
ATOM    985  C   LYS A 130       2.840   1.896 -25.672  1.00 92.50           C  
ATOM    986  CB  LYS A 130       2.660  -0.003 -24.062  1.00 92.50           C  
ATOM    987  O   LYS A 130       2.084   1.614 -26.609  1.00 92.50           O  
ATOM    988  CG  LYS A 130       4.062  -0.505 -24.359  1.00 92.50           C  
ATOM    989  CD  LYS A 130       4.168  -2.016 -24.203  1.00 92.50           C  
ATOM    990  CE  LYS A 130       5.547  -2.529 -24.578  1.00 92.50           C  
ATOM    991  NZ  LYS A 130       5.656  -4.008 -24.406  1.00 92.50           N  
ATOM    992  N   PHE A 131       4.008   2.502 -25.938  1.00 93.31           N  
ATOM    993  CA  PHE A 131       4.414   2.916 -27.266  1.00 93.31           C  
ATOM    994  C   PHE A 131       5.934   2.889 -27.406  1.00 93.31           C  
ATOM    995  CB  PHE A 131       3.885   4.316 -27.578  1.00 93.31           C  
ATOM    996  O   PHE A 131       6.652   2.945 -26.406  1.00 93.31           O  
ATOM    997  CG  PHE A 131       4.473   5.398 -26.719  1.00 93.31           C  
ATOM    998  CD1 PHE A 131       3.924   5.680 -25.469  1.00 93.31           C  
ATOM    999  CD2 PHE A 131       5.570   6.133 -27.141  1.00 93.31           C  
ATOM   1000  CE1 PHE A 131       4.465   6.680 -24.656  1.00 93.31           C  
ATOM   1001  CE2 PHE A 131       6.113   7.133 -26.344  1.00 93.31           C  
ATOM   1002  CZ  PHE A 131       5.559   7.406 -25.109  1.00 93.31           C  
ATOM   1003  N   GLU A 132       6.344   2.791 -28.625  1.00 94.31           N  
ATOM   1004  CA  GLU A 132       7.781   2.770 -28.875  1.00 94.31           C  
ATOM   1005  C   GLU A 132       8.383   4.172 -28.781  1.00 94.31           C  
ATOM   1006  CB  GLU A 132       8.078   2.172 -30.250  1.00 94.31           C  
ATOM   1007  O   GLU A 132       7.977   5.078 -29.500  1.00 94.31           O  
ATOM   1008  CG  GLU A 132       7.855   0.668 -30.328  1.00 94.31           C  
ATOM   1009  CD  GLU A 132       8.320   0.061 -31.641  1.00 94.31           C  
ATOM   1010  OE1 GLU A 132       8.227  -1.177 -31.812  1.00 94.31           O  
ATOM   1011  OE2 GLU A 132       8.773   0.830 -32.531  1.00 94.31           O  
ATOM   1012  N   ILE A 133       9.289   4.312 -27.844  1.00 94.81           N  
ATOM   1013  CA  ILE A 133       9.906   5.617 -27.656  1.00 94.81           C  
ATOM   1014  C   ILE A 133      11.141   5.742 -28.547  1.00 94.81           C  
ATOM   1015  CB  ILE A 133      10.289   5.844 -26.172  1.00 94.81           C  
ATOM   1016  O   ILE A 133      11.352   6.777 -29.188  1.00 94.81           O  
ATOM   1017  CG1 ILE A 133      10.797   7.277 -25.969  1.00 94.81           C  
ATOM   1018  CG2 ILE A 133      11.344   4.820 -25.719  1.00 94.81           C  
ATOM   1019  CD1 ILE A 133      11.008   7.652 -24.500  1.00 94.81           C  
ATOM   1020  N   PHE A 134      11.984   4.734 -28.578  1.00 94.56           N  
ATOM   1021  CA  PHE A 134      13.156   4.656 -29.453  1.00 94.56           C  
ATOM   1022  C   PHE A 134      13.164   3.355 -30.234  1.00 94.56           C  
ATOM   1023  CB  PHE A 134      14.438   4.777 -28.625  1.00 94.56           C  
ATOM   1024  O   PHE A 134      13.594   2.316 -29.734  1.00 94.56           O  
ATOM   1025  CG  PHE A 134      14.578   6.090 -27.891  1.00 94.56           C  
ATOM   1026  CD1 PHE A 134      14.586   7.289 -28.594  1.00 94.56           C  
ATOM   1027  CD2 PHE A 134      14.695   6.125 -26.516  1.00 94.56           C  
ATOM   1028  CE1 PHE A 134      14.719   8.508 -27.938  1.00 94.56           C  
ATOM   1029  CE2 PHE A 134      14.820   7.336 -25.844  1.00 94.56           C  
ATOM   1030  CZ  PHE A 134      14.836   8.523 -26.547  1.00 94.56           C  
ATOM   1031  N   PRO A 135      12.727   3.377 -31.531  1.00 92.62           N  
ATOM   1032  CA  PRO A 135      12.734   2.162 -32.344  1.00 92.62           C  
ATOM   1033  C   PRO A 135      14.148   1.649 -32.625  1.00 92.62           C  
ATOM   1034  CB  PRO A 135      12.055   2.604 -33.656  1.00 92.62           C  
ATOM   1035  O   PRO A 135      15.086   2.443 -32.781  1.00 92.62           O  
ATOM   1036  CG  PRO A 135      11.258   3.811 -33.281  1.00 92.62           C  
ATOM   1037  CD  PRO A 135      11.977   4.531 -32.156  1.00 92.62           C  
ATOM   1038  N   LYS A 136      14.367   0.378 -32.719  1.00 88.44           N  
ATOM   1039  CA  LYS A 136      15.648  -0.323 -32.750  1.00 88.44           C  
ATOM   1040  C   LYS A 136      16.469   0.107 -33.969  1.00 88.44           C  
ATOM   1041  CB  LYS A 136      15.430  -1.837 -32.781  1.00 88.44           C  
ATOM   1042  O   LYS A 136      17.641   0.489 -33.812  1.00 88.44           O  
ATOM   1043  CG  LYS A 136      14.945  -2.416 -31.453  1.00 88.44           C  
ATOM   1044  CD  LYS A 136      14.828  -3.932 -31.516  1.00 88.44           C  
ATOM   1045  CE  LYS A 136      14.289  -4.508 -30.219  1.00 88.44           C  
ATOM   1046  NZ  LYS A 136      14.156  -5.992 -30.281  1.00 88.44           N  
ATOM   1047  N   THR A 137      15.961   0.124 -35.156  1.00 85.50           N  
ATOM   1048  CA  THR A 137      16.703   0.318 -36.406  1.00 85.50           C  
ATOM   1049  C   THR A 137      16.922   1.804 -36.688  1.00 85.50           C  
ATOM   1050  CB  THR A 137      15.961  -0.323 -37.594  1.00 85.50           C  
ATOM   1051  O   THR A 137      18.000   2.209 -37.094  1.00 85.50           O  
ATOM   1052  CG2 THR A 137      16.000  -1.845 -37.531  1.00 85.50           C  
ATOM   1053  OG1 THR A 137      14.594   0.113 -37.594  1.00 85.50           O  
ATOM   1054  N   SER A 138      15.984   2.562 -36.281  1.00 90.56           N  
ATOM   1055  CA  SER A 138      16.078   3.980 -36.594  1.00 90.56           C  
ATOM   1056  C   SER A 138      16.859   4.750 -35.531  1.00 90.56           C  
ATOM   1057  CB  SER A 138      14.672   4.578 -36.750  1.00 90.56           C  
ATOM   1058  O   SER A 138      17.562   5.711 -35.844  1.00 90.56           O  
ATOM   1059  OG  SER A 138      13.945   4.477 -35.531  1.00 90.56           O  
ATOM   1060  N   SER A 139      16.781   4.305 -34.375  1.00 92.19           N  
ATOM   1061  CA  SER A 139      17.328   5.059 -33.250  1.00 92.19           C  
ATOM   1062  C   SER A 139      18.781   4.672 -33.000  1.00 92.19           C  
ATOM   1063  CB  SER A 139      16.500   4.832 -32.000  1.00 92.19           C  
ATOM   1064  O   SER A 139      19.562   5.488 -32.500  1.00 92.19           O  
ATOM   1065  OG  SER A 139      15.188   5.340 -32.156  1.00 92.19           O  
ATOM   1066  N   TRP A 140      19.125   3.438 -33.406  1.00 92.75           N  
ATOM   1067  CA  TRP A 140      20.484   2.984 -33.094  1.00 92.75           C  
ATOM   1068  C   TRP A 140      21.109   2.264 -34.281  1.00 92.75           C  
ATOM   1069  CB  TRP A 140      20.469   2.061 -31.859  1.00 92.75           C  
ATOM   1070  O   TRP A 140      21.469   1.088 -34.188  1.00 92.75           O  
ATOM   1071  CG  TRP A 140      19.594   2.549 -30.734  1.00 92.75           C  
ATOM   1072  CD1 TRP A 140      18.406   2.016 -30.328  1.00 92.75           C  
ATOM   1073  CD2 TRP A 140      19.844   3.672 -29.891  1.00 92.75           C  
ATOM   1074  CE2 TRP A 140      18.766   3.762 -28.984  1.00 92.75           C  
ATOM   1075  CE3 TRP A 140      20.875   4.613 -29.812  1.00 92.75           C  
ATOM   1076  NE1 TRP A 140      17.906   2.740 -29.281  1.00 92.75           N  
ATOM   1077  CH2 TRP A 140      19.719   5.664 -27.953  1.00 92.75           C  
ATOM   1078  CZ2 TRP A 140      18.688   4.754 -28.016  1.00 92.75           C  
ATOM   1079  CZ3 TRP A 140      20.797   5.602 -28.828  1.00 92.75           C  
ATOM   1080  N   PRO A 141      21.375   2.816 -35.406  1.00 91.31           N  
ATOM   1081  CA  PRO A 141      21.891   2.164 -36.625  1.00 91.31           C  
ATOM   1082  C   PRO A 141      23.359   1.765 -36.500  1.00 91.31           C  
ATOM   1083  CB  PRO A 141      21.703   3.229 -37.719  1.00 91.31           C  
ATOM   1084  O   PRO A 141      23.812   0.837 -37.188  1.00 91.31           O  
ATOM   1085  CG  PRO A 141      21.656   4.523 -36.969  1.00 91.31           C  
ATOM   1086  CD  PRO A 141      21.016   4.285 -35.625  1.00 91.31           C  
ATOM   1087  N   ASN A 142      24.078   2.400 -35.562  1.00 93.25           N  
ATOM   1088  CA  ASN A 142      25.500   2.154 -35.438  1.00 93.25           C  
ATOM   1089  C   ASN A 142      25.812   1.342 -34.188  1.00 93.25           C  
ATOM   1090  CB  ASN A 142      26.281   3.475 -35.406  1.00 93.25           C  
ATOM   1091  O   ASN A 142      26.953   1.320 -33.719  1.00 93.25           O  
ATOM   1092  CG  ASN A 142      26.125   4.258 -36.719  1.00 93.25           C  
ATOM   1093  ND2 ASN A 142      25.891   5.562 -36.594  1.00 93.25           N  
ATOM   1094  OD1 ASN A 142      26.203   3.697 -37.812  1.00 93.25           O  
ATOM   1095  N   HIS A 143      24.781   0.818 -33.625  1.00 94.31           N  
ATOM   1096  CA  HIS A 143      24.922  -0.007 -32.406  1.00 94.31           C  
ATOM   1097  C   HIS A 143      24.203  -1.343 -32.594  1.00 94.31           C  
ATOM   1098  CB  HIS A 143      24.375   0.729 -31.188  1.00 94.31           C  
ATOM   1099  O   HIS A 143      23.219  -1.433 -33.312  1.00 94.31           O  
ATOM   1100  CG  HIS A 143      25.094   2.014 -30.906  1.00 94.31           C  
ATOM   1101  CD2 HIS A 143      26.031   2.320 -29.969  1.00 94.31           C  
ATOM   1102  ND1 HIS A 143      24.859   3.172 -31.609  1.00 94.31           N  
ATOM   1103  CE1 HIS A 143      25.625   4.137 -31.125  1.00 94.31           C  
ATOM   1104  NE2 HIS A 143      26.344   3.648 -30.141  1.00 94.31           N  
ATOM   1105  N   GLU A 144      24.766  -2.428 -31.969  1.00 93.81           N  
ATOM   1106  CA  GLU A 144      24.125  -3.744 -31.953  1.00 93.81           C  
ATOM   1107  C   GLU A 144      23.016  -3.803 -30.906  1.00 93.81           C  
ATOM   1108  CB  GLU A 144      25.172  -4.832 -31.672  1.00 93.81           C  
ATOM   1109  O   GLU A 144      23.250  -3.541 -29.719  1.00 93.81           O  
ATOM   1110  CG  GLU A 144      24.609  -6.246 -31.734  1.00 93.81           C  
ATOM   1111  CD  GLU A 144      23.969  -6.586 -33.062  1.00 93.81           C  
ATOM   1112  OE1 GLU A 144      22.766  -6.891 -33.094  1.00 93.81           O  
ATOM   1113  OE2 GLU A 144      24.703  -6.543 -34.094  1.00 93.81           O  
ATOM   1114  N   THR A 145      21.828  -4.133 -31.281  1.00 90.56           N  
ATOM   1115  CA  THR A 145      20.672  -4.094 -30.375  1.00 90.56           C  
ATOM   1116  C   THR A 145      20.078  -5.492 -30.203  1.00 90.56           C  
ATOM   1117  CB  THR A 145      19.578  -3.146 -30.922  1.00 90.56           C  
ATOM   1118  O   THR A 145      19.234  -5.703 -29.328  1.00 90.56           O  
ATOM   1119  CG2 THR A 145      20.094  -1.717 -31.016  1.00 90.56           C  
ATOM   1120  OG1 THR A 145      19.156  -3.588 -32.219  1.00 90.56           O  
ATOM   1121  N   THR A 146      20.656  -6.527 -30.859  1.00 85.88           N  
ATOM   1122  CA  THR A 146      20.078  -7.863 -30.844  1.00 85.88           C  
ATOM   1123  C   THR A 146      21.000  -8.852 -30.125  1.00 85.88           C  
ATOM   1124  CB  THR A 146      19.781  -8.375 -32.250  1.00 85.88           C  
ATOM   1125  O   THR A 146      20.562  -9.930 -29.719  1.00 85.88           O  
ATOM   1126  CG2 THR A 146      18.750  -7.492 -32.969  1.00 85.88           C  
ATOM   1127  OG1 THR A 146      21.000  -8.359 -33.031  1.00 85.88           O  
ATOM   1128  N   LYS A 147      22.188  -8.516 -29.859  1.00 84.69           N  
ATOM   1129  CA  LYS A 147      23.188  -9.422 -29.297  1.00 84.69           C  
ATOM   1130  C   LYS A 147      23.219  -9.344 -27.766  1.00 84.69           C  
ATOM   1131  CB  LYS A 147      24.578  -9.094 -29.859  1.00 84.69           C  
ATOM   1132  O   LYS A 147      23.781 -10.211 -27.109  1.00 84.69           O  
ATOM   1133  CG  LYS A 147      24.766  -9.500 -31.312  1.00 84.69           C  
ATOM   1134  CD  LYS A 147      26.219  -9.367 -31.750  1.00 84.69           C  
ATOM   1135  CE  LYS A 147      26.422  -9.812 -33.188  1.00 84.69           C  
ATOM   1136  NZ  LYS A 147      27.844  -9.672 -33.625  1.00 84.69           N  
ATOM   1137  N   GLY A 148      22.531  -8.398 -27.219  1.00 80.88           N  
ATOM   1138  CA  GLY A 148      22.484  -8.203 -25.781  1.00 80.88           C  
ATOM   1139  C   GLY A 148      21.484  -9.102 -25.094  1.00 80.88           C  
ATOM   1140  O   GLY A 148      20.438  -8.633 -24.625  1.00 80.88           O  
ATOM   1141  N   VAL A 149      21.641 -10.430 -25.203  1.00 86.31           N  
ATOM   1142  CA  VAL A 149      20.750 -11.398 -24.562  1.00 86.31           C  
ATOM   1143  C   VAL A 149      21.484 -12.094 -23.422  1.00 86.31           C  
ATOM   1144  CB  VAL A 149      20.219 -12.438 -25.578  1.00 86.31           C  
ATOM   1145  O   VAL A 149      22.703 -12.188 -23.422  1.00 86.31           O  
ATOM   1146  CG1 VAL A 149      19.375 -11.766 -26.656  1.00 86.31           C  
ATOM   1147  CG2 VAL A 149      21.375 -13.211 -26.203  1.00 86.31           C  
ATOM   1148  N   THR A 150      20.734 -12.492 -22.406  1.00 87.31           N  
ATOM   1149  CA  THR A 150      21.328 -13.109 -21.234  1.00 87.31           C  
ATOM   1150  C   THR A 150      20.562 -14.359 -20.812  1.00 87.31           C  
ATOM   1151  CB  THR A 150      21.406 -12.125 -20.047  1.00 87.31           C  
ATOM   1152  O   THR A 150      19.344 -14.430 -21.000  1.00 87.31           O  
ATOM   1153  CG2 THR A 150      20.047 -11.500 -19.781  1.00 87.31           C  
ATOM   1154  OG1 THR A 150      21.828 -12.828 -18.875  1.00 87.31           O  
ATOM   1155  N   ALA A 151      21.312 -15.320 -20.312  1.00 87.81           N  
ATOM   1156  CA  ALA A 151      20.703 -16.547 -19.797  1.00 87.81           C  
ATOM   1157  C   ALA A 151      19.875 -16.250 -18.547  1.00 87.81           C  
ATOM   1158  CB  ALA A 151      21.766 -17.578 -19.484  1.00 87.81           C  
ATOM   1159  O   ALA A 151      18.984 -17.016 -18.188  1.00 87.81           O  
ATOM   1160  N   ALA A 152      20.203 -15.102 -17.938  1.00 88.00           N  
ATOM   1161  CA  ALA A 152      19.531 -14.664 -16.719  1.00 88.00           C  
ATOM   1162  C   ALA A 152      18.078 -14.258 -17.016  1.00 88.00           C  
ATOM   1163  CB  ALA A 152      20.281 -13.516 -16.062  1.00 88.00           C  
ATOM   1164  O   ALA A 152      17.219 -14.336 -16.141  1.00 88.00           O  
ATOM   1165  N   CYS A 153      17.812 -13.859 -18.203  1.00 89.38           N  
ATOM   1166  CA  CYS A 153      16.484 -13.492 -18.641  1.00 89.38           C  
ATOM   1167  C   CYS A 153      15.969 -14.469 -19.688  1.00 89.38           C  
ATOM   1168  CB  CYS A 153      16.469 -12.070 -19.203  1.00 89.38           C  
ATOM   1169  O   CYS A 153      15.570 -14.055 -20.781  1.00 89.38           O  
ATOM   1170  SG  CYS A 153      16.812 -10.797 -17.969  1.00 89.38           S  
ATOM   1171  N   SER A 154      16.031 -15.719 -19.406  1.00 88.56           N  
ATOM   1172  CA  SER A 154      15.688 -16.766 -20.375  1.00 88.56           C  
ATOM   1173  C   SER A 154      14.180 -16.859 -20.578  1.00 88.56           C  
ATOM   1174  CB  SER A 154      16.234 -18.125 -19.906  1.00 88.56           C  
ATOM   1175  O   SER A 154      13.406 -16.547 -19.672  1.00 88.56           O  
ATOM   1176  OG  SER A 154      15.578 -18.547 -18.719  1.00 88.56           O  
ATOM   1177  N   TYR A 155      13.789 -17.125 -21.750  1.00 89.19           N  
ATOM   1178  CA  TYR A 155      12.398 -17.391 -22.109  1.00 89.19           C  
ATOM   1179  C   TYR A 155      12.273 -18.672 -22.922  1.00 89.19           C  
ATOM   1180  CB  TYR A 155      11.812 -16.219 -22.891  1.00 89.19           C  
ATOM   1181  O   TYR A 155      12.891 -18.797 -23.984  1.00 89.19           O  
ATOM   1182  CG  TYR A 155      10.352 -16.375 -23.234  1.00 89.19           C  
ATOM   1183  CD1 TYR A 155       9.938 -16.609 -24.531  1.00 89.19           C  
ATOM   1184  CD2 TYR A 155       9.375 -16.297 -22.234  1.00 89.19           C  
ATOM   1185  CE1 TYR A 155       8.586 -16.766 -24.844  1.00 89.19           C  
ATOM   1186  CE2 TYR A 155       8.023 -16.453 -22.531  1.00 89.19           C  
ATOM   1187  OH  TYR A 155       6.309 -16.828 -24.156  1.00 89.19           O  
ATOM   1188  CZ  TYR A 155       7.645 -16.672 -23.844  1.00 89.19           C  
ATOM   1189  N   ALA A 156      11.617 -19.641 -22.375  1.00 86.88           N  
ATOM   1190  CA  ALA A 156      11.406 -20.938 -23.000  1.00 86.88           C  
ATOM   1191  C   ALA A 156      12.734 -21.625 -23.312  1.00 86.88           C  
ATOM   1192  CB  ALA A 156      10.586 -20.781 -24.281  1.00 86.88           C  
ATOM   1193  O   ALA A 156      12.891 -22.250 -24.359  1.00 86.88           O  
ATOM   1194  N   GLY A 157      13.703 -21.438 -22.438  1.00 83.44           N  
ATOM   1195  CA  GLY A 157      14.930 -22.203 -22.531  1.00 83.44           C  
ATOM   1196  C   GLY A 157      15.984 -21.531 -23.391  1.00 83.44           C  
ATOM   1197  O   GLY A 157      17.109 -22.031 -23.516  1.00 83.44           O  
ATOM   1198  N   ALA A 158      15.664 -20.344 -23.953  1.00 90.25           N  
ATOM   1199  CA  ALA A 158      16.594 -19.562 -24.766  1.00 90.25           C  
ATOM   1200  C   ALA A 158      16.938 -18.234 -24.094  1.00 90.25           C  
ATOM   1201  CB  ALA A 158      16.016 -19.312 -26.156  1.00 90.25           C  
ATOM   1202  O   ALA A 158      16.094 -17.656 -23.406  1.00 90.25           O  
ATOM   1203  N   SER A 159      18.234 -17.859 -24.281  1.00 90.69           N  
ATOM   1204  CA  SER A 159      18.656 -16.547 -23.766  1.00 90.69           C  
ATOM   1205  C   SER A 159      17.828 -15.422 -24.375  1.00 90.69           C  
ATOM   1206  CB  SER A 159      20.141 -16.328 -24.031  1.00 90.69           C  
ATOM   1207  O   SER A 159      17.609 -15.398 -25.594  1.00 90.69           O  
ATOM   1208  OG  SER A 159      20.922 -17.281 -23.359  1.00 90.69           O  
ATOM   1209  N   SER A 160      17.391 -14.602 -23.547  1.00 92.12           N  
ATOM   1210  CA  SER A 160      16.594 -13.445 -23.953  1.00 92.12           C  
ATOM   1211  C   SER A 160      17.000 -12.203 -23.156  1.00 92.12           C  
ATOM   1212  CB  SER A 160      15.109 -13.727 -23.750  1.00 92.12           C  
ATOM   1213  O   SER A 160      18.031 -12.195 -22.500  1.00 92.12           O  
ATOM   1214  OG  SER A 160      14.320 -12.703 -24.359  1.00 92.12           O  
ATOM   1215  N   PHE A 161      16.062 -11.117 -23.422  1.00 93.31           N  
ATOM   1216  CA  PHE A 161      16.250  -9.859 -22.703  1.00 93.31           C  
ATOM   1217  C   PHE A 161      14.914  -9.188 -22.422  1.00 93.31           C  
ATOM   1218  CB  PHE A 161      17.156  -8.922 -23.516  1.00 93.31           C  
ATOM   1219  O   PHE A 161      13.867  -9.656 -22.875  1.00 93.31           O  
ATOM   1220  CG  PHE A 161      17.688  -7.766 -22.703  1.00 93.31           C  
ATOM   1221  CD1 PHE A 161      17.391  -6.457 -23.062  1.00 93.31           C  
ATOM   1222  CD2 PHE A 161      18.500  -7.988 -21.594  1.00 93.31           C  
ATOM   1223  CE1 PHE A 161      17.891  -5.383 -22.328  1.00 93.31           C  
ATOM   1224  CE2 PHE A 161      19.000  -6.922 -20.859  1.00 93.31           C  
ATOM   1225  CZ  PHE A 161      18.688  -5.621 -21.219  1.00 93.31           C  
ATOM   1226  N   TYR A 162      14.961  -8.156 -21.641  1.00 93.81           N  
ATOM   1227  CA  TYR A 162      13.742  -7.426 -21.328  1.00 93.81           C  
ATOM   1228  C   TYR A 162      13.008  -7.012 -22.594  1.00 93.81           C  
ATOM   1229  CB  TYR A 162      14.062  -6.191 -20.469  1.00 93.81           C  
ATOM   1230  O   TYR A 162      13.633  -6.672 -23.594  1.00 93.81           O  
ATOM   1231  CG  TYR A 162      14.594  -6.523 -19.094  1.00 93.81           C  
ATOM   1232  CD1 TYR A 162      13.773  -7.086 -18.125  1.00 93.81           C  
ATOM   1233  CD2 TYR A 162      15.922  -6.270 -18.766  1.00 93.81           C  
ATOM   1234  CE1 TYR A 162      14.258  -7.391 -16.859  1.00 93.81           C  
ATOM   1235  CE2 TYR A 162      16.422  -6.566 -17.500  1.00 93.81           C  
ATOM   1236  OH  TYR A 162      16.062  -7.426 -15.305  1.00 93.81           O  
ATOM   1237  CZ  TYR A 162      15.578  -7.125 -16.562  1.00 93.81           C  
ATOM   1238  N   ARG A 163      11.609  -6.938 -22.609  1.00 92.75           N  
ATOM   1239  CA  ARG A 163      10.789  -6.648 -23.781  1.00 92.75           C  
ATOM   1240  C   ARG A 163      10.625  -5.145 -23.969  1.00 92.75           C  
ATOM   1241  CB  ARG A 163       9.422  -7.316 -23.656  1.00 92.75           C  
ATOM   1242  O   ARG A 163      10.297  -4.684 -25.062  1.00 92.75           O  
ATOM   1243  CG  ARG A 163       9.484  -8.836 -23.562  1.00 92.75           C  
ATOM   1244  CD  ARG A 163      10.117  -9.445 -24.797  1.00 92.75           C  
ATOM   1245  NE  ARG A 163      10.148 -10.906 -24.734  1.00 92.75           N  
ATOM   1246  NH1 ARG A 163      12.406 -11.086 -25.203  1.00 92.75           N  
ATOM   1247  NH2 ARG A 163      11.156 -12.969 -24.828  1.00 92.75           N  
ATOM   1248  CZ  ARG A 163      11.234 -11.648 -24.922  1.00 92.75           C  
ATOM   1249  N   ASN A 164      10.953  -4.359 -22.844  1.00 94.06           N  
ATOM   1250  CA  ASN A 164      10.766  -2.918 -22.938  1.00 94.06           C  
ATOM   1251  C   ASN A 164      12.102  -2.180 -22.969  1.00 94.06           C  
ATOM   1252  CB  ASN A 164       9.922  -2.410 -21.766  1.00 94.06           C  
ATOM   1253  O   ASN A 164      12.141  -0.952 -23.062  1.00 94.06           O  
ATOM   1254  CG  ASN A 164       8.484  -2.900 -21.828  1.00 94.06           C  
ATOM   1255  ND2 ASN A 164       7.895  -3.156 -20.672  1.00 94.06           N  
ATOM   1256  OD1 ASN A 164       7.918  -3.049 -22.906  1.00 94.06           O  
ATOM   1257  N   LEU A 165      13.227  -2.908 -22.891  1.00 95.44           N  
ATOM   1258  CA  LEU A 165      14.547  -2.297 -22.875  1.00 95.44           C  
ATOM   1259  C   LEU A 165      15.438  -2.877 -23.969  1.00 95.44           C  
ATOM   1260  CB  LEU A 165      15.203  -2.500 -21.500  1.00 95.44           C  
ATOM   1261  O   LEU A 165      15.211  -3.996 -24.422  1.00 95.44           O  
ATOM   1262  CG  LEU A 165      14.469  -1.907 -20.297  1.00 95.44           C  
ATOM   1263  CD1 LEU A 165      15.148  -2.322 -19.000  1.00 95.44           C  
ATOM   1264  CD2 LEU A 165      14.398  -0.387 -20.406  1.00 95.44           C  
ATOM   1265  N   LEU A 166      16.453  -2.111 -24.266  1.00 95.19           N  
ATOM   1266  CA  LEU A 166      17.453  -2.545 -25.250  1.00 95.19           C  
ATOM   1267  C   LEU A 166      18.859  -2.484 -24.641  1.00 95.19           C  
ATOM   1268  CB  LEU A 166      17.391  -1.681 -26.500  1.00 95.19           C  
ATOM   1269  O   LEU A 166      19.219  -1.488 -24.016  1.00 95.19           O  
ATOM   1270  CG  LEU A 166      16.094  -1.766 -27.312  1.00 95.19           C  
ATOM   1271  CD1 LEU A 166      16.094  -0.714 -28.422  1.00 95.19           C  
ATOM   1272  CD2 LEU A 166      15.922  -3.162 -27.906  1.00 95.19           C  
ATOM   1273  N   TRP A 167      19.500  -3.594 -24.859  1.00 95.00           N  
ATOM   1274  CA  TRP A 167      20.906  -3.623 -24.453  1.00 95.00           C  
ATOM   1275  C   TRP A 167      21.797  -3.244 -25.625  1.00 95.00           C  
ATOM   1276  CB  TRP A 167      21.281  -5.008 -23.922  1.00 95.00           C  
ATOM   1277  O   TRP A 167      22.031  -4.055 -26.531  1.00 95.00           O  
ATOM   1278  CG  TRP A 167      22.609  -5.051 -23.234  1.00 95.00           C  
ATOM   1279  CD1 TRP A 167      23.562  -4.074 -23.234  1.00 95.00           C  
ATOM   1280  CD2 TRP A 167      23.125  -6.129 -22.453  1.00 95.00           C  
ATOM   1281  CE2 TRP A 167      24.406  -5.738 -22.000  1.00 95.00           C  
ATOM   1282  CE3 TRP A 167      22.641  -7.387 -22.094  1.00 95.00           C  
ATOM   1283  NE1 TRP A 167      24.656  -4.480 -22.484  1.00 95.00           N  
ATOM   1284  CH2 TRP A 167      24.703  -7.789 -20.859  1.00 95.00           C  
ATOM   1285  CZ2 TRP A 167      25.203  -6.562 -21.203  1.00 95.00           C  
ATOM   1286  CZ3 TRP A 167      23.422  -8.211 -21.297  1.00 95.00           C  
ATOM   1287  N   LEU A 168      22.406  -2.004 -25.547  1.00 94.56           N  
ATOM   1288  CA  LEU A 168      23.219  -1.499 -26.641  1.00 94.56           C  
ATOM   1289  C   LEU A 168      24.672  -1.908 -26.469  1.00 94.56           C  
ATOM   1290  CB  LEU A 168      23.109   0.026 -26.734  1.00 94.56           C  
ATOM   1291  O   LEU A 168      25.281  -1.630 -25.438  1.00 94.56           O  
ATOM   1292  CG  LEU A 168      21.703   0.599 -26.875  1.00 94.56           C  
ATOM   1293  CD1 LEU A 168      21.750   2.123 -26.938  1.00 94.56           C  
ATOM   1294  CD2 LEU A 168      21.016   0.039 -28.125  1.00 94.56           C  
ATOM   1295  N   THR A 169      25.250  -2.600 -27.484  1.00 94.50           N  
ATOM   1296  CA  THR A 169      26.656  -2.994 -27.484  1.00 94.50           C  
ATOM   1297  C   THR A 169      27.344  -2.549 -28.766  1.00 94.50           C  
ATOM   1298  CB  THR A 169      26.812  -4.516 -27.312  1.00 94.50           C  
ATOM   1299  O   THR A 169      26.703  -1.997 -29.672  1.00 94.50           O  
ATOM   1300  CG2 THR A 169      26.125  -5.000 -26.031  1.00 94.50           C  
ATOM   1301  OG1 THR A 169      26.203  -5.176 -28.438  1.00 94.50           O  
ATOM   1302  N   LYS A 170      28.562  -2.828 -28.875  1.00 94.12           N  
ATOM   1303  CA  LYS A 170      29.359  -2.406 -30.016  1.00 94.12           C  
ATOM   1304  C   LYS A 170      28.891  -3.080 -31.297  1.00 94.12           C  
ATOM   1305  CB  LYS A 170      30.844  -2.717 -29.781  1.00 94.12           C  
ATOM   1306  O   LYS A 170      28.422  -4.223 -31.266  1.00 94.12           O  
ATOM   1307  CG  LYS A 170      31.172  -4.203 -29.797  1.00 94.12           C  
ATOM   1308  CD  LYS A 170      32.656  -4.441 -29.641  1.00 94.12           C  
ATOM   1309  CE  LYS A 170      33.000  -5.926 -29.703  1.00 94.12           C  
ATOM   1310  NZ  LYS A 170      34.469  -6.168 -29.531  1.00 94.12           N  
ATOM   1311  N   LYS A 171      28.812  -2.436 -32.375  1.00 93.31           N  
ATOM   1312  CA  LYS A 171      28.625  -2.959 -33.719  1.00 93.31           C  
ATOM   1313  C   LYS A 171      29.953  -3.033 -34.469  1.00 93.31           C  
ATOM   1314  CB  LYS A 171      27.625  -2.094 -34.500  1.00 93.31           C  
ATOM   1315  O   LYS A 171      30.594  -2.010 -34.688  1.00 93.31           O  
ATOM   1316  CG  LYS A 171      27.172  -2.703 -35.812  1.00 93.31           C  
ATOM   1317  CD  LYS A 171      26.094  -1.862 -36.469  1.00 93.31           C  
ATOM   1318  CE  LYS A 171      25.578  -2.512 -37.750  1.00 93.31           C  
ATOM   1319  NZ  LYS A 171      24.469  -1.728 -38.375  1.00 93.31           N  
ATOM   1320  N   GLY A 172      30.375  -4.246 -34.781  1.00 90.94           N  
ATOM   1321  CA  GLY A 172      31.719  -4.410 -35.312  1.00 90.94           C  
ATOM   1322  C   GLY A 172      32.812  -4.086 -34.312  1.00 90.94           C  
ATOM   1323  O   GLY A 172      32.812  -4.633 -33.188  1.00 90.94           O  
ATOM   1324  N   SER A 173      33.625  -3.141 -34.562  1.00 90.38           N  
ATOM   1325  CA  SER A 173      34.719  -2.805 -33.656  1.00 90.38           C  
ATOM   1326  C   SER A 173      34.562  -1.392 -33.125  1.00 90.38           C  
ATOM   1327  CB  SER A 173      36.062  -2.938 -34.375  1.00 90.38           C  
ATOM   1328  O   SER A 173      35.531  -0.814 -32.594  1.00 90.38           O  
ATOM   1329  OG  SER A 173      36.094  -2.139 -35.562  1.00 90.38           O  
ATOM   1330  N   SER A 174      33.312  -0.860 -33.312  1.00 92.62           N  
ATOM   1331  CA  SER A 174      33.156   0.526 -32.906  1.00 92.62           C  
ATOM   1332  C   SER A 174      31.906   0.689 -32.031  1.00 92.62           C  
ATOM   1333  CB  SER A 174      33.062   1.447 -34.125  1.00 92.62           C  
ATOM   1334  O   SER A 174      30.938  -0.051 -32.188  1.00 92.62           O  
ATOM   1335  OG  SER A 174      31.891   1.179 -34.875  1.00 92.62           O  
ATOM   1336  N   TYR A 175      31.953   1.647 -31.062  1.00 93.75           N  
ATOM   1337  CA  TYR A 175      30.828   2.135 -30.266  1.00 93.75           C  
ATOM   1338  C   TYR A 175      30.812   3.658 -30.234  1.00 93.75           C  
ATOM   1339  CB  TYR A 175      30.922   1.584 -28.828  1.00 93.75           C  
ATOM   1340  O   TYR A 175      31.422   4.277 -29.344  1.00 93.75           O  
ATOM   1341  CG  TYR A 175      29.656   1.750 -28.031  1.00 93.75           C  
ATOM   1342  CD1 TYR A 175      29.328   2.979 -27.469  1.00 93.75           C  
ATOM   1343  CD2 TYR A 175      28.781   0.680 -27.844  1.00 93.75           C  
ATOM   1344  CE1 TYR A 175      28.156   3.135 -26.734  1.00 93.75           C  
ATOM   1345  CE2 TYR A 175      27.609   0.825 -27.109  1.00 93.75           C  
ATOM   1346  OH  TYR A 175      26.156   2.205 -25.828  1.00 93.75           O  
ATOM   1347  CZ  TYR A 175      27.312   2.055 -26.562  1.00 93.75           C  
ATOM   1348  N   PRO A 176      30.234   4.234 -31.234  1.00 94.62           N  
ATOM   1349  CA  PRO A 176      30.203   5.699 -31.266  1.00 94.62           C  
ATOM   1350  C   PRO A 176      29.344   6.289 -30.141  1.00 94.62           C  
ATOM   1351  CB  PRO A 176      29.594   6.012 -32.625  1.00 94.62           C  
ATOM   1352  O   PRO A 176      28.422   5.633 -29.656  1.00 94.62           O  
ATOM   1353  CG  PRO A 176      28.812   4.793 -33.000  1.00 94.62           C  
ATOM   1354  CD  PRO A 176      29.453   3.600 -32.344  1.00 94.62           C  
ATOM   1355  N   LYS A 177      29.766   7.480 -29.734  1.00 94.69           N  
ATOM   1356  CA  LYS A 177      28.969   8.211 -28.766  1.00 94.69           C  
ATOM   1357  C   LYS A 177      27.516   8.359 -29.234  1.00 94.69           C  
ATOM   1358  CB  LYS A 177      29.562   9.586 -28.484  1.00 94.69           C  
ATOM   1359  O   LYS A 177      27.266   8.672 -30.391  1.00 94.69           O  
ATOM   1360  CG  LYS A 177      28.828  10.398 -27.438  1.00 94.69           C  
ATOM   1361  CD  LYS A 177      29.453  11.766 -27.234  1.00 94.69           C  
ATOM   1362  CE  LYS A 177      28.656  12.609 -26.250  1.00 94.69           C  
ATOM   1363  NZ  LYS A 177      29.281  13.953 -26.047  1.00 94.69           N  
ATOM   1364  N   LEU A 178      26.594   8.016 -28.328  1.00 93.94           N  
ATOM   1365  CA  LEU A 178      25.188   8.109 -28.688  1.00 93.94           C  
ATOM   1366  C   LEU A 178      24.516   9.281 -27.969  1.00 93.94           C  
ATOM   1367  CB  LEU A 178      24.453   6.809 -28.344  1.00 93.94           C  
ATOM   1368  O   LEU A 178      24.922   9.664 -26.875  1.00 93.94           O  
ATOM   1369  CG  LEU A 178      24.469   6.387 -26.875  1.00 93.94           C  
ATOM   1370  CD1 LEU A 178      23.359   7.113 -26.109  1.00 93.94           C  
ATOM   1371  CD2 LEU A 178      24.312   4.875 -26.750  1.00 93.94           C  
ATOM   1372  N   SER A 179      23.641   9.891 -28.688  1.00 94.75           N  
ATOM   1373  CA  SER A 179      22.812  10.977 -28.172  1.00 94.75           C  
ATOM   1374  C   SER A 179      21.422  10.938 -28.797  1.00 94.75           C  
ATOM   1375  CB  SER A 179      23.469  12.328 -28.438  1.00 94.75           C  
ATOM   1376  O   SER A 179      21.266  11.086 -30.016  1.00 94.75           O  
ATOM   1377  OG  SER A 179      22.672  13.383 -27.906  1.00 94.75           O  
ATOM   1378  N   LYS A 180      20.484  10.711 -27.922  1.00 95.25           N  
ATOM   1379  CA  LYS A 180      19.109  10.625 -28.391  1.00 95.25           C  
ATOM   1380  C   LYS A 180      18.156  11.305 -27.406  1.00 95.25           C  
ATOM   1381  CB  LYS A 180      18.703   9.164 -28.594  1.00 95.25           C  
ATOM   1382  O   LYS A 180      18.328  11.203 -26.188  1.00 95.25           O  
ATOM   1383  CG  LYS A 180      17.484   8.984 -29.500  1.00 95.25           C  
ATOM   1384  CD  LYS A 180      17.844   9.180 -30.969  1.00 95.25           C  
ATOM   1385  CE  LYS A 180      16.672   8.859 -31.875  1.00 95.25           C  
ATOM   1386  NZ  LYS A 180      17.047   9.016 -33.312  1.00 95.25           N  
ATOM   1387  N   SER A 181      17.109  11.969 -28.047  1.00 95.75           N  
ATOM   1388  CA  SER A 181      16.156  12.672 -27.203  1.00 95.75           C  
ATOM   1389  C   SER A 181      14.719  12.359 -27.594  1.00 95.75           C  
ATOM   1390  CB  SER A 181      16.391  14.180 -27.266  1.00 95.75           C  
ATOM   1391  O   SER A 181      14.453  12.008 -28.750  1.00 95.75           O  
ATOM   1392  OG  SER A 181      17.703  14.508 -26.828  1.00 95.75           O  
ATOM   1393  N   TYR A 182      13.906  12.492 -26.656  1.00 96.00           N  
ATOM   1394  CA  TYR A 182      12.469  12.336 -26.875  1.00 96.00           C  
ATOM   1395  C   TYR A 182      11.695  13.469 -26.219  1.00 96.00           C  
ATOM   1396  CB  TYR A 182      11.992  10.984 -26.328  1.00 96.00           C  
ATOM   1397  O   TYR A 182      11.914  13.773 -25.047  1.00 96.00           O  
ATOM   1398  CG  TYR A 182      10.492  10.797 -26.406  1.00 96.00           C  
ATOM   1399  CD1 TYR A 182       9.680  11.047 -25.297  1.00 96.00           C  
ATOM   1400  CD2 TYR A 182       9.891  10.367 -27.578  1.00 96.00           C  
ATOM   1401  CE1 TYR A 182       8.305  10.875 -25.375  1.00 96.00           C  
ATOM   1402  CE2 TYR A 182       8.516  10.188 -27.656  1.00 96.00           C  
ATOM   1403  OH  TYR A 182       6.363  10.273 -26.625  1.00 96.00           O  
ATOM   1404  CZ  TYR A 182       7.730  10.445 -26.547  1.00 96.00           C  
ATOM   1405  N   VAL A 183      10.781  14.023 -27.047  1.00 96.44           N  
ATOM   1406  CA  VAL A 183       9.898  15.062 -26.531  1.00 96.44           C  
ATOM   1407  C   VAL A 183       8.508  14.477 -26.281  1.00 96.44           C  
ATOM   1408  CB  VAL A 183       9.805  16.266 -27.484  1.00 96.44           C  
ATOM   1409  O   VAL A 183       7.914  13.875 -27.188  1.00 96.44           O  
ATOM   1410  CG1 VAL A 183       8.891  17.344 -26.922  1.00 96.44           C  
ATOM   1411  CG2 VAL A 183      11.195  16.828 -27.766  1.00 96.44           C  
ATOM   1412  N   ASN A 184       8.016  14.656 -24.984  1.00 96.06           N  
ATOM   1413  CA  ASN A 184       6.703  14.141 -24.625  1.00 96.06           C  
ATOM   1414  C   ASN A 184       5.582  14.961 -25.266  1.00 96.06           C  
ATOM   1415  CB  ASN A 184       6.531  14.094 -23.109  1.00 96.06           C  
ATOM   1416  O   ASN A 184       5.250  16.047 -24.781  1.00 96.06           O  
ATOM   1417  CG  ASN A 184       5.180  13.562 -22.688  1.00 96.06           C  
ATOM   1418  ND2 ASN A 184       4.902  13.609 -21.391  1.00 96.06           N  
ATOM   1419  OD1 ASN A 184       4.391  13.109 -23.516  1.00 96.06           O  
ATOM   1420  N   ASN A 185       4.906  14.367 -26.297  1.00 94.75           N  
ATOM   1421  CA  ASN A 185       3.828  15.039 -27.000  1.00 94.75           C  
ATOM   1422  C   ASN A 185       2.498  14.312 -26.828  1.00 94.75           C  
ATOM   1423  CB  ASN A 185       4.168  15.172 -28.500  1.00 94.75           C  
ATOM   1424  O   ASN A 185       1.574  14.500 -27.625  1.00 94.75           O  
ATOM   1425  CG  ASN A 185       4.434  13.836 -29.156  1.00 94.75           C  
ATOM   1426  ND2 ASN A 185       4.590  13.836 -30.469  1.00 94.75           N  
ATOM   1427  OD1 ASN A 185       4.496  12.797 -28.484  1.00 94.75           O  
ATOM   1428  N   LYS A 186       2.328  13.508 -25.797  1.00 93.12           N  
ATOM   1429  CA  LYS A 186       1.181  12.625 -25.578  1.00 93.12           C  
ATOM   1430  C   LYS A 186       0.095  13.336 -24.766  1.00 93.12           C  
ATOM   1431  CB  LYS A 186       1.612  11.344 -24.859  1.00 93.12           C  
ATOM   1432  O   LYS A 186      -1.021  12.820 -24.641  1.00 93.12           O  
ATOM   1433  CG  LYS A 186       2.510  10.445 -25.703  1.00 93.12           C  
ATOM   1434  CD  LYS A 186       1.747   9.820 -26.859  1.00 93.12           C  
ATOM   1435  CE  LYS A 186       2.602   8.805 -27.609  1.00 93.12           C  
ATOM   1436  NZ  LYS A 186       1.869   8.211 -28.766  1.00 93.12           N  
ATOM   1437  N   GLY A 187       0.394  14.648 -24.312  1.00 92.25           N  
ATOM   1438  CA  GLY A 187      -0.583  15.391 -23.531  1.00 92.25           C  
ATOM   1439  C   GLY A 187      -0.776  14.844 -22.125  1.00 92.25           C  
ATOM   1440  O   GLY A 187      -1.649  15.305 -21.391  1.00 92.25           O  
ATOM   1441  N   LYS A 188      -0.083  13.789 -21.734  1.00 93.75           N  
ATOM   1442  CA  LYS A 188      -0.067  13.172 -20.406  1.00 93.75           C  
ATOM   1443  C   LYS A 188       1.353  12.797 -20.000  1.00 93.75           C  
ATOM   1444  CB  LYS A 188      -0.970  11.938 -20.375  1.00 93.75           C  
ATOM   1445  O   LYS A 188       2.279  12.867 -20.812  1.00 93.75           O  
ATOM   1446  CG  LYS A 188      -0.624  10.891 -21.422  1.00 93.75           C  
ATOM   1447  CD  LYS A 188      -1.677   9.797 -21.484  1.00 93.75           C  
ATOM   1448  CE  LYS A 188      -1.622   9.039 -22.812  1.00 93.75           C  
ATOM   1449  NZ  LYS A 188      -2.723   8.039 -22.922  1.00 93.75           N  
ATOM   1450  N   GLU A 189       1.502  12.438 -18.641  1.00 94.69           N  
ATOM   1451  CA  GLU A 189       2.818  12.055 -18.141  1.00 94.69           C  
ATOM   1452  C   GLU A 189       3.285  10.750 -18.766  1.00 94.69           C  
ATOM   1453  CB  GLU A 189       2.797  11.922 -16.609  1.00 94.69           C  
ATOM   1454  O   GLU A 189       2.488   9.828 -18.984  1.00 94.69           O  
ATOM   1455  CG  GLU A 189       2.580  13.234 -15.883  1.00 94.69           C  
ATOM   1456  CD  GLU A 189       2.447  13.070 -14.375  1.00 94.69           C  
ATOM   1457  OE1 GLU A 189       3.238  13.688 -13.625  1.00 94.69           O  
ATOM   1458  OE2 GLU A 189       1.544  12.320 -13.945  1.00 94.69           O  
ATOM   1459  N   VAL A 190       4.539  10.680 -19.172  1.00 96.06           N  
ATOM   1460  CA  VAL A 190       5.125   9.492 -19.781  1.00 96.06           C  
ATOM   1461  C   VAL A 190       6.199   8.906 -18.875  1.00 96.06           C  
ATOM   1462  CB  VAL A 190       5.727   9.820 -21.172  1.00 96.06           C  
ATOM   1463  O   VAL A 190       7.090   9.625 -18.406  1.00 96.06           O  
ATOM   1464  CG1 VAL A 190       6.531   8.633 -21.703  1.00 96.06           C  
ATOM   1465  CG2 VAL A 190       4.621  10.195 -22.156  1.00 96.06           C  
ATOM   1466  N   LEU A 191       5.996   7.598 -18.547  1.00 96.00           N  
ATOM   1467  CA  LEU A 191       6.984   6.871 -17.766  1.00 96.00           C  
ATOM   1468  C   LEU A 191       8.047   6.246 -18.672  1.00 96.00           C  
ATOM   1469  CB  LEU A 191       6.305   5.785 -16.922  1.00 96.00           C  
ATOM   1470  O   LEU A 191       7.723   5.441 -19.547  1.00 96.00           O  
ATOM   1471  CG  LEU A 191       7.234   4.867 -16.125  1.00 96.00           C  
ATOM   1472  CD1 LEU A 191       7.969   5.664 -15.055  1.00 96.00           C  
ATOM   1473  CD2 LEU A 191       6.445   3.721 -15.500  1.00 96.00           C  
ATOM   1474  N   VAL A 192       9.336   6.590 -18.438  1.00 96.38           N  
ATOM   1475  CA  VAL A 192      10.453   6.074 -19.219  1.00 96.38           C  
ATOM   1476  C   VAL A 192      11.398   5.285 -18.312  1.00 96.38           C  
ATOM   1477  CB  VAL A 192      11.227   7.211 -19.938  1.00 96.38           C  
ATOM   1478  O   VAL A 192      11.875   5.809 -17.312  1.00 96.38           O  
ATOM   1479  CG1 VAL A 192      12.367   6.645 -20.781  1.00 96.38           C  
ATOM   1480  CG2 VAL A 192      10.273   8.039 -20.797  1.00 96.38           C  
ATOM   1481  N   LEU A 193      11.602   4.012 -18.703  1.00 96.69           N  
ATOM   1482  CA  LEU A 193      12.500   3.148 -17.938  1.00 96.69           C  
ATOM   1483  C   LEU A 193      13.836   2.984 -18.656  1.00 96.69           C  
ATOM   1484  CB  LEU A 193      11.859   1.777 -17.703  1.00 96.69           C  
ATOM   1485  O   LEU A 193      13.867   2.846 -19.891  1.00 96.69           O  
ATOM   1486  CG  LEU A 193      10.539   1.767 -16.938  1.00 96.69           C  
ATOM   1487  CD1 LEU A 193       9.773   0.473 -17.203  1.00 96.69           C  
ATOM   1488  CD2 LEU A 193      10.789   1.941 -15.445  1.00 96.69           C  
ATOM   1489  N   TRP A 194      14.945   2.941 -17.906  1.00 96.62           N  
ATOM   1490  CA  TRP A 194      16.281   2.768 -18.484  1.00 96.62           C  
ATOM   1491  C   TRP A 194      17.250   2.191 -17.453  1.00 96.62           C  
ATOM   1492  CB  TRP A 194      16.812   4.102 -19.016  1.00 96.62           C  
ATOM   1493  O   TRP A 194      16.891   2.037 -16.281  1.00 96.62           O  
ATOM   1494  CG  TRP A 194      16.875   5.188 -17.984  1.00 96.62           C  
ATOM   1495  CD1 TRP A 194      15.852   6.016 -17.594  1.00 96.62           C  
ATOM   1496  CD2 TRP A 194      18.000   5.570 -17.203  1.00 96.62           C  
ATOM   1497  CE2 TRP A 194      17.609   6.637 -16.375  1.00 96.62           C  
ATOM   1498  CE3 TRP A 194      19.328   5.109 -17.125  1.00 96.62           C  
ATOM   1499  NE1 TRP A 194      16.281   6.891 -16.625  1.00 96.62           N  
ATOM   1500  CH2 TRP A 194      19.766   6.785 -15.422  1.00 96.62           C  
ATOM   1501  CZ2 TRP A 194      18.484   7.254 -15.477  1.00 96.62           C  
ATOM   1502  CZ3 TRP A 194      20.203   5.727 -16.234  1.00 96.62           C  
ATOM   1503  N   GLY A 195      18.453   1.894 -17.906  1.00 96.75           N  
ATOM   1504  CA  GLY A 195      19.375   1.285 -16.969  1.00 96.75           C  
ATOM   1505  C   GLY A 195      20.828   1.517 -17.328  1.00 96.75           C  
ATOM   1506  O   GLY A 195      21.141   2.043 -18.406  1.00 96.75           O  
ATOM   1507  N   VAL A 196      21.734   1.082 -16.422  1.00 97.31           N  
ATOM   1508  CA  VAL A 196      23.172   1.169 -16.609  1.00 97.31           C  
ATOM   1509  C   VAL A 196      23.812  -0.185 -16.328  1.00 97.31           C  
ATOM   1510  CB  VAL A 196      23.812   2.262 -15.727  1.00 97.31           C  
ATOM   1511  O   VAL A 196      23.625  -0.748 -15.242  1.00 97.31           O  
ATOM   1512  CG1 VAL A 196      25.312   2.334 -15.938  1.00 97.31           C  
ATOM   1513  CG2 VAL A 196      23.156   3.617 -16.000  1.00 97.31           C  
ATOM   1514  N   HIS A 197      24.500  -0.660 -17.297  1.00 96.50           N  
ATOM   1515  CA  HIS A 197      25.188  -1.938 -17.141  1.00 96.50           C  
ATOM   1516  C   HIS A 197      26.531  -1.760 -16.453  1.00 96.50           C  
ATOM   1517  CB  HIS A 197      25.359  -2.619 -18.500  1.00 96.50           C  
ATOM   1518  O   HIS A 197      27.312  -0.889 -16.844  1.00 96.50           O  
ATOM   1519  CG  HIS A 197      26.031  -3.959 -18.406  1.00 96.50           C  
ATOM   1520  CD2 HIS A 197      25.719  -5.055 -17.672  1.00 96.50           C  
ATOM   1521  ND1 HIS A 197      27.141  -4.285 -19.141  1.00 96.50           N  
ATOM   1522  CE1 HIS A 197      27.500  -5.527 -18.859  1.00 96.50           C  
ATOM   1523  NE2 HIS A 197      26.656  -6.016 -17.969  1.00 96.50           N  
ATOM   1524  N   HIS A 198      26.766  -2.625 -15.453  1.00 96.19           N  
ATOM   1525  CA  HIS A 198      28.031  -2.648 -14.719  1.00 96.19           C  
ATOM   1526  C   HIS A 198      28.781  -3.945 -14.961  1.00 96.19           C  
ATOM   1527  CB  HIS A 198      27.766  -2.467 -13.219  1.00 96.19           C  
ATOM   1528  O   HIS A 198      28.484  -4.977 -14.359  1.00 96.19           O  
ATOM   1529  CG  HIS A 198      26.969  -1.240 -12.891  1.00 96.19           C  
ATOM   1530  CD2 HIS A 198      25.641  -1.064 -12.703  1.00 96.19           C  
ATOM   1531  ND1 HIS A 198      27.562  -0.003 -12.719  1.00 96.19           N  
ATOM   1532  CE1 HIS A 198      26.609   0.884 -12.445  1.00 96.19           C  
ATOM   1533  NE2 HIS A 198      25.453   0.265 -12.422  1.00 96.19           N  
ATOM   1534  N   PRO A 199      29.797  -3.867 -15.844  1.00 95.06           N  
ATOM   1535  CA  PRO A 199      30.531  -5.082 -16.203  1.00 95.06           C  
ATOM   1536  C   PRO A 199      31.422  -5.598 -15.078  1.00 95.06           C  
ATOM   1537  CB  PRO A 199      31.375  -4.633 -17.406  1.00 95.06           C  
ATOM   1538  O   PRO A 199      31.891  -4.816 -14.250  1.00 95.06           O  
ATOM   1539  CG  PRO A 199      30.688  -3.414 -17.922  1.00 95.06           C  
ATOM   1540  CD  PRO A 199      30.016  -2.715 -16.781  1.00 95.06           C  
ATOM   1541  N   PRO A 200      31.750  -6.898 -15.148  1.00 94.69           N  
ATOM   1542  CA  PRO A 200      32.531  -7.531 -14.086  1.00 94.69           C  
ATOM   1543  C   PRO A 200      34.031  -7.270 -14.211  1.00 94.69           C  
ATOM   1544  CB  PRO A 200      32.219  -9.023 -14.258  1.00 94.69           C  
ATOM   1545  O   PRO A 200      34.750  -7.332 -13.211  1.00 94.69           O  
ATOM   1546  CG  PRO A 200      31.844  -9.172 -15.695  1.00 94.69           C  
ATOM   1547  CD  PRO A 200      31.141  -7.918 -16.141  1.00 94.69           C  
ATOM   1548  N   THR A 201      34.531  -6.996 -15.500  1.00 95.62           N  
ATOM   1549  CA  THR A 201      35.938  -6.762 -15.719  1.00 95.62           C  
ATOM   1550  C   THR A 201      36.156  -5.664 -16.766  1.00 95.62           C  
ATOM   1551  CB  THR A 201      36.656  -8.047 -16.172  1.00 95.62           C  
ATOM   1552  O   THR A 201      35.250  -5.367 -17.547  1.00 95.62           O  
ATOM   1553  CG2 THR A 201      36.375  -9.195 -15.211  1.00 95.62           C  
ATOM   1554  OG1 THR A 201      36.219  -8.406 -17.484  1.00 95.62           O  
ATOM   1555  N   GLY A 202      37.344  -5.117 -16.750  1.00 95.12           N  
ATOM   1556  CA  GLY A 202      37.719  -4.160 -17.781  1.00 95.12           C  
ATOM   1557  C   GLY A 202      37.688  -4.746 -19.172  1.00 95.12           C  
ATOM   1558  O   GLY A 202      37.406  -4.047 -20.141  1.00 95.12           O  
ATOM   1559  N   THR A 203      38.000  -6.027 -19.266  1.00 94.94           N  
ATOM   1560  CA  THR A 203      37.969  -6.742 -20.531  1.00 94.94           C  
ATOM   1561  C   THR A 203      36.531  -6.785 -21.094  1.00 94.94           C  
ATOM   1562  CB  THR A 203      38.500  -8.180 -20.391  1.00 94.94           C  
ATOM   1563  O   THR A 203      36.312  -6.570 -22.281  1.00 94.94           O  
ATOM   1564  CG2 THR A 203      38.469  -8.914 -21.719  1.00 94.94           C  
ATOM   1565  OG1 THR A 203      39.844  -8.133 -19.906  1.00 94.94           O  
ATOM   1566  N   ASP A 204      35.594  -7.141 -20.266  1.00 93.75           N  
ATOM   1567  CA  ASP A 204      34.188  -7.168 -20.656  1.00 93.75           C  
ATOM   1568  C   ASP A 204      33.688  -5.781 -21.078  1.00 93.75           C  
ATOM   1569  CB  ASP A 204      33.312  -7.691 -19.500  1.00 93.75           C  
ATOM   1570  O   ASP A 204      32.938  -5.648 -22.047  1.00 93.75           O  
ATOM   1571  CG  ASP A 204      33.500  -9.180 -19.250  1.00 93.75           C  
ATOM   1572  OD1 ASP A 204      33.750  -9.930 -20.203  1.00 93.75           O  
ATOM   1573  OD2 ASP A 204      33.406  -9.594 -18.078  1.00 93.75           O  
ATOM   1574  N   GLN A 205      34.156  -4.742 -20.375  1.00 95.12           N  
ATOM   1575  CA  GLN A 205      33.812  -3.359 -20.703  1.00 95.12           C  
ATOM   1576  C   GLN A 205      34.312  -2.994 -22.109  1.00 95.12           C  
ATOM   1577  CB  GLN A 205      34.438  -2.408 -19.672  1.00 95.12           C  
ATOM   1578  O   GLN A 205      33.562  -2.420 -22.906  1.00 95.12           O  
ATOM   1579  CG  GLN A 205      34.219  -0.935 -20.000  1.00 95.12           C  
ATOM   1580  CD  GLN A 205      32.781  -0.473 -19.797  1.00 95.12           C  
ATOM   1581  NE2 GLN A 205      32.406   0.598 -20.484  1.00 95.12           N  
ATOM   1582  OE1 GLN A 205      32.031  -1.074 -19.031  1.00 95.12           O  
ATOM   1583  N   GLN A 206      35.562  -3.348 -22.375  1.00 94.38           N  
ATOM   1584  CA  GLN A 206      36.188  -3.055 -23.672  1.00 94.38           C  
ATOM   1585  C   GLN A 206      35.531  -3.873 -24.781  1.00 94.38           C  
ATOM   1586  CB  GLN A 206      37.688  -3.322 -23.609  1.00 94.38           C  
ATOM   1587  O   GLN A 206      35.344  -3.371 -25.891  1.00 94.38           O  
ATOM   1588  CG  GLN A 206      38.438  -2.828 -24.828  1.00 94.38           C  
ATOM   1589  CD  GLN A 206      38.469  -1.315 -24.938  1.00 94.38           C  
ATOM   1590  NE2 GLN A 206      38.375  -0.799 -26.156  1.00 94.38           N  
ATOM   1591  OE1 GLN A 206      38.594  -0.615 -23.922  1.00 94.38           O  
ATOM   1592  N   SER A 207      35.188  -5.043 -24.531  1.00 93.50           N  
ATOM   1593  CA  SER A 207      34.625  -5.945 -25.516  1.00 93.50           C  
ATOM   1594  C   SER A 207      33.219  -5.516 -25.906  1.00 93.50           C  
ATOM   1595  CB  SER A 207      34.594  -7.379 -24.984  1.00 93.50           C  
ATOM   1596  O   SER A 207      32.812  -5.617 -27.078  1.00 93.50           O  
ATOM   1597  OG  SER A 207      33.969  -8.250 -25.922  1.00 93.50           O  
ATOM   1598  N   LEU A 208      32.500  -5.047 -24.938  1.00 93.94           N  
ATOM   1599  CA  LEU A 208      31.109  -4.707 -25.172  1.00 93.94           C  
ATOM   1600  C   LEU A 208      30.969  -3.270 -25.656  1.00 93.94           C  
ATOM   1601  CB  LEU A 208      30.297  -4.906 -23.891  1.00 93.94           C  
ATOM   1602  O   LEU A 208      30.172  -2.986 -26.547  1.00 93.94           O  
ATOM   1603  CG  LEU A 208      30.047  -6.352 -23.453  1.00 93.94           C  
ATOM   1604  CD1 LEU A 208      29.500  -6.395 -22.031  1.00 93.94           C  
ATOM   1605  CD2 LEU A 208      29.094  -7.043 -24.422  1.00 93.94           C  
ATOM   1606  N   TYR A 209      31.844  -2.322 -25.172  1.00 94.75           N  
ATOM   1607  CA  TYR A 209      31.562  -0.908 -25.406  1.00 94.75           C  
ATOM   1608  C   TYR A 209      32.781  -0.208 -26.000  1.00 94.75           C  
ATOM   1609  CB  TYR A 209      31.156  -0.219 -24.094  1.00 94.75           C  
ATOM   1610  O   TYR A 209      32.688   0.965 -26.375  1.00 94.75           O  
ATOM   1611  CG  TYR A 209      30.000  -0.883 -23.391  1.00 94.75           C  
ATOM   1612  CD1 TYR A 209      28.750  -0.947 -23.984  1.00 94.75           C  
ATOM   1613  CD2 TYR A 209      30.172  -1.448 -22.125  1.00 94.75           C  
ATOM   1614  CE1 TYR A 209      27.672  -1.557 -23.328  1.00 94.75           C  
ATOM   1615  CE2 TYR A 209      29.109  -2.061 -21.469  1.00 94.75           C  
ATOM   1616  OH  TYR A 209      26.812  -2.715 -21.438  1.00 94.75           O  
ATOM   1617  CZ  TYR A 209      27.859  -2.109 -22.078  1.00 94.75           C  
ATOM   1618  N   GLN A 210      34.000  -0.832 -26.078  1.00 93.50           N  
ATOM   1619  CA  GLN A 210      35.219  -0.363 -26.719  1.00 93.50           C  
ATOM   1620  C   GLN A 210      35.781   0.844 -25.984  1.00 93.50           C  
ATOM   1621  CB  GLN A 210      34.969  -0.011 -28.188  1.00 93.50           C  
ATOM   1622  O   GLN A 210      36.688   1.505 -26.484  1.00 93.50           O  
ATOM   1623  CG  GLN A 210      34.562  -1.205 -29.047  1.00 93.50           C  
ATOM   1624  CD  GLN A 210      35.656  -2.240 -29.156  1.00 93.50           C  
ATOM   1625  NE2 GLN A 210      35.312  -3.510 -28.984  1.00 93.50           N  
ATOM   1626  OE1 GLN A 210      36.844  -1.903 -29.375  1.00 93.50           O  
ATOM   1627  N   ASN A 211      35.094   1.219 -24.891  1.00 90.31           N  
ATOM   1628  CA  ASN A 211      35.531   2.361 -24.094  1.00 90.31           C  
ATOM   1629  C   ASN A 211      35.750   1.962 -22.641  1.00 90.31           C  
ATOM   1630  CB  ASN A 211      34.469   3.482 -24.156  1.00 90.31           C  
ATOM   1631  O   ASN A 211      34.844   1.517 -21.953  1.00 90.31           O  
ATOM   1632  CG  ASN A 211      35.000   4.805 -23.656  1.00 90.31           C  
ATOM   1633  ND2 ASN A 211      34.438   5.902 -24.125  1.00 90.31           N  
ATOM   1634  OD1 ASN A 211      35.938   4.844 -22.844  1.00 90.31           O  
ATOM   1635  N   ALA A 212      37.031   2.205 -22.141  1.00 88.06           N  
ATOM   1636  CA  ALA A 212      37.438   1.838 -20.781  1.00 88.06           C  
ATOM   1637  C   ALA A 212      36.812   2.785 -19.750  1.00 88.06           C  
ATOM   1638  CB  ALA A 212      38.969   1.835 -20.641  1.00 88.06           C  
ATOM   1639  O   ALA A 212      36.438   2.367 -18.656  1.00 88.06           O  
ATOM   1640  N   ASP A 213      36.625   4.082 -20.188  1.00 89.19           N  
ATOM   1641  CA  ASP A 213      36.031   5.102 -19.328  1.00 89.19           C  
ATOM   1642  C   ASP A 213      34.688   5.586 -19.875  1.00 89.19           C  
ATOM   1643  CB  ASP A 213      37.000   6.285 -19.156  1.00 89.19           C  
ATOM   1644  O   ASP A 213      34.594   6.719 -20.359  1.00 89.19           O  
ATOM   1645  CG  ASP A 213      38.312   5.891 -18.531  1.00 89.19           C  
ATOM   1646  OD1 ASP A 213      38.312   5.059 -17.594  1.00 89.19           O  
ATOM   1647  OD2 ASP A 213      39.344   6.422 -18.953  1.00 89.19           O  
ATOM   1648  N   ALA A 214      33.656   4.766 -19.781  1.00 94.19           N  
ATOM   1649  CA  ALA A 214      32.344   5.066 -20.359  1.00 94.19           C  
ATOM   1650  C   ALA A 214      31.453   5.793 -19.359  1.00 94.19           C  
ATOM   1651  CB  ALA A 214      31.672   3.785 -20.844  1.00 94.19           C  
ATOM   1652  O   ALA A 214      31.672   5.695 -18.156  1.00 94.19           O  
ATOM   1653  N   TYR A 215      30.547   6.523 -19.922  1.00 95.75           N  
ATOM   1654  CA  TYR A 215      29.578   7.195 -19.062  1.00 95.75           C  
ATOM   1655  C   TYR A 215      28.188   7.180 -19.703  1.00 95.75           C  
ATOM   1656  CB  TYR A 215      30.016   8.641 -18.781  1.00 95.75           C  
ATOM   1657  O   TYR A 215      28.062   7.012 -20.906  1.00 95.75           O  
ATOM   1658  CG  TYR A 215      29.906   9.539 -20.000  1.00 95.75           C  
ATOM   1659  CD1 TYR A 215      31.000   9.734 -20.844  1.00 95.75           C  
ATOM   1660  CD2 TYR A 215      28.734  10.203 -20.297  1.00 95.75           C  
ATOM   1661  CE1 TYR A 215      30.922  10.562 -21.953  1.00 95.75           C  
ATOM   1662  CE2 TYR A 215      28.641  11.039 -21.406  1.00 95.75           C  
ATOM   1663  OH  TYR A 215      29.641  12.039 -23.328  1.00 95.75           O  
ATOM   1664  CZ  TYR A 215      29.734  11.211 -22.219  1.00 95.75           C  
ATOM   1665  N   VAL A 216      27.219   7.348 -18.797  1.00 96.94           N  
ATOM   1666  CA  VAL A 216      25.828   7.531 -19.219  1.00 96.94           C  
ATOM   1667  C   VAL A 216      25.266   8.812 -18.594  1.00 96.94           C  
ATOM   1668  CB  VAL A 216      24.953   6.320 -18.812  1.00 96.94           C  
ATOM   1669  O   VAL A 216      25.328   8.992 -17.375  1.00 96.94           O  
ATOM   1670  CG1 VAL A 216      23.500   6.555 -19.219  1.00 96.94           C  
ATOM   1671  CG2 VAL A 216      25.484   5.043 -19.453  1.00 96.94           C  
ATOM   1672  N   SER A 217      24.797   9.656 -19.516  1.00 96.12           N  
ATOM   1673  CA  SER A 217      24.203  10.898 -19.047  1.00 96.12           C  
ATOM   1674  C   SER A 217      22.734  10.992 -19.453  1.00 96.12           C  
ATOM   1675  CB  SER A 217      24.969  12.109 -19.594  1.00 96.12           C  
ATOM   1676  O   SER A 217      22.391  10.758 -20.609  1.00 96.12           O  
ATOM   1677  OG  SER A 217      24.406  13.312 -19.109  1.00 96.12           O  
ATOM   1678  N   VAL A 218      21.891  11.281 -18.469  1.00 95.44           N  
ATOM   1679  CA  VAL A 218      20.469  11.445 -18.719  1.00 95.44           C  
ATOM   1680  C   VAL A 218      20.016  12.828 -18.250  1.00 95.44           C  
ATOM   1681  CB  VAL A 218      19.641  10.352 -18.000  1.00 95.44           C  
ATOM   1682  O   VAL A 218      20.344  13.250 -17.141  1.00 95.44           O  
ATOM   1683  CG1 VAL A 218      18.156  10.453 -18.375  1.00 95.44           C  
ATOM   1684  CG2 VAL A 218      20.188   8.969 -18.344  1.00 95.44           C  
ATOM   1685  N   GLY A 219      19.359  13.492 -19.141  1.00 92.56           N  
ATOM   1686  CA  GLY A 219      18.922  14.828 -18.781  1.00 92.56           C  
ATOM   1687  C   GLY A 219      17.469  15.102 -19.172  1.00 92.56           C  
ATOM   1688  O   GLY A 219      17.031  14.727 -20.250  1.00 92.56           O  
ATOM   1689  N   SER A 220      16.688  15.672 -18.188  1.00 91.69           N  
ATOM   1690  CA  SER A 220      15.352  16.234 -18.375  1.00 91.69           C  
ATOM   1691  C   SER A 220      15.195  17.562 -17.641  1.00 91.69           C  
ATOM   1692  CB  SER A 220      14.273  15.258 -17.906  1.00 91.69           C  
ATOM   1693  O   SER A 220      16.156  18.062 -17.047  1.00 91.69           O  
ATOM   1694  OG  SER A 220      14.227  15.211 -16.484  1.00 91.69           O  
ATOM   1695  N   SER A 221      14.094  18.156 -17.750  1.00 84.62           N  
ATOM   1696  CA  SER A 221      13.844  19.422 -17.062  1.00 84.62           C  
ATOM   1697  C   SER A 221      14.047  19.281 -15.562  1.00 84.62           C  
ATOM   1698  CB  SER A 221      12.430  19.922 -17.359  1.00 84.62           C  
ATOM   1699  O   SER A 221      14.508  20.219 -14.906  1.00 84.62           O  
ATOM   1700  OG  SER A 221      11.461  18.984 -16.953  1.00 84.62           O  
ATOM   1701  N   LYS A 222      13.852  18.125 -15.023  1.00 79.62           N  
ATOM   1702  CA  LYS A 222      13.844  17.922 -13.578  1.00 79.62           C  
ATOM   1703  C   LYS A 222      14.945  16.953 -13.156  1.00 79.62           C  
ATOM   1704  CB  LYS A 222      12.484  17.391 -13.109  1.00 79.62           C  
ATOM   1705  O   LYS A 222      15.188  16.750 -11.961  1.00 79.62           O  
ATOM   1706  CG  LYS A 222      11.344  18.375 -13.305  1.00 79.62           C  
ATOM   1707  CD  LYS A 222      10.023  17.812 -12.805  1.00 79.62           C  
ATOM   1708  CE  LYS A 222       8.875  18.797 -13.023  1.00 79.62           C  
ATOM   1709  NZ  LYS A 222       7.570  18.219 -12.562  1.00 79.62           N  
ATOM   1710  N   TYR A 223      15.664  16.438 -14.117  1.00 83.38           N  
ATOM   1711  CA  TYR A 223      16.609  15.375 -13.812  1.00 83.38           C  
ATOM   1712  C   TYR A 223      17.844  15.477 -14.695  1.00 83.38           C  
ATOM   1713  CB  TYR A 223      15.961  14.000 -13.984  1.00 83.38           C  
ATOM   1714  O   TYR A 223      17.734  15.602 -15.922  1.00 83.38           O  
ATOM   1715  CG  TYR A 223      16.828  12.852 -13.539  1.00 83.38           C  
ATOM   1716  CD1 TYR A 223      17.641  12.180 -14.445  1.00 83.38           C  
ATOM   1717  CD2 TYR A 223      16.844  12.438 -12.211  1.00 83.38           C  
ATOM   1718  CE1 TYR A 223      18.453  11.125 -14.047  1.00 83.38           C  
ATOM   1719  CE2 TYR A 223      17.641  11.383 -11.797  1.00 83.38           C  
ATOM   1720  OH  TYR A 223      19.234   9.680 -12.312  1.00 83.38           O  
ATOM   1721  CZ  TYR A 223      18.438  10.727 -12.719  1.00 83.38           C  
ATOM   1722  N   ASN A 224      18.969  15.711 -14.117  1.00 90.19           N  
ATOM   1723  CA  ASN A 224      20.250  15.719 -14.828  1.00 90.19           C  
ATOM   1724  C   ASN A 224      21.328  14.984 -14.047  1.00 90.19           C  
ATOM   1725  CB  ASN A 224      20.688  17.156 -15.133  1.00 90.19           C  
ATOM   1726  O   ASN A 224      21.797  15.477 -13.016  1.00 90.19           O  
ATOM   1727  CG  ASN A 224      21.828  17.219 -16.109  1.00 90.19           C  
ATOM   1728  ND2 ASN A 224      22.484  18.375 -16.188  1.00 90.19           N  
ATOM   1729  OD1 ASN A 224      22.141  16.234 -16.797  1.00 90.19           O  
ATOM   1730  N   ARG A 225      21.688  13.844 -14.516  1.00 93.25           N  
ATOM   1731  CA  ARG A 225      22.672  13.039 -13.805  1.00 93.25           C  
ATOM   1732  C   ARG A 225      23.594  12.320 -14.773  1.00 93.25           C  
ATOM   1733  CB  ARG A 225      21.969  12.023 -12.891  1.00 93.25           C  
ATOM   1734  O   ARG A 225      23.188  11.961 -15.875  1.00 93.25           O  
ATOM   1735  CG  ARG A 225      21.328  12.641 -11.664  1.00 93.25           C  
ATOM   1736  CD  ARG A 225      20.953  11.586 -10.633  1.00 93.25           C  
ATOM   1737  NE  ARG A 225      20.328  12.180  -9.453  1.00 93.25           N  
ATOM   1738  NH1 ARG A 225      20.203  10.203  -8.266  1.00 93.25           N  
ATOM   1739  NH2 ARG A 225      19.422  12.148  -7.348  1.00 93.25           N  
ATOM   1740  CZ  ARG A 225      19.984  11.508  -8.359  1.00 93.25           C  
ATOM   1741  N   ARG A 226      24.781  12.227 -14.375  1.00 94.56           N  
ATOM   1742  CA  ARG A 226      25.797  11.445 -15.102  1.00 94.56           C  
ATOM   1743  C   ARG A 226      26.219  10.227 -14.297  1.00 94.56           C  
ATOM   1744  CB  ARG A 226      27.016  12.312 -15.422  1.00 94.56           C  
ATOM   1745  O   ARG A 226      26.484  10.328 -13.094  1.00 94.56           O  
ATOM   1746  CG  ARG A 226      28.000  11.648 -16.359  1.00 94.56           C  
ATOM   1747  CD  ARG A 226      29.125  12.609 -16.766  1.00 94.56           C  
ATOM   1748  NE  ARG A 226      30.078  11.961 -17.656  1.00 94.56           N  
ATOM   1749  NH1 ARG A 226      31.375  13.852 -17.953  1.00 94.56           N  
ATOM   1750  NH2 ARG A 226      31.953  11.883 -18.984  1.00 94.56           N  
ATOM   1751  CZ  ARG A 226      31.141  12.562 -18.188  1.00 94.56           C  
ATOM   1752  N   PHE A 227      26.328   9.078 -14.953  1.00 95.31           N  
ATOM   1753  CA  PHE A 227      26.641   7.816 -14.297  1.00 95.31           C  
ATOM   1754  C   PHE A 227      27.922   7.219 -14.859  1.00 95.31           C  
ATOM   1755  CB  PHE A 227      25.484   6.820 -14.453  1.00 95.31           C  
ATOM   1756  O   PHE A 227      28.109   7.172 -16.078  1.00 95.31           O  
ATOM   1757  CG  PHE A 227      24.172   7.316 -13.898  1.00 95.31           C  
ATOM   1758  CD1 PHE A 227      23.812   7.039 -12.578  1.00 95.31           C  
ATOM   1759  CD2 PHE A 227      23.312   8.055 -14.688  1.00 95.31           C  
ATOM   1760  CE1 PHE A 227      22.609   7.496 -12.062  1.00 95.31           C  
ATOM   1761  CE2 PHE A 227      22.094   8.516 -14.172  1.00 95.31           C  
ATOM   1762  CZ  PHE A 227      21.750   8.234 -12.859  1.00 95.31           C  
ATOM   1763  N   THR A 228      28.734   6.832 -13.938  1.00 95.31           N  
ATOM   1764  CA  THR A 228      29.922   6.078 -14.297  1.00 95.31           C  
ATOM   1765  C   THR A 228      29.797   4.621 -13.867  1.00 95.31           C  
ATOM   1766  CB  THR A 228      31.188   6.695 -13.656  1.00 95.31           C  
ATOM   1767  O   THR A 228      29.516   4.332 -12.703  1.00 95.31           O  
ATOM   1768  CG2 THR A 228      32.438   5.992 -14.133  1.00 95.31           C  
ATOM   1769  OG1 THR A 228      31.266   8.086 -14.000  1.00 95.31           O  
ATOM   1770  N   PRO A 229      29.938   3.672 -14.883  1.00 94.44           N  
ATOM   1771  CA  PRO A 229      29.781   2.258 -14.531  1.00 94.44           C  
ATOM   1772  C   PRO A 229      30.812   1.778 -13.516  1.00 94.44           C  
ATOM   1773  CB  PRO A 229      29.953   1.541 -15.875  1.00 94.44           C  
ATOM   1774  O   PRO A 229      31.953   2.260 -13.516  1.00 94.44           O  
ATOM   1775  CG  PRO A 229      30.750   2.484 -16.703  1.00 94.44           C  
ATOM   1776  CD  PRO A 229      30.453   3.887 -16.266  1.00 94.44           C  
ATOM   1777  N   GLU A 230      30.391   0.933 -12.625  1.00 94.38           N  
ATOM   1778  CA  GLU A 230      31.266   0.292 -11.648  1.00 94.38           C  
ATOM   1779  C   GLU A 230      31.797  -1.042 -12.172  1.00 94.38           C  
ATOM   1780  CB  GLU A 230      30.531   0.086 -10.320  1.00 94.38           C  
ATOM   1781  O   GLU A 230      31.047  -2.029 -12.219  1.00 94.38           O  
ATOM   1782  CG  GLU A 230      30.109   1.382  -9.641  1.00 94.38           C  
ATOM   1783  CD  GLU A 230      29.375   1.160  -8.336  1.00 94.38           C  
ATOM   1784  OE1 GLU A 230      28.922   2.152  -7.719  1.00 94.38           O  
ATOM   1785  OE2 GLU A 230      29.234  -0.014  -7.926  1.00 94.38           O  
ATOM   1786  N   ILE A 231      33.094  -1.006 -12.492  1.00 94.12           N  
ATOM   1787  CA  ILE A 231      33.719  -2.221 -12.992  1.00 94.12           C  
ATOM   1788  C   ILE A 231      34.375  -2.971 -11.836  1.00 94.12           C  
ATOM   1789  CB  ILE A 231      34.750  -1.905 -14.094  1.00 94.12           C  
ATOM   1790  O   ILE A 231      35.406  -2.535 -11.312  1.00 94.12           O  
ATOM   1791  CG1 ILE A 231      34.125  -1.077 -15.211  1.00 94.12           C  
ATOM   1792  CG2 ILE A 231      35.375  -3.197 -14.648  1.00 94.12           C  
ATOM   1793  CD1 ILE A 231      35.125  -0.538 -16.234  1.00 94.12           C  
ATOM   1794  N   ALA A 232      33.719  -4.043 -11.547  1.00 93.62           N  
ATOM   1795  CA  ALA A 232      34.219  -4.793 -10.398  1.00 93.62           C  
ATOM   1796  C   ALA A 232      33.781  -6.250 -10.453  1.00 93.62           C  
ATOM   1797  CB  ALA A 232      33.750  -4.148  -9.094  1.00 93.62           C  
ATOM   1798  O   ALA A 232      32.688  -6.555 -10.930  1.00 93.62           O  
ATOM   1799  N   ALA A 233      34.750  -7.090 -10.000  1.00 92.25           N  
ATOM   1800  CA  ALA A 233      34.406  -8.508  -9.883  1.00 92.25           C  
ATOM   1801  C   ALA A 233      33.375  -8.734  -8.773  1.00 92.25           C  
ATOM   1802  CB  ALA A 233      35.656  -9.344  -9.633  1.00 92.25           C  
ATOM   1803  O   ALA A 233      33.531  -8.211  -7.668  1.00 92.25           O  
ATOM   1804  N   ARG A 234      32.344  -9.539  -9.117  1.00 92.19           N  
ATOM   1805  CA  ARG A 234      31.266  -9.844  -8.188  1.00 92.19           C  
ATOM   1806  C   ARG A 234      30.891 -11.328  -8.234  1.00 92.19           C  
ATOM   1807  CB  ARG A 234      30.031  -8.992  -8.500  1.00 92.19           C  
ATOM   1808  O   ARG A 234      31.125 -11.992  -9.250  1.00 92.19           O  
ATOM   1809  CG  ARG A 234      30.281  -7.496  -8.445  1.00 92.19           C  
ATOM   1810  CD  ARG A 234      29.094  -6.699  -8.953  1.00 92.19           C  
ATOM   1811  NE  ARG A 234      29.375  -5.266  -8.969  1.00 92.19           N  
ATOM   1812  NH1 ARG A 234      30.281  -5.262 -11.086  1.00 92.19           N  
ATOM   1813  NH2 ARG A 234      30.141  -3.309  -9.891  1.00 92.19           N  
ATOM   1814  CZ  ARG A 234      29.922  -4.617  -9.984  1.00 92.19           C  
ATOM   1815  N   PRO A 235      30.266 -11.781  -7.160  1.00 92.00           N  
ATOM   1816  CA  PRO A 235      29.750 -13.148  -7.227  1.00 92.00           C  
ATOM   1817  C   PRO A 235      28.656 -13.320  -8.289  1.00 92.00           C  
ATOM   1818  CB  PRO A 235      29.172 -13.375  -5.824  1.00 92.00           C  
ATOM   1819  O   PRO A 235      27.875 -12.391  -8.539  1.00 92.00           O  
ATOM   1820  CG  PRO A 235      29.844 -12.344  -4.969  1.00 92.00           C  
ATOM   1821  CD  PRO A 235      30.156 -11.148  -5.820  1.00 92.00           C  
ATOM   1822  N   LYS A 236      28.641 -14.430  -8.859  1.00 91.06           N  
ATOM   1823  CA  LYS A 236      27.641 -14.703  -9.891  1.00 91.06           C  
ATOM   1824  C   LYS A 236      26.250 -14.891  -9.281  1.00 91.06           C  
ATOM   1825  CB  LYS A 236      28.031 -15.945 -10.695  1.00 91.06           C  
ATOM   1826  O   LYS A 236      26.094 -15.617  -8.297  1.00 91.06           O  
ATOM   1827  CG  LYS A 236      29.250 -15.742 -11.594  1.00 91.06           C  
ATOM   1828  CD  LYS A 236      29.516 -16.969 -12.461  1.00 91.06           C  
ATOM   1829  CE  LYS A 236      30.719 -16.750 -13.367  1.00 91.06           C  
ATOM   1830  NZ  LYS A 236      30.984 -17.953 -14.211  1.00 91.06           N  
ATOM   1831  N   VAL A 237      25.406 -14.164  -9.781  1.00 88.44           N  
ATOM   1832  CA  VAL A 237      23.984 -14.305  -9.477  1.00 88.44           C  
ATOM   1833  C   VAL A 237      23.219 -14.656 -10.750  1.00 88.44           C  
ATOM   1834  CB  VAL A 237      23.406 -13.016  -8.852  1.00 88.44           C  
ATOM   1835  O   VAL A 237      23.297 -13.945 -11.750  1.00 88.44           O  
ATOM   1836  CG1 VAL A 237      21.922 -13.180  -8.531  1.00 88.44           C  
ATOM   1837  CG2 VAL A 237      24.188 -12.633  -7.598  1.00 88.44           C  
ATOM   1838  N   ARG A 238      22.609 -15.852 -10.711  1.00 86.81           N  
ATOM   1839  CA  ARG A 238      21.906 -16.344 -11.898  1.00 86.81           C  
ATOM   1840  C   ARG A 238      22.859 -16.453 -13.086  1.00 86.81           C  
ATOM   1841  CB  ARG A 238      20.734 -15.445 -12.242  1.00 86.81           C  
ATOM   1842  O   ARG A 238      22.500 -16.078 -14.203  1.00 86.81           O  
ATOM   1843  CG  ARG A 238      19.609 -15.461 -11.211  1.00 86.81           C  
ATOM   1844  CD  ARG A 238      18.422 -14.641 -11.656  1.00 86.81           C  
ATOM   1845  NE  ARG A 238      18.547 -13.242 -11.258  1.00 86.81           N  
ATOM   1846  NH1 ARG A 238      16.281 -12.789 -11.344  1.00 86.81           N  
ATOM   1847  NH2 ARG A 238      17.766 -11.141 -10.758  1.00 86.81           N  
ATOM   1848  CZ  ARG A 238      17.531 -12.391 -11.125  1.00 86.81           C  
ATOM   1849  N   ASN A 239      24.125 -16.797 -12.766  1.00 87.25           N  
ATOM   1850  CA  ASN A 239      25.203 -17.078 -13.711  1.00 87.25           C  
ATOM   1851  C   ASN A 239      25.703 -15.805 -14.391  1.00 87.25           C  
ATOM   1852  CB  ASN A 239      24.734 -18.094 -14.766  1.00 87.25           C  
ATOM   1853  O   ASN A 239      26.203 -15.852 -15.516  1.00 87.25           O  
ATOM   1854  CG  ASN A 239      24.531 -19.469 -14.188  1.00 87.25           C  
ATOM   1855  ND2 ASN A 239      23.578 -20.219 -14.750  1.00 87.25           N  
ATOM   1856  OD1 ASN A 239      25.203 -19.875 -13.242  1.00 87.25           O  
ATOM   1857  N   GLN A 240      25.359 -14.656 -13.742  1.00 90.50           N  
ATOM   1858  CA  GLN A 240      25.812 -13.367 -14.258  1.00 90.50           C  
ATOM   1859  C   GLN A 240      26.797 -12.711 -13.289  1.00 90.50           C  
ATOM   1860  CB  GLN A 240      24.641 -12.438 -14.516  1.00 90.50           C  
ATOM   1861  O   GLN A 240      26.500 -12.555 -12.102  1.00 90.50           O  
ATOM   1862  CG  GLN A 240      23.688 -12.930 -15.609  1.00 90.50           C  
ATOM   1863  CD  GLN A 240      24.344 -12.977 -16.969  1.00 90.50           C  
ATOM   1864  NE2 GLN A 240      23.938 -13.938 -17.797  1.00 90.50           N  
ATOM   1865  OE1 GLN A 240      25.219 -12.164 -17.281  1.00 90.50           O  
ATOM   1866  N   ALA A 241      27.906 -12.312 -13.844  1.00 92.38           N  
ATOM   1867  CA  ALA A 241      28.938 -11.656 -13.031  1.00 92.38           C  
ATOM   1868  C   ALA A 241      28.781 -10.133 -13.094  1.00 92.38           C  
ATOM   1869  CB  ALA A 241      30.328 -12.070 -13.484  1.00 92.38           C  
ATOM   1870  O   ALA A 241      29.281  -9.422 -12.219  1.00 92.38           O  
ATOM   1871  N   GLY A 242      28.062  -9.633 -14.070  1.00 93.56           N  
ATOM   1872  CA  GLY A 242      27.750  -8.219 -14.195  1.00 93.56           C  
ATOM   1873  C   GLY A 242      26.500  -7.816 -13.438  1.00 93.56           C  
ATOM   1874  O   GLY A 242      25.734  -8.672 -13.000  1.00 93.56           O  
ATOM   1875  N   ARG A 243      26.375  -6.410 -13.266  1.00 95.12           N  
ATOM   1876  CA  ARG A 243      25.156  -5.859 -12.672  1.00 95.12           C  
ATOM   1877  C   ARG A 243      24.516  -4.828 -13.594  1.00 95.12           C  
ATOM   1878  CB  ARG A 243      25.469  -5.223 -11.312  1.00 95.12           C  
ATOM   1879  O   ARG A 243      25.203  -4.168 -14.367  1.00 95.12           O  
ATOM   1880  CG  ARG A 243      26.047  -6.195 -10.297  1.00 95.12           C  
ATOM   1881  CD  ARG A 243      25.031  -7.227  -9.844  1.00 95.12           C  
ATOM   1882  NE  ARG A 243      25.562  -8.094  -8.805  1.00 95.12           N  
ATOM   1883  NH1 ARG A 243      26.594  -9.562 -10.266  1.00 95.12           N  
ATOM   1884  NH2 ARG A 243      26.719  -9.906  -8.008  1.00 95.12           N  
ATOM   1885  CZ  ARG A 243      26.297  -9.188  -9.031  1.00 95.12           C  
ATOM   1886  N   MET A 244      23.109  -4.797 -13.430  1.00 95.69           N  
ATOM   1887  CA  MET A 244      22.359  -3.738 -14.109  1.00 95.69           C  
ATOM   1888  C   MET A 244      21.500  -2.963 -13.125  1.00 95.69           C  
ATOM   1889  CB  MET A 244      21.500  -4.320 -15.227  1.00 95.69           C  
ATOM   1890  O   MET A 244      20.688  -3.549 -12.414  1.00 95.69           O  
ATOM   1891  CG  MET A 244      22.281  -4.840 -16.422  1.00 95.69           C  
ATOM   1892  SD  MET A 244      21.203  -5.461 -17.766  1.00 95.69           S  
ATOM   1893  CE  MET A 244      22.047  -4.754 -19.203  1.00 95.69           C  
ATOM   1894  N   ASN A 245      21.797  -1.704 -13.109  1.00 96.62           N  
ATOM   1895  CA  ASN A 245      20.922  -0.847 -12.320  1.00 96.62           C  
ATOM   1896  C   ASN A 245      19.828  -0.231 -13.180  1.00 96.62           C  
ATOM   1897  CB  ASN A 245      21.734   0.250 -11.625  1.00 96.62           C  
ATOM   1898  O   ASN A 245      20.078   0.217 -14.297  1.00 96.62           O  
ATOM   1899  CG  ASN A 245      22.641  -0.294 -10.539  1.00 96.62           C  
ATOM   1900  ND2 ASN A 245      23.609   0.507 -10.125  1.00 96.62           N  
ATOM   1901  OD1 ASN A 245      22.469  -1.426 -10.078  1.00 96.62           O  
ATOM   1902  N   TYR A 246      18.641  -0.159 -12.633  1.00 97.06           N  
ATOM   1903  CA  TYR A 246      17.484   0.320 -13.367  1.00 97.06           C  
ATOM   1904  C   TYR A 246      16.953   1.621 -12.773  1.00 97.06           C  
ATOM   1905  CB  TYR A 246      16.375  -0.738 -13.375  1.00 97.06           C  
ATOM   1906  O   TYR A 246      16.891   1.772 -11.555  1.00 97.06           O  
ATOM   1907  CG  TYR A 246      16.844  -2.105 -13.805  1.00 97.06           C  
ATOM   1908  CD1 TYR A 246      16.969  -2.428 -15.156  1.00 97.06           C  
ATOM   1909  CD2 TYR A 246      17.156  -3.080 -12.867  1.00 97.06           C  
ATOM   1910  CE1 TYR A 246      17.406  -3.688 -15.555  1.00 97.06           C  
ATOM   1911  CE2 TYR A 246      17.594  -4.344 -13.258  1.00 97.06           C  
ATOM   1912  OH  TYR A 246      18.125  -5.887 -14.992  1.00 97.06           O  
ATOM   1913  CZ  TYR A 246      17.703  -4.637 -14.602  1.00 97.06           C  
ATOM   1914  N   TYR A 247      16.531   2.455 -13.734  1.00 96.25           N  
ATOM   1915  CA  TYR A 247      16.047   3.775 -13.352  1.00 96.25           C  
ATOM   1916  C   TYR A 247      14.734   4.098 -14.062  1.00 96.25           C  
ATOM   1917  CB  TYR A 247      17.094   4.848 -13.680  1.00 96.25           C  
ATOM   1918  O   TYR A 247      14.383   3.453 -15.047  1.00 96.25           O  
ATOM   1919  CG  TYR A 247      18.438   4.609 -13.023  1.00 96.25           C  
ATOM   1920  CD1 TYR A 247      18.750   5.211 -11.805  1.00 96.25           C  
ATOM   1921  CD2 TYR A 247      19.375   3.779 -13.617  1.00 96.25           C  
ATOM   1922  CE1 TYR A 247      19.984   4.996 -11.203  1.00 96.25           C  
ATOM   1923  CE2 TYR A 247      20.609   3.557 -13.016  1.00 96.25           C  
ATOM   1924  OH  TYR A 247      22.125   3.951 -11.211  1.00 96.25           O  
ATOM   1925  CZ  TYR A 247      20.906   4.168 -11.812  1.00 96.25           C  
ATOM   1926  N   TRP A 248      14.031   5.125 -13.578  1.00 95.25           N  
ATOM   1927  CA  TRP A 248      12.805   5.590 -14.219  1.00 95.25           C  
ATOM   1928  C   TRP A 248      12.703   7.109 -14.172  1.00 95.25           C  
ATOM   1929  CB  TRP A 248      11.578   4.961 -13.547  1.00 95.25           C  
ATOM   1930  O   TRP A 248      13.281   7.746 -13.281  1.00 95.25           O  
ATOM   1931  CG  TRP A 248      11.430   5.316 -12.102  1.00 95.25           C  
ATOM   1932  CD1 TRP A 248      11.969   4.656 -11.031  1.00 95.25           C  
ATOM   1933  CD2 TRP A 248      10.680   6.410 -11.562  1.00 95.25           C  
ATOM   1934  CE2 TRP A 248      10.812   6.355 -10.156  1.00 95.25           C  
ATOM   1935  CE3 TRP A 248       9.906   7.434 -12.133  1.00 95.25           C  
ATOM   1936  NE1 TRP A 248      11.602   5.277  -9.859  1.00 95.25           N  
ATOM   1937  CH2 TRP A 248       9.453   8.273  -9.891  1.00 95.25           C  
ATOM   1938  CZ2 TRP A 248      10.203   7.285  -9.312  1.00 95.25           C  
ATOM   1939  CZ3 TRP A 248       9.305   8.359 -11.289  1.00 95.25           C  
ATOM   1940  N   THR A 249      12.070   7.633 -15.195  1.00 94.50           N  
ATOM   1941  CA  THR A 249      11.828   9.070 -15.250  1.00 94.50           C  
ATOM   1942  C   THR A 249      10.391   9.359 -15.688  1.00 94.50           C  
ATOM   1943  CB  THR A 249      12.805   9.766 -16.219  1.00 94.50           C  
ATOM   1944  O   THR A 249       9.898   8.758 -16.641  1.00 94.50           O  
ATOM   1945  CG2 THR A 249      12.609  11.281 -16.203  1.00 94.50           C  
ATOM   1946  OG1 THR A 249      14.148   9.469 -15.812  1.00 94.50           O  
ATOM   1947  N   LEU A 250       9.703  10.227 -14.906  1.00 94.25           N  
ATOM   1948  CA  LEU A 250       8.375  10.688 -15.305  1.00 94.25           C  
ATOM   1949  C   LEU A 250       8.461  11.992 -16.078  1.00 94.25           C  
ATOM   1950  CB  LEU A 250       7.480  10.867 -14.070  1.00 94.25           C  
ATOM   1951  O   LEU A 250       8.922  13.008 -15.547  1.00 94.25           O  
ATOM   1952  CG  LEU A 250       6.914   9.586 -13.453  1.00 94.25           C  
ATOM   1953  CD1 LEU A 250       6.246   9.898 -12.117  1.00 94.25           C  
ATOM   1954  CD2 LEU A 250       5.926   8.930 -14.406  1.00 94.25           C  
ATOM   1955  N   LEU A 251       8.023  11.992 -17.344  1.00 94.81           N  
ATOM   1956  CA  LEU A 251       8.102  13.156 -18.234  1.00 94.81           C  
ATOM   1957  C   LEU A 251       6.758  13.875 -18.281  1.00 94.81           C  
ATOM   1958  CB  LEU A 251       8.523  12.734 -19.641  1.00 94.81           C  
ATOM   1959  O   LEU A 251       5.738  13.281 -18.641  1.00 94.81           O  
ATOM   1960  CG  LEU A 251       9.961  12.234 -19.797  1.00 94.81           C  
ATOM   1961  CD1 LEU A 251      10.211  11.773 -21.219  1.00 94.81           C  
ATOM   1962  CD2 LEU A 251      10.953  13.320 -19.391  1.00 94.81           C  
ATOM   1963  N   GLU A 252       6.766  15.117 -17.891  1.00 94.56           N  
ATOM   1964  CA  GLU A 252       5.566  15.938 -18.031  1.00 94.56           C  
ATOM   1965  C   GLU A 252       5.324  16.328 -19.484  1.00 94.56           C  
ATOM   1966  CB  GLU A 252       5.672  17.188 -17.156  1.00 94.56           C  
ATOM   1967  O   GLU A 252       6.254  16.328 -20.297  1.00 94.56           O  
ATOM   1968  CG  GLU A 252       5.742  16.906 -15.672  1.00 94.56           C  
ATOM   1969  CD  GLU A 252       5.867  18.156 -14.820  1.00 94.56           C  
ATOM   1970  OE1 GLU A 252       5.711  18.078 -13.586  1.00 94.56           O  
ATOM   1971  OE2 GLU A 252       6.125  19.234 -15.406  1.00 94.56           O  
ATOM   1972  N   PRO A 253       4.035  16.672 -19.734  1.00 94.56           N  
ATOM   1973  CA  PRO A 253       3.748  17.078 -21.094  1.00 94.56           C  
ATOM   1974  C   PRO A 253       4.629  18.250 -21.562  1.00 94.56           C  
ATOM   1975  CB  PRO A 253       2.277  17.500 -21.047  1.00 94.56           C  
ATOM   1976  O   PRO A 253       4.762  19.250 -20.844  1.00 94.56           O  
ATOM   1977  CG  PRO A 253       1.706  16.734 -19.891  1.00 94.56           C  
ATOM   1978  CD  PRO A 253       2.758  16.609 -18.828  1.00 94.56           C  
ATOM   1979  N   GLY A 254       5.371  18.047 -22.719  1.00 93.94           N  
ATOM   1980  CA  GLY A 254       6.215  19.094 -23.281  1.00 93.94           C  
ATOM   1981  C   GLY A 254       7.660  18.984 -22.828  1.00 93.94           C  
ATOM   1982  O   GLY A 254       8.523  19.719 -23.328  1.00 93.94           O  
ATOM   1983  N   ASP A 255       7.926  18.125 -21.812  1.00 95.06           N  
ATOM   1984  CA  ASP A 255       9.273  17.891 -21.312  1.00 95.06           C  
ATOM   1985  C   ASP A 255      10.070  16.984 -22.234  1.00 95.06           C  
ATOM   1986  CB  ASP A 255       9.227  17.297 -19.906  1.00 95.06           C  
ATOM   1987  O   ASP A 255       9.492  16.156 -22.938  1.00 95.06           O  
ATOM   1988  CG  ASP A 255      10.492  17.547 -19.109  1.00 95.06           C  
ATOM   1989  OD1 ASP A 255      11.344  18.359 -19.547  1.00 95.06           O  
ATOM   1990  OD2 ASP A 255      10.648  16.922 -18.031  1.00 95.06           O  
ATOM   1991  N   THR A 256      11.414  17.094 -22.250  1.00 95.69           N  
ATOM   1992  CA  THR A 256      12.297  16.312 -23.094  1.00 95.69           C  
ATOM   1993  C   THR A 256      13.289  15.508 -22.250  1.00 95.69           C  
ATOM   1994  CB  THR A 256      13.070  17.219 -24.078  1.00 95.69           C  
ATOM   1995  O   THR A 256      13.805  16.000 -21.250  1.00 95.69           O  
ATOM   1996  CG2 THR A 256      13.961  16.391 -25.000  1.00 95.69           C  
ATOM   1997  OG1 THR A 256      12.141  17.953 -24.875  1.00 95.69           O  
ATOM   1998  N   ILE A 257      13.477  14.320 -22.594  1.00 96.25           N  
ATOM   1999  CA  ILE A 257      14.516  13.516 -21.969  1.00 96.25           C  
ATOM   2000  C   ILE A 257      15.609  13.203 -23.000  1.00 96.25           C  
ATOM   2001  CB  ILE A 257      13.938  12.203 -21.391  1.00 96.25           C  
ATOM   2002  O   ILE A 257      15.312  12.867 -24.141  1.00 96.25           O  
ATOM   2003  CG1 ILE A 257      15.023  11.445 -20.609  1.00 96.25           C  
ATOM   2004  CG2 ILE A 257      13.352  11.328 -22.500  1.00 96.25           C  
ATOM   2005  CD1 ILE A 257      14.484  10.297 -19.766  1.00 96.25           C  
ATOM   2006  N   THR A 258      16.844  13.414 -22.531  1.00 97.00           N  
ATOM   2007  CA  THR A 258      17.984  13.211 -23.422  1.00 97.00           C  
ATOM   2008  C   THR A 258      18.953  12.188 -22.828  1.00 97.00           C  
ATOM   2009  CB  THR A 258      18.734  14.539 -23.672  1.00 97.00           C  
ATOM   2010  O   THR A 258      19.297  12.258 -21.656  1.00 97.00           O  
ATOM   2011  CG2 THR A 258      19.875  14.344 -24.672  1.00 97.00           C  
ATOM   2012  OG1 THR A 258      17.812  15.508 -24.188  1.00 97.00           O  
ATOM   2013  N   PHE A 259      19.344  11.266 -23.688  1.00 96.94           N  
ATOM   2014  CA  PHE A 259      20.344  10.266 -23.297  1.00 96.94           C  
ATOM   2015  C   PHE A 259      21.641  10.477 -24.047  1.00 96.94           C  
ATOM   2016  CB  PHE A 259      19.812   8.852 -23.547  1.00 96.94           C  
ATOM   2017  O   PHE A 259      21.641  10.648 -25.266  1.00 96.94           O  
ATOM   2018  CG  PHE A 259      18.609   8.492 -22.719  1.00 96.94           C  
ATOM   2019  CD1 PHE A 259      18.766   7.871 -21.484  1.00 96.94           C  
ATOM   2020  CD2 PHE A 259      17.328   8.773 -23.172  1.00 96.94           C  
ATOM   2021  CE1 PHE A 259      17.656   7.539 -20.719  1.00 96.94           C  
ATOM   2022  CE2 PHE A 259      16.203   8.438 -22.406  1.00 96.94           C  
ATOM   2023  CZ  PHE A 259      16.375   7.824 -21.172  1.00 96.94           C  
ATOM   2024  N   GLU A 260      22.688  10.539 -23.328  1.00 96.56           N  
ATOM   2025  CA  GLU A 260      24.047  10.586 -23.875  1.00 96.56           C  
ATOM   2026  C   GLU A 260      24.938   9.523 -23.234  1.00 96.56           C  
ATOM   2027  CB  GLU A 260      24.656  11.977 -23.688  1.00 96.56           C  
ATOM   2028  O   GLU A 260      25.016   9.445 -22.000  1.00 96.56           O  
ATOM   2029  CG  GLU A 260      26.000  12.156 -24.375  1.00 96.56           C  
ATOM   2030  CD  GLU A 260      26.609  13.531 -24.156  1.00 96.56           C  
ATOM   2031  OE1 GLU A 260      27.547  13.664 -23.359  1.00 96.56           O  
ATOM   2032  OE2 GLU A 260      26.125  14.492 -24.812  1.00 96.56           O  
ATOM   2033  N   ALA A 261      25.562   8.711 -24.109  1.00 96.75           N  
ATOM   2034  CA  ALA A 261      26.359   7.629 -23.531  1.00 96.75           C  
ATOM   2035  C   ALA A 261      27.516   7.227 -24.438  1.00 96.75           C  
ATOM   2036  CB  ALA A 261      25.469   6.422 -23.234  1.00 96.75           C  
ATOM   2037  O   ALA A 261      27.375   7.242 -25.656  1.00 96.75           O  
ATOM   2038  N   THR A 262      28.641   6.926 -23.859  1.00 95.75           N  
ATOM   2039  CA  THR A 262      29.797   6.402 -24.578  1.00 95.75           C  
ATOM   2040  C   THR A 262      29.953   4.902 -24.328  1.00 95.75           C  
ATOM   2041  CB  THR A 262      31.094   7.129 -24.156  1.00 95.75           C  
ATOM   2042  O   THR A 262      30.906   4.289 -24.797  1.00 95.75           O  
ATOM   2043  CG2 THR A 262      31.016   8.609 -24.516  1.00 95.75           C  
ATOM   2044  OG1 THR A 262      31.281   6.996 -22.750  1.00 95.75           O  
ATOM   2045  N   GLY A 263      28.891   4.281 -23.609  1.00 94.88           N  
ATOM   2046  CA  GLY A 263      28.781   2.861 -23.328  1.00 94.88           C  
ATOM   2047  C   GLY A 263      27.906   2.555 -22.125  1.00 94.88           C  
ATOM   2048  O   GLY A 263      27.469   3.467 -21.422  1.00 94.88           O  
ATOM   2049  N   ASN A 264      27.422   1.337 -21.922  1.00 96.12           N  
ATOM   2050  CA  ASN A 264      26.812   0.758 -20.734  1.00 96.12           C  
ATOM   2051  C   ASN A 264      25.359   1.200 -20.578  1.00 96.12           C  
ATOM   2052  CB  ASN A 264      27.609   1.125 -19.484  1.00 96.12           C  
ATOM   2053  O   ASN A 264      24.750   0.992 -19.516  1.00 96.12           O  
ATOM   2054  CG  ASN A 264      29.016   0.552 -19.500  1.00 96.12           C  
ATOM   2055  ND2 ASN A 264      29.188  -0.608 -18.875  1.00 96.12           N  
ATOM   2056  OD1 ASN A 264      29.938   1.147 -20.062  1.00 96.12           O  
ATOM   2057  N   LEU A 265      24.750   1.902 -21.594  1.00 96.69           N  
ATOM   2058  CA  LEU A 265      23.359   2.334 -21.516  1.00 96.69           C  
ATOM   2059  C   LEU A 265      22.406   1.179 -21.844  1.00 96.69           C  
ATOM   2060  CB  LEU A 265      23.109   3.494 -22.484  1.00 96.69           C  
ATOM   2061  O   LEU A 265      22.594   0.485 -22.844  1.00 96.69           O  
ATOM   2062  CG  LEU A 265      21.656   3.973 -22.625  1.00 96.69           C  
ATOM   2063  CD1 LEU A 265      21.188   4.578 -21.297  1.00 96.69           C  
ATOM   2064  CD2 LEU A 265      21.531   4.977 -23.750  1.00 96.69           C  
ATOM   2065  N   ILE A 266      21.562   0.881 -20.969  1.00 96.69           N  
ATOM   2066  CA  ILE A 266      20.375   0.103 -21.266  1.00 96.69           C  
ATOM   2067  C   ILE A 266      19.234   1.039 -21.656  1.00 96.69           C  
ATOM   2068  CB  ILE A 266      19.953  -0.773 -20.062  1.00 96.69           C  
ATOM   2069  O   ILE A 266      18.656   1.712 -20.797  1.00 96.69           O  
ATOM   2070  CG1 ILE A 266      21.156  -1.580 -19.547  1.00 96.69           C  
ATOM   2071  CG2 ILE A 266      18.797  -1.697 -20.438  1.00 96.69           C  
ATOM   2072  CD1 ILE A 266      21.781  -2.484 -20.594  1.00 96.69           C  
ATOM   2073  N   ALA A 267      18.984   1.062 -22.984  1.00 96.25           N  
ATOM   2074  CA  ALA A 267      18.156   2.109 -23.578  1.00 96.25           C  
ATOM   2075  C   ALA A 267      16.688   1.726 -23.531  1.00 96.25           C  
ATOM   2076  CB  ALA A 267      18.594   2.387 -25.016  1.00 96.25           C  
ATOM   2077  O   ALA A 267      16.344   0.545 -23.625  1.00 96.25           O  
ATOM   2078  N   PRO A 268      15.852   2.729 -23.375  1.00 96.19           N  
ATOM   2079  CA  PRO A 268      14.414   2.471 -23.453  1.00 96.19           C  
ATOM   2080  C   PRO A 268      13.953   2.109 -24.875  1.00 96.19           C  
ATOM   2081  CB  PRO A 268      13.797   3.795 -23.000  1.00 96.19           C  
ATOM   2082  O   PRO A 268      14.297   2.805 -25.828  1.00 96.19           O  
ATOM   2083  CG  PRO A 268      14.844   4.820 -23.266  1.00 96.19           C  
ATOM   2084  CD  PRO A 268      16.188   4.148 -23.234  1.00 96.19           C  
ATOM   2085  N   TRP A 269      13.242   1.013 -24.938  1.00 95.19           N  
ATOM   2086  CA  TRP A 269      12.602   0.644 -26.188  1.00 95.19           C  
ATOM   2087  C   TRP A 269      11.141   1.072 -26.203  1.00 95.19           C  
ATOM   2088  CB  TRP A 269      12.711  -0.866 -26.422  1.00 95.19           C  
ATOM   2089  O   TRP A 269      10.680   1.700 -27.172  1.00 95.19           O  
ATOM   2090  CG  TRP A 269      12.258  -1.304 -27.797  1.00 95.19           C  
ATOM   2091  CD1 TRP A 269      12.102  -0.518 -28.891  1.00 95.19           C  
ATOM   2092  CD2 TRP A 269      11.906  -2.633 -28.188  1.00 95.19           C  
ATOM   2093  CE2 TRP A 269      11.547  -2.578 -29.547  1.00 95.19           C  
ATOM   2094  CE3 TRP A 269      11.859  -3.863 -27.516  1.00 95.19           C  
ATOM   2095  NE1 TRP A 269      11.672  -1.279 -29.953  1.00 95.19           N  
ATOM   2096  CH2 TRP A 269      11.102  -4.902 -29.594  1.00 95.19           C  
ATOM   2097  CZ2 TRP A 269      11.141  -3.711 -30.266  1.00 95.19           C  
ATOM   2098  CZ3 TRP A 269      11.461  -4.992 -28.234  1.00 95.19           C  
ATOM   2099  N   TYR A 270      10.445   0.870 -25.188  1.00 95.06           N  
ATOM   2100  CA  TYR A 270       9.055   1.283 -25.000  1.00 95.06           C  
ATOM   2101  C   TYR A 270       8.930   2.227 -23.812  1.00 95.06           C  
ATOM   2102  CB  TYR A 270       8.156   0.063 -24.797  1.00 95.06           C  
ATOM   2103  O   TYR A 270       9.734   2.180 -22.875  1.00 95.06           O  
ATOM   2104  CG  TYR A 270       7.926  -0.737 -26.062  1.00 95.06           C  
ATOM   2105  CD1 TYR A 270       6.863  -0.443 -26.906  1.00 95.06           C  
ATOM   2106  CD2 TYR A 270       8.773  -1.789 -26.391  1.00 95.06           C  
ATOM   2107  CE1 TYR A 270       6.648  -1.179 -28.062  1.00 95.06           C  
ATOM   2108  CE2 TYR A 270       8.562  -2.531 -27.547  1.00 95.06           C  
ATOM   2109  OH  TYR A 270       7.293  -2.951 -29.531  1.00 95.06           O  
ATOM   2110  CZ  TYR A 270       7.504  -2.219 -28.375  1.00 95.06           C  
ATOM   2111  N   ALA A 271       7.863   3.064 -23.859  1.00 95.38           N  
ATOM   2112  CA  ALA A 271       7.480   3.951 -22.766  1.00 95.38           C  
ATOM   2113  C   ALA A 271       5.977   3.889 -22.516  1.00 95.38           C  
ATOM   2114  CB  ALA A 271       7.906   5.387 -23.078  1.00 95.38           C  
ATOM   2115  O   ALA A 271       5.230   3.309 -23.312  1.00 95.38           O  
ATOM   2116  N   PHE A 272       5.574   4.516 -21.297  1.00 94.81           N  
ATOM   2117  CA  PHE A 272       4.176   4.359 -20.906  1.00 94.81           C  
ATOM   2118  C   PHE A 272       3.529   5.715 -20.656  1.00 94.81           C  
ATOM   2119  CB  PHE A 272       4.059   3.479 -19.656  1.00 94.81           C  
ATOM   2120  O   PHE A 272       3.980   6.473 -19.797  1.00 94.81           O  
ATOM   2121  CG  PHE A 272       4.770   2.158 -19.781  1.00 94.81           C  
ATOM   2122  CD1 PHE A 272       4.137   1.064 -20.359  1.00 94.81           C  
ATOM   2123  CD2 PHE A 272       6.070   2.010 -19.312  1.00 94.81           C  
ATOM   2124  CE1 PHE A 272       4.793  -0.160 -20.484  1.00 94.81           C  
ATOM   2125  CE2 PHE A 272       6.730   0.790 -19.422  1.00 94.81           C  
ATOM   2126  CZ  PHE A 272       6.090  -0.294 -20.000  1.00 94.81           C  
ATOM   2127  N   ALA A 273       2.535   5.996 -21.484  1.00 94.75           N  
ATOM   2128  CA  ALA A 273       1.724   7.180 -21.219  1.00 94.75           C  
ATOM   2129  C   ALA A 273       0.657   6.895 -20.172  1.00 94.75           C  
ATOM   2130  CB  ALA A 273       1.073   7.676 -22.516  1.00 94.75           C  
ATOM   2131  O   ALA A 273      -0.222   6.055 -20.375  1.00 94.75           O  
ATOM   2132  N   LEU A 274       0.688   7.652 -19.031  1.00 93.19           N  
ATOM   2133  CA  LEU A 274      -0.072   7.293 -17.844  1.00 93.19           C  
ATOM   2134  C   LEU A 274      -1.381   8.070 -17.766  1.00 93.19           C  
ATOM   2135  CB  LEU A 274       0.755   7.551 -16.578  1.00 93.19           C  
ATOM   2136  O   LEU A 274      -1.400   9.281 -18.000  1.00 93.19           O  
ATOM   2137  CG  LEU A 274       2.160   6.945 -16.547  1.00 93.19           C  
ATOM   2138  CD1 LEU A 274       2.889   7.352 -15.273  1.00 93.19           C  
ATOM   2139  CD2 LEU A 274       2.090   5.430 -16.672  1.00 93.19           C  
ATOM   2140  N   ASN A 275      -2.391   7.367 -17.500  1.00 90.38           N  
ATOM   2141  CA  ASN A 275      -3.670   7.969 -17.125  1.00 90.38           C  
ATOM   2142  C   ASN A 275      -3.967   7.805 -15.641  1.00 90.38           C  
ATOM   2143  CB  ASN A 275      -4.801   7.367 -17.969  1.00 90.38           C  
ATOM   2144  O   ASN A 275      -4.160   6.688 -15.164  1.00 90.38           O  
ATOM   2145  CG  ASN A 275      -4.703   7.738 -19.438  1.00 90.38           C  
ATOM   2146  ND2 ASN A 275      -4.941   6.766 -20.312  1.00 90.38           N  
ATOM   2147  OD1 ASN A 275      -4.418   8.891 -19.781  1.00 90.38           O  
ATOM   2148  N   ARG A 276      -3.934   9.000 -15.008  1.00 85.06           N  
ATOM   2149  CA  ARG A 276      -4.145   8.938 -13.562  1.00 85.06           C  
ATOM   2150  C   ARG A 276      -5.629   8.938 -13.227  1.00 85.06           C  
ATOM   2151  CB  ARG A 276      -3.447  10.109 -12.867  1.00 85.06           C  
ATOM   2152  O   ARG A 276      -6.418   9.641 -13.867  1.00 85.06           O  
ATOM   2153  CG  ARG A 276      -1.934  10.102 -13.023  1.00 85.06           C  
ATOM   2154  CD  ARG A 276      -1.266  11.062 -12.047  1.00 85.06           C  
ATOM   2155  NE  ARG A 276       0.188  11.039 -12.180  1.00 85.06           N  
ATOM   2156  NH1 ARG A 276       0.559   9.945 -10.172  1.00 85.06           N  
ATOM   2157  NH2 ARG A 276       2.328  10.539 -11.508  1.00 85.06           N  
ATOM   2158  CZ  ARG A 276       1.021  10.508 -11.289  1.00 85.06           C  
ATOM   2159  N   GLY A 277      -6.047   8.016 -12.453  1.00 70.88           N  
ATOM   2160  CA  GLY A 277      -7.426   7.941 -11.992  1.00 70.88           C  
ATOM   2161  C   GLY A 277      -7.547   7.902 -10.484  1.00 70.88           C  
ATOM   2162  O   GLY A 277      -6.551   7.719  -9.781  1.00 70.88           O  
ATOM   2163  N   SER A 278      -8.734   8.430  -9.977  1.00 64.44           N  
ATOM   2164  CA  SER A 278      -9.055   8.500  -8.555  1.00 64.44           C  
ATOM   2165  C   SER A 278      -9.539   7.156  -8.023  1.00 64.44           C  
ATOM   2166  CB  SER A 278     -10.109   9.578  -8.289  1.00 64.44           C  
ATOM   2167  O   SER A 278     -10.320   6.473  -8.695  1.00 64.44           O  
ATOM   2168  OG  SER A 278     -11.297   9.305  -9.016  1.00 64.44           O  
ATOM   2169  N   GLY A 279      -8.539   6.281  -7.605  1.00 64.62           N  
ATOM   2170  CA  GLY A 279      -9.125   5.137  -6.914  1.00 64.62           C  
ATOM   2171  C   GLY A 279      -8.445   3.824  -7.266  1.00 64.62           C  
ATOM   2172  O   GLY A 279      -9.008   2.752  -7.027  1.00 64.62           O  
ATOM   2173  N   SER A 280      -7.211   3.904  -8.023  1.00 75.38           N  
ATOM   2174  CA  SER A 280      -6.426   2.697  -8.258  1.00 75.38           C  
ATOM   2175  C   SER A 280      -5.383   2.492  -7.168  1.00 75.38           C  
ATOM   2176  CB  SER A 280      -5.738   2.766  -9.625  1.00 75.38           C  
ATOM   2177  O   SER A 280      -5.086   3.414  -6.406  1.00 75.38           O  
ATOM   2178  OG  SER A 280      -5.062   1.553  -9.906  1.00 75.38           O  
ATOM   2179  N   GLY A 281      -5.016   1.374  -6.816  1.00 86.50           N  
ATOM   2180  CA  GLY A 281      -4.039   1.033  -5.793  1.00 86.50           C  
ATOM   2181  C   GLY A 281      -3.361  -0.301  -6.035  1.00 86.50           C  
ATOM   2182  O   GLY A 281      -3.684  -1.002  -6.996  1.00 86.50           O  
ATOM   2183  N   ILE A 282      -2.338  -0.536  -5.285  1.00 89.00           N  
ATOM   2184  CA  ILE A 282      -1.615  -1.801  -5.359  1.00 89.00           C  
ATOM   2185  C   ILE A 282      -1.865  -2.615  -4.094  1.00 89.00           C  
ATOM   2186  CB  ILE A 282      -0.100  -1.574  -5.562  1.00 89.00           C  
ATOM   2187  O   ILE A 282      -1.729  -2.100  -2.980  1.00 89.00           O  
ATOM   2188  CG1 ILE A 282       0.154  -0.769  -6.840  1.00 89.00           C  
ATOM   2189  CG2 ILE A 282       0.645  -2.912  -5.602  1.00 89.00           C  
ATOM   2190  CD1 ILE A 282       1.599  -0.321  -7.016  1.00 89.00           C  
ATOM   2191  N   ILE A 283      -2.328  -3.873  -4.246  1.00 90.88           N  
ATOM   2192  CA  ILE A 283      -2.500  -4.734  -3.084  1.00 90.88           C  
ATOM   2193  C   ILE A 283      -1.678  -6.012  -3.260  1.00 90.88           C  
ATOM   2194  CB  ILE A 283      -3.988  -5.086  -2.854  1.00 90.88           C  
ATOM   2195  O   ILE A 283      -1.490  -6.484  -4.383  1.00 90.88           O  
ATOM   2196  CG1 ILE A 283      -4.555  -5.832  -4.066  1.00 90.88           C  
ATOM   2197  CG2 ILE A 283      -4.801  -3.820  -2.559  1.00 90.88           C  
ATOM   2198  CD1 ILE A 283      -5.957  -6.387  -3.852  1.00 90.88           C  
ATOM   2199  N   THR A 284      -1.189  -6.434  -2.213  1.00 90.88           N  
ATOM   2200  CA  THR A 284      -0.528  -7.734  -2.174  1.00 90.88           C  
ATOM   2201  C   THR A 284      -1.479  -8.812  -1.655  1.00 90.88           C  
ATOM   2202  CB  THR A 284       0.733  -7.691  -1.290  1.00 90.88           C  
ATOM   2203  O   THR A 284      -1.908  -8.766  -0.501  1.00 90.88           O  
ATOM   2204  CG2 THR A 284       1.481  -9.023  -1.336  1.00 90.88           C  
ATOM   2205  OG1 THR A 284       1.602  -6.652  -1.757  1.00 90.88           O  
ATOM   2206  N   SER A 285      -1.840  -9.742  -2.588  1.00 90.94           N  
ATOM   2207  CA  SER A 285      -2.826 -10.750  -2.219  1.00 90.94           C  
ATOM   2208  C   SER A 285      -2.643 -12.023  -3.031  1.00 90.94           C  
ATOM   2209  CB  SER A 285      -4.246 -10.211  -2.414  1.00 90.94           C  
ATOM   2210  O   SER A 285      -2.312 -11.969  -4.219  1.00 90.94           O  
ATOM   2211  OG  SER A 285      -5.207 -11.195  -2.068  1.00 90.94           O  
ATOM   2212  N   ASP A 286      -2.910 -13.141  -2.373  1.00 89.19           N  
ATOM   2213  CA  ASP A 286      -2.869 -14.430  -3.045  1.00 89.19           C  
ATOM   2214  C   ASP A 286      -4.277 -14.945  -3.336  1.00 89.19           C  
ATOM   2215  CB  ASP A 286      -2.102 -15.453  -2.201  1.00 89.19           C  
ATOM   2216  O   ASP A 286      -4.453 -16.078  -3.775  1.00 89.19           O  
ATOM   2217  CG  ASP A 286      -0.630 -15.109  -2.049  1.00 89.19           C  
ATOM   2218  OD1 ASP A 286       0.020 -14.758  -3.055  1.00 89.19           O  
ATOM   2219  OD2 ASP A 286      -0.117 -15.195  -0.912  1.00 89.19           O  
ATOM   2220  N   ALA A 287      -5.195 -14.148  -3.086  1.00 88.75           N  
ATOM   2221  CA  ALA A 287      -6.598 -14.508  -3.297  1.00 88.75           C  
ATOM   2222  C   ALA A 287      -6.926 -14.586  -4.785  1.00 88.75           C  
ATOM   2223  CB  ALA A 287      -7.512 -13.500  -2.607  1.00 88.75           C  
ATOM   2224  O   ALA A 287      -6.348 -13.859  -5.594  1.00 88.75           O  
ATOM   2225  N   PRO A 288      -7.836 -15.492  -5.180  1.00 87.88           N  
ATOM   2226  CA  PRO A 288      -8.203 -15.617  -6.590  1.00 87.88           C  
ATOM   2227  C   PRO A 288      -9.156 -14.516  -7.051  1.00 87.88           C  
ATOM   2228  CB  PRO A 288      -8.883 -16.984  -6.656  1.00 87.88           C  
ATOM   2229  O   PRO A 288      -9.922 -13.977  -6.246  1.00 87.88           O  
ATOM   2230  CG  PRO A 288      -9.461 -17.188  -5.297  1.00 87.88           C  
ATOM   2231  CD  PRO A 288      -8.578 -16.516  -4.289  1.00 87.88           C  
ATOM   2232  N   VAL A 289      -9.031 -14.164  -8.398  1.00 88.31           N  
ATOM   2233  CA  VAL A 289      -9.906 -13.172  -9.000  1.00 88.31           C  
ATOM   2234  C   VAL A 289     -11.219 -13.828  -9.422  1.00 88.31           C  
ATOM   2235  CB  VAL A 289      -9.242 -12.484 -10.211  1.00 88.31           C  
ATOM   2236  O   VAL A 289     -11.211 -14.859 -10.102  1.00 88.31           O  
ATOM   2237  CG1 VAL A 289     -10.195 -11.484 -10.852  1.00 88.31           C  
ATOM   2238  CG2 VAL A 289      -7.949 -11.789  -9.781  1.00 88.31           C  
ATOM   2239  N   HIS A 290     -12.305 -13.320  -9.008  1.00 90.00           N  
ATOM   2240  CA  HIS A 290     -13.625 -13.820  -9.367  1.00 90.00           C  
ATOM   2241  C   HIS A 290     -14.453 -12.750 -10.078  1.00 90.00           C  
ATOM   2242  CB  HIS A 290     -14.367 -14.320  -8.125  1.00 90.00           C  
ATOM   2243  O   HIS A 290     -14.125 -11.562 -10.008  1.00 90.00           O  
ATOM   2244  CG  HIS A 290     -13.789 -15.570  -7.543  1.00 90.00           C  
ATOM   2245  CD2 HIS A 290     -12.805 -15.750  -6.629  1.00 90.00           C  
ATOM   2246  ND1 HIS A 290     -14.227 -16.828  -7.895  1.00 90.00           N  
ATOM   2247  CE1 HIS A 290     -13.531 -17.734  -7.223  1.00 90.00           C  
ATOM   2248  NE2 HIS A 290     -12.664 -17.109  -6.445  1.00 90.00           N  
ATOM   2249  N   ASP A 291     -15.391 -13.234 -10.914  1.00 88.88           N  
ATOM   2250  CA  ASP A 291     -16.297 -12.328 -11.625  1.00 88.88           C  
ATOM   2251  C   ASP A 291     -17.344 -11.742 -10.680  1.00 88.88           C  
ATOM   2252  CB  ASP A 291     -16.984 -13.062 -12.781  1.00 88.88           C  
ATOM   2253  O   ASP A 291     -18.422 -12.312 -10.500  1.00 88.88           O  
ATOM   2254  CG  ASP A 291     -17.781 -12.133 -13.680  1.00 88.88           C  
ATOM   2255  OD1 ASP A 291     -17.594 -10.898 -13.594  1.00 88.88           O  
ATOM   2256  OD2 ASP A 291     -18.578 -12.641 -14.492  1.00 88.88           O  
ATOM   2257  N   CYS A 292     -16.969 -10.852  -9.844  1.00 92.31           N  
ATOM   2258  CA  CYS A 292     -17.812 -10.141  -8.891  1.00 92.31           C  
ATOM   2259  C   CYS A 292     -17.484  -8.656  -8.859  1.00 92.31           C  
ATOM   2260  CB  CYS A 292     -17.672 -10.734  -7.492  1.00 92.31           C  
ATOM   2261  O   CYS A 292     -16.391  -8.250  -9.266  1.00 92.31           O  
ATOM   2262  SG  CYS A 292     -15.992 -10.617  -6.828  1.00 92.31           S  
ATOM   2263  N   ASN A 293     -18.500  -7.848  -8.523  1.00 92.19           N  
ATOM   2264  CA  ASN A 293     -18.344  -6.402  -8.430  1.00 92.19           C  
ATOM   2265  C   ASN A 293     -18.453  -5.922  -6.984  1.00 92.19           C  
ATOM   2266  CB  ASN A 293     -19.406  -5.699  -9.297  1.00 92.19           C  
ATOM   2267  O   ASN A 293     -19.297  -6.387  -6.227  1.00 92.19           O  
ATOM   2268  CG  ASN A 293     -19.078  -5.777 -10.773  1.00 92.19           C  
ATOM   2269  ND2 ASN A 293     -20.125  -5.820 -11.602  1.00 92.19           N  
ATOM   2270  OD1 ASN A 293     -17.906  -5.797 -11.172  1.00 92.19           O  
ATOM   2271  N   THR A 294     -17.531  -4.980  -6.656  1.00 91.69           N  
ATOM   2272  CA  THR A 294     -17.547  -4.469  -5.289  1.00 91.69           C  
ATOM   2273  C   THR A 294     -17.156  -2.994  -5.258  1.00 91.69           C  
ATOM   2274  CB  THR A 294     -16.594  -5.273  -4.379  1.00 91.69           C  
ATOM   2275  O   THR A 294     -16.531  -2.492  -6.191  1.00 91.69           O  
ATOM   2276  CG2 THR A 294     -15.148  -5.082  -4.789  1.00 91.69           C  
ATOM   2277  OG1 THR A 294     -16.766  -4.836  -3.023  1.00 91.69           O  
ATOM   2278  N   LYS A 295     -17.562  -2.346  -4.148  1.00 90.75           N  
ATOM   2279  CA  LYS A 295     -17.203  -0.945  -3.947  1.00 90.75           C  
ATOM   2280  C   LYS A 295     -15.984  -0.819  -3.045  1.00 90.75           C  
ATOM   2281  CB  LYS A 295     -18.375  -0.167  -3.354  1.00 90.75           C  
ATOM   2282  O   LYS A 295     -15.352   0.237  -2.994  1.00 90.75           O  
ATOM   2283  CG  LYS A 295     -19.578  -0.037  -4.285  1.00 90.75           C  
ATOM   2284  CD  LYS A 295     -20.688   0.794  -3.660  1.00 90.75           C  
ATOM   2285  CE  LYS A 295     -21.891   0.905  -4.586  1.00 90.75           C  
ATOM   2286  NZ  LYS A 295     -22.984   1.704  -3.969  1.00 90.75           N  
ATOM   2287  N   CYS A 296     -15.695  -1.919  -2.389  1.00 91.69           N  
ATOM   2288  CA  CYS A 296     -14.586  -1.947  -1.439  1.00 91.69           C  
ATOM   2289  C   CYS A 296     -13.805  -3.250  -1.554  1.00 91.69           C  
ATOM   2290  CB  CYS A 296     -15.102  -1.774  -0.010  1.00 91.69           C  
ATOM   2291  O   CYS A 296     -14.367  -4.332  -1.380  1.00 91.69           O  
ATOM   2292  SG  CYS A 296     -13.805  -1.845   1.244  1.00 91.69           S  
ATOM   2293  N   GLN A 297     -12.469  -3.045  -1.712  1.00 93.31           N  
ATOM   2294  CA  GLN A 297     -11.594  -4.203  -1.878  1.00 93.31           C  
ATOM   2295  C   GLN A 297     -10.430  -4.156  -0.901  1.00 93.31           C  
ATOM   2296  CB  GLN A 297     -11.078  -4.285  -3.314  1.00 93.31           C  
ATOM   2297  O   GLN A 297      -9.773  -3.121  -0.752  1.00 93.31           O  
ATOM   2298  CG  GLN A 297     -10.242  -5.527  -3.600  1.00 93.31           C  
ATOM   2299  CD  GLN A 297     -11.062  -6.805  -3.557  1.00 93.31           C  
ATOM   2300  NE2 GLN A 297     -10.547  -7.816  -2.869  1.00 93.31           N  
ATOM   2301  OE1 GLN A 297     -12.156  -6.879  -4.133  1.00 93.31           O  
ATOM   2302  N   THR A 298     -10.164  -5.371  -0.271  1.00 93.19           N  
ATOM   2303  CA  THR A 298      -8.992  -5.559   0.578  1.00 93.19           C  
ATOM   2304  C   THR A 298      -8.156  -6.734   0.086  1.00 93.19           C  
ATOM   2305  CB  THR A 298      -9.398  -5.793   2.045  1.00 93.19           C  
ATOM   2306  O   THR A 298      -8.594  -7.500  -0.772  1.00 93.19           O  
ATOM   2307  CG2 THR A 298     -10.445  -4.773   2.496  1.00 93.19           C  
ATOM   2308  OG1 THR A 298      -9.945  -7.109   2.180  1.00 93.19           O  
ATOM   2309  N   PRO A 299      -6.898  -6.789   0.646  1.00 91.62           N  
ATOM   2310  CA  PRO A 299      -6.070  -7.934   0.251  1.00 91.62           C  
ATOM   2311  C   PRO A 299      -6.711  -9.273   0.606  1.00 91.62           C  
ATOM   2312  CB  PRO A 299      -4.777  -7.719   1.037  1.00 91.62           C  
ATOM   2313  O   PRO A 299      -6.406 -10.289  -0.020  1.00 91.62           O  
ATOM   2314  CG  PRO A 299      -4.680  -6.238   1.223  1.00 91.62           C  
ATOM   2315  CD  PRO A 299      -6.062  -5.699   1.453  1.00 91.62           C  
ATOM   2316  N   HIS A 300      -7.566  -9.297   1.576  1.00 92.06           N  
ATOM   2317  CA  HIS A 300      -8.188 -10.523   2.051  1.00 92.06           C  
ATOM   2318  C   HIS A 300      -9.500 -10.797   1.325  1.00 92.06           C  
ATOM   2319  CB  HIS A 300      -8.422 -10.461   3.561  1.00 92.06           C  
ATOM   2320  O   HIS A 300     -10.023 -11.906   1.376  1.00 92.06           O  
ATOM   2321  CG  HIS A 300      -7.164 -10.438   4.367  1.00 92.06           C  
ATOM   2322  CD2 HIS A 300      -6.660  -9.508   5.207  1.00 92.06           C  
ATOM   2323  ND1 HIS A 300      -6.258 -11.477   4.355  1.00 92.06           N  
ATOM   2324  CE1 HIS A 300      -5.250 -11.188   5.156  1.00 92.06           C  
ATOM   2325  NE2 HIS A 300      -5.469  -9.992   5.684  1.00 92.06           N  
ATOM   2326  N   GLY A 301     -10.047  -9.797   0.614  1.00 92.38           N  
ATOM   2327  CA  GLY A 301     -11.289  -9.961  -0.120  1.00 92.38           C  
ATOM   2328  C   GLY A 301     -12.180  -8.734  -0.068  1.00 92.38           C  
ATOM   2329  O   GLY A 301     -11.898  -7.785   0.663  1.00 92.38           O  
ATOM   2330  N   ALA A 302     -13.289  -8.805  -0.874  1.00 92.81           N  
ATOM   2331  CA  ALA A 302     -14.203  -7.664  -0.982  1.00 92.81           C  
ATOM   2332  C   ALA A 302     -15.102  -7.559   0.245  1.00 92.81           C  
ATOM   2333  CB  ALA A 302     -15.047  -7.773  -2.250  1.00 92.81           C  
ATOM   2334  O   ALA A 302     -15.508  -8.578   0.811  1.00 92.81           O  
ATOM   2335  N   ILE A 303     -15.320  -6.309   0.696  1.00 92.31           N  
ATOM   2336  CA  ILE A 303     -16.188  -6.008   1.826  1.00 92.31           C  
ATOM   2337  C   ILE A 303     -17.500  -5.410   1.321  1.00 92.31           C  
ATOM   2338  CB  ILE A 303     -15.516  -5.047   2.826  1.00 92.31           C  
ATOM   2339  O   ILE A 303     -17.500  -4.445   0.553  1.00 92.31           O  
ATOM   2340  CG1 ILE A 303     -14.211  -5.660   3.355  1.00 92.31           C  
ATOM   2341  CG2 ILE A 303     -16.469  -4.703   3.977  1.00 92.31           C  
ATOM   2342  CD1 ILE A 303     -13.367  -4.703   4.188  1.00 92.31           C  
ATOM   2343  N   ASN A 304     -18.578  -6.043   1.636  1.00 89.25           N  
ATOM   2344  CA  ASN A 304     -19.922  -5.508   1.369  1.00 89.25           C  
ATOM   2345  C   ASN A 304     -20.641  -5.133   2.660  1.00 89.25           C  
ATOM   2346  CB  ASN A 304     -20.750  -6.512   0.569  1.00 89.25           C  
ATOM   2347  O   ASN A 304     -21.234  -5.992   3.318  1.00 89.25           O  
ATOM   2348  CG  ASN A 304     -22.000  -5.898  -0.012  1.00 89.25           C  
ATOM   2349  ND2 ASN A 304     -22.828  -6.723  -0.655  1.00 89.25           N  
ATOM   2350  OD1 ASN A 304     -22.234  -4.691   0.115  1.00 89.25           O  
ATOM   2351  N   SER A 305     -20.312  -3.914   3.098  1.00 85.56           N  
ATOM   2352  CA  SER A 305     -20.875  -3.533   4.387  1.00 85.56           C  
ATOM   2353  C   SER A 305     -21.344  -2.082   4.375  1.00 85.56           C  
ATOM   2354  CB  SER A 305     -19.859  -3.744   5.508  1.00 85.56           C  
ATOM   2355  O   SER A 305     -20.797  -1.252   3.648  1.00 85.56           O  
ATOM   2356  OG  SER A 305     -20.406  -3.336   6.754  1.00 85.56           O  
ATOM   2357  N   SER A 306     -22.453  -1.799   5.043  1.00 84.62           N  
ATOM   2358  CA  SER A 306     -22.922  -0.430   5.223  1.00 84.62           C  
ATOM   2359  C   SER A 306     -22.391   0.173   6.520  1.00 84.62           C  
ATOM   2360  CB  SER A 306     -24.453  -0.387   5.223  1.00 84.62           C  
ATOM   2361  O   SER A 306     -22.750   1.295   6.883  1.00 84.62           O  
ATOM   2362  OG  SER A 306     -24.984  -1.170   6.281  1.00 84.62           O  
ATOM   2363  N   LEU A 307     -21.578  -0.640   7.215  1.00 87.69           N  
ATOM   2364  CA  LEU A 307     -21.016  -0.188   8.484  1.00 87.69           C  
ATOM   2365  C   LEU A 307     -19.891   0.816   8.258  1.00 87.69           C  
ATOM   2366  CB  LEU A 307     -20.500  -1.377   9.297  1.00 87.69           C  
ATOM   2367  O   LEU A 307     -19.234   0.794   7.207  1.00 87.69           O  
ATOM   2368  CG  LEU A 307     -21.531  -2.396   9.750  1.00 87.69           C  
ATOM   2369  CD1 LEU A 307     -20.859  -3.607  10.383  1.00 87.69           C  
ATOM   2370  CD2 LEU A 307     -22.516  -1.759  10.727  1.00 87.69           C  
ATOM   2371  N   PRO A 308     -19.688   1.618   9.203  1.00 82.56           N  
ATOM   2372  CA  PRO A 308     -18.734   2.725   9.047  1.00 82.56           C  
ATOM   2373  C   PRO A 308     -17.281   2.293   9.266  1.00 82.56           C  
ATOM   2374  CB  PRO A 308     -19.172   3.717  10.133  1.00 82.56           C  
ATOM   2375  O   PRO A 308     -16.359   2.945   8.758  1.00 82.56           O  
ATOM   2376  CG  PRO A 308     -19.859   2.879  11.156  1.00 82.56           C  
ATOM   2377  CD  PRO A 308     -20.547   1.731  10.461  1.00 82.56           C  
ATOM   2378  N   PHE A 309     -17.109   1.125  10.016  1.00 89.94           N  
ATOM   2379  CA  PHE A 309     -15.742   0.701  10.320  1.00 89.94           C  
ATOM   2380  C   PHE A 309     -15.523  -0.753   9.914  1.00 89.94           C  
ATOM   2381  CB  PHE A 309     -15.445   0.881  11.812  1.00 89.94           C  
ATOM   2382  O   PHE A 309     -16.484  -1.528   9.828  1.00 89.94           O  
ATOM   2383  CG  PHE A 309     -15.656   2.285  12.305  1.00 89.94           C  
ATOM   2384  CD1 PHE A 309     -14.766   3.299  11.969  1.00 89.94           C  
ATOM   2385  CD2 PHE A 309     -16.734   2.594  13.109  1.00 89.94           C  
ATOM   2386  CE1 PHE A 309     -14.953   4.602  12.422  1.00 89.94           C  
ATOM   2387  CE2 PHE A 309     -16.938   3.893  13.570  1.00 89.94           C  
ATOM   2388  CZ  PHE A 309     -16.047   4.895  13.227  1.00 89.94           C  
ATOM   2389  N   GLN A 310     -14.227  -1.104   9.633  1.00 92.69           N  
ATOM   2390  CA  GLN A 310     -13.805  -2.477   9.375  1.00 92.69           C  
ATOM   2391  C   GLN A 310     -12.477  -2.781  10.062  1.00 92.69           C  
ATOM   2392  CB  GLN A 310     -13.688  -2.727   7.871  1.00 92.69           C  
ATOM   2393  O   GLN A 310     -11.703  -1.871  10.359  1.00 92.69           O  
ATOM   2394  CG  GLN A 310     -12.570  -1.930   7.203  1.00 92.69           C  
ATOM   2395  CD  GLN A 310     -11.234  -2.650   7.227  1.00 92.69           C  
ATOM   2396  NE2 GLN A 310     -10.156  -1.897   7.078  1.00 92.69           N  
ATOM   2397  OE1 GLN A 310     -11.180  -3.875   7.375  1.00 92.69           O  
ATOM   2398  N   ASN A 311     -12.336  -4.121  10.430  1.00 92.06           N  
ATOM   2399  CA  ASN A 311     -11.086  -4.551  11.047  1.00 92.06           C  
ATOM   2400  C   ASN A 311     -10.398  -5.641  10.227  1.00 92.06           C  
ATOM   2401  CB  ASN A 311     -11.336  -5.039  12.477  1.00 92.06           C  
ATOM   2402  O   ASN A 311      -9.656  -6.461  10.773  1.00 92.06           O  
ATOM   2403  CG  ASN A 311     -12.125  -6.332  12.523  1.00 92.06           C  
ATOM   2404  ND2 ASN A 311     -12.156  -6.969  13.688  1.00 92.06           N  
ATOM   2405  OD1 ASN A 311     -12.703  -6.758  11.516  1.00 92.06           O  
ATOM   2406  N   ILE A 312     -10.617  -5.703   8.984  1.00 90.75           N  
ATOM   2407  CA  ILE A 312     -10.125  -6.719   8.062  1.00 90.75           C  
ATOM   2408  C   ILE A 312      -8.703  -6.379   7.625  1.00 90.75           C  
ATOM   2409  CB  ILE A 312     -11.047  -6.855   6.828  1.00 90.75           C  
ATOM   2410  O   ILE A 312      -7.789  -7.191   7.781  1.00 90.75           O  
ATOM   2411  CG1 ILE A 312     -12.453  -7.301   7.254  1.00 90.75           C  
ATOM   2412  CG2 ILE A 312     -10.445  -7.832   5.812  1.00 90.75           C  
ATOM   2413  CD1 ILE A 312     -13.492  -7.203   6.152  1.00 90.75           C  
ATOM   2414  N   HIS A 313      -8.477  -5.184   6.988  1.00 90.25           N  
ATOM   2415  CA  HIS A 313      -7.129  -4.793   6.582  1.00 90.25           C  
ATOM   2416  C   HIS A 313      -7.008  -3.275   6.477  1.00 90.25           C  
ATOM   2417  CB  HIS A 313      -6.762  -5.441   5.246  1.00 90.25           C  
ATOM   2418  O   HIS A 313      -7.934  -2.604   6.023  1.00 90.25           O  
ATOM   2419  CG  HIS A 313      -5.297  -5.430   4.957  1.00 90.25           C  
ATOM   2420  CD2 HIS A 313      -4.355  -6.398   5.086  1.00 90.25           C  
ATOM   2421  ND1 HIS A 313      -4.641  -4.316   4.477  1.00 90.25           N  
ATOM   2422  CE1 HIS A 313      -3.359  -4.602   4.316  1.00 90.25           C  
ATOM   2423  NE2 HIS A 313      -3.160  -5.855   4.680  1.00 90.25           N  
ATOM   2424  N   PRO A 314      -5.867  -2.713   6.867  1.00 86.62           N  
ATOM   2425  CA  PRO A 314      -5.660  -1.264   6.809  1.00 86.62           C  
ATOM   2426  C   PRO A 314      -5.535  -0.742   5.379  1.00 86.62           C  
ATOM   2427  CB  PRO A 314      -4.355  -1.062   7.582  1.00 86.62           C  
ATOM   2428  O   PRO A 314      -5.797   0.436   5.125  1.00 86.62           O  
ATOM   2429  CG  PRO A 314      -3.697  -2.404   7.574  1.00 86.62           C  
ATOM   2430  CD  PRO A 314      -4.766  -3.459   7.512  1.00 86.62           C  
ATOM   2431  N   VAL A 315      -5.066  -1.604   4.465  1.00 86.81           N  
ATOM   2432  CA  VAL A 315      -4.949  -1.214   3.062  1.00 86.81           C  
ATOM   2433  C   VAL A 315      -6.230  -1.583   2.316  1.00 86.81           C  
ATOM   2434  CB  VAL A 315      -3.729  -1.877   2.389  1.00 86.81           C  
ATOM   2435  O   VAL A 315      -6.566  -2.764   2.195  1.00 86.81           O  
ATOM   2436  CG1 VAL A 315      -3.646  -1.483   0.915  1.00 86.81           C  
ATOM   2437  CG2 VAL A 315      -2.443  -1.495   3.119  1.00 86.81           C  
ATOM   2438  N   THR A 316      -6.980  -0.532   1.870  1.00 88.62           N  
ATOM   2439  CA  THR A 316      -8.242  -0.749   1.174  1.00 88.62           C  
ATOM   2440  C   THR A 316      -8.289   0.057  -0.121  1.00 88.62           C  
ATOM   2441  CB  THR A 316      -9.445  -0.370   2.062  1.00 88.62           C  
ATOM   2442  O   THR A 316      -7.648   1.104  -0.232  1.00 88.62           O  
ATOM   2443  CG2 THR A 316      -9.445  -1.176   3.357  1.00 88.62           C  
ATOM   2444  OG1 THR A 316      -9.375   1.025   2.381  1.00 88.62           O  
ATOM   2445  N   ILE A 317      -8.961  -0.436  -1.140  1.00 87.81           N  
ATOM   2446  CA  ILE A 317      -9.141   0.256  -2.410  1.00 87.81           C  
ATOM   2447  C   ILE A 317     -10.633   0.428  -2.699  1.00 87.81           C  
ATOM   2448  CB  ILE A 317      -8.453  -0.501  -3.570  1.00 87.81           C  
ATOM   2449  O   ILE A 317     -11.398  -0.533  -2.615  1.00 87.81           O  
ATOM   2450  CG1 ILE A 317      -6.961  -0.678  -3.279  1.00 87.81           C  
ATOM   2451  CG2 ILE A 317      -8.672   0.230  -4.898  1.00 87.81           C  
ATOM   2452  CD1 ILE A 317      -6.242  -1.583  -4.270  1.00 87.81           C  
ATOM   2453  N   GLY A 318     -11.070   1.651  -3.016  1.00 86.75           N  
ATOM   2454  CA  GLY A 318     -12.477   1.933  -3.270  1.00 86.75           C  
ATOM   2455  C   GLY A 318     -13.180   2.562  -2.084  1.00 86.75           C  
ATOM   2456  O   GLY A 318     -12.539   3.182  -1.230  1.00 86.75           O  
ATOM   2457  N   GLU A 319     -14.477   2.438  -2.033  1.00 88.12           N  
ATOM   2458  CA  GLU A 319     -15.297   2.969  -0.947  1.00 88.12           C  
ATOM   2459  C   GLU A 319     -15.430   1.960   0.189  1.00 88.12           C  
ATOM   2460  CB  GLU A 319     -16.688   3.367  -1.463  1.00 88.12           C  
ATOM   2461  O   GLU A 319     -16.344   1.135   0.189  1.00 88.12           O  
ATOM   2462  CG  GLU A 319     -16.656   4.473  -2.510  1.00 88.12           C  
ATOM   2463  CD  GLU A 319     -18.031   4.855  -3.012  1.00 88.12           C  
ATOM   2464  OE1 GLU A 319     -18.141   5.719  -3.914  1.00 88.12           O  
ATOM   2465  OE2 GLU A 319     -19.031   4.293  -2.498  1.00 88.12           O  
ATOM   2466  N   CYS A 320     -14.414   1.990   1.104  1.00 89.31           N  
ATOM   2467  CA  CYS A 320     -14.375   1.006   2.178  1.00 89.31           C  
ATOM   2468  C   CYS A 320     -14.602   1.667   3.533  1.00 89.31           C  
ATOM   2469  CB  CYS A 320     -13.031   0.270   2.176  1.00 89.31           C  
ATOM   2470  O   CYS A 320     -14.227   2.824   3.732  1.00 89.31           O  
ATOM   2471  SG  CYS A 320     -12.664  -0.562   0.617  1.00 89.31           S  
ATOM   2472  N   PRO A 321     -15.352   0.859   4.441  1.00 88.56           N  
ATOM   2473  CA  PRO A 321     -15.391   1.337   5.828  1.00 88.56           C  
ATOM   2474  C   PRO A 321     -13.992   1.573   6.402  1.00 88.56           C  
ATOM   2475  CB  PRO A 321     -16.109   0.208   6.574  1.00 88.56           C  
ATOM   2476  O   PRO A 321     -13.031   0.935   5.977  1.00 88.56           O  
ATOM   2477  CG  PRO A 321     -16.812  -0.562   5.508  1.00 88.56           C  
ATOM   2478  CD  PRO A 321     -16.031  -0.442   4.230  1.00 88.56           C  
ATOM   2479  N   LYS A 322     -13.867   2.469   7.320  1.00 85.75           N  
ATOM   2480  CA  LYS A 322     -12.562   2.861   7.859  1.00 85.75           C  
ATOM   2481  C   LYS A 322     -11.992   1.772   8.758  1.00 85.75           C  
ATOM   2482  CB  LYS A 322     -12.680   4.176   8.625  1.00 85.75           C  
ATOM   2483  O   LYS A 322     -12.719   1.178   9.562  1.00 85.75           O  
ATOM   2484  CG  LYS A 322     -13.023   5.379   7.758  1.00 85.75           C  
ATOM   2485  CD  LYS A 322     -11.875   5.734   6.824  1.00 85.75           C  
ATOM   2486  CE  LYS A 322     -12.188   6.980   6.004  1.00 85.75           C  
ATOM   2487  NZ  LYS A 322     -11.086   7.297   5.039  1.00 85.75           N  
ATOM   2488  N   TYR A 323     -10.727   1.626   8.570  1.00 87.56           N  
ATOM   2489  CA  TYR A 323     -10.055   0.582   9.336  1.00 87.56           C  
ATOM   2490  C   TYR A 323      -9.844   1.012  10.781  1.00 87.56           C  
ATOM   2491  CB  TYR A 323      -8.703   0.231   8.695  1.00 87.56           C  
ATOM   2492  O   TYR A 323      -9.406   2.135  11.047  1.00 87.56           O  
ATOM   2493  CG  TYR A 323      -7.914  -0.795   9.469  1.00 87.56           C  
ATOM   2494  CD1 TYR A 323      -6.891  -0.409  10.328  1.00 87.56           C  
ATOM   2495  CD2 TYR A 323      -8.188  -2.152   9.344  1.00 87.56           C  
ATOM   2496  CE1 TYR A 323      -6.156  -1.352  11.047  1.00 87.56           C  
ATOM   2497  CE2 TYR A 323      -7.465  -3.104  10.055  1.00 87.56           C  
ATOM   2498  OH  TYR A 323      -5.730  -3.631  11.602  1.00 87.56           O  
ATOM   2499  CZ  TYR A 323      -6.453  -2.693  10.898  1.00 87.56           C  
ATOM   2500  N   VAL A 324     -10.148   0.176  11.727  1.00 88.06           N  
ATOM   2501  CA  VAL A 324      -9.914   0.357  13.156  1.00 88.06           C  
ATOM   2502  C   VAL A 324      -9.305  -0.914  13.742  1.00 88.06           C  
ATOM   2503  CB  VAL A 324     -11.219   0.719  13.898  1.00 88.06           C  
ATOM   2504  O   VAL A 324      -9.797  -2.018  13.492  1.00 88.06           O  
ATOM   2505  CG1 VAL A 324     -10.961   0.895  15.391  1.00 88.06           C  
ATOM   2506  CG2 VAL A 324     -11.836   1.986  13.312  1.00 88.06           C  
ATOM   2507  N   ARG A 325      -8.234  -0.736  14.391  1.00 86.00           N  
ATOM   2508  CA  ARG A 325      -7.523  -1.861  14.992  1.00 86.00           C  
ATOM   2509  C   ARG A 325      -8.180  -2.299  16.297  1.00 86.00           C  
ATOM   2510  CB  ARG A 325      -6.059  -1.497  15.242  1.00 86.00           C  
ATOM   2511  O   ARG A 325      -7.613  -2.119  17.375  1.00 86.00           O  
ATOM   2512  CG  ARG A 325      -5.168  -2.693  15.547  1.00 86.00           C  
ATOM   2513  CD  ARG A 325      -3.734  -2.271  15.828  1.00 86.00           C  
ATOM   2514  NE  ARG A 325      -3.014  -1.945  14.602  1.00 86.00           N  
ATOM   2515  NH1 ARG A 325      -1.031  -1.415  15.664  1.00 86.00           N  
ATOM   2516  NH2 ARG A 325      -1.188  -1.274  13.383  1.00 86.00           N  
ATOM   2517  CZ  ARG A 325      -1.746  -1.546  14.555  1.00 86.00           C  
ATOM   2518  N   SER A 326      -9.469  -2.553  16.266  1.00 86.00           N  
ATOM   2519  CA  SER A 326     -10.289  -3.029  17.375  1.00 86.00           C  
ATOM   2520  C   SER A 326     -11.039  -4.305  17.000  1.00 86.00           C  
ATOM   2521  CB  SER A 326     -11.281  -1.950  17.812  1.00 86.00           C  
ATOM   2522  O   SER A 326     -11.320  -4.543  15.828  1.00 86.00           O  
ATOM   2523  OG  SER A 326     -10.609  -0.852  18.391  1.00 86.00           O  
ATOM   2524  N   THR A 327     -11.195  -5.129  18.000  1.00 84.19           N  
ATOM   2525  CA  THR A 327     -11.867  -6.402  17.766  1.00 84.19           C  
ATOM   2526  C   THR A 327     -13.383  -6.234  17.859  1.00 84.19           C  
ATOM   2527  CB  THR A 327     -11.406  -7.473  18.766  1.00 84.19           C  
ATOM   2528  O   THR A 327     -14.133  -6.984  17.219  1.00 84.19           O  
ATOM   2529  CG2 THR A 327      -9.938  -7.828  18.562  1.00 84.19           C  
ATOM   2530  OG1 THR A 327     -11.578  -6.980  20.109  1.00 84.19           O  
ATOM   2531  N   LYS A 328     -13.742  -5.191  18.578  1.00 84.31           N  
ATOM   2532  CA  LYS A 328     -15.164  -4.902  18.734  1.00 84.31           C  
ATOM   2533  C   LYS A 328     -15.398  -3.412  18.969  1.00 84.31           C  
ATOM   2534  CB  LYS A 328     -15.758  -5.719  19.875  1.00 84.31           C  
ATOM   2535  O   LYS A 328     -14.633  -2.766  19.688  1.00 84.31           O  
ATOM   2536  CG  LYS A 328     -15.719  -7.223  19.656  1.00 84.31           C  
ATOM   2537  CD  LYS A 328     -16.344  -7.977  20.812  1.00 84.31           C  
ATOM   2538  CE  LYS A 328     -16.281  -9.484  20.609  1.00 84.31           C  
ATOM   2539  NZ  LYS A 328     -16.891 -10.227  21.750  1.00 84.31           N  
ATOM   2540  N   LEU A 329     -16.328  -2.889  18.281  1.00 86.25           N  
ATOM   2541  CA  LEU A 329     -16.812  -1.525  18.469  1.00 86.25           C  
ATOM   2542  C   LEU A 329     -18.328  -1.497  18.578  1.00 86.25           C  
ATOM   2543  CB  LEU A 329     -16.344  -0.623  17.328  1.00 86.25           C  
ATOM   2544  O   LEU A 329     -19.031  -1.356  17.562  1.00 86.25           O  
ATOM   2545  CG  LEU A 329     -16.234   0.869  17.641  1.00 86.25           C  
ATOM   2546  CD1 LEU A 329     -15.047   1.118  18.578  1.00 86.25           C  
ATOM   2547  CD2 LEU A 329     -16.078   1.679  16.359  1.00 86.25           C  
ATOM   2548  N   ARG A 330     -18.812  -1.661  19.875  1.00 87.31           N  
ATOM   2549  CA  ARG A 330     -20.250  -1.813  20.094  1.00 87.31           C  
ATOM   2550  C   ARG A 330     -20.875  -0.489  20.500  1.00 87.31           C  
ATOM   2551  CB  ARG A 330     -20.516  -2.875  21.156  1.00 87.31           C  
ATOM   2552  O   ARG A 330     -20.375   0.204  21.375  1.00 87.31           O  
ATOM   2553  CG  ARG A 330     -20.234  -4.297  20.688  1.00 87.31           C  
ATOM   2554  CD  ARG A 330     -20.859  -5.324  21.625  1.00 87.31           C  
ATOM   2555  NE  ARG A 330     -20.781  -6.676  21.078  1.00 87.31           N  
ATOM   2556  NH1 ARG A 330     -22.297  -7.590  22.562  1.00 87.31           N  
ATOM   2557  NH2 ARG A 330     -21.328  -8.906  20.953  1.00 87.31           N  
ATOM   2558  CZ  ARG A 330     -21.469  -7.719  21.531  1.00 87.31           C  
ATOM   2559  N   MET A 331     -21.891  -0.231  19.844  1.00 82.00           N  
ATOM   2560  CA  MET A 331     -22.656   0.968  20.172  1.00 82.00           C  
ATOM   2561  C   MET A 331     -24.000   0.603  20.797  1.00 82.00           C  
ATOM   2562  CB  MET A 331     -22.875   1.817  18.922  1.00 82.00           C  
ATOM   2563  O   MET A 331     -24.703  -0.261  20.281  1.00 82.00           O  
ATOM   2564  CG  MET A 331     -23.578   3.133  19.188  1.00 82.00           C  
ATOM   2565  SD  MET A 331     -23.859   4.109  17.656  1.00 82.00           S  
ATOM   2566  CE  MET A 331     -22.188   4.777  17.406  1.00 82.00           C  
ATOM   2567  N   ALA A 332     -24.203   1.210  21.922  1.00 76.38           N  
ATOM   2568  CA  ALA A 332     -25.453   0.948  22.625  1.00 76.38           C  
ATOM   2569  C   ALA A 332     -26.641   1.559  21.875  1.00 76.38           C  
ATOM   2570  CB  ALA A 332     -25.391   1.490  24.047  1.00 76.38           C  
ATOM   2571  O   ALA A 332     -26.609   2.736  21.516  1.00 76.38           O  
ATOM   2572  N   THR A 333     -27.578   0.737  21.516  1.00 68.12           N  
ATOM   2573  CA  THR A 333     -28.797   1.204  20.859  1.00 68.12           C  
ATOM   2574  C   THR A 333     -30.000   1.034  21.781  1.00 68.12           C  
ATOM   2575  CB  THR A 333     -29.047   0.453  19.547  1.00 68.12           C  
ATOM   2576  O   THR A 333     -31.109   1.461  21.453  1.00 68.12           O  
ATOM   2577  CG2 THR A 333     -27.938   0.729  18.531  1.00 68.12           C  
ATOM   2578  OG1 THR A 333     -29.109  -0.955  19.797  1.00 68.12           O  
ATOM   2579  N   GLY A 334     -29.672   0.462  22.875  1.00 61.84           N  
ATOM   2580  CA  GLY A 334     -30.672   0.196  23.906  1.00 61.84           C  
ATOM   2581  C   GLY A 334     -30.266   0.704  25.266  1.00 61.84           C  
ATOM   2582  O   GLY A 334     -29.250   1.394  25.406  1.00 61.84           O  
ATOM   2583  N   LEU A 335     -31.078   0.469  26.312  1.00 64.75           N  
ATOM   2584  CA  LEU A 335     -30.859   0.994  27.656  1.00 64.75           C  
ATOM   2585  C   LEU A 335     -29.969   0.064  28.469  1.00 64.75           C  
ATOM   2586  CB  LEU A 335     -32.188   1.188  28.375  1.00 64.75           C  
ATOM   2587  O   LEU A 335     -29.688  -1.063  28.047  1.00 64.75           O  
ATOM   2588  CG  LEU A 335     -33.219   2.064  27.656  1.00 64.75           C  
ATOM   2589  CD1 LEU A 335     -34.594   1.922  28.328  1.00 64.75           C  
ATOM   2590  CD2 LEU A 335     -32.781   3.521  27.656  1.00 64.75           C  
ATOM   2591  N   ARG A 336     -29.578   0.588  29.547  1.00 68.00           N  
ATOM   2592  CA  ARG A 336     -28.859  -0.255  30.500  1.00 68.00           C  
ATOM   2593  C   ARG A 336     -29.734  -1.407  30.969  1.00 68.00           C  
ATOM   2594  CB  ARG A 336     -28.375   0.570  31.703  1.00 68.00           C  
ATOM   2595  O   ARG A 336     -30.922  -1.218  31.250  1.00 68.00           O  
ATOM   2596  CG  ARG A 336     -27.156   1.422  31.406  1.00 68.00           C  
ATOM   2597  CD  ARG A 336     -26.641   2.102  32.656  1.00 68.00           C  
ATOM   2598  NE  ARG A 336     -25.406   2.848  32.406  1.00 68.00           N  
ATOM   2599  NH1 ARG A 336     -25.188   3.656  34.562  1.00 68.00           N  
ATOM   2600  NH2 ARG A 336     -23.641   4.211  32.969  1.00 68.00           N  
ATOM   2601  CZ  ARG A 336     -24.750   3.570  33.312  1.00 68.00           C  
ATOM   2602  N   ASN A 337     -29.234  -2.637  30.875  1.00 65.44           N  
ATOM   2603  CA  ASN A 337     -29.969  -3.842  31.219  1.00 65.44           C  
ATOM   2604  C   ASN A 337     -29.812  -4.188  32.688  1.00 65.44           C  
ATOM   2605  CB  ASN A 337     -29.531  -5.020  30.344  1.00 65.44           C  
ATOM   2606  O   ASN A 337     -28.703  -4.184  33.219  1.00 65.44           O  
ATOM   2607  CG  ASN A 337     -30.438  -6.230  30.500  1.00 65.44           C  
ATOM   2608  ND2 ASN A 337     -29.922  -7.398  30.125  1.00 65.44           N  
ATOM   2609  OD1 ASN A 337     -31.562  -6.121  30.969  1.00 65.44           O  
ATOM   2610  N   ILE A 338     -30.906  -4.387  33.469  1.00 56.47           N  
ATOM   2611  CA  ILE A 338     -30.922  -4.957  34.812  1.00 56.47           C  
ATOM   2612  C   ILE A 338     -31.484  -6.375  34.750  1.00 56.47           C  
ATOM   2613  CB  ILE A 338     -31.750  -4.082  35.781  1.00 56.47           C  
ATOM   2614  O   ILE A 338     -32.594  -6.594  34.250  1.00 56.47           O  
ATOM   2615  CG1 ILE A 338     -31.219  -2.648  35.812  1.00 56.47           C  
ATOM   2616  CG2 ILE A 338     -31.734  -4.688  37.188  1.00 56.47           C  
ATOM   2617  CD1 ILE A 338     -32.156  -1.645  36.469  1.00 56.47           C  
ATOM   2618  N   PRO A 339     -30.672  -7.449  34.938  1.00 43.12           N  
ATOM   2619  CA  PRO A 339     -31.141  -8.828  34.781  1.00 43.12           C  
ATOM   2620  C   PRO A 339     -32.469  -9.094  35.500  1.00 43.12           C  
ATOM   2621  CB  PRO A 339     -30.000  -9.656  35.406  1.00 43.12           C  
ATOM   2622  O   PRO A 339     -32.656  -8.648  36.625  1.00 43.12           O  
ATOM   2623  CG  PRO A 339     -28.984  -8.648  35.812  1.00 43.12           C  
ATOM   2624  CD  PRO A 339     -29.562  -7.277  35.625  1.00 43.12           C  
ATOM   2625  N   SER A 340     -33.656  -9.352  34.844  1.00 39.12           N  
ATOM   2626  CA  SER A 340     -34.969  -9.734  35.344  1.00 39.12           C  
ATOM   2627  C   SER A 340     -35.000 -11.219  35.688  1.00 39.12           C  
ATOM   2628  CB  SER A 340     -36.031  -9.414  34.312  1.00 39.12           C  
ATOM   2629  O   SER A 340     -34.375 -12.039  35.031  1.00 39.12           O  
ATOM   2630  OG  SER A 340     -36.062 -10.383  33.281  1.00 39.12           O  
ATOM   2631  N   ILE A 341     -35.344 -11.688  37.000  1.00 30.91           N  
ATOM   2632  CA  ILE A 341     -35.844 -12.984  37.469  1.00 30.91           C  
ATOM   2633  C   ILE A 341     -37.344 -13.109  37.125  1.00 30.91           C  
ATOM   2634  CB  ILE A 341     -35.594 -13.172  38.969  1.00 30.91           C  
ATOM   2635  O   ILE A 341     -38.156 -12.312  37.594  1.00 30.91           O  
ATOM   2636  CG1 ILE A 341     -34.156 -12.820  39.344  1.00 30.91           C  
ATOM   2637  CG2 ILE A 341     -35.938 -14.609  39.406  1.00 30.91           C  
ATOM   2638  CD1 ILE A 341     -33.906 -12.734  40.812  1.00 30.91           C  
ATOM   2639  N   GLN A 342     -37.875 -12.898  35.750  1.00 28.41           N  
ATOM   2640  CA  GLN A 342     -39.188 -13.484  35.469  1.00 28.41           C  
ATOM   2641  C   GLN A 342     -39.656 -13.148  34.062  1.00 28.41           C  
ATOM   2642  CB  GLN A 342     -40.219 -13.000  36.500  1.00 28.41           C  
ATOM   2643  O   GLN A 342     -39.438 -12.039  33.594  1.00 28.41           O  
ATOM   2644  CG  GLN A 342     -40.406 -13.930  37.688  1.00 28.41           C  
ATOM   2645  CD  GLN A 342     -41.469 -13.453  38.656  1.00 28.41           C  
ATOM   2646  NE2 GLN A 342     -41.562 -14.109  39.812  1.00 28.41           N  
ATOM   2647  OE1 GLN A 342     -42.188 -12.508  38.375  1.00 28.41           O  
ATOM   2648  N   SER A 343     -39.969 -14.156  33.094  1.00 27.42           N  
ATOM   2649  CA  SER A 343     -40.438 -14.602  31.781  1.00 27.42           C  
ATOM   2650  C   SER A 343     -41.562 -13.711  31.250  1.00 27.42           C  
ATOM   2651  CB  SER A 343     -40.906 -16.047  31.844  1.00 27.42           C  
ATOM   2652  O   SER A 343     -42.469 -13.375  31.984  1.00 27.42           O  
ATOM   2653  OG  SER A 343     -42.062 -16.172  32.625  1.00 27.42           O  
ATOM   2654  N   ARG A 344     -41.344 -12.930  30.219  1.00 27.48           N  
ATOM   2655  CA  ARG A 344     -41.781 -12.164  29.047  1.00 27.48           C  
ATOM   2656  C   ARG A 344     -43.281 -12.344  28.812  1.00 27.48           C  
ATOM   2657  CB  ARG A 344     -41.000 -12.586  27.812  1.00 27.48           C  
ATOM   2658  O   ARG A 344     -43.812 -13.461  28.891  1.00 27.48           O  
ATOM   2659  CG  ARG A 344     -39.562 -12.141  27.812  1.00 27.48           C  
ATOM   2660  CD  ARG A 344     -38.906 -12.336  26.453  1.00 27.48           C  
ATOM   2661  NE  ARG A 344     -37.688 -11.523  26.297  1.00 27.48           N  
ATOM   2662  NH1 ARG A 344     -36.812 -12.758  24.562  1.00 27.48           N  
ATOM   2663  NH2 ARG A 344     -35.688 -10.938  25.359  1.00 27.48           N  
ATOM   2664  CZ  ARG A 344     -36.750 -11.742  25.406  1.00 27.48           C  
ATOM   2665  N   GLY A 345     -44.031 -11.180  28.516  1.00 27.42           N  
ATOM   2666  CA  GLY A 345     -45.188 -11.195  27.625  1.00 27.42           C  
ATOM   2667  C   GLY A 345     -45.219 -10.031  26.656  1.00 27.42           C  
ATOM   2668  O   GLY A 345     -44.750  -8.938  26.984  1.00 27.42           O  
ATOM   2669  N   LEU A 346     -45.250 -10.203  25.250  1.00 28.61           N  
ATOM   2670  CA  LEU A 346     -45.625 -10.055  23.828  1.00 28.61           C  
ATOM   2671  C   LEU A 346     -46.875  -9.211  23.672  1.00 28.61           C  
ATOM   2672  CB  LEU A 346     -45.812 -11.430  23.188  1.00 28.61           C  
ATOM   2673  O   LEU A 346     -47.938  -9.547  24.234  1.00 28.61           O  
ATOM   2674  CG  LEU A 346     -45.844 -11.469  21.656  1.00 28.61           C  
ATOM   2675  CD1 LEU A 346     -44.406 -11.375  21.125  1.00 28.61           C  
ATOM   2676  CD2 LEU A 346     -46.531 -12.742  21.172  1.00 28.61           C  
ATOM   2677  N   PHE A 347     -46.844  -7.723  23.766  1.00 26.19           N  
ATOM   2678  CA  PHE A 347     -47.750  -6.953  22.891  1.00 26.19           C  
ATOM   2679  C   PHE A 347     -48.062  -5.594  23.500  1.00 26.19           C  
ATOM   2680  CB  PHE A 347     -49.031  -7.723  22.641  1.00 26.19           C  
ATOM   2681  O   PHE A 347     -48.406  -5.496  24.688  1.00 26.19           O  
ATOM   2682  CG  PHE A 347     -48.906  -8.820  21.625  1.00 26.19           C  
ATOM   2683  CD1 PHE A 347     -48.969  -8.539  20.266  1.00 26.19           C  
ATOM   2684  CD2 PHE A 347     -48.719 -10.141  22.016  1.00 26.19           C  
ATOM   2685  CE1 PHE A 347     -48.844  -9.555  19.312  1.00 26.19           C  
ATOM   2686  CE2 PHE A 347     -48.594 -11.156  21.078  1.00 26.19           C  
ATOM   2687  CZ  PHE A 347     -48.656 -10.859  19.734  1.00 26.19           C  
ATOM   2688  N   GLY A 348     -47.625  -4.223  22.922  1.00 29.59           N  
ATOM   2689  CA  GLY A 348     -48.594  -3.156  22.953  1.00 29.59           C  
ATOM   2690  C   GLY A 348     -48.031  -1.812  22.531  1.00 29.59           C  
ATOM   2691  O   GLY A 348     -47.219  -1.221  23.219  1.00 29.59           O  
ATOM   2692  N   ALA A 349     -47.688  -1.424  21.156  1.00 31.81           N  
ATOM   2693  CA  ALA A 349     -47.812   0.017  20.969  1.00 31.81           C  
ATOM   2694  C   ALA A 349     -48.281   0.342  19.547  1.00 31.81           C  
ATOM   2695  CB  ALA A 349     -46.500   0.728  21.281  1.00 31.81           C  
ATOM   2696  O   ALA A 349     -47.469   0.232  18.594  1.00 31.81           O  
ATOM   2697  N   ILE A 350     -49.344  -0.054  19.172  1.00 31.84           N  
ATOM   2698  CA  ILE A 350     -50.156   0.561  18.125  1.00 31.84           C  
ATOM   2699  C   ILE A 350     -51.250   1.416  18.766  1.00 31.84           C  
ATOM   2700  CB  ILE A 350     -50.781  -0.502  17.188  1.00 31.84           C  
ATOM   2701  O   ILE A 350     -51.656   2.436  18.203  1.00 31.84           O  
ATOM   2702  CG1 ILE A 350     -49.688  -1.304  16.484  1.00 31.84           C  
ATOM   2703  CG2 ILE A 350     -51.719   0.155  16.172  1.00 31.84           C  
ATOM   2704  CD1 ILE A 350     -50.188  -2.453  15.641  1.00 31.84           C  
ATOM   2705  N   ALA A 351     -51.000   2.264  19.922  1.00 32.09           N  
ATOM   2706  CA  ALA A 351     -52.000   3.246  20.328  1.00 32.09           C  
ATOM   2707  C   ALA A 351     -51.344   4.504  20.891  1.00 32.09           C  
ATOM   2708  CB  ALA A 351     -52.938   2.645  21.359  1.00 32.09           C  
ATOM   2709  O   ALA A 351     -51.906   5.586  20.859  1.00 32.09           O  
ATOM   2710  N   GLY A 352     -49.969   4.727  20.844  1.00 30.16           N  
ATOM   2711  CA  GLY A 352     -49.250   5.898  21.312  1.00 30.16           C  
ATOM   2712  C   GLY A 352     -48.656   6.730  20.188  1.00 30.16           C  
ATOM   2713  O   GLY A 352     -48.531   7.953  20.297  1.00 30.16           O  
ATOM   2714  N   PHE A 353     -48.500   6.270  18.953  1.00 29.61           N  
ATOM   2715  CA  PHE A 353     -48.000   6.945  17.750  1.00 29.61           C  
ATOM   2716  C   PHE A 353     -49.156   7.594  16.984  1.00 29.61           C  
ATOM   2717  CB  PHE A 353     -47.281   5.961  16.844  1.00 29.61           C  
ATOM   2718  O   PHE A 353     -49.000   8.688  16.453  1.00 29.61           O  
ATOM   2719  CG  PHE A 353     -46.188   6.602  16.031  1.00 29.61           C  
ATOM   2720  CD1 PHE A 353     -46.406   6.988  14.719  1.00 29.61           C  
ATOM   2721  CD2 PHE A 353     -44.906   6.812  16.578  1.00 29.61           C  
ATOM   2722  CE1 PHE A 353     -45.406   7.578  13.953  1.00 29.61           C  
ATOM   2723  CE2 PHE A 353     -43.906   7.402  15.812  1.00 29.61           C  
ATOM   2724  CZ  PHE A 353     -44.156   7.785  14.508  1.00 29.61           C  
ATOM   2725  N   ILE A 354     -50.312   7.402  17.375  1.00 32.59           N  
ATOM   2726  CA  ILE A 354     -51.406   8.008  16.625  1.00 32.59           C  
ATOM   2727  C   ILE A 354     -52.062   9.102  17.453  1.00 32.59           C  
ATOM   2728  CB  ILE A 354     -52.469   6.949  16.203  1.00 32.59           C  
ATOM   2729  O   ILE A 354     -52.438  10.148  16.938  1.00 32.59           O  
ATOM   2730  CG1 ILE A 354     -51.844   5.918  15.258  1.00 32.59           C  
ATOM   2731  CG2 ILE A 354     -53.656   7.621  15.555  1.00 32.59           C  
ATOM   2732  CD1 ILE A 354     -52.781   4.820  14.820  1.00 32.59           C  
ATOM   2733  N   GLU A 355     -51.594   9.398  18.734  1.00 32.47           N  
ATOM   2734  CA  GLU A 355     -52.312  10.352  19.562  1.00 32.47           C  
ATOM   2735  C   GLU A 355     -51.344  11.312  20.266  1.00 32.47           C  
ATOM   2736  CB  GLU A 355     -53.188   9.633  20.609  1.00 32.47           C  
ATOM   2737  O   GLU A 355     -51.688  12.469  20.516  1.00 32.47           O  
ATOM   2738  CG  GLU A 355     -54.562   9.258  20.109  1.00 32.47           C  
ATOM   2739  CD  GLU A 355     -55.375   8.445  21.109  1.00 32.47           C  
ATOM   2740  OE1 GLU A 355     -56.500   8.008  20.781  1.00 32.47           O  
ATOM   2741  OE2 GLU A 355     -54.875   8.250  22.234  1.00 32.47           O  
ATOM   2742  N   GLY A 356     -49.844  11.320  19.859  1.00 29.67           N  
ATOM   2743  CA  GLY A 356     -49.094  12.281  20.656  1.00 29.67           C  
ATOM   2744  C   GLY A 356     -47.688  12.523  20.125  1.00 29.67           C  
ATOM   2745  O   GLY A 356     -46.875  13.219  20.766  1.00 29.67           O  
ATOM   2746  N   GLY A 357     -47.438  12.219  18.781  1.00 34.31           N  
ATOM   2747  CA  GLY A 357     -46.125  12.547  18.203  1.00 34.31           C  
ATOM   2748  C   GLY A 357     -44.969  12.172  19.109  1.00 34.31           C  
ATOM   2749  O   GLY A 357     -45.062  11.219  19.891  1.00 34.31           O  
ATOM   2750  N   TRP A 358     -43.562  12.695  19.141  1.00 33.72           N  
ATOM   2751  CA  TRP A 358     -42.250  12.547  19.766  1.00 33.72           C  
ATOM   2752  C   TRP A 358     -42.375  12.352  21.266  1.00 33.72           C  
ATOM   2753  CB  TRP A 358     -41.375  13.773  19.469  1.00 33.72           C  
ATOM   2754  O   TRP A 358     -41.656  11.562  21.859  1.00 33.72           O  
ATOM   2755  CG  TRP A 358     -40.062  13.453  18.828  1.00 33.72           C  
ATOM   2756  CD1 TRP A 358     -39.719  13.695  17.531  1.00 33.72           C  
ATOM   2757  CD2 TRP A 358     -38.938  12.828  19.438  1.00 33.72           C  
ATOM   2758  CE2 TRP A 358     -37.938  12.719  18.453  1.00 33.72           C  
ATOM   2759  CE3 TRP A 358     -38.688  12.344  20.734  1.00 33.72           C  
ATOM   2760  NE1 TRP A 358     -38.438  13.250  17.297  1.00 33.72           N  
ATOM   2761  CH2 TRP A 358     -36.469  11.688  19.984  1.00 33.72           C  
ATOM   2762  CZ2 TRP A 358     -36.688  12.148  18.719  1.00 33.72           C  
ATOM   2763  CZ3 TRP A 358     -37.438  11.781  21.000  1.00 33.72           C  
ATOM   2764  N   THR A 359     -43.438  12.734  21.922  1.00 35.00           N  
ATOM   2765  CA  THR A 359     -43.750  12.633  23.344  1.00 35.00           C  
ATOM   2766  C   THR A 359     -44.500  11.328  23.641  1.00 35.00           C  
ATOM   2767  CB  THR A 359     -44.625  13.820  23.812  1.00 35.00           C  
ATOM   2768  O   THR A 359     -44.281  10.719  24.688  1.00 35.00           O  
ATOM   2769  CG2 THR A 359     -43.750  15.070  24.000  1.00 35.00           C  
ATOM   2770  OG1 THR A 359     -45.625  14.102  22.844  1.00 35.00           O  
ATOM   2771  N   GLY A 360     -45.250  10.758  22.703  1.00 35.78           N  
ATOM   2772  CA  GLY A 360     -45.906   9.461  22.672  1.00 35.78           C  
ATOM   2773  C   GLY A 360     -44.969   8.312  22.375  1.00 35.78           C  
ATOM   2774  O   GLY A 360     -45.156   7.207  22.891  1.00 35.78           O  
ATOM   2775  N   MET A 361     -43.750   8.570  21.781  1.00 35.25           N  
ATOM   2776  CA  MET A 361     -42.562   7.805  21.406  1.00 35.25           C  
ATOM   2777  C   MET A 361     -41.562   7.738  22.547  1.00 35.25           C  
ATOM   2778  CB  MET A 361     -41.906   8.414  20.172  1.00 35.25           C  
ATOM   2779  O   MET A 361     -41.000   6.688  22.812  1.00 35.25           O  
ATOM   2780  CG  MET A 361     -40.750   7.582  19.609  1.00 35.25           C  
ATOM   2781  SD  MET A 361     -39.906   8.398  18.203  1.00 35.25           S  
ATOM   2782  CE  MET A 361     -39.031   9.711  19.078  1.00 35.25           C  
ATOM   2783  N   ILE A 362     -41.469   8.539  23.484  1.00 35.53           N  
ATOM   2784  CA  ILE A 362     -40.656   8.641  24.688  1.00 35.53           C  
ATOM   2785  C   ILE A 362     -41.344   7.934  25.844  1.00 35.53           C  
ATOM   2786  CB  ILE A 362     -40.344  10.117  25.047  1.00 35.53           C  
ATOM   2787  O   ILE A 362     -40.719   7.238  26.641  1.00 35.53           O  
ATOM   2788  CG1 ILE A 362     -39.438  10.750  24.000  1.00 35.53           C  
ATOM   2789  CG2 ILE A 362     -39.750  10.219  26.453  1.00 35.53           C  
ATOM   2790  CD1 ILE A 362     -38.500  11.828  24.562  1.00 35.53           C  
ATOM   2791  N   ASP A 363     -42.656   7.762  25.844  1.00 35.03           N  
ATOM   2792  CA  ASP A 363     -43.531   7.070  26.812  1.00 35.03           C  
ATOM   2793  C   ASP A 363     -43.594   5.574  26.516  1.00 35.03           C  
ATOM   2794  CB  ASP A 363     -44.938   7.664  26.797  1.00 35.03           C  
ATOM   2795  O   ASP A 363     -43.781   4.762  27.422  1.00 35.03           O  
ATOM   2796  CG  ASP A 363     -45.031   9.000  27.516  1.00 35.03           C  
ATOM   2797  OD1 ASP A 363     -44.125   9.320  28.312  1.00 35.03           O  
ATOM   2798  OD2 ASP A 363     -46.000   9.742  27.266  1.00 35.03           O  
ATOM   2799  N   GLY A 364     -43.188   5.160  25.328  1.00 36.69           N  
ATOM   2800  CA  GLY A 364     -43.062   3.801  24.828  1.00 36.69           C  
ATOM   2801  C   GLY A 364     -41.688   3.215  25.016  1.00 36.69           C  
ATOM   2802  O   GLY A 364     -41.531   1.996  25.109  1.00 36.69           O  
ATOM   2803  N   TRP A 365     -40.500   3.883  25.297  1.00 38.09           N  
ATOM   2804  CA  TRP A 365     -39.062   3.643  25.578  1.00 38.09           C  
ATOM   2805  C   TRP A 365     -38.844   3.537  27.094  1.00 38.09           C  
ATOM   2806  CB  TRP A 365     -38.219   4.758  24.984  1.00 38.09           C  
ATOM   2807  O   TRP A 365     -37.938   2.799  27.531  1.00 38.09           O  
ATOM   2808  CG  TRP A 365     -37.812   4.516  23.562  1.00 38.09           C  
ATOM   2809  CD1 TRP A 365     -38.562   4.008  22.562  1.00 38.09           C  
ATOM   2810  CD2 TRP A 365     -36.500   4.770  23.000  1.00 38.09           C  
ATOM   2811  CE2 TRP A 365     -36.562   4.391  21.641  1.00 38.09           C  
ATOM   2812  CE3 TRP A 365     -35.312   5.285  23.500  1.00 38.09           C  
ATOM   2813  NE1 TRP A 365     -37.844   3.930  21.406  1.00 38.09           N  
ATOM   2814  CH2 TRP A 365     -34.312   5.016  21.297  1.00 38.09           C  
ATOM   2815  CZ2 TRP A 365     -35.469   4.512  20.781  1.00 38.09           C  
ATOM   2816  CZ3 TRP A 365     -34.219   5.402  22.656  1.00 38.09           C  
ATOM   2817  N   TYR A 366     -39.719   3.984  28.047  1.00 46.97           N  
ATOM   2818  CA  TYR A 366     -39.938   4.168  29.484  1.00 46.97           C  
ATOM   2819  C   TYR A 366     -41.375   3.789  29.844  1.00 46.97           C  
ATOM   2820  CB  TYR A 366     -39.656   5.617  29.891  1.00 46.97           C  
ATOM   2821  O   TYR A 366     -42.312   4.223  29.188  1.00 46.97           O  
ATOM   2822  CG  TYR A 366     -38.344   6.141  29.406  1.00 46.97           C  
ATOM   2823  CD1 TYR A 366     -37.156   5.836  30.078  1.00 46.97           C  
ATOM   2824  CD2 TYR A 366     -38.250   6.941  28.266  1.00 46.97           C  
ATOM   2825  CE1 TYR A 366     -35.938   6.320  29.641  1.00 46.97           C  
ATOM   2826  CE2 TYR A 366     -37.031   7.430  27.812  1.00 46.97           C  
ATOM   2827  OH  TYR A 366     -34.656   7.590  28.062  1.00 46.97           O  
ATOM   2828  CZ  TYR A 366     -35.875   7.113  28.516  1.00 46.97           C  
ATOM   2829  N   GLY A 367     -41.469   2.602  29.984  1.00 50.88           N  
ATOM   2830  CA  GLY A 367     -42.906   2.307  30.078  1.00 50.88           C  
ATOM   2831  C   GLY A 367     -43.281   1.683  31.406  1.00 50.88           C  
ATOM   2832  O   GLY A 367     -42.469   1.612  32.312  1.00 50.88           O  
ATOM   2833  N   TYR A 368     -44.438   2.020  31.750  1.00 53.47           N  
ATOM   2834  CA  TYR A 368     -45.188   1.524  32.875  1.00 53.47           C  
ATOM   2835  C   TYR A 368     -45.438   0.026  32.781  1.00 53.47           C  
ATOM   2836  CB  TYR A 368     -46.531   2.268  33.031  1.00 53.47           C  
ATOM   2837  O   TYR A 368     -45.750  -0.473  31.688  1.00 53.47           O  
ATOM   2838  CG  TYR A 368     -46.375   3.756  33.219  1.00 53.47           C  
ATOM   2839  CD1 TYR A 368     -46.250   4.301  34.500  1.00 53.47           C  
ATOM   2840  CD2 TYR A 368     -46.344   4.621  32.125  1.00 53.47           C  
ATOM   2841  CE1 TYR A 368     -46.125   5.672  34.688  1.00 53.47           C  
ATOM   2842  CE2 TYR A 368     -46.219   5.996  32.312  1.00 53.47           C  
ATOM   2843  OH  TYR A 368     -45.969   7.867  33.750  1.00 53.47           O  
ATOM   2844  CZ  TYR A 368     -46.094   6.508  33.594  1.00 53.47           C  
ATOM   2845  N   HIS A 369     -44.719  -0.627  33.625  1.00 62.56           N  
ATOM   2846  CA  HIS A 369     -45.219  -1.994  33.812  1.00 62.56           C  
ATOM   2847  C   HIS A 369     -46.219  -2.072  34.938  1.00 62.56           C  
ATOM   2848  CB  HIS A 369     -44.031  -2.934  34.094  1.00 62.56           C  
ATOM   2849  O   HIS A 369     -46.000  -1.554  36.031  1.00 62.56           O  
ATOM   2850  CG  HIS A 369     -44.438  -4.344  34.375  1.00 62.56           C  
ATOM   2851  CD2 HIS A 369     -44.438  -5.055  35.531  1.00 62.56           C  
ATOM   2852  ND1 HIS A 369     -44.938  -5.184  33.375  1.00 62.56           N  
ATOM   2853  CE1 HIS A 369     -45.219  -6.359  33.938  1.00 62.56           C  
ATOM   2854  NE2 HIS A 369     -44.938  -6.309  35.219  1.00 62.56           N  
ATOM   2855  N   HIS A 370     -47.375  -2.451  34.438  1.00 61.50           N  
ATOM   2856  CA  HIS A 370     -48.312  -2.523  35.531  1.00 61.50           C  
ATOM   2857  C   HIS A 370     -49.000  -3.883  35.562  1.00 61.50           C  
ATOM   2858  CB  HIS A 370     -49.375  -1.410  35.406  1.00 61.50           C  
ATOM   2859  O   HIS A 370     -49.062  -4.586  34.562  1.00 61.50           O  
ATOM   2860  CG  HIS A 370     -50.250  -1.533  34.188  1.00 61.50           C  
ATOM   2861  CD2 HIS A 370     -50.156  -0.965  32.969  1.00 61.50           C  
ATOM   2862  ND1 HIS A 370     -51.375  -2.320  34.188  1.00 61.50           N  
ATOM   2863  CE1 HIS A 370     -51.938  -2.230  33.000  1.00 61.50           C  
ATOM   2864  NE2 HIS A 370     -51.219  -1.415  32.250  1.00 61.50           N  
ATOM   2865  N   GLN A 371     -49.188  -4.355  36.656  1.00 66.31           N  
ATOM   2866  CA  GLN A 371     -50.000  -5.535  36.938  1.00 66.31           C  
ATOM   2867  C   GLN A 371     -51.250  -5.176  37.719  1.00 66.31           C  
ATOM   2868  CB  GLN A 371     -49.188  -6.598  37.688  1.00 66.31           C  
ATOM   2869  O   GLN A 371     -51.156  -4.594  38.812  1.00 66.31           O  
ATOM   2870  CG  GLN A 371     -48.094  -7.258  36.812  1.00 66.31           C  
ATOM   2871  CD  GLN A 371     -47.250  -8.250  37.594  1.00 66.31           C  
ATOM   2872  NE2 GLN A 371     -46.312  -8.891  36.938  1.00 66.31           N  
ATOM   2873  OE1 GLN A 371     -47.469  -8.438  38.812  1.00 66.31           O  
ATOM   2874  N   ASN A 372     -52.500  -5.367  37.000  1.00 67.25           N  
ATOM   2875  CA  ASN A 372     -53.781  -5.121  37.719  1.00 67.25           C  
ATOM   2876  C   ASN A 372     -54.750  -6.285  37.562  1.00 67.25           C  
ATOM   2877  CB  ASN A 372     -54.406  -3.822  37.219  1.00 67.25           C  
ATOM   2878  O   ASN A 372     -54.375  -7.328  37.000  1.00 67.25           O  
ATOM   2879  CG  ASN A 372     -54.719  -3.852  35.750  1.00 67.25           C  
ATOM   2880  ND2 ASN A 372     -54.969  -2.684  35.156  1.00 67.25           N  
ATOM   2881  OD1 ASN A 372     -54.750  -4.918  35.125  1.00 67.25           O  
ATOM   2882  N   GLU A 373     -55.906  -6.270  38.094  1.00 58.22           N  
ATOM   2883  CA  GLU A 373     -56.938  -7.301  38.094  1.00 58.22           C  
ATOM   2884  C   GLU A 373     -57.438  -7.590  36.688  1.00 58.22           C  
ATOM   2885  CB  GLU A 373     -58.125  -6.883  39.000  1.00 58.22           C  
ATOM   2886  O   GLU A 373     -57.938  -8.688  36.406  1.00 58.22           O  
ATOM   2887  CG  GLU A 373     -57.812  -6.969  40.500  1.00 58.22           C  
ATOM   2888  CD  GLU A 373     -59.031  -6.707  41.375  1.00 58.22           C  
ATOM   2889  OE1 GLU A 373     -58.938  -6.875  42.594  1.00 58.22           O  
ATOM   2890  OE2 GLU A 373     -60.094  -6.328  40.812  1.00 58.22           O  
ATOM   2891  N   GLN A 374     -57.156  -6.695  35.656  1.00 49.25           N  
ATOM   2892  CA  GLN A 374     -57.656  -6.742  34.281  1.00 49.25           C  
ATOM   2893  C   GLN A 374     -56.562  -7.180  33.312  1.00 49.25           C  
ATOM   2894  CB  GLN A 374     -58.219  -5.375  33.844  1.00 49.25           C  
ATOM   2895  O   GLN A 374     -56.812  -7.461  32.125  1.00 49.25           O  
ATOM   2896  CG  GLN A 374     -59.438  -4.953  34.625  1.00 49.25           C  
ATOM   2897  CD  GLN A 374     -59.938  -3.564  34.250  1.00 49.25           C  
ATOM   2898  NE2 GLN A 374     -61.219  -3.301  34.438  1.00 49.25           N  
ATOM   2899  OE1 GLN A 374     -59.156  -2.734  33.750  1.00 49.25           O  
ATOM   2900  N   GLY A 375     -55.281  -7.438  33.844  1.00 54.66           N  
ATOM   2901  CA  GLY A 375     -54.188  -7.945  33.031  1.00 54.66           C  
ATOM   2902  C   GLY A 375     -52.906  -7.164  33.188  1.00 54.66           C  
ATOM   2903  O   GLY A 375     -52.750  -6.355  34.094  1.00 54.66           O  
ATOM   2904  N   SER A 376     -51.688  -7.562  32.562  1.00 55.22           N  
ATOM   2905  CA  SER A 376     -50.406  -6.918  32.531  1.00 55.22           C  
ATOM   2906  C   SER A 376     -50.156  -6.156  31.234  1.00 55.22           C  
ATOM   2907  CB  SER A 376     -49.281  -7.953  32.719  1.00 55.22           C  
ATOM   2908  O   SER A 376     -50.719  -6.520  30.188  1.00 55.22           O  
ATOM   2909  OG  SER A 376     -49.250  -8.859  31.625  1.00 55.22           O  
ATOM   2910  N   GLY A 377     -49.781  -4.844  31.250  1.00 53.22           N  
ATOM   2911  CA  GLY A 377     -49.500  -4.004  30.094  1.00 53.22           C  
ATOM   2912  C   GLY A 377     -48.000  -3.711  29.953  1.00 53.22           C  
ATOM   2913  O   GLY A 377     -47.312  -3.486  30.938  1.00 53.22           O  
ATOM   2914  N   TYR A 378     -47.375  -4.191  28.625  1.00 49.34           N  
ATOM   2915  CA  TYR A 378     -45.969  -3.945  28.281  1.00 49.34           C  
ATOM   2916  C   TYR A 378     -45.844  -2.918  27.156  1.00 49.34           C  
ATOM   2917  CB  TYR A 378     -45.281  -5.250  27.875  1.00 49.34           C  
ATOM   2918  O   TYR A 378     -46.719  -2.850  26.281  1.00 49.34           O  
ATOM   2919  CG  TYR A 378     -45.344  -6.328  28.922  1.00 49.34           C  
ATOM   2920  CD1 TYR A 378     -44.344  -6.414  29.906  1.00 49.34           C  
ATOM   2921  CD2 TYR A 378     -46.375  -7.262  28.938  1.00 49.34           C  
ATOM   2922  CE1 TYR A 378     -44.406  -7.410  30.875  1.00 49.34           C  
ATOM   2923  CE2 TYR A 378     -46.438  -8.258  29.906  1.00 49.34           C  
ATOM   2924  OH  TYR A 378     -45.500  -9.312  31.828  1.00 49.34           O  
ATOM   2925  CZ  TYR A 378     -45.438  -8.320  30.875  1.00 49.34           C  
ATOM   2926  N   ALA A 379     -44.781  -2.039  27.078  1.00 43.72           N  
ATOM   2927  CA  ALA A 379     -44.500  -1.112  25.969  1.00 43.72           C  
ATOM   2928  C   ALA A 379     -43.719  -1.795  24.859  1.00 43.72           C  
ATOM   2929  CB  ALA A 379     -43.750   0.112  26.484  1.00 43.72           C  
ATOM   2930  O   ALA A 379     -42.812  -2.596  25.141  1.00 43.72           O  
ATOM   2931  N   ALA A 380     -44.156  -1.701  23.344  1.00 39.12           N  
ATOM   2932  CA  ALA A 380     -43.500  -2.277  22.172  1.00 39.12           C  
ATOM   2933  C   ALA A 380     -43.125  -1.192  21.156  1.00 39.12           C  
ATOM   2934  CB  ALA A 380     -44.406  -3.311  21.516  1.00 39.12           C  
ATOM   2935  O   ALA A 380     -43.875  -0.222  20.984  1.00 39.12           O  
ATOM   2936  N   ASP A 381     -41.656  -1.243  19.953  1.00 38.25           N  
ATOM   2937  CA  ASP A 381     -41.281  -2.037  18.797  1.00 38.25           C  
ATOM   2938  C   ASP A 381     -40.094  -1.416  18.062  1.00 38.25           C  
ATOM   2939  CB  ASP A 381     -42.469  -2.176  17.844  1.00 38.25           C  
ATOM   2940  O   ASP A 381     -39.938  -0.195  18.078  1.00 38.25           O  
ATOM   2941  CG  ASP A 381     -42.094  -2.006  16.375  1.00 38.25           C  
ATOM   2942  OD1 ASP A 381     -41.000  -2.469  15.977  1.00 38.25           O  
ATOM   2943  OD2 ASP A 381     -42.875  -1.400  15.625  1.00 38.25           O  
ATOM   2944  N   GLN A 382     -39.031  -2.305  17.609  1.00 38.53           N  
ATOM   2945  CA  GLN A 382     -37.906  -2.703  16.766  1.00 38.53           C  
ATOM   2946  C   GLN A 382     -37.750  -1.759  15.570  1.00 38.53           C  
ATOM   2947  CB  GLN A 382     -38.094  -4.141  16.266  1.00 38.53           C  
ATOM   2948  O   GLN A 382     -36.656  -1.403  15.195  1.00 38.53           O  
ATOM   2949  CG  GLN A 382     -36.812  -4.762  15.703  1.00 38.53           C  
ATOM   2950  CD  GLN A 382     -37.000  -6.219  15.320  1.00 38.53           C  
ATOM   2951  NE2 GLN A 382     -35.906  -6.902  15.039  1.00 38.53           N  
ATOM   2952  OE1 GLN A 382     -38.125  -6.727  15.273  1.00 38.53           O  
ATOM   2953  N   LYS A 383     -38.750  -0.970  15.086  1.00 39.94           N  
ATOM   2954  CA  LYS A 383     -38.719  -0.149  13.883  1.00 39.94           C  
ATOM   2955  C   LYS A 383     -38.344   1.291  14.203  1.00 39.94           C  
ATOM   2956  CB  LYS A 383     -40.094  -0.181  13.195  1.00 39.94           C  
ATOM   2957  O   LYS A 383     -37.562   1.910  13.461  1.00 39.94           O  
ATOM   2958  CG  LYS A 383     -40.062   0.255  11.742  1.00 39.94           C  
ATOM   2959  CD  LYS A 383     -41.406   0.037  11.062  1.00 39.94           C  
ATOM   2960  CE  LYS A 383     -41.375   0.496   9.609  1.00 39.94           C  
ATOM   2961  NZ  LYS A 383     -42.688   0.267   8.938  1.00 39.94           N  
ATOM   2962  N   SER A 384     -38.438   1.828  15.297  1.00 40.25           N  
ATOM   2963  CA  SER A 384     -38.094   3.145  15.812  1.00 40.25           C  
ATOM   2964  C   SER A 384     -36.656   3.146  16.375  1.00 40.25           C  
ATOM   2965  CB  SER A 384     -39.062   3.586  16.906  1.00 40.25           C  
ATOM   2966  O   SER A 384     -35.938   4.133  16.219  1.00 40.25           O  
ATOM   2967  OG  SER A 384     -38.406   3.684  18.156  1.00 40.25           O  
ATOM   2968  N   THR A 385     -36.219   2.023  16.781  1.00 40.31           N  
ATOM   2969  CA  THR A 385     -34.875   1.679  17.156  1.00 40.31           C  
ATOM   2970  C   THR A 385     -33.969   1.624  15.930  1.00 40.31           C  
ATOM   2971  CB  THR A 385     -34.812   0.328  17.891  1.00 40.31           C  
ATOM   2972  O   THR A 385     -32.844   2.102  15.961  1.00 40.31           O  
ATOM   2973  CG2 THR A 385     -33.406   0.043  18.422  1.00 40.31           C  
ATOM   2974  OG1 THR A 385     -35.719   0.357  19.000  1.00 40.31           O  
ATOM   2975  N   GLN A 386     -34.500   1.383  14.867  1.00 37.59           N  
ATOM   2976  CA  GLN A 386     -33.781   1.329  13.594  1.00 37.59           C  
ATOM   2977  C   GLN A 386     -33.656   2.717  12.969  1.00 37.59           C  
ATOM   2978  CB  GLN A 386     -34.500   0.376  12.633  1.00 37.59           C  
ATOM   2979  O   GLN A 386     -32.656   3.047  12.359  1.00 37.59           O  
ATOM   2980  CG  GLN A 386     -33.625  -0.065  11.453  1.00 37.59           C  
ATOM   2981  CD  GLN A 386     -32.375  -0.799  11.898  1.00 37.59           C  
ATOM   2982  NE2 GLN A 386     -31.234  -0.440  11.305  1.00 37.59           N  
ATOM   2983  OE1 GLN A 386     -32.438  -1.681  12.758  1.00 37.59           O  
ATOM   2984  N   ASN A 387     -34.594   3.623  13.242  1.00 45.66           N  
ATOM   2985  CA  ASN A 387     -34.562   4.992  12.742  1.00 45.66           C  
ATOM   2986  C   ASN A 387     -33.656   5.883  13.562  1.00 45.66           C  
ATOM   2987  CB  ASN A 387     -36.000   5.570  12.734  1.00 45.66           C  
ATOM   2988  O   ASN A 387     -32.969   6.762  13.016  1.00 45.66           O  
ATOM   2989  CG  ASN A 387     -36.812   5.066  11.570  1.00 45.66           C  
ATOM   2990  ND2 ASN A 387     -38.125   5.246  11.656  1.00 45.66           N  
ATOM   2991  OD1 ASN A 387     -36.281   4.520  10.602  1.00 45.66           O  
ATOM   2992  N   ALA A 388     -33.500   5.742  14.844  1.00 39.84           N  
ATOM   2993  CA  ALA A 388     -32.500   6.336  15.742  1.00 39.84           C  
ATOM   2994  C   ALA A 388     -31.109   5.789  15.453  1.00 39.84           C  
ATOM   2995  CB  ALA A 388     -32.906   6.078  17.203  1.00 39.84           C  
ATOM   2996  O   ALA A 388     -30.141   6.531  15.492  1.00 39.84           O  
ATOM   2997  N   ILE A 389     -30.984   4.574  14.984  1.00 42.34           N  
ATOM   2998  CA  ILE A 389     -29.797   3.881  14.516  1.00 42.34           C  
ATOM   2999  C   ILE A 389     -29.328   4.484  13.195  1.00 42.34           C  
ATOM   3000  CB  ILE A 389     -30.047   2.365  14.359  1.00 42.34           C  
ATOM   3001  O   ILE A 389     -28.125   4.699  12.984  1.00 42.34           O  
ATOM   3002  CG1 ILE A 389     -30.297   1.720  15.727  1.00 42.34           C  
ATOM   3003  CG2 ILE A 389     -28.875   1.693  13.648  1.00 42.34           C  
ATOM   3004  CD1 ILE A 389     -30.734   0.260  15.648  1.00 42.34           C  
ATOM   3005  N   ASP A 390     -30.203   4.887  12.414  1.00 45.22           N  
ATOM   3006  CA  ASP A 390     -29.906   5.508  11.133  1.00 45.22           C  
ATOM   3007  C   ASP A 390     -29.422   6.941  11.320  1.00 45.22           C  
ATOM   3008  CB  ASP A 390     -31.125   5.484  10.219  1.00 45.22           C  
ATOM   3009  O   ASP A 390     -28.594   7.430  10.547  1.00 45.22           O  
ATOM   3010  CG  ASP A 390     -31.438   4.098   9.680  1.00 45.22           C  
ATOM   3011  OD1 ASP A 390     -30.562   3.205   9.750  1.00 45.22           O  
ATOM   3012  OD2 ASP A 390     -32.562   3.896   9.172  1.00 45.22           O  
ATOM   3013  N   GLY A 391     -29.828   7.672  12.438  1.00 43.06           N  
ATOM   3014  CA  GLY A 391     -29.406   9.023  12.773  1.00 43.06           C  
ATOM   3015  C   GLY A 391     -28.000   9.078  13.336  1.00 43.06           C  
ATOM   3016  O   GLY A 391     -27.250  10.008  13.047  1.00 43.06           O  
ATOM   3017  N   ILE A 392     -27.484   8.094  14.070  1.00 45.12           N  
ATOM   3018  CA  ILE A 392     -26.156   7.902  14.648  1.00 45.12           C  
ATOM   3019  C   ILE A 392     -25.188   7.418  13.578  1.00 45.12           C  
ATOM   3020  CB  ILE A 392     -26.188   6.906  15.828  1.00 45.12           C  
ATOM   3021  O   ILE A 392     -24.047   7.887  13.492  1.00 45.12           O  
ATOM   3022  CG1 ILE A 392     -27.016   7.480  16.984  1.00 45.12           C  
ATOM   3023  CG2 ILE A 392     -24.766   6.562  16.281  1.00 45.12           C  
ATOM   3024  CD1 ILE A 392     -27.281   6.492  18.109  1.00 45.12           C  
ATOM   3025  N   THR A 393     -25.594   6.496  12.719  1.00 41.22           N  
ATOM   3026  CA  THR A 393     -24.828   5.988  11.578  1.00 41.22           C  
ATOM   3027  C   THR A 393     -24.562   7.098  10.570  1.00 41.22           C  
ATOM   3028  CB  THR A 393     -25.578   4.832  10.883  1.00 41.22           C  
ATOM   3029  O   THR A 393     -23.453   7.211  10.047  1.00 41.22           O  
ATOM   3030  CG2 THR A 393     -24.750   4.254   9.742  1.00 41.22           C  
ATOM   3031  OG1 THR A 393     -25.844   3.797  11.844  1.00 41.22           O  
ATOM   3032  N   ASN A 394     -25.438   8.070  10.398  1.00 49.03           N  
ATOM   3033  CA  ASN A 394     -25.297   9.211   9.492  1.00 49.03           C  
ATOM   3034  C   ASN A 394     -24.375  10.281  10.078  1.00 49.03           C  
ATOM   3035  CB  ASN A 394     -26.672   9.805   9.172  1.00 49.03           C  
ATOM   3036  O   ASN A 394     -23.594  10.891   9.352  1.00 49.03           O  
ATOM   3037  CG  ASN A 394     -27.469   8.945   8.211  1.00 49.03           C  
ATOM   3038  ND2 ASN A 394     -28.781   9.141   8.195  1.00 49.03           N  
ATOM   3039  OD1 ASN A 394     -26.922   8.109   7.496  1.00 49.03           O  
ATOM   3040  N   LYS A 395     -24.391  10.516  11.406  1.00 50.34           N  
ATOM   3041  CA  LYS A 395     -23.531  11.469  12.102  1.00 50.34           C  
ATOM   3042  C   LYS A 395     -22.094  10.961  12.195  1.00 50.34           C  
ATOM   3043  CB  LYS A 395     -24.078  11.750  13.508  1.00 50.34           C  
ATOM   3044  O   LYS A 395     -21.141  11.727  12.016  1.00 50.34           O  
ATOM   3045  CG  LYS A 395     -23.578  13.055  14.117  1.00 50.34           C  
ATOM   3046  CD  LYS A 395     -24.516  13.562  15.203  1.00 50.34           C  
ATOM   3047  CE  LYS A 395     -24.016  14.875  15.797  1.00 50.34           C  
ATOM   3048  NZ  LYS A 395     -24.844  15.289  16.969  1.00 50.34           N  
ATOM   3049  N   VAL A 396     -21.906   9.688  12.375  1.00 46.16           N  
ATOM   3050  CA  VAL A 396     -20.625   9.008  12.406  1.00 46.16           C  
ATOM   3051  C   VAL A 396     -20.000   8.992  11.008  1.00 46.16           C  
ATOM   3052  CB  VAL A 396     -20.750   7.562  12.945  1.00 46.16           C  
ATOM   3053  O   VAL A 396     -18.812   9.258  10.844  1.00 46.16           O  
ATOM   3054  CG1 VAL A 396     -19.438   6.805  12.781  1.00 46.16           C  
ATOM   3055  CG2 VAL A 396     -21.188   7.578  14.414  1.00 46.16           C  
ATOM   3056  N   ASN A 397     -20.844   8.750  10.000  1.00 48.56           N  
ATOM   3057  CA  ASN A 397     -20.422   8.758   8.602  1.00 48.56           C  
ATOM   3058  C   ASN A 397     -20.031  10.156   8.141  1.00 48.56           C  
ATOM   3059  CB  ASN A 397     -21.531   8.195   7.707  1.00 48.56           C  
ATOM   3060  O   ASN A 397     -19.078  10.320   7.367  1.00 48.56           O  
ATOM   3061  CG  ASN A 397     -21.656   6.691   7.812  1.00 48.56           C  
ATOM   3062  ND2 ASN A 397     -22.828   6.168   7.457  1.00 48.56           N  
ATOM   3063  OD1 ASN A 397     -20.719   6.000   8.211  1.00 48.56           O  
ATOM   3064  N   SER A 398     -20.641  11.281   8.680  1.00 51.62           N  
ATOM   3065  CA  SER A 398     -20.375  12.680   8.359  1.00 51.62           C  
ATOM   3066  C   SER A 398     -19.094  13.164   9.023  1.00 51.62           C  
ATOM   3067  CB  SER A 398     -21.547  13.562   8.789  1.00 51.62           C  
ATOM   3068  O   SER A 398     -18.312  13.914   8.430  1.00 51.62           O  
ATOM   3069  OG  SER A 398     -21.562  13.727  10.195  1.00 51.62           O  
ATOM   3070  N   VAL A 399     -18.750  12.805  10.172  1.00 45.56           N  
ATOM   3071  CA  VAL A 399     -17.531  13.148  10.914  1.00 45.56           C  
ATOM   3072  C   VAL A 399     -16.344  12.406  10.328  1.00 45.56           C  
ATOM   3073  CB  VAL A 399     -17.688  12.836  12.414  1.00 45.56           C  
ATOM   3074  O   VAL A 399     -15.250  12.961  10.203  1.00 45.56           O  
ATOM   3075  CG1 VAL A 399     -16.344  13.016  13.141  1.00 45.56           C  
ATOM   3076  CG2 VAL A 399     -18.766  13.719  13.047  1.00 45.56           C  
ATOM   3077  N   ILE A 400     -16.484  11.227   9.797  1.00 50.69           N  
ATOM   3078  CA  ILE A 400     -15.492  10.375   9.156  1.00 50.69           C  
ATOM   3079  C   ILE A 400     -15.102  10.969   7.801  1.00 50.69           C  
ATOM   3080  CB  ILE A 400     -16.016   8.930   8.984  1.00 50.69           C  
ATOM   3081  O   ILE A 400     -13.922  10.984   7.441  1.00 50.69           O  
ATOM   3082  CG1 ILE A 400     -16.156   8.242  10.344  1.00 50.69           C  
ATOM   3083  CG2 ILE A 400     -15.086   8.133   8.055  1.00 50.69           C  
ATOM   3084  CD1 ILE A 400     -16.797   6.871  10.281  1.00 50.69           C  
ATOM   3085  N   GLU A 401     -16.094  11.477   7.090  1.00 50.00           N  
ATOM   3086  CA  GLU A 401     -15.875  12.102   5.789  1.00 50.00           C  
ATOM   3087  C   GLU A 401     -15.062  13.383   5.918  1.00 50.00           C  
ATOM   3088  CB  GLU A 401     -17.203  12.391   5.098  1.00 50.00           C  
ATOM   3089  O   GLU A 401     -14.195  13.664   5.090  1.00 50.00           O  
ATOM   3090  CG  GLU A 401     -17.750  11.219   4.293  1.00 50.00           C  
ATOM   3091  CD  GLU A 401     -19.016  11.562   3.516  1.00 50.00           C  
ATOM   3092  OE1 GLU A 401     -19.547  10.680   2.805  1.00 50.00           O  
ATOM   3093  OE2 GLU A 401     -19.469  12.719   3.619  1.00 50.00           O  
ATOM   3094  N   LYS A 402     -15.203  14.172   6.934  1.00 44.59           N  
ATOM   3095  CA  LYS A 402     -14.523  15.438   7.191  1.00 44.59           C  
ATOM   3096  C   LYS A 402     -13.117  15.211   7.727  1.00 44.59           C  
ATOM   3097  CB  LYS A 402     -15.328  16.281   8.180  1.00 44.59           C  
ATOM   3098  O   LYS A 402     -12.188  15.945   7.391  1.00 44.59           O  
ATOM   3099  CG  LYS A 402     -16.359  17.188   7.523  1.00 44.59           C  
ATOM   3100  CD  LYS A 402     -17.094  18.047   8.555  1.00 44.59           C  
ATOM   3101  CE  LYS A 402     -18.234  18.828   7.918  1.00 44.59           C  
ATOM   3102  NZ  LYS A 402     -18.859  19.781   8.891  1.00 44.59           N  
ATOM   3103  N   MET A 403     -12.812  14.180   8.281  1.00 43.12           N  
ATOM   3104  CA  MET A 403     -11.523  13.805   8.852  1.00 43.12           C  
ATOM   3105  C   MET A 403     -10.672  13.070   7.824  1.00 43.12           C  
ATOM   3106  CB  MET A 403     -11.719  12.938  10.094  1.00 43.12           C  
ATOM   3107  O   MET A 403      -9.445  13.203   7.824  1.00 43.12           O  
ATOM   3108  CG  MET A 403     -12.125  13.719  11.328  1.00 43.12           C  
ATOM   3109  SD  MET A 403     -12.070  12.695  12.859  1.00 43.12           S  
ATOM   3110  CE  MET A 403     -12.883  11.188  12.258  1.00 43.12           C  
ATOM   3111  N   ASN A 404     -11.188  12.367   6.766  1.00 44.16           N  
ATOM   3112  CA  ASN A 404     -10.625  11.633   5.637  1.00 44.16           C  
ATOM   3113  C   ASN A 404      -9.945  12.570   4.645  1.00 44.16           C  
ATOM   3114  CB  ASN A 404     -11.711  10.805   4.938  1.00 44.16           C  
ATOM   3115  O   ASN A 404      -8.914  12.227   4.070  1.00 44.16           O  
ATOM   3116  CG  ASN A 404     -11.812   9.398   5.488  1.00 44.16           C  
ATOM   3117  ND2 ASN A 404     -12.852   8.680   5.078  1.00 44.16           N  
ATOM   3118  OD1 ASN A 404     -10.977   8.961   6.277  1.00 44.16           O  
ATOM   3119  N   THR A 405     -10.344  13.727   4.453  1.00 50.06           N  
ATOM   3120  CA  THR A 405      -9.734  14.688   3.541  1.00 50.06           C  
ATOM   3121  C   THR A 405      -8.414  15.211   4.105  1.00 50.06           C  
ATOM   3122  CB  THR A 405     -10.680  15.875   3.264  1.00 50.06           C  
ATOM   3123  O   THR A 405      -7.438  15.367   3.371  1.00 50.06           O  
ATOM   3124  CG2 THR A 405     -10.680  16.250   1.783  1.00 50.06           C  
ATOM   3125  OG1 THR A 405     -12.016  15.516   3.650  1.00 50.06           O  
ATOM   3126  N   GLN A 406      -8.250  15.180   5.363  1.00 38.44           N  
ATOM   3127  CA  GLN A 406      -7.105  15.773   6.039  1.00 38.44           C  
ATOM   3128  C   GLN A 406      -6.000  14.750   6.262  1.00 38.44           C  
ATOM   3129  CB  GLN A 406      -7.527  16.391   7.379  1.00 38.44           C  
ATOM   3130  O   GLN A 406      -4.816  15.062   6.137  1.00 38.44           O  
ATOM   3131  CG  GLN A 406      -8.453  17.594   7.242  1.00 38.44           C  
ATOM   3132  CD  GLN A 406      -7.723  18.828   6.773  1.00 38.44           C  
ATOM   3133  NE2 GLN A 406      -8.461  19.750   6.160  1.00 38.44           N  
ATOM   3134  OE1 GLN A 406      -6.508  18.969   6.961  1.00 38.44           O  
ATOM   3135  N   PHE A 407      -6.297  13.430   6.305  1.00 42.38           N  
ATOM   3136  CA  PHE A 407      -5.363  12.352   6.590  1.00 42.38           C  
ATOM   3137  C   PHE A 407      -4.824  11.750   5.301  1.00 42.38           C  
ATOM   3138  CB  PHE A 407      -6.039  11.266   7.438  1.00 42.38           C  
ATOM   3139  O   PHE A 407      -3.646  11.391   5.219  1.00 42.38           O  
ATOM   3140  CG  PHE A 407      -6.066  11.570   8.906  1.00 42.38           C  
ATOM   3141  CD1 PHE A 407      -4.906  11.500   9.672  1.00 42.38           C  
ATOM   3142  CD2 PHE A 407      -7.254  11.930   9.531  1.00 42.38           C  
ATOM   3143  CE1 PHE A 407      -4.926  11.789  11.031  1.00 42.38           C  
ATOM   3144  CE2 PHE A 407      -7.281  12.219  10.898  1.00 42.38           C  
ATOM   3145  CZ  PHE A 407      -6.121  12.141  11.641  1.00 42.38           C  
ATOM   3146  N   THR A 408      -5.766  11.648   4.246  1.00 45.59           N  
ATOM   3147  CA  THR A 408      -5.367  11.258   2.900  1.00 45.59           C  
ATOM   3148  C   THR A 408      -4.414  12.281   2.295  1.00 45.59           C  
ATOM   3149  CB  THR A 408      -6.590  11.078   1.982  1.00 45.59           C  
ATOM   3150  O   THR A 408      -3.449  11.922   1.621  1.00 45.59           O  
ATOM   3151  CG2 THR A 408      -6.184  10.523   0.623  1.00 45.59           C  
ATOM   3152  OG1 THR A 408      -7.520  10.180   2.598  1.00 45.59           O  
ATOM   3153  N   ALA A 409      -4.535  13.484   2.621  1.00 44.81           N  
ATOM   3154  CA  ALA A 409      -3.709  14.609   2.188  1.00 44.81           C  
ATOM   3155  C   ALA A 409      -2.367  14.617   2.916  1.00 44.81           C  
ATOM   3156  CB  ALA A 409      -4.441  15.930   2.418  1.00 44.81           C  
ATOM   3157  O   ALA A 409      -1.324  14.875   2.307  1.00 44.81           O  
ATOM   3158  N   VAL A 410      -2.283  14.117   4.133  1.00 43.19           N  
ATOM   3159  CA  VAL A 410      -1.093  14.062   4.977  1.00 43.19           C  
ATOM   3160  C   VAL A 410      -0.298  12.797   4.664  1.00 43.19           C  
ATOM   3161  CB  VAL A 410      -1.457  14.109   6.477  1.00 43.19           C  
ATOM   3162  O   VAL A 410       0.934  12.828   4.621  1.00 43.19           O  
ATOM   3163  CG1 VAL A 410      -0.217  13.883   7.340  1.00 43.19           C  
ATOM   3164  CG2 VAL A 410      -2.123  15.438   6.824  1.00 43.19           C  
ATOM   3165  N   GLY A 411      -0.989  11.609   4.430  1.00 42.75           N  
ATOM   3166  CA  GLY A 411      -0.380  10.375   3.963  1.00 42.75           C  
ATOM   3167  C   GLY A 411       0.292  10.516   2.611  1.00 42.75           C  
ATOM   3168  O   GLY A 411       1.374   9.969   2.391  1.00 42.75           O  
ATOM   3169  N   LYS A 412      -0.208  11.383   1.618  1.00 45.31           N  
ATOM   3170  CA  LYS A 412       0.291  11.648   0.273  1.00 45.31           C  
ATOM   3171  C   LYS A 412       1.472  12.617   0.310  1.00 45.31           C  
ATOM   3172  CB  LYS A 412      -0.822  12.219  -0.609  1.00 45.31           C  
ATOM   3173  O   LYS A 412       2.424  12.469  -0.459  1.00 45.31           O  
ATOM   3174  CG  LYS A 412      -1.785  11.164  -1.142  1.00 45.31           C  
ATOM   3175  CD  LYS A 412      -2.812  11.773  -2.086  1.00 45.31           C  
ATOM   3176  CE  LYS A 412      -3.854  10.750  -2.518  1.00 45.31           C  
ATOM   3177  NZ  LYS A 412      -4.867  11.344  -3.438  1.00 45.31           N  
ATOM   3178  N   GLU A 413       1.644  13.492   1.310  1.00 44.06           N  
ATOM   3179  CA  GLU A 413       2.682  14.500   1.493  1.00 44.06           C  
ATOM   3180  C   GLU A 413       3.912  13.906   2.178  1.00 44.06           C  
ATOM   3181  CB  GLU A 413       2.146  15.680   2.303  1.00 44.06           C  
ATOM   3182  O   GLU A 413       5.043  14.297   1.879  1.00 44.06           O  
ATOM   3183  CG  GLU A 413       1.262  16.625   1.502  1.00 44.06           C  
ATOM   3184  CD  GLU A 413       2.039  17.484   0.523  1.00 44.06           C  
ATOM   3185  OE1 GLU A 413       1.414  18.109  -0.366  1.00 44.06           O  
ATOM   3186  OE2 GLU A 413       3.283  17.547   0.645  1.00 44.06           O  
ATOM   3187  N   PHE A 414       3.859  12.891   2.850  1.00 43.84           N  
ATOM   3188  CA  PHE A 414       4.945  12.250   3.588  1.00 43.84           C  
ATOM   3189  C   PHE A 414       5.629  11.195   2.734  1.00 43.84           C  
ATOM   3190  CB  PHE A 414       4.418  11.625   4.883  1.00 43.84           C  
ATOM   3191  O   PHE A 414       6.824  10.945   2.887  1.00 43.84           O  
ATOM   3192  CG  PHE A 414       4.246  12.617   6.008  1.00 43.84           C  
ATOM   3193  CD1 PHE A 414       5.344  13.094   6.703  1.00 43.84           C  
ATOM   3194  CD2 PHE A 414       2.979  13.062   6.363  1.00 43.84           C  
ATOM   3195  CE1 PHE A 414       5.188  14.008   7.742  1.00 43.84           C  
ATOM   3196  CE2 PHE A 414       2.812  13.969   7.402  1.00 43.84           C  
ATOM   3197  CZ  PHE A 414       3.918  14.445   8.094  1.00 43.84           C  
ATOM   3198  N   ASN A 415       5.004  10.734   1.639  1.00 42.34           N  
ATOM   3199  CA  ASN A 415       5.539   9.820   0.632  1.00 42.34           C  
ATOM   3200  C   ASN A 415       6.477  10.539  -0.333  1.00 42.34           C  
ATOM   3201  CB  ASN A 415       4.402   9.148  -0.137  1.00 42.34           C  
ATOM   3202  O   ASN A 415       7.418   9.938  -0.856  1.00 42.34           O  
ATOM   3203  CG  ASN A 415       3.771   8.008   0.638  1.00 42.34           C  
ATOM   3204  ND2 ASN A 415       2.553   7.637   0.260  1.00 42.34           N  
ATOM   3205  OD1 ASN A 415       4.371   7.465   1.569  1.00 42.34           O  
ATOM   3206  N   ASN A 416       6.512  11.859  -0.453  1.00 45.72           N  
ATOM   3207  CA  ASN A 416       7.328  12.719  -1.305  1.00 45.72           C  
ATOM   3208  C   ASN A 416       8.641  13.094  -0.627  1.00 45.72           C  
ATOM   3209  CB  ASN A 416       6.551  13.977  -1.697  1.00 45.72           C  
ATOM   3210  O   ASN A 416       9.656  13.281  -1.296  1.00 45.72           O  
ATOM   3211  CG  ASN A 416       7.188  14.719  -2.855  1.00 45.72           C  
ATOM   3212  ND2 ASN A 416       6.453  15.664  -3.426  1.00 45.72           N  
ATOM   3213  OD1 ASN A 416       8.328  14.438  -3.236  1.00 45.72           O  
ATOM   3214  N   LEU A 417       9.008  12.578   0.619  1.00 41.47           N  
ATOM   3215  CA  LEU A 417      10.266  12.969   1.239  1.00 41.47           C  
ATOM   3216  C   LEU A 417      11.047  11.750   1.715  1.00 41.47           C  
ATOM   3217  CB  LEU A 417      10.016  13.922   2.414  1.00 41.47           C  
ATOM   3218  O   LEU A 417      11.422  11.664   2.887  1.00 41.47           O  
ATOM   3219  CG  LEU A 417       9.898  15.406   2.074  1.00 41.47           C  
ATOM   3220  CD1 LEU A 417       8.930  16.094   3.033  1.00 41.47           C  
ATOM   3221  CD2 LEU A 417      11.266  16.078   2.115  1.00 41.47           C  
ATOM   3222  N   GLU A 418      11.680  10.711   0.962  1.00 42.22           N  
ATOM   3223  CA  GLU A 418      12.102   9.352   1.282  1.00 42.22           C  
ATOM   3224  C   GLU A 418      13.617   9.211   1.188  1.00 42.22           C  
ATOM   3225  CB  GLU A 418      11.422   8.344   0.354  1.00 42.22           C  
ATOM   3226  O   GLU A 418      14.133   8.094   1.103  1.00 42.22           O  
ATOM   3227  CG  GLU A 418      11.352   6.930   0.919  1.00 42.22           C  
ATOM   3228  CD  GLU A 418      10.461   6.000   0.114  1.00 42.22           C  
ATOM   3229  OE1 GLU A 418      10.344   4.809   0.475  1.00 42.22           O  
ATOM   3230  OE2 GLU A 418       9.875   6.473  -0.885  1.00 42.22           O  
ATOM   3231  N   ARG A 419      14.547  10.180   1.390  1.00 44.22           N  
ATOM   3232  CA  ARG A 419      15.922   9.734   1.558  1.00 44.22           C  
ATOM   3233  C   ARG A 419      16.250   9.477   3.027  1.00 44.22           C  
ATOM   3234  CB  ARG A 419      16.891  10.766   0.982  1.00 44.22           C  
ATOM   3235  O   ARG A 419      16.984   8.555   3.354  1.00 44.22           O  
ATOM   3236  CG  ARG A 419      18.109  10.156   0.309  1.00 44.22           C  
ATOM   3237  CD  ARG A 419      19.031  11.219  -0.287  1.00 44.22           C  
ATOM   3238  NE  ARG A 419      19.828  11.883   0.740  1.00 44.22           N  
ATOM   3239  NH1 ARG A 419      21.375  12.742  -0.736  1.00 44.22           N  
ATOM   3240  NH2 ARG A 419      21.578  13.141   1.512  1.00 44.22           N  
ATOM   3241  CZ  ARG A 419      20.922  12.586   0.503  1.00 44.22           C  
ATOM   3242  N   ARG A 420      15.211   9.000   3.916  1.00 42.19           N  
ATOM   3243  CA  ARG A 420      15.367   8.609   5.312  1.00 42.19           C  
ATOM   3244  C   ARG A 420      14.133   7.867   5.816  1.00 42.19           C  
ATOM   3245  CB  ARG A 420      15.633   9.836   6.188  1.00 42.19           C  
ATOM   3246  O   ARG A 420      14.148   7.285   6.902  1.00 42.19           O  
ATOM   3247  CG  ARG A 420      17.078  10.297   6.180  1.00 42.19           C  
ATOM   3248  CD  ARG A 420      17.281  11.555   7.016  1.00 42.19           C  
ATOM   3249  NE  ARG A 420      17.344  11.242   8.438  1.00 42.19           N  
ATOM   3250  NH1 ARG A 420      17.219  13.445   9.133  1.00 42.19           N  
ATOM   3251  NH2 ARG A 420      17.391  11.766  10.680  1.00 42.19           N  
ATOM   3252  CZ  ARG A 420      17.312  12.148   9.414  1.00 42.19           C  
ATOM   3253  N   ILE A 421      13.227   6.945   5.184  1.00 45.72           N  
ATOM   3254  CA  ILE A 421      11.883   6.859   5.746  1.00 45.72           C  
ATOM   3255  C   ILE A 421      11.273   5.496   5.418  1.00 45.72           C  
ATOM   3256  CB  ILE A 421      10.977   7.992   5.215  1.00 45.72           C  
ATOM   3257  O   ILE A 421      10.070   5.395   5.152  1.00 45.72           O  
ATOM   3258  CG1 ILE A 421      11.438   9.344   5.766  1.00 45.72           C  
ATOM   3259  CG2 ILE A 421       9.508   7.723   5.574  1.00 45.72           C  
ATOM   3260  CD1 ILE A 421      10.711  10.539   5.164  1.00 45.72           C  
ATOM   3261  N   GLU A 422      12.016   4.367   4.922  1.00 42.94           N  
ATOM   3262  CA  GLU A 422      11.273   3.113   4.801  1.00 42.94           C  
ATOM   3263  C   GLU A 422      10.820   2.609   6.168  1.00 42.94           C  
ATOM   3264  CB  GLU A 422      12.133   2.049   4.109  1.00 42.94           C  
ATOM   3265  O   GLU A 422       9.688   2.146   6.320  1.00 42.94           O  
ATOM   3266  CG  GLU A 422      12.070   2.107   2.588  1.00 42.94           C  
ATOM   3267  CD  GLU A 422      12.945   1.062   1.913  1.00 42.94           C  
ATOM   3268  OE1 GLU A 422      12.984   1.021   0.663  1.00 42.94           O  
ATOM   3269  OE2 GLU A 422      13.594   0.276   2.641  1.00 42.94           O  
ATOM   3270  N   ASN A 423      11.586   2.934   7.305  1.00 42.62           N  
ATOM   3271  CA  ASN A 423      11.219   2.613   8.680  1.00 42.62           C  
ATOM   3272  C   ASN A 423      10.320   3.684   9.289  1.00 42.62           C  
ATOM   3273  CB  ASN A 423      12.477   2.428   9.539  1.00 42.62           C  
ATOM   3274  O   ASN A 423       9.414   3.373  10.070  1.00 42.62           O  
ATOM   3275  CG  ASN A 423      12.461   1.130  10.328  1.00 42.62           C  
ATOM   3276  ND2 ASN A 423      13.547   0.852  11.031  1.00 42.62           N  
ATOM   3277  OD1 ASN A 423      11.477   0.383  10.289  1.00 42.62           O  
ATOM   3278  N   LEU A 424      10.398   4.867   8.852  1.00 40.34           N  
ATOM   3279  CA  LEU A 424       9.625   6.016   9.297  1.00 40.34           C  
ATOM   3280  C   LEU A 424       8.242   6.023   8.656  1.00 40.34           C  
ATOM   3281  CB  LEU A 424      10.359   7.320   8.977  1.00 40.34           C  
ATOM   3282  O   LEU A 424       7.254   6.395   9.289  1.00 40.34           O  
ATOM   3283  CG  LEU A 424      10.242   8.438  10.008  1.00 40.34           C  
ATOM   3284  CD1 LEU A 424      11.336   8.312  11.055  1.00 40.34           C  
ATOM   3285  CD2 LEU A 424      10.297   9.805   9.328  1.00 40.34           C  
ATOM   3286  N   ASN A 425       8.125   5.590   7.406  1.00 41.41           N  
ATOM   3287  CA  ASN A 425       6.855   5.438   6.703  1.00 41.41           C  
ATOM   3288  C   ASN A 425       5.969   4.379   7.355  1.00 41.41           C  
ATOM   3289  CB  ASN A 425       7.094   5.094   5.230  1.00 41.41           C  
ATOM   3290  O   ASN A 425       4.762   4.574   7.496  1.00 41.41           O  
ATOM   3291  CG  ASN A 425       5.840   5.215   4.391  1.00 41.41           C  
ATOM   3292  ND2 ASN A 425       5.891   4.691   3.170  1.00 41.41           N  
ATOM   3293  OD1 ASN A 425       4.832   5.773   4.832  1.00 41.41           O  
ATOM   3294  N   LYS A 426       6.602   3.217   7.746  1.00 49.62           N  
ATOM   3295  CA  LYS A 426       5.875   2.166   8.453  1.00 49.62           C  
ATOM   3296  C   LYS A 426       5.465   2.623   9.852  1.00 49.62           C  
ATOM   3297  CB  LYS A 426       6.723   0.896   8.547  1.00 49.62           C  
ATOM   3298  O   LYS A 426       4.355   2.338  10.297  1.00 49.62           O  
ATOM   3299  CG  LYS A 426       6.793   0.100   7.250  1.00 49.62           C  
ATOM   3300  CD  LYS A 426       7.547  -1.210   7.438  1.00 49.62           C  
ATOM   3301  CE  LYS A 426       7.688  -1.968   6.125  1.00 49.62           C  
ATOM   3302  NZ  LYS A 426       8.484  -3.219   6.289  1.00 49.62           N  
ATOM   3303  N   LYS A 427       6.320   3.355  10.539  1.00 49.66           N  
ATOM   3304  CA  LYS A 427       6.086   3.898  11.875  1.00 49.66           C  
ATOM   3305  C   LYS A 427       5.074   5.039  11.836  1.00 49.66           C  
ATOM   3306  CB  LYS A 427       7.398   4.383  12.500  1.00 49.66           C  
ATOM   3307  O   LYS A 427       4.227   5.156  12.727  1.00 49.66           O  
ATOM   3308  CG  LYS A 427       8.234   3.275  13.117  1.00 49.66           C  
ATOM   3309  CD  LYS A 427       9.484   3.830  13.797  1.00 49.66           C  
ATOM   3310  CE  LYS A 427      10.391   2.715  14.297  1.00 49.66           C  
ATOM   3311  NZ  LYS A 427      11.664   3.252  14.867  1.00 49.66           N  
ATOM   3312  N   VAL A 428       5.094   5.863  10.906  1.00 56.25           N  
ATOM   3313  CA  VAL A 428       4.168   6.973  10.695  1.00 56.25           C  
ATOM   3314  C   VAL A 428       2.797   6.438  10.297  1.00 56.25           C  
ATOM   3315  CB  VAL A 428       4.695   7.949   9.625  1.00 56.25           C  
ATOM   3316  O   VAL A 428       1.772   6.895  10.805  1.00 56.25           O  
ATOM   3317  CG1 VAL A 428       3.623   8.977   9.258  1.00 56.25           C  
ATOM   3318  CG2 VAL A 428       5.965   8.648  10.109  1.00 56.25           C  
ATOM   3319  N   ASP A 429       2.752   5.402   9.359  1.00 58.34           N  
ATOM   3320  CA  ASP A 429       1.511   4.734   8.984  1.00 58.34           C  
ATOM   3321  C   ASP A 429       0.879   4.031  10.180  1.00 58.34           C  
ATOM   3322  CB  ASP A 429       1.763   3.727   7.859  1.00 58.34           C  
ATOM   3323  O   ASP A 429      -0.336   4.098  10.375  1.00 58.34           O  
ATOM   3324  CG  ASP A 429       1.957   4.387   6.504  1.00 58.34           C  
ATOM   3325  OD1 ASP A 429       1.633   5.582   6.355  1.00 58.34           O  
ATOM   3326  OD2 ASP A 429       2.438   3.699   5.574  1.00 58.34           O  
ATOM   3327  N   ASP A 430       1.724   3.441  10.984  1.00 60.97           N  
ATOM   3328  CA  ASP A 430       1.292   2.764  12.203  1.00 60.97           C  
ATOM   3329  C   ASP A 430       0.803   3.766  13.250  1.00 60.97           C  
ATOM   3330  CB  ASP A 430       2.432   1.919  12.781  1.00 60.97           C  
ATOM   3331  O   ASP A 430      -0.205   3.529  13.914  1.00 60.97           O  
ATOM   3332  CG  ASP A 430       1.953   0.882  13.781  1.00 60.97           C  
ATOM   3333  OD1 ASP A 430       0.847   0.328  13.602  1.00 60.97           O  
ATOM   3334  OD2 ASP A 430       2.688   0.618  14.758  1.00 60.97           O  
ATOM   3335  N   GLY A 431       1.493   4.879  13.430  1.00 63.81           N  
ATOM   3336  CA  GLY A 431       1.096   5.949  14.336  1.00 63.81           C  
ATOM   3337  C   GLY A 431      -0.226   6.590  13.953  1.00 63.81           C  
ATOM   3338  O   GLY A 431      -1.067   6.844  14.820  1.00 63.81           O  
ATOM   3339  N   PHE A 432      -0.425   6.852  12.727  1.00 71.00           N  
ATOM   3340  CA  PHE A 432      -1.665   7.422  12.219  1.00 71.00           C  
ATOM   3341  C   PHE A 432      -2.834   6.469  12.438  1.00 71.00           C  
ATOM   3342  CB  PHE A 432      -1.532   7.746  10.727  1.00 71.00           C  
ATOM   3343  O   PHE A 432      -3.928   6.898  12.812  1.00 71.00           O  
ATOM   3344  CG  PHE A 432      -0.821   9.039  10.445  1.00 71.00           C  
ATOM   3345  CD1 PHE A 432      -1.400  10.258  10.789  1.00 71.00           C  
ATOM   3346  CD2 PHE A 432       0.428   9.047   9.836  1.00 71.00           C  
ATOM   3347  CE1 PHE A 432      -0.744  11.461  10.531  1.00 71.00           C  
ATOM   3348  CE2 PHE A 432       1.091  10.242   9.578  1.00 71.00           C  
ATOM   3349  CZ  PHE A 432       0.502  11.445   9.930  1.00 71.00           C  
ATOM   3350  N   LEU A 433      -2.633   5.230  12.164  1.00 75.88           N  
ATOM   3351  CA  LEU A 433      -3.646   4.203  12.352  1.00 75.88           C  
ATOM   3352  C   LEU A 433      -4.027   4.074  13.820  1.00 75.88           C  
ATOM   3353  CB  LEU A 433      -3.148   2.854  11.820  1.00 75.88           C  
ATOM   3354  O   LEU A 433      -5.203   3.914  14.148  1.00 75.88           O  
ATOM   3355  CG  LEU A 433      -4.164   1.713  11.805  1.00 75.88           C  
ATOM   3356  CD1 LEU A 433      -5.289   2.020  10.820  1.00 75.88           C  
ATOM   3357  CD2 LEU A 433      -3.486   0.394  11.453  1.00 75.88           C  
ATOM   3358  N   ASP A 434      -3.090   4.137  14.680  1.00 73.56           N  
ATOM   3359  CA  ASP A 434      -3.320   4.070  16.109  1.00 73.56           C  
ATOM   3360  C   ASP A 434      -4.133   5.270  16.594  1.00 73.56           C  
ATOM   3361  CB  ASP A 434      -1.989   4.004  16.875  1.00 73.56           C  
ATOM   3362  O   ASP A 434      -5.047   5.121  17.406  1.00 73.56           O  
ATOM   3363  CG  ASP A 434      -1.324   2.641  16.781  1.00 73.56           C  
ATOM   3364  OD1 ASP A 434      -1.999   1.657  16.406  1.00 73.56           O  
ATOM   3365  OD2 ASP A 434      -0.115   2.551  17.078  1.00 73.56           O  
ATOM   3366  N   ILE A 435      -3.783   6.375  16.156  1.00 70.75           N  
ATOM   3367  CA  ILE A 435      -4.492   7.594  16.531  1.00 70.75           C  
ATOM   3368  C   ILE A 435      -5.938   7.520  16.047  1.00 70.75           C  
ATOM   3369  CB  ILE A 435      -3.797   8.852  15.961  1.00 70.75           C  
ATOM   3370  O   ILE A 435      -6.867   7.855  16.781  1.00 70.75           O  
ATOM   3371  CG1 ILE A 435      -2.445   9.070  16.656  1.00 70.75           C  
ATOM   3372  CG2 ILE A 435      -4.695  10.078  16.109  1.00 70.75           C  
ATOM   3373  CD1 ILE A 435      -1.610  10.180  16.031  1.00 70.75           C  
ATOM   3374  N   TRP A 436      -6.031   7.105  14.805  1.00 78.31           N  
ATOM   3375  CA  TRP A 436      -7.363   6.949  14.234  1.00 78.31           C  
ATOM   3376  C   TRP A 436      -8.188   5.949  15.039  1.00 78.31           C  
ATOM   3377  CB  TRP A 436      -7.273   6.500  12.773  1.00 78.31           C  
ATOM   3378  O   TRP A 436      -9.359   6.195  15.336  1.00 78.31           O  
ATOM   3379  CG  TRP A 436      -8.586   6.082  12.180  1.00 78.31           C  
ATOM   3380  CD1 TRP A 436      -8.984   4.812  11.875  1.00 78.31           C  
ATOM   3381  CD2 TRP A 436      -9.672   6.941  11.828  1.00 78.31           C  
ATOM   3382  CE2 TRP A 436     -10.703   6.125  11.305  1.00 78.31           C  
ATOM   3383  CE3 TRP A 436      -9.883   8.328  11.898  1.00 78.31           C  
ATOM   3384  NE1 TRP A 436     -10.250   4.828  11.344  1.00 78.31           N  
ATOM   3385  CH2 TRP A 436     -12.094   8.000  10.938  1.00 78.31           C  
ATOM   3386  CZ2 TRP A 436     -11.914   6.645  10.859  1.00 78.31           C  
ATOM   3387  CZ3 TRP A 436     -11.094   8.844  11.453  1.00 78.31           C  
ATOM   3388  N   THR A 437      -7.621   4.848  15.227  1.00 80.62           N  
ATOM   3389  CA  THR A 437      -8.281   3.795  15.992  1.00 80.62           C  
ATOM   3390  C   THR A 437      -8.719   4.309  17.359  1.00 80.62           C  
ATOM   3391  CB  THR A 437      -7.363   2.572  16.172  1.00 80.62           C  
ATOM   3392  O   THR A 437      -9.844   4.059  17.797  1.00 80.62           O  
ATOM   3393  CG2 THR A 437      -8.062   1.467  16.953  1.00 80.62           C  
ATOM   3394  OG1 THR A 437      -6.996   2.068  14.875  1.00 80.62           O  
ATOM   3395  N   TYR A 438      -7.945   5.020  18.031  1.00 76.19           N  
ATOM   3396  CA  TYR A 438      -8.258   5.609  19.328  1.00 76.19           C  
ATOM   3397  C   TYR A 438      -9.406   6.602  19.219  1.00 76.19           C  
ATOM   3398  CB  TYR A 438      -7.027   6.305  19.906  1.00 76.19           C  
ATOM   3399  O   TYR A 438     -10.320   6.605  20.047  1.00 76.19           O  
ATOM   3400  CG  TYR A 438      -6.051   5.359  20.578  1.00 76.19           C  
ATOM   3401  CD1 TYR A 438      -6.418   4.617  21.688  1.00 76.19           C  
ATOM   3402  CD2 TYR A 438      -4.762   5.207  20.078  1.00 76.19           C  
ATOM   3403  CE1 TYR A 438      -5.523   3.748  22.297  1.00 76.19           C  
ATOM   3404  CE2 TYR A 438      -3.857   4.340  20.672  1.00 76.19           C  
ATOM   3405  OH  TYR A 438      -3.355   2.754  22.391  1.00 76.19           O  
ATOM   3406  CZ  TYR A 438      -4.246   3.613  21.797  1.00 76.19           C  
ATOM   3407  N   ASN A 439      -9.352   7.496  18.266  1.00 75.38           N  
ATOM   3408  CA  ASN A 439     -10.398   8.484  18.062  1.00 75.38           C  
ATOM   3409  C   ASN A 439     -11.750   7.824  17.781  1.00 75.38           C  
ATOM   3410  CB  ASN A 439     -10.023   9.430  16.906  1.00 75.38           C  
ATOM   3411  O   ASN A 439     -12.781   8.273  18.281  1.00 75.38           O  
ATOM   3412  CG  ASN A 439      -8.961  10.430  17.312  1.00 75.38           C  
ATOM   3413  ND2 ASN A 439      -8.305  11.023  16.312  1.00 75.38           N  
ATOM   3414  OD1 ASN A 439      -8.719  10.664  18.500  1.00 75.38           O  
ATOM   3415  N   ALA A 440     -11.672   6.883  16.938  1.00 77.81           N  
ATOM   3416  CA  ALA A 440     -12.891   6.141  16.609  1.00 77.81           C  
ATOM   3417  C   ALA A 440     -13.477   5.473  17.859  1.00 77.81           C  
ATOM   3418  CB  ALA A 440     -12.609   5.098  15.539  1.00 77.81           C  
ATOM   3419  O   ALA A 440     -14.680   5.539  18.094  1.00 77.81           O  
ATOM   3420  N   GLU A 441     -12.633   4.812  18.656  1.00 80.94           N  
ATOM   3421  CA  GLU A 441     -13.062   4.168  19.891  1.00 80.94           C  
ATOM   3422  C   GLU A 441     -13.625   5.188  20.875  1.00 80.94           C  
ATOM   3423  CB  GLU A 441     -11.898   3.402  20.531  1.00 80.94           C  
ATOM   3424  O   GLU A 441     -14.641   4.934  21.531  1.00 80.94           O  
ATOM   3425  CG  GLU A 441     -11.531   2.121  19.797  1.00 80.94           C  
ATOM   3426  CD  GLU A 441     -10.383   1.370  20.453  1.00 80.94           C  
ATOM   3427  OE1 GLU A 441     -10.000   0.289  19.938  1.00 80.94           O  
ATOM   3428  OE2 GLU A 441      -9.852   1.865  21.469  1.00 80.94           O  
ATOM   3429  N   LEU A 442     -12.977   6.254  21.047  1.00 78.12           N  
ATOM   3430  CA  LEU A 442     -13.414   7.320  21.938  1.00 78.12           C  
ATOM   3431  C   LEU A 442     -14.781   7.844  21.516  1.00 78.12           C  
ATOM   3432  CB  LEU A 442     -12.398   8.469  21.938  1.00 78.12           C  
ATOM   3433  O   LEU A 442     -15.641   8.086  22.375  1.00 78.12           O  
ATOM   3434  CG  LEU A 442     -12.711   9.648  22.859  1.00 78.12           C  
ATOM   3435  CD1 LEU A 442     -12.812   9.172  24.297  1.00 78.12           C  
ATOM   3436  CD2 LEU A 442     -11.641  10.727  22.719  1.00 78.12           C  
ATOM   3437  N   LEU A 443     -14.922   8.164  20.297  1.00 74.31           N  
ATOM   3438  CA  LEU A 443     -16.203   8.633  19.766  1.00 74.31           C  
ATOM   3439  C   LEU A 443     -17.328   7.680  20.156  1.00 74.31           C  
ATOM   3440  CB  LEU A 443     -16.141   8.773  18.250  1.00 74.31           C  
ATOM   3441  O   LEU A 443     -18.391   8.117  20.609  1.00 74.31           O  
ATOM   3442  CG  LEU A 443     -17.406   9.320  17.562  1.00 74.31           C  
ATOM   3443  CD1 LEU A 443     -17.594  10.789  17.922  1.00 74.31           C  
ATOM   3444  CD2 LEU A 443     -17.312   9.141  16.062  1.00 74.31           C  
ATOM   3445  N   VAL A 444     -17.109   6.434  19.938  1.00 76.38           N  
ATOM   3446  CA  VAL A 444     -18.094   5.414  20.250  1.00 76.38           C  
ATOM   3447  C   VAL A 444     -18.359   5.402  21.766  1.00 76.38           C  
ATOM   3448  CB  VAL A 444     -17.656   4.016  19.781  1.00 76.38           C  
ATOM   3449  O   VAL A 444     -19.500   5.320  22.203  1.00 76.38           O  
ATOM   3450  CG1 VAL A 444     -18.594   2.938  20.312  1.00 76.38           C  
ATOM   3451  CG2 VAL A 444     -17.578   3.967  18.250  1.00 76.38           C  
ATOM   3452  N   LEU A 445     -17.328   5.473  22.578  1.00 78.44           N  
ATOM   3453  CA  LEU A 445     -17.453   5.508  24.031  1.00 78.44           C  
ATOM   3454  C   LEU A 445     -18.297   6.695  24.469  1.00 78.44           C  
ATOM   3455  CB  LEU A 445     -16.062   5.586  24.672  1.00 78.44           C  
ATOM   3456  O   LEU A 445     -19.172   6.555  25.344  1.00 78.44           O  
ATOM   3457  CG  LEU A 445     -15.188   4.340  24.547  1.00 78.44           C  
ATOM   3458  CD1 LEU A 445     -13.797   4.613  25.109  1.00 78.44           C  
ATOM   3459  CD2 LEU A 445     -15.836   3.156  25.266  1.00 78.44           C  
ATOM   3460  N   LEU A 446     -18.047   7.836  23.953  1.00 71.19           N  
ATOM   3461  CA  LEU A 446     -18.781   9.047  24.297  1.00 71.19           C  
ATOM   3462  C   LEU A 446     -20.250   8.922  23.906  1.00 71.19           C  
ATOM   3463  CB  LEU A 446     -18.172  10.266  23.594  1.00 71.19           C  
ATOM   3464  O   LEU A 446     -21.141   9.336  24.672  1.00 71.19           O  
ATOM   3465  CG  LEU A 446     -16.844  10.773  24.156  1.00 71.19           C  
ATOM   3466  CD1 LEU A 446     -16.234  11.805  23.203  1.00 71.19           C  
ATOM   3467  CD2 LEU A 446     -17.047  11.367  25.547  1.00 71.19           C  
ATOM   3468  N   GLU A 447     -20.469   8.406  22.734  1.00 72.56           N  
ATOM   3469  CA  GLU A 447     -21.844   8.203  22.281  1.00 72.56           C  
ATOM   3470  C   GLU A 447     -22.594   7.234  23.188  1.00 72.56           C  
ATOM   3471  CB  GLU A 447     -21.859   7.684  20.844  1.00 72.56           C  
ATOM   3472  O   GLU A 447     -23.766   7.430  23.484  1.00 72.56           O  
ATOM   3473  CG  GLU A 447     -23.250   7.645  20.219  1.00 72.56           C  
ATOM   3474  CD  GLU A 447     -23.906   9.008  20.141  1.00 72.56           C  
ATOM   3475  OE1 GLU A 447     -25.156   9.070  20.078  1.00 72.56           O  
ATOM   3476  OE2 GLU A 447     -23.172  10.023  20.141  1.00 72.56           O  
ATOM   3477  N   ASN A 448     -21.984   6.148  23.562  1.00 76.25           N  
ATOM   3478  CA  ASN A 448     -22.562   5.191  24.484  1.00 76.25           C  
ATOM   3479  C   ASN A 448     -22.922   5.844  25.828  1.00 76.25           C  
ATOM   3480  CB  ASN A 448     -21.625   4.004  24.703  1.00 76.25           C  
ATOM   3481  O   ASN A 448     -23.984   5.586  26.391  1.00 76.25           O  
ATOM   3482  CG  ASN A 448     -21.641   3.029  23.547  1.00 76.25           C  
ATOM   3483  ND2 ASN A 448     -20.609   2.189  23.469  1.00 76.25           N  
ATOM   3484  OD1 ASN A 448     -22.562   3.027  22.734  1.00 76.25           O  
ATOM   3485  N   GLU A 449     -21.953   6.699  26.312  1.00 71.44           N  
ATOM   3486  CA  GLU A 449     -22.203   7.410  27.562  1.00 71.44           C  
ATOM   3487  C   GLU A 449     -23.422   8.320  27.453  1.00 71.44           C  
ATOM   3488  CB  GLU A 449     -20.969   8.227  27.969  1.00 71.44           C  
ATOM   3489  O   GLU A 449     -24.266   8.359  28.344  1.00 71.44           O  
ATOM   3490  CG  GLU A 449     -21.094   8.875  29.344  1.00 71.44           C  
ATOM   3491  CD  GLU A 449     -20.906   7.898  30.500  1.00 71.44           C  
ATOM   3492  OE1 GLU A 449     -21.344   8.211  31.625  1.00 71.44           O  
ATOM   3493  OE2 GLU A 449     -20.344   6.812  30.266  1.00 71.44           O  
ATOM   3494  N   ARG A 450     -23.375   9.055  26.453  1.00 69.44           N  
ATOM   3495  CA  ARG A 450     -24.469   9.984  26.203  1.00 69.44           C  
ATOM   3496  C   ARG A 450     -25.797   9.258  26.109  1.00 69.44           C  
ATOM   3497  CB  ARG A 450     -24.219  10.773  24.906  1.00 69.44           C  
ATOM   3498  O   ARG A 450     -26.797   9.695  26.688  1.00 69.44           O  
ATOM   3499  CG  ARG A 450     -25.297  11.797  24.594  1.00 69.44           C  
ATOM   3500  CD  ARG A 450     -25.031  12.508  23.281  1.00 69.44           C  
ATOM   3501  NE  ARG A 450     -26.109  13.430  22.938  1.00 69.44           N  
ATOM   3502  NH1 ARG A 450     -25.047  14.328  21.094  1.00 69.44           N  
ATOM   3503  NH2 ARG A 450     -27.125  15.070  21.688  1.00 69.44           N  
ATOM   3504  CZ  ARG A 450     -26.094  14.273  21.906  1.00 69.44           C  
ATOM   3505  N   THR A 451     -25.922   8.242  25.328  1.00 64.81           N  
ATOM   3506  CA  THR A 451     -27.125   7.449  25.125  1.00 64.81           C  
ATOM   3507  C   THR A 451     -27.625   6.867  26.453  1.00 64.81           C  
ATOM   3508  CB  THR A 451     -26.891   6.305  24.125  1.00 64.81           C  
ATOM   3509  O   THR A 451     -28.812   6.957  26.766  1.00 64.81           O  
ATOM   3510  CG2 THR A 451     -28.156   5.488  23.891  1.00 64.81           C  
ATOM   3511  OG1 THR A 451     -26.453   6.863  22.875  1.00 64.81           O  
ATOM   3512  N   LEU A 452     -26.734   6.312  27.188  1.00 69.62           N  
ATOM   3513  CA  LEU A 452     -27.094   5.684  28.453  1.00 69.62           C  
ATOM   3514  C   LEU A 452     -27.484   6.730  29.484  1.00 69.62           C  
ATOM   3515  CB  LEU A 452     -25.938   4.824  28.984  1.00 69.62           C  
ATOM   3516  O   LEU A 452     -28.438   6.539  30.250  1.00 69.62           O  
ATOM   3517  CG  LEU A 452     -25.609   3.574  28.172  1.00 69.62           C  
ATOM   3518  CD1 LEU A 452     -24.391   2.869  28.766  1.00 69.62           C  
ATOM   3519  CD2 LEU A 452     -26.797   2.631  28.109  1.00 69.62           C  
ATOM   3520  N   ASP A 453     -26.750   7.855  29.609  1.00 68.06           N  
ATOM   3521  CA  ASP A 453     -27.016   8.930  30.562  1.00 68.06           C  
ATOM   3522  C   ASP A 453     -28.344   9.617  30.250  1.00 68.06           C  
ATOM   3523  CB  ASP A 453     -25.875   9.953  30.547  1.00 68.06           C  
ATOM   3524  O   ASP A 453     -29.078   9.984  31.156  1.00 68.06           O  
ATOM   3525  CG  ASP A 453     -24.641   9.469  31.281  1.00 68.06           C  
ATOM   3526  OD1 ASP A 453     -24.719   8.445  32.000  1.00 68.06           O  
ATOM   3527  OD2 ASP A 453     -23.578  10.117  31.156  1.00 68.06           O  
ATOM   3528  N   PHE A 454     -28.516   9.961  29.062  1.00 64.06           N  
ATOM   3529  CA  PHE A 454     -29.766  10.578  28.625  1.00 64.06           C  
ATOM   3530  C   PHE A 454     -30.953   9.703  29.000  1.00 64.06           C  
ATOM   3531  CB  PHE A 454     -29.750  10.820  27.109  1.00 64.06           C  
ATOM   3532  O   PHE A 454     -31.969  10.203  29.500  1.00 64.06           O  
ATOM   3533  CG  PHE A 454     -30.969  11.547  26.609  1.00 64.06           C  
ATOM   3534  CD1 PHE A 454     -31.969  10.867  25.953  1.00 64.06           C  
ATOM   3535  CD2 PHE A 454     -31.094  12.922  26.797  1.00 64.06           C  
ATOM   3536  CE1 PHE A 454     -33.094  11.531  25.469  1.00 64.06           C  
ATOM   3537  CE2 PHE A 454     -32.219  13.594  26.328  1.00 64.06           C  
ATOM   3538  CZ  PHE A 454     -33.219  12.898  25.672  1.00 64.06           C  
ATOM   3539  N   HIS A 455     -30.750   8.469  28.781  1.00 62.59           N  
ATOM   3540  CA  HIS A 455     -31.812   7.512  29.094  1.00 62.59           C  
ATOM   3541  C   HIS A 455     -32.031   7.414  30.594  1.00 62.59           C  
ATOM   3542  CB  HIS A 455     -31.469   6.133  28.531  1.00 62.59           C  
ATOM   3543  O   HIS A 455     -33.188   7.367  31.062  1.00 62.59           O  
ATOM   3544  CG  HIS A 455     -31.609   6.039  27.047  1.00 62.59           C  
ATOM   3545  CD2 HIS A 455     -30.688   5.902  26.062  1.00 62.59           C  
ATOM   3546  ND1 HIS A 455     -32.844   6.098  26.406  1.00 62.59           N  
ATOM   3547  CE1 HIS A 455     -32.656   5.992  25.109  1.00 62.59           C  
ATOM   3548  NE2 HIS A 455     -31.359   5.875  24.875  1.00 62.59           N  
ATOM   3549  N   ASP A 456     -31.109   7.332  31.359  1.00 64.31           N  
ATOM   3550  CA  ASP A 456     -31.172   7.289  32.812  1.00 64.31           C  
ATOM   3551  C   ASP A 456     -31.859   8.531  33.375  1.00 64.31           C  
ATOM   3552  CB  ASP A 456     -29.766   7.156  33.406  1.00 64.31           C  
ATOM   3553  O   ASP A 456     -32.656   8.445  34.312  1.00 64.31           O  
ATOM   3554  CG  ASP A 456     -29.203   5.746  33.312  1.00 64.31           C  
ATOM   3555  OD1 ASP A 456     -29.969   4.820  32.938  1.00 64.31           O  
ATOM   3556  OD2 ASP A 456     -28.016   5.562  33.594  1.00 64.31           O  
ATOM   3557  N   SER A 457     -31.562   9.656  32.812  1.00 64.25           N  
ATOM   3558  CA  SER A 457     -32.156  10.914  33.219  1.00 64.25           C  
ATOM   3559  C   SER A 457     -33.656  10.938  32.938  1.00 64.25           C  
ATOM   3560  CB  SER A 457     -31.484  12.094  32.531  1.00 64.25           C  
ATOM   3561  O   SER A 457     -34.438  11.430  33.750  1.00 64.25           O  
ATOM   3562  OG  SER A 457     -31.750  12.062  31.125  1.00 64.25           O  
ATOM   3563  N   ASN A 458     -34.094  10.508  31.859  1.00 64.00           N  
ATOM   3564  CA  ASN A 458     -35.500  10.430  31.469  1.00 64.00           C  
ATOM   3565  C   ASN A 458     -36.250   9.469  32.375  1.00 64.00           C  
ATOM   3566  CB  ASN A 458     -35.625  10.016  30.000  1.00 64.00           C  
ATOM   3567  O   ASN A 458     -37.406   9.750  32.750  1.00 64.00           O  
ATOM   3568  CG  ASN A 458     -35.281  11.133  29.031  1.00 64.00           C  
ATOM   3569  ND2 ASN A 458     -34.844  10.773  27.844  1.00 64.00           N  
ATOM   3570  OD1 ASN A 458     -35.375  12.312  29.375  1.00 64.00           O  
ATOM   3571  N   VAL A 459     -35.719   8.289  32.625  1.00 62.75           N  
ATOM   3572  CA  VAL A 459     -36.312   7.309  33.531  1.00 62.75           C  
ATOM   3573  C   VAL A 459     -36.469   7.910  34.938  1.00 62.75           C  
ATOM   3574  CB  VAL A 459     -35.500   6.008  33.594  1.00 62.75           C  
ATOM   3575  O   VAL A 459     -37.500   7.746  35.594  1.00 62.75           O  
ATOM   3576  CG1 VAL A 459     -36.031   5.070  34.688  1.00 62.75           C  
ATOM   3577  CG2 VAL A 459     -35.469   5.316  32.250  1.00 62.75           C  
ATOM   3578  N   ARG A 460     -35.469   8.570  35.406  1.00 65.88           N  
ATOM   3579  CA  ARG A 460     -35.469   9.242  36.688  1.00 65.88           C  
ATOM   3580  C   ARG A 460     -36.562  10.305  36.750  1.00 65.88           C  
ATOM   3581  CB  ARG A 460     -34.125   9.875  37.000  1.00 65.88           C  
ATOM   3582  O   ARG A 460     -37.281  10.430  37.750  1.00 65.88           O  
ATOM   3583  CG  ARG A 460     -34.000  10.469  38.375  1.00 65.88           C  
ATOM   3584  CD  ARG A 460     -32.562  10.898  38.688  1.00 65.88           C  
ATOM   3585  NE  ARG A 460     -32.156  12.039  37.875  1.00 65.88           N  
ATOM   3586  NH1 ARG A 460     -30.031  12.172  38.750  1.00 65.88           N  
ATOM   3587  NH2 ARG A 460     -30.703  13.656  37.125  1.00 65.88           N  
ATOM   3588  CZ  ARG A 460     -30.969  12.617  37.938  1.00 65.88           C  
ATOM   3589  N   ASN A 461     -36.688  11.109  35.719  1.00 69.31           N  
ATOM   3590  CA  ASN A 461     -37.719  12.133  35.625  1.00 69.31           C  
ATOM   3591  C   ASN A 461     -39.125  11.523  35.688  1.00 69.31           C  
ATOM   3592  CB  ASN A 461     -37.562  12.945  34.344  1.00 69.31           C  
ATOM   3593  O   ASN A 461     -40.000  12.047  36.375  1.00 69.31           O  
ATOM   3594  CG  ASN A 461     -36.469  14.008  34.469  1.00 69.31           C  
ATOM   3595  ND2 ASN A 461     -36.031  14.516  33.344  1.00 69.31           N  
ATOM   3596  OD1 ASN A 461     -36.062  14.359  35.562  1.00 69.31           O  
ATOM   3597  N   LEU A 462     -39.312  10.484  35.000  1.00 69.38           N  
ATOM   3598  CA  LEU A 462     -40.594   9.758  35.000  1.00 69.38           C  
ATOM   3599  C   LEU A 462     -40.906   9.164  36.375  1.00 69.38           C  
ATOM   3600  CB  LEU A 462     -40.562   8.656  33.938  1.00 69.38           C  
ATOM   3601  O   LEU A 462     -42.031   9.203  36.812  1.00 69.38           O  
ATOM   3602  CG  LEU A 462     -41.875   7.930  33.656  1.00 69.38           C  
ATOM   3603  CD1 LEU A 462     -42.938   8.914  33.188  1.00 69.38           C  
ATOM   3604  CD2 LEU A 462     -41.688   6.820  32.625  1.00 69.38           C  
ATOM   3605  N   TYR A 463     -39.906   8.516  36.938  1.00 69.75           N  
ATOM   3606  CA  TYR A 463     -40.031   7.980  38.281  1.00 69.75           C  
ATOM   3607  C   TYR A 463     -40.469   9.062  39.250  1.00 69.75           C  
ATOM   3608  CB  TYR A 463     -38.688   7.387  38.750  1.00 69.75           C  
ATOM   3609  O   TYR A 463     -41.375   8.844  40.062  1.00 69.75           O  
ATOM   3610  CG  TYR A 463     -38.688   6.938  40.188  1.00 69.75           C  
ATOM   3611  CD1 TYR A 463     -38.219   7.773  41.188  1.00 69.75           C  
ATOM   3612  CD2 TYR A 463     -39.156   5.676  40.531  1.00 69.75           C  
ATOM   3613  CE1 TYR A 463     -38.219   7.363  42.531  1.00 69.75           C  
ATOM   3614  CE2 TYR A 463     -39.156   5.254  41.875  1.00 69.75           C  
ATOM   3615  OH  TYR A 463     -38.656   5.691  44.156  1.00 69.75           O  
ATOM   3616  CZ  TYR A 463     -38.688   6.105  42.844  1.00 69.75           C  
ATOM   3617  N   GLU A 464     -39.812  10.211  39.219  1.00 77.88           N  
ATOM   3618  CA  GLU A 464     -40.125  11.336  40.094  1.00 77.88           C  
ATOM   3619  C   GLU A 464     -41.531  11.859  39.844  1.00 77.88           C  
ATOM   3620  CB  GLU A 464     -39.125  12.461  39.906  1.00 77.88           C  
ATOM   3621  O   GLU A 464     -42.250  12.242  40.781  1.00 77.88           O  
ATOM   3622  CG  GLU A 464     -37.719  12.148  40.469  1.00 77.88           C  
ATOM   3623  CD  GLU A 464     -37.750  11.859  41.938  1.00 77.88           C  
ATOM   3624  OE1 GLU A 464     -36.844  11.117  42.438  1.00 77.88           O  
ATOM   3625  OE2 GLU A 464     -38.625  12.383  42.656  1.00 77.88           O  
ATOM   3626  N   LYS A 465     -41.969  11.930  38.625  1.00 80.31           N  
ATOM   3627  CA  LYS A 465     -43.312  12.359  38.219  1.00 80.31           C  
ATOM   3628  C   LYS A 465     -44.375  11.414  38.781  1.00 80.31           C  
ATOM   3629  CB  LYS A 465     -43.438  12.430  36.719  1.00 80.31           C  
ATOM   3630  O   LYS A 465     -45.406  11.867  39.344  1.00 80.31           O  
ATOM   3631  CG  LYS A 465     -44.750  13.039  36.219  1.00 80.31           C  
ATOM   3632  CD  LYS A 465     -44.750  13.172  34.688  1.00 80.31           C  
ATOM   3633  CE  LYS A 465     -46.062  13.758  34.188  1.00 80.31           C  
ATOM   3634  NZ  LYS A 465     -46.062  13.945  32.719  1.00 80.31           N  
ATOM   3635  N   VAL A 466     -44.188  10.094  38.625  1.00 78.88           N  
ATOM   3636  CA  VAL A 466     -45.094   9.062  39.125  1.00 78.88           C  
ATOM   3637  C   VAL A 466     -45.156   9.078  40.656  1.00 78.88           C  
ATOM   3638  CB  VAL A 466     -44.719   7.664  38.594  1.00 78.88           C  
ATOM   3639  O   VAL A 466     -46.219   8.961  41.250  1.00 78.88           O  
ATOM   3640  CG1 VAL A 466     -45.531   6.578  39.312  1.00 78.88           C  
ATOM   3641  CG2 VAL A 466     -44.875   7.578  37.094  1.00 78.88           C  
ATOM   3642  N   LYS A 467     -43.969   9.172  41.250  1.00 82.19           N  
ATOM   3643  CA  LYS A 467     -43.875   9.281  42.719  1.00 82.19           C  
ATOM   3644  C   LYS A 467     -44.656  10.484  43.219  1.00 82.19           C  
ATOM   3645  CB  LYS A 467     -42.406   9.383  43.125  1.00 82.19           C  
ATOM   3646  O   LYS A 467     -45.375  10.383  44.219  1.00 82.19           O  
ATOM   3647  CG  LYS A 467     -42.219   9.398  44.625  1.00 82.19           C  
ATOM   3648  CD  LYS A 467     -40.719   9.461  45.000  1.00 82.19           C  
ATOM   3649  CE  LYS A 467     -40.531   9.508  46.500  1.00 82.19           C  
ATOM   3650  NZ  LYS A 467     -39.062   9.547  46.875  1.00 82.19           N  
ATOM   3651  N   SER A 468     -44.562  11.578  42.531  1.00 85.56           N  
ATOM   3652  CA  SER A 468     -45.250  12.805  42.906  1.00 85.56           C  
ATOM   3653  C   SER A 468     -46.750  12.680  42.750  1.00 85.56           C  
ATOM   3654  CB  SER A 468     -44.719  13.984  42.062  1.00 85.56           C  
ATOM   3655  O   SER A 468     -47.500  13.188  43.562  1.00 85.56           O  
ATOM   3656  OG  SER A 468     -45.469  15.164  42.375  1.00 85.56           O  
ATOM   3657  N   GLN A 469     -47.250  11.984  41.719  1.00 85.19           N  
ATOM   3658  CA  GLN A 469     -48.656  11.781  41.406  1.00 85.19           C  
ATOM   3659  C   GLN A 469     -49.281  10.844  42.438  1.00 85.19           C  
ATOM   3660  CB  GLN A 469     -48.844  11.219  40.000  1.00 85.19           C  
ATOM   3661  O   GLN A 469     -50.406  11.094  42.906  1.00 85.19           O  
ATOM   3662  CG  GLN A 469     -48.594  12.242  38.906  1.00 85.19           C  
ATOM   3663  CD  GLN A 469     -48.875  11.695  37.531  1.00 85.19           C  
ATOM   3664  NE2 GLN A 469     -49.125  12.594  36.562  1.00 85.19           N  
ATOM   3665  OE1 GLN A 469     -48.906  10.477  37.312  1.00 85.19           O  
ATOM   3666  N   LEU A 470     -48.594   9.711  42.812  1.00 85.06           N  
ATOM   3667  CA  LEU A 470     -49.125   8.625  43.625  1.00 85.06           C  
ATOM   3668  C   LEU A 470     -49.000   8.953  45.094  1.00 85.06           C  
ATOM   3669  CB  LEU A 470     -48.375   7.316  43.312  1.00 85.06           C  
ATOM   3670  O   LEU A 470     -49.812   8.500  45.906  1.00 85.06           O  
ATOM   3671  CG  LEU A 470     -48.594   6.738  41.906  1.00 85.06           C  
ATOM   3672  CD1 LEU A 470     -47.719   5.500  41.719  1.00 85.06           C  
ATOM   3673  CD2 LEU A 470     -50.062   6.406  41.688  1.00 85.06           C  
ATOM   3674  N   LYS A 471     -48.125   9.750  45.531  1.00 87.50           N  
ATOM   3675  CA  LYS A 471     -47.906  10.172  46.906  1.00 87.50           C  
ATOM   3676  C   LYS A 471     -48.188   9.023  47.875  1.00 87.50           C  
ATOM   3677  CB  LYS A 471     -48.812  11.367  47.250  1.00 87.50           C  
ATOM   3678  O   LYS A 471     -47.531   7.980  47.812  1.00 87.50           O  
ATOM   3679  CG  LYS A 471     -48.469  12.625  46.469  1.00 87.50           C  
ATOM   3680  CD  LYS A 471     -49.375  13.789  46.875  1.00 87.50           C  
ATOM   3681  CE  LYS A 471     -49.062  15.047  46.062  1.00 87.50           C  
ATOM   3682  NZ  LYS A 471     -49.969  16.188  46.438  1.00 87.50           N  
ATOM   3683  N   ASN A 472     -49.094   9.156  48.812  1.00 86.75           N  
ATOM   3684  CA  ASN A 472     -49.344   8.156  49.844  1.00 86.75           C  
ATOM   3685  C   ASN A 472     -50.375   7.129  49.406  1.00 86.75           C  
ATOM   3686  CB  ASN A 472     -49.781   8.828  51.156  1.00 86.75           C  
ATOM   3687  O   ASN A 472     -50.844   6.328  50.219  1.00 86.75           O  
ATOM   3688  CG  ASN A 472     -48.781   9.852  51.625  1.00 86.75           C  
ATOM   3689  ND2 ASN A 472     -49.250  10.805  52.438  1.00 86.75           N  
ATOM   3690  OD1 ASN A 472     -47.594   9.797  51.312  1.00 86.75           O  
ATOM   3691  N   ASN A 473     -50.812   7.176  48.094  1.00 85.31           N  
ATOM   3692  CA  ASN A 473     -51.750   6.223  47.531  1.00 85.31           C  
ATOM   3693  C   ASN A 473     -51.031   4.953  47.062  1.00 85.31           C  
ATOM   3694  CB  ASN A 473     -52.500   6.863  46.375  1.00 85.31           C  
ATOM   3695  O   ASN A 473     -51.688   3.975  46.688  1.00 85.31           O  
ATOM   3696  CG  ASN A 473     -53.594   7.820  46.844  1.00 85.31           C  
ATOM   3697  ND2 ASN A 473     -54.094   8.648  45.938  1.00 85.31           N  
ATOM   3698  OD1 ASN A 473     -53.969   7.816  48.031  1.00 85.31           O  
ATOM   3699  N   ALA A 474     -49.656   4.926  47.156  1.00 86.00           N  
ATOM   3700  CA  ALA A 474     -48.875   3.766  46.750  1.00 86.00           C  
ATOM   3701  C   ALA A 474     -47.625   3.613  47.625  1.00 86.00           C  
ATOM   3702  CB  ALA A 474     -48.500   3.881  45.281  1.00 86.00           C  
ATOM   3703  O   ALA A 474     -47.156   4.590  48.219  1.00 86.00           O  
ATOM   3704  N   LYS A 475     -47.156   2.441  47.844  1.00 84.25           N  
ATOM   3705  CA  LYS A 475     -45.938   2.121  48.562  1.00 84.25           C  
ATOM   3706  C   LYS A 475     -44.812   1.765  47.594  1.00 84.25           C  
ATOM   3707  CB  LYS A 475     -46.156   0.970  49.562  1.00 84.25           C  
ATOM   3708  O   LYS A 475     -45.000   1.000  46.656  1.00 84.25           O  
ATOM   3709  CG  LYS A 475     -44.938   0.541  50.312  1.00 84.25           C  
ATOM   3710  CD  LYS A 475     -45.188  -0.694  51.156  1.00 84.25           C  
ATOM   3711  CE  LYS A 475     -43.938  -1.113  51.938  1.00 84.25           C  
ATOM   3712  NZ  LYS A 475     -44.188  -2.332  52.781  1.00 84.25           N  
ATOM   3713  N   GLU A 476     -43.656   2.338  47.938  1.00 82.12           N  
ATOM   3714  CA  GLU A 476     -42.469   2.039  47.094  1.00 82.12           C  
ATOM   3715  C   GLU A 476     -41.875   0.687  47.469  1.00 82.12           C  
ATOM   3716  CB  GLU A 476     -41.438   3.141  47.250  1.00 82.12           C  
ATOM   3717  O   GLU A 476     -41.531   0.448  48.625  1.00 82.12           O  
ATOM   3718  CG  GLU A 476     -40.344   3.102  46.156  1.00 82.12           C  
ATOM   3719  CD  GLU A 476     -39.375   4.254  46.250  1.00 82.12           C  
ATOM   3720  OE1 GLU A 476     -38.406   4.285  45.469  1.00 82.12           O  
ATOM   3721  OE2 GLU A 476     -39.562   5.141  47.125  1.00 82.12           O  
ATOM   3722  N   ILE A 477     -41.812  -0.233  46.531  1.00 76.06           N  
ATOM   3723  CA  ILE A 477     -41.406  -1.618  46.781  1.00 76.06           C  
ATOM   3724  C   ILE A 477     -39.969  -1.829  46.312  1.00 76.06           C  
ATOM   3725  CB  ILE A 477     -42.375  -2.604  46.062  1.00 76.06           C  
ATOM   3726  O   ILE A 477     -39.344  -2.828  46.656  1.00 76.06           O  
ATOM   3727  CG1 ILE A 477     -43.812  -2.260  46.344  1.00 76.06           C  
ATOM   3728  CG2 ILE A 477     -42.031  -4.047  46.438  1.00 76.06           C  
ATOM   3729  CD1 ILE A 477     -44.812  -2.998  45.469  1.00 76.06           C  
ATOM   3730  N   GLY A 478     -39.312  -0.623  45.688  1.00 64.69           N  
ATOM   3731  CA  GLY A 478     -37.938  -0.736  45.281  1.00 64.69           C  
ATOM   3732  C   GLY A 478     -37.781  -1.146  43.812  1.00 64.69           C  
ATOM   3733  O   GLY A 478     -38.750  -1.605  43.188  1.00 64.69           O  
ATOM   3734  N   ASN A 479     -36.594  -0.697  43.062  1.00 61.50           N  
ATOM   3735  CA  ASN A 479     -36.250  -1.011  41.688  1.00 61.50           C  
ATOM   3736  C   ASN A 479     -37.188  -0.303  40.719  1.00 61.50           C  
ATOM   3737  CB  ASN A 479     -36.281  -2.523  41.469  1.00 61.50           C  
ATOM   3738  O   ASN A 479     -37.531  -0.854  39.656  1.00 61.50           O  
ATOM   3739  CG  ASN A 479     -35.188  -3.254  42.219  1.00 61.50           C  
ATOM   3740  ND2 ASN A 479     -35.406  -4.543  42.438  1.00 61.50           N  
ATOM   3741  OD1 ASN A 479     -34.156  -2.664  42.562  1.00 61.50           O  
ATOM   3742  N   GLY A 480     -37.781   0.889  41.250  1.00 65.88           N  
ATOM   3743  CA  GLY A 480     -38.562   1.718  40.344  1.00 65.88           C  
ATOM   3744  C   GLY A 480     -40.000   1.281  40.250  1.00 65.88           C  
ATOM   3745  O   GLY A 480     -40.719   1.676  39.312  1.00 65.88           O  
ATOM   3746  N   CYS A 481     -40.531   0.420  41.312  1.00 73.38           N  
ATOM   3747  CA  CYS A 481     -41.875  -0.112  41.312  1.00 73.38           C  
ATOM   3748  C   CYS A 481     -42.688   0.469  42.469  1.00 73.38           C  
ATOM   3749  CB  CYS A 481     -41.844  -1.637  41.406  1.00 73.38           C  
ATOM   3750  O   CYS A 481     -42.156   0.732  43.531  1.00 73.38           O  
ATOM   3751  SG  CYS A 481     -41.062  -2.445  40.000  1.00 73.38           S  
ATOM   3752  N   PHE A 482     -44.031   0.683  42.219  1.00 80.06           N  
ATOM   3753  CA  PHE A 482     -45.000   1.167  43.188  1.00 80.06           C  
ATOM   3754  C   PHE A 482     -46.156   0.188  43.344  1.00 80.06           C  
ATOM   3755  CB  PHE A 482     -45.531   2.549  42.781  1.00 80.06           C  
ATOM   3756  O   PHE A 482     -46.656  -0.333  42.344  1.00 80.06           O  
ATOM   3757  CG  PHE A 482     -44.438   3.605  42.688  1.00 80.06           C  
ATOM   3758  CD1 PHE A 482     -44.094   4.363  43.812  1.00 80.06           C  
ATOM   3759  CD2 PHE A 482     -43.781   3.840  41.500  1.00 80.06           C  
ATOM   3760  CE1 PHE A 482     -43.125   5.340  43.719  1.00 80.06           C  
ATOM   3761  CE2 PHE A 482     -42.812   4.816  41.406  1.00 80.06           C  
ATOM   3762  CZ  PHE A 482     -42.469   5.566  42.531  1.00 80.06           C  
ATOM   3763  N   GLU A 483     -46.344  -0.122  44.625  1.00 83.19           N  
ATOM   3764  CA  GLU A 483     -47.531  -0.931  44.906  1.00 83.19           C  
ATOM   3765  C   GLU A 483     -48.688  -0.061  45.406  1.00 83.19           C  
ATOM   3766  CB  GLU A 483     -47.219  -1.989  45.969  1.00 83.19           C  
ATOM   3767  O   GLU A 483     -48.562   0.695  46.344  1.00 83.19           O  
ATOM   3768  CG  GLU A 483     -48.312  -2.984  46.219  1.00 83.19           C  
ATOM   3769  CD  GLU A 483     -47.969  -4.051  47.250  1.00 83.19           C  
ATOM   3770  OE1 GLU A 483     -48.656  -5.109  47.281  1.00 83.19           O  
ATOM   3771  OE2 GLU A 483     -47.031  -3.826  48.031  1.00 83.19           O  
ATOM   3772  N   PHE A 484     -49.906  -0.180  44.562  1.00 84.94           N  
ATOM   3773  CA  PHE A 484     -51.062   0.670  44.875  1.00 84.94           C  
ATOM   3774  C   PHE A 484     -51.781   0.167  46.094  1.00 84.94           C  
ATOM   3775  CB  PHE A 484     -52.000   0.731  43.688  1.00 84.94           C  
ATOM   3776  O   PHE A 484     -51.938  -1.041  46.281  1.00 84.94           O  
ATOM   3777  CG  PHE A 484     -51.469   1.458  42.469  1.00 84.94           C  
ATOM   3778  CD1 PHE A 484     -51.688   2.822  42.312  1.00 84.94           C  
ATOM   3779  CD2 PHE A 484     -50.719   0.778  41.531  1.00 84.94           C  
ATOM   3780  CE1 PHE A 484     -51.156   3.498  41.219  1.00 84.94           C  
ATOM   3781  CE2 PHE A 484     -50.219   1.446  40.406  1.00 84.94           C  
ATOM   3782  CZ  PHE A 484     -50.438   2.807  40.250  1.00 84.94           C  
ATOM   3783  N   TYR A 485     -52.219   1.050  47.031  1.00 82.88           N  
ATOM   3784  CA  TYR A 485     -53.031   0.721  48.188  1.00 82.88           C  
ATOM   3785  C   TYR A 485     -54.500   0.668  47.844  1.00 82.88           C  
ATOM   3786  CB  TYR A 485     -52.781   1.742  49.312  1.00 82.88           C  
ATOM   3787  O   TYR A 485     -55.344   0.255  48.656  1.00 82.88           O  
ATOM   3788  CG  TYR A 485     -51.438   1.621  49.969  1.00 82.88           C  
ATOM   3789  CD1 TYR A 485     -51.094   0.486  50.688  1.00 82.88           C  
ATOM   3790  CD2 TYR A 485     -50.500   2.641  49.844  1.00 82.88           C  
ATOM   3791  CE1 TYR A 485     -49.844   0.370  51.281  1.00 82.88           C  
ATOM   3792  CE2 TYR A 485     -49.250   2.535  50.438  1.00 82.88           C  
ATOM   3793  OH  TYR A 485     -47.688   1.289  51.781  1.00 82.88           O  
ATOM   3794  CZ  TYR A 485     -48.938   1.398  51.156  1.00 82.88           C  
ATOM   3795  N   HIS A 486     -54.875   1.094  46.594  1.00 82.44           N  
ATOM   3796  CA  HIS A 486     -56.250   1.043  46.062  1.00 82.44           C  
ATOM   3797  C   HIS A 486     -56.312   0.219  44.781  1.00 82.44           C  
ATOM   3798  CB  HIS A 486     -56.781   2.455  45.812  1.00 82.44           C  
ATOM   3799  O   HIS A 486     -55.281  -0.023  44.125  1.00 82.44           O  
ATOM   3800  CG  HIS A 486     -56.031   3.195  44.750  1.00 82.44           C  
ATOM   3801  CD2 HIS A 486     -55.000   4.082  44.844  1.00 82.44           C  
ATOM   3802  ND1 HIS A 486     -56.281   3.057  43.406  1.00 82.44           N  
ATOM   3803  CE1 HIS A 486     -55.469   3.828  42.719  1.00 82.44           C  
ATOM   3804  NE2 HIS A 486     -54.688   4.461  43.562  1.00 82.44           N  
ATOM   3805  N   LYS A 487     -57.500  -0.324  44.469  1.00 82.44           N  
ATOM   3806  CA  LYS A 487     -57.688  -1.001  43.188  1.00 82.44           C  
ATOM   3807  C   LYS A 487     -57.562  -0.016  42.031  1.00 82.44           C  
ATOM   3808  CB  LYS A 487     -59.031  -1.719  43.156  1.00 82.44           C  
ATOM   3809  O   LYS A 487     -58.188   1.057  42.062  1.00 82.44           O  
ATOM   3810  CG  LYS A 487     -59.125  -2.936  44.062  1.00 82.44           C  
ATOM   3811  CD  LYS A 487     -60.438  -3.676  43.875  1.00 82.44           C  
ATOM   3812  CE  LYS A 487     -60.562  -4.848  44.844  1.00 82.44           C  
ATOM   3813  NZ  LYS A 487     -61.844  -5.562  44.688  1.00 82.44           N  
ATOM   3814  N   CYS A 488     -56.688  -0.327  41.188  1.00 81.00           N  
ATOM   3815  CA  CYS A 488     -56.469   0.547  40.031  1.00 81.00           C  
ATOM   3816  C   CYS A 488     -56.781  -0.175  38.719  1.00 81.00           C  
ATOM   3817  CB  CYS A 488     -55.031   1.051  40.000  1.00 81.00           C  
ATOM   3818  O   CYS A 488     -56.062  -1.093  38.344  1.00 81.00           O  
ATOM   3819  SG  CYS A 488     -54.719   2.359  38.812  1.00 81.00           S  
ATOM   3820  N   ASP A 489     -57.906   0.155  38.031  1.00 78.31           N  
ATOM   3821  CA  ASP A 489     -58.312  -0.441  36.781  1.00 78.31           C  
ATOM   3822  C   ASP A 489     -57.562   0.198  35.594  1.00 78.31           C  
ATOM   3823  CB  ASP A 489     -59.844  -0.303  36.594  1.00 78.31           C  
ATOM   3824  O   ASP A 489     -56.719   1.065  35.812  1.00 78.31           O  
ATOM   3825  CG  ASP A 489     -60.312   1.142  36.562  1.00 78.31           C  
ATOM   3826  OD1 ASP A 489     -59.438   2.059  36.594  1.00 78.31           O  
ATOM   3827  OD2 ASP A 489     -61.531   1.367  36.531  1.00 78.31           O  
ATOM   3828  N   ASP A 490     -57.750  -0.243  34.375  1.00 74.06           N  
ATOM   3829  CA  ASP A 490     -57.062   0.213  33.188  1.00 74.06           C  
ATOM   3830  C   ASP A 490     -57.188   1.722  33.000  1.00 74.06           C  
ATOM   3831  CB  ASP A 490     -57.594  -0.521  31.938  1.00 74.06           C  
ATOM   3832  O   ASP A 490     -56.281   2.391  32.531  1.00 74.06           O  
ATOM   3833  CG  ASP A 490     -57.125  -1.973  31.875  1.00 74.06           C  
ATOM   3834  OD1 ASP A 490     -56.188  -2.348  32.594  1.00 74.06           O  
ATOM   3835  OD2 ASP A 490     -57.750  -2.748  31.125  1.00 74.06           O  
ATOM   3836  N   ALA A 491     -58.344   2.277  33.375  1.00 76.12           N  
ATOM   3837  CA  ALA A 491     -58.625   3.709  33.312  1.00 76.12           C  
ATOM   3838  C   ALA A 491     -57.781   4.480  34.312  1.00 76.12           C  
ATOM   3839  CB  ALA A 491     -60.125   3.975  33.562  1.00 76.12           C  
ATOM   3840  O   ALA A 491     -57.281   5.559  34.000  1.00 76.12           O  
ATOM   3841  N   CYS A 492     -57.625   3.969  35.531  1.00 80.50           N  
ATOM   3842  CA  CYS A 492     -56.781   4.508  36.594  1.00 80.50           C  
ATOM   3843  C   CYS A 492     -55.312   4.445  36.188  1.00 80.50           C  
ATOM   3844  CB  CYS A 492     -57.000   3.748  37.875  1.00 80.50           C  
ATOM   3845  O   CYS A 492     -54.594   5.422  36.344  1.00 80.50           O  
ATOM   3846  SG  CYS A 492     -55.844   4.234  39.188  1.00 80.50           S  
ATOM   3847  N   MET A 493     -54.844   3.363  35.594  1.00 78.12           N  
ATOM   3848  CA  MET A 493     -53.500   3.164  35.094  1.00 78.12           C  
ATOM   3849  C   MET A 493     -53.188   4.125  33.938  1.00 78.12           C  
ATOM   3850  CB  MET A 493     -53.281   1.720  34.625  1.00 78.12           C  
ATOM   3851  O   MET A 493     -52.062   4.664  33.875  1.00 78.12           O  
ATOM   3852  CG  MET A 493     -53.250   0.714  35.781  1.00 78.12           C  
ATOM   3853  SD  MET A 493     -51.875   1.035  36.938  1.00 78.12           S  
ATOM   3854  CE  MET A 493     -51.844  -0.552  37.812  1.00 78.12           C  
ATOM   3855  N   GLU A 494     -54.125   4.359  33.125  1.00 76.75           N  
ATOM   3856  CA  GLU A 494     -54.031   5.293  32.031  1.00 76.75           C  
ATOM   3857  C   GLU A 494     -53.938   6.734  32.500  1.00 76.75           C  
ATOM   3858  CB  GLU A 494     -55.250   5.141  31.094  1.00 76.75           C  
ATOM   3859  O   GLU A 494     -53.219   7.551  31.922  1.00 76.75           O  
ATOM   3860  CG  GLU A 494     -55.062   5.805  29.734  1.00 76.75           C  
ATOM   3861  CD  GLU A 494     -56.219   5.527  28.766  1.00 76.75           C  
ATOM   3862  OE1 GLU A 494     -56.156   5.977  27.609  1.00 76.75           O  
ATOM   3863  OE2 GLU A 494     -57.188   4.855  29.188  1.00 76.75           O  
ATOM   3864  N   SER A 495     -54.562   7.043  33.594  1.00 80.00           N  
ATOM   3865  CA  SER A 495     -54.531   8.367  34.219  1.00 80.00           C  
ATOM   3866  C   SER A 495     -53.188   8.648  34.812  1.00 80.00           C  
ATOM   3867  CB  SER A 495     -55.625   8.484  35.281  1.00 80.00           C  
ATOM   3868  O   SER A 495     -52.719   9.797  34.812  1.00 80.00           O  
ATOM   3869  OG  SER A 495     -55.312   7.660  36.375  1.00 80.00           O  
ATOM   3870  N   VAL A 496     -52.500   7.672  35.375  1.00 80.06           N  
ATOM   3871  CA  VAL A 496     -51.156   7.754  35.906  1.00 80.06           C  
ATOM   3872  C   VAL A 496     -50.156   7.922  34.750  1.00 80.06           C  
ATOM   3873  CB  VAL A 496     -50.781   6.508  36.719  1.00 80.06           C  
ATOM   3874  O   VAL A 496     -49.250   8.766  34.812  1.00 80.06           O  
ATOM   3875  CG1 VAL A 496     -49.312   6.570  37.188  1.00 80.06           C  
ATOM   3876  CG2 VAL A 496     -51.719   6.379  37.938  1.00 80.06           C  
ATOM   3877  N   ARG A 497     -50.438   7.238  33.594  1.00 72.50           N  
ATOM   3878  CA  ARG A 497     -49.625   7.305  32.375  1.00 72.50           C  
ATOM   3879  C   ARG A 497     -49.750   8.672  31.719  1.00 72.50           C  
ATOM   3880  CB  ARG A 497     -50.031   6.203  31.406  1.00 72.50           C  
ATOM   3881  O   ARG A 497     -48.750   9.203  31.203  1.00 72.50           O  
ATOM   3882  CG  ARG A 497     -49.094   6.047  30.219  1.00 72.50           C  
ATOM   3883  CD  ARG A 497     -49.531   4.926  29.297  1.00 72.50           C  
ATOM   3884  NE  ARG A 497     -48.688   4.859  28.094  1.00 72.50           N  
ATOM   3885  NH1 ARG A 497     -49.875   3.133  27.109  1.00 72.50           N  
ATOM   3886  NH2 ARG A 497     -48.062   4.039  26.047  1.00 72.50           N  
ATOM   3887  CZ  ARG A 497     -48.875   4.012  27.094  1.00 72.50           C  
ATOM   3888  N   ASN A 498     -50.906   9.336  31.703  1.00 74.00           N  
ATOM   3889  CA  ASN A 498     -51.219  10.602  31.031  1.00 74.00           C  
ATOM   3890  C   ASN A 498     -51.000  11.789  31.969  1.00 74.00           C  
ATOM   3891  CB  ASN A 498     -52.656  10.594  30.500  1.00 74.00           C  
ATOM   3892  O   ASN A 498     -51.219  12.938  31.578  1.00 74.00           O  
ATOM   3893  CG  ASN A 498     -52.844   9.656  29.312  1.00 74.00           C  
ATOM   3894  ND2 ASN A 498     -54.062   9.273  29.047  1.00 74.00           N  
ATOM   3895  OD1 ASN A 498     -51.844   9.281  28.656  1.00 74.00           O  
ATOM   3896  N   GLY A 499     -50.500  11.422  33.250  1.00 79.94           N  
ATOM   3897  CA  GLY A 499     -50.250  12.484  34.188  1.00 79.94           C  
ATOM   3898  C   GLY A 499     -51.500  13.141  34.719  1.00 79.94           C  
ATOM   3899  O   GLY A 499     -51.469  14.281  35.188  1.00 79.94           O  
ATOM   3900  N   THR A 500     -52.719  12.602  34.562  1.00 85.38           N  
ATOM   3901  CA  THR A 500     -54.031  13.117  34.969  1.00 85.38           C  
ATOM   3902  C   THR A 500     -54.562  12.320  36.156  1.00 85.38           C  
ATOM   3903  CB  THR A 500     -55.031  13.094  33.812  1.00 85.38           C  
ATOM   3904  O   THR A 500     -55.781  12.305  36.406  1.00 85.38           O  
ATOM   3905  CG2 THR A 500     -54.625  14.023  32.688  1.00 85.38           C  
ATOM   3906  OG1 THR A 500     -55.125  11.750  33.312  1.00 85.38           O  
ATOM   3907  N   TYR A 501     -53.719  11.656  36.906  1.00 83.44           N  
ATOM   3908  CA  TYR A 501     -54.094  10.859  38.094  1.00 83.44           C  
ATOM   3909  C   TYR A 501     -54.750  11.719  39.156  1.00 83.44           C  
ATOM   3910  CB  TYR A 501     -52.875  10.156  38.656  1.00 83.44           C  
ATOM   3911  O   TYR A 501     -54.219  12.750  39.562  1.00 83.44           O  
ATOM   3912  CG  TYR A 501     -53.188   9.281  39.844  1.00 83.44           C  
ATOM   3913  CD1 TYR A 501     -52.875   9.711  41.156  1.00 83.44           C  
ATOM   3914  CD2 TYR A 501     -53.750   8.023  39.688  1.00 83.44           C  
ATOM   3915  CE1 TYR A 501     -53.188   8.906  42.250  1.00 83.44           C  
ATOM   3916  CE2 TYR A 501     -54.031   7.215  40.781  1.00 83.44           C  
ATOM   3917  OH  TYR A 501     -54.031   6.863  43.156  1.00 83.44           O  
ATOM   3918  CZ  TYR A 501     -53.750   7.664  42.062  1.00 83.44           C  
ATOM   3919  N   ASP A 502     -56.031  11.391  39.500  1.00 86.69           N  
ATOM   3920  CA  ASP A 502     -56.812  12.125  40.469  1.00 86.69           C  
ATOM   3921  C   ASP A 502     -56.562  11.602  41.875  1.00 86.69           C  
ATOM   3922  CB  ASP A 502     -58.312  12.031  40.156  1.00 86.69           C  
ATOM   3923  O   ASP A 502     -57.156  10.617  42.312  1.00 86.69           O  
ATOM   3924  CG  ASP A 502     -59.156  12.930  41.031  1.00 86.69           C  
ATOM   3925  OD1 ASP A 502     -58.625  13.578  41.938  1.00 86.69           O  
ATOM   3926  OD2 ASP A 502     -60.375  12.977  40.812  1.00 86.69           O  
ATOM   3927  N   TYR A 503     -55.625  12.258  42.562  1.00 85.56           N  
ATOM   3928  CA  TYR A 503     -55.125  11.820  43.844  1.00 85.56           C  
ATOM   3929  C   TYR A 503     -56.250  11.734  44.875  1.00 85.56           C  
ATOM   3930  CB  TYR A 503     -54.031  12.781  44.375  1.00 85.56           C  
ATOM   3931  O   TYR A 503     -56.406  10.719  45.562  1.00 85.56           O  
ATOM   3932  CG  TYR A 503     -53.656  12.562  45.812  1.00 85.56           C  
ATOM   3933  CD1 TYR A 503     -54.219  13.336  46.812  1.00 85.56           C  
ATOM   3934  CD2 TYR A 503     -52.750  11.578  46.188  1.00 85.56           C  
ATOM   3935  CE1 TYR A 503     -53.875  13.133  48.156  1.00 85.56           C  
ATOM   3936  CE2 TYR A 503     -52.406  11.375  47.500  1.00 85.56           C  
ATOM   3937  OH  TYR A 503     -52.625  11.953  49.812  1.00 85.56           O  
ATOM   3938  CZ  TYR A 503     -52.969  12.156  48.500  1.00 85.56           C  
ATOM   3939  N   PRO A 504     -57.188  12.742  44.969  1.00 85.75           N  
ATOM   3940  CA  PRO A 504     -58.250  12.750  45.969  1.00 85.75           C  
ATOM   3941  C   PRO A 504     -59.281  11.641  45.781  1.00 85.75           C  
ATOM   3942  CB  PRO A 504     -58.906  14.125  45.812  1.00 85.75           C  
ATOM   3943  O   PRO A 504     -59.875  11.156  46.750  1.00 85.75           O  
ATOM   3944  CG  PRO A 504     -57.844  14.961  45.156  1.00 85.75           C  
ATOM   3945  CD  PRO A 504     -57.000  14.070  44.312  1.00 85.75           C  
ATOM   3946  N   LYS A 505     -59.438  11.227  44.625  1.00 86.19           N  
ATOM   3947  CA  LYS A 505     -60.406  10.188  44.250  1.00 86.19           C  
ATOM   3948  C   LYS A 505     -60.062   8.859  44.906  1.00 86.19           C  
ATOM   3949  CB  LYS A 505     -60.500  10.031  42.750  1.00 86.19           C  
ATOM   3950  O   LYS A 505     -60.938   8.125  45.375  1.00 86.19           O  
ATOM   3951  CG  LYS A 505     -61.531   9.008  42.281  1.00 86.19           C  
ATOM   3952  CD  LYS A 505     -61.531   8.875  40.750  1.00 86.19           C  
ATOM   3953  CE  LYS A 505     -62.531   7.801  40.312  1.00 86.19           C  
ATOM   3954  NZ  LYS A 505     -62.531   7.672  38.812  1.00 86.19           N  
ATOM   3955  N   TYR A 506     -58.719   8.516  45.125  1.00 84.38           N  
ATOM   3956  CA  TYR A 506     -58.250   7.203  45.562  1.00 84.38           C  
ATOM   3957  C   TYR A 506     -57.656   7.266  46.938  1.00 84.38           C  
ATOM   3958  CB  TYR A 506     -57.250   6.633  44.562  1.00 84.38           C  
ATOM   3959  O   TYR A 506     -57.188   6.254  47.469  1.00 84.38           O  
ATOM   3960  CG  TYR A 506     -57.781   6.484  43.156  1.00 84.38           C  
ATOM   3961  CD1 TYR A 506     -58.688   5.480  42.844  1.00 84.38           C  
ATOM   3962  CD2 TYR A 506     -57.375   7.348  42.156  1.00 84.38           C  
ATOM   3963  CE1 TYR A 506     -59.188   5.340  41.562  1.00 84.38           C  
ATOM   3964  CE2 TYR A 506     -57.875   7.215  40.844  1.00 84.38           C  
ATOM   3965  OH  TYR A 506     -59.281   6.074  39.281  1.00 84.38           O  
ATOM   3966  CZ  TYR A 506     -58.781   6.211  40.562  1.00 84.38           C  
ATOM   3967  N   SER A 507     -57.656   8.406  47.562  1.00 82.19           N  
ATOM   3968  CA  SER A 507     -57.000   8.688  48.844  1.00 82.19           C  
ATOM   3969  C   SER A 507     -57.750   8.000  50.000  1.00 82.19           C  
ATOM   3970  CB  SER A 507     -56.938  10.195  49.094  1.00 82.19           C  
ATOM   3971  O   SER A 507     -57.094   7.496  50.938  1.00 82.19           O  
ATOM   3972  OG  SER A 507     -56.344  10.469  50.344  1.00 82.19           O  
ATOM   3973  N   GLU A 508     -59.094   7.922  49.906  1.00 80.44           N  
ATOM   3974  CA  GLU A 508     -59.906   7.355  50.969  1.00 80.44           C  
ATOM   3975  C   GLU A 508     -59.750   5.840  51.031  1.00 80.44           C  
ATOM   3976  CB  GLU A 508     -61.375   7.727  50.750  1.00 80.44           C  
ATOM   3977  O   GLU A 508     -59.594   5.273  52.125  1.00 80.44           O  
ATOM   3978  CG  GLU A 508     -61.719   9.148  51.156  1.00 80.44           C  
ATOM   3979  CD  GLU A 508     -63.219   9.430  51.188  1.00 80.44           C  
ATOM   3980  OE1 GLU A 508     -63.625  10.523  51.625  1.00 80.44           O  
ATOM   3981  OE2 GLU A 508     -63.969   8.547  50.750  1.00 80.44           O  
ATOM   3982  N   GLU A 509     -59.781   5.164  49.781  1.00 81.50           N  
ATOM   3983  CA  GLU A 509     -59.562   3.723  49.656  1.00 81.50           C  
ATOM   3984  C   GLU A 509     -58.125   3.334  50.062  1.00 81.50           C  
ATOM   3985  CB  GLU A 509     -59.844   3.262  48.250  1.00 81.50           C  
ATOM   3986  O   GLU A 509     -57.938   2.303  50.719  1.00 81.50           O  
ATOM   3987  CG  GLU A 509     -59.812   1.750  48.062  1.00 81.50           C  
ATOM   3988  CD  GLU A 509     -60.094   1.308  46.625  1.00 81.50           C  
ATOM   3989  OE1 GLU A 509     -60.062   0.086  46.375  1.00 81.50           O  
ATOM   3990  OE2 GLU A 509     -60.344   2.189  45.781  1.00 81.50           O  
ATOM   3991  N   SER A 510     -57.156   4.129  49.750  1.00 80.88           N  
ATOM   3992  CA  SER A 510     -55.750   3.934  50.031  1.00 80.88           C  
ATOM   3993  C   SER A 510     -55.438   4.098  51.531  1.00 80.88           C  
ATOM   3994  CB  SER A 510     -54.875   4.914  49.219  1.00 80.88           C  
ATOM   3995  O   SER A 510     -54.625   3.377  52.094  1.00 80.88           O  
ATOM   3996  OG  SER A 510     -55.031   4.691  47.844  1.00 80.88           O  
ATOM   3997  N   LYS A 511     -56.094   5.137  52.219  1.00 81.69           N  
ATOM   3998  CA  LYS A 511     -55.969   5.379  53.625  1.00 81.69           C  
ATOM   3999  C   LYS A 511     -56.469   4.184  54.438  1.00 81.69           C  
ATOM   4000  CB  LYS A 511     -56.750   6.637  54.031  1.00 81.69           C  
ATOM   4001  O   LYS A 511     -55.844   3.791  55.438  1.00 81.69           O  
ATOM   4002  CG  LYS A 511     -56.406   7.156  55.438  1.00 81.69           C  
ATOM   4003  CD  LYS A 511     -57.125   8.453  55.719  1.00 81.69           C  
ATOM   4004  CE  LYS A 511     -56.844   8.945  57.156  1.00 81.69           C  
ATOM   4005  NZ  LYS A 511     -57.562  10.227  57.438  1.00 81.69           N  
ATOM   4006  N   LEU A 512     -57.625   3.562  54.062  1.00 78.06           N  
ATOM   4007  CA  LEU A 512     -58.250   2.414  54.688  1.00 78.06           C  
ATOM   4008  C   LEU A 512     -57.375   1.165  54.531  1.00 78.06           C  
ATOM   4009  CB  LEU A 512     -59.656   2.164  54.094  1.00 78.06           C  
ATOM   4010  O   LEU A 512     -57.250   0.389  55.500  1.00 78.06           O  
ATOM   4011  CG  LEU A 512     -60.750   3.139  54.531  1.00 78.06           C  
ATOM   4012  CD1 LEU A 512     -61.938   3.018  53.594  1.00 78.06           C  
ATOM   4013  CD2 LEU A 512     -61.156   2.885  55.969  1.00 78.06           C  
ATOM   4014  N   ASN A 513     -56.719   0.919  53.438  1.00 76.38           N  
ATOM   4015  CA  ASN A 513     -55.875  -0.228  53.094  1.00 76.38           C  
ATOM   4016  C   ASN A 513     -54.500  -0.099  53.719  1.00 76.38           C  
ATOM   4017  CB  ASN A 513     -55.781  -0.401  51.594  1.00 76.38           C  
ATOM   4018  O   ASN A 513     -53.844  -1.104  54.031  1.00 76.38           O  
ATOM   4019  CG  ASN A 513     -57.031  -0.951  50.969  1.00 76.38           C  
ATOM   4020  ND2 ASN A 513     -57.281  -0.590  49.719  1.00 76.38           N  
ATOM   4021  OD1 ASN A 513     -57.781  -1.692  51.594  1.00 76.38           O  
ATOM   4022  N   ARG A 514     -54.031   1.185  53.938  1.00 73.19           N  
ATOM   4023  CA  ARG A 514     -52.781   1.464  54.625  1.00 73.19           C  
ATOM   4024  C   ARG A 514     -52.875   1.095  56.094  1.00 73.19           C  
ATOM   4025  CB  ARG A 514     -52.406   2.938  54.469  1.00 73.19           C  
ATOM   4026  O   ARG A 514     -51.906   0.658  56.719  1.00 73.19           O  
ATOM   4027  CG  ARG A 514     -51.000   3.262  54.938  1.00 73.19           C  
ATOM   4028  CD  ARG A 514     -50.562   4.668  54.531  1.00 73.19           C  
ATOM   4029  NE  ARG A 514     -51.375   5.684  55.188  1.00 73.19           N  
ATOM   4030  NH1 ARG A 514     -50.281   7.477  54.250  1.00 73.19           N  
ATOM   4031  NH2 ARG A 514     -52.031   7.832  55.688  1.00 73.19           N  
ATOM   4032  CZ  ARG A 514     -51.250   6.996  55.062  1.00 73.19           C  
ATOM   4033  N   GLU A 515     -54.125   1.381  56.594  1.00 67.12           N  
ATOM   4034  CA  GLU A 515     -54.375   1.195  58.031  1.00 67.12           C  
ATOM   4035  C   GLU A 515     -54.812  -0.240  58.344  1.00 67.12           C  
ATOM   4036  CB  GLU A 515     -55.469   2.174  58.531  1.00 67.12           C  
ATOM   4037  O   GLU A 515     -54.938  -0.623  59.500  1.00 67.12           O  
ATOM   4038  CG  GLU A 515     -55.000   3.625  58.531  1.00 67.12           C  
ATOM   4039  CD  GLU A 515     -56.062   4.578  59.062  1.00 67.12           C  
ATOM   4040  OE1 GLU A 515     -55.750   5.785  59.219  1.00 67.12           O  
ATOM   4041  OE2 GLU A 515     -57.188   4.113  59.344  1.00 67.12           O  
ATOM   4042  N   GLU A 516     -55.062  -1.090  57.188  1.00 60.69           N  
ATOM   4043  CA  GLU A 516     -55.375  -2.510  57.281  1.00 60.69           C  
ATOM   4044  C   GLU A 516     -54.156  -3.322  57.688  1.00 60.69           C  
ATOM   4045  CB  GLU A 516     -55.938  -3.035  55.969  1.00 60.69           C  
ATOM   4046  O   GLU A 516     -53.062  -3.172  57.094  1.00 60.69           O  
ATOM   4047  CG  GLU A 516     -56.625  -4.391  56.094  1.00 60.69           C  
ATOM   4048  CD  GLU A 516     -57.281  -4.852  54.781  1.00 60.69           C  
ATOM   4049  OE1 GLU A 516     -57.844  -5.969  54.750  1.00 60.69           O  
ATOM   4050  OE2 GLU A 516     -57.219  -4.086  53.781  1.00 60.69           O  
ATOM   4051  N   ILE A 517     -53.969  -3.689  58.969  1.00 46.72           N  
ATOM   4052  CA  ILE A 517     -52.969  -4.613  59.500  1.00 46.72           C  
ATOM   4053  C   ILE A 517     -53.219  -6.012  58.938  1.00 46.72           C  
ATOM   4054  CB  ILE A 517     -53.031  -4.645  61.031  1.00 46.72           C  
ATOM   4055  O   ILE A 517     -54.281  -6.582  59.094  1.00 46.72           O  
ATOM   4056  CG1 ILE A 517     -52.812  -3.238  61.625  1.00 46.72           C  
ATOM   4057  CG2 ILE A 517     -51.969  -5.613  61.594  1.00 46.72           C  
ATOM   4058  CD1 ILE A 517     -52.938  -3.162  63.125  1.00 46.72           C  
ATOM   4059  N   ASP A 518     -52.531  -6.402  57.781  1.00 46.00           N  
ATOM   4060  CA  ASP A 518     -52.562  -7.777  57.281  1.00 46.00           C  
ATOM   4061  C   ASP A 518     -52.094  -8.750  58.344  1.00 46.00           C  
ATOM   4062  CB  ASP A 518     -51.719  -7.914  56.000  1.00 46.00           C  
ATOM   4063  O   ASP A 518     -51.062  -8.500  59.000  1.00 46.00           O  
ATOM   4064  CG  ASP A 518     -52.500  -7.688  54.750  1.00 46.00           C  
ATOM   4065  OD1 ASP A 518     -53.750  -7.762  54.781  1.00 46.00           O  
ATOM   4066  OD2 ASP A 518     -51.875  -7.434  53.688  1.00 46.00           O  
ATOM   4067  N   GLY A 519     -52.938  -9.383  59.156  1.00 35.78           N  
ATOM   4068  CA  GLY A 519     -52.656 -10.562  59.938  1.00 35.78           C  
ATOM   4069  C   GLY A 519     -51.594 -11.438  59.344  1.00 35.78           C  
ATOM   4070  O   GLY A 519     -51.438 -11.516  58.125  1.00 35.78           O  
ATOM   4071  N   VAL A 520     -50.250 -11.445  59.688  1.00 32.69           N  
ATOM   4072  CA  VAL A 520     -49.156 -12.344  59.281  1.00 32.69           C  
ATOM   4073  C   VAL A 520     -49.750 -13.609  58.688  1.00 32.69           C  
ATOM   4074  CB  VAL A 520     -48.250 -12.703  60.469  1.00 32.69           C  
ATOM   4075  O   VAL A 520     -50.562 -14.289  59.312  1.00 32.69           O  
ATOM   4076  CG1 VAL A 520     -47.125 -13.633  60.031  1.00 32.69           C  
ATOM   4077  CG2 VAL A 520     -47.656 -11.430  61.094  1.00 32.69           C  
ATOM   4078  N   LYS A 521     -49.969 -13.781  57.344  1.00 33.91           N  
ATOM   4079  CA  LYS A 521     -50.219 -14.930  56.469  1.00 33.91           C  
ATOM   4080  C   LYS A 521     -49.062 -15.906  56.531  1.00 33.91           C  
ATOM   4081  CB  LYS A 521     -50.469 -14.461  55.031  1.00 33.91           C  
ATOM   4082  O   LYS A 521     -47.906 -15.539  56.250  1.00 33.91           O  
ATOM   4083  CG  LYS A 521     -51.844 -14.805  54.531  1.00 33.91           C  
ATOM   4084  CD  LYS A 521     -52.031 -14.391  53.062  1.00 33.91           C  
ATOM   4085  CE  LYS A 521     -53.406 -14.727  52.531  1.00 33.91           C  
ATOM   4086  NZ  LYS A 521     -53.594 -14.273  51.125  1.00 33.91           N  
ATOM   4087  N   LEU A 522     -49.000 -16.844  57.438  1.00 34.25           N  
ATOM   4088  CA  LEU A 522     -48.219 -18.047  57.500  1.00 34.25           C  
ATOM   4089  C   LEU A 522     -48.281 -18.828  56.219  1.00 34.25           C  
ATOM   4090  CB  LEU A 522     -48.688 -18.938  58.656  1.00 34.25           C  
ATOM   4091  O   LEU A 522     -49.344 -19.281  55.781  1.00 34.25           O  
ATOM   4092  CG  LEU A 522     -48.031 -18.719  60.031  1.00 34.25           C  
ATOM   4093  CD1 LEU A 522     -49.062 -18.656  61.125  1.00 34.25           C  
ATOM   4094  CD2 LEU A 522     -47.000 -19.828  60.281  1.00 34.25           C  
ATOM   4095  N   GLU A 523     -47.750 -18.422  55.000  1.00 32.84           N  
ATOM   4096  CA  GLU A 523     -47.688 -19.109  53.719  1.00 32.84           C  
ATOM   4097  C   GLU A 523     -46.750 -20.297  53.781  1.00 32.84           C  
ATOM   4098  CB  GLU A 523     -47.312 -18.141  52.594  1.00 32.84           C  
ATOM   4099  O   GLU A 523     -45.625 -20.172  54.281  1.00 32.84           O  
ATOM   4100  CG  GLU A 523     -48.469 -17.391  52.000  1.00 32.84           C  
ATOM   4101  CD  GLU A 523     -48.094 -16.578  50.750  1.00 32.84           C  
ATOM   4102  OE1 GLU A 523     -48.969 -15.969  50.125  1.00 32.84           O  
ATOM   4103  OE2 GLU A 523     -46.875 -16.547  50.438  1.00 32.84           O  
ATOM   4104  N   SER A 524     -47.250 -21.641  54.000  1.00 40.69           N  
ATOM   4105  CA  SER A 524     -47.094 -23.016  53.531  1.00 40.69           C  
ATOM   4106  C   SER A 524     -46.375 -23.875  54.562  1.00 40.69           C  
ATOM   4107  CB  SER A 524     -46.344 -23.047  52.188  1.00 40.69           C  
ATOM   4108  O   SER A 524     -45.250 -23.578  54.938  1.00 40.69           O  
ATOM   4109  OG  SER A 524     -44.938 -23.047  52.406  1.00 40.69           O  
ATOM   4110  N   MET A 525     -46.969 -24.297  55.500  1.00 37.69           N  
ATOM   4111  CA  MET A 525     -47.219 -25.422  56.406  1.00 37.69           C  
ATOM   4112  C   MET A 525     -46.375 -26.625  56.031  1.00 37.69           C  
ATOM   4113  CB  MET A 525     -48.719 -25.797  56.375  1.00 37.69           C  
ATOM   4114  O   MET A 525     -46.562 -27.719  56.562  1.00 37.69           O  
ATOM   4115  CG  MET A 525     -49.562 -24.953  57.312  1.00 37.69           C  
ATOM   4116  SD  MET A 525     -51.219 -25.703  57.625  1.00 37.69           S  
ATOM   4117  CE  MET A 525     -52.000 -25.422  56.031  1.00 37.69           C  
ATOM   4118  N   GLY A 526     -45.031 -26.422  55.406  1.00 47.84           N  
ATOM   4119  CA  GLY A 526     -44.125 -27.531  55.375  1.00 47.84           C  
ATOM   4120  C   GLY A 526     -42.688 -27.125  55.719  1.00 47.84           C  
ATOM   4121  O   GLY A 526     -41.969 -27.859  56.375  1.00 47.84           O  
ATOM   4122  N   VAL A 527     -42.281 -25.859  55.625  1.00 45.59           N  
ATOM   4123  CA  VAL A 527     -40.938 -25.391  55.906  1.00 45.59           C  
ATOM   4124  C   VAL A 527     -40.906 -24.547  57.188  1.00 45.59           C  
ATOM   4125  CB  VAL A 527     -40.375 -24.562  54.719  1.00 45.59           C  
ATOM   4126  O   VAL A 527     -39.969 -24.625  57.969  1.00 45.59           O  
ATOM   4127  CG1 VAL A 527     -38.969 -24.000  55.031  1.00 45.59           C  
ATOM   4128  CG2 VAL A 527     -40.312 -25.422  53.438  1.00 45.59           C  
ATOM   4129  N   TYR A 528     -41.969 -23.797  57.531  1.00 49.34           N  
ATOM   4130  CA  TYR A 528     -42.125 -23.062  58.781  1.00 49.34           C  
ATOM   4131  C   TYR A 528     -42.562 -24.000  59.906  1.00 49.34           C  
ATOM   4132  CB  TYR A 528     -43.156 -21.938  58.594  1.00 49.34           C  
ATOM   4133  O   TYR A 528     -42.125 -23.828  61.031  1.00 49.34           O  
ATOM   4134  CG  TYR A 528     -42.562 -20.641  58.094  1.00 49.34           C  
ATOM   4135  CD1 TYR A 528     -41.875 -19.781  58.969  1.00 49.34           C  
ATOM   4136  CD2 TYR A 528     -42.688 -20.281  56.781  1.00 49.34           C  
ATOM   4137  CE1 TYR A 528     -41.344 -18.594  58.500  1.00 49.34           C  
ATOM   4138  CE2 TYR A 528     -42.125 -19.094  56.312  1.00 49.34           C  
ATOM   4139  OH  TYR A 528     -40.938 -17.078  56.719  1.00 49.34           O  
ATOM   4140  CZ  TYR A 528     -41.469 -18.250  57.188  1.00 49.34           C  
ATOM   4141  N   GLN A 529     -43.406 -25.125  59.656  1.00 50.78           N  
ATOM   4142  CA  GLN A 529     -43.750 -26.188  60.594  1.00 50.78           C  
ATOM   4143  C   GLN A 529     -42.531 -27.094  60.844  1.00 50.78           C  
ATOM   4144  CB  GLN A 529     -44.906 -27.031  60.062  1.00 50.78           C  
ATOM   4145  O   GLN A 529     -42.312 -27.547  61.969  1.00 50.78           O  
ATOM   4146  CG  GLN A 529     -46.281 -26.547  60.562  1.00 50.78           C  
ATOM   4147  CD  GLN A 529     -47.406 -27.375  60.000  1.00 50.78           C  
ATOM   4148  NE2 GLN A 529     -48.594 -27.250  60.625  1.00 50.78           N  
ATOM   4149  OE1 GLN A 529     -47.250 -28.094  59.031  1.00 50.78           O  
ATOM   4150  N   ILE A 530     -41.688 -27.203  59.719  1.00 60.78           N  
ATOM   4151  CA  ILE A 530     -40.438 -27.953  59.781  1.00 60.78           C  
ATOM   4152  C   ILE A 530     -39.344 -27.125  60.469  1.00 60.78           C  
ATOM   4153  CB  ILE A 530     -39.969 -28.359  58.344  1.00 60.78           C  
ATOM   4154  O   ILE A 530     -38.562 -27.641  61.250  1.00 60.78           O  
ATOM   4155  CG1 ILE A 530     -40.938 -29.344  57.719  1.00 60.78           C  
ATOM   4156  CG2 ILE A 530     -38.562 -28.969  58.406  1.00 60.78           C  
ATOM   4157  CD1 ILE A 530     -40.688 -29.609  56.250  1.00 60.78           C  
ATOM   4158  N   LEU A 531     -39.281 -25.828  60.281  1.00 61.88           N  
ATOM   4159  CA  LEU A 531     -38.375 -24.922  60.969  1.00 61.88           C  
ATOM   4160  C   LEU A 531     -38.812 -24.625  62.375  1.00 61.88           C  
ATOM   4161  CB  LEU A 531     -38.250 -23.609  60.188  1.00 61.88           C  
ATOM   4162  O   LEU A 531     -38.000 -24.500  63.281  1.00 61.88           O  
ATOM   4163  CG  LEU A 531     -37.219 -23.578  59.062  1.00 61.88           C  
ATOM   4164  CD1 LEU A 531     -37.625 -22.625  57.969  1.00 61.88           C  
ATOM   4165  CD2 LEU A 531     -35.844 -23.203  59.594  1.00 61.88           C  
ATOM   4166  N   ALA A 532     -40.156 -24.547  62.656  1.00 63.38           N  
ATOM   4167  CA  ALA A 532     -40.719 -24.359  64.000  1.00 63.38           C  
ATOM   4168  C   ALA A 532     -40.594 -25.641  64.812  1.00 63.38           C  
ATOM   4169  CB  ALA A 532     -42.188 -23.953  63.875  1.00 63.38           C  
ATOM   4170  O   ALA A 532     -40.344 -25.594  66.000  1.00 63.38           O  
ATOM   4171  N   ILE A 533     -40.719 -26.906  64.188  1.00 70.00           N  
ATOM   4172  CA  ILE A 533     -40.500 -28.219  64.812  1.00 70.00           C  
ATOM   4173  C   ILE A 533     -39.000 -28.406  65.062  1.00 70.00           C  
ATOM   4174  CB  ILE A 533     -41.031 -29.359  63.938  1.00 70.00           C  
ATOM   4175  O   ILE A 533     -38.625 -28.891  66.125  1.00 70.00           O  
ATOM   4176  CG1 ILE A 533     -42.562 -29.281  63.812  1.00 70.00           C  
ATOM   4177  CG2 ILE A 533     -40.594 -30.719  64.500  1.00 70.00           C  
ATOM   4178  CD1 ILE A 533     -43.156 -30.266  62.812  1.00 70.00           C  
ATOM   4179  N   TYR A 534     -38.125 -27.938  64.125  1.00 70.62           N  
ATOM   4180  CA  TYR A 534     -36.656 -27.969  64.312  1.00 70.62           C  
ATOM   4181  C   TYR A 534     -36.219 -26.953  65.312  1.00 70.62           C  
ATOM   4182  CB  TYR A 534     -35.969 -27.719  62.938  1.00 70.62           C  
ATOM   4183  O   TYR A 534     -35.312 -27.234  66.125  1.00 70.62           O  
ATOM   4184  CG  TYR A 534     -35.594 -28.969  62.188  1.00 70.62           C  
ATOM   4185  CD1 TYR A 534     -34.469 -29.719  62.562  1.00 70.62           C  
ATOM   4186  CD2 TYR A 534     -36.344 -29.422  61.125  1.00 70.62           C  
ATOM   4187  CE1 TYR A 534     -34.125 -30.875  61.875  1.00 70.62           C  
ATOM   4188  CE2 TYR A 534     -36.031 -30.578  60.438  1.00 70.62           C  
ATOM   4189  OH  TYR A 534     -34.562 -32.438  60.125  1.00 70.62           O  
ATOM   4190  CZ  TYR A 534     -34.906 -31.297  60.812  1.00 70.62           C  
ATOM   4191  N   SER A 535     -36.781 -25.781  65.438  1.00 69.81           N  
ATOM   4192  CA  SER A 535     -36.469 -24.750  66.375  1.00 69.81           C  
ATOM   4193  C   SER A 535     -37.000 -25.125  67.750  1.00 69.81           C  
ATOM   4194  CB  SER A 535     -37.094 -23.406  65.938  1.00 69.81           C  
ATOM   4195  O   SER A 535     -36.312 -24.891  68.812  1.00 69.81           O  
ATOM   4196  OG  SER A 535     -37.062 -22.484  67.062  1.00 69.81           O  
ATOM   4197  N   THR A 536     -38.219 -25.766  67.875  1.00 74.69           N  
ATOM   4198  CA  THR A 536     -38.812 -26.250  69.125  1.00 74.69           C  
ATOM   4199  C   THR A 536     -38.000 -27.453  69.625  1.00 74.69           C  
ATOM   4200  CB  THR A 536     -40.281 -26.641  68.938  1.00 74.69           C  
ATOM   4201  O   THR A 536     -37.781 -27.594  70.812  1.00 74.69           O  
ATOM   4202  CG2 THR A 536     -41.156 -25.406  68.812  1.00 74.69           C  
ATOM   4203  OG1 THR A 536     -40.438 -27.406  67.750  1.00 74.69           O  
ATOM   4204  N   VAL A 537     -37.562 -28.391  68.750  1.00 76.50           N  
ATOM   4205  CA  VAL A 537     -36.719 -29.531  69.062  1.00 76.50           C  
ATOM   4206  C   VAL A 537     -35.344 -29.078  69.500  1.00 76.50           C  
ATOM   4207  CB  VAL A 537     -36.625 -30.531  67.875  1.00 76.50           C  
ATOM   4208  O   VAL A 537     -34.781 -29.578  70.438  1.00 76.50           O  
ATOM   4209  CG1 VAL A 537     -35.625 -31.656  68.188  1.00 76.50           C  
ATOM   4210  CG2 VAL A 537     -38.000 -31.094  67.500  1.00 76.50           C  
ATOM   4211  N   ALA A 538     -34.781 -28.094  68.812  1.00 73.50           N  
ATOM   4212  CA  ALA A 538     -33.469 -27.531  69.125  1.00 73.50           C  
ATOM   4213  C   ALA A 538     -33.531 -26.750  70.438  1.00 73.50           C  
ATOM   4214  CB  ALA A 538     -33.000 -26.625  68.000  1.00 73.50           C  
ATOM   4215  O   ALA A 538     -32.594 -26.828  71.250  1.00 73.50           O  
ATOM   4216  N   SER A 539     -34.625 -25.953  70.688  1.00 74.44           N  
ATOM   4217  CA  SER A 539     -34.812 -25.188  71.938  1.00 74.44           C  
ATOM   4218  C   SER A 539     -35.094 -26.109  73.125  1.00 74.44           C  
ATOM   4219  CB  SER A 539     -35.938 -24.172  71.750  1.00 74.44           C  
ATOM   4220  O   SER A 539     -34.594 -25.875  74.188  1.00 74.44           O  
ATOM   4221  OG  SER A 539     -36.750 -24.156  72.938  1.00 74.44           O  
ATOM   4222  N   SER A 540     -35.875 -27.219  72.875  1.00 77.44           N  
ATOM   4223  CA  SER A 540     -36.156 -28.203  73.875  1.00 77.44           C  
ATOM   4224  C   SER A 540     -34.938 -29.016  74.250  1.00 77.44           C  
ATOM   4225  CB  SER A 540     -37.281 -29.141  73.438  1.00 77.44           C  
ATOM   4226  O   SER A 540     -34.719 -29.375  75.375  1.00 77.44           O  
ATOM   4227  OG  SER A 540     -36.969 -29.766  72.250  1.00 77.44           O  
ATOM   4228  N   LEU A 541     -34.031 -29.328  73.250  1.00 76.56           N  
ATOM   4229  CA  LEU A 541     -32.750 -30.047  73.500  1.00 76.56           C  
ATOM   4230  C   LEU A 541     -31.766 -29.188  74.250  1.00 76.56           C  
ATOM   4231  CB  LEU A 541     -32.156 -30.453  72.125  1.00 76.56           C  
ATOM   4232  O   LEU A 541     -31.047 -29.688  75.125  1.00 76.56           O  
ATOM   4233  CG  LEU A 541     -31.641 -31.891  72.000  1.00 76.56           C  
ATOM   4234  CD1 LEU A 541     -32.500 -32.719  71.062  1.00 76.56           C  
ATOM   4235  CD2 LEU A 541     -30.188 -31.891  71.562  1.00 76.56           C  
ATOM   4236  N   VAL A 542     -31.750 -27.906  73.938  1.00 78.75           N  
ATOM   4237  CA  VAL A 542     -30.875 -26.969  74.625  1.00 78.75           C  
ATOM   4238  C   VAL A 542     -31.328 -26.828  76.062  1.00 78.75           C  
ATOM   4239  CB  VAL A 542     -30.859 -25.594  73.938  1.00 78.75           C  
ATOM   4240  O   VAL A 542     -30.500 -26.766  77.000  1.00 78.75           O  
ATOM   4241  CG1 VAL A 542     -30.094 -24.578  74.750  1.00 78.75           C  
ATOM   4242  CG2 VAL A 542     -30.234 -25.703  72.500  1.00 78.75           C  
ATOM   4243  N   LEU A 543     -32.625 -26.734  76.312  1.00 77.75           N  
ATOM   4244  CA  LEU A 543     -33.188 -26.641  77.625  1.00 77.75           C  
ATOM   4245  C   LEU A 543     -32.906 -27.922  78.438  1.00 77.75           C  
ATOM   4246  CB  LEU A 543     -34.688 -26.359  77.562  1.00 77.75           C  
ATOM   4247  O   LEU A 543     -32.562 -27.875  79.625  1.00 77.75           O  
ATOM   4248  CG  LEU A 543     -35.094 -24.891  77.500  1.00 77.75           C  
ATOM   4249  CD1 LEU A 543     -36.562 -24.781  77.125  1.00 77.75           C  
ATOM   4250  CD2 LEU A 543     -34.844 -24.188  78.812  1.00 77.75           C  
ATOM   4251  N   LEU A 544     -33.031 -29.141  77.875  1.00 80.69           N  
ATOM   4252  CA  LEU A 544     -32.750 -30.422  78.500  1.00 80.69           C  
ATOM   4253  C   LEU A 544     -31.266 -30.562  78.812  1.00 80.69           C  
ATOM   4254  CB  LEU A 544     -33.188 -31.578  77.562  1.00 80.69           C  
ATOM   4255  O   LEU A 544     -30.906 -31.047  79.875  1.00 80.69           O  
ATOM   4256  CG  LEU A 544     -34.688 -31.922  77.625  1.00 80.69           C  
ATOM   4257  CD1 LEU A 544     -35.031 -32.938  76.562  1.00 80.69           C  
ATOM   4258  CD2 LEU A 544     -35.062 -32.469  79.000  1.00 80.69           C  
ATOM   4259  N   VAL A 545     -30.422 -30.156  77.875  1.00 79.88           N  
ATOM   4260  CA  VAL A 545     -28.984 -30.188  78.062  1.00 79.88           C  
ATOM   4261  C   VAL A 545     -28.594 -29.219  79.188  1.00 79.88           C  
ATOM   4262  CB  VAL A 545     -28.219 -29.844  76.750  1.00 79.88           C  
ATOM   4263  O   VAL A 545     -27.766 -29.531  80.000  1.00 79.88           O  
ATOM   4264  CG1 VAL A 545     -26.719 -29.688  77.062  1.00 79.88           C  
ATOM   4265  CG2 VAL A 545     -28.453 -30.922  75.688  1.00 79.88           C  
ATOM   4266  N   SER A 546     -29.250 -28.047  79.125  1.00 79.06           N  
ATOM   4267  CA  SER A 546     -28.984 -27.047  80.188  1.00 79.06           C  
ATOM   4268  C   SER A 546     -29.484 -27.516  81.562  1.00 79.06           C  
ATOM   4269  CB  SER A 546     -29.641 -25.719  79.812  1.00 79.06           C  
ATOM   4270  O   SER A 546     -28.797 -27.328  82.562  1.00 79.06           O  
ATOM   4271  OG  SER A 546     -30.859 -25.922  79.125  1.00 79.06           O  
ATOM   4272  N   LEU A 547     -30.641 -28.125  81.562  1.00 81.94           N  
ATOM   4273  CA  LEU A 547     -31.188 -28.656  82.812  1.00 81.94           C  
ATOM   4274  C   LEU A 547     -30.359 -29.844  83.312  1.00 81.94           C  
ATOM   4275  CB  LEU A 547     -32.656 -29.078  82.625  1.00 81.94           C  
ATOM   4276  O   LEU A 547     -30.141 -30.000  84.500  1.00 81.94           O  
ATOM   4277  CG  LEU A 547     -33.688 -27.953  82.688  1.00 81.94           C  
ATOM   4278  CD1 LEU A 547     -35.000 -28.438  82.125  1.00 81.94           C  
ATOM   4279  CD2 LEU A 547     -33.844 -27.453  84.125  1.00 81.94           C  
ATOM   4280  N   GLY A 548     -29.938 -30.734  82.375  1.00 82.44           N  
ATOM   4281  CA  GLY A 548     -29.016 -31.797  82.688  1.00 82.44           C  
ATOM   4282  C   GLY A 548     -27.688 -31.297  83.250  1.00 82.44           C  
ATOM   4283  O   GLY A 548     -27.156 -31.859  84.188  1.00 82.44           O  
ATOM   4284  N   ALA A 549     -27.141 -30.250  82.625  1.00 78.38           N  
ATOM   4285  CA  ALA A 549     -25.875 -29.641  83.062  1.00 78.38           C  
ATOM   4286  C   ALA A 549     -26.031 -29.000  84.438  1.00 78.38           C  
ATOM   4287  CB  ALA A 549     -25.406 -28.609  82.000  1.00 78.38           C  
ATOM   4288  O   ALA A 549     -25.141 -29.109  85.250  1.00 78.38           O  
ATOM   4289  N   ILE A 550     -27.156 -28.359  84.625  1.00 79.81           N  
ATOM   4290  CA  ILE A 550     -27.453 -27.719  85.938  1.00 79.81           C  
ATOM   4291  C   ILE A 550     -27.703 -28.781  87.000  1.00 79.81           C  
ATOM   4292  CB  ILE A 550     -28.688 -26.797  85.812  1.00 79.81           C  
ATOM   4293  O   ILE A 550     -27.266 -28.625  88.125  1.00 79.81           O  
ATOM   4294  CG1 ILE A 550     -28.359 -25.594  84.938  1.00 79.81           C  
ATOM   4295  CG2 ILE A 550     -29.141 -26.328  87.188  1.00 79.81           C  
ATOM   4296  CD1 ILE A 550     -29.562 -24.734  84.562  1.00 79.81           C  
ATOM   4297  N   SER A 551     -28.453 -29.812  86.625  1.00 75.94           N  
ATOM   4298  CA  SER A 551     -28.719 -30.922  87.562  1.00 75.94           C  
ATOM   4299  C   SER A 551     -27.422 -31.672  87.875  1.00 75.94           C  
ATOM   4300  CB  SER A 551     -29.719 -31.906  86.938  1.00 75.94           C  
ATOM   4301  O   SER A 551     -27.219 -32.062  89.000  1.00 75.94           O  
ATOM   4302  OG  SER A 551     -30.938 -31.234  86.625  1.00 75.94           O  
ATOM   4303  N   PHE A 552     -26.500 -31.891  86.875  1.00 75.25           N  
ATOM   4304  CA  PHE A 552     -25.188 -32.500  87.062  1.00 75.25           C  
ATOM   4305  C   PHE A 552     -24.312 -31.578  87.938  1.00 75.25           C  
ATOM   4306  CB  PHE A 552     -24.516 -32.812  85.750  1.00 75.25           C  
ATOM   4307  O   PHE A 552     -23.562 -32.031  88.750  1.00 75.25           O  
ATOM   4308  CG  PHE A 552     -23.766 -34.094  85.750  1.00 75.25           C  
ATOM   4309  CD1 PHE A 552     -22.422 -34.156  86.062  1.00 75.25           C  
ATOM   4310  CD2 PHE A 552     -24.422 -35.281  85.375  1.00 75.25           C  
ATOM   4311  CE1 PHE A 552     -21.734 -35.375  86.062  1.00 75.25           C  
ATOM   4312  CE2 PHE A 552     -23.734 -36.500  85.312  1.00 75.25           C  
ATOM   4313  CZ  PHE A 552     -22.391 -36.531  85.688  1.00 75.25           C  
ATOM   4314  N   TRP A 553     -24.375 -30.297  87.625  1.00 75.25           N  
ATOM   4315  CA  TRP A 553     -23.672 -29.281  88.375  1.00 75.25           C  
ATOM   4316  C   TRP A 553     -24.188 -29.203  89.812  1.00 75.25           C  
ATOM   4317  CB  TRP A 553     -23.812 -27.906  87.688  1.00 75.25           C  
ATOM   4318  O   TRP A 553     -23.406 -29.109  90.750  1.00 75.25           O  
ATOM   4319  CG  TRP A 553     -22.984 -26.828  88.312  1.00 75.25           C  
ATOM   4320  CD1 TRP A 553     -21.625 -26.656  88.188  1.00 75.25           C  
ATOM   4321  CD2 TRP A 553     -23.453 -25.797  89.188  1.00 75.25           C  
ATOM   4322  CE2 TRP A 553     -22.328 -25.016  89.562  1.00 75.25           C  
ATOM   4323  CE3 TRP A 553     -24.703 -25.438  89.688  1.00 75.25           C  
ATOM   4324  NE1 TRP A 553     -21.234 -25.547  88.938  1.00 75.25           N  
ATOM   4325  CH2 TRP A 553     -23.672 -23.578  90.875  1.00 75.25           C  
ATOM   4326  CZ2 TRP A 553     -22.422 -23.906  90.375  1.00 75.25           C  
ATOM   4327  CZ3 TRP A 553     -24.812 -24.344  90.562  1.00 75.25           C  
ATOM   4328  N   MET A 554     -25.469 -29.297  90.000  1.00 75.75           N  
ATOM   4329  CA  MET A 554     -26.125 -29.250  91.312  1.00 75.75           C  
ATOM   4330  C   MET A 554     -25.906 -30.547  92.062  1.00 75.75           C  
ATOM   4331  CB  MET A 554     -27.625 -28.969  91.188  1.00 75.75           C  
ATOM   4332  O   MET A 554     -25.797 -30.547  93.312  1.00 75.75           O  
ATOM   4333  CG  MET A 554     -27.938 -27.531  90.812  1.00 75.75           C  
ATOM   4334  SD  MET A 554     -29.688 -27.094  91.188  1.00 75.75           S  
ATOM   4335  CE  MET A 554     -29.656 -25.312  90.812  1.00 75.75           C  
ATOM   4336  N   CYS A 555     -25.750 -31.781  91.375  1.00 71.94           N  
ATOM   4337  CA  CYS A 555     -25.422 -33.094  91.938  1.00 71.94           C  
ATOM   4338  C   CYS A 555     -23.953 -33.156  92.312  1.00 71.94           C  
ATOM   4339  CB  CYS A 555     -25.766 -34.219  91.000  1.00 71.94           C  
ATOM   4340  O   CYS A 555     -23.594 -33.781  93.312  1.00 71.94           O  
ATOM   4341  SG  CYS A 555     -27.516 -34.656  90.938  1.00 71.94           S  
ATOM   4342  N   SER A 556     -23.000 -32.406  91.625  1.00 68.69           N  
ATOM   4343  CA  SER A 556     -21.562 -32.375  91.875  1.00 68.69           C  
ATOM   4344  C   SER A 556     -21.234 -31.375  93.000  1.00 68.69           C  
ATOM   4345  CB  SER A 556     -20.797 -31.984  90.562  1.00 68.69           C  
ATOM   4346  O   SER A 556     -20.250 -31.562  93.688  1.00 68.69           O  
ATOM   4347  OG  SER A 556     -20.000 -30.844  90.812  1.00 68.69           O  
ATOM   4348  N   ASN A 557     -22.156 -30.391  93.250  1.00 68.69           N  
ATOM   4349  CA  ASN A 557     -21.984 -29.328  94.250  1.00 68.69           C  
ATOM   4350  C   ASN A 557     -22.828 -29.578  95.500  1.00 68.69           C  
ATOM   4351  CB  ASN A 557     -22.344 -27.969  93.625  1.00 68.69           C  
ATOM   4352  O   ASN A 557     -22.797 -28.797  96.438  1.00 68.69           O  
ATOM   4353  CG  ASN A 557     -21.156 -27.266  93.000  1.00 68.69           C  
ATOM   4354  ND2 ASN A 557     -21.391 -26.156  92.375  1.00 68.69           N  
ATOM   4355  OD1 ASN A 557     -20.016 -27.734  93.125  1.00 68.69           O  
ATOM   4356  N   GLY A 558     -23.484 -30.891  95.562  1.00 66.38           N  
ATOM   4357  CA  GLY A 558     -24.094 -31.344  96.812  1.00 66.38           C  
ATOM   4358  C   GLY A 558     -25.422 -30.672  97.125  1.00 66.38           C  
ATOM   4359  O   GLY A 558     -25.953 -30.797  98.250  1.00 66.38           O  
ATOM   4360  N   SER A 559     -26.141 -29.906  96.250  1.00 62.78           N  
ATOM   4361  CA  SER A 559     -27.344 -29.094  96.375  1.00 62.78           C  
ATOM   4362  C   SER A 559     -28.562 -29.812  95.750  1.00 62.78           C  
ATOM   4363  CB  SER A 559     -27.156 -27.734  95.688  1.00 62.78           C  
ATOM   4364  O   SER A 559     -29.703 -29.422  96.062  1.00 62.78           O  
ATOM   4365  OG  SER A 559     -27.266 -27.875  94.250  1.00 62.78           O  
ATOM   4366  N   LEU A 560     -28.469 -31.031  95.188  1.00 60.59           N  
ATOM   4367  CA  LEU A 560     -29.562 -31.844  94.625  1.00 60.59           C  
ATOM   4368  C   LEU A 560     -29.344 -33.312  94.938  1.00 60.59           C  
ATOM   4369  CB  LEU A 560     -29.703 -31.625  93.125  1.00 60.59           C  
ATOM   4370  O   LEU A 560     -28.234 -33.844  94.750  1.00 60.59           O  
ATOM   4371  CG  LEU A 560     -31.094 -31.250  92.625  1.00 60.59           C  
ATOM   4372  CD1 LEU A 560     -31.047 -29.906  91.875  1.00 60.59           C  
ATOM   4373  CD2 LEU A 560     -31.656 -32.344  91.750  1.00 60.59           C  
ATOM   4374  N   GLN A 561     -30.031 -34.031  95.812  1.00 58.62           N  
ATOM   4375  CA  GLN A 561     -30.062 -35.438  96.250  1.00 58.62           C  
ATOM   4376  C   GLN A 561     -30.641 -36.312  95.125  1.00 58.62           C  
ATOM   4377  CB  GLN A 561     -30.859 -35.625  97.500  1.00 58.62           C  
ATOM   4378  O   GLN A 561     -31.766 -36.094  94.688  1.00 58.62           O  
ATOM   4379  CG  GLN A 561     -30.000 -35.906  98.750  1.00 58.62           C  
ATOM   4380  CD  GLN A 561     -30.812 -36.000 100.000  1.00 58.62           C  
ATOM   4381  NE2 GLN A 561     -30.203 -36.500 101.062  1.00 58.62           N  
ATOM   4382  OE1 GLN A 561     -31.984 -35.594 100.062  1.00 58.62           O  
ATOM   4383  N   CYS A 562     -29.828 -36.781  94.062  1.00 57.34           N  
ATOM   4384  CA  CYS A 562     -30.219 -37.656  93.000  1.00 57.34           C  
ATOM   4385  C   CYS A 562     -30.500 -39.062  93.500  1.00 57.34           C  
ATOM   4386  CB  CYS A 562     -29.109 -37.719  91.938  1.00 57.34           C  
ATOM   4387  O   CYS A 562     -29.656 -39.688  94.188  1.00 57.34           O  
ATOM   4388  SG  CYS A 562     -29.453 -36.719  90.438  1.00 57.34           S  
ATOM   4389  N   ARG A 563     -31.688 -39.500  93.812  1.00 61.31           N  
ATOM   4390  CA  ARG A 563     -32.219 -40.812  94.188  1.00 61.31           C  
ATOM   4391  C   ARG A 563     -32.438 -41.719  93.000  1.00 61.31           C  
ATOM   4392  CB  ARG A 563     -33.500 -40.625  95.000  1.00 61.31           C  
ATOM   4393  O   ARG A 563     -32.844 -42.844  93.188  1.00 61.31           O  
ATOM   4394  CG  ARG A 563     -33.312 -40.531  96.500  1.00 61.31           C  
ATOM   4395  CD  ARG A 563     -34.656 -40.406  97.250  1.00 61.31           C  
ATOM   4396  NE  ARG A 563     -34.469 -40.250  98.688  1.00 61.31           N  
ATOM   4397  NH1 ARG A 563     -36.406 -41.281  99.250  1.00 61.31           N  
ATOM   4398  NH2 ARG A 563     -35.031 -40.438 100.875  1.00 61.31           N  
ATOM   4399  CZ  ARG A 563     -35.312 -40.656  99.625  1.00 61.31           C  
ATOM   4400  N   ILE A 564     -31.766 -41.406  91.812  1.00 56.53           N  
ATOM   4401  CA  ILE A 564     -31.906 -42.312  90.688  1.00 56.53           C  
ATOM   4402  C   ILE A 564     -30.547 -42.906  90.312  1.00 56.53           C  
ATOM   4403  CB  ILE A 564     -32.531 -41.625  89.500  1.00 56.53           C  
ATOM   4404  O   ILE A 564     -29.562 -42.188  90.188  1.00 56.53           O  
ATOM   4405  CG1 ILE A 564     -33.938 -41.094  89.812  1.00 56.53           C  
ATOM   4406  CG2 ILE A 564     -32.594 -42.594  88.312  1.00 56.53           C  
ATOM   4407  CD1 ILE A 564     -34.500 -40.156  88.750  1.00 56.53           C  
ATOM   4408  N   CYS A 565     -30.172 -44.125  90.812  1.00 49.22           N  
ATOM   4409  CA  CYS A 565     -29.047 -45.000  90.438  1.00 49.22           C  
ATOM   4410  C   CYS A 565     -29.062 -45.344  89.000  1.00 49.22           C  
ATOM   4411  CB  CYS A 565     -29.078 -46.281  91.312  1.00 49.22           C  
ATOM   4412  O   CYS A 565     -30.078 -45.781  88.438  1.00 49.22           O  
ATOM   4413  SG  CYS A 565     -28.500 -46.031  93.000  1.00 49.22           S  
ATOM   4414  N   ILE A 566     -28.328 -44.688  88.000  1.00 43.09           N  
ATOM   4415  CA  ILE A 566     -28.094 -45.250  86.688  1.00 43.09           C  
ATOM   4416  C   ILE A 566     -27.672 -46.719  86.812  1.00 43.09           C  
ATOM   4417  CB  ILE A 566     -27.016 -44.469  85.938  1.00 43.09           C  
ATOM   4418  O   ILE A 566     -26.891 -47.062  87.688  1.00 43.09           O  
ATOM   4419  CG1 ILE A 566     -27.422 -43.000  85.812  1.00 43.09           C  
ATOM   4420  CG2 ILE A 566     -26.797 -45.062  84.500  1.00 43.09           C  
ATOM   4421  CD1 ILE A 566     -26.328 -42.094  85.188  1.00 43.09           C  
TER    4422      ILE A 566                                                      
ENDMDL                                                                          
END                                                                             
