# Supplementary material for: Future Sequon Finder - A novel approach for predicting future N-linked glycosylation sequon locations on viral surface proteins
Source: PLoS One. 2025 Aug 14;20(8):e0328174. doi: 10.1371/journal.pone.0328174 (PMC12352829; doi:10.1371/journal.pone.0328174)
Supplement: S3 File — (ZIP) [file pone.0328174.s004.zip › S3_File/S3_File/Human H1N1/Historic Analysis Strains/APuertoRico1934_H1N1_828b9_unrelaxed_rank_001_alphafold2_ptm_model_1_seed_000.pdb]

MODEL     1                                                                     
ATOM      1  N   MET A   1     -64.250 -34.531  56.625  1.00 39.25           N  
ATOM      2  CA  MET A   1     -63.375 -34.438  55.469  1.00 39.25           C  
ATOM      3  C   MET A   1     -63.969 -33.562  54.406  1.00 39.25           C  
ATOM      4  CB  MET A   1     -63.125 -35.844  54.906  1.00 39.25           C  
ATOM      5  O   MET A   1     -63.344 -33.312  53.344  1.00 39.25           O  
ATOM      6  CG  MET A   1     -61.969 -36.594  55.594  1.00 39.25           C  
ATOM      7  SD  MET A   1     -61.656 -38.250  54.844  1.00 39.25           S  
ATOM      8  CE  MET A   1     -60.438 -37.812  53.594  1.00 39.25           C  
ATOM      9  N   LYS A   2     -64.750 -32.500  54.906  1.00 39.56           N  
ATOM     10  CA  LYS A   2     -65.312 -31.438  54.094  1.00 39.56           C  
ATOM     11  C   LYS A   2     -65.000 -30.062  54.625  1.00 39.56           C  
ATOM     12  CB  LYS A   2     -66.812 -31.609  54.031  1.00 39.56           C  
ATOM     13  O   LYS A   2     -65.250 -29.047  54.000  1.00 39.56           O  
ATOM     14  CG  LYS A   2     -67.312 -32.531  52.906  1.00 39.56           C  
ATOM     15  CD  LYS A   2     -68.812 -32.594  52.844  1.00 39.56           C  
ATOM     16  CE  LYS A   2     -69.312 -33.531  51.719  1.00 39.56           C  
ATOM     17  NZ  LYS A   2     -70.812 -33.719  51.750  1.00 39.56           N  
ATOM     18  N   ALA A   3     -63.812 -29.953  55.469  1.00 39.12           N  
ATOM     19  CA  ALA A   3     -63.375 -28.656  56.031  1.00 39.12           C  
ATOM     20  C   ALA A   3     -61.938 -28.375  55.688  1.00 39.12           C  
ATOM     21  CB  ALA A   3     -63.594 -28.641  57.531  1.00 39.12           C  
ATOM     22  O   ALA A   3     -61.500 -27.219  55.750  1.00 39.12           O  
ATOM     23  N   ASN A   4     -61.344 -29.109  54.625  1.00 39.78           N  
ATOM     24  CA  ASN A   4     -59.969 -28.875  54.156  1.00 39.78           C  
ATOM     25  C   ASN A   4     -59.969 -28.516  52.656  1.00 39.78           C  
ATOM     26  CB  ASN A   4     -59.125 -30.109  54.406  1.00 39.78           C  
ATOM     27  O   ASN A   4     -58.906 -28.156  52.125  1.00 39.78           O  
ATOM     28  CG  ASN A   4     -58.531 -30.125  55.812  1.00 39.78           C  
ATOM     29  ND2 ASN A   4     -57.938 -31.250  56.188  1.00 39.78           N  
ATOM     30  OD1 ASN A   4     -58.594 -29.141  56.531  1.00 39.78           O  
ATOM     31  N   LEU A   5     -61.188 -28.172  52.156  1.00 35.88           N  
ATOM     32  CA  LEU A   5     -61.250 -27.672  50.781  1.00 35.88           C  
ATOM     33  C   LEU A   5     -61.719 -26.219  50.750  1.00 35.88           C  
ATOM     34  CB  LEU A   5     -62.188 -28.531  49.938  1.00 35.88           C  
ATOM     35  O   LEU A   5     -61.344 -25.469  49.844  1.00 35.88           O  
ATOM     36  CG  LEU A   5     -61.781 -28.750  48.469  1.00 35.88           C  
ATOM     37  CD1 LEU A   5     -61.062 -30.094  48.312  1.00 35.88           C  
ATOM     38  CD2 LEU A   5     -63.000 -28.672  47.562  1.00 35.88           C  
ATOM     39  N   LEU A   6     -61.812 -25.578  51.969  1.00 36.41           N  
ATOM     40  CA  LEU A   6     -62.156 -24.156  52.031  1.00 36.41           C  
ATOM     41  C   LEU A   6     -61.000 -23.359  52.656  1.00 36.41           C  
ATOM     42  CB  LEU A   6     -63.438 -23.938  52.812  1.00 36.41           C  
ATOM     43  O   LEU A   6     -60.781 -22.203  52.312  1.00 36.41           O  
ATOM     44  CG  LEU A   6     -64.625 -23.484  52.000  1.00 36.41           C  
ATOM     45  CD1 LEU A   6     -65.875 -24.359  52.312  1.00 36.41           C  
ATOM     46  CD2 LEU A   6     -64.938 -22.016  52.250  1.00 36.41           C  
ATOM     47  N   VAL A   7     -59.844 -24.062  53.000  1.00 37.47           N  
ATOM     48  CA  VAL A   7     -58.688 -23.406  53.562  1.00 37.47           C  
ATOM     49  C   VAL A   7     -57.500 -23.531  52.594  1.00 37.47           C  
ATOM     50  CB  VAL A   7     -58.281 -24.000  54.938  1.00 37.47           C  
ATOM     51  O   VAL A   7     -56.656 -22.625  52.500  1.00 37.47           O  
ATOM     52  CG1 VAL A   7     -56.969 -23.422  55.438  1.00 37.47           C  
ATOM     53  CG2 VAL A   7     -59.406 -23.750  55.969  1.00 37.47           C  
ATOM     54  N   LEU A   8     -57.719 -24.188  51.406  1.00 29.97           N  
ATOM     55  CA  LEU A   8     -56.812 -24.219  50.281  1.00 29.97           C  
ATOM     56  C   LEU A   8     -57.344 -23.375  49.125  1.00 29.97           C  
ATOM     57  CB  LEU A   8     -56.594 -25.656  49.812  1.00 29.97           C  
ATOM     58  O   LEU A   8     -56.562 -22.781  48.375  1.00 29.97           O  
ATOM     59  CG  LEU A   8     -55.156 -26.016  49.375  1.00 29.97           C  
ATOM     60  CD1 LEU A   8     -54.406 -26.641  50.531  1.00 29.97           C  
ATOM     61  CD2 LEU A   8     -55.188 -26.938  48.156  1.00 29.97           C  
ATOM     62  N   LEU A   9     -58.562 -22.859  49.344  1.00 29.97           N  
ATOM     63  CA  LEU A   9     -59.094 -21.844  48.438  1.00 29.97           C  
ATOM     64  C   LEU A   9     -59.062 -20.469  49.062  1.00 29.97           C  
ATOM     65  CB  LEU A   9     -60.500 -22.188  48.000  1.00 29.97           C  
ATOM     66  O   LEU A   9     -58.969 -19.453  48.375  1.00 29.97           O  
ATOM     67  CG  LEU A   9     -60.656 -22.953  46.688  1.00 29.97           C  
ATOM     68  CD1 LEU A   9     -61.719 -24.047  46.844  1.00 29.97           C  
ATOM     69  CD2 LEU A   9     -61.031 -22.000  45.562  1.00 29.97           C  
ATOM     70  N   CYS A  10     -58.438 -20.391  50.281  1.00 30.78           N  
ATOM     71  CA  CYS A  10     -58.281 -19.141  51.000  1.00 30.78           C  
ATOM     72  C   CYS A  10     -56.781 -18.875  51.281  1.00 30.78           C  
ATOM     73  CB  CYS A  10     -59.062 -19.172  52.312  1.00 30.78           C  
ATOM     74  O   CYS A  10     -56.406 -17.734  51.500  1.00 30.78           O  
ATOM     75  SG  CYS A  10     -60.719 -18.500  52.188  1.00 30.78           S  
ATOM     76  N   ALA A  11     -55.844 -19.766  50.719  1.00 28.78           N  
ATOM     77  CA  ALA A  11     -54.406 -19.594  50.719  1.00 28.78           C  
ATOM     78  C   ALA A  11     -53.844 -19.453  49.312  1.00 28.78           C  
ATOM     79  CB  ALA A  11     -53.719 -20.750  51.438  1.00 28.78           C  
ATOM     80  O   ALA A  11     -52.719 -19.000  49.094  1.00 28.78           O  
ATOM     81  N   LEU A  12     -54.781 -19.234  48.312  1.00 29.33           N  
ATOM     82  CA  LEU A  12     -54.500 -18.828  46.938  1.00 29.33           C  
ATOM     83  C   LEU A  12     -55.219 -17.547  46.562  1.00 29.33           C  
ATOM     84  CB  LEU A  12     -54.875 -19.938  45.969  1.00 29.33           C  
ATOM     85  O   LEU A  12     -55.125 -17.062  45.438  1.00 29.33           O  
ATOM     86  CG  LEU A  12     -53.969 -21.172  45.938  1.00 29.33           C  
ATOM     87  CD1 LEU A  12     -54.656 -22.328  45.219  1.00 29.33           C  
ATOM     88  CD2 LEU A  12     -52.625 -20.844  45.281  1.00 29.33           C  
ATOM     89  N   ALA A  13     -55.625 -16.781  47.656  1.00 28.72           N  
ATOM     90  CA  ALA A  13     -56.125 -15.445  47.375  1.00 28.72           C  
ATOM     91  C   ALA A  13     -55.094 -14.375  47.750  1.00 28.72           C  
ATOM     92  CB  ALA A  13     -57.438 -15.211  48.156  1.00 28.72           C  
ATOM     93  O   ALA A  13     -55.156 -13.828  48.875  1.00 28.72           O  
ATOM     94  N   ALA A  14     -53.688 -14.773  47.844  1.00 32.19           N  
ATOM     95  CA  ALA A  14     -52.781 -13.633  47.875  1.00 32.19           C  
ATOM     96  C   ALA A  14     -53.188 -12.602  46.812  1.00 32.19           C  
ATOM     97  CB  ALA A  14     -51.344 -14.086  47.656  1.00 32.19           C  
ATOM     98  O   ALA A  14     -53.344 -12.938  45.625  1.00 32.19           O  
ATOM     99  N   ALA A  15     -54.375 -12.008  46.906  1.00 37.47           N  
ATOM    100  CA  ALA A  15     -54.812 -10.719  46.375  1.00 37.47           C  
ATOM    101  C   ALA A  15     -53.812 -10.203  45.344  1.00 37.47           C  
ATOM    102  CB  ALA A  15     -55.000  -9.695  47.500  1.00 37.47           C  
ATOM    103  O   ALA A  15     -52.625 -10.016  45.656  1.00 37.47           O  
ATOM    104  N   ASP A  16     -53.531 -10.844  44.125  1.00 50.53           N  
ATOM    105  CA  ASP A  16     -52.906 -10.328  42.938  1.00 50.53           C  
ATOM    106  C   ASP A  16     -52.938  -8.805  42.906  1.00 50.53           C  
ATOM    107  CB  ASP A  16     -53.562 -10.898  41.688  1.00 50.53           C  
ATOM    108  O   ASP A  16     -54.000  -8.203  42.656  1.00 50.53           O  
ATOM    109  CG  ASP A  16     -53.125 -12.320  41.375  1.00 50.53           C  
ATOM    110  OD1 ASP A  16     -52.031 -12.727  41.781  1.00 50.53           O  
ATOM    111  OD2 ASP A  16     -53.906 -13.039  40.688  1.00 50.53           O  
ATOM    112  N   ALA A  17     -52.250  -8.172  43.938  1.00 62.78           N  
ATOM    113  CA  ALA A  17     -52.219  -6.715  43.938  1.00 62.78           C  
ATOM    114  C   ALA A  17     -51.812  -6.188  42.562  1.00 62.78           C  
ATOM    115  CB  ALA A  17     -51.250  -6.211  45.000  1.00 62.78           C  
ATOM    116  O   ALA A  17     -51.000  -6.801  41.875  1.00 62.78           O  
ATOM    117  N   ASP A  18     -52.625  -5.332  41.969  1.00 79.94           N  
ATOM    118  CA  ASP A  18     -52.375  -4.648  40.719  1.00 79.94           C  
ATOM    119  C   ASP A  18     -51.094  -3.809  40.812  1.00 79.94           C  
ATOM    120  CB  ASP A  18     -53.562  -3.770  40.312  1.00 79.94           C  
ATOM    121  O   ASP A  18     -50.906  -3.043  41.750  1.00 79.94           O  
ATOM    122  CG  ASP A  18     -54.812  -4.559  40.094  1.00 79.94           C  
ATOM    123  OD1 ASP A  18     -54.750  -5.738  39.656  1.00 79.94           O  
ATOM    124  OD2 ASP A  18     -55.906  -4.000  40.312  1.00 79.94           O  
ATOM    125  N   THR A  19     -50.094  -4.066  39.906  1.00 78.81           N  
ATOM    126  CA  THR A  19     -48.781  -3.385  39.938  1.00 78.81           C  
ATOM    127  C   THR A  19     -48.531  -2.684  38.625  1.00 78.81           C  
ATOM    128  CB  THR A  19     -47.656  -4.371  40.250  1.00 78.81           C  
ATOM    129  O   THR A  19     -48.969  -3.141  37.562  1.00 78.81           O  
ATOM    130  CG2 THR A  19     -47.844  -5.035  41.594  1.00 78.81           C  
ATOM    131  OG1 THR A  19     -47.625  -5.383  39.219  1.00 78.81           O  
ATOM    132  N   ILE A  20     -47.969  -1.540  38.781  1.00 77.00           N  
ATOM    133  CA  ILE A  20     -47.500  -0.829  37.594  1.00 77.00           C  
ATOM    134  C   ILE A  20     -46.000  -0.504  37.781  1.00 77.00           C  
ATOM    135  CB  ILE A  20     -48.281   0.464  37.344  1.00 77.00           C  
ATOM    136  O   ILE A  20     -45.594  -0.030  38.812  1.00 77.00           O  
ATOM    137  CG1 ILE A  20     -47.875   1.099  36.000  1.00 77.00           C  
ATOM    138  CG2 ILE A  20     -48.125   1.450  38.500  1.00 77.00           C  
ATOM    139  CD1 ILE A  20     -48.844   2.166  35.500  1.00 77.00           C  
ATOM    140  N   CYS A  21     -45.188  -0.880  36.844  1.00 70.44           N  
ATOM    141  CA  CYS A  21     -43.750  -0.646  36.906  1.00 70.44           C  
ATOM    142  C   CYS A  21     -43.312   0.254  35.750  1.00 70.44           C  
ATOM    143  CB  CYS A  21     -43.000  -1.972  36.844  1.00 70.44           C  
ATOM    144  O   CYS A  21     -43.750   0.063  34.594  1.00 70.44           O  
ATOM    145  SG  CYS A  21     -43.438  -3.119  38.156  1.00 70.44           S  
ATOM    146  N   ILE A  22     -42.531   1.275  36.250  1.00 68.25           N  
ATOM    147  CA  ILE A  22     -41.969   2.227  35.312  1.00 68.25           C  
ATOM    148  C   ILE A  22     -40.469   1.944  35.125  1.00 68.25           C  
ATOM    149  CB  ILE A  22     -42.188   3.686  35.781  1.00 68.25           C  
ATOM    150  O   ILE A  22     -39.750   1.827  36.125  1.00 68.25           O  
ATOM    151  CG1 ILE A  22     -43.656   3.941  36.031  1.00 68.25           C  
ATOM    152  CG2 ILE A  22     -41.625   4.668  34.750  1.00 68.25           C  
ATOM    153  CD1 ILE A  22     -43.938   5.234  36.812  1.00 68.25           C  
ATOM    154  N   GLY A  23     -40.094   1.482  34.281  1.00 60.72           N  
ATOM    155  CA  GLY A  23     -38.688   1.200  34.219  1.00 60.72           C  
ATOM    156  C   GLY A  23     -38.281   0.345  33.031  1.00 60.72           C  
ATOM    157  O   GLY A  23     -39.094   0.070  32.156  1.00 60.72           O  
ATOM    158  N   TYR A  24     -36.750   0.225  32.875  1.00 52.62           N  
ATOM    159  CA  TYR A  24     -35.781  -0.351  31.953  1.00 52.62           C  
ATOM    160  C   TYR A  24     -36.156  -1.787  31.609  1.00 52.62           C  
ATOM    161  CB  TYR A  24     -34.375  -0.305  32.531  1.00 52.62           C  
ATOM    162  O   TYR A  24     -36.594  -2.549  32.469  1.00 52.62           O  
ATOM    163  CG  TYR A  24     -33.844   1.095  32.750  1.00 52.62           C  
ATOM    164  CD1 TYR A  24     -33.312   1.825  31.672  1.00 52.62           C  
ATOM    165  CD2 TYR A  24     -33.875   1.688  34.000  1.00 52.62           C  
ATOM    166  CE1 TYR A  24     -32.812   3.115  31.859  1.00 52.62           C  
ATOM    167  CE2 TYR A  24     -33.375   2.977  34.188  1.00 52.62           C  
ATOM    168  OH  TYR A  24     -32.375   4.957  33.312  1.00 52.62           O  
ATOM    169  CZ  TYR A  24     -32.875   3.682  33.125  1.00 52.62           C  
ATOM    170  N   HIS A  25     -36.750  -2.084  30.438  1.00 50.50           N  
ATOM    171  CA  HIS A  25     -36.969  -3.381  29.812  1.00 50.50           C  
ATOM    172  C   HIS A  25     -36.094  -4.465  30.438  1.00 50.50           C  
ATOM    173  CB  HIS A  25     -36.750  -3.307  28.312  1.00 50.50           C  
ATOM    174  O   HIS A  25     -34.906  -4.270  30.609  1.00 50.50           O  
ATOM    175  CG  HIS A  25     -37.781  -2.555  27.562  1.00 50.50           C  
ATOM    176  CD2 HIS A  25     -37.812  -1.278  27.109  1.00 50.50           C  
ATOM    177  ND1 HIS A  25     -39.000  -3.121  27.203  1.00 50.50           N  
ATOM    178  CE1 HIS A  25     -39.719  -2.225  26.562  1.00 50.50           C  
ATOM    179  NE2 HIS A  25     -39.031  -1.097  26.500  1.00 50.50           N  
ATOM    180  N   ALA A  26     -36.500  -5.297  31.391  1.00 50.06           N  
ATOM    181  CA  ALA A  26     -35.844  -6.551  31.766  1.00 50.06           C  
ATOM    182  C   ALA A  26     -35.781  -7.512  30.578  1.00 50.06           C  
ATOM    183  CB  ALA A  26     -36.562  -7.203  32.938  1.00 50.06           C  
ATOM    184  O   ALA A  26     -36.812  -7.805  29.969  1.00 50.06           O  
ATOM    185  N   ASN A  27     -34.656  -7.418  29.859  1.00 51.59           N  
ATOM    186  CA  ASN A  27     -34.438  -8.352  28.766  1.00 51.59           C  
ATOM    187  C   ASN A  27     -33.281  -9.312  29.094  1.00 51.59           C  
ATOM    188  CB  ASN A  27     -34.125  -7.594  27.469  1.00 51.59           C  
ATOM    189  O   ASN A  27     -32.562  -9.125  30.078  1.00 51.59           O  
ATOM    190  CG  ASN A  27     -32.781  -6.895  27.500  1.00 51.59           C  
ATOM    191  ND2 ASN A  27     -32.531  -6.066  26.500  1.00 51.59           N  
ATOM    192  OD1 ASN A  27     -31.984  -7.094  28.422  1.00 51.59           O  
ATOM    193  N   ASN A  28     -33.344 -10.547  28.734  1.00 56.72           N  
ATOM    194  CA  ASN A  28     -32.250 -11.531  28.875  1.00 56.72           C  
ATOM    195  C   ASN A  28     -31.047 -11.156  28.031  1.00 56.72           C  
ATOM    196  CB  ASN A  28     -32.750 -12.930  28.500  1.00 56.72           C  
ATOM    197  O   ASN A  28     -30.219 -12.016  27.719  1.00 56.72           O  
ATOM    198  CG  ASN A  28     -33.562 -13.578  29.609  1.00 56.72           C  
ATOM    199  ND2 ASN A  28     -34.281 -14.641  29.281  1.00 56.72           N  
ATOM    200  OD1 ASN A  28     -33.531 -13.125  30.766  1.00 56.72           O  
ATOM    201  N   SER A  29     -31.016  -9.836  27.594  1.00 62.50           N  
ATOM    202  CA  SER A  29     -29.906  -9.430  26.734  1.00 62.50           C  
ATOM    203  C   SER A  29     -28.594  -9.391  27.516  1.00 62.50           C  
ATOM    204  CB  SER A  29     -30.188  -8.062  26.109  1.00 62.50           C  
ATOM    205  O   SER A  29     -28.562  -8.992  28.672  1.00 62.50           O  
ATOM    206  OG  SER A  29     -29.062  -7.605  25.375  1.00 62.50           O  
ATOM    207  N   THR A  30     -27.531  -9.945  26.969  1.00 73.69           N  
ATOM    208  CA  THR A  30     -26.188  -9.938  27.516  1.00 73.69           C  
ATOM    209  C   THR A  30     -25.344  -8.828  26.875  1.00 73.69           C  
ATOM    210  CB  THR A  30     -25.484 -11.289  27.312  1.00 73.69           C  
ATOM    211  O   THR A  30     -24.125  -8.797  27.031  1.00 73.69           O  
ATOM    212  CG2 THR A  30     -26.219 -12.406  28.047  1.00 73.69           C  
ATOM    213  OG1 THR A  30     -25.453 -11.602  25.906  1.00 73.69           O  
ATOM    214  N   ASP A  31     -26.094  -7.941  26.156  1.00 80.88           N  
ATOM    215  CA  ASP A  31     -25.344  -6.922  25.406  1.00 80.88           C  
ATOM    216  C   ASP A  31     -24.797  -5.848  26.344  1.00 80.88           C  
ATOM    217  CB  ASP A  31     -26.234  -6.285  24.344  1.00 80.88           C  
ATOM    218  O   ASP A  31     -25.500  -5.418  27.281  1.00 80.88           O  
ATOM    219  CG  ASP A  31     -26.438  -7.172  23.125  1.00 80.88           C  
ATOM    220  OD1 ASP A  31     -25.844  -8.273  23.078  1.00 80.88           O  
ATOM    221  OD2 ASP A  31     -27.172  -6.762  22.203  1.00 80.88           O  
ATOM    222  N   THR A  32     -23.562  -5.410  26.109  1.00 86.38           N  
ATOM    223  CA  THR A  32     -22.938  -4.355  26.906  1.00 86.38           C  
ATOM    224  C   THR A  32     -22.328  -3.297  26.000  1.00 86.38           C  
ATOM    225  CB  THR A  32     -21.859  -4.926  27.844  1.00 86.38           C  
ATOM    226  O   THR A  32     -21.875  -3.605  24.891  1.00 86.38           O  
ATOM    227  CG2 THR A  32     -22.453  -5.961  28.797  1.00 86.38           C  
ATOM    228  OG1 THR A  32     -20.828  -5.543  27.062  1.00 86.38           O  
ATOM    229  N   VAL A  33     -22.469  -2.090  26.531  1.00 86.75           N  
ATOM    230  CA  VAL A  33     -21.812  -0.998  25.812  1.00 86.75           C  
ATOM    231  C   VAL A  33     -20.953  -0.187  26.781  1.00 86.75           C  
ATOM    232  CB  VAL A  33     -22.844  -0.080  25.125  1.00 86.75           C  
ATOM    233  O   VAL A  33     -21.172  -0.213  27.984  1.00 86.75           O  
ATOM    234  CG1 VAL A  33     -23.672  -0.866  24.109  1.00 86.75           C  
ATOM    235  CG2 VAL A  33     -23.750   0.577  26.156  1.00 86.75           C  
ATOM    236  N   ASP A  34     -19.938   0.556  26.188  1.00 87.44           N  
ATOM    237  CA  ASP A  34     -19.109   1.467  26.969  1.00 87.44           C  
ATOM    238  C   ASP A  34     -19.594   2.908  26.828  1.00 87.44           C  
ATOM    239  CB  ASP A  34     -17.641   1.354  26.562  1.00 87.44           C  
ATOM    240  O   ASP A  34     -20.031   3.314  25.750  1.00 87.44           O  
ATOM    241  CG  ASP A  34     -17.031   0.001  26.891  1.00 87.44           C  
ATOM    242  OD1 ASP A  34     -17.547  -0.689  27.797  1.00 87.44           O  
ATOM    243  OD2 ASP A  34     -16.047  -0.376  26.234  1.00 87.44           O  
ATOM    244  N   THR A  35     -19.594   3.607  27.938  1.00 85.44           N  
ATOM    245  CA  THR A  35     -19.812   5.047  27.922  1.00 85.44           C  
ATOM    246  C   THR A  35     -18.562   5.789  28.375  1.00 85.44           C  
ATOM    247  CB  THR A  35     -21.000   5.438  28.828  1.00 85.44           C  
ATOM    248  O   THR A  35     -17.562   5.168  28.750  1.00 85.44           O  
ATOM    249  CG2 THR A  35     -22.203   4.543  28.578  1.00 85.44           C  
ATOM    250  OG1 THR A  35     -20.594   5.305  30.203  1.00 85.44           O  
ATOM    251  N   VAL A  36     -18.609   7.117  28.312  1.00 79.88           N  
ATOM    252  CA  VAL A  36     -17.469   7.930  28.734  1.00 79.88           C  
ATOM    253  C   VAL A  36     -17.156   7.672  30.203  1.00 79.88           C  
ATOM    254  CB  VAL A  36     -17.734   9.438  28.500  1.00 79.88           C  
ATOM    255  O   VAL A  36     -16.000   7.613  30.594  1.00 79.88           O  
ATOM    256  CG1 VAL A  36     -16.578  10.273  29.047  1.00 79.88           C  
ATOM    257  CG2 VAL A  36     -17.953   9.719  27.016  1.00 79.88           C  
ATOM    258  N   LEU A  37     -18.203   7.344  31.000  1.00 82.00           N  
ATOM    259  CA  LEU A  37     -18.109   7.312  32.438  1.00 82.00           C  
ATOM    260  C   LEU A  37     -18.109   5.875  32.969  1.00 82.00           C  
ATOM    261  CB  LEU A  37     -19.266   8.094  33.094  1.00 82.00           C  
ATOM    262  O   LEU A  37     -17.562   5.594  34.031  1.00 82.00           O  
ATOM    263  CG  LEU A  37     -19.312   9.594  32.781  1.00 82.00           C  
ATOM    264  CD1 LEU A  37     -20.609  10.195  33.344  1.00 82.00           C  
ATOM    265  CD2 LEU A  37     -18.094  10.289  33.375  1.00 82.00           C  
ATOM    266  N   GLU A  38     -18.734   4.949  32.219  1.00 83.56           N  
ATOM    267  CA  GLU A  38     -18.906   3.582  32.688  1.00 83.56           C  
ATOM    268  C   GLU A  38     -18.562   2.564  31.609  1.00 83.56           C  
ATOM    269  CB  GLU A  38     -20.344   3.363  33.188  1.00 83.56           C  
ATOM    270  O   GLU A  38     -18.953   2.727  30.453  1.00 83.56           O  
ATOM    271  CG  GLU A  38     -20.703   4.219  34.406  1.00 83.56           C  
ATOM    272  CD  GLU A  38     -22.156   4.047  34.844  1.00 83.56           C  
ATOM    273  OE1 GLU A  38     -22.703   4.949  35.500  1.00 83.56           O  
ATOM    274  OE2 GLU A  38     -22.750   2.998  34.500  1.00 83.56           O  
ATOM    275  N   LYS A  39     -17.828   1.538  32.000  1.00 86.75           N  
ATOM    276  CA  LYS A  39     -17.531   0.434  31.094  1.00 86.75           C  
ATOM    277  C   LYS A  39     -18.500  -0.730  31.312  1.00 86.75           C  
ATOM    278  CB  LYS A  39     -16.094  -0.040  31.266  1.00 86.75           C  
ATOM    279  O   LYS A  39     -18.969  -0.954  32.438  1.00 86.75           O  
ATOM    280  CG  LYS A  39     -15.055   0.955  30.766  1.00 86.75           C  
ATOM    281  CD  LYS A  39     -13.664   0.336  30.734  1.00 86.75           C  
ATOM    282  CE  LYS A  39     -12.633   1.309  30.172  1.00 86.75           C  
ATOM    283  NZ  LYS A  39     -11.273   0.693  30.109  1.00 86.75           N  
ATOM    284  N   ASN A  40     -18.969  -1.451  30.266  1.00 86.31           N  
ATOM    285  CA  ASN A  40     -19.766  -2.676  30.281  1.00 86.31           C  
ATOM    286  C   ASN A  40     -21.156  -2.438  30.859  1.00 86.31           C  
ATOM    287  CB  ASN A  40     -19.047  -3.773  31.062  1.00 86.31           C  
ATOM    288  O   ASN A  40     -21.594  -3.176  31.750  1.00 86.31           O  
ATOM    289  CG  ASN A  40     -17.750  -4.223  30.391  1.00 86.31           C  
ATOM    290  ND2 ASN A  40     -16.734  -4.516  31.188  1.00 86.31           N  
ATOM    291  OD1 ASN A  40     -17.688  -4.309  29.172  1.00 86.31           O  
ATOM    292  N   VAL A  41     -21.750  -1.415  30.422  1.00 84.44           N  
ATOM    293  CA  VAL A  41     -23.125  -1.105  30.797  1.00 84.44           C  
ATOM    294  C   VAL A  41     -24.078  -2.059  30.094  1.00 84.44           C  
ATOM    295  CB  VAL A  41     -23.484   0.360  30.469  1.00 84.44           C  
ATOM    296  O   VAL A  41     -24.047  -2.184  28.859  1.00 84.44           O  
ATOM    297  CG1 VAL A  41     -24.938   0.665  30.875  1.00 84.44           C  
ATOM    298  CG2 VAL A  41     -22.516   1.318  31.156  1.00 84.44           C  
ATOM    299  N   THR A  42     -24.859  -2.811  30.828  1.00 82.75           N  
ATOM    300  CA  THR A  42     -25.812  -3.742  30.250  1.00 82.75           C  
ATOM    301  C   THR A  42     -26.984  -2.990  29.625  1.00 82.75           C  
ATOM    302  CB  THR A  42     -26.344  -4.734  31.312  1.00 82.75           C  
ATOM    303  O   THR A  42     -27.609  -2.152  30.281  1.00 82.75           O  
ATOM    304  CG2 THR A  42     -25.219  -5.625  31.828  1.00 82.75           C  
ATOM    305  OG1 THR A  42     -26.906  -4.000  32.406  1.00 82.75           O  
ATOM    306  N   VAL A  43     -27.266  -3.332  28.391  1.00 75.56           N  
ATOM    307  CA  VAL A  43     -28.328  -2.635  27.672  1.00 75.56           C  
ATOM    308  C   VAL A  43     -29.266  -3.650  27.031  1.00 75.56           C  
ATOM    309  CB  VAL A  43     -27.750  -1.685  26.594  1.00 75.56           C  
ATOM    310  O   VAL A  43     -28.906  -4.820  26.859  1.00 75.56           O  
ATOM    311  CG1 VAL A  43     -26.906  -0.587  27.250  1.00 75.56           C  
ATOM    312  CG2 VAL A  43     -26.922  -2.469  25.578  1.00 75.56           C  
ATOM    313  N   THR A  44     -30.406  -3.254  26.734  1.00 67.81           N  
ATOM    314  CA  THR A  44     -31.438  -4.109  26.172  1.00 67.81           C  
ATOM    315  C   THR A  44     -31.156  -4.422  24.719  1.00 67.81           C  
ATOM    316  CB  THR A  44     -32.844  -3.455  26.297  1.00 67.81           C  
ATOM    317  O   THR A  44     -31.484  -5.504  24.219  1.00 67.81           O  
ATOM    318  CG2 THR A  44     -33.250  -3.311  27.750  1.00 67.81           C  
ATOM    319  OG1 THR A  44     -32.812  -2.158  25.688  1.00 67.81           O  
ATOM    320  N   HIS A  45     -30.484  -3.453  24.047  1.00 68.38           N  
ATOM    321  CA  HIS A  45     -30.125  -3.645  22.641  1.00 68.38           C  
ATOM    322  C   HIS A  45     -28.906  -2.803  22.266  1.00 68.38           C  
ATOM    323  CB  HIS A  45     -31.297  -3.301  21.734  1.00 68.38           C  
ATOM    324  O   HIS A  45     -28.766  -1.675  22.750  1.00 68.38           O  
ATOM    325  CG  HIS A  45     -31.062  -3.627  20.297  1.00 68.38           C  
ATOM    326  CD2 HIS A  45     -30.828  -2.828  19.219  1.00 68.38           C  
ATOM    327  ND1 HIS A  45     -31.047  -4.922  19.812  1.00 68.38           N  
ATOM    328  CE1 HIS A  45     -30.812  -4.902  18.516  1.00 68.38           C  
ATOM    329  NE2 HIS A  45     -30.672  -3.643  18.125  1.00 68.38           N  
ATOM    330  N   SER A  46     -28.062  -3.311  21.438  1.00 80.06           N  
ATOM    331  CA  SER A  46     -26.922  -2.596  20.891  1.00 80.06           C  
ATOM    332  C   SER A  46     -26.562  -3.102  19.500  1.00 80.06           C  
ATOM    333  CB  SER A  46     -25.719  -2.734  21.828  1.00 80.06           C  
ATOM    334  O   SER A  46     -26.938  -4.211  19.125  1.00 80.06           O  
ATOM    335  OG  SER A  46     -25.219  -4.066  21.812  1.00 80.06           O  
ATOM    336  N   VAL A  47     -25.984  -2.238  18.766  1.00 82.06           N  
ATOM    337  CA  VAL A  47     -25.547  -2.621  17.438  1.00 82.06           C  
ATOM    338  C   VAL A  47     -24.031  -2.396  17.312  1.00 82.06           C  
ATOM    339  CB  VAL A  47     -26.297  -1.831  16.328  1.00 82.06           C  
ATOM    340  O   VAL A  47     -23.500  -1.414  17.828  1.00 82.06           O  
ATOM    341  CG1 VAL A  47     -27.766  -2.201  16.312  1.00 82.06           C  
ATOM    342  CG2 VAL A  47     -26.109  -0.329  16.547  1.00 82.06           C  
ATOM    343  N   ASN A  48     -23.406  -3.412  16.688  1.00 87.19           N  
ATOM    344  CA  ASN A  48     -21.984  -3.242  16.422  1.00 87.19           C  
ATOM    345  C   ASN A  48     -21.750  -2.406  15.164  1.00 87.19           C  
ATOM    346  CB  ASN A  48     -21.297  -4.602  16.281  1.00 87.19           C  
ATOM    347  O   ASN A  48     -22.359  -2.660  14.117  1.00 87.19           O  
ATOM    348  CG  ASN A  48     -19.781  -4.504  16.375  1.00 87.19           C  
ATOM    349  ND2 ASN A  48     -19.109  -5.621  16.156  1.00 87.19           N  
ATOM    350  OD1 ASN A  48     -19.234  -3.434  16.656  1.00 87.19           O  
ATOM    351  N   LEU A  49     -20.859  -1.424  15.289  1.00 84.88           N  
ATOM    352  CA  LEU A  49     -20.609  -0.499  14.188  1.00 84.88           C  
ATOM    353  C   LEU A  49     -19.391  -0.933  13.375  1.00 84.88           C  
ATOM    354  CB  LEU A  49     -20.406   0.922  14.719  1.00 84.88           C  
ATOM    355  O   LEU A  49     -19.016  -0.270  12.406  1.00 84.88           O  
ATOM    356  CG  LEU A  49     -21.578   1.541  15.477  1.00 84.88           C  
ATOM    357  CD1 LEU A  49     -21.203   2.934  15.977  1.00 84.88           C  
ATOM    358  CD2 LEU A  49     -22.812   1.593  14.594  1.00 84.88           C  
ATOM    359  N   LEU A  50     -18.828  -2.047  13.789  1.00 89.00           N  
ATOM    360  CA  LEU A  50     -17.578  -2.488  13.172  1.00 89.00           C  
ATOM    361  C   LEU A  50     -17.812  -3.744  12.336  1.00 89.00           C  
ATOM    362  CB  LEU A  50     -16.516  -2.754  14.242  1.00 89.00           C  
ATOM    363  O   LEU A  50     -18.406  -4.707  12.805  1.00 89.00           O  
ATOM    364  CG  LEU A  50     -15.938  -1.525  14.938  1.00 89.00           C  
ATOM    365  CD1 LEU A  50     -15.078  -1.947  16.125  1.00 89.00           C  
ATOM    366  CD2 LEU A  50     -15.133  -0.682  13.961  1.00 89.00           C  
ATOM    367  N   GLU A  51     -17.375  -3.682  11.047  1.00 90.44           N  
ATOM    368  CA  GLU A  51     -17.312  -4.871  10.211  1.00 90.44           C  
ATOM    369  C   GLU A  51     -16.016  -5.652  10.453  1.00 90.44           C  
ATOM    370  CB  GLU A  51     -17.422  -4.488   8.727  1.00 90.44           C  
ATOM    371  O   GLU A  51     -14.922  -5.086  10.406  1.00 90.44           O  
ATOM    372  CG  GLU A  51     -17.312  -5.676   7.777  1.00 90.44           C  
ATOM    373  CD  GLU A  51     -18.422  -6.703   7.984  1.00 90.44           C  
ATOM    374  OE1 GLU A  51     -18.109  -7.859   8.352  1.00 90.44           O  
ATOM    375  OE2 GLU A  51     -19.594  -6.348   7.777  1.00 90.44           O  
ATOM    376  N   ASP A  52     -16.234  -6.938  10.695  1.00 90.00           N  
ATOM    377  CA  ASP A  52     -15.023  -7.715  10.977  1.00 90.00           C  
ATOM    378  C   ASP A  52     -14.945  -8.945  10.078  1.00 90.00           C  
ATOM    379  CB  ASP A  52     -14.984  -8.133  12.445  1.00 90.00           C  
ATOM    380  O   ASP A  52     -14.109  -9.828  10.289  1.00 90.00           O  
ATOM    381  CG  ASP A  52     -16.172  -8.984  12.852  1.00 90.00           C  
ATOM    382  OD1 ASP A  52     -17.062  -9.242  12.008  1.00 90.00           O  
ATOM    383  OD2 ASP A  52     -16.234  -9.398  14.031  1.00 90.00           O  
ATOM    384  N   SER A  53     -15.836  -8.961   9.094  1.00 91.12           N  
ATOM    385  CA  SER A  53     -15.867 -10.109   8.195  1.00 91.12           C  
ATOM    386  C   SER A  53     -15.406  -9.727   6.793  1.00 91.12           C  
ATOM    387  CB  SER A  53     -17.266 -10.711   8.141  1.00 91.12           C  
ATOM    388  O   SER A  53     -15.562  -8.578   6.379  1.00 91.12           O  
ATOM    389  OG  SER A  53     -18.172  -9.812   7.523  1.00 91.12           O  
ATOM    390  N   HIS A  54     -14.844 -10.695   6.133  1.00 92.62           N  
ATOM    391  CA  HIS A  54     -14.398 -10.562   4.750  1.00 92.62           C  
ATOM    392  C   HIS A  54     -14.570 -11.867   3.984  1.00 92.62           C  
ATOM    393  CB  HIS A  54     -12.938 -10.109   4.695  1.00 92.62           C  
ATOM    394  O   HIS A  54     -14.734 -12.930   4.594  1.00 92.62           O  
ATOM    395  CG  HIS A  54     -11.992 -11.078   5.332  1.00 92.62           C  
ATOM    396  CD2 HIS A  54     -11.422 -11.086   6.559  1.00 92.62           C  
ATOM    397  ND1 HIS A  54     -11.516 -12.195   4.684  1.00 92.62           N  
ATOM    398  CE1 HIS A  54     -10.703 -12.852   5.488  1.00 92.62           C  
ATOM    399  NE2 HIS A  54     -10.625 -12.195   6.633  1.00 92.62           N  
ATOM    400  N   ASN A  55     -14.508 -11.820   2.689  1.00 91.75           N  
ATOM    401  CA  ASN A  55     -14.820 -13.000   1.893  1.00 91.75           C  
ATOM    402  C   ASN A  55     -13.555 -13.734   1.456  1.00 91.75           C  
ATOM    403  CB  ASN A  55     -15.656 -12.617   0.672  1.00 91.75           C  
ATOM    404  O   ASN A  55     -13.633 -14.758   0.771  1.00 91.75           O  
ATOM    405  CG  ASN A  55     -14.906 -11.734  -0.302  1.00 91.75           C  
ATOM    406  ND2 ASN A  55     -15.594 -11.273  -1.338  1.00 91.75           N  
ATOM    407  OD1 ASN A  55     -13.711 -11.477  -0.125  1.00 91.75           O  
ATOM    408  N   GLY A  56     -12.398 -13.156   1.838  1.00 92.31           N  
ATOM    409  CA  GLY A  56     -11.125 -13.812   1.596  1.00 92.31           C  
ATOM    410  C   GLY A  56     -10.758 -13.875   0.126  1.00 92.31           C  
ATOM    411  O   GLY A  56      -9.828 -14.594  -0.258  1.00 92.31           O  
ATOM    412  N   LYS A  57     -11.500 -13.227  -0.695  1.00 92.94           N  
ATOM    413  CA  LYS A  57     -11.289 -13.281  -2.139  1.00 92.94           C  
ATOM    414  C   LYS A  57     -10.938 -11.898  -2.695  1.00 92.94           C  
ATOM    415  CB  LYS A  57     -12.531 -13.828  -2.842  1.00 92.94           C  
ATOM    416  O   LYS A  57     -11.398 -10.883  -2.180  1.00 92.94           O  
ATOM    417  CG  LYS A  57     -12.969 -15.195  -2.344  1.00 92.94           C  
ATOM    418  CD  LYS A  57     -14.297 -15.617  -2.961  1.00 92.94           C  
ATOM    419  CE  LYS A  57     -14.766 -16.969  -2.422  1.00 92.94           C  
ATOM    420  NZ  LYS A  57     -16.094 -17.344  -2.982  1.00 92.94           N  
ATOM    421  N   LEU A  58     -10.109 -11.891  -3.822  1.00 93.62           N  
ATOM    422  CA  LEU A  58      -9.883 -10.680  -4.598  1.00 93.62           C  
ATOM    423  C   LEU A  58     -11.000 -10.469  -5.613  1.00 93.62           C  
ATOM    424  CB  LEU A  58      -8.531 -10.742  -5.312  1.00 93.62           C  
ATOM    425  O   LEU A  58     -11.250 -11.328  -6.457  1.00 93.62           O  
ATOM    426  CG  LEU A  58      -7.297 -10.867  -4.422  1.00 93.62           C  
ATOM    427  CD1 LEU A  58      -6.047 -11.070  -5.270  1.00 93.62           C  
ATOM    428  CD2 LEU A  58      -7.148  -9.633  -3.535  1.00 93.62           C  
ATOM    429  N   CYS A  59     -11.680  -9.336  -5.496  1.00 93.50           N  
ATOM    430  CA  CYS A  59     -12.867  -9.102  -6.309  1.00 93.50           C  
ATOM    431  C   CYS A  59     -12.648  -7.945  -7.273  1.00 93.50           C  
ATOM    432  CB  CYS A  59     -14.078  -8.820  -5.422  1.00 93.50           C  
ATOM    433  O   CYS A  59     -11.734  -7.141  -7.086  1.00 93.50           O  
ATOM    434  SG  CYS A  59     -14.508 -10.188  -4.320  1.00 93.50           S  
ATOM    435  N   ARG A  60     -13.492  -7.855  -8.289  1.00 92.69           N  
ATOM    436  CA  ARG A  60     -13.500  -6.750  -9.242  1.00 92.69           C  
ATOM    437  C   ARG A  60     -14.039  -5.477  -8.594  1.00 92.69           C  
ATOM    438  CB  ARG A  60     -14.328  -7.105 -10.477  1.00 92.69           C  
ATOM    439  O   ARG A  60     -14.961  -5.531  -7.781  1.00 92.69           O  
ATOM    440  CG  ARG A  60     -13.836  -8.336 -11.219  1.00 92.69           C  
ATOM    441  CD  ARG A  60     -14.734  -8.680 -12.391  1.00 92.69           C  
ATOM    442  NE  ARG A  60     -14.172  -9.758 -13.203  1.00 92.69           N  
ATOM    443  NH1 ARG A  60     -16.047 -10.008 -14.539  1.00 92.69           N  
ATOM    444  NH2 ARG A  60     -14.203 -11.336 -14.875  1.00 92.69           N  
ATOM    445  CZ  ARG A  60     -14.805 -10.367 -14.203  1.00 92.69           C  
ATOM    446  N   LEU A  61     -13.406  -4.430  -8.891  1.00 89.88           N  
ATOM    447  CA  LEU A  61     -13.898  -3.117  -8.484  1.00 89.88           C  
ATOM    448  C   LEU A  61     -14.500  -2.377  -9.672  1.00 89.88           C  
ATOM    449  CB  LEU A  61     -12.766  -2.285  -7.875  1.00 89.88           C  
ATOM    450  O   LEU A  61     -13.844  -2.186 -10.695  1.00 89.88           O  
ATOM    451  CG  LEU A  61     -12.359  -2.646  -6.445  1.00 89.88           C  
ATOM    452  CD1 LEU A  61     -11.109  -1.873  -6.039  1.00 89.88           C  
ATOM    453  CD2 LEU A  61     -13.500  -2.371  -5.473  1.00 89.88           C  
ATOM    454  N   LYS A  62     -15.781  -2.041  -9.609  1.00 85.69           N  
ATOM    455  CA  LYS A  62     -16.500  -1.376 -10.695  1.00 85.69           C  
ATOM    456  C   LYS A  62     -16.469  -2.209 -11.969  1.00 85.69           C  
ATOM    457  CB  LYS A  62     -15.922   0.012 -10.953  1.00 85.69           C  
ATOM    458  O   LYS A  62     -16.312  -1.670 -13.062  1.00 85.69           O  
ATOM    459  CG  LYS A  62     -16.062   0.977  -9.789  1.00 85.69           C  
ATOM    460  CD  LYS A  62     -15.531   2.359 -10.141  1.00 85.69           C  
ATOM    461  CE  LYS A  62     -15.664   3.324  -8.969  1.00 85.69           C  
ATOM    462  NZ  LYS A  62     -15.117   4.676  -9.297  1.00 85.69           N  
ATOM    463  N   GLY A  63     -16.422  -3.479 -11.836  1.00 87.25           N  
ATOM    464  CA  GLY A  63     -16.516  -4.375 -12.977  1.00 87.25           C  
ATOM    465  C   GLY A  63     -15.188  -4.637 -13.656  1.00 87.25           C  
ATOM    466  O   GLY A  63     -15.133  -5.328 -14.680  1.00 87.25           O  
ATOM    467  N   ILE A  64     -14.086  -4.074 -13.125  1.00 89.38           N  
ATOM    468  CA  ILE A  64     -12.750  -4.230 -13.672  1.00 89.38           C  
ATOM    469  C   ILE A  64     -11.938  -5.176 -12.789  1.00 89.38           C  
ATOM    470  CB  ILE A  64     -12.023  -2.869 -13.805  1.00 89.38           C  
ATOM    471  O   ILE A  64     -11.883  -5.000 -11.570  1.00 89.38           O  
ATOM    472  CG1 ILE A  64     -12.836  -1.920 -14.695  1.00 89.38           C  
ATOM    473  CG2 ILE A  64     -10.609  -3.059 -14.352  1.00 89.38           C  
ATOM    474  CD1 ILE A  64     -12.297  -0.497 -14.734  1.00 89.38           C  
ATOM    475  N   ALA A  65     -11.266  -6.137 -13.344  1.00 91.44           N  
ATOM    476  CA  ALA A  65     -10.492  -7.145 -12.625  1.00 91.44           C  
ATOM    477  C   ALA A  65      -9.164  -6.574 -12.141  1.00 91.44           C  
ATOM    478  CB  ALA A  65     -10.258  -8.367 -13.508  1.00 91.44           C  
ATOM    479  O   ALA A  65      -8.570  -5.723 -12.805  1.00 91.44           O  
ATOM    480  N   PRO A  66      -8.734  -7.094 -10.977  1.00 92.94           N  
ATOM    481  CA  PRO A  66      -7.402  -6.695 -10.523  1.00 92.94           C  
ATOM    482  C   PRO A  66      -6.285  -7.320 -11.359  1.00 92.94           C  
ATOM    483  CB  PRO A  66      -7.352  -7.199  -9.078  1.00 92.94           C  
ATOM    484  O   PRO A  66      -6.484  -8.367 -11.977  1.00 92.94           O  
ATOM    485  CG  PRO A  66      -8.273  -8.375  -9.055  1.00 92.94           C  
ATOM    486  CD  PRO A  66      -9.406  -8.117 -10.008  1.00 92.94           C  
ATOM    487  N   LEU A  67      -5.082  -6.648 -11.344  1.00 92.94           N  
ATOM    488  CA  LEU A  67      -3.881  -7.207 -11.953  1.00 92.94           C  
ATOM    489  C   LEU A  67      -3.076  -8.008 -10.938  1.00 92.94           C  
ATOM    490  CB  LEU A  67      -3.014  -6.094 -12.547  1.00 92.94           C  
ATOM    491  O   LEU A  67      -2.480  -7.438 -10.023  1.00 92.94           O  
ATOM    492  CG  LEU A  67      -1.663  -6.523 -13.125  1.00 92.94           C  
ATOM    493  CD1 LEU A  67      -1.868  -7.484 -14.289  1.00 92.94           C  
ATOM    494  CD2 LEU A  67      -0.858  -5.305 -13.562  1.00 92.94           C  
ATOM    495  N   GLN A  68      -3.125  -9.273 -11.156  1.00 92.56           N  
ATOM    496  CA  GLN A  68      -2.344 -10.148 -10.297  1.00 92.56           C  
ATOM    497  C   GLN A  68      -0.971 -10.438 -10.898  1.00 92.56           C  
ATOM    498  CB  GLN A  68      -3.090 -11.461 -10.039  1.00 92.56           C  
ATOM    499  O   GLN A  68      -0.871 -11.008 -11.977  1.00 92.56           O  
ATOM    500  CG  GLN A  68      -2.523 -12.281  -8.891  1.00 92.56           C  
ATOM    501  CD  GLN A  68      -3.400 -13.461  -8.523  1.00 92.56           C  
ATOM    502  NE2 GLN A  68      -3.072 -14.125  -7.422  1.00 92.56           N  
ATOM    503  OE1 GLN A  68      -4.367 -13.781  -9.227  1.00 92.56           O  
ATOM    504  N   LEU A  69       0.026 -10.070 -10.094  1.00 93.38           N  
ATOM    505  CA  LEU A  69       1.380 -10.164 -10.625  1.00 93.38           C  
ATOM    506  C   LEU A  69       1.947 -11.562 -10.430  1.00 93.38           C  
ATOM    507  CB  LEU A  69       2.291  -9.133  -9.961  1.00 93.38           C  
ATOM    508  O   LEU A  69       2.916 -11.945 -11.086  1.00 93.38           O  
ATOM    509  CG  LEU A  69       1.981  -7.664 -10.258  1.00 93.38           C  
ATOM    510  CD1 LEU A  69       2.945  -6.758  -9.500  1.00 93.38           C  
ATOM    511  CD2 LEU A  69       2.051  -7.391 -11.758  1.00 93.38           C  
ATOM    512  N   GLY A  70       1.270 -12.406  -9.594  1.00 91.31           N  
ATOM    513  CA  GLY A  70       1.738 -13.766  -9.336  1.00 91.31           C  
ATOM    514  C   GLY A  70       3.135 -13.812  -8.742  1.00 91.31           C  
ATOM    515  O   GLY A  70       3.404 -13.172  -7.723  1.00 91.31           O  
ATOM    516  N   LYS A  71       4.035 -14.578  -9.469  1.00 92.44           N  
ATOM    517  CA  LYS A  71       5.414 -14.742  -9.008  1.00 92.44           C  
ATOM    518  C   LYS A  71       6.266 -13.531  -9.398  1.00 92.44           C  
ATOM    519  CB  LYS A  71       6.023 -16.016  -9.586  1.00 92.44           C  
ATOM    520  O   LYS A  71       7.457 -13.484  -9.078  1.00 92.44           O  
ATOM    521  CG  LYS A  71       5.391 -17.297  -9.062  1.00 92.44           C  
ATOM    522  CD  LYS A  71       6.117 -18.531  -9.578  1.00 92.44           C  
ATOM    523  CE  LYS A  71       5.492 -19.812  -9.055  1.00 92.44           C  
ATOM    524  NZ  LYS A  71       6.188 -21.031  -9.570  1.00 92.44           N  
ATOM    525  N   CYS A  72       5.676 -12.602 -10.117  1.00 94.50           N  
ATOM    526  CA  CYS A  72       6.383 -11.391 -10.531  1.00 94.50           C  
ATOM    527  C   CYS A  72       6.082 -10.234  -9.594  1.00 94.50           C  
ATOM    528  CB  CYS A  72       5.996 -11.016 -11.961  1.00 94.50           C  
ATOM    529  O   CYS A  72       5.023 -10.203  -8.961  1.00 94.50           O  
ATOM    530  SG  CYS A  72       6.430 -12.266 -13.188  1.00 94.50           S  
ATOM    531  N   ASN A  73       7.039  -9.297  -9.500  1.00 93.56           N  
ATOM    532  CA  ASN A  73       6.781  -8.031  -8.828  1.00 93.56           C  
ATOM    533  C   ASN A  73       6.727  -6.871  -9.820  1.00 93.56           C  
ATOM    534  CB  ASN A  73       7.836  -7.766  -7.754  1.00 93.56           C  
ATOM    535  O   ASN A  73       6.840  -7.078 -11.023  1.00 93.56           O  
ATOM    536  CG  ASN A  73       9.234  -7.617  -8.328  1.00 93.56           C  
ATOM    537  ND2 ASN A  73      10.242  -7.750  -7.480  1.00 93.56           N  
ATOM    538  OD1 ASN A  73       9.398  -7.387  -9.531  1.00 93.56           O  
ATOM    539  N   ILE A  74       6.371  -5.738  -9.359  1.00 93.50           N  
ATOM    540  CA  ILE A  74       6.152  -4.578 -10.211  1.00 93.50           C  
ATOM    541  C   ILE A  74       7.395  -4.316 -11.055  1.00 93.50           C  
ATOM    542  CB  ILE A  74       5.793  -3.322  -9.383  1.00 93.50           C  
ATOM    543  O   ILE A  74       7.293  -4.020 -12.250  1.00 93.50           O  
ATOM    544  CG1 ILE A  74       4.395  -3.463  -8.773  1.00 93.50           C  
ATOM    545  CG2 ILE A  74       5.891  -2.061 -10.242  1.00 93.50           C  
ATOM    546  CD1 ILE A  74       4.023  -2.346  -7.812  1.00 93.50           C  
ATOM    547  N   ALA A  75       8.547  -4.422 -10.484  1.00 94.81           N  
ATOM    548  CA  ALA A  75       9.797  -4.230 -11.211  1.00 94.81           C  
ATOM    549  C   ALA A  75       9.930  -5.230 -12.352  1.00 94.81           C  
ATOM    550  CB  ALA A  75      10.984  -4.352 -10.258  1.00 94.81           C  
ATOM    551  O   ALA A  75      10.273  -4.855 -13.477  1.00 94.81           O  
ATOM    552  N   GLY A  76       9.711  -6.473 -12.070  1.00 94.94           N  
ATOM    553  CA  GLY A  76       9.750  -7.512 -13.086  1.00 94.94           C  
ATOM    554  C   GLY A  76       8.766  -7.281 -14.219  1.00 94.94           C  
ATOM    555  O   GLY A  76       9.094  -7.488 -15.383  1.00 94.94           O  
ATOM    556  N   TRP A  77       7.594  -6.906 -13.844  1.00 95.06           N  
ATOM    557  CA  TRP A  77       6.543  -6.609 -14.812  1.00 95.06           C  
ATOM    558  C   TRP A  77       6.930  -5.426 -15.695  1.00 95.06           C  
ATOM    559  CB  TRP A  77       5.223  -6.316 -14.094  1.00 95.06           C  
ATOM    560  O   TRP A  77       6.871  -5.516 -16.922  1.00 95.06           O  
ATOM    561  CG  TRP A  77       4.137  -5.812 -15.000  1.00 95.06           C  
ATOM    562  CD1 TRP A  77       3.803  -6.297 -16.234  1.00 95.06           C  
ATOM    563  CD2 TRP A  77       3.248  -4.723 -14.742  1.00 95.06           C  
ATOM    564  CE2 TRP A  77       2.398  -4.602 -15.867  1.00 95.06           C  
ATOM    565  CE3 TRP A  77       3.088  -3.832 -13.672  1.00 95.06           C  
ATOM    566  NE1 TRP A  77       2.758  -5.574 -16.766  1.00 95.06           N  
ATOM    567  CH2 TRP A  77       1.266  -2.770 -14.883  1.00 95.06           C  
ATOM    568  CZ2 TRP A  77       1.401  -3.625 -15.945  1.00 95.06           C  
ATOM    569  CZ3 TRP A  77       2.096  -2.863 -13.750  1.00 95.06           C  
ATOM    570  N   LEU A  78       7.406  -4.355 -15.133  1.00 95.56           N  
ATOM    571  CA  LEU A  78       7.703  -3.123 -15.852  1.00 95.56           C  
ATOM    572  C   LEU A  78       8.953  -3.283 -16.703  1.00 95.56           C  
ATOM    573  CB  LEU A  78       7.887  -1.961 -14.867  1.00 95.56           C  
ATOM    574  O   LEU A  78       8.992  -2.820 -17.844  1.00 95.56           O  
ATOM    575  CG  LEU A  78       6.621  -1.451 -14.180  1.00 95.56           C  
ATOM    576  CD1 LEU A  78       6.965  -0.330 -13.203  1.00 95.56           C  
ATOM    577  CD2 LEU A  78       5.605  -0.977 -15.211  1.00 95.56           C  
ATOM    578  N   LEU A  79      10.000  -3.885 -16.156  1.00 96.38           N  
ATOM    579  CA  LEU A  79      11.250  -4.059 -16.891  1.00 96.38           C  
ATOM    580  C   LEU A  79      11.102  -5.133 -17.969  1.00 96.38           C  
ATOM    581  CB  LEU A  79      12.383  -4.430 -15.930  1.00 96.38           C  
ATOM    582  O   LEU A  79      11.844  -5.129 -18.953  1.00 96.38           O  
ATOM    583  CG  LEU A  79      12.836  -3.338 -14.961  1.00 96.38           C  
ATOM    584  CD1 LEU A  79      13.828  -3.904 -13.953  1.00 96.38           C  
ATOM    585  CD2 LEU A  79      13.453  -2.170 -15.727  1.00 96.38           C  
ATOM    586  N   GLY A  80      10.078  -5.984 -17.750  1.00 95.38           N  
ATOM    587  CA  GLY A  80       9.820  -7.043 -18.719  1.00 95.38           C  
ATOM    588  C   GLY A  80      10.648  -8.289 -18.469  1.00 95.38           C  
ATOM    589  O   GLY A  80      11.203  -8.859 -19.406  1.00 95.38           O  
ATOM    590  N   ASN A  81      10.758  -8.672 -17.219  1.00 95.62           N  
ATOM    591  CA  ASN A  81      11.375  -9.961 -16.922  1.00 95.62           C  
ATOM    592  C   ASN A  81      10.750 -11.078 -17.750  1.00 95.62           C  
ATOM    593  CB  ASN A  81      11.266 -10.289 -15.430  1.00 95.62           C  
ATOM    594  O   ASN A  81       9.523 -11.203 -17.812  1.00 95.62           O  
ATOM    595  CG  ASN A  81      12.070 -11.516 -15.039  1.00 95.62           C  
ATOM    596  ND2 ASN A  81      12.742 -11.438 -13.898  1.00 95.62           N  
ATOM    597  OD1 ASN A  81      12.078 -12.516 -15.758  1.00 95.62           O  
ATOM    598  N   PRO A  82      11.539 -11.820 -18.406  1.00 94.44           N  
ATOM    599  CA  PRO A  82      11.039 -12.844 -19.328  1.00 94.44           C  
ATOM    600  C   PRO A  82      10.086 -13.828 -18.656  1.00 94.44           C  
ATOM    601  CB  PRO A  82      12.312 -13.555 -19.797  1.00 94.44           C  
ATOM    602  O   PRO A  82       9.180 -14.359 -19.297  1.00 94.44           O  
ATOM    603  CG  PRO A  82      13.383 -12.523 -19.688  1.00 94.44           C  
ATOM    604  CD  PRO A  82      13.086 -11.648 -18.500  1.00 94.44           C  
ATOM    605  N   GLU A  83      10.234 -14.023 -17.375  1.00 93.75           N  
ATOM    606  CA  GLU A  83       9.352 -14.914 -16.625  1.00 93.75           C  
ATOM    607  C   GLU A  83       7.996 -14.266 -16.375  1.00 93.75           C  
ATOM    608  CB  GLU A  83      10.000 -15.320 -15.305  1.00 93.75           C  
ATOM    609  O   GLU A  83       7.031 -14.945 -16.016  1.00 93.75           O  
ATOM    610  CG  GLU A  83      11.234 -16.203 -15.461  1.00 93.75           C  
ATOM    611  CD  GLU A  83      10.914 -17.578 -16.031  1.00 93.75           C  
ATOM    612  OE1 GLU A  83      11.828 -18.219 -16.609  1.00 93.75           O  
ATOM    613  OE2 GLU A  83       9.750 -18.000 -15.914  1.00 93.75           O  
ATOM    614  N   CYS A  84       7.844 -12.984 -16.656  1.00 94.56           N  
ATOM    615  CA  CYS A  84       6.609 -12.234 -16.422  1.00 94.56           C  
ATOM    616  C   CYS A  84       5.914 -11.914 -17.750  1.00 94.56           C  
ATOM    617  CB  CYS A  84       6.898 -10.945 -15.664  1.00 94.56           C  
ATOM    618  O   CYS A  84       5.062 -11.031 -17.797  1.00 94.56           O  
ATOM    619  SG  CYS A  84       7.598 -11.211 -14.023  1.00 94.56           S  
ATOM    620  N   ASP A  85       6.133 -12.586 -18.797  1.00 92.75           N  
ATOM    621  CA  ASP A  85       5.664 -12.328 -20.156  1.00 92.75           C  
ATOM    622  C   ASP A  85       4.137 -12.328 -20.219  1.00 92.75           C  
ATOM    623  CB  ASP A  85       6.230 -13.359 -21.125  1.00 92.75           C  
ATOM    624  O   ASP A  85       3.537 -11.500 -20.906  1.00 92.75           O  
ATOM    625  CG  ASP A  85       7.652 -13.055 -21.562  1.00 92.75           C  
ATOM    626  OD1 ASP A  85       8.211 -12.023 -21.125  1.00 92.75           O  
ATOM    627  OD2 ASP A  85       8.211 -13.836 -22.344  1.00 92.75           O  
ATOM    628  N   PRO A  86       3.555 -13.211 -19.516  1.00 92.56           N  
ATOM    629  CA  PRO A  86       2.092 -13.273 -19.594  1.00 92.56           C  
ATOM    630  C   PRO A  86       1.428 -11.969 -19.141  1.00 92.56           C  
ATOM    631  CB  PRO A  86       1.743 -14.422 -18.641  1.00 92.56           C  
ATOM    632  O   PRO A  86       0.266 -11.727 -19.469  1.00 92.56           O  
ATOM    633  CG  PRO A  86       2.953 -15.297 -18.625  1.00 92.56           C  
ATOM    634  CD  PRO A  86       4.172 -14.422 -18.750  1.00 92.56           C  
ATOM    635  N   LEU A  87       2.145 -11.102 -18.422  1.00 92.81           N  
ATOM    636  CA  LEU A  87       1.591  -9.875 -17.875  1.00 92.81           C  
ATOM    637  C   LEU A  87       1.722  -8.727 -18.875  1.00 92.81           C  
ATOM    638  CB  LEU A  87       2.293  -9.508 -16.562  1.00 92.81           C  
ATOM    639  O   LEU A  87       1.121  -7.664 -18.688  1.00 92.81           O  
ATOM    640  CG  LEU A  87       2.141 -10.508 -15.414  1.00 92.81           C  
ATOM    641  CD1 LEU A  87       3.021 -10.102 -14.242  1.00 92.81           C  
ATOM    642  CD2 LEU A  87       0.682 -10.617 -14.984  1.00 92.81           C  
ATOM    643  N   LEU A  88       2.404  -8.867 -19.984  1.00 90.75           N  
ATOM    644  CA  LEU A  88       2.777  -7.809 -20.906  1.00 90.75           C  
ATOM    645  C   LEU A  88       1.557  -7.289 -21.672  1.00 90.75           C  
ATOM    646  CB  LEU A  88       3.830  -8.312 -21.906  1.00 90.75           C  
ATOM    647  O   LEU A  88       1.423  -6.086 -21.891  1.00 90.75           O  
ATOM    648  CG  LEU A  88       5.238  -8.523 -21.344  1.00 90.75           C  
ATOM    649  CD1 LEU A  88       6.160  -9.070 -22.422  1.00 90.75           C  
ATOM    650  CD2 LEU A  88       5.793  -7.219 -20.781  1.00 90.75           C  
ATOM    651  N   PRO A  89       0.590  -8.172 -21.984  1.00 90.75           N  
ATOM    652  CA  PRO A  89      -0.565  -7.715 -22.766  1.00 90.75           C  
ATOM    653  C   PRO A  89      -1.604  -6.988 -21.906  1.00 90.75           C  
ATOM    654  CB  PRO A  89      -1.139  -9.016 -23.328  1.00 90.75           C  
ATOM    655  O   PRO A  89      -2.498  -6.332 -22.438  1.00 90.75           O  
ATOM    656  CG  PRO A  89      -0.016  -9.992 -23.250  1.00 90.75           C  
ATOM    657  CD  PRO A  89       0.865  -9.617 -22.094  1.00 90.75           C  
ATOM    658  N   VAL A  90      -1.479  -6.961 -20.609  1.00 89.94           N  
ATOM    659  CA  VAL A  90      -2.467  -6.371 -19.703  1.00 89.94           C  
ATOM    660  C   VAL A  90      -2.465  -4.852 -19.859  1.00 89.94           C  
ATOM    661  CB  VAL A  90      -2.197  -6.754 -18.234  1.00 89.94           C  
ATOM    662  O   VAL A  90      -1.413  -4.215 -19.766  1.00 89.94           O  
ATOM    663  CG1 VAL A  90      -3.207  -6.082 -17.312  1.00 89.94           C  
ATOM    664  CG2 VAL A  90      -2.240  -8.273 -18.062  1.00 89.94           C  
ATOM    665  N   ARG A  91      -3.592  -4.219 -20.000  1.00 88.56           N  
ATOM    666  CA  ARG A  91      -3.678  -2.805 -20.359  1.00 88.56           C  
ATOM    667  C   ARG A  91      -4.461  -2.023 -19.312  1.00 88.56           C  
ATOM    668  CB  ARG A  91      -4.324  -2.635 -21.734  1.00 88.56           C  
ATOM    669  O   ARG A  91      -4.277  -0.813 -19.172  1.00 88.56           O  
ATOM    670  CG  ARG A  91      -3.514  -3.232 -22.875  1.00 88.56           C  
ATOM    671  CD  ARG A  91      -4.078  -2.844 -24.234  1.00 88.56           C  
ATOM    672  NE  ARG A  91      -3.320  -3.445 -25.328  1.00 88.56           N  
ATOM    673  NH1 ARG A  91      -4.430  -2.303 -27.000  1.00 88.56           N  
ATOM    674  NH2 ARG A  91      -2.758  -3.781 -27.531  1.00 88.56           N  
ATOM    675  CZ  ARG A  91      -3.504  -3.176 -26.609  1.00 88.56           C  
ATOM    676  N   SER A  92      -5.262  -2.748 -18.562  1.00 91.62           N  
ATOM    677  CA  SER A  92      -6.078  -2.061 -17.578  1.00 91.62           C  
ATOM    678  C   SER A  92      -6.344  -2.951 -16.375  1.00 91.62           C  
ATOM    679  CB  SER A  92      -7.402  -1.607 -18.188  1.00 91.62           C  
ATOM    680  O   SER A  92      -6.414  -4.176 -16.500  1.00 91.62           O  
ATOM    681  OG  SER A  92      -8.203  -2.725 -18.547  1.00 91.62           O  
ATOM    682  N   TRP A  93      -6.520  -2.236 -15.242  1.00 92.88           N  
ATOM    683  CA  TRP A  93      -6.750  -2.973 -14.000  1.00 92.88           C  
ATOM    684  C   TRP A  93      -7.461  -2.100 -12.977  1.00 92.88           C  
ATOM    685  CB  TRP A  93      -5.430  -3.484 -13.422  1.00 92.88           C  
ATOM    686  O   TRP A  93      -7.488  -0.873 -13.102  1.00 92.88           O  
ATOM    687  CG  TRP A  93      -4.391  -2.418 -13.234  1.00 92.88           C  
ATOM    688  CD1 TRP A  93      -4.227  -1.614 -12.141  1.00 92.88           C  
ATOM    689  CD2 TRP A  93      -3.377  -2.037 -14.172  1.00 92.88           C  
ATOM    690  CE2 TRP A  93      -2.633  -0.994 -13.578  1.00 92.88           C  
ATOM    691  CE3 TRP A  93      -3.025  -2.477 -15.453  1.00 92.88           C  
ATOM    692  NE1 TRP A  93      -3.172  -0.755 -12.344  1.00 92.88           N  
ATOM    693  CH2 TRP A  93      -1.233  -0.832 -15.477  1.00 92.88           C  
ATOM    694  CZ2 TRP A  93      -1.556  -0.383 -14.227  1.00 92.88           C  
ATOM    695  CZ3 TRP A  93      -1.954  -1.867 -16.094  1.00 92.88           C  
ATOM    696  N   SER A  94      -8.172  -2.783 -12.039  1.00 90.69           N  
ATOM    697  CA  SER A  94      -8.773  -2.055 -10.922  1.00 90.69           C  
ATOM    698  C   SER A  94      -7.742  -1.750  -9.844  1.00 90.69           C  
ATOM    699  CB  SER A  94      -9.930  -2.852 -10.320  1.00 90.69           C  
ATOM    700  O   SER A  94      -7.699  -0.638  -9.312  1.00 90.69           O  
ATOM    701  OG  SER A  94      -9.492  -4.125  -9.883  1.00 90.69           O  
ATOM    702  N   TYR A  95      -6.910  -2.598  -9.453  1.00 91.25           N  
ATOM    703  CA  TYR A  95      -5.789  -2.459  -8.531  1.00 91.25           C  
ATOM    704  C   TYR A  95      -4.738  -3.535  -8.781  1.00 91.25           C  
ATOM    705  CB  TYR A  95      -6.270  -2.533  -7.078  1.00 91.25           C  
ATOM    706  O   TYR A  95      -5.020  -4.539  -9.445  1.00 91.25           O  
ATOM    707  CG  TYR A  95      -7.047  -3.787  -6.758  1.00 91.25           C  
ATOM    708  CD1 TYR A  95      -8.422  -3.842  -6.949  1.00 91.25           C  
ATOM    709  CD2 TYR A  95      -6.402  -4.918  -6.266  1.00 91.25           C  
ATOM    710  CE1 TYR A  95      -9.148  -4.996  -6.652  1.00 91.25           C  
ATOM    711  CE2 TYR A  95      -7.113  -6.074  -5.969  1.00 91.25           C  
ATOM    712  OH  TYR A  95      -9.188  -7.250  -5.871  1.00 91.25           O  
ATOM    713  CZ  TYR A  95      -8.484  -6.105  -6.164  1.00 91.25           C  
ATOM    714  N   ILE A  96      -3.504  -3.359  -8.320  1.00 92.25           N  
ATOM    715  CA  ILE A  96      -2.383  -4.266  -8.547  1.00 92.25           C  
ATOM    716  C   ILE A  96      -2.154  -5.121  -7.305  1.00 92.25           C  
ATOM    717  CB  ILE A  96      -1.095  -3.488  -8.906  1.00 92.25           C  
ATOM    718  O   ILE A  96      -2.121  -4.605  -6.184  1.00 92.25           O  
ATOM    719  CG1 ILE A  96      -1.311  -2.656 -10.180  1.00 92.25           C  
ATOM    720  CG2 ILE A  96       0.085  -4.449  -9.078  1.00 92.25           C  
ATOM    721  CD1 ILE A  96      -0.201  -1.651 -10.453  1.00 92.25           C  
ATOM    722  N   VAL A  97      -2.020  -6.395  -7.543  1.00 93.19           N  
ATOM    723  CA  VAL A  97      -1.805  -7.324  -6.438  1.00 93.19           C  
ATOM    724  C   VAL A  97      -0.413  -7.945  -6.543  1.00 93.19           C  
ATOM    725  CB  VAL A  97      -2.881  -8.430  -6.410  1.00 93.19           C  
ATOM    726  O   VAL A  97      -0.105  -8.625  -7.527  1.00 93.19           O  
ATOM    727  CG1 VAL A  97      -2.678  -9.352  -5.207  1.00 93.19           C  
ATOM    728  CG2 VAL A  97      -4.277  -7.816  -6.383  1.00 93.19           C  
ATOM    729  N   GLU A  98       0.424  -7.664  -5.500  1.00 92.00           N  
ATOM    730  CA  GLU A  98       1.734  -8.297  -5.383  1.00 92.00           C  
ATOM    731  C   GLU A  98       1.721  -9.406  -4.332  1.00 92.00           C  
ATOM    732  CB  GLU A  98       2.803  -7.254  -5.031  1.00 92.00           C  
ATOM    733  O   GLU A  98       1.013  -9.312  -3.330  1.00 92.00           O  
ATOM    734  CG  GLU A  98       3.156  -6.328  -6.184  1.00 92.00           C  
ATOM    735  CD  GLU A  98       4.316  -5.395  -5.871  1.00 92.00           C  
ATOM    736  OE1 GLU A  98       5.363  -5.477  -6.551  1.00 92.00           O  
ATOM    737  OE2 GLU A  98       4.176  -4.578  -4.934  1.00 92.00           O  
ATOM    738  N   THR A  99       2.500 -10.359  -4.555  1.00 90.56           N  
ATOM    739  CA  THR A  99       2.658 -11.391  -3.537  1.00 90.56           C  
ATOM    740  C   THR A  99       3.832 -11.062  -2.615  1.00 90.56           C  
ATOM    741  CB  THR A  99       2.873 -12.773  -4.172  1.00 90.56           C  
ATOM    742  O   THR A  99       4.797 -10.422  -3.035  1.00 90.56           O  
ATOM    743  CG2 THR A  99       1.661 -13.195  -4.996  1.00 90.56           C  
ATOM    744  OG1 THR A  99       4.023 -12.734  -5.023  1.00 90.56           O  
ATOM    745  N   PRO A 100       3.777 -11.266  -1.310  1.00 83.94           N  
ATOM    746  CA  PRO A 100       4.805 -10.930  -0.319  1.00 83.94           C  
ATOM    747  C   PRO A 100       6.156 -11.562  -0.630  1.00 83.94           C  
ATOM    748  CB  PRO A 100       4.227 -11.484   0.987  1.00 83.94           C  
ATOM    749  O   PRO A 100       7.199 -10.961  -0.371  1.00 83.94           O  
ATOM    750  CG  PRO A 100       2.777 -11.703   0.703  1.00 83.94           C  
ATOM    751  CD  PRO A 100       2.594 -11.812  -0.783  1.00 83.94           C  
ATOM    752  N   ASN A 101       6.281 -12.578  -1.443  1.00 82.94           N  
ATOM    753  CA  ASN A 101       7.535 -13.250  -1.776  1.00 82.94           C  
ATOM    754  C   ASN A 101       7.664 -13.477  -3.279  1.00 82.94           C  
ATOM    755  CB  ASN A 101       7.648 -14.578  -1.024  1.00 82.94           C  
ATOM    756  O   ASN A 101       7.902 -14.609  -3.723  1.00 82.94           O  
ATOM    757  CG  ASN A 101       7.668 -14.398   0.480  1.00 82.94           C  
ATOM    758  ND2 ASN A 101       6.980 -15.281   1.192  1.00 82.94           N  
ATOM    759  OD1 ASN A 101       8.297 -13.477   0.998  1.00 82.94           O  
ATOM    760  N   SER A 102       7.551 -12.383  -3.969  1.00 86.62           N  
ATOM    761  CA  SER A 102       7.656 -12.516  -5.418  1.00 86.62           C  
ATOM    762  C   SER A 102       9.055 -12.969  -5.832  1.00 86.62           C  
ATOM    763  CB  SER A 102       7.312 -11.195  -6.105  1.00 86.62           C  
ATOM    764  O   SER A 102      10.055 -12.500  -5.273  1.00 86.62           O  
ATOM    765  OG  SER A 102       8.188 -10.164  -5.684  1.00 86.62           O  
ATOM    766  N   GLU A 103       9.180 -13.898  -6.699  1.00 85.56           N  
ATOM    767  CA  GLU A 103      10.406 -14.562  -7.109  1.00 85.56           C  
ATOM    768  C   GLU A 103      11.023 -13.883  -8.336  1.00 85.56           C  
ATOM    769  CB  GLU A 103      10.148 -16.047  -7.406  1.00 85.56           C  
ATOM    770  O   GLU A 103      12.242 -13.836  -8.477  1.00 85.56           O  
ATOM    771  CG  GLU A 103       9.773 -16.859  -6.180  1.00 85.56           C  
ATOM    772  CD  GLU A 103       9.492 -18.328  -6.492  1.00 85.56           C  
ATOM    773  OE1 GLU A 103       9.086 -19.078  -5.574  1.00 85.56           O  
ATOM    774  OE2 GLU A 103       9.672 -18.719  -7.664  1.00 85.56           O  
ATOM    775  N   ASN A 104      10.109 -13.328  -9.102  1.00 90.44           N  
ATOM    776  CA  ASN A 104      10.547 -12.828 -10.398  1.00 90.44           C  
ATOM    777  C   ASN A 104      10.438 -11.305 -10.477  1.00 90.44           C  
ATOM    778  CB  ASN A 104       9.727 -13.469 -11.523  1.00 90.44           C  
ATOM    779  O   ASN A 104       9.375 -10.766 -10.781  1.00 90.44           O  
ATOM    780  CG  ASN A 104       9.891 -14.977 -11.570  1.00 90.44           C  
ATOM    781  ND2 ASN A 104       8.797 -15.688 -11.812  1.00 90.44           N  
ATOM    782  OD1 ASN A 104      11.000 -15.500 -11.398  1.00 90.44           O  
ATOM    783  N   GLY A 105      11.469 -10.594 -10.172  1.00 91.69           N  
ATOM    784  CA  GLY A 105      11.672  -9.156 -10.266  1.00 91.69           C  
ATOM    785  C   GLY A 105      12.812  -8.773 -11.188  1.00 91.69           C  
ATOM    786  O   GLY A 105      12.836  -9.180 -12.352  1.00 91.69           O  
ATOM    787  N   ILE A 106      13.742  -8.086 -10.711  1.00 94.44           N  
ATOM    788  CA  ILE A 106      14.945  -7.742 -11.461  1.00 94.44           C  
ATOM    789  C   ILE A 106      15.820  -8.977 -11.633  1.00 94.44           C  
ATOM    790  CB  ILE A 106      15.742  -6.617 -10.758  1.00 94.44           C  
ATOM    791  O   ILE A 106      16.250  -9.586 -10.656  1.00 94.44           O  
ATOM    792  CG1 ILE A 106      14.875  -5.363 -10.602  1.00 94.44           C  
ATOM    793  CG2 ILE A 106      17.031  -6.305 -11.531  1.00 94.44           C  
ATOM    794  CD1 ILE A 106      15.484  -4.293  -9.711  1.00 94.44           C  
ATOM    795  N   CYS A 107      15.938  -9.453 -12.906  1.00 94.19           N  
ATOM    796  CA  CYS A 107      16.641 -10.703 -13.141  1.00 94.19           C  
ATOM    797  C   CYS A 107      18.141 -10.469 -13.242  1.00 94.19           C  
ATOM    798  CB  CYS A 107      16.141 -11.383 -14.414  1.00 94.19           C  
ATOM    799  O   CYS A 107      18.938 -11.320 -12.836  1.00 94.19           O  
ATOM    800  SG  CYS A 107      16.312 -10.359 -15.898  1.00 94.19           S  
ATOM    801  N   TYR A 108      18.672  -9.352 -13.766  1.00 95.44           N  
ATOM    802  CA  TYR A 108      20.094  -8.992 -13.719  1.00 95.44           C  
ATOM    803  C   TYR A 108      20.422  -8.234 -12.438  1.00 95.44           C  
ATOM    804  CB  TYR A 108      20.469  -8.148 -14.938  1.00 95.44           C  
ATOM    805  O   TYR A 108      19.750  -7.250 -12.102  1.00 95.44           O  
ATOM    806  CG  TYR A 108      21.953  -8.078 -15.188  1.00 95.44           C  
ATOM    807  CD1 TYR A 108      22.766  -7.191 -14.477  1.00 95.44           C  
ATOM    808  CD2 TYR A 108      22.562  -8.898 -16.141  1.00 95.44           C  
ATOM    809  CE1 TYR A 108      24.125  -7.121 -14.703  1.00 95.44           C  
ATOM    810  CE2 TYR A 108      23.938  -8.836 -16.375  1.00 95.44           C  
ATOM    811  OH  TYR A 108      26.062  -7.879 -15.883  1.00 95.44           O  
ATOM    812  CZ  TYR A 108      24.703  -7.945 -15.648  1.00 95.44           C  
ATOM    813  N   PRO A 109      21.422  -8.641 -11.719  1.00 94.56           N  
ATOM    814  CA  PRO A 109      21.719  -8.023 -10.422  1.00 94.56           C  
ATOM    815  C   PRO A 109      21.969  -6.520 -10.523  1.00 94.56           C  
ATOM    816  CB  PRO A 109      22.969  -8.758  -9.953  1.00 94.56           C  
ATOM    817  O   PRO A 109      22.688  -6.070 -11.430  1.00 94.56           O  
ATOM    818  CG  PRO A 109      23.016 -10.000 -10.781  1.00 94.56           C  
ATOM    819  CD  PRO A 109      22.297  -9.742 -12.070  1.00 94.56           C  
ATOM    820  N   GLY A 110      21.297  -5.727  -9.633  1.00 93.62           N  
ATOM    821  CA  GLY A 110      21.438  -4.281  -9.578  1.00 93.62           C  
ATOM    822  C   GLY A 110      20.344  -3.611  -8.758  1.00 93.62           C  
ATOM    823  O   GLY A 110      19.484  -4.289  -8.180  1.00 93.62           O  
ATOM    824  N   ASP A 111      20.516  -2.275  -8.766  1.00 94.44           N  
ATOM    825  CA  ASP A 111      19.562  -1.491  -7.988  1.00 94.44           C  
ATOM    826  C   ASP A 111      18.516  -0.836  -8.898  1.00 94.44           C  
ATOM    827  CB  ASP A 111      20.281  -0.425  -7.164  1.00 94.44           C  
ATOM    828  O   ASP A 111      18.844  -0.364  -9.984  1.00 94.44           O  
ATOM    829  CG  ASP A 111      21.188  -1.015  -6.090  1.00 94.44           C  
ATOM    830  OD1 ASP A 111      20.859  -2.090  -5.547  1.00 94.44           O  
ATOM    831  OD2 ASP A 111      22.219  -0.395  -5.781  1.00 94.44           O  
ATOM    832  N   PHE A 112      17.297  -0.901  -8.453  1.00 95.62           N  
ATOM    833  CA  PHE A 112      16.250  -0.095  -9.055  1.00 95.62           C  
ATOM    834  C   PHE A 112      16.062   1.209  -8.289  1.00 95.62           C  
ATOM    835  CB  PHE A 112      14.930  -0.875  -9.094  1.00 95.62           C  
ATOM    836  O   PHE A 112      15.438   1.225  -7.223  1.00 95.62           O  
ATOM    837  CG  PHE A 112      13.930  -0.333 -10.086  1.00 95.62           C  
ATOM    838  CD1 PHE A 112      13.406  -1.146 -11.086  1.00 95.62           C  
ATOM    839  CD2 PHE A 112      13.523   0.992 -10.023  1.00 95.62           C  
ATOM    840  CE1 PHE A 112      12.484  -0.647 -12.000  1.00 95.62           C  
ATOM    841  CE2 PHE A 112      12.602   1.498 -10.930  1.00 95.62           C  
ATOM    842  CZ  PHE A 112      12.086   0.677 -11.922  1.00 95.62           C  
ATOM    843  N   ILE A 113      16.516   2.256  -8.883  1.00 94.00           N  
ATOM    844  CA  ILE A 113      16.641   3.543  -8.211  1.00 94.00           C  
ATOM    845  C   ILE A 113      15.258   4.184  -8.062  1.00 94.00           C  
ATOM    846  CB  ILE A 113      17.594   4.492  -8.969  1.00 94.00           C  
ATOM    847  O   ILE A 113      14.531   4.336  -9.047  1.00 94.00           O  
ATOM    848  CG1 ILE A 113      18.953   3.816  -9.195  1.00 94.00           C  
ATOM    849  CG2 ILE A 113      17.750   5.812  -8.203  1.00 94.00           C  
ATOM    850  CD1 ILE A 113      19.656   3.389  -7.914  1.00 94.00           C  
ATOM    851  N   ASP A 114      14.891   4.543  -6.730  1.00 91.25           N  
ATOM    852  CA  ASP A 114      13.641   5.227  -6.391  1.00 91.25           C  
ATOM    853  C   ASP A 114      12.430   4.352  -6.711  1.00 91.25           C  
ATOM    854  CB  ASP A 114      13.539   6.559  -7.133  1.00 91.25           C  
ATOM    855  O   ASP A 114      11.445   4.832  -7.262  1.00 91.25           O  
ATOM    856  CG  ASP A 114      14.617   7.547  -6.730  1.00 91.25           C  
ATOM    857  OD1 ASP A 114      15.016   7.570  -5.547  1.00 91.25           O  
ATOM    858  OD2 ASP A 114      15.078   8.312  -7.609  1.00 91.25           O  
ATOM    859  N   TYR A 115      12.500   3.033  -6.531  1.00 89.06           N  
ATOM    860  CA  TYR A 115      11.492   2.018  -6.809  1.00 89.06           C  
ATOM    861  C   TYR A 115      10.219   2.283  -6.016  1.00 89.06           C  
ATOM    862  CB  TYR A 115      12.031   0.622  -6.480  1.00 89.06           C  
ATOM    863  O   TYR A 115       9.109   2.184  -6.551  1.00 89.06           O  
ATOM    864  CG  TYR A 115      11.016  -0.480  -6.672  1.00 89.06           C  
ATOM    865  CD1 TYR A 115      10.578  -1.249  -5.594  1.00 89.06           C  
ATOM    866  CD2 TYR A 115      10.492  -0.754  -7.930  1.00 89.06           C  
ATOM    867  CE1 TYR A 115       9.648  -2.268  -5.770  1.00 89.06           C  
ATOM    868  CE2 TYR A 115       9.555  -1.770  -8.117  1.00 89.06           C  
ATOM    869  OH  TYR A 115       8.219  -3.525  -7.207  1.00 89.06           O  
ATOM    870  CZ  TYR A 115       9.141  -2.520  -7.031  1.00 89.06           C  
ATOM    871  N   GLU A 116      10.320   2.627  -4.730  1.00 86.62           N  
ATOM    872  CA  GLU A 116       9.156   2.877  -3.885  1.00 86.62           C  
ATOM    873  C   GLU A 116       8.359   4.078  -4.383  1.00 86.62           C  
ATOM    874  CB  GLU A 116       9.586   3.094  -2.432  1.00 86.62           C  
ATOM    875  O   GLU A 116       7.125   4.078  -4.332  1.00 86.62           O  
ATOM    876  CG  GLU A 116      10.148   1.849  -1.764  1.00 86.62           C  
ATOM    877  CD  GLU A 116       9.180   0.674  -1.772  1.00 86.62           C  
ATOM    878  OE1 GLU A 116       9.641  -0.490  -1.809  1.00 86.62           O  
ATOM    879  OE2 GLU A 116       7.953   0.919  -1.745  1.00 86.62           O  
ATOM    880  N   GLU A 117       9.102   5.059  -4.879  1.00 87.19           N  
ATOM    881  CA  GLU A 117       8.453   6.227  -5.473  1.00 87.19           C  
ATOM    882  C   GLU A 117       7.660   5.840  -6.719  1.00 87.19           C  
ATOM    883  CB  GLU A 117       9.484   7.301  -5.812  1.00 87.19           C  
ATOM    884  O   GLU A 117       6.559   6.344  -6.941  1.00 87.19           O  
ATOM    885  CG  GLU A 117       8.875   8.617  -6.270  1.00 87.19           C  
ATOM    886  CD  GLU A 117       9.906   9.711  -6.488  1.00 87.19           C  
ATOM    887  OE1 GLU A 117       9.531  10.820  -6.949  1.00 87.19           O  
ATOM    888  OE2 GLU A 117      11.102   9.469  -6.203  1.00 87.19           O  
ATOM    889  N   LEU A 118       8.234   5.074  -7.523  1.00 89.50           N  
ATOM    890  CA  LEU A 118       7.539   4.586  -8.711  1.00 89.50           C  
ATOM    891  C   LEU A 118       6.273   3.824  -8.328  1.00 89.50           C  
ATOM    892  CB  LEU A 118       8.461   3.688  -9.539  1.00 89.50           C  
ATOM    893  O   LEU A 118       5.223   4.008  -8.945  1.00 89.50           O  
ATOM    894  CG  LEU A 118       7.832   3.023 -10.766  1.00 89.50           C  
ATOM    895  CD1 LEU A 118       7.367   4.082 -11.766  1.00 89.50           C  
ATOM    896  CD2 LEU A 118       8.820   2.066 -11.422  1.00 89.50           C  
ATOM    897  N   ARG A 119       6.430   2.963  -7.328  1.00 88.88           N  
ATOM    898  CA  ARG A 119       5.293   2.191  -6.836  1.00 88.88           C  
ATOM    899  C   ARG A 119       4.148   3.107  -6.422  1.00 88.88           C  
ATOM    900  CB  ARG A 119       5.711   1.312  -5.656  1.00 88.88           C  
ATOM    901  O   ARG A 119       2.984   2.830  -6.723  1.00 88.88           O  
ATOM    902  CG  ARG A 119       6.496   0.073  -6.059  1.00 88.88           C  
ATOM    903  CD  ARG A 119       6.855  -0.784  -4.852  1.00 88.88           C  
ATOM    904  NE  ARG A 119       5.680  -1.456  -4.301  1.00 88.88           N  
ATOM    905  NH1 ARG A 119       6.715  -2.090  -2.332  1.00 88.88           N  
ATOM    906  NH2 ARG A 119       4.520  -2.643  -2.713  1.00 88.88           N  
ATOM    907  CZ  ARG A 119       5.641  -2.061  -3.115  1.00 88.88           C  
ATOM    908  N   GLU A 120       4.469   4.082  -5.781  1.00 85.62           N  
ATOM    909  CA  GLU A 120       3.479   5.070  -5.363  1.00 85.62           C  
ATOM    910  C   GLU A 120       2.807   5.723  -6.570  1.00 85.62           C  
ATOM    911  CB  GLU A 120       4.129   6.141  -4.484  1.00 85.62           C  
ATOM    912  O   GLU A 120       1.592   5.934  -6.566  1.00 85.62           O  
ATOM    913  CG  GLU A 120       3.135   7.129  -3.885  1.00 85.62           C  
ATOM    914  CD  GLU A 120       3.789   8.156  -2.977  1.00 85.62           C  
ATOM    915  OE1 GLU A 120       3.080   9.062  -2.479  1.00 85.62           O  
ATOM    916  OE2 GLU A 120       5.016   8.062  -2.764  1.00 85.62           O  
ATOM    917  N   GLN A 121       3.617   6.098  -7.543  1.00 86.75           N  
ATOM    918  CA  GLN A 121       3.066   6.688  -8.758  1.00 86.75           C  
ATOM    919  C   GLN A 121       2.092   5.730  -9.445  1.00 86.75           C  
ATOM    920  CB  GLN A 121       4.188   7.070  -9.727  1.00 86.75           C  
ATOM    921  O   GLN A 121       1.033   6.145  -9.914  1.00 86.75           O  
ATOM    922  CG  GLN A 121       5.051   8.227  -9.242  1.00 86.75           C  
ATOM    923  CD  GLN A 121       4.262   9.508  -9.055  1.00 86.75           C  
ATOM    924  NE2 GLN A 121       4.449  10.164  -7.914  1.00 86.75           N  
ATOM    925  OE1 GLN A 121       3.488   9.914  -9.930  1.00 86.75           O  
ATOM    926  N   LEU A 122       2.398   4.520  -9.398  1.00 88.62           N  
ATOM    927  CA  LEU A 122       1.614   3.500 -10.094  1.00 88.62           C  
ATOM    928  C   LEU A 122       0.311   3.221  -9.352  1.00 88.62           C  
ATOM    929  CB  LEU A 122       2.422   2.207 -10.234  1.00 88.62           C  
ATOM    930  O   LEU A 122      -0.644   2.707  -9.938  1.00 88.62           O  
ATOM    931  CG  LEU A 122       3.504   2.197 -11.312  1.00 88.62           C  
ATOM    932  CD1 LEU A 122       4.293   0.893 -11.266  1.00 88.62           C  
ATOM    933  CD2 LEU A 122       2.887   2.402 -12.695  1.00 88.62           C  
ATOM    934  N   SER A 123       0.351   3.502  -8.062  1.00 85.81           N  
ATOM    935  CA  SER A 123      -0.833   3.250  -7.246  1.00 85.81           C  
ATOM    936  C   SER A 123      -2.020   4.078  -7.727  1.00 85.81           C  
ATOM    937  CB  SER A 123      -0.545   3.557  -5.777  1.00 85.81           C  
ATOM    938  O   SER A 123      -3.172   3.744  -7.441  1.00 85.81           O  
ATOM    939  OG  SER A 123      -0.335   4.945  -5.586  1.00 85.81           O  
ATOM    940  N   SER A 124      -1.757   5.062  -8.453  1.00 85.44           N  
ATOM    941  CA  SER A 124      -2.814   5.941  -8.938  1.00 85.44           C  
ATOM    942  C   SER A 124      -3.107   5.691 -10.414  1.00 85.44           C  
ATOM    943  CB  SER A 124      -2.434   7.406  -8.727  1.00 85.44           C  
ATOM    944  O   SER A 124      -3.932   6.383 -11.016  1.00 85.44           O  
ATOM    945  OG  SER A 124      -1.308   7.750  -9.516  1.00 85.44           O  
ATOM    946  N   VAL A 125      -2.533   4.668 -11.031  1.00 89.00           N  
ATOM    947  CA  VAL A 125      -2.652   4.355 -12.453  1.00 89.00           C  
ATOM    948  C   VAL A 125      -3.629   3.199 -12.648  1.00 89.00           C  
ATOM    949  CB  VAL A 125      -1.282   4.008 -13.070  1.00 89.00           C  
ATOM    950  O   VAL A 125      -3.535   2.178 -11.961  1.00 89.00           O  
ATOM    951  CG1 VAL A 125      -1.438   3.617 -14.539  1.00 89.00           C  
ATOM    952  CG2 VAL A 125      -0.317   5.184 -12.930  1.00 89.00           C  
ATOM    953  N   SER A 126      -4.531   3.336 -13.555  1.00 89.25           N  
ATOM    954  CA  SER A 126      -5.570   2.334 -13.766  1.00 89.25           C  
ATOM    955  C   SER A 126      -5.398   1.638 -15.109  1.00 89.25           C  
ATOM    956  CB  SER A 126      -6.957   2.975 -13.688  1.00 89.25           C  
ATOM    957  O   SER A 126      -5.945   0.556 -15.328  1.00 89.25           O  
ATOM    958  OG  SER A 126      -7.074   4.035 -14.625  1.00 89.25           O  
ATOM    959  N   SER A 127      -4.574   2.189 -15.930  1.00 92.00           N  
ATOM    960  CA  SER A 127      -4.270   1.578 -17.219  1.00 92.00           C  
ATOM    961  C   SER A 127      -3.035   2.211 -17.859  1.00 92.00           C  
ATOM    962  CB  SER A 127      -5.461   1.708 -18.172  1.00 92.00           C  
ATOM    963  O   SER A 127      -2.713   3.367 -17.578  1.00 92.00           O  
ATOM    964  OG  SER A 127      -5.621   3.051 -18.594  1.00 92.00           O  
ATOM    965  N   PHE A 128      -2.359   1.312 -18.594  1.00 92.88           N  
ATOM    966  CA  PHE A 128      -1.299   1.904 -19.391  1.00 92.88           C  
ATOM    967  C   PHE A 128      -1.258   1.273 -20.781  1.00 92.88           C  
ATOM    968  CB  PHE A 128       0.059   1.742 -18.703  1.00 92.88           C  
ATOM    969  O   PHE A 128      -1.772   0.172 -20.984  1.00 92.88           O  
ATOM    970  CG  PHE A 128       0.499   0.310 -18.562  1.00 92.88           C  
ATOM    971  CD1 PHE A 128       0.169  -0.423 -17.422  1.00 92.88           C  
ATOM    972  CD2 PHE A 128       1.244  -0.303 -19.562  1.00 92.88           C  
ATOM    973  CE1 PHE A 128       0.576  -1.749 -17.297  1.00 92.88           C  
ATOM    974  CE2 PHE A 128       1.654  -1.627 -19.422  1.00 92.88           C  
ATOM    975  CZ  PHE A 128       1.319  -2.348 -18.297  1.00 92.88           C  
ATOM    976  N   GLU A 129      -0.782   2.084 -21.703  1.00 93.75           N  
ATOM    977  CA  GLU A 129      -0.527   1.649 -23.078  1.00 93.75           C  
ATOM    978  C   GLU A 129       0.964   1.440 -23.328  1.00 93.75           C  
ATOM    979  CB  GLU A 129      -1.086   2.666 -24.078  1.00 93.75           C  
ATOM    980  O   GLU A 129       1.759   2.371 -23.172  1.00 93.75           O  
ATOM    981  CG  GLU A 129      -0.906   2.262 -25.531  1.00 93.75           C  
ATOM    982  CD  GLU A 129      -1.291   3.359 -26.516  1.00 93.75           C  
ATOM    983  OE1 GLU A 129      -1.091   3.180 -27.734  1.00 93.75           O  
ATOM    984  OE2 GLU A 129      -1.797   4.406 -26.047  1.00 93.75           O  
ATOM    985  N   ARG A 130       1.284   0.227 -23.609  1.00 94.88           N  
ATOM    986  CA  ARG A 130       2.664  -0.128 -23.922  1.00 94.88           C  
ATOM    987  C   ARG A 130       2.977   0.121 -25.391  1.00 94.88           C  
ATOM    988  CB  ARG A 130       2.936  -1.593 -23.562  1.00 94.88           C  
ATOM    989  O   ARG A 130       2.270  -0.370 -26.281  1.00 94.88           O  
ATOM    990  CG  ARG A 130       4.375  -2.025 -23.797  1.00 94.88           C  
ATOM    991  CD  ARG A 130       4.594  -3.482 -23.422  1.00 94.88           C  
ATOM    992  NE  ARG A 130       5.902  -3.963 -23.844  1.00 94.88           N  
ATOM    993  NH1 ARG A 130       5.156  -4.820 -25.859  1.00 94.88           N  
ATOM    994  NH2 ARG A 130       7.371  -4.980 -25.297  1.00 94.88           N  
ATOM    995  CZ  ARG A 130       6.141  -4.586 -25.000  1.00 94.88           C  
ATOM    996  N   PHE A 131       4.055   0.882 -25.750  1.00 94.75           N  
ATOM    997  CA  PHE A 131       4.391   1.192 -27.125  1.00 94.75           C  
ATOM    998  C   PHE A 131       5.898   1.299 -27.312  1.00 94.75           C  
ATOM    999  CB  PHE A 131       3.715   2.496 -27.562  1.00 94.75           C  
ATOM   1000  O   PHE A 131       6.629   1.551 -26.359  1.00 94.75           O  
ATOM   1001  CG  PHE A 131       4.203   3.711 -26.828  1.00 94.75           C  
ATOM   1002  CD1 PHE A 131       3.648   4.066 -25.609  1.00 94.75           C  
ATOM   1003  CD2 PHE A 131       5.215   4.500 -27.359  1.00 94.75           C  
ATOM   1004  CE1 PHE A 131       4.098   5.188 -24.922  1.00 94.75           C  
ATOM   1005  CE2 PHE A 131       5.668   5.625 -26.672  1.00 94.75           C  
ATOM   1006  CZ  PHE A 131       5.109   5.969 -25.453  1.00 94.75           C  
ATOM   1007  N   GLU A 132       6.277   1.113 -28.484  1.00 94.38           N  
ATOM   1008  CA  GLU A 132       7.703   1.170 -28.797  1.00 94.38           C  
ATOM   1009  C   GLU A 132       8.195   2.613 -28.875  1.00 94.38           C  
ATOM   1010  CB  GLU A 132       8.000   0.438 -30.109  1.00 94.38           C  
ATOM   1011  O   GLU A 132       7.672   3.408 -29.656  1.00 94.38           O  
ATOM   1012  CG  GLU A 132       9.469   0.102 -30.297  1.00 94.38           C  
ATOM   1013  CD  GLU A 132       9.734  -0.724 -31.547  1.00 94.38           C  
ATOM   1014  OE1 GLU A 132      10.898  -1.118 -31.781  1.00 94.38           O  
ATOM   1015  OE2 GLU A 132       8.766  -0.977 -32.312  1.00 94.38           O  
ATOM   1016  N   ILE A 133       9.188   2.963 -28.062  1.00 94.19           N  
ATOM   1017  CA  ILE A 133       9.703   4.324 -28.000  1.00 94.19           C  
ATOM   1018  C   ILE A 133      10.938   4.453 -28.891  1.00 94.19           C  
ATOM   1019  CB  ILE A 133      10.055   4.730 -26.547  1.00 94.19           C  
ATOM   1020  O   ILE A 133      11.086   5.441 -29.609  1.00 94.19           O  
ATOM   1021  CG1 ILE A 133      10.398   6.223 -26.484  1.00 94.19           C  
ATOM   1022  CG2 ILE A 133      11.203   3.877 -26.016  1.00 94.19           C  
ATOM   1023  CD1 ILE A 133      10.602   6.750 -25.062  1.00 94.19           C  
ATOM   1024  N   PHE A 134      11.828   3.477 -28.891  1.00 92.69           N  
ATOM   1025  CA  PHE A 134      13.016   3.400 -29.734  1.00 92.69           C  
ATOM   1026  C   PHE A 134      13.102   2.047 -30.422  1.00 92.69           C  
ATOM   1027  CB  PHE A 134      14.281   3.652 -28.891  1.00 92.69           C  
ATOM   1028  O   PHE A 134      13.594   1.077 -29.828  1.00 92.69           O  
ATOM   1029  CG  PHE A 134      14.352   5.035 -28.312  1.00 92.69           C  
ATOM   1030  CD1 PHE A 134      14.500   6.148 -29.125  1.00 92.69           C  
ATOM   1031  CD2 PHE A 134      14.273   5.223 -26.938  1.00 92.69           C  
ATOM   1032  CE1 PHE A 134      14.570   7.430 -28.578  1.00 92.69           C  
ATOM   1033  CE2 PHE A 134      14.344   6.500 -26.391  1.00 92.69           C  
ATOM   1034  CZ  PHE A 134      14.492   7.602 -27.203  1.00 92.69           C  
ATOM   1035  N   PRO A 135      12.648   1.946 -31.703  1.00 89.44           N  
ATOM   1036  CA  PRO A 135      12.750   0.673 -32.406  1.00 89.44           C  
ATOM   1037  C   PRO A 135      14.195   0.235 -32.625  1.00 89.44           C  
ATOM   1038  CB  PRO A 135      12.055   0.961 -33.750  1.00 89.44           C  
ATOM   1039  O   PRO A 135      15.070   1.072 -32.875  1.00 89.44           O  
ATOM   1040  CG  PRO A 135      11.195   2.156 -33.469  1.00 89.44           C  
ATOM   1041  CD  PRO A 135      11.859   2.994 -32.438  1.00 89.44           C  
ATOM   1042  N   LYS A 136      14.516  -1.028 -32.500  1.00 85.75           N  
ATOM   1043  CA  LYS A 136      15.844  -1.642 -32.469  1.00 85.75           C  
ATOM   1044  C   LYS A 136      16.656  -1.276 -33.688  1.00 85.75           C  
ATOM   1045  CB  LYS A 136      15.727  -3.162 -32.344  1.00 85.75           C  
ATOM   1046  O   LYS A 136      17.797  -0.804 -33.562  1.00 85.75           O  
ATOM   1047  CG  LYS A 136      15.234  -3.639 -30.984  1.00 85.75           C  
ATOM   1048  CD  LYS A 136      15.203  -5.160 -30.891  1.00 85.75           C  
ATOM   1049  CE  LYS A 136      14.641  -5.637 -29.562  1.00 85.75           C  
ATOM   1050  NZ  LYS A 136      14.594  -7.129 -29.484  1.00 85.75           N  
ATOM   1051  N   GLU A 137      16.172  -1.390 -34.906  1.00 80.75           N  
ATOM   1052  CA  GLU A 137      16.922  -1.274 -36.156  1.00 80.75           C  
ATOM   1053  C   GLU A 137      17.078   0.185 -36.562  1.00 80.75           C  
ATOM   1054  CB  GLU A 137      16.219  -2.062 -37.281  1.00 80.75           C  
ATOM   1055  O   GLU A 137      18.125   0.578 -37.094  1.00 80.75           O  
ATOM   1056  CG  GLU A 137      16.234  -3.570 -37.062  1.00 80.75           C  
ATOM   1057  CD  GLU A 137      15.703  -4.348 -38.250  1.00 80.75           C  
ATOM   1058  OE1 GLU A 137      15.766  -5.598 -38.250  1.00 80.75           O  
ATOM   1059  OE2 GLU A 137      15.219  -3.703 -39.219  1.00 80.75           O  
ATOM   1060  N   SER A 138      16.109   0.961 -36.156  1.00 86.19           N  
ATOM   1061  CA  SER A 138      16.141   2.346 -36.625  1.00 86.19           C  
ATOM   1062  C   SER A 138      16.859   3.248 -35.625  1.00 86.19           C  
ATOM   1063  CB  SER A 138      14.711   2.859 -36.844  1.00 86.19           C  
ATOM   1064  O   SER A 138      17.562   4.184 -36.031  1.00 86.19           O  
ATOM   1065  OG  SER A 138      13.984   2.859 -35.625  1.00 86.19           O  
ATOM   1066  N   SER A 139      16.797   2.902 -34.438  1.00 88.62           N  
ATOM   1067  CA  SER A 139      17.266   3.799 -33.406  1.00 88.62           C  
ATOM   1068  C   SER A 139      18.719   3.533 -33.062  1.00 88.62           C  
ATOM   1069  CB  SER A 139      16.391   3.650 -32.156  1.00 88.62           C  
ATOM   1070  O   SER A 139      19.438   4.430 -32.594  1.00 88.62           O  
ATOM   1071  OG  SER A 139      15.062   4.059 -32.406  1.00 88.62           O  
ATOM   1072  N   TRP A 140      19.172   2.295 -33.375  1.00 90.38           N  
ATOM   1073  CA  TRP A 140      20.547   1.954 -33.000  1.00 90.38           C  
ATOM   1074  C   TRP A 140      21.219   1.146 -34.094  1.00 90.38           C  
ATOM   1075  CB  TRP A 140      20.578   1.170 -31.688  1.00 90.38           C  
ATOM   1076  O   TRP A 140      21.625  -0.000 -33.906  1.00 90.38           O  
ATOM   1077  CG  TRP A 140      19.625   1.690 -30.656  1.00 90.38           C  
ATOM   1078  CD1 TRP A 140      18.469   1.105 -30.219  1.00 90.38           C  
ATOM   1079  CD2 TRP A 140      19.766   2.908 -29.906  1.00 90.38           C  
ATOM   1080  CE2 TRP A 140      18.641   2.996 -29.047  1.00 90.38           C  
ATOM   1081  CE3 TRP A 140      20.719   3.932 -29.891  1.00 90.38           C  
ATOM   1082  NE1 TRP A 140      17.875   1.886 -29.250  1.00 90.38           N  
ATOM   1083  CH2 TRP A 140      19.406   5.059 -28.172  1.00 90.38           C  
ATOM   1084  CZ2 TRP A 140      18.469   4.070 -28.172  1.00 90.38           C  
ATOM   1085  CZ3 TRP A 140      20.531   5.000 -29.016  1.00 90.38           C  
ATOM   1086  N   PRO A 141      21.453   1.572 -35.312  1.00 89.06           N  
ATOM   1087  CA  PRO A 141      21.953   0.822 -36.469  1.00 89.06           C  
ATOM   1088  C   PRO A 141      23.422   0.467 -36.375  1.00 89.06           C  
ATOM   1089  CB  PRO A 141      21.703   1.780 -37.656  1.00 89.06           C  
ATOM   1090  O   PRO A 141      23.875  -0.520 -36.938  1.00 89.06           O  
ATOM   1091  CG  PRO A 141      21.656   3.139 -37.031  1.00 89.06           C  
ATOM   1092  CD  PRO A 141      21.078   3.012 -35.656  1.00 89.06           C  
ATOM   1093  N   ASN A 142      24.188   1.205 -35.500  1.00 92.62           N  
ATOM   1094  CA  ASN A 142      25.625   0.991 -35.406  1.00 92.62           C  
ATOM   1095  C   ASN A 142      26.000   0.298 -34.094  1.00 92.62           C  
ATOM   1096  CB  ASN A 142      26.375   2.318 -35.531  1.00 92.62           C  
ATOM   1097  O   ASN A 142      27.141   0.354 -33.656  1.00 92.62           O  
ATOM   1098  CG  ASN A 142      26.172   2.982 -36.875  1.00 92.62           C  
ATOM   1099  ND2 ASN A 142      25.984   4.297 -36.875  1.00 92.62           N  
ATOM   1100  OD1 ASN A 142      26.172   2.320 -37.906  1.00 92.62           O  
ATOM   1101  N   HIS A 143      24.953  -0.225 -33.469  1.00 94.12           N  
ATOM   1102  CA  HIS A 143      25.141  -0.929 -32.188  1.00 94.12           C  
ATOM   1103  C   HIS A 143      24.516  -2.318 -32.250  1.00 94.12           C  
ATOM   1104  CB  HIS A 143      24.547  -0.122 -31.031  1.00 94.12           C  
ATOM   1105  O   HIS A 143      23.547  -2.541 -32.969  1.00 94.12           O  
ATOM   1106  CG  HIS A 143      25.141   1.240 -30.891  1.00 94.12           C  
ATOM   1107  CD2 HIS A 143      26.047   1.725 -30.000  1.00 94.12           C  
ATOM   1108  ND1 HIS A 143      24.828   2.289 -31.719  1.00 94.12           N  
ATOM   1109  CE1 HIS A 143      25.500   3.363 -31.344  1.00 94.12           C  
ATOM   1110  NE2 HIS A 143      26.250   3.047 -30.312  1.00 94.12           N  
ATOM   1111  N   ASN A 144      25.141  -3.264 -31.531  1.00 93.50           N  
ATOM   1112  CA  ASN A 144      24.531  -4.570 -31.312  1.00 93.50           C  
ATOM   1113  C   ASN A 144      23.406  -4.500 -30.281  1.00 93.50           C  
ATOM   1114  CB  ASN A 144      25.594  -5.586 -30.875  1.00 93.50           C  
ATOM   1115  O   ASN A 144      23.625  -4.031 -29.156  1.00 93.50           O  
ATOM   1116  CG  ASN A 144      25.047  -7.004 -30.812  1.00 93.50           C  
ATOM   1117  ND2 ASN A 144      25.938  -7.965 -30.578  1.00 93.50           N  
ATOM   1118  OD1 ASN A 144      23.844  -7.227 -30.969  1.00 93.50           O  
ATOM   1119  N   THR A 145      22.219  -4.949 -30.625  1.00 91.94           N  
ATOM   1120  CA  THR A 145      21.047  -4.855 -29.750  1.00 91.94           C  
ATOM   1121  C   THR A 145      20.656  -6.230 -29.234  1.00 91.94           C  
ATOM   1122  CB  THR A 145      19.859  -4.211 -30.484  1.00 91.94           C  
ATOM   1123  O   THR A 145      19.578  -6.395 -28.656  1.00 91.94           O  
ATOM   1124  CG2 THR A 145      20.188  -2.787 -30.922  1.00 91.94           C  
ATOM   1125  OG1 THR A 145      19.531  -4.992 -31.641  1.00 91.94           O  
ATOM   1126  N   ASN A 146      21.500  -7.254 -29.406  1.00 88.75           N  
ATOM   1127  CA  ASN A 146      21.172  -8.625 -29.047  1.00 88.75           C  
ATOM   1128  C   ASN A 146      21.797  -9.023 -27.719  1.00 88.75           C  
ATOM   1129  CB  ASN A 146      21.625  -9.594 -30.141  1.00 88.75           C  
ATOM   1130  O   ASN A 146      22.047 -10.203 -27.469  1.00 88.75           O  
ATOM   1131  CG  ASN A 146      20.828  -9.414 -31.438  1.00 88.75           C  
ATOM   1132  ND2 ASN A 146      21.422  -9.820 -32.562  1.00 88.75           N  
ATOM   1133  OD1 ASN A 146      19.703  -8.914 -31.422  1.00 88.75           O  
ATOM   1134  N   GLY A 147      22.109  -8.023 -26.891  1.00 89.88           N  
ATOM   1135  CA  GLY A 147      22.672  -8.344 -25.594  1.00 89.88           C  
ATOM   1136  C   GLY A 147      21.766  -9.234 -24.766  1.00 89.88           C  
ATOM   1137  O   GLY A 147      20.594  -8.922 -24.547  1.00 89.88           O  
ATOM   1138  N   VAL A 148      22.281 -10.422 -24.375  1.00 93.00           N  
ATOM   1139  CA  VAL A 148      21.500 -11.344 -23.562  1.00 93.00           C  
ATOM   1140  C   VAL A 148      22.328 -11.797 -22.359  1.00 93.00           C  
ATOM   1141  CB  VAL A 148      21.047 -12.570 -24.375  1.00 93.00           C  
ATOM   1142  O   VAL A 148      23.562 -11.656 -22.344  1.00 93.00           O  
ATOM   1143  CG1 VAL A 148      20.109 -12.141 -25.516  1.00 93.00           C  
ATOM   1144  CG2 VAL A 148      22.250 -13.328 -24.938  1.00 93.00           C  
ATOM   1145  N   THR A 149      21.594 -12.320 -21.328  1.00 92.69           N  
ATOM   1146  CA  THR A 149      22.266 -12.781 -20.125  1.00 92.69           C  
ATOM   1147  C   THR A 149      21.609 -14.047 -19.578  1.00 92.69           C  
ATOM   1148  CB  THR A 149      22.266 -11.688 -19.031  1.00 92.69           C  
ATOM   1149  O   THR A 149      20.391 -14.219 -19.719  1.00 92.69           O  
ATOM   1150  CG2 THR A 149      20.844 -11.219 -18.734  1.00 92.69           C  
ATOM   1151  OG1 THR A 149      22.844 -12.219 -17.828  1.00 92.69           O  
ATOM   1152  N   ALA A 150      22.391 -14.891 -19.000  1.00 92.38           N  
ATOM   1153  CA  ALA A 150      21.875 -16.109 -18.375  1.00 92.38           C  
ATOM   1154  C   ALA A 150      21.062 -15.789 -17.125  1.00 92.38           C  
ATOM   1155  CB  ALA A 150      23.031 -17.047 -18.016  1.00 92.38           C  
ATOM   1156  O   ALA A 150      20.234 -16.594 -16.703  1.00 92.38           O  
ATOM   1157  N   ALA A 151      21.312 -14.609 -16.578  1.00 92.38           N  
ATOM   1158  CA  ALA A 151      20.625 -14.164 -15.367  1.00 92.38           C  
ATOM   1159  C   ALA A 151      19.156 -13.875 -15.656  1.00 92.38           C  
ATOM   1160  CB  ALA A 151      21.312 -12.922 -14.797  1.00 92.38           C  
ATOM   1161  O   ALA A 151      18.312 -13.992 -14.766  1.00 92.38           O  
ATOM   1162  N   CYS A 152      18.844 -13.516 -16.844  1.00 93.69           N  
ATOM   1163  CA  CYS A 152      17.469 -13.281 -17.281  1.00 93.69           C  
ATOM   1164  C   CYS A 152      17.031 -14.344 -18.297  1.00 93.69           C  
ATOM   1165  CB  CYS A 152      17.344 -11.891 -17.906  1.00 93.69           C  
ATOM   1166  O   CYS A 152      16.656 -14.016 -19.422  1.00 93.69           O  
ATOM   1167  SG  CYS A 152      17.688 -10.547 -16.766  1.00 93.69           S  
ATOM   1168  N   SER A 153      17.062 -15.555 -17.938  1.00 92.50           N  
ATOM   1169  CA  SER A 153      16.797 -16.672 -18.828  1.00 92.50           C  
ATOM   1170  C   SER A 153      15.312 -16.875 -19.062  1.00 92.50           C  
ATOM   1171  CB  SER A 153      17.406 -17.969 -18.266  1.00 92.50           C  
ATOM   1172  O   SER A 153      14.492 -16.500 -18.219  1.00 92.50           O  
ATOM   1173  OG  SER A 153      16.750 -18.344 -17.078  1.00 92.50           O  
ATOM   1174  N   HIS A 154      15.000 -17.312 -20.156  1.00 92.38           N  
ATOM   1175  CA  HIS A 154      13.641 -17.703 -20.516  1.00 92.38           C  
ATOM   1176  C   HIS A 154      13.609 -19.094 -21.141  1.00 92.38           C  
ATOM   1177  CB  HIS A 154      13.047 -16.672 -21.500  1.00 92.38           C  
ATOM   1178  O   HIS A 154      14.266 -19.344 -22.156  1.00 92.38           O  
ATOM   1179  CG  HIS A 154      11.602 -16.906 -21.797  1.00 92.38           C  
ATOM   1180  CD2 HIS A 154      10.969 -17.219 -22.953  1.00 92.38           C  
ATOM   1181  ND1 HIS A 154      10.617 -16.828 -20.828  1.00 92.38           N  
ATOM   1182  CE1 HIS A 154       9.445 -17.078 -21.391  1.00 92.38           C  
ATOM   1183  NE2 HIS A 154       9.633 -17.312 -22.672  1.00 92.38           N  
ATOM   1184  N   GLU A 155      12.992 -20.031 -20.438  1.00 89.50           N  
ATOM   1185  CA  GLU A 155      12.891 -21.422 -20.859  1.00 89.50           C  
ATOM   1186  C   GLU A 155      14.273 -22.031 -21.062  1.00 89.50           C  
ATOM   1187  CB  GLU A 155      12.070 -21.531 -22.156  1.00 89.50           C  
ATOM   1188  O   GLU A 155      14.500 -22.750 -22.047  1.00 89.50           O  
ATOM   1189  CG  GLU A 155      10.609 -21.125 -21.984  1.00 89.50           C  
ATOM   1190  CD  GLU A 155       9.789 -21.344 -23.250  1.00 89.50           C  
ATOM   1191  OE1 GLU A 155       8.547 -21.219 -23.188  1.00 89.50           O  
ATOM   1192  OE2 GLU A 155      10.391 -21.641 -24.312  1.00 89.50           O  
ATOM   1193  N   GLY A 156      15.219 -21.641 -20.219  1.00 86.31           N  
ATOM   1194  CA  GLY A 156      16.516 -22.297 -20.172  1.00 86.31           C  
ATOM   1195  C   GLY A 156      17.531 -21.703 -21.125  1.00 86.31           C  
ATOM   1196  O   GLY A 156      18.672 -22.156 -21.188  1.00 86.31           O  
ATOM   1197  N   LYS A 157      17.141 -20.625 -21.844  1.00 93.12           N  
ATOM   1198  CA  LYS A 157      18.031 -19.891 -22.766  1.00 93.12           C  
ATOM   1199  C   LYS A 157      18.266 -18.469 -22.266  1.00 93.12           C  
ATOM   1200  CB  LYS A 157      17.438 -19.875 -24.172  1.00 93.12           C  
ATOM   1201  O   LYS A 157      17.391 -17.859 -21.656  1.00 93.12           O  
ATOM   1202  CG  LYS A 157      17.312 -21.250 -24.812  1.00 93.12           C  
ATOM   1203  CD  LYS A 157      16.750 -21.156 -26.234  1.00 93.12           C  
ATOM   1204  CE  LYS A 157      16.562 -22.531 -26.844  1.00 93.12           C  
ATOM   1205  NZ  LYS A 157      15.977 -22.453 -28.219  1.00 93.12           N  
ATOM   1206  N   SER A 158      19.516 -18.031 -22.562  1.00 93.56           N  
ATOM   1207  CA  SER A 158      19.844 -16.641 -22.203  1.00 93.56           C  
ATOM   1208  C   SER A 158      18.906 -15.664 -22.906  1.00 93.56           C  
ATOM   1209  CB  SER A 158      21.297 -16.328 -22.562  1.00 93.56           C  
ATOM   1210  O   SER A 158      18.656 -15.789 -24.109  1.00 93.56           O  
ATOM   1211  OG  SER A 158      22.188 -17.125 -21.812  1.00 93.56           O  
ATOM   1212  N   SER A 159      18.406 -14.805 -22.188  1.00 94.88           N  
ATOM   1213  CA  SER A 159      17.516 -13.750 -22.656  1.00 94.88           C  
ATOM   1214  C   SER A 159      17.812 -12.430 -21.953  1.00 94.88           C  
ATOM   1215  CB  SER A 159      16.047 -14.141 -22.422  1.00 94.88           C  
ATOM   1216  O   SER A 159      18.859 -12.273 -21.344  1.00 94.88           O  
ATOM   1217  OG  SER A 159      15.180 -13.234 -23.078  1.00 94.88           O  
ATOM   1218  N   PHE A 160      16.781 -11.500 -22.266  1.00 95.38           N  
ATOM   1219  CA  PHE A 160      16.906 -10.188 -21.641  1.00 95.38           C  
ATOM   1220  C   PHE A 160      15.531  -9.570 -21.406  1.00 95.38           C  
ATOM   1221  CB  PHE A 160      17.750  -9.258 -22.516  1.00 95.38           C  
ATOM   1222  O   PHE A 160      14.508 -10.141 -21.797  1.00 95.38           O  
ATOM   1223  CG  PHE A 160      18.281  -8.055 -21.797  1.00 95.38           C  
ATOM   1224  CD1 PHE A 160      17.953  -6.770 -22.219  1.00 95.38           C  
ATOM   1225  CD2 PHE A 160      19.109  -8.203 -20.688  1.00 95.38           C  
ATOM   1226  CE1 PHE A 160      18.438  -5.652 -21.547  1.00 95.38           C  
ATOM   1227  CE2 PHE A 160      19.594  -7.094 -20.016  1.00 95.38           C  
ATOM   1228  CZ  PHE A 160      19.266  -5.816 -20.438  1.00 95.38           C  
ATOM   1229  N   TYR A 161      15.500  -8.508 -20.734  1.00 96.06           N  
ATOM   1230  CA  TYR A 161      14.250  -7.816 -20.438  1.00 96.06           C  
ATOM   1231  C   TYR A 161      13.469  -7.551 -21.719  1.00 96.06           C  
ATOM   1232  CB  TYR A 161      14.516  -6.500 -19.703  1.00 96.06           C  
ATOM   1233  O   TYR A 161      14.055  -7.273 -22.766  1.00 96.06           O  
ATOM   1234  CG  TYR A 161      15.062  -6.684 -18.312  1.00 96.06           C  
ATOM   1235  CD1 TYR A 161      14.273  -7.219 -17.297  1.00 96.06           C  
ATOM   1236  CD2 TYR A 161      16.375  -6.320 -18.016  1.00 96.06           C  
ATOM   1237  CE1 TYR A 161      14.781  -7.387 -16.016  1.00 96.06           C  
ATOM   1238  CE2 TYR A 161      16.891  -6.484 -16.734  1.00 96.06           C  
ATOM   1239  OH  TYR A 161      16.578  -7.180 -14.469  1.00 96.06           O  
ATOM   1240  CZ  TYR A 161      16.078  -7.016 -15.734  1.00 96.06           C  
ATOM   1241  N   ARG A 162      12.062  -7.566 -21.734  1.00 95.12           N  
ATOM   1242  CA  ARG A 162      11.211  -7.410 -22.906  1.00 95.12           C  
ATOM   1243  C   ARG A 162      11.016  -5.938 -23.234  1.00 95.12           C  
ATOM   1244  CB  ARG A 162       9.852  -8.078 -22.672  1.00 95.12           C  
ATOM   1245  O   ARG A 162      10.695  -5.594 -24.391  1.00 95.12           O  
ATOM   1246  CG  ARG A 162       9.938  -9.578 -22.453  1.00 95.12           C  
ATOM   1247  CD  ARG A 162      10.570 -10.289 -23.641  1.00 95.12           C  
ATOM   1248  NE  ARG A 162      10.625 -11.734 -23.422  1.00 95.12           N  
ATOM   1249  NH1 ARG A 162      12.820 -11.758 -22.703  1.00 95.12           N  
ATOM   1250  NH2 ARG A 162      11.633 -13.711 -22.844  1.00 95.12           N  
ATOM   1251  CZ  ARG A 162      11.695 -12.398 -22.984  1.00 95.12           C  
ATOM   1252  N   ASN A 163      11.320  -5.023 -22.156  1.00 95.56           N  
ATOM   1253  CA  ASN A 163      11.070  -3.604 -22.391  1.00 95.56           C  
ATOM   1254  C   ASN A 163      12.375  -2.818 -22.516  1.00 95.56           C  
ATOM   1255  CB  ASN A 163      10.219  -3.021 -21.250  1.00 95.56           C  
ATOM   1256  O   ASN A 163      12.352  -1.607 -22.750  1.00 95.56           O  
ATOM   1257  CG  ASN A 163       8.805  -3.584 -21.250  1.00 95.56           C  
ATOM   1258  ND2 ASN A 163       8.273  -3.809 -20.047  1.00 95.56           N  
ATOM   1259  OD1 ASN A 163       8.211  -3.816 -22.297  1.00 95.56           O  
ATOM   1260  N   LEU A 164      13.547  -3.475 -22.375  1.00 96.44           N  
ATOM   1261  CA  LEU A 164      14.836  -2.809 -22.422  1.00 96.44           C  
ATOM   1262  C   LEU A 164      15.750  -3.457 -23.453  1.00 96.44           C  
ATOM   1263  CB  LEU A 164      15.508  -2.844 -21.047  1.00 96.44           C  
ATOM   1264  O   LEU A 164      15.555  -4.621 -23.812  1.00 96.44           O  
ATOM   1265  CG  LEU A 164      14.758  -2.156 -19.906  1.00 96.44           C  
ATOM   1266  CD1 LEU A 164      15.445  -2.432 -18.578  1.00 96.44           C  
ATOM   1267  CD2 LEU A 164      14.656  -0.657 -20.156  1.00 96.44           C  
ATOM   1268  N   LEU A 165      16.734  -2.711 -23.844  1.00 95.62           N  
ATOM   1269  CA  LEU A 165      17.734  -3.195 -24.797  1.00 95.62           C  
ATOM   1270  C   LEU A 165      19.141  -3.037 -24.219  1.00 95.62           C  
ATOM   1271  CB  LEU A 165      17.625  -2.449 -26.125  1.00 95.62           C  
ATOM   1272  O   LEU A 165      19.484  -1.982 -23.672  1.00 95.62           O  
ATOM   1273  CG  LEU A 165      16.359  -2.678 -26.922  1.00 95.62           C  
ATOM   1274  CD1 LEU A 165      16.297  -1.714 -28.109  1.00 95.62           C  
ATOM   1275  CD2 LEU A 165      16.281  -4.125 -27.406  1.00 95.62           C  
ATOM   1276  N   TRP A 166      19.844  -4.113 -24.359  1.00 95.56           N  
ATOM   1277  CA  TRP A 166      21.250  -4.051 -23.969  1.00 95.56           C  
ATOM   1278  C   TRP A 166      22.125  -3.764 -25.172  1.00 95.56           C  
ATOM   1279  CB  TRP A 166      21.672  -5.363 -23.297  1.00 95.56           C  
ATOM   1280  O   TRP A 166      22.391  -4.652 -25.984  1.00 95.56           O  
ATOM   1281  CG  TRP A 166      23.000  -5.285 -22.609  1.00 95.56           C  
ATOM   1282  CD1 TRP A 166      23.875  -4.238 -22.625  1.00 95.56           C  
ATOM   1283  CD2 TRP A 166      23.594  -6.305 -21.797  1.00 95.56           C  
ATOM   1284  CE2 TRP A 166      24.844  -5.805 -21.359  1.00 95.56           C  
ATOM   1285  CE3 TRP A 166      23.203  -7.590 -21.406  1.00 95.56           C  
ATOM   1286  NE1 TRP A 166      24.984  -4.543 -21.859  1.00 95.56           N  
ATOM   1287  CH2 TRP A 166      25.281  -7.801 -20.172  1.00 95.56           C  
ATOM   1288  CZ2 TRP A 166      25.703  -6.547 -20.531  1.00 95.56           C  
ATOM   1289  CZ3 TRP A 166      24.062  -8.328 -20.594  1.00 95.56           C  
ATOM   1290  N   LEU A 167      22.672  -2.490 -25.234  1.00 95.00           N  
ATOM   1291  CA  LEU A 167      23.484  -2.061 -26.375  1.00 95.00           C  
ATOM   1292  C   LEU A 167      24.953  -2.385 -26.141  1.00 95.00           C  
ATOM   1293  CB  LEU A 167      23.312  -0.559 -26.609  1.00 95.00           C  
ATOM   1294  O   LEU A 167      25.531  -2.025 -25.109  1.00 95.00           O  
ATOM   1295  CG  LEU A 167      21.875  -0.064 -26.812  1.00 95.00           C  
ATOM   1296  CD1 LEU A 167      21.859   1.452 -26.969  1.00 95.00           C  
ATOM   1297  CD2 LEU A 167      21.250  -0.742 -28.016  1.00 95.00           C  
ATOM   1298  N   THR A 168      25.578  -3.082 -27.109  1.00 94.94           N  
ATOM   1299  CA  THR A 168      27.000  -3.412 -27.047  1.00 94.94           C  
ATOM   1300  C   THR A 168      27.688  -3.066 -28.359  1.00 94.94           C  
ATOM   1301  CB  THR A 168      27.203  -4.902 -26.719  1.00 94.94           C  
ATOM   1302  O   THR A 168      27.047  -2.611 -29.312  1.00 94.94           O  
ATOM   1303  CG2 THR A 168      26.578  -5.277 -25.391  1.00 94.94           C  
ATOM   1304  OG1 THR A 168      26.625  -5.695 -27.766  1.00 94.94           O  
ATOM   1305  N   GLU A 169      28.922  -3.301 -28.422  1.00 94.62           N  
ATOM   1306  CA  GLU A 169      29.750  -2.953 -29.578  1.00 94.62           C  
ATOM   1307  C   GLU A 169      29.328  -3.752 -30.797  1.00 94.62           C  
ATOM   1308  CB  GLU A 169      31.219  -3.188 -29.281  1.00 94.62           C  
ATOM   1309  O   GLU A 169      28.891  -4.898 -30.688  1.00 94.62           O  
ATOM   1310  CG  GLU A 169      31.609  -4.656 -29.141  1.00 94.62           C  
ATOM   1311  CD  GLU A 169      32.031  -5.289 -30.453  1.00 94.62           C  
ATOM   1312  OE1 GLU A 169      32.281  -6.516 -30.484  1.00 94.62           O  
ATOM   1313  OE2 GLU A 169      32.094  -4.555 -31.469  1.00 94.62           O  
ATOM   1314  N   LYS A 170      29.281  -3.205 -31.953  1.00 93.62           N  
ATOM   1315  CA  LYS A 170      29.062  -3.824 -33.250  1.00 93.62           C  
ATOM   1316  C   LYS A 170      30.312  -3.703 -34.125  1.00 93.62           C  
ATOM   1317  CB  LYS A 170      27.859  -3.193 -33.969  1.00 93.62           C  
ATOM   1318  O   LYS A 170      30.812  -2.600 -34.344  1.00 93.62           O  
ATOM   1319  CG  LYS A 170      27.453  -3.902 -35.250  1.00 93.62           C  
ATOM   1320  CD  LYS A 170      26.203  -3.277 -35.844  1.00 93.62           C  
ATOM   1321  CE  LYS A 170      25.781  -4.004 -37.125  1.00 93.62           C  
ATOM   1322  NZ  LYS A 170      24.516  -3.443 -37.688  1.00 93.62           N  
ATOM   1323  N   GLU A 171      30.891  -4.801 -34.531  1.00 91.88           N  
ATOM   1324  CA  GLU A 171      32.062  -4.867 -35.438  1.00 91.88           C  
ATOM   1325  C   GLU A 171      33.250  -4.082 -34.844  1.00 91.88           C  
ATOM   1326  CB  GLU A 171      31.703  -4.340 -36.812  1.00 91.88           C  
ATOM   1327  O   GLU A 171      33.906  -3.332 -35.562  1.00 91.88           O  
ATOM   1328  CG  GLU A 171      30.672  -5.176 -37.562  1.00 91.88           C  
ATOM   1329  CD  GLU A 171      30.328  -4.637 -38.938  1.00 91.88           C  
ATOM   1330  OE1 GLU A 171      29.500  -5.262 -39.625  1.00 91.88           O  
ATOM   1331  OE2 GLU A 171      30.891  -3.580 -39.312  1.00 91.88           O  
ATOM   1332  N   GLY A 172      33.375  -4.164 -33.500  1.00 92.00           N  
ATOM   1333  CA  GLY A 172      34.562  -3.650 -32.844  1.00 92.00           C  
ATOM   1334  C   GLY A 172      34.500  -2.164 -32.531  1.00 92.00           C  
ATOM   1335  O   GLY A 172      35.500  -1.542 -32.188  1.00 92.00           O  
ATOM   1336  N   SER A 173      33.312  -1.604 -32.750  1.00 93.81           N  
ATOM   1337  CA  SER A 173      33.156  -0.176 -32.500  1.00 93.81           C  
ATOM   1338  C   SER A 173      31.859   0.107 -31.750  1.00 93.81           C  
ATOM   1339  CB  SER A 173      33.156   0.603 -33.844  1.00 93.81           C  
ATOM   1340  O   SER A 173      30.875  -0.610 -31.906  1.00 93.81           O  
ATOM   1341  OG  SER A 173      32.938   1.985 -33.594  1.00 93.81           O  
ATOM   1342  N   TYR A 174      31.875   1.159 -30.906  1.00 94.44           N  
ATOM   1343  CA  TYR A 174      30.719   1.694 -30.188  1.00 94.44           C  
ATOM   1344  C   TYR A 174      30.656   3.211 -30.312  1.00 94.44           C  
ATOM   1345  CB  TYR A 174      30.781   1.298 -28.703  1.00 94.44           C  
ATOM   1346  O   TYR A 174      31.188   3.936 -29.469  1.00 94.44           O  
ATOM   1347  CG  TYR A 174      29.484   1.486 -27.969  1.00 94.44           C  
ATOM   1348  CD1 TYR A 174      29.062   2.754 -27.562  1.00 94.44           C  
ATOM   1349  CD2 TYR A 174      28.672   0.400 -27.672  1.00 94.44           C  
ATOM   1350  CE1 TYR A 174      27.859   2.932 -26.891  1.00 94.44           C  
ATOM   1351  CE2 TYR A 174      27.469   0.567 -27.000  1.00 94.44           C  
ATOM   1352  OH  TYR A 174      25.875   2.006 -25.938  1.00 94.44           O  
ATOM   1353  CZ  TYR A 174      27.062   1.835 -26.609  1.00 94.44           C  
ATOM   1354  N   PRO A 175      30.141   3.662 -31.391  1.00 94.50           N  
ATOM   1355  CA  PRO A 175      30.078   5.113 -31.578  1.00 94.50           C  
ATOM   1356  C   PRO A 175      29.141   5.793 -30.578  1.00 94.50           C  
ATOM   1357  CB  PRO A 175      29.547   5.258 -33.000  1.00 94.50           C  
ATOM   1358  O   PRO A 175      28.219   5.152 -30.062  1.00 94.50           O  
ATOM   1359  CG  PRO A 175      28.797   3.994 -33.281  1.00 94.50           C  
ATOM   1360  CD  PRO A 175      29.422   2.889 -32.469  1.00 94.50           C  
ATOM   1361  N   LYS A 176      29.469   7.016 -30.344  1.00 94.75           N  
ATOM   1362  CA  LYS A 176      28.594   7.812 -29.484  1.00 94.75           C  
ATOM   1363  C   LYS A 176      27.172   7.840 -30.031  1.00 94.75           C  
ATOM   1364  CB  LYS A 176      29.141   9.242 -29.359  1.00 94.75           C  
ATOM   1365  O   LYS A 176      26.969   7.945 -31.250  1.00 94.75           O  
ATOM   1366  CG  LYS A 176      28.375  10.102 -28.359  1.00 94.75           C  
ATOM   1367  CD  LYS A 176      28.984  11.492 -28.234  1.00 94.75           C  
ATOM   1368  CE  LYS A 176      28.172  12.375 -27.312  1.00 94.75           C  
ATOM   1369  NZ  LYS A 176      28.766  13.742 -27.188  1.00 94.75           N  
ATOM   1370  N   LEU A 177      26.219   7.648 -29.125  1.00 93.69           N  
ATOM   1371  CA  LEU A 177      24.812   7.641 -29.531  1.00 93.69           C  
ATOM   1372  C   LEU A 177      24.047   8.797 -28.906  1.00 93.69           C  
ATOM   1373  CB  LEU A 177      24.156   6.309 -29.156  1.00 93.69           C  
ATOM   1374  O   LEU A 177      24.422   9.273 -27.828  1.00 93.69           O  
ATOM   1375  CG  LEU A 177      24.141   5.949 -27.672  1.00 93.69           C  
ATOM   1376  CD1 LEU A 177      22.984   6.637 -26.969  1.00 93.69           C  
ATOM   1377  CD2 LEU A 177      24.078   4.438 -27.484  1.00 93.69           C  
ATOM   1378  N   LYS A 178      23.156   9.297 -29.688  1.00 94.81           N  
ATOM   1379  CA  LYS A 178      22.234  10.344 -29.250  1.00 94.81           C  
ATOM   1380  C   LYS A 178      20.859  10.148 -29.875  1.00 94.81           C  
ATOM   1381  CB  LYS A 178      22.781  11.727 -29.625  1.00 94.81           C  
ATOM   1382  O   LYS A 178      20.703  10.188 -31.094  1.00 94.81           O  
ATOM   1383  CG  LYS A 178      21.969  12.883 -29.062  1.00 94.81           C  
ATOM   1384  CD  LYS A 178      22.594  14.227 -29.391  1.00 94.81           C  
ATOM   1385  CE  LYS A 178      21.781  15.383 -28.844  1.00 94.81           C  
ATOM   1386  NZ  LYS A 178      22.422  16.703 -29.141  1.00 94.81           N  
ATOM   1387  N   ASN A 179      19.891   9.938 -28.969  1.00 94.25           N  
ATOM   1388  CA  ASN A 179      18.516   9.773 -29.422  1.00 94.25           C  
ATOM   1389  C   ASN A 179      17.531  10.492 -28.484  1.00 94.25           C  
ATOM   1390  CB  ASN A 179      18.156   8.289 -29.516  1.00 94.25           C  
ATOM   1391  O   ASN A 179      17.797  10.633 -27.297  1.00 94.25           O  
ATOM   1392  CG  ASN A 179      17.203   8.000 -30.672  1.00 94.25           C  
ATOM   1393  ND2 ASN A 179      17.188   6.754 -31.125  1.00 94.25           N  
ATOM   1394  OD1 ASN A 179      16.469   8.883 -31.125  1.00 94.25           O  
ATOM   1395  N   SER A 180      16.422  10.898 -29.125  1.00 95.25           N  
ATOM   1396  CA  SER A 180      15.453  11.648 -28.328  1.00 95.25           C  
ATOM   1397  C   SER A 180      14.031  11.203 -28.656  1.00 95.25           C  
ATOM   1398  CB  SER A 180      15.594  13.148 -28.594  1.00 95.25           C  
ATOM   1399  O   SER A 180      13.766  10.672 -29.734  1.00 95.25           O  
ATOM   1400  OG  SER A 180      15.242  13.469 -29.922  1.00 95.25           O  
ATOM   1401  N   TYR A 181      13.227  11.406 -27.703  1.00 95.62           N  
ATOM   1402  CA  TYR A 181      11.805  11.133 -27.859  1.00 95.62           C  
ATOM   1403  C   TYR A 181      10.961  12.273 -27.297  1.00 95.62           C  
ATOM   1404  CB  TYR A 181      11.430   9.820 -27.172  1.00 95.62           C  
ATOM   1405  O   TYR A 181      11.180  12.711 -26.172  1.00 95.62           O  
ATOM   1406  CG  TYR A 181       9.945   9.523 -27.188  1.00 95.62           C  
ATOM   1407  CD1 TYR A 181       9.148   9.828 -26.094  1.00 95.62           C  
ATOM   1408  CD2 TYR A 181       9.344   8.945 -28.297  1.00 95.62           C  
ATOM   1409  CE1 TYR A 181       7.781   9.555 -26.094  1.00 95.62           C  
ATOM   1410  CE2 TYR A 181       7.984   8.672 -28.328  1.00 95.62           C  
ATOM   1411  OH  TYR A 181       5.859   8.711 -27.234  1.00 95.62           O  
ATOM   1412  CZ  TYR A 181       7.211   8.977 -27.219  1.00 95.62           C  
ATOM   1413  N   VAL A 182       9.984  12.688 -28.156  1.00 96.19           N  
ATOM   1414  CA  VAL A 182       9.039  13.703 -27.719  1.00 96.19           C  
ATOM   1415  C   VAL A 182       7.691  13.062 -27.406  1.00 96.19           C  
ATOM   1416  CB  VAL A 182       8.859  14.805 -28.781  1.00 96.19           C  
ATOM   1417  O   VAL A 182       7.129  12.336 -28.234  1.00 96.19           O  
ATOM   1418  CG1 VAL A 182       7.887  15.883 -28.297  1.00 96.19           C  
ATOM   1419  CG2 VAL A 182      10.211  15.430 -29.141  1.00 96.19           C  
ATOM   1420  N   ASN A 183       7.211  13.328 -26.109  1.00 96.00           N  
ATOM   1421  CA  ASN A 183       5.934  12.758 -25.688  1.00 96.00           C  
ATOM   1422  C   ASN A 183       4.758  13.445 -26.375  1.00 96.00           C  
ATOM   1423  CB  ASN A 183       5.785  12.859 -24.172  1.00 96.00           C  
ATOM   1424  O   ASN A 183       4.367  14.547 -26.000  1.00 96.00           O  
ATOM   1425  CG  ASN A 183       4.473  12.289 -23.672  1.00 96.00           C  
ATOM   1426  ND2 ASN A 183       4.199  12.453 -22.375  1.00 96.00           N  
ATOM   1427  OD1 ASN A 183       3.707  11.695 -24.438  1.00 96.00           O  
ATOM   1428  N   LYS A 184       4.066  12.711 -27.328  1.00 95.06           N  
ATOM   1429  CA  LYS A 184       2.951  13.250 -28.094  1.00 95.06           C  
ATOM   1430  C   LYS A 184       1.657  12.500 -27.781  1.00 95.06           C  
ATOM   1431  CB  LYS A 184       3.248  13.188 -29.594  1.00 95.06           C  
ATOM   1432  O   LYS A 184       0.675  12.625 -28.516  1.00 95.06           O  
ATOM   1433  CG  LYS A 184       4.426  14.047 -30.031  1.00 95.06           C  
ATOM   1434  CD  LYS A 184       4.664  13.961 -31.531  1.00 95.06           C  
ATOM   1435  CE  LYS A 184       5.852  14.805 -31.953  1.00 95.06           C  
ATOM   1436  NZ  LYS A 184       6.117  14.680 -33.438  1.00 95.06           N  
ATOM   1437  N   LYS A 185       1.593  11.734 -26.734  1.00 93.19           N  
ATOM   1438  CA  LYS A 185       0.501  10.820 -26.406  1.00 93.19           C  
ATOM   1439  C   LYS A 185      -0.614  11.539 -25.656  1.00 93.19           C  
ATOM   1440  CB  LYS A 185       1.015   9.641 -25.578  1.00 93.19           C  
ATOM   1441  O   LYS A 185      -1.704  11.000 -25.484  1.00 93.19           O  
ATOM   1442  CG  LYS A 185       1.922   8.695 -26.344  1.00 93.19           C  
ATOM   1443  CD  LYS A 185       1.147   7.906 -27.391  1.00 93.19           C  
ATOM   1444  CE  LYS A 185       2.020   6.852 -28.062  1.00 93.19           C  
ATOM   1445  NZ  LYS A 185       1.272   6.094 -29.109  1.00 93.19           N  
ATOM   1446  N   GLY A 186      -0.390  12.898 -25.328  1.00 92.44           N  
ATOM   1447  CA  GLY A 186      -1.399  13.664 -24.609  1.00 92.44           C  
ATOM   1448  C   GLY A 186      -1.558  13.234 -23.156  1.00 92.44           C  
ATOM   1449  O   GLY A 186      -2.465  13.703 -22.469  1.00 92.44           O  
ATOM   1450  N   LYS A 187      -0.797  12.234 -22.672  1.00 94.19           N  
ATOM   1451  CA  LYS A 187      -0.734  11.758 -21.297  1.00 94.19           C  
ATOM   1452  C   LYS A 187       0.710  11.531 -20.859  1.00 94.19           C  
ATOM   1453  CB  LYS A 187      -1.534  10.461 -21.141  1.00 94.19           C  
ATOM   1454  O   LYS A 187       1.631  11.602 -21.672  1.00 94.19           O  
ATOM   1455  CG  LYS A 187      -1.101   9.352 -22.078  1.00 94.19           C  
ATOM   1456  CD  LYS A 187      -2.061   8.172 -22.031  1.00 94.19           C  
ATOM   1457  CE  LYS A 187      -1.941   7.297 -23.281  1.00 94.19           C  
ATOM   1458  NZ  LYS A 187      -2.941   6.188 -23.266  1.00 94.19           N  
ATOM   1459  N   GLU A 188       0.881  11.336 -19.484  1.00 95.06           N  
ATOM   1460  CA  GLU A 188       2.221  11.086 -18.953  1.00 95.06           C  
ATOM   1461  C   GLU A 188       2.773   9.758 -19.469  1.00 95.06           C  
ATOM   1462  CB  GLU A 188       2.209  11.086 -17.422  1.00 95.06           C  
ATOM   1463  O   GLU A 188       2.037   8.781 -19.594  1.00 95.06           O  
ATOM   1464  CG  GLU A 188       1.898  12.445 -16.812  1.00 95.06           C  
ATOM   1465  CD  GLU A 188       1.819  12.414 -15.297  1.00 95.06           C  
ATOM   1466  OE1 GLU A 188       2.527  13.203 -14.641  1.00 95.06           O  
ATOM   1467  OE2 GLU A 188       1.044  11.586 -14.766  1.00 95.06           O  
ATOM   1468  N   VAL A 189       4.039   9.734 -19.859  1.00 96.81           N  
ATOM   1469  CA  VAL A 189       4.699   8.539 -20.375  1.00 96.81           C  
ATOM   1470  C   VAL A 189       5.828   8.125 -19.438  1.00 96.81           C  
ATOM   1471  CB  VAL A 189       5.254   8.773 -21.797  1.00 96.81           C  
ATOM   1472  O   VAL A 189       6.672   8.945 -19.062  1.00 96.81           O  
ATOM   1473  CG1 VAL A 189       6.145   7.609 -22.234  1.00 96.81           C  
ATOM   1474  CG2 VAL A 189       4.105   8.961 -22.797  1.00 96.81           C  
ATOM   1475  N   LEU A 190       5.727   6.852 -19.000  1.00 96.94           N  
ATOM   1476  CA  LEU A 190       6.773   6.270 -18.156  1.00 96.94           C  
ATOM   1477  C   LEU A 190       7.855   5.625 -19.016  1.00 96.94           C  
ATOM   1478  CB  LEU A 190       6.180   5.238 -17.203  1.00 96.94           C  
ATOM   1479  O   LEU A 190       7.574   4.727 -19.812  1.00 96.94           O  
ATOM   1480  CG  LEU A 190       7.180   4.461 -16.344  1.00 96.94           C  
ATOM   1481  CD1 LEU A 190       7.879   5.402 -15.359  1.00 96.94           C  
ATOM   1482  CD2 LEU A 190       6.477   3.332 -15.586  1.00 96.94           C  
ATOM   1483  N   VAL A 191       9.125   6.059 -18.859  1.00 97.06           N  
ATOM   1484  CA  VAL A 191      10.266   5.527 -19.609  1.00 97.06           C  
ATOM   1485  C   VAL A 191      11.266   4.898 -18.641  1.00 97.06           C  
ATOM   1486  CB  VAL A 191      10.953   6.629 -20.453  1.00 97.06           C  
ATOM   1487  O   VAL A 191      11.719   5.547 -17.703  1.00 97.06           O  
ATOM   1488  CG1 VAL A 191      12.109   6.047 -21.266  1.00 97.06           C  
ATOM   1489  CG2 VAL A 191       9.945   7.312 -21.375  1.00 97.06           C  
ATOM   1490  N   LEU A 192      11.555   3.611 -18.906  1.00 97.38           N  
ATOM   1491  CA  LEU A 192      12.516   2.893 -18.078  1.00 97.38           C  
ATOM   1492  C   LEU A 192      13.859   2.764 -18.797  1.00 97.38           C  
ATOM   1493  CB  LEU A 192      11.984   1.504 -17.719  1.00 97.38           C  
ATOM   1494  O   LEU A 192      13.898   2.510 -20.000  1.00 97.38           O  
ATOM   1495  CG  LEU A 192      10.656   1.466 -16.953  1.00 97.38           C  
ATOM   1496  CD1 LEU A 192      10.039   0.073 -17.031  1.00 97.38           C  
ATOM   1497  CD2 LEU A 192      10.859   1.886 -15.500  1.00 97.38           C  
ATOM   1498  N   TRP A 193      14.953   2.875 -18.047  1.00 97.12           N  
ATOM   1499  CA  TRP A 193      16.297   2.740 -18.609  1.00 97.12           C  
ATOM   1500  C   TRP A 193      17.297   2.328 -17.547  1.00 97.12           C  
ATOM   1501  CB  TRP A 193      16.734   4.055 -19.266  1.00 97.12           C  
ATOM   1502  O   TRP A 193      16.953   2.254 -16.359  1.00 97.12           O  
ATOM   1503  CG  TRP A 193      16.688   5.238 -18.344  1.00 97.12           C  
ATOM   1504  CD1 TRP A 193      15.594   6.008 -18.062  1.00 97.12           C  
ATOM   1505  CD2 TRP A 193      17.781   5.785 -17.609  1.00 97.12           C  
ATOM   1506  CE2 TRP A 193      17.266   6.891 -16.875  1.00 97.12           C  
ATOM   1507  CE3 TRP A 193      19.125   5.453 -17.469  1.00 97.12           C  
ATOM   1508  NE1 TRP A 193      15.938   7.004 -17.172  1.00 97.12           N  
ATOM   1509  CH2 TRP A 193      19.406   7.312 -15.938  1.00 97.12           C  
ATOM   1510  CZ2 TRP A 193      18.078   7.664 -16.047  1.00 97.12           C  
ATOM   1511  CZ3 TRP A 193      19.938   6.223 -16.641  1.00 97.12           C  
ATOM   1512  N   GLY A 194      18.531   2.082 -17.984  1.00 97.25           N  
ATOM   1513  CA  GLY A 194      19.500   1.615 -16.984  1.00 97.25           C  
ATOM   1514  C   GLY A 194      20.938   1.872 -17.375  1.00 97.25           C  
ATOM   1515  O   GLY A 194      21.203   2.312 -18.500  1.00 97.25           O  
ATOM   1516  N   ILE A 195      21.828   1.525 -16.438  1.00 97.56           N  
ATOM   1517  CA  ILE A 195      23.266   1.671 -16.641  1.00 97.56           C  
ATOM   1518  C   ILE A 195      23.984   0.381 -16.234  1.00 97.56           C  
ATOM   1519  CB  ILE A 195      23.828   2.867 -15.844  1.00 97.56           C  
ATOM   1520  O   ILE A 195      23.797  -0.112 -15.125  1.00 97.56           O  
ATOM   1521  CG1 ILE A 195      23.109   4.160 -16.234  1.00 97.56           C  
ATOM   1522  CG2 ILE A 195      25.344   3.000 -16.062  1.00 97.56           C  
ATOM   1523  CD1 ILE A 195      23.484   5.363 -15.375  1.00 97.56           C  
ATOM   1524  N   HIS A 196      24.719  -0.095 -17.172  1.00 97.31           N  
ATOM   1525  CA  HIS A 196      25.500  -1.299 -16.891  1.00 97.31           C  
ATOM   1526  C   HIS A 196      26.828  -0.955 -16.219  1.00 97.31           C  
ATOM   1527  CB  HIS A 196      25.734  -2.100 -18.172  1.00 97.31           C  
ATOM   1528  O   HIS A 196      27.562  -0.096 -16.703  1.00 97.31           O  
ATOM   1529  CG  HIS A 196      26.484  -3.379 -17.938  1.00 97.31           C  
ATOM   1530  CD2 HIS A 196      26.266  -4.391 -17.078  1.00 97.31           C  
ATOM   1531  ND1 HIS A 196      27.609  -3.725 -18.672  1.00 97.31           N  
ATOM   1532  CE1 HIS A 196      28.047  -4.898 -18.250  1.00 97.31           C  
ATOM   1533  NE2 HIS A 196      27.250  -5.328 -17.281  1.00 97.31           N  
ATOM   1534  N   HIS A 197      27.094  -1.644 -15.102  1.00 96.88           N  
ATOM   1535  CA  HIS A 197      28.344  -1.497 -14.359  1.00 96.88           C  
ATOM   1536  C   HIS A 197      29.203  -2.756 -14.469  1.00 96.88           C  
ATOM   1537  CB  HIS A 197      28.062  -1.175 -12.891  1.00 96.88           C  
ATOM   1538  O   HIS A 197      28.969  -3.732 -13.750  1.00 96.88           O  
ATOM   1539  CG  HIS A 197      27.188   0.024 -12.703  1.00 96.88           C  
ATOM   1540  CD2 HIS A 197      25.859   0.128 -12.445  1.00 96.88           C  
ATOM   1541  ND1 HIS A 197      27.672   1.313 -12.758  1.00 96.88           N  
ATOM   1542  CE1 HIS A 197      26.672   2.160 -12.555  1.00 96.88           C  
ATOM   1543  NE2 HIS A 197      25.562   1.466 -12.359  1.00 96.88           N  
ATOM   1544  N   PRO A 198      30.188  -2.721 -15.359  1.00 95.75           N  
ATOM   1545  CA  PRO A 198      31.016  -3.910 -15.586  1.00 95.75           C  
ATOM   1546  C   PRO A 198      31.922  -4.238 -14.398  1.00 95.75           C  
ATOM   1547  CB  PRO A 198      31.844  -3.537 -16.812  1.00 95.75           C  
ATOM   1548  O   PRO A 198      32.281  -3.340 -13.641  1.00 95.75           O  
ATOM   1549  CG  PRO A 198      31.062  -2.455 -17.500  1.00 95.75           C  
ATOM   1550  CD  PRO A 198      30.328  -1.672 -16.438  1.00 95.75           C  
ATOM   1551  N   PRO A 199      32.375  -5.465 -14.336  1.00 95.38           N  
ATOM   1552  CA  PRO A 199      33.156  -5.922 -13.195  1.00 95.38           C  
ATOM   1553  C   PRO A 199      34.656  -5.559 -13.336  1.00 95.38           C  
ATOM   1554  CB  PRO A 199      32.969  -7.438 -13.211  1.00 95.38           C  
ATOM   1555  O   PRO A 199      35.375  -5.547 -12.344  1.00 95.38           O  
ATOM   1556  CG  PRO A 199      32.688  -7.770 -14.641  1.00 95.38           C  
ATOM   1557  CD  PRO A 199      31.891  -6.641 -15.234  1.00 95.38           C  
ATOM   1558  N   ASN A 200      35.094  -5.227 -14.617  1.00 95.25           N  
ATOM   1559  CA  ASN A 200      36.469  -4.852 -14.852  1.00 95.25           C  
ATOM   1560  C   ASN A 200      36.656  -4.102 -16.172  1.00 95.25           C  
ATOM   1561  CB  ASN A 200      37.375  -6.090 -14.828  1.00 95.25           C  
ATOM   1562  O   ASN A 200      35.719  -4.035 -16.969  1.00 95.25           O  
ATOM   1563  CG  ASN A 200      36.938  -7.148 -15.820  1.00 95.25           C  
ATOM   1564  ND2 ASN A 200      36.656  -8.352 -15.320  1.00 95.25           N  
ATOM   1565  OD1 ASN A 200      36.844  -6.891 -17.016  1.00 95.25           O  
ATOM   1566  N   SER A 201      37.781  -3.588 -16.359  1.00 94.81           N  
ATOM   1567  CA  SER A 201      38.094  -2.746 -17.516  1.00 94.81           C  
ATOM   1568  C   SER A 201      38.094  -3.557 -18.797  1.00 94.81           C  
ATOM   1569  CB  SER A 201      39.438  -2.053 -17.328  1.00 94.81           C  
ATOM   1570  O   SER A 201      37.750  -3.041 -19.859  1.00 94.81           O  
ATOM   1571  OG  SER A 201      40.500  -3.008 -17.203  1.00 94.81           O  
ATOM   1572  N   LYS A 202      38.469  -4.836 -18.672  1.00 95.00           N  
ATOM   1573  CA  LYS A 202      38.469  -5.719 -19.844  1.00 95.00           C  
ATOM   1574  C   LYS A 202      37.062  -5.879 -20.406  1.00 95.00           C  
ATOM   1575  CB  LYS A 202      39.031  -7.090 -19.469  1.00 95.00           C  
ATOM   1576  O   LYS A 202      36.844  -5.754 -21.609  1.00 95.00           O  
ATOM   1577  CG  LYS A 202      39.188  -8.039 -20.656  1.00 95.00           C  
ATOM   1578  CD  LYS A 202      39.844  -9.344 -20.234  1.00 95.00           C  
ATOM   1579  CE  LYS A 202      39.969 -10.305 -21.422  1.00 95.00           C  
ATOM   1580  NZ  LYS A 202      40.625 -11.586 -21.016  1.00 95.00           N  
ATOM   1581  N   GLU A 203      36.125  -6.230 -19.578  1.00 94.19           N  
ATOM   1582  CA  GLU A 203      34.719  -6.371 -20.000  1.00 94.19           C  
ATOM   1583  C   GLU A 203      34.188  -5.051 -20.531  1.00 94.19           C  
ATOM   1584  CB  GLU A 203      33.875  -6.871 -18.844  1.00 94.19           C  
ATOM   1585  O   GLU A 203      33.438  -5.031 -21.531  1.00 94.19           O  
ATOM   1586  CG  GLU A 203      32.438  -7.250 -19.250  1.00 94.19           C  
ATOM   1587  CD  GLU A 203      31.719  -8.047 -18.188  1.00 94.19           C  
ATOM   1588  OE1 GLU A 203      30.484  -8.250 -18.312  1.00 94.19           O  
ATOM   1589  OE2 GLU A 203      32.375  -8.477 -17.203  1.00 94.19           O  
ATOM   1590  N   GLN A 204      34.500  -3.928 -19.906  1.00 95.69           N  
ATOM   1591  CA  GLN A 204      34.094  -2.596 -20.359  1.00 95.69           C  
ATOM   1592  C   GLN A 204      34.594  -2.340 -21.781  1.00 95.69           C  
ATOM   1593  CB  GLN A 204      34.656  -1.525 -19.406  1.00 95.69           C  
ATOM   1594  O   GLN A 204      33.812  -1.878 -22.625  1.00 95.69           O  
ATOM   1595  CG  GLN A 204      34.438  -0.101 -19.891  1.00 95.69           C  
ATOM   1596  CD  GLN A 204      32.969   0.333 -19.766  1.00 95.69           C  
ATOM   1597  NE2 GLN A 204      32.594   1.317 -20.562  1.00 95.69           N  
ATOM   1598  OE1 GLN A 204      32.219  -0.213 -18.969  1.00 95.69           O  
ATOM   1599  N   GLN A 205      35.844  -2.680 -22.031  1.00 95.06           N  
ATOM   1600  CA  GLN A 205      36.438  -2.490 -23.344  1.00 95.06           C  
ATOM   1601  C   GLN A 205      35.844  -3.439 -24.375  1.00 95.06           C  
ATOM   1602  CB  GLN A 205      37.969  -2.697 -23.281  1.00 95.06           C  
ATOM   1603  O   GLN A 205      35.594  -3.047 -25.516  1.00 95.06           O  
ATOM   1604  CG  GLN A 205      38.688  -2.385 -24.578  1.00 95.06           C  
ATOM   1605  CD  GLN A 205      38.594  -0.915 -24.953  1.00 95.06           C  
ATOM   1606  NE2 GLN A 205      38.438  -0.636 -26.234  1.00 95.06           N  
ATOM   1607  OE1 GLN A 205      38.719  -0.037 -24.094  1.00 95.06           O  
ATOM   1608  N   ASN A 206      35.531  -4.613 -23.984  1.00 94.50           N  
ATOM   1609  CA  ASN A 206      35.000  -5.625 -24.875  1.00 94.50           C  
ATOM   1610  C   ASN A 206      33.562  -5.273 -25.312  1.00 94.50           C  
ATOM   1611  CB  ASN A 206      35.000  -7.000 -24.219  1.00 94.50           C  
ATOM   1612  O   ASN A 206      33.219  -5.453 -26.484  1.00 94.50           O  
ATOM   1613  CG  ASN A 206      36.406  -7.574 -24.109  1.00 94.50           C  
ATOM   1614  ND2 ASN A 206      36.562  -8.602 -23.281  1.00 94.50           N  
ATOM   1615  OD1 ASN A 206      37.344  -7.094 -24.766  1.00 94.50           O  
ATOM   1616  N   LEU A 207      32.875  -4.766 -24.359  1.00 94.88           N  
ATOM   1617  CA  LEU A 207      31.453  -4.512 -24.625  1.00 94.88           C  
ATOM   1618  C   LEU A 207      31.250  -3.133 -25.234  1.00 94.88           C  
ATOM   1619  CB  LEU A 207      30.641  -4.637 -23.328  1.00 94.88           C  
ATOM   1620  O   LEU A 207      30.453  -2.969 -26.156  1.00 94.88           O  
ATOM   1621  CG  LEU A 207      30.469  -6.051 -22.766  1.00 94.88           C  
ATOM   1622  CD1 LEU A 207      29.828  -6.000 -21.391  1.00 94.88           C  
ATOM   1623  CD2 LEU A 207      29.625  -6.902 -23.719  1.00 94.88           C  
ATOM   1624  N   TYR A 208      32.031  -2.145 -24.828  1.00 95.69           N  
ATOM   1625  CA  TYR A 208      31.672  -0.776 -25.188  1.00 95.69           C  
ATOM   1626  C   TYR A 208      32.844  -0.072 -25.891  1.00 95.69           C  
ATOM   1627  CB  TYR A 208      31.266   0.012 -23.938  1.00 95.69           C  
ATOM   1628  O   TYR A 208      32.688   1.042 -26.391  1.00 95.69           O  
ATOM   1629  CG  TYR A 208      30.141  -0.627 -23.156  1.00 95.69           C  
ATOM   1630  CD1 TYR A 208      28.875  -0.768 -23.719  1.00 95.69           C  
ATOM   1631  CD2 TYR A 208      30.344  -1.092 -21.859  1.00 95.69           C  
ATOM   1632  CE1 TYR A 208      27.828  -1.355 -23.000  1.00 95.69           C  
ATOM   1633  CE2 TYR A 208      29.312  -1.680 -21.141  1.00 95.69           C  
ATOM   1634  OH  TYR A 208      27.031  -2.389 -21.000  1.00 95.69           O  
ATOM   1635  CZ  TYR A 208      28.062  -1.808 -21.719  1.00 95.69           C  
ATOM   1636  N   GLN A 209      34.062  -0.630 -25.906  1.00 94.62           N  
ATOM   1637  CA  GLN A 209      35.250  -0.166 -26.609  1.00 94.62           C  
ATOM   1638  C   GLN A 209      35.750   1.157 -26.047  1.00 94.62           C  
ATOM   1639  CB  GLN A 209      34.969  -0.017 -28.109  1.00 94.62           C  
ATOM   1640  O   GLN A 209      36.594   1.837 -26.672  1.00 94.62           O  
ATOM   1641  CG  GLN A 209      34.531  -1.312 -28.781  1.00 94.62           C  
ATOM   1642  CD  GLN A 209      35.562  -2.404 -28.672  1.00 94.62           C  
ATOM   1643  NE2 GLN A 209      35.156  -3.600 -28.281  1.00 94.62           N  
ATOM   1644  OE1 GLN A 209      36.750  -2.176 -28.953  1.00 94.62           O  
ATOM   1645  N   ASN A 210      35.094   1.604 -25.000  1.00 91.56           N  
ATOM   1646  CA  ASN A 210      35.469   2.863 -24.375  1.00 91.56           C  
ATOM   1647  C   ASN A 210      35.781   2.676 -22.891  1.00 91.56           C  
ATOM   1648  CB  ASN A 210      34.344   3.902 -24.547  1.00 91.56           C  
ATOM   1649  O   ASN A 210      34.969   2.189 -22.125  1.00 91.56           O  
ATOM   1650  CG  ASN A 210      34.188   4.328 -25.984  1.00 91.56           C  
ATOM   1651  ND2 ASN A 210      32.938   4.406 -26.422  1.00 91.56           N  
ATOM   1652  OD1 ASN A 210      35.156   4.582 -26.703  1.00 91.56           O  
ATOM   1653  N   GLU A 211      37.031   3.129 -22.453  1.00 86.50           N  
ATOM   1654  CA  GLU A 211      37.469   3.012 -21.062  1.00 86.50           C  
ATOM   1655  C   GLU A 211      36.781   4.031 -20.172  1.00 86.50           C  
ATOM   1656  CB  GLU A 211      39.000   3.186 -20.969  1.00 86.50           C  
ATOM   1657  O   GLU A 211      36.438   3.727 -19.031  1.00 86.50           O  
ATOM   1658  CG  GLU A 211      39.781   1.999 -21.516  1.00 86.50           C  
ATOM   1659  CD  GLU A 211      41.281   2.150 -21.344  1.00 86.50           C  
ATOM   1660  OE1 GLU A 211      42.031   1.225 -21.734  1.00 86.50           O  
ATOM   1661  OE2 GLU A 211      41.719   3.201 -20.828  1.00 86.50           O  
ATOM   1662  N   ASN A 212      36.531   5.273 -20.734  1.00 89.25           N  
ATOM   1663  CA  ASN A 212      35.812   6.340 -20.031  1.00 89.25           C  
ATOM   1664  C   ASN A 212      34.438   6.574 -20.594  1.00 89.25           C  
ATOM   1665  CB  ASN A 212      36.625   7.637 -20.078  1.00 89.25           C  
ATOM   1666  O   ASN A 212      34.188   7.547 -21.312  1.00 89.25           O  
ATOM   1667  CG  ASN A 212      37.969   7.508 -19.391  1.00 89.25           C  
ATOM   1668  ND2 ASN A 212      38.969   8.227 -19.906  1.00 89.25           N  
ATOM   1669  OD1 ASN A 212      38.125   6.773 -18.406  1.00 89.25           O  
ATOM   1670  N   ALA A 213      33.469   5.750 -20.172  1.00 94.50           N  
ATOM   1671  CA  ALA A 213      32.094   5.793 -20.719  1.00 94.50           C  
ATOM   1672  C   ALA A 213      31.188   6.645 -19.859  1.00 94.50           C  
ATOM   1673  CB  ALA A 213      31.547   4.379 -20.859  1.00 94.50           C  
ATOM   1674  O   ALA A 213      31.422   6.793 -18.656  1.00 94.50           O  
ATOM   1675  N   TYR A 214      30.234   7.207 -20.531  1.00 96.12           N  
ATOM   1676  CA  TYR A 214      29.234   7.977 -19.797  1.00 96.12           C  
ATOM   1677  C   TYR A 214      27.859   7.801 -20.422  1.00 96.12           C  
ATOM   1678  CB  TYR A 214      29.609   9.461 -19.766  1.00 96.12           C  
ATOM   1679  O   TYR A 214      27.734   7.449 -21.594  1.00 96.12           O  
ATOM   1680  CG  TYR A 214      29.453  10.148 -21.109  1.00 96.12           C  
ATOM   1681  CD1 TYR A 214      30.516  10.227 -22.000  1.00 96.12           C  
ATOM   1682  CD2 TYR A 214      28.234  10.719 -21.484  1.00 96.12           C  
ATOM   1683  CE1 TYR A 214      30.375  10.859 -23.234  1.00 96.12           C  
ATOM   1684  CE2 TYR A 214      28.094  11.352 -22.703  1.00 96.12           C  
ATOM   1685  OH  TYR A 214      29.016  12.047 -24.797  1.00 96.12           O  
ATOM   1686  CZ  TYR A 214      29.156  11.422 -23.578  1.00 96.12           C  
ATOM   1687  N   VAL A 215      26.906   8.062 -19.578  1.00 97.19           N  
ATOM   1688  CA  VAL A 215      25.500   8.117 -20.000  1.00 97.19           C  
ATOM   1689  C   VAL A 215      24.859   9.406 -19.500  1.00 97.19           C  
ATOM   1690  CB  VAL A 215      24.703   6.895 -19.500  1.00 97.19           C  
ATOM   1691  O   VAL A 215      24.922   9.719 -18.312  1.00 97.19           O  
ATOM   1692  CG1 VAL A 215      23.250   6.988 -19.938  1.00 97.19           C  
ATOM   1693  CG2 VAL A 215      25.344   5.602 -20.016  1.00 97.19           C  
ATOM   1694  N   SER A 216      24.328  10.125 -20.500  1.00 96.56           N  
ATOM   1695  CA  SER A 216      23.641  11.367 -20.156  1.00 96.56           C  
ATOM   1696  C   SER A 216      22.172  11.305 -20.531  1.00 96.56           C  
ATOM   1697  CB  SER A 216      24.312  12.555 -20.859  1.00 96.56           C  
ATOM   1698  O   SER A 216      21.812  10.914 -21.641  1.00 96.56           O  
ATOM   1699  OG  SER A 216      23.609  13.758 -20.562  1.00 96.56           O  
ATOM   1700  N   VAL A 217      21.312  11.641 -19.578  1.00 96.19           N  
ATOM   1701  CA  VAL A 217      19.875  11.688 -19.781  1.00 96.19           C  
ATOM   1702  C   VAL A 217      19.359  13.102 -19.500  1.00 96.19           C  
ATOM   1703  CB  VAL A 217      19.141  10.664 -18.906  1.00 96.19           C  
ATOM   1704  O   VAL A 217      19.578  13.641 -18.422  1.00 96.19           O  
ATOM   1705  CG1 VAL A 217      17.641  10.641 -19.234  1.00 96.19           C  
ATOM   1706  CG2 VAL A 217      19.750   9.273 -19.078  1.00 96.19           C  
ATOM   1707  N   VAL A 218      18.688  13.641 -20.516  1.00 95.38           N  
ATOM   1708  CA  VAL A 218      18.250  15.031 -20.391  1.00 95.38           C  
ATOM   1709  C   VAL A 218      16.750  15.133 -20.672  1.00 95.38           C  
ATOM   1710  CB  VAL A 218      19.031  15.953 -21.359  1.00 95.38           C  
ATOM   1711  O   VAL A 218      16.266  14.586 -21.672  1.00 95.38           O  
ATOM   1712  CG1 VAL A 218      18.562  17.391 -21.234  1.00 95.38           C  
ATOM   1713  CG2 VAL A 218      20.531  15.852 -21.078  1.00 95.38           C  
ATOM   1714  N   THR A 219      16.047  15.789 -19.656  1.00 93.44           N  
ATOM   1715  CA  THR A 219      14.664  16.203 -19.844  1.00 93.44           C  
ATOM   1716  C   THR A 219      14.500  17.672 -19.469  1.00 93.44           C  
ATOM   1717  CB  THR A 219      13.711  15.352 -19.000  1.00 93.44           C  
ATOM   1718  O   THR A 219      15.469  18.344 -19.094  1.00 93.44           O  
ATOM   1719  CG2 THR A 219      13.992  13.859 -19.188  1.00 93.44           C  
ATOM   1720  OG1 THR A 219      13.875  15.680 -17.609  1.00 93.44           O  
ATOM   1721  N   SER A 220      13.320  18.219 -19.562  1.00 86.69           N  
ATOM   1722  CA  SER A 220      13.062  19.594 -19.203  1.00 86.69           C  
ATOM   1723  C   SER A 220      13.383  19.859 -17.734  1.00 86.69           C  
ATOM   1724  CB  SER A 220      11.602  19.969 -19.484  1.00 86.69           C  
ATOM   1725  O   SER A 220      13.852  20.938 -17.375  1.00 86.69           O  
ATOM   1726  OG  SER A 220      10.727  19.078 -18.797  1.00 86.69           O  
ATOM   1727  N   ASN A 221      13.297  18.875 -16.906  1.00 82.44           N  
ATOM   1728  CA  ASN A 221      13.453  19.047 -15.469  1.00 82.44           C  
ATOM   1729  C   ASN A 221      14.539  18.125 -14.906  1.00 82.44           C  
ATOM   1730  CB  ASN A 221      12.125  18.797 -14.750  1.00 82.44           C  
ATOM   1731  O   ASN A 221      14.805  18.141 -13.703  1.00 82.44           O  
ATOM   1732  CG  ASN A 221      11.031  19.766 -15.180  1.00 82.44           C  
ATOM   1733  ND2 ASN A 221       9.789  19.297 -15.188  1.00 82.44           N  
ATOM   1734  OD1 ASN A 221      11.312  20.922 -15.508  1.00 82.44           O  
ATOM   1735  N   TYR A 222      15.180  17.375 -15.773  1.00 85.56           N  
ATOM   1736  CA  TYR A 222      16.156  16.375 -15.336  1.00 85.56           C  
ATOM   1737  C   TYR A 222      17.375  16.359 -16.250  1.00 85.56           C  
ATOM   1738  CB  TYR A 222      15.516  14.984 -15.297  1.00 85.56           C  
ATOM   1739  O   TYR A 222      17.234  16.297 -17.484  1.00 85.56           O  
ATOM   1740  CG  TYR A 222      16.422  13.922 -14.727  1.00 85.56           C  
ATOM   1741  CD1 TYR A 222      17.203  13.125 -15.555  1.00 85.56           C  
ATOM   1742  CD2 TYR A 222      16.484  13.703 -13.352  1.00 85.56           C  
ATOM   1743  CE1 TYR A 222      18.031  12.141 -15.023  1.00 85.56           C  
ATOM   1744  CE2 TYR A 222      17.297  12.727 -12.812  1.00 85.56           C  
ATOM   1745  OH  TYR A 222      18.891  10.977 -13.133  1.00 85.56           O  
ATOM   1746  CZ  TYR A 222      18.078  11.945 -13.656  1.00 85.56           C  
ATOM   1747  N   ASN A 223      18.531  16.672 -15.711  1.00 91.88           N  
ATOM   1748  CA  ASN A 223      19.797  16.609 -16.422  1.00 91.88           C  
ATOM   1749  C   ASN A 223      20.891  15.953 -15.586  1.00 91.88           C  
ATOM   1750  CB  ASN A 223      20.234  18.016 -16.859  1.00 91.88           C  
ATOM   1751  O   ASN A 223      21.406  16.562 -14.648  1.00 91.88           O  
ATOM   1752  CG  ASN A 223      21.484  17.984 -17.719  1.00 91.88           C  
ATOM   1753  ND2 ASN A 223      21.938  19.172 -18.141  1.00 91.88           N  
ATOM   1754  OD1 ASN A 223      22.031  16.922 -18.016  1.00 91.88           O  
ATOM   1755  N   ARG A 224      21.172  14.719 -15.938  1.00 93.88           N  
ATOM   1756  CA  ARG A 224      22.172  13.992 -15.148  1.00 93.88           C  
ATOM   1757  C   ARG A 224      23.125  13.219 -16.062  1.00 93.88           C  
ATOM   1758  CB  ARG A 224      21.484  13.039 -14.164  1.00 93.88           C  
ATOM   1759  O   ARG A 224      22.719  12.719 -17.109  1.00 93.88           O  
ATOM   1760  CG  ARG A 224      20.828  13.742 -12.992  1.00 93.88           C  
ATOM   1761  CD  ARG A 224      20.500  12.773 -11.867  1.00 93.88           C  
ATOM   1762  NE  ARG A 224      19.875  13.445 -10.734  1.00 93.88           N  
ATOM   1763  NH1 ARG A 224      19.781  11.562  -9.398  1.00 93.88           N  
ATOM   1764  NH2 ARG A 224      18.969  13.570  -8.625  1.00 93.88           N  
ATOM   1765  CZ  ARG A 224      19.547  12.859  -9.586  1.00 93.88           C  
ATOM   1766  N   ARG A 225      24.312  13.227 -15.695  1.00 95.19           N  
ATOM   1767  CA  ARG A 225      25.344  12.422 -16.344  1.00 95.19           C  
ATOM   1768  C   ARG A 225      25.844  11.320 -15.406  1.00 95.19           C  
ATOM   1769  CB  ARG A 225      26.516  13.305 -16.781  1.00 95.19           C  
ATOM   1770  O   ARG A 225      26.141  11.578 -14.242  1.00 95.19           O  
ATOM   1771  CG  ARG A 225      27.516  12.602 -17.688  1.00 95.19           C  
ATOM   1772  CD  ARG A 225      28.562  13.562 -18.219  1.00 95.19           C  
ATOM   1773  NE  ARG A 225      29.547  12.875 -19.031  1.00 95.19           N  
ATOM   1774  NH1 ARG A 225      30.703  14.789 -19.625  1.00 95.19           N  
ATOM   1775  NH2 ARG A 225      31.406  12.750 -20.391  1.00 95.19           N  
ATOM   1776  CZ  ARG A 225      30.547  13.469 -19.688  1.00 95.19           C  
ATOM   1777  N   PHE A 226      25.953  10.125 -15.930  1.00 96.19           N  
ATOM   1778  CA  PHE A 226      26.328   8.961 -15.133  1.00 96.19           C  
ATOM   1779  C   PHE A 226      27.641   8.367 -15.641  1.00 96.19           C  
ATOM   1780  CB  PHE A 226      25.219   7.902 -15.164  1.00 96.19           C  
ATOM   1781  O   PHE A 226      27.828   8.211 -16.844  1.00 96.19           O  
ATOM   1782  CG  PHE A 226      23.891   8.391 -14.633  1.00 96.19           C  
ATOM   1783  CD1 PHE A 226      23.578   8.227 -13.289  1.00 96.19           C  
ATOM   1784  CD2 PHE A 226      22.984   9.008 -15.469  1.00 96.19           C  
ATOM   1785  CE1 PHE A 226      22.344   8.672 -12.797  1.00 96.19           C  
ATOM   1786  CE2 PHE A 226      21.766   9.461 -14.984  1.00 96.19           C  
ATOM   1787  CZ  PHE A 226      21.438   9.289 -13.641  1.00 96.19           C  
ATOM   1788  N   THR A 227      28.438   8.062 -14.680  1.00 95.81           N  
ATOM   1789  CA  THR A 227      29.672   7.324 -14.961  1.00 95.81           C  
ATOM   1790  C   THR A 227      29.594   5.918 -14.383  1.00 95.81           C  
ATOM   1791  CB  THR A 227      30.906   8.055 -14.406  1.00 95.81           C  
ATOM   1792  O   THR A 227      29.312   5.742 -13.195  1.00 95.81           O  
ATOM   1793  CG2 THR A 227      32.188   7.352 -14.820  1.00 95.81           C  
ATOM   1794  OG1 THR A 227      30.922   9.398 -14.906  1.00 95.81           O  
ATOM   1795  N   PRO A 228      29.797   4.895 -15.289  1.00 95.19           N  
ATOM   1796  CA  PRO A 228      29.703   3.523 -14.781  1.00 95.19           C  
ATOM   1797  C   PRO A 228      30.766   3.213 -13.727  1.00 95.19           C  
ATOM   1798  CB  PRO A 228      29.906   2.666 -16.031  1.00 95.19           C  
ATOM   1799  O   PRO A 228      31.859   3.756 -13.773  1.00 95.19           O  
ATOM   1800  CG  PRO A 228      30.672   3.545 -16.969  1.00 95.19           C  
ATOM   1801  CD  PRO A 228      30.297   4.973 -16.688  1.00 95.19           C  
ATOM   1802  N   GLU A 229      30.375   2.445 -12.750  1.00 94.75           N  
ATOM   1803  CA  GLU A 229      31.297   1.974 -11.711  1.00 94.75           C  
ATOM   1804  C   GLU A 229      31.922   0.639 -12.102  1.00 94.75           C  
ATOM   1805  CB  GLU A 229      30.562   1.843 -10.375  1.00 94.75           C  
ATOM   1806  O   GLU A 229      31.266  -0.404 -12.039  1.00 94.75           O  
ATOM   1807  CG  GLU A 229      30.031   3.162  -9.828  1.00 94.75           C  
ATOM   1808  CD  GLU A 229      29.281   3.010  -8.516  1.00 94.75           C  
ATOM   1809  OE1 GLU A 229      28.734   4.016  -8.016  1.00 94.75           O  
ATOM   1810  OE2 GLU A 229      29.234   1.877  -7.992  1.00 94.75           O  
ATOM   1811  N   ILE A 230      33.219   0.728 -12.414  1.00 94.50           N  
ATOM   1812  CA  ILE A 230      33.938  -0.477 -12.781  1.00 94.50           C  
ATOM   1813  C   ILE A 230      34.688  -1.034 -11.562  1.00 94.50           C  
ATOM   1814  CB  ILE A 230      34.938  -0.197 -13.922  1.00 94.50           C  
ATOM   1815  O   ILE A 230      35.688  -0.482 -11.133  1.00 94.50           O  
ATOM   1816  CG1 ILE A 230      34.219   0.449 -15.117  1.00 94.50           C  
ATOM   1817  CG2 ILE A 230      35.656  -1.486 -14.344  1.00 94.50           C  
ATOM   1818  CD1 ILE A 230      35.188   0.930 -16.219  1.00 94.50           C  
ATOM   1819  N   ALA A 231      34.062  -2.088 -11.102  1.00 93.88           N  
ATOM   1820  CA  ALA A 231      34.625  -2.648  -9.883  1.00 93.88           C  
ATOM   1821  C   ALA A 231      34.281  -4.133  -9.758  1.00 93.88           C  
ATOM   1822  CB  ALA A 231      34.094  -1.889  -8.664  1.00 93.88           C  
ATOM   1823  O   ALA A 231      33.219  -4.582 -10.195  1.00 93.88           O  
ATOM   1824  N   GLU A 232      35.281  -4.848  -9.172  1.00 93.00           N  
ATOM   1825  CA  GLU A 232      35.062  -6.262  -8.883  1.00 93.00           C  
ATOM   1826  C   GLU A 232      34.031  -6.441  -7.773  1.00 93.00           C  
ATOM   1827  CB  GLU A 232      36.375  -6.949  -8.500  1.00 93.00           C  
ATOM   1828  O   GLU A 232      34.094  -5.766  -6.742  1.00 93.00           O  
ATOM   1829  CG  GLU A 232      36.281  -8.469  -8.500  1.00 93.00           C  
ATOM   1830  CD  GLU A 232      37.625  -9.141  -8.273  1.00 93.00           C  
ATOM   1831  OE1 GLU A 232      37.688 -10.391  -8.266  1.00 93.00           O  
ATOM   1832  OE2 GLU A 232      38.625  -8.414  -8.094  1.00 93.00           O  
ATOM   1833  N   ARG A 233      33.094  -7.398  -8.047  1.00 93.00           N  
ATOM   1834  CA  ARG A 233      32.000  -7.699  -7.102  1.00 93.00           C  
ATOM   1835  C   ARG A 233      31.766  -9.203  -7.012  1.00 93.00           C  
ATOM   1836  CB  ARG A 233      30.734  -6.980  -7.512  1.00 93.00           C  
ATOM   1837  O   ARG A 233      32.094  -9.945  -7.941  1.00 93.00           O  
ATOM   1838  CG  ARG A 233      30.875  -5.469  -7.621  1.00 93.00           C  
ATOM   1839  CD  ARG A 233      29.594  -4.816  -8.141  1.00 93.00           C  
ATOM   1840  NE  ARG A 233      29.781  -3.385  -8.367  1.00 93.00           N  
ATOM   1841  NH1 ARG A 233      30.844  -3.625 -10.398  1.00 93.00           N  
ATOM   1842  NH2 ARG A 233      30.484  -1.535  -9.531  1.00 93.00           N  
ATOM   1843  CZ  ARG A 233      30.375  -2.852  -9.430  1.00 93.00           C  
ATOM   1844  N   PRO A 234      31.125  -9.586  -5.926  1.00 93.12           N  
ATOM   1845  CA  PRO A 234      30.719 -10.992  -5.859  1.00 93.12           C  
ATOM   1846  C   PRO A 234      29.688 -11.359  -6.914  1.00 93.12           C  
ATOM   1847  CB  PRO A 234      30.156 -11.133  -4.449  1.00 93.12           C  
ATOM   1848  O   PRO A 234      28.828 -10.539  -7.258  1.00 93.12           O  
ATOM   1849  CG  PRO A 234      30.719  -9.969  -3.691  1.00 93.12           C  
ATOM   1850  CD  PRO A 234      30.953  -8.844  -4.656  1.00 93.12           C  
ATOM   1851  N   LYS A 235      29.750 -12.508  -7.383  1.00 92.50           N  
ATOM   1852  CA  LYS A 235      28.797 -12.961  -8.398  1.00 92.50           C  
ATOM   1853  C   LYS A 235      27.422 -13.211  -7.785  1.00 92.50           C  
ATOM   1854  CB  LYS A 235      29.312 -14.234  -9.078  1.00 92.50           C  
ATOM   1855  O   LYS A 235      27.312 -13.844  -6.738  1.00 92.50           O  
ATOM   1856  CG  LYS A 235      30.531 -14.008  -9.969  1.00 92.50           C  
ATOM   1857  CD  LYS A 235      30.922 -15.281 -10.703  1.00 92.50           C  
ATOM   1858  CE  LYS A 235      32.125 -15.062 -11.602  1.00 92.50           C  
ATOM   1859  NZ  LYS A 235      32.531 -16.312 -12.312  1.00 92.50           N  
ATOM   1860  N   VAL A 236      26.531 -12.641  -8.383  1.00 90.56           N  
ATOM   1861  CA  VAL A 236      25.125 -12.867  -8.078  1.00 90.56           C  
ATOM   1862  C   VAL A 236      24.406 -13.398  -9.320  1.00 90.56           C  
ATOM   1863  CB  VAL A 236      24.438 -11.578  -7.582  1.00 90.56           C  
ATOM   1864  O   VAL A 236      24.438 -12.773 -10.383  1.00 90.56           O  
ATOM   1865  CG1 VAL A 236      22.969 -11.836  -7.254  1.00 90.56           C  
ATOM   1866  CG2 VAL A 236      25.172 -11.023  -6.359  1.00 90.56           C  
ATOM   1867  N   ARG A 237      23.891 -14.641  -9.188  1.00 88.69           N  
ATOM   1868  CA  ARG A 237      23.250 -15.305 -10.320  1.00 88.69           C  
ATOM   1869  C   ARG A 237      24.219 -15.422 -11.500  1.00 88.69           C  
ATOM   1870  CB  ARG A 237      21.984 -14.547 -10.742  1.00 88.69           C  
ATOM   1871  O   ARG A 237      23.828 -15.172 -12.648  1.00 88.69           O  
ATOM   1872  CG  ARG A 237      20.875 -14.578  -9.711  1.00 88.69           C  
ATOM   1873  CD  ARG A 237      19.609 -13.922 -10.227  1.00 88.69           C  
ATOM   1874  NE  ARG A 237      19.531 -12.516  -9.844  1.00 88.69           N  
ATOM   1875  NH1 ARG A 237      17.312 -12.266 -10.391  1.00 88.69           N  
ATOM   1876  NH2 ARG A 237      18.484 -10.492  -9.547  1.00 88.69           N  
ATOM   1877  CZ  ARG A 237      18.438 -11.758  -9.930  1.00 88.69           C  
ATOM   1878  N   ASP A 238      25.500 -15.594 -11.195  1.00 89.62           N  
ATOM   1879  CA  ASP A 238      26.594 -15.875 -12.102  1.00 89.62           C  
ATOM   1880  C   ASP A 238      27.016 -14.617 -12.875  1.00 89.62           C  
ATOM   1881  CB  ASP A 238      26.219 -16.984 -13.086  1.00 89.62           C  
ATOM   1882  O   ASP A 238      27.578 -14.711 -13.969  1.00 89.62           O  
ATOM   1883  CG  ASP A 238      26.062 -18.344 -12.414  1.00 89.62           C  
ATOM   1884  OD1 ASP A 238      26.812 -18.641 -11.453  1.00 89.62           O  
ATOM   1885  OD2 ASP A 238      25.188 -19.125 -12.852  1.00 89.62           O  
ATOM   1886  N   GLN A 239      26.547 -13.477 -12.336  1.00 92.62           N  
ATOM   1887  CA  GLN A 239      26.922 -12.211 -12.945  1.00 92.62           C  
ATOM   1888  C   GLN A 239      27.844 -11.406 -12.023  1.00 92.62           C  
ATOM   1889  CB  GLN A 239      25.688 -11.383 -13.289  1.00 92.62           C  
ATOM   1890  O   GLN A 239      27.516 -11.180 -10.859  1.00 92.62           O  
ATOM   1891  CG  GLN A 239      24.781 -12.047 -14.320  1.00 92.62           C  
ATOM   1892  CD  GLN A 239      25.438 -12.203 -15.680  1.00 92.62           C  
ATOM   1893  NE2 GLN A 239      25.125 -13.289 -16.375  1.00 92.62           N  
ATOM   1894  OE1 GLN A 239      26.234 -11.344 -16.094  1.00 92.62           O  
ATOM   1895  N   ALA A 240      28.938 -10.977 -12.570  1.00 93.69           N  
ATOM   1896  CA  ALA A 240      29.891 -10.180 -11.805  1.00 93.69           C  
ATOM   1897  C   ALA A 240      29.641  -8.688 -12.000  1.00 93.69           C  
ATOM   1898  CB  ALA A 240      31.328 -10.531 -12.211  1.00 93.69           C  
ATOM   1899  O   ALA A 240      30.078  -7.867 -11.188  1.00 93.69           O  
ATOM   1900  N   GLY A 241      28.906  -8.336 -13.008  1.00 94.62           N  
ATOM   1901  CA  GLY A 241      28.484  -6.965 -13.258  1.00 94.62           C  
ATOM   1902  C   GLY A 241      27.188  -6.598 -12.562  1.00 94.62           C  
ATOM   1903  O   GLY A 241      26.500  -7.469 -12.031  1.00 94.62           O  
ATOM   1904  N   ARG A 242      26.922  -5.227 -12.531  1.00 96.25           N  
ATOM   1905  CA  ARG A 242      25.656  -4.719 -12.016  1.00 96.25           C  
ATOM   1906  C   ARG A 242      24.969  -3.820 -13.039  1.00 96.25           C  
ATOM   1907  CB  ARG A 242      25.875  -3.953 -10.711  1.00 96.25           C  
ATOM   1908  O   ARG A 242      25.641  -3.174 -13.852  1.00 96.25           O  
ATOM   1909  CG  ARG A 242      26.484  -4.793  -9.594  1.00 96.25           C  
ATOM   1910  CD  ARG A 242      25.500  -5.844  -9.086  1.00 96.25           C  
ATOM   1911  NE  ARG A 242      26.047  -6.578  -7.949  1.00 96.25           N  
ATOM   1912  NH1 ARG A 242      27.250  -8.086  -9.234  1.00 96.25           N  
ATOM   1913  NH2 ARG A 242      27.297  -8.219  -6.945  1.00 96.25           N  
ATOM   1914  CZ  ARG A 242      26.859  -7.625  -8.047  1.00 96.25           C  
ATOM   1915  N   MET A 243      23.562  -3.889 -12.938  1.00 96.81           N  
ATOM   1916  CA  MET A 243      22.781  -2.930 -13.703  1.00 96.81           C  
ATOM   1917  C   MET A 243      21.859  -2.125 -12.789  1.00 96.81           C  
ATOM   1918  CB  MET A 243      21.953  -3.648 -14.773  1.00 96.81           C  
ATOM   1919  O   MET A 243      21.094  -2.695 -12.016  1.00 96.81           O  
ATOM   1920  CG  MET A 243      22.797  -4.254 -15.891  1.00 96.81           C  
ATOM   1921  SD  MET A 243      21.766  -5.012 -17.203  1.00 96.81           S  
ATOM   1922  CE  MET A 243      23.016  -5.223 -18.500  1.00 96.81           C  
ATOM   1923  N   ASN A 244      22.062  -0.868 -12.898  1.00 97.19           N  
ATOM   1924  CA  ASN A 244      21.109  -0.004 -12.195  1.00 97.19           C  
ATOM   1925  C   ASN A 244      19.984   0.454 -13.117  1.00 97.19           C  
ATOM   1926  CB  ASN A 244      21.828   1.205 -11.602  1.00 97.19           C  
ATOM   1927  O   ASN A 244      20.219   0.815 -14.273  1.00 97.19           O  
ATOM   1928  CG  ASN A 244      22.766   0.827 -10.461  1.00 97.19           C  
ATOM   1929  ND2 ASN A 244      23.688   1.725 -10.125  1.00 97.19           N  
ATOM   1930  OD1 ASN A 244      22.656  -0.264  -9.898  1.00 97.19           O  
ATOM   1931  N   TYR A 245      18.812   0.484 -12.609  1.00 97.81           N  
ATOM   1932  CA  TYR A 245      17.625   0.823 -13.391  1.00 97.81           C  
ATOM   1933  C   TYR A 245      17.000   2.123 -12.891  1.00 97.81           C  
ATOM   1934  CB  TYR A 245      16.594  -0.309 -13.328  1.00 97.81           C  
ATOM   1935  O   TYR A 245      16.891   2.348 -11.688  1.00 97.81           O  
ATOM   1936  CG  TYR A 245      17.156  -1.661 -13.695  1.00 97.81           C  
ATOM   1937  CD1 TYR A 245      17.234  -2.068 -15.023  1.00 97.81           C  
ATOM   1938  CD2 TYR A 245      17.609  -2.533 -12.711  1.00 97.81           C  
ATOM   1939  CE1 TYR A 245      17.750  -3.314 -15.367  1.00 97.81           C  
ATOM   1940  CE2 TYR A 245      18.125  -3.781 -13.047  1.00 97.81           C  
ATOM   1941  OH  TYR A 245      18.703  -5.398 -14.703  1.00 97.81           O  
ATOM   1942  CZ  TYR A 245      18.188  -4.164 -14.367  1.00 97.81           C  
ATOM   1943  N   TYR A 246      16.578   2.865 -13.883  1.00 97.00           N  
ATOM   1944  CA  TYR A 246      15.992   4.176 -13.609  1.00 97.00           C  
ATOM   1945  C   TYR A 246      14.664   4.348 -14.328  1.00 97.00           C  
ATOM   1946  CB  TYR A 246      16.953   5.289 -14.031  1.00 97.00           C  
ATOM   1947  O   TYR A 246      14.344   3.592 -15.250  1.00 97.00           O  
ATOM   1948  CG  TYR A 246      18.297   5.223 -13.344  1.00 97.00           C  
ATOM   1949  CD1 TYR A 246      18.562   5.992 -12.211  1.00 97.00           C  
ATOM   1950  CD2 TYR A 246      19.312   4.395 -13.820  1.00 97.00           C  
ATOM   1951  CE1 TYR A 246      19.797   5.938 -11.570  1.00 97.00           C  
ATOM   1952  CE2 TYR A 246      20.547   4.332 -13.188  1.00 97.00           C  
ATOM   1953  OH  TYR A 246      22.000   5.047 -11.438  1.00 97.00           O  
ATOM   1954  CZ  TYR A 246      20.781   5.105 -12.062  1.00 97.00           C  
ATOM   1955  N   TRP A 247      13.891   5.344 -13.922  1.00 95.94           N  
ATOM   1956  CA  TRP A 247      12.633   5.672 -14.586  1.00 95.94           C  
ATOM   1957  C   TRP A 247      12.453   7.180 -14.688  1.00 95.94           C  
ATOM   1958  CB  TRP A 247      11.453   5.047 -13.844  1.00 95.94           C  
ATOM   1959  O   TRP A 247      12.992   7.938 -13.875  1.00 95.94           O  
ATOM   1960  CG  TRP A 247      11.297   5.535 -12.430  1.00 95.94           C  
ATOM   1961  CD1 TRP A 247      11.883   5.016 -11.312  1.00 95.94           C  
ATOM   1962  CD2 TRP A 247      10.492   6.633 -11.992  1.00 95.94           C  
ATOM   1963  CE2 TRP A 247      10.648   6.727 -10.586  1.00 95.94           C  
ATOM   1964  CE3 TRP A 247       9.664   7.555 -12.648  1.00 95.94           C  
ATOM   1965  NE1 TRP A 247      11.500   5.727 -10.203  1.00 95.94           N  
ATOM   1966  CH2 TRP A 247       9.188   8.586 -10.492  1.00 95.94           C  
ATOM   1967  CZ2 TRP A 247       9.992   7.699  -9.828  1.00 95.94           C  
ATOM   1968  CZ3 TRP A 247       9.016   8.523 -11.891  1.00 95.94           C  
ATOM   1969  N   THR A 248      11.797   7.543 -15.750  1.00 95.19           N  
ATOM   1970  CA  THR A 248      11.477   8.953 -15.953  1.00 95.19           C  
ATOM   1971  C   THR A 248      10.023   9.117 -16.406  1.00 95.19           C  
ATOM   1972  CB  THR A 248      12.414   9.594 -17.000  1.00 95.19           C  
ATOM   1973  O   THR A 248       9.562   8.398 -17.297  1.00 95.19           O  
ATOM   1974  CG2 THR A 248      12.133  11.086 -17.141  1.00 95.19           C  
ATOM   1975  OG1 THR A 248      13.773   9.414 -16.578  1.00 95.19           O  
ATOM   1976  N   LEU A 249       9.305  10.031 -15.727  1.00 94.62           N  
ATOM   1977  CA  LEU A 249       7.941  10.367 -16.141  1.00 94.62           C  
ATOM   1978  C   LEU A 249       7.930  11.602 -17.031  1.00 94.62           C  
ATOM   1979  CB  LEU A 249       7.051  10.594 -14.914  1.00 94.62           C  
ATOM   1980  O   LEU A 249       8.336  12.680 -16.609  1.00 94.62           O  
ATOM   1981  CG  LEU A 249       6.559   9.344 -14.180  1.00 94.62           C  
ATOM   1982  CD1 LEU A 249       5.891   9.727 -12.867  1.00 94.62           C  
ATOM   1983  CD2 LEU A 249       5.602   8.555 -15.062  1.00 94.62           C  
ATOM   1984  N   LEU A 250       7.453  11.477 -18.281  1.00 95.25           N  
ATOM   1985  CA  LEU A 250       7.422  12.562 -19.250  1.00 95.25           C  
ATOM   1986  C   LEU A 250       6.027  13.172 -19.344  1.00 95.25           C  
ATOM   1987  CB  LEU A 250       7.867  12.062 -20.641  1.00 95.25           C  
ATOM   1988  O   LEU A 250       5.055  12.461 -19.609  1.00 95.25           O  
ATOM   1989  CG  LEU A 250       9.312  11.570 -20.750  1.00 95.25           C  
ATOM   1990  CD1 LEU A 250       9.586  11.055 -22.156  1.00 95.25           C  
ATOM   1991  CD2 LEU A 250      10.281  12.688 -20.375  1.00 95.25           C  
ATOM   1992  N   LYS A 251       5.938  14.438 -19.062  1.00 94.88           N  
ATOM   1993  CA  LYS A 251       4.680  15.141 -19.281  1.00 94.88           C  
ATOM   1994  C   LYS A 251       4.410  15.359 -20.766  1.00 94.88           C  
ATOM   1995  CB  LYS A 251       4.684  16.484 -18.547  1.00 94.88           C  
ATOM   1996  O   LYS A 251       5.340  15.336 -21.578  1.00 94.88           O  
ATOM   1997  CG  LYS A 251       4.789  16.359 -17.031  1.00 94.88           C  
ATOM   1998  CD  LYS A 251       4.805  17.734 -16.359  1.00 94.88           C  
ATOM   1999  CE  LYS A 251       4.992  17.609 -14.852  1.00 94.88           C  
ATOM   2000  NZ  LYS A 251       5.078  18.953 -14.203  1.00 94.88           N  
ATOM   2001  N   PRO A 252       3.121  15.602 -21.031  1.00 94.75           N  
ATOM   2002  CA  PRO A 252       2.811  15.867 -22.438  1.00 94.75           C  
ATOM   2003  C   PRO A 252       3.621  17.031 -23.016  1.00 94.75           C  
ATOM   2004  CB  PRO A 252       1.317  16.203 -22.406  1.00 94.75           C  
ATOM   2005  O   PRO A 252       3.689  18.094 -22.406  1.00 94.75           O  
ATOM   2006  CG  PRO A 252       0.791  15.516 -21.188  1.00 94.75           C  
ATOM   2007  CD  PRO A 252       1.847  15.555 -20.125  1.00 94.75           C  
ATOM   2008  N   GLY A 253       4.387  16.750 -24.125  1.00 94.25           N  
ATOM   2009  CA  GLY A 253       5.164  17.781 -24.781  1.00 94.25           C  
ATOM   2010  C   GLY A 253       6.617  17.797 -24.359  1.00 94.25           C  
ATOM   2011  O   GLY A 253       7.434  18.516 -24.938  1.00 94.25           O  
ATOM   2012  N   ASP A 254       6.938  17.031 -23.266  1.00 95.31           N  
ATOM   2013  CA  ASP A 254       8.305  16.938 -22.750  1.00 95.31           C  
ATOM   2014  C   ASP A 254       9.148  16.000 -23.625  1.00 95.31           C  
ATOM   2015  CB  ASP A 254       8.305  16.438 -21.312  1.00 95.31           C  
ATOM   2016  O   ASP A 254       8.617  15.070 -24.250  1.00 95.31           O  
ATOM   2017  CG  ASP A 254       7.926  17.516 -20.312  1.00 95.31           C  
ATOM   2018  OD1 ASP A 254       7.695  18.672 -20.719  1.00 95.31           O  
ATOM   2019  OD2 ASP A 254       7.855  17.203 -19.109  1.00 95.31           O  
ATOM   2020  N   THR A 255      10.469  16.219 -23.672  1.00 95.94           N  
ATOM   2021  CA  THR A 255      11.398  15.438 -24.469  1.00 95.94           C  
ATOM   2022  C   THR A 255      12.445  14.773 -23.578  1.00 95.94           C  
ATOM   2023  CB  THR A 255      12.094  16.312 -25.531  1.00 95.94           C  
ATOM   2024  O   THR A 255      12.922  15.375 -22.625  1.00 95.94           O  
ATOM   2025  CG2 THR A 255      13.016  15.469 -26.406  1.00 95.94           C  
ATOM   2026  OG1 THR A 255      11.109  16.938 -26.359  1.00 95.94           O  
ATOM   2027  N   ILE A 256      12.734  13.578 -23.828  1.00 96.38           N  
ATOM   2028  CA  ILE A 256      13.844  12.906 -23.156  1.00 96.38           C  
ATOM   2029  C   ILE A 256      14.945  12.594 -24.172  1.00 96.38           C  
ATOM   2030  CB  ILE A 256      13.375  11.617 -22.453  1.00 96.38           C  
ATOM   2031  O   ILE A 256      14.672  12.125 -25.266  1.00 96.38           O  
ATOM   2032  CG1 ILE A 256      14.523  11.000 -21.656  1.00 96.38           C  
ATOM   2033  CG2 ILE A 256      12.820  10.617 -23.469  1.00 96.38           C  
ATOM   2034  CD1 ILE A 256      14.094   9.875 -20.719  1.00 96.38           C  
ATOM   2035  N   ILE A 257      16.188  12.969 -23.766  1.00 97.00           N  
ATOM   2036  CA  ILE A 257      17.344  12.781 -24.656  1.00 97.00           C  
ATOM   2037  C   ILE A 257      18.359  11.859 -23.984  1.00 97.00           C  
ATOM   2038  CB  ILE A 257      18.000  14.133 -25.016  1.00 97.00           C  
ATOM   2039  O   ILE A 257      18.734  12.086 -22.828  1.00 97.00           O  
ATOM   2040  CG1 ILE A 257      16.969  15.062 -25.656  1.00 97.00           C  
ATOM   2041  CG2 ILE A 257      19.203  13.914 -25.938  1.00 97.00           C  
ATOM   2042  CD1 ILE A 257      17.438  16.500 -25.797  1.00 97.00           C  
ATOM   2043  N   PHE A 258      18.781  10.836 -24.750  1.00 96.75           N  
ATOM   2044  CA  PHE A 258      19.844   9.953 -24.266  1.00 96.75           C  
ATOM   2045  C   PHE A 258      21.125  10.172 -25.062  1.00 96.75           C  
ATOM   2046  CB  PHE A 258      19.406   8.492 -24.375  1.00 96.75           C  
ATOM   2047  O   PHE A 258      21.109  10.180 -26.297  1.00 96.75           O  
ATOM   2048  CG  PHE A 258      18.297   8.117 -23.422  1.00 96.75           C  
ATOM   2049  CD1 PHE A 258      18.578   7.723 -22.125  1.00 96.75           C  
ATOM   2050  CD2 PHE A 258      16.969   8.164 -23.844  1.00 96.75           C  
ATOM   2051  CE1 PHE A 258      17.547   7.379 -21.250  1.00 96.75           C  
ATOM   2052  CE2 PHE A 258      15.938   7.824 -22.969  1.00 96.75           C  
ATOM   2053  CZ  PHE A 258      16.234   7.430 -21.672  1.00 96.75           C  
ATOM   2054  N   GLU A 259      22.172  10.422 -24.406  1.00 96.38           N  
ATOM   2055  CA  GLU A 259      23.516  10.508 -24.969  1.00 96.38           C  
ATOM   2056  C   GLU A 259      24.484   9.594 -24.234  1.00 96.38           C  
ATOM   2057  CB  GLU A 259      24.016  11.953 -24.938  1.00 96.38           C  
ATOM   2058  O   GLU A 259      24.609   9.664 -23.000  1.00 96.38           O  
ATOM   2059  CG  GLU A 259      25.359  12.148 -25.625  1.00 96.38           C  
ATOM   2060  CD  GLU A 259      25.859  13.586 -25.578  1.00 96.38           C  
ATOM   2061  OE1 GLU A 259      27.031  13.836 -25.938  1.00 96.38           O  
ATOM   2062  OE2 GLU A 259      25.062  14.469 -25.172  1.00 96.38           O  
ATOM   2063  N   ALA A 260      25.141   8.719 -25.016  1.00 96.75           N  
ATOM   2064  CA  ALA A 260      26.016   7.766 -24.344  1.00 96.75           C  
ATOM   2065  C   ALA A 260      27.125   7.285 -25.281  1.00 96.75           C  
ATOM   2066  CB  ALA A 260      25.219   6.578 -23.812  1.00 96.75           C  
ATOM   2067  O   ALA A 260      26.906   7.156 -26.484  1.00 96.75           O  
ATOM   2068  N   ASN A 261      28.281   7.062 -24.734  1.00 95.19           N  
ATOM   2069  CA  ASN A 261      29.359   6.453 -25.500  1.00 95.19           C  
ATOM   2070  C   ASN A 261      29.719   5.066 -24.969  1.00 95.19           C  
ATOM   2071  CB  ASN A 261      30.609   7.355 -25.469  1.00 95.19           C  
ATOM   2072  O   ASN A 261      30.797   4.539 -25.250  1.00 95.19           O  
ATOM   2073  CG  ASN A 261      31.172   7.527 -24.078  1.00 95.19           C  
ATOM   2074  ND2 ASN A 261      32.344   8.133 -24.000  1.00 95.19           N  
ATOM   2075  OD1 ASN A 261      30.578   7.117 -23.094  1.00 95.19           O  
ATOM   2076  N   GLY A 262      28.719   4.465 -24.078  1.00 95.62           N  
ATOM   2077  CA  GLY A 262      28.766   3.109 -23.562  1.00 95.62           C  
ATOM   2078  C   GLY A 262      27.891   2.900 -22.344  1.00 95.62           C  
ATOM   2079  O   GLY A 262      27.359   3.861 -21.781  1.00 95.62           O  
ATOM   2080  N   ASN A 263      27.484   1.696 -21.969  1.00 96.62           N  
ATOM   2081  CA  ASN A 263      26.922   1.198 -20.719  1.00 96.62           C  
ATOM   2082  C   ASN A 263      25.453   1.572 -20.578  1.00 96.62           C  
ATOM   2083  CB  ASN A 263      27.719   1.726 -19.531  1.00 96.62           C  
ATOM   2084  O   ASN A 263      24.859   1.430 -19.516  1.00 96.62           O  
ATOM   2085  CG  ASN A 263      29.141   1.202 -19.500  1.00 96.62           C  
ATOM   2086  ND2 ASN A 263      29.375   0.183 -18.688  1.00 96.62           N  
ATOM   2087  OD1 ASN A 263      30.016   1.711 -20.203  1.00 96.62           O  
ATOM   2088  N   LEU A 264      24.781   2.127 -21.656  1.00 97.00           N  
ATOM   2089  CA  LEU A 264      23.359   2.463 -21.609  1.00 97.00           C  
ATOM   2090  C   LEU A 264      22.500   1.219 -21.812  1.00 97.00           C  
ATOM   2091  CB  LEU A 264      23.016   3.504 -22.688  1.00 97.00           C  
ATOM   2092  O   LEU A 264      22.719   0.445 -22.750  1.00 97.00           O  
ATOM   2093  CG  LEU A 264      21.547   3.848 -22.859  1.00 97.00           C  
ATOM   2094  CD1 LEU A 264      21.016   4.539 -21.609  1.00 97.00           C  
ATOM   2095  CD2 LEU A 264      21.328   4.723 -24.094  1.00 97.00           C  
ATOM   2096  N   ILE A 265      21.688   0.925 -20.906  1.00 97.12           N  
ATOM   2097  CA  ILE A 265      20.547   0.039 -21.125  1.00 97.12           C  
ATOM   2098  C   ILE A 265      19.359   0.848 -21.625  1.00 97.12           C  
ATOM   2099  CB  ILE A 265      20.172  -0.735 -19.844  1.00 97.12           C  
ATOM   2100  O   ILE A 265      18.719   1.574 -20.859  1.00 97.12           O  
ATOM   2101  CG1 ILE A 265      21.422  -1.412 -19.250  1.00 97.12           C  
ATOM   2102  CG2 ILE A 265      19.078  -1.761 -20.125  1.00 97.12           C  
ATOM   2103  CD1 ILE A 265      22.109  -2.371 -20.203  1.00 97.12           C  
ATOM   2104  N   ALA A 266      19.109   0.717 -22.953  1.00 96.31           N  
ATOM   2105  CA  ALA A 266      18.234   1.636 -23.656  1.00 96.31           C  
ATOM   2106  C   ALA A 266      16.766   1.184 -23.547  1.00 96.31           C  
ATOM   2107  CB  ALA A 266      18.641   1.750 -25.125  1.00 96.31           C  
ATOM   2108  O   ALA A 266      16.484  -0.016 -23.516  1.00 96.31           O  
ATOM   2109  N   PRO A 267      15.906   2.129 -23.484  1.00 96.12           N  
ATOM   2110  CA  PRO A 267      14.484   1.784 -23.516  1.00 96.12           C  
ATOM   2111  C   PRO A 267      14.016   1.298 -24.875  1.00 96.12           C  
ATOM   2112  CB  PRO A 267      13.797   3.098 -23.141  1.00 96.12           C  
ATOM   2113  O   PRO A 267      14.352   1.905 -25.906  1.00 96.12           O  
ATOM   2114  CG  PRO A 267      14.750   4.164 -23.562  1.00 96.12           C  
ATOM   2115  CD  PRO A 267      16.141   3.623 -23.469  1.00 96.12           C  
ATOM   2116  N   MET A 268      13.305   0.226 -24.891  1.00 94.88           N  
ATOM   2117  CA  MET A 268      12.672  -0.259 -26.125  1.00 94.88           C  
ATOM   2118  C   MET A 268      11.188   0.094 -26.156  1.00 94.88           C  
ATOM   2119  CB  MET A 268      12.852  -1.772 -26.250  1.00 94.88           C  
ATOM   2120  O   MET A 268      10.672   0.530 -27.172  1.00 94.88           O  
ATOM   2121  CG  MET A 268      12.305  -2.342 -27.562  1.00 94.88           C  
ATOM   2122  SD  MET A 268      12.609  -4.145 -27.719  1.00 94.88           S  
ATOM   2123  CE  MET A 268      11.742  -4.477 -29.281  1.00 94.88           C  
ATOM   2124  N   TYR A 269      10.539  -0.097 -25.031  1.00 95.56           N  
ATOM   2125  CA  TYR A 269       9.133   0.229 -24.844  1.00 95.56           C  
ATOM   2126  C   TYR A 269       8.945   1.267 -23.750  1.00 95.56           C  
ATOM   2127  CB  TYR A 269       8.328  -1.032 -24.516  1.00 95.56           C  
ATOM   2128  O   TYR A 269       9.773   1.380 -22.844  1.00 95.56           O  
ATOM   2129  CG  TYR A 269       8.156  -1.967 -25.688  1.00 95.56           C  
ATOM   2130  CD1 TYR A 269       7.023  -1.896 -26.500  1.00 95.56           C  
ATOM   2131  CD2 TYR A 269       9.117  -2.922 -25.984  1.00 95.56           C  
ATOM   2132  CE1 TYR A 269       6.859  -2.756 -27.578  1.00 95.56           C  
ATOM   2133  CE2 TYR A 269       8.969  -3.787 -27.062  1.00 95.56           C  
ATOM   2134  OH  TYR A 269       7.676  -4.551 -28.922  1.00 95.56           O  
ATOM   2135  CZ  TYR A 269       7.836  -3.697 -27.859  1.00 95.56           C  
ATOM   2136  N   ALA A 270       7.844   1.994 -23.859  1.00 96.50           N  
ATOM   2137  CA  ALA A 270       7.406   2.943 -22.844  1.00 96.50           C  
ATOM   2138  C   ALA A 270       5.918   2.783 -22.547  1.00 96.50           C  
ATOM   2139  CB  ALA A 270       7.707   4.375 -23.281  1.00 96.50           C  
ATOM   2140  O   ALA A 270       5.215   2.043 -23.234  1.00 96.50           O  
ATOM   2141  N   PHE A 271       5.461   3.496 -21.422  1.00 96.62           N  
ATOM   2142  CA  PHE A 271       4.086   3.281 -20.984  1.00 96.62           C  
ATOM   2143  C   PHE A 271       3.340   4.605 -20.875  1.00 96.62           C  
ATOM   2144  CB  PHE A 271       4.051   2.539 -19.641  1.00 96.62           C  
ATOM   2145  O   PHE A 271       3.736   5.480 -20.094  1.00 96.62           O  
ATOM   2146  CG  PHE A 271       4.828   1.251 -19.641  1.00 96.62           C  
ATOM   2147  CD1 PHE A 271       4.234   0.064 -20.062  1.00 96.62           C  
ATOM   2148  CD2 PHE A 271       6.152   1.228 -19.234  1.00 96.62           C  
ATOM   2149  CE1 PHE A 271       4.953  -1.130 -20.062  1.00 96.62           C  
ATOM   2150  CE2 PHE A 271       6.879   0.039 -19.219  1.00 96.62           C  
ATOM   2151  CZ  PHE A 271       6.277  -1.139 -19.641  1.00 96.62           C  
ATOM   2152  N   ALA A 272       2.342   4.719 -21.703  1.00 96.19           N  
ATOM   2153  CA  ALA A 272       1.442   5.859 -21.547  1.00 96.19           C  
ATOM   2154  C   ALA A 272       0.416   5.609 -20.453  1.00 96.19           C  
ATOM   2155  CB  ALA A 272       0.739   6.160 -22.875  1.00 96.19           C  
ATOM   2156  O   ALA A 272      -0.392   4.680 -20.547  1.00 96.19           O  
ATOM   2157  N   LEU A 273       0.410   6.504 -19.422  1.00 94.56           N  
ATOM   2158  CA  LEU A 273      -0.319   6.223 -18.188  1.00 94.56           C  
ATOM   2159  C   LEU A 273      -1.657   6.953 -18.156  1.00 94.56           C  
ATOM   2160  CB  LEU A 273       0.514   6.629 -16.969  1.00 94.56           C  
ATOM   2161  O   LEU A 273      -1.734   8.125 -18.531  1.00 94.56           O  
ATOM   2162  CG  LEU A 273       1.951   6.105 -16.922  1.00 94.56           C  
ATOM   2163  CD1 LEU A 273       2.686   6.676 -15.711  1.00 94.56           C  
ATOM   2164  CD2 LEU A 273       1.966   4.582 -16.891  1.00 94.56           C  
ATOM   2165  N   SER A 274      -2.631   6.250 -17.781  1.00 91.94           N  
ATOM   2166  CA  SER A 274      -3.926   6.840 -17.453  1.00 91.94           C  
ATOM   2167  C   SER A 274      -4.234   6.707 -15.969  1.00 91.94           C  
ATOM   2168  CB  SER A 274      -5.035   6.184 -18.281  1.00 91.94           C  
ATOM   2169  O   SER A 274      -4.258   5.598 -15.430  1.00 91.94           O  
ATOM   2170  OG  SER A 274      -4.832   6.398 -19.672  1.00 91.94           O  
ATOM   2171  N   ARG A 275      -4.363   7.902 -15.406  1.00 86.38           N  
ATOM   2172  CA  ARG A 275      -4.598   7.887 -13.969  1.00 86.38           C  
ATOM   2173  C   ARG A 275      -6.094   7.859 -13.656  1.00 86.38           C  
ATOM   2174  CB  ARG A 275      -3.951   9.109 -13.305  1.00 86.38           C  
ATOM   2175  O   ARG A 275      -6.887   8.523 -14.328  1.00 86.38           O  
ATOM   2176  CG  ARG A 275      -2.439   9.164 -13.461  1.00 86.38           C  
ATOM   2177  CD  ARG A 275      -1.823  10.250 -12.594  1.00 86.38           C  
ATOM   2178  NE  ARG A 275      -0.370  10.289 -12.734  1.00 86.38           N  
ATOM   2179  NH1 ARG A 275       0.063   9.352 -10.672  1.00 86.38           N  
ATOM   2180  NH2 ARG A 275       1.794   9.945 -12.047  1.00 86.38           N  
ATOM   2181  CZ  ARG A 275       0.492   9.867 -11.820  1.00 86.38           C  
ATOM   2182  N   GLY A 276      -6.520   6.926 -12.844  1.00 70.00           N  
ATOM   2183  CA  GLY A 276      -7.898   6.832 -12.398  1.00 70.00           C  
ATOM   2184  C   GLY A 276      -8.039   6.859 -10.883  1.00 70.00           C  
ATOM   2185  O   GLY A 276      -7.047   6.738 -10.164  1.00 70.00           O  
ATOM   2186  N   PHE A 277      -9.289   7.375 -10.422  1.00 62.97           N  
ATOM   2187  CA  PHE A 277      -9.641   7.504  -9.016  1.00 62.97           C  
ATOM   2188  C   PHE A 277      -9.945   6.141  -8.406  1.00 62.97           C  
ATOM   2189  CB  PHE A 277     -10.844   8.438  -8.844  1.00 62.97           C  
ATOM   2190  O   PHE A 277     -10.688   5.348  -8.984  1.00 62.97           O  
ATOM   2191  CG  PHE A 277     -10.516   9.891  -9.055  1.00 62.97           C  
ATOM   2192  CD1 PHE A 277      -9.922  10.641  -8.047  1.00 62.97           C  
ATOM   2193  CD2 PHE A 277     -10.812  10.516 -10.258  1.00 62.97           C  
ATOM   2194  CE1 PHE A 277      -9.617  11.984  -8.234  1.00 62.97           C  
ATOM   2195  CE2 PHE A 277     -10.516  11.859 -10.461  1.00 62.97           C  
ATOM   2196  CZ  PHE A 277      -9.922  12.594  -9.445  1.00 62.97           C  
ATOM   2197  N   GLY A 278      -8.844   5.531  -7.684  1.00 64.00           N  
ATOM   2198  CA  GLY A 278      -9.305   4.398  -6.898  1.00 64.00           C  
ATOM   2199  C   GLY A 278      -8.516   3.133  -7.160  1.00 64.00           C  
ATOM   2200  O   GLY A 278      -8.977   2.031  -6.848  1.00 64.00           O  
ATOM   2201  N   SER A 279      -7.254   3.270  -7.938  1.00 75.00           N  
ATOM   2202  CA  SER A 279      -6.352   2.135  -8.078  1.00 75.00           C  
ATOM   2203  C   SER A 279      -5.305   2.119  -6.969  1.00 75.00           C  
ATOM   2204  CB  SER A 279      -5.656   2.168  -9.445  1.00 75.00           C  
ATOM   2205  O   SER A 279      -5.070   3.137  -6.316  1.00 75.00           O  
ATOM   2206  OG  SER A 279      -4.848   1.020  -9.625  1.00 75.00           O  
ATOM   2207  N   GLY A 280      -4.852   1.067  -6.516  1.00 86.44           N  
ATOM   2208  CA  GLY A 280      -3.869   0.896  -5.457  1.00 86.44           C  
ATOM   2209  C   GLY A 280      -3.100  -0.407  -5.566  1.00 86.44           C  
ATOM   2210  O   GLY A 280      -3.363  -1.219  -6.457  1.00 86.44           O  
ATOM   2211  N   ILE A 281      -2.096  -0.501  -4.785  1.00 87.31           N  
ATOM   2212  CA  ILE A 281      -1.283  -1.711  -4.738  1.00 87.31           C  
ATOM   2213  C   ILE A 281      -1.480  -2.414  -3.398  1.00 87.31           C  
ATOM   2214  CB  ILE A 281       0.213  -1.396  -4.965  1.00 87.31           C  
ATOM   2215  O   ILE A 281      -1.371  -1.787  -2.340  1.00 87.31           O  
ATOM   2216  CG1 ILE A 281       0.414  -0.698  -6.316  1.00 87.31           C  
ATOM   2217  CG2 ILE A 281       1.053  -2.674  -4.879  1.00 87.31           C  
ATOM   2218  CD1 ILE A 281       1.817  -0.147  -6.523  1.00 87.31           C  
ATOM   2219  N   ILE A 282      -1.866  -3.705  -3.424  1.00 89.31           N  
ATOM   2220  CA  ILE A 282      -1.977  -4.461  -2.180  1.00 89.31           C  
ATOM   2221  C   ILE A 282      -1.091  -5.703  -2.252  1.00 89.31           C  
ATOM   2222  CB  ILE A 282      -3.439  -4.863  -1.891  1.00 89.31           C  
ATOM   2223  O   ILE A 282      -0.844  -6.234  -3.336  1.00 89.31           O  
ATOM   2224  CG1 ILE A 282      -3.988  -5.738  -3.023  1.00 89.31           C  
ATOM   2225  CG2 ILE A 282      -4.312  -3.619  -1.691  1.00 89.31           C  
ATOM   2226  CD1 ILE A 282      -5.363  -6.328  -2.742  1.00 89.31           C  
ATOM   2227  N   THR A 283      -0.657  -6.055  -1.156  1.00 89.38           N  
ATOM   2228  CA  THR A 283       0.087  -7.305  -1.013  1.00 89.38           C  
ATOM   2229  C   THR A 283      -0.803  -8.398  -0.433  1.00 89.38           C  
ATOM   2230  CB  THR A 283       1.324  -7.117  -0.116  1.00 89.38           C  
ATOM   2231  O   THR A 283      -1.282  -8.281   0.697  1.00 89.38           O  
ATOM   2232  CG2 THR A 283       2.158  -8.391  -0.056  1.00 89.38           C  
ATOM   2233  OG1 THR A 283       2.131  -6.055  -0.643  1.00 89.38           O  
ATOM   2234  N   SER A 284      -1.039  -9.453  -1.274  1.00 90.31           N  
ATOM   2235  CA  SER A 284      -1.979 -10.492  -0.857  1.00 90.31           C  
ATOM   2236  C   SER A 284      -1.674 -11.820  -1.540  1.00 90.31           C  
ATOM   2237  CB  SER A 284      -3.416 -10.070  -1.165  1.00 90.31           C  
ATOM   2238  O   SER A 284      -1.229 -11.844  -2.689  1.00 90.31           O  
ATOM   2239  OG  SER A 284      -4.332 -11.078  -0.780  1.00 90.31           O  
ATOM   2240  N   ASN A 285      -1.999 -12.914  -0.776  1.00 88.56           N  
ATOM   2241  CA  ASN A 285      -1.907 -14.258  -1.345  1.00 88.56           C  
ATOM   2242  C   ASN A 285      -3.281 -14.797  -1.726  1.00 88.56           C  
ATOM   2243  CB  ASN A 285      -1.213 -15.211  -0.367  1.00 88.56           C  
ATOM   2244  O   ASN A 285      -3.416 -15.977  -2.076  1.00 88.56           O  
ATOM   2245  CG  ASN A 285       0.276 -14.945  -0.255  1.00 88.56           C  
ATOM   2246  ND2 ASN A 285       0.843 -15.234   0.909  1.00 88.56           N  
ATOM   2247  OD1 ASN A 285       0.911 -14.484  -1.208  1.00 88.56           O  
ATOM   2248  N   ALA A 286      -4.207 -14.000  -1.644  1.00 88.25           N  
ATOM   2249  CA  ALA A 286      -5.586 -14.406  -1.878  1.00 88.25           C  
ATOM   2250  C   ALA A 286      -5.832 -14.695  -3.357  1.00 88.25           C  
ATOM   2251  CB  ALA A 286      -6.555 -13.336  -1.384  1.00 88.25           C  
ATOM   2252  O   ALA A 286      -5.184 -14.109  -4.227  1.00 88.25           O  
ATOM   2253  N   SER A 287      -6.742 -15.617  -3.629  1.00 87.00           N  
ATOM   2254  CA  SER A 287      -7.062 -15.984  -5.004  1.00 87.00           C  
ATOM   2255  C   SER A 287      -8.148 -15.086  -5.578  1.00 87.00           C  
ATOM   2256  CB  SER A 287      -7.512 -17.453  -5.078  1.00 87.00           C  
ATOM   2257  O   SER A 287      -8.984 -14.555  -4.840  1.00 87.00           O  
ATOM   2258  OG  SER A 287      -8.672 -17.656  -4.289  1.00 87.00           O  
ATOM   2259  N   MET A 288      -8.023 -14.852  -6.887  1.00 85.81           N  
ATOM   2260  CA  MET A 288      -8.992 -14.031  -7.605  1.00 85.81           C  
ATOM   2261  C   MET A 288     -10.258 -14.828  -7.910  1.00 85.81           C  
ATOM   2262  CB  MET A 288      -8.391 -13.492  -8.906  1.00 85.81           C  
ATOM   2263  O   MET A 288     -10.188 -15.945  -8.422  1.00 85.81           O  
ATOM   2264  CG  MET A 288      -9.305 -12.547  -9.664  1.00 85.81           C  
ATOM   2265  SD  MET A 288      -8.555 -11.938 -11.227  1.00 85.81           S  
ATOM   2266  CE  MET A 288      -9.953 -11.016 -11.914  1.00 85.81           C  
ATOM   2267  N   HIS A 289     -11.430 -14.312  -7.609  1.00 85.12           N  
ATOM   2268  CA  HIS A 289     -12.711 -14.938  -7.895  1.00 85.12           C  
ATOM   2269  C   HIS A 289     -13.648 -13.969  -8.617  1.00 85.12           C  
ATOM   2270  CB  HIS A 289     -13.367 -15.430  -6.602  1.00 85.12           C  
ATOM   2271  O   HIS A 289     -13.391 -12.766  -8.656  1.00 85.12           O  
ATOM   2272  CG  HIS A 289     -12.648 -16.562  -5.961  1.00 85.12           C  
ATOM   2273  CD2 HIS A 289     -11.625 -16.578  -5.074  1.00 85.12           C  
ATOM   2274  ND1 HIS A 289     -12.961 -17.891  -6.211  1.00 85.12           N  
ATOM   2275  CE1 HIS A 289     -12.164 -18.672  -5.508  1.00 85.12           C  
ATOM   2276  NE2 HIS A 289     -11.336 -17.906  -4.809  1.00 85.12           N  
ATOM   2277  N   GLU A 290     -14.672 -14.547  -9.344  1.00 85.88           N  
ATOM   2278  CA  GLU A 290     -15.656 -13.734 -10.047  1.00 85.88           C  
ATOM   2279  C   GLU A 290     -16.609 -13.062  -9.062  1.00 85.88           C  
ATOM   2280  CB  GLU A 290     -16.453 -14.586 -11.047  1.00 85.88           C  
ATOM   2281  O   GLU A 290     -17.562 -13.680  -8.594  1.00 85.88           O  
ATOM   2282  CG  GLU A 290     -15.656 -14.961 -12.289  1.00 85.88           C  
ATOM   2283  CD  GLU A 290     -16.516 -15.617 -13.367  1.00 85.88           C  
ATOM   2284  OE1 GLU A 290     -15.992 -15.898 -14.469  1.00 85.88           O  
ATOM   2285  OE2 GLU A 290     -17.719 -15.844 -13.102  1.00 85.88           O  
ATOM   2286  N   CYS A 291     -16.172 -12.023  -8.438  1.00 91.19           N  
ATOM   2287  CA  CYS A 291     -17.000 -11.258  -7.512  1.00 91.19           C  
ATOM   2288  C   CYS A 291     -16.750  -9.758  -7.672  1.00 91.19           C  
ATOM   2289  CB  CYS A 291     -16.703 -11.672  -6.070  1.00 91.19           C  
ATOM   2290  O   CYS A 291     -15.695  -9.344  -8.164  1.00 91.19           O  
ATOM   2291  SG  CYS A 291     -15.008 -11.352  -5.539  1.00 91.19           S  
ATOM   2292  N   ASN A 292     -17.797  -9.008  -7.418  1.00 91.62           N  
ATOM   2293  CA  ASN A 292     -17.750  -7.551  -7.469  1.00 91.62           C  
ATOM   2294  C   ASN A 292     -17.859  -6.938  -6.074  1.00 91.62           C  
ATOM   2295  CB  ASN A 292     -18.859  -7.008  -8.375  1.00 91.62           C  
ATOM   2296  O   ASN A 292     -18.641  -7.398  -5.250  1.00 91.62           O  
ATOM   2297  CG  ASN A 292     -18.641  -7.340  -9.836  1.00 91.62           C  
ATOM   2298  ND2 ASN A 292     -19.703  -7.707 -10.531  1.00 91.62           N  
ATOM   2299  OD1 ASN A 292     -17.516  -7.266 -10.336  1.00 91.62           O  
ATOM   2300  N   THR A 293     -17.000  -5.918  -5.895  1.00 91.31           N  
ATOM   2301  CA  THR A 293     -17.047  -5.270  -4.586  1.00 91.31           C  
ATOM   2302  C   THR A 293     -16.734  -3.783  -4.707  1.00 91.31           C  
ATOM   2303  CB  THR A 293     -16.062  -5.930  -3.604  1.00 91.31           C  
ATOM   2304  O   THR A 293     -16.141  -3.346  -5.691  1.00 91.31           O  
ATOM   2305  CG2 THR A 293     -14.617  -5.684  -4.023  1.00 91.31           C  
ATOM   2306  OG1 THR A 293     -16.266  -5.379  -2.295  1.00 91.31           O  
ATOM   2307  N   LYS A 294     -17.203  -3.047  -3.686  1.00 90.31           N  
ATOM   2308  CA  LYS A 294     -16.891  -1.619  -3.623  1.00 90.31           C  
ATOM   2309  C   LYS A 294     -15.695  -1.349  -2.717  1.00 90.31           C  
ATOM   2310  CB  LYS A 294     -18.109  -0.835  -3.131  1.00 90.31           C  
ATOM   2311  O   LYS A 294     -15.133  -0.253  -2.734  1.00 90.31           O  
ATOM   2312  CG  LYS A 294     -19.297  -0.858  -4.090  1.00 90.31           C  
ATOM   2313  CD  LYS A 294     -20.453  -0.013  -3.576  1.00 90.31           C  
ATOM   2314  CE  LYS A 294     -21.641  -0.045  -4.531  1.00 90.31           C  
ATOM   2315  NZ  LYS A 294     -22.781   0.768  -4.020  1.00 90.31           N  
ATOM   2316  N   CYS A 295     -15.352  -2.381  -1.946  1.00 90.94           N  
ATOM   2317  CA  CYS A 295     -14.258  -2.266  -0.986  1.00 90.94           C  
ATOM   2318  C   CYS A 295     -13.406  -3.529  -0.975  1.00 90.94           C  
ATOM   2319  CB  CYS A 295     -14.805  -1.995   0.416  1.00 90.94           C  
ATOM   2320  O   CYS A 295     -13.914  -4.621  -0.717  1.00 90.94           O  
ATOM   2321  SG  CYS A 295     -13.523  -1.874   1.685  1.00 90.94           S  
ATOM   2322  N   GLN A 296     -12.078  -3.285  -1.122  1.00 92.06           N  
ATOM   2323  CA  GLN A 296     -11.141  -4.398  -1.172  1.00 92.06           C  
ATOM   2324  C   GLN A 296      -9.992  -4.195  -0.182  1.00 92.06           C  
ATOM   2325  CB  GLN A 296     -10.586  -4.570  -2.586  1.00 92.06           C  
ATOM   2326  O   GLN A 296      -9.422  -3.107  -0.104  1.00 92.06           O  
ATOM   2327  CG  GLN A 296      -9.656  -5.766  -2.740  1.00 92.06           C  
ATOM   2328  CD  GLN A 296     -10.375  -7.094  -2.617  1.00 92.06           C  
ATOM   2329  NE2 GLN A 296      -9.812  -8.000  -1.824  1.00 92.06           N  
ATOM   2330  OE1 GLN A 296     -11.422  -7.301  -3.232  1.00 92.06           O  
ATOM   2331  N   THR A 297      -9.656  -5.328   0.520  1.00 91.94           N  
ATOM   2332  CA  THR A 297      -8.500  -5.355   1.404  1.00 91.94           C  
ATOM   2333  C   THR A 297      -7.570  -6.512   1.041  1.00 91.94           C  
ATOM   2334  CB  THR A 297      -8.922  -5.480   2.879  1.00 91.94           C  
ATOM   2335  O   THR A 297      -7.938  -7.387   0.254  1.00 91.94           O  
ATOM   2336  CG2 THR A 297     -10.039  -4.496   3.213  1.00 91.94           C  
ATOM   2337  OG1 THR A 297      -9.383  -6.812   3.127  1.00 91.94           O  
ATOM   2338  N   PRO A 298      -6.328  -6.422   1.609  1.00 89.62           N  
ATOM   2339  CA  PRO A 298      -5.422  -7.543   1.345  1.00 89.62           C  
ATOM   2340  C   PRO A 298      -5.984  -8.883   1.812  1.00 89.62           C  
ATOM   2341  CB  PRO A 298      -4.164  -7.176   2.135  1.00 89.62           C  
ATOM   2342  O   PRO A 298      -5.605  -9.930   1.290  1.00 89.62           O  
ATOM   2343  CG  PRO A 298      -4.164  -5.680   2.178  1.00 89.62           C  
ATOM   2344  CD  PRO A 298      -5.582  -5.207   2.324  1.00 89.62           C  
ATOM   2345  N   LEU A 299      -6.859  -8.844   2.783  1.00 91.88           N  
ATOM   2346  CA  LEU A 299      -7.414 -10.055   3.361  1.00 91.88           C  
ATOM   2347  C   LEU A 299      -8.656 -10.500   2.602  1.00 91.88           C  
ATOM   2348  CB  LEU A 299      -7.754  -9.844   4.840  1.00 91.88           C  
ATOM   2349  O   LEU A 299      -9.047 -11.672   2.668  1.00 91.88           O  
ATOM   2350  CG  LEU A 299      -6.578  -9.539   5.766  1.00 91.88           C  
ATOM   2351  CD1 LEU A 299      -7.070  -9.336   7.199  1.00 91.88           C  
ATOM   2352  CD2 LEU A 299      -5.539 -10.648   5.703  1.00 91.88           C  
ATOM   2353  N   GLY A 300      -9.297  -9.609   1.842  1.00 92.38           N  
ATOM   2354  CA  GLY A 300     -10.492  -9.930   1.081  1.00 92.38           C  
ATOM   2355  C   GLY A 300     -11.461  -8.766   0.979  1.00 92.38           C  
ATOM   2356  O   GLY A 300     -11.266  -7.730   1.611  1.00 92.38           O  
ATOM   2357  N   ALA A 301     -12.539  -8.992   0.158  1.00 92.75           N  
ATOM   2358  CA  ALA A 301     -13.516  -7.934  -0.084  1.00 92.75           C  
ATOM   2359  C   ALA A 301     -14.461  -7.781   1.101  1.00 92.75           C  
ATOM   2360  CB  ALA A 301     -14.305  -8.219  -1.360  1.00 92.75           C  
ATOM   2361  O   ALA A 301     -14.820  -8.773   1.747  1.00 92.75           O  
ATOM   2362  N   ILE A 302     -14.797  -6.516   1.411  1.00 91.81           N  
ATOM   2363  CA  ILE A 302     -15.727  -6.180   2.482  1.00 91.81           C  
ATOM   2364  C   ILE A 302     -17.047  -5.707   1.888  1.00 91.81           C  
ATOM   2365  CB  ILE A 302     -15.148  -5.094   3.418  1.00 91.81           C  
ATOM   2366  O   ILE A 302     -17.078  -4.801   1.053  1.00 91.81           O  
ATOM   2367  CG1 ILE A 302     -13.820  -5.570   4.027  1.00 91.81           C  
ATOM   2368  CG2 ILE A 302     -16.156  -4.727   4.512  1.00 91.81           C  
ATOM   2369  CD1 ILE A 302     -13.070  -4.492   4.797  1.00 91.81           C  
ATOM   2370  N   ASN A 303     -18.109  -6.414   2.197  1.00 87.50           N  
ATOM   2371  CA  ASN A 303     -19.469  -6.000   1.826  1.00 87.50           C  
ATOM   2372  C   ASN A 303     -20.281  -5.598   3.049  1.00 87.50           C  
ATOM   2373  CB  ASN A 303     -20.172  -7.113   1.055  1.00 87.50           C  
ATOM   2374  O   ASN A 303     -20.828  -6.453   3.746  1.00 87.50           O  
ATOM   2375  CG  ASN A 303     -21.406  -6.621   0.320  1.00 87.50           C  
ATOM   2376  ND2 ASN A 303     -22.125  -7.539  -0.323  1.00 87.50           N  
ATOM   2377  OD1 ASN A 303     -21.719  -5.426   0.329  1.00 87.50           O  
ATOM   2378  N   SER A 304     -20.031  -4.344   3.432  1.00 83.81           N  
ATOM   2379  CA  SER A 304     -20.688  -3.918   4.664  1.00 83.81           C  
ATOM   2380  C   SER A 304     -21.297  -2.525   4.512  1.00 83.81           C  
ATOM   2381  CB  SER A 304     -19.703  -3.936   5.832  1.00 83.81           C  
ATOM   2382  O   SER A 304     -20.797  -1.704   3.744  1.00 83.81           O  
ATOM   2383  OG  SER A 304     -20.328  -3.484   7.023  1.00 83.81           O  
ATOM   2384  N   SER A 305     -22.453  -2.322   5.113  1.00 82.50           N  
ATOM   2385  CA  SER A 305     -23.062  -0.999   5.164  1.00 82.50           C  
ATOM   2386  C   SER A 305     -22.641  -0.246   6.426  1.00 82.50           C  
ATOM   2387  CB  SER A 305     -24.578  -1.109   5.105  1.00 82.50           C  
ATOM   2388  O   SER A 305     -23.141   0.852   6.688  1.00 82.50           O  
ATOM   2389  OG  SER A 305     -25.078  -1.854   6.203  1.00 82.50           O  
ATOM   2390  N   LEU A 306     -21.766  -0.935   7.195  1.00 86.25           N  
ATOM   2391  CA  LEU A 306     -21.312  -0.337   8.445  1.00 86.25           C  
ATOM   2392  C   LEU A 306     -20.281   0.752   8.188  1.00 86.25           C  
ATOM   2393  CB  LEU A 306     -20.719  -1.406   9.367  1.00 86.25           C  
ATOM   2394  O   LEU A 306     -19.578   0.714   7.176  1.00 86.25           O  
ATOM   2395  CG  LEU A 306     -21.688  -2.486   9.859  1.00 86.25           C  
ATOM   2396  CD1 LEU A 306     -20.938  -3.576  10.609  1.00 86.25           C  
ATOM   2397  CD2 LEU A 306     -22.781  -1.874  10.742  1.00 86.25           C  
ATOM   2398  N   PRO A 307     -20.203   1.637   9.055  1.00 80.06           N  
ATOM   2399  CA  PRO A 307     -19.359   2.820   8.867  1.00 80.06           C  
ATOM   2400  C   PRO A 307     -17.891   2.551   9.164  1.00 80.06           C  
ATOM   2401  CB  PRO A 307     -19.953   3.830   9.859  1.00 80.06           C  
ATOM   2402  O   PRO A 307     -17.016   3.260   8.656  1.00 80.06           O  
ATOM   2403  CG  PRO A 307     -20.609   2.996  10.914  1.00 80.06           C  
ATOM   2404  CD  PRO A 307     -21.125   1.743  10.273  1.00 80.06           C  
ATOM   2405  N   TYR A 308     -17.609   1.474  10.000  1.00 88.12           N  
ATOM   2406  CA  TYR A 308     -16.234   1.176  10.367  1.00 88.12           C  
ATOM   2407  C   TYR A 308     -15.898  -0.286  10.094  1.00 88.12           C  
ATOM   2408  CB  TYR A 308     -15.984   1.499  11.844  1.00 88.12           C  
ATOM   2409  O   TYR A 308     -16.797  -1.132  10.031  1.00 88.12           O  
ATOM   2410  CG  TYR A 308     -16.344   2.914  12.227  1.00 88.12           C  
ATOM   2411  CD1 TYR A 308     -15.547   3.986  11.836  1.00 88.12           C  
ATOM   2412  CD2 TYR A 308     -17.484   3.184  12.969  1.00 88.12           C  
ATOM   2413  CE1 TYR A 308     -15.875   5.293  12.188  1.00 88.12           C  
ATOM   2414  CE2 TYR A 308     -17.828   4.484  13.328  1.00 88.12           C  
ATOM   2415  OH  TYR A 308     -17.344   6.824  13.281  1.00 88.12           O  
ATOM   2416  CZ  TYR A 308     -17.016   5.531  12.930  1.00 88.12           C  
ATOM   2417  N   GLN A 309     -14.570  -0.527   9.922  1.00 91.62           N  
ATOM   2418  CA  GLN A 309     -14.055  -1.884   9.781  1.00 91.62           C  
ATOM   2419  C   GLN A 309     -12.758  -2.061  10.570  1.00 91.62           C  
ATOM   2420  CB  GLN A 309     -13.828  -2.227   8.312  1.00 91.62           C  
ATOM   2421  O   GLN A 309     -12.055  -1.087  10.836  1.00 91.62           O  
ATOM   2422  CG  GLN A 309     -12.719  -1.413   7.656  1.00 91.62           C  
ATOM   2423  CD  GLN A 309     -11.352  -2.049   7.820  1.00 91.62           C  
ATOM   2424  NE2 GLN A 309     -10.305  -1.237   7.707  1.00 91.62           N  
ATOM   2425  OE1 GLN A 309     -11.234  -3.258   8.047  1.00 91.62           O  
ATOM   2426  N   ASN A 310     -12.594  -3.326  11.078  1.00 91.38           N  
ATOM   2427  CA  ASN A 310     -11.359  -3.656  11.789  1.00 91.38           C  
ATOM   2428  C   ASN A 310     -10.594  -4.773  11.094  1.00 91.38           C  
ATOM   2429  CB  ASN A 310     -11.672  -4.047  13.234  1.00 91.38           C  
ATOM   2430  O   ASN A 310      -9.867  -5.531  11.742  1.00 91.38           O  
ATOM   2431  CG  ASN A 310     -12.391  -5.383  13.344  1.00 91.38           C  
ATOM   2432  ND2 ASN A 310     -12.438  -5.938  14.547  1.00 91.38           N  
ATOM   2433  OD1 ASN A 310     -12.891  -5.910  12.344  1.00 91.38           O  
ATOM   2434  N   ILE A 311     -10.703  -4.914   9.867  1.00 90.12           N  
ATOM   2435  CA  ILE A 311     -10.133  -5.984   9.055  1.00 90.12           C  
ATOM   2436  C   ILE A 311      -8.703  -5.625   8.648  1.00 90.12           C  
ATOM   2437  CB  ILE A 311     -10.992  -6.266   7.801  1.00 90.12           C  
ATOM   2438  O   ILE A 311      -7.762  -6.367   8.938  1.00 90.12           O  
ATOM   2439  CG1 ILE A 311     -12.391  -6.730   8.203  1.00 90.12           C  
ATOM   2440  CG2 ILE A 311     -10.312  -7.297   6.898  1.00 90.12           C  
ATOM   2441  CD1 ILE A 311     -13.375  -6.820   7.047  1.00 90.12           C  
ATOM   2442  N   HIS A 312      -8.516  -4.516   7.875  1.00 88.50           N  
ATOM   2443  CA  HIS A 312      -7.176  -4.109   7.473  1.00 88.50           C  
ATOM   2444  C   HIS A 312      -7.102  -2.604   7.250  1.00 88.50           C  
ATOM   2445  CB  HIS A 312      -6.746  -4.848   6.203  1.00 88.50           C  
ATOM   2446  O   HIS A 312      -8.031  -2.006   6.703  1.00 88.50           O  
ATOM   2447  CG  HIS A 312      -5.273  -4.809   5.953  1.00 88.50           C  
ATOM   2448  CD2 HIS A 312      -4.312  -5.738   6.160  1.00 88.50           C  
ATOM   2449  ND1 HIS A 312      -4.637  -3.707   5.426  1.00 88.50           N  
ATOM   2450  CE1 HIS A 312      -3.344  -3.961   5.316  1.00 88.50           C  
ATOM   2451  NE2 HIS A 312      -3.121  -5.188   5.758  1.00 88.50           N  
ATOM   2452  N   PRO A 313      -6.020  -1.966   7.633  1.00 84.06           N  
ATOM   2453  CA  PRO A 313      -5.867  -0.518   7.473  1.00 84.06           C  
ATOM   2454  C   PRO A 313      -5.691  -0.101   6.016  1.00 84.06           C  
ATOM   2455  CB  PRO A 313      -4.605  -0.206   8.281  1.00 84.06           C  
ATOM   2456  O   PRO A 313      -6.000   1.037   5.652  1.00 84.06           O  
ATOM   2457  CG  PRO A 313      -3.900  -1.517   8.414  1.00 84.06           C  
ATOM   2458  CD  PRO A 313      -4.926  -2.615   8.383  1.00 84.06           C  
ATOM   2459  N   VAL A 314      -5.109  -1.003   5.195  1.00 84.81           N  
ATOM   2460  CA  VAL A 314      -4.941  -0.717   3.773  1.00 84.81           C  
ATOM   2461  C   VAL A 314      -6.172  -1.185   3.004  1.00 84.81           C  
ATOM   2462  CB  VAL A 314      -3.670  -1.390   3.207  1.00 84.81           C  
ATOM   2463  O   VAL A 314      -6.492  -2.377   2.994  1.00 84.81           O  
ATOM   2464  CG1 VAL A 314      -3.529  -1.103   1.713  1.00 84.81           C  
ATOM   2465  CG2 VAL A 314      -2.432  -0.914   3.965  1.00 84.81           C  
ATOM   2466  N   THR A 315      -6.875  -0.199   2.410  1.00 86.69           N  
ATOM   2467  CA  THR A 315      -8.102  -0.521   1.691  1.00 86.69           C  
ATOM   2468  C   THR A 315      -8.117   0.152   0.322  1.00 86.69           C  
ATOM   2469  CB  THR A 315      -9.344  -0.093   2.492  1.00 86.69           C  
ATOM   2470  O   THR A 315      -7.496   1.198   0.130  1.00 86.69           O  
ATOM   2471  CG2 THR A 315      -9.383  -0.772   3.857  1.00 86.69           C  
ATOM   2472  OG1 THR A 315      -9.320   1.327   2.678  1.00 86.69           O  
ATOM   2473  N   ILE A 316      -8.773  -0.451  -0.684  1.00 85.81           N  
ATOM   2474  CA  ILE A 316      -8.938   0.106  -2.021  1.00 85.81           C  
ATOM   2475  C   ILE A 316     -10.422   0.177  -2.371  1.00 85.81           C  
ATOM   2476  CB  ILE A 316      -8.180  -0.726  -3.078  1.00 85.81           C  
ATOM   2477  O   ILE A 316     -11.148  -0.807  -2.217  1.00 85.81           O  
ATOM   2478  CG1 ILE A 316      -6.684  -0.785  -2.738  1.00 85.81           C  
ATOM   2479  CG2 ILE A 316      -8.398  -0.149  -4.480  1.00 85.81           C  
ATOM   2480  CD1 ILE A 316      -5.883  -1.728  -3.625  1.00 85.81           C  
ATOM   2481  N   GLY A 317     -10.875   1.344  -2.818  1.00 85.62           N  
ATOM   2482  CA  GLY A 317     -12.281   1.531  -3.146  1.00 85.62           C  
ATOM   2483  C   GLY A 317     -13.062   2.230  -2.049  1.00 85.62           C  
ATOM   2484  O   GLY A 317     -12.484   2.965  -1.243  1.00 85.62           O  
ATOM   2485  N   GLU A 318     -14.344   2.035  -2.014  1.00 86.69           N  
ATOM   2486  CA  GLU A 318     -15.227   2.627  -1.012  1.00 86.69           C  
ATOM   2487  C   GLU A 318     -15.359   1.721   0.208  1.00 86.69           C  
ATOM   2488  CB  GLU A 318     -16.609   2.912  -1.612  1.00 86.69           C  
ATOM   2489  O   GLU A 318     -16.250   0.867   0.258  1.00 86.69           O  
ATOM   2490  CG  GLU A 318     -16.578   3.912  -2.758  1.00 86.69           C  
ATOM   2491  CD  GLU A 318     -17.953   4.176  -3.354  1.00 86.69           C  
ATOM   2492  OE1 GLU A 318     -18.062   4.945  -4.336  1.00 86.69           O  
ATOM   2493  OE2 GLU A 318     -18.938   3.609  -2.832  1.00 86.69           O  
ATOM   2494  N   CYS A 319     -14.391   1.861   1.154  1.00 86.94           N  
ATOM   2495  CA  CYS A 319     -14.352   0.980   2.316  1.00 86.94           C  
ATOM   2496  C   CYS A 319     -14.711   1.738   3.590  1.00 86.94           C  
ATOM   2497  CB  CYS A 319     -12.969   0.347   2.461  1.00 86.94           C  
ATOM   2498  O   CYS A 319     -14.422   2.932   3.707  1.00 86.94           O  
ATOM   2499  SG  CYS A 319     -12.438  -0.585   1.007  1.00 86.94           S  
ATOM   2500  N   PRO A 320     -15.469   0.954   4.520  1.00 86.31           N  
ATOM   2501  CA  PRO A 320     -15.625   1.555   5.844  1.00 86.31           C  
ATOM   2502  C   PRO A 320     -14.297   1.928   6.492  1.00 86.31           C  
ATOM   2503  CB  PRO A 320     -16.328   0.457   6.645  1.00 86.31           C  
ATOM   2504  O   PRO A 320     -13.273   1.296   6.215  1.00 86.31           O  
ATOM   2505  CG  PRO A 320     -16.922  -0.453   5.609  1.00 86.31           C  
ATOM   2506  CD  PRO A 320     -16.062  -0.386   4.379  1.00 86.31           C  
ATOM   2507  N   LYS A 321     -14.289   2.912   7.281  1.00 83.50           N  
ATOM   2508  CA  LYS A 321     -13.047   3.418   7.871  1.00 83.50           C  
ATOM   2509  C   LYS A 321     -12.484   2.434   8.891  1.00 83.50           C  
ATOM   2510  CB  LYS A 321     -13.289   4.777   8.531  1.00 83.50           C  
ATOM   2511  O   LYS A 321     -13.227   1.849   9.680  1.00 83.50           O  
ATOM   2512  CG  LYS A 321     -13.695   5.875   7.562  1.00 83.50           C  
ATOM   2513  CD  LYS A 321     -12.547   6.250   6.633  1.00 83.50           C  
ATOM   2514  CE  LYS A 321     -12.930   7.398   5.707  1.00 83.50           C  
ATOM   2515  NZ  LYS A 321     -11.836   7.707   4.734  1.00 83.50           N  
ATOM   2516  N   TYR A 322     -11.211   2.320   8.844  1.00 84.81           N  
ATOM   2517  CA  TYR A 322     -10.531   1.369   9.711  1.00 84.81           C  
ATOM   2518  C   TYR A 322     -10.438   1.906  11.133  1.00 84.81           C  
ATOM   2519  CB  TYR A 322      -9.133   1.056   9.180  1.00 84.81           C  
ATOM   2520  O   TYR A 322     -10.055   3.061  11.344  1.00 84.81           O  
ATOM   2521  CG  TYR A 322      -8.344   0.120  10.055  1.00 84.81           C  
ATOM   2522  CD1 TYR A 322      -7.398   0.610  10.961  1.00 84.81           C  
ATOM   2523  CD2 TYR A 322      -8.531  -1.256   9.992  1.00 84.81           C  
ATOM   2524  CE1 TYR A 322      -6.664  -0.249  11.773  1.00 84.81           C  
ATOM   2525  CE2 TYR A 322      -7.809  -2.125  10.797  1.00 84.81           C  
ATOM   2526  OH  TYR A 322      -6.152  -2.467  12.484  1.00 84.81           O  
ATOM   2527  CZ  TYR A 322      -6.875  -1.612  11.688  1.00 84.81           C  
ATOM   2528  N   VAL A 323     -10.766   1.108  12.117  1.00 86.75           N  
ATOM   2529  CA  VAL A 323     -10.625   1.384  13.539  1.00 86.75           C  
ATOM   2530  C   VAL A 323      -9.969   0.196  14.234  1.00 86.75           C  
ATOM   2531  CB  VAL A 323     -11.992   1.689  14.188  1.00 86.75           C  
ATOM   2532  O   VAL A 323     -10.406  -0.945  14.078  1.00 86.75           O  
ATOM   2533  CG1 VAL A 323     -11.836   1.934  15.688  1.00 86.75           C  
ATOM   2534  CG2 VAL A 323     -12.648   2.893  13.516  1.00 86.75           C  
ATOM   2535  N   ARG A 324      -8.898   0.528  14.875  1.00 85.88           N  
ATOM   2536  CA  ARG A 324      -8.148  -0.521  15.562  1.00 85.88           C  
ATOM   2537  C   ARG A 324      -8.812  -0.883  16.891  1.00 85.88           C  
ATOM   2538  CB  ARG A 324      -6.703  -0.084  15.805  1.00 85.88           C  
ATOM   2539  O   ARG A 324      -8.305  -0.537  17.953  1.00 85.88           O  
ATOM   2540  CG  ARG A 324      -5.781  -1.214  16.234  1.00 85.88           C  
ATOM   2541  CD  ARG A 324      -4.344  -0.742  16.375  1.00 85.88           C  
ATOM   2542  NE  ARG A 324      -3.430  -1.858  16.609  1.00 85.88           N  
ATOM   2543  NH1 ARG A 324      -1.519  -0.561  16.625  1.00 85.88           N  
ATOM   2544  NH2 ARG A 324      -1.372  -2.830  16.922  1.00 85.88           N  
ATOM   2545  CZ  ARG A 324      -2.109  -1.747  16.719  1.00 85.88           C  
ATOM   2546  N   SER A 325     -10.016  -1.340  16.828  1.00 85.94           N  
ATOM   2547  CA  SER A 325     -10.805  -1.764  17.984  1.00 85.94           C  
ATOM   2548  C   SER A 325     -11.484  -3.107  17.719  1.00 85.94           C  
ATOM   2549  CB  SER A 325     -11.867  -0.711  18.312  1.00 85.94           C  
ATOM   2550  O   SER A 325     -11.820  -3.426  16.578  1.00 85.94           O  
ATOM   2551  OG  SER A 325     -11.352   0.238  19.234  1.00 85.94           O  
ATOM   2552  N   ALA A 326     -11.539  -3.889  18.797  1.00 84.00           N  
ATOM   2553  CA  ALA A 326     -12.141  -5.219  18.703  1.00 84.00           C  
ATOM   2554  C   ALA A 326     -13.664  -5.133  18.656  1.00 84.00           C  
ATOM   2555  CB  ALA A 326     -11.688  -6.094  19.859  1.00 84.00           C  
ATOM   2556  O   ALA A 326     -14.312  -5.945  18.000  1.00 84.00           O  
ATOM   2557  N   LYS A 327     -14.141  -4.098  19.281  1.00 83.69           N  
ATOM   2558  CA  LYS A 327     -15.586  -3.887  19.328  1.00 83.69           C  
ATOM   2559  C   LYS A 327     -15.922  -2.402  19.422  1.00 83.69           C  
ATOM   2560  CB  LYS A 327     -16.203  -4.648  20.500  1.00 83.69           C  
ATOM   2561  O   LYS A 327     -15.250  -1.657  20.141  1.00 83.69           O  
ATOM   2562  CG  LYS A 327     -16.125  -6.160  20.359  1.00 83.69           C  
ATOM   2563  CD  LYS A 327     -16.797  -6.859  21.547  1.00 83.69           C  
ATOM   2564  CE  LYS A 327     -16.688  -8.375  21.422  1.00 83.69           C  
ATOM   2565  NZ  LYS A 327     -17.375  -9.070  22.562  1.00 83.69           N  
ATOM   2566  N   LEU A 328     -16.844  -2.016  18.625  1.00 86.88           N  
ATOM   2567  CA  LEU A 328     -17.422  -0.672  18.656  1.00 86.88           C  
ATOM   2568  C   LEU A 328     -18.938  -0.721  18.641  1.00 86.88           C  
ATOM   2569  CB  LEU A 328     -16.906   0.162  17.484  1.00 86.88           C  
ATOM   2570  O   LEU A 328     -19.547  -0.832  17.562  1.00 86.88           O  
ATOM   2571  CG  LEU A 328     -17.094   1.676  17.594  1.00 86.88           C  
ATOM   2572  CD1 LEU A 328     -16.328   2.221  18.797  1.00 86.88           C  
ATOM   2573  CD2 LEU A 328     -16.625   2.365  16.312  1.00 86.88           C  
ATOM   2574  N   ARG A 329     -19.516  -0.693  19.891  1.00 86.94           N  
ATOM   2575  CA  ARG A 329     -20.953  -0.915  20.016  1.00 86.94           C  
ATOM   2576  C   ARG A 329     -21.688   0.383  20.344  1.00 86.94           C  
ATOM   2577  CB  ARG A 329     -21.250  -1.971  21.078  1.00 86.94           C  
ATOM   2578  O   ARG A 329     -21.250   1.142  21.203  1.00 86.94           O  
ATOM   2579  CG  ARG A 329     -20.844  -3.381  20.672  1.00 86.94           C  
ATOM   2580  CD  ARG A 329     -21.422  -4.422  21.625  1.00 86.94           C  
ATOM   2581  NE  ARG A 329     -21.203  -5.781  21.141  1.00 86.94           N  
ATOM   2582  NH1 ARG A 329     -23.188  -6.625  21.969  1.00 86.94           N  
ATOM   2583  NH2 ARG A 329     -21.750  -7.988  20.812  1.00 86.94           N  
ATOM   2584  CZ  ARG A 329     -22.047  -6.793  21.297  1.00 86.94           C  
ATOM   2585  N   MET A 330     -22.719   0.510  19.703  1.00 81.25           N  
ATOM   2586  CA  MET A 330     -23.562   1.670  19.953  1.00 81.25           C  
ATOM   2587  C   MET A 330     -24.891   1.246  20.562  1.00 81.25           C  
ATOM   2588  CB  MET A 330     -23.812   2.447  18.656  1.00 81.25           C  
ATOM   2589  O   MET A 330     -25.531   0.299  20.094  1.00 81.25           O  
ATOM   2590  CG  MET A 330     -24.547   3.758  18.859  1.00 81.25           C  
ATOM   2591  SD  MET A 330     -24.828   4.664  17.297  1.00 81.25           S  
ATOM   2592  CE  MET A 330     -23.172   5.355  17.016  1.00 81.25           C  
ATOM   2593  N   VAL A 331     -25.234   1.972  21.609  1.00 79.31           N  
ATOM   2594  CA  VAL A 331     -26.453   1.662  22.344  1.00 79.31           C  
ATOM   2595  C   VAL A 331     -27.672   2.111  21.547  1.00 79.31           C  
ATOM   2596  CB  VAL A 331     -26.453   2.330  23.734  1.00 79.31           C  
ATOM   2597  O   VAL A 331     -27.719   3.238  21.047  1.00 79.31           O  
ATOM   2598  CG1 VAL A 331     -27.547   3.391  23.828  1.00 79.31           C  
ATOM   2599  CG2 VAL A 331     -26.641   1.278  24.828  1.00 79.31           C  
ATOM   2600  N   THR A 332     -28.641   1.223  21.328  1.00 69.44           N  
ATOM   2601  CA  THR A 332     -29.891   1.541  20.656  1.00 69.44           C  
ATOM   2602  C   THR A 332     -31.078   1.272  21.562  1.00 69.44           C  
ATOM   2603  CB  THR A 332     -30.031   0.731  19.344  1.00 69.44           C  
ATOM   2604  O   THR A 332     -32.219   1.614  21.219  1.00 69.44           O  
ATOM   2605  CG2 THR A 332     -28.938   1.093  18.344  1.00 69.44           C  
ATOM   2606  OG1 THR A 332     -29.938  -0.667  19.656  1.00 69.44           O  
ATOM   2607  N   GLY A 333     -30.719   0.752  22.703  1.00 65.25           N  
ATOM   2608  CA  GLY A 333     -31.734   0.417  23.688  1.00 65.25           C  
ATOM   2609  C   GLY A 333     -31.484   1.061  25.047  1.00 65.25           C  
ATOM   2610  O   GLY A 333     -30.703   2.018  25.141  1.00 65.25           O  
ATOM   2611  N   LEU A 334     -32.250   0.625  26.156  1.00 67.00           N  
ATOM   2612  CA  LEU A 334     -32.156   1.203  27.484  1.00 67.00           C  
ATOM   2613  C   LEU A 334     -31.203   0.398  28.359  1.00 67.00           C  
ATOM   2614  CB  LEU A 334     -33.531   1.263  28.141  1.00 67.00           C  
ATOM   2615  O   LEU A 334     -30.812  -0.717  28.000  1.00 67.00           O  
ATOM   2616  CG  LEU A 334     -34.625   2.025  27.375  1.00 67.00           C  
ATOM   2617  CD1 LEU A 334     -36.000   1.738  27.984  1.00 67.00           C  
ATOM   2618  CD2 LEU A 334     -34.344   3.521  27.391  1.00 67.00           C  
ATOM   2619  N   ARG A 335     -30.844   0.947  29.391  1.00 68.38           N  
ATOM   2620  CA  ARG A 335     -30.078   0.210  30.391  1.00 68.38           C  
ATOM   2621  C   ARG A 335     -30.859  -1.002  30.891  1.00 68.38           C  
ATOM   2622  CB  ARG A 335     -29.719   1.121  31.562  1.00 68.38           C  
ATOM   2623  O   ARG A 335     -32.062  -0.919  31.125  1.00 68.38           O  
ATOM   2624  CG  ARG A 335     -28.594   2.098  31.266  1.00 68.38           C  
ATOM   2625  CD  ARG A 335     -28.188   2.889  32.500  1.00 68.38           C  
ATOM   2626  NE  ARG A 335     -27.094   3.809  32.219  1.00 68.38           N  
ATOM   2627  NH1 ARG A 335     -26.734   4.414  34.406  1.00 68.38           N  
ATOM   2628  NH2 ARG A 335     -25.438   5.320  32.750  1.00 68.38           N  
ATOM   2629  CZ  ARG A 335     -26.422   4.512  33.125  1.00 68.38           C  
ATOM   2630  N   ASN A 336     -30.188  -2.158  30.891  1.00 66.62           N  
ATOM   2631  CA  ASN A 336     -30.797  -3.418  31.281  1.00 66.62           C  
ATOM   2632  C   ASN A 336     -30.656  -3.674  32.781  1.00 66.62           C  
ATOM   2633  CB  ASN A 336     -30.219  -4.578  30.469  1.00 66.62           C  
ATOM   2634  O   ASN A 336     -29.562  -3.545  33.312  1.00 66.62           O  
ATOM   2635  CG  ASN A 336     -31.000  -5.867  30.656  1.00 66.62           C  
ATOM   2636  ND2 ASN A 336     -30.375  -6.988  30.297  1.00 66.62           N  
ATOM   2637  OD1 ASN A 336     -32.125  -5.855  31.109  1.00 66.62           O  
ATOM   2638  N   ILE A 337     -31.750  -3.967  33.500  1.00 57.72           N  
ATOM   2639  CA  ILE A 337     -31.750  -4.457  34.875  1.00 57.72           C  
ATOM   2640  C   ILE A 337     -32.250  -5.902  34.906  1.00 57.72           C  
ATOM   2641  CB  ILE A 337     -32.625  -3.572  35.781  1.00 57.72           C  
ATOM   2642  O   ILE A 337     -33.344  -6.199  34.438  1.00 57.72           O  
ATOM   2643  CG1 ILE A 337     -32.156  -2.113  35.719  1.00 57.72           C  
ATOM   2644  CG2 ILE A 337     -32.594  -4.094  37.219  1.00 57.72           C  
ATOM   2645  CD1 ILE A 337     -33.125  -1.124  36.344  1.00 57.72           C  
ATOM   2646  N   PRO A 338     -31.375  -6.891  35.156  1.00 44.00           N  
ATOM   2647  CA  PRO A 338     -31.750  -8.305  35.062  1.00 44.00           C  
ATOM   2648  C   PRO A 338     -33.000  -8.633  35.875  1.00 44.00           C  
ATOM   2649  CB  PRO A 338     -30.531  -9.031  35.625  1.00 44.00           C  
ATOM   2650  O   PRO A 338     -33.156  -8.180  37.000  1.00 44.00           O  
ATOM   2651  CG  PRO A 338     -29.562  -7.945  35.969  1.00 44.00           C  
ATOM   2652  CD  PRO A 338     -30.234  -6.621  35.781  1.00 44.00           C  
ATOM   2653  N   SER A 339     -34.281  -8.984  35.344  1.00 41.09           N  
ATOM   2654  CA  SER A 339     -35.406  -9.531  36.031  1.00 41.09           C  
ATOM   2655  C   SER A 339     -35.531 -11.039  35.844  1.00 41.09           C  
ATOM   2656  CB  SER A 339     -36.719  -8.859  35.594  1.00 41.09           C  
ATOM   2657  O   SER A 339     -35.156 -11.555  34.781  1.00 41.09           O  
ATOM   2658  OG  SER A 339     -37.188  -9.453  34.375  1.00 41.09           O  
ATOM   2659  N   ILE A 340     -35.625 -11.883  36.906  1.00 31.03           N  
ATOM   2660  CA  ILE A 340     -35.875 -13.305  37.125  1.00 31.03           C  
ATOM   2661  C   ILE A 340     -37.344 -13.633  36.906  1.00 31.03           C  
ATOM   2662  CB  ILE A 340     -35.438 -13.734  38.562  1.00 31.03           C  
ATOM   2663  O   ILE A 340     -38.219 -13.172  37.656  1.00 31.03           O  
ATOM   2664  CG1 ILE A 340     -34.031 -13.211  38.875  1.00 31.03           C  
ATOM   2665  CG2 ILE A 340     -35.500 -15.258  38.688  1.00 31.03           C  
ATOM   2666  CD1 ILE A 340     -33.656 -13.336  40.344  1.00 31.03           C  
ATOM   2667  N   GLN A 341     -38.125 -13.164  35.688  1.00 29.98           N  
ATOM   2668  CA  GLN A 341     -39.375 -13.867  35.469  1.00 29.98           C  
ATOM   2669  C   GLN A 341     -39.781 -13.844  34.000  1.00 29.98           C  
ATOM   2670  CB  GLN A 341     -40.500 -13.250  36.344  1.00 29.98           C  
ATOM   2671  O   GLN A 341     -39.531 -12.859  33.312  1.00 29.98           O  
ATOM   2672  CG  GLN A 341     -40.625 -13.883  37.719  1.00 29.98           C  
ATOM   2673  CD  GLN A 341     -41.750 -13.258  38.531  1.00 29.98           C  
ATOM   2674  NE2 GLN A 341     -41.844 -13.656  39.812  1.00 29.98           N  
ATOM   2675  OE1 GLN A 341     -42.500 -12.422  38.031  1.00 29.98           O  
ATOM   2676  N   SER A 342     -40.188 -15.000  33.312  1.00 29.30           N  
ATOM   2677  CA  SER A 342     -40.656 -15.500  32.031  1.00 29.30           C  
ATOM   2678  C   SER A 342     -41.844 -14.711  31.516  1.00 29.30           C  
ATOM   2679  CB  SER A 342     -41.000 -16.984  32.125  1.00 29.30           C  
ATOM   2680  O   SER A 342     -42.750 -14.352  32.281  1.00 29.30           O  
ATOM   2681  OG  SER A 342     -42.094 -17.188  33.000  1.00 29.30           O  
ATOM   2682  N   ARG A 343     -41.750 -13.914  30.422  1.00 32.25           N  
ATOM   2683  CA  ARG A 343     -42.594 -13.133  29.531  1.00 32.25           C  
ATOM   2684  C   ARG A 343     -43.688 -14.016  28.906  1.00 32.25           C  
ATOM   2685  CB  ARG A 343     -41.750 -12.461  28.438  1.00 32.25           C  
ATOM   2686  O   ARG A 343     -43.406 -15.133  28.484  1.00 32.25           O  
ATOM   2687  CG  ARG A 343     -40.844 -11.359  28.953  1.00 32.25           C  
ATOM   2688  CD  ARG A 343     -40.250 -10.555  27.812  1.00 32.25           C  
ATOM   2689  NE  ARG A 343     -39.719  -9.281  28.266  1.00 32.25           N  
ATOM   2690  NH1 ARG A 343     -38.406  -8.914  26.391  1.00 32.25           N  
ATOM   2691  NH2 ARG A 343     -38.438  -7.379  28.094  1.00 32.25           N  
ATOM   2692  CZ  ARG A 343     -38.844  -8.523  27.594  1.00 32.25           C  
ATOM   2693  N   GLY A 344     -45.000 -13.797  29.172  1.00 26.69           N  
ATOM   2694  CA  GLY A 344     -46.219 -14.117  28.422  1.00 26.69           C  
ATOM   2695  C   GLY A 344     -46.562 -13.094  27.359  1.00 26.69           C  
ATOM   2696  O   GLY A 344     -46.188 -11.930  27.469  1.00 26.69           O  
ATOM   2697  N   LEU A 345     -46.875 -13.453  26.031  1.00 26.30           N  
ATOM   2698  CA  LEU A 345     -47.250 -13.281  24.625  1.00 26.30           C  
ATOM   2699  C   LEU A 345     -48.562 -12.500  24.516  1.00 26.30           C  
ATOM   2700  CB  LEU A 345     -47.406 -14.641  23.938  1.00 26.30           C  
ATOM   2701  O   LEU A 345     -49.562 -12.875  25.125  1.00 26.30           O  
ATOM   2702  CG  LEU A 345     -47.406 -14.633  22.422  1.00 26.30           C  
ATOM   2703  CD1 LEU A 345     -46.000 -14.508  21.875  1.00 26.30           C  
ATOM   2704  CD2 LEU A 345     -48.094 -15.891  21.875  1.00 26.30           C  
ATOM   2705  N   PHE A 346     -48.656 -11.109  24.328  1.00 25.22           N  
ATOM   2706  CA  PHE A 346     -49.406 -10.320  23.375  1.00 25.22           C  
ATOM   2707  C   PHE A 346     -49.875  -9.008  24.000  1.00 25.22           C  
ATOM   2708  CB  PHE A 346     -50.625 -11.117  22.859  1.00 25.22           C  
ATOM   2709  O   PHE A 346     -50.375  -9.000  25.125  1.00 25.22           O  
ATOM   2710  CG  PHE A 346     -50.281 -12.055  21.719  1.00 25.22           C  
ATOM   2711  CD1 PHE A 346     -50.219 -11.594  20.422  1.00 25.22           C  
ATOM   2712  CD2 PHE A 346     -50.031 -13.398  21.969  1.00 25.22           C  
ATOM   2713  CE1 PHE A 346     -49.906 -12.453  19.359  1.00 25.22           C  
ATOM   2714  CE2 PHE A 346     -49.719 -14.266  20.922  1.00 25.22           C  
ATOM   2715  CZ  PHE A 346     -49.656 -13.797  19.625  1.00 25.22           C  
ATOM   2716  N   GLY A 347     -49.594  -7.727  23.281  1.00 29.27           N  
ATOM   2717  CA  GLY A 347     -50.656  -6.953  22.656  1.00 29.27           C  
ATOM   2718  C   GLY A 347     -50.250  -5.523  22.359  1.00 29.27           C  
ATOM   2719  O   GLY A 347     -49.875  -4.770  23.266  1.00 29.27           O  
ATOM   2720  N   ALA A 348     -49.844  -5.105  21.078  1.00 26.98           N  
ATOM   2721  CA  ALA A 348     -50.219  -4.383  19.859  1.00 26.98           C  
ATOM   2722  C   ALA A 348     -51.656  -3.828  19.984  1.00 26.98           C  
ATOM   2723  CB  ALA A 348     -50.125  -5.293  18.641  1.00 26.98           C  
ATOM   2724  O   ALA A 348     -52.562  -4.512  20.469  1.00 26.98           O  
ATOM   2725  N   ILE A 349     -51.844  -2.473  20.141  1.00 29.62           N  
ATOM   2726  CA  ILE A 349     -52.656  -1.706  19.203  1.00 29.62           C  
ATOM   2727  C   ILE A 349     -53.656  -0.839  19.953  1.00 29.62           C  
ATOM   2728  CB  ILE A 349     -53.375  -2.631  18.203  1.00 29.62           C  
ATOM   2729  O   ILE A 349     -54.469  -1.352  20.719  1.00 29.62           O  
ATOM   2730  CG1 ILE A 349     -52.375  -3.512  17.453  1.00 29.62           C  
ATOM   2731  CG2 ILE A 349     -54.219  -1.810  17.219  1.00 29.62           C  
ATOM   2732  CD1 ILE A 349     -53.031  -4.539  16.531  1.00 29.62           C  
ATOM   2733  N   ALA A 350     -53.125   0.429  20.453  1.00 29.73           N  
ATOM   2734  CA  ALA A 350     -54.062   1.551  20.344  1.00 29.73           C  
ATOM   2735  C   ALA A 350     -53.406   2.855  20.781  1.00 29.73           C  
ATOM   2736  CB  ALA A 350     -55.312   1.290  21.172  1.00 29.73           C  
ATOM   2737  O   ALA A 350     -54.062   3.824  21.109  1.00 29.73           O  
ATOM   2738  N   GLY A 351     -52.031   3.104  20.750  1.00 30.80           N  
ATOM   2739  CA  GLY A 351     -51.500   4.438  21.016  1.00 30.80           C  
ATOM   2740  C   GLY A 351     -50.844   5.086  19.812  1.00 30.80           C  
ATOM   2741  O   GLY A 351     -50.594   6.285  19.828  1.00 30.80           O  
ATOM   2742  N   PHE A 352     -50.812   4.488  18.641  1.00 29.20           N  
ATOM   2743  CA  PHE A 352     -50.031   4.820  17.438  1.00 29.20           C  
ATOM   2744  C   PHE A 352     -50.938   5.328  16.328  1.00 29.20           C  
ATOM   2745  CB  PHE A 352     -49.250   3.600  16.953  1.00 29.20           C  
ATOM   2746  O   PHE A 352     -50.531   6.156  15.516  1.00 29.20           O  
ATOM   2747  CG  PHE A 352     -47.812   3.902  16.625  1.00 29.20           C  
ATOM   2748  CD1 PHE A 352     -47.438   4.254  15.328  1.00 29.20           C  
ATOM   2749  CD2 PHE A 352     -46.812   3.838  17.594  1.00 29.20           C  
ATOM   2750  CE1 PHE A 352     -46.094   4.531  15.008  1.00 29.20           C  
ATOM   2751  CE2 PHE A 352     -45.500   4.117  17.297  1.00 29.20           C  
ATOM   2752  CZ  PHE A 352     -45.125   4.465  16.000  1.00 29.20           C  
ATOM   2753  N   ILE A 353     -52.125   5.707  16.547  1.00 31.03           N  
ATOM   2754  CA  ILE A 353     -52.812   6.262  15.398  1.00 31.03           C  
ATOM   2755  C   ILE A 353     -53.406   7.621  15.750  1.00 31.03           C  
ATOM   2756  CB  ILE A 353     -53.938   5.309  14.898  1.00 31.03           C  
ATOM   2757  O   ILE A 353     -53.438   8.531  14.922  1.00 31.03           O  
ATOM   2758  CG1 ILE A 353     -53.344   3.969  14.453  1.00 31.03           C  
ATOM   2759  CG2 ILE A 353     -54.719   5.953  13.758  1.00 31.03           C  
ATOM   2760  CD1 ILE A 353     -54.375   2.949  13.984  1.00 31.03           C  
ATOM   2761  N   GLU A 354     -52.844   8.281  16.953  1.00 31.88           N  
ATOM   2762  CA  GLU A 354     -53.469   9.586  17.188  1.00 31.88           C  
ATOM   2763  C   GLU A 354     -52.531  10.531  17.906  1.00 31.88           C  
ATOM   2764  CB  GLU A 354     -54.781   9.422  17.984  1.00 31.88           C  
ATOM   2765  O   GLU A 354     -52.656  11.750  17.797  1.00 31.88           O  
ATOM   2766  CG  GLU A 354     -56.000   9.094  17.125  1.00 31.88           C  
ATOM   2767  CD  GLU A 354     -57.250   8.859  17.953  1.00 31.88           C  
ATOM   2768  OE1 GLU A 354     -58.312   8.516  17.359  1.00 31.88           O  
ATOM   2769  OE2 GLU A 354     -57.188   9.016  19.188  1.00 31.88           O  
ATOM   2770  N   GLY A 355     -51.000  10.273  17.969  1.00 29.48           N  
ATOM   2771  CA  GLY A 355     -50.344  11.242  18.828  1.00 29.48           C  
ATOM   2772  C   GLY A 355     -48.906  11.547  18.422  1.00 29.48           C  
ATOM   2773  O   GLY A 355     -48.219  12.289  19.109  1.00 29.48           O  
ATOM   2774  N   GLY A 356     -48.438  11.203  17.094  1.00 33.38           N  
ATOM   2775  CA  GLY A 356     -47.125  11.633  16.688  1.00 33.38           C  
ATOM   2776  C   GLY A 356     -46.031  11.312  17.703  1.00 33.38           C  
ATOM   2777  O   GLY A 356     -46.125  10.305  18.406  1.00 33.38           O  
ATOM   2778  N   TRP A 357     -44.719  11.922  17.938  1.00 34.00           N  
ATOM   2779  CA  TRP A 357     -43.500  11.859  18.734  1.00 34.00           C  
ATOM   2780  C   TRP A 357     -43.812  11.664  20.203  1.00 34.00           C  
ATOM   2781  CB  TRP A 357     -42.656  13.133  18.547  1.00 34.00           C  
ATOM   2782  O   TRP A 357     -43.094  10.938  20.906  1.00 34.00           O  
ATOM   2783  CG  TRP A 357     -41.656  13.055  17.406  1.00 34.00           C  
ATOM   2784  CD1 TRP A 357     -41.844  13.531  16.141  1.00 34.00           C  
ATOM   2785  CD2 TRP A 357     -40.375  12.461  17.453  1.00 34.00           C  
ATOM   2786  CE2 TRP A 357     -39.812  12.609  16.156  1.00 34.00           C  
ATOM   2787  CE3 TRP A 357     -39.625  11.812  18.453  1.00 34.00           C  
ATOM   2788  NE1 TRP A 357     -40.719  13.266  15.383  1.00 34.00           N  
ATOM   2789  CH2 TRP A 357     -37.812  11.508  16.844  1.00 34.00           C  
ATOM   2790  CZ2 TRP A 357     -38.531  12.141  15.852  1.00 34.00           C  
ATOM   2791  CZ3 TRP A 357     -38.344  11.344  18.125  1.00 34.00           C  
ATOM   2792  N   THR A 358     -45.062  11.969  20.719  1.00 34.62           N  
ATOM   2793  CA  THR A 358     -45.531  11.836  22.078  1.00 34.62           C  
ATOM   2794  C   THR A 358     -46.156  10.461  22.297  1.00 34.62           C  
ATOM   2795  CB  THR A 358     -46.562  12.938  22.422  1.00 34.62           C  
ATOM   2796  O   THR A 358     -46.031   9.867  23.375  1.00 34.62           O  
ATOM   2797  CG2 THR A 358     -45.875  14.258  22.719  1.00 34.62           C  
ATOM   2798  OG1 THR A 358     -47.438  13.109  21.312  1.00 34.62           O  
ATOM   2799  N   GLY A 359     -46.750   9.828  21.250  1.00 34.88           N  
ATOM   2800  CA  GLY A 359     -47.250   8.461  21.141  1.00 34.88           C  
ATOM   2801  C   GLY A 359     -46.125   7.441  20.984  1.00 34.88           C  
ATOM   2802  O   GLY A 359     -46.250   6.316  21.469  1.00 34.88           O  
ATOM   2803  N   MET A 360     -44.844   7.840  20.531  1.00 36.00           N  
ATOM   2804  CA  MET A 360     -43.531   7.238  20.328  1.00 36.00           C  
ATOM   2805  C   MET A 360     -42.719   7.230  21.625  1.00 36.00           C  
ATOM   2806  CB  MET A 360     -42.750   7.984  19.234  1.00 36.00           C  
ATOM   2807  O   MET A 360     -42.062   6.234  21.938  1.00 36.00           O  
ATOM   2808  CG  MET A 360     -41.469   7.309  18.812  1.00 36.00           C  
ATOM   2809  SD  MET A 360     -40.531   8.281  17.578  1.00 36.00           S  
ATOM   2810  CE  MET A 360     -39.906   9.617  18.641  1.00 36.00           C  
ATOM   2811  N   ILE A 361     -42.906   8.039  22.578  1.00 38.19           N  
ATOM   2812  CA  ILE A 361     -42.312   8.227  23.891  1.00 38.19           C  
ATOM   2813  C   ILE A 361     -43.062   7.426  24.938  1.00 38.19           C  
ATOM   2814  CB  ILE A 361     -42.250   9.719  24.281  1.00 38.19           C  
ATOM   2815  O   ILE A 361     -42.469   6.789  25.812  1.00 38.19           O  
ATOM   2816  CG1 ILE A 361     -41.281  10.477  23.359  1.00 38.19           C  
ATOM   2817  CG2 ILE A 361     -41.844   9.875  25.750  1.00 38.19           C  
ATOM   2818  CD1 ILE A 361     -40.812  11.805  23.922  1.00 38.19           C  
ATOM   2819  N   ASP A 362     -44.375   7.129  24.766  1.00 36.22           N  
ATOM   2820  CA  ASP A 362     -45.281   6.363  25.609  1.00 36.22           C  
ATOM   2821  C   ASP A 362     -45.188   4.871  25.312  1.00 36.22           C  
ATOM   2822  CB  ASP A 362     -46.719   6.844  25.391  1.00 36.22           C  
ATOM   2823  O   ASP A 362     -45.344   4.043  26.219  1.00 36.22           O  
ATOM   2824  CG  ASP A 362     -47.031   8.125  26.141  1.00 36.22           C  
ATOM   2825  OD1 ASP A 362     -46.281   8.508  27.047  1.00 36.22           O  
ATOM   2826  OD2 ASP A 362     -48.062   8.758  25.828  1.00 36.22           O  
ATOM   2827  N   GLY A 363     -44.719   4.484  24.156  1.00 38.84           N  
ATOM   2828  CA  GLY A 363     -44.406   3.145  23.672  1.00 38.84           C  
ATOM   2829  C   GLY A 363     -43.000   2.686  23.984  1.00 38.84           C  
ATOM   2830  O   GLY A 363     -42.750   1.488  24.156  1.00 38.84           O  
ATOM   2831  N   TRP A 364     -42.000   3.527  24.328  1.00 40.16           N  
ATOM   2832  CA  TRP A 364     -40.594   3.428  24.672  1.00 40.16           C  
ATOM   2833  C   TRP A 364     -40.406   3.361  26.188  1.00 40.16           C  
ATOM   2834  CB  TRP A 364     -39.812   4.613  24.109  1.00 40.16           C  
ATOM   2835  O   TRP A 364     -39.469   2.721  26.688  1.00 40.16           O  
ATOM   2836  CG  TRP A 364     -39.000   4.281  22.891  1.00 40.16           C  
ATOM   2837  CD1 TRP A 364     -39.406   3.592  21.781  1.00 40.16           C  
ATOM   2838  CD2 TRP A 364     -37.625   4.617  22.656  1.00 40.16           C  
ATOM   2839  CE2 TRP A 364     -37.281   4.102  21.391  1.00 40.16           C  
ATOM   2840  CE3 TRP A 364     -36.656   5.309  23.406  1.00 40.16           C  
ATOM   2841  NE1 TRP A 364     -38.375   3.480  20.875  1.00 40.16           N  
ATOM   2842  CH2 TRP A 364     -35.062   4.938  21.594  1.00 40.16           C  
ATOM   2843  CZ2 TRP A 364     -36.000   4.258  20.844  1.00 40.16           C  
ATOM   2844  CZ3 TRP A 364     -35.375   5.461  22.859  1.00 40.16           C  
ATOM   2845  N   TYR A 365     -41.375   3.828  27.125  1.00 47.53           N  
ATOM   2846  CA  TYR A 365     -41.438   3.889  28.578  1.00 47.53           C  
ATOM   2847  C   TYR A 365     -42.438   2.891  29.125  1.00 47.53           C  
ATOM   2848  CB  TYR A 365     -41.781   5.305  29.047  1.00 47.53           C  
ATOM   2849  O   TYR A 365     -43.625   2.959  28.797  1.00 47.53           O  
ATOM   2850  CG  TYR A 365     -40.781   6.344  28.656  1.00 47.53           C  
ATOM   2851  CD1 TYR A 365     -39.562   6.461  29.344  1.00 47.53           C  
ATOM   2852  CD2 TYR A 365     -41.000   7.215  27.594  1.00 47.53           C  
ATOM   2853  CE1 TYR A 365     -38.625   7.422  28.984  1.00 47.53           C  
ATOM   2854  CE2 TYR A 365     -40.062   8.180  27.234  1.00 47.53           C  
ATOM   2855  OH  TYR A 365     -37.969   9.227  27.578  1.00 47.53           O  
ATOM   2856  CZ  TYR A 365     -38.875   8.273  27.938  1.00 47.53           C  
ATOM   2857  N   GLY A 366     -42.219   1.612  28.938  1.00 52.72           N  
ATOM   2858  CA  GLY A 366     -43.281   0.634  29.000  1.00 52.72           C  
ATOM   2859  C   GLY A 366     -43.688   0.299  30.406  1.00 52.72           C  
ATOM   2860  O   GLY A 366     -42.906   0.388  31.344  1.00 52.72           O  
ATOM   2861  N   TYR A 367     -44.875   0.982  30.797  1.00 55.84           N  
ATOM   2862  CA  TYR A 367     -45.688   0.542  31.922  1.00 55.84           C  
ATOM   2863  C   TYR A 367     -45.875  -0.972  31.906  1.00 55.84           C  
ATOM   2864  CB  TYR A 367     -47.062   1.221  31.875  1.00 55.84           C  
ATOM   2865  O   TYR A 367     -46.062  -1.573  30.859  1.00 55.84           O  
ATOM   2866  CG  TYR A 367     -47.000   2.717  32.062  1.00 55.84           C  
ATOM   2867  CD1 TYR A 367     -47.062   3.285  33.312  1.00 55.84           C  
ATOM   2868  CD2 TYR A 367     -46.906   3.566  30.953  1.00 55.84           C  
ATOM   2869  CE1 TYR A 367     -47.031   4.664  33.500  1.00 55.84           C  
ATOM   2870  CE2 TYR A 367     -46.844   4.949  31.125  1.00 55.84           C  
ATOM   2871  OH  TYR A 367     -46.875   6.852  32.562  1.00 55.84           O  
ATOM   2872  CZ  TYR A 367     -46.906   5.484  32.406  1.00 55.84           C  
ATOM   2873  N   HIS A 368     -45.219  -1.577  32.844  1.00 64.00           N  
ATOM   2874  CA  HIS A 368     -45.562  -2.971  33.094  1.00 64.00           C  
ATOM   2875  C   HIS A 368     -46.625  -3.082  34.219  1.00 64.00           C  
ATOM   2876  CB  HIS A 368     -44.312  -3.762  33.469  1.00 64.00           C  
ATOM   2877  O   HIS A 368     -46.469  -2.500  35.281  1.00 64.00           O  
ATOM   2878  CG  HIS A 368     -44.594  -5.195  33.812  1.00 64.00           C  
ATOM   2879  CD2 HIS A 368     -44.562  -5.852  35.000  1.00 64.00           C  
ATOM   2880  ND1 HIS A 368     -44.938  -6.125  32.875  1.00 64.00           N  
ATOM   2881  CE1 HIS A 368     -45.125  -7.301  33.438  1.00 64.00           C  
ATOM   2882  NE2 HIS A 368     -44.906  -7.160  34.750  1.00 64.00           N  
ATOM   2883  N   HIS A 369     -47.781  -3.520  33.688  1.00 62.09           N  
ATOM   2884  CA  HIS A 369     -48.750  -3.645  34.781  1.00 62.09           C  
ATOM   2885  C   HIS A 369     -49.250  -5.082  34.906  1.00 62.09           C  
ATOM   2886  CB  HIS A 369     -49.938  -2.711  34.531  1.00 62.09           C  
ATOM   2887  O   HIS A 369     -49.156  -5.867  33.969  1.00 62.09           O  
ATOM   2888  CG  HIS A 369     -50.750  -3.059  33.312  1.00 62.09           C  
ATOM   2889  CD2 HIS A 369     -50.656  -2.623  32.031  1.00 62.09           C  
ATOM   2890  ND1 HIS A 369     -51.781  -3.959  33.375  1.00 62.09           N  
ATOM   2891  CE1 HIS A 369     -52.312  -4.062  32.156  1.00 62.09           C  
ATOM   2892  NE2 HIS A 369     -51.656  -3.264  31.328  1.00 62.09           N  
ATOM   2893  N   GLN A 370     -49.469  -5.453  35.969  1.00 66.31           N  
ATOM   2894  CA  GLN A 370     -50.094  -6.730  36.312  1.00 66.31           C  
ATOM   2895  C   GLN A 370     -51.375  -6.523  37.062  1.00 66.31           C  
ATOM   2896  CB  GLN A 370     -49.125  -7.605  37.094  1.00 66.31           C  
ATOM   2897  O   GLN A 370     -51.406  -5.828  38.094  1.00 66.31           O  
ATOM   2898  CG  GLN A 370     -49.562  -9.062  37.219  1.00 66.31           C  
ATOM   2899  CD  GLN A 370     -48.500  -9.953  37.812  1.00 66.31           C  
ATOM   2900  NE2 GLN A 370     -48.750 -11.258  37.844  1.00 66.31           N  
ATOM   2901  OE1 GLN A 370     -47.438  -9.484  38.219  1.00 66.31           O  
ATOM   2902  N   ASN A 371     -52.594  -6.949  36.438  1.00 69.38           N  
ATOM   2903  CA  ASN A 371     -53.906  -6.891  37.125  1.00 69.38           C  
ATOM   2904  C   ASN A 371     -54.688  -8.172  36.906  1.00 69.38           C  
ATOM   2905  CB  ASN A 371     -54.688  -5.680  36.625  1.00 69.38           C  
ATOM   2906  O   ASN A 371     -54.188  -9.141  36.344  1.00 69.38           O  
ATOM   2907  CG  ASN A 371     -55.000  -5.730  35.156  1.00 69.38           C  
ATOM   2908  ND2 ASN A 371     -55.406  -4.598  34.594  1.00 69.38           N  
ATOM   2909  OD1 ASN A 371     -54.875  -6.777  34.500  1.00 69.38           O  
ATOM   2910  N   GLU A 372     -55.781  -8.305  37.375  1.00 61.91           N  
ATOM   2911  CA  GLU A 372     -56.656  -9.461  37.312  1.00 61.91           C  
ATOM   2912  C   GLU A 372     -57.062  -9.797  35.906  1.00 61.91           C  
ATOM   2913  CB  GLU A 372     -57.906  -9.227  38.188  1.00 61.91           C  
ATOM   2914  O   GLU A 372     -57.406 -10.938  35.594  1.00 61.91           O  
ATOM   2915  CG  GLU A 372     -57.625  -9.297  39.688  1.00 61.91           C  
ATOM   2916  CD  GLU A 372     -58.906  -9.273  40.500  1.00 61.91           C  
ATOM   2917  OE1 GLU A 372     -58.812  -9.453  41.750  1.00 61.91           O  
ATOM   2918  OE2 GLU A 372     -60.000  -9.070  39.938  1.00 61.91           O  
ATOM   2919  N   GLN A 373     -56.906  -8.820  34.969  1.00 54.47           N  
ATOM   2920  CA  GLN A 373     -57.312  -8.922  33.562  1.00 54.47           C  
ATOM   2921  C   GLN A 373     -56.125  -9.289  32.688  1.00 54.47           C  
ATOM   2922  CB  GLN A 373     -57.938  -7.617  33.094  1.00 54.47           C  
ATOM   2923  O   GLN A 373     -56.312  -9.586  31.500  1.00 54.47           O  
ATOM   2924  CG  GLN A 373     -59.281  -7.289  33.781  1.00 54.47           C  
ATOM   2925  CD  GLN A 373     -59.812  -5.918  33.406  1.00 54.47           C  
ATOM   2926  NE2 GLN A 373     -60.969  -5.895  32.750  1.00 54.47           N  
ATOM   2927  OE1 GLN A 373     -59.188  -4.895  33.688  1.00 54.47           O  
ATOM   2928  N   GLY A 374     -54.875  -9.367  33.344  1.00 57.16           N  
ATOM   2929  CA  GLY A 374     -53.688  -9.789  32.594  1.00 57.16           C  
ATOM   2930  C   GLY A 374     -52.531  -8.859  32.781  1.00 57.16           C  
ATOM   2931  O   GLY A 374     -52.531  -8.008  33.656  1.00 57.16           O  
ATOM   2932  N   SER A 375     -51.312  -9.156  32.312  1.00 55.72           N  
ATOM   2933  CA  SER A 375     -50.094  -8.359  32.281  1.00 55.72           C  
ATOM   2934  C   SER A 375     -49.875  -7.727  30.922  1.00 55.72           C  
ATOM   2935  CB  SER A 375     -48.875  -9.211  32.688  1.00 55.72           C  
ATOM   2936  O   SER A 375     -50.375  -8.227  29.922  1.00 55.72           O  
ATOM   2937  OG  SER A 375     -48.625 -10.203  31.688  1.00 55.72           O  
ATOM   2938  N   GLY A 376     -49.531  -6.406  30.781  1.00 54.09           N  
ATOM   2939  CA  GLY A 376     -49.281  -5.711  29.531  1.00 54.09           C  
ATOM   2940  C   GLY A 376     -47.938  -5.031  29.469  1.00 54.09           C  
ATOM   2941  O   GLY A 376     -47.375  -4.684  30.500  1.00 54.09           O  
ATOM   2942  N   TYR A 377     -47.125  -5.211  28.188  1.00 52.66           N  
ATOM   2943  CA  TYR A 377     -45.844  -4.609  27.875  1.00 52.66           C  
ATOM   2944  C   TYR A 377     -45.969  -3.531  26.812  1.00 52.66           C  
ATOM   2945  CB  TYR A 377     -44.844  -5.676  27.406  1.00 52.66           C  
ATOM   2946  O   TYR A 377     -46.812  -3.648  25.906  1.00 52.66           O  
ATOM   2947  CG  TYR A 377     -44.594  -6.762  28.422  1.00 52.66           C  
ATOM   2948  CD1 TYR A 377     -43.562  -6.641  29.375  1.00 52.66           C  
ATOM   2949  CD2 TYR A 377     -45.375  -7.914  28.453  1.00 52.66           C  
ATOM   2950  CE1 TYR A 377     -43.344  -7.641  30.312  1.00 52.66           C  
ATOM   2951  CE2 TYR A 377     -45.156  -8.922  29.375  1.00 52.66           C  
ATOM   2952  OH  TYR A 377     -43.906  -9.766  31.234  1.00 52.66           O  
ATOM   2953  CZ  TYR A 377     -44.125  -8.773  30.312  1.00 52.66           C  
ATOM   2954  N   ALA A 378     -45.219  -2.488  26.891  1.00 49.22           N  
ATOM   2955  CA  ALA A 378     -45.250  -1.424  25.891  1.00 49.22           C  
ATOM   2956  C   ALA A 378     -44.000  -1.498  24.984  1.00 49.22           C  
ATOM   2957  CB  ALA A 378     -45.312  -0.058  26.562  1.00 49.22           C  
ATOM   2958  O   ALA A 378     -42.875  -1.536  25.469  1.00 49.22           O  
ATOM   2959  N   ALA A 379     -43.875  -2.633  24.031  1.00 48.78           N  
ATOM   2960  CA  ALA A 379     -43.156  -2.133  22.875  1.00 48.78           C  
ATOM   2961  C   ALA A 379     -43.094  -3.182  21.766  1.00 48.78           C  
ATOM   2962  CB  ALA A 379     -41.719  -1.711  23.281  1.00 48.78           C  
ATOM   2963  O   ALA A 379     -42.844  -4.363  22.031  1.00 48.78           O  
ATOM   2964  N   ASP A 380     -43.469  -2.705  20.406  1.00 38.91           N  
ATOM   2965  CA  ASP A 380     -43.531  -3.381  19.109  1.00 38.91           C  
ATOM   2966  C   ASP A 380     -42.219  -3.205  18.328  1.00 38.91           C  
ATOM   2967  CB  ASP A 380     -44.719  -2.855  18.281  1.00 38.91           C  
ATOM   2968  O   ASP A 380     -41.531  -2.201  18.500  1.00 38.91           O  
ATOM   2969  CG  ASP A 380     -44.438  -1.483  17.688  1.00 38.91           C  
ATOM   2970  OD1 ASP A 380     -43.281  -1.051  17.641  1.00 38.91           O  
ATOM   2971  OD2 ASP A 380     -45.438  -0.826  17.281  1.00 38.91           O  
ATOM   2972  N   GLN A 381     -41.438  -4.238  17.922  1.00 40.78           N  
ATOM   2973  CA  GLN A 381     -40.312  -4.594  17.078  1.00 40.78           C  
ATOM   2974  C   GLN A 381     -40.125  -3.586  15.953  1.00 40.78           C  
ATOM   2975  CB  GLN A 381     -40.469  -6.000  16.500  1.00 40.78           C  
ATOM   2976  O   GLN A 381     -39.000  -3.205  15.633  1.00 40.78           O  
ATOM   2977  CG  GLN A 381     -39.188  -6.602  15.961  1.00 40.78           C  
ATOM   2978  CD  GLN A 381     -39.375  -8.039  15.508  1.00 40.78           C  
ATOM   2979  NE2 GLN A 381     -38.250  -8.703  15.203  1.00 40.78           N  
ATOM   2980  OE1 GLN A 381     -40.469  -8.555  15.438  1.00 40.78           O  
ATOM   2981  N   LYS A 382     -41.125  -2.828  15.383  1.00 41.91           N  
ATOM   2982  CA  LYS A 382     -41.094  -1.905  14.250  1.00 41.91           C  
ATOM   2983  C   LYS A 382     -40.688  -0.500  14.695  1.00 41.91           C  
ATOM   2984  CB  LYS A 382     -42.438  -1.870  13.547  1.00 41.91           C  
ATOM   2985  O   LYS A 382     -39.938   0.178  14.023  1.00 41.91           O  
ATOM   2986  CG  LYS A 382     -42.406  -1.295  12.141  1.00 41.91           C  
ATOM   2987  CD  LYS A 382     -43.750  -1.453  11.430  1.00 41.91           C  
ATOM   2988  CE  LYS A 382     -43.719  -0.836  10.031  1.00 41.91           C  
ATOM   2989  NZ  LYS A 382     -45.031  -1.002   9.328  1.00 41.91           N  
ATOM   2990  N   SER A 383     -40.875   0.012  15.898  1.00 43.50           N  
ATOM   2991  CA  SER A 383     -40.531   1.273  16.547  1.00 43.50           C  
ATOM   2992  C   SER A 383     -39.094   1.244  17.062  1.00 43.50           C  
ATOM   2993  CB  SER A 383     -41.500   1.578  17.688  1.00 43.50           C  
ATOM   2994  O   SER A 383     -38.375   2.242  16.984  1.00 43.50           O  
ATOM   2995  OG  SER A 383     -41.156   0.838  18.844  1.00 43.50           O  
ATOM   2996  N   THR A 384     -38.625   0.139  17.469  1.00 41.69           N  
ATOM   2997  CA  THR A 384     -37.250  -0.177  17.797  1.00 41.69           C  
ATOM   2998  C   THR A 384     -36.375  -0.148  16.547  1.00 41.69           C  
ATOM   2999  CB  THR A 384     -37.125  -1.555  18.484  1.00 41.69           C  
ATOM   3000  O   THR A 384     -35.250   0.384  16.578  1.00 41.69           O  
ATOM   3001  CG2 THR A 384     -35.688  -1.824  18.938  1.00 41.69           C  
ATOM   3002  OG1 THR A 384     -38.000  -1.596  19.609  1.00 41.69           O  
ATOM   3003  N   GLN A 385     -36.938  -0.490  15.500  1.00 40.25           N  
ATOM   3004  CA  GLN A 385     -36.250  -0.500  14.219  1.00 40.25           C  
ATOM   3005  C   GLN A 385     -36.219   0.895  13.602  1.00 40.25           C  
ATOM   3006  CB  GLN A 385     -36.906  -1.484  13.258  1.00 40.25           C  
ATOM   3007  O   GLN A 385     -35.219   1.288  13.000  1.00 40.25           O  
ATOM   3008  CG  GLN A 385     -36.062  -1.825  12.039  1.00 40.25           C  
ATOM   3009  CD  GLN A 385     -34.719  -2.436  12.414  1.00 40.25           C  
ATOM   3010  NE2 GLN A 385     -33.656  -1.962  11.773  1.00 40.25           N  
ATOM   3011  OE1 GLN A 385     -34.656  -3.326  13.266  1.00 40.25           O  
ATOM   3012  N   ASN A 386     -37.125   1.735  13.836  1.00 47.44           N  
ATOM   3013  CA  ASN A 386     -37.219   3.117  13.375  1.00 47.44           C  
ATOM   3014  C   ASN A 386     -36.312   4.031  14.203  1.00 47.44           C  
ATOM   3015  CB  ASN A 386     -38.656   3.623  13.398  1.00 47.44           C  
ATOM   3016  O   ASN A 386     -35.688   4.957  13.672  1.00 47.44           O  
ATOM   3017  CG  ASN A 386     -39.469   3.092  12.242  1.00 47.44           C  
ATOM   3018  ND2 ASN A 386     -40.781   3.203  12.352  1.00 47.44           N  
ATOM   3019  OD1 ASN A 386     -38.938   2.588  11.258  1.00 47.44           O  
ATOM   3020  N   ALA A 387     -36.125   3.900  15.539  1.00 42.94           N  
ATOM   3021  CA  ALA A 387     -35.156   4.492  16.438  1.00 42.94           C  
ATOM   3022  C   ALA A 387     -33.750   4.031  16.078  1.00 42.94           C  
ATOM   3023  CB  ALA A 387     -35.469   4.141  17.891  1.00 42.94           C  
ATOM   3024  O   ALA A 387     -32.781   4.828  16.094  1.00 42.94           O  
ATOM   3025  N   ILE A 388     -33.656   2.850  15.695  1.00 46.06           N  
ATOM   3026  CA  ILE A 388     -32.406   2.285  15.164  1.00 46.06           C  
ATOM   3027  C   ILE A 388     -32.062   2.967  13.844  1.00 46.06           C  
ATOM   3028  CB  ILE A 388     -32.531   0.757  14.969  1.00 46.06           C  
ATOM   3029  O   ILE A 388     -30.891   3.309  13.609  1.00 46.06           O  
ATOM   3030  CG1 ILE A 388     -32.656   0.050  16.328  1.00 46.06           C  
ATOM   3031  CG2 ILE A 388     -31.328   0.224  14.180  1.00 46.06           C  
ATOM   3032  CD1 ILE A 388     -32.906  -1.448  16.219  1.00 46.06           C  
ATOM   3033  N   ASN A 389     -33.094   3.232  13.078  1.00 44.75           N  
ATOM   3034  CA  ASN A 389     -32.938   3.932  11.805  1.00 44.75           C  
ATOM   3035  C   ASN A 389     -32.562   5.395  12.023  1.00 44.75           C  
ATOM   3036  CB  ASN A 389     -34.188   3.824  10.961  1.00 44.75           C  
ATOM   3037  O   ASN A 389     -31.781   5.965  11.242  1.00 44.75           O  
ATOM   3038  CG  ASN A 389     -34.406   2.438  10.383  1.00 44.75           C  
ATOM   3039  ND2 ASN A 389     -35.594   2.160   9.914  1.00 44.75           N  
ATOM   3040  OD1 ASN A 389     -33.469   1.622  10.359  1.00 44.75           O  
ATOM   3041  N   GLY A 390     -33.000   6.117  13.109  1.00 48.16           N  
ATOM   3042  CA  GLY A 390     -32.625   7.465  13.516  1.00 48.16           C  
ATOM   3043  C   GLY A 390     -31.203   7.566  14.000  1.00 48.16           C  
ATOM   3044  O   GLY A 390     -30.516   8.562  13.750  1.00 48.16           O  
ATOM   3045  N   ILE A 391     -30.672   6.551  14.594  1.00 47.22           N  
ATOM   3046  CA  ILE A 391     -29.297   6.336  15.047  1.00 47.22           C  
ATOM   3047  C   ILE A 391     -28.391   6.086  13.844  1.00 47.22           C  
ATOM   3048  CB  ILE A 391     -29.203   5.156  16.047  1.00 47.22           C  
ATOM   3049  O   ILE A 391     -27.266   6.602  13.781  1.00 47.22           O  
ATOM   3050  CG1 ILE A 391     -29.969   5.492  17.328  1.00 47.22           C  
ATOM   3051  CG2 ILE A 391     -27.750   4.812  16.344  1.00 47.22           C  
ATOM   3052  CD1 ILE A 391     -30.109   4.312  18.281  1.00 47.22           C  
ATOM   3053  N   THR A 392     -28.922   5.402  12.836  1.00 42.59           N  
ATOM   3054  CA  THR A 392     -28.234   5.148  11.570  1.00 42.59           C  
ATOM   3055  C   THR A 392     -28.031   6.449  10.797  1.00 42.59           C  
ATOM   3056  CB  THR A 392     -29.031   4.156  10.695  1.00 42.59           C  
ATOM   3057  O   THR A 392     -26.953   6.680  10.234  1.00 42.59           O  
ATOM   3058  CG2 THR A 392     -28.281   3.840   9.406  1.00 42.59           C  
ATOM   3059  OG1 THR A 392     -29.219   2.939  11.430  1.00 42.59           O  
ATOM   3060  N   ASN A 393     -28.922   7.387  10.820  1.00 49.31           N  
ATOM   3061  CA  ASN A 393     -28.844   8.703  10.195  1.00 49.31           C  
ATOM   3062  C   ASN A 393     -27.906   9.633  10.961  1.00 49.31           C  
ATOM   3063  CB  ASN A 393     -30.234   9.320  10.078  1.00 49.31           C  
ATOM   3064  O   ASN A 393     -27.156  10.406  10.359  1.00 49.31           O  
ATOM   3065  CG  ASN A 393     -31.062   8.703   8.969  1.00 49.31           C  
ATOM   3066  ND2 ASN A 393     -32.375   8.898   9.031  1.00 49.31           N  
ATOM   3067  OD1 ASN A 393     -30.531   8.055   8.070  1.00 49.31           O  
ATOM   3068  N   LYS A 394     -27.859   9.516  12.328  1.00 52.00           N  
ATOM   3069  CA  LYS A 394     -26.969  10.281  13.195  1.00 52.00           C  
ATOM   3070  C   LYS A 394     -25.531   9.766  13.109  1.00 52.00           C  
ATOM   3071  CB  LYS A 394     -27.453  10.234  14.641  1.00 52.00           C  
ATOM   3072  O   LYS A 394     -24.594  10.555  13.094  1.00 52.00           O  
ATOM   3073  CG  LYS A 394     -27.016  11.422  15.484  1.00 52.00           C  
ATOM   3074  CD  LYS A 394     -27.969  11.664  16.656  1.00 52.00           C  
ATOM   3075  CE  LYS A 394     -27.547  12.867  17.469  1.00 52.00           C  
ATOM   3076  NZ  LYS A 394     -28.406  13.039  18.688  1.00 52.00           N  
ATOM   3077  N   VAL A 395     -25.344   8.500  12.930  1.00 48.84           N  
ATOM   3078  CA  VAL A 395     -24.078   7.809  12.695  1.00 48.84           C  
ATOM   3079  C   VAL A 395     -23.531   8.203  11.328  1.00 48.84           C  
ATOM   3080  CB  VAL A 395     -24.250   6.273  12.781  1.00 48.84           C  
ATOM   3081  O   VAL A 395     -22.328   8.477  11.188  1.00 48.84           O  
ATOM   3082  CG1 VAL A 395     -22.969   5.566  12.320  1.00 48.84           C  
ATOM   3083  CG2 VAL A 395     -24.609   5.859  14.203  1.00 48.84           C  
ATOM   3084  N   ASN A 396     -24.406   8.258  10.367  1.00 50.91           N  
ATOM   3085  CA  ASN A 396     -24.047   8.688   9.023  1.00 50.91           C  
ATOM   3086  C   ASN A 396     -23.656  10.156   8.992  1.00 50.91           C  
ATOM   3087  CB  ASN A 396     -25.203   8.430   8.055  1.00 50.91           C  
ATOM   3088  O   ASN A 396     -22.719  10.539   8.273  1.00 50.91           O  
ATOM   3089  CG  ASN A 396     -25.359   6.961   7.711  1.00 50.91           C  
ATOM   3090  ND2 ASN A 396     -26.578   6.574   7.312  1.00 50.91           N  
ATOM   3091  OD1 ASN A 396     -24.422   6.180   7.809  1.00 50.91           O  
ATOM   3092  N   THR A 397     -24.250  11.031   9.812  1.00 56.22           N  
ATOM   3093  CA  THR A 397     -23.953  12.453   9.953  1.00 56.22           C  
ATOM   3094  C   THR A 397     -22.625  12.656  10.688  1.00 56.22           C  
ATOM   3095  CB  THR A 397     -25.062  13.188  10.711  1.00 56.22           C  
ATOM   3096  O   THR A 397     -21.812  13.508  10.297  1.00 56.22           O  
ATOM   3097  CG2 THR A 397     -24.828  14.695  10.734  1.00 56.22           C  
ATOM   3098  OG1 THR A 397     -26.312  12.930  10.055  1.00 56.22           O  
ATOM   3099  N   VAL A 398     -22.375  11.891  11.711  1.00 52.03           N  
ATOM   3100  CA  VAL A 398     -21.125  11.914  12.453  1.00 52.03           C  
ATOM   3101  C   VAL A 398     -19.984  11.398  11.578  1.00 52.03           C  
ATOM   3102  CB  VAL A 398     -21.219  11.086  13.750  1.00 52.03           C  
ATOM   3103  O   VAL A 398     -18.891  11.961  11.570  1.00 52.03           O  
ATOM   3104  CG1 VAL A 398     -19.844  10.953  14.414  1.00 52.03           C  
ATOM   3105  CG2 VAL A 398     -22.219  11.711  14.719  1.00 52.03           C  
ATOM   3106  N   ILE A 399     -20.266  10.477  10.766  1.00 52.75           N  
ATOM   3107  CA  ILE A 399     -19.344   9.883   9.797  1.00 52.75           C  
ATOM   3108  C   ILE A 399     -19.000  10.906   8.711  1.00 52.75           C  
ATOM   3109  CB  ILE A 399     -19.938   8.609   9.164  1.00 52.75           C  
ATOM   3110  O   ILE A 399     -17.844  11.039   8.312  1.00 52.75           O  
ATOM   3111  CG1 ILE A 399     -20.031   7.484  10.203  1.00 52.75           C  
ATOM   3112  CG2 ILE A 399     -19.109   8.164   7.953  1.00 52.75           C  
ATOM   3113  CD1 ILE A 399     -20.734   6.234   9.711  1.00 52.75           C  
ATOM   3114  N   GLU A 400     -19.969  11.555   8.234  1.00 53.16           N  
ATOM   3115  CA  GLU A 400     -19.812  12.594   7.219  1.00 53.16           C  
ATOM   3116  C   GLU A 400     -19.000  13.773   7.750  1.00 53.16           C  
ATOM   3117  CB  GLU A 400     -21.172  13.070   6.727  1.00 53.16           C  
ATOM   3118  O   GLU A 400     -18.125  14.305   7.055  1.00 53.16           O  
ATOM   3119  CG  GLU A 400     -21.125  13.789   5.383  1.00 53.16           C  
ATOM   3120  CD  GLU A 400     -22.500  14.211   4.879  1.00 53.16           C  
ATOM   3121  OE1 GLU A 400     -22.578  14.836   3.799  1.00 53.16           O  
ATOM   3122  OE2 GLU A 400     -23.500  13.914   5.570  1.00 53.16           O  
ATOM   3123  N   LYS A 401     -19.266  14.227   8.914  1.00 53.78           N  
ATOM   3124  CA  LYS A 401     -18.578  15.344   9.555  1.00 53.78           C  
ATOM   3125  C   LYS A 401     -17.125  14.984   9.883  1.00 53.78           C  
ATOM   3126  CB  LYS A 401     -19.312  15.773  10.820  1.00 53.78           C  
ATOM   3127  O   LYS A 401     -16.219  15.812   9.719  1.00 53.78           O  
ATOM   3128  CG  LYS A 401     -20.438  16.766  10.578  1.00 53.78           C  
ATOM   3129  CD  LYS A 401     -21.062  17.234  11.891  1.00 53.78           C  
ATOM   3130  CE  LYS A 401     -22.266  18.125  11.648  1.00 53.78           C  
ATOM   3131  NZ  LYS A 401     -22.828  18.656  12.930  1.00 53.78           N  
ATOM   3132  N   MET A 402     -16.922  13.859  10.141  1.00 51.72           N  
ATOM   3133  CA  MET A 402     -15.594  13.328  10.445  1.00 51.72           C  
ATOM   3134  C   MET A 402     -14.797  13.078   9.172  1.00 51.72           C  
ATOM   3135  CB  MET A 402     -15.711  12.031  11.258  1.00 51.72           C  
ATOM   3136  O   MET A 402     -13.586  13.305   9.133  1.00 51.72           O  
ATOM   3137  CG  MET A 402     -16.125  12.250  12.703  1.00 51.72           C  
ATOM   3138  SD  MET A 402     -16.141  10.695  13.672  1.00 51.72           S  
ATOM   3139  CE  MET A 402     -14.359  10.320  13.688  1.00 51.72           C  
ATOM   3140  N   ASN A 403     -15.438  12.602   8.102  1.00 47.81           N  
ATOM   3141  CA  ASN A 403     -14.859  12.406   6.781  1.00 47.81           C  
ATOM   3142  C   ASN A 403     -14.328  13.711   6.203  1.00 47.81           C  
ATOM   3143  CB  ASN A 403     -15.875  11.773   5.832  1.00 47.81           C  
ATOM   3144  O   ASN A 403     -13.266  13.734   5.578  1.00 47.81           O  
ATOM   3145  CG  ASN A 403     -15.875  10.258   5.887  1.00 47.81           C  
ATOM   3146  ND2 ASN A 403     -16.875   9.641   5.281  1.00 47.81           N  
ATOM   3147  OD1 ASN A 403     -14.977   9.648   6.469  1.00 47.81           O  
ATOM   3148  N   ILE A 404     -14.930  14.844   6.441  1.00 54.59           N  
ATOM   3149  CA  ILE A 404     -14.531  16.172   5.996  1.00 54.59           C  
ATOM   3150  C   ILE A 404     -13.273  16.625   6.746  1.00 54.59           C  
ATOM   3151  CB  ILE A 404     -15.672  17.203   6.207  1.00 54.59           C  
ATOM   3152  O   ILE A 404     -12.336  17.141   6.141  1.00 54.59           O  
ATOM   3153  CG1 ILE A 404     -16.828  16.906   5.246  1.00 54.59           C  
ATOM   3154  CG2 ILE A 404     -15.148  18.625   6.020  1.00 54.59           C  
ATOM   3155  CD1 ILE A 404     -18.078  17.750   5.508  1.00 54.59           C  
ATOM   3156  N   GLN A 405     -13.188  16.484   7.926  1.00 43.34           N  
ATOM   3157  CA  GLN A 405     -12.055  16.875   8.758  1.00 43.34           C  
ATOM   3158  C   GLN A 405     -10.844  15.984   8.508  1.00 43.34           C  
ATOM   3159  CB  GLN A 405     -12.445  16.828  10.242  1.00 43.34           C  
ATOM   3160  O   GLN A 405      -9.711  16.453   8.492  1.00 43.34           O  
ATOM   3161  CG  GLN A 405     -13.469  17.875  10.641  1.00 43.34           C  
ATOM   3162  CD  GLN A 405     -12.898  19.281  10.656  1.00 43.34           C  
ATOM   3163  NE2 GLN A 405     -13.758  20.281  10.430  1.00 43.34           N  
ATOM   3164  OE1 GLN A 405     -11.695  19.484  10.875  1.00 43.34           O  
ATOM   3165  N   PHE A 406     -11.141  14.828   8.062  1.00 51.41           N  
ATOM   3166  CA  PHE A 406     -10.172  13.781   7.773  1.00 51.41           C  
ATOM   3167  C   PHE A 406      -9.562  13.969   6.391  1.00 51.41           C  
ATOM   3168  CB  PHE A 406     -10.836  12.398   7.871  1.00 51.41           C  
ATOM   3169  O   PHE A 406      -8.359  13.766   6.203  1.00 51.41           O  
ATOM   3170  CG  PHE A 406     -10.969  11.883   9.281  1.00 51.41           C  
ATOM   3171  CD1 PHE A 406      -9.844  11.539  10.016  1.00 51.41           C  
ATOM   3172  CD2 PHE A 406     -12.219  11.750   9.867  1.00 51.41           C  
ATOM   3173  CE1 PHE A 406      -9.961  11.062  11.320  1.00 51.41           C  
ATOM   3174  CE2 PHE A 406     -12.344  11.273  11.164  1.00 51.41           C  
ATOM   3175  CZ  PHE A 406     -11.219  10.930  11.891  1.00 51.41           C  
ATOM   3176  N   THR A 407     -10.359  14.203   5.473  1.00 48.53           N  
ATOM   3177  CA  THR A 407      -9.914  14.555   4.129  1.00 48.53           C  
ATOM   3178  C   THR A 407      -9.023  15.797   4.160  1.00 48.53           C  
ATOM   3179  CB  THR A 407     -11.109  14.805   3.191  1.00 48.53           C  
ATOM   3180  O   THR A 407      -8.016  15.859   3.453  1.00 48.53           O  
ATOM   3181  CG2 THR A 407     -10.648  15.008   1.752  1.00 48.53           C  
ATOM   3182  OG1 THR A 407     -11.992  13.680   3.244  1.00 48.53           O  
ATOM   3183  N   ALA A 408      -9.250  16.625   5.027  1.00 45.50           N  
ATOM   3184  CA  ALA A 408      -8.500  17.859   5.227  1.00 45.50           C  
ATOM   3185  C   ALA A 408      -7.164  17.594   5.918  1.00 45.50           C  
ATOM   3186  CB  ALA A 408      -9.312  18.859   6.043  1.00 45.50           C  
ATOM   3187  O   ALA A 408      -6.133  18.125   5.523  1.00 45.50           O  
ATOM   3188  N   VAL A 409      -7.137  16.656   6.875  1.00 42.22           N  
ATOM   3189  CA  VAL A 409      -5.938  16.250   7.602  1.00 42.22           C  
ATOM   3190  C   VAL A 409      -5.090  15.328   6.730  1.00 42.22           C  
ATOM   3191  CB  VAL A 409      -6.293  15.555   8.938  1.00 42.22           C  
ATOM   3192  O   VAL A 409      -3.861  15.430   6.719  1.00 42.22           O  
ATOM   3193  CG1 VAL A 409      -5.035  15.008   9.609  1.00 42.22           C  
ATOM   3194  CG2 VAL A 409      -7.027  16.516   9.859  1.00 42.22           C  
ATOM   3195  N   GLY A 410      -5.758  14.336   6.027  1.00 43.72           N  
ATOM   3196  CA  GLY A 410      -5.113  13.484   5.043  1.00 43.72           C  
ATOM   3197  C   GLY A 410      -4.426  14.258   3.936  1.00 43.72           C  
ATOM   3198  O   GLY A 410      -3.316  13.914   3.525  1.00 43.72           O  
ATOM   3199  N   LYS A 411      -5.023  15.352   3.379  1.00 48.38           N  
ATOM   3200  CA  LYS A 411      -4.480  16.234   2.352  1.00 48.38           C  
ATOM   3201  C   LYS A 411      -3.266  17.000   2.871  1.00 48.38           C  
ATOM   3202  CB  LYS A 411      -5.547  17.219   1.865  1.00 48.38           C  
ATOM   3203  O   LYS A 411      -2.275  17.156   2.156  1.00 48.38           O  
ATOM   3204  CG  LYS A 411      -6.539  16.609   0.879  1.00 48.38           C  
ATOM   3205  CD  LYS A 411      -7.508  17.656   0.347  1.00 48.38           C  
ATOM   3206  CE  LYS A 411      -8.555  17.031  -0.566  1.00 48.38           C  
ATOM   3207  NZ  LYS A 411      -9.516  18.062  -1.084  1.00 48.38           N  
ATOM   3208  N   GLU A 412      -3.188  17.391   4.043  1.00 44.34           N  
ATOM   3209  CA  GLU A 412      -2.107  18.125   4.684  1.00 44.34           C  
ATOM   3210  C   GLU A 412      -0.931  17.219   5.016  1.00 44.34           C  
ATOM   3211  CB  GLU A 412      -2.611  18.828   5.949  1.00 44.34           C  
ATOM   3212  O   GLU A 412       0.228  17.609   4.852  1.00 44.34           O  
ATOM   3213  CG  GLU A 412      -3.539  20.000   5.680  1.00 44.34           C  
ATOM   3214  CD  GLU A 412      -2.855  21.156   4.953  1.00 44.34           C  
ATOM   3215  OE1 GLU A 412      -3.561  22.016   4.395  1.00 44.34           O  
ATOM   3216  OE2 GLU A 412      -1.605  21.172   4.945  1.00 44.34           O  
ATOM   3217  N   PHE A 413      -1.194  16.125   5.227  1.00 44.97           N  
ATOM   3218  CA  PHE A 413      -0.177  15.172   5.664  1.00 44.97           C  
ATOM   3219  C   PHE A 413       0.412  14.422   4.473  1.00 44.97           C  
ATOM   3220  CB  PHE A 413      -0.764  14.180   6.672  1.00 44.97           C  
ATOM   3221  O   PHE A 413       1.594  14.070   4.477  1.00 44.97           O  
ATOM   3222  CG  PHE A 413      -0.900  14.734   8.062  1.00 44.97           C  
ATOM   3223  CD1 PHE A 413       0.219  14.906   8.867  1.00 44.97           C  
ATOM   3224  CD2 PHE A 413      -2.146  15.086   8.562  1.00 44.97           C  
ATOM   3225  CE1 PHE A 413       0.096  15.422  10.156  1.00 44.97           C  
ATOM   3226  CE2 PHE A 413      -2.277  15.602   9.852  1.00 44.97           C  
ATOM   3227  CZ  PHE A 413      -1.154  15.766  10.648  1.00 44.97           C  
ATOM   3228  N   ASN A 414      -0.537  14.070   3.414  1.00 46.25           N  
ATOM   3229  CA  ASN A 414      -0.068  13.641   2.102  1.00 46.25           C  
ATOM   3230  C   ASN A 414       0.958  14.609   1.523  1.00 46.25           C  
ATOM   3231  CB  ASN A 414      -1.245  13.477   1.139  1.00 46.25           C  
ATOM   3232  O   ASN A 414       1.940  14.188   0.911  1.00 46.25           O  
ATOM   3233  CG  ASN A 414      -1.803  12.062   1.134  1.00 46.25           C  
ATOM   3234  ND2 ASN A 414      -2.957  11.883   0.502  1.00 46.25           N  
ATOM   3235  OD1 ASN A 414      -1.200  11.141   1.692  1.00 46.25           O  
ATOM   3236  N   LYS A 415       0.820  15.820   1.773  1.00 49.28           N  
ATOM   3237  CA  LYS A 415       1.766  16.875   1.441  1.00 49.28           C  
ATOM   3238  C   LYS A 415       3.025  16.781   2.297  1.00 49.28           C  
ATOM   3239  CB  LYS A 415       1.116  18.250   1.621  1.00 49.28           C  
ATOM   3240  O   LYS A 415       4.137  16.969   1.798  1.00 49.28           O  
ATOM   3241  CG  LYS A 415       1.919  19.406   1.024  1.00 49.28           C  
ATOM   3242  CD  LYS A 415       1.184  20.734   1.161  1.00 49.28           C  
ATOM   3243  CE  LYS A 415       2.029  21.891   0.660  1.00 49.28           C  
ATOM   3244  NZ  LYS A 415       1.301  23.188   0.765  1.00 49.28           N  
ATOM   3245  N   LEU A 416       2.918  16.344   3.537  1.00 47.22           N  
ATOM   3246  CA  LEU A 416       3.994  16.188   4.508  1.00 47.22           C  
ATOM   3247  C   LEU A 416       4.711  14.859   4.312  1.00 47.22           C  
ATOM   3248  CB  LEU A 416       3.447  16.281   5.934  1.00 47.22           C  
ATOM   3249  O   LEU A 416       5.926  14.766   4.508  1.00 47.22           O  
ATOM   3250  CG  LEU A 416       3.221  17.703   6.480  1.00 47.22           C  
ATOM   3251  CD1 LEU A 416       2.254  17.656   7.660  1.00 47.22           C  
ATOM   3252  CD2 LEU A 416       4.547  18.328   6.887  1.00 47.22           C  
ATOM   3253  N   GLU A 417       4.047  13.688   3.977  1.00 43.50           N  
ATOM   3254  CA  GLU A 417       4.527  12.367   3.570  1.00 43.50           C  
ATOM   3255  C   GLU A 417       5.406  12.461   2.326  1.00 43.50           C  
ATOM   3256  CB  GLU A 417       3.354  11.422   3.316  1.00 43.50           C  
ATOM   3257  O   GLU A 417       6.418  11.766   2.221  1.00 43.50           O  
ATOM   3258  CG  GLU A 417       3.762   9.969   3.166  1.00 43.50           C  
ATOM   3259  CD  GLU A 417       2.580   9.031   2.955  1.00 43.50           C  
ATOM   3260  OE1 GLU A 417       2.791   7.805   2.836  1.00 43.50           O  
ATOM   3261  OE2 GLU A 417       1.435   9.531   2.908  1.00 43.50           O  
ATOM   3262  N   LYS A 418       5.059  13.383   1.390  1.00 49.16           N  
ATOM   3263  CA  LYS A 418       5.863  13.680   0.208  1.00 49.16           C  
ATOM   3264  C   LYS A 418       7.156  14.398   0.588  1.00 49.16           C  
ATOM   3265  CB  LYS A 418       5.066  14.523  -0.786  1.00 49.16           C  
ATOM   3266  O   LYS A 418       8.203  14.172  -0.025  1.00 49.16           O  
ATOM   3267  CG  LYS A 418       4.125  13.719  -1.669  1.00 49.16           C  
ATOM   3268  CD  LYS A 418       3.453  14.594  -2.717  1.00 49.16           C  
ATOM   3269  CE  LYS A 418       2.451  13.805  -3.551  1.00 49.16           C  
ATOM   3270  NZ  LYS A 418       1.765  14.672  -4.555  1.00 49.16           N  
ATOM   3271  N   ARG A 419       7.227  14.930   1.766  1.00 48.78           N  
ATOM   3272  CA  ARG A 419       8.359  15.711   2.260  1.00 48.78           C  
ATOM   3273  C   ARG A 419       9.195  14.906   3.248  1.00 48.78           C  
ATOM   3274  CB  ARG A 419       7.871  17.000   2.920  1.00 48.78           C  
ATOM   3275  O   ARG A 419      10.406  15.086   3.338  1.00 48.78           O  
ATOM   3276  CG  ARG A 419       7.555  18.125   1.933  1.00 48.78           C  
ATOM   3277  CD  ARG A 419       7.121  19.391   2.643  1.00 48.78           C  
ATOM   3278  NE  ARG A 419       6.727  20.422   1.693  1.00 48.78           N  
ATOM   3279  NH1 ARG A 419       6.273  22.016   3.305  1.00 48.78           N  
ATOM   3280  NH2 ARG A 419       5.992  22.516   1.084  1.00 48.78           N  
ATOM   3281  CZ  ARG A 419       6.332  21.656   2.029  1.00 48.78           C  
ATOM   3282  N   MET A 420       8.766  13.727   3.746  1.00 48.91           N  
ATOM   3283  CA  MET A 420       9.484  13.047   4.820  1.00 48.91           C  
ATOM   3284  C   MET A 420       9.688  11.570   4.488  1.00 48.91           C  
ATOM   3285  CB  MET A 420       8.734  13.188   6.145  1.00 48.91           C  
ATOM   3286  O   MET A 420       8.750  10.781   4.570  1.00 48.91           O  
ATOM   3287  CG  MET A 420       8.758  14.594   6.715  1.00 48.91           C  
ATOM   3288  SD  MET A 420       8.125  14.672   8.438  1.00 48.91           S  
ATOM   3289  CE  MET A 420       9.484  13.852   9.312  1.00 48.91           C  
ATOM   3290  N   GLU A 421      10.102  11.031   3.309  1.00 48.38           N  
ATOM   3291  CA  GLU A 421      10.406   9.797   2.594  1.00 48.38           C  
ATOM   3292  C   GLU A 421      11.195   8.828   3.469  1.00 48.38           C  
ATOM   3293  CB  GLU A 421      11.180  10.094   1.306  1.00 48.38           C  
ATOM   3294  O   GLU A 421      11.047   7.609   3.355  1.00 48.38           O  
ATOM   3295  CG  GLU A 421      10.328  10.023   0.047  1.00 48.38           C  
ATOM   3296  CD  GLU A 421      11.109  10.320  -1.224  1.00 48.38           C  
ATOM   3297  OE1 GLU A 421      10.516  10.289  -2.324  1.00 48.38           O  
ATOM   3298  OE2 GLU A 421      12.328  10.578  -1.117  1.00 48.38           O  
ATOM   3299  N   ASN A 422      11.039   8.695   4.934  1.00 47.66           N  
ATOM   3300  CA  ASN A 422      11.719   7.664   5.711  1.00 47.66           C  
ATOM   3301  C   ASN A 422      11.062   7.469   7.074  1.00 47.66           C  
ATOM   3302  CB  ASN A 422      13.203   8.000   5.875  1.00 47.66           C  
ATOM   3303  O   ASN A 422      11.352   6.496   7.773  1.00 47.66           O  
ATOM   3304  CG  ASN A 422      14.109   6.848   5.496  1.00 47.66           C  
ATOM   3305  ND2 ASN A 422      15.414   7.047   5.637  1.00 47.66           N  
ATOM   3306  OD1 ASN A 422      13.641   5.785   5.078  1.00 47.66           O  
ATOM   3307  N   LEU A 423       9.836   7.988   7.316  1.00 48.91           N  
ATOM   3308  CA  LEU A 423       9.117   7.887   8.578  1.00 48.91           C  
ATOM   3309  C   LEU A 423       7.691   7.395   8.359  1.00 48.91           C  
ATOM   3310  CB  LEU A 423       9.094   9.242   9.297  1.00 48.91           C  
ATOM   3311  O   LEU A 423       6.848   7.500   9.250  1.00 48.91           O  
ATOM   3312  CG  LEU A 423      10.094   9.422  10.438  1.00 48.91           C  
ATOM   3313  CD1 LEU A 423      11.117  10.492  10.086  1.00 48.91           C  
ATOM   3314  CD2 LEU A 423       9.367   9.766  11.734  1.00 48.91           C  
ATOM   3315  N   ASN A 424       7.324   6.824   7.242  1.00 50.22           N  
ATOM   3316  CA  ASN A 424       6.020   6.508   6.672  1.00 50.22           C  
ATOM   3317  C   ASN A 424       5.289   5.453   7.504  1.00 50.22           C  
ATOM   3318  CB  ASN A 424       6.168   6.035   5.227  1.00 50.22           C  
ATOM   3319  O   ASN A 424       4.078   5.551   7.707  1.00 50.22           O  
ATOM   3320  CG  ASN A 424       4.855   6.059   4.469  1.00 50.22           C  
ATOM   3321  ND2 ASN A 424       4.836   5.426   3.301  1.00 50.22           N  
ATOM   3322  OD1 ASN A 424       3.871   6.641   4.926  1.00 50.22           O  
ATOM   3323  N   LYS A 425       5.977   4.621   8.328  1.00 50.75           N  
ATOM   3324  CA  LYS A 425       5.270   3.600   9.094  1.00 50.75           C  
ATOM   3325  C   LYS A 425       4.824   4.141  10.453  1.00 50.75           C  
ATOM   3326  CB  LYS A 425       6.148   2.361   9.289  1.00 50.75           C  
ATOM   3327  O   LYS A 425       3.723   3.840  10.914  1.00 50.75           O  
ATOM   3328  CG  LYS A 425       6.188   1.438   8.078  1.00 50.75           C  
ATOM   3329  CD  LYS A 425       6.918   0.140   8.391  1.00 50.75           C  
ATOM   3330  CE  LYS A 425       7.047  -0.741   7.156  1.00 50.75           C  
ATOM   3331  NZ  LYS A 425       7.816  -1.988   7.445  1.00 50.75           N  
ATOM   3332  N   LYS A 426       5.680   5.078  11.039  1.00 50.69           N  
ATOM   3333  CA  LYS A 426       5.406   5.672  12.352  1.00 50.69           C  
ATOM   3334  C   LYS A 426       4.332   6.750  12.250  1.00 50.69           C  
ATOM   3335  CB  LYS A 426       6.684   6.254  12.953  1.00 50.69           C  
ATOM   3336  O   LYS A 426       3.480   6.867  13.133  1.00 50.69           O  
ATOM   3337  CG  LYS A 426       7.543   5.242  13.695  1.00 50.69           C  
ATOM   3338  CD  LYS A 426       8.758   5.898  14.336  1.00 50.69           C  
ATOM   3339  CE  LYS A 426       9.719   4.863  14.906  1.00 50.69           C  
ATOM   3340  NZ  LYS A 426      10.961   5.496  15.445  1.00 50.69           N  
ATOM   3341  N   VAL A 427       4.305   7.477  11.234  1.00 54.75           N  
ATOM   3342  CA  VAL A 427       3.332   8.531  10.953  1.00 54.75           C  
ATOM   3343  C   VAL A 427       1.990   7.910  10.578  1.00 54.75           C  
ATOM   3344  CB  VAL A 427       3.822   9.461   9.820  1.00 54.75           C  
ATOM   3345  O   VAL A 427       0.939   8.359  11.039  1.00 54.75           O  
ATOM   3346  CG1 VAL A 427       2.719  10.438   9.406  1.00 54.75           C  
ATOM   3347  CG2 VAL A 427       5.070  10.227  10.266  1.00 54.75           C  
ATOM   3348  N   ASP A 428       1.977   6.766   9.820  1.00 58.81           N  
ATOM   3349  CA  ASP A 428       0.770   6.020   9.477  1.00 58.81           C  
ATOM   3350  C   ASP A 428       0.156   5.367  10.711  1.00 58.81           C  
ATOM   3351  CB  ASP A 428       1.080   4.957   8.414  1.00 58.81           C  
ATOM   3352  O   ASP A 428      -1.063   5.383  10.883  1.00 58.81           O  
ATOM   3353  CG  ASP A 428       1.202   5.531   7.016  1.00 58.81           C  
ATOM   3354  OD1 ASP A 428       0.799   6.695   6.797  1.00 58.81           O  
ATOM   3355  OD2 ASP A 428       1.702   4.812   6.125  1.00 58.81           O  
ATOM   3356  N   ASP A 429       1.000   4.898  11.609  1.00 59.44           N  
ATOM   3357  CA  ASP A 429       0.578   4.273  12.859  1.00 59.44           C  
ATOM   3358  C   ASP A 429       0.013   5.312  13.828  1.00 59.44           C  
ATOM   3359  CB  ASP A 429       1.746   3.529  13.508  1.00 59.44           C  
ATOM   3360  O   ASP A 429      -0.996   5.062  14.492  1.00 59.44           O  
ATOM   3361  CG  ASP A 429       1.991   2.162  12.891  1.00 59.44           C  
ATOM   3362  OD1 ASP A 429       1.170   1.708  12.070  1.00 59.44           O  
ATOM   3363  OD2 ASP A 429       3.012   1.531  13.242  1.00 59.44           O  
ATOM   3364  N   GLY A 430       0.625   6.441  13.984  1.00 62.44           N  
ATOM   3365  CA  GLY A 430       0.139   7.543  14.797  1.00 62.44           C  
ATOM   3366  C   GLY A 430      -1.199   8.086  14.328  1.00 62.44           C  
ATOM   3367  O   GLY A 430      -2.080   8.367  15.148  1.00 62.44           O  
ATOM   3368  N   PHE A 431      -1.384   8.180  13.086  1.00 65.62           N  
ATOM   3369  CA  PHE A 431      -2.631   8.617  12.469  1.00 65.62           C  
ATOM   3370  C   PHE A 431      -3.750   7.621  12.742  1.00 65.62           C  
ATOM   3371  CB  PHE A 431      -2.451   8.797  10.953  1.00 65.62           C  
ATOM   3372  O   PHE A 431      -4.867   8.016  13.086  1.00 65.62           O  
ATOM   3373  CG  PHE A 431      -3.703   9.227  10.242  1.00 65.62           C  
ATOM   3374  CD1 PHE A 431      -4.473   8.312   9.539  1.00 65.62           C  
ATOM   3375  CD2 PHE A 431      -4.109  10.555  10.273  1.00 65.62           C  
ATOM   3376  CE1 PHE A 431      -5.633   8.711   8.883  1.00 65.62           C  
ATOM   3377  CE2 PHE A 431      -5.266  10.961   9.609  1.00 65.62           C  
ATOM   3378  CZ  PHE A 431      -6.027  10.039   8.914  1.00 65.62           C  
ATOM   3379  N   LEU A 432      -3.463   6.465  12.562  1.00 72.00           N  
ATOM   3380  CA  LEU A 432      -4.438   5.402  12.781  1.00 72.00           C  
ATOM   3381  C   LEU A 432      -4.867   5.348  14.242  1.00 72.00           C  
ATOM   3382  CB  LEU A 432      -3.857   4.047  12.359  1.00 72.00           C  
ATOM   3383  O   LEU A 432      -6.047   5.145  14.539  1.00 72.00           O  
ATOM   3384  CG  LEU A 432      -4.824   2.863  12.367  1.00 72.00           C  
ATOM   3385  CD1 LEU A 432      -5.902   3.055  11.305  1.00 72.00           C  
ATOM   3386  CD2 LEU A 432      -4.074   1.557  12.148  1.00 72.00           C  
ATOM   3387  N   ASP A 433      -3.975   5.559  15.117  1.00 70.88           N  
ATOM   3388  CA  ASP A 433      -4.254   5.574  16.547  1.00 70.88           C  
ATOM   3389  C   ASP A 433      -5.148   6.750  16.922  1.00 70.88           C  
ATOM   3390  CB  ASP A 433      -2.949   5.633  17.344  1.00 70.88           C  
ATOM   3391  O   ASP A 433      -6.082   6.602  17.719  1.00 70.88           O  
ATOM   3392  CG  ASP A 433      -2.201   4.309  17.359  1.00 70.88           C  
ATOM   3393  OD1 ASP A 433      -2.807   3.264  17.047  1.00 70.88           O  
ATOM   3394  OD2 ASP A 433      -0.995   4.316  17.688  1.00 70.88           O  
ATOM   3395  N   ILE A 434      -4.832   7.832  16.453  1.00 68.00           N  
ATOM   3396  CA  ILE A 434      -5.625   9.031  16.703  1.00 68.00           C  
ATOM   3397  C   ILE A 434      -7.035   8.844  16.156  1.00 68.00           C  
ATOM   3398  CB  ILE A 434      -4.969  10.289  16.094  1.00 68.00           C  
ATOM   3399  O   ILE A 434      -8.023   9.172  16.812  1.00 68.00           O  
ATOM   3400  CG1 ILE A 434      -3.668  10.625  16.828  1.00 68.00           C  
ATOM   3401  CG2 ILE A 434      -5.941  11.469  16.125  1.00 68.00           C  
ATOM   3402  CD1 ILE A 434      -2.865  11.742  16.188  1.00 68.00           C  
ATOM   3403  N   TRP A 435      -7.023   8.289  14.945  1.00 71.56           N  
ATOM   3404  CA  TRP A 435      -8.297   7.992  14.305  1.00 71.56           C  
ATOM   3405  C   TRP A 435      -9.133   7.039  15.156  1.00 71.56           C  
ATOM   3406  CB  TRP A 435      -8.062   7.383  12.914  1.00 71.56           C  
ATOM   3407  O   TRP A 435     -10.328   7.262  15.352  1.00 71.56           O  
ATOM   3408  CG  TRP A 435      -9.305   6.836  12.273  1.00 71.56           C  
ATOM   3409  CD1 TRP A 435      -9.625   5.520  12.094  1.00 71.56           C  
ATOM   3410  CD2 TRP A 435     -10.391   7.594  11.727  1.00 71.56           C  
ATOM   3411  CE2 TRP A 435     -11.336   6.668  11.234  1.00 71.56           C  
ATOM   3412  CE3 TRP A 435     -10.656   8.961  11.609  1.00 71.56           C  
ATOM   3413  NE1 TRP A 435     -10.844   5.410  11.469  1.00 71.56           N  
ATOM   3414  CH2 TRP A 435     -12.766   8.422  10.523  1.00 71.56           C  
ATOM   3415  CZ2 TRP A 435     -12.531   7.074  10.625  1.00 71.56           C  
ATOM   3416  CZ3 TRP A 435     -11.844   9.367  11.008  1.00 71.56           C  
ATOM   3417  N   THR A 436      -8.531   6.027  15.508  1.00 78.12           N  
ATOM   3418  CA  THR A 436      -9.180   4.996  16.312  1.00 78.12           C  
ATOM   3419  C   THR A 436      -9.695   5.582  17.625  1.00 78.12           C  
ATOM   3420  CB  THR A 436      -8.219   3.830  16.609  1.00 78.12           C  
ATOM   3421  O   THR A 436     -10.828   5.305  18.031  1.00 78.12           O  
ATOM   3422  CG2 THR A 436      -8.906   2.750  17.438  1.00 78.12           C  
ATOM   3423  OG1 THR A 436      -7.781   3.256  15.367  1.00 78.12           O  
ATOM   3424  N   TYR A 437      -8.992   6.410  18.234  1.00 75.31           N  
ATOM   3425  CA  TYR A 437      -9.375   7.055  19.500  1.00 75.31           C  
ATOM   3426  C   TYR A 437     -10.570   7.973  19.281  1.00 75.31           C  
ATOM   3427  CB  TYR A 437      -8.203   7.848  20.078  1.00 75.31           C  
ATOM   3428  O   TYR A 437     -11.508   7.977  20.094  1.00 75.31           O  
ATOM   3429  CG  TYR A 437      -7.195   6.996  20.812  1.00 75.31           C  
ATOM   3430  CD1 TYR A 437      -7.566   6.262  21.938  1.00 75.31           C  
ATOM   3431  CD2 TYR A 437      -5.875   6.926  20.375  1.00 75.31           C  
ATOM   3432  CE1 TYR A 437      -6.645   5.477  22.609  1.00 75.31           C  
ATOM   3433  CE2 TYR A 437      -4.941   6.141  21.062  1.00 75.31           C  
ATOM   3434  OH  TYR A 437      -4.418   4.648  22.844  1.00 75.31           O  
ATOM   3435  CZ  TYR A 437      -5.336   5.422  22.172  1.00 75.31           C  
ATOM   3436  N   ASN A 438     -10.539   8.781  18.328  1.00 72.88           N  
ATOM   3437  CA  ASN A 438     -11.625   9.711  18.031  1.00 72.88           C  
ATOM   3438  C   ASN A 438     -12.922   8.977  17.719  1.00 72.88           C  
ATOM   3439  CB  ASN A 438     -11.234  10.625  16.875  1.00 72.88           C  
ATOM   3440  O   ASN A 438     -14.000   9.398  18.156  1.00 72.88           O  
ATOM   3441  CG  ASN A 438     -10.242  11.695  17.266  1.00 72.88           C  
ATOM   3442  ND2 ASN A 438      -9.523  12.234  16.297  1.00 72.88           N  
ATOM   3443  OD1 ASN A 438     -10.133  12.047  18.453  1.00 72.88           O  
ATOM   3444  N   ALA A 439     -12.773   8.008  16.906  1.00 75.88           N  
ATOM   3445  CA  ALA A 439     -13.938   7.191  16.578  1.00 75.88           C  
ATOM   3446  C   ALA A 439     -14.531   6.566  17.844  1.00 75.88           C  
ATOM   3447  CB  ALA A 439     -13.562   6.102  15.578  1.00 75.88           C  
ATOM   3448  O   ALA A 439     -15.750   6.598  18.047  1.00 75.88           O  
ATOM   3449  N   GLU A 440     -13.703   6.039  18.703  1.00 81.31           N  
ATOM   3450  CA  GLU A 440     -14.141   5.438  19.953  1.00 81.31           C  
ATOM   3451  C   GLU A 440     -14.789   6.477  20.875  1.00 81.31           C  
ATOM   3452  CB  GLU A 440     -12.969   4.762  20.672  1.00 81.31           C  
ATOM   3453  O   GLU A 440     -15.812   6.207  21.500  1.00 81.31           O  
ATOM   3454  CG  GLU A 440     -12.523   3.459  20.031  1.00 81.31           C  
ATOM   3455  CD  GLU A 440     -11.352   2.803  20.750  1.00 81.31           C  
ATOM   3456  OE1 GLU A 440     -10.938   1.695  20.344  1.00 81.31           O  
ATOM   3457  OE2 GLU A 440     -10.852   3.400  21.734  1.00 81.31           O  
ATOM   3458  N   LEU A 441     -14.211   7.566  21.016  1.00 78.56           N  
ATOM   3459  CA  LEU A 441     -14.719   8.648  21.844  1.00 78.56           C  
ATOM   3460  C   LEU A 441     -16.109   9.078  21.391  1.00 78.56           C  
ATOM   3461  CB  LEU A 441     -13.766   9.844  21.812  1.00 78.56           C  
ATOM   3462  O   LEU A 441     -17.000   9.305  22.219  1.00 78.56           O  
ATOM   3463  CG  LEU A 441     -14.172  11.062  22.656  1.00 78.56           C  
ATOM   3464  CD1 LEU A 441     -14.305  10.664  24.125  1.00 78.56           C  
ATOM   3465  CD2 LEU A 441     -13.156  12.188  22.484  1.00 78.56           C  
ATOM   3466  N   LEU A 442     -16.266   9.336  20.219  1.00 73.69           N  
ATOM   3467  CA  LEU A 442     -17.547   9.734  19.672  1.00 73.69           C  
ATOM   3468  C   LEU A 442     -18.625   8.727  20.031  1.00 73.69           C  
ATOM   3469  CB  LEU A 442     -17.453   9.875  18.141  1.00 73.69           C  
ATOM   3470  O   LEU A 442     -19.734   9.117  20.422  1.00 73.69           O  
ATOM   3471  CG  LEU A 442     -18.703  10.422  17.438  1.00 73.69           C  
ATOM   3472  CD1 LEU A 442     -18.906  11.891  17.797  1.00 73.69           C  
ATOM   3473  CD2 LEU A 442     -18.578  10.258  15.930  1.00 73.69           C  
ATOM   3474  N   VAL A 443     -18.328   7.500  19.797  1.00 77.19           N  
ATOM   3475  CA  VAL A 443     -19.281   6.438  20.125  1.00 77.19           C  
ATOM   3476  C   VAL A 443     -19.578   6.469  21.625  1.00 77.19           C  
ATOM   3477  CB  VAL A 443     -18.734   5.047  19.719  1.00 77.19           C  
ATOM   3478  O   VAL A 443     -20.734   6.348  22.031  1.00 77.19           O  
ATOM   3479  CG1 VAL A 443     -19.641   3.939  20.266  1.00 77.19           C  
ATOM   3480  CG2 VAL A 443     -18.625   4.945  18.203  1.00 77.19           C  
ATOM   3481  N   LEU A 444     -18.578   6.641  22.438  1.00 80.31           N  
ATOM   3482  CA  LEU A 444     -18.750   6.715  23.875  1.00 80.31           C  
ATOM   3483  C   LEU A 444     -19.672   7.871  24.266  1.00 80.31           C  
ATOM   3484  CB  LEU A 444     -17.391   6.883  24.562  1.00 80.31           C  
ATOM   3485  O   LEU A 444     -20.547   7.711  25.109  1.00 80.31           O  
ATOM   3486  CG  LEU A 444     -16.438   5.680  24.500  1.00 80.31           C  
ATOM   3487  CD1 LEU A 444     -15.086   6.043  25.094  1.00 80.31           C  
ATOM   3488  CD2 LEU A 444     -17.047   4.488  25.234  1.00 80.31           C  
ATOM   3489  N   LEU A 445     -19.484   9.008  23.719  1.00 72.56           N  
ATOM   3490  CA  LEU A 445     -20.281  10.195  24.000  1.00 72.56           C  
ATOM   3491  C   LEU A 445     -21.734   9.969  23.609  1.00 72.56           C  
ATOM   3492  CB  LEU A 445     -19.719  11.414  23.266  1.00 72.56           C  
ATOM   3493  O   LEU A 445     -22.656  10.359  24.328  1.00 72.56           O  
ATOM   3494  CG  LEU A 445     -18.422  12.008  23.828  1.00 72.56           C  
ATOM   3495  CD1 LEU A 445     -17.859  13.039  22.859  1.00 72.56           C  
ATOM   3496  CD2 LEU A 445     -18.672  12.633  25.188  1.00 72.56           C  
ATOM   3497  N   GLU A 446     -21.875   9.398  22.469  1.00 73.81           N  
ATOM   3498  CA  GLU A 446     -23.234   9.109  21.984  1.00 73.81           C  
ATOM   3499  C   GLU A 446     -23.938   8.109  22.891  1.00 73.81           C  
ATOM   3500  CB  GLU A 446     -23.188   8.578  20.547  1.00 73.81           C  
ATOM   3501  O   GLU A 446     -25.125   8.234  23.156  1.00 73.81           O  
ATOM   3502  CG  GLU A 446     -24.547   8.438  19.906  1.00 73.81           C  
ATOM   3503  CD  GLU A 446     -25.312   9.750  19.812  1.00 73.81           C  
ATOM   3504  OE1 GLU A 446     -26.562   9.727  19.734  1.00 73.81           O  
ATOM   3505  OE2 GLU A 446     -24.656  10.812  19.812  1.00 73.81           O  
ATOM   3506  N   ASN A 447     -23.266   7.086  23.266  1.00 79.12           N  
ATOM   3507  CA  ASN A 447     -23.828   6.113  24.203  1.00 79.12           C  
ATOM   3508  C   ASN A 447     -24.266   6.777  25.500  1.00 79.12           C  
ATOM   3509  CB  ASN A 447     -22.828   4.996  24.484  1.00 79.12           C  
ATOM   3510  O   ASN A 447     -25.344   6.477  26.031  1.00 79.12           O  
ATOM   3511  CG  ASN A 447     -22.734   4.004  23.344  1.00 79.12           C  
ATOM   3512  ND2 ASN A 447     -21.672   3.191  23.359  1.00 79.12           N  
ATOM   3513  OD1 ASN A 447     -23.578   3.969  22.453  1.00 79.12           O  
ATOM   3514  N   GLU A 448     -23.375   7.684  25.984  1.00 75.38           N  
ATOM   3515  CA  GLU A 448     -23.688   8.406  27.219  1.00 75.38           C  
ATOM   3516  C   GLU A 448     -24.953   9.250  27.047  1.00 75.38           C  
ATOM   3517  CB  GLU A 448     -22.516   9.289  27.641  1.00 75.38           C  
ATOM   3518  O   GLU A 448     -25.828   9.234  27.906  1.00 75.38           O  
ATOM   3519  CG  GLU A 448     -22.719   9.984  28.984  1.00 75.38           C  
ATOM   3520  CD  GLU A 448     -22.562   9.055  30.172  1.00 75.38           C  
ATOM   3521  OE1 GLU A 448     -23.031   9.406  31.281  1.00 75.38           O  
ATOM   3522  OE2 GLU A 448     -21.953   7.973  30.000  1.00 75.38           O  
ATOM   3523  N   ARG A 449     -24.922   9.969  26.062  1.00 71.25           N  
ATOM   3524  CA  ARG A 449     -26.031  10.852  25.766  1.00 71.25           C  
ATOM   3525  C   ARG A 449     -27.344  10.070  25.656  1.00 71.25           C  
ATOM   3526  CB  ARG A 449     -25.781  11.633  24.469  1.00 71.25           C  
ATOM   3527  O   ARG A 449     -28.359  10.477  26.203  1.00 71.25           O  
ATOM   3528  CG  ARG A 449     -26.891  12.602  24.109  1.00 71.25           C  
ATOM   3529  CD  ARG A 449     -26.625  13.297  22.781  1.00 71.25           C  
ATOM   3530  NE  ARG A 449     -27.734  14.156  22.391  1.00 71.25           N  
ATOM   3531  NH1 ARG A 449     -26.641  15.094  20.578  1.00 71.25           N  
ATOM   3532  NH2 ARG A 449     -28.781  15.727  21.078  1.00 71.25           N  
ATOM   3533  CZ  ARG A 449     -27.719  14.992  21.344  1.00 71.25           C  
ATOM   3534  N   THR A 450     -27.391   9.000  24.891  1.00 67.00           N  
ATOM   3535  CA  THR A 450     -28.562   8.156  24.656  1.00 67.00           C  
ATOM   3536  C   THR A 450     -29.062   7.562  25.969  1.00 67.00           C  
ATOM   3537  CB  THR A 450     -28.250   7.020  23.672  1.00 67.00           C  
ATOM   3538  O   THR A 450     -30.266   7.598  26.266  1.00 67.00           O  
ATOM   3539  CG2 THR A 450     -29.484   6.160  23.406  1.00 67.00           C  
ATOM   3540  OG1 THR A 450     -27.812   7.586  22.422  1.00 67.00           O  
ATOM   3541  N   LEU A 451     -28.156   7.055  26.719  1.00 72.62           N  
ATOM   3542  CA  LEU A 451     -28.531   6.445  28.000  1.00 72.62           C  
ATOM   3543  C   LEU A 451     -29.016   7.500  28.984  1.00 72.62           C  
ATOM   3544  CB  LEU A 451     -27.344   5.680  28.594  1.00 72.62           C  
ATOM   3545  O   LEU A 451     -29.984   7.273  29.719  1.00 72.62           O  
ATOM   3546  CG  LEU A 451     -26.953   4.383  27.875  1.00 72.62           C  
ATOM   3547  CD1 LEU A 451     -25.703   3.785  28.531  1.00 72.62           C  
ATOM   3548  CD2 LEU A 451     -28.109   3.387  27.906  1.00 72.62           C  
ATOM   3549  N   ASP A 452     -28.344   8.656  29.094  1.00 70.62           N  
ATOM   3550  CA  ASP A 452     -28.734   9.742  29.984  1.00 70.62           C  
ATOM   3551  C   ASP A 452     -30.125  10.281  29.609  1.00 70.62           C  
ATOM   3552  CB  ASP A 452     -27.703  10.867  29.938  1.00 70.62           C  
ATOM   3553  O   ASP A 452     -30.922  10.594  30.500  1.00 70.62           O  
ATOM   3554  CG  ASP A 452     -26.438  10.547  30.719  1.00 70.62           C  
ATOM   3555  OD1 ASP A 452     -26.422   9.555  31.484  1.00 70.62           O  
ATOM   3556  OD2 ASP A 452     -25.453  11.289  30.562  1.00 70.62           O  
ATOM   3557  N   PHE A 453     -30.281  10.500  28.391  1.00 66.38           N  
ATOM   3558  CA  PHE A 453     -31.562  10.977  27.891  1.00 66.38           C  
ATOM   3559  C   PHE A 453     -32.688  10.008  28.281  1.00 66.38           C  
ATOM   3560  CB  PHE A 453     -31.531  11.156  26.375  1.00 66.38           C  
ATOM   3561  O   PHE A 453     -33.719  10.422  28.766  1.00 66.38           O  
ATOM   3562  CG  PHE A 453     -32.812  11.711  25.797  1.00 66.38           C  
ATOM   3563  CD1 PHE A 453     -33.688  10.891  25.141  1.00 66.38           C  
ATOM   3564  CD2 PHE A 453     -33.094  13.062  25.938  1.00 66.38           C  
ATOM   3565  CE1 PHE A 453     -34.875  11.406  24.609  1.00 66.38           C  
ATOM   3566  CE2 PHE A 453     -34.281  13.586  25.406  1.00 66.38           C  
ATOM   3567  CZ  PHE A 453     -35.156  12.758  24.734  1.00 66.38           C  
ATOM   3568  N   HIS A 454     -32.406   8.734  28.047  1.00 64.94           N  
ATOM   3569  CA  HIS A 454     -33.375   7.703  28.406  1.00 64.94           C  
ATOM   3570  C   HIS A 454     -33.656   7.695  29.906  1.00 64.94           C  
ATOM   3571  CB  HIS A 454     -32.906   6.324  27.953  1.00 64.94           C  
ATOM   3572  O   HIS A 454     -34.781   7.590  30.344  1.00 64.94           O  
ATOM   3573  CG  HIS A 454     -33.000   6.105  26.469  1.00 64.94           C  
ATOM   3574  CD2 HIS A 454     -32.062   5.895  25.531  1.00 64.94           C  
ATOM   3575  ND1 HIS A 454     -34.219   6.094  25.812  1.00 64.94           N  
ATOM   3576  CE1 HIS A 454     -34.000   5.879  24.531  1.00 64.94           C  
ATOM   3577  NE2 HIS A 454     -32.719   5.758  24.328  1.00 64.94           N  
ATOM   3578  N   ASP A 455     -32.656   7.754  30.656  1.00 65.88           N  
ATOM   3579  CA  ASP A 455     -32.750   7.766  32.125  1.00 65.88           C  
ATOM   3580  C   ASP A 455     -33.562   8.961  32.594  1.00 65.88           C  
ATOM   3581  CB  ASP A 455     -31.359   7.785  32.750  1.00 65.88           C  
ATOM   3582  O   ASP A 455     -34.375   8.836  33.531  1.00 65.88           O  
ATOM   3583  CG  ASP A 455     -30.672   6.430  32.719  1.00 65.88           C  
ATOM   3584  OD1 ASP A 455     -31.328   5.426  32.344  1.00 65.88           O  
ATOM   3585  OD2 ASP A 455     -29.469   6.367  33.031  1.00 65.88           O  
ATOM   3586  N   SER A 456     -33.312  10.102  32.000  1.00 65.88           N  
ATOM   3587  CA  SER A 456     -34.031  11.312  32.375  1.00 65.88           C  
ATOM   3588  C   SER A 456     -35.531  11.188  32.031  1.00 65.88           C  
ATOM   3589  CB  SER A 456     -33.469  12.523  31.641  1.00 65.88           C  
ATOM   3590  O   SER A 456     -36.375  11.625  32.844  1.00 65.88           O  
ATOM   3591  OG  SER A 456     -34.438  13.141  30.812  1.00 65.88           O  
ATOM   3592  N   ASN A 457     -35.844  10.680  30.922  1.00 64.69           N  
ATOM   3593  CA  ASN A 457     -37.219  10.477  30.500  1.00 64.69           C  
ATOM   3594  C   ASN A 457     -37.938   9.477  31.406  1.00 64.69           C  
ATOM   3595  CB  ASN A 457     -37.250  10.016  29.047  1.00 64.69           C  
ATOM   3596  O   ASN A 457     -39.094   9.680  31.734  1.00 64.69           O  
ATOM   3597  CG  ASN A 457     -36.969  11.133  28.062  1.00 64.69           C  
ATOM   3598  ND2 ASN A 457     -36.500  10.773  26.875  1.00 64.69           N  
ATOM   3599  OD1 ASN A 457     -37.156  12.312  28.375  1.00 64.69           O  
ATOM   3600  N   VAL A 458     -37.281   8.367  31.703  1.00 63.75           N  
ATOM   3601  CA  VAL A 458     -37.812   7.367  32.625  1.00 63.75           C  
ATOM   3602  C   VAL A 458     -38.062   7.992  33.969  1.00 63.75           C  
ATOM   3603  CB  VAL A 458     -36.875   6.145  32.750  1.00 63.75           C  
ATOM   3604  O   VAL A 458     -39.125   7.750  34.594  1.00 63.75           O  
ATOM   3605  CG1 VAL A 458     -37.375   5.199  33.844  1.00 63.75           C  
ATOM   3606  CG2 VAL A 458     -36.781   5.410  31.406  1.00 63.75           C  
ATOM   3607  N   LYS A 459     -37.156   8.742  34.469  1.00 66.56           N  
ATOM   3608  CA  LYS A 459     -37.281   9.445  35.750  1.00 66.56           C  
ATOM   3609  C   LYS A 459     -38.469  10.398  35.750  1.00 66.56           C  
ATOM   3610  CB  LYS A 459     -36.000  10.219  36.062  1.00 66.56           C  
ATOM   3611  O   LYS A 459     -39.219  10.477  36.719  1.00 66.56           O  
ATOM   3612  CG  LYS A 459     -35.969  10.867  37.438  1.00 66.56           C  
ATOM   3613  CD  LYS A 459     -34.656  11.570  37.719  1.00 66.56           C  
ATOM   3614  CE  LYS A 459     -34.656  12.250  39.094  1.00 66.56           C  
ATOM   3615  NZ  LYS A 459     -33.375  12.945  39.375  1.00 66.56           N  
ATOM   3616  N   ASN A 460     -38.594  11.164  34.719  1.00 70.38           N  
ATOM   3617  CA  ASN A 460     -39.719  12.078  34.562  1.00 70.38           C  
ATOM   3618  C   ASN A 460     -41.062  11.344  34.594  1.00 70.38           C  
ATOM   3619  CB  ASN A 460     -39.594  12.875  33.250  1.00 70.38           C  
ATOM   3620  O   ASN A 460     -42.000  11.789  35.250  1.00 70.38           O  
ATOM   3621  CG  ASN A 460     -38.656  14.047  33.375  1.00 70.38           C  
ATOM   3622  ND2 ASN A 460     -38.219  14.578  32.250  1.00 70.38           N  
ATOM   3623  OD1 ASN A 460     -38.281  14.461  34.469  1.00 70.38           O  
ATOM   3624  N   LEU A 461     -41.125  10.273  33.938  1.00 70.25           N  
ATOM   3625  CA  LEU A 461     -42.312   9.422  33.875  1.00 70.25           C  
ATOM   3626  C   LEU A 461     -42.594   8.836  35.281  1.00 70.25           C  
ATOM   3627  CB  LEU A 461     -42.125   8.297  32.875  1.00 70.25           C  
ATOM   3628  O   LEU A 461     -43.750   8.773  35.688  1.00 70.25           O  
ATOM   3629  CG  LEU A 461     -43.375   7.445  32.562  1.00 70.25           C  
ATOM   3630  CD1 LEU A 461     -44.469   8.312  32.000  1.00 70.25           C  
ATOM   3631  CD2 LEU A 461     -43.031   6.316  31.609  1.00 70.25           C  
ATOM   3632  N   TYR A 462     -41.562   8.305  35.875  1.00 69.12           N  
ATOM   3633  CA  TYR A 462     -41.688   7.801  37.219  1.00 69.12           C  
ATOM   3634  C   TYR A 462     -42.250   8.859  38.156  1.00 69.12           C  
ATOM   3635  CB  TYR A 462     -40.312   7.352  37.750  1.00 69.12           C  
ATOM   3636  O   TYR A 462     -43.156   8.570  38.938  1.00 69.12           O  
ATOM   3637  CG  TYR A 462     -40.312   6.957  39.188  1.00 69.12           C  
ATOM   3638  CD1 TYR A 462     -39.938   7.871  40.188  1.00 69.12           C  
ATOM   3639  CD2 TYR A 462     -40.656   5.676  39.594  1.00 69.12           C  
ATOM   3640  CE1 TYR A 462     -39.906   7.512  41.531  1.00 69.12           C  
ATOM   3641  CE2 TYR A 462     -40.656   5.309  40.938  1.00 69.12           C  
ATOM   3642  OH  TYR A 462     -40.281   5.871  43.219  1.00 69.12           O  
ATOM   3643  CZ  TYR A 462     -40.281   6.230  41.875  1.00 69.12           C  
ATOM   3644  N   GLU A 463     -41.719  10.070  38.094  1.00 76.69           N  
ATOM   3645  CA  GLU A 463     -42.156  11.180  38.938  1.00 76.69           C  
ATOM   3646  C   GLU A 463     -43.625  11.555  38.656  1.00 76.69           C  
ATOM   3647  CB  GLU A 463     -41.250  12.398  38.750  1.00 76.69           C  
ATOM   3648  O   GLU A 463     -44.375  11.891  39.562  1.00 76.69           O  
ATOM   3649  CG  GLU A 463     -39.875  12.234  39.344  1.00 76.69           C  
ATOM   3650  CD  GLU A 463     -39.906  11.945  40.844  1.00 76.69           C  
ATOM   3651  OE1 GLU A 463     -38.938  11.312  41.375  1.00 76.69           O  
ATOM   3652  OE2 GLU A 463     -40.875  12.359  41.500  1.00 76.69           O  
ATOM   3653  N   LYS A 464     -44.000  11.562  37.406  1.00 80.12           N  
ATOM   3654  CA  LYS A 464     -45.375  11.844  36.969  1.00 80.12           C  
ATOM   3655  C   LYS A 464     -46.344  10.812  37.531  1.00 80.12           C  
ATOM   3656  CB  LYS A 464     -45.469  11.867  35.438  1.00 80.12           C  
ATOM   3657  O   LYS A 464     -47.406  11.172  38.031  1.00 80.12           O  
ATOM   3658  CG  LYS A 464     -46.812  12.312  34.906  1.00 80.12           C  
ATOM   3659  CD  LYS A 464     -46.812  12.391  33.375  1.00 80.12           C  
ATOM   3660  CE  LYS A 464     -48.188  12.812  32.844  1.00 80.12           C  
ATOM   3661  NZ  LYS A 464     -48.188  12.945  31.359  1.00 80.12           N  
ATOM   3662  N   VAL A 465     -46.000   9.508  37.406  1.00 78.19           N  
ATOM   3663  CA  VAL A 465     -46.812   8.406  37.906  1.00 78.19           C  
ATOM   3664  C   VAL A 465     -46.906   8.461  39.406  1.00 78.19           C  
ATOM   3665  CB  VAL A 465     -46.250   7.039  37.438  1.00 78.19           C  
ATOM   3666  O   VAL A 465     -47.969   8.266  40.000  1.00 78.19           O  
ATOM   3667  CG1 VAL A 465     -46.969   5.898  38.156  1.00 78.19           C  
ATOM   3668  CG2 VAL A 465     -46.375   6.883  35.938  1.00 78.19           C  
ATOM   3669  N   LYS A 466     -45.781   8.695  40.031  1.00 80.88           N  
ATOM   3670  CA  LYS A 466     -45.750   8.859  41.500  1.00 80.88           C  
ATOM   3671  C   LYS A 466     -46.656   9.984  41.969  1.00 80.88           C  
ATOM   3672  CB  LYS A 466     -44.312   9.117  41.969  1.00 80.88           C  
ATOM   3673  O   LYS A 466     -47.375   9.844  42.938  1.00 80.88           O  
ATOM   3674  CG  LYS A 466     -44.156   9.188  43.469  1.00 80.88           C  
ATOM   3675  CD  LYS A 466     -42.688   9.391  43.875  1.00 80.88           C  
ATOM   3676  CE  LYS A 466     -42.531   9.477  45.375  1.00 80.88           C  
ATOM   3677  NZ  LYS A 466     -41.094   9.664  45.781  1.00 80.88           N  
ATOM   3678  N   SER A 467     -46.656  11.078  41.250  1.00 85.94           N  
ATOM   3679  CA  SER A 467     -47.469  12.242  41.562  1.00 85.94           C  
ATOM   3680  C   SER A 467     -48.938  11.953  41.375  1.00 85.94           C  
ATOM   3681  CB  SER A 467     -47.062  13.438  40.688  1.00 85.94           C  
ATOM   3682  O   SER A 467     -49.781  12.406  42.156  1.00 85.94           O  
ATOM   3683  OG  SER A 467     -47.906  14.547  40.938  1.00 85.94           O  
ATOM   3684  N   GLN A 468     -49.312  11.180  40.344  1.00 85.19           N  
ATOM   3685  CA  GLN A 468     -50.688  10.812  40.031  1.00 85.19           C  
ATOM   3686  C   GLN A 468     -51.281   9.844  41.062  1.00 85.19           C  
ATOM   3687  CB  GLN A 468     -50.781  10.188  38.625  1.00 85.19           C  
ATOM   3688  O   GLN A 468     -52.406   9.984  41.469  1.00 85.19           O  
ATOM   3689  CG  GLN A 468     -50.625  11.195  37.500  1.00 85.19           C  
ATOM   3690  CD  GLN A 468     -50.812  10.578  36.125  1.00 85.19           C  
ATOM   3691  NE2 GLN A 468     -51.156  11.406  35.156  1.00 85.19           N  
ATOM   3692  OE1 GLN A 468     -50.688   9.359  35.938  1.00 85.19           O  
ATOM   3693  N   LEU A 469     -50.438   8.820  41.469  1.00 85.44           N  
ATOM   3694  CA  LEU A 469     -50.844   7.715  42.312  1.00 85.44           C  
ATOM   3695  C   LEU A 469     -50.812   8.109  43.812  1.00 85.44           C  
ATOM   3696  CB  LEU A 469     -49.969   6.488  42.094  1.00 85.44           C  
ATOM   3697  O   LEU A 469     -51.594   7.605  44.594  1.00 85.44           O  
ATOM   3698  CG  LEU A 469     -50.031   5.852  40.719  1.00 85.44           C  
ATOM   3699  CD1 LEU A 469     -49.031   4.707  40.594  1.00 85.44           C  
ATOM   3700  CD2 LEU A 469     -51.469   5.359  40.406  1.00 85.44           C  
ATOM   3701  N   LYS A 470     -50.062   9.016  44.188  1.00 87.62           N  
ATOM   3702  CA  LYS A 470     -49.938   9.508  45.562  1.00 87.62           C  
ATOM   3703  C   LYS A 470     -50.094   8.375  46.562  1.00 87.62           C  
ATOM   3704  CB  LYS A 470     -50.969  10.609  45.844  1.00 87.62           C  
ATOM   3705  O   LYS A 470     -49.344   7.402  46.562  1.00 87.62           O  
ATOM   3706  CG  LYS A 470     -50.750  11.875  45.000  1.00 87.62           C  
ATOM   3707  CD  LYS A 470     -51.781  12.938  45.344  1.00 87.62           C  
ATOM   3708  CE  LYS A 470     -51.594  14.188  44.469  1.00 87.62           C  
ATOM   3709  NZ  LYS A 470     -52.594  15.234  44.781  1.00 87.62           N  
ATOM   3710  N   ASN A 471     -51.062   8.445  47.469  1.00 86.75           N  
ATOM   3711  CA  ASN A 471     -51.219   7.465  48.531  1.00 86.75           C  
ATOM   3712  C   ASN A 471     -52.125   6.316  48.125  1.00 86.75           C  
ATOM   3713  CB  ASN A 471     -51.750   8.133  49.812  1.00 86.75           C  
ATOM   3714  O   ASN A 471     -52.562   5.516  48.938  1.00 86.75           O  
ATOM   3715  CG  ASN A 471     -52.969   8.977  49.531  1.00 86.75           C  
ATOM   3716  ND2 ASN A 471     -53.625   9.422  50.594  1.00 86.75           N  
ATOM   3717  OD1 ASN A 471     -53.344   9.234  48.375  1.00 86.75           O  
ATOM   3718  N   ASN A 472     -52.500   6.273  46.812  1.00 85.50           N  
ATOM   3719  CA  ASN A 472     -53.312   5.203  46.281  1.00 85.50           C  
ATOM   3720  C   ASN A 472     -52.469   3.998  45.875  1.00 85.50           C  
ATOM   3721  CB  ASN A 472     -54.125   5.711  45.062  1.00 85.50           C  
ATOM   3722  O   ASN A 472     -53.000   2.938  45.531  1.00 85.50           O  
ATOM   3723  CG  ASN A 472     -55.312   6.555  45.469  1.00 85.50           C  
ATOM   3724  ND2 ASN A 472     -55.875   7.297  44.531  1.00 85.50           N  
ATOM   3725  OD1 ASN A 472     -55.719   6.543  46.625  1.00 85.50           O  
ATOM   3726  N   ALA A 473     -51.094   4.129  46.000  1.00 86.12           N  
ATOM   3727  CA  ALA A 473     -50.188   3.051  45.656  1.00 86.12           C  
ATOM   3728  C   ALA A 473     -48.906   3.104  46.531  1.00 86.12           C  
ATOM   3729  CB  ALA A 473     -49.812   3.123  44.188  1.00 86.12           C  
ATOM   3730  O   ALA A 473     -48.562   4.164  47.062  1.00 86.12           O  
ATOM   3731  N   LYS A 474     -48.312   2.031  46.844  1.00 83.94           N  
ATOM   3732  CA  LYS A 474     -47.062   1.928  47.562  1.00 83.94           C  
ATOM   3733  C   LYS A 474     -45.875   1.612  46.625  1.00 83.94           C  
ATOM   3734  CB  LYS A 474     -47.156   0.856  48.656  1.00 83.94           C  
ATOM   3735  O   LYS A 474     -46.031   0.792  45.719  1.00 83.94           O  
ATOM   3736  CG  LYS A 474     -47.219  -0.565  48.125  1.00 83.94           C  
ATOM   3737  CD  LYS A 474     -47.250  -1.588  49.250  1.00 83.94           C  
ATOM   3738  CE  LYS A 474     -47.375  -3.008  48.719  1.00 83.94           C  
ATOM   3739  NZ  LYS A 474     -47.531  -4.004  49.812  1.00 83.94           N  
ATOM   3740  N   GLU A 475     -44.844   2.268  46.906  1.00 80.62           N  
ATOM   3741  CA  GLU A 475     -43.625   2.029  46.094  1.00 80.62           C  
ATOM   3742  C   GLU A 475     -42.906   0.758  46.562  1.00 80.62           C  
ATOM   3743  CB  GLU A 475     -42.688   3.227  46.188  1.00 80.62           C  
ATOM   3744  O   GLU A 475     -42.594   0.603  47.719  1.00 80.62           O  
ATOM   3745  CG  GLU A 475     -43.188   4.465  45.469  1.00 80.62           C  
ATOM   3746  CD  GLU A 475     -42.188   5.617  45.469  1.00 80.62           C  
ATOM   3747  OE1 GLU A 475     -42.562   6.730  45.031  1.00 80.62           O  
ATOM   3748  OE2 GLU A 475     -41.062   5.406  45.938  1.00 80.62           O  
ATOM   3749  N   ILE A 476     -42.719  -0.166  45.625  1.00 75.00           N  
ATOM   3750  CA  ILE A 476     -42.219  -1.485  45.969  1.00 75.00           C  
ATOM   3751  C   ILE A 476     -40.750  -1.598  45.500  1.00 75.00           C  
ATOM   3752  CB  ILE A 476     -43.062  -2.609  45.344  1.00 75.00           C  
ATOM   3753  O   ILE A 476     -40.062  -2.557  45.812  1.00 75.00           O  
ATOM   3754  CG1 ILE A 476     -43.250  -2.377  43.844  1.00 75.00           C  
ATOM   3755  CG2 ILE A 476     -44.406  -2.705  46.062  1.00 75.00           C  
ATOM   3756  CD1 ILE A 476     -43.906  -3.531  43.125  1.00 75.00           C  
ATOM   3757  N   GLY A 477     -40.188  -0.389  44.844  1.00 63.88           N  
ATOM   3758  CA  GLY A 477     -38.812  -0.389  44.438  1.00 63.88           C  
ATOM   3759  C   GLY A 477     -38.625  -0.828  43.000  1.00 63.88           C  
ATOM   3760  O   GLY A 477     -39.500  -1.405  42.375  1.00 63.88           O  
ATOM   3761  N   ASN A 478     -37.469  -0.307  42.250  1.00 61.12           N  
ATOM   3762  CA  ASN A 478     -37.094  -0.638  40.875  1.00 61.12           C  
ATOM   3763  C   ASN A 478     -38.094  -0.051  39.875  1.00 61.12           C  
ATOM   3764  CB  ASN A 478     -37.000  -2.154  40.719  1.00 61.12           C  
ATOM   3765  O   ASN A 478     -38.344  -0.667  38.844  1.00 61.12           O  
ATOM   3766  CG  ASN A 478     -35.844  -2.758  41.469  1.00 61.12           C  
ATOM   3767  ND2 ASN A 478     -35.938  -4.047  41.781  1.00 61.12           N  
ATOM   3768  OD1 ASN A 478     -34.875  -2.070  41.812  1.00 61.12           O  
ATOM   3769  N   GLY A 479     -38.781   1.088  40.344  1.00 66.12           N  
ATOM   3770  CA  GLY A 479     -39.625   1.805  39.438  1.00 66.12           C  
ATOM   3771  C   GLY A 479     -41.031   1.222  39.344  1.00 66.12           C  
ATOM   3772  O   GLY A 479     -41.781   1.508  38.406  1.00 66.12           O  
ATOM   3773  N   CYS A 480     -41.438   0.362  40.438  1.00 73.12           N  
ATOM   3774  CA  CYS A 480     -42.750  -0.307  40.438  1.00 73.12           C  
ATOM   3775  C   CYS A 480     -43.625   0.231  41.562  1.00 73.12           C  
ATOM   3776  CB  CYS A 480     -42.562  -1.816  40.594  1.00 73.12           C  
ATOM   3777  O   CYS A 480     -43.125   0.604  42.625  1.00 73.12           O  
ATOM   3778  SG  CYS A 480     -41.656  -2.590  39.250  1.00 73.12           S  
ATOM   3779  N   PHE A 481     -44.969   0.262  41.281  1.00 79.50           N  
ATOM   3780  CA  PHE A 481     -45.969   0.683  42.250  1.00 79.50           C  
ATOM   3781  C   PHE A 481     -47.031  -0.411  42.438  1.00 79.50           C  
ATOM   3782  CB  PHE A 481     -46.656   1.975  41.781  1.00 79.50           C  
ATOM   3783  O   PHE A 481     -47.469  -1.043  41.469  1.00 79.50           O  
ATOM   3784  CG  PHE A 481     -45.719   3.141  41.625  1.00 79.50           C  
ATOM   3785  CD1 PHE A 481     -45.469   3.990  42.719  1.00 79.50           C  
ATOM   3786  CD2 PHE A 481     -45.062   3.385  40.438  1.00 79.50           C  
ATOM   3787  CE1 PHE A 481     -44.594   5.070  42.594  1.00 79.50           C  
ATOM   3788  CE2 PHE A 481     -44.188   4.461  40.312  1.00 79.50           C  
ATOM   3789  CZ  PHE A 481     -43.969   5.301  41.375  1.00 79.50           C  
ATOM   3790  N   GLU A 482     -47.219  -0.646  43.719  1.00 83.12           N  
ATOM   3791  CA  GLU A 482     -48.312  -1.556  44.031  1.00 83.12           C  
ATOM   3792  C   GLU A 482     -49.562  -0.788  44.469  1.00 83.12           C  
ATOM   3793  CB  GLU A 482     -47.875  -2.523  45.156  1.00 83.12           C  
ATOM   3794  O   GLU A 482     -49.500   0.025  45.406  1.00 83.12           O  
ATOM   3795  CG  GLU A 482     -48.906  -3.596  45.469  1.00 83.12           C  
ATOM   3796  CD  GLU A 482     -48.469  -4.566  46.531  1.00 83.12           C  
ATOM   3797  OE1 GLU A 482     -49.062  -5.664  46.656  1.00 83.12           O  
ATOM   3798  OE2 GLU A 482     -47.500  -4.227  47.281  1.00 83.12           O  
ATOM   3799  N   PHE A 483     -50.750  -1.062  43.656  1.00 85.56           N  
ATOM   3800  CA  PHE A 483     -51.969  -0.318  43.938  1.00 85.56           C  
ATOM   3801  C   PHE A 483     -52.656  -0.842  45.188  1.00 85.56           C  
ATOM   3802  CB  PHE A 483     -52.906  -0.400  42.719  1.00 85.56           C  
ATOM   3803  O   PHE A 483     -52.688  -2.051  45.406  1.00 85.56           O  
ATOM   3804  CG  PHE A 483     -52.406   0.336  41.500  1.00 85.56           C  
ATOM   3805  CD1 PHE A 483     -52.812   1.645  41.281  1.00 85.56           C  
ATOM   3806  CD2 PHE A 483     -51.562  -0.283  40.625  1.00 85.56           C  
ATOM   3807  CE1 PHE A 483     -52.344   2.328  40.156  1.00 85.56           C  
ATOM   3808  CE2 PHE A 483     -51.094   0.393  39.500  1.00 85.56           C  
ATOM   3809  CZ  PHE A 483     -51.500   1.698  39.250  1.00 85.56           C  
ATOM   3810  N   TYR A 484     -53.219   0.018  46.062  1.00 82.88           N  
ATOM   3811  CA  TYR A 484     -54.000  -0.338  47.219  1.00 82.88           C  
ATOM   3812  C   TYR A 484     -55.438  -0.568  46.875  1.00 82.88           C  
ATOM   3813  CB  TYR A 484     -53.875   0.757  48.281  1.00 82.88           C  
ATOM   3814  O   TYR A 484     -56.250  -0.999  47.688  1.00 82.88           O  
ATOM   3815  CG  TYR A 484     -52.531   0.823  48.969  1.00 82.88           C  
ATOM   3816  CD1 TYR A 484     -52.062  -0.231  49.750  1.00 82.88           C  
ATOM   3817  CD2 TYR A 484     -51.719   1.938  48.812  1.00 82.88           C  
ATOM   3818  CE1 TYR A 484     -50.844  -0.174  50.375  1.00 82.88           C  
ATOM   3819  CE2 TYR A 484     -50.469   2.006  49.438  1.00 82.88           C  
ATOM   3820  OH  TYR A 484     -48.812   1.008  50.812  1.00 82.88           O  
ATOM   3821  CZ  TYR A 484     -50.031   0.947  50.219  1.00 82.88           C  
ATOM   3822  N   HIS A 485     -55.844  -0.280  45.562  1.00 83.75           N  
ATOM   3823  CA  HIS A 485     -57.156  -0.522  45.000  1.00 83.75           C  
ATOM   3824  C   HIS A 485     -57.062  -1.399  43.750  1.00 83.75           C  
ATOM   3825  CB  HIS A 485     -57.844   0.802  44.656  1.00 83.75           C  
ATOM   3826  O   HIS A 485     -56.000  -1.565  43.188  1.00 83.75           O  
ATOM   3827  CG  HIS A 485     -57.156   1.584  43.594  1.00 83.75           C  
ATOM   3828  CD2 HIS A 485     -56.250   2.588  43.656  1.00 83.75           C  
ATOM   3829  ND1 HIS A 485     -57.375   1.362  42.250  1.00 83.75           N  
ATOM   3830  CE1 HIS A 485     -56.625   2.197  41.531  1.00 83.75           C  
ATOM   3831  NE2 HIS A 485     -55.938   2.953  42.375  1.00 83.75           N  
ATOM   3832  N   LYS A 486     -58.156  -2.027  43.438  1.00 83.44           N  
ATOM   3833  CA  LYS A 486     -58.219  -2.766  42.156  1.00 83.44           C  
ATOM   3834  C   LYS A 486     -58.188  -1.817  40.969  1.00 83.44           C  
ATOM   3835  CB  LYS A 486     -59.469  -3.637  42.094  1.00 83.44           C  
ATOM   3836  O   LYS A 486     -58.906  -0.834  40.938  1.00 83.44           O  
ATOM   3837  CG  LYS A 486     -59.438  -4.840  43.031  1.00 83.44           C  
ATOM   3838  CD  LYS A 486     -60.594  -5.801  42.750  1.00 83.44           C  
ATOM   3839  CE  LYS A 486     -60.531  -7.008  43.688  1.00 83.44           C  
ATOM   3840  NZ  LYS A 486     -61.656  -7.949  43.406  1.00 83.44           N  
ATOM   3841  N   CYS A 487     -57.250  -2.053  40.188  1.00 81.75           N  
ATOM   3842  CA  CYS A 487     -57.062  -1.205  39.000  1.00 81.75           C  
ATOM   3843  C   CYS A 487     -57.188  -2.021  37.719  1.00 81.75           C  
ATOM   3844  CB  CYS A 487     -55.719  -0.497  39.031  1.00 81.75           C  
ATOM   3845  O   CYS A 487     -56.312  -2.805  37.375  1.00 81.75           O  
ATOM   3846  SG  CYS A 487     -55.562   0.828  37.812  1.00 81.75           S  
ATOM   3847  N   ASP A 488     -58.344  -1.930  37.000  1.00 77.94           N  
ATOM   3848  CA  ASP A 488     -58.594  -2.650  35.750  1.00 77.94           C  
ATOM   3849  C   ASP A 488     -57.875  -1.970  34.562  1.00 77.94           C  
ATOM   3850  CB  ASP A 488     -60.094  -2.756  35.469  1.00 77.94           C  
ATOM   3851  O   ASP A 488     -57.188  -0.975  34.750  1.00 77.94           O  
ATOM   3852  CG  ASP A 488     -60.750  -1.403  35.344  1.00 77.94           C  
ATOM   3853  OD1 ASP A 488     -60.062  -0.370  35.312  1.00 77.94           O  
ATOM   3854  OD2 ASP A 488     -62.000  -1.369  35.281  1.00 77.94           O  
ATOM   3855  N   ASN A 489     -57.938  -2.473  33.406  1.00 72.88           N  
ATOM   3856  CA  ASN A 489     -57.250  -1.983  32.219  1.00 72.88           C  
ATOM   3857  C   ASN A 489     -57.594  -0.521  31.938  1.00 72.88           C  
ATOM   3858  CB  ASN A 489     -57.625  -2.850  31.000  1.00 72.88           C  
ATOM   3859  O   ASN A 489     -56.750   0.241  31.469  1.00 72.88           O  
ATOM   3860  CG  ASN A 489     -56.938  -4.211  31.031  1.00 72.88           C  
ATOM   3861  ND2 ASN A 489     -57.406  -5.121  30.188  1.00 72.88           N  
ATOM   3862  OD1 ASN A 489     -56.031  -4.438  31.812  1.00 72.88           O  
ATOM   3863  N   GLU A 490     -58.781  -0.136  32.219  1.00 76.19           N  
ATOM   3864  CA  GLU A 490     -59.250   1.240  32.062  1.00 76.19           C  
ATOM   3865  C   GLU A 490     -58.562   2.170  33.062  1.00 76.19           C  
ATOM   3866  CB  GLU A 490     -60.781   1.320  32.250  1.00 76.19           C  
ATOM   3867  O   GLU A 490     -58.188   3.291  32.688  1.00 76.19           O  
ATOM   3868  CG  GLU A 490     -61.375   2.674  31.875  1.00 76.19           C  
ATOM   3869  CD  GLU A 490     -62.875   2.729  32.031  1.00 76.19           C  
ATOM   3870  OE1 GLU A 490     -63.469   3.812  31.844  1.00 76.19           O  
ATOM   3871  OE2 GLU A 490     -63.469   1.679  32.375  1.00 76.19           O  
ATOM   3872  N   CYS A 491     -58.438   1.771  34.250  1.00 79.50           N  
ATOM   3873  CA  CYS A 491     -57.688   2.477  35.312  1.00 79.50           C  
ATOM   3874  C   CYS A 491     -56.219   2.578  34.969  1.00 79.50           C  
ATOM   3875  CB  CYS A 491     -57.875   1.768  36.656  1.00 79.50           C  
ATOM   3876  O   CYS A 491     -55.625   3.643  35.125  1.00 79.50           O  
ATOM   3877  SG  CYS A 491     -56.875   2.463  37.969  1.00 79.50           S  
ATOM   3878  N   MET A 492     -55.625   1.550  34.469  1.00 78.12           N  
ATOM   3879  CA  MET A 492     -54.219   1.497  34.031  1.00 78.12           C  
ATOM   3880  C   MET A 492     -53.969   2.438  32.875  1.00 78.12           C  
ATOM   3881  CB  MET A 492     -53.844   0.069  33.656  1.00 78.12           C  
ATOM   3882  O   MET A 492     -52.938   3.105  32.812  1.00 78.12           O  
ATOM   3883  CG  MET A 492     -53.781  -0.889  34.844  1.00 78.12           C  
ATOM   3884  SD  MET A 492     -52.562  -0.388  36.094  1.00 78.12           S  
ATOM   3885  CE  MET A 492     -52.688  -1.796  37.250  1.00 78.12           C  
ATOM   3886  N   GLU A 493     -54.875   2.516  32.000  1.00 74.00           N  
ATOM   3887  CA  GLU A 493     -54.844   3.402  30.844  1.00 74.00           C  
ATOM   3888  C   GLU A 493     -54.969   4.863  31.266  1.00 74.00           C  
ATOM   3889  CB  GLU A 493     -56.000   3.051  29.875  1.00 74.00           C  
ATOM   3890  O   GLU A 493     -54.344   5.742  30.656  1.00 74.00           O  
ATOM   3891  CG  GLU A 493     -55.656   1.897  28.938  1.00 74.00           C  
ATOM   3892  CD  GLU A 493     -56.750   1.632  27.906  1.00 74.00           C  
ATOM   3893  OE1 GLU A 493     -56.531   0.763  27.016  1.00 74.00           O  
ATOM   3894  OE2 GLU A 493     -57.781   2.299  27.969  1.00 74.00           O  
ATOM   3895  N   SER A 494     -55.688   5.125  32.312  1.00 78.56           N  
ATOM   3896  CA  SER A 494     -55.844   6.465  32.875  1.00 78.56           C  
ATOM   3897  C   SER A 494     -54.531   6.949  33.500  1.00 78.56           C  
ATOM   3898  CB  SER A 494     -56.969   6.484  33.875  1.00 78.56           C  
ATOM   3899  O   SER A 494     -54.250   8.148  33.500  1.00 78.56           O  
ATOM   3900  OG  SER A 494     -56.594   5.770  35.062  1.00 78.56           O  
ATOM   3901  N   VAL A 495     -53.781   6.098  34.156  1.00 79.44           N  
ATOM   3902  CA  VAL A 495     -52.469   6.379  34.688  1.00 79.44           C  
ATOM   3903  C   VAL A 495     -51.469   6.645  33.562  1.00 79.44           C  
ATOM   3904  CB  VAL A 495     -51.938   5.219  35.594  1.00 79.44           C  
ATOM   3905  O   VAL A 495     -50.688   7.602  33.625  1.00 79.44           O  
ATOM   3906  CG1 VAL A 495     -50.531   5.496  36.094  1.00 79.44           C  
ATOM   3907  CG2 VAL A 495     -52.906   4.996  36.750  1.00 79.44           C  
ATOM   3908  N   ARG A 496     -51.656   5.906  32.438  1.00 71.62           N  
ATOM   3909  CA  ARG A 496     -50.844   6.047  31.250  1.00 71.62           C  
ATOM   3910  C   ARG A 496     -51.125   7.375  30.547  1.00 71.62           C  
ATOM   3911  CB  ARG A 496     -51.094   4.883  30.297  1.00 71.62           C  
ATOM   3912  O   ARG A 496     -50.188   8.023  30.062  1.00 71.62           O  
ATOM   3913  CG  ARG A 496     -50.156   4.871  29.094  1.00 71.62           C  
ATOM   3914  CD  ARG A 496     -50.500   3.729  28.141  1.00 71.62           C  
ATOM   3915  NE  ARG A 496     -49.719   3.836  26.891  1.00 71.62           N  
ATOM   3916  NH1 ARG A 496     -50.719   2.004  25.891  1.00 71.62           N  
ATOM   3917  NH2 ARG A 496     -49.125   3.203  24.766  1.00 71.62           N  
ATOM   3918  CZ  ARG A 496     -49.875   3.014  25.859  1.00 71.62           C  
ATOM   3919  N   ASN A 497     -52.344   7.855  30.453  1.00 72.94           N  
ATOM   3920  CA  ASN A 497     -52.781   9.047  29.719  1.00 72.94           C  
ATOM   3921  C   ASN A 497     -52.750  10.281  30.609  1.00 72.94           C  
ATOM   3922  CB  ASN A 497     -54.188   8.836  29.156  1.00 72.94           C  
ATOM   3923  O   ASN A 497     -53.094  11.383  30.172  1.00 72.94           O  
ATOM   3924  CG  ASN A 497     -54.219   7.836  28.016  1.00 72.94           C  
ATOM   3925  ND2 ASN A 497     -55.375   7.277  27.734  1.00 72.94           N  
ATOM   3926  OD1 ASN A 497     -53.188   7.570  27.391  1.00 72.94           O  
ATOM   3927  N   GLY A 498     -52.250   9.992  31.891  1.00 79.81           N  
ATOM   3928  CA  GLY A 498     -52.156  11.117  32.812  1.00 79.81           C  
ATOM   3929  C   GLY A 498     -53.500  11.617  33.281  1.00 79.81           C  
ATOM   3930  O   GLY A 498     -53.625  12.766  33.719  1.00 79.81           O  
ATOM   3931  N   THR A 499     -54.625  10.906  33.062  1.00 85.19           N  
ATOM   3932  CA  THR A 499     -55.969  11.273  33.438  1.00 85.19           C  
ATOM   3933  C   THR A 499     -56.469  10.453  34.625  1.00 85.19           C  
ATOM   3934  CB  THR A 499     -56.938  11.070  32.250  1.00 85.19           C  
ATOM   3935  O   THR A 499     -57.656  10.289  34.844  1.00 85.19           O  
ATOM   3936  CG2 THR A 499     -56.594  12.008  31.094  1.00 85.19           C  
ATOM   3937  OG1 THR A 499     -56.844   9.719  31.797  1.00 85.19           O  
ATOM   3938  N   TYR A 500     -55.562   9.898  35.438  1.00 83.06           N  
ATOM   3939  CA  TYR A 500     -55.906   9.102  36.594  1.00 83.06           C  
ATOM   3940  C   TYR A 500     -56.688   9.914  37.625  1.00 83.06           C  
ATOM   3941  CB  TYR A 500     -54.594   8.570  37.250  1.00 83.06           C  
ATOM   3942  O   TYR A 500     -56.281  11.016  38.000  1.00 83.06           O  
ATOM   3943  CG  TYR A 500     -54.844   7.703  38.469  1.00 83.06           C  
ATOM   3944  CD1 TYR A 500     -54.656   8.195  39.750  1.00 83.06           C  
ATOM   3945  CD2 TYR A 500     -55.281   6.387  38.312  1.00 83.06           C  
ATOM   3946  CE1 TYR A 500     -54.875   7.406  40.875  1.00 83.06           C  
ATOM   3947  CE2 TYR A 500     -55.500   5.586  39.438  1.00 83.06           C  
ATOM   3948  OH  TYR A 500     -55.531   5.312  41.812  1.00 83.06           O  
ATOM   3949  CZ  TYR A 500     -55.312   6.102  40.719  1.00 83.06           C  
ATOM   3950  N   ASP A 501     -57.906   9.461  37.969  1.00 86.88           N  
ATOM   3951  CA  ASP A 501     -58.812  10.133  38.875  1.00 86.88           C  
ATOM   3952  C   ASP A 501     -58.531   9.711  40.312  1.00 86.88           C  
ATOM   3953  CB  ASP A 501     -60.250   9.836  38.531  1.00 86.88           C  
ATOM   3954  O   ASP A 501     -59.031   8.688  40.781  1.00 86.88           O  
ATOM   3955  CG  ASP A 501     -61.250  10.656  39.344  1.00 86.88           C  
ATOM   3956  OD1 ASP A 501     -60.844  11.398  40.250  1.00 86.88           O  
ATOM   3957  OD2 ASP A 501     -62.469  10.555  39.062  1.00 86.88           O  
ATOM   3958  N   TYR A 502     -57.656  10.484  40.969  1.00 85.69           N  
ATOM   3959  CA  TYR A 502     -57.156  10.172  42.281  1.00 85.69           C  
ATOM   3960  C   TYR A 502     -58.312  10.008  43.281  1.00 85.69           C  
ATOM   3961  CB  TYR A 502     -56.188  11.266  42.781  1.00 85.69           C  
ATOM   3962  O   TYR A 502     -58.344   9.016  44.031  1.00 85.69           O  
ATOM   3963  CG  TYR A 502     -55.844  11.156  44.250  1.00 85.69           C  
ATOM   3964  CD1 TYR A 502     -56.500  11.914  45.188  1.00 85.69           C  
ATOM   3965  CD2 TYR A 502     -54.812  10.305  44.656  1.00 85.69           C  
ATOM   3966  CE1 TYR A 502     -56.188  11.820  46.531  1.00 85.69           C  
ATOM   3967  CE2 TYR A 502     -54.500  10.203  46.000  1.00 85.69           C  
ATOM   3968  OH  TYR A 502     -54.844  10.867  48.281  1.00 85.69           O  
ATOM   3969  CZ  TYR A 502     -55.156  10.961  46.938  1.00 85.69           C  
ATOM   3970  N   PRO A 503     -59.344  10.914  43.312  1.00 85.69           N  
ATOM   3971  CA  PRO A 503     -60.438  10.859  44.312  1.00 85.69           C  
ATOM   3972  C   PRO A 503     -61.312   9.633  44.125  1.00 85.69           C  
ATOM   3973  CB  PRO A 503     -61.219  12.148  44.031  1.00 85.69           C  
ATOM   3974  O   PRO A 503     -61.875   9.141  45.125  1.00 85.69           O  
ATOM   3975  CG  PRO A 503     -60.250  13.055  43.344  1.00 85.69           C  
ATOM   3976  CD  PRO A 503     -59.281  12.219  42.562  1.00 85.69           C  
ATOM   3977  N   LYS A 504     -61.406   9.156  43.000  1.00 86.44           N  
ATOM   3978  CA  LYS A 504     -62.250   8.000  42.688  1.00 86.44           C  
ATOM   3979  C   LYS A 504     -61.750   6.754  43.406  1.00 86.44           C  
ATOM   3980  CB  LYS A 504     -62.281   7.750  41.188  1.00 86.44           C  
ATOM   3981  O   LYS A 504     -62.562   5.953  43.875  1.00 86.44           O  
ATOM   3982  CG  LYS A 504     -63.156   6.594  40.750  1.00 86.44           C  
ATOM   3983  CD  LYS A 504     -63.125   6.379  39.250  1.00 86.44           C  
ATOM   3984  CE  LYS A 504     -63.969   5.176  38.844  1.00 86.44           C  
ATOM   3985  NZ  LYS A 504     -63.938   4.961  37.344  1.00 86.44           N  
ATOM   3986  N   TYR A 505     -60.406   6.590  43.656  1.00 84.62           N  
ATOM   3987  CA  TYR A 505     -59.812   5.352  44.188  1.00 84.62           C  
ATOM   3988  C   TYR A 505     -59.250   5.551  45.562  1.00 84.62           C  
ATOM   3989  CB  TYR A 505     -58.719   4.852  43.219  1.00 84.62           C  
ATOM   3990  O   TYR A 505     -58.688   4.625  46.156  1.00 84.62           O  
ATOM   3991  CG  TYR A 505     -59.219   4.578  41.844  1.00 84.62           C  
ATOM   3992  CD1 TYR A 505     -60.000   3.471  41.562  1.00 84.62           C  
ATOM   3993  CD2 TYR A 505     -58.875   5.430  40.781  1.00 84.62           C  
ATOM   3994  CE1 TYR A 505     -60.438   3.213  40.250  1.00 84.62           C  
ATOM   3995  CE2 TYR A 505     -59.312   5.180  39.469  1.00 84.62           C  
ATOM   3996  OH  TYR A 505     -60.531   3.822  37.938  1.00 84.62           O  
ATOM   3997  CZ  TYR A 505     -60.094   4.074  39.219  1.00 84.62           C  
ATOM   3998  N   SER A 506     -59.406   6.715  46.156  1.00 81.88           N  
ATOM   3999  CA  SER A 506     -58.844   7.133  47.406  1.00 81.88           C  
ATOM   4000  C   SER A 506     -59.531   6.434  48.594  1.00 81.88           C  
ATOM   4001  CB  SER A 506     -58.969   8.648  47.594  1.00 81.88           C  
ATOM   4002  O   SER A 506     -58.875   6.059  49.562  1.00 81.88           O  
ATOM   4003  OG  SER A 506     -58.406   9.062  48.812  1.00 81.88           O  
ATOM   4004  N   GLU A 507     -60.844   6.207  48.469  1.00 80.06           N  
ATOM   4005  CA  GLU A 507     -61.625   5.598  49.531  1.00 80.06           C  
ATOM   4006  C   GLU A 507     -61.312   4.113  49.688  1.00 80.06           C  
ATOM   4007  CB  GLU A 507     -63.125   5.785  49.250  1.00 80.06           C  
ATOM   4008  O   GLU A 507     -61.125   3.629  50.781  1.00 80.06           O  
ATOM   4009  CG  GLU A 507     -63.656   7.176  49.562  1.00 80.06           C  
ATOM   4010  CD  GLU A 507     -65.188   7.285  49.500  1.00 80.06           C  
ATOM   4011  OE1 GLU A 507     -65.688   8.352  49.875  1.00 80.06           O  
ATOM   4012  OE2 GLU A 507     -65.812   6.297  49.094  1.00 80.06           O  
ATOM   4013  N   GLU A 508     -61.188   3.369  48.469  1.00 81.38           N  
ATOM   4014  CA  GLU A 508     -60.812   1.960  48.406  1.00 81.38           C  
ATOM   4015  C   GLU A 508     -59.375   1.756  48.844  1.00 81.38           C  
ATOM   4016  CB  GLU A 508     -61.031   1.397  47.000  1.00 81.38           C  
ATOM   4017  O   GLU A 508     -59.062   0.787  49.562  1.00 81.38           O  
ATOM   4018  CG  GLU A 508     -60.812  -0.109  46.906  1.00 81.38           C  
ATOM   4019  CD  GLU A 508     -61.000  -0.651  45.500  1.00 81.38           C  
ATOM   4020  OE1 GLU A 508     -60.812  -1.871  45.281  1.00 81.38           O  
ATOM   4021  OE2 GLU A 508     -61.344   0.152  44.594  1.00 81.38           O  
ATOM   4022  N   SER A 509     -58.500   2.654  48.531  1.00 80.38           N  
ATOM   4023  CA  SER A 509     -57.094   2.641  48.875  1.00 80.38           C  
ATOM   4024  C   SER A 509     -56.875   2.914  50.344  1.00 80.38           C  
ATOM   4025  CB  SER A 509     -56.344   3.672  48.031  1.00 80.38           C  
ATOM   4026  O   SER A 509     -55.969   2.318  50.969  1.00 80.38           O  
ATOM   4027  OG  SER A 509     -56.406   3.357  46.656  1.00 80.38           O  
ATOM   4028  N   LYS A 510     -57.625   3.916  50.969  1.00 80.00           N  
ATOM   4029  CA  LYS A 510     -57.594   4.250  52.406  1.00 80.00           C  
ATOM   4030  C   LYS A 510     -58.000   3.055  53.250  1.00 80.00           C  
ATOM   4031  CB  LYS A 510     -58.500   5.438  52.688  1.00 80.00           C  
ATOM   4032  O   LYS A 510     -57.375   2.791  54.281  1.00 80.00           O  
ATOM   4033  CG  LYS A 510     -58.281   6.059  54.062  1.00 80.00           C  
ATOM   4034  CD  LYS A 510     -59.188   7.281  54.281  1.00 80.00           C  
ATOM   4035  CE  LYS A 510     -59.000   7.867  55.688  1.00 80.00           C  
ATOM   4036  NZ  LYS A 510     -59.875   9.062  55.875  1.00 80.00           N  
ATOM   4037  N   LEU A 511     -59.062   2.295  52.844  1.00 76.62           N  
ATOM   4038  CA  LEU A 511     -59.562   1.119  53.531  1.00 76.62           C  
ATOM   4039  C   LEU A 511     -58.594  -0.032  53.469  1.00 76.62           C  
ATOM   4040  CB  LEU A 511     -60.906   0.686  52.906  1.00 76.62           C  
ATOM   4041  O   LEU A 511     -58.375  -0.737  54.469  1.00 76.62           O  
ATOM   4042  CG  LEU A 511     -62.156   1.376  53.438  1.00 76.62           C  
ATOM   4043  CD1 LEU A 511     -63.125   1.691  52.281  1.00 76.62           C  
ATOM   4044  CD2 LEU A 511     -62.844   0.507  54.500  1.00 76.62           C  
ATOM   4045  N   ASN A 512     -57.844  -0.252  52.406  1.00 74.69           N  
ATOM   4046  CA  ASN A 512     -56.875  -1.311  52.188  1.00 74.69           C  
ATOM   4047  C   ASN A 512     -55.531  -0.990  52.812  1.00 74.69           C  
ATOM   4048  CB  ASN A 512     -56.688  -1.552  50.688  1.00 74.69           C  
ATOM   4049  O   ASN A 512     -54.781  -1.896  53.188  1.00 74.69           O  
ATOM   4050  CG  ASN A 512     -57.875  -2.281  50.062  1.00 74.69           C  
ATOM   4051  ND2 ASN A 512     -58.125  -2.018  48.781  1.00 74.69           N  
ATOM   4052  OD1 ASN A 512     -58.531  -3.074  50.719  1.00 74.69           O  
ATOM   4053  N   ARG A 513     -55.219   0.373  53.000  1.00 70.94           N  
ATOM   4054  CA  ARG A 513     -54.031   0.836  53.719  1.00 70.94           C  
ATOM   4055  C   ARG A 513     -54.156   0.557  55.219  1.00 70.94           C  
ATOM   4056  CB  ARG A 513     -53.812   2.332  53.469  1.00 70.94           C  
ATOM   4057  O   ARG A 513     -53.156   0.291  55.875  1.00 70.94           O  
ATOM   4058  CG  ARG A 513     -53.219   2.656  52.125  1.00 70.94           C  
ATOM   4059  CD  ARG A 513     -53.156   4.160  51.875  1.00 70.94           C  
ATOM   4060  NE  ARG A 513     -52.312   4.824  52.875  1.00 70.94           N  
ATOM   4061  NH1 ARG A 513     -52.906   6.965  52.250  1.00 70.94           N  
ATOM   4062  NH2 ARG A 513     -51.406   6.637  53.938  1.00 70.94           N  
ATOM   4063  CZ  ARG A 513     -52.219   6.141  53.031  1.00 70.94           C  
ATOM   4064  N   GLU A 514     -55.469   0.752  55.688  1.00 63.19           N  
ATOM   4065  CA  GLU A 514     -55.781   0.634  57.094  1.00 63.19           C  
ATOM   4066  C   GLU A 514     -56.031  -0.820  57.500  1.00 63.19           C  
ATOM   4067  CB  GLU A 514     -57.000   1.487  57.438  1.00 63.19           C  
ATOM   4068  O   GLU A 514     -56.125  -1.146  58.688  1.00 63.19           O  
ATOM   4069  CG  GLU A 514     -56.750   2.984  57.406  1.00 63.19           C  
ATOM   4070  CD  GLU A 514     -57.969   3.820  57.781  1.00 63.19           C  
ATOM   4071  OE1 GLU A 514     -57.844   5.066  57.844  1.00 63.19           O  
ATOM   4072  OE2 GLU A 514     -59.062   3.223  57.969  1.00 63.19           O  
ATOM   4073  N   LYS A 515     -56.156  -1.722  56.375  1.00 56.19           N  
ATOM   4074  CA  LYS A 515     -56.250  -3.162  56.594  1.00 56.19           C  
ATOM   4075  C   LYS A 515     -54.906  -3.746  57.031  1.00 56.19           C  
ATOM   4076  CB  LYS A 515     -56.750  -3.859  55.344  1.00 56.19           C  
ATOM   4077  O   LYS A 515     -53.875  -3.463  56.406  1.00 56.19           O  
ATOM   4078  CG  LYS A 515     -58.188  -4.355  55.438  1.00 56.19           C  
ATOM   4079  CD  LYS A 515     -58.625  -5.059  54.156  1.00 56.19           C  
ATOM   4080  CE  LYS A 515     -60.094  -5.449  54.188  1.00 56.19           C  
ATOM   4081  NZ  LYS A 515     -60.562  -6.027  52.875  1.00 56.19           N  
ATOM   4082  N   VAL A 516     -54.594  -3.850  58.344  1.00 39.06           N  
ATOM   4083  CA  VAL A 516     -53.469  -4.566  58.906  1.00 39.06           C  
ATOM   4084  C   VAL A 516     -53.438  -6.004  58.406  1.00 39.06           C  
ATOM   4085  CB  VAL A 516     -53.500  -4.555  60.438  1.00 39.06           C  
ATOM   4086  O   VAL A 516     -54.406  -6.750  58.562  1.00 39.06           O  
ATOM   4087  CG1 VAL A 516     -52.281  -5.246  61.031  1.00 39.06           C  
ATOM   4088  CG2 VAL A 516     -53.625  -3.125  60.969  1.00 39.06           C  
ATOM   4089  N   ASP A 517     -52.812  -6.297  57.250  1.00 40.62           N  
ATOM   4090  CA  ASP A 517     -52.531  -7.668  56.812  1.00 40.62           C  
ATOM   4091  C   ASP A 517     -51.875  -8.469  57.938  1.00 40.62           C  
ATOM   4092  CB  ASP A 517     -51.656  -7.676  55.562  1.00 40.62           C  
ATOM   4093  O   ASP A 517     -50.938  -7.984  58.562  1.00 40.62           O  
ATOM   4094  CG  ASP A 517     -52.469  -7.457  54.281  1.00 40.62           C  
ATOM   4095  OD1 ASP A 517     -53.688  -7.750  54.281  1.00 40.62           O  
ATOM   4096  OD2 ASP A 517     -51.875  -6.992  53.281  1.00 40.62           O  
ATOM   4097  N   GLY A 518     -52.594  -9.164  58.844  1.00 31.58           N  
ATOM   4098  CA  GLY A 518     -52.094 -10.273  59.656  1.00 31.58           C  
ATOM   4099  C   GLY A 518     -50.812 -10.891  59.094  1.00 31.58           C  
ATOM   4100  O   GLY A 518     -50.625 -10.938  57.875  1.00 31.58           O  
ATOM   4101  N   VAL A 519     -49.531 -10.516  59.469  1.00 27.16           N  
ATOM   4102  CA  VAL A 519     -48.281 -11.180  59.156  1.00 27.16           C  
ATOM   4103  C   VAL A 519     -48.562 -12.500  58.469  1.00 27.16           C  
ATOM   4104  CB  VAL A 519     -47.438 -11.414  60.406  1.00 27.16           C  
ATOM   4105  O   VAL A 519     -49.250 -13.367  59.000  1.00 27.16           O  
ATOM   4106  CG1 VAL A 519     -46.094 -12.047  60.062  1.00 27.16           C  
ATOM   4107  CG2 VAL A 519     -47.219 -10.102  61.188  1.00 27.16           C  
ATOM   4108  N   LYS A 520     -48.750 -12.602  57.188  1.00 31.19           N  
ATOM   4109  CA  LYS A 520     -48.688 -13.734  56.250  1.00 31.19           C  
ATOM   4110  C   LYS A 520     -47.281 -14.297  56.188  1.00 31.19           C  
ATOM   4111  CB  LYS A 520     -49.156 -13.320  54.844  1.00 31.19           C  
ATOM   4112  O   LYS A 520     -46.312 -13.570  55.875  1.00 31.19           O  
ATOM   4113  CG  LYS A 520     -50.281 -14.188  54.312  1.00 31.19           C  
ATOM   4114  CD  LYS A 520     -50.688 -13.750  52.906  1.00 31.19           C  
ATOM   4115  CE  LYS A 520     -51.812 -14.617  52.344  1.00 31.19           C  
ATOM   4116  NZ  LYS A 520     -52.250 -14.164  51.000  1.00 31.19           N  
ATOM   4117  N   LEU A 521     -46.781 -15.109  57.094  1.00 30.70           N  
ATOM   4118  CA  LEU A 521     -45.656 -16.047  57.094  1.00 30.70           C  
ATOM   4119  C   LEU A 521     -45.531 -16.766  55.781  1.00 30.70           C  
ATOM   4120  CB  LEU A 521     -45.812 -17.062  58.250  1.00 30.70           C  
ATOM   4121  O   LEU A 521     -46.469 -17.469  55.344  1.00 30.70           O  
ATOM   4122  CG  LEU A 521     -45.219 -16.672  59.594  1.00 30.70           C  
ATOM   4123  CD1 LEU A 521     -46.156 -17.062  60.719  1.00 30.70           C  
ATOM   4124  CD2 LEU A 521     -43.844 -17.312  59.750  1.00 30.70           C  
ATOM   4125  N   GLU A 522     -45.281 -16.109  54.594  1.00 32.50           N  
ATOM   4126  CA  GLU A 522     -44.969 -16.703  53.281  1.00 32.50           C  
ATOM   4127  C   GLU A 522     -44.031 -17.906  53.438  1.00 32.50           C  
ATOM   4128  CB  GLU A 522     -44.312 -15.664  52.375  1.00 32.50           C  
ATOM   4129  O   GLU A 522     -43.031 -17.844  54.188  1.00 32.50           O  
ATOM   4130  CG  GLU A 522     -45.312 -14.867  51.562  1.00 32.50           C  
ATOM   4131  CD  GLU A 522     -44.688 -13.922  50.562  1.00 32.50           C  
ATOM   4132  OE1 GLU A 522     -45.406 -13.258  49.781  1.00 32.50           O  
ATOM   4133  OE2 GLU A 522     -43.438 -13.844  50.531  1.00 32.50           O  
ATOM   4134  N   SER A 523     -44.531 -19.172  53.562  1.00 38.31           N  
ATOM   4135  CA  SER A 523     -44.156 -20.453  52.969  1.00 38.31           C  
ATOM   4136  C   SER A 523     -42.781 -20.891  53.406  1.00 38.31           C  
ATOM   4137  CB  SER A 523     -44.250 -20.359  51.438  1.00 38.31           C  
ATOM   4138  O   SER A 523     -41.781 -20.203  53.125  1.00 38.31           O  
ATOM   4139  OG  SER A 523     -43.062 -19.797  50.906  1.00 38.31           O  
ATOM   4140  N   MET A 524     -42.656 -21.297  54.500  1.00 34.03           N  
ATOM   4141  CA  MET A 524     -42.438 -22.359  55.469  1.00 34.03           C  
ATOM   4142  C   MET A 524     -41.656 -23.516  54.875  1.00 34.03           C  
ATOM   4143  CB  MET A 524     -43.750 -22.859  56.062  1.00 34.03           C  
ATOM   4144  O   MET A 524     -42.125 -24.656  54.875  1.00 34.03           O  
ATOM   4145  CG  MET A 524     -44.250 -22.031  57.219  1.00 34.03           C  
ATOM   4146  SD  MET A 524     -45.656 -22.844  58.094  1.00 34.03           S  
ATOM   4147  CE  MET A 524     -46.406 -21.406  58.906  1.00 34.03           C  
ATOM   4148  N   GLY A 525     -40.656 -23.266  53.844  1.00 44.88           N  
ATOM   4149  CA  GLY A 525     -39.750 -24.359  53.594  1.00 44.88           C  
ATOM   4150  C   GLY A 525     -38.312 -24.031  53.969  1.00 44.88           C  
ATOM   4151  O   GLY A 525     -37.562 -24.891  54.469  1.00 44.88           O  
ATOM   4152  N   ILE A 526     -37.938 -22.781  54.062  1.00 39.62           N  
ATOM   4153  CA  ILE A 526     -36.594 -22.359  54.500  1.00 39.62           C  
ATOM   4154  C   ILE A 526     -36.656 -21.828  55.938  1.00 39.62           C  
ATOM   4155  CB  ILE A 526     -36.031 -21.281  53.531  1.00 39.62           C  
ATOM   4156  O   ILE A 526     -35.750 -22.094  56.719  1.00 39.62           O  
ATOM   4157  CG1 ILE A 526     -35.781 -21.875  52.156  1.00 39.62           C  
ATOM   4158  CG2 ILE A 526     -34.750 -20.688  54.125  1.00 39.62           C  
ATOM   4159  CD1 ILE A 526     -35.469 -20.844  51.094  1.00 39.62           C  
ATOM   4160  N   TYR A 527     -37.781 -21.203  56.344  1.00 44.94           N  
ATOM   4161  CA  TYR A 527     -38.000 -20.781  57.719  1.00 44.94           C  
ATOM   4162  C   TYR A 527     -38.500 -21.938  58.594  1.00 44.94           C  
ATOM   4163  CB  TYR A 527     -39.000 -19.625  57.781  1.00 44.94           C  
ATOM   4164  O   TYR A 527     -38.156 -22.031  59.750  1.00 44.94           O  
ATOM   4165  CG  TYR A 527     -38.406 -18.281  57.375  1.00 44.94           C  
ATOM   4166  CD1 TYR A 527     -37.562 -17.578  58.250  1.00 44.94           C  
ATOM   4167  CD2 TYR A 527     -38.656 -17.734  56.125  1.00 44.94           C  
ATOM   4168  CE1 TYR A 527     -37.031 -16.359  57.906  1.00 44.94           C  
ATOM   4169  CE2 TYR A 527     -38.125 -16.500  55.781  1.00 44.94           C  
ATOM   4170  OH  TYR A 527     -36.750 -14.609  56.312  1.00 44.94           O  
ATOM   4171  CZ  TYR A 527     -37.312 -15.820  56.656  1.00 44.94           C  
ATOM   4172  N   GLN A 528     -39.312 -23.031  58.031  1.00 46.22           N  
ATOM   4173  CA  GLN A 528     -39.656 -24.297  58.656  1.00 46.22           C  
ATOM   4174  C   GLN A 528     -38.469 -25.219  58.750  1.00 46.22           C  
ATOM   4175  CB  GLN A 528     -40.812 -24.969  57.906  1.00 46.22           C  
ATOM   4176  O   GLN A 528     -38.281 -25.938  59.750  1.00 46.22           O  
ATOM   4177  CG  GLN A 528     -42.188 -24.594  58.406  1.00 46.22           C  
ATOM   4178  CD  GLN A 528     -43.312 -25.250  57.625  1.00 46.22           C  
ATOM   4179  NE2 GLN A 528     -44.500 -25.297  58.188  1.00 46.22           N  
ATOM   4180  OE1 GLN A 528     -43.094 -25.688  56.469  1.00 46.22           O  
ATOM   4181  N   ILE A 529     -37.562 -25.094  57.625  1.00 56.59           N  
ATOM   4182  CA  ILE A 529     -36.312 -25.812  57.594  1.00 56.59           C  
ATOM   4183  C   ILE A 529     -35.281 -25.141  58.500  1.00 56.59           C  
ATOM   4184  CB  ILE A 529     -35.750 -25.875  56.156  1.00 56.59           C  
ATOM   4185  O   ILE A 529     -34.531 -25.812  59.219  1.00 56.59           O  
ATOM   4186  CG1 ILE A 529     -36.688 -26.719  55.250  1.00 56.59           C  
ATOM   4187  CG2 ILE A 529     -34.312 -26.453  56.125  1.00 56.59           C  
ATOM   4188  CD1 ILE A 529     -36.344 -26.641  53.781  1.00 56.59           C  
ATOM   4189  N   LEU A 530     -35.281 -23.844  58.594  1.00 56.72           N  
ATOM   4190  CA  LEU A 530     -34.438 -23.078  59.531  1.00 56.72           C  
ATOM   4191  C   LEU A 530     -35.000 -23.125  60.938  1.00 56.72           C  
ATOM   4192  CB  LEU A 530     -34.344 -21.609  59.062  1.00 56.72           C  
ATOM   4193  O   LEU A 530     -34.250 -23.188  61.906  1.00 56.72           O  
ATOM   4194  CG  LEU A 530     -33.188 -21.281  58.094  1.00 56.72           C  
ATOM   4195  CD1 LEU A 530     -33.625 -20.156  57.156  1.00 56.72           C  
ATOM   4196  CD2 LEU A 530     -31.938 -20.906  58.875  1.00 56.72           C  
ATOM   4197  N   ALA A 531     -36.344 -23.188  61.156  1.00 58.66           N  
ATOM   4198  CA  ALA A 531     -37.031 -23.344  62.438  1.00 58.66           C  
ATOM   4199  C   ALA A 531     -36.906 -24.766  62.969  1.00 58.66           C  
ATOM   4200  CB  ALA A 531     -38.500 -22.938  62.344  1.00 58.66           C  
ATOM   4201  O   ALA A 531     -36.719 -24.984  64.188  1.00 58.66           O  
ATOM   4202  N   ILE A 532     -36.938 -25.859  62.031  1.00 66.31           N  
ATOM   4203  CA  ILE A 532     -36.688 -27.266  62.344  1.00 66.31           C  
ATOM   4204  C   ILE A 532     -35.188 -27.453  62.688  1.00 66.31           C  
ATOM   4205  CB  ILE A 532     -37.094 -28.188  61.188  1.00 66.31           C  
ATOM   4206  O   ILE A 532     -34.875 -28.172  63.625  1.00 66.31           O  
ATOM   4207  CG1 ILE A 532     -38.625 -28.125  61.000  1.00 66.31           C  
ATOM   4208  CG2 ILE A 532     -36.625 -29.609  61.438  1.00 66.31           C  
ATOM   4209  CD1 ILE A 532     -39.094 -28.859  59.750  1.00 66.31           C  
ATOM   4210  N   TYR A 533     -34.281 -26.734  61.875  1.00 66.50           N  
ATOM   4211  CA  TYR A 533     -32.844 -26.766  62.156  1.00 66.50           C  
ATOM   4212  C   TYR A 533     -32.500 -25.984  63.406  1.00 66.50           C  
ATOM   4213  CB  TYR A 533     -32.062 -26.172  60.969  1.00 66.50           C  
ATOM   4214  O   TYR A 533     -31.656 -26.406  64.188  1.00 66.50           O  
ATOM   4215  CG  TYR A 533     -31.562 -27.219  60.000  1.00 66.50           C  
ATOM   4216  CD1 TYR A 533     -30.422 -27.969  60.281  1.00 66.50           C  
ATOM   4217  CD2 TYR A 533     -32.219 -27.453  58.781  1.00 66.50           C  
ATOM   4218  CE1 TYR A 533     -29.953 -28.922  59.406  1.00 66.50           C  
ATOM   4219  CE2 TYR A 533     -31.766 -28.422  57.906  1.00 66.50           C  
ATOM   4220  OH  TYR A 533     -30.156 -30.094  57.312  1.00 66.50           O  
ATOM   4221  CZ  TYR A 533     -30.625 -29.141  58.219  1.00 66.50           C  
ATOM   4222  N   SER A 534     -33.156 -24.922  63.719  1.00 66.94           N  
ATOM   4223  CA  SER A 534     -33.000 -24.109  64.938  1.00 66.94           C  
ATOM   4224  C   SER A 534     -33.562 -24.828  66.125  1.00 66.94           C  
ATOM   4225  CB  SER A 534     -33.656 -22.750  64.750  1.00 66.94           C  
ATOM   4226  O   SER A 534     -32.969 -24.797  67.250  1.00 66.94           O  
ATOM   4227  OG  SER A 534     -33.750 -22.078  66.000  1.00 66.94           O  
ATOM   4228  N   THR A 535     -34.750 -25.531  66.000  1.00 71.06           N  
ATOM   4229  CA  THR A 535     -35.375 -26.312  67.062  1.00 71.06           C  
ATOM   4230  C   THR A 535     -34.562 -27.578  67.375  1.00 71.06           C  
ATOM   4231  CB  THR A 535     -36.812 -26.703  66.688  1.00 71.06           C  
ATOM   4232  O   THR A 535     -34.406 -27.984  68.500  1.00 71.06           O  
ATOM   4233  CG2 THR A 535     -37.750 -25.516  66.812  1.00 71.06           C  
ATOM   4234  OG1 THR A 535     -36.844 -27.188  65.375  1.00 71.06           O  
ATOM   4235  N   VAL A 536     -34.031 -28.234  66.250  1.00 73.75           N  
ATOM   4236  CA  VAL A 536     -33.156 -29.406  66.375  1.00 73.75           C  
ATOM   4237  C   VAL A 536     -31.812 -28.984  67.000  1.00 73.75           C  
ATOM   4238  CB  VAL A 536     -32.906 -30.078  65.000  1.00 73.75           C  
ATOM   4239  O   VAL A 536     -31.297 -29.688  67.875  1.00 73.75           O  
ATOM   4240  CG1 VAL A 536     -31.891 -31.203  65.125  1.00 73.75           C  
ATOM   4241  CG2 VAL A 536     -34.219 -30.609  64.438  1.00 73.75           C  
ATOM   4242  N   ALA A 537     -31.266 -27.828  66.625  1.00 70.75           N  
ATOM   4243  CA  ALA A 537     -30.016 -27.297  67.188  1.00 70.75           C  
ATOM   4244  C   ALA A 537     -30.203 -26.844  68.625  1.00 70.75           C  
ATOM   4245  CB  ALA A 537     -29.516 -26.156  66.312  1.00 70.75           C  
ATOM   4246  O   ALA A 537     -29.328 -27.078  69.438  1.00 70.75           O  
ATOM   4247  N   SER A 538     -31.359 -26.188  68.938  1.00 72.06           N  
ATOM   4248  CA  SER A 538     -31.672 -25.734  70.312  1.00 72.06           C  
ATOM   4249  C   SER A 538     -31.969 -26.922  71.250  1.00 72.06           C  
ATOM   4250  CB  SER A 538     -32.844 -24.766  70.312  1.00 72.06           C  
ATOM   4251  O   SER A 538     -31.562 -26.938  72.375  1.00 72.06           O  
ATOM   4252  OG  SER A 538     -33.656 -24.938  71.438  1.00 72.06           O  
ATOM   4253  N   SER A 539     -32.688 -28.000  70.688  1.00 74.00           N  
ATOM   4254  CA  SER A 539     -32.938 -29.234  71.438  1.00 74.00           C  
ATOM   4255  C   SER A 539     -31.672 -30.031  71.688  1.00 74.00           C  
ATOM   4256  CB  SER A 539     -33.969 -30.094  70.688  1.00 74.00           C  
ATOM   4257  O   SER A 539     -31.500 -30.625  72.750  1.00 74.00           O  
ATOM   4258  OG  SER A 539     -33.688 -30.141  69.312  1.00 74.00           O  
ATOM   4259  N   LEU A 540     -30.688 -30.047  70.688  1.00 73.19           N  
ATOM   4260  CA  LEU A 540     -29.406 -30.703  70.812  1.00 73.19           C  
ATOM   4261  C   LEU A 540     -28.516 -30.000  71.875  1.00 73.19           C  
ATOM   4262  CB  LEU A 540     -28.703 -30.766  69.500  1.00 73.19           C  
ATOM   4263  O   LEU A 540     -27.812 -30.641  72.625  1.00 73.19           O  
ATOM   4264  CG  LEU A 540     -27.984 -32.094  69.125  1.00 73.19           C  
ATOM   4265  CD1 LEU A 540     -28.750 -32.844  68.062  1.00 73.19           C  
ATOM   4266  CD2 LEU A 540     -26.547 -31.812  68.688  1.00 73.19           C  
ATOM   4267  N   VAL A 541     -28.578 -28.688  71.875  1.00 76.06           N  
ATOM   4268  CA  VAL A 541     -27.828 -27.891  72.812  1.00 76.06           C  
ATOM   4269  C   VAL A 541     -28.375 -28.094  74.188  1.00 76.06           C  
ATOM   4270  CB  VAL A 541     -27.844 -26.391  72.438  1.00 76.06           C  
ATOM   4271  O   VAL A 541     -27.625 -28.203  75.188  1.00 76.06           O  
ATOM   4272  CG1 VAL A 541     -27.219 -25.547  73.562  1.00 76.06           C  
ATOM   4273  CG2 VAL A 541     -27.125 -26.156  71.125  1.00 76.06           C  
ATOM   4274  N   LEU A 542     -29.688 -28.141  74.375  1.00 74.94           N  
ATOM   4275  CA  LEU A 542     -30.328 -28.406  75.625  1.00 74.94           C  
ATOM   4276  C   LEU A 542     -30.016 -29.828  76.125  1.00 74.94           C  
ATOM   4277  CB  LEU A 542     -31.844 -28.203  75.500  1.00 74.94           C  
ATOM   4278  O   LEU A 542     -29.766 -30.031  77.312  1.00 74.94           O  
ATOM   4279  CG  LEU A 542     -32.375 -26.812  75.875  1.00 74.94           C  
ATOM   4280  CD1 LEU A 542     -33.781 -26.625  75.312  1.00 74.94           C  
ATOM   4281  CD2 LEU A 542     -32.344 -26.594  77.375  1.00 74.94           C  
ATOM   4282  N   LEU A 543     -30.016 -30.875  75.250  1.00 77.00           N  
ATOM   4283  CA  LEU A 543     -29.672 -32.250  75.625  1.00 77.00           C  
ATOM   4284  C   LEU A 543     -28.203 -32.375  76.000  1.00 77.00           C  
ATOM   4285  CB  LEU A 543     -29.984 -33.188  74.438  1.00 77.00           C  
ATOM   4286  O   LEU A 543     -27.875 -33.062  77.000  1.00 77.00           O  
ATOM   4287  CG  LEU A 543     -31.422 -33.656  74.312  1.00 77.00           C  
ATOM   4288  CD1 LEU A 543     -31.625 -34.375  73.000  1.00 77.00           C  
ATOM   4289  CD2 LEU A 543     -31.812 -34.562  75.500  1.00 77.00           C  
ATOM   4290  N   VAL A 544     -27.344 -31.672  75.250  1.00 77.12           N  
ATOM   4291  CA  VAL A 544     -25.922 -31.672  75.562  1.00 77.12           C  
ATOM   4292  C   VAL A 544     -25.672 -30.953  76.875  1.00 77.12           C  
ATOM   4293  CB  VAL A 544     -25.094 -31.000  74.438  1.00 77.12           C  
ATOM   4294  O   VAL A 544     -24.875 -31.422  77.688  1.00 77.12           O  
ATOM   4295  CG1 VAL A 544     -23.641 -30.828  74.875  1.00 77.12           C  
ATOM   4296  CG2 VAL A 544     -25.188 -31.812  73.125  1.00 77.12           C  
ATOM   4297  N   SER A 545     -26.406 -29.875  77.125  1.00 76.75           N  
ATOM   4298  CA  SER A 545     -26.297 -29.125  78.312  1.00 76.75           C  
ATOM   4299  C   SER A 545     -26.844 -29.906  79.500  1.00 76.75           C  
ATOM   4300  CB  SER A 545     -27.016 -27.781  78.250  1.00 76.75           C  
ATOM   4301  O   SER A 545     -26.250 -29.922  80.625  1.00 76.75           O  
ATOM   4302  OG  SER A 545     -28.141 -27.875  77.375  1.00 76.75           O  
ATOM   4303  N   LEU A 546     -27.969 -30.578  79.312  1.00 78.88           N  
ATOM   4304  CA  LEU A 546     -28.547 -31.422  80.375  1.00 78.88           C  
ATOM   4305  C   LEU A 546     -27.656 -32.625  80.625  1.00 78.88           C  
ATOM   4306  CB  LEU A 546     -29.953 -31.859  80.000  1.00 78.88           C  
ATOM   4307  O   LEU A 546     -27.500 -33.062  81.812  1.00 78.88           O  
ATOM   4308  CG  LEU A 546     -31.078 -30.859  80.250  1.00 78.88           C  
ATOM   4309  CD1 LEU A 546     -32.312 -31.250  79.438  1.00 78.88           C  
ATOM   4310  CD2 LEU A 546     -31.375 -30.750  81.750  1.00 78.88           C  
ATOM   4311  N   GLY A 547     -27.125 -33.250  79.500  1.00 80.00           N  
ATOM   4312  CA  GLY A 547     -26.141 -34.312  79.688  1.00 80.00           C  
ATOM   4313  C   GLY A 547     -24.891 -33.875  80.438  1.00 80.00           C  
ATOM   4314  O   GLY A 547     -24.375 -34.594  81.250  1.00 80.00           O  
ATOM   4315  N   ALA A 548     -24.375 -32.656  80.125  1.00 75.56           N  
ATOM   4316  CA  ALA A 548     -23.188 -32.094  80.750  1.00 75.56           C  
ATOM   4317  C   ALA A 548     -23.484 -31.781  82.250  1.00 75.56           C  
ATOM   4318  CB  ALA A 548     -22.734 -30.828  80.062  1.00 75.56           C  
ATOM   4319  O   ALA A 548     -22.641 -32.031  83.125  1.00 75.56           O  
ATOM   4320  N   ILE A 549     -24.672 -31.297  82.500  1.00 78.25           N  
ATOM   4321  CA  ILE A 549     -25.094 -30.984  83.875  1.00 78.25           C  
ATOM   4322  C   ILE A 549     -25.328 -32.281  84.625  1.00 78.25           C  
ATOM   4323  CB  ILE A 549     -26.391 -30.125  83.875  1.00 78.25           C  
ATOM   4324  O   ILE A 549     -24.969 -32.375  85.812  1.00 78.25           O  
ATOM   4325  CG1 ILE A 549     -26.094 -28.734  83.312  1.00 78.25           C  
ATOM   4326  CG2 ILE A 549     -26.969 -30.031  85.250  1.00 78.25           C  
ATOM   4327  CD1 ILE A 549     -27.344 -27.891  83.062  1.00 78.25           C  
ATOM   4328  N   SER A 550     -25.984 -33.250  84.000  1.00 73.75           N  
ATOM   4329  CA  SER A 550     -26.203 -34.562  84.562  1.00 73.75           C  
ATOM   4330  C   SER A 550     -24.875 -35.281  84.812  1.00 73.75           C  
ATOM   4331  CB  SER A 550     -27.094 -35.438  83.688  1.00 73.75           C  
ATOM   4332  O   SER A 550     -24.703 -35.906  85.875  1.00 73.75           O  
ATOM   4333  OG  SER A 550     -28.312 -34.781  83.438  1.00 73.75           O  
ATOM   4334  N   PHE A 551     -23.891 -35.219  83.875  1.00 73.25           N  
ATOM   4335  CA  PHE A 551     -22.547 -35.781  84.062  1.00 73.25           C  
ATOM   4336  C   PHE A 551     -21.797 -35.000  85.125  1.00 73.25           C  
ATOM   4337  CB  PHE A 551     -21.781 -35.719  82.750  1.00 73.25           C  
ATOM   4338  O   PHE A 551     -21.062 -35.625  85.938  1.00 73.25           O  
ATOM   4339  CG  PHE A 551     -20.734 -36.812  82.562  1.00 73.25           C  
ATOM   4340  CD1 PHE A 551     -19.422 -36.562  82.938  1.00 73.25           C  
ATOM   4341  CD2 PHE A 551     -21.078 -38.062  82.062  1.00 73.25           C  
ATOM   4342  CE1 PHE A 551     -18.453 -37.562  82.812  1.00 73.25           C  
ATOM   4343  CE2 PHE A 551     -20.125 -39.062  81.938  1.00 73.25           C  
ATOM   4344  CZ  PHE A 551     -18.812 -38.812  82.312  1.00 73.25           C  
ATOM   4345  N   TRP A 552     -21.938 -33.688  85.125  1.00 73.62           N  
ATOM   4346  CA  TRP A 552     -21.359 -32.844  86.188  1.00 73.62           C  
ATOM   4347  C   TRP A 552     -21.969 -33.125  87.500  1.00 73.62           C  
ATOM   4348  CB  TRP A 552     -21.547 -31.359  85.812  1.00 73.62           C  
ATOM   4349  O   TRP A 552     -21.266 -33.219  88.562  1.00 73.62           O  
ATOM   4350  CG  TRP A 552     -20.844 -30.406  86.750  1.00 73.62           C  
ATOM   4351  CD1 TRP A 552     -19.500 -30.125  86.750  1.00 73.62           C  
ATOM   4352  CD2 TRP A 552     -21.438 -29.625  87.750  1.00 73.62           C  
ATOM   4353  CE2 TRP A 552     -20.391 -28.891  88.375  1.00 73.62           C  
ATOM   4354  CE3 TRP A 552     -22.750 -29.484  88.250  1.00 73.62           C  
ATOM   4355  NE1 TRP A 552     -19.234 -29.203  87.750  1.00 73.62           N  
ATOM   4356  CH2 TRP A 552     -21.922 -27.891  89.875  1.00 73.62           C  
ATOM   4357  CZ2 TRP A 552     -20.625 -28.016  89.438  1.00 73.62           C  
ATOM   4358  CZ3 TRP A 552     -22.969 -28.625  89.312  1.00 73.62           C  
ATOM   4359  N   MET A 553     -23.266 -33.344  87.562  1.00 73.62           N  
ATOM   4360  CA  MET A 553     -23.984 -33.656  88.812  1.00 73.62           C  
ATOM   4361  C   MET A 553     -23.719 -35.094  89.250  1.00 73.62           C  
ATOM   4362  CB  MET A 553     -25.484 -33.438  88.625  1.00 73.62           C  
ATOM   4363  O   MET A 553     -23.672 -35.375  90.438  1.00 73.62           O  
ATOM   4364  CG  MET A 553     -25.891 -31.969  88.625  1.00 73.62           C  
ATOM   4365  SD  MET A 553     -27.703 -31.750  88.875  1.00 73.62           S  
ATOM   4366  CE  MET A 553     -27.766 -29.938  89.000  1.00 73.62           C  
ATOM   4367  N   CYS A 554     -23.422 -36.125  88.312  1.00 70.38           N  
ATOM   4368  CA  CYS A 554     -23.031 -37.500  88.562  1.00 70.38           C  
ATOM   4369  C   CYS A 554     -21.578 -37.562  89.000  1.00 70.38           C  
ATOM   4370  CB  CYS A 554     -23.219 -38.375  87.312  1.00 70.38           C  
ATOM   4371  O   CYS A 554     -21.234 -38.375  89.875  1.00 70.38           O  
ATOM   4372  SG  CYS A 554     -24.938 -38.875  87.062  1.00 70.38           S  
ATOM   4373  N   SER A 555     -20.641 -36.625  88.562  1.00 67.06           N  
ATOM   4374  CA  SER A 555     -19.219 -36.531  88.938  1.00 67.06           C  
ATOM   4375  C   SER A 555     -19.031 -35.812  90.250  1.00 67.06           C  
ATOM   4376  CB  SER A 555     -18.422 -35.844  87.812  1.00 67.06           C  
ATOM   4377  O   SER A 555     -18.078 -36.094  91.000  1.00 67.06           O  
ATOM   4378  OG  SER A 555     -17.703 -34.719  88.375  1.00 67.06           O  
ATOM   4379  N   ASN A 556     -20.047 -34.938  90.688  1.00 67.44           N  
ATOM   4380  CA  ASN A 556     -20.000 -34.156  91.938  1.00 67.44           C  
ATOM   4381  C   ASN A 556     -20.906 -34.750  93.000  1.00 67.44           C  
ATOM   4382  CB  ASN A 556     -20.406 -32.688  91.625  1.00 67.44           C  
ATOM   4383  O   ASN A 556     -20.984 -34.188  94.125  1.00 67.44           O  
ATOM   4384  CG  ASN A 556     -19.234 -31.844  91.188  1.00 67.44           C  
ATOM   4385  ND2 ASN A 556     -19.531 -30.641  90.750  1.00 67.44           N  
ATOM   4386  OD1 ASN A 556     -18.078 -32.250  91.312  1.00 67.44           O  
ATOM   4387  N   GLY A 557     -21.453 -36.094  92.750  1.00 65.50           N  
ATOM   4388  CA  GLY A 557     -22.094 -36.875  93.812  1.00 65.50           C  
ATOM   4389  C   GLY A 557     -23.484 -36.375  94.125  1.00 65.50           C  
ATOM   4390  O   GLY A 557     -24.062 -36.781  95.188  1.00 65.50           O  
ATOM   4391  N   SER A 558     -24.219 -35.469  93.375  1.00 62.00           N  
ATOM   4392  CA  SER A 558     -25.484 -34.781  93.625  1.00 62.00           C  
ATOM   4393  C   SER A 558     -26.609 -35.406  92.812  1.00 62.00           C  
ATOM   4394  CB  SER A 558     -25.375 -33.281  93.312  1.00 62.00           C  
ATOM   4395  O   SER A 558     -27.797 -35.219  93.125  1.00 62.00           O  
ATOM   4396  OG  SER A 558     -25.500 -33.062  91.938  1.00 62.00           O  
ATOM   4397  N   LEU A 559     -26.391 -36.438  91.875  1.00 57.66           N  
ATOM   4398  CA  LEU A 559     -27.406 -37.156  91.125  1.00 57.66           C  
ATOM   4399  C   LEU A 559     -27.078 -38.625  91.062  1.00 57.66           C  
ATOM   4400  CB  LEU A 559     -27.500 -36.562  89.688  1.00 57.66           C  
ATOM   4401  O   LEU A 559     -25.953 -39.031  90.750  1.00 57.66           O  
ATOM   4402  CG  LEU A 559     -28.891 -36.156  89.250  1.00 57.66           C  
ATOM   4403  CD1 LEU A 559     -28.922 -34.688  88.875  1.00 57.66           C  
ATOM   4404  CD2 LEU A 559     -29.344 -37.031  88.062  1.00 57.66           C  
ATOM   4405  N   GLN A 560     -27.750 -39.594  91.812  1.00 56.22           N  
ATOM   4406  CA  GLN A 560     -27.719 -41.062  91.875  1.00 56.22           C  
ATOM   4407  C   GLN A 560     -28.297 -41.688  90.562  1.00 56.22           C  
ATOM   4408  CB  GLN A 560     -28.469 -41.531  93.062  1.00 56.22           C  
ATOM   4409  O   GLN A 560     -29.453 -41.406  90.250  1.00 56.22           O  
ATOM   4410  CG  GLN A 560     -27.578 -41.969  94.250  1.00 56.22           C  
ATOM   4411  CD  GLN A 560     -28.344 -42.406  95.438  1.00 56.22           C  
ATOM   4412  NE2 GLN A 560     -27.656 -43.031  96.375  1.00 56.22           N  
ATOM   4413  OE1 GLN A 560     -29.562 -42.188  95.562  1.00 56.22           O  
ATOM   4414  N   CYS A 561     -27.500 -41.844  89.375  1.00 55.03           N  
ATOM   4415  CA  CYS A 561     -27.906 -42.500  88.188  1.00 55.03           C  
ATOM   4416  C   CYS A 561     -27.953 -44.000  88.312  1.00 55.03           C  
ATOM   4417  CB  CYS A 561     -26.953 -42.125  87.000  1.00 55.03           C  
ATOM   4418  O   CYS A 561     -26.953 -44.625  88.750  1.00 55.03           O  
ATOM   4419  SG  CYS A 561     -27.531 -40.719  86.062  1.00 55.03           S  
ATOM   4420  N   ARG A 562     -29.062 -44.688  88.688  1.00 54.00           N  
ATOM   4421  CA  ARG A 562     -29.344 -46.125  88.688  1.00 54.00           C  
ATOM   4422  C   ARG A 562     -29.828 -46.594  87.375  1.00 54.00           C  
ATOM   4423  CB  ARG A 562     -30.375 -46.438  89.812  1.00 54.00           C  
ATOM   4424  O   ARG A 562     -30.938 -46.250  86.938  1.00 54.00           O  
ATOM   4425  CG  ARG A 562     -29.781 -46.906  91.125  1.00 54.00           C  
ATOM   4426  CD  ARG A 562     -30.859 -47.219  92.125  1.00 54.00           C  
ATOM   4427  NE  ARG A 562     -30.281 -47.562  93.438  1.00 54.00           N  
ATOM   4428  NH1 ARG A 562     -32.031 -48.906  94.125  1.00 54.00           N  
ATOM   4429  NH2 ARG A 562     -30.234 -48.594  95.500  1.00 54.00           N  
ATOM   4430  CZ  ARG A 562     -30.844 -48.344  94.312  1.00 54.00           C  
ATOM   4431  N   ILE A 563     -29.094 -46.469  86.250  1.00 52.62           N  
ATOM   4432  CA  ILE A 563     -29.562 -47.156  85.062  1.00 52.62           C  
ATOM   4433  C   ILE A 563     -28.656 -48.344  84.750  1.00 52.62           C  
ATOM   4434  CB  ILE A 563     -29.625 -46.219  83.812  1.00 52.62           C  
ATOM   4435  O   ILE A 563     -27.438 -48.219  84.688  1.00 52.62           O  
ATOM   4436  CG1 ILE A 563     -30.594 -45.062  84.125  1.00 52.62           C  
ATOM   4437  CG2 ILE A 563     -30.047 -47.000  82.562  1.00 52.62           C  
ATOM   4438  CD1 ILE A 563     -30.500 -43.938  83.062  1.00 52.62           C  
ATOM   4439  N   CYS A 564     -28.891 -49.656  85.188  1.00 43.78           N  
ATOM   4440  CA  CYS A 564     -28.531 -51.000  84.750  1.00 43.78           C  
ATOM   4441  C   CYS A 564     -28.766 -51.188  83.250  1.00 43.78           C  
ATOM   4442  CB  CYS A 564     -29.328 -52.062  85.562  1.00 43.78           C  
ATOM   4443  O   CYS A 564     -29.812 -50.812  82.750  1.00 43.78           O  
ATOM   4444  SG  CYS A 564     -28.781 -52.250  87.250  1.00 43.78           S  
ATOM   4445  N   ILE A 565     -27.656 -51.094  82.375  1.00 38.81           N  
ATOM   4446  CA  ILE A 565     -27.625 -51.406  80.938  1.00 38.81           C  
ATOM   4447  C   ILE A 565     -28.766 -52.344  80.625  1.00 38.81           C  
ATOM   4448  CB  ILE A 565     -26.266 -52.031  80.562  1.00 38.81           C  
ATOM   4449  O   ILE A 565     -29.047 -53.281  81.375  1.00 38.81           O  
ATOM   4450  CG1 ILE A 565     -25.109 -51.094  80.938  1.00 38.81           C  
ATOM   4451  CG2 ILE A 565     -26.234 -52.344  79.062  1.00 38.81           C  
ATOM   4452  CD1 ILE A 565     -23.734 -51.688  80.750  1.00 38.81           C  
TER    4453      ILE A 565                                                      
ENDMDL                                                                          
END                                                                             
