# Supplementary material for: Future Sequon Finder - A novel approach for predicting future N-linked glycosylation sequon locations on viral surface proteins
Source: PLoS One. 2025 Aug 14;20(8):e0328174. doi: 10.1371/journal.pone.0328174 (PMC12352829; doi:10.1371/journal.pone.0328174)
Supplement: S3 File — (ZIP) [file pone.0328174.s004.zip › S3_File/S3_File/Human H1N1/Historic Analysis Strains/ATonga1984H1N1_c4ff1_unrelaxed_rank_001_alphafold2_ptm_model_1_seed_000.pdb]

MODEL     1                                                                     
ATOM      1  N   MET A   1     -92.625 -28.062  50.781  1.00 32.44           N  
ATOM      2  CA  MET A   1     -92.750 -26.672  51.188  1.00 32.44           C  
ATOM      3  C   MET A   1     -91.438 -26.188  51.781  1.00 32.44           C  
ATOM      4  CB  MET A   1     -93.875 -26.484  52.219  1.00 32.44           C  
ATOM      5  O   MET A   1     -90.938 -26.750  52.750  1.00 32.44           O  
ATOM      6  CG  MET A   1     -95.250 -26.297  51.594  1.00 32.44           C  
ATOM      7  SD  MET A   1     -96.500 -25.875  52.844  1.00 32.44           S  
ATOM      8  CE  MET A   1     -97.938 -25.516  51.750  1.00 32.44           C  
ATOM      9  N   LYS A   2     -90.375 -25.781  50.938  1.00 30.09           N  
ATOM     10  CA  LYS A   2     -89.625 -24.547  50.625  1.00 30.09           C  
ATOM     11  C   LYS A   2     -88.812 -24.078  51.844  1.00 30.09           C  
ATOM     12  CB  LYS A   2     -90.625 -23.453  50.188  1.00 30.09           C  
ATOM     13  O   LYS A   2     -89.375 -23.797  52.906  1.00 30.09           O  
ATOM     14  CG  LYS A   2     -91.000 -23.531  48.719  1.00 30.09           C  
ATOM     15  CD  LYS A   2     -91.875 -22.344  48.312  1.00 30.09           C  
ATOM     16  CE  LYS A   2     -92.312 -22.438  46.844  1.00 30.09           C  
ATOM     17  NZ  LYS A   2     -93.312 -21.406  46.500  1.00 30.09           N  
ATOM     18  N   ALA A   3     -87.438 -24.219  51.812  1.00 32.94           N  
ATOM     19  CA  ALA A   3     -86.688 -22.984  52.062  1.00 32.94           C  
ATOM     20  C   ALA A   3     -85.250 -23.109  51.594  1.00 32.94           C  
ATOM     21  CB  ALA A   3     -86.750 -22.625  53.531  1.00 32.94           C  
ATOM     22  O   ALA A   3     -84.562 -24.062  51.969  1.00 32.94           O  
ATOM     23  N   LYS A   4     -84.938 -22.797  50.281  1.00 32.00           N  
ATOM     24  CA  LYS A   4     -83.938 -22.000  49.562  1.00 32.00           C  
ATOM     25  C   LYS A   4     -82.938 -21.391  50.531  1.00 32.00           C  
ATOM     26  CB  LYS A   4     -84.625 -20.906  48.750  1.00 32.00           C  
ATOM     27  O   LYS A   4     -83.312 -20.594  51.406  1.00 32.00           O  
ATOM     28  CG  LYS A   4     -85.125 -21.359  47.406  1.00 32.00           C  
ATOM     29  CD  LYS A   4     -85.562 -20.188  46.531  1.00 32.00           C  
ATOM     30  CE  LYS A   4     -86.125 -20.641  45.188  1.00 32.00           C  
ATOM     31  NZ  LYS A   4     -86.562 -19.484  44.344  1.00 32.00           N  
ATOM     32  N   LEU A   5     -81.750 -22.047  50.875  1.00 32.97           N  
ATOM     33  CA  LEU A   5     -80.625 -21.391  51.406  1.00 32.97           C  
ATOM     34  C   LEU A   5     -79.625 -21.031  50.312  1.00 32.97           C  
ATOM     35  CB  LEU A   5     -79.938 -22.297  52.469  1.00 32.97           C  
ATOM     36  O   LEU A   5     -79.188 -21.906  49.562  1.00 32.97           O  
ATOM     37  CG  LEU A   5     -79.188 -21.578  53.594  1.00 32.97           C  
ATOM     38  CD1 LEU A   5     -80.125 -21.359  54.781  1.00 32.97           C  
ATOM     39  CD2 LEU A   5     -77.938 -22.375  54.000  1.00 32.97           C  
ATOM     40  N   LEU A   6     -79.750 -19.844  49.656  1.00 28.38           N  
ATOM     41  CA  LEU A   6     -78.938 -18.781  49.125  1.00 28.38           C  
ATOM     42  C   LEU A   6     -77.625 -18.641  49.906  1.00 28.38           C  
ATOM     43  CB  LEU A   6     -79.688 -17.453  49.125  1.00 28.38           C  
ATOM     44  O   LEU A   6     -77.625 -18.328  51.094  1.00 28.38           O  
ATOM     45  CG  LEU A   6     -79.750 -16.719  47.781  1.00 28.38           C  
ATOM     46  CD1 LEU A   6     -81.250 -16.531  47.406  1.00 28.38           C  
ATOM     47  CD2 LEU A   6     -79.062 -15.375  47.875  1.00 28.38           C  
ATOM     48  N   VAL A   7     -76.562 -19.469  49.719  1.00 33.91           N  
ATOM     49  CA  VAL A   7     -75.188 -19.297  50.125  1.00 33.91           C  
ATOM     50  C   VAL A   7     -74.500 -18.312  49.156  1.00 33.91           C  
ATOM     51  CB  VAL A   7     -74.438 -20.641  50.125  1.00 33.91           C  
ATOM     52  O   VAL A   7     -74.562 -18.484  47.938  1.00 33.91           O  
ATOM     53  CG1 VAL A   7     -72.938 -20.422  50.438  1.00 33.91           C  
ATOM     54  CG2 VAL A   7     -75.062 -21.594  51.125  1.00 33.91           C  
ATOM     55  N   LEU A   8     -74.750 -16.969  49.344  1.00 28.92           N  
ATOM     56  CA  LEU A   8     -74.000 -15.742  49.156  1.00 28.92           C  
ATOM     57  C   LEU A   8     -72.500 -16.031  48.906  1.00 28.92           C  
ATOM     58  CB  LEU A   8     -74.125 -14.852  50.406  1.00 28.92           C  
ATOM     59  O   LEU A   8     -71.812 -16.641  49.750  1.00 28.92           O  
ATOM     60  CG  LEU A   8     -74.250 -13.352  50.156  1.00 28.92           C  
ATOM     61  CD1 LEU A   8     -75.688 -12.930  50.344  1.00 28.92           C  
ATOM     62  CD2 LEU A   8     -73.375 -12.555  51.062  1.00 28.92           C  
ATOM     63  N   LEU A   9     -72.125 -16.609  47.719  1.00 27.31           N  
ATOM     64  CA  LEU A   9     -70.875 -16.438  46.969  1.00 27.31           C  
ATOM     65  C   LEU A   9     -70.375 -15.000  47.062  1.00 27.31           C  
ATOM     66  CB  LEU A   9     -71.062 -16.812  45.500  1.00 27.31           C  
ATOM     67  O   LEU A   9     -71.062 -14.070  46.625  1.00 27.31           O  
ATOM     68  CG  LEU A   9     -70.562 -18.203  45.062  1.00 27.31           C  
ATOM     69  CD1 LEU A   9     -71.688 -18.984  44.375  1.00 27.31           C  
ATOM     70  CD2 LEU A   9     -69.375 -18.062  44.156  1.00 27.31           C  
ATOM     71  N   CYS A  10     -70.062 -14.484  48.281  1.00 26.55           N  
ATOM     72  CA  CYS A  10     -69.188 -13.312  48.375  1.00 26.55           C  
ATOM     73  C   CYS A  10     -67.812 -13.594  47.781  1.00 26.55           C  
ATOM     74  CB  CYS A  10     -69.062 -12.867  49.812  1.00 26.55           C  
ATOM     75  O   CYS A  10     -67.062 -14.477  48.250  1.00 26.55           O  
ATOM     76  SG  CYS A  10     -70.188 -11.555  50.312  1.00 26.55           S  
ATOM     77  N   ALA A  11     -67.625 -13.945  46.438  1.00 26.52           N  
ATOM     78  CA  ALA A  11     -66.562 -13.625  45.562  1.00 26.52           C  
ATOM     79  C   ALA A  11     -65.688 -12.477  46.125  1.00 26.52           C  
ATOM     80  CB  ALA A  11     -67.062 -13.281  44.156  1.00 26.52           C  
ATOM     81  O   ALA A  11     -66.250 -11.383  46.344  1.00 26.52           O  
ATOM     82  N   LEU A  12     -65.125 -12.516  47.344  1.00 28.20           N  
ATOM     83  CA  LEU A  12     -64.000 -11.648  47.688  1.00 28.20           C  
ATOM     84  C   LEU A  12     -63.188 -11.281  46.438  1.00 28.20           C  
ATOM     85  CB  LEU A  12     -63.094 -12.328  48.719  1.00 28.20           C  
ATOM     86  O   LEU A  12     -62.656 -12.156  45.750  1.00 28.20           O  
ATOM     87  CG  LEU A  12     -63.656 -12.453  50.125  1.00 28.20           C  
ATOM     88  CD1 LEU A  12     -62.875 -13.523  50.906  1.00 28.20           C  
ATOM     89  CD2 LEU A  12     -63.594 -11.117  50.844  1.00 28.20           C  
ATOM     90  N   SER A  13     -63.812 -10.578  45.406  1.00 26.91           N  
ATOM     91  CA  SER A  13     -63.094  -9.758  44.438  1.00 26.91           C  
ATOM     92  C   SER A  13     -61.719  -9.320  44.969  1.00 26.91           C  
ATOM     93  CB  SER A  13     -63.906  -8.531  44.031  1.00 26.91           C  
ATOM     94  O   SER A  13     -61.625  -8.797  46.062  1.00 26.91           O  
ATOM     95  OG  SER A  13     -64.250  -7.777  45.188  1.00 26.91           O  
ATOM     96  N   ALA A  14     -60.781 -10.227  45.344  1.00 29.67           N  
ATOM     97  CA  ALA A  14     -59.375  -9.812  45.406  1.00 29.67           C  
ATOM     98  C   ALA A  14     -59.188  -8.469  44.688  1.00 29.67           C  
ATOM     99  CB  ALA A  14     -58.500 -10.875  44.750  1.00 29.67           C  
ATOM    100  O   ALA A  14     -59.594  -8.305  43.531  1.00 29.67           O  
ATOM    101  N   THR A  15     -59.719  -7.348  45.156  1.00 32.69           N  
ATOM    102  CA  THR A  15     -59.406  -5.941  44.906  1.00 32.69           C  
ATOM    103  C   THR A  15     -58.125  -5.797  44.094  1.00 32.69           C  
ATOM    104  CB  THR A  15     -59.250  -5.172  46.250  1.00 32.69           C  
ATOM    105  O   THR A  15     -57.062  -6.344  44.469  1.00 32.69           O  
ATOM    106  CG2 THR A  15     -60.594  -5.098  46.969  1.00 32.69           C  
ATOM    107  OG1 THR A  15     -58.281  -5.844  47.062  1.00 32.69           O  
ATOM    108  N   ASP A  16     -58.031  -6.172  42.781  1.00 41.88           N  
ATOM    109  CA  ASP A  16     -57.000  -5.816  41.812  1.00 41.88           C  
ATOM    110  C   ASP A  16     -56.469  -4.402  42.062  1.00 41.88           C  
ATOM    111  CB  ASP A  16     -57.531  -5.934  40.375  1.00 41.88           C  
ATOM    112  O   ASP A  16     -57.188  -3.426  41.875  1.00 41.88           O  
ATOM    113  CG  ASP A  16     -57.531  -7.363  39.875  1.00 41.88           C  
ATOM    114  OD1 ASP A  16     -56.750  -8.195  40.375  1.00 41.88           O  
ATOM    115  OD2 ASP A  16     -58.312  -7.656  38.938  1.00 41.88           O  
ATOM    116  N   ALA A  17     -55.844  -4.086  43.188  1.00 52.94           N  
ATOM    117  CA  ALA A  17     -55.188  -2.799  43.375  1.00 52.94           C  
ATOM    118  C   ALA A  17     -54.406  -2.408  42.125  1.00 52.94           C  
ATOM    119  CB  ALA A  17     -54.250  -2.848  44.594  1.00 52.94           C  
ATOM    120  O   ALA A  17     -53.750  -3.250  41.500  1.00 52.94           O  
ATOM    121  N   ASP A  18     -54.844  -1.320  41.469  1.00 69.31           N  
ATOM    122  CA  ASP A  18     -54.250  -0.729  40.281  1.00 69.31           C  
ATOM    123  C   ASP A  18     -52.844  -0.230  40.562  1.00 69.31           C  
ATOM    124  CB  ASP A  18     -55.125   0.417  39.750  1.00 69.31           C  
ATOM    125  O   ASP A  18     -52.594   0.387  41.594  1.00 69.31           O  
ATOM    126  CG  ASP A  18     -56.469  -0.047  39.250  1.00 69.31           C  
ATOM    127  OD1 ASP A  18     -56.531  -1.092  38.562  1.00 69.31           O  
ATOM    128  OD2 ASP A  18     -57.469   0.640  39.531  1.00 69.31           O  
ATOM    129  N   THR A  19     -51.750  -0.766  39.938  1.00 69.44           N  
ATOM    130  CA  THR A  19     -50.344  -0.470  40.094  1.00 69.44           C  
ATOM    131  C   THR A  19     -49.812   0.340  38.938  1.00 69.44           C  
ATOM    132  CB  THR A  19     -49.500  -1.762  40.250  1.00 69.44           C  
ATOM    133  O   THR A  19     -50.219   0.129  37.781  1.00 69.44           O  
ATOM    134  CG2 THR A  19     -49.906  -2.516  41.531  1.00 69.44           C  
ATOM    135  OG1 THR A  19     -49.750  -2.605  39.125  1.00 69.44           O  
ATOM    136  N   ILE A  20     -49.094   1.458  39.281  1.00 70.38           N  
ATOM    137  CA  ILE A  20     -48.406   2.209  38.250  1.00 70.38           C  
ATOM    138  C   ILE A  20     -46.875   2.090  38.469  1.00 70.38           C  
ATOM    139  CB  ILE A  20     -48.812   3.695  38.250  1.00 70.38           C  
ATOM    140  O   ILE A  20     -46.406   2.254  39.594  1.00 70.38           O  
ATOM    141  CG1 ILE A  20     -48.156   4.430  37.062  1.00 70.38           C  
ATOM    142  CG2 ILE A  20     -48.469   4.367  39.562  1.00 70.38           C  
ATOM    143  CD1 ILE A  20     -48.781   5.789  36.750  1.00 70.38           C  
ATOM    144  N   CYS A  21     -46.219   1.655  37.438  1.00 67.62           N  
ATOM    145  CA  CYS A  21     -44.750   1.479  37.531  1.00 67.62           C  
ATOM    146  C   CYS A  21     -44.031   2.428  36.594  1.00 67.62           C  
ATOM    147  CB  CYS A  21     -44.375   0.034  37.219  1.00 67.62           C  
ATOM    148  O   CYS A  21     -44.375   2.512  35.406  1.00 67.62           O  
ATOM    149  SG  CYS A  21     -45.125  -1.182  38.312  1.00 67.62           S  
ATOM    150  N   ILE A  22     -43.125   3.146  37.281  1.00 65.75           N  
ATOM    151  CA  ILE A  22     -42.281   4.078  36.531  1.00 65.75           C  
ATOM    152  C   ILE A  22     -40.906   3.486  36.344  1.00 65.75           C  
ATOM    153  CB  ILE A  22     -42.219   5.449  37.250  1.00 65.75           C  
ATOM    154  O   ILE A  22     -40.219   3.141  37.312  1.00 65.75           O  
ATOM    155  CG1 ILE A  22     -43.594   6.000  37.500  1.00 65.75           C  
ATOM    156  CG2 ILE A  22     -41.375   6.438  36.406  1.00 65.75           C  
ATOM    157  CD1 ILE A  22     -43.625   7.242  38.406  1.00 65.75           C  
ATOM    158  N   GLY A  23     -40.688   2.898  35.281  1.00 59.16           N  
ATOM    159  CA  GLY A  23     -39.406   2.230  35.156  1.00 59.16           C  
ATOM    160  C   GLY A  23     -39.219   1.656  33.750  1.00 59.16           C  
ATOM    161  O   GLY A  23     -39.969   1.962  32.844  1.00 59.16           O  
ATOM    162  N   TYR A  24     -38.062   1.037  33.594  1.00 53.44           N  
ATOM    163  CA  TYR A  24     -37.562   0.464  32.344  1.00 53.44           C  
ATOM    164  C   TYR A  24     -38.406  -0.724  31.906  1.00 53.44           C  
ATOM    165  CB  TYR A  24     -36.094   0.031  32.531  1.00 53.44           C  
ATOM    166  O   TYR A  24     -38.906  -1.483  32.750  1.00 53.44           O  
ATOM    167  CG  TYR A  24     -35.156   1.171  32.844  1.00 53.44           C  
ATOM    168  CD1 TYR A  24     -34.656   1.991  31.828  1.00 53.44           C  
ATOM    169  CD2 TYR A  24     -34.750   1.429  34.156  1.00 53.44           C  
ATOM    170  CE1 TYR A  24     -33.781   3.041  32.125  1.00 53.44           C  
ATOM    171  CE2 TYR A  24     -33.906   2.475  34.438  1.00 53.44           C  
ATOM    172  OH  TYR A  24     -32.562   4.312  33.719  1.00 53.44           O  
ATOM    173  CZ  TYR A  24     -33.406   3.275  33.438  1.00 53.44           C  
ATOM    174  N   HIS A  25     -39.031  -0.706  30.766  1.00 51.84           N  
ATOM    175  CA  HIS A  25     -39.688  -1.860  30.156  1.00 51.84           C  
ATOM    176  C   HIS A  25     -38.750  -3.053  30.094  1.00 51.84           C  
ATOM    177  CB  HIS A  25     -40.219  -1.511  28.766  1.00 51.84           C  
ATOM    178  O   HIS A  25     -37.594  -2.906  29.703  1.00 51.84           O  
ATOM    179  CG  HIS A  25     -41.500  -0.771  28.766  1.00 51.84           C  
ATOM    180  CD2 HIS A  25     -41.781   0.550  28.656  1.00 51.84           C  
ATOM    181  ND1 HIS A  25     -42.719  -1.404  28.922  1.00 51.84           N  
ATOM    182  CE1 HIS A  25     -43.688  -0.501  28.891  1.00 51.84           C  
ATOM    183  NE2 HIS A  25     -43.156   0.692  28.719  1.00 51.84           N  
ATOM    184  N   ALA A  26     -38.969  -4.137  30.938  1.00 54.47           N  
ATOM    185  CA  ALA A  26     -38.250  -5.398  30.797  1.00 54.47           C  
ATOM    186  C   ALA A  26     -38.469  -6.004  29.406  1.00 54.47           C  
ATOM    187  CB  ALA A  26     -38.656  -6.387  31.875  1.00 54.47           C  
ATOM    188  O   ALA A  26     -39.625  -6.031  28.922  1.00 54.47           O  
ATOM    189  N   ASN A  27     -37.469  -5.973  28.641  1.00 60.25           N  
ATOM    190  CA  ASN A  27     -37.438  -6.586  27.312  1.00 60.25           C  
ATOM    191  C   ASN A  27     -36.562  -7.816  27.281  1.00 60.25           C  
ATOM    192  CB  ASN A  27     -37.000  -5.574  26.250  1.00 60.25           C  
ATOM    193  O   ASN A  27     -35.750  -8.039  28.203  1.00 60.25           O  
ATOM    194  CG  ASN A  27     -35.531  -5.242  26.359  1.00 60.25           C  
ATOM    195  ND2 ASN A  27     -35.062  -4.312  25.531  1.00 60.25           N  
ATOM    196  OD1 ASN A  27     -34.812  -5.820  27.172  1.00 60.25           O  
ATOM    197  N   ASN A  28     -36.906  -8.859  26.547  1.00 63.50           N  
ATOM    198  CA  ASN A  28     -36.125 -10.078  26.391  1.00 63.50           C  
ATOM    199  C   ASN A  28     -34.844  -9.820  25.578  1.00 63.50           C  
ATOM    200  CB  ASN A  28     -36.938 -11.172  25.719  1.00 63.50           C  
ATOM    201  O   ASN A  28     -34.250 -10.750  25.047  1.00 63.50           O  
ATOM    202  CG  ASN A  28     -37.906 -11.836  26.688  1.00 63.50           C  
ATOM    203  ND2 ASN A  28     -38.875 -12.586  26.141  1.00 63.50           N  
ATOM    204  OD1 ASN A  28     -37.812 -11.672  27.906  1.00 63.50           O  
ATOM    205  N   SER A  29     -34.406  -8.531  25.500  1.00 66.94           N  
ATOM    206  CA  SER A  29     -33.219  -8.195  24.719  1.00 66.94           C  
ATOM    207  C   SER A  29     -31.953  -8.633  25.438  1.00 66.94           C  
ATOM    208  CB  SER A  29     -33.188  -6.688  24.438  1.00 66.94           C  
ATOM    209  O   SER A  29     -31.859  -8.531  26.656  1.00 66.94           O  
ATOM    210  OG  SER A  29     -31.969  -6.344  23.781  1.00 66.94           O  
ATOM    211  N   THR A  30     -31.016  -9.211  24.750  1.00 78.81           N  
ATOM    212  CA  THR A  30     -29.719  -9.648  25.250  1.00 78.81           C  
ATOM    213  C   THR A  30     -28.609  -8.664  24.844  1.00 78.81           C  
ATOM    214  CB  THR A  30     -29.359 -11.055  24.734  1.00 78.81           C  
ATOM    215  O   THR A  30     -27.422  -8.969  24.984  1.00 78.81           O  
ATOM    216  CG2 THR A  30     -30.375 -12.086  25.234  1.00 78.81           C  
ATOM    217  OG1 THR A  30     -29.375 -11.055  23.297  1.00 78.81           O  
ATOM    218  N   ASP A  31     -29.094  -7.488  24.344  1.00 83.81           N  
ATOM    219  CA  ASP A  31     -28.125  -6.527  23.828  1.00 83.81           C  
ATOM    220  C   ASP A  31     -27.375  -5.832  24.969  1.00 83.81           C  
ATOM    221  CB  ASP A  31     -28.812  -5.488  22.938  1.00 83.81           C  
ATOM    222  O   ASP A  31     -27.969  -5.473  25.984  1.00 83.81           O  
ATOM    223  CG  ASP A  31     -29.156  -6.023  21.562  1.00 83.81           C  
ATOM    224  OD1 ASP A  31     -28.891  -7.211  21.281  1.00 83.81           O  
ATOM    225  OD2 ASP A  31     -29.703  -5.246  20.750  1.00 83.81           O  
ATOM    226  N   THR A  32     -26.078  -5.648  24.828  1.00 87.69           N  
ATOM    227  CA  THR A  32     -25.250  -4.949  25.812  1.00 87.69           C  
ATOM    228  C   THR A  32     -24.375  -3.902  25.125  1.00 87.69           C  
ATOM    229  CB  THR A  32     -24.375  -5.930  26.594  1.00 87.69           C  
ATOM    230  O   THR A  32     -23.984  -4.070  23.969  1.00 87.69           O  
ATOM    231  CG2 THR A  32     -25.219  -6.973  27.328  1.00 87.69           C  
ATOM    232  OG1 THR A  32     -23.484  -6.598  25.703  1.00 87.69           O  
ATOM    233  N   VAL A  33     -24.219  -2.814  25.906  1.00 87.94           N  
ATOM    234  CA  VAL A  33     -23.312  -1.778  25.422  1.00 87.94           C  
ATOM    235  C   VAL A  33     -22.328  -1.392  26.516  1.00 87.94           C  
ATOM    236  CB  VAL A  33     -24.094  -0.531  24.938  1.00 87.94           C  
ATOM    237  O   VAL A  33     -22.578  -1.612  27.703  1.00 87.94           O  
ATOM    238  CG1 VAL A  33     -25.031  -0.889  23.797  1.00 87.94           C  
ATOM    239  CG2 VAL A  33     -24.875   0.090  26.094  1.00 87.94           C  
ATOM    240  N   ASP A  34     -21.172  -0.800  26.094  1.00 87.19           N  
ATOM    241  CA  ASP A  34     -20.188  -0.275  27.047  1.00 87.19           C  
ATOM    242  C   ASP A  34     -20.312   1.239  27.188  1.00 87.19           C  
ATOM    243  CB  ASP A  34     -18.766  -0.635  26.594  1.00 87.19           C  
ATOM    244  O   ASP A  34     -20.609   1.938  26.219  1.00 87.19           O  
ATOM    245  CG  ASP A  34     -18.484  -2.127  26.641  1.00 87.19           C  
ATOM    246  OD1 ASP A  34     -19.172  -2.852  27.391  1.00 87.19           O  
ATOM    247  OD2 ASP A  34     -17.578  -2.584  25.922  1.00 87.19           O  
ATOM    248  N   THR A  35     -20.203   1.697  28.406  1.00 85.25           N  
ATOM    249  CA  THR A  35     -20.109   3.125  28.688  1.00 85.25           C  
ATOM    250  C   THR A  35     -18.734   3.471  29.250  1.00 85.25           C  
ATOM    251  CB  THR A  35     -21.203   3.574  29.672  1.00 85.25           C  
ATOM    252  O   THR A  35     -17.922   2.584  29.484  1.00 85.25           O  
ATOM    253  CG2 THR A  35     -22.578   3.051  29.250  1.00 85.25           C  
ATOM    254  OG1 THR A  35     -20.906   3.074  30.984  1.00 85.25           O  
ATOM    255  N   VAL A  36     -18.500   4.750  29.484  1.00 79.00           N  
ATOM    256  CA  VAL A  36     -17.219   5.207  30.031  1.00 79.00           C  
ATOM    257  C   VAL A  36     -17.000   4.598  31.422  1.00 79.00           C  
ATOM    258  CB  VAL A  36     -17.156   6.750  30.109  1.00 79.00           C  
ATOM    259  O   VAL A  36     -15.883   4.223  31.766  1.00 79.00           O  
ATOM    260  CG1 VAL A  36     -15.867   7.203  30.797  1.00 79.00           C  
ATOM    261  CG2 VAL A  36     -17.281   7.363  28.719  1.00 79.00           C  
ATOM    262  N   LEU A  37     -18.109   4.340  32.125  1.00 77.88           N  
ATOM    263  CA  LEU A  37     -18.047   3.992  33.562  1.00 77.88           C  
ATOM    264  C   LEU A  37     -18.375   2.518  33.750  1.00 77.88           C  
ATOM    265  CB  LEU A  37     -19.016   4.863  34.344  1.00 77.88           C  
ATOM    266  O   LEU A  37     -17.906   1.907  34.719  1.00 77.88           O  
ATOM    267  CG  LEU A  37     -18.719   6.367  34.375  1.00 77.88           C  
ATOM    268  CD1 LEU A  37     -19.859   7.121  35.062  1.00 77.88           C  
ATOM    269  CD2 LEU A  37     -17.391   6.645  35.062  1.00 77.88           C  
ATOM    270  N   GLU A  38     -19.219   1.940  32.844  1.00 80.25           N  
ATOM    271  CA  GLU A  38     -19.703   0.582  33.062  1.00 80.25           C  
ATOM    272  C   GLU A  38     -19.562  -0.259  31.797  1.00 80.25           C  
ATOM    273  CB  GLU A  38     -21.172   0.600  33.500  1.00 80.25           C  
ATOM    274  O   GLU A  38     -19.828   0.217  30.703  1.00 80.25           O  
ATOM    275  CG  GLU A  38     -21.391   1.270  34.875  1.00 80.25           C  
ATOM    276  CD  GLU A  38     -22.859   1.352  35.250  1.00 80.25           C  
ATOM    277  OE1 GLU A  38     -23.203   2.178  36.125  1.00 80.25           O  
ATOM    278  OE2 GLU A  38     -23.656   0.582  34.688  1.00 80.25           O  
ATOM    279  N   LYS A  39     -19.094  -1.485  31.969  1.00 85.94           N  
ATOM    280  CA  LYS A  39     -19.016  -2.428  30.859  1.00 85.94           C  
ATOM    281  C   LYS A  39     -20.219  -3.371  30.859  1.00 85.94           C  
ATOM    282  CB  LYS A  39     -17.719  -3.232  30.938  1.00 85.94           C  
ATOM    283  O   LYS A  39     -20.766  -3.689  31.906  1.00 85.94           O  
ATOM    284  CG  LYS A  39     -16.469  -2.414  30.641  1.00 85.94           C  
ATOM    285  CD  LYS A  39     -15.250  -3.305  30.453  1.00 85.94           C  
ATOM    286  CE  LYS A  39     -14.016  -2.494  30.094  1.00 85.94           C  
ATOM    287  NZ  LYS A  39     -12.820  -3.367  29.875  1.00 85.94           N  
ATOM    288  N   ASN A  40     -20.797  -3.768  29.688  1.00 85.50           N  
ATOM    289  CA  ASN A  40     -21.844  -4.762  29.453  1.00 85.50           C  
ATOM    290  C   ASN A  40     -23.156  -4.332  30.078  1.00 85.50           C  
ATOM    291  CB  ASN A  40     -21.406  -6.125  30.016  1.00 85.50           C  
ATOM    292  O   ASN A  40     -23.797  -5.105  30.797  1.00 85.50           O  
ATOM    293  CG  ASN A  40     -20.234  -6.715  29.266  1.00 85.50           C  
ATOM    294  ND2 ASN A  40     -19.344  -7.395  29.984  1.00 85.50           N  
ATOM    295  OD1 ASN A  40     -20.109  -6.562  28.047  1.00 85.50           O  
ATOM    296  N   VAL A  41     -23.500  -3.117  29.844  1.00 83.56           N  
ATOM    297  CA  VAL A  41     -24.781  -2.584  30.297  1.00 83.56           C  
ATOM    298  C   VAL A  41     -25.906  -3.129  29.406  1.00 83.56           C  
ATOM    299  CB  VAL A  41     -24.797  -1.038  30.266  1.00 83.56           C  
ATOM    300  O   VAL A  41     -25.844  -3.006  28.188  1.00 83.56           O  
ATOM    301  CG1 VAL A  41     -26.141  -0.500  30.750  1.00 83.56           C  
ATOM    302  CG2 VAL A  41     -23.656  -0.486  31.125  1.00 83.56           C  
ATOM    303  N   THR A  42     -26.844  -3.814  30.000  1.00 83.19           N  
ATOM    304  CA  THR A  42     -27.969  -4.375  29.250  1.00 83.19           C  
ATOM    305  C   THR A  42     -28.906  -3.268  28.781  1.00 83.19           C  
ATOM    306  CB  THR A  42     -28.750  -5.398  30.094  1.00 83.19           C  
ATOM    307  O   THR A  42     -29.344  -2.436  29.594  1.00 83.19           O  
ATOM    308  CG2 THR A  42     -27.875  -6.598  30.453  1.00 83.19           C  
ATOM    309  OG1 THR A  42     -29.188  -4.770  31.312  1.00 83.19           O  
ATOM    310  N   VAL A  43     -29.250  -3.293  27.484  1.00 78.44           N  
ATOM    311  CA  VAL A  43     -30.109  -2.258  26.922  1.00 78.44           C  
ATOM    312  C   VAL A  43     -31.219  -2.900  26.094  1.00 78.44           C  
ATOM    313  CB  VAL A  43     -29.297  -1.266  26.047  1.00 78.44           C  
ATOM    314  O   VAL A  43     -31.109  -4.066  25.688  1.00 78.44           O  
ATOM    315  CG1 VAL A  43     -28.281  -0.514  26.906  1.00 78.44           C  
ATOM    316  CG2 VAL A  43     -28.609  -2.000  24.906  1.00 78.44           C  
ATOM    317  N   THR A  44     -32.250  -2.211  25.875  1.00 71.56           N  
ATOM    318  CA  THR A  44     -33.406  -2.701  25.141  1.00 71.56           C  
ATOM    319  C   THR A  44     -33.094  -2.805  23.656  1.00 71.56           C  
ATOM    320  CB  THR A  44     -34.625  -1.787  25.359  1.00 71.56           C  
ATOM    321  O   THR A  44     -33.625  -3.684  22.969  1.00 71.56           O  
ATOM    322  CG2 THR A  44     -35.062  -1.819  26.828  1.00 71.56           C  
ATOM    323  OG1 THR A  44     -34.281  -0.442  25.016  1.00 71.56           O  
ATOM    324  N   HIS A  45     -32.250  -1.909  23.141  1.00 76.44           N  
ATOM    325  CA  HIS A  45     -31.844  -1.919  21.734  1.00 76.44           C  
ATOM    326  C   HIS A  45     -30.469  -1.292  21.531  1.00 76.44           C  
ATOM    327  CB  HIS A  45     -32.875  -1.182  20.891  1.00 76.44           C  
ATOM    328  O   HIS A  45     -30.125  -0.333  22.234  1.00 76.44           O  
ATOM    329  CG  HIS A  45     -32.625  -1.287  19.406  1.00 76.44           C  
ATOM    330  CD2 HIS A  45     -32.188  -0.376  18.516  1.00 76.44           C  
ATOM    331  ND1 HIS A  45     -32.875  -2.443  18.703  1.00 76.44           N  
ATOM    332  CE1 HIS A  45     -32.562  -2.238  17.422  1.00 76.44           C  
ATOM    333  NE2 HIS A  45     -32.156  -0.992  17.297  1.00 76.44           N  
ATOM    334  N   SER A  46     -29.703  -1.776  20.641  1.00 85.50           N  
ATOM    335  CA  SER A  46     -28.406  -1.228  20.266  1.00 85.50           C  
ATOM    336  C   SER A  46     -28.109  -1.489  18.797  1.00 85.50           C  
ATOM    337  CB  SER A  46     -27.297  -1.820  21.141  1.00 85.50           C  
ATOM    338  O   SER A  46     -28.672  -2.396  18.188  1.00 85.50           O  
ATOM    339  OG  SER A  46     -27.109  -3.193  20.844  1.00 85.50           O  
ATOM    340  N   VAL A  47     -27.344  -0.618  18.250  1.00 86.25           N  
ATOM    341  CA  VAL A  47     -26.906  -0.792  16.875  1.00 86.25           C  
ATOM    342  C   VAL A  47     -25.391  -0.846  16.812  1.00 86.25           C  
ATOM    343  CB  VAL A  47     -27.453   0.340  15.961  1.00 86.25           C  
ATOM    344  O   VAL A  47     -24.703  -0.137  17.547  1.00 86.25           O  
ATOM    345  CG1 VAL A  47     -28.969   0.290  15.875  1.00 86.25           C  
ATOM    346  CG2 VAL A  47     -26.984   1.700  16.484  1.00 86.25           C  
ATOM    347  N   ASN A  48     -24.938  -1.801  16.000  1.00 90.06           N  
ATOM    348  CA  ASN A  48     -23.500  -1.865  15.781  1.00 90.06           C  
ATOM    349  C   ASN A  48     -23.047  -0.875  14.711  1.00 90.06           C  
ATOM    350  CB  ASN A  48     -23.078  -3.285  15.406  1.00 90.06           C  
ATOM    351  O   ASN A  48     -23.625  -0.826  13.625  1.00 90.06           O  
ATOM    352  CG  ASN A  48     -21.578  -3.510  15.547  1.00 90.06           C  
ATOM    353  ND2 ASN A  48     -21.109  -4.684  15.133  1.00 90.06           N  
ATOM    354  OD1 ASN A  48     -20.844  -2.635  16.016  1.00 90.06           O  
ATOM    355  N   LEU A  49     -22.047  -0.081  15.023  1.00 87.81           N  
ATOM    356  CA  LEU A  49     -21.594   0.973  14.125  1.00 87.81           C  
ATOM    357  C   LEU A  49     -20.453   0.475  13.234  1.00 87.81           C  
ATOM    358  CB  LEU A  49     -21.141   2.197  14.922  1.00 87.81           C  
ATOM    359  O   LEU A  49     -19.891   1.241  12.453  1.00 87.81           O  
ATOM    360  CG  LEU A  49     -22.203   2.887  15.773  1.00 87.81           C  
ATOM    361  CD1 LEU A  49     -21.594   4.047  16.547  1.00 87.81           C  
ATOM    362  CD2 LEU A  49     -23.359   3.369  14.898  1.00 87.81           C  
ATOM    363  N   LEU A  50     -20.125  -0.802  13.383  1.00 90.62           N  
ATOM    364  CA  LEU A  50     -19.000  -1.362  12.648  1.00 90.62           C  
ATOM    365  C   LEU A  50     -19.484  -2.293  11.539  1.00 90.62           C  
ATOM    366  CB  LEU A  50     -18.062  -2.119  13.594  1.00 90.62           C  
ATOM    367  O   LEU A  50     -20.328  -3.156  11.773  1.00 90.62           O  
ATOM    368  CG  LEU A  50     -17.188  -1.263  14.516  1.00 90.62           C  
ATOM    369  CD1 LEU A  50     -16.500  -2.137  15.555  1.00 90.62           C  
ATOM    370  CD2 LEU A  50     -16.172  -0.485  13.695  1.00 90.62           C  
ATOM    371  N   GLU A  51     -18.984  -2.070  10.297  1.00 91.25           N  
ATOM    372  CA  GLU A  51     -19.188  -2.988   9.188  1.00 91.25           C  
ATOM    373  C   GLU A  51     -18.078  -4.039   9.117  1.00 91.25           C  
ATOM    374  CB  GLU A  51     -19.266  -2.219   7.863  1.00 91.25           C  
ATOM    375  O   GLU A  51     -16.891  -3.697   9.094  1.00 91.25           O  
ATOM    376  CG  GLU A  51     -19.438  -3.111   6.641  1.00 91.25           C  
ATOM    377  CD  GLU A  51     -20.688  -3.955   6.684  1.00 91.25           C  
ATOM    378  OE1 GLU A  51     -20.594  -5.203   6.738  1.00 91.25           O  
ATOM    379  OE2 GLU A  51     -21.797  -3.365   6.664  1.00 91.25           O  
ATOM    380  N   ASP A  52     -18.531  -5.266   9.125  1.00 90.81           N  
ATOM    381  CA  ASP A  52     -17.516  -6.312   9.070  1.00 90.81           C  
ATOM    382  C   ASP A  52     -17.719  -7.211   7.855  1.00 90.81           C  
ATOM    383  CB  ASP A  52     -17.531  -7.148  10.352  1.00 90.81           C  
ATOM    384  O   ASP A  52     -16.969  -8.172   7.660  1.00 90.81           O  
ATOM    385  CG  ASP A  52     -18.875  -7.832  10.594  1.00 90.81           C  
ATOM    386  OD1 ASP A  52     -19.812  -7.629   9.797  1.00 90.81           O  
ATOM    387  OD2 ASP A  52     -18.984  -8.578  11.586  1.00 90.81           O  
ATOM    388  N   ASN A  53     -18.750  -6.848   7.043  1.00 91.19           N  
ATOM    389  CA  ASN A  53     -19.078  -7.629   5.855  1.00 91.19           C  
ATOM    390  C   ASN A  53     -18.375  -7.082   4.613  1.00 91.19           C  
ATOM    391  CB  ASN A  53     -20.578  -7.672   5.637  1.00 91.19           C  
ATOM    392  O   ASN A  53     -18.188  -5.871   4.484  1.00 91.19           O  
ATOM    393  CG  ASN A  53     -21.000  -8.727   4.633  1.00 91.19           C  
ATOM    394  ND2 ASN A  53     -22.250  -8.648   4.168  1.00 91.19           N  
ATOM    395  OD1 ASN A  53     -20.219  -9.609   4.281  1.00 91.19           O  
ATOM    396  N   HIS A  54     -18.047  -7.984   3.725  1.00 92.06           N  
ATOM    397  CA  HIS A  54     -17.438  -7.656   2.438  1.00 92.06           C  
ATOM    398  C   HIS A  54     -17.812  -8.680   1.372  1.00 92.06           C  
ATOM    399  CB  HIS A  54     -15.914  -7.578   2.564  1.00 92.06           C  
ATOM    400  O   HIS A  54     -18.203  -9.805   1.695  1.00 92.06           O  
ATOM    401  CG  HIS A  54     -15.281  -8.859   3.004  1.00 92.06           C  
ATOM    402  CD2 HIS A  54     -14.891  -9.281   4.227  1.00 92.06           C  
ATOM    403  ND1 HIS A  54     -14.977  -9.875   2.125  1.00 92.06           N  
ATOM    404  CE1 HIS A  54     -14.430 -10.875   2.793  1.00 92.06           C  
ATOM    405  NE2 HIS A  54     -14.359 -10.539   4.070  1.00 92.06           N  
ATOM    406  N   ASN A  55     -17.688  -8.312   0.133  1.00 90.94           N  
ATOM    407  CA  ASN A  55     -18.188  -9.164  -0.943  1.00 90.94           C  
ATOM    408  C   ASN A  55     -17.078 -10.055  -1.512  1.00 90.94           C  
ATOM    409  CB  ASN A  55     -18.797  -8.312  -2.053  1.00 90.94           C  
ATOM    410  O   ASN A  55     -17.344 -10.875  -2.393  1.00 90.94           O  
ATOM    411  CG  ASN A  55     -17.797  -7.402  -2.725  1.00 90.94           C  
ATOM    412  ND2 ASN A  55     -18.266  -6.566  -3.641  1.00 90.94           N  
ATOM    413  OD1 ASN A  55     -16.594  -7.449  -2.422  1.00 90.94           O  
ATOM    414  N   GLY A  56     -15.828  -9.867  -0.981  1.00 91.38           N  
ATOM    415  CA  GLY A  56     -14.711 -10.727  -1.337  1.00 91.38           C  
ATOM    416  C   GLY A  56     -14.266 -10.562  -2.777  1.00 91.38           C  
ATOM    417  O   GLY A  56     -13.508 -11.383  -3.295  1.00 91.38           O  
ATOM    418  N   LYS A  57     -14.766  -9.555  -3.463  1.00 92.31           N  
ATOM    419  CA  LYS A  57     -14.453  -9.336  -4.871  1.00 92.31           C  
ATOM    420  C   LYS A  57     -13.859  -7.949  -5.098  1.00 92.31           C  
ATOM    421  CB  LYS A  57     -15.703  -9.516  -5.734  1.00 92.31           C  
ATOM    422  O   LYS A  57     -14.148  -7.012  -4.352  1.00 92.31           O  
ATOM    423  CG  LYS A  57     -16.344 -10.891  -5.605  1.00 92.31           C  
ATOM    424  CD  LYS A  57     -17.641 -10.977  -6.410  1.00 92.31           C  
ATOM    425  CE  LYS A  57     -18.312 -12.328  -6.234  1.00 92.31           C  
ATOM    426  NZ  LYS A  57     -19.625 -12.391  -6.969  1.00 92.31           N  
ATOM    427  N   LEU A  58     -13.031  -7.809  -6.199  1.00 92.62           N  
ATOM    428  CA  LEU A  58     -12.547  -6.508  -6.645  1.00 92.62           C  
ATOM    429  C   LEU A  58     -13.578  -5.816  -7.531  1.00 92.62           C  
ATOM    430  CB  LEU A  58     -11.219  -6.656  -7.398  1.00 92.62           C  
ATOM    431  O   LEU A  58     -13.984  -6.363  -8.555  1.00 92.62           O  
ATOM    432  CG  LEU A  58     -10.055  -7.254  -6.609  1.00 92.62           C  
ATOM    433  CD1 LEU A  58      -8.844  -7.438  -7.512  1.00 92.62           C  
ATOM    434  CD2 LEU A  58      -9.711  -6.375  -5.414  1.00 92.62           C  
ATOM    435  N   CYS A  59     -14.031  -4.629  -7.125  1.00 92.69           N  
ATOM    436  CA  CYS A  59     -15.125  -3.955  -7.809  1.00 92.69           C  
ATOM    437  C   CYS A  59     -14.641  -2.680  -8.492  1.00 92.69           C  
ATOM    438  CB  CYS A  59     -16.250  -3.627  -6.828  1.00 92.69           C  
ATOM    439  O   CYS A  59     -13.594  -2.139  -8.133  1.00 92.69           O  
ATOM    440  SG  CYS A  59     -17.031  -5.086  -6.098  1.00 92.69           S  
ATOM    441  N   LYS A  60     -15.438  -2.219  -9.484  1.00 92.25           N  
ATOM    442  CA  LYS A  60     -15.195  -0.930 -10.125  1.00 92.25           C  
ATOM    443  C   LYS A  60     -15.477   0.223  -9.164  1.00 92.25           C  
ATOM    444  CB  LYS A  60     -16.062  -0.791 -11.383  1.00 92.25           C  
ATOM    445  O   LYS A  60     -16.422   0.165  -8.375  1.00 92.25           O  
ATOM    446  CG  LYS A  60     -15.781  -1.841 -12.445  1.00 92.25           C  
ATOM    447  CD  LYS A  60     -16.703  -1.680 -13.648  1.00 92.25           C  
ATOM    448  CE  LYS A  60     -16.500  -2.793 -14.664  1.00 92.25           C  
ATOM    449  NZ  LYS A  60     -17.438  -2.662 -15.820  1.00 92.25           N  
ATOM    450  N   LEU A  61     -14.609   1.133  -9.188  1.00 89.75           N  
ATOM    451  CA  LEU A  61     -14.852   2.367  -8.453  1.00 89.75           C  
ATOM    452  C   LEU A  61     -15.227   3.504  -9.398  1.00 89.75           C  
ATOM    453  CB  LEU A  61     -13.609   2.754  -7.637  1.00 89.75           C  
ATOM    454  O   LEU A  61     -14.492   3.801 -10.336  1.00 89.75           O  
ATOM    455  CG  LEU A  61     -13.203   1.790  -6.520  1.00 89.75           C  
ATOM    456  CD1 LEU A  61     -11.992   2.332  -5.770  1.00 89.75           C  
ATOM    457  CD2 LEU A  61     -14.375   1.552  -5.570  1.00 89.75           C  
ATOM    458  N   LYS A  62     -16.422   4.102  -9.234  1.00 85.75           N  
ATOM    459  CA  LYS A  62     -16.922   5.172 -10.086  1.00 85.75           C  
ATOM    460  C   LYS A  62     -17.031   4.719 -11.539  1.00 85.75           C  
ATOM    461  CB  LYS A  62     -16.031   6.414  -9.984  1.00 85.75           C  
ATOM    462  O   LYS A  62     -16.688   5.469 -12.453  1.00 85.75           O  
ATOM    463  CG  LYS A  62     -16.016   7.043  -8.602  1.00 85.75           C  
ATOM    464  CD  LYS A  62     -15.164   8.305  -8.578  1.00 85.75           C  
ATOM    465  CE  LYS A  62     -15.117   8.922  -7.184  1.00 85.75           C  
ATOM    466  NZ  LYS A  62     -14.258  10.148  -7.152  1.00 85.75           N  
ATOM    467  N   GLY A  63     -17.250   3.434 -11.742  1.00 86.50           N  
ATOM    468  CA  GLY A  63     -17.516   2.910 -13.078  1.00 86.50           C  
ATOM    469  C   GLY A  63     -16.250   2.543 -13.828  1.00 86.50           C  
ATOM    470  O   GLY A  63     -16.312   2.143 -14.992  1.00 86.50           O  
ATOM    471  N   ILE A  64     -15.055   2.703 -13.188  1.00 88.88           N  
ATOM    472  CA  ILE A  64     -13.766   2.377 -13.781  1.00 88.88           C  
ATOM    473  C   ILE A  64     -13.227   1.086 -13.164  1.00 88.88           C  
ATOM    474  CB  ILE A  64     -12.750   3.525 -13.586  1.00 88.88           C  
ATOM    475  O   ILE A  64     -13.148   0.956 -11.945  1.00 88.88           O  
ATOM    476  CG1 ILE A  64     -13.289   4.824 -14.195  1.00 88.88           C  
ATOM    477  CG2 ILE A  64     -11.391   3.154 -14.195  1.00 88.88           C  
ATOM    478  CD1 ILE A  64     -12.438   6.051 -13.891  1.00 88.88           C  
ATOM    479  N   ALA A  65     -12.797   0.151 -13.969  1.00 90.81           N  
ATOM    480  CA  ALA A  65     -12.312  -1.154 -13.531  1.00 90.81           C  
ATOM    481  C   ALA A  65     -10.891  -1.054 -12.977  1.00 90.81           C  
ATOM    482  CB  ALA A  65     -12.359  -2.156 -14.680  1.00 90.81           C  
ATOM    483  O   ALA A  65     -10.094  -0.240 -13.445  1.00 90.81           O  
ATOM    484  N   PRO A  66     -10.609  -1.902 -11.984  1.00 92.19           N  
ATOM    485  CA  PRO A  66      -9.234  -1.941 -11.484  1.00 92.19           C  
ATOM    486  C   PRO A  66      -8.266  -2.607 -12.461  1.00 92.19           C  
ATOM    487  CB  PRO A  66      -9.344  -2.756 -10.188  1.00 92.19           C  
ATOM    488  O   PRO A  66      -8.688  -3.404 -13.305  1.00 92.19           O  
ATOM    489  CG  PRO A  66     -10.516  -3.664 -10.414  1.00 92.19           C  
ATOM    490  CD  PRO A  66     -11.523  -2.943 -11.258  1.00 92.19           C  
ATOM    491  N   LEU A  67      -6.930  -2.246 -12.320  1.00 92.25           N  
ATOM    492  CA  LEU A  67      -5.883  -2.949 -13.055  1.00 92.25           C  
ATOM    493  C   LEU A  67      -5.387  -4.156 -12.266  1.00 92.25           C  
ATOM    494  CB  LEU A  67      -4.715  -2.006 -13.352  1.00 92.25           C  
ATOM    495  O   LEU A  67      -4.715  -4.004 -11.242  1.00 92.25           O  
ATOM    496  CG  LEU A  67      -3.514  -2.619 -14.070  1.00 92.25           C  
ATOM    497  CD1 LEU A  67      -3.918  -3.098 -15.461  1.00 92.25           C  
ATOM    498  CD2 LEU A  67      -2.369  -1.615 -14.156  1.00 92.25           C  
ATOM    499  N   GLN A  68      -5.758  -5.285 -12.758  1.00 91.56           N  
ATOM    500  CA  GLN A  68      -5.305  -6.520 -12.125  1.00 91.56           C  
ATOM    501  C   GLN A  68      -4.020  -7.031 -12.773  1.00 91.56           C  
ATOM    502  CB  GLN A  68      -6.395  -7.594 -12.203  1.00 91.56           C  
ATOM    503  O   GLN A  68      -4.000  -7.355 -13.961  1.00 91.56           O  
ATOM    504  CG  GLN A  68      -6.098  -8.828 -11.367  1.00 91.56           C  
ATOM    505  CD  GLN A  68      -7.258  -9.812 -11.344  1.00 91.56           C  
ATOM    506  NE2 GLN A  68      -7.168 -10.812 -10.469  1.00 91.56           N  
ATOM    507  OE1 GLN A  68      -8.227  -9.664 -12.094  1.00 91.56           O  
ATOM    508  N   LEU A  69      -3.016  -7.141 -11.875  1.00 92.00           N  
ATOM    509  CA  LEU A  69      -1.698  -7.469 -12.414  1.00 92.00           C  
ATOM    510  C   LEU A  69      -1.534  -8.977 -12.555  1.00 92.00           C  
ATOM    511  CB  LEU A  69      -0.597  -6.910 -11.508  1.00 92.00           C  
ATOM    512  O   LEU A  69      -0.673  -9.445 -13.305  1.00 92.00           O  
ATOM    513  CG  LEU A  69      -0.484  -5.383 -11.445  1.00 92.00           C  
ATOM    514  CD1 LEU A  69       0.652  -4.977 -10.516  1.00 92.00           C  
ATOM    515  CD2 LEU A  69      -0.272  -4.805 -12.844  1.00 92.00           C  
ATOM    516  N   GLY A  70      -2.488  -9.789 -11.945  1.00 89.44           N  
ATOM    517  CA  GLY A  70      -2.395 -11.242 -12.008  1.00 89.44           C  
ATOM    518  C   GLY A  70      -1.091 -11.781 -11.453  1.00 89.44           C  
ATOM    519  O   GLY A  70      -0.725 -11.484 -10.320  1.00 89.44           O  
ATOM    520  N   LYS A  71      -0.364 -12.555 -12.336  1.00 91.38           N  
ATOM    521  CA  LYS A  71       0.898 -13.164 -11.938  1.00 91.38           C  
ATOM    522  C   LYS A  71       2.057 -12.180 -12.070  1.00 91.38           C  
ATOM    523  CB  LYS A  71       1.174 -14.422 -12.766  1.00 91.38           C  
ATOM    524  O   LYS A  71       3.209 -12.531 -11.805  1.00 91.38           O  
ATOM    525  CG  LYS A  71       0.186 -15.555 -12.531  1.00 91.38           C  
ATOM    526  CD  LYS A  71       0.562 -16.797 -13.320  1.00 91.38           C  
ATOM    527  CE  LYS A  71      -0.425 -17.938 -13.078  1.00 91.38           C  
ATOM    528  NZ  LYS A  71      -0.072 -19.156 -13.867  1.00 91.38           N  
ATOM    529  N   CYS A  72       1.768 -10.984 -12.516  1.00 93.56           N  
ATOM    530  CA  CYS A  72       2.807  -9.984 -12.727  1.00 93.56           C  
ATOM    531  C   CYS A  72       2.908  -9.047 -11.531  1.00 93.56           C  
ATOM    532  CB  CYS A  72       2.525  -9.180 -13.992  1.00 93.56           C  
ATOM    533  O   CYS A  72       1.904  -8.750 -10.883  1.00 93.56           O  
ATOM    534  SG  CYS A  72       2.568 -10.172 -15.508  1.00 93.56           S  
ATOM    535  N   SER A  73       4.086  -8.664 -11.227  1.00 93.50           N  
ATOM    536  CA  SER A  73       4.324  -7.609 -10.250  1.00 93.50           C  
ATOM    537  C   SER A  73       4.363  -6.238 -10.914  1.00 93.50           C  
ATOM    538  CB  SER A  73       5.637  -7.859  -9.500  1.00 93.50           C  
ATOM    539  O   SER A  73       4.387  -6.137 -12.141  1.00 93.50           O  
ATOM    540  OG  SER A  73       6.746  -7.688 -10.367  1.00 93.50           O  
ATOM    541  N   ILE A  74       4.262  -5.184 -10.086  1.00 93.25           N  
ATOM    542  CA  ILE A  74       4.332  -3.824 -10.609  1.00 93.25           C  
ATOM    543  C   ILE A  74       5.641  -3.631 -11.375  1.00 93.25           C  
ATOM    544  CB  ILE A  74       4.207  -2.775  -9.484  1.00 93.25           C  
ATOM    545  O   ILE A  74       5.656  -3.037 -12.453  1.00 93.25           O  
ATOM    546  CG1 ILE A  74       2.793  -2.787  -8.898  1.00 93.25           C  
ATOM    547  CG2 ILE A  74       4.578  -1.382 -10.000  1.00 93.25           C  
ATOM    548  CD1 ILE A  74       2.625  -1.905  -7.668  1.00 93.25           C  
ATOM    549  N   ALA A  75       6.719  -4.117 -10.836  1.00 94.06           N  
ATOM    550  CA  ALA A  75       8.023  -4.055 -11.492  1.00 94.06           C  
ATOM    551  C   ALA A  75       8.000  -4.777 -12.836  1.00 94.06           C  
ATOM    552  CB  ALA A  75       9.102  -4.652 -10.586  1.00 94.06           C  
ATOM    553  O   ALA A  75       8.508  -4.262 -13.828  1.00 94.06           O  
ATOM    554  N   GLY A  76       7.457  -5.949 -12.859  1.00 94.00           N  
ATOM    555  CA  GLY A  76       7.320  -6.703 -14.094  1.00 94.00           C  
ATOM    556  C   GLY A  76       6.496  -5.988 -15.141  1.00 94.00           C  
ATOM    557  O   GLY A  76       6.840  -6.004 -16.328  1.00 94.00           O  
ATOM    558  N   TRP A  77       5.430  -5.410 -14.711  1.00 94.19           N  
ATOM    559  CA  TRP A  77       4.527  -4.668 -15.594  1.00 94.19           C  
ATOM    560  C   TRP A  77       5.227  -3.447 -16.188  1.00 94.19           C  
ATOM    561  CB  TRP A  77       3.270  -4.238 -14.828  1.00 94.19           C  
ATOM    562  O   TRP A  77       5.219  -3.250 -17.391  1.00 94.19           O  
ATOM    563  CG  TRP A  77       2.389  -3.297 -15.594  1.00 94.19           C  
ATOM    564  CD1 TRP A  77       1.970  -3.430 -16.891  1.00 94.19           C  
ATOM    565  CD2 TRP A  77       1.823  -2.074 -15.117  1.00 94.19           C  
ATOM    566  CE2 TRP A  77       1.069  -1.518 -16.172  1.00 94.19           C  
ATOM    567  CE3 TRP A  77       1.879  -1.394 -13.891  1.00 94.19           C  
ATOM    568  NE1 TRP A  77       1.176  -2.363 -17.250  1.00 94.19           N  
ATOM    569  CH2 TRP A  77       0.448   0.333 -14.836  1.00 94.19           C  
ATOM    570  CZ2 TRP A  77       0.376  -0.311 -16.047  1.00 94.19           C  
ATOM    571  CZ3 TRP A  77       1.188  -0.194 -13.766  1.00 94.19           C  
ATOM    572  N   ILE A  78       5.906  -2.660 -15.383  1.00 94.44           N  
ATOM    573  CA  ILE A  78       6.465  -1.391 -15.836  1.00 94.44           C  
ATOM    574  C   ILE A  78       7.750  -1.644 -16.625  1.00 94.44           C  
ATOM    575  CB  ILE A  78       6.738  -0.438 -14.648  1.00 94.44           C  
ATOM    576  O   ILE A  78       8.055  -0.919 -17.562  1.00 94.44           O  
ATOM    577  CG1 ILE A  78       7.594  -1.139 -13.586  1.00 94.44           C  
ATOM    578  CG2 ILE A  78       5.422   0.068 -14.047  1.00 94.44           C  
ATOM    579  CD1 ILE A  78       8.016  -0.234 -12.438  1.00 94.44           C  
ATOM    580  N   LEU A  79       8.570  -2.602 -16.250  1.00 95.56           N  
ATOM    581  CA  LEU A  79       9.805  -2.910 -16.953  1.00 95.56           C  
ATOM    582  C   LEU A  79       9.516  -3.641 -18.266  1.00 95.56           C  
ATOM    583  CB  LEU A  79      10.727  -3.758 -16.078  1.00 95.56           C  
ATOM    584  O   LEU A  79      10.312  -3.590 -19.203  1.00 95.56           O  
ATOM    585  CG  LEU A  79      11.391  -3.039 -14.906  1.00 95.56           C  
ATOM    586  CD1 LEU A  79      12.109  -4.043 -14.008  1.00 95.56           C  
ATOM    587  CD2 LEU A  79      12.367  -1.976 -15.406  1.00 95.56           C  
ATOM    588  N   GLY A  80       8.289  -4.242 -18.328  1.00 94.81           N  
ATOM    589  CA  GLY A  80       7.852  -4.914 -19.547  1.00 94.81           C  
ATOM    590  C   GLY A  80       8.258  -6.375 -19.594  1.00 94.81           C  
ATOM    591  O   GLY A  80       8.719  -6.859 -20.641  1.00 94.81           O  
ATOM    592  N   ASN A  81       8.109  -7.062 -18.469  1.00 95.00           N  
ATOM    593  CA  ASN A  81       8.289  -8.508 -18.516  1.00 95.00           C  
ATOM    594  C   ASN A  81       7.449  -9.148 -19.609  1.00 95.00           C  
ATOM    595  CB  ASN A  81       7.961  -9.133 -17.156  1.00 95.00           C  
ATOM    596  O   ASN A  81       6.250  -8.875 -19.719  1.00 95.00           O  
ATOM    597  CG  ASN A  81       8.383 -10.586 -17.078  1.00 95.00           C  
ATOM    598  ND2 ASN A  81       8.984 -10.969 -15.953  1.00 95.00           N  
ATOM    599  OD1 ASN A  81       8.172 -11.367 -18.000  1.00 95.00           O  
ATOM    600  N   PRO A  82       8.031  -9.914 -20.422  1.00 93.31           N  
ATOM    601  CA  PRO A  82       7.344 -10.477 -21.594  1.00 93.31           C  
ATOM    602  C   PRO A  82       6.086 -11.258 -21.219  1.00 93.31           C  
ATOM    603  CB  PRO A  82       8.398 -11.398 -22.203  1.00 93.31           C  
ATOM    604  O   PRO A  82       5.133 -11.305 -22.000  1.00 93.31           O  
ATOM    605  CG  PRO A  82       9.711 -10.836 -21.766  1.00 93.31           C  
ATOM    606  CD  PRO A  82       9.523 -10.219 -20.406  1.00 93.31           C  
ATOM    607  N   GLU A  83       6.027 -11.797 -20.016  1.00 92.69           N  
ATOM    608  CA  GLU A  83       4.875 -12.555 -19.547  1.00 92.69           C  
ATOM    609  C   GLU A  83       3.738 -11.625 -19.125  1.00 92.69           C  
ATOM    610  CB  GLU A  83       5.270 -13.461 -18.375  1.00 92.69           C  
ATOM    611  O   GLU A  83       2.596 -12.062 -18.984  1.00 92.69           O  
ATOM    612  CG  GLU A  83       6.203 -14.602 -18.766  1.00 92.69           C  
ATOM    613  CD  GLU A  83       5.551 -15.625 -19.672  1.00 92.69           C  
ATOM    614  OE1 GLU A  83       6.273 -16.312 -20.438  1.00 92.69           O  
ATOM    615  OE2 GLU A  83       4.305 -15.734 -19.641  1.00 92.69           O  
ATOM    616  N   CYS A  84       4.012 -10.328 -19.031  1.00 93.44           N  
ATOM    617  CA  CYS A  84       3.020  -9.352 -18.594  1.00 93.44           C  
ATOM    618  C   CYS A  84       2.535  -8.500 -19.766  1.00 93.44           C  
ATOM    619  CB  CYS A  84       3.598  -8.453 -17.500  1.00 93.44           C  
ATOM    620  O   CYS A  84       1.911  -7.457 -19.562  1.00 93.44           O  
ATOM    621  SG  CYS A  84       4.098  -9.344 -16.016  1.00 93.44           S  
ATOM    622  N   GLU A  85       2.766  -8.891 -20.906  1.00 90.06           N  
ATOM    623  CA  GLU A  85       2.484  -8.125 -22.125  1.00 90.06           C  
ATOM    624  C   GLU A  85       0.995  -7.824 -22.250  1.00 90.06           C  
ATOM    625  CB  GLU A  85       2.982  -8.875 -23.359  1.00 90.06           C  
ATOM    626  O   GLU A  85       0.609  -6.777 -22.781  1.00 90.06           O  
ATOM    627  CG  GLU A  85       2.895  -8.070 -24.641  1.00 90.06           C  
ATOM    628  CD  GLU A  85       3.545  -8.758 -25.828  1.00 90.06           C  
ATOM    629  OE1 GLU A  85       3.621  -8.148 -26.922  1.00 90.06           O  
ATOM    630  OE2 GLU A  85       3.982  -9.922 -25.672  1.00 90.06           O  
ATOM    631  N   SER A  86       0.129  -8.672 -21.812  1.00 89.88           N  
ATOM    632  CA  SER A  86      -1.318  -8.516 -21.922  1.00 89.88           C  
ATOM    633  C   SER A  86      -1.792  -7.262 -21.188  1.00 89.88           C  
ATOM    634  CB  SER A  86      -2.031  -9.742 -21.359  1.00 89.88           C  
ATOM    635  O   SER A  86      -2.869  -6.738 -21.484  1.00 89.88           O  
ATOM    636  OG  SER A  86      -1.705  -9.930 -20.000  1.00 89.88           O  
ATOM    637  N   LEU A  87      -0.977  -6.723 -20.281  1.00 90.94           N  
ATOM    638  CA  LEU A  87      -1.345  -5.598 -19.422  1.00 90.94           C  
ATOM    639  C   LEU A  87      -1.003  -4.273 -20.094  1.00 90.94           C  
ATOM    640  CB  LEU A  87      -0.635  -5.695 -18.078  1.00 90.94           C  
ATOM    641  O   LEU A  87      -1.469  -3.217 -19.672  1.00 90.94           O  
ATOM    642  CG  LEU A  87      -0.995  -6.902 -17.203  1.00 90.94           C  
ATOM    643  CD1 LEU A  87      -0.087  -6.965 -15.984  1.00 90.94           C  
ATOM    644  CD2 LEU A  87      -2.459  -6.844 -16.797  1.00 90.94           C  
ATOM    645  N   PHE A  88      -0.290  -4.281 -21.203  1.00 87.75           N  
ATOM    646  CA  PHE A  88       0.229  -3.084 -21.859  1.00 87.75           C  
ATOM    647  C   PHE A  88      -0.888  -2.322 -22.562  1.00 87.75           C  
ATOM    648  CB  PHE A  88       1.328  -3.449 -22.859  1.00 87.75           C  
ATOM    649  O   PHE A  88      -0.780  -1.115 -22.781  1.00 87.75           O  
ATOM    650  CG  PHE A  88       2.564  -4.023 -22.219  1.00 87.75           C  
ATOM    651  CD1 PHE A  88       2.729  -3.996 -20.844  1.00 87.75           C  
ATOM    652  CD2 PHE A  88       3.564  -4.586 -23.000  1.00 87.75           C  
ATOM    653  CE1 PHE A  88       3.873  -4.527 -20.250  1.00 87.75           C  
ATOM    654  CE2 PHE A  88       4.711  -5.117 -22.422  1.00 87.75           C  
ATOM    655  CZ  PHE A  88       4.863  -5.086 -21.047  1.00 87.75           C  
ATOM    656  N   SER A  89      -2.018  -3.002 -22.844  1.00 86.31           N  
ATOM    657  CA  SER A  89      -3.129  -2.396 -23.562  1.00 86.31           C  
ATOM    658  C   SER A  89      -4.031  -1.597 -22.641  1.00 86.31           C  
ATOM    659  CB  SER A  89      -3.947  -3.469 -24.281  1.00 86.31           C  
ATOM    660  O   SER A  89      -4.797  -0.741 -23.078  1.00 86.31           O  
ATOM    661  OG  SER A  89      -4.492  -4.391 -23.359  1.00 86.31           O  
ATOM    662  N   LYS A  90      -3.832  -1.748 -21.312  1.00 88.75           N  
ATOM    663  CA  LYS A  90      -4.660  -1.062 -20.328  1.00 88.75           C  
ATOM    664  C   LYS A  90      -4.160   0.356 -20.078  1.00 88.75           C  
ATOM    665  CB  LYS A  90      -4.691  -1.847 -19.016  1.00 88.75           C  
ATOM    666  O   LYS A  90      -3.004   0.554 -19.688  1.00 88.75           O  
ATOM    667  CG  LYS A  90      -5.188  -3.277 -19.156  1.00 88.75           C  
ATOM    668  CD  LYS A  90      -6.688  -3.326 -19.406  1.00 88.75           C  
ATOM    669  CE  LYS A  90      -7.203  -4.762 -19.438  1.00 88.75           C  
ATOM    670  NZ  LYS A  90      -8.641  -4.820 -19.844  1.00 88.75           N  
ATOM    671  N   LYS A  91      -4.965   1.339 -20.234  1.00 87.25           N  
ATOM    672  CA  LYS A  91      -4.543   2.736 -20.250  1.00 87.25           C  
ATOM    673  C   LYS A  91      -5.078   3.479 -19.031  1.00 87.25           C  
ATOM    674  CB  LYS A  91      -5.012   3.432 -21.531  1.00 87.25           C  
ATOM    675  O   LYS A  91      -4.488   4.469 -18.594  1.00 87.25           O  
ATOM    676  CG  LYS A  91      -4.332   2.920 -22.797  1.00 87.25           C  
ATOM    677  CD  LYS A  91      -4.750   3.725 -24.016  1.00 87.25           C  
ATOM    678  CE  LYS A  91      -4.078   3.213 -25.281  1.00 87.25           C  
ATOM    679  NZ  LYS A  91      -4.492   3.990 -26.484  1.00 87.25           N  
ATOM    680  N   SER A  92      -6.160   2.906 -18.453  1.00 90.88           N  
ATOM    681  CA  SER A  92      -6.754   3.572 -17.297  1.00 90.88           C  
ATOM    682  C   SER A  92      -7.301   2.561 -16.297  1.00 90.88           C  
ATOM    683  CB  SER A  92      -7.871   4.520 -17.750  1.00 90.88           C  
ATOM    684  O   SER A  92      -7.754   1.480 -16.688  1.00 90.88           O  
ATOM    685  OG  SER A  92      -8.953   3.793 -18.312  1.00 90.88           O  
ATOM    686  N   TRP A  93      -7.246   3.016 -15.000  1.00 92.31           N  
ATOM    687  CA  TRP A  93      -7.719   2.117 -13.953  1.00 92.31           C  
ATOM    688  C   TRP A  93      -8.164   2.902 -12.727  1.00 92.31           C  
ATOM    689  CB  TRP A  93      -6.617   1.124 -13.562  1.00 92.31           C  
ATOM    690  O   TRP A  93      -7.844   4.082 -12.586  1.00 92.31           O  
ATOM    691  CG  TRP A  93      -5.309   1.769 -13.219  1.00 92.31           C  
ATOM    692  CD1 TRP A  93      -4.926   2.252 -12.000  1.00 92.31           C  
ATOM    693  CD2 TRP A  93      -4.211   2.004 -14.109  1.00 92.31           C  
ATOM    694  CE2 TRP A  93      -3.195   2.633 -13.359  1.00 92.31           C  
ATOM    695  CE3 TRP A  93      -3.990   1.742 -15.469  1.00 92.31           C  
ATOM    696  NE1 TRP A  93      -3.656   2.773 -12.078  1.00 92.31           N  
ATOM    697  CH2 TRP A  93      -1.780   2.738 -15.250  1.00 92.31           C  
ATOM    698  CZ2 TRP A  93      -1.973   3.006 -13.922  1.00 92.31           C  
ATOM    699  CZ3 TRP A  93      -2.771   2.113 -16.031  1.00 92.31           C  
ATOM    700  N   SER A  94      -9.047   2.252 -11.922  1.00 90.44           N  
ATOM    701  CA  SER A  94      -9.453   2.846 -10.656  1.00 90.44           C  
ATOM    702  C   SER A  94      -8.398   2.617  -9.570  1.00 90.44           C  
ATOM    703  CB  SER A  94     -10.789   2.270 -10.195  1.00 90.44           C  
ATOM    704  O   SER A  94      -8.102   3.518  -8.781  1.00 90.44           O  
ATOM    705  OG  SER A  94     -10.727   0.858 -10.094  1.00 90.44           O  
ATOM    706  N   TYR A  95      -7.812   1.534  -9.438  1.00 91.75           N  
ATOM    707  CA  TYR A  95      -6.715   1.165  -8.547  1.00 91.75           C  
ATOM    708  C   TYR A  95      -5.949  -0.035  -9.094  1.00 91.75           C  
ATOM    709  CB  TYR A  95      -7.242   0.853  -7.145  1.00 91.75           C  
ATOM    710  O   TYR A  95      -6.434  -0.730  -9.992  1.00 91.75           O  
ATOM    711  CG  TYR A  95      -8.266  -0.251  -7.113  1.00 91.75           C  
ATOM    712  CD1 TYR A  95      -9.625   0.028  -7.273  1.00 91.75           C  
ATOM    713  CD2 TYR A  95      -7.887  -1.575  -6.922  1.00 91.75           C  
ATOM    714  CE1 TYR A  95     -10.578  -0.987  -7.246  1.00 91.75           C  
ATOM    715  CE2 TYR A  95      -8.828  -2.598  -6.891  1.00 91.75           C  
ATOM    716  OH  TYR A  95     -11.109  -3.303  -7.023  1.00 91.75           O  
ATOM    717  CZ  TYR A  95     -10.172  -2.293  -7.055  1.00 91.75           C  
ATOM    718  N   ILE A  96      -4.734  -0.306  -8.633  1.00 92.50           N  
ATOM    719  CA  ILE A  96      -3.881  -1.405  -9.070  1.00 92.50           C  
ATOM    720  C   ILE A  96      -3.938  -2.539  -8.047  1.00 92.50           C  
ATOM    721  CB  ILE A  96      -2.422  -0.940  -9.273  1.00 92.50           C  
ATOM    722  O   ILE A  96      -3.740  -2.316  -6.852  1.00 92.50           O  
ATOM    723  CG1 ILE A  96      -2.359   0.189 -10.305  1.00 92.50           C  
ATOM    724  CG2 ILE A  96      -1.533  -2.115  -9.695  1.00 92.50           C  
ATOM    725  CD1 ILE A  96      -1.016   0.900 -10.367  1.00 92.50           C  
ATOM    726  N   ALA A  97      -4.297  -3.678  -8.516  1.00 92.81           N  
ATOM    727  CA  ALA A  97      -4.359  -4.852  -7.652  1.00 92.81           C  
ATOM    728  C   ALA A  97      -3.221  -5.820  -7.961  1.00 92.81           C  
ATOM    729  CB  ALA A  97      -5.707  -5.555  -7.805  1.00 92.81           C  
ATOM    730  O   ALA A  97      -3.152  -6.379  -9.055  1.00 92.81           O  
ATOM    731  N   GLU A  98      -2.377  -5.969  -6.973  1.00 92.69           N  
ATOM    732  CA  GLU A  98      -1.253  -6.895  -7.090  1.00 92.69           C  
ATOM    733  C   GLU A  98      -1.492  -8.156  -6.270  1.00 92.69           C  
ATOM    734  CB  GLU A  98       0.048  -6.219  -6.652  1.00 92.69           C  
ATOM    735  O   GLU A  98      -2.008  -8.094  -5.152  1.00 92.69           O  
ATOM    736  CG  GLU A  98       1.288  -7.078  -6.863  1.00 92.69           C  
ATOM    737  CD  GLU A  98       2.566  -6.414  -6.375  1.00 92.69           C  
ATOM    738  OE1 GLU A  98       3.547  -6.344  -7.148  1.00 92.69           O  
ATOM    739  OE2 GLU A  98       2.588  -5.961  -5.207  1.00 92.69           O  
ATOM    740  N   THR A  99      -1.149  -9.297  -6.793  1.00 89.75           N  
ATOM    741  CA  THR A  99      -1.259 -10.539  -6.039  1.00 89.75           C  
ATOM    742  C   THR A  99      -0.048 -10.727  -5.129  1.00 89.75           C  
ATOM    743  CB  THR A  99      -1.394 -11.758  -6.977  1.00 89.75           C  
ATOM    744  O   THR A  99       1.055 -10.281  -5.453  1.00 89.75           O  
ATOM    745  CG2 THR A  99      -2.678 -11.680  -7.793  1.00 89.75           C  
ATOM    746  OG1 THR A  99      -0.273 -11.789  -7.867  1.00 89.75           O  
ATOM    747  N   PRO A 100      -0.399 -11.312  -3.988  1.00 84.81           N  
ATOM    748  CA  PRO A 100       0.742 -11.625  -3.125  1.00 84.81           C  
ATOM    749  C   PRO A 100       1.693 -12.641  -3.746  1.00 84.81           C  
ATOM    750  CB  PRO A 100       0.085 -12.188  -1.862  1.00 84.81           C  
ATOM    751  O   PRO A 100       1.266 -13.492  -4.535  1.00 84.81           O  
ATOM    752  CG  PRO A 100      -1.358 -11.812  -1.983  1.00 84.81           C  
ATOM    753  CD  PRO A 100      -1.661 -11.547  -3.430  1.00 84.81           C  
ATOM    754  N   ASN A 101       2.980 -12.422  -3.805  1.00 81.62           N  
ATOM    755  CA  ASN A 101       3.996 -13.336  -4.312  1.00 81.62           C  
ATOM    756  C   ASN A 101       3.922 -13.469  -5.832  1.00 81.62           C  
ATOM    757  CB  ASN A 101       3.861 -14.711  -3.654  1.00 81.62           C  
ATOM    758  O   ASN A 101       3.883 -14.578  -6.363  1.00 81.62           O  
ATOM    759  CG  ASN A 101       4.070 -14.664  -2.154  1.00 81.62           C  
ATOM    760  ND2 ASN A 101       3.273 -15.430  -1.420  1.00 81.62           N  
ATOM    761  OD1 ASN A 101       4.938 -13.938  -1.659  1.00 81.62           O  
ATOM    762  N   SER A 102       3.848 -12.414  -6.484  1.00 85.00           N  
ATOM    763  CA  SER A 102       3.783 -12.406  -7.941  1.00 85.00           C  
ATOM    764  C   SER A 102       4.957 -13.164  -8.547  1.00 85.00           C  
ATOM    765  CB  SER A 102       3.762 -10.977  -8.469  1.00 85.00           C  
ATOM    766  O   SER A 102       6.086 -13.070  -8.062  1.00 85.00           O  
ATOM    767  OG  SER A 102       4.906 -10.258  -8.031  1.00 85.00           O  
ATOM    768  N   GLU A 103       4.727 -13.961  -9.523  1.00 84.12           N  
ATOM    769  CA  GLU A 103       5.668 -14.875 -10.172  1.00 84.12           C  
ATOM    770  C   GLU A 103       6.504 -14.148 -11.219  1.00 84.12           C  
ATOM    771  CB  GLU A 103       4.922 -16.047 -10.805  1.00 84.12           C  
ATOM    772  O   GLU A 103       7.695 -14.430 -11.367  1.00 84.12           O  
ATOM    773  CG  GLU A 103       4.281 -17.000  -9.797  1.00 84.12           C  
ATOM    774  CD  GLU A 103       3.537 -18.156 -10.445  1.00 84.12           C  
ATOM    775  OE1 GLU A 103       2.861 -18.922  -9.727  1.00 84.12           O  
ATOM    776  OE2 GLU A 103       3.631 -18.281 -11.688  1.00 84.12           O  
ATOM    777  N   ASN A 104       5.824 -13.172 -11.836  1.00 88.50           N  
ATOM    778  CA  ASN A 104       6.465 -12.508 -12.969  1.00 88.50           C  
ATOM    779  C   ASN A 104       6.816 -11.062 -12.641  1.00 88.50           C  
ATOM    780  CB  ASN A 104       5.566 -12.570 -14.203  1.00 88.50           C  
ATOM    781  O   ASN A 104       6.078 -10.141 -13.008  1.00 88.50           O  
ATOM    782  CG  ASN A 104       5.297 -13.992 -14.656  1.00 88.50           C  
ATOM    783  ND2 ASN A 104       4.074 -14.250 -15.102  1.00 88.50           N  
ATOM    784  OD1 ASN A 104       6.180 -14.852 -14.602  1.00 88.50           O  
ATOM    785  N   GLY A 105       7.918 -10.789 -12.070  1.00 89.56           N  
ATOM    786  CA  GLY A 105       8.500  -9.500 -11.750  1.00 89.56           C  
ATOM    787  C   GLY A 105       9.711  -9.164 -12.609  1.00 89.56           C  
ATOM    788  O   GLY A 105       9.648  -9.234 -13.836  1.00 89.56           O  
ATOM    789  N   THR A 106      10.758  -8.844 -12.070  1.00 93.06           N  
ATOM    790  CA  THR A 106      11.992  -8.625 -12.812  1.00 93.06           C  
ATOM    791  C   THR A 106      12.586  -9.953 -13.281  1.00 93.06           C  
ATOM    792  CB  THR A 106      13.031  -7.875 -11.953  1.00 93.06           C  
ATOM    793  O   THR A 106      12.914 -10.812 -12.461  1.00 93.06           O  
ATOM    794  CG2 THR A 106      12.531  -6.488 -11.570  1.00 93.06           C  
ATOM    795  OG1 THR A 106      13.289  -8.625 -10.758  1.00 93.06           O  
ATOM    796  N   CYS A 107      12.539 -10.211 -14.648  1.00 92.94           N  
ATOM    797  CA  CYS A 107      12.961 -11.492 -15.195  1.00 92.94           C  
ATOM    798  C   CYS A 107      14.477 -11.625 -15.195  1.00 92.94           C  
ATOM    799  CB  CYS A 107      12.422 -11.672 -16.609  1.00 92.94           C  
ATOM    800  O   CYS A 107      15.016 -12.719 -15.047  1.00 92.94           O  
ATOM    801  SG  CYS A 107      12.961 -10.383 -17.766  1.00 92.94           S  
ATOM    802  N   TYR A 108      15.273 -10.562 -15.312  1.00 94.56           N  
ATOM    803  CA  TYR A 108      16.719 -10.562 -15.156  1.00 94.56           C  
ATOM    804  C   TYR A 108      17.125 -10.156 -13.750  1.00 94.56           C  
ATOM    805  CB  TYR A 108      17.375  -9.625 -16.172  1.00 94.56           C  
ATOM    806  O   TYR A 108      16.641  -9.133 -13.234  1.00 94.56           O  
ATOM    807  CG  TYR A 108      18.844  -9.891 -16.406  1.00 94.56           C  
ATOM    808  CD1 TYR A 108      19.812  -9.367 -15.539  1.00 94.56           C  
ATOM    809  CD2 TYR A 108      19.281 -10.664 -17.469  1.00 94.56           C  
ATOM    810  CE1 TYR A 108      21.156  -9.617 -15.734  1.00 94.56           C  
ATOM    811  CE2 TYR A 108      20.625 -10.922 -17.688  1.00 94.56           C  
ATOM    812  OH  TYR A 108      22.906 -10.633 -17.016  1.00 94.56           O  
ATOM    813  CZ  TYR A 108      21.562 -10.391 -16.812  1.00 94.56           C  
ATOM    814  N   PRO A 109      17.969 -10.914 -13.102  1.00 93.69           N  
ATOM    815  CA  PRO A 109      18.312 -10.625 -11.703  1.00 93.69           C  
ATOM    816  C   PRO A 109      19.000  -9.273 -11.523  1.00 93.69           C  
ATOM    817  CB  PRO A 109      19.250 -11.766 -11.320  1.00 93.69           C  
ATOM    818  O   PRO A 109      19.828  -8.883 -12.352  1.00 93.69           O  
ATOM    819  CG  PRO A 109      19.844 -12.219 -12.617  1.00 93.69           C  
ATOM    820  CD  PRO A 109      18.844 -11.992 -13.711  1.00 93.69           C  
ATOM    821  N   GLY A 110      18.562  -8.508 -10.461  1.00 92.94           N  
ATOM    822  CA  GLY A 110      19.141  -7.215 -10.148  1.00 92.94           C  
ATOM    823  C   GLY A 110      18.359  -6.434  -9.109  1.00 92.94           C  
ATOM    824  O   GLY A 110      17.312  -6.895  -8.641  1.00 92.94           O  
ATOM    825  N   TYR A 111      18.984  -5.332  -8.867  1.00 93.50           N  
ATOM    826  CA  TYR A 111      18.422  -4.453  -7.855  1.00 93.50           C  
ATOM    827  C   TYR A 111      17.578  -3.350  -8.500  1.00 93.50           C  
ATOM    828  CB  TYR A 111      19.516  -3.834  -6.988  1.00 93.50           C  
ATOM    829  O   TYR A 111      18.016  -2.734  -9.484  1.00 93.50           O  
ATOM    830  CG  TYR A 111      19.000  -2.840  -5.973  1.00 93.50           C  
ATOM    831  CD1 TYR A 111      19.234  -1.477  -6.125  1.00 93.50           C  
ATOM    832  CD2 TYR A 111      18.281  -3.266  -4.863  1.00 93.50           C  
ATOM    833  CE1 TYR A 111      18.766  -0.558  -5.191  1.00 93.50           C  
ATOM    834  CE2 TYR A 111      17.812  -2.355  -3.922  1.00 93.50           C  
ATOM    835  OH  TYR A 111      17.594  -0.101  -3.168  1.00 93.50           O  
ATOM    836  CZ  TYR A 111      18.062  -1.006  -4.094  1.00 93.50           C  
ATOM    837  N   PHE A 112      16.344  -3.086  -8.023  1.00 95.19           N  
ATOM    838  CA  PHE A 112      15.500  -1.984  -8.469  1.00 95.19           C  
ATOM    839  C   PHE A 112      15.562  -0.826  -7.477  1.00 95.19           C  
ATOM    840  CB  PHE A 112      14.055  -2.453  -8.641  1.00 95.19           C  
ATOM    841  O   PHE A 112      14.961  -0.892  -6.402  1.00 95.19           O  
ATOM    842  CG  PHE A 112      13.234  -1.564  -9.539  1.00 95.19           C  
ATOM    843  CD1 PHE A 112      13.492  -0.200  -9.609  1.00 95.19           C  
ATOM    844  CD2 PHE A 112      12.211  -2.094 -10.305  1.00 95.19           C  
ATOM    845  CE1 PHE A 112      12.727   0.626 -10.430  1.00 95.19           C  
ATOM    846  CE2 PHE A 112      11.445  -1.274 -11.133  1.00 95.19           C  
ATOM    847  CZ  PHE A 112      11.703   0.085 -11.195  1.00 95.19           C  
ATOM    848  N   ALA A 113      16.234   0.209  -7.891  1.00 93.44           N  
ATOM    849  CA  ALA A 113      16.516   1.336  -7.004  1.00 93.44           C  
ATOM    850  C   ALA A 113      15.258   2.156  -6.738  1.00 93.44           C  
ATOM    851  CB  ALA A 113      17.609   2.221  -7.605  1.00 93.44           C  
ATOM    852  O   ALA A 113      14.562   2.559  -7.672  1.00 93.44           O  
ATOM    853  N   ASP A 114      14.977   2.371  -5.355  1.00 91.00           N  
ATOM    854  CA  ASP A 114      13.883   3.221  -4.883  1.00 91.00           C  
ATOM    855  C   ASP A 114      12.531   2.717  -5.391  1.00 91.00           C  
ATOM    856  CB  ASP A 114      14.102   4.668  -5.320  1.00 91.00           C  
ATOM    857  O   ASP A 114      11.703   3.506  -5.844  1.00 91.00           O  
ATOM    858  CG  ASP A 114      15.367   5.281  -4.738  1.00 91.00           C  
ATOM    859  OD1 ASP A 114      15.656   5.055  -3.545  1.00 91.00           O  
ATOM    860  OD2 ASP A 114      16.078   5.996  -5.480  1.00 91.00           O  
ATOM    861  N   TYR A 115      12.312   1.372  -5.449  1.00 91.25           N  
ATOM    862  CA  TYR A 115      11.117   0.708  -5.953  1.00 91.25           C  
ATOM    863  C   TYR A 115       9.891   1.098  -5.137  1.00 91.25           C  
ATOM    864  CB  TYR A 115      11.297  -0.813  -5.930  1.00 91.25           C  
ATOM    865  O   TYR A 115       8.820   1.352  -5.691  1.00 91.25           O  
ATOM    866  CG  TYR A 115      10.086  -1.574  -6.414  1.00 91.25           C  
ATOM    867  CD1 TYR A 115       9.422  -2.465  -5.574  1.00 91.25           C  
ATOM    868  CD2 TYR A 115       9.609  -1.406  -7.711  1.00 91.25           C  
ATOM    869  CE1 TYR A 115       8.305  -3.170  -6.016  1.00 91.25           C  
ATOM    870  CE2 TYR A 115       8.492  -2.105  -8.164  1.00 91.25           C  
ATOM    871  OH  TYR A 115       6.746  -3.680  -7.750  1.00 91.25           O  
ATOM    872  CZ  TYR A 115       7.852  -2.984  -7.309  1.00 91.25           C  
ATOM    873  N   GLU A 116       9.977   1.181  -3.838  1.00 87.62           N  
ATOM    874  CA  GLU A 116       8.852   1.533  -2.975  1.00 87.62           C  
ATOM    875  C   GLU A 116       8.383   2.961  -3.234  1.00 87.62           C  
ATOM    876  CB  GLU A 116       9.234   1.367  -1.501  1.00 87.62           C  
ATOM    877  O   GLU A 116       7.180   3.238  -3.205  1.00 87.62           O  
ATOM    878  CG  GLU A 116       9.461  -0.079  -1.083  1.00 87.62           C  
ATOM    879  CD  GLU A 116       8.234  -0.959  -1.288  1.00 87.62           C  
ATOM    880  OE1 GLU A 116       8.398  -2.182  -1.509  1.00 87.62           O  
ATOM    881  OE2 GLU A 116       7.109  -0.423  -1.228  1.00 87.62           O  
ATOM    882  N   GLU A 117       9.383   3.828  -3.465  1.00 88.38           N  
ATOM    883  CA  GLU A 117       9.047   5.199  -3.832  1.00 88.38           C  
ATOM    884  C   GLU A 117       8.273   5.246  -5.148  1.00 88.38           C  
ATOM    885  CB  GLU A 117      10.312   6.055  -3.934  1.00 88.38           C  
ATOM    886  O   GLU A 117       7.328   6.020  -5.289  1.00 88.38           O  
ATOM    887  CG  GLU A 117      10.039   7.535  -4.152  1.00 88.38           C  
ATOM    888  CD  GLU A 117      11.297   8.391  -4.141  1.00 88.38           C  
ATOM    889  OE1 GLU A 117      11.203   9.617  -4.375  1.00 88.38           O  
ATOM    890  OE2 GLU A 117      12.391   7.824  -3.900  1.00 88.38           O  
ATOM    891  N   LEU A 118       8.711   4.523  -6.062  1.00 91.38           N  
ATOM    892  CA  LEU A 118       8.008   4.438  -7.336  1.00 91.38           C  
ATOM    893  C   LEU A 118       6.586   3.926  -7.133  1.00 91.38           C  
ATOM    894  CB  LEU A 118       8.758   3.521  -8.305  1.00 91.38           C  
ATOM    895  O   LEU A 118       5.641   4.457  -7.723  1.00 91.38           O  
ATOM    896  CG  LEU A 118       8.086   3.264  -9.656  1.00 91.38           C  
ATOM    897  CD1 LEU A 118       7.938   4.570 -10.430  1.00 91.38           C  
ATOM    898  CD2 LEU A 118       8.883   2.246 -10.461  1.00 91.38           C  
ATOM    899  N   ARG A 119       6.453   2.881  -6.324  1.00 90.94           N  
ATOM    900  CA  ARG A 119       5.145   2.318  -6.020  1.00 90.94           C  
ATOM    901  C   ARG A 119       4.211   3.379  -5.445  1.00 90.94           C  
ATOM    902  CB  ARG A 119       5.273   1.147  -5.043  1.00 90.94           C  
ATOM    903  O   ARG A 119       3.035   3.441  -5.805  1.00 90.94           O  
ATOM    904  CG  ARG A 119       5.773  -0.137  -5.684  1.00 90.94           C  
ATOM    905  CD  ARG A 119       5.832  -1.281  -4.684  1.00 90.94           C  
ATOM    906  NE  ARG A 119       4.496  -1.753  -4.324  1.00 90.94           N  
ATOM    907  NH1 ARG A 119       5.238  -3.443  -2.936  1.00 90.94           N  
ATOM    908  NH2 ARG A 119       2.992  -3.115  -3.250  1.00 90.94           N  
ATOM    909  CZ  ARG A 119       4.246  -2.770  -3.504  1.00 90.94           C  
ATOM    910  N   GLU A 120       4.715   4.117  -4.609  1.00 86.88           N  
ATOM    911  CA  GLU A 120       3.951   5.211  -4.016  1.00 86.88           C  
ATOM    912  C   GLU A 120       3.512   6.215  -5.078  1.00 86.88           C  
ATOM    913  CB  GLU A 120       4.770   5.914  -2.932  1.00 86.88           C  
ATOM    914  O   GLU A 120       2.379   6.703  -5.051  1.00 86.88           O  
ATOM    915  CG  GLU A 120       3.994   6.984  -2.172  1.00 86.88           C  
ATOM    916  CD  GLU A 120       4.816   7.668  -1.092  1.00 86.88           C  
ATOM    917  OE1 GLU A 120       4.309   8.617  -0.450  1.00 86.88           O  
ATOM    918  OE2 GLU A 120       5.980   7.250  -0.886  1.00 86.88           O  
ATOM    919  N   GLN A 121       4.480   6.566  -5.934  1.00 88.75           N  
ATOM    920  CA  GLN A 121       4.145   7.480  -7.020  1.00 88.75           C  
ATOM    921  C   GLN A 121       3.025   6.914  -7.891  1.00 88.75           C  
ATOM    922  CB  GLN A 121       5.375   7.773  -7.875  1.00 88.75           C  
ATOM    923  O   GLN A 121       2.100   7.633  -8.266  1.00 88.75           O  
ATOM    924  CG  GLN A 121       6.445   8.586  -7.156  1.00 88.75           C  
ATOM    925  CD  GLN A 121       5.957   9.961  -6.742  1.00 88.75           C  
ATOM    926  NE2 GLN A 121       6.219  10.336  -5.492  1.00 88.75           N  
ATOM    927  OE1 GLN A 121       5.348  10.688  -7.539  1.00 88.75           O  
ATOM    928  N   LEU A 122       3.084   5.672  -8.141  1.00 90.44           N  
ATOM    929  CA  LEU A 122       2.125   5.016  -9.023  1.00 90.44           C  
ATOM    930  C   LEU A 122       0.761   4.898  -8.352  1.00 90.44           C  
ATOM    931  CB  LEU A 122       2.631   3.629  -9.430  1.00 90.44           C  
ATOM    932  O   LEU A 122      -0.263   4.785  -9.031  1.00 90.44           O  
ATOM    933  CG  LEU A 122       3.783   3.592 -10.430  1.00 90.44           C  
ATOM    934  CD1 LEU A 122       4.258   2.158 -10.648  1.00 90.44           C  
ATOM    935  CD2 LEU A 122       3.361   4.223 -11.758  1.00 90.44           C  
ATOM    936  N   SER A 123       0.792   4.867  -7.016  1.00 87.44           N  
ATOM    937  CA  SER A 123      -0.456   4.750  -6.266  1.00 87.44           C  
ATOM    938  C   SER A 123      -1.363   5.949  -6.512  1.00 87.44           C  
ATOM    939  CB  SER A 123      -0.172   4.609  -4.770  1.00 87.44           C  
ATOM    940  O   SER A 123      -2.576   5.867  -6.312  1.00 87.44           O  
ATOM    941  OG  SER A 123       0.340   5.824  -4.242  1.00 87.44           O  
ATOM    942  N   SER A 124      -0.829   6.984  -6.965  1.00 86.69           N  
ATOM    943  CA  SER A 124      -1.599   8.195  -7.211  1.00 86.69           C  
ATOM    944  C   SER A 124      -1.937   8.352  -8.688  1.00 86.69           C  
ATOM    945  CB  SER A 124      -0.829   9.430  -6.727  1.00 86.69           C  
ATOM    946  O   SER A 124      -2.621   9.297  -9.078  1.00 86.69           O  
ATOM    947  OG  SER A 124       0.344   9.625  -7.496  1.00 86.69           O  
ATOM    948  N   VAL A 125      -1.569   7.379  -9.523  1.00 89.69           N  
ATOM    949  CA  VAL A 125      -1.733   7.438 -10.977  1.00 89.69           C  
ATOM    950  C   VAL A 125      -2.988   6.672 -11.383  1.00 89.69           C  
ATOM    951  CB  VAL A 125      -0.498   6.871 -11.711  1.00 89.69           C  
ATOM    952  O   VAL A 125      -3.201   5.539 -10.945  1.00 89.69           O  
ATOM    953  CG1 VAL A 125      -0.727   6.855 -13.219  1.00 89.69           C  
ATOM    954  CG2 VAL A 125       0.749   7.684 -11.359  1.00 89.69           C  
ATOM    955  N   SER A 126      -3.812   7.250 -12.211  1.00 88.62           N  
ATOM    956  CA  SER A 126      -5.078   6.648 -12.617  1.00 88.62           C  
ATOM    957  C   SER A 126      -5.051   6.246 -14.086  1.00 88.62           C  
ATOM    958  CB  SER A 126      -6.238   7.617 -12.367  1.00 88.62           C  
ATOM    959  O   SER A 126      -5.863   5.426 -14.523  1.00 88.62           O  
ATOM    960  OG  SER A 126      -6.020   8.844 -13.039  1.00 88.62           O  
ATOM    961  N   SER A 127      -4.059   6.699 -14.812  1.00 90.88           N  
ATOM    962  CA  SER A 127      -3.885   6.324 -16.203  1.00 90.88           C  
ATOM    963  C   SER A 127      -2.479   6.652 -16.703  1.00 90.88           C  
ATOM    964  CB  SER A 127      -4.918   7.027 -17.094  1.00 90.88           C  
ATOM    965  O   SER A 127      -1.847   7.586 -16.203  1.00 90.88           O  
ATOM    966  OG  SER A 127      -4.605   8.406 -17.234  1.00 90.88           O  
ATOM    967  N   PHE A 128      -1.991   5.711 -17.625  1.00 91.44           N  
ATOM    968  CA  PHE A 128      -0.745   6.074 -18.281  1.00 91.44           C  
ATOM    969  C   PHE A 128      -0.844   5.844 -19.781  1.00 91.44           C  
ATOM    970  CB  PHE A 128       0.426   5.273 -17.703  1.00 91.44           C  
ATOM    971  O   PHE A 128      -1.651   5.031 -20.250  1.00 91.44           O  
ATOM    972  CG  PHE A 128       0.337   3.793 -17.969  1.00 91.44           C  
ATOM    973  CD1 PHE A 128      -0.898   3.164 -18.062  1.00 91.44           C  
ATOM    974  CD2 PHE A 128       1.488   3.031 -18.125  1.00 91.44           C  
ATOM    975  CE1 PHE A 128      -0.984   1.794 -18.297  1.00 91.44           C  
ATOM    976  CE2 PHE A 128       1.411   1.663 -18.359  1.00 91.44           C  
ATOM    977  CZ  PHE A 128       0.174   1.046 -18.453  1.00 91.44           C  
ATOM    978  N   GLU A 129      -0.167   6.727 -20.484  1.00 92.81           N  
ATOM    979  CA  GLU A 129       0.022   6.562 -21.922  1.00 92.81           C  
ATOM    980  C   GLU A 129       1.423   6.043 -22.250  1.00 92.81           C  
ATOM    981  CB  GLU A 129      -0.230   7.883 -22.656  1.00 92.81           C  
ATOM    982  O   GLU A 129       2.418   6.703 -21.938  1.00 92.81           O  
ATOM    983  CG  GLU A 129      -0.122   7.773 -24.172  1.00 92.81           C  
ATOM    984  CD  GLU A 129      -0.208   9.117 -24.875  1.00 92.81           C  
ATOM    985  OE1 GLU A 129      -0.015   9.172 -26.109  1.00 92.81           O  
ATOM    986  OE2 GLU A 129      -0.471  10.133 -24.188  1.00 92.81           O  
ATOM    987  N   ARG A 130       1.442   4.875 -22.781  1.00 94.38           N  
ATOM    988  CA  ARG A 130       2.701   4.242 -23.156  1.00 94.38           C  
ATOM    989  C   ARG A 130       3.137   4.691 -24.562  1.00 94.38           C  
ATOM    990  CB  ARG A 130       2.574   2.719 -23.125  1.00 94.38           C  
ATOM    991  O   ARG A 130       2.369   4.594 -25.516  1.00 94.38           O  
ATOM    992  CG  ARG A 130       3.871   1.984 -23.422  1.00 94.38           C  
ATOM    993  CD  ARG A 130       3.693   0.474 -23.344  1.00 94.38           C  
ATOM    994  NE  ARG A 130       4.879  -0.232 -23.828  1.00 94.38           N  
ATOM    995  NH1 ARG A 130       4.070  -0.570 -25.969  1.00 94.38           N  
ATOM    996  NH2 ARG A 130       6.152  -1.338 -25.391  1.00 94.38           N  
ATOM    997  CZ  ARG A 130       5.031  -0.712 -25.062  1.00 94.38           C  
ATOM    998  N   PHE A 131       4.371   5.207 -24.766  1.00 94.44           N  
ATOM    999  CA  PHE A 131       4.848   5.676 -26.062  1.00 94.44           C  
ATOM   1000  C   PHE A 131       6.340   5.426 -26.219  1.00 94.44           C  
ATOM   1001  CB  PHE A 131       4.543   7.168 -26.234  1.00 94.44           C  
ATOM   1002  O   PHE A 131       7.059   5.277 -25.234  1.00 94.44           O  
ATOM   1003  CG  PHE A 131       5.281   8.055 -25.266  1.00 94.44           C  
ATOM   1004  CD1 PHE A 131       4.762   8.312 -24.016  1.00 94.44           C  
ATOM   1005  CD2 PHE A 131       6.496   8.625 -25.625  1.00 94.44           C  
ATOM   1006  CE1 PHE A 131       5.441   9.133 -23.109  1.00 94.44           C  
ATOM   1007  CE2 PHE A 131       7.180   9.445 -24.734  1.00 94.44           C  
ATOM   1008  CZ  PHE A 131       6.648   9.695 -23.469  1.00 94.44           C  
ATOM   1009  N   GLU A 132       6.766   5.402 -27.422  1.00 94.75           N  
ATOM   1010  CA  GLU A 132       8.180   5.152 -27.688  1.00 94.75           C  
ATOM   1011  C   GLU A 132       9.016   6.410 -27.469  1.00 94.75           C  
ATOM   1012  CB  GLU A 132       8.367   4.645 -29.125  1.00 94.75           C  
ATOM   1013  O   GLU A 132       8.758   7.449 -28.078  1.00 94.75           O  
ATOM   1014  CG  GLU A 132       7.859   3.227 -29.344  1.00 94.75           C  
ATOM   1015  CD  GLU A 132       8.188   2.680 -30.719  1.00 94.75           C  
ATOM   1016  OE1 GLU A 132       7.824   1.519 -31.016  1.00 94.75           O  
ATOM   1017  OE2 GLU A 132       8.812   3.420 -31.516  1.00 94.75           O  
ATOM   1018  N   ILE A 133       9.961   6.320 -26.562  1.00 94.62           N  
ATOM   1019  CA  ILE A 133      10.828   7.453 -26.250  1.00 94.62           C  
ATOM   1020  C   ILE A 133      12.047   7.441 -27.172  1.00 94.62           C  
ATOM   1021  CB  ILE A 133      11.266   7.441 -24.766  1.00 94.62           C  
ATOM   1022  O   ILE A 133      12.438   8.484 -27.703  1.00 94.62           O  
ATOM   1023  CG1 ILE A 133      12.016   8.734 -24.422  1.00 94.62           C  
ATOM   1024  CG2 ILE A 133      12.133   6.211 -24.469  1.00 94.62           C  
ATOM   1025  CD1 ILE A 133      12.336   8.883 -22.938  1.00 94.62           C  
ATOM   1026  N   PHE A 134      12.672   6.293 -27.391  1.00 94.12           N  
ATOM   1027  CA  PHE A 134      13.797   6.082 -28.297  1.00 94.12           C  
ATOM   1028  C   PHE A 134      13.516   4.918 -29.234  1.00 94.12           C  
ATOM   1029  CB  PHE A 134      15.086   5.828 -27.500  1.00 94.12           C  
ATOM   1030  O   PHE A 134      13.727   3.756 -28.875  1.00 94.12           O  
ATOM   1031  CG  PHE A 134      15.484   6.973 -26.609  1.00 94.12           C  
ATOM   1032  CD1 PHE A 134      15.703   8.234 -27.141  1.00 94.12           C  
ATOM   1033  CD2 PHE A 134      15.648   6.781 -25.250  1.00 94.12           C  
ATOM   1034  CE1 PHE A 134      16.078   9.297 -26.328  1.00 94.12           C  
ATOM   1035  CE2 PHE A 134      16.016   7.836 -24.422  1.00 94.12           C  
ATOM   1036  CZ  PHE A 134      16.234   9.094 -24.953  1.00 94.12           C  
ATOM   1037  N   PRO A 135      13.070   5.184 -30.484  1.00 92.75           N  
ATOM   1038  CA  PRO A 135      12.805   4.105 -31.438  1.00 92.75           C  
ATOM   1039  C   PRO A 135      14.070   3.332 -31.812  1.00 92.75           C  
ATOM   1040  CB  PRO A 135      12.234   4.840 -32.656  1.00 92.75           C  
ATOM   1041  O   PRO A 135      15.156   3.916 -31.906  1.00 92.75           O  
ATOM   1042  CG  PRO A 135      11.734   6.141 -32.094  1.00 92.75           C  
ATOM   1043  CD  PRO A 135      12.602   6.543 -30.953  1.00 92.75           C  
ATOM   1044  N   LYS A 136      14.023   2.051 -31.984  1.00 88.50           N  
ATOM   1045  CA  LYS A 136      15.125   1.104 -32.125  1.00 88.50           C  
ATOM   1046  C   LYS A 136      16.031   1.479 -33.281  1.00 88.50           C  
ATOM   1047  CB  LYS A 136      14.594  -0.318 -32.312  1.00 88.50           C  
ATOM   1048  O   LYS A 136      17.250   1.589 -33.125  1.00 88.50           O  
ATOM   1049  CG  LYS A 136      13.961  -0.912 -31.062  1.00 88.50           C  
ATOM   1050  CD  LYS A 136      13.508  -2.348 -31.281  1.00 88.50           C  
ATOM   1051  CE  LYS A 136      12.891  -2.947 -30.031  1.00 88.50           C  
ATOM   1052  NZ  LYS A 136      12.445  -4.355 -30.250  1.00 88.50           N  
ATOM   1053  N   GLU A 137      15.539   1.699 -34.438  1.00 83.31           N  
ATOM   1054  CA  GLU A 137      16.297   1.863 -35.688  1.00 83.31           C  
ATOM   1055  C   GLU A 137      16.859   3.281 -35.812  1.00 83.31           C  
ATOM   1056  CB  GLU A 137      15.438   1.529 -36.906  1.00 83.31           C  
ATOM   1057  O   GLU A 137      18.000   3.475 -36.250  1.00 83.31           O  
ATOM   1058  CG  GLU A 137      14.977   0.081 -36.938  1.00 83.31           C  
ATOM   1059  CD  GLU A 137      16.109  -0.909 -37.156  1.00 83.31           C  
ATOM   1060  OE1 GLU A 137      15.953  -2.098 -36.781  1.00 83.31           O  
ATOM   1061  OE2 GLU A 137      17.172  -0.491 -37.656  1.00 83.31           O  
ATOM   1062  N   SER A 138      16.094   4.215 -35.281  1.00 89.06           N  
ATOM   1063  CA  SER A 138      16.484   5.609 -35.469  1.00 89.06           C  
ATOM   1064  C   SER A 138      17.422   6.066 -34.344  1.00 89.06           C  
ATOM   1065  CB  SER A 138      15.250   6.512 -35.500  1.00 89.06           C  
ATOM   1066  O   SER A 138      18.344   6.852 -34.594  1.00 89.06           O  
ATOM   1067  OG  SER A 138      14.555   6.465 -34.250  1.00 89.06           O  
ATOM   1068  N   SER A 139      17.250   5.523 -33.250  1.00 90.88           N  
ATOM   1069  CA  SER A 139      17.938   6.027 -32.062  1.00 90.88           C  
ATOM   1070  C   SER A 139      19.266   5.305 -31.844  1.00 90.88           C  
ATOM   1071  CB  SER A 139      17.062   5.875 -30.828  1.00 90.88           C  
ATOM   1072  O   SER A 139      20.188   5.859 -31.234  1.00 90.88           O  
ATOM   1073  OG  SER A 139      15.898   6.680 -30.922  1.00 90.88           O  
ATOM   1074  N   TRP A 140      19.375   4.086 -32.438  1.00 92.19           N  
ATOM   1075  CA  TRP A 140      20.594   3.322 -32.188  1.00 92.19           C  
ATOM   1076  C   TRP A 140      21.094   2.662 -33.469  1.00 92.19           C  
ATOM   1077  CB  TRP A 140      20.359   2.258 -31.109  1.00 92.19           C  
ATOM   1078  O   TRP A 140      21.188   1.435 -33.531  1.00 92.19           O  
ATOM   1079  CG  TRP A 140      19.594   2.758 -29.922  1.00 92.19           C  
ATOM   1080  CD1 TRP A 140      18.297   2.475 -29.594  1.00 92.19           C  
ATOM   1081  CD2 TRP A 140      20.078   3.631 -28.891  1.00 92.19           C  
ATOM   1082  CE2 TRP A 140      19.016   3.836 -27.984  1.00 92.19           C  
ATOM   1083  CE3 TRP A 140      21.312   4.262 -28.656  1.00 92.19           C  
ATOM   1084  NE1 TRP A 140      17.938   3.121 -28.438  1.00 92.19           N  
ATOM   1085  CH2 TRP A 140      20.375   5.250 -26.641  1.00 92.19           C  
ATOM   1086  CZ2 TRP A 140      19.156   4.645 -26.844  1.00 92.19           C  
ATOM   1087  CZ3 TRP A 140      21.438   5.066 -27.531  1.00 92.19           C  
ATOM   1088  N   PRO A 141      21.516   3.301 -34.531  1.00 90.69           N  
ATOM   1089  CA  PRO A 141      21.922   2.740 -35.812  1.00 90.69           C  
ATOM   1090  C   PRO A 141      23.266   2.025 -35.750  1.00 90.69           C  
ATOM   1091  CB  PRO A 141      21.984   3.969 -36.719  1.00 90.69           C  
ATOM   1092  O   PRO A 141      23.531   1.120 -36.531  1.00 90.69           O  
ATOM   1093  CG  PRO A 141      22.188   5.121 -35.781  1.00 90.69           C  
ATOM   1094  CD  PRO A 141      21.469   4.824 -34.500  1.00 90.69           C  
ATOM   1095  N   ASN A 142      24.078   2.371 -34.719  1.00 93.00           N  
ATOM   1096  CA  ASN A 142      25.422   1.814 -34.625  1.00 93.00           C  
ATOM   1097  C   ASN A 142      25.516   0.770 -33.531  1.00 93.00           C  
ATOM   1098  CB  ASN A 142      26.438   2.928 -34.406  1.00 93.00           C  
ATOM   1099  O   ASN A 142      26.609   0.397 -33.094  1.00 93.00           O  
ATOM   1100  CG  ASN A 142      26.500   3.920 -35.531  1.00 93.00           C  
ATOM   1101  ND2 ASN A 142      26.578   5.203 -35.219  1.00 93.00           N  
ATOM   1102  OD1 ASN A 142      26.453   3.537 -36.719  1.00 93.00           O  
ATOM   1103  N   HIS A 143      24.391   0.432 -32.969  1.00 94.19           N  
ATOM   1104  CA  HIS A 143      24.297  -0.583 -31.906  1.00 94.19           C  
ATOM   1105  C   HIS A 143      23.344  -1.698 -32.312  1.00 94.19           C  
ATOM   1106  CB  HIS A 143      23.875   0.047 -30.594  1.00 94.19           C  
ATOM   1107  O   HIS A 143      22.391  -1.471 -33.062  1.00 94.19           O  
ATOM   1108  CG  HIS A 143      24.797   1.102 -30.094  1.00 94.19           C  
ATOM   1109  CD2 HIS A 143      25.750   1.065 -29.125  1.00 94.19           C  
ATOM   1110  ND1 HIS A 143      24.828   2.381 -30.609  1.00 94.19           N  
ATOM   1111  CE1 HIS A 143      25.750   3.088 -29.969  1.00 94.19           C  
ATOM   1112  NE2 HIS A 143      26.328   2.312 -29.062  1.00 94.19           N  
ATOM   1113  N   ASN A 144      23.641  -2.900 -31.828  1.00 93.56           N  
ATOM   1114  CA  ASN A 144      22.734  -4.027 -32.031  1.00 93.56           C  
ATOM   1115  C   ASN A 144      21.641  -4.035 -30.969  1.00 93.56           C  
ATOM   1116  CB  ASN A 144      23.516  -5.348 -31.984  1.00 93.56           C  
ATOM   1117  O   ASN A 144      21.906  -4.105 -29.766  1.00 93.56           O  
ATOM   1118  CG  ASN A 144      22.672  -6.531 -32.406  1.00 93.56           C  
ATOM   1119  ND2 ASN A 144      23.172  -7.305 -33.375  1.00 93.56           N  
ATOM   1120  OD1 ASN A 144      21.562  -6.742 -31.906  1.00 93.56           O  
ATOM   1121  N   VAL A 145      20.391  -4.055 -31.391  1.00 91.31           N  
ATOM   1122  CA  VAL A 145      19.266  -3.938 -30.469  1.00 91.31           C  
ATOM   1123  C   VAL A 145      18.500  -5.254 -30.438  1.00 91.31           C  
ATOM   1124  CB  VAL A 145      18.328  -2.781 -30.875  1.00 91.31           C  
ATOM   1125  O   VAL A 145      17.578  -5.426 -29.609  1.00 91.31           O  
ATOM   1126  CG1 VAL A 145      19.031  -1.437 -30.750  1.00 91.31           C  
ATOM   1127  CG2 VAL A 145      17.797  -2.988 -32.281  1.00 91.31           C  
ATOM   1128  N   THR A 146      18.922  -6.281 -31.188  1.00 88.62           N  
ATOM   1129  CA  THR A 146      18.219  -7.555 -31.266  1.00 88.62           C  
ATOM   1130  C   THR A 146      18.984  -8.648 -30.531  1.00 88.62           C  
ATOM   1131  CB  THR A 146      18.000  -7.973 -32.750  1.00 88.62           C  
ATOM   1132  O   THR A 146      18.406  -9.641 -30.094  1.00 88.62           O  
ATOM   1133  CG2 THR A 146      17.094  -6.984 -33.469  1.00 88.62           C  
ATOM   1134  OG1 THR A 146      19.266  -8.031 -33.406  1.00 88.62           O  
ATOM   1135  N   LYS A 147      20.250  -8.484 -30.328  1.00 89.31           N  
ATOM   1136  CA  LYS A 147      21.125  -9.500 -29.750  1.00 89.31           C  
ATOM   1137  C   LYS A 147      21.062  -9.477 -28.219  1.00 89.31           C  
ATOM   1138  CB  LYS A 147      22.578  -9.297 -30.219  1.00 89.31           C  
ATOM   1139  O   LYS A 147      21.375 -10.477 -27.562  1.00 89.31           O  
ATOM   1140  CG  LYS A 147      22.828  -9.734 -31.656  1.00 89.31           C  
ATOM   1141  CD  LYS A 147      24.312  -9.750 -31.984  1.00 89.31           C  
ATOM   1142  CE  LYS A 147      24.578 -10.266 -33.375  1.00 89.31           C  
ATOM   1143  NZ  LYS A 147      26.031 -10.281 -33.719  1.00 89.31           N  
ATOM   1144  N   GLY A 148      20.578  -8.453 -27.672  1.00 88.06           N  
ATOM   1145  CA  GLY A 148      20.469  -8.320 -26.234  1.00 88.06           C  
ATOM   1146  C   GLY A 148      19.281  -9.055 -25.656  1.00 88.06           C  
ATOM   1147  O   GLY A 148      18.312  -8.430 -25.203  1.00 88.06           O  
ATOM   1148  N   VAL A 149      19.297 -10.359 -25.734  1.00 91.88           N  
ATOM   1149  CA  VAL A 149      18.203 -11.188 -25.219  1.00 91.88           C  
ATOM   1150  C   VAL A 149      18.750 -12.164 -24.172  1.00 91.88           C  
ATOM   1151  CB  VAL A 149      17.484 -11.953 -26.344  1.00 91.88           C  
ATOM   1152  O   VAL A 149      19.938 -12.453 -24.156  1.00 91.88           O  
ATOM   1153  CG1 VAL A 149      16.828 -10.984 -27.328  1.00 91.88           C  
ATOM   1154  CG2 VAL A 149      18.469 -12.867 -27.078  1.00 91.88           C  
ATOM   1155  N   THR A 150      17.844 -12.656 -23.281  1.00 92.00           N  
ATOM   1156  CA  THR A 150      18.250 -13.547 -22.203  1.00 92.00           C  
ATOM   1157  C   THR A 150      17.234 -14.672 -22.016  1.00 92.00           C  
ATOM   1158  CB  THR A 150      18.438 -12.781 -20.891  1.00 92.00           C  
ATOM   1159  O   THR A 150      16.047 -14.477 -22.234  1.00 92.00           O  
ATOM   1160  CG2 THR A 150      17.188 -12.000 -20.516  1.00 92.00           C  
ATOM   1161  OG1 THR A 150      18.734 -13.719 -19.828  1.00 92.00           O  
ATOM   1162  N   ALA A 151      17.734 -15.805 -21.609  1.00 90.94           N  
ATOM   1163  CA  ALA A 151      16.875 -16.953 -21.312  1.00 90.94           C  
ATOM   1164  C   ALA A 151      16.047 -16.703 -20.047  1.00 90.94           C  
ATOM   1165  CB  ALA A 151      17.719 -18.203 -21.141  1.00 90.94           C  
ATOM   1166  O   ALA A 151      14.992 -17.312 -19.875  1.00 90.94           O  
ATOM   1167  N   SER A 152      16.562 -15.797 -19.219  1.00 90.94           N  
ATOM   1168  CA  SER A 152      15.898 -15.461 -17.969  1.00 90.94           C  
ATOM   1169  C   SER A 152      14.609 -14.680 -18.203  1.00 90.94           C  
ATOM   1170  CB  SER A 152      16.828 -14.656 -17.062  1.00 90.94           C  
ATOM   1171  O   SER A 152      13.703 -14.695 -17.359  1.00 90.94           O  
ATOM   1172  OG  SER A 152      17.125 -13.398 -17.641  1.00 90.94           O  
ATOM   1173  N   CYS A 153      14.539 -14.023 -19.312  1.00 92.56           N  
ATOM   1174  CA  CYS A 153      13.336 -13.297 -19.734  1.00 92.56           C  
ATOM   1175  C   CYS A 153      12.703 -13.945 -20.953  1.00 92.56           C  
ATOM   1176  CB  CYS A 153      13.672 -11.836 -20.031  1.00 92.56           C  
ATOM   1177  O   CYS A 153      12.469 -13.281 -21.969  1.00 92.56           O  
ATOM   1178  SG  CYS A 153      14.242 -10.914 -18.594  1.00 92.56           S  
ATOM   1179  N   SER A 154      12.484 -15.195 -20.906  1.00 91.50           N  
ATOM   1180  CA  SER A 154      11.984 -15.961 -22.047  1.00 91.50           C  
ATOM   1181  C   SER A 154      10.500 -15.711 -22.281  1.00 91.50           C  
ATOM   1182  CB  SER A 154      12.227 -17.453 -21.828  1.00 91.50           C  
ATOM   1183  O   SER A 154       9.766 -15.383 -21.344  1.00 91.50           O  
ATOM   1184  OG  SER A 154      11.461 -17.938 -20.750  1.00 91.50           O  
ATOM   1185  N   HIS A 155      10.125 -15.719 -23.453  1.00 91.19           N  
ATOM   1186  CA  HIS A 155       8.727 -15.625 -23.859  1.00 91.19           C  
ATOM   1187  C   HIS A 155       8.367 -16.750 -24.828  1.00 91.19           C  
ATOM   1188  CB  HIS A 155       8.445 -14.266 -24.516  1.00 91.19           C  
ATOM   1189  O   HIS A 155       9.000 -16.906 -25.875  1.00 91.19           O  
ATOM   1190  CG  HIS A 155       7.000 -14.047 -24.828  1.00 91.19           C  
ATOM   1191  CD2 HIS A 155       6.367 -13.867 -26.016  1.00 91.19           C  
ATOM   1192  ND1 HIS A 155       6.020 -13.984 -23.859  1.00 91.19           N  
ATOM   1193  CE1 HIS A 155       4.848 -13.781 -24.438  1.00 91.19           C  
ATOM   1194  NE2 HIS A 155       5.031 -13.703 -25.750  1.00 91.19           N  
ATOM   1195  N   LYS A 156       7.492 -17.625 -24.453  1.00 88.81           N  
ATOM   1196  CA  LYS A 156       7.051 -18.766 -25.234  1.00 88.81           C  
ATOM   1197  C   LYS A 156       8.227 -19.672 -25.578  1.00 88.81           C  
ATOM   1198  CB  LYS A 156       6.332 -18.312 -26.500  1.00 88.81           C  
ATOM   1199  O   LYS A 156       8.312 -20.172 -26.703  1.00 88.81           O  
ATOM   1200  CG  LYS A 156       5.027 -17.578 -26.250  1.00 88.81           C  
ATOM   1201  CD  LYS A 156       4.320 -17.234 -27.547  1.00 88.81           C  
ATOM   1202  CE  LYS A 156       3.004 -16.500 -27.297  1.00 88.81           C  
ATOM   1203  NZ  LYS A 156       2.305 -16.156 -28.562  1.00 88.81           N  
ATOM   1204  N   GLY A 157       9.195 -19.797 -24.672  1.00 84.94           N  
ATOM   1205  CA  GLY A 157      10.258 -20.766 -24.812  1.00 84.94           C  
ATOM   1206  C   GLY A 157      11.461 -20.250 -25.578  1.00 84.94           C  
ATOM   1207  O   GLY A 157      12.445 -20.969 -25.766  1.00 84.94           O  
ATOM   1208  N   LYS A 158      11.406 -18.953 -25.969  1.00 91.88           N  
ATOM   1209  CA  LYS A 158      12.508 -18.281 -26.672  1.00 91.88           C  
ATOM   1210  C   LYS A 158      13.094 -17.156 -25.828  1.00 91.88           C  
ATOM   1211  CB  LYS A 158      12.031 -17.750 -28.031  1.00 91.88           C  
ATOM   1212  O   LYS A 158      12.375 -16.500 -25.094  1.00 91.88           O  
ATOM   1213  CG  LYS A 158      11.586 -18.812 -29.000  1.00 91.88           C  
ATOM   1214  CD  LYS A 158      11.195 -18.219 -30.344  1.00 91.88           C  
ATOM   1215  CE  LYS A 158      10.695 -19.297 -31.312  1.00 91.88           C  
ATOM   1216  NZ  LYS A 158      10.289 -18.719 -32.625  1.00 91.88           N  
ATOM   1217  N   SER A 159      14.438 -17.031 -25.969  1.00 92.62           N  
ATOM   1218  CA  SER A 159      15.094 -15.938 -25.266  1.00 92.62           C  
ATOM   1219  C   SER A 159      14.547 -14.586 -25.703  1.00 92.62           C  
ATOM   1220  CB  SER A 159      16.609 -15.977 -25.500  1.00 92.62           C  
ATOM   1221  O   SER A 159      14.391 -14.336 -26.906  1.00 92.62           O  
ATOM   1222  OG  SER A 159      17.172 -17.156 -24.953  1.00 92.62           O  
ATOM   1223  N   SER A 160      14.227 -13.820 -24.781  1.00 94.00           N  
ATOM   1224  CA  SER A 160      13.703 -12.477 -25.000  1.00 94.00           C  
ATOM   1225  C   SER A 160      14.273 -11.492 -23.984  1.00 94.00           C  
ATOM   1226  CB  SER A 160      12.172 -12.477 -24.922  1.00 94.00           C  
ATOM   1227  O   SER A 160      15.250 -11.805 -23.297  1.00 94.00           O  
ATOM   1228  OG  SER A 160      11.648 -11.219 -25.312  1.00 94.00           O  
ATOM   1229  N   PHE A 161      13.609 -10.250 -24.078  1.00 94.94           N  
ATOM   1230  CA  PHE A 161      14.000  -9.211 -23.141  1.00 94.94           C  
ATOM   1231  C   PHE A 161      12.812  -8.328 -22.766  1.00 94.94           C  
ATOM   1232  CB  PHE A 161      15.125  -8.352 -23.734  1.00 94.94           C  
ATOM   1233  O   PHE A 161      11.711  -8.523 -23.281  1.00 94.94           O  
ATOM   1234  CG  PHE A 161      15.867  -7.527 -22.703  1.00 94.94           C  
ATOM   1235  CD1 PHE A 161      15.898  -6.141 -22.797  1.00 94.94           C  
ATOM   1236  CD2 PHE A 161      16.531  -8.141 -21.656  1.00 94.94           C  
ATOM   1237  CE1 PHE A 161      16.578  -5.379 -21.859  1.00 94.94           C  
ATOM   1238  CE2 PHE A 161      17.203  -7.383 -20.703  1.00 94.94           C  
ATOM   1239  CZ  PHE A 161      17.234  -6.004 -20.812  1.00 94.94           C  
ATOM   1240  N   TYR A 162      12.992  -7.457 -21.844  1.00 95.50           N  
ATOM   1241  CA  TYR A 162      11.930  -6.559 -21.422  1.00 95.50           C  
ATOM   1242  C   TYR A 162      11.312  -5.840 -22.625  1.00 95.50           C  
ATOM   1243  CB  TYR A 162      12.453  -5.535 -20.406  1.00 95.50           C  
ATOM   1244  O   TYR A 162      12.023  -5.492 -23.578  1.00 95.50           O  
ATOM   1245  CG  TYR A 162      12.844  -6.141 -19.094  1.00 95.50           C  
ATOM   1246  CD1 TYR A 162      11.883  -6.641 -18.219  1.00 95.50           C  
ATOM   1247  CD2 TYR A 162      14.180  -6.207 -18.703  1.00 95.50           C  
ATOM   1248  CE1 TYR A 162      12.242  -7.195 -16.984  1.00 95.50           C  
ATOM   1249  CE2 TYR A 162      14.555  -6.762 -17.484  1.00 95.50           C  
ATOM   1250  OH  TYR A 162      13.945  -7.805 -15.430  1.00 95.50           O  
ATOM   1251  CZ  TYR A 162      13.578  -7.254 -16.641  1.00 95.50           C  
ATOM   1252  N   ARG A 163       9.977  -5.508 -22.641  1.00 94.81           N  
ATOM   1253  CA  ARG A 163       9.258  -4.910 -23.766  1.00 94.81           C  
ATOM   1254  C   ARG A 163       9.344  -3.389 -23.719  1.00 94.81           C  
ATOM   1255  CB  ARG A 163       7.793  -5.352 -23.750  1.00 94.81           C  
ATOM   1256  O   ARG A 163       9.094  -2.719 -24.719  1.00 94.81           O  
ATOM   1257  CG  ARG A 163       7.598  -6.848 -23.922  1.00 94.81           C  
ATOM   1258  CD  ARG A 163       8.195  -7.352 -25.234  1.00 94.81           C  
ATOM   1259  NE  ARG A 163       7.984  -8.789 -25.406  1.00 94.81           N  
ATOM   1260  NH1 ARG A 163      10.133  -9.227 -26.125  1.00 94.81           N  
ATOM   1261  NH2 ARG A 163       8.609 -10.930 -25.938  1.00 94.81           N  
ATOM   1262  CZ  ARG A 163       8.914  -9.648 -25.828  1.00 94.81           C  
ATOM   1263  N   ASN A 164       9.836  -2.861 -22.469  1.00 95.50           N  
ATOM   1264  CA  ASN A 164       9.945  -1.412 -22.344  1.00 95.50           C  
ATOM   1265  C   ASN A 164      11.406  -0.960 -22.328  1.00 95.50           C  
ATOM   1266  CB  ASN A 164       9.227  -0.921 -21.094  1.00 95.50           C  
ATOM   1267  O   ASN A 164      11.688   0.239 -22.312  1.00 95.50           O  
ATOM   1268  CG  ASN A 164       7.723  -1.090 -21.172  1.00 95.50           C  
ATOM   1269  ND2 ASN A 164       7.098  -1.395 -20.047  1.00 95.50           N  
ATOM   1270  OD1 ASN A 164       7.133  -0.948 -22.250  1.00 95.50           O  
ATOM   1271  N   LEU A 165      12.367  -1.904 -22.344  1.00 96.56           N  
ATOM   1272  CA  LEU A 165      13.789  -1.594 -22.266  1.00 96.56           C  
ATOM   1273  C   LEU A 165      14.547  -2.250 -23.422  1.00 96.56           C  
ATOM   1274  CB  LEU A 165      14.375  -2.053 -20.938  1.00 96.56           C  
ATOM   1275  O   LEU A 165      14.094  -3.256 -23.969  1.00 96.56           O  
ATOM   1276  CG  LEU A 165      13.766  -1.429 -19.672  1.00 96.56           C  
ATOM   1277  CD1 LEU A 165      14.289  -2.135 -18.438  1.00 96.56           C  
ATOM   1278  CD2 LEU A 165      14.070   0.064 -19.625  1.00 96.56           C  
ATOM   1279  N   LEU A 166      15.695  -1.714 -23.703  1.00 95.94           N  
ATOM   1280  CA  LEU A 166      16.547  -2.262 -24.750  1.00 95.94           C  
ATOM   1281  C   LEU A 166      17.938  -2.572 -24.188  1.00 95.94           C  
ATOM   1282  CB  LEU A 166      16.672  -1.283 -25.922  1.00 95.94           C  
ATOM   1283  O   LEU A 166      18.516  -1.765 -23.469  1.00 95.94           O  
ATOM   1284  CG  LEU A 166      15.383  -1.024 -26.703  1.00 95.94           C  
ATOM   1285  CD1 LEU A 166      15.594   0.115 -27.703  1.00 95.94           C  
ATOM   1286  CD2 LEU A 166      14.938  -2.291 -27.422  1.00 95.94           C  
ATOM   1287  N   TRP A 167      18.328  -3.736 -24.594  1.00 95.75           N  
ATOM   1288  CA  TRP A 167      19.703  -4.109 -24.266  1.00 95.75           C  
ATOM   1289  C   TRP A 167      20.625  -3.887 -25.469  1.00 95.75           C  
ATOM   1290  CB  TRP A 167      19.781  -5.570 -23.828  1.00 95.75           C  
ATOM   1291  O   TRP A 167      20.641  -4.688 -26.406  1.00 95.75           O  
ATOM   1292  CG  TRP A 167      21.062  -5.934 -23.141  1.00 95.75           C  
ATOM   1293  CD1 TRP A 167      22.234  -5.238 -23.172  1.00 95.75           C  
ATOM   1294  CD2 TRP A 167      21.297  -7.090 -22.328  1.00 95.75           C  
ATOM   1295  CE2 TRP A 167      22.641  -7.027 -21.891  1.00 95.75           C  
ATOM   1296  CE3 TRP A 167      20.500  -8.172 -21.922  1.00 95.75           C  
ATOM   1297  NE1 TRP A 167      23.188  -5.891 -22.422  1.00 95.75           N  
ATOM   1298  CH2 TRP A 167      22.406  -9.055 -20.703  1.00 95.75           C  
ATOM   1299  CZ2 TRP A 167      23.203  -8.008 -21.078  1.00 95.75           C  
ATOM   1300  CZ3 TRP A 167      21.062  -9.148 -21.109  1.00 95.75           C  
ATOM   1301  N   LEU A 168      21.453  -2.826 -25.375  1.00 95.25           N  
ATOM   1302  CA  LEU A 168      22.328  -2.453 -26.484  1.00 95.25           C  
ATOM   1303  C   LEU A 168      23.641  -3.227 -26.422  1.00 95.25           C  
ATOM   1304  CB  LEU A 168      22.609  -0.948 -26.453  1.00 95.25           C  
ATOM   1305  O   LEU A 168      24.297  -3.262 -25.375  1.00 95.25           O  
ATOM   1306  CG  LEU A 168      21.391  -0.030 -26.438  1.00 95.25           C  
ATOM   1307  CD1 LEU A 168      21.812   1.425 -26.281  1.00 95.25           C  
ATOM   1308  CD2 LEU A 168      20.562  -0.216 -27.703  1.00 95.25           C  
ATOM   1309  N   THR A 169      23.969  -3.875 -27.531  1.00 94.81           N  
ATOM   1310  CA  THR A 169      25.219  -4.625 -27.609  1.00 94.81           C  
ATOM   1311  C   THR A 169      26.047  -4.168 -28.812  1.00 94.81           C  
ATOM   1312  CB  THR A 169      24.953  -6.141 -27.719  1.00 94.81           C  
ATOM   1313  O   THR A 169      25.594  -3.334 -29.609  1.00 94.81           O  
ATOM   1314  CG2 THR A 169      24.125  -6.633 -26.531  1.00 94.81           C  
ATOM   1315  OG1 THR A 169      24.250  -6.414 -28.938  1.00 94.81           O  
ATOM   1316  N   GLU A 170      27.188  -4.719 -28.938  1.00 94.62           N  
ATOM   1317  CA  GLU A 170      28.125  -4.352 -30.000  1.00 94.62           C  
ATOM   1318  C   GLU A 170      27.547  -4.699 -31.375  1.00 94.62           C  
ATOM   1319  CB  GLU A 170      29.469  -5.043 -29.797  1.00 94.62           C  
ATOM   1320  O   GLU A 170      26.828  -5.688 -31.516  1.00 94.62           O  
ATOM   1321  CG  GLU A 170      29.422  -6.551 -29.984  1.00 94.62           C  
ATOM   1322  CD  GLU A 170      29.766  -6.988 -31.406  1.00 94.62           C  
ATOM   1323  OE1 GLU A 170      29.703  -8.203 -31.703  1.00 94.62           O  
ATOM   1324  OE2 GLU A 170      30.094  -6.105 -32.219  1.00 94.62           O  
ATOM   1325  N   LYS A 171      27.734  -3.895 -32.375  1.00 93.81           N  
ATOM   1326  CA  LYS A 171      27.375  -4.113 -33.781  1.00 93.81           C  
ATOM   1327  C   LYS A 171      28.625  -4.121 -34.656  1.00 93.81           C  
ATOM   1328  CB  LYS A 171      26.406  -3.045 -34.250  1.00 93.81           C  
ATOM   1329  O   LYS A 171      29.422  -3.180 -34.625  1.00 93.81           O  
ATOM   1330  CG  LYS A 171      25.828  -3.311 -35.656  1.00 93.81           C  
ATOM   1331  CD  LYS A 171      24.797  -2.270 -36.031  1.00 93.81           C  
ATOM   1332  CE  LYS A 171      24.203  -2.557 -37.406  1.00 93.81           C  
ATOM   1333  NZ  LYS A 171      23.125  -1.576 -37.750  1.00 93.81           N  
ATOM   1334  N   LYS A 172      28.891  -5.168 -35.375  1.00 91.88           N  
ATOM   1335  CA  LYS A 172      30.016  -5.332 -36.281  1.00 91.88           C  
ATOM   1336  C   LYS A 172      31.344  -5.066 -35.594  1.00 91.88           C  
ATOM   1337  CB  LYS A 172      29.844  -4.398 -37.500  1.00 91.88           C  
ATOM   1338  O   LYS A 172      32.219  -4.375 -36.156  1.00 91.88           O  
ATOM   1339  CG  LYS A 172      28.641  -4.719 -38.375  1.00 91.88           C  
ATOM   1340  CD  LYS A 172      28.562  -3.795 -39.562  1.00 91.88           C  
ATOM   1341  CE  LYS A 172      27.344  -4.102 -40.438  1.00 91.88           C  
ATOM   1342  NZ  LYS A 172      27.266  -3.193 -41.625  1.00 91.88           N  
ATOM   1343  N   GLY A 173      31.438  -5.496 -34.344  1.00 91.56           N  
ATOM   1344  CA  GLY A 173      32.719  -5.512 -33.625  1.00 91.56           C  
ATOM   1345  C   GLY A 173      33.031  -4.199 -32.938  1.00 91.56           C  
ATOM   1346  O   GLY A 173      34.156  -3.996 -32.469  1.00 91.56           O  
ATOM   1347  N   SER A 174      32.062  -3.301 -32.969  1.00 93.69           N  
ATOM   1348  CA  SER A 174      32.281  -2.006 -32.344  1.00 93.69           C  
ATOM   1349  C   SER A 174      31.094  -1.593 -31.484  1.00 93.69           C  
ATOM   1350  CB  SER A 174      32.562  -0.933 -33.375  1.00 93.69           C  
ATOM   1351  O   SER A 174      29.953  -1.966 -31.766  1.00 93.69           O  
ATOM   1352  OG  SER A 174      31.406  -0.629 -34.125  1.00 93.69           O  
ATOM   1353  N   TYR A 175      31.375  -0.816 -30.359  1.00 94.62           N  
ATOM   1354  CA  TYR A 175      30.375  -0.185 -29.500  1.00 94.62           C  
ATOM   1355  C   TYR A 175      30.703   1.289 -29.281  1.00 94.62           C  
ATOM   1356  CB  TYR A 175      30.312  -0.904 -28.141  1.00 94.62           C  
ATOM   1357  O   TYR A 175      31.422   1.644 -28.344  1.00 94.62           O  
ATOM   1358  CG  TYR A 175      29.078  -0.545 -27.328  1.00 94.62           C  
ATOM   1359  CD1 TYR A 175      29.031   0.646 -26.609  1.00 94.62           C  
ATOM   1360  CD2 TYR A 175      27.984  -1.395 -27.281  1.00 94.62           C  
ATOM   1361  CE1 TYR A 175      27.906   0.980 -25.859  1.00 94.62           C  
ATOM   1362  CE2 TYR A 175      26.859  -1.070 -26.531  1.00 94.62           C  
ATOM   1363  OH  TYR A 175      25.719   0.444 -25.094  1.00 94.62           O  
ATOM   1364  CZ  TYR A 175      26.828   0.117 -25.828  1.00 94.62           C  
ATOM   1365  N   PRO A 176      30.266   2.127 -30.172  1.00 94.69           N  
ATOM   1366  CA  PRO A 176      30.562   3.555 -30.047  1.00 94.69           C  
ATOM   1367  C   PRO A 176      29.891   4.203 -28.844  1.00 94.69           C  
ATOM   1368  CB  PRO A 176      30.047   4.145 -31.359  1.00 94.69           C  
ATOM   1369  O   PRO A 176      28.875   3.697 -28.359  1.00 94.69           O  
ATOM   1370  CG  PRO A 176      28.984   3.184 -31.812  1.00 94.69           C  
ATOM   1371  CD  PRO A 176      29.344   1.812 -31.328  1.00 94.69           C  
ATOM   1372  N   ASN A 177      30.500   5.270 -28.391  1.00 94.81           N  
ATOM   1373  CA  ASN A 177      29.875   6.051 -27.328  1.00 94.81           C  
ATOM   1374  C   ASN A 177      28.500   6.559 -27.734  1.00 94.81           C  
ATOM   1375  CB  ASN A 177      30.781   7.223 -26.922  1.00 94.81           C  
ATOM   1376  O   ASN A 177      28.281   6.930 -28.891  1.00 94.81           O  
ATOM   1377  CG  ASN A 177      32.094   6.770 -26.297  1.00 94.81           C  
ATOM   1378  ND2 ASN A 177      33.000   7.711 -26.062  1.00 94.81           N  
ATOM   1379  OD1 ASN A 177      32.281   5.582 -26.000  1.00 94.81           O  
ATOM   1380  N   LEU A 178      27.609   6.488 -26.781  1.00 93.69           N  
ATOM   1381  CA  LEU A 178      26.266   6.918 -27.109  1.00 93.69           C  
ATOM   1382  C   LEU A 178      25.844   8.109 -26.234  1.00 93.69           C  
ATOM   1383  CB  LEU A 178      25.266   5.766 -26.906  1.00 93.69           C  
ATOM   1384  O   LEU A 178      26.344   8.266 -25.125  1.00 93.69           O  
ATOM   1385  CG  LEU A 178      25.188   5.168 -25.500  1.00 93.69           C  
ATOM   1386  CD1 LEU A 178      24.266   6.008 -24.625  1.00 93.69           C  
ATOM   1387  CD2 LEU A 178      24.719   3.721 -25.562  1.00 93.69           C  
ATOM   1388  N   SER A 179      25.125   9.000 -26.875  1.00 94.69           N  
ATOM   1389  CA  SER A 179      24.516  10.156 -26.234  1.00 94.69           C  
ATOM   1390  C   SER A 179      23.125  10.430 -26.812  1.00 94.69           C  
ATOM   1391  CB  SER A 179      25.406  11.391 -26.391  1.00 94.69           C  
ATOM   1392  O   SER A 179      22.984  10.727 -28.000  1.00 94.69           O  
ATOM   1393  OG  SER A 179      24.812  12.516 -25.766  1.00 94.69           O  
ATOM   1394  N   LYS A 180      22.172  10.281 -25.922  1.00 94.94           N  
ATOM   1395  CA  LYS A 180      20.797  10.508 -26.344  1.00 94.94           C  
ATOM   1396  C   LYS A 180      20.031  11.320 -25.312  1.00 94.94           C  
ATOM   1397  CB  LYS A 180      20.078   9.172 -26.594  1.00 94.94           C  
ATOM   1398  O   LYS A 180      20.250  11.156 -24.109  1.00 94.94           O  
ATOM   1399  CG  LYS A 180      20.438   8.516 -27.906  1.00 94.94           C  
ATOM   1400  CD  LYS A 180      19.953   9.344 -29.094  1.00 94.94           C  
ATOM   1401  CE  LYS A 180      20.281   8.672 -30.422  1.00 94.94           C  
ATOM   1402  NZ  LYS A 180      19.844   9.484 -31.578  1.00 94.94           N  
ATOM   1403  N   SER A 181      19.156  12.195 -25.875  1.00 95.69           N  
ATOM   1404  CA  SER A 181      18.375  13.039 -24.969  1.00 95.69           C  
ATOM   1405  C   SER A 181      16.891  13.047 -25.359  1.00 95.69           C  
ATOM   1406  CB  SER A 181      18.922  14.461 -24.953  1.00 95.69           C  
ATOM   1407  O   SER A 181      16.547  12.836 -26.516  1.00 95.69           O  
ATOM   1408  OG  SER A 181      18.688  15.102 -26.203  1.00 95.69           O  
ATOM   1409  N   TYR A 182      16.125  13.242 -24.359  1.00 95.75           N  
ATOM   1410  CA  TYR A 182      14.680  13.367 -24.562  1.00 95.75           C  
ATOM   1411  C   TYR A 182      14.125  14.555 -23.781  1.00 95.75           C  
ATOM   1412  CB  TYR A 182      13.961  12.086 -24.141  1.00 95.75           C  
ATOM   1413  O   TYR A 182      14.391  14.703 -22.594  1.00 95.75           O  
ATOM   1414  CG  TYR A 182      12.453  12.172 -24.234  1.00 95.75           C  
ATOM   1415  CD1 TYR A 182      11.680  12.445 -23.109  1.00 95.75           C  
ATOM   1416  CD2 TYR A 182      11.805  11.984 -25.453  1.00 95.75           C  
ATOM   1417  CE1 TYR A 182      10.297  12.523 -23.188  1.00 95.75           C  
ATOM   1418  CE2 TYR A 182      10.422  12.062 -25.547  1.00 95.75           C  
ATOM   1419  OH  TYR A 182       8.305  12.414 -24.500  1.00 95.75           O  
ATOM   1420  CZ  TYR A 182       9.672  12.336 -24.406  1.00 95.75           C  
ATOM   1421  N   VAL A 183      13.383  15.359 -24.547  1.00 96.06           N  
ATOM   1422  CA  VAL A 183      12.703  16.484 -23.922  1.00 96.06           C  
ATOM   1423  C   VAL A 183      11.219  16.172 -23.766  1.00 96.06           C  
ATOM   1424  CB  VAL A 183      12.891  17.797 -24.734  1.00 96.06           C  
ATOM   1425  O   VAL A 183      10.547  15.805 -24.734  1.00 96.06           O  
ATOM   1426  CG1 VAL A 183      12.195  18.969 -24.047  1.00 96.06           C  
ATOM   1427  CG2 VAL A 183      14.375  18.094 -24.922  1.00 96.06           C  
ATOM   1428  N   ASN A 184      10.734  16.281 -22.453  1.00 95.88           N  
ATOM   1429  CA  ASN A 184       9.320  16.016 -22.188  1.00 95.88           C  
ATOM   1430  C   ASN A 184       8.438  17.125 -22.719  1.00 95.88           C  
ATOM   1431  CB  ASN A 184       9.086  15.828 -20.688  1.00 95.88           C  
ATOM   1432  O   ASN A 184       8.305  18.188 -22.094  1.00 95.88           O  
ATOM   1433  CG  ASN A 184       7.633  15.531 -20.359  1.00 95.88           C  
ATOM   1434  ND2 ASN A 184       7.312  15.500 -19.062  1.00 95.88           N  
ATOM   1435  OD1 ASN A 184       6.812  15.336 -21.250  1.00 95.88           O  
ATOM   1436  N   ASN A 185       7.840  16.891 -23.859  1.00 93.75           N  
ATOM   1437  CA  ASN A 185       6.977  17.891 -24.500  1.00 93.75           C  
ATOM   1438  C   ASN A 185       5.504  17.609 -24.219  1.00 93.75           C  
ATOM   1439  CB  ASN A 185       7.230  17.922 -26.016  1.00 93.75           C  
ATOM   1440  O   ASN A 185       4.625  18.266 -24.781  1.00 93.75           O  
ATOM   1441  CG  ASN A 185       7.023  16.562 -26.672  1.00 93.75           C  
ATOM   1442  ND2 ASN A 185       7.062  16.547 -28.000  1.00 93.75           N  
ATOM   1443  OD1 ASN A 185       6.832  15.555 -26.000  1.00 93.75           O  
ATOM   1444  N   LYS A 186       5.344  16.641 -23.359  1.00 92.50           N  
ATOM   1445  CA  LYS A 186       3.977  16.312 -22.969  1.00 92.50           C  
ATOM   1446  C   LYS A 186       3.492  17.219 -21.828  1.00 92.50           C  
ATOM   1447  CB  LYS A 186       3.877  14.852 -22.531  1.00 92.50           C  
ATOM   1448  O   LYS A 186       4.301  17.781 -21.094  1.00 92.50           O  
ATOM   1449  CG  LYS A 186       4.309  13.867 -23.609  1.00 92.50           C  
ATOM   1450  CD  LYS A 186       3.172  13.555 -24.578  1.00 92.50           C  
ATOM   1451  CE  LYS A 186       3.547  12.445 -25.547  1.00 92.50           C  
ATOM   1452  NZ  LYS A 186       2.525  12.281 -26.625  1.00 92.50           N  
ATOM   1453  N   GLU A 187       2.312  17.656 -21.719  1.00 91.69           N  
ATOM   1454  CA  GLU A 187       1.755  18.500 -20.672  1.00 91.69           C  
ATOM   1455  C   GLU A 187       1.581  17.703 -19.375  1.00 91.69           C  
ATOM   1456  CB  GLU A 187       0.415  19.094 -21.109  1.00 91.69           C  
ATOM   1457  O   GLU A 187       0.904  18.156 -18.453  1.00 91.69           O  
ATOM   1458  CG  GLU A 187       0.526  20.062 -22.266  1.00 91.69           C  
ATOM   1459  CD  GLU A 187      -0.809  20.672 -22.672  1.00 91.69           C  
ATOM   1460  OE1 GLU A 187      -0.838  21.516 -23.594  1.00 91.69           O  
ATOM   1461  OE2 GLU A 187      -1.834  20.297 -22.062  1.00 91.69           O  
ATOM   1462  N   LYS A 188       2.164  16.516 -19.344  1.00 93.69           N  
ATOM   1463  CA  LYS A 188       2.102  15.625 -18.188  1.00 93.69           C  
ATOM   1464  C   LYS A 188       3.492  15.133 -17.797  1.00 93.69           C  
ATOM   1465  CB  LYS A 188       1.188  14.430 -18.484  1.00 93.69           C  
ATOM   1466  O   LYS A 188       4.434  15.227 -18.578  1.00 93.69           O  
ATOM   1467  CG  LYS A 188      -0.231  14.812 -18.859  1.00 93.69           C  
ATOM   1468  CD  LYS A 188      -1.063  13.594 -19.234  1.00 93.69           C  
ATOM   1469  CE  LYS A 188      -2.473  13.984 -19.656  1.00 93.69           C  
ATOM   1470  NZ  LYS A 188      -3.277  12.789 -20.062  1.00 93.69           N  
ATOM   1471  N   GLU A 189       3.617  14.602 -16.469  1.00 94.69           N  
ATOM   1472  CA  GLU A 189       4.863  13.977 -16.031  1.00 94.69           C  
ATOM   1473  C   GLU A 189       5.121  12.680 -16.797  1.00 94.69           C  
ATOM   1474  CB  GLU A 189       4.828  13.703 -14.523  1.00 94.69           C  
ATOM   1475  O   GLU A 189       4.191  11.930 -17.078  1.00 94.69           O  
ATOM   1476  CG  GLU A 189       4.789  14.961 -13.672  1.00 94.69           C  
ATOM   1477  CD  GLU A 189       4.664  14.672 -12.188  1.00 94.69           C  
ATOM   1478  OE1 GLU A 189       5.523  15.141 -11.398  1.00 94.69           O  
ATOM   1479  OE2 GLU A 189       3.697  13.977 -11.797  1.00 94.69           O  
ATOM   1480  N   VAL A 190       6.336  12.461 -17.188  1.00 96.38           N  
ATOM   1481  CA  VAL A 190       6.711  11.273 -17.953  1.00 96.38           C  
ATOM   1482  C   VAL A 190       7.656  10.406 -17.109  1.00 96.38           C  
ATOM   1483  CB  VAL A 190       7.371  11.633 -19.297  1.00 96.38           C  
ATOM   1484  O   VAL A 190       8.656  10.906 -16.578  1.00 96.38           O  
ATOM   1485  CG1 VAL A 190       7.953  10.391 -19.969  1.00 96.38           C  
ATOM   1486  CG2 VAL A 190       6.363  12.312 -20.219  1.00 96.38           C  
ATOM   1487  N   LEU A 191       7.238   9.141 -16.938  1.00 96.56           N  
ATOM   1488  CA  LEU A 191       8.062   8.164 -16.234  1.00 96.56           C  
ATOM   1489  C   LEU A 191       9.000   7.449 -17.203  1.00 96.56           C  
ATOM   1490  CB  LEU A 191       7.191   7.148 -15.508  1.00 96.56           C  
ATOM   1491  O   LEU A 191       8.547   6.816 -18.172  1.00 96.56           O  
ATOM   1492  CG  LEU A 191       7.926   5.996 -14.820  1.00 96.56           C  
ATOM   1493  CD1 LEU A 191       8.781   6.523 -13.672  1.00 96.56           C  
ATOM   1494  CD2 LEU A 191       6.934   4.953 -14.312  1.00 96.56           C  
ATOM   1495  N   VAL A 192      10.320   7.508 -16.984  1.00 96.81           N  
ATOM   1496  CA  VAL A 192      11.328   6.867 -17.812  1.00 96.81           C  
ATOM   1497  C   VAL A 192      12.094   5.828 -17.000  1.00 96.81           C  
ATOM   1498  CB  VAL A 192      12.312   7.902 -18.422  1.00 96.81           C  
ATOM   1499  O   VAL A 192      12.656   6.145 -15.945  1.00 96.81           O  
ATOM   1500  CG1 VAL A 192      13.336   7.219 -19.312  1.00 96.81           C  
ATOM   1501  CG2 VAL A 192      11.547   8.977 -19.188  1.00 96.81           C  
ATOM   1502  N   LEU A 193      12.055   4.602 -17.531  1.00 97.06           N  
ATOM   1503  CA  LEU A 193      12.773   3.514 -16.875  1.00 97.06           C  
ATOM   1504  C   LEU A 193      14.078   3.199 -17.594  1.00 97.06           C  
ATOM   1505  CB  LEU A 193      11.898   2.260 -16.812  1.00 97.06           C  
ATOM   1506  O   LEU A 193      14.125   3.195 -18.828  1.00 97.06           O  
ATOM   1507  CG  LEU A 193      10.570   2.396 -16.047  1.00 97.06           C  
ATOM   1508  CD1 LEU A 193       9.633   1.257 -16.422  1.00 97.06           C  
ATOM   1509  CD2 LEU A 193      10.820   2.426 -14.547  1.00 97.06           C  
ATOM   1510  N   TRP A 194      15.109   2.869 -16.844  1.00 97.06           N  
ATOM   1511  CA  TRP A 194      16.406   2.516 -17.422  1.00 97.06           C  
ATOM   1512  C   TRP A 194      17.219   1.659 -16.469  1.00 97.06           C  
ATOM   1513  CB  TRP A 194      17.188   3.777 -17.797  1.00 97.06           C  
ATOM   1514  O   TRP A 194      16.812   1.445 -15.320  1.00 97.06           O  
ATOM   1515  CG  TRP A 194      17.375   4.738 -16.656  1.00 97.06           C  
ATOM   1516  CD1 TRP A 194      16.484   5.691 -16.234  1.00 97.06           C  
ATOM   1517  CD2 TRP A 194      18.516   4.844 -15.805  1.00 97.06           C  
ATOM   1518  CE2 TRP A 194      18.250   5.883 -14.883  1.00 97.06           C  
ATOM   1519  CE3 TRP A 194      19.734   4.164 -15.727  1.00 97.06           C  
ATOM   1520  NE1 TRP A 194      17.000   6.383 -15.172  1.00 97.06           N  
ATOM   1521  CH2 TRP A 194      20.344   5.570 -13.844  1.00 97.06           C  
ATOM   1522  CZ2 TRP A 194      19.156   6.254 -13.898  1.00 97.06           C  
ATOM   1523  CZ3 TRP A 194      20.641   4.535 -14.742  1.00 97.06           C  
ATOM   1524  N   GLY A 195      18.375   1.196 -16.969  1.00 97.06           N  
ATOM   1525  CA  GLY A 195      19.141   0.314 -16.109  1.00 97.06           C  
ATOM   1526  C   GLY A 195      20.609   0.267 -16.453  1.00 97.06           C  
ATOM   1527  O   GLY A 195      21.031   0.816 -17.484  1.00 97.06           O  
ATOM   1528  N   ILE A 196      21.344  -0.455 -15.586  1.00 97.38           N  
ATOM   1529  CA  ILE A 196      22.781  -0.646 -15.781  1.00 97.38           C  
ATOM   1530  C   ILE A 196      23.125  -2.133 -15.695  1.00 97.38           C  
ATOM   1531  CB  ILE A 196      23.609   0.153 -14.742  1.00 97.38           C  
ATOM   1532  O   ILE A 196      22.828  -2.785 -14.688  1.00 97.38           O  
ATOM   1533  CG1 ILE A 196      23.250   1.642 -14.805  1.00 97.38           C  
ATOM   1534  CG2 ILE A 196      25.109  -0.057 -14.961  1.00 97.38           C  
ATOM   1535  CD1 ILE A 196      23.859   2.475 -13.688  1.00 97.38           C  
ATOM   1536  N   HIS A 197      23.719  -2.594 -16.750  1.00 97.00           N  
ATOM   1537  CA  HIS A 197      24.109  -3.996 -16.766  1.00 97.00           C  
ATOM   1538  C   HIS A 197      25.469  -4.191 -16.078  1.00 97.00           C  
ATOM   1539  CB  HIS A 197      24.172  -4.516 -18.203  1.00 97.00           C  
ATOM   1540  O   HIS A 197      26.438  -3.492 -16.406  1.00 97.00           O  
ATOM   1541  CG  HIS A 197      24.531  -5.965 -18.297  1.00 97.00           C  
ATOM   1542  CD2 HIS A 197      24.031  -7.055 -17.672  1.00 97.00           C  
ATOM   1543  ND1 HIS A 197      25.531  -6.422 -19.125  1.00 97.00           N  
ATOM   1544  CE1 HIS A 197      25.641  -7.738 -19.000  1.00 97.00           C  
ATOM   1545  NE2 HIS A 197      24.734  -8.141 -18.125  1.00 97.00           N  
ATOM   1546  N   HIS A 198      25.484  -5.133 -15.164  1.00 96.38           N  
ATOM   1547  CA  HIS A 198      26.703  -5.508 -14.453  1.00 96.38           C  
ATOM   1548  C   HIS A 198      27.172  -6.910 -14.852  1.00 96.38           C  
ATOM   1549  CB  HIS A 198      26.484  -5.438 -12.945  1.00 96.38           C  
ATOM   1550  O   HIS A 198      26.625  -7.902 -14.367  1.00 96.38           O  
ATOM   1551  CG  HIS A 198      26.031  -4.090 -12.469  1.00 96.38           C  
ATOM   1552  CD2 HIS A 198      24.797  -3.594 -12.250  1.00 96.38           C  
ATOM   1553  ND1 HIS A 198      26.922  -3.076 -12.164  1.00 96.38           N  
ATOM   1554  CE1 HIS A 198      26.234  -2.012 -11.773  1.00 96.38           C  
ATOM   1555  NE2 HIS A 198      24.953  -2.301 -11.812  1.00 96.38           N  
ATOM   1556  N   PRO A 199      28.156  -6.988 -15.719  1.00 95.25           N  
ATOM   1557  CA  PRO A 199      28.609  -8.289 -16.203  1.00 95.25           C  
ATOM   1558  C   PRO A 199      29.297  -9.117 -15.133  1.00 95.25           C  
ATOM   1559  CB  PRO A 199      29.578  -7.922 -17.328  1.00 95.25           C  
ATOM   1560  O   PRO A 199      29.828  -8.562 -14.172  1.00 95.25           O  
ATOM   1561  CG  PRO A 199      29.203  -6.527 -17.719  1.00 95.25           C  
ATOM   1562  CD  PRO A 199      28.656  -5.824 -16.516  1.00 95.25           C  
ATOM   1563  N   SER A 200      29.406 -10.367 -15.383  1.00 94.56           N  
ATOM   1564  CA  SER A 200      29.953 -11.320 -14.414  1.00 94.56           C  
ATOM   1565  C   SER A 200      31.469 -11.328 -14.445  1.00 94.56           C  
ATOM   1566  CB  SER A 200      29.406 -12.727 -14.688  1.00 94.56           C  
ATOM   1567  O   SER A 200      32.125 -11.703 -13.469  1.00 94.56           O  
ATOM   1568  OG  SER A 200      29.766 -13.148 -15.992  1.00 94.56           O  
ATOM   1569  N   ASN A 201      32.062 -10.969 -15.609  1.00 94.69           N  
ATOM   1570  CA  ASN A 201      33.500 -10.914 -15.773  1.00 94.69           C  
ATOM   1571  C   ASN A 201      33.906  -9.961 -16.891  1.00 94.69           C  
ATOM   1572  CB  ASN A 201      34.062 -12.312 -16.031  1.00 94.69           C  
ATOM   1573  O   ASN A 201      33.062  -9.531 -17.672  1.00 94.69           O  
ATOM   1574  CG  ASN A 201      33.469 -12.961 -17.266  1.00 94.69           C  
ATOM   1575  ND2 ASN A 201      32.781 -14.086 -17.078  1.00 94.69           N  
ATOM   1576  OD1 ASN A 201      33.625 -12.453 -18.391  1.00 94.69           O  
ATOM   1577  N   ILE A 202      35.156  -9.719 -16.938  1.00 95.06           N  
ATOM   1578  CA  ILE A 202      35.688  -8.727 -17.859  1.00 95.06           C  
ATOM   1579  C   ILE A 202      35.562  -9.219 -19.297  1.00 95.06           C  
ATOM   1580  CB  ILE A 202      37.188  -8.406 -17.531  1.00 95.06           C  
ATOM   1581  O   ILE A 202      35.375  -8.422 -20.219  1.00 95.06           O  
ATOM   1582  CG1 ILE A 202      37.656  -7.219 -18.375  1.00 95.06           C  
ATOM   1583  CG2 ILE A 202      38.062  -9.641 -17.766  1.00 95.06           C  
ATOM   1584  CD1 ILE A 202      36.938  -5.910 -18.062  1.00 95.06           C  
ATOM   1585  N   GLU A 203      35.656 -10.547 -19.562  1.00 94.75           N  
ATOM   1586  CA  GLU A 203      35.469 -11.125 -20.891  1.00 94.75           C  
ATOM   1587  C   GLU A 203      34.062 -10.828 -21.422  1.00 94.75           C  
ATOM   1588  CB  GLU A 203      35.719 -12.633 -20.859  1.00 94.75           C  
ATOM   1589  O   GLU A 203      33.938 -10.469 -22.594  1.00 94.75           O  
ATOM   1590  CG  GLU A 203      37.188 -13.016 -20.688  1.00 94.75           C  
ATOM   1591  CD  GLU A 203      37.656 -12.984 -19.234  1.00 94.75           C  
ATOM   1592  OE1 GLU A 203      38.875 -13.102 -19.000  1.00 94.75           O  
ATOM   1593  OE2 GLU A 203      36.781 -12.836 -18.344  1.00 94.75           O  
ATOM   1594  N   ASP A 204      33.031 -11.031 -20.609  1.00 92.75           N  
ATOM   1595  CA  ASP A 204      31.656 -10.734 -20.969  1.00 92.75           C  
ATOM   1596  C   ASP A 204      31.484  -9.250 -21.266  1.00 92.75           C  
ATOM   1597  CB  ASP A 204      30.703 -11.164 -19.844  1.00 92.75           C  
ATOM   1598  O   ASP A 204      30.781  -8.883 -22.219  1.00 92.75           O  
ATOM   1599  CG  ASP A 204      30.484 -12.664 -19.797  1.00 92.75           C  
ATOM   1600  OD1 ASP A 204      30.922 -13.375 -20.734  1.00 92.75           O  
ATOM   1601  OD2 ASP A 204      29.859 -13.141 -18.828  1.00 92.75           O  
ATOM   1602  N   GLN A 205      32.125  -8.391 -20.547  1.00 95.12           N  
ATOM   1603  CA  GLN A 205      32.125  -6.945 -20.750  1.00 95.12           C  
ATOM   1604  C   GLN A 205      32.719  -6.582 -22.125  1.00 95.12           C  
ATOM   1605  CB  GLN A 205      32.906  -6.238 -19.656  1.00 95.12           C  
ATOM   1606  O   GLN A 205      32.094  -5.797 -22.859  1.00 95.12           O  
ATOM   1607  CG  GLN A 205      33.062  -4.738 -19.859  1.00 95.12           C  
ATOM   1608  CD  GLN A 205      31.828  -3.955 -19.422  1.00 95.12           C  
ATOM   1609  NE2 GLN A 205      31.766  -2.693 -19.828  1.00 95.12           N  
ATOM   1610  OE1 GLN A 205      30.953  -4.480 -18.734  1.00 95.12           O  
ATOM   1611  N   LYS A 206      33.844  -7.160 -22.484  1.00 95.56           N  
ATOM   1612  CA  LYS A 206      34.531  -6.887 -23.734  1.00 95.56           C  
ATOM   1613  C   LYS A 206      33.750  -7.441 -24.922  1.00 95.56           C  
ATOM   1614  CB  LYS A 206      35.938  -7.473 -23.719  1.00 95.56           C  
ATOM   1615  O   LYS A 206      33.719  -6.832 -26.000  1.00 95.56           O  
ATOM   1616  CG  LYS A 206      36.906  -6.691 -22.859  1.00 95.56           C  
ATOM   1617  CD  LYS A 206      38.312  -7.293 -22.906  1.00 95.56           C  
ATOM   1618  CE  LYS A 206      39.312  -6.500 -22.062  1.00 95.56           C  
ATOM   1619  NZ  LYS A 206      40.656  -7.109 -22.094  1.00 95.56           N  
ATOM   1620  N   THR A 207      33.156  -8.555 -24.641  1.00 94.19           N  
ATOM   1621  CA  THR A 207      32.406  -9.219 -25.703  1.00 94.19           C  
ATOM   1622  C   THR A 207      31.141  -8.430 -26.047  1.00 94.19           C  
ATOM   1623  CB  THR A 207      32.000 -10.656 -25.297  1.00 94.19           C  
ATOM   1624  O   THR A 207      30.828  -8.258 -27.234  1.00 94.19           O  
ATOM   1625  CG2 THR A 207      31.203 -11.344 -26.391  1.00 94.19           C  
ATOM   1626  OG1 THR A 207      33.188 -11.414 -25.031  1.00 94.19           O  
ATOM   1627  N   ILE A 208      30.531  -7.930 -25.047  1.00 94.19           N  
ATOM   1628  CA  ILE A 208      29.250  -7.277 -25.234  1.00 94.19           C  
ATOM   1629  C   ILE A 208      29.453  -5.809 -25.594  1.00 94.19           C  
ATOM   1630  CB  ILE A 208      28.359  -7.398 -23.969  1.00 94.19           C  
ATOM   1631  O   ILE A 208      28.828  -5.289 -26.516  1.00 94.19           O  
ATOM   1632  CG1 ILE A 208      28.016  -8.867 -23.703  1.00 94.19           C  
ATOM   1633  CG2 ILE A 208      27.094  -6.555 -24.125  1.00 94.19           C  
ATOM   1634  CD1 ILE A 208      27.344  -9.109 -22.359  1.00 94.19           C  
ATOM   1635  N   TYR A 209      30.438  -5.125 -24.938  1.00 95.38           N  
ATOM   1636  CA  TYR A 209      30.516  -3.674 -25.047  1.00 95.38           C  
ATOM   1637  C   TYR A 209      31.844  -3.254 -25.672  1.00 95.38           C  
ATOM   1638  CB  TYR A 209      30.344  -3.006 -23.688  1.00 95.38           C  
ATOM   1639  O   TYR A 209      32.062  -2.068 -25.922  1.00 95.38           O  
ATOM   1640  CG  TYR A 209      29.047  -3.373 -23.000  1.00 95.38           C  
ATOM   1641  CD1 TYR A 209      27.828  -2.992 -23.531  1.00 95.38           C  
ATOM   1642  CD2 TYR A 209      29.062  -4.098 -21.812  1.00 95.38           C  
ATOM   1643  CE1 TYR A 209      26.625  -3.326 -22.891  1.00 95.38           C  
ATOM   1644  CE2 TYR A 209      27.875  -4.438 -21.172  1.00 95.38           C  
ATOM   1645  OH  TYR A 209      25.484  -4.379 -21.078  1.00 95.38           O  
ATOM   1646  CZ  TYR A 209      26.672  -4.047 -21.719  1.00 95.38           C  
ATOM   1647  N   ARG A 210      32.812  -4.152 -25.891  1.00 95.12           N  
ATOM   1648  CA  ARG A 210      34.125  -3.959 -26.516  1.00 95.12           C  
ATOM   1649  C   ARG A 210      34.969  -2.979 -25.719  1.00 95.12           C  
ATOM   1650  CB  ARG A 210      33.969  -3.463 -27.953  1.00 95.12           C  
ATOM   1651  O   ARG A 210      35.844  -2.301 -26.281  1.00 95.12           O  
ATOM   1652  CG  ARG A 210      33.188  -4.426 -28.859  1.00 95.12           C  
ATOM   1653  CD  ARG A 210      33.906  -5.773 -28.953  1.00 95.12           C  
ATOM   1654  NE  ARG A 210      33.125  -6.719 -29.766  1.00 95.12           N  
ATOM   1655  NH1 ARG A 210      34.500  -8.523 -29.328  1.00 95.12           N  
ATOM   1656  NH2 ARG A 210      32.688  -8.773 -30.688  1.00 95.12           N  
ATOM   1657  CZ  ARG A 210      33.438  -8.000 -29.922  1.00 95.12           C  
ATOM   1658  N   LYS A 211      34.562  -2.764 -24.484  1.00 92.44           N  
ATOM   1659  CA  LYS A 211      35.281  -1.867 -23.578  1.00 92.44           C  
ATOM   1660  C   LYS A 211      35.594  -2.545 -22.250  1.00 92.44           C  
ATOM   1661  CB  LYS A 211      34.500  -0.582 -23.344  1.00 92.44           C  
ATOM   1662  O   LYS A 211      34.750  -3.281 -21.719  1.00 92.44           O  
ATOM   1663  CG  LYS A 211      34.281   0.262 -24.594  1.00 92.44           C  
ATOM   1664  CD  LYS A 211      35.562   1.048 -24.953  1.00 92.44           C  
ATOM   1665  CE  LYS A 211      35.312   2.025 -26.094  1.00 92.44           C  
ATOM   1666  NZ  LYS A 211      36.531   2.771 -26.453  1.00 92.44           N  
ATOM   1667  N   GLU A 212      36.812  -2.287 -21.703  1.00 91.06           N  
ATOM   1668  CA  GLU A 212      37.188  -2.807 -20.391  1.00 91.06           C  
ATOM   1669  C   GLU A 212      36.594  -1.941 -19.266  1.00 91.06           C  
ATOM   1670  CB  GLU A 212      38.688  -2.895 -20.266  1.00 91.06           C  
ATOM   1671  O   GLU A 212      36.125  -2.461 -18.266  1.00 91.06           O  
ATOM   1672  CG  GLU A 212      39.312  -3.990 -21.109  1.00 91.06           C  
ATOM   1673  CD  GLU A 212      40.812  -4.141 -20.891  1.00 91.06           C  
ATOM   1674  OE1 GLU A 212      41.438  -4.988 -21.562  1.00 91.06           O  
ATOM   1675  OE2 GLU A 212      41.375  -3.400 -20.047  1.00 91.06           O  
ATOM   1676  N   ASN A 213      36.656  -0.624 -19.531  1.00 91.88           N  
ATOM   1677  CA  ASN A 213      36.062   0.347 -18.609  1.00 91.88           C  
ATOM   1678  C   ASN A 213      34.875   1.060 -19.219  1.00 91.88           C  
ATOM   1679  CB  ASN A 213      37.125   1.366 -18.172  1.00 91.88           C  
ATOM   1680  O   ASN A 213      34.969   1.608 -20.328  1.00 91.88           O  
ATOM   1681  CG  ASN A 213      38.312   0.723 -17.469  1.00 91.88           C  
ATOM   1682  ND2 ASN A 213      39.500   1.280 -17.656  1.00 91.88           N  
ATOM   1683  OD1 ASN A 213      38.156  -0.269 -16.750  1.00 91.88           O  
ATOM   1684  N   ALA A 214      33.750   0.984 -18.500  1.00 94.38           N  
ATOM   1685  CA  ALA A 214      32.531   1.581 -19.031  1.00 94.38           C  
ATOM   1686  C   ALA A 214      31.859   2.498 -18.016  1.00 94.38           C  
ATOM   1687  CB  ALA A 214      31.547   0.492 -19.484  1.00 94.38           C  
ATOM   1688  O   ALA A 214      32.094   2.361 -16.812  1.00 94.38           O  
ATOM   1689  N   TYR A 215      31.172   3.424 -18.562  1.00 95.69           N  
ATOM   1690  CA  TYR A 215      30.422   4.309 -17.688  1.00 95.69           C  
ATOM   1691  C   TYR A 215      29.062   4.637 -18.266  1.00 95.69           C  
ATOM   1692  CB  TYR A 215      31.203   5.598 -17.422  1.00 95.69           C  
ATOM   1693  O   TYR A 215      28.859   4.570 -19.484  1.00 95.69           O  
ATOM   1694  CG  TYR A 215      31.266   6.527 -18.609  1.00 95.69           C  
ATOM   1695  CD1 TYR A 215      32.312   6.457 -19.531  1.00 95.69           C  
ATOM   1696  CD2 TYR A 215      30.266   7.473 -18.828  1.00 95.69           C  
ATOM   1697  CE1 TYR A 215      32.344   7.312 -20.625  1.00 95.69           C  
ATOM   1698  CE2 TYR A 215      30.297   8.328 -19.922  1.00 95.69           C  
ATOM   1699  OH  TYR A 215      31.406   9.094 -21.891  1.00 95.69           O  
ATOM   1700  CZ  TYR A 215      31.359   8.242 -20.812  1.00 95.69           C  
ATOM   1701  N   VAL A 216      28.219   4.969 -17.359  1.00 96.94           N  
ATOM   1702  CA  VAL A 216      26.891   5.465 -17.719  1.00 96.94           C  
ATOM   1703  C   VAL A 216      26.578   6.734 -16.938  1.00 96.94           C  
ATOM   1704  CB  VAL A 216      25.797   4.402 -17.469  1.00 96.94           C  
ATOM   1705  O   VAL A 216      26.703   6.762 -15.711  1.00 96.94           O  
ATOM   1706  CG1 VAL A 216      24.422   4.945 -17.844  1.00 96.94           C  
ATOM   1707  CG2 VAL A 216      26.094   3.129 -18.266  1.00 96.94           C  
ATOM   1708  N   SER A 217      26.234   7.754 -17.734  1.00 96.56           N  
ATOM   1709  CA  SER A 217      25.875   9.016 -17.109  1.00 96.56           C  
ATOM   1710  C   SER A 217      24.453   9.430 -17.484  1.00 96.56           C  
ATOM   1711  CB  SER A 217      26.859  10.117 -17.516  1.00 96.56           C  
ATOM   1712  O   SER A 217      24.094   9.422 -18.656  1.00 96.56           O  
ATOM   1713  OG  SER A 217      26.469  11.367 -16.969  1.00 96.56           O  
ATOM   1714  N   VAL A 218      23.672   9.727 -16.469  1.00 96.19           N  
ATOM   1715  CA  VAL A 218      22.297  10.180 -16.672  1.00 96.19           C  
ATOM   1716  C   VAL A 218      22.109  11.555 -16.031  1.00 96.19           C  
ATOM   1717  CB  VAL A 218      21.281   9.180 -16.078  1.00 96.19           C  
ATOM   1718  O   VAL A 218      22.422  11.750 -14.859  1.00 96.19           O  
ATOM   1719  CG1 VAL A 218      19.859   9.602 -16.406  1.00 96.19           C  
ATOM   1720  CG2 VAL A 218      21.562   7.766 -16.594  1.00 96.19           C  
ATOM   1721  N   VAL A 219      21.609  12.453 -16.891  1.00 95.31           N  
ATOM   1722  CA  VAL A 219      21.484  13.828 -16.422  1.00 95.31           C  
ATOM   1723  C   VAL A 219      20.062  14.336 -16.688  1.00 95.31           C  
ATOM   1724  CB  VAL A 219      22.516  14.758 -17.078  1.00 95.31           C  
ATOM   1725  O   VAL A 219      19.547  14.172 -17.797  1.00 95.31           O  
ATOM   1726  CG1 VAL A 219      22.359  16.203 -16.594  1.00 95.31           C  
ATOM   1727  CG2 VAL A 219      23.938  14.258 -16.812  1.00 95.31           C  
ATOM   1728  N   SER A 220      19.422  14.859 -15.602  1.00 93.25           N  
ATOM   1729  CA  SER A 220      18.156  15.586 -15.695  1.00 93.25           C  
ATOM   1730  C   SER A 220      18.172  16.828 -14.805  1.00 93.25           C  
ATOM   1731  CB  SER A 220      16.984  14.680 -15.320  1.00 93.25           C  
ATOM   1732  O   SER A 220      19.188  17.141 -14.180  1.00 93.25           O  
ATOM   1733  OG  SER A 220      16.938  14.500 -13.914  1.00 93.25           O  
ATOM   1734  N   SER A 221      17.109  17.547 -14.820  1.00 86.81           N  
ATOM   1735  CA  SER A 221      17.016  18.750 -14.008  1.00 86.81           C  
ATOM   1736  C   SER A 221      17.188  18.438 -12.523  1.00 86.81           C  
ATOM   1737  CB  SER A 221      15.664  19.438 -14.234  1.00 86.81           C  
ATOM   1738  O   SER A 221      17.766  19.219 -11.781  1.00 86.81           O  
ATOM   1739  OG  SER A 221      14.594  18.562 -13.961  1.00 86.81           O  
ATOM   1740  N   HIS A 222      16.875  17.250 -12.117  1.00 82.31           N  
ATOM   1741  CA  HIS A 222      16.875  16.922 -10.703  1.00 82.31           C  
ATOM   1742  C   HIS A 222      17.734  15.695 -10.422  1.00 82.31           C  
ATOM   1743  CB  HIS A 222      15.445  16.688 -10.211  1.00 82.31           C  
ATOM   1744  O   HIS A 222      17.828  15.242  -9.281  1.00 82.31           O  
ATOM   1745  CG  HIS A 222      14.531  17.844 -10.422  1.00 82.31           C  
ATOM   1746  CD2 HIS A 222      13.469  18.000 -11.250  1.00 82.31           C  
ATOM   1747  ND1 HIS A 222      14.664  19.031  -9.734  1.00 82.31           N  
ATOM   1748  CE1 HIS A 222      13.727  19.875 -10.133  1.00 82.31           C  
ATOM   1749  NE2 HIS A 222      12.984  19.281 -11.047  1.00 82.31           N  
ATOM   1750  N   TYR A 223      18.375  15.203 -11.453  1.00 85.94           N  
ATOM   1751  CA  TYR A 223      19.125  13.969 -11.305  1.00 85.94           C  
ATOM   1752  C   TYR A 223      20.422  14.023 -12.102  1.00 85.94           C  
ATOM   1753  CB  TYR A 223      18.297  12.766 -11.750  1.00 85.94           C  
ATOM   1754  O   TYR A 223      20.422  14.359 -13.289  1.00 85.94           O  
ATOM   1755  CG  TYR A 223      18.906  11.430 -11.391  1.00 85.94           C  
ATOM   1756  CD1 TYR A 223      19.719  10.758 -12.289  1.00 85.94           C  
ATOM   1757  CD2 TYR A 223      18.656  10.844 -10.156  1.00 85.94           C  
ATOM   1758  CE1 TYR A 223      20.281   9.523 -11.961  1.00 85.94           C  
ATOM   1759  CE2 TYR A 223      19.203   9.617  -9.820  1.00 85.94           C  
ATOM   1760  OH  TYR A 223      20.578   7.746 -10.398  1.00 85.94           O  
ATOM   1761  CZ  TYR A 223      20.016   8.969 -10.727  1.00 85.94           C  
ATOM   1762  N   ASN A 224      21.562  13.891 -11.438  1.00 92.12           N  
ATOM   1763  CA  ASN A 224      22.875  13.836 -12.078  1.00 92.12           C  
ATOM   1764  C   ASN A 224      23.766  12.797 -11.422  1.00 92.12           C  
ATOM   1765  CB  ASN A 224      23.531  15.211 -12.047  1.00 92.12           C  
ATOM   1766  O   ASN A 224      24.281  13.008 -10.320  1.00 92.12           O  
ATOM   1767  CG  ASN A 224      24.844  15.242 -12.812  1.00 92.12           C  
ATOM   1768  ND2 ASN A 224      25.500  16.406 -12.836  1.00 92.12           N  
ATOM   1769  OD1 ASN A 224      25.266  14.234 -13.383  1.00 92.12           O  
ATOM   1770  N   ARG A 225      23.922  11.719 -12.117  1.00 93.88           N  
ATOM   1771  CA  ARG A 225      24.734  10.648 -11.539  1.00 93.88           C  
ATOM   1772  C   ARG A 225      25.516   9.922 -12.625  1.00 93.88           C  
ATOM   1773  CB  ARG A 225      23.844   9.656 -10.781  1.00 93.88           C  
ATOM   1774  O   ARG A 225      25.062   9.797 -13.758  1.00 93.88           O  
ATOM   1775  CG  ARG A 225      23.312  10.195  -9.461  1.00 93.88           C  
ATOM   1776  CD  ARG A 225      22.750   9.086  -8.586  1.00 93.88           C  
ATOM   1777  NE  ARG A 225      22.234   9.602  -7.320  1.00 93.88           N  
ATOM   1778  NH1 ARG A 225      21.656   7.535  -6.465  1.00 93.88           N  
ATOM   1779  NH2 ARG A 225      21.297   9.430  -5.230  1.00 93.88           N  
ATOM   1780  CZ  ARG A 225      21.734   8.859  -6.344  1.00 93.88           C  
ATOM   1781  N   ARG A 226      26.672   9.562 -12.281  1.00 95.12           N  
ATOM   1782  CA  ARG A 226      27.531   8.719 -13.117  1.00 95.12           C  
ATOM   1783  C   ARG A 226      27.719   7.348 -12.492  1.00 95.12           C  
ATOM   1784  CB  ARG A 226      28.875   9.391 -13.352  1.00 95.12           C  
ATOM   1785  O   ARG A 226      28.016   7.238 -11.297  1.00 95.12           O  
ATOM   1786  CG  ARG A 226      29.734   8.711 -14.414  1.00 95.12           C  
ATOM   1787  CD  ARG A 226      31.000   9.508 -14.711  1.00 95.12           C  
ATOM   1788  NE  ARG A 226      31.844   8.812 -15.680  1.00 95.12           N  
ATOM   1789  NH1 ARG A 226      33.438  10.477 -15.766  1.00 95.12           N  
ATOM   1790  NH2 ARG A 226      33.688   8.578 -17.031  1.00 95.12           N  
ATOM   1791  CZ  ARG A 226      33.000   9.289 -16.156  1.00 95.12           C  
ATOM   1792  N   PHE A 227      27.609   6.301 -13.281  1.00 95.75           N  
ATOM   1793  CA  PHE A 227      27.672   4.930 -12.789  1.00 95.75           C  
ATOM   1794  C   PHE A 227      28.828   4.180 -13.438  1.00 95.75           C  
ATOM   1795  CB  PHE A 227      26.359   4.195 -13.047  1.00 95.75           C  
ATOM   1796  O   PHE A 227      29.062   4.309 -14.641  1.00 95.75           O  
ATOM   1797  CG  PHE A 227      25.172   4.828 -12.383  1.00 95.75           C  
ATOM   1798  CD1 PHE A 227      24.781   4.441 -11.102  1.00 95.75           C  
ATOM   1799  CD2 PHE A 227      24.438   5.812 -13.031  1.00 95.75           C  
ATOM   1800  CE1 PHE A 227      23.672   5.027 -10.484  1.00 95.75           C  
ATOM   1801  CE2 PHE A 227      23.328   6.398 -12.422  1.00 95.75           C  
ATOM   1802  CZ  PHE A 227      22.953   6.004 -11.141  1.00 95.75           C  
ATOM   1803  N   THR A 228      29.484   3.461 -12.594  1.00 95.44           N  
ATOM   1804  CA  THR A 228      30.484   2.512 -13.070  1.00 95.44           C  
ATOM   1805  C   THR A 228      30.047   1.076 -12.812  1.00 95.44           C  
ATOM   1806  CB  THR A 228      31.859   2.756 -12.406  1.00 95.44           C  
ATOM   1807  O   THR A 228      29.719   0.718 -11.672  1.00 95.44           O  
ATOM   1808  CG2 THR A 228      32.938   1.866 -13.008  1.00 95.44           C  
ATOM   1809  OG1 THR A 228      32.219   4.129 -12.578  1.00 95.44           O  
ATOM   1810  N   PRO A 229      29.938   0.278 -13.906  1.00 94.62           N  
ATOM   1811  CA  PRO A 229      29.469  -1.093 -13.711  1.00 94.62           C  
ATOM   1812  C   PRO A 229      30.375  -1.914 -12.812  1.00 94.62           C  
ATOM   1813  CB  PRO A 229      29.438  -1.665 -15.133  1.00 94.62           C  
ATOM   1814  O   PRO A 229      31.594  -1.696 -12.797  1.00 94.62           O  
ATOM   1815  CG  PRO A 229      29.500  -0.469 -16.031  1.00 94.62           C  
ATOM   1816  CD  PRO A 229      30.141   0.659 -15.273  1.00 94.62           C  
ATOM   1817  N   GLU A 230      29.781  -2.748 -12.039  1.00 94.25           N  
ATOM   1818  CA  GLU A 230      30.516  -3.666 -11.172  1.00 94.25           C  
ATOM   1819  C   GLU A 230      30.719  -5.020 -11.852  1.00 94.25           C  
ATOM   1820  CB  GLU A 230      29.766  -3.852  -9.844  1.00 94.25           C  
ATOM   1821  O   GLU A 230      29.750  -5.766 -12.062  1.00 94.25           O  
ATOM   1822  CG  GLU A 230      29.656  -2.578  -9.016  1.00 94.25           C  
ATOM   1823  CD  GLU A 230      28.875  -2.764  -7.727  1.00 94.25           C  
ATOM   1824  OE1 GLU A 230      28.641  -1.765  -7.012  1.00 94.25           O  
ATOM   1825  OE2 GLU A 230      28.500  -3.920  -7.426  1.00 94.25           O  
ATOM   1826  N   ILE A 231      31.969  -5.281 -12.156  1.00 93.94           N  
ATOM   1827  CA  ILE A 231      32.312  -6.551 -12.797  1.00 93.94           C  
ATOM   1828  C   ILE A 231      32.781  -7.547 -11.742  1.00 93.94           C  
ATOM   1829  CB  ILE A 231      33.406  -6.359 -13.875  1.00 93.94           C  
ATOM   1830  O   ILE A 231      33.875  -7.422 -11.203  1.00 93.94           O  
ATOM   1831  CG1 ILE A 231      32.969  -5.289 -14.891  1.00 93.94           C  
ATOM   1832  CG2 ILE A 231      33.688  -7.688 -14.578  1.00 93.94           C  
ATOM   1833  CD1 ILE A 231      34.031  -4.910 -15.883  1.00 93.94           C  
ATOM   1834  N   ALA A 232      31.891  -8.438 -11.500  1.00 93.06           N  
ATOM   1835  CA  ALA A 232      32.219  -9.398 -10.445  1.00 93.06           C  
ATOM   1836  C   ALA A 232      31.438 -10.703 -10.641  1.00 93.06           C  
ATOM   1837  CB  ALA A 232      31.891  -8.805  -9.070  1.00 93.06           C  
ATOM   1838  O   ALA A 232      30.328 -10.711 -11.195  1.00 93.06           O  
ATOM   1839  N   LYS A 233      32.125 -11.781 -10.258  1.00 90.75           N  
ATOM   1840  CA  LYS A 233      31.453 -13.078 -10.273  1.00 90.75           C  
ATOM   1841  C   LYS A 233      30.375 -13.156  -9.203  1.00 90.75           C  
ATOM   1842  CB  LYS A 233      32.469 -14.211 -10.078  1.00 90.75           C  
ATOM   1843  O   LYS A 233      30.609 -12.797  -8.047  1.00 90.75           O  
ATOM   1844  CG  LYS A 233      31.922 -15.594 -10.398  1.00 90.75           C  
ATOM   1845  CD  LYS A 233      33.000 -16.656 -10.328  1.00 90.75           C  
ATOM   1846  CE  LYS A 233      32.469 -18.031 -10.648  1.00 90.75           C  
ATOM   1847  NZ  LYS A 233      33.531 -19.078 -10.602  1.00 90.75           N  
ATOM   1848  N   ARG A 234      29.203 -13.625  -9.609  1.00 91.81           N  
ATOM   1849  CA  ARG A 234      28.047 -13.750  -8.711  1.00 91.81           C  
ATOM   1850  C   ARG A 234      27.391 -15.117  -8.852  1.00 91.81           C  
ATOM   1851  CB  ARG A 234      27.031 -12.641  -8.984  1.00 91.81           C  
ATOM   1852  O   ARG A 234      27.531 -15.781  -9.875  1.00 91.81           O  
ATOM   1853  CG  ARG A 234      27.578 -11.234  -8.805  1.00 91.81           C  
ATOM   1854  CD  ARG A 234      26.562 -10.180  -9.180  1.00 91.81           C  
ATOM   1855  NE  ARG A 234      27.125  -8.836  -9.109  1.00 91.81           N  
ATOM   1856  NH1 ARG A 234      28.156  -8.930 -11.164  1.00 91.81           N  
ATOM   1857  NH2 ARG A 234      28.328  -7.043  -9.883  1.00 91.81           N  
ATOM   1858  CZ  ARG A 234      27.875  -8.273 -10.055  1.00 91.81           C  
ATOM   1859  N   PRO A 235      26.672 -15.484  -7.824  1.00 91.56           N  
ATOM   1860  CA  PRO A 235      25.922 -16.734  -7.949  1.00 91.56           C  
ATOM   1861  C   PRO A 235      24.859 -16.672  -9.055  1.00 91.56           C  
ATOM   1862  CB  PRO A 235      25.266 -16.875  -6.574  1.00 91.56           C  
ATOM   1863  O   PRO A 235      24.297 -15.609  -9.320  1.00 91.56           O  
ATOM   1864  CG  PRO A 235      26.062 -16.016  -5.668  1.00 91.56           C  
ATOM   1865  CD  PRO A 235      26.641 -14.883  -6.473  1.00 91.56           C  
ATOM   1866  N   LYS A 236      24.641 -17.734  -9.641  1.00 91.31           N  
ATOM   1867  CA  LYS A 236      23.656 -17.812 -10.711  1.00 91.31           C  
ATOM   1868  C   LYS A 236      22.234 -17.719 -10.156  1.00 91.31           C  
ATOM   1869  CB  LYS A 236      23.828 -19.094 -11.523  1.00 91.31           C  
ATOM   1870  O   LYS A 236      21.875 -18.453  -9.234  1.00 91.31           O  
ATOM   1871  CG  LYS A 236      25.078 -19.125 -12.391  1.00 91.31           C  
ATOM   1872  CD  LYS A 236      25.141 -20.391 -13.234  1.00 91.31           C  
ATOM   1873  CE  LYS A 236      26.406 -20.438 -14.078  1.00 91.31           C  
ATOM   1874  NZ  LYS A 236      26.484 -21.688 -14.891  1.00 91.31           N  
ATOM   1875  N   VAL A 237      21.594 -16.766 -10.617  1.00 88.81           N  
ATOM   1876  CA  VAL A 237      20.172 -16.609 -10.359  1.00 88.81           C  
ATOM   1877  C   VAL A 237      19.406 -16.641 -11.680  1.00 88.81           C  
ATOM   1878  CB  VAL A 237      19.875 -15.281  -9.609  1.00 88.81           C  
ATOM   1879  O   VAL A 237      19.672 -15.859 -12.586  1.00 88.81           O  
ATOM   1880  CG1 VAL A 237      18.375 -15.141  -9.336  1.00 88.81           C  
ATOM   1881  CG2 VAL A 237      20.672 -15.219  -8.312  1.00 88.81           C  
ATOM   1882  N   ARG A 238      18.562 -17.703 -11.828  1.00 88.31           N  
ATOM   1883  CA  ARG A 238      17.844 -17.938 -13.078  1.00 88.31           C  
ATOM   1884  C   ARG A 238      18.797 -18.078 -14.250  1.00 88.31           C  
ATOM   1885  CB  ARG A 238      16.859 -16.797 -13.352  1.00 88.31           C  
ATOM   1886  O   ARG A 238      18.562 -17.516 -15.320  1.00 88.31           O  
ATOM   1887  CG  ARG A 238      15.719 -16.703 -12.344  1.00 88.31           C  
ATOM   1888  CD  ARG A 238      14.695 -15.641 -12.734  1.00 88.31           C  
ATOM   1889  NE  ARG A 238      15.180 -14.297 -12.438  1.00 88.31           N  
ATOM   1890  NH1 ARG A 238      13.086 -13.398 -12.062  1.00 88.31           N  
ATOM   1891  NH2 ARG A 238      14.953 -12.086 -11.883  1.00 88.31           N  
ATOM   1892  CZ  ARG A 238      14.406 -13.266 -12.125  1.00 88.31           C  
ATOM   1893  N   ASP A 239      19.984 -18.688 -13.977  1.00 88.56           N  
ATOM   1894  CA  ASP A 239      21.016 -19.094 -14.922  1.00 88.56           C  
ATOM   1895  C   ASP A 239      21.797 -17.875 -15.430  1.00 88.56           C  
ATOM   1896  CB  ASP A 239      20.406 -19.859 -16.094  1.00 88.56           C  
ATOM   1897  O   ASP A 239      22.359 -17.906 -16.531  1.00 88.56           O  
ATOM   1898  CG  ASP A 239      19.859 -21.203 -15.695  1.00 88.56           C  
ATOM   1899  OD1 ASP A 239      20.438 -21.875 -14.820  1.00 88.56           O  
ATOM   1900  OD2 ASP A 239      18.812 -21.609 -16.266  1.00 88.56           O  
ATOM   1901  N   GLN A 240      21.656 -16.750 -14.664  1.00 91.25           N  
ATOM   1902  CA  GLN A 240      22.391 -15.531 -15.016  1.00 91.25           C  
ATOM   1903  C   GLN A 240      23.438 -15.195 -13.953  1.00 91.25           C  
ATOM   1904  CB  GLN A 240      21.438 -14.359 -15.203  1.00 91.25           C  
ATOM   1905  O   GLN A 240      23.125 -15.148 -12.766  1.00 91.25           O  
ATOM   1906  CG  GLN A 240      20.422 -14.555 -16.328  1.00 91.25           C  
ATOM   1907  CD  GLN A 240      21.094 -14.648 -17.688  1.00 91.25           C  
ATOM   1908  NE2 GLN A 240      20.500 -15.438 -18.594  1.00 91.25           N  
ATOM   1909  OE1 GLN A 240      22.125 -14.016 -17.953  1.00 91.25           O  
ATOM   1910  N   GLU A 241      24.609 -14.922 -14.398  1.00 92.00           N  
ATOM   1911  CA  GLU A 241      25.688 -14.547 -13.492  1.00 92.00           C  
ATOM   1912  C   GLU A 241      25.875 -13.031 -13.453  1.00 92.00           C  
ATOM   1913  CB  GLU A 241      27.000 -15.227 -13.906  1.00 92.00           C  
ATOM   1914  O   GLU A 241      26.453 -12.500 -12.500  1.00 92.00           O  
ATOM   1915  CG  GLU A 241      27.016 -16.719 -13.641  1.00 92.00           C  
ATOM   1916  CD  GLU A 241      28.312 -17.391 -14.070  1.00 92.00           C  
ATOM   1917  OE1 GLU A 241      28.578 -18.547 -13.656  1.00 92.00           O  
ATOM   1918  OE2 GLU A 241      29.078 -16.750 -14.828  1.00 92.00           O  
ATOM   1919  N   GLY A 242      25.344 -12.359 -14.438  1.00 93.56           N  
ATOM   1920  CA  GLY A 242      25.312 -10.906 -14.461  1.00 93.56           C  
ATOM   1921  C   GLY A 242      24.125 -10.328 -13.703  1.00 93.56           C  
ATOM   1922  O   GLY A 242      23.188 -11.047 -13.352  1.00 93.56           O  
ATOM   1923  N   ARG A 243      24.250  -8.969 -13.398  1.00 95.50           N  
ATOM   1924  CA  ARG A 243      23.141  -8.266 -12.758  1.00 95.50           C  
ATOM   1925  C   ARG A 243      22.766  -7.012 -13.539  1.00 95.50           C  
ATOM   1926  CB  ARG A 243      23.500  -7.898 -11.320  1.00 95.50           C  
ATOM   1927  O   ARG A 243      23.609  -6.398 -14.188  1.00 95.50           O  
ATOM   1928  CG  ARG A 243      23.797  -9.094 -10.430  1.00 95.50           C  
ATOM   1929  CD  ARG A 243      22.547  -9.906 -10.141  1.00 95.50           C  
ATOM   1930  NE  ARG A 243      22.812 -10.992  -9.203  1.00 95.50           N  
ATOM   1931  NH1 ARG A 243      23.562 -12.469 -10.812  1.00 95.50           N  
ATOM   1932  NH2 ARG A 243      23.500 -13.102  -8.609  1.00 95.50           N  
ATOM   1933  CZ  ARG A 243      23.297 -12.188  -9.539  1.00 95.50           C  
ATOM   1934  N   ILE A 244      21.391  -6.707 -13.422  1.00 96.62           N  
ATOM   1935  CA  ILE A 244      20.938  -5.418 -13.930  1.00 96.62           C  
ATOM   1936  C   ILE A 244      20.297  -4.605 -12.805  1.00 96.62           C  
ATOM   1937  CB  ILE A 244      19.938  -5.594 -15.094  1.00 96.62           C  
ATOM   1938  O   ILE A 244      19.375  -5.070 -12.141  1.00 96.62           O  
ATOM   1939  CG1 ILE A 244      20.609  -6.281 -16.281  1.00 96.62           C  
ATOM   1940  CG2 ILE A 244      19.344  -4.242 -15.500  1.00 96.62           C  
ATOM   1941  CD1 ILE A 244      19.672  -6.566 -17.453  1.00 96.62           C  
ATOM   1942  N   ASN A 245      20.891  -3.496 -12.617  1.00 96.94           N  
ATOM   1943  CA  ASN A 245      20.250  -2.561 -11.703  1.00 96.94           C  
ATOM   1944  C   ASN A 245      19.281  -1.641 -12.438  1.00 96.94           C  
ATOM   1945  CB  ASN A 245      21.297  -1.734 -10.953  1.00 96.94           C  
ATOM   1946  O   ASN A 245      19.625  -1.056 -13.461  1.00 96.94           O  
ATOM   1947  CG  ASN A 245      22.109  -2.566  -9.977  1.00 96.94           C  
ATOM   1948  ND2 ASN A 245      23.188  -1.997  -9.469  1.00 96.94           N  
ATOM   1949  OD1 ASN A 245      21.750  -3.715  -9.680  1.00 96.94           O  
ATOM   1950  N   TYR A 246      18.094  -1.472 -11.922  1.00 97.44           N  
ATOM   1951  CA  TYR A 246      17.031  -0.708 -12.570  1.00 97.44           C  
ATOM   1952  C   TYR A 246      16.797   0.618 -11.859  1.00 97.44           C  
ATOM   1953  CB  TYR A 246      15.734  -1.516 -12.617  1.00 97.44           C  
ATOM   1954  O   TYR A 246      16.766   0.670 -10.625  1.00 97.44           O  
ATOM   1955  CG  TYR A 246      15.898  -2.891 -13.219  1.00 97.44           C  
ATOM   1956  CD1 TYR A 246      15.875  -3.070 -14.602  1.00 97.44           C  
ATOM   1957  CD2 TYR A 246      16.062  -4.008 -12.414  1.00 97.44           C  
ATOM   1958  CE1 TYR A 246      16.016  -4.336 -15.164  1.00 97.44           C  
ATOM   1959  CE2 TYR A 246      16.203  -5.277 -12.961  1.00 97.44           C  
ATOM   1960  OH  TYR A 246      16.328  -6.684 -14.891  1.00 97.44           O  
ATOM   1961  CZ  TYR A 246      16.188  -5.430 -14.336  1.00 97.44           C  
ATOM   1962  N   TYR A 247      16.562   1.605 -12.711  1.00 96.94           N  
ATOM   1963  CA  TYR A 247      16.328   2.955 -12.203  1.00 96.94           C  
ATOM   1964  C   TYR A 247      15.133   3.600 -12.883  1.00 96.94           C  
ATOM   1965  CB  TYR A 247      17.578   3.822 -12.414  1.00 96.94           C  
ATOM   1966  O   TYR A 247      14.680   3.139 -13.938  1.00 96.94           O  
ATOM   1967  CG  TYR A 247      18.812   3.279 -11.734  1.00 96.94           C  
ATOM   1968  CD1 TYR A 247      19.156   3.672 -10.445  1.00 96.94           C  
ATOM   1969  CD2 TYR A 247      19.641   2.377 -12.391  1.00 96.94           C  
ATOM   1970  CE1 TYR A 247      20.297   3.176  -9.820  1.00 96.94           C  
ATOM   1971  CE2 TYR A 247      20.781   1.876 -11.773  1.00 96.94           C  
ATOM   1972  OH  TYR A 247      22.234   1.786  -9.875  1.00 96.94           O  
ATOM   1973  CZ  TYR A 247      21.094   2.279 -10.492  1.00 96.94           C  
ATOM   1974  N   TRP A 248      14.625   4.684 -12.305  1.00 95.75           N  
ATOM   1975  CA  TRP A 248      13.516   5.430 -12.891  1.00 95.75           C  
ATOM   1976  C   TRP A 248      13.695   6.930 -12.672  1.00 95.75           C  
ATOM   1977  CB  TRP A 248      12.188   4.969 -12.297  1.00 95.75           C  
ATOM   1978  O   TRP A 248      14.359   7.352 -11.727  1.00 95.75           O  
ATOM   1979  CG  TRP A 248      12.070   5.168 -10.820  1.00 95.75           C  
ATOM   1980  CD1 TRP A 248      12.461   4.297  -9.836  1.00 95.75           C  
ATOM   1981  CD2 TRP A 248      11.531   6.312 -10.148  1.00 95.75           C  
ATOM   1982  CE2 TRP A 248      11.625   6.066  -8.758  1.00 95.75           C  
ATOM   1983  CE3 TRP A 248      10.984   7.523 -10.586  1.00 95.75           C  
ATOM   1984  NE1 TRP A 248      12.195   4.832  -8.594  1.00 95.75           N  
ATOM   1985  CH2 TRP A 248      10.648   8.164  -8.266  1.00 95.75           C  
ATOM   1986  CZ2 TRP A 248      11.188   6.988  -7.809  1.00 95.75           C  
ATOM   1987  CZ3 TRP A 248      10.547   8.438  -9.641  1.00 95.75           C  
ATOM   1988  N   THR A 249      13.203   7.668 -13.617  1.00 95.19           N  
ATOM   1989  CA  THR A 249      13.234   9.125 -13.516  1.00 95.19           C  
ATOM   1990  C   THR A 249      11.898   9.727 -13.930  1.00 95.19           C  
ATOM   1991  CB  THR A 249      14.359   9.719 -14.383  1.00 95.19           C  
ATOM   1992  O   THR A 249      11.328   9.336 -14.953  1.00 95.19           O  
ATOM   1993  CG2 THR A 249      14.461  11.227 -14.195  1.00 95.19           C  
ATOM   1994  OG1 THR A 249      15.609   9.117 -14.008  1.00 95.19           O  
ATOM   1995  N   LEU A 250      11.352  10.633 -13.070  1.00 94.69           N  
ATOM   1996  CA  LEU A 250      10.133  11.359 -13.414  1.00 94.69           C  
ATOM   1997  C   LEU A 250      10.461  12.711 -14.039  1.00 94.69           C  
ATOM   1998  CB  LEU A 250       9.266  11.562 -12.164  1.00 94.69           C  
ATOM   1999  O   LEU A 250      11.133  13.547 -13.414  1.00 94.69           O  
ATOM   2000  CG  LEU A 250       8.453  10.352 -11.711  1.00 94.69           C  
ATOM   2001  CD1 LEU A 250       7.875  10.594 -10.320  1.00 94.69           C  
ATOM   2002  CD2 LEU A 250       7.340  10.047 -12.711  1.00 94.69           C  
ATOM   2003  N   LEU A 251      10.016  12.969 -15.273  1.00 95.31           N  
ATOM   2004  CA  LEU A 251      10.297  14.203 -16.000  1.00 95.31           C  
ATOM   2005  C   LEU A 251       9.094  15.141 -15.969  1.00 95.31           C  
ATOM   2006  CB  LEU A 251      10.688  13.891 -17.453  1.00 95.31           C  
ATOM   2007  O   LEU A 251       7.996  14.758 -16.391  1.00 95.31           O  
ATOM   2008  CG  LEU A 251      11.969  13.078 -17.656  1.00 95.31           C  
ATOM   2009  CD1 LEU A 251      12.195  12.812 -19.141  1.00 95.31           C  
ATOM   2010  CD2 LEU A 251      13.164  13.797 -17.031  1.00 95.31           C  
ATOM   2011  N   GLU A 252       9.281  16.312 -15.438  1.00 94.75           N  
ATOM   2012  CA  GLU A 252       8.242  17.328 -15.516  1.00 94.75           C  
ATOM   2013  C   GLU A 252       8.148  17.922 -16.922  1.00 94.75           C  
ATOM   2014  CB  GLU A 252       8.508  18.438 -14.492  1.00 94.75           C  
ATOM   2015  O   GLU A 252       9.109  17.859 -17.688  1.00 94.75           O  
ATOM   2016  CG  GLU A 252       8.469  17.969 -13.047  1.00 94.75           C  
ATOM   2017  CD  GLU A 252       8.797  19.062 -12.047  1.00 94.75           C  
ATOM   2018  OE1 GLU A 252       8.586  18.859 -10.828  1.00 94.75           O  
ATOM   2019  OE2 GLU A 252       9.281  20.125 -12.477  1.00 94.75           O  
ATOM   2020  N   PRO A 253       6.949  18.500 -17.141  1.00 94.50           N  
ATOM   2021  CA  PRO A 253       6.820  19.125 -18.453  1.00 94.50           C  
ATOM   2022  C   PRO A 253       7.926  20.156 -18.734  1.00 94.50           C  
ATOM   2023  CB  PRO A 253       5.453  19.812 -18.391  1.00 94.50           C  
ATOM   2024  O   PRO A 253       8.195  21.016 -17.906  1.00 94.50           O  
ATOM   2025  CG  PRO A 253       4.688  19.031 -17.375  1.00 94.50           C  
ATOM   2026  CD  PRO A 253       5.637  18.578 -16.297  1.00 94.50           C  
ATOM   2027  N   GLY A 254       8.688  19.938 -19.875  1.00 93.75           N  
ATOM   2028  CA  GLY A 254       9.750  20.859 -20.250  1.00 93.75           C  
ATOM   2029  C   GLY A 254      11.125  20.406 -19.797  1.00 93.75           C  
ATOM   2030  O   GLY A 254      12.141  20.984 -20.188  1.00 93.75           O  
ATOM   2031  N   ASP A 255      11.156  19.375 -18.922  1.00 95.19           N  
ATOM   2032  CA  ASP A 255      12.406  18.812 -18.422  1.00 95.19           C  
ATOM   2033  C   ASP A 255      13.055  17.891 -19.453  1.00 95.19           C  
ATOM   2034  CB  ASP A 255      12.156  18.031 -17.125  1.00 95.19           C  
ATOM   2035  O   ASP A 255      12.359  17.297 -20.281  1.00 95.19           O  
ATOM   2036  CG  ASP A 255      11.938  18.953 -15.922  1.00 95.19           C  
ATOM   2037  OD1 ASP A 255      12.023  20.188 -16.078  1.00 95.19           O  
ATOM   2038  OD2 ASP A 255      11.672  18.422 -14.820  1.00 95.19           O  
ATOM   2039  N   THR A 256      14.383  17.734 -19.422  1.00 95.56           N  
ATOM   2040  CA  THR A 256      15.141  16.922 -20.359  1.00 95.56           C  
ATOM   2041  C   THR A 256      15.953  15.867 -19.625  1.00 95.56           C  
ATOM   2042  CB  THR A 256      16.078  17.797 -21.219  1.00 95.56           C  
ATOM   2043  O   THR A 256      16.484  16.125 -18.547  1.00 95.56           O  
ATOM   2044  CG2 THR A 256      16.797  16.953 -22.266  1.00 95.56           C  
ATOM   2045  OG1 THR A 256      15.312  18.812 -21.891  1.00 95.56           O  
ATOM   2046  N   ILE A 257      15.992  14.711 -20.141  1.00 96.31           N  
ATOM   2047  CA  ILE A 257      16.875  13.664 -19.625  1.00 96.31           C  
ATOM   2048  C   ILE A 257      17.906  13.289 -20.688  1.00 96.31           C  
ATOM   2049  CB  ILE A 257      16.062  12.422 -19.188  1.00 96.31           C  
ATOM   2050  O   ILE A 257      17.562  13.148 -21.859  1.00 96.31           O  
ATOM   2051  CG1 ILE A 257      16.984  11.406 -18.516  1.00 96.31           C  
ATOM   2052  CG2 ILE A 257      15.344  11.797 -20.391  1.00 96.31           C  
ATOM   2053  CD1 ILE A 257      16.250  10.273 -17.812  1.00 96.31           C  
ATOM   2054  N   ILE A 258      19.172  13.227 -20.234  1.00 97.12           N  
ATOM   2055  CA  ILE A 258      20.266  12.938 -21.141  1.00 97.12           C  
ATOM   2056  C   ILE A 258      21.000  11.680 -20.703  1.00 97.12           C  
ATOM   2057  CB  ILE A 258      21.250  14.125 -21.219  1.00 97.12           C  
ATOM   2058  O   ILE A 258      21.375  11.547 -19.531  1.00 97.12           O  
ATOM   2059  CG1 ILE A 258      20.516  15.406 -21.641  1.00 97.12           C  
ATOM   2060  CG2 ILE A 258      22.406  13.812 -22.188  1.00 97.12           C  
ATOM   2061  CD1 ILE A 258      21.344  16.672 -21.484  1.00 97.12           C  
ATOM   2062  N   PHE A 259      21.219  10.773 -21.656  1.00 97.06           N  
ATOM   2063  CA  PHE A 259      21.984   9.562 -21.391  1.00 97.06           C  
ATOM   2064  C   PHE A 259      23.312   9.602 -22.125  1.00 97.06           C  
ATOM   2065  CB  PHE A 259      21.188   8.320 -21.828  1.00 97.06           C  
ATOM   2066  O   PHE A 259      23.359   9.844 -23.344  1.00 97.06           O  
ATOM   2067  CG  PHE A 259      19.922   8.117 -21.031  1.00 97.06           C  
ATOM   2068  CD1 PHE A 259      19.938   7.414 -19.844  1.00 97.06           C  
ATOM   2069  CD2 PHE A 259      18.719   8.625 -21.500  1.00 97.06           C  
ATOM   2070  CE1 PHE A 259      18.766   7.223 -19.109  1.00 97.06           C  
ATOM   2071  CE2 PHE A 259      17.531   8.438 -20.781  1.00 97.06           C  
ATOM   2072  CZ  PHE A 259      17.562   7.734 -19.578  1.00 97.06           C  
ATOM   2073  N   GLU A 260      24.375   9.438 -21.406  1.00 96.75           N  
ATOM   2074  CA  GLU A 260      25.719   9.289 -21.969  1.00 96.75           C  
ATOM   2075  C   GLU A 260      26.391   8.008 -21.469  1.00 96.75           C  
ATOM   2076  CB  GLU A 260      26.578  10.508 -21.609  1.00 96.75           C  
ATOM   2077  O   GLU A 260      26.484   7.785 -20.266  1.00 96.75           O  
ATOM   2078  CG  GLU A 260      26.094  11.805 -22.234  1.00 96.75           C  
ATOM   2079  CD  GLU A 260      26.984  13.000 -21.906  1.00 96.75           C  
ATOM   2080  OE1 GLU A 260      26.781  14.078 -22.500  1.00 96.75           O  
ATOM   2081  OE2 GLU A 260      27.875  12.844 -21.047  1.00 96.75           O  
ATOM   2082  N   ALA A 261      26.781   7.184 -22.469  1.00 96.81           N  
ATOM   2083  CA  ALA A 261      27.344   5.902 -22.062  1.00 96.81           C  
ATOM   2084  C   ALA A 261      28.312   5.352 -23.109  1.00 96.81           C  
ATOM   2085  CB  ALA A 261      26.234   4.895 -21.781  1.00 96.81           C  
ATOM   2086  O   ALA A 261      28.109   5.566 -24.312  1.00 96.81           O  
ATOM   2087  N   ASN A 262      29.328   4.715 -22.656  1.00 94.56           N  
ATOM   2088  CA  ASN A 262      30.234   4.027 -23.562  1.00 94.56           C  
ATOM   2089  C   ASN A 262      30.125   2.512 -23.422  1.00 94.56           C  
ATOM   2090  CB  ASN A 262      31.672   4.480 -23.312  1.00 94.56           C  
ATOM   2091  O   ASN A 262      30.922   1.771 -24.000  1.00 94.56           O  
ATOM   2092  CG  ASN A 262      32.188   4.082 -21.938  1.00 94.56           C  
ATOM   2093  ND2 ASN A 262      33.469   4.277 -21.719  1.00 94.56           N  
ATOM   2094  OD1 ASN A 262      31.438   3.600 -21.094  1.00 94.56           O  
ATOM   2095  N   GLY A 263      29.016   2.033 -22.594  1.00 94.81           N  
ATOM   2096  CA  GLY A 263      28.656   0.637 -22.422  1.00 94.81           C  
ATOM   2097  C   GLY A 263      27.766   0.400 -21.219  1.00 94.81           C  
ATOM   2098  O   GLY A 263      27.547   1.307 -20.406  1.00 94.81           O  
ATOM   2099  N   ASN A 264      27.031  -0.693 -21.078  1.00 96.44           N  
ATOM   2100  CA  ASN A 264      26.328  -1.262 -19.938  1.00 96.44           C  
ATOM   2101  C   ASN A 264      25.016  -0.545 -19.672  1.00 96.44           C  
ATOM   2102  CB  ASN A 264      27.219  -1.213 -18.688  1.00 96.44           C  
ATOM   2103  O   ASN A 264      24.359  -0.788 -18.641  1.00 96.44           O  
ATOM   2104  CG  ASN A 264      28.438  -2.117 -18.812  1.00 96.44           C  
ATOM   2105  ND2 ASN A 264      28.359  -3.287 -18.188  1.00 96.44           N  
ATOM   2106  OD1 ASN A 264      29.422  -1.767 -19.453  1.00 96.44           O  
ATOM   2107  N   LEU A 265      24.562   0.419 -20.562  1.00 97.12           N  
ATOM   2108  CA  LEU A 265      23.281   1.084 -20.422  1.00 97.12           C  
ATOM   2109  C   LEU A 265      22.141   0.181 -20.891  1.00 97.12           C  
ATOM   2110  CB  LEU A 265      23.250   2.398 -21.203  1.00 97.12           C  
ATOM   2111  O   LEU A 265      22.203  -0.378 -21.984  1.00 97.12           O  
ATOM   2112  CG  LEU A 265      21.906   3.125 -21.281  1.00 97.12           C  
ATOM   2113  CD1 LEU A 265      21.500   3.637 -19.906  1.00 97.12           C  
ATOM   2114  CD2 LEU A 265      21.984   4.273 -22.281  1.00 97.12           C  
ATOM   2115  N   ILE A 266      21.281  -0.118 -20.062  1.00 97.25           N  
ATOM   2116  CA  ILE A 266      19.984  -0.621 -20.484  1.00 97.25           C  
ATOM   2117  C   ILE A 266      19.062   0.551 -20.812  1.00 97.25           C  
ATOM   2118  CB  ILE A 266      19.344  -1.521 -19.406  1.00 97.25           C  
ATOM   2119  O   ILE A 266      18.594   1.250 -19.906  1.00 97.25           O  
ATOM   2120  CG1 ILE A 266      20.312  -2.633 -19.000  1.00 97.25           C  
ATOM   2121  CG2 ILE A 266      18.016  -2.107 -19.906  1.00 97.25           C  
ATOM   2122  CD1 ILE A 266      20.750  -3.527 -20.141  1.00 97.25           C  
ATOM   2123  N   ALA A 267      18.844   0.737 -22.156  1.00 96.56           N  
ATOM   2124  CA  ALA A 267      18.250   1.968 -22.672  1.00 96.56           C  
ATOM   2125  C   ALA A 267      16.734   1.897 -22.641  1.00 96.56           C  
ATOM   2126  CB  ALA A 267      18.734   2.238 -24.094  1.00 96.56           C  
ATOM   2127  O   ALA A 267      16.141   0.828 -22.828  1.00 96.56           O  
ATOM   2128  N   PRO A 268      16.141   3.002 -22.359  1.00 96.69           N  
ATOM   2129  CA  PRO A 268      14.680   3.057 -22.422  1.00 96.69           C  
ATOM   2130  C   PRO A 268      14.148   2.943 -23.844  1.00 96.69           C  
ATOM   2131  CB  PRO A 268      14.344   4.426 -21.828  1.00 96.69           C  
ATOM   2132  O   PRO A 268      14.656   3.613 -24.750  1.00 96.69           O  
ATOM   2133  CG  PRO A 268      15.633   4.902 -21.219  1.00 96.69           C  
ATOM   2134  CD  PRO A 268      16.766   4.160 -21.875  1.00 96.69           C  
ATOM   2135  N   TRP A 269      13.195   2.061 -24.031  1.00 95.88           N  
ATOM   2136  CA  TRP A 269      12.508   1.946 -25.312  1.00 95.88           C  
ATOM   2137  C   TRP A 269      11.148   2.633 -25.250  1.00 95.88           C  
ATOM   2138  CB  TRP A 269      12.336   0.475 -25.703  1.00 95.88           C  
ATOM   2139  O   TRP A 269      10.828   3.459 -26.109  1.00 95.88           O  
ATOM   2140  CG  TRP A 269      11.773   0.271 -27.078  1.00 95.88           C  
ATOM   2141  CD1 TRP A 269      11.766   1.170 -28.109  1.00 95.88           C  
ATOM   2142  CD2 TRP A 269      11.125  -0.907 -27.562  1.00 95.88           C  
ATOM   2143  CE2 TRP A 269      10.758  -0.652 -28.906  1.00 95.88           C  
ATOM   2144  CE3 TRP A 269      10.828  -2.156 -27.000  1.00 95.88           C  
ATOM   2145  NE1 TRP A 269      11.164   0.621 -29.203  1.00 95.88           N  
ATOM   2146  CH2 TRP A 269       9.820  -2.814 -29.125  1.00 95.88           C  
ATOM   2147  CZ2 TRP A 269      10.102  -1.602 -29.688  1.00 95.88           C  
ATOM   2148  CZ3 TRP A 269      10.172  -3.100 -27.797  1.00 95.88           C  
ATOM   2149  N   TYR A 270      10.375   2.453 -24.234  1.00 95.81           N  
ATOM   2150  CA  TYR A 270       9.086   3.088 -23.984  1.00 95.81           C  
ATOM   2151  C   TYR A 270       9.125   3.916 -22.719  1.00 95.81           C  
ATOM   2152  CB  TYR A 270       7.980   2.037 -23.906  1.00 95.81           C  
ATOM   2153  O   TYR A 270       9.891   3.615 -21.797  1.00 95.81           O  
ATOM   2154  CG  TYR A 270       7.570   1.470 -25.234  1.00 95.81           C  
ATOM   2155  CD1 TYR A 270       6.484   1.994 -25.938  1.00 95.81           C  
ATOM   2156  CD2 TYR A 270       8.266   0.408 -25.812  1.00 95.81           C  
ATOM   2157  CE1 TYR A 270       6.105   1.474 -27.172  1.00 95.81           C  
ATOM   2158  CE2 TYR A 270       7.895  -0.121 -27.031  1.00 95.81           C  
ATOM   2159  OH  TYR A 270       6.441  -0.101 -28.938  1.00 95.81           O  
ATOM   2160  CZ  TYR A 270       6.812   0.418 -27.719  1.00 95.81           C  
ATOM   2161  N   ALA A 271       8.266   4.938 -22.688  1.00 96.06           N  
ATOM   2162  CA  ALA A 271       8.039   5.762 -21.500  1.00 96.06           C  
ATOM   2163  C   ALA A 271       6.547   5.945 -21.234  1.00 96.06           C  
ATOM   2164  CB  ALA A 271       8.719   7.121 -21.656  1.00 96.06           C  
ATOM   2165  O   ALA A 271       5.715   5.578 -22.078  1.00 96.06           O  
ATOM   2166  N   PHE A 272       6.238   6.520 -19.984  1.00 95.94           N  
ATOM   2167  CA  PHE A 272       4.832   6.582 -19.609  1.00 95.94           C  
ATOM   2168  C   PHE A 272       4.434   8.000 -19.219  1.00 95.94           C  
ATOM   2169  CB  PHE A 272       4.539   5.621 -18.453  1.00 95.94           C  
ATOM   2170  O   PHE A 272       5.012   8.586 -18.297  1.00 95.94           O  
ATOM   2171  CG  PHE A 272       4.969   4.203 -18.719  1.00 95.94           C  
ATOM   2172  CD1 PHE A 272       4.121   3.318 -19.375  1.00 95.94           C  
ATOM   2173  CD2 PHE A 272       6.219   3.756 -18.312  1.00 95.94           C  
ATOM   2174  CE1 PHE A 272       4.516   2.004 -19.625  1.00 95.94           C  
ATOM   2175  CE2 PHE A 272       6.617   2.443 -18.547  1.00 95.94           C  
ATOM   2176  CZ  PHE A 272       5.766   1.570 -19.203  1.00 95.94           C  
ATOM   2177  N   ALA A 273       3.510   8.523 -20.016  1.00 95.56           N  
ATOM   2178  CA  ALA A 273       2.908   9.789 -19.609  1.00 95.56           C  
ATOM   2179  C   ALA A 273       1.822   9.578 -18.562  1.00 95.56           C  
ATOM   2180  CB  ALA A 273       2.336  10.516 -20.828  1.00 95.56           C  
ATOM   2181  O   ALA A 273       0.828   8.898 -18.812  1.00 95.56           O  
ATOM   2182  N   LEU A 274       1.979  10.211 -17.344  1.00 94.12           N  
ATOM   2183  CA  LEU A 274       1.163   9.875 -16.172  1.00 94.12           C  
ATOM   2184  C   LEU A 274       0.055  10.898 -15.977  1.00 94.12           C  
ATOM   2185  CB  LEU A 274       2.031   9.789 -14.914  1.00 94.12           C  
ATOM   2186  O   LEU A 274       0.291  12.102 -16.094  1.00 94.12           O  
ATOM   2187  CG  LEU A 274       3.285   8.914 -15.016  1.00 94.12           C  
ATOM   2188  CD1 LEU A 274       4.117   9.039 -13.742  1.00 94.12           C  
ATOM   2189  CD2 LEU A 274       2.908   7.461 -15.281  1.00 94.12           C  
ATOM   2190  N   SER A 275      -1.089  10.414 -15.742  1.00 91.44           N  
ATOM   2191  CA  SER A 275      -2.199  11.234 -15.266  1.00 91.44           C  
ATOM   2192  C   SER A 275      -2.592  10.867 -13.844  1.00 91.44           C  
ATOM   2193  CB  SER A 275      -3.406  11.094 -16.188  1.00 91.44           C  
ATOM   2194  O   SER A 275      -2.904   9.711 -13.562  1.00 91.44           O  
ATOM   2195  OG  SER A 275      -3.100  11.547 -17.500  1.00 91.44           O  
ATOM   2196  N   ARG A 276      -2.477  11.883 -13.000  1.00 86.44           N  
ATOM   2197  CA  ARG A 276      -2.758  11.617 -11.594  1.00 86.44           C  
ATOM   2198  C   ARG A 276      -4.223  11.891 -11.266  1.00 86.44           C  
ATOM   2199  CB  ARG A 276      -1.854  12.469 -10.695  1.00 86.44           C  
ATOM   2200  O   ARG A 276      -4.805  12.859 -11.766  1.00 86.44           O  
ATOM   2201  CG  ARG A 276      -0.373  12.164 -10.852  1.00 86.44           C  
ATOM   2202  CD  ARG A 276       0.456  12.828  -9.758  1.00 86.44           C  
ATOM   2203  NE  ARG A 276       1.864  12.453  -9.852  1.00 86.44           N  
ATOM   2204  NH1 ARG A 276       2.635  14.258  -8.625  1.00 86.44           N  
ATOM   2205  NH2 ARG A 276       4.113  12.711  -9.453  1.00 86.44           N  
ATOM   2206  CZ  ARG A 276       2.867  13.141  -9.312  1.00 86.44           C  
ATOM   2207  N   GLY A 277      -4.906  10.961 -10.617  1.00 70.44           N  
ATOM   2208  CA  GLY A 277      -6.281  11.109 -10.172  1.00 70.44           C  
ATOM   2209  C   GLY A 277      -6.449  10.891  -8.680  1.00 70.44           C  
ATOM   2210  O   GLY A 277      -5.555  10.359  -8.016  1.00 70.44           O  
ATOM   2211  N   PHE A 278      -7.516  11.602  -8.109  1.00 64.00           N  
ATOM   2212  CA  PHE A 278      -7.863  11.539  -6.695  1.00 64.00           C  
ATOM   2213  C   PHE A 278      -8.516  10.203  -6.363  1.00 64.00           C  
ATOM   2214  CB  PHE A 278      -8.797  12.688  -6.316  1.00 64.00           C  
ATOM   2215  O   PHE A 278      -9.391   9.734  -7.094  1.00 64.00           O  
ATOM   2216  CG  PHE A 278      -8.125  14.039  -6.305  1.00 64.00           C  
ATOM   2217  CD1 PHE A 278      -7.355  14.438  -5.219  1.00 64.00           C  
ATOM   2218  CD2 PHE A 278      -8.266  14.906  -7.379  1.00 64.00           C  
ATOM   2219  CE1 PHE A 278      -6.734  15.680  -5.207  1.00 64.00           C  
ATOM   2220  CE2 PHE A 278      -7.648  16.156  -7.375  1.00 64.00           C  
ATOM   2221  CZ  PHE A 278      -6.883  16.531  -6.285  1.00 64.00           C  
ATOM   2222  N   GLY A 279      -7.645   9.258  -5.672  1.00 66.31           N  
ATOM   2223  CA  GLY A 279      -8.367   8.133  -5.109  1.00 66.31           C  
ATOM   2224  C   GLY A 279      -7.926   6.793  -5.676  1.00 66.31           C  
ATOM   2225  O   GLY A 279      -8.641   5.797  -5.562  1.00 66.31           O  
ATOM   2226  N   SER A 280      -6.719   6.797  -6.535  1.00 76.00           N  
ATOM   2227  CA  SER A 280      -6.113   5.551  -6.996  1.00 76.00           C  
ATOM   2228  C   SER A 280      -5.098   5.023  -5.992  1.00 76.00           C  
ATOM   2229  CB  SER A 280      -5.441   5.754  -8.352  1.00 76.00           C  
ATOM   2230  O   SER A 280      -4.547   5.785  -5.195  1.00 76.00           O  
ATOM   2231  OG  SER A 280      -4.938   4.527  -8.852  1.00 76.00           O  
ATOM   2232  N   GLY A 281      -4.980   3.812  -5.785  1.00 86.94           N  
ATOM   2233  CA  GLY A 281      -4.074   3.172  -4.844  1.00 86.94           C  
ATOM   2234  C   GLY A 281      -3.676   1.770  -5.262  1.00 86.94           C  
ATOM   2235  O   GLY A 281      -4.133   1.270  -6.293  1.00 86.94           O  
ATOM   2236  N   ILE A 282      -2.738   1.240  -4.594  1.00 89.12           N  
ATOM   2237  CA  ILE A 282      -2.291  -0.127  -4.836  1.00 89.12           C  
ATOM   2238  C   ILE A 282      -2.748  -1.030  -3.691  1.00 89.12           C  
ATOM   2239  CB  ILE A 282      -0.757  -0.200  -4.996  1.00 89.12           C  
ATOM   2240  O   ILE A 282      -2.562  -0.699  -2.520  1.00 89.12           O  
ATOM   2241  CG1 ILE A 282      -0.302   0.669  -6.176  1.00 89.12           C  
ATOM   2242  CG2 ILE A 282      -0.301  -1.650  -5.180  1.00 89.12           C  
ATOM   2243  CD1 ILE A 282       1.210   0.811  -6.293  1.00 89.12           C  
ATOM   2244  N   ILE A 283      -3.424  -2.129  -4.027  1.00 91.06           N  
ATOM   2245  CA  ILE A 283      -3.816  -3.090  -3.000  1.00 91.06           C  
ATOM   2246  C   ILE A 283      -3.246  -4.465  -3.336  1.00 91.06           C  
ATOM   2247  CB  ILE A 283      -5.352  -3.168  -2.857  1.00 91.06           C  
ATOM   2248  O   ILE A 283      -3.107  -4.816  -4.512  1.00 91.06           O  
ATOM   2249  CG1 ILE A 283      -5.992  -3.602  -4.184  1.00 91.06           C  
ATOM   2250  CG2 ILE A 283      -5.922  -1.823  -2.393  1.00 91.06           C  
ATOM   2251  CD1 ILE A 283      -7.477  -3.922  -4.078  1.00 91.06           C  
ATOM   2252  N   THR A 284      -2.885  -5.125  -2.340  1.00 90.75           N  
ATOM   2253  CA  THR A 284      -2.453  -6.512  -2.479  1.00 90.75           C  
ATOM   2254  C   THR A 284      -3.588  -7.469  -2.129  1.00 90.75           C  
ATOM   2255  CB  THR A 284      -1.232  -6.809  -1.588  1.00 90.75           C  
ATOM   2256  O   THR A 284      -4.020  -7.531  -0.976  1.00 90.75           O  
ATOM   2257  CG2 THR A 284      -0.701  -8.219  -1.836  1.00 90.75           C  
ATOM   2258  OG1 THR A 284      -0.197  -5.859  -1.876  1.00 90.75           O  
ATOM   2259  N   SER A 285      -4.109  -8.148  -3.215  1.00 89.38           N  
ATOM   2260  CA  SER A 285      -5.285  -8.984  -3.002  1.00 89.38           C  
ATOM   2261  C   SER A 285      -5.293 -10.188  -3.945  1.00 89.38           C  
ATOM   2262  CB  SER A 285      -6.562  -8.172  -3.193  1.00 89.38           C  
ATOM   2263  O   SER A 285      -4.859 -10.078  -5.094  1.00 89.38           O  
ATOM   2264  OG  SER A 285      -7.711  -8.977  -3.010  1.00 89.38           O  
ATOM   2265  N   ASN A 286      -5.809 -11.297  -3.412  1.00 87.19           N  
ATOM   2266  CA  ASN A 286      -6.012 -12.484  -4.234  1.00 87.19           C  
ATOM   2267  C   ASN A 286      -7.453 -12.594  -4.711  1.00 87.19           C  
ATOM   2268  CB  ASN A 286      -5.602 -13.742  -3.467  1.00 87.19           C  
ATOM   2269  O   ASN A 286      -7.844 -13.617  -5.285  1.00 87.19           O  
ATOM   2270  CG  ASN A 286      -4.102 -13.867  -3.311  1.00 87.19           C  
ATOM   2271  ND2 ASN A 286      -3.670 -14.562  -2.264  1.00 87.19           N  
ATOM   2272  OD1 ASN A 286      -3.332 -13.344  -4.121  1.00 87.19           O  
ATOM   2273  N   ALA A 287      -8.180 -11.609  -4.473  1.00 87.00           N  
ATOM   2274  CA  ALA A 287      -9.609 -11.633  -4.777  1.00 87.00           C  
ATOM   2275  C   ALA A 287      -9.852 -11.555  -6.281  1.00 87.00           C  
ATOM   2276  CB  ALA A 287     -10.328 -10.484  -4.070  1.00 87.00           C  
ATOM   2277  O   ALA A 287      -9.062 -10.953  -7.012  1.00 87.00           O  
ATOM   2278  N   SER A 288     -10.898 -12.219  -6.738  1.00 86.25           N  
ATOM   2279  CA  SER A 288     -11.234 -12.219  -8.156  1.00 86.25           C  
ATOM   2280  C   SER A 288     -12.055 -10.984  -8.531  1.00 86.25           C  
ATOM   2281  CB  SER A 288     -12.016 -13.484  -8.523  1.00 86.25           C  
ATOM   2282  O   SER A 288     -12.742 -10.406  -7.680  1.00 86.25           O  
ATOM   2283  OG  SER A 288     -13.242 -13.539  -7.828  1.00 86.25           O  
ATOM   2284  N   MET A 289     -11.852 -10.547  -9.758  1.00 83.44           N  
ATOM   2285  CA  MET A 289     -12.609  -9.414 -10.273  1.00 83.44           C  
ATOM   2286  C   MET A 289     -14.008  -9.836 -10.695  1.00 83.44           C  
ATOM   2287  CB  MET A 289     -11.875  -8.773 -11.453  1.00 83.44           C  
ATOM   2288  O   MET A 289     -14.180 -10.852 -11.367  1.00 83.44           O  
ATOM   2289  CG  MET A 289     -12.469  -7.445 -11.898  1.00 83.44           C  
ATOM   2290  SD  MET A 289     -11.570  -6.711 -13.320  1.00 83.44           S  
ATOM   2291  CE  MET A 289     -12.492  -5.160 -13.516  1.00 83.44           C  
ATOM   2292  N   ASP A 290     -15.047  -9.180 -10.273  1.00 78.31           N  
ATOM   2293  CA  ASP A 290     -16.438  -9.422 -10.664  1.00 78.31           C  
ATOM   2294  C   ASP A 290     -17.125  -8.125 -11.078  1.00 78.31           C  
ATOM   2295  CB  ASP A 290     -17.203 -10.086  -9.523  1.00 78.31           C  
ATOM   2296  O   ASP A 290     -16.562  -7.039 -10.906  1.00 78.31           O  
ATOM   2297  CG  ASP A 290     -18.312 -11.000 -10.016  1.00 78.31           C  
ATOM   2298  OD1 ASP A 290     -18.688 -10.930 -11.211  1.00 78.31           O  
ATOM   2299  OD2 ASP A 290     -18.828 -11.797  -9.195  1.00 78.31           O  
ATOM   2300  N   GLU A 291     -18.203  -8.195 -11.906  1.00 83.25           N  
ATOM   2301  CA  GLU A 291     -18.969  -7.035 -12.336  1.00 83.25           C  
ATOM   2302  C   GLU A 291     -19.703  -6.387 -11.156  1.00 83.25           C  
ATOM   2303  CB  GLU A 291     -19.984  -7.422 -13.422  1.00 83.25           C  
ATOM   2304  O   GLU A 291     -20.719  -6.898 -10.688  1.00 83.25           O  
ATOM   2305  CG  GLU A 291     -19.375  -7.605 -14.797  1.00 83.25           C  
ATOM   2306  CD  GLU A 291     -20.391  -7.918 -15.875  1.00 83.25           C  
ATOM   2307  OE1 GLU A 291     -20.000  -8.180 -17.031  1.00 83.25           O  
ATOM   2308  OE2 GLU A 291     -21.609  -7.898 -15.562  1.00 83.25           O  
ATOM   2309  N   CYS A 292     -18.953  -5.652 -10.383  1.00 89.81           N  
ATOM   2310  CA  CYS A 292     -19.562  -4.965  -9.258  1.00 89.81           C  
ATOM   2311  C   CYS A 292     -19.047  -3.537  -9.141  1.00 89.81           C  
ATOM   2312  CB  CYS A 292     -19.297  -5.723  -7.957  1.00 89.81           C  
ATOM   2313  O   CYS A 292     -17.938  -3.240  -9.586  1.00 89.81           O  
ATOM   2314  SG  CYS A 292     -17.547  -5.797  -7.504  1.00 89.81           S  
ATOM   2315  N   ASP A 293     -19.922  -2.674  -8.766  1.00 90.31           N  
ATOM   2316  CA  ASP A 293     -19.609  -1.272  -8.508  1.00 90.31           C  
ATOM   2317  C   ASP A 293     -19.641  -0.962  -7.016  1.00 90.31           C  
ATOM   2318  CB  ASP A 293     -20.578  -0.359  -9.258  1.00 90.31           C  
ATOM   2319  O   ASP A 293     -20.594  -1.332  -6.320  1.00 90.31           O  
ATOM   2320  CG  ASP A 293     -20.375  -0.386 -10.766  1.00 90.31           C  
ATOM   2321  OD1 ASP A 293     -19.219  -0.447 -11.219  1.00 90.31           O  
ATOM   2322  OD2 ASP A 293     -21.391  -0.343 -11.500  1.00 90.31           O  
ATOM   2323  N   ALA A 294     -18.562  -0.338  -6.605  1.00 89.94           N  
ATOM   2324  CA  ALA A 294     -18.500  -0.016  -5.180  1.00 89.94           C  
ATOM   2325  C   ALA A 294     -17.844   1.336  -4.945  1.00 89.94           C  
ATOM   2326  CB  ALA A 294     -17.766  -1.110  -4.414  1.00 89.94           C  
ATOM   2327  O   ALA A 294     -17.141   1.847  -5.820  1.00 89.94           O  
ATOM   2328  N   LYS A 295     -18.141   1.902  -3.789  1.00 89.38           N  
ATOM   2329  CA  LYS A 295     -17.547   3.184  -3.412  1.00 89.38           C  
ATOM   2330  C   LYS A 295     -16.312   2.984  -2.537  1.00 89.38           C  
ATOM   2331  CB  LYS A 295     -18.578   4.051  -2.680  1.00 89.38           C  
ATOM   2332  O   LYS A 295     -15.477   3.887  -2.416  1.00 89.38           O  
ATOM   2333  CG  LYS A 295     -19.719   4.516  -3.557  1.00 89.38           C  
ATOM   2334  CD  LYS A 295     -20.672   5.430  -2.791  1.00 89.38           C  
ATOM   2335  CE  LYS A 295     -21.844   5.883  -3.662  1.00 89.38           C  
ATOM   2336  NZ  LYS A 295     -22.781   6.770  -2.914  1.00 89.38           N  
ATOM   2337  N   CYS A 296     -16.219   1.768  -1.991  1.00 91.12           N  
ATOM   2338  CA  CYS A 296     -15.117   1.428  -1.095  1.00 91.12           C  
ATOM   2339  C   CYS A 296     -14.555   0.050  -1.422  1.00 91.12           C  
ATOM   2340  CB  CYS A 296     -15.586   1.467   0.361  1.00 91.12           C  
ATOM   2341  O   CYS A 296     -15.297  -0.930  -1.491  1.00 91.12           O  
ATOM   2342  SG  CYS A 296     -14.305   0.984   1.544  1.00 91.12           S  
ATOM   2343  N   GLN A 297     -13.195   0.049  -1.479  1.00 92.44           N  
ATOM   2344  CA  GLN A 297     -12.508  -1.198  -1.804  1.00 92.44           C  
ATOM   2345  C   GLN A 297     -11.414  -1.503  -0.792  1.00 92.44           C  
ATOM   2346  CB  GLN A 297     -11.922  -1.137  -3.215  1.00 92.44           C  
ATOM   2347  O   GLN A 297     -10.617  -0.625  -0.448  1.00 92.44           O  
ATOM   2348  CG  GLN A 297     -11.266  -2.434  -3.664  1.00 92.44           C  
ATOM   2349  CD  GLN A 297     -12.258  -3.568  -3.836  1.00 92.44           C  
ATOM   2350  NE2 GLN A 297     -11.914  -4.738  -3.307  1.00 92.44           N  
ATOM   2351  OE1 GLN A 297     -13.320  -3.395  -4.438  1.00 92.44           O  
ATOM   2352  N   THR A 298     -11.391  -2.807  -0.366  1.00 92.56           N  
ATOM   2353  CA  THR A 298     -10.328  -3.309   0.495  1.00 92.56           C  
ATOM   2354  C   THR A 298      -9.672  -4.543  -0.118  1.00 92.56           C  
ATOM   2355  CB  THR A 298     -10.852  -3.648   1.900  1.00 92.56           C  
ATOM   2356  O   THR A 298     -10.195  -5.121  -1.074  1.00 92.56           O  
ATOM   2357  CG2 THR A 298     -11.719  -2.518   2.449  1.00 92.56           C  
ATOM   2358  OG1 THR A 298     -11.641  -4.844   1.833  1.00 92.56           O  
ATOM   2359  N   PRO A 299      -8.469  -4.867   0.420  1.00 90.94           N  
ATOM   2360  CA  PRO A 299      -7.836  -6.086  -0.086  1.00 90.94           C  
ATOM   2361  C   PRO A 299      -8.719  -7.320   0.070  1.00 90.94           C  
ATOM   2362  CB  PRO A 299      -6.570  -6.207   0.770  1.00 90.94           C  
ATOM   2363  O   PRO A 299      -8.570  -8.289  -0.681  1.00 90.94           O  
ATOM   2364  CG  PRO A 299      -6.227  -4.801   1.144  1.00 90.94           C  
ATOM   2365  CD  PRO A 299      -7.500  -4.047   1.389  1.00 90.94           C  
ATOM   2366  N   ARG A 300      -9.625  -7.312   1.036  1.00 91.25           N  
ATOM   2367  CA  ARG A 300     -10.500  -8.445   1.321  1.00 91.25           C  
ATOM   2368  C   ARG A 300     -11.766  -8.391   0.472  1.00 91.25           C  
ATOM   2369  CB  ARG A 300     -10.867  -8.484   2.807  1.00 91.25           C  
ATOM   2370  O   ARG A 300     -12.453  -9.398   0.300  1.00 91.25           O  
ATOM   2371  CG  ARG A 300      -9.703  -8.828   3.721  1.00 91.25           C  
ATOM   2372  CD  ARG A 300     -10.180  -9.266   5.098  1.00 91.25           C  
ATOM   2373  NE  ARG A 300      -9.078  -9.805   5.898  1.00 91.25           N  
ATOM   2374  NH1 ARG A 300     -10.352 -10.109   7.805  1.00 91.25           N  
ATOM   2375  NH2 ARG A 300      -8.125 -10.672   7.801  1.00 91.25           N  
ATOM   2376  CZ  ARG A 300      -9.188 -10.195   7.164  1.00 91.25           C  
ATOM   2377  N   GLY A 301     -12.078  -7.262  -0.095  1.00 91.75           N  
ATOM   2378  CA  GLY A 301     -13.258  -7.094  -0.925  1.00 91.75           C  
ATOM   2379  C   GLY A 301     -13.938  -5.750  -0.727  1.00 91.75           C  
ATOM   2380  O   GLY A 301     -13.555  -4.977   0.150  1.00 91.75           O  
ATOM   2381  N   ALA A 302     -14.961  -5.480  -1.575  1.00 92.25           N  
ATOM   2382  CA  ALA A 302     -15.648  -4.191  -1.540  1.00 92.25           C  
ATOM   2383  C   ALA A 302     -16.609  -4.117  -0.361  1.00 92.25           C  
ATOM   2384  CB  ALA A 302     -16.391  -3.947  -2.850  1.00 92.25           C  
ATOM   2385  O   ALA A 302     -17.234  -5.121   0.012  1.00 92.25           O  
ATOM   2386  N   ILE A 303     -16.672  -2.963   0.275  1.00 91.69           N  
ATOM   2387  CA  ILE A 303     -17.562  -2.695   1.391  1.00 91.69           C  
ATOM   2388  C   ILE A 303     -18.688  -1.768   0.936  1.00 91.69           C  
ATOM   2389  CB  ILE A 303     -16.812  -2.078   2.590  1.00 91.69           C  
ATOM   2390  O   ILE A 303     -18.438  -0.691   0.392  1.00 91.69           O  
ATOM   2391  CG1 ILE A 303     -15.695  -3.018   3.061  1.00 91.69           C  
ATOM   2392  CG2 ILE A 303     -17.781  -1.761   3.732  1.00 91.69           C  
ATOM   2393  CD1 ILE A 303     -14.766  -2.404   4.102  1.00 91.69           C  
ATOM   2394  N   ASN A 304     -19.938  -2.248   1.027  1.00 87.75           N  
ATOM   2395  CA  ASN A 304     -21.109  -1.430   0.757  1.00 87.75           C  
ATOM   2396  C   ASN A 304     -21.906  -1.145   2.031  1.00 87.75           C  
ATOM   2397  CB  ASN A 304     -22.016  -2.105  -0.282  1.00 87.75           C  
ATOM   2398  O   ASN A 304     -22.703  -1.971   2.469  1.00 87.75           O  
ATOM   2399  CG  ASN A 304     -23.016  -1.150  -0.900  1.00 87.75           C  
ATOM   2400  ND2 ASN A 304     -23.859  -1.667  -1.782  1.00 87.75           N  
ATOM   2401  OD1 ASN A 304     -23.031   0.044  -0.588  1.00 87.75           O  
ATOM   2402  N   SER A 305     -21.406  -0.137   2.740  1.00 85.12           N  
ATOM   2403  CA  SER A 305     -22.047   0.138   4.020  1.00 85.12           C  
ATOM   2404  C   SER A 305     -22.234   1.636   4.234  1.00 85.12           C  
ATOM   2405  CB  SER A 305     -21.234  -0.451   5.172  1.00 85.12           C  
ATOM   2406  O   SER A 305     -21.453   2.443   3.721  1.00 85.12           O  
ATOM   2407  OG  SER A 305     -21.828  -0.137   6.418  1.00 85.12           O  
ATOM   2408  N   SER A 306     -23.312   2.014   4.836  1.00 85.25           N  
ATOM   2409  CA  SER A 306     -23.562   3.404   5.207  1.00 85.25           C  
ATOM   2410  C   SER A 306     -23.062   3.703   6.613  1.00 85.25           C  
ATOM   2411  CB  SER A 306     -25.062   3.725   5.113  1.00 85.25           C  
ATOM   2412  O   SER A 306     -23.266   4.805   7.129  1.00 85.25           O  
ATOM   2413  OG  SER A 306     -25.797   2.902   5.996  1.00 85.25           O  
ATOM   2414  N   LEU A 307     -22.453   2.658   7.234  1.00 88.81           N  
ATOM   2415  CA  LEU A 307     -21.938   2.814   8.594  1.00 88.81           C  
ATOM   2416  C   LEU A 307     -20.656   3.635   8.594  1.00 88.81           C  
ATOM   2417  CB  LEU A 307     -21.688   1.446   9.227  1.00 88.81           C  
ATOM   2418  O   LEU A 307     -19.922   3.664   7.598  1.00 88.81           O  
ATOM   2419  CG  LEU A 307     -22.922   0.561   9.445  1.00 88.81           C  
ATOM   2420  CD1 LEU A 307     -22.484  -0.827   9.914  1.00 88.81           C  
ATOM   2421  CD2 LEU A 307     -23.859   1.203  10.453  1.00 88.81           C  
ATOM   2422  N   PRO A 308     -20.375   4.242   9.664  1.00 84.31           N  
ATOM   2423  CA  PRO A 308     -19.250   5.180   9.758  1.00 84.31           C  
ATOM   2424  C   PRO A 308     -17.922   4.477   9.969  1.00 84.31           C  
ATOM   2425  CB  PRO A 308     -19.609   6.043  10.969  1.00 84.31           C  
ATOM   2426  O   PRO A 308     -16.859   5.027   9.617  1.00 84.31           O  
ATOM   2427  CG  PRO A 308     -20.516   5.188  11.789  1.00 84.31           C  
ATOM   2428  CD  PRO A 308     -21.312   4.301  10.867  1.00 84.31           C  
ATOM   2429  N   PHE A 309     -17.984   3.174  10.523  1.00 90.56           N  
ATOM   2430  CA  PHE A 309     -16.750   2.473  10.812  1.00 90.56           C  
ATOM   2431  C   PHE A 309     -16.750   1.089  10.172  1.00 90.56           C  
ATOM   2432  CB  PHE A 309     -16.531   2.352  12.328  1.00 90.56           C  
ATOM   2433  O   PHE A 309     -17.797   0.514   9.914  1.00 90.56           O  
ATOM   2434  CG  PHE A 309     -16.562   3.670  13.047  1.00 90.56           C  
ATOM   2435  CD1 PHE A 309     -15.484   4.551  12.945  1.00 90.56           C  
ATOM   2436  CD2 PHE A 309     -17.641   4.031  13.828  1.00 90.56           C  
ATOM   2437  CE1 PHE A 309     -15.500   5.773  13.617  1.00 90.56           C  
ATOM   2438  CE2 PHE A 309     -17.672   5.254  14.500  1.00 90.56           C  
ATOM   2439  CZ  PHE A 309     -16.594   6.121  14.391  1.00 90.56           C  
ATOM   2440  N   GLN A 310     -15.539   0.571   9.898  1.00 92.88           N  
ATOM   2441  CA  GLN A 310     -15.344  -0.787   9.406  1.00 92.88           C  
ATOM   2442  C   GLN A 310     -14.141  -1.447  10.086  1.00 92.88           C  
ATOM   2443  CB  GLN A 310     -15.148  -0.785   7.891  1.00 92.88           C  
ATOM   2444  O   GLN A 310     -13.250  -0.761  10.586  1.00 92.88           O  
ATOM   2445  CG  GLN A 310     -13.867  -0.098   7.434  1.00 92.88           C  
ATOM   2446  CD  GLN A 310     -12.680  -1.046   7.371  1.00 92.88           C  
ATOM   2447  NE2 GLN A 310     -11.477  -0.494   7.445  1.00 92.88           N  
ATOM   2448  OE1 GLN A 310     -12.852  -2.264   7.262  1.00 92.88           O  
ATOM   2449  N   ASN A 311     -14.258  -2.809  10.195  1.00 92.25           N  
ATOM   2450  CA  ASN A 311     -13.148  -3.564  10.773  1.00 92.25           C  
ATOM   2451  C   ASN A 311     -12.641  -4.633   9.805  1.00 92.25           C  
ATOM   2452  CB  ASN A 311     -13.570  -4.207  12.102  1.00 92.25           C  
ATOM   2453  O   ASN A 311     -12.094  -5.652  10.234  1.00 92.25           O  
ATOM   2454  CG  ASN A 311     -14.570  -5.328  11.914  1.00 92.25           C  
ATOM   2455  ND2 ASN A 311     -14.781  -6.113  12.961  1.00 92.25           N  
ATOM   2456  OD1 ASN A 311     -15.148  -5.488  10.836  1.00 92.25           O  
ATOM   2457  N   VAL A 312     -12.828  -4.430   8.523  1.00 90.50           N  
ATOM   2458  CA  VAL A 312     -12.469  -5.367   7.465  1.00 90.50           C  
ATOM   2459  C   VAL A 312     -10.969  -5.270   7.172  1.00 90.50           C  
ATOM   2460  CB  VAL A 312     -13.281  -5.113   6.176  1.00 90.50           C  
ATOM   2461  O   VAL A 312     -10.258  -6.270   7.215  1.00 90.50           O  
ATOM   2462  CG1 VAL A 312     -12.812  -6.031   5.047  1.00 90.50           C  
ATOM   2463  CG2 VAL A 312     -14.773  -5.301   6.438  1.00 90.50           C  
ATOM   2464  N   HIS A 313     -10.477  -4.074   6.820  1.00 89.94           N  
ATOM   2465  CA  HIS A 313      -9.047  -3.893   6.559  1.00 89.94           C  
ATOM   2466  C   HIS A 313      -8.641  -2.432   6.727  1.00 89.94           C  
ATOM   2467  CB  HIS A 313      -8.695  -4.375   5.148  1.00 89.94           C  
ATOM   2468  O   HIS A 313      -9.391  -1.526   6.352  1.00 89.94           O  
ATOM   2469  CG  HIS A 313      -7.234  -4.617   4.945  1.00 89.94           C  
ATOM   2470  CD2 HIS A 313      -6.520  -5.766   4.922  1.00 89.94           C  
ATOM   2471  ND1 HIS A 313      -6.332  -3.596   4.742  1.00 89.94           N  
ATOM   2472  CE1 HIS A 313      -5.121  -4.105   4.598  1.00 89.94           C  
ATOM   2473  NE2 HIS A 313      -5.207  -5.422   4.703  1.00 89.94           N  
ATOM   2474  N   PRO A 314      -7.465  -2.172   7.270  1.00 86.31           N  
ATOM   2475  CA  PRO A 314      -6.992  -0.802   7.484  1.00 86.31           C  
ATOM   2476  C   PRO A 314      -6.656  -0.083   6.184  1.00 86.31           C  
ATOM   2477  CB  PRO A 314      -5.738  -0.991   8.344  1.00 86.31           C  
ATOM   2478  O   PRO A 314      -6.684   1.149   6.129  1.00 86.31           O  
ATOM   2479  CG  PRO A 314      -5.340  -2.416   8.133  1.00 86.31           C  
ATOM   2480  CD  PRO A 314      -6.574  -3.215   7.824  1.00 86.31           C  
ATOM   2481  N   VAL A 315      -6.266  -0.861   5.141  1.00 86.62           N  
ATOM   2482  CA  VAL A 315      -5.961  -0.274   3.842  1.00 86.62           C  
ATOM   2483  C   VAL A 315      -7.219  -0.245   2.980  1.00 86.62           C  
ATOM   2484  CB  VAL A 315      -4.836  -1.049   3.117  1.00 86.62           C  
ATOM   2485  O   VAL A 315      -7.797  -1.293   2.678  1.00 86.62           O  
ATOM   2486  CG1 VAL A 315      -4.559  -0.440   1.744  1.00 86.62           C  
ATOM   2487  CG2 VAL A 315      -3.566  -1.063   3.965  1.00 86.62           C  
ATOM   2488  N   THR A 316      -7.648   0.993   2.625  1.00 88.50           N  
ATOM   2489  CA  THR A 316      -8.883   1.137   1.863  1.00 88.50           C  
ATOM   2490  C   THR A 316      -8.688   2.100   0.696  1.00 88.50           C  
ATOM   2491  CB  THR A 316     -10.039   1.631   2.756  1.00 88.50           C  
ATOM   2492  O   THR A 316      -7.852   3.000   0.760  1.00 88.50           O  
ATOM   2493  CG2 THR A 316     -10.289   0.673   3.916  1.00 88.50           C  
ATOM   2494  OG1 THR A 316      -9.711   2.924   3.279  1.00 88.50           O  
ATOM   2495  N   ILE A 317      -9.391   1.923  -0.406  1.00 87.50           N  
ATOM   2496  CA  ILE A 317      -9.375   2.805  -1.567  1.00 87.50           C  
ATOM   2497  C   ILE A 317     -10.797   3.268  -1.885  1.00 87.50           C  
ATOM   2498  CB  ILE A 317      -8.758   2.109  -2.797  1.00 87.50           C  
ATOM   2499  O   ILE A 317     -11.719   2.451  -1.961  1.00 87.50           O  
ATOM   2500  CG1 ILE A 317      -7.316   1.674  -2.492  1.00 87.50           C  
ATOM   2501  CG2 ILE A 317      -8.797   3.029  -4.020  1.00 87.50           C  
ATOM   2502  CD1 ILE A 317      -6.691   0.802  -3.572  1.00 87.50           C  
ATOM   2503  N   GLY A 318     -10.992   4.551  -2.051  1.00 86.50           N  
ATOM   2504  CA  GLY A 318     -12.312   5.102  -2.320  1.00 86.50           C  
ATOM   2505  C   GLY A 318     -12.977   5.684  -1.090  1.00 86.50           C  
ATOM   2506  O   GLY A 318     -12.305   6.059  -0.129  1.00 86.50           O  
ATOM   2507  N   GLU A 319     -14.258   5.793  -1.082  1.00 87.56           N  
ATOM   2508  CA  GLU A 319     -15.039   6.312   0.036  1.00 87.56           C  
ATOM   2509  C   GLU A 319     -15.414   5.199   1.011  1.00 87.56           C  
ATOM   2510  CB  GLU A 319     -16.312   7.012  -0.471  1.00 87.56           C  
ATOM   2511  O   GLU A 319     -16.453   4.551   0.854  1.00 87.56           O  
ATOM   2512  CG  GLU A 319     -16.031   8.227  -1.345  1.00 87.56           C  
ATOM   2513  CD  GLU A 319     -17.297   8.906  -1.847  1.00 87.56           C  
ATOM   2514  OE1 GLU A 319     -17.188   9.883  -2.623  1.00 87.56           O  
ATOM   2515  OE2 GLU A 319     -18.391   8.461  -1.461  1.00 87.56           O  
ATOM   2516  N   CYS A 320     -14.469   4.902   1.977  1.00 88.88           N  
ATOM   2517  CA  CYS A 320     -14.656   3.785   2.895  1.00 88.88           C  
ATOM   2518  C   CYS A 320     -14.906   4.281   4.312  1.00 88.88           C  
ATOM   2519  CB  CYS A 320     -13.445   2.859   2.867  1.00 88.88           C  
ATOM   2520  O   CYS A 320     -14.375   5.316   4.715  1.00 88.88           O  
ATOM   2521  SG  CYS A 320     -13.070   2.191   1.231  1.00 88.88           S  
ATOM   2522  N   PRO A 321     -15.875   3.494   5.031  1.00 88.94           N  
ATOM   2523  CA  PRO A 321     -15.953   3.762   6.469  1.00 88.94           C  
ATOM   2524  C   PRO A 321     -14.594   3.654   7.164  1.00 88.94           C  
ATOM   2525  CB  PRO A 321     -16.906   2.684   6.977  1.00 88.94           C  
ATOM   2526  O   PRO A 321     -13.711   2.932   6.695  1.00 88.94           O  
ATOM   2527  CG  PRO A 321     -17.641   2.213   5.758  1.00 88.94           C  
ATOM   2528  CD  PRO A 321     -16.734   2.385   4.570  1.00 88.94           C  
ATOM   2529  N   LYS A 322     -14.406   4.352   8.219  1.00 86.69           N  
ATOM   2530  CA  LYS A 322     -13.117   4.418   8.891  1.00 86.69           C  
ATOM   2531  C   LYS A 322     -12.805   3.117   9.625  1.00 86.69           C  
ATOM   2532  CB  LYS A 322     -13.086   5.594   9.875  1.00 86.69           C  
ATOM   2533  O   LYS A 322     -13.688   2.535  10.266  1.00 86.69           O  
ATOM   2534  CG  LYS A 322     -13.125   6.961   9.211  1.00 86.69           C  
ATOM   2535  CD  LYS A 322     -11.852   7.238   8.422  1.00 86.69           C  
ATOM   2536  CE  LYS A 322     -11.867   8.633   7.812  1.00 86.69           C  
ATOM   2537  NZ  LYS A 322     -10.641   8.898   6.996  1.00 86.69           N  
ATOM   2538  N   TYR A 323     -11.586   2.785   9.492  1.00 88.44           N  
ATOM   2539  CA  TYR A 323     -11.156   1.527  10.094  1.00 88.44           C  
ATOM   2540  C   TYR A 323     -10.984   1.672  11.602  1.00 88.44           C  
ATOM   2541  CB  TYR A 323      -9.844   1.049   9.461  1.00 88.44           C  
ATOM   2542  O   TYR A 323     -10.383   2.637  12.070  1.00 88.44           O  
ATOM   2543  CG  TYR A 323      -9.305  -0.223  10.070  1.00 88.44           C  
ATOM   2544  CD1 TYR A 323      -8.305  -0.187  11.039  1.00 88.44           C  
ATOM   2545  CD2 TYR A 323      -9.797  -1.464   9.680  1.00 88.44           C  
ATOM   2546  CE1 TYR A 323      -7.805  -1.356  11.602  1.00 88.44           C  
ATOM   2547  CE2 TYR A 323      -9.305  -2.641  10.234  1.00 88.44           C  
ATOM   2548  OH  TYR A 323      -7.820  -3.738  11.750  1.00 88.44           O  
ATOM   2549  CZ  TYR A 323      -8.312  -2.576  11.195  1.00 88.44           C  
ATOM   2550  N   VAL A 324     -11.492   0.765  12.383  1.00 89.12           N  
ATOM   2551  CA  VAL A 324     -11.336   0.665  13.828  1.00 89.12           C  
ATOM   2552  C   VAL A 324     -10.984  -0.771  14.211  1.00 89.12           C  
ATOM   2553  CB  VAL A 324     -12.617   1.115  14.570  1.00 89.12           C  
ATOM   2554  O   VAL A 324     -11.633  -1.717  13.766  1.00 89.12           O  
ATOM   2555  CG1 VAL A 324     -12.438   0.982  16.078  1.00 89.12           C  
ATOM   2556  CG2 VAL A 324     -12.969   2.553  14.195  1.00 89.12           C  
ATOM   2557  N   ARG A 325      -9.953  -0.895  14.922  1.00 86.81           N  
ATOM   2558  CA  ARG A 325      -9.477  -2.213  15.336  1.00 86.81           C  
ATOM   2559  C   ARG A 325     -10.289  -2.744  16.516  1.00 86.81           C  
ATOM   2560  CB  ARG A 325      -7.996  -2.158  15.703  1.00 86.81           C  
ATOM   2561  O   ARG A 325      -9.773  -2.844  17.625  1.00 86.81           O  
ATOM   2562  CG  ARG A 325      -7.340  -3.523  15.812  1.00 86.81           C  
ATOM   2563  CD  ARG A 325      -5.867  -3.414  16.188  1.00 86.81           C  
ATOM   2564  NE  ARG A 325      -5.027  -3.182  15.016  1.00 86.81           N  
ATOM   2565  NH1 ARG A 325      -3.049  -3.062  16.203  1.00 86.81           N  
ATOM   2566  NH2 ARG A 325      -3.041  -2.816  13.922  1.00 86.81           N  
ATOM   2567  CZ  ARG A 325      -3.709  -3.020  15.055  1.00 86.81           C  
ATOM   2568  N   SER A 326     -11.578  -2.779  16.391  1.00 86.50           N  
ATOM   2569  CA  SER A 326     -12.531  -3.287  17.359  1.00 86.50           C  
ATOM   2570  C   SER A 326     -13.469  -4.316  16.734  1.00 86.50           C  
ATOM   2571  CB  SER A 326     -13.344  -2.141  17.969  1.00 86.50           C  
ATOM   2572  O   SER A 326     -13.711  -4.289  15.531  1.00 86.50           O  
ATOM   2573  OG  SER A 326     -12.531  -1.327  18.797  1.00 86.50           O  
ATOM   2574  N   THR A 327     -13.836  -5.266  17.578  1.00 84.75           N  
ATOM   2575  CA  THR A 327     -14.711  -6.332  17.094  1.00 84.75           C  
ATOM   2576  C   THR A 327     -16.172  -5.895  17.141  1.00 84.75           C  
ATOM   2577  CB  THR A 327     -14.531  -7.621  17.922  1.00 84.75           C  
ATOM   2578  O   THR A 327     -16.984  -6.355  16.344  1.00 84.75           O  
ATOM   2579  CG2 THR A 327     -13.133  -8.203  17.719  1.00 84.75           C  
ATOM   2580  OG1 THR A 327     -14.727  -7.320  19.312  1.00 84.75           O  
ATOM   2581  N   LYS A 328     -16.391  -4.949  18.031  1.00 85.44           N  
ATOM   2582  CA  LYS A 328     -17.750  -4.422  18.172  1.00 85.44           C  
ATOM   2583  C   LYS A 328     -17.719  -2.975  18.656  1.00 85.44           C  
ATOM   2584  CB  LYS A 328     -18.562  -5.285  19.141  1.00 85.44           C  
ATOM   2585  O   LYS A 328     -16.906  -2.611  19.500  1.00 85.44           O  
ATOM   2586  CG  LYS A 328     -18.781  -6.711  18.656  1.00 85.44           C  
ATOM   2587  CD  LYS A 328     -19.609  -7.516  19.641  1.00 85.44           C  
ATOM   2588  CE  LYS A 328     -19.797  -8.953  19.172  1.00 85.44           C  
ATOM   2589  NZ  LYS A 328     -20.625  -9.742  20.141  1.00 85.44           N  
ATOM   2590  N   LEU A 329     -18.484  -2.178  18.031  1.00 87.75           N  
ATOM   2591  CA  LEU A 329     -18.734  -0.800  18.453  1.00 87.75           C  
ATOM   2592  C   LEU A 329     -20.234  -0.512  18.500  1.00 87.75           C  
ATOM   2593  CB  LEU A 329     -18.047   0.179  17.500  1.00 87.75           C  
ATOM   2594  O   LEU A 329     -20.812  -0.038  17.516  1.00 87.75           O  
ATOM   2595  CG  LEU A 329     -17.750   1.572  18.047  1.00 87.75           C  
ATOM   2596  CD1 LEU A 329     -16.656   1.496  19.109  1.00 87.75           C  
ATOM   2597  CD2 LEU A 329     -17.359   2.521  16.922  1.00 87.75           C  
ATOM   2598  N   ARG A 330     -20.844  -0.835  19.672  1.00 89.38           N  
ATOM   2599  CA  ARG A 330     -22.281  -0.774  19.812  1.00 89.38           C  
ATOM   2600  C   ARG A 330     -22.734   0.563  20.391  1.00 89.38           C  
ATOM   2601  CB  ARG A 330     -22.797  -1.921  20.688  1.00 89.38           C  
ATOM   2602  O   ARG A 330     -22.172   1.023  21.391  1.00 89.38           O  
ATOM   2603  CG  ARG A 330     -22.719  -3.287  20.016  1.00 89.38           C  
ATOM   2604  CD  ARG A 330     -23.500  -4.336  20.781  1.00 89.38           C  
ATOM   2605  NE  ARG A 330     -23.500  -5.625  20.094  1.00 89.38           N  
ATOM   2606  NH1 ARG A 330     -25.734  -6.055  20.438  1.00 89.38           N  
ATOM   2607  NH2 ARG A 330     -24.438  -7.566  19.312  1.00 89.38           N  
ATOM   2608  CZ  ARG A 330     -24.562  -6.414  19.953  1.00 89.38           C  
ATOM   2609  N   MET A 331     -23.656   1.083  19.766  1.00 86.38           N  
ATOM   2610  CA  MET A 331     -24.250   2.328  20.234  1.00 86.38           C  
ATOM   2611  C   MET A 331     -25.656   2.094  20.750  1.00 86.38           C  
ATOM   2612  CB  MET A 331     -24.266   3.377  19.125  1.00 86.38           C  
ATOM   2613  O   MET A 331     -26.453   1.410  20.109  1.00 86.38           O  
ATOM   2614  CG  MET A 331     -24.734   4.750  19.578  1.00 86.38           C  
ATOM   2615  SD  MET A 331     -24.828   5.957  18.203  1.00 86.38           S  
ATOM   2616  CE  MET A 331     -23.062   6.312  17.969  1.00 86.38           C  
ATOM   2617  N   VAL A 332     -25.906   2.648  21.891  1.00 83.12           N  
ATOM   2618  CA  VAL A 332     -27.188   2.477  22.547  1.00 83.12           C  
ATOM   2619  C   VAL A 332     -28.250   3.312  21.828  1.00 83.12           C  
ATOM   2620  CB  VAL A 332     -27.125   2.863  24.031  1.00 83.12           C  
ATOM   2621  O   VAL A 332     -28.047   4.500  21.562  1.00 83.12           O  
ATOM   2622  CG1 VAL A 332     -28.531   3.096  24.594  1.00 83.12           C  
ATOM   2623  CG2 VAL A 332     -26.406   1.784  24.828  1.00 83.12           C  
ATOM   2624  N   THR A 333     -29.375   2.699  21.406  1.00 74.50           N  
ATOM   2625  CA  THR A 333     -30.500   3.393  20.781  1.00 74.50           C  
ATOM   2626  C   THR A 333     -31.766   3.238  21.625  1.00 74.50           C  
ATOM   2627  CB  THR A 333     -30.750   2.871  19.359  1.00 74.50           C  
ATOM   2628  O   THR A 333     -32.781   3.873  21.344  1.00 74.50           O  
ATOM   2629  CG2 THR A 333     -29.562   3.146  18.453  1.00 74.50           C  
ATOM   2630  OG1 THR A 333     -30.984   1.458  19.406  1.00 74.50           O  
ATOM   2631  N   GLY A 334     -31.578   2.455  22.656  1.00 68.62           N  
ATOM   2632  CA  GLY A 334     -32.688   2.186  23.578  1.00 68.62           C  
ATOM   2633  C   GLY A 334     -32.344   2.488  25.016  1.00 68.62           C  
ATOM   2634  O   GLY A 334     -31.375   3.209  25.297  1.00 68.62           O  
ATOM   2635  N   LEU A 335     -33.188   2.031  25.969  1.00 68.88           N  
ATOM   2636  CA  LEU A 335     -33.000   2.303  27.391  1.00 68.88           C  
ATOM   2637  C   LEU A 335     -32.281   1.152  28.078  1.00 68.88           C  
ATOM   2638  CB  LEU A 335     -34.375   2.537  28.062  1.00 68.88           C  
ATOM   2639  O   LEU A 335     -32.125   0.075  27.500  1.00 68.88           O  
ATOM   2640  CG  LEU A 335     -35.250   3.631  27.453  1.00 68.88           C  
ATOM   2641  CD1 LEU A 335     -36.656   3.553  28.016  1.00 68.88           C  
ATOM   2642  CD2 LEU A 335     -34.625   5.004  27.703  1.00 68.88           C  
ATOM   2643  N   ARG A 336     -31.844   1.416  29.203  1.00 70.06           N  
ATOM   2644  CA  ARG A 336     -31.266   0.362  30.016  1.00 70.06           C  
ATOM   2645  C   ARG A 336     -32.281  -0.749  30.281  1.00 70.06           C  
ATOM   2646  CB  ARG A 336     -30.750   0.933  31.344  1.00 70.06           C  
ATOM   2647  O   ARG A 336     -33.438  -0.478  30.562  1.00 70.06           O  
ATOM   2648  CG  ARG A 336     -29.391   1.589  31.250  1.00 70.06           C  
ATOM   2649  CD  ARG A 336     -28.859   1.993  32.625  1.00 70.06           C  
ATOM   2650  NE  ARG A 336     -27.516   2.576  32.531  1.00 70.06           N  
ATOM   2651  NH1 ARG A 336     -27.422   3.188  34.750  1.00 70.06           N  
ATOM   2652  NH2 ARG A 336     -25.656   3.631  33.375  1.00 70.06           N  
ATOM   2653  CZ  ARG A 336     -26.875   3.131  33.562  1.00 70.06           C  
ATOM   2654  N   ASN A 337     -31.812  -2.023  30.016  1.00 67.94           N  
ATOM   2655  CA  ASN A 337     -32.688  -3.184  30.156  1.00 67.94           C  
ATOM   2656  C   ASN A 337     -32.500  -3.881  31.500  1.00 67.94           C  
ATOM   2657  CB  ASN A 337     -32.469  -4.168  29.016  1.00 67.94           C  
ATOM   2658  O   ASN A 337     -31.344  -4.082  31.938  1.00 67.94           O  
ATOM   2659  CG  ASN A 337     -33.500  -5.270  28.969  1.00 67.94           C  
ATOM   2660  ND2 ASN A 337     -33.156  -6.391  28.359  1.00 67.94           N  
ATOM   2661  OD1 ASN A 337     -34.625  -5.113  29.500  1.00 67.94           O  
ATOM   2662  N   ILE A 338     -33.438  -4.062  32.188  1.00 60.56           N  
ATOM   2663  CA  ILE A 338     -33.406  -4.922  33.375  1.00 60.56           C  
ATOM   2664  C   ILE A 338     -34.000  -6.293  33.031  1.00 60.56           C  
ATOM   2665  CB  ILE A 338     -34.188  -4.293  34.531  1.00 60.56           C  
ATOM   2666  O   ILE A 338     -35.188  -6.410  32.688  1.00 60.56           O  
ATOM   2667  CG1 ILE A 338     -33.656  -2.902  34.875  1.00 60.56           C  
ATOM   2668  CG2 ILE A 338     -34.156  -5.207  35.781  1.00 60.56           C  
ATOM   2669  CD1 ILE A 338     -34.562  -2.068  35.750  1.00 60.56           C  
ATOM   2670  N   PRO A 339     -33.062  -7.297  32.750  1.00 50.56           N  
ATOM   2671  CA  PRO A 339     -33.500  -8.617  32.312  1.00 50.56           C  
ATOM   2672  C   PRO A 339     -34.688  -9.148  33.156  1.00 50.56           C  
ATOM   2673  CB  PRO A 339     -32.250  -9.492  32.500  1.00 50.56           C  
ATOM   2674  O   PRO A 339     -34.750  -8.883  34.344  1.00 50.56           O  
ATOM   2675  CG  PRO A 339     -31.219  -8.562  33.000  1.00 50.56           C  
ATOM   2676  CD  PRO A 339     -31.844  -7.223  33.250  1.00 50.56           C  
ATOM   2677  N   SER A 340     -35.812  -9.523  32.531  1.00 43.47           N  
ATOM   2678  CA  SER A 340     -36.906 -10.289  33.094  1.00 43.47           C  
ATOM   2679  C   SER A 340     -36.375 -11.539  33.812  1.00 43.47           C  
ATOM   2680  CB  SER A 340     -37.938 -10.680  32.031  1.00 43.47           C  
ATOM   2681  O   SER A 340     -35.562 -12.273  33.250  1.00 43.47           O  
ATOM   2682  OG  SER A 340     -37.375 -11.609  31.125  1.00 43.47           O  
ATOM   2683  N   ILE A 341     -35.562 -11.477  34.844  1.00 40.81           N  
ATOM   2684  CA  ILE A 341     -35.094 -12.695  35.469  1.00 40.81           C  
ATOM   2685  C   ILE A 341     -36.188 -13.750  35.469  1.00 40.81           C  
ATOM   2686  CB  ILE A 341     -34.656 -12.430  36.938  1.00 40.81           C  
ATOM   2687  O   ILE A 341     -37.344 -13.453  35.781  1.00 40.81           O  
ATOM   2688  CG1 ILE A 341     -33.531 -11.391  36.969  1.00 40.81           C  
ATOM   2689  CG2 ILE A 341     -34.188 -13.734  37.625  1.00 40.81           C  
ATOM   2690  CD1 ILE A 341     -33.219 -10.844  38.344  1.00 40.81           C  
ATOM   2691  N   GLN A 342     -36.250 -14.773  34.531  1.00 37.31           N  
ATOM   2692  CA  GLN A 342     -36.844 -16.094  34.531  1.00 37.31           C  
ATOM   2693  C   GLN A 342     -36.938 -16.656  35.969  1.00 37.31           C  
ATOM   2694  CB  GLN A 342     -36.094 -17.062  33.656  1.00 37.31           C  
ATOM   2695  O   GLN A 342     -36.031 -16.453  36.781  1.00 37.31           O  
ATOM   2696  CG  GLN A 342     -36.625 -17.156  32.219  1.00 37.31           C  
ATOM   2697  CD  GLN A 342     -35.844 -18.125  31.359  1.00 37.31           C  
ATOM   2698  NE2 GLN A 342     -36.125 -18.125  30.062  1.00 37.31           N  
ATOM   2699  OE1 GLN A 342     -35.000 -18.891  31.859  1.00 37.31           O  
ATOM   2700  N   SER A 343     -38.125 -16.594  36.688  1.00 37.00           N  
ATOM   2701  CA  SER A 343     -38.469 -17.297  37.938  1.00 37.00           C  
ATOM   2702  C   SER A 343     -37.312 -18.172  38.406  1.00 37.00           C  
ATOM   2703  CB  SER A 343     -39.719 -18.156  37.719  1.00 37.00           C  
ATOM   2704  O   SER A 343     -36.688 -18.891  37.594  1.00 37.00           O  
ATOM   2705  OG  SER A 343     -39.438 -19.234  36.844  1.00 37.00           O  
ATOM   2706  N   ARG A 344     -36.219 -17.625  39.094  1.00 35.91           N  
ATOM   2707  CA  ARG A 344     -35.156 -18.406  39.719  1.00 35.91           C  
ATOM   2708  C   ARG A 344     -35.719 -19.594  40.469  1.00 35.91           C  
ATOM   2709  CB  ARG A 344     -34.312 -17.531  40.656  1.00 35.91           C  
ATOM   2710  O   ARG A 344     -36.594 -19.438  41.312  1.00 35.91           O  
ATOM   2711  CG  ARG A 344     -33.469 -16.500  39.906  1.00 35.91           C  
ATOM   2712  CD  ARG A 344     -32.344 -15.961  40.812  1.00 35.91           C  
ATOM   2713  NE  ARG A 344     -31.297 -15.312  40.031  1.00 35.91           N  
ATOM   2714  NH1 ARG A 344     -30.344 -14.234  41.844  1.00 35.91           N  
ATOM   2715  NH2 ARG A 344     -29.453 -13.969  39.750  1.00 35.91           N  
ATOM   2716  CZ  ARG A 344     -30.359 -14.508  40.531  1.00 35.91           C  
ATOM   2717  N   GLY A 345     -36.656 -20.391  39.781  1.00 43.69           N  
ATOM   2718  CA  GLY A 345     -36.906 -21.734  40.281  1.00 43.69           C  
ATOM   2719  C   GLY A 345     -36.312 -21.984  41.656  1.00 43.69           C  
ATOM   2720  O   GLY A 345     -35.875 -21.047  42.344  1.00 43.69           O  
ATOM   2721  N   LEU A 346     -36.531 -22.891  42.469  1.00 40.25           N  
ATOM   2722  CA  LEU A 346     -36.281 -23.531  43.750  1.00 40.25           C  
ATOM   2723  C   LEU A 346     -34.875 -23.203  44.219  1.00 40.25           C  
ATOM   2724  CB  LEU A 346     -36.469 -25.047  43.656  1.00 40.25           C  
ATOM   2725  O   LEU A 346     -34.656 -22.953  45.438  1.00 40.25           O  
ATOM   2726  CG  LEU A 346     -36.344 -25.828  44.969  1.00 40.25           C  
ATOM   2727  CD1 LEU A 346     -37.531 -25.547  45.844  1.00 40.25           C  
ATOM   2728  CD2 LEU A 346     -36.188 -27.312  44.688  1.00 40.25           C  
ATOM   2729  N   PHE A 347     -33.875 -22.797  43.344  1.00 35.09           N  
ATOM   2730  CA  PHE A 347     -32.500 -22.562  43.750  1.00 35.09           C  
ATOM   2731  C   PHE A 347     -32.250 -21.062  43.906  1.00 35.09           C  
ATOM   2732  CB  PHE A 347     -31.531 -23.141  42.688  1.00 35.09           C  
ATOM   2733  O   PHE A 347     -31.469 -20.656  44.781  1.00 35.09           O  
ATOM   2734  CG  PHE A 347     -31.375 -24.625  42.781  1.00 35.09           C  
ATOM   2735  CD1 PHE A 347     -30.578 -25.203  43.781  1.00 35.09           C  
ATOM   2736  CD2 PHE A 347     -32.000 -25.469  41.875  1.00 35.09           C  
ATOM   2737  CE1 PHE A 347     -30.438 -26.578  43.875  1.00 35.09           C  
ATOM   2738  CE2 PHE A 347     -31.859 -26.844  41.969  1.00 35.09           C  
ATOM   2739  CZ  PHE A 347     -31.078 -27.406  42.969  1.00 35.09           C  
ATOM   2740  N   GLY A 348     -33.062 -20.156  43.438  1.00 40.19           N  
ATOM   2741  CA  GLY A 348     -33.219 -18.719  43.625  1.00 40.19           C  
ATOM   2742  C   GLY A 348     -34.000 -18.359  44.844  1.00 40.19           C  
ATOM   2743  O   GLY A 348     -33.688 -17.375  45.531  1.00 40.19           O  
ATOM   2744  N   ALA A 349     -34.844 -19.172  45.344  1.00 38.06           N  
ATOM   2745  CA  ALA A 349     -35.625 -19.125  46.594  1.00 38.06           C  
ATOM   2746  C   ALA A 349     -34.750 -19.547  47.781  1.00 38.06           C  
ATOM   2747  CB  ALA A 349     -36.844 -20.016  46.500  1.00 38.06           C  
ATOM   2748  O   ALA A 349     -34.844 -18.953  48.875  1.00 38.06           O  
ATOM   2749  N   ILE A 350     -33.781 -20.281  47.469  1.00 39.12           N  
ATOM   2750  CA  ILE A 350     -32.875 -20.797  48.500  1.00 39.12           C  
ATOM   2751  C   ILE A 350     -31.719 -19.812  48.750  1.00 39.12           C  
ATOM   2752  CB  ILE A 350     -32.312 -22.188  48.125  1.00 39.12           C  
ATOM   2753  O   ILE A 350     -31.359 -19.547  49.875  1.00 39.12           O  
ATOM   2754  CG1 ILE A 350     -33.469 -23.219  48.031  1.00 39.12           C  
ATOM   2755  CG2 ILE A 350     -31.234 -22.641  49.094  1.00 39.12           C  
ATOM   2756  CD1 ILE A 350     -33.031 -24.578  47.531  1.00 39.12           C  
ATOM   2757  N   ALA A 351     -31.328 -19.141  47.719  1.00 38.47           N  
ATOM   2758  CA  ALA A 351     -30.297 -18.109  47.812  1.00 38.47           C  
ATOM   2759  C   ALA A 351     -30.875 -16.781  48.281  1.00 38.47           C  
ATOM   2760  CB  ALA A 351     -29.625 -17.922  46.438  1.00 38.47           C  
ATOM   2761  O   ALA A 351     -30.234 -16.062  49.062  1.00 38.47           O  
ATOM   2762  N   GLY A 352     -32.031 -16.469  48.125  1.00 39.28           N  
ATOM   2763  CA  GLY A 352     -32.844 -15.352  48.562  1.00 39.28           C  
ATOM   2764  C   GLY A 352     -33.312 -15.492  50.000  1.00 39.28           C  
ATOM   2765  O   GLY A 352     -33.406 -14.500  50.719  1.00 39.28           O  
ATOM   2766  N   PHE A 353     -33.469 -16.656  50.438  1.00 35.66           N  
ATOM   2767  CA  PHE A 353     -33.781 -16.984  51.812  1.00 35.66           C  
ATOM   2768  C   PHE A 353     -32.531 -16.875  52.688  1.00 35.66           C  
ATOM   2769  CB  PHE A 353     -34.375 -18.391  51.906  1.00 35.66           C  
ATOM   2770  O   PHE A 353     -32.594 -16.391  53.812  1.00 35.66           O  
ATOM   2771  CG  PHE A 353     -34.875 -18.750  53.281  1.00 35.66           C  
ATOM   2772  CD1 PHE A 353     -34.125 -19.594  54.094  1.00 35.66           C  
ATOM   2773  CD2 PHE A 353     -36.062 -18.250  53.750  1.00 35.66           C  
ATOM   2774  CE1 PHE A 353     -34.562 -19.922  55.375  1.00 35.66           C  
ATOM   2775  CE2 PHE A 353     -36.500 -18.594  55.031  1.00 35.66           C  
ATOM   2776  CZ  PHE A 353     -35.750 -19.422  55.844  1.00 35.66           C  
ATOM   2777  N   ILE A 354     -31.375 -17.047  52.125  1.00 37.41           N  
ATOM   2778  CA  ILE A 354     -30.094 -17.016  52.812  1.00 37.41           C  
ATOM   2779  C   ILE A 354     -29.594 -15.570  52.906  1.00 37.41           C  
ATOM   2780  CB  ILE A 354     -29.047 -17.906  52.125  1.00 37.41           C  
ATOM   2781  O   ILE A 354     -29.047 -15.164  53.938  1.00 37.41           O  
ATOM   2782  CG1 ILE A 354     -29.484 -19.375  52.188  1.00 37.41           C  
ATOM   2783  CG2 ILE A 354     -27.672 -17.719  52.781  1.00 37.41           C  
ATOM   2784  CD1 ILE A 354     -28.531 -20.328  51.469  1.00 37.41           C  
ATOM   2785  N   GLU A 355     -30.062 -14.695  52.031  1.00 35.38           N  
ATOM   2786  CA  GLU A 355     -29.562 -13.328  51.906  1.00 35.38           C  
ATOM   2787  C   GLU A 355     -30.594 -12.320  52.406  1.00 35.38           C  
ATOM   2788  CB  GLU A 355     -29.188 -13.016  50.469  1.00 35.38           C  
ATOM   2789  O   GLU A 355     -30.234 -11.281  52.969  1.00 35.38           O  
ATOM   2790  CG  GLU A 355     -27.828 -13.547  50.062  1.00 35.38           C  
ATOM   2791  CD  GLU A 355     -27.500 -13.305  48.594  1.00 35.38           C  
ATOM   2792  OE1 GLU A 355     -26.453 -13.773  48.125  1.00 35.38           O  
ATOM   2793  OE2 GLU A 355     -28.312 -12.633  47.906  1.00 35.38           O  
ATOM   2794  N   GLY A 356     -31.828 -12.758  52.812  1.00 35.12           N  
ATOM   2795  CA  GLY A 356     -32.781 -11.711  53.156  1.00 35.12           C  
ATOM   2796  C   GLY A 356     -34.062 -12.242  53.750  1.00 35.12           C  
ATOM   2797  O   GLY A 356     -35.031 -11.500  53.906  1.00 35.12           O  
ATOM   2798  N   GLY A 357     -33.969 -13.648  54.344  1.00 36.53           N  
ATOM   2799  CA  GLY A 357     -35.125 -14.242  55.031  1.00 36.53           C  
ATOM   2800  C   GLY A 357     -36.344 -14.391  54.125  1.00 36.53           C  
ATOM   2801  O   GLY A 357     -36.188 -14.594  52.906  1.00 36.53           O  
ATOM   2802  N   TRP A 358     -37.656 -14.438  54.531  1.00 38.81           N  
ATOM   2803  CA  TRP A 358     -38.938 -14.734  53.906  1.00 38.81           C  
ATOM   2804  C   TRP A 358     -39.188 -13.797  52.719  1.00 38.81           C  
ATOM   2805  CB  TRP A 358     -40.094 -14.602  54.906  1.00 38.81           C  
ATOM   2806  O   TRP A 358     -39.719 -14.227  51.688  1.00 38.81           O  
ATOM   2807  CG  TRP A 358     -40.938 -15.844  55.062  1.00 38.81           C  
ATOM   2808  CD1 TRP A 358     -41.156 -16.547  56.188  1.00 38.81           C  
ATOM   2809  CD2 TRP A 358     -41.625 -16.531  54.000  1.00 38.81           C  
ATOM   2810  CE2 TRP A 358     -42.250 -17.641  54.594  1.00 38.81           C  
ATOM   2811  CE3 TRP A 358     -41.750 -16.312  52.625  1.00 38.81           C  
ATOM   2812  NE1 TRP A 358     -41.969 -17.625  55.938  1.00 38.81           N  
ATOM   2813  CH2 TRP A 358     -43.156 -18.297  52.500  1.00 38.81           C  
ATOM   2814  CZ2 TRP A 358     -43.031 -18.531  53.844  1.00 38.81           C  
ATOM   2815  CZ3 TRP A 358     -42.531 -17.203  51.875  1.00 38.81           C  
ATOM   2816  N   THR A 359     -38.594 -12.586  52.750  1.00 37.50           N  
ATOM   2817  CA  THR A 359     -38.594 -11.594  51.688  1.00 37.50           C  
ATOM   2818  C   THR A 359     -37.531 -11.945  50.625  1.00 37.50           C  
ATOM   2819  CB  THR A 359     -38.344 -10.180  52.219  1.00 37.50           C  
ATOM   2820  O   THR A 359     -37.750 -11.750  49.438  1.00 37.50           O  
ATOM   2821  CG2 THR A 359     -39.562  -9.641  52.969  1.00 37.50           C  
ATOM   2822  OG1 THR A 359     -37.219 -10.227  53.125  1.00 37.50           O  
ATOM   2823  N   GLY A 360     -36.500 -12.609  51.000  1.00 39.62           N  
ATOM   2824  CA  GLY A 360     -35.406 -13.141  50.188  1.00 39.62           C  
ATOM   2825  C   GLY A 360     -35.781 -14.414  49.469  1.00 39.62           C  
ATOM   2826  O   GLY A 360     -35.312 -14.648  48.344  1.00 39.62           O  
ATOM   2827  N   MET A 361     -36.781 -15.172  50.062  1.00 41.84           N  
ATOM   2828  CA  MET A 361     -37.312 -16.422  49.531  1.00 41.84           C  
ATOM   2829  C   MET A 361     -38.375 -16.156  48.469  1.00 41.84           C  
ATOM   2830  CB  MET A 361     -37.906 -17.266  50.656  1.00 41.84           C  
ATOM   2831  O   MET A 361     -38.375 -16.797  47.406  1.00 41.84           O  
ATOM   2832  CG  MET A 361     -38.438 -18.625  50.188  1.00 41.84           C  
ATOM   2833  SD  MET A 361     -39.281 -19.531  51.531  1.00 41.84           S  
ATOM   2834  CE  MET A 361     -40.844 -18.594  51.625  1.00 41.84           C  
ATOM   2835  N   ILE A 362     -39.125 -15.148  48.625  1.00 39.28           N  
ATOM   2836  CA  ILE A 362     -40.188 -14.688  47.719  1.00 39.28           C  
ATOM   2837  C   ILE A 362     -39.531 -13.945  46.531  1.00 39.28           C  
ATOM   2838  CB  ILE A 362     -41.188 -13.773  48.438  1.00 39.28           C  
ATOM   2839  O   ILE A 362     -39.938 -14.156  45.375  1.00 39.28           O  
ATOM   2840  CG1 ILE A 362     -41.969 -14.578  49.469  1.00 39.28           C  
ATOM   2841  CG2 ILE A 362     -42.125 -13.102  47.438  1.00 39.28           C  
ATOM   2842  CD1 ILE A 362     -43.469 -14.680  49.188  1.00 39.28           C  
ATOM   2843  N   ASP A 363     -38.406 -13.297  46.781  1.00 39.97           N  
ATOM   2844  CA  ASP A 363     -37.594 -12.578  45.844  1.00 39.97           C  
ATOM   2845  C   ASP A 363     -36.750 -13.555  45.000  1.00 39.97           C  
ATOM   2846  CB  ASP A 363     -36.656 -11.586  46.562  1.00 39.97           C  
ATOM   2847  O   ASP A 363     -36.531 -13.312  43.812  1.00 39.97           O  
ATOM   2848  CG  ASP A 363     -37.406 -10.406  47.125  1.00 39.97           C  
ATOM   2849  OD1 ASP A 363     -38.594 -10.180  46.750  1.00 39.97           O  
ATOM   2850  OD2 ASP A 363     -36.844  -9.688  47.969  1.00 39.97           O  
ATOM   2851  N   GLY A 364     -36.500 -14.609  45.531  1.00 34.34           N  
ATOM   2852  CA  GLY A 364     -35.750 -15.711  44.969  1.00 34.34           C  
ATOM   2853  C   GLY A 364     -36.594 -16.703  44.219  1.00 34.34           C  
ATOM   2854  O   GLY A 364     -36.156 -17.266  43.219  1.00 34.34           O  
ATOM   2855  N   TRP A 365     -37.906 -16.891  44.594  1.00 33.16           N  
ATOM   2856  CA  TRP A 365     -38.906 -17.828  44.062  1.00 33.16           C  
ATOM   2857  C   TRP A 365     -39.719 -17.172  42.969  1.00 33.16           C  
ATOM   2858  CB  TRP A 365     -39.812 -18.359  45.156  1.00 33.16           C  
ATOM   2859  O   TRP A 365     -40.000 -17.781  41.906  1.00 33.16           O  
ATOM   2860  CG  TRP A 365     -40.500 -19.641  44.844  1.00 33.16           C  
ATOM   2861  CD1 TRP A 365     -41.625 -19.797  44.062  1.00 33.16           C  
ATOM   2862  CD2 TRP A 365     -40.094 -20.953  45.250  1.00 33.16           C  
ATOM   2863  CE2 TRP A 365     -41.031 -21.859  44.688  1.00 33.16           C  
ATOM   2864  CE3 TRP A 365     -39.062 -21.453  46.031  1.00 33.16           C  
ATOM   2865  NE1 TRP A 365     -41.969 -21.141  44.000  1.00 33.16           N  
ATOM   2866  CH2 TRP A 365     -39.906 -23.703  45.688  1.00 33.16           C  
ATOM   2867  CZ2 TRP A 365     -40.938 -23.234  44.906  1.00 33.16           C  
ATOM   2868  CZ3 TRP A 365     -38.969 -22.828  46.219  1.00 33.16           C  
ATOM   2869  N   TYR A 366     -39.938 -15.977  43.000  1.00 34.31           N  
ATOM   2870  CA  TYR A 366     -40.844 -15.258  42.094  1.00 34.31           C  
ATOM   2871  C   TYR A 366     -40.125 -14.164  41.344  1.00 34.31           C  
ATOM   2872  CB  TYR A 366     -42.000 -14.656  42.906  1.00 34.31           C  
ATOM   2873  O   TYR A 366     -40.688 -13.570  40.406  1.00 34.31           O  
ATOM   2874  CG  TYR A 366     -42.969 -15.680  43.438  1.00 34.31           C  
ATOM   2875  CD1 TYR A 366     -43.875 -16.344  42.594  1.00 34.31           C  
ATOM   2876  CD2 TYR A 366     -43.000 -15.992  44.781  1.00 34.31           C  
ATOM   2877  CE1 TYR A 366     -44.750 -17.281  43.094  1.00 34.31           C  
ATOM   2878  CE2 TYR A 366     -43.906 -16.938  45.281  1.00 34.31           C  
ATOM   2879  OH  TYR A 366     -45.656 -18.500  44.938  1.00 34.31           O  
ATOM   2880  CZ  TYR A 366     -44.781 -17.578  44.438  1.00 34.31           C  
ATOM   2881  N   GLY A 367     -38.750 -14.148  41.375  1.00 30.77           N  
ATOM   2882  CA  GLY A 367     -38.094 -13.148  40.531  1.00 30.77           C  
ATOM   2883  C   GLY A 367     -39.031 -12.023  40.125  1.00 30.77           C  
ATOM   2884  O   GLY A 367     -40.125 -12.266  39.594  1.00 30.77           O  
ATOM   2885  N   TYR A 368     -39.844 -11.289  41.031  1.00 31.33           N  
ATOM   2886  CA  TYR A 368     -40.906 -10.359  40.656  1.00 31.33           C  
ATOM   2887  C   TYR A 368     -40.938 -10.125  39.156  1.00 31.33           C  
ATOM   2888  CB  TYR A 368     -40.750  -9.031  41.406  1.00 31.33           C  
ATOM   2889  O   TYR A 368     -39.906  -9.836  38.562  1.00 31.33           O  
ATOM   2890  CG  TYR A 368     -41.156  -9.078  42.844  1.00 31.33           C  
ATOM   2891  CD1 TYR A 368     -42.500  -8.992  43.219  1.00 31.33           C  
ATOM   2892  CD2 TYR A 368     -40.188  -9.203  43.875  1.00 31.33           C  
ATOM   2893  CE1 TYR A 368     -42.875  -9.031  44.562  1.00 31.33           C  
ATOM   2894  CE2 TYR A 368     -40.594  -9.242  45.188  1.00 31.33           C  
ATOM   2895  OH  TYR A 368     -42.281  -9.195  46.844  1.00 31.33           O  
ATOM   2896  CZ  TYR A 368     -41.906  -9.156  45.531  1.00 31.33           C  
ATOM   2897  N   HIS A 369     -41.938 -10.602  38.438  1.00 29.55           N  
ATOM   2898  CA  HIS A 369     -42.875 -10.578  37.312  1.00 29.55           C  
ATOM   2899  C   HIS A 369     -43.375  -9.164  37.062  1.00 29.55           C  
ATOM   2900  CB  HIS A 369     -44.062 -11.508  37.594  1.00 29.55           C  
ATOM   2901  O   HIS A 369     -43.812  -8.469  37.969  1.00 29.55           O  
ATOM   2902  CG  HIS A 369     -43.750 -12.953  37.344  1.00 29.55           C  
ATOM   2903  CD2 HIS A 369     -44.562 -13.961  36.906  1.00 29.55           C  
ATOM   2904  ND1 HIS A 369     -42.531 -13.500  37.562  1.00 29.55           N  
ATOM   2905  CE1 HIS A 369     -42.562 -14.789  37.281  1.00 29.55           C  
ATOM   2906  NE2 HIS A 369     -43.781 -15.094  36.875  1.00 29.55           N  
ATOM   2907  N   HIS A 370     -42.875  -8.234  36.219  1.00 32.62           N  
ATOM   2908  CA  HIS A 370     -43.625  -7.129  35.656  1.00 32.62           C  
ATOM   2909  C   HIS A 370     -44.719  -7.629  34.688  1.00 32.62           C  
ATOM   2910  CB  HIS A 370     -42.688  -6.168  34.906  1.00 32.62           C  
ATOM   2911  O   HIS A 370     -44.406  -8.391  33.781  1.00 32.62           O  
ATOM   2912  CG  HIS A 370     -41.375  -6.770  34.562  1.00 32.62           C  
ATOM   2913  CD2 HIS A 370     -40.844  -7.176  33.375  1.00 32.62           C  
ATOM   2914  ND1 HIS A 370     -40.375  -7.020  35.500  1.00 32.62           N  
ATOM   2915  CE1 HIS A 370     -39.344  -7.555  34.906  1.00 32.62           C  
ATOM   2916  NE2 HIS A 370     -39.594  -7.660  33.625  1.00 32.62           N  
ATOM   2917  N   GLN A 371     -45.906  -8.266  35.031  1.00 29.41           N  
ATOM   2918  CA  GLN A 371     -47.062  -8.359  34.125  1.00 29.41           C  
ATOM   2919  C   GLN A 371     -47.594  -6.973  33.781  1.00 29.41           C  
ATOM   2920  CB  GLN A 371     -48.156  -9.211  34.750  1.00 29.41           C  
ATOM   2921  O   GLN A 371     -48.031  -6.230  34.688  1.00 29.41           O  
ATOM   2922  CG  GLN A 371     -48.000 -10.703  34.500  1.00 29.41           C  
ATOM   2923  CD  GLN A 371     -49.125 -11.523  35.062  1.00 29.41           C  
ATOM   2924  NE2 GLN A 371     -49.156 -12.812  34.750  1.00 29.41           N  
ATOM   2925  OE1 GLN A 371     -50.000 -11.000  35.781  1.00 29.41           O  
ATOM   2926  N   ASN A 372     -46.875  -6.113  33.031  1.00 36.03           N  
ATOM   2927  CA  ASN A 372     -47.500  -4.914  32.469  1.00 36.03           C  
ATOM   2928  C   ASN A 372     -48.469  -5.258  31.328  1.00 36.03           C  
ATOM   2929  CB  ASN A 372     -46.406  -3.949  31.969  1.00 36.03           C  
ATOM   2930  O   ASN A 372     -48.031  -5.477  30.188  1.00 36.03           O  
ATOM   2931  CG  ASN A 372     -45.500  -3.461  33.094  1.00 36.03           C  
ATOM   2932  ND2 ASN A 372     -44.281  -3.135  32.750  1.00 36.03           N  
ATOM   2933  OD1 ASN A 372     -45.938  -3.377  34.250  1.00 36.03           O  
ATOM   2934  N   GLU A 373     -49.438  -6.180  31.516  1.00 28.53           N  
ATOM   2935  CA  GLU A 373     -50.531  -6.270  30.547  1.00 28.53           C  
ATOM   2936  C   GLU A 373     -51.469  -5.086  30.672  1.00 28.53           C  
ATOM   2937  CB  GLU A 373     -51.281  -7.582  30.719  1.00 28.53           C  
ATOM   2938  O   GLU A 373     -52.281  -4.820  29.766  1.00 28.53           O  
ATOM   2939  CG  GLU A 373     -50.656  -8.758  29.984  1.00 28.53           C  
ATOM   2940  CD  GLU A 373     -51.500 -10.023  30.062  1.00 28.53           C  
ATOM   2941  OE1 GLU A 373     -51.125 -11.047  29.438  1.00 28.53           O  
ATOM   2942  OE2 GLU A 373     -52.562 -10.000  30.734  1.00 28.53           O  
ATOM   2943  N   GLN A 374     -50.969  -3.850  30.625  1.00 25.31           N  
ATOM   2944  CA  GLN A 374     -51.844  -2.766  30.203  1.00 25.31           C  
ATOM   2945  C   GLN A 374     -51.156  -1.412  30.328  1.00 25.31           C  
ATOM   2946  CB  GLN A 374     -53.125  -2.768  31.016  1.00 25.31           C  
ATOM   2947  O   GLN A 374     -50.844  -0.956  31.422  1.00 25.31           O  
ATOM   2948  CG  GLN A 374     -54.156  -3.807  30.562  1.00 25.31           C  
ATOM   2949  CD  GLN A 374     -55.438  -3.740  31.344  1.00 25.31           C  
ATOM   2950  NE2 GLN A 374     -56.469  -4.430  30.859  1.00 25.31           N  
ATOM   2951  OE1 GLN A 374     -55.531  -3.070  32.375  1.00 25.31           O  
ATOM   2952  N   GLY A 375     -50.000  -1.212  29.531  1.00 30.05           N  
ATOM   2953  CA  GLY A 375     -49.625   0.145  29.172  1.00 30.05           C  
ATOM   2954  C   GLY A 375     -48.906   0.232  27.844  1.00 30.05           C  
ATOM   2955  O   GLY A 375     -48.000  -0.556  27.578  1.00 30.05           O  
ATOM   2956  N   SER A 376     -49.594   0.127  26.688  1.00 25.73           N  
ATOM   2957  CA  SER A 376     -49.125   0.313  25.328  1.00 25.73           C  
ATOM   2958  C   SER A 376     -48.219   1.539  25.234  1.00 25.73           C  
ATOM   2959  CB  SER A 376     -50.281   0.447  24.344  1.00 25.73           C  
ATOM   2960  O   SER A 376     -48.656   2.668  25.422  1.00 25.73           O  
ATOM   2961  OG  SER A 376     -51.000   1.634  24.594  1.00 25.73           O  
ATOM   2962  N   GLY A 377     -47.000   1.601  25.891  1.00 30.55           N  
ATOM   2963  CA  GLY A 377     -45.969   2.607  25.656  1.00 30.55           C  
ATOM   2964  C   GLY A 377     -45.469   2.600  24.234  1.00 30.55           C  
ATOM   2965  O   GLY A 377     -45.188   1.536  23.672  1.00 30.55           O  
ATOM   2966  N   TYR A 378     -46.188   3.234  23.250  1.00 27.12           N  
ATOM   2967  CA  TYR A 378     -45.844   3.404  21.844  1.00 27.12           C  
ATOM   2968  C   TYR A 378     -44.312   3.494  21.688  1.00 27.12           C  
ATOM   2969  CB  TYR A 378     -46.500   4.660  21.266  1.00 27.12           C  
ATOM   2970  O   TYR A 378     -43.656   4.254  22.406  1.00 27.12           O  
ATOM   2971  CG  TYR A 378     -47.969   4.484  20.969  1.00 27.12           C  
ATOM   2972  CD1 TYR A 378     -48.375   3.941  19.750  1.00 27.12           C  
ATOM   2973  CD2 TYR A 378     -48.938   4.867  21.891  1.00 27.12           C  
ATOM   2974  CE1 TYR A 378     -49.719   3.781  19.469  1.00 27.12           C  
ATOM   2975  CE2 TYR A 378     -50.281   4.715  21.609  1.00 27.12           C  
ATOM   2976  OH  TYR A 378     -52.000   4.016  20.125  1.00 27.12           O  
ATOM   2977  CZ  TYR A 378     -50.688   4.168  20.406  1.00 27.12           C  
ATOM   2978  N   ALA A 379     -43.531   2.369  21.453  1.00 31.03           N  
ATOM   2979  CA  ALA A 379     -42.219   2.379  20.828  1.00 31.03           C  
ATOM   2980  C   ALA A 379     -42.062   3.582  19.906  1.00 31.03           C  
ATOM   2981  CB  ALA A 379     -41.969   1.083  20.062  1.00 31.03           C  
ATOM   2982  O   ALA A 379     -43.031   4.047  19.297  1.00 31.03           O  
ATOM   2983  N   ALA A 380     -41.219   4.629  20.297  1.00 31.22           N  
ATOM   2984  CA  ALA A 380     -40.844   5.617  19.297  1.00 31.22           C  
ATOM   2985  C   ALA A 380     -40.969   5.047  17.875  1.00 31.22           C  
ATOM   2986  CB  ALA A 380     -39.406   6.098  19.531  1.00 31.22           C  
ATOM   2987  O   ALA A 380     -40.719   3.861  17.656  1.00 31.22           O  
ATOM   2988  N   ASP A 381     -41.906   5.570  17.062  1.00 31.86           N  
ATOM   2989  CA  ASP A 381     -42.094   5.230  15.648  1.00 31.86           C  
ATOM   2990  C   ASP A 381     -40.750   5.070  14.938  1.00 31.86           C  
ATOM   2991  CB  ASP A 381     -42.938   6.301  14.953  1.00 31.86           C  
ATOM   2992  O   ASP A 381     -39.750   5.656  15.352  1.00 31.86           O  
ATOM   2993  CG  ASP A 381     -42.125   7.547  14.602  1.00 31.86           C  
ATOM   2994  OD1 ASP A 381     -40.875   7.527  14.711  1.00 31.86           O  
ATOM   2995  OD2 ASP A 381     -42.750   8.562  14.227  1.00 31.86           O  
ATOM   2996  N   GLN A 382     -40.406   3.893  14.359  1.00 37.97           N  
ATOM   2997  CA  GLN A 382     -39.281   3.496  13.547  1.00 37.97           C  
ATOM   2998  C   GLN A 382     -38.625   4.707  12.883  1.00 37.97           C  
ATOM   2999  CB  GLN A 382     -39.688   2.480  12.484  1.00 37.97           C  
ATOM   3000  O   GLN A 382     -37.406   4.809  12.828  1.00 37.97           O  
ATOM   3001  CG  GLN A 382     -38.531   1.841  11.750  1.00 37.97           C  
ATOM   3002  CD  GLN A 382     -38.969   0.838  10.703  1.00 37.97           C  
ATOM   3003  NE2 GLN A 382     -38.000   0.133  10.109  1.00 37.97           N  
ATOM   3004  OE1 GLN A 382     -40.156   0.697  10.422  1.00 37.97           O  
ATOM   3005  N   LYS A 383     -39.406   5.738  12.539  1.00 42.56           N  
ATOM   3006  CA  LYS A 383     -38.938   6.930  11.836  1.00 42.56           C  
ATOM   3007  C   LYS A 383     -38.250   7.895  12.789  1.00 42.56           C  
ATOM   3008  CB  LYS A 383     -40.094   7.637  11.141  1.00 42.56           C  
ATOM   3009  O   LYS A 383     -37.188   8.461  12.453  1.00 42.56           O  
ATOM   3010  CG  LYS A 383     -39.688   8.664  10.102  1.00 42.56           C  
ATOM   3011  CD  LYS A 383     -40.875   9.258   9.375  1.00 42.56           C  
ATOM   3012  CE  LYS A 383     -40.469  10.328   8.383  1.00 42.56           C  
ATOM   3013  NZ  LYS A 383     -41.625  10.898   7.648  1.00 42.56           N  
ATOM   3014  N   SER A 384     -38.688   8.070  14.008  1.00 39.41           N  
ATOM   3015  CA  SER A 384     -38.125   8.930  15.047  1.00 39.41           C  
ATOM   3016  C   SER A 384     -36.844   8.328  15.641  1.00 39.41           C  
ATOM   3017  CB  SER A 384     -39.156   9.172  16.156  1.00 39.41           C  
ATOM   3018  O   SER A 384     -35.875   9.047  15.906  1.00 39.41           O  
ATOM   3019  OG  SER A 384     -38.594   9.992  17.172  1.00 39.41           O  
ATOM   3020  N   THR A 385     -36.812   7.066  15.758  1.00 37.19           N  
ATOM   3021  CA  THR A 385     -35.625   6.293  16.172  1.00 37.19           C  
ATOM   3022  C   THR A 385     -34.562   6.316  15.094  1.00 37.19           C  
ATOM   3023  CB  THR A 385     -36.000   4.836  16.484  1.00 37.19           C  
ATOM   3024  O   THR A 385     -33.375   6.492  15.391  1.00 37.19           O  
ATOM   3025  CG2 THR A 385     -34.812   4.070  17.062  1.00 37.19           C  
ATOM   3026  OG1 THR A 385     -37.094   4.820  17.453  1.00 37.19           O  
ATOM   3027  N   GLN A 386     -34.969   6.281  13.883  1.00 40.94           N  
ATOM   3028  CA  GLN A 386     -34.062   6.363  12.750  1.00 40.94           C  
ATOM   3029  C   GLN A 386     -33.531   7.785  12.570  1.00 40.94           C  
ATOM   3030  CB  GLN A 386     -34.750   5.898  11.469  1.00 40.94           C  
ATOM   3031  O   GLN A 386     -32.344   7.977  12.227  1.00 40.94           O  
ATOM   3032  CG  GLN A 386     -33.781   5.664  10.297  1.00 40.94           C  
ATOM   3033  CD  GLN A 386     -32.750   4.605  10.602  1.00 40.94           C  
ATOM   3034  NE2 GLN A 386     -31.484   4.930  10.352  1.00 40.94           N  
ATOM   3035  OE1 GLN A 386     -33.062   3.502  11.047  1.00 40.94           O  
ATOM   3036  N   SER A 387     -34.312   8.820  12.891  1.00 50.12           N  
ATOM   3037  CA  SER A 387     -33.906  10.219  12.844  1.00 50.12           C  
ATOM   3038  C   SER A 387     -32.875  10.539  13.938  1.00 50.12           C  
ATOM   3039  CB  SER A 387     -35.125  11.133  12.977  1.00 50.12           C  
ATOM   3040  O   SER A 387     -31.938  11.297  13.703  1.00 50.12           O  
ATOM   3041  OG  SER A 387     -35.938  11.062  11.820  1.00 50.12           O  
ATOM   3042  N   ALA A 388     -33.094   9.953  15.086  1.00 45.75           N  
ATOM   3043  CA  ALA A 388     -32.156  10.094  16.203  1.00 45.75           C  
ATOM   3044  C   ALA A 388     -30.844   9.359  15.914  1.00 45.75           C  
ATOM   3045  CB  ALA A 388     -32.781   9.578  17.484  1.00 45.75           C  
ATOM   3046  O   ALA A 388     -29.766   9.875  16.203  1.00 45.75           O  
ATOM   3047  N   ILE A 389     -30.984   8.234  15.227  1.00 51.38           N  
ATOM   3048  CA  ILE A 389     -29.828   7.438  14.805  1.00 51.38           C  
ATOM   3049  C   ILE A 389     -29.047   8.195  13.734  1.00 51.38           C  
ATOM   3050  CB  ILE A 389     -30.266   6.055  14.273  1.00 51.38           C  
ATOM   3051  O   ILE A 389     -27.812   8.258  13.789  1.00 51.38           O  
ATOM   3052  CG1 ILE A 389     -30.859   5.207  15.406  1.00 51.38           C  
ATOM   3053  CG2 ILE A 389     -29.094   5.336  13.609  1.00 51.38           C  
ATOM   3054  CD1 ILE A 389     -31.469   3.889  14.945  1.00 51.38           C  
ATOM   3055  N   ASN A 390     -29.719   8.750  12.812  1.00 52.41           N  
ATOM   3056  CA  ASN A 390     -29.109   9.539  11.750  1.00 52.41           C  
ATOM   3057  C   ASN A 390     -28.422  10.781  12.289  1.00 52.41           C  
ATOM   3058  CB  ASN A 390     -30.156   9.922  10.703  1.00 52.41           C  
ATOM   3059  O   ASN A 390     -27.359  11.180  11.789  1.00 52.41           O  
ATOM   3060  CG  ASN A 390     -30.594   8.758   9.836  1.00 52.41           C  
ATOM   3061  ND2 ASN A 390     -31.703   8.914   9.125  1.00 52.41           N  
ATOM   3062  OD1 ASN A 390     -29.922   7.715   9.812  1.00 52.41           O  
ATOM   3063  N   GLY A 391     -29.062  11.477  13.367  1.00 53.94           N  
ATOM   3064  CA  GLY A 391     -28.453  12.625  14.023  1.00 53.94           C  
ATOM   3065  C   GLY A 391     -27.125  12.312  14.695  1.00 53.94           C  
ATOM   3066  O   GLY A 391     -26.172  13.086  14.602  1.00 53.94           O  
ATOM   3067  N   ILE A 392     -27.047  11.148  15.289  1.00 52.78           N  
ATOM   3068  CA  ILE A 392     -25.875  10.633  15.977  1.00 52.78           C  
ATOM   3069  C   ILE A 392     -24.812  10.219  14.961  1.00 52.78           C  
ATOM   3070  CB  ILE A 392     -26.234   9.445  16.891  1.00 52.78           C  
ATOM   3071  O   ILE A 392     -23.641  10.531  15.117  1.00 52.78           O  
ATOM   3072  CG1 ILE A 392     -27.172   9.906  18.016  1.00 52.78           C  
ATOM   3073  CG2 ILE A 392     -24.969   8.805  17.469  1.00 52.78           C  
ATOM   3074  CD1 ILE A 392     -27.750   8.766  18.844  1.00 52.78           C  
ATOM   3075  N   THR A 393     -25.266   9.531  13.891  1.00 51.62           N  
ATOM   3076  CA  THR A 393     -24.391   9.102  12.805  1.00 51.62           C  
ATOM   3077  C   THR A 393     -23.781  10.305  12.094  1.00 51.62           C  
ATOM   3078  CB  THR A 393     -25.141   8.227  11.789  1.00 51.62           C  
ATOM   3079  O   THR A 393     -22.578  10.320  11.797  1.00 51.62           O  
ATOM   3080  CG2 THR A 393     -24.219   7.746  10.680  1.00 51.62           C  
ATOM   3081  OG1 THR A 393     -25.688   7.090  12.461  1.00 51.62           O  
ATOM   3082  N   ASN A 394     -24.500  11.344  11.836  1.00 58.56           N  
ATOM   3083  CA  ASN A 394     -24.062  12.578  11.203  1.00 58.56           C  
ATOM   3084  C   ASN A 394     -23.062  13.336  12.078  1.00 58.56           C  
ATOM   3085  CB  ASN A 394     -25.250  13.469  10.859  1.00 58.56           C  
ATOM   3086  O   ASN A 394     -22.078  13.891  11.570  1.00 58.56           O  
ATOM   3087  CG  ASN A 394     -26.062  12.945   9.688  1.00 58.56           C  
ATOM   3088  ND2 ASN A 394     -27.297  13.398   9.570  1.00 58.56           N  
ATOM   3089  OD1 ASN A 394     -25.578  12.141   8.898  1.00 58.56           O  
ATOM   3090  N   LYS A 395     -23.344  13.391  13.391  1.00 58.41           N  
ATOM   3091  CA  LYS A 395     -22.453  14.039  14.344  1.00 58.41           C  
ATOM   3092  C   LYS A 395     -21.125  13.297  14.430  1.00 58.41           C  
ATOM   3093  CB  LYS A 395     -23.109  14.102  15.727  1.00 58.41           C  
ATOM   3094  O   LYS A 395     -20.062  13.922  14.477  1.00 58.41           O  
ATOM   3095  CG  LYS A 395     -22.391  15.023  16.703  1.00 58.41           C  
ATOM   3096  CD  LYS A 395     -23.266  15.383  17.891  1.00 58.41           C  
ATOM   3097  CE  LYS A 395     -22.578  16.328  18.844  1.00 58.41           C  
ATOM   3098  NZ  LYS A 395     -23.375  16.547  20.094  1.00 58.41           N  
ATOM   3099  N   VAL A 396     -21.188  12.031  14.406  1.00 55.28           N  
ATOM   3100  CA  VAL A 396     -20.016  11.172  14.422  1.00 55.28           C  
ATOM   3101  C   VAL A 396     -19.219  11.359  13.133  1.00 55.28           C  
ATOM   3102  CB  VAL A 396     -20.391   9.688  14.602  1.00 55.28           C  
ATOM   3103  O   VAL A 396     -18.000  11.492  13.164  1.00 55.28           O  
ATOM   3104  CG1 VAL A 396     -19.172   8.789  14.406  1.00 55.28           C  
ATOM   3105  CG2 VAL A 396     -21.016   9.453  15.984  1.00 55.28           C  
ATOM   3106  N   ASN A 397     -19.938  11.383  12.008  1.00 57.78           N  
ATOM   3107  CA  ASN A 397     -19.312  11.602  10.703  1.00 57.78           C  
ATOM   3108  C   ASN A 397     -18.656  12.977  10.625  1.00 57.78           C  
ATOM   3109  CB  ASN A 397     -20.344  11.445   9.586  1.00 57.78           C  
ATOM   3110  O   ASN A 397     -17.578  13.117  10.031  1.00 57.78           O  
ATOM   3111  CG  ASN A 397     -20.703   9.992   9.320  1.00 57.78           C  
ATOM   3112  ND2 ASN A 397     -21.875   9.766   8.734  1.00 57.78           N  
ATOM   3113  OD1 ASN A 397     -19.938   9.086   9.633  1.00 57.78           O  
ATOM   3114  N   SER A 398     -19.250  14.023  11.219  1.00 60.09           N  
ATOM   3115  CA  SER A 398     -18.734  15.391  11.234  1.00 60.09           C  
ATOM   3116  C   SER A 398     -17.469  15.484  12.070  1.00 60.09           C  
ATOM   3117  CB  SER A 398     -19.781  16.359  11.773  1.00 60.09           C  
ATOM   3118  O   SER A 398     -16.516  16.172  11.695  1.00 60.09           O  
ATOM   3119  OG  SER A 398     -19.969  16.172  13.172  1.00 60.09           O  
ATOM   3120  N   ILE A 399     -17.406  14.875  13.172  1.00 55.19           N  
ATOM   3121  CA  ILE A 399     -16.250  14.844  14.055  1.00 55.19           C  
ATOM   3122  C   ILE A 399     -15.117  14.062  13.398  1.00 55.19           C  
ATOM   3123  CB  ILE A 399     -16.609  14.219  15.422  1.00 55.19           C  
ATOM   3124  O   ILE A 399     -13.953  14.453  13.492  1.00 55.19           O  
ATOM   3125  CG1 ILE A 399     -17.594  15.109  16.188  1.00 55.19           C  
ATOM   3126  CG2 ILE A 399     -15.344  13.977  16.250  1.00 55.19           C  
ATOM   3127  CD1 ILE A 399     -18.141  14.492  17.453  1.00 55.19           C  
ATOM   3128  N   ILE A 400     -15.398  13.070  12.680  1.00 56.84           N  
ATOM   3129  CA  ILE A 400     -14.445  12.234  11.945  1.00 56.84           C  
ATOM   3130  C   ILE A 400     -13.805  13.047  10.820  1.00 56.84           C  
ATOM   3131  CB  ILE A 400     -15.125  10.969  11.375  1.00 56.84           C  
ATOM   3132  O   ILE A 400     -12.602  12.969  10.602  1.00 56.84           O  
ATOM   3133  CG1 ILE A 400     -15.516  10.016  12.508  1.00 56.84           C  
ATOM   3134  CG2 ILE A 400     -14.219  10.281  10.352  1.00 56.84           C  
ATOM   3135  CD1 ILE A 400     -16.344   8.820  12.055  1.00 56.84           C  
ATOM   3136  N   GLU A 401     -14.648  13.719  10.141  1.00 56.44           N  
ATOM   3137  CA  GLU A 401     -14.188  14.562   9.039  1.00 56.44           C  
ATOM   3138  C   GLU A 401     -13.211  15.625   9.531  1.00 56.44           C  
ATOM   3139  CB  GLU A 401     -15.367  15.219   8.328  1.00 56.44           C  
ATOM   3140  O   GLU A 401     -12.211  15.914   8.867  1.00 56.44           O  
ATOM   3141  CG  GLU A 401     -16.031  14.336   7.277  1.00 56.44           C  
ATOM   3142  CD  GLU A 401     -17.125  15.047   6.504  1.00 56.44           C  
ATOM   3143  OE1 GLU A 401     -17.734  14.422   5.602  1.00 56.44           O  
ATOM   3144  OE2 GLU A 401     -17.391  16.234   6.801  1.00 56.44           O  
ATOM   3145  N   LYS A 402     -13.438  16.234  10.633  1.00 54.28           N  
ATOM   3146  CA  LYS A 402     -12.617  17.281  11.242  1.00 54.28           C  
ATOM   3147  C   LYS A 402     -11.305  16.719  11.773  1.00 54.28           C  
ATOM   3148  CB  LYS A 402     -13.375  17.984  12.367  1.00 54.28           C  
ATOM   3149  O   LYS A 402     -10.258  17.344  11.664  1.00 54.28           O  
ATOM   3150  CG  LYS A 402     -14.312  19.094  11.891  1.00 54.28           C  
ATOM   3151  CD  LYS A 402     -15.016  19.766  13.062  1.00 54.28           C  
ATOM   3152  CE  LYS A 402     -16.062  20.766  12.578  1.00 54.28           C  
ATOM   3153  NZ  LYS A 402     -16.594  21.594  13.703  1.00 54.28           N  
ATOM   3154  N   MET A 403     -11.266  15.578  12.180  1.00 51.91           N  
ATOM   3155  CA  MET A 403     -10.102  14.875  12.703  1.00 51.91           C  
ATOM   3156  C   MET A 403      -9.250  14.320  11.562  1.00 51.91           C  
ATOM   3157  CB  MET A 403     -10.523  13.750  13.641  1.00 51.91           C  
ATOM   3158  O   MET A 403      -8.023  14.234  11.680  1.00 51.91           O  
ATOM   3159  CG  MET A 403     -10.961  14.227  15.016  1.00 51.91           C  
ATOM   3160  SD  MET A 403     -11.164  12.844  16.219  1.00 51.91           S  
ATOM   3161  CE  MET A 403     -12.398  11.844  15.336  1.00 51.91           C  
ATOM   3162  N   ASN A 404      -9.750  13.984  10.344  1.00 49.88           N  
ATOM   3163  CA  ASN A 404      -9.172  13.469   9.102  1.00 49.88           C  
ATOM   3164  C   ASN A 404      -8.289  14.516   8.430  1.00 49.88           C  
ATOM   3165  CB  ASN A 404     -10.273  13.008   8.148  1.00 49.88           C  
ATOM   3166  O   ASN A 404      -7.242  14.180   7.867  1.00 49.88           O  
ATOM   3167  CG  ASN A 404      -9.828  11.867   7.254  1.00 49.88           C  
ATOM   3168  ND2 ASN A 404     -10.602  11.594   6.215  1.00 49.88           N  
ATOM   3169  OD1 ASN A 404      -8.797  11.242   7.496  1.00 49.88           O  
ATOM   3170  N   THR A 405      -8.641  15.695   8.469  1.00 54.94           N  
ATOM   3171  CA  THR A 405      -7.832  16.750   7.871  1.00 54.94           C  
ATOM   3172  C   THR A 405      -6.492  16.875   8.586  1.00 54.94           C  
ATOM   3173  CB  THR A 405      -8.570  18.109   7.906  1.00 54.94           C  
ATOM   3174  O   THR A 405      -5.453  17.047   7.941  1.00 54.94           O  
ATOM   3175  CG2 THR A 405      -8.359  18.875   6.609  1.00 54.94           C  
ATOM   3176  OG1 THR A 405      -9.969  17.875   8.094  1.00 54.94           O  
ATOM   3177  N   GLN A 406      -6.461  16.547   9.766  1.00 45.47           N  
ATOM   3178  CA  GLN A 406      -5.273  16.719  10.594  1.00 45.47           C  
ATOM   3179  C   GLN A 406      -4.387  15.477  10.547  1.00 45.47           C  
ATOM   3180  CB  GLN A 406      -5.664  17.031  12.039  1.00 45.47           C  
ATOM   3181  O   GLN A 406      -3.160  15.586  10.508  1.00 45.47           O  
ATOM   3182  CG  GLN A 406      -6.367  18.375  12.219  1.00 45.47           C  
ATOM   3183  CD  GLN A 406      -5.414  19.547  12.117  1.00 45.47           C  
ATOM   3184  NE2 GLN A 406      -5.945  20.719  11.773  1.00 45.47           N  
ATOM   3185  OE1 GLN A 406      -4.207  19.406  12.352  1.00 45.47           O  
ATOM   3186  N   PHE A 407      -4.953  14.234  10.289  1.00 47.97           N  
ATOM   3187  CA  PHE A 407      -4.254  12.953  10.289  1.00 47.97           C  
ATOM   3188  C   PHE A 407      -3.736  12.625   8.898  1.00 47.97           C  
ATOM   3189  CB  PHE A 407      -5.180  11.836  10.781  1.00 47.97           C  
ATOM   3190  O   PHE A 407      -2.643  12.070   8.750  1.00 47.97           O  
ATOM   3191  CG  PHE A 407      -5.305  11.773  12.281  1.00 47.97           C  
ATOM   3192  CD1 PHE A 407      -4.246  11.320  13.062  1.00 47.97           C  
ATOM   3193  CD2 PHE A 407      -6.480  12.164  12.914  1.00 47.97           C  
ATOM   3194  CE1 PHE A 407      -4.359  11.266  14.453  1.00 47.97           C  
ATOM   3195  CE2 PHE A 407      -6.598  12.109  14.297  1.00 47.97           C  
ATOM   3196  CZ  PHE A 407      -5.539  11.656  15.062  1.00 47.97           C  
ATOM   3197  N   THR A 408      -4.590  12.977   7.840  1.00 48.56           N  
ATOM   3198  CA  THR A 408      -4.188  12.859   6.445  1.00 48.56           C  
ATOM   3199  C   THR A 408      -3.002  13.773   6.145  1.00 48.56           C  
ATOM   3200  CB  THR A 408      -5.352  13.195   5.496  1.00 48.56           C  
ATOM   3201  O   THR A 408      -2.086  13.391   5.414  1.00 48.56           O  
ATOM   3202  CG2 THR A 408      -4.984  12.891   4.047  1.00 48.56           C  
ATOM   3203  OG1 THR A 408      -6.500  12.422   5.859  1.00 48.56           O  
ATOM   3204  N   ALA A 409      -2.930  14.906   6.707  1.00 47.97           N  
ATOM   3205  CA  ALA A 409      -1.834  15.867   6.602  1.00 47.97           C  
ATOM   3206  C   ALA A 409      -0.582  15.352   7.305  1.00 47.97           C  
ATOM   3207  CB  ALA A 409      -2.248  17.219   7.188  1.00 47.97           C  
ATOM   3208  O   ALA A 409       0.529  15.484   6.785  1.00 47.97           O  
ATOM   3209  N   VAL A 410      -0.750  14.578   8.352  1.00 46.66           N  
ATOM   3210  CA  VAL A 410       0.321  13.984   9.148  1.00 46.66           C  
ATOM   3211  C   VAL A 410       0.813  12.703   8.484  1.00 46.66           C  
ATOM   3212  CB  VAL A 410      -0.142  13.688  10.594  1.00 46.66           C  
ATOM   3213  O   VAL A 410       2.018  12.445   8.438  1.00 46.66           O  
ATOM   3214  CG1 VAL A 410       0.938  12.930  11.359  1.00 46.66           C  
ATOM   3215  CG2 VAL A 410      -0.501  14.992  11.312  1.00 46.66           C  
ATOM   3216  N   GLY A 411      -0.163  11.836   7.965  1.00 45.25           N  
ATOM   3217  CA  GLY A 411       0.151  10.656   7.180  1.00 45.25           C  
ATOM   3218  C   GLY A 411       0.941  10.961   5.922  1.00 45.25           C  
ATOM   3219  O   GLY A 411       1.872  10.234   5.574  1.00 45.25           O  
ATOM   3220  N   LYS A 412       0.653  12.094   5.133  1.00 47.00           N  
ATOM   3221  CA  LYS A 412       1.315  12.562   3.920  1.00 47.00           C  
ATOM   3222  C   LYS A 412       2.719  13.086   4.227  1.00 47.00           C  
ATOM   3223  CB  LYS A 412       0.488  13.664   3.246  1.00 47.00           C  
ATOM   3224  O   LYS A 412       3.652  12.859   3.453  1.00 47.00           O  
ATOM   3225  CG  LYS A 412      -0.703  13.141   2.455  1.00 47.00           C  
ATOM   3226  CD  LYS A 412      -1.426  14.266   1.727  1.00 47.00           C  
ATOM   3227  CE  LYS A 412      -2.680  13.766   1.025  1.00 47.00           C  
ATOM   3228  NZ  LYS A 412      -3.402  14.867   0.323  1.00 47.00           N  
ATOM   3229  N   GLU A 413       2.986  13.648   5.371  1.00 48.78           N  
ATOM   3230  CA  GLU A 413       4.266  14.172   5.836  1.00 48.78           C  
ATOM   3231  C   GLU A 413       5.188  13.047   6.301  1.00 48.78           C  
ATOM   3232  CB  GLU A 413       4.051  15.180   6.969  1.00 48.78           C  
ATOM   3233  O   GLU A 413       6.398  13.102   6.082  1.00 48.78           O  
ATOM   3234  CG  GLU A 413       3.480  16.516   6.512  1.00 48.78           C  
ATOM   3235  CD  GLU A 413       4.434  17.297   5.625  1.00 48.78           C  
ATOM   3236  OE1 GLU A 413       3.980  18.234   4.934  1.00 48.78           O  
ATOM   3237  OE2 GLU A 413       5.641  16.969   5.625  1.00 48.78           O  
ATOM   3238  N   PHE A 414       4.637  12.000   6.742  1.00 48.91           N  
ATOM   3239  CA  PHE A 414       5.375  10.844   7.242  1.00 48.91           C  
ATOM   3240  C   PHE A 414       5.727   9.891   6.109  1.00 48.91           C  
ATOM   3241  CB  PHE A 414       4.566  10.109   8.312  1.00 48.91           C  
ATOM   3242  O   PHE A 414       6.762   9.219   6.152  1.00 48.91           O  
ATOM   3243  CG  PHE A 414       4.625  10.758   9.672  1.00 48.91           C  
ATOM   3244  CD1 PHE A 414       5.773  10.688  10.445  1.00 48.91           C  
ATOM   3245  CD2 PHE A 414       3.525  11.445  10.172  1.00 48.91           C  
ATOM   3246  CE1 PHE A 414       5.832  11.281  11.703  1.00 48.91           C  
ATOM   3247  CE2 PHE A 414       3.576  12.047  11.430  1.00 48.91           C  
ATOM   3248  CZ  PHE A 414       4.730  11.969  12.188  1.00 48.91           C  
ATOM   3249  N   ASN A 415       4.855   9.859   5.047  1.00 43.66           N  
ATOM   3250  CA  ASN A 415       5.125   9.156   3.795  1.00 43.66           C  
ATOM   3251  C   ASN A 415       6.309   9.773   3.055  1.00 43.66           C  
ATOM   3252  CB  ASN A 415       3.883   9.156   2.902  1.00 43.66           C  
ATOM   3253  O   ASN A 415       7.086   9.062   2.416  1.00 43.66           O  
ATOM   3254  CG  ASN A 415       2.975   7.973   3.172  1.00 43.66           C  
ATOM   3255  ND2 ASN A 415       1.764   8.016   2.631  1.00 43.66           N  
ATOM   3256  OD1 ASN A 415       3.357   7.023   3.861  1.00 43.66           O  
ATOM   3257  N   LYS A 416       6.582  11.086   3.145  1.00 47.06           N  
ATOM   3258  CA  LYS A 416       7.711  11.836   2.600  1.00 47.06           C  
ATOM   3259  C   LYS A 416       8.977  11.586   3.414  1.00 47.06           C  
ATOM   3260  CB  LYS A 416       7.398  13.328   2.561  1.00 47.06           C  
ATOM   3261  O   LYS A 416      10.078  11.508   2.857  1.00 47.06           O  
ATOM   3262  CG  LYS A 416       8.359  14.141   1.705  1.00 47.06           C  
ATOM   3263  CD  LYS A 416       7.945  15.602   1.624  1.00 47.06           C  
ATOM   3264  CE  LYS A 416       8.961  16.438   0.859  1.00 47.06           C  
ATOM   3265  NZ  LYS A 416       8.547  17.875   0.760  1.00 47.06           N  
ATOM   3266  N   LEU A 417       8.867  11.062   4.727  1.00 46.16           N  
ATOM   3267  CA  LEU A 417       9.953  10.750   5.648  1.00 46.16           C  
ATOM   3268  C   LEU A 417      10.234   9.250   5.680  1.00 46.16           C  
ATOM   3269  CB  LEU A 417       9.617  11.250   7.059  1.00 46.16           C  
ATOM   3270  O   LEU A 417      11.156   8.805   6.359  1.00 46.16           O  
ATOM   3271  CG  LEU A 417       9.773  12.750   7.305  1.00 46.16           C  
ATOM   3272  CD1 LEU A 417       9.016  13.164   8.562  1.00 46.16           C  
ATOM   3273  CD2 LEU A 417      11.250  13.117   7.422  1.00 46.16           C  
ATOM   3274  N   GLU A 418       9.500   8.281   4.969  1.00 41.84           N  
ATOM   3275  CA  GLU A 418       9.438   6.844   4.707  1.00 41.84           C  
ATOM   3276  C   GLU A 418      10.766   6.320   4.172  1.00 41.84           C  
ATOM   3277  CB  GLU A 418       8.312   6.527   3.717  1.00 41.84           C  
ATOM   3278  O   GLU A 418      11.102   5.152   4.379  1.00 41.84           O  
ATOM   3279  CG  GLU A 418       7.812   5.090   3.791  1.00 41.84           C  
ATOM   3280  CD  GLU A 418       6.594   4.832   2.918  1.00 41.84           C  
ATOM   3281  OE1 GLU A 418       6.086   3.689   2.906  1.00 41.84           O  
ATOM   3282  OE2 GLU A 418       6.145   5.785   2.236  1.00 41.84           O  
ATOM   3283  N   LYS A 419      11.977   7.172   4.016  1.00 46.81           N  
ATOM   3284  CA  LYS A 419      13.336   6.898   3.541  1.00 46.81           C  
ATOM   3285  C   LYS A 419      14.305   6.746   4.711  1.00 46.81           C  
ATOM   3286  CB  LYS A 419      13.805   8.016   2.607  1.00 46.81           C  
ATOM   3287  O   LYS A 419      15.273   5.988   4.625  1.00 46.81           O  
ATOM   3288  CG  LYS A 419      13.719   7.660   1.130  1.00 46.81           C  
ATOM   3289  CD  LYS A 419      14.320   8.758   0.258  1.00 46.81           C  
ATOM   3290  CE  LYS A 419      14.273   8.383  -1.219  1.00 46.81           C  
ATOM   3291  NZ  LYS A 419      14.844   9.461  -2.078  1.00 46.81           N  
ATOM   3292  N   ARG A 420      13.703   6.562   6.047  1.00 46.19           N  
ATOM   3293  CA  ARG A 420      14.641   6.367   7.145  1.00 46.19           C  
ATOM   3294  C   ARG A 420      14.133   5.305   8.117  1.00 46.19           C  
ATOM   3295  CB  ARG A 420      14.875   7.684   7.891  1.00 46.19           C  
ATOM   3296  O   ARG A 420      14.930   4.621   8.766  1.00 46.19           O  
ATOM   3297  CG  ARG A 420      16.062   8.484   7.367  1.00 46.19           C  
ATOM   3298  CD  ARG A 420      16.266   9.766   8.156  1.00 46.19           C  
ATOM   3299  NE  ARG A 420      17.328  10.594   7.574  1.00 46.19           N  
ATOM   3300  NH1 ARG A 420      17.266  12.203   9.234  1.00 46.19           N  
ATOM   3301  NH2 ARG A 420      18.719  12.406   7.480  1.00 46.19           N  
ATOM   3302  CZ  ARG A 420      17.766  11.734   8.094  1.00 46.19           C  
ATOM   3303  N   MET A 421      13.148   4.305   7.719  1.00 44.41           N  
ATOM   3304  CA  MET A 421      12.961   3.340   8.797  1.00 44.41           C  
ATOM   3305  C   MET A 421      11.773   2.430   8.508  1.00 44.41           C  
ATOM   3306  CB  MET A 421      12.758   4.055  10.133  1.00 44.41           C  
ATOM   3307  O   MET A 421      10.617   2.863   8.586  1.00 44.41           O  
ATOM   3308  CG  MET A 421      14.023   4.680  10.688  1.00 44.41           C  
ATOM   3309  SD  MET A 421      13.844   5.191  12.445  1.00 44.41           S  
ATOM   3310  CE  MET A 421      13.836   3.568  13.250  1.00 44.41           C  
ATOM   3311  N   GLU A 422      11.617   1.644   7.395  1.00 47.22           N  
ATOM   3312  CA  GLU A 422      10.633   0.610   7.090  1.00 47.22           C  
ATOM   3313  C   GLU A 422      10.008   0.049   8.367  1.00 47.22           C  
ATOM   3314  CB  GLU A 422      11.266  -0.518   6.273  1.00 47.22           C  
ATOM   3315  O   GLU A 422       8.797  -0.172   8.422  1.00 47.22           O  
ATOM   3316  CG  GLU A 422      11.133  -0.343   4.770  1.00 47.22           C  
ATOM   3317  CD  GLU A 422      11.773  -1.467   3.973  1.00 47.22           C  
ATOM   3318  OE1 GLU A 422      11.711  -1.438   2.723  1.00 47.22           O  
ATOM   3319  OE2 GLU A 422      12.344  -2.385   4.605  1.00 47.22           O  
ATOM   3320  N   ASN A 423      10.695   0.052   9.602  1.00 46.94           N  
ATOM   3321  CA  ASN A 423      10.203  -0.400  10.898  1.00 46.94           C  
ATOM   3322  C   ASN A 423       9.453   0.710  11.633  1.00 46.94           C  
ATOM   3323  CB  ASN A 423      11.352  -0.926  11.758  1.00 46.94           C  
ATOM   3324  O   ASN A 423       8.469   0.450  12.320  1.00 46.94           O  
ATOM   3325  CG  ASN A 423      10.969  -2.145  12.570  1.00 46.94           C  
ATOM   3326  ND2 ASN A 423      11.891  -2.625  13.391  1.00 46.94           N  
ATOM   3327  OD1 ASN A 423       9.844  -2.650  12.461  1.00 46.94           O  
ATOM   3328  N   LEU A 424       9.750   1.901  11.398  1.00 42.97           N  
ATOM   3329  CA  LEU A 424       9.141   3.094  11.984  1.00 42.97           C  
ATOM   3330  C   LEU A 424       7.820   3.420  11.305  1.00 42.97           C  
ATOM   3331  CB  LEU A 424      10.094   4.289  11.875  1.00 42.97           C  
ATOM   3332  O   LEU A 424       6.875   3.873  11.953  1.00 42.97           O  
ATOM   3333  CG  LEU A 424       9.914   5.402  12.906  1.00 42.97           C  
ATOM   3334  CD1 LEU A 424      10.422   4.953  14.266  1.00 42.97           C  
ATOM   3335  CD2 LEU A 424      10.625   6.672  12.453  1.00 42.97           C  
ATOM   3336  N   ASN A 425       7.652   3.080  10.094  1.00 42.56           N  
ATOM   3337  CA  ASN A 425       6.434   3.258   9.305  1.00 42.56           C  
ATOM   3338  C   ASN A 425       5.332   2.307   9.766  1.00 42.56           C  
ATOM   3339  CB  ASN A 425       6.723   3.066   7.816  1.00 42.56           C  
ATOM   3340  O   ASN A 425       4.172   2.701   9.867  1.00 42.56           O  
ATOM   3341  CG  ASN A 425       5.547   3.457   6.941  1.00 42.56           C  
ATOM   3342  ND2 ASN A 425       5.516   2.934   5.723  1.00 42.56           N  
ATOM   3343  OD1 ASN A 425       4.676   4.223   7.359  1.00 42.56           O  
ATOM   3344  N   LYS A 426       5.707   1.024   9.961  1.00 52.19           N  
ATOM   3345  CA  LYS A 426       4.742   0.056  10.469  1.00 52.19           C  
ATOM   3346  C   LYS A 426       4.289   0.425  11.883  1.00 52.19           C  
ATOM   3347  CB  LYS A 426       5.344  -1.352  10.469  1.00 52.19           C  
ATOM   3348  O   LYS A 426       3.107   0.302  12.211  1.00 52.19           O  
ATOM   3349  CG  LYS A 426       5.402  -1.994   9.086  1.00 52.19           C  
ATOM   3350  CD  LYS A 426       5.887  -3.436   9.164  1.00 52.19           C  
ATOM   3351  CE  LYS A 426       6.016  -4.055   7.777  1.00 52.19           C  
ATOM   3352  NZ  LYS A 426       6.566  -5.445   7.844  1.00 52.19           N  
ATOM   3353  N   LYS A 427       5.199   0.944  12.680  1.00 52.62           N  
ATOM   3354  CA  LYS A 427       4.945   1.353  14.055  1.00 52.62           C  
ATOM   3355  C   LYS A 427       4.148   2.652  14.109  1.00 52.62           C  
ATOM   3356  CB  LYS A 427       6.262   1.515  14.820  1.00 52.62           C  
ATOM   3357  O   LYS A 427       3.258   2.809  14.945  1.00 52.62           O  
ATOM   3358  CG  LYS A 427       6.848   0.207  15.336  1.00 52.62           C  
ATOM   3359  CD  LYS A 427       8.109   0.441  16.156  1.00 52.62           C  
ATOM   3360  CE  LYS A 427       8.781  -0.871  16.531  1.00 52.62           C  
ATOM   3361  NZ  LYS A 427      10.086  -0.646  17.219  1.00 52.62           N  
ATOM   3362  N   VAL A 428       4.422   3.582  13.281  1.00 58.12           N  
ATOM   3363  CA  VAL A 428       3.725   4.859  13.172  1.00 58.12           C  
ATOM   3364  C   VAL A 428       2.312   4.633  12.633  1.00 58.12           C  
ATOM   3365  CB  VAL A 428       4.488   5.848  12.266  1.00 58.12           C  
ATOM   3366  O   VAL A 428       1.347   5.191  13.156  1.00 58.12           O  
ATOM   3367  CG1 VAL A 428       3.641   7.086  11.984  1.00 58.12           C  
ATOM   3368  CG2 VAL A 428       5.820   6.238  12.906  1.00 58.12           C  
ATOM   3369  N   ASP A 429       2.176   3.795  11.516  1.00 61.03           N  
ATOM   3370  CA  ASP A 429       0.867   3.428  10.984  1.00 61.03           C  
ATOM   3371  C   ASP A 429       0.037   2.686  12.023  1.00 61.03           C  
ATOM   3372  CB  ASP A 429       1.021   2.568   9.727  1.00 61.03           C  
ATOM   3373  O   ASP A 429      -1.160   2.939  12.172  1.00 61.03           O  
ATOM   3374  CG  ASP A 429       1.433   3.371   8.500  1.00 61.03           C  
ATOM   3375  OD1 ASP A 429       1.326   4.617   8.531  1.00 61.03           O  
ATOM   3376  OD2 ASP A 429       1.864   2.754   7.508  1.00 61.03           O  
ATOM   3377  N   ASP A 430       0.728   1.853  12.758  1.00 64.88           N  
ATOM   3378  CA  ASP A 430       0.093   1.104  13.836  1.00 64.88           C  
ATOM   3379  C   ASP A 430      -0.296   2.025  14.984  1.00 64.88           C  
ATOM   3380  CB  ASP A 430       1.021  -0.005  14.336  1.00 64.88           C  
ATOM   3381  O   ASP A 430      -1.376   1.884  15.562  1.00 64.88           O  
ATOM   3382  CG  ASP A 430       0.992  -1.244  13.461  1.00 64.88           C  
ATOM   3383  OD1 ASP A 430       0.192  -1.296  12.500  1.00 64.88           O  
ATOM   3384  OD2 ASP A 430       1.775  -2.180  13.734  1.00 64.88           O  
ATOM   3385  N   GLY A 431       0.565   2.949  15.367  1.00 68.56           N  
ATOM   3386  CA  GLY A 431       0.284   3.936  16.391  1.00 68.56           C  
ATOM   3387  C   GLY A 431      -0.877   4.848  16.047  1.00 68.56           C  
ATOM   3388  O   GLY A 431      -1.726   5.133  16.891  1.00 68.56           O  
ATOM   3389  N   PHE A 432      -0.909   5.309  14.859  1.00 73.00           N  
ATOM   3390  CA  PHE A 432      -1.993   6.152  14.367  1.00 73.00           C  
ATOM   3391  C   PHE A 432      -3.320   5.402  14.398  1.00 73.00           C  
ATOM   3392  CB  PHE A 432      -1.699   6.637  12.945  1.00 73.00           C  
ATOM   3393  O   PHE A 432      -4.344   5.961  14.797  1.00 73.00           O  
ATOM   3394  CG  PHE A 432      -0.761   7.812  12.883  1.00 73.00           C  
ATOM   3395  CD1 PHE A 432      -1.162   9.062  13.336  1.00 73.00           C  
ATOM   3396  CD2 PHE A 432       0.522   7.664  12.375  1.00 73.00           C  
ATOM   3397  CE1 PHE A 432      -0.296  10.148  13.281  1.00 73.00           C  
ATOM   3398  CE2 PHE A 432       1.393   8.750  12.312  1.00 73.00           C  
ATOM   3399  CZ  PHE A 432       0.982   9.992  12.773  1.00 73.00           C  
ATOM   3400  N   LEU A 433      -3.312   4.215  13.922  1.00 78.81           N  
ATOM   3401  CA  LEU A 433      -4.504   3.375  13.906  1.00 78.81           C  
ATOM   3402  C   LEU A 433      -4.996   3.104  15.320  1.00 78.81           C  
ATOM   3403  CB  LEU A 433      -4.219   2.053  13.188  1.00 78.81           C  
ATOM   3404  O   LEU A 433      -6.203   3.117  15.578  1.00 78.81           O  
ATOM   3405  CG  LEU A 433      -5.414   1.121  12.984  1.00 78.81           C  
ATOM   3406  CD1 LEU A 433      -6.422   1.755  12.031  1.00 78.81           C  
ATOM   3407  CD2 LEU A 433      -4.953  -0.234  12.461  1.00 78.81           C  
ATOM   3408  N   ASP A 434      -4.121   2.863  16.219  1.00 76.94           N  
ATOM   3409  CA  ASP A 434      -4.453   2.625  17.625  1.00 76.94           C  
ATOM   3410  C   ASP A 434      -5.082   3.863  18.250  1.00 76.94           C  
ATOM   3411  CB  ASP A 434      -3.205   2.211  18.406  1.00 76.94           C  
ATOM   3412  O   ASP A 434      -6.059   3.758  19.000  1.00 76.94           O  
ATOM   3413  CG  ASP A 434      -2.771   0.784  18.109  1.00 76.94           C  
ATOM   3414  OD1 ASP A 434      -3.576  -0.000  17.562  1.00 76.94           O  
ATOM   3415  OD2 ASP A 434      -1.614   0.440  18.438  1.00 76.94           O  
ATOM   3416  N   ILE A 435      -4.500   4.930  18.000  1.00 73.44           N  
ATOM   3417  CA  ILE A 435      -5.012   6.188  18.547  1.00 73.44           C  
ATOM   3418  C   ILE A 435      -6.410   6.453  18.000  1.00 73.44           C  
ATOM   3419  CB  ILE A 435      -4.070   7.367  18.219  1.00 73.44           C  
ATOM   3420  O   ILE A 435      -7.316   6.832  18.750  1.00 73.44           O  
ATOM   3421  CG1 ILE A 435      -2.752   7.230  18.984  1.00 73.44           C  
ATOM   3422  CG2 ILE A 435      -4.754   8.703  18.531  1.00 73.44           C  
ATOM   3423  CD1 ILE A 435      -1.700   8.258  18.594  1.00 73.44           C  
ATOM   3424  N   TRP A 436      -6.469   6.254  16.703  1.00 79.56           N  
ATOM   3425  CA  TRP A 436      -7.766   6.445  16.062  1.00 79.56           C  
ATOM   3426  C   TRP A 436      -8.805   5.496  16.656  1.00 79.56           C  
ATOM   3427  CB  TRP A 436      -7.656   6.238  14.555  1.00 79.56           C  
ATOM   3428  O   TRP A 436      -9.938   5.898  16.938  1.00 79.56           O  
ATOM   3429  CG  TRP A 436      -8.977   6.223  13.852  1.00 79.56           C  
ATOM   3430  CD1 TRP A 436      -9.609   5.137  13.312  1.00 79.56           C  
ATOM   3431  CD2 TRP A 436      -9.828   7.348  13.594  1.00 79.56           C  
ATOM   3432  CE2 TRP A 436     -10.961   6.867  12.898  1.00 79.56           C  
ATOM   3433  CE3 TRP A 436      -9.742   8.711  13.891  1.00 79.56           C  
ATOM   3434  NE1 TRP A 436     -10.805   5.520  12.742  1.00 79.56           N  
ATOM   3435  CH2 TRP A 436     -11.891   9.047  12.797  1.00 79.56           C  
ATOM   3436  CZ2 TRP A 436     -12.000   7.711  12.500  1.00 79.56           C  
ATOM   3437  CZ3 TRP A 436     -10.773   9.547  13.492  1.00 79.56           C  
ATOM   3438  N   THR A 437      -8.453   4.305  16.688  1.00 82.56           N  
ATOM   3439  CA  THR A 437      -9.344   3.281  17.234  1.00 82.56           C  
ATOM   3440  C   THR A 437      -9.773   3.643  18.656  1.00 82.56           C  
ATOM   3441  CB  THR A 437      -8.664   1.898  17.234  1.00 82.56           C  
ATOM   3442  O   THR A 437     -10.953   3.533  19.000  1.00 82.56           O  
ATOM   3443  CG2 THR A 437      -9.602   0.829  17.797  1.00 82.56           C  
ATOM   3444  OG1 THR A 437      -8.297   1.550  15.898  1.00 82.56           O  
ATOM   3445  N   TYR A 438      -8.922   4.074  19.453  1.00 79.25           N  
ATOM   3446  CA  TYR A 438      -9.211   4.496  20.828  1.00 79.25           C  
ATOM   3447  C   TYR A 438     -10.172   5.684  20.844  1.00 79.25           C  
ATOM   3448  CB  TYR A 438      -7.922   4.855  21.562  1.00 79.25           C  
ATOM   3449  O   TYR A 438     -11.117   5.715  21.625  1.00 79.25           O  
ATOM   3450  CG  TYR A 438      -7.156   3.658  22.062  1.00 79.25           C  
ATOM   3451  CD1 TYR A 438      -7.676   2.846  23.078  1.00 79.25           C  
ATOM   3452  CD2 TYR A 438      -5.910   3.336  21.547  1.00 79.25           C  
ATOM   3453  CE1 TYR A 438      -6.973   1.740  23.547  1.00 79.25           C  
ATOM   3454  CE2 TYR A 438      -5.195   2.232  22.000  1.00 79.25           C  
ATOM   3455  OH  TYR A 438      -5.035   0.349  23.453  1.00 79.25           O  
ATOM   3456  CZ  TYR A 438      -5.734   1.442  23.000  1.00 79.25           C  
ATOM   3457  N   ASN A 439      -9.883   6.676  20.062  1.00 78.19           N  
ATOM   3458  CA  ASN A 439     -10.734   7.859  19.984  1.00 78.19           C  
ATOM   3459  C   ASN A 439     -12.148   7.504  19.547  1.00 78.19           C  
ATOM   3460  CB  ASN A 439     -10.125   8.898  19.047  1.00 78.19           C  
ATOM   3461  O   ASN A 439     -13.125   8.047  20.062  1.00 78.19           O  
ATOM   3462  CG  ASN A 439      -8.930   9.609  19.641  1.00 78.19           C  
ATOM   3463  ND2 ASN A 439      -8.117  10.219  18.797  1.00 78.19           N  
ATOM   3464  OD1 ASN A 439      -8.742   9.602  20.859  1.00 78.19           O  
ATOM   3465  N   ALA A 440     -12.195   6.711  18.562  1.00 80.19           N  
ATOM   3466  CA  ALA A 440     -13.492   6.262  18.062  1.00 80.19           C  
ATOM   3467  C   ALA A 440     -14.266   5.516  19.156  1.00 80.19           C  
ATOM   3468  CB  ALA A 440     -13.312   5.375  16.844  1.00 80.19           C  
ATOM   3469  O   ALA A 440     -15.453   5.758  19.344  1.00 80.19           O  
ATOM   3470  N   GLU A 441     -13.602   4.605  19.859  1.00 83.38           N  
ATOM   3471  CA  GLU A 441     -14.219   3.859  20.953  1.00 83.38           C  
ATOM   3472  C   GLU A 441     -14.664   4.793  22.078  1.00 83.38           C  
ATOM   3473  CB  GLU A 441     -13.250   2.805  21.500  1.00 83.38           C  
ATOM   3474  O   GLU A 441     -15.750   4.621  22.641  1.00 83.38           O  
ATOM   3475  CG  GLU A 441     -13.062   1.609  20.578  1.00 83.38           C  
ATOM   3476  CD  GLU A 441     -12.102   0.569  21.141  1.00 83.38           C  
ATOM   3477  OE1 GLU A 441     -11.891  -0.474  20.469  1.00 83.38           O  
ATOM   3478  OE2 GLU A 441     -11.562   0.800  22.234  1.00 83.38           O  
ATOM   3479  N   LEU A 442     -13.844   5.684  22.438  1.00 80.88           N  
ATOM   3480  CA  LEU A 442     -14.156   6.656  23.469  1.00 80.88           C  
ATOM   3481  C   LEU A 442     -15.391   7.469  23.109  1.00 80.88           C  
ATOM   3482  CB  LEU A 442     -12.969   7.594  23.703  1.00 80.88           C  
ATOM   3483  O   LEU A 442     -16.250   7.723  23.953  1.00 80.88           O  
ATOM   3484  CG  LEU A 442     -13.141   8.648  24.812  1.00 80.88           C  
ATOM   3485  CD1 LEU A 442     -13.414   7.973  26.141  1.00 80.88           C  
ATOM   3486  CD2 LEU A 442     -11.906   9.531  24.891  1.00 80.88           C  
ATOM   3487  N   LEU A 443     -15.406   7.992  21.938  1.00 76.44           N  
ATOM   3488  CA  LEU A 443     -16.562   8.758  21.453  1.00 76.44           C  
ATOM   3489  C   LEU A 443     -17.844   7.969  21.625  1.00 76.44           C  
ATOM   3490  CB  LEU A 443     -16.375   9.125  19.969  1.00 76.44           C  
ATOM   3491  O   LEU A 443     -18.844   8.508  22.109  1.00 76.44           O  
ATOM   3492  CG  LEU A 443     -17.469   9.992  19.344  1.00 76.44           C  
ATOM   3493  CD1 LEU A 443     -17.422  11.398  19.922  1.00 76.44           C  
ATOM   3494  CD2 LEU A 443     -17.328  10.016  17.828  1.00 76.44           C  
ATOM   3495  N   VAL A 444     -17.828   6.758  21.203  1.00 79.25           N  
ATOM   3496  CA  VAL A 444     -19.000   5.891  21.312  1.00 79.25           C  
ATOM   3497  C   VAL A 444     -19.344   5.684  22.797  1.00 79.25           C  
ATOM   3498  CB  VAL A 444     -18.750   4.531  20.625  1.00 79.25           C  
ATOM   3499  O   VAL A 444     -20.516   5.738  23.172  1.00 79.25           O  
ATOM   3500  CG1 VAL A 444     -19.906   3.568  20.922  1.00 79.25           C  
ATOM   3501  CG2 VAL A 444     -18.594   4.719  19.125  1.00 79.25           C  
ATOM   3502  N   LEU A 445     -18.391   5.438  23.641  1.00 81.94           N  
ATOM   3503  CA  LEU A 445     -18.594   5.258  25.078  1.00 81.94           C  
ATOM   3504  C   LEU A 445     -19.266   6.484  25.688  1.00 81.94           C  
ATOM   3505  CB  LEU A 445     -17.266   4.980  25.781  1.00 81.94           C  
ATOM   3506  O   LEU A 445     -20.188   6.359  26.484  1.00 81.94           O  
ATOM   3507  CG  LEU A 445     -16.594   3.637  25.469  1.00 81.94           C  
ATOM   3508  CD1 LEU A 445     -15.227   3.561  26.125  1.00 81.94           C  
ATOM   3509  CD2 LEU A 445     -17.484   2.482  25.922  1.00 81.94           C  
ATOM   3510  N   LEU A 446     -18.766   7.629  25.375  1.00 73.94           N  
ATOM   3511  CA  LEU A 446     -19.312   8.883  25.891  1.00 73.94           C  
ATOM   3512  C   LEU A 446     -20.750   9.070  25.453  1.00 73.94           C  
ATOM   3513  CB  LEU A 446     -18.453  10.062  25.422  1.00 73.94           C  
ATOM   3514  O   LEU A 446     -21.594   9.500  26.234  1.00 73.94           O  
ATOM   3515  CG  LEU A 446     -17.109  10.242  26.109  1.00 73.94           C  
ATOM   3516  CD1 LEU A 446     -16.266  11.289  25.375  1.00 73.94           C  
ATOM   3517  CD2 LEU A 446     -17.281  10.617  27.578  1.00 73.94           C  
ATOM   3518  N   GLU A 447     -20.984   8.797  24.188  1.00 75.06           N  
ATOM   3519  CA  GLU A 447     -22.344   8.922  23.656  1.00 75.06           C  
ATOM   3520  C   GLU A 447     -23.297   7.949  24.359  1.00 75.06           C  
ATOM   3521  CB  GLU A 447     -22.359   8.688  22.156  1.00 75.06           C  
ATOM   3522  O   GLU A 447     -24.438   8.289  24.641  1.00 75.06           O  
ATOM   3523  CG  GLU A 447     -23.703   8.992  21.500  1.00 75.06           C  
ATOM   3524  CD  GLU A 447     -24.125  10.438  21.672  1.00 75.06           C  
ATOM   3525  OE1 GLU A 447     -25.344  10.719  21.594  1.00 75.06           O  
ATOM   3526  OE2 GLU A 447     -23.250  11.297  21.891  1.00 75.06           O  
ATOM   3527  N   ASN A 448     -22.906   6.734  24.547  1.00 80.00           N  
ATOM   3528  CA  ASN A 448     -23.703   5.746  25.281  1.00 80.00           C  
ATOM   3529  C   ASN A 448     -24.031   6.215  26.688  1.00 80.00           C  
ATOM   3530  CB  ASN A 448     -22.984   4.398  25.312  1.00 80.00           C  
ATOM   3531  O   ASN A 448     -25.156   6.055  27.156  1.00 80.00           O  
ATOM   3532  CG  ASN A 448     -23.062   3.660  23.984  1.00 80.00           C  
ATOM   3533  ND2 ASN A 448     -22.203   2.662  23.812  1.00 80.00           N  
ATOM   3534  OD1 ASN A 448     -23.875   3.986  23.125  1.00 80.00           O  
ATOM   3535  N   GLU A 449     -22.953   6.770  27.344  1.00 74.75           N  
ATOM   3536  CA  GLU A 449     -23.156   7.285  28.703  1.00 74.75           C  
ATOM   3537  C   GLU A 449     -24.203   8.406  28.703  1.00 74.75           C  
ATOM   3538  CB  GLU A 449     -21.844   7.785  29.297  1.00 74.75           C  
ATOM   3539  O   GLU A 449     -25.094   8.422  29.562  1.00 74.75           O  
ATOM   3540  CG  GLU A 449     -21.938   8.195  30.750  1.00 74.75           C  
ATOM   3541  CD  GLU A 449     -21.875   7.012  31.703  1.00 74.75           C  
ATOM   3542  OE1 GLU A 449     -22.234   7.176  32.906  1.00 74.75           O  
ATOM   3543  OE2 GLU A 449     -21.469   5.918  31.266  1.00 74.75           O  
ATOM   3544  N   ARG A 450     -23.969   9.273  27.859  1.00 71.75           N  
ATOM   3545  CA  ARG A 450     -24.859  10.414  27.750  1.00 71.75           C  
ATOM   3546  C   ARG A 450     -26.297   9.961  27.516  1.00 71.75           C  
ATOM   3547  CB  ARG A 450     -24.406  11.352  26.641  1.00 71.75           C  
ATOM   3548  O   ARG A 450     -27.234  10.469  28.141  1.00 71.75           O  
ATOM   3549  CG  ARG A 450     -25.281  12.586  26.484  1.00 71.75           C  
ATOM   3550  CD  ARG A 450     -24.828  13.453  25.312  1.00 71.75           C  
ATOM   3551  NE  ARG A 450     -25.750  14.570  25.078  1.00 71.75           N  
ATOM   3552  NH1 ARG A 450     -24.359  15.664  23.594  1.00 71.75           N  
ATOM   3553  NH2 ARG A 450     -26.391  16.562  24.141  1.00 71.75           N  
ATOM   3554  CZ  ARG A 450     -25.500  15.602  24.266  1.00 71.75           C  
ATOM   3555  N   THR A 451     -26.562   9.094  26.547  1.00 68.50           N  
ATOM   3556  CA  THR A 451     -27.875   8.594  26.188  1.00 68.50           C  
ATOM   3557  C   THR A 451     -28.531   7.883  27.359  1.00 68.50           C  
ATOM   3558  CB  THR A 451     -27.797   7.637  24.984  1.00 68.50           C  
ATOM   3559  O   THR A 451     -29.719   8.102  27.656  1.00 68.50           O  
ATOM   3560  CG2 THR A 451     -29.188   7.148  24.578  1.00 68.50           C  
ATOM   3561  OG1 THR A 451     -27.203   8.312  23.875  1.00 68.50           O  
ATOM   3562  N   LEU A 452     -27.797   7.082  27.984  1.00 72.44           N  
ATOM   3563  CA  LEU A 452     -28.328   6.324  29.109  1.00 72.44           C  
ATOM   3564  C   LEU A 452     -28.594   7.234  30.312  1.00 72.44           C  
ATOM   3565  CB  LEU A 452     -27.359   5.203  29.516  1.00 72.44           C  
ATOM   3566  O   LEU A 452     -29.609   7.098  31.000  1.00 72.44           O  
ATOM   3567  CG  LEU A 452     -27.219   4.047  28.516  1.00 72.44           C  
ATOM   3568  CD1 LEU A 452     -26.172   3.055  29.016  1.00 72.44           C  
ATOM   3569  CD2 LEU A 452     -28.562   3.354  28.312  1.00 72.44           C  
ATOM   3570  N   ASP A 453     -27.656   8.164  30.641  1.00 70.81           N  
ATOM   3571  CA  ASP A 453     -27.797   9.094  31.766  1.00 70.81           C  
ATOM   3572  C   ASP A 453     -28.969  10.039  31.547  1.00 70.81           C  
ATOM   3573  CB  ASP A 453     -26.500   9.898  31.953  1.00 70.81           C  
ATOM   3574  O   ASP A 453     -29.688  10.375  32.500  1.00 70.81           O  
ATOM   3575  CG  ASP A 453     -25.406   9.094  32.625  1.00 70.81           C  
ATOM   3576  OD1 ASP A 453     -25.672   7.996  33.156  1.00 70.81           O  
ATOM   3577  OD2 ASP A 453     -24.250   9.570  32.625  1.00 70.81           O  
ATOM   3578  N   PHE A 454     -29.078  10.555  30.406  1.00 67.12           N  
ATOM   3579  CA  PHE A 454     -30.188  11.438  30.062  1.00 67.12           C  
ATOM   3580  C   PHE A 454     -31.531  10.742  30.281  1.00 67.12           C  
ATOM   3581  CB  PHE A 454     -30.078  11.922  28.625  1.00 67.12           C  
ATOM   3582  O   PHE A 454     -32.438  11.320  30.859  1.00 67.12           O  
ATOM   3583  CG  PHE A 454     -31.141  12.922  28.234  1.00 67.12           C  
ATOM   3584  CD1 PHE A 454     -32.219  12.531  27.453  1.00 67.12           C  
ATOM   3585  CD2 PHE A 454     -31.031  14.242  28.625  1.00 67.12           C  
ATOM   3586  CE1 PHE A 454     -33.188  13.453  27.094  1.00 67.12           C  
ATOM   3587  CE2 PHE A 454     -32.000  15.172  28.266  1.00 67.12           C  
ATOM   3588  CZ  PHE A 454     -33.094  14.773  27.500  1.00 67.12           C  
ATOM   3589  N   HIS A 455     -31.609   9.547  29.797  1.00 66.06           N  
ATOM   3590  CA  HIS A 455     -32.844   8.766  29.969  1.00 66.06           C  
ATOM   3591  C   HIS A 455     -33.094   8.492  31.453  1.00 66.06           C  
ATOM   3592  CB  HIS A 455     -32.750   7.449  29.203  1.00 66.06           C  
ATOM   3593  O   HIS A 455     -34.250   8.586  31.906  1.00 66.06           O  
ATOM   3594  CG  HIS A 455     -32.906   7.605  27.734  1.00 66.06           C  
ATOM   3595  CD2 HIS A 455     -32.031   7.449  26.703  1.00 66.06           C  
ATOM   3596  ND1 HIS A 455     -34.125   7.969  27.156  1.00 66.06           N  
ATOM   3597  CE1 HIS A 455     -33.969   8.031  25.844  1.00 66.06           C  
ATOM   3598  NE2 HIS A 455     -32.719   7.719  25.547  1.00 66.06           N  
ATOM   3599  N   ASP A 456     -32.125   8.102  32.156  1.00 65.19           N  
ATOM   3600  CA  ASP A 456     -32.219   7.840  33.594  1.00 65.19           C  
ATOM   3601  C   ASP A 456     -32.688   9.086  34.344  1.00 65.19           C  
ATOM   3602  CB  ASP A 456     -30.875   7.363  34.156  1.00 65.19           C  
ATOM   3603  O   ASP A 456     -33.500   8.984  35.281  1.00 65.19           O  
ATOM   3604  CG  ASP A 456     -30.594   5.902  33.844  1.00 65.19           C  
ATOM   3605  OD1 ASP A 456     -31.500   5.203  33.312  1.00 65.19           O  
ATOM   3606  OD2 ASP A 456     -29.469   5.445  34.125  1.00 65.19           O  
ATOM   3607  N   SER A 457     -32.156  10.211  33.969  1.00 66.06           N  
ATOM   3608  CA  SER A 457     -32.562  11.477  34.594  1.00 66.06           C  
ATOM   3609  C   SER A 457     -34.031  11.781  34.312  1.00 66.06           C  
ATOM   3610  CB  SER A 457     -31.672  12.617  34.062  1.00 66.06           C  
ATOM   3611  O   SER A 457     -34.719  12.266  35.188  1.00 66.06           O  
ATOM   3612  OG  SER A 457     -31.875  12.820  32.688  1.00 66.06           O  
ATOM   3613  N   ASN A 458     -34.438  11.570  33.094  1.00 66.81           N  
ATOM   3614  CA  ASN A 458     -35.844  11.781  32.719  1.00 66.81           C  
ATOM   3615  C   ASN A 458     -36.781  10.859  33.500  1.00 66.81           C  
ATOM   3616  CB  ASN A 458     -36.000  11.594  31.203  1.00 66.81           C  
ATOM   3617  O   ASN A 458     -37.844  11.281  33.906  1.00 66.81           O  
ATOM   3618  CG  ASN A 458     -35.438  12.742  30.406  1.00 66.81           C  
ATOM   3619  ND2 ASN A 458     -35.125  12.484  29.141  1.00 66.81           N  
ATOM   3620  OD1 ASN A 458     -35.281  13.859  30.906  1.00 66.81           O  
ATOM   3621  N   VAL A 459     -36.406   9.578  33.562  1.00 65.19           N  
ATOM   3622  CA  VAL A 459     -37.188   8.594  34.312  1.00 65.19           C  
ATOM   3623  C   VAL A 459     -37.250   8.992  35.781  1.00 65.19           C  
ATOM   3624  CB  VAL A 459     -36.594   7.176  34.156  1.00 65.19           C  
ATOM   3625  O   VAL A 459     -38.312   8.906  36.406  1.00 65.19           O  
ATOM   3626  CG1 VAL A 459     -37.312   6.191  35.062  1.00 65.19           C  
ATOM   3627  CG2 VAL A 459     -36.688   6.711  32.719  1.00 65.19           C  
ATOM   3628  N   LYS A 460     -36.156   9.391  36.344  1.00 66.62           N  
ATOM   3629  CA  LYS A 460     -36.094   9.852  37.750  1.00 66.62           C  
ATOM   3630  C   LYS A 460     -37.000  11.062  37.938  1.00 66.62           C  
ATOM   3631  CB  LYS A 460     -34.656  10.203  38.125  1.00 66.62           C  
ATOM   3632  O   LYS A 460     -37.688  11.148  38.969  1.00 66.62           O  
ATOM   3633  CG  LYS A 460     -34.469  10.562  39.594  1.00 66.62           C  
ATOM   3634  CD  LYS A 460     -33.000  10.836  39.938  1.00 66.62           C  
ATOM   3635  CE  LYS A 460     -32.844  11.227  41.406  1.00 66.62           C  
ATOM   3636  NZ  LYS A 460     -31.406  11.500  41.719  1.00 66.62           N  
ATOM   3637  N   ASN A 461     -36.906  12.023  37.094  1.00 72.38           N  
ATOM   3638  CA  ASN A 461     -37.781  13.203  37.125  1.00 72.38           C  
ATOM   3639  C   ASN A 461     -39.250  12.820  37.094  1.00 72.38           C  
ATOM   3640  CB  ASN A 461     -37.438  14.164  36.000  1.00 72.38           C  
ATOM   3641  O   ASN A 461     -40.062  13.375  37.844  1.00 72.38           O  
ATOM   3642  CG  ASN A 461     -36.188  14.992  36.250  1.00 72.38           C  
ATOM   3643  ND2 ASN A 461     -35.625  15.586  35.219  1.00 72.38           N  
ATOM   3644  OD1 ASN A 461     -35.750  15.102  37.406  1.00 72.38           O  
ATOM   3645  N   LEU A 462     -39.531  11.906  36.219  1.00 72.38           N  
ATOM   3646  CA  LEU A 462     -40.906  11.391  36.125  1.00 72.38           C  
ATOM   3647  C   LEU A 462     -41.344  10.695  37.406  1.00 72.38           C  
ATOM   3648  CB  LEU A 462     -41.031  10.430  34.938  1.00 72.38           C  
ATOM   3649  O   LEU A 462     -42.469  10.859  37.844  1.00 72.38           O  
ATOM   3650  CG  LEU A 462     -42.438   9.922  34.594  1.00 72.38           C  
ATOM   3651  CD1 LEU A 462     -43.344  11.102  34.281  1.00 72.38           C  
ATOM   3652  CD2 LEU A 462     -42.375   8.938  33.438  1.00 72.38           C  
ATOM   3653  N   TYR A 463     -40.500   9.852  37.875  1.00 71.50           N  
ATOM   3654  CA  TYR A 463     -40.719   9.164  39.125  1.00 71.50           C  
ATOM   3655  C   TYR A 463     -41.031  10.164  40.250  1.00 71.50           C  
ATOM   3656  CB  TYR A 463     -39.500   8.320  39.531  1.00 71.50           C  
ATOM   3657  O   TYR A 463     -42.000   9.984  41.000  1.00 71.50           O  
ATOM   3658  CG  TYR A 463     -39.594   7.719  40.906  1.00 71.50           C  
ATOM   3659  CD1 TYR A 463     -39.031   8.344  42.000  1.00 71.50           C  
ATOM   3660  CD2 TYR A 463     -40.281   6.523  41.125  1.00 71.50           C  
ATOM   3661  CE1 TYR A 463     -39.094   7.797  43.281  1.00 71.50           C  
ATOM   3662  CE2 TYR A 463     -40.375   5.965  42.406  1.00 71.50           C  
ATOM   3663  OH  TYR A 463     -39.875   6.059  44.719  1.00 71.50           O  
ATOM   3664  CZ  TYR A 463     -39.781   6.605  43.469  1.00 71.50           C  
ATOM   3665  N   GLU A 464     -40.219  11.195  40.406  1.00 79.12           N  
ATOM   3666  CA  GLU A 464     -40.375  12.234  41.406  1.00 79.12           C  
ATOM   3667  C   GLU A 464     -41.688  12.992  41.219  1.00 79.12           C  
ATOM   3668  CB  GLU A 464     -39.219  13.203  41.406  1.00 79.12           C  
ATOM   3669  O   GLU A 464     -42.375  13.344  42.188  1.00 79.12           O  
ATOM   3670  CG  GLU A 464     -37.906  12.602  41.906  1.00 79.12           C  
ATOM   3671  CD  GLU A 464     -38.000  12.125  43.344  1.00 79.12           C  
ATOM   3672  OE1 GLU A 464     -37.219  11.219  43.750  1.00 79.12           O  
ATOM   3673  OE2 GLU A 464     -38.844  12.656  44.094  1.00 79.12           O  
ATOM   3674  N   LYS A 465     -42.062  13.281  40.000  1.00 82.25           N  
ATOM   3675  CA  LYS A 465     -43.312  13.953  39.656  1.00 82.25           C  
ATOM   3676  C   LYS A 465     -44.531  13.117  40.062  1.00 82.25           C  
ATOM   3677  CB  LYS A 465     -43.344  14.250  38.156  1.00 82.25           C  
ATOM   3678  O   LYS A 465     -45.469  13.641  40.625  1.00 82.25           O  
ATOM   3679  CG  LYS A 465     -44.531  15.133  37.750  1.00 82.25           C  
ATOM   3680  CD  LYS A 465     -44.469  15.477  36.250  1.00 82.25           C  
ATOM   3681  CE  LYS A 465     -45.625  16.344  35.844  1.00 82.25           C  
ATOM   3682  NZ  LYS A 465     -45.531  16.734  34.406  1.00 82.25           N  
ATOM   3683  N   VAL A 466     -44.500  11.805  39.688  1.00 80.06           N  
ATOM   3684  CA  VAL A 466     -45.562  10.875  40.000  1.00 80.06           C  
ATOM   3685  C   VAL A 466     -45.688  10.695  41.500  1.00 80.06           C  
ATOM   3686  CB  VAL A 466     -45.344   9.508  39.312  1.00 80.06           C  
ATOM   3687  O   VAL A 466     -46.781  10.672  42.062  1.00 80.06           O  
ATOM   3688  CG1 VAL A 466     -46.344   8.477  39.844  1.00 80.06           C  
ATOM   3689  CG2 VAL A 466     -45.469   9.648  37.781  1.00 80.06           C  
ATOM   3690  N   LYS A 467     -44.562  10.547  42.156  1.00 82.56           N  
ATOM   3691  CA  LYS A 467     -44.500  10.438  43.594  1.00 82.56           C  
ATOM   3692  C   LYS A 467     -45.125  11.672  44.250  1.00 82.56           C  
ATOM   3693  CB  LYS A 467     -43.062  10.258  44.062  1.00 82.56           C  
ATOM   3694  O   LYS A 467     -45.875  11.547  45.219  1.00 82.56           O  
ATOM   3695  CG  LYS A 467     -42.938  10.031  45.562  1.00 82.56           C  
ATOM   3696  CD  LYS A 467     -41.469   9.805  45.969  1.00 82.56           C  
ATOM   3697  CE  LYS A 467     -41.344   9.602  47.500  1.00 82.56           C  
ATOM   3698  NZ  LYS A 467     -39.938   9.359  47.875  1.00 82.56           N  
ATOM   3699  N   SER A 468     -44.844  12.828  43.750  1.00 86.81           N  
ATOM   3700  CA  SER A 468     -45.344  14.094  44.281  1.00 86.81           C  
ATOM   3701  C   SER A 468     -46.844  14.211  44.062  1.00 86.81           C  
ATOM   3702  CB  SER A 468     -44.656  15.273  43.594  1.00 86.81           C  
ATOM   3703  O   SER A 468     -47.562  14.727  44.906  1.00 86.81           O  
ATOM   3704  OG  SER A 468     -45.188  16.500  44.031  1.00 86.81           O  
ATOM   3705  N   GLN A 469     -47.375  13.719  42.938  1.00 86.31           N  
ATOM   3706  CA  GLN A 469     -48.781  13.758  42.562  1.00 86.31           C  
ATOM   3707  C   GLN A 469     -49.594  12.805  43.438  1.00 86.31           C  
ATOM   3708  CB  GLN A 469     -48.969  13.422  41.094  1.00 86.31           C  
ATOM   3709  O   GLN A 469     -50.688  13.148  43.906  1.00 86.31           O  
ATOM   3710  CG  GLN A 469     -48.562  14.531  40.156  1.00 86.31           C  
ATOM   3711  CD  GLN A 469     -48.875  14.227  38.688  1.00 86.31           C  
ATOM   3712  NE2 GLN A 469     -49.125  15.266  37.906  1.00 86.31           N  
ATOM   3713  OE1 GLN A 469     -48.906  13.062  38.281  1.00 86.31           O  
ATOM   3714  N   LEU A 470     -49.062  11.539  43.656  1.00 85.62           N  
ATOM   3715  CA  LEU A 470     -49.781  10.438  44.312  1.00 85.62           C  
ATOM   3716  C   LEU A 470     -49.688  10.547  45.844  1.00 85.62           C  
ATOM   3717  CB  LEU A 470     -49.219   9.094  43.844  1.00 85.62           C  
ATOM   3718  O   LEU A 470     -50.594  10.133  46.531  1.00 85.62           O  
ATOM   3719  CG  LEU A 470     -49.438   8.734  42.375  1.00 85.62           C  
ATOM   3720  CD1 LEU A 470     -48.719   7.426  42.031  1.00 85.62           C  
ATOM   3721  CD2 LEU A 470     -50.906   8.641  42.062  1.00 85.62           C  
ATOM   3722  N   LYS A 471     -48.750  11.148  46.375  1.00 87.88           N  
ATOM   3723  CA  LYS A 471     -48.562  11.359  47.812  1.00 87.88           C  
ATOM   3724  C   LYS A 471     -49.031  10.156  48.594  1.00 87.88           C  
ATOM   3725  CB  LYS A 471     -49.281  12.625  48.281  1.00 87.88           C  
ATOM   3726  O   LYS A 471     -48.562   9.031  48.406  1.00 87.88           O  
ATOM   3727  CG  LYS A 471     -48.719  13.906  47.688  1.00 87.88           C  
ATOM   3728  CD  LYS A 471     -49.469  15.133  48.188  1.00 87.88           C  
ATOM   3729  CE  LYS A 471     -48.906  16.422  47.594  1.00 87.88           C  
ATOM   3730  NZ  LYS A 471     -49.625  17.625  48.094  1.00 87.88           N  
ATOM   3731  N   ASN A 472     -49.938  10.305  49.531  1.00 86.94           N  
ATOM   3732  CA  ASN A 472     -50.375   9.234  50.406  1.00 86.94           C  
ATOM   3733  C   ASN A 472     -51.531   8.438  49.812  1.00 86.94           C  
ATOM   3734  CB  ASN A 472     -50.781   9.797  51.781  1.00 86.94           C  
ATOM   3735  O   ASN A 472     -52.156   7.625  50.500  1.00 86.94           O  
ATOM   3736  CG  ASN A 472     -51.719  10.969  51.688  1.00 86.94           C  
ATOM   3737  ND2 ASN A 472     -52.281  11.375  52.812  1.00 86.94           N  
ATOM   3738  OD1 ASN A 472     -51.938  11.508  50.594  1.00 86.94           O  
ATOM   3739  N   ASN A 473     -51.875   8.727  48.562  1.00 86.06           N  
ATOM   3740  CA  ASN A 473     -52.906   8.000  47.844  1.00 86.06           C  
ATOM   3741  C   ASN A 473     -52.375   6.707  47.219  1.00 86.06           C  
ATOM   3742  CB  ASN A 473     -53.531   8.891  46.750  1.00 86.06           C  
ATOM   3743  O   ASN A 473     -53.156   5.883  46.750  1.00 86.06           O  
ATOM   3744  CG  ASN A 473     -54.469   9.938  47.312  1.00 86.06           C  
ATOM   3745  ND2 ASN A 473     -54.781  10.938  46.469  1.00 86.06           N  
ATOM   3746  OD1 ASN A 473     -54.906   9.852  48.438  1.00 86.06           O  
ATOM   3747  N   ALA A 474     -51.031   6.449  47.344  1.00 85.69           N  
ATOM   3748  CA  ALA A 474     -50.375   5.250  46.812  1.00 85.69           C  
ATOM   3749  C   ALA A 474     -49.188   4.828  47.656  1.00 85.69           C  
ATOM   3750  CB  ALA A 474     -49.906   5.488  45.375  1.00 85.69           C  
ATOM   3751  O   ALA A 474     -48.625   5.652  48.375  1.00 85.69           O  
ATOM   3752  N   LYS A 475     -48.906   3.559  47.750  1.00 82.94           N  
ATOM   3753  CA  LYS A 475     -47.750   2.998  48.469  1.00 82.94           C  
ATOM   3754  C   LYS A 475     -46.656   2.592  47.500  1.00 82.94           C  
ATOM   3755  CB  LYS A 475     -48.188   1.796  49.312  1.00 82.94           C  
ATOM   3756  O   LYS A 475     -46.938   1.991  46.469  1.00 82.94           O  
ATOM   3757  CG  LYS A 475     -47.031   1.115  50.062  1.00 82.94           C  
ATOM   3758  CD  LYS A 475     -47.500  -0.151  50.750  1.00 82.94           C  
ATOM   3759  CE  LYS A 475     -46.375  -0.813  51.531  1.00 82.94           C  
ATOM   3760  NZ  LYS A 475     -46.812  -2.070  52.188  1.00 82.94           N  
ATOM   3761  N   GLU A 476     -45.469   2.920  47.938  1.00 79.75           N  
ATOM   3762  CA  GLU A 476     -44.312   2.549  47.125  1.00 79.75           C  
ATOM   3763  C   GLU A 476     -43.906   1.089  47.344  1.00 79.75           C  
ATOM   3764  CB  GLU A 476     -43.125   3.461  47.438  1.00 79.75           C  
ATOM   3765  O   GLU A 476     -43.656   0.672  48.500  1.00 79.75           O  
ATOM   3766  CG  GLU A 476     -42.000   3.383  46.406  1.00 79.75           C  
ATOM   3767  CD  GLU A 476     -40.875   4.352  46.656  1.00 79.75           C  
ATOM   3768  OE1 GLU A 476     -39.844   4.297  45.938  1.00 79.75           O  
ATOM   3769  OE2 GLU A 476     -41.000   5.168  47.594  1.00 79.75           O  
ATOM   3770  N   ILE A 477     -43.969   0.302  46.281  1.00 74.12           N  
ATOM   3771  CA  ILE A 477     -43.812  -1.145  46.375  1.00 74.12           C  
ATOM   3772  C   ILE A 477     -42.406  -1.524  45.906  1.00 74.12           C  
ATOM   3773  CB  ILE A 477     -44.844  -1.887  45.500  1.00 74.12           C  
ATOM   3774  O   ILE A 477     -41.938  -2.650  46.156  1.00 74.12           O  
ATOM   3775  CG1 ILE A 477     -46.250  -1.362  45.812  1.00 74.12           C  
ATOM   3776  CG2 ILE A 477     -44.781  -3.398  45.750  1.00 74.12           C  
ATOM   3777  CD1 ILE A 477     -47.312  -1.820  44.844  1.00 74.12           C  
ATOM   3778  N   GLY A 478     -41.500  -0.352  45.531  1.00 63.12           N  
ATOM   3779  CA  GLY A 478     -40.156  -0.621  45.125  1.00 63.12           C  
ATOM   3780  C   GLY A 478     -40.000  -0.843  43.656  1.00 63.12           C  
ATOM   3781  O   GLY A 478     -41.000  -1.046  42.938  1.00 63.12           O  
ATOM   3782  N   ASN A 479     -38.719  -0.481  43.000  1.00 57.03           N  
ATOM   3783  CA  ASN A 479     -38.344  -0.652  41.594  1.00 57.03           C  
ATOM   3784  C   ASN A 479     -39.125   0.312  40.688  1.00 57.03           C  
ATOM   3785  CB  ASN A 479     -38.594  -2.098  41.156  1.00 57.03           C  
ATOM   3786  O   ASN A 479     -39.500  -0.035  39.562  1.00 57.03           O  
ATOM   3787  CG  ASN A 479     -37.656  -3.078  41.812  1.00 57.03           C  
ATOM   3788  ND2 ASN A 479     -38.062  -4.340  41.906  1.00 57.03           N  
ATOM   3789  OD1 ASN A 479     -36.562  -2.703  42.281  1.00 57.03           O  
ATOM   3790  N   GLY A 480     -39.594   1.496  41.375  1.00 64.12           N  
ATOM   3791  CA  GLY A 480     -40.219   2.547  40.562  1.00 64.12           C  
ATOM   3792  C   GLY A 480     -41.688   2.344  40.344  1.00 64.12           C  
ATOM   3793  O   GLY A 480     -42.281   2.953  39.469  1.00 64.12           O  
ATOM   3794  N   CYS A 481     -42.375   1.448  41.250  1.00 70.44           N  
ATOM   3795  CA  CYS A 481     -43.812   1.147  41.125  1.00 70.44           C  
ATOM   3796  C   CYS A 481     -44.562   1.687  42.312  1.00 70.44           C  
ATOM   3797  CB  CYS A 481     -44.031  -0.360  41.000  1.00 70.44           C  
ATOM   3798  O   CYS A 481     -44.031   1.739  43.438  1.00 70.44           O  
ATOM   3799  SG  CYS A 481     -43.281  -1.084  39.531  1.00 70.44           S  
ATOM   3800  N   PHE A 482     -45.906   2.096  42.031  1.00 76.12           N  
ATOM   3801  CA  PHE A 482     -46.812   2.600  43.062  1.00 76.12           C  
ATOM   3802  C   PHE A 482     -48.125   1.797  43.062  1.00 76.12           C  
ATOM   3803  CB  PHE A 482     -47.125   4.082  42.812  1.00 76.12           C  
ATOM   3804  O   PHE A 482     -48.656   1.478  42.000  1.00 76.12           O  
ATOM   3805  CG  PHE A 482     -45.906   4.965  42.875  1.00 76.12           C  
ATOM   3806  CD1 PHE A 482     -45.500   5.535  44.062  1.00 76.12           C  
ATOM   3807  CD2 PHE A 482     -45.188   5.227  41.719  1.00 76.12           C  
ATOM   3808  CE1 PHE A 482     -44.344   6.352  44.094  1.00 76.12           C  
ATOM   3809  CE2 PHE A 482     -44.062   6.043  41.750  1.00 76.12           C  
ATOM   3810  CZ  PHE A 482     -43.656   6.605  42.938  1.00 76.12           C  
ATOM   3811  N   GLU A 483     -48.375   1.332  44.281  1.00 81.56           N  
ATOM   3812  CA  GLU A 483     -49.688   0.683  44.438  1.00 81.56           C  
ATOM   3813  C   GLU A 483     -50.719   1.657  45.000  1.00 81.56           C  
ATOM   3814  CB  GLU A 483     -49.562  -0.533  45.375  1.00 81.56           C  
ATOM   3815  O   GLU A 483     -50.500   2.256  46.062  1.00 81.56           O  
ATOM   3816  CG  GLU A 483     -50.812  -1.368  45.469  1.00 81.56           C  
ATOM   3817  CD  GLU A 483     -50.688  -2.586  46.344  1.00 81.56           C  
ATOM   3818  OE1 GLU A 483     -51.500  -3.525  46.250  1.00 81.56           O  
ATOM   3819  OE2 GLU A 483     -49.750  -2.600  47.188  1.00 81.56           O  
ATOM   3820  N   PHE A 484     -51.875   1.849  44.125  1.00 83.00           N  
ATOM   3821  CA  PHE A 484     -52.906   2.812  44.500  1.00 83.00           C  
ATOM   3822  C   PHE A 484     -53.750   2.277  45.656  1.00 83.00           C  
ATOM   3823  CB  PHE A 484     -53.812   3.152  43.312  1.00 83.00           C  
ATOM   3824  O   PHE A 484     -54.094   1.094  45.688  1.00 83.00           O  
ATOM   3825  CG  PHE A 484     -53.125   3.916  42.219  1.00 83.00           C  
ATOM   3826  CD1 PHE A 484     -53.062   5.305  42.250  1.00 83.00           C  
ATOM   3827  CD2 PHE A 484     -52.500   3.244  41.188  1.00 83.00           C  
ATOM   3828  CE1 PHE A 484     -52.438   6.016  41.219  1.00 83.00           C  
ATOM   3829  CE2 PHE A 484     -51.844   3.945  40.156  1.00 83.00           C  
ATOM   3830  CZ  PHE A 484     -51.812   5.332  40.188  1.00 83.00           C  
ATOM   3831  N   TYR A 485     -54.094   3.062  46.656  1.00 81.94           N  
ATOM   3832  CA  TYR A 485     -55.000   2.719  47.750  1.00 81.94           C  
ATOM   3833  C   TYR A 485     -56.438   2.943  47.375  1.00 81.94           C  
ATOM   3834  CB  TYR A 485     -54.656   3.539  49.000  1.00 81.94           C  
ATOM   3835  O   TYR A 485     -57.344   2.582  48.125  1.00 81.94           O  
ATOM   3836  CG  TYR A 485     -53.344   3.119  49.656  1.00 81.94           C  
ATOM   3837  CD1 TYR A 485     -53.219   1.854  50.250  1.00 81.94           C  
ATOM   3838  CD2 TYR A 485     -52.281   3.988  49.719  1.00 81.94           C  
ATOM   3839  CE1 TYR A 485     -52.031   1.465  50.844  1.00 81.94           C  
ATOM   3840  CE2 TYR A 485     -51.062   3.609  50.344  1.00 81.94           C  
ATOM   3841  OH  TYR A 485     -49.781   1.967  51.500  1.00 81.94           O  
ATOM   3842  CZ  TYR A 485     -50.969   2.348  50.906  1.00 81.94           C  
ATOM   3843  N   HIS A 486     -56.688   3.576  46.156  1.00 82.38           N  
ATOM   3844  CA  HIS A 486     -58.000   3.820  45.625  1.00 82.38           C  
ATOM   3845  C   HIS A 486     -58.188   3.178  44.250  1.00 82.38           C  
ATOM   3846  CB  HIS A 486     -58.281   5.324  45.531  1.00 82.38           C  
ATOM   3847  O   HIS A 486     -57.188   2.824  43.594  1.00 82.38           O  
ATOM   3848  CG  HIS A 486     -57.375   6.043  44.594  1.00 82.38           C  
ATOM   3849  CD2 HIS A 486     -56.250   6.738  44.812  1.00 82.38           C  
ATOM   3850  ND1 HIS A 486     -57.625   6.105  43.219  1.00 82.38           N  
ATOM   3851  CE1 HIS A 486     -56.656   6.805  42.656  1.00 82.38           C  
ATOM   3852  NE2 HIS A 486     -55.812   7.203  43.594  1.00 82.38           N  
ATOM   3853  N   LYS A 487     -59.406   2.900  43.875  1.00 81.31           N  
ATOM   3854  CA  LYS A 487     -59.656   2.436  42.500  1.00 81.31           C  
ATOM   3855  C   LYS A 487     -59.344   3.520  41.469  1.00 81.31           C  
ATOM   3856  CB  LYS A 487     -61.125   1.998  42.344  1.00 81.31           C  
ATOM   3857  O   LYS A 487     -59.750   4.676  41.656  1.00 81.31           O  
ATOM   3858  CG  LYS A 487     -61.469   0.730  43.125  1.00 81.31           C  
ATOM   3859  CD  LYS A 487     -62.906   0.300  42.875  1.00 81.31           C  
ATOM   3860  CE  LYS A 487     -63.281  -0.913  43.719  1.00 81.31           C  
ATOM   3861  NZ  LYS A 487     -64.688  -1.322  43.500  1.00 81.31           N  
ATOM   3862  N   CYS A 488     -58.469   3.143  40.625  1.00 79.62           N  
ATOM   3863  CA  CYS A 488     -58.031   4.094  39.594  1.00 79.62           C  
ATOM   3864  C   CYS A 488     -58.469   3.619  38.219  1.00 79.62           C  
ATOM   3865  CB  CYS A 488     -56.531   4.305  39.625  1.00 79.62           C  
ATOM   3866  O   CYS A 488     -57.875   2.662  37.688  1.00 79.62           O  
ATOM   3867  SG  CYS A 488     -55.969   5.680  38.625  1.00 79.62           S  
ATOM   3868  N   ASN A 489     -59.500   4.230  37.594  1.00 77.88           N  
ATOM   3869  CA  ASN A 489     -59.969   3.896  36.250  1.00 77.88           C  
ATOM   3870  C   ASN A 489     -59.094   4.539  35.188  1.00 77.88           C  
ATOM   3871  CB  ASN A 489     -61.438   4.316  36.094  1.00 77.88           C  
ATOM   3872  O   ASN A 489     -58.125   5.219  35.500  1.00 77.88           O  
ATOM   3873  CG  ASN A 489     -61.625   5.812  36.250  1.00 77.88           C  
ATOM   3874  ND2 ASN A 489     -62.875   6.242  36.281  1.00 77.88           N  
ATOM   3875  OD1 ASN A 489     -60.656   6.570  36.375  1.00 77.88           O  
ATOM   3876  N   ASN A 490     -59.281   4.305  33.875  1.00 73.44           N  
ATOM   3877  CA  ASN A 490     -58.500   4.793  32.750  1.00 73.44           C  
ATOM   3878  C   ASN A 490     -58.375   6.316  32.750  1.00 73.44           C  
ATOM   3879  CB  ASN A 490     -59.125   4.328  31.422  1.00 73.44           C  
ATOM   3880  O   ASN A 490     -57.344   6.863  32.406  1.00 73.44           O  
ATOM   3881  CG  ASN A 490     -58.875   2.867  31.125  1.00 73.44           C  
ATOM   3882  ND2 ASN A 490     -59.594   2.307  30.172  1.00 73.44           N  
ATOM   3883  OD1 ASN A 490     -58.000   2.248  31.750  1.00 73.44           O  
ATOM   3884  N   GLU A 491     -59.406   6.977  33.188  1.00 77.19           N  
ATOM   3885  CA  GLU A 491     -59.406   8.430  33.344  1.00 77.19           C  
ATOM   3886  C   GLU A 491     -58.469   8.906  34.438  1.00 77.19           C  
ATOM   3887  CB  GLU A 491     -60.844   8.914  33.625  1.00 77.19           C  
ATOM   3888  O   GLU A 491     -57.781   9.914  34.250  1.00 77.19           O  
ATOM   3889  CG  GLU A 491     -61.000  10.422  33.469  1.00 77.19           C  
ATOM   3890  CD  GLU A 491     -62.438  10.883  33.719  1.00 77.19           C  
ATOM   3891  OE1 GLU A 491     -62.688  12.109  33.688  1.00 77.19           O  
ATOM   3892  OE2 GLU A 491     -63.312  10.016  33.906  1.00 77.19           O  
ATOM   3893  N   CYS A 492     -58.469   8.250  35.562  1.00 79.50           N  
ATOM   3894  CA  CYS A 492     -57.562   8.500  36.656  1.00 79.50           C  
ATOM   3895  C   CYS A 492     -56.094   8.242  36.250  1.00 79.50           C  
ATOM   3896  CB  CYS A 492     -57.938   7.617  37.844  1.00 79.50           C  
ATOM   3897  O   CYS A 492     -55.219   9.047  36.562  1.00 79.50           O  
ATOM   3898  SG  CYS A 492     -56.750   7.715  39.219  1.00 79.50           S  
ATOM   3899  N   MET A 493     -55.844   7.199  35.562  1.00 75.94           N  
ATOM   3900  CA  MET A 493     -54.531   6.848  35.031  1.00 75.94           C  
ATOM   3901  C   MET A 493     -54.031   7.887  34.062  1.00 75.94           C  
ATOM   3902  CB  MET A 493     -54.531   5.465  34.406  1.00 75.94           C  
ATOM   3903  O   MET A 493     -52.844   8.242  34.031  1.00 75.94           O  
ATOM   3904  CG  MET A 493     -54.719   4.324  35.375  1.00 75.94           C  
ATOM   3905  SD  MET A 493     -53.406   4.262  36.656  1.00 75.94           S  
ATOM   3906  CE  MET A 493     -52.031   3.594  35.625  1.00 75.94           C  
ATOM   3907  N   GLU A 494     -54.875   8.406  33.219  1.00 76.88           N  
ATOM   3908  CA  GLU A 494     -54.562   9.453  32.250  1.00 76.88           C  
ATOM   3909  C   GLU A 494     -54.281  10.781  32.938  1.00 76.88           C  
ATOM   3910  CB  GLU A 494     -55.750   9.617  31.281  1.00 76.88           C  
ATOM   3911  O   GLU A 494     -53.406  11.539  32.469  1.00 76.88           O  
ATOM   3912  CG  GLU A 494     -55.781   8.594  30.156  1.00 76.88           C  
ATOM   3913  CD  GLU A 494     -56.812   8.898  29.094  1.00 76.88           C  
ATOM   3914  OE1 GLU A 494     -56.750   8.305  27.984  1.00 76.88           O  
ATOM   3915  OE2 GLU A 494     -57.688   9.734  29.344  1.00 76.88           O  
ATOM   3916  N   SER A 495     -54.875  11.008  34.031  1.00 81.56           N  
ATOM   3917  CA  SER A 495     -54.625  12.211  34.812  1.00 81.56           C  
ATOM   3918  C   SER A 495     -53.281  12.188  35.500  1.00 81.56           C  
ATOM   3919  CB  SER A 495     -55.719  12.367  35.875  1.00 81.56           C  
ATOM   3920  O   SER A 495     -52.625  13.227  35.625  1.00 81.56           O  
ATOM   3921  OG  SER A 495     -55.625  11.367  36.875  1.00 81.56           O  
ATOM   3922  N   VAL A 496     -52.781  11.055  35.938  1.00 80.00           N  
ATOM   3923  CA  VAL A 496     -51.438  10.852  36.469  1.00 80.00           C  
ATOM   3924  C   VAL A 496     -50.406  11.008  35.375  1.00 80.00           C  
ATOM   3925  CB  VAL A 496     -51.312   9.461  37.125  1.00 80.00           C  
ATOM   3926  O   VAL A 496     -49.375  11.672  35.562  1.00 80.00           O  
ATOM   3927  CG1 VAL A 496     -49.875   9.234  37.625  1.00 80.00           C  
ATOM   3928  CG2 VAL A 496     -52.281   9.328  38.312  1.00 80.00           C  
ATOM   3929  N   LYS A 497     -50.750  10.523  34.156  1.00 72.94           N  
ATOM   3930  CA  LYS A 497     -49.906  10.625  32.969  1.00 72.94           C  
ATOM   3931  C   LYS A 497     -49.781  12.078  32.531  1.00 72.94           C  
ATOM   3932  CB  LYS A 497     -50.469   9.773  31.828  1.00 72.94           C  
ATOM   3933  O   LYS A 497     -48.688  12.508  32.125  1.00 72.94           O  
ATOM   3934  CG  LYS A 497     -49.594   9.727  30.594  1.00 72.94           C  
ATOM   3935  CD  LYS A 497     -50.219   8.891  29.484  1.00 72.94           C  
ATOM   3936  CE  LYS A 497     -49.406   9.000  28.188  1.00 72.94           C  
ATOM   3937  NZ  LYS A 497     -50.062   8.219  27.094  1.00 72.94           N  
ATOM   3938  N   ASN A 498     -50.812  12.914  32.531  1.00 78.12           N  
ATOM   3939  CA  ASN A 498     -50.875  14.281  32.031  1.00 78.12           C  
ATOM   3940  C   ASN A 498     -50.531  15.305  33.094  1.00 78.12           C  
ATOM   3941  CB  ASN A 498     -52.250  14.570  31.422  1.00 78.12           C  
ATOM   3942  O   ASN A 498     -50.531  16.500  32.844  1.00 78.12           O  
ATOM   3943  CG  ASN A 498     -52.500  13.820  30.125  1.00 78.12           C  
ATOM   3944  ND2 ASN A 498     -53.781  13.656  29.781  1.00 78.12           N  
ATOM   3945  OD1 ASN A 498     -51.562  13.398  29.453  1.00 78.12           O  
ATOM   3946  N   GLY A 499     -50.188  14.711  34.344  1.00 82.88           N  
ATOM   3947  CA  GLY A 499     -49.812  15.586  35.438  1.00 82.88           C  
ATOM   3948  C   GLY A 499     -50.969  16.359  36.031  1.00 82.88           C  
ATOM   3949  O   GLY A 499     -50.781  17.406  36.625  1.00 82.88           O  
ATOM   3950  N   THR A 500     -52.250  16.047  35.750  1.00 87.38           N  
ATOM   3951  CA  THR A 500     -53.469  16.703  36.219  1.00 87.38           C  
ATOM   3952  C   THR A 500     -54.188  15.867  37.281  1.00 87.38           C  
ATOM   3953  CB  THR A 500     -54.438  16.984  35.031  1.00 87.38           C  
ATOM   3954  O   THR A 500     -55.375  16.000  37.469  1.00 87.38           O  
ATOM   3955  CG2 THR A 500     -53.812  17.984  34.062  1.00 87.38           C  
ATOM   3956  OG1 THR A 500     -54.688  15.766  34.344  1.00 87.38           O  
ATOM   3957  N   TYR A 501     -53.469  15.000  37.969  1.00 85.25           N  
ATOM   3958  CA  TYR A 501     -54.031  14.125  39.000  1.00 85.25           C  
ATOM   3959  C   TYR A 501     -54.594  14.930  40.156  1.00 85.25           C  
ATOM   3960  CB  TYR A 501     -52.938  13.172  39.500  1.00 85.25           C  
ATOM   3961  O   TYR A 501     -53.938  15.805  40.688  1.00 85.25           O  
ATOM   3962  CG  TYR A 501     -53.438  12.211  40.562  1.00 85.25           C  
ATOM   3963  CD1 TYR A 501     -53.156  12.414  41.906  1.00 85.25           C  
ATOM   3964  CD2 TYR A 501     -54.188  11.102  40.219  1.00 85.25           C  
ATOM   3965  CE1 TYR A 501     -53.594  11.531  42.875  1.00 85.25           C  
ATOM   3966  CE2 TYR A 501     -54.656  10.211  41.188  1.00 85.25           C  
ATOM   3967  OH  TYR A 501     -54.812   9.562  43.469  1.00 85.25           O  
ATOM   3968  CZ  TYR A 501     -54.344  10.438  42.531  1.00 85.25           C  
ATOM   3969  N   ASP A 502     -55.938  14.734  40.438  1.00 87.38           N  
ATOM   3970  CA  ASP A 502     -56.656  15.445  41.469  1.00 87.38           C  
ATOM   3971  C   ASP A 502     -56.531  14.703  42.812  1.00 87.38           C  
ATOM   3972  CB  ASP A 502     -58.125  15.633  41.094  1.00 87.38           C  
ATOM   3973  O   ASP A 502     -57.312  13.773  43.062  1.00 87.38           O  
ATOM   3974  CG  ASP A 502     -58.875  16.516  42.094  1.00 87.38           C  
ATOM   3975  OD1 ASP A 502     -58.281  16.984  43.062  1.00 87.38           O  
ATOM   3976  OD2 ASP A 502     -60.094  16.734  41.875  1.00 87.38           O  
ATOM   3977  N   TYR A 503     -55.562  15.094  43.594  1.00 86.31           N  
ATOM   3978  CA  TYR A 503     -55.188  14.422  44.844  1.00 86.31           C  
ATOM   3979  C   TYR A 503     -56.344  14.375  45.812  1.00 86.31           C  
ATOM   3980  CB  TYR A 503     -54.000  15.117  45.500  1.00 86.31           C  
ATOM   3981  O   TYR A 503     -56.688  13.312  46.344  1.00 86.31           O  
ATOM   3982  CG  TYR A 503     -53.750  14.672  46.906  1.00 86.31           C  
ATOM   3983  CD1 TYR A 503     -54.219  15.406  48.000  1.00 86.31           C  
ATOM   3984  CD2 TYR A 503     -53.000  13.523  47.188  1.00 86.31           C  
ATOM   3985  CE1 TYR A 503     -54.000  15.000  49.312  1.00 86.31           C  
ATOM   3986  CE2 TYR A 503     -52.781  13.109  48.500  1.00 86.31           C  
ATOM   3987  OH  TYR A 503     -53.031  13.445  50.844  1.00 86.31           O  
ATOM   3988  CZ  TYR A 503     -53.281  13.852  49.531  1.00 86.31           C  
ATOM   3989  N   PRO A 504     -57.156  15.500  46.000  1.00 87.00           N  
ATOM   3990  CA  PRO A 504     -58.250  15.539  46.969  1.00 87.00           C  
ATOM   3991  C   PRO A 504     -59.406  14.625  46.594  1.00 87.00           C  
ATOM   3992  CB  PRO A 504     -58.656  17.016  46.969  1.00 87.00           C  
ATOM   3993  O   PRO A 504     -60.125  14.133  47.500  1.00 87.00           O  
ATOM   3994  CG  PRO A 504     -57.469  17.750  46.438  1.00 87.00           C  
ATOM   3995  CD  PRO A 504     -56.719  16.844  45.500  1.00 87.00           C  
ATOM   3996  N   LYS A 505     -59.562  14.391  45.406  1.00 87.06           N  
ATOM   3997  CA  LYS A 505     -60.656  13.570  44.906  1.00 87.06           C  
ATOM   3998  C   LYS A 505     -60.531  12.125  45.406  1.00 87.06           C  
ATOM   3999  CB  LYS A 505     -60.688  13.594  43.375  1.00 87.06           C  
ATOM   4000  O   LYS A 505     -61.531  11.492  45.719  1.00 87.06           O  
ATOM   4001  CG  LYS A 505     -61.844  12.812  42.781  1.00 87.06           C  
ATOM   4002  CD  LYS A 505     -61.812  12.883  41.250  1.00 87.06           C  
ATOM   4003  CE  LYS A 505     -62.906  12.039  40.625  1.00 87.06           C  
ATOM   4004  NZ  LYS A 505     -62.906  12.102  39.125  1.00 87.06           N  
ATOM   4005  N   TYR A 506     -59.281  11.555  45.625  1.00 84.75           N  
ATOM   4006  CA  TYR A 506     -59.062  10.141  45.906  1.00 84.75           C  
ATOM   4007  C   TYR A 506     -58.500   9.945  47.312  1.00 84.75           C  
ATOM   4008  CB  TYR A 506     -58.094   9.547  44.875  1.00 84.75           C  
ATOM   4009  O   TYR A 506     -58.188   8.820  47.719  1.00 84.75           O  
ATOM   4010  CG  TYR A 506     -58.562   9.656  43.438  1.00 84.75           C  
ATOM   4011  CD1 TYR A 506     -59.594   8.852  42.969  1.00 84.75           C  
ATOM   4012  CD2 TYR A 506     -57.969  10.555  42.562  1.00 84.75           C  
ATOM   4013  CE1 TYR A 506     -60.062   8.953  41.656  1.00 84.75           C  
ATOM   4014  CE2 TYR A 506     -58.406  10.664  41.250  1.00 84.75           C  
ATOM   4015  OH  TYR A 506     -59.906   9.953  39.500  1.00 84.75           O  
ATOM   4016  CZ  TYR A 506     -59.469   9.859  40.812  1.00 84.75           C  
ATOM   4017  N   SER A 507     -58.406  10.984  48.062  1.00 82.81           N  
ATOM   4018  CA  SER A 507     -57.750  11.016  49.375  1.00 82.81           C  
ATOM   4019  C   SER A 507     -58.625  10.297  50.406  1.00 82.81           C  
ATOM   4020  CB  SER A 507     -57.500  12.453  49.812  1.00 82.81           C  
ATOM   4021  O   SER A 507     -58.094   9.594  51.281  1.00 82.81           O  
ATOM   4022  OG  SER A 507     -56.906  12.484  51.125  1.00 82.81           O  
ATOM   4023  N   GLU A 508     -59.969  10.430  50.281  1.00 81.06           N  
ATOM   4024  CA  GLU A 508     -60.938   9.859  51.250  1.00 81.06           C  
ATOM   4025  C   GLU A 508     -61.000   8.336  51.125  1.00 81.06           C  
ATOM   4026  CB  GLU A 508     -62.312  10.453  51.031  1.00 81.06           C  
ATOM   4027  O   GLU A 508     -60.969   7.621  52.125  1.00 81.06           O  
ATOM   4028  CG  GLU A 508     -62.469  11.867  51.594  1.00 81.06           C  
ATOM   4029  CD  GLU A 508     -63.906  12.312  51.719  1.00 81.06           C  
ATOM   4030  OE1 GLU A 508     -64.188  13.328  52.406  1.00 81.06           O  
ATOM   4031  OE2 GLU A 508     -64.812  11.641  51.156  1.00 81.06           O  
ATOM   4032  N   GLU A 509     -61.031   7.863  49.812  1.00 82.12           N  
ATOM   4033  CA  GLU A 509     -61.031   6.438  49.500  1.00 82.12           C  
ATOM   4034  C   GLU A 509     -59.688   5.789  49.875  1.00 82.12           C  
ATOM   4035  CB  GLU A 509     -61.312   6.215  48.031  1.00 82.12           C  
ATOM   4036  O   GLU A 509     -59.656   4.664  50.375  1.00 82.12           O  
ATOM   4037  CG  GLU A 509     -61.531   4.750  47.656  1.00 82.12           C  
ATOM   4038  CD  GLU A 509     -61.812   4.547  46.156  1.00 82.12           C  
ATOM   4039  OE1 GLU A 509     -61.969   3.383  45.750  1.00 82.12           O  
ATOM   4040  OE2 GLU A 509     -61.875   5.555  45.438  1.00 82.12           O  
ATOM   4041  N   SER A 510     -58.594   6.453  49.656  1.00 80.94           N  
ATOM   4042  CA  SER A 510     -57.219   6.012  49.969  1.00 80.94           C  
ATOM   4043  C   SER A 510     -57.000   5.934  51.469  1.00 80.94           C  
ATOM   4044  CB  SER A 510     -56.219   6.949  49.312  1.00 80.94           C  
ATOM   4045  O   SER A 510     -56.312   5.027  51.938  1.00 80.94           O  
ATOM   4046  OG  SER A 510     -56.312   6.941  47.906  1.00 80.94           O  
ATOM   4047  N   LYS A 511     -57.531   6.957  52.250  1.00 82.25           N  
ATOM   4048  CA  LYS A 511     -57.438   7.000  53.719  1.00 82.25           C  
ATOM   4049  C   LYS A 511     -58.125   5.797  54.344  1.00 82.25           C  
ATOM   4050  CB  LYS A 511     -58.031   8.297  54.250  1.00 82.25           C  
ATOM   4051  O   LYS A 511     -57.625   5.199  55.281  1.00 82.25           O  
ATOM   4052  CG  LYS A 511     -57.719   8.578  55.719  1.00 82.25           C  
ATOM   4053  CD  LYS A 511     -58.281   9.922  56.156  1.00 82.25           C  
ATOM   4054  CE  LYS A 511     -58.000  10.180  57.656  1.00 82.25           C  
ATOM   4055  NZ  LYS A 511     -58.531  11.492  58.094  1.00 82.25           N  
ATOM   4056  N   LEU A 512     -59.344   5.402  53.844  1.00 78.19           N  
ATOM   4057  CA  LEU A 512     -60.156   4.285  54.312  1.00 78.19           C  
ATOM   4058  C   LEU A 512     -59.500   2.953  54.031  1.00 78.19           C  
ATOM   4059  CB  LEU A 512     -61.562   4.320  53.656  1.00 78.19           C  
ATOM   4060  O   LEU A 512     -59.500   2.053  54.875  1.00 78.19           O  
ATOM   4061  CG  LEU A 512     -62.594   5.195  54.344  1.00 78.19           C  
ATOM   4062  CD1 LEU A 512     -63.438   5.922  53.281  1.00 78.19           C  
ATOM   4063  CD2 LEU A 512     -63.500   4.355  55.250  1.00 78.19           C  
ATOM   4064  N   ASN A 513     -58.812   2.781  52.938  1.00 76.12           N  
ATOM   4065  CA  ASN A 513     -58.125   1.571  52.500  1.00 76.12           C  
ATOM   4066  C   ASN A 513     -56.781   1.412  53.156  1.00 76.12           C  
ATOM   4067  CB  ASN A 513     -58.000   1.578  50.969  1.00 76.12           C  
ATOM   4068  O   ASN A 513     -56.281   0.292  53.344  1.00 76.12           O  
ATOM   4069  CG  ASN A 513     -59.281   1.296  50.250  1.00 76.12           C  
ATOM   4070  ND2 ASN A 513     -59.438   1.854  49.062  1.00 76.12           N  
ATOM   4071  OD1 ASN A 513     -60.156   0.583  50.750  1.00 76.12           O  
ATOM   4072  N   ARG A 514     -56.125   2.564  53.531  1.00 73.06           N  
ATOM   4073  CA  ARG A 514     -54.875   2.561  54.281  1.00 73.06           C  
ATOM   4074  C   ARG A 514     -55.094   2.025  55.719  1.00 73.06           C  
ATOM   4075  CB  ARG A 514     -54.281   3.969  54.344  1.00 73.06           C  
ATOM   4076  O   ARG A 514     -54.219   1.366  56.281  1.00 73.06           O  
ATOM   4077  CG  ARG A 514     -53.531   4.375  53.094  1.00 73.06           C  
ATOM   4078  CD  ARG A 514     -53.062   5.828  53.156  1.00 73.06           C  
ATOM   4079  NE  ARG A 514     -52.125   6.055  54.250  1.00 73.06           N  
ATOM   4080  NH1 ARG A 514     -52.344   8.359  54.219  1.00 73.06           N  
ATOM   4081  NH2 ARG A 514     -50.938   7.344  55.719  1.00 73.06           N  
ATOM   4082  CZ  ARG A 514     -51.812   7.250  54.719  1.00 73.06           C  
ATOM   4083  N   GLU A 515     -56.312   2.428  56.250  1.00 66.25           N  
ATOM   4084  CA  GLU A 515     -56.688   2.107  57.625  1.00 66.25           C  
ATOM   4085  C   GLU A 515     -57.312   0.725  57.719  1.00 66.25           C  
ATOM   4086  CB  GLU A 515     -57.625   3.166  58.188  1.00 66.25           C  
ATOM   4087  O   GLU A 515     -57.562   0.220  58.812  1.00 66.25           O  
ATOM   4088  CG  GLU A 515     -56.969   4.520  58.406  1.00 66.25           C  
ATOM   4089  CD  GLU A 515     -57.938   5.551  59.000  1.00 66.25           C  
ATOM   4090  OE1 GLU A 515     -57.500   6.680  59.312  1.00 66.25           O  
ATOM   4091  OE2 GLU A 515     -59.125   5.230  59.156  1.00 66.25           O  
ATOM   4092  N   LYS A 516     -57.594   0.094  56.469  1.00 60.62           N  
ATOM   4093  CA  LYS A 516     -58.125  -1.269  56.375  1.00 60.62           C  
ATOM   4094  C   LYS A 516     -57.031  -2.289  56.719  1.00 60.62           C  
ATOM   4095  CB  LYS A 516     -58.688  -1.549  55.000  1.00 60.62           C  
ATOM   4096  O   LYS A 516     -55.938  -2.232  56.156  1.00 60.62           O  
ATOM   4097  CG  LYS A 516     -60.000  -2.311  55.000  1.00 60.62           C  
ATOM   4098  CD  LYS A 516     -60.562  -2.488  53.594  1.00 60.62           C  
ATOM   4099  CE  LYS A 516     -61.906  -3.213  53.625  1.00 60.62           C  
ATOM   4100  NZ  LYS A 516     -62.531  -3.260  52.250  1.00 60.62           N  
ATOM   4101  N   ILE A 517     -56.875  -2.750  57.969  1.00 43.00           N  
ATOM   4102  CA  ILE A 517     -56.094  -3.891  58.375  1.00 43.00           C  
ATOM   4103  C   ILE A 517     -56.625  -5.168  57.750  1.00 43.00           C  
ATOM   4104  CB  ILE A 517     -56.094  -4.027  59.938  1.00 43.00           C  
ATOM   4105  O   ILE A 517     -57.781  -5.520  57.906  1.00 43.00           O  
ATOM   4106  CG1 ILE A 517     -55.594  -2.732  60.594  1.00 43.00           C  
ATOM   4107  CG2 ILE A 517     -55.250  -5.223  60.375  1.00 43.00           C  
ATOM   4108  CD1 ILE A 517     -55.656  -2.736  62.094  1.00 43.00           C  
ATOM   4109  N   ASP A 518     -56.156  -5.535  56.531  1.00 43.00           N  
ATOM   4110  CA  ASP A 518     -56.500  -6.844  55.969  1.00 43.00           C  
ATOM   4111  C   ASP A 518     -56.188  -7.961  56.969  1.00 43.00           C  
ATOM   4112  CB  ASP A 518     -55.750  -7.086  54.688  1.00 43.00           C  
ATOM   4113  O   ASP A 518     -55.125  -8.008  57.562  1.00 43.00           O  
ATOM   4114  CG  ASP A 518     -56.469  -6.527  53.469  1.00 43.00           C  
ATOM   4115  OD1 ASP A 518     -57.688  -6.328  53.531  1.00 43.00           O  
ATOM   4116  OD2 ASP A 518     -55.781  -6.289  52.438  1.00 43.00           O  
ATOM   4117  N   GLY A 519     -57.094  -8.375  57.906  1.00 32.38           N  
ATOM   4118  CA  GLY A 519     -57.062  -9.656  58.594  1.00 32.38           C  
ATOM   4119  C   GLY A 519     -56.375 -10.750  57.812  1.00 32.38           C  
ATOM   4120  O   GLY A 519     -56.375 -10.750  56.562  1.00 32.38           O  
ATOM   4121  N   VAL A 520     -55.031 -11.102  58.031  1.00 31.31           N  
ATOM   4122  CA  VAL A 520     -54.375 -12.273  57.438  1.00 31.31           C  
ATOM   4123  C   VAL A 520     -55.406 -13.234  56.906  1.00 31.31           C  
ATOM   4124  CB  VAL A 520     -53.469 -12.992  58.500  1.00 31.31           C  
ATOM   4125  O   VAL A 520     -56.312 -13.672  57.625  1.00 31.31           O  
ATOM   4126  CG1 VAL A 520     -52.750 -14.164  57.844  1.00 31.31           C  
ATOM   4127  CG2 VAL A 520     -52.469 -12.008  59.094  1.00 31.31           C  
ATOM   4128  N   LYS A 521     -56.000 -13.141  55.750  1.00 32.12           N  
ATOM   4129  CA  LYS A 521     -56.719 -14.109  54.969  1.00 32.12           C  
ATOM   4130  C   LYS A 521     -55.906 -15.383  54.750  1.00 32.12           C  
ATOM   4131  CB  LYS A 521     -57.125 -13.508  53.594  1.00 32.12           C  
ATOM   4132  O   LYS A 521     -54.781 -15.336  54.250  1.00 32.12           O  
ATOM   4133  CG  LYS A 521     -58.562 -13.688  53.219  1.00 32.12           C  
ATOM   4134  CD  LYS A 521     -58.875 -13.094  51.875  1.00 32.12           C  
ATOM   4135  CE  LYS A 521     -60.344 -13.250  51.500  1.00 32.12           C  
ATOM   4136  NZ  LYS A 521     -60.688 -12.617  50.188  1.00 32.12           N  
ATOM   4137  N   LEU A 522     -55.875 -16.312  55.719  1.00 31.25           N  
ATOM   4138  CA  LEU A 522     -55.469 -17.719  55.688  1.00 31.25           C  
ATOM   4139  C   LEU A 522     -56.000 -18.406  54.438  1.00 31.25           C  
ATOM   4140  CB  LEU A 522     -55.938 -18.453  56.938  1.00 31.25           C  
ATOM   4141  O   LEU A 522     -57.188 -18.609  54.281  1.00 31.25           O  
ATOM   4142  CG  LEU A 522     -55.031 -18.391  58.156  1.00 31.25           C  
ATOM   4143  CD1 LEU A 522     -55.844 -18.203  59.438  1.00 31.25           C  
ATOM   4144  CD2 LEU A 522     -54.188 -19.656  58.250  1.00 31.25           C  
ATOM   4145  N   GLU A 523     -55.656 -18.016  53.219  1.00 30.50           N  
ATOM   4146  CA  GLU A 523     -56.031 -18.703  52.000  1.00 30.50           C  
ATOM   4147  C   GLU A 523     -55.031 -19.797  51.625  1.00 30.50           C  
ATOM   4148  CB  GLU A 523     -56.188 -17.719  50.844  1.00 30.50           C  
ATOM   4149  O   GLU A 523     -53.812 -19.531  51.562  1.00 30.50           O  
ATOM   4150  CG  GLU A 523     -57.531 -17.031  50.781  1.00 30.50           C  
ATOM   4151  CD  GLU A 523     -57.719 -16.188  49.531  1.00 30.50           C  
ATOM   4152  OE1 GLU A 523     -58.844 -15.641  49.344  1.00 30.50           O  
ATOM   4153  OE2 GLU A 523     -56.750 -16.078  48.750  1.00 30.50           O  
ATOM   4154  N   SER A 524     -55.156 -21.047  52.344  1.00 39.38           N  
ATOM   4155  CA  SER A 524     -55.156 -22.406  51.844  1.00 39.38           C  
ATOM   4156  C   SER A 524     -54.906 -23.406  52.969  1.00 39.38           C  
ATOM   4157  CB  SER A 524     -54.125 -22.594  50.750  1.00 39.38           C  
ATOM   4158  O   SER A 524     -53.844 -23.391  53.594  1.00 39.38           O  
ATOM   4159  OG  SER A 524     -52.844 -22.781  51.312  1.00 39.38           O  
ATOM   4160  N   MET A 525     -55.750 -23.594  53.875  1.00 40.84           N  
ATOM   4161  CA  MET A 525     -56.000 -24.609  54.906  1.00 40.84           C  
ATOM   4162  C   MET A 525     -55.406 -25.953  54.500  1.00 40.84           C  
ATOM   4163  CB  MET A 525     -57.469 -24.766  55.188  1.00 40.84           C  
ATOM   4164  O   MET A 525     -55.062 -26.766  55.344  1.00 40.84           O  
ATOM   4165  CG  MET A 525     -58.000 -23.797  56.250  1.00 40.84           C  
ATOM   4166  SD  MET A 525     -59.688 -24.250  56.812  1.00 40.84           S  
ATOM   4167  CE  MET A 525     -60.594 -24.266  55.250  1.00 40.84           C  
ATOM   4168  N   GLY A 526     -54.500 -26.078  53.375  1.00 50.19           N  
ATOM   4169  CA  GLY A 526     -53.875 -27.359  53.031  1.00 50.19           C  
ATOM   4170  C   GLY A 526     -52.375 -27.281  52.906  1.00 50.19           C  
ATOM   4171  O   GLY A 526     -51.656 -28.219  53.312  1.00 50.19           O  
ATOM   4172  N   VAL A 527     -51.750 -26.141  52.750  1.00 46.25           N  
ATOM   4173  CA  VAL A 527     -50.312 -25.938  52.531  1.00 46.25           C  
ATOM   4174  C   VAL A 527     -49.688 -25.344  53.781  1.00 46.25           C  
ATOM   4175  CB  VAL A 527     -50.062 -25.031  51.312  1.00 46.25           C  
ATOM   4176  O   VAL A 527     -48.531 -25.688  54.125  1.00 46.25           O  
ATOM   4177  CG1 VAL A 527     -48.562 -24.781  51.125  1.00 46.25           C  
ATOM   4178  CG2 VAL A 527     -50.656 -25.641  50.031  1.00 46.25           C  
ATOM   4179  N   TYR A 528     -50.406 -24.625  54.625  1.00 46.44           N  
ATOM   4180  CA  TYR A 528     -49.969 -24.094  55.906  1.00 46.44           C  
ATOM   4181  C   TYR A 528     -50.125 -25.156  57.000  1.00 46.44           C  
ATOM   4182  CB  TYR A 528     -50.781 -22.859  56.281  1.00 46.44           C  
ATOM   4183  O   TYR A 528     -49.312 -25.219  57.906  1.00 46.44           O  
ATOM   4184  CG  TYR A 528     -50.219 -21.562  55.750  1.00 46.44           C  
ATOM   4185  CD1 TYR A 528     -49.125 -20.953  56.375  1.00 46.44           C  
ATOM   4186  CD2 TYR A 528     -50.750 -20.969  54.594  1.00 46.44           C  
ATOM   4187  CE1 TYR A 528     -48.594 -19.766  55.875  1.00 46.44           C  
ATOM   4188  CE2 TYR A 528     -50.219 -19.781  54.094  1.00 46.44           C  
ATOM   4189  OH  TYR A 528     -48.625 -18.016  54.250  1.00 46.44           O  
ATOM   4190  CZ  TYR A 528     -49.156 -19.188  54.750  1.00 46.44           C  
ATOM   4191  N   GLN A 529     -51.062 -26.156  56.906  1.00 50.44           N  
ATOM   4192  CA  GLN A 529     -51.188 -27.312  57.781  1.00 50.44           C  
ATOM   4193  C   GLN A 529     -50.125 -28.359  57.469  1.00 50.44           C  
ATOM   4194  CB  GLN A 529     -52.594 -27.922  57.656  1.00 50.44           C  
ATOM   4195  O   GLN A 529     -49.594 -28.984  58.406  1.00 50.44           O  
ATOM   4196  CG  GLN A 529     -53.594 -27.375  58.625  1.00 50.44           C  
ATOM   4197  CD  GLN A 529     -54.969 -28.000  58.469  1.00 50.44           C  
ATOM   4198  NE2 GLN A 529     -55.812 -27.891  59.500  1.00 50.44           N  
ATOM   4199  OE1 GLN A 529     -55.312 -28.547  57.406  1.00 50.44           O  
ATOM   4200  N   ILE A 530     -49.750 -28.359  56.156  1.00 60.50           N  
ATOM   4201  CA  ILE A 530     -48.719 -29.266  55.688  1.00 60.50           C  
ATOM   4202  C   ILE A 530     -47.344 -28.688  56.000  1.00 60.50           C  
ATOM   4203  CB  ILE A 530     -48.875 -29.531  54.156  1.00 60.50           C  
ATOM   4204  O   ILE A 530     -46.438 -29.422  56.375  1.00 60.50           O  
ATOM   4205  CG1 ILE A 530     -50.188 -30.250  53.875  1.00 60.50           C  
ATOM   4206  CG2 ILE A 530     -47.656 -30.328  53.625  1.00 60.50           C  
ATOM   4207  CD1 ILE A 530     -50.531 -30.328  52.375  1.00 60.50           C  
ATOM   4208  N   LEU A 531     -47.156 -27.406  55.906  1.00 60.44           N  
ATOM   4209  CA  LEU A 531     -45.906 -26.703  56.250  1.00 60.44           C  
ATOM   4210  C   LEU A 531     -45.781 -26.562  57.750  1.00 60.44           C  
ATOM   4211  CB  LEU A 531     -45.875 -25.328  55.594  1.00 60.44           C  
ATOM   4212  O   LEU A 531     -44.688 -26.656  58.312  1.00 60.44           O  
ATOM   4213  CG  LEU A 531     -45.219 -25.266  54.188  1.00 60.44           C  
ATOM   4214  CD1 LEU A 531     -45.906 -24.219  53.344  1.00 60.44           C  
ATOM   4215  CD2 LEU A 531     -43.719 -24.969  54.344  1.00 60.44           C  
ATOM   4216  N   ALA A 532     -46.875 -26.359  58.500  1.00 61.69           N  
ATOM   4217  CA  ALA A 532     -46.906 -26.312  59.938  1.00 61.69           C  
ATOM   4218  C   ALA A 532     -46.719 -27.703  60.562  1.00 61.69           C  
ATOM   4219  CB  ALA A 532     -48.250 -25.719  60.438  1.00 61.69           C  
ATOM   4220  O   ALA A 532     -46.031 -27.859  61.562  1.00 61.69           O  
ATOM   4221  N   ILE A 533     -47.219 -28.812  59.906  1.00 70.06           N  
ATOM   4222  CA  ILE A 533     -47.031 -30.219  60.281  1.00 70.06           C  
ATOM   4223  C   ILE A 533     -45.594 -30.641  59.969  1.00 70.06           C  
ATOM   4224  CB  ILE A 533     -48.031 -31.141  59.562  1.00 70.06           C  
ATOM   4225  O   ILE A 533     -44.938 -31.312  60.750  1.00 70.06           O  
ATOM   4226  CG1 ILE A 533     -49.438 -30.828  60.000  1.00 70.06           C  
ATOM   4227  CG2 ILE A 533     -47.656 -32.594  59.781  1.00 70.06           C  
ATOM   4228  CD1 ILE A 533     -50.531 -31.578  59.219  1.00 70.06           C  
ATOM   4229  N   TYR A 534     -45.031 -30.172  58.781  1.00 69.75           N  
ATOM   4230  CA  TYR A 534     -43.656 -30.438  58.375  1.00 69.75           C  
ATOM   4231  C   TYR A 534     -42.688 -29.641  59.250  1.00 69.75           C  
ATOM   4232  CB  TYR A 534     -43.438 -30.094  56.906  1.00 69.75           C  
ATOM   4233  O   TYR A 534     -41.625 -30.141  59.594  1.00 69.75           O  
ATOM   4234  CG  TYR A 534     -43.531 -31.297  56.000  1.00 69.75           C  
ATOM   4235  CD1 TYR A 534     -42.438 -32.156  55.844  1.00 69.75           C  
ATOM   4236  CD2 TYR A 534     -44.688 -31.578  55.281  1.00 69.75           C  
ATOM   4237  CE1 TYR A 534     -42.531 -33.250  55.000  1.00 69.75           C  
ATOM   4238  CE2 TYR A 534     -44.781 -32.688  54.438  1.00 69.75           C  
ATOM   4239  OH  TYR A 534     -43.750 -34.625  53.469  1.00 69.75           O  
ATOM   4240  CZ  TYR A 534     -43.688 -33.531  54.312  1.00 69.75           C  
ATOM   4241  N   SER A 535     -42.969 -28.406  59.625  1.00 67.12           N  
ATOM   4242  CA  SER A 535     -42.156 -27.578  60.500  1.00 67.12           C  
ATOM   4243  C   SER A 535     -42.219 -28.078  61.938  1.00 67.12           C  
ATOM   4244  CB  SER A 535     -42.625 -26.125  60.438  1.00 67.12           C  
ATOM   4245  O   SER A 535     -41.188 -28.078  62.625  1.00 67.12           O  
ATOM   4246  OG  SER A 535     -42.062 -25.359  61.500  1.00 67.12           O  
ATOM   4247  N   THR A 536     -43.406 -28.547  62.375  1.00 73.25           N  
ATOM   4248  CA  THR A 536     -43.594 -29.141  63.688  1.00 73.25           C  
ATOM   4249  C   THR A 536     -42.906 -30.500  63.750  1.00 73.25           C  
ATOM   4250  CB  THR A 536     -45.062 -29.297  64.062  1.00 73.25           C  
ATOM   4251  O   THR A 536     -42.281 -30.828  64.750  1.00 73.25           O  
ATOM   4252  CG2 THR A 536     -45.719 -27.953  64.375  1.00 73.25           C  
ATOM   4253  OG1 THR A 536     -45.781 -29.844  62.906  1.00 73.25           O  
ATOM   4254  N   VAL A 537     -42.938 -31.328  62.688  1.00 75.25           N  
ATOM   4255  CA  VAL A 537     -42.281 -32.625  62.594  1.00 75.25           C  
ATOM   4256  C   VAL A 537     -40.781 -32.406  62.500  1.00 75.25           C  
ATOM   4257  CB  VAL A 537     -42.781 -33.438  61.375  1.00 75.25           C  
ATOM   4258  O   VAL A 537     -40.000 -33.125  63.125  1.00 75.25           O  
ATOM   4259  CG1 VAL A 537     -41.969 -34.719  61.219  1.00 75.25           C  
ATOM   4260  CG2 VAL A 537     -44.281 -33.750  61.531  1.00 75.25           C  
ATOM   4261  N   ALA A 538     -40.344 -31.438  61.750  1.00 71.88           N  
ATOM   4262  CA  ALA A 538     -38.938 -31.125  61.594  1.00 71.88           C  
ATOM   4263  C   ALA A 538     -38.344 -30.516  62.875  1.00 71.88           C  
ATOM   4264  CB  ALA A 538     -38.719 -30.156  60.406  1.00 71.88           C  
ATOM   4265  O   ALA A 538     -37.219 -30.844  63.250  1.00 71.88           O  
ATOM   4266  N   SER A 539     -39.125 -29.625  63.562  1.00 72.38           N  
ATOM   4267  CA  SER A 539     -38.719 -29.031  64.812  1.00 72.38           C  
ATOM   4268  C   SER A 539     -38.688 -30.078  65.938  1.00 72.38           C  
ATOM   4269  CB  SER A 539     -39.625 -27.875  65.188  1.00 72.38           C  
ATOM   4270  O   SER A 539     -37.812 -30.094  66.750  1.00 72.38           O  
ATOM   4271  OG  SER A 539     -39.844 -27.859  66.625  1.00 72.38           O  
ATOM   4272  N   SER A 540     -39.688 -31.047  65.875  1.00 75.56           N  
ATOM   4273  CA  SER A 540     -39.750 -32.156  66.875  1.00 75.56           C  
ATOM   4274  C   SER A 540     -38.625 -33.156  66.625  1.00 75.56           C  
ATOM   4275  CB  SER A 540     -41.125 -32.844  66.812  1.00 75.56           C  
ATOM   4276  O   SER A 540     -38.094 -33.719  67.562  1.00 75.56           O  
ATOM   4277  OG  SER A 540     -41.375 -33.281  65.500  1.00 75.56           O  
ATOM   4278  N   LEU A 541     -38.188 -33.438  65.375  1.00 75.44           N  
ATOM   4279  CA  LEU A 541     -37.125 -34.344  65.000  1.00 75.44           C  
ATOM   4280  C   LEU A 541     -35.750 -33.750  65.375  1.00 75.44           C  
ATOM   4281  CB  LEU A 541     -37.156 -34.625  63.469  1.00 75.44           C  
ATOM   4282  O   LEU A 541     -34.875 -34.469  65.812  1.00 75.44           O  
ATOM   4283  CG  LEU A 541     -37.000 -36.094  63.062  1.00 75.44           C  
ATOM   4284  CD1 LEU A 541     -38.281 -36.625  62.469  1.00 75.44           C  
ATOM   4285  CD2 LEU A 541     -35.844 -36.219  62.062  1.00 75.44           C  
ATOM   4286  N   VAL A 542     -35.625 -32.438  65.188  1.00 76.00           N  
ATOM   4287  CA  VAL A 542     -34.406 -31.734  65.562  1.00 76.00           C  
ATOM   4288  C   VAL A 542     -34.250 -31.750  67.062  1.00 76.00           C  
ATOM   4289  CB  VAL A 542     -34.375 -30.281  65.000  1.00 76.00           C  
ATOM   4290  O   VAL A 542     -33.156 -31.938  67.562  1.00 76.00           O  
ATOM   4291  CG1 VAL A 542     -33.188 -29.516  65.562  1.00 76.00           C  
ATOM   4292  CG2 VAL A 542     -34.344 -30.281  63.500  1.00 76.00           C  
ATOM   4293  N   LEU A 543     -35.344 -31.547  67.750  1.00 75.88           N  
ATOM   4294  CA  LEU A 543     -35.344 -31.594  69.188  1.00 75.88           C  
ATOM   4295  C   LEU A 543     -35.031 -33.000  69.688  1.00 75.88           C  
ATOM   4296  CB  LEU A 543     -36.688 -31.125  69.750  1.00 75.88           C  
ATOM   4297  O   LEU A 543     -34.281 -33.188  70.688  1.00 75.88           O  
ATOM   4298  CG  LEU A 543     -36.812 -29.609  70.000  1.00 75.88           C  
ATOM   4299  CD1 LEU A 543     -38.281 -29.250  70.188  1.00 75.88           C  
ATOM   4300  CD2 LEU A 543     -35.969 -29.172  71.188  1.00 75.88           C  
ATOM   4301  N   LEU A 544     -35.531 -34.125  69.125  1.00 77.75           N  
ATOM   4302  CA  LEU A 544     -35.281 -35.531  69.438  1.00 77.75           C  
ATOM   4303  C   LEU A 544     -33.844 -35.906  69.188  1.00 77.75           C  
ATOM   4304  CB  LEU A 544     -36.250 -36.438  68.688  1.00 77.75           C  
ATOM   4305  O   LEU A 544     -33.219 -36.594  69.938  1.00 77.75           O  
ATOM   4306  CG  LEU A 544     -37.656 -36.594  69.250  1.00 77.75           C  
ATOM   4307  CD1 LEU A 544     -38.531 -37.375  68.312  1.00 77.75           C  
ATOM   4308  CD2 LEU A 544     -37.594 -37.312  70.625  1.00 77.75           C  
ATOM   4309  N   VAL A 545     -33.344 -35.438  68.000  1.00 78.38           N  
ATOM   4310  CA  VAL A 545     -31.969 -35.719  67.625  1.00 78.38           C  
ATOM   4311  C   VAL A 545     -31.016 -35.000  68.562  1.00 78.38           C  
ATOM   4312  CB  VAL A 545     -31.688 -35.281  66.188  1.00 78.38           C  
ATOM   4313  O   VAL A 545     -30.000 -35.531  69.000  1.00 78.38           O  
ATOM   4314  CG1 VAL A 545     -30.203 -35.406  65.812  1.00 78.38           C  
ATOM   4315  CG2 VAL A 545     -32.500 -36.125  65.188  1.00 78.38           C  
ATOM   4316  N   SER A 546     -31.406 -33.750  68.938  1.00 76.69           N  
ATOM   4317  CA  SER A 546     -30.609 -32.969  69.875  1.00 76.69           C  
ATOM   4318  C   SER A 546     -30.656 -33.562  71.250  1.00 76.69           C  
ATOM   4319  CB  SER A 546     -31.109 -31.516  69.938  1.00 76.69           C  
ATOM   4320  O   SER A 546     -29.625 -33.625  71.938  1.00 76.69           O  
ATOM   4321  OG  SER A 546     -32.500 -31.438  69.625  1.00 76.69           O  
ATOM   4322  N   LEU A 547     -31.797 -34.062  71.688  1.00 80.06           N  
ATOM   4323  CA  LEU A 547     -31.922 -34.719  73.000  1.00 80.06           C  
ATOM   4324  C   LEU A 547     -31.203 -36.062  73.000  1.00 80.06           C  
ATOM   4325  CB  LEU A 547     -33.406 -34.938  73.312  1.00 80.06           C  
ATOM   4326  O   LEU A 547     -30.594 -36.469  74.000  1.00 80.06           O  
ATOM   4327  CG  LEU A 547     -34.125 -33.719  73.938  1.00 80.06           C  
ATOM   4328  CD1 LEU A 547     -35.625 -33.906  73.812  1.00 80.06           C  
ATOM   4329  CD2 LEU A 547     -33.719 -33.531  75.375  1.00 80.06           C  
ATOM   4330  N   GLY A 548     -31.297 -36.844  71.875  1.00 81.06           N  
ATOM   4331  CA  GLY A 548     -30.516 -38.062  71.688  1.00 81.06           C  
ATOM   4332  C   GLY A 548     -29.016 -37.844  71.750  1.00 81.06           C  
ATOM   4333  O   GLY A 548     -28.281 -38.625  72.312  1.00 81.06           O  
ATOM   4334  N   ALA A 549     -28.562 -36.781  71.062  1.00 76.31           N  
ATOM   4335  CA  ALA A 549     -27.141 -36.406  71.000  1.00 76.31           C  
ATOM   4336  C   ALA A 549     -26.656 -35.969  72.375  1.00 76.31           C  
ATOM   4337  CB  ALA A 549     -26.906 -35.281  70.000  1.00 76.31           C  
ATOM   4338  O   ALA A 549     -25.547 -36.312  72.812  1.00 76.31           O  
ATOM   4339  N   ILE A 550     -27.500 -35.281  73.125  1.00 78.12           N  
ATOM   4340  CA  ILE A 550     -27.188 -34.812  74.438  1.00 78.12           C  
ATOM   4341  C   ILE A 550     -27.188 -36.000  75.438  1.00 78.12           C  
ATOM   4342  CB  ILE A 550     -28.188 -33.719  74.938  1.00 78.12           C  
ATOM   4343  O   ILE A 550     -26.344 -36.094  76.312  1.00 78.12           O  
ATOM   4344  CG1 ILE A 550     -28.000 -32.438  74.125  1.00 78.12           C  
ATOM   4345  CG2 ILE A 550     -28.000 -33.469  76.438  1.00 78.12           C  
ATOM   4346  CD1 ILE A 550     -29.078 -31.406  74.375  1.00 78.12           C  
ATOM   4347  N   SER A 551     -28.188 -36.906  75.250  1.00 74.81           N  
ATOM   4348  CA  SER A 551     -28.281 -38.125  76.062  1.00 74.81           C  
ATOM   4349  C   SER A 551     -27.109 -39.062  75.812  1.00 74.81           C  
ATOM   4350  CB  SER A 551     -29.594 -38.844  75.812  1.00 74.81           C  
ATOM   4351  O   SER A 551     -26.547 -39.656  76.750  1.00 74.81           O  
ATOM   4352  OG  SER A 551     -30.703 -38.000  76.062  1.00 74.81           O  
ATOM   4353  N   PHE A 552     -26.641 -39.219  74.500  1.00 74.94           N  
ATOM   4354  CA  PHE A 552     -25.484 -40.000  74.125  1.00 74.94           C  
ATOM   4355  C   PHE A 552     -24.203 -39.344  74.625  1.00 74.94           C  
ATOM   4356  CB  PHE A 552     -25.422 -40.156  72.625  1.00 74.94           C  
ATOM   4357  O   PHE A 552     -23.281 -40.031  75.062  1.00 74.94           O  
ATOM   4358  CG  PHE A 552     -25.109 -41.562  72.188  1.00 74.94           C  
ATOM   4359  CD1 PHE A 552     -23.797 -41.969  72.000  1.00 74.94           C  
ATOM   4360  CD2 PHE A 552     -26.125 -42.500  71.938  1.00 74.94           C  
ATOM   4361  CE1 PHE A 552     -23.500 -43.281  71.562  1.00 74.94           C  
ATOM   4362  CE2 PHE A 552     -25.844 -43.781  71.500  1.00 74.94           C  
ATOM   4363  CZ  PHE A 552     -24.531 -44.188  71.312  1.00 74.94           C  
ATOM   4364  N   TRP A 553     -24.141 -38.031  74.562  1.00 73.88           N  
ATOM   4365  CA  TRP A 553     -23.031 -37.250  75.062  1.00 73.88           C  
ATOM   4366  C   TRP A 553     -22.969 -37.312  76.562  1.00 73.88           C  
ATOM   4367  CB  TRP A 553     -23.172 -35.781  74.625  1.00 73.88           C  
ATOM   4368  O   TRP A 553     -21.891 -37.469  77.125  1.00 73.88           O  
ATOM   4369  CG  TRP A 553     -21.969 -34.938  74.938  1.00 73.88           C  
ATOM   4370  CD1 TRP A 553     -20.766 -34.906  74.312  1.00 73.88           C  
ATOM   4371  CD2 TRP A 553     -21.859 -33.969  76.000  1.00 73.88           C  
ATOM   4372  CE2 TRP A 553     -20.562 -33.438  75.938  1.00 73.88           C  
ATOM   4373  CE3 TRP A 553     -22.734 -33.531  77.000  1.00 73.88           C  
ATOM   4374  NE1 TRP A 553     -19.922 -34.000  74.938  1.00 73.88           N  
ATOM   4375  CH2 TRP A 553     -21.000 -32.062  77.812  1.00 73.88           C  
ATOM   4376  CZ2 TRP A 553     -20.125 -32.469  76.875  1.00 73.88           C  
ATOM   4377  CZ3 TRP A 553     -22.297 -32.594  77.938  1.00 73.88           C  
ATOM   4378  N   MET A 554     -24.094 -37.344  77.250  1.00 74.25           N  
ATOM   4379  CA  MET A 554     -24.188 -37.438  78.688  1.00 74.25           C  
ATOM   4380  C   MET A 554     -23.938 -38.844  79.188  1.00 74.25           C  
ATOM   4381  CB  MET A 554     -25.562 -36.969  79.188  1.00 74.25           C  
ATOM   4382  O   MET A 554     -23.375 -39.062  80.250  1.00 74.25           O  
ATOM   4383  CG  MET A 554     -25.734 -35.438  79.125  1.00 74.25           C  
ATOM   4384  SD  MET A 554     -27.047 -34.875  80.312  1.00 74.25           S  
ATOM   4385  CE  MET A 554     -26.859 -33.062  80.125  1.00 74.25           C  
ATOM   4386  N   CYS A 555     -24.234 -40.000  78.312  1.00 71.00           N  
ATOM   4387  CA  CYS A 555     -23.953 -41.406  78.625  1.00 71.00           C  
ATOM   4388  C   CYS A 555     -22.484 -41.719  78.375  1.00 71.00           C  
ATOM   4389  CB  CYS A 555     -24.828 -42.281  77.688  1.00 71.00           C  
ATOM   4390  O   CYS A 555     -21.906 -42.531  79.062  1.00 71.00           O  
ATOM   4391  SG  CYS A 555     -26.516 -42.500  78.312  1.00 71.00           S  
ATOM   4392  N   SER A 556     -21.750 -40.938  77.438  1.00 66.88           N  
ATOM   4393  CA  SER A 556     -20.344 -41.094  77.125  1.00 66.88           C  
ATOM   4394  C   SER A 556     -19.453 -40.375  78.062  1.00 66.88           C  
ATOM   4395  CB  SER A 556     -20.062 -40.625  75.688  1.00 66.88           C  
ATOM   4396  O   SER A 556     -18.312 -40.781  78.312  1.00 66.88           O  
ATOM   4397  OG  SER A 556     -18.984 -39.688  75.688  1.00 66.88           O  
ATOM   4398  N   ASN A 557     -19.984 -39.312  78.812  1.00 66.69           N  
ATOM   4399  CA  ASN A 557     -19.281 -38.469  79.750  1.00 66.69           C  
ATOM   4400  C   ASN A 557     -19.625 -38.844  81.188  1.00 66.69           C  
ATOM   4401  CB  ASN A 557     -19.594 -37.000  79.500  1.00 66.69           C  
ATOM   4402  O   ASN A 557     -19.125 -38.219  82.125  1.00 66.69           O  
ATOM   4403  CG  ASN A 557     -18.656 -36.375  78.500  1.00 66.69           C  
ATOM   4404  ND2 ASN A 557     -18.969 -35.156  78.062  1.00 66.69           N  
ATOM   4405  OD1 ASN A 557     -17.656 -37.000  78.062  1.00 66.69           O  
ATOM   4406  N   GLY A 558     -20.344 -40.125  81.375  1.00 64.12           N  
ATOM   4407  CA  GLY A 558     -20.500 -40.719  82.688  1.00 64.12           C  
ATOM   4408  C   GLY A 558     -21.469 -39.969  83.562  1.00 64.12           C  
ATOM   4409  O   GLY A 558     -21.531 -40.219  84.812  1.00 64.12           O  
ATOM   4410  N   SER A 559     -22.359 -38.969  83.125  1.00 61.12           N  
ATOM   4411  CA  SER A 559     -23.281 -38.094  83.812  1.00 61.12           C  
ATOM   4412  C   SER A 559     -24.719 -38.594  83.688  1.00 61.12           C  
ATOM   4413  CB  SER A 559     -23.172 -36.688  83.250  1.00 61.12           C  
ATOM   4414  O   SER A 559     -25.578 -38.219  84.500  1.00 61.12           O  
ATOM   4415  OG  SER A 559     -24.000 -36.500  82.125  1.00 61.12           O  
ATOM   4416  N   LEU A 560     -25.047 -39.750  82.938  1.00 55.75           N  
ATOM   4417  CA  LEU A 560     -26.359 -40.344  82.812  1.00 55.75           C  
ATOM   4418  C   LEU A 560     -26.250 -41.875  82.750  1.00 55.75           C  
ATOM   4419  CB  LEU A 560     -27.062 -39.875  81.500  1.00 55.75           C  
ATOM   4420  O   LEU A 560     -25.438 -42.438  82.062  1.00 55.75           O  
ATOM   4421  CG  LEU A 560     -28.453 -39.250  81.688  1.00 55.75           C  
ATOM   4422  CD1 LEU A 560     -28.484 -37.844  81.062  1.00 55.75           C  
ATOM   4423  CD2 LEU A 560     -29.516 -40.125  81.062  1.00 55.75           C  
ATOM   4424  N   GLN A 561     -26.516 -42.656  83.875  1.00 53.75           N  
ATOM   4425  CA  GLN A 561     -26.578 -44.094  84.062  1.00 53.75           C  
ATOM   4426  C   GLN A 561     -27.781 -44.719  83.312  1.00 53.75           C  
ATOM   4427  CB  GLN A 561     -26.672 -44.438  85.562  1.00 53.75           C  
ATOM   4428  O   GLN A 561     -28.922 -44.344  83.562  1.00 53.75           O  
ATOM   4429  CG  GLN A 561     -25.344 -44.906  86.125  1.00 53.75           C  
ATOM   4430  CD  GLN A 561     -25.438 -45.125  87.625  1.00 53.75           C  
ATOM   4431  NE2 GLN A 561     -24.438 -45.812  88.188  1.00 53.75           N  
ATOM   4432  OE1 GLN A 561     -26.391 -44.719  88.312  1.00 53.75           O  
ATOM   4433  N   CYS A 562     -27.672 -45.062  81.938  1.00 54.72           N  
ATOM   4434  CA  CYS A 562     -28.750 -45.750  81.188  1.00 54.72           C  
ATOM   4435  C   CYS A 562     -28.719 -47.250  81.438  1.00 54.72           C  
ATOM   4436  CB  CYS A 562     -28.641 -45.438  79.750  1.00 54.72           C  
ATOM   4437  O   CYS A 562     -27.688 -47.875  81.250  1.00 54.72           O  
ATOM   4438  SG  CYS A 562     -29.547 -43.969  79.188  1.00 54.72           S  
ATOM   4439  N   ARG A 563     -29.438 -47.875  82.438  1.00 49.91           N  
ATOM   4440  CA  ARG A 563     -29.734 -49.312  82.688  1.00 49.91           C  
ATOM   4441  C   ARG A 563     -30.922 -49.750  81.812  1.00 49.91           C  
ATOM   4442  CB  ARG A 563     -30.000 -49.531  84.188  1.00 49.91           C  
ATOM   4443  O   ARG A 563     -32.031 -49.250  82.000  1.00 49.91           O  
ATOM   4444  CG  ARG A 563     -28.812 -50.094  84.938  1.00 49.91           C  
ATOM   4445  CD  ARG A 563     -29.141 -50.344  86.375  1.00 49.91           C  
ATOM   4446  NE  ARG A 563     -27.953 -50.750  87.125  1.00 49.91           N  
ATOM   4447  NH1 ARG A 563     -29.141 -51.906  88.750  1.00 49.91           N  
ATOM   4448  NH2 ARG A 563     -26.859 -51.781  88.875  1.00 49.91           N  
ATOM   4449  CZ  ARG A 563     -27.984 -51.469  88.250  1.00 49.91           C  
ATOM   4450  N   ILE A 564     -30.781 -50.062  80.500  1.00 52.81           N  
ATOM   4451  CA  ILE A 564     -31.906 -50.656  79.812  1.00 52.81           C  
ATOM   4452  C   ILE A 564     -31.812 -52.188  79.875  1.00 52.81           C  
ATOM   4453  CB  ILE A 564     -31.953 -50.188  78.312  1.00 52.81           C  
ATOM   4454  O   ILE A 564     -30.781 -52.781  79.562  1.00 52.81           O  
ATOM   4455  CG1 ILE A 564     -32.125 -48.688  78.250  1.00 52.81           C  
ATOM   4456  CG2 ILE A 564     -33.094 -50.906  77.562  1.00 52.81           C  
ATOM   4457  CD1 ILE A 564     -31.859 -48.094  76.875  1.00 52.81           C  
ATOM   4458  N   CYS A 565     -32.500 -53.031  80.812  1.00 41.00           N  
ATOM   4459  CA  CYS A 565     -32.906 -54.406  80.812  1.00 41.00           C  
ATOM   4460  C   CYS A 565     -33.906 -54.688  79.688  1.00 41.00           C  
ATOM   4461  CB  CYS A 565     -33.500 -54.812  82.125  1.00 41.00           C  
ATOM   4462  O   CYS A 565     -34.844 -53.938  79.500  1.00 41.00           O  
ATOM   4463  SG  CYS A 565     -32.281 -54.938  83.438  1.00 41.00           S  
ATOM   4464  N   ILE A 566     -33.531 -55.312  78.500  1.00 39.75           N  
ATOM   4465  CA  ILE A 566     -34.250 -55.812  77.375  1.00 39.75           C  
ATOM   4466  C   ILE A 566     -35.750 -55.906  77.688  1.00 39.75           C  
ATOM   4467  CB  ILE A 566     -33.750 -57.188  76.875  1.00 39.75           C  
ATOM   4468  O   ILE A 566     -36.094 -56.375  78.812  1.00 39.75           O  
ATOM   4469  CG1 ILE A 566     -32.250 -57.094  76.562  1.00 39.75           C  
ATOM   4470  CG2 ILE A 566     -34.562 -57.719  75.750  1.00 39.75           C  
ATOM   4471  CD1 ILE A 566     -31.594 -58.469  76.250  1.00 39.75           C  
TER    4472      ILE A 566                                                      
ENDMDL                                                                          
END                                                                             
