# Supplementary material for: Future Sequon Finder - A novel approach for predicting future N-linked glycosylation sequon locations on viral surface proteins
Source: PLoS One. 2025 Aug 14;20(8):e0328174. doi: 10.1371/journal.pone.0328174 (PMC12352829; doi:10.1371/journal.pone.0328174)
Supplement: S3 File — (ZIP) [file pone.0328174.s004.zip › S3_File/S3_File/Human H3N2/Future Prediction Strains/ABangkokP4582024_6dd78_unrelaxed_rank_001_alphafold2_ptm_model_1_seed_000.pdb]

MODEL     1                                                                     
ATOM      1  N   MET A   1      20.625 -23.359 -74.688  1.00 44.72           N  
ATOM      2  CA  MET A   1      21.312 -22.109 -75.062  1.00 44.72           C  
ATOM      3  C   MET A   1      20.906 -20.984 -74.125  1.00 44.72           C  
ATOM      4  CB  MET A   1      21.016 -21.719 -76.500  1.00 44.72           C  
ATOM      5  O   MET A   1      21.719 -20.141 -73.750  1.00 44.72           O  
ATOM      6  CG  MET A   1      22.188 -21.906 -77.438  1.00 44.72           C  
ATOM      7  SD  MET A   1      21.922 -21.125 -79.062  1.00 44.72           S  
ATOM      8  CE  MET A   1      21.484 -22.562 -80.062  1.00 44.72           C  
ATOM      9  N   LYS A   2      19.766 -21.109 -73.375  1.00 47.66           N  
ATOM     10  CA  LYS A   2      19.234 -20.219 -72.312  1.00 47.66           C  
ATOM     11  C   LYS A   2      19.719 -20.625 -70.938  1.00 47.66           C  
ATOM     12  CB  LYS A   2      17.703 -20.203 -72.375  1.00 47.66           C  
ATOM     13  O   LYS A   2      19.969 -19.766 -70.062  1.00 47.66           O  
ATOM     14  CG  LYS A   2      17.125 -19.375 -73.500  1.00 47.66           C  
ATOM     15  CD  LYS A   2      15.602 -19.266 -73.375  1.00 47.66           C  
ATOM     16  CE  LYS A   2      15.008 -18.500 -74.562  1.00 47.66           C  
ATOM     17  NZ  LYS A   2      13.516 -18.469 -74.500  1.00 47.66           N  
ATOM     18  N   ALA A   3      20.188 -21.875 -70.812  1.00 55.41           N  
ATOM     19  CA  ALA A   3      20.766 -22.422 -69.562  1.00 55.41           C  
ATOM     20  C   ALA A   3      22.281 -22.172 -69.500  1.00 55.41           C  
ATOM     21  CB  ALA A   3      20.469 -23.906 -69.438  1.00 55.41           C  
ATOM     22  O   ALA A   3      22.828 -21.875 -68.438  1.00 55.41           O  
ATOM     23  N   ILE A   4      22.891 -22.016 -70.625  1.00 65.12           N  
ATOM     24  CA  ILE A   4      24.297 -21.719 -70.812  1.00 65.12           C  
ATOM     25  C   ILE A   4      24.531 -20.219 -70.750  1.00 65.12           C  
ATOM     26  CB  ILE A   4      24.828 -22.266 -72.188  1.00 65.12           C  
ATOM     27  O   ILE A   4      25.516 -19.766 -70.188  1.00 65.12           O  
ATOM     28  CG1 ILE A   4      24.750 -23.797 -72.188  1.00 65.12           C  
ATOM     29  CG2 ILE A   4      26.250 -21.781 -72.438  1.00 65.12           C  
ATOM     30  CD1 ILE A   4      25.078 -24.422 -73.562  1.00 65.12           C  
ATOM     31  N   ILE A   5      23.562 -19.406 -71.000  1.00 65.38           N  
ATOM     32  CA  ILE A   5      23.562 -17.953 -70.938  1.00 65.38           C  
ATOM     33  C   ILE A   5      23.219 -17.484 -69.500  1.00 65.38           C  
ATOM     34  CB  ILE A   5      22.578 -17.344 -71.938  1.00 65.38           C  
ATOM     35  O   ILE A   5      23.812 -16.547 -69.000  1.00 65.38           O  
ATOM     36  CG1 ILE A   5      23.016 -17.672 -73.375  1.00 65.38           C  
ATOM     37  CG2 ILE A   5      22.469 -15.828 -71.750  1.00 65.38           C  
ATOM     38  CD1 ILE A   5      22.000 -17.266 -74.438  1.00 65.38           C  
ATOM     39  N   ALA A   6      22.484 -18.328 -68.812  1.00 61.41           N  
ATOM     40  CA  ALA A   6      22.109 -18.078 -67.375  1.00 61.41           C  
ATOM     41  C   ALA A   6      23.219 -18.516 -66.438  1.00 61.41           C  
ATOM     42  CB  ALA A   6      20.797 -18.781 -67.062  1.00 61.41           C  
ATOM     43  O   ALA A   6      23.500 -17.828 -65.438  1.00 61.41           O  
ATOM     44  N   LEU A   7      24.000 -19.484 -66.875  1.00 60.81           N  
ATOM     45  CA  LEU A   7      25.156 -19.969 -66.125  1.00 60.81           C  
ATOM     46  C   LEU A   7      26.391 -19.109 -66.375  1.00 60.81           C  
ATOM     47  CB  LEU A   7      25.453 -21.422 -66.500  1.00 60.81           C  
ATOM     48  O   LEU A   7      27.172 -18.859 -65.500  1.00 60.81           O  
ATOM     49  CG  LEU A   7      25.266 -22.453 -65.375  1.00 60.81           C  
ATOM     50  CD1 LEU A   7      24.500 -23.672 -65.938  1.00 60.81           C  
ATOM     51  CD2 LEU A   7      26.609 -22.875 -64.812  1.00 60.81           C  
ATOM     52  N   SER A   8      26.422 -18.422 -67.500  1.00 58.88           N  
ATOM     53  CA  SER A   8      27.453 -17.469 -67.938  1.00 58.88           C  
ATOM     54  C   SER A   8      27.203 -16.094 -67.312  1.00 58.88           C  
ATOM     55  CB  SER A   8      27.531 -17.375 -69.438  1.00 58.88           C  
ATOM     56  O   SER A   8      28.141 -15.406 -66.938  1.00 58.88           O  
ATOM     57  OG  SER A   8      27.391 -16.031 -69.875  1.00 58.88           O  
ATOM     58  N   ASN A   9      25.938 -15.758 -67.000  1.00 54.28           N  
ATOM     59  CA  ASN A   9      25.500 -14.523 -66.375  1.00 54.28           C  
ATOM     60  C   ASN A   9      25.562 -14.633 -64.875  1.00 54.28           C  
ATOM     61  CB  ASN A   9      24.094 -14.156 -66.812  1.00 54.28           C  
ATOM     62  O   ASN A   9      25.922 -13.664 -64.188  1.00 54.28           O  
ATOM     63  CG  ASN A   9      24.078 -13.312 -68.062  1.00 54.28           C  
ATOM     64  ND2 ASN A   9      23.125 -13.586 -68.938  1.00 54.28           N  
ATOM     65  OD1 ASN A   9      24.922 -12.430 -68.250  1.00 54.28           O  
ATOM     66  N   ILE A  10      25.531 -15.859 -64.312  1.00 59.03           N  
ATOM     67  CA  ILE A  10      25.656 -16.172 -62.906  1.00 59.03           C  
ATOM     68  C   ILE A  10      27.141 -16.328 -62.562  1.00 59.03           C  
ATOM     69  CB  ILE A  10      24.891 -17.453 -62.562  1.00 59.03           C  
ATOM     70  O   ILE A  10      27.578 -15.883 -61.500  1.00 59.03           O  
ATOM     71  CG1 ILE A  10      23.375 -17.250 -62.750  1.00 59.03           C  
ATOM     72  CG2 ILE A  10      25.203 -17.891 -61.125  1.00 59.03           C  
ATOM     73  CD1 ILE A  10      22.547 -18.516 -62.594  1.00 59.03           C  
ATOM     74  N   LEU A  11      27.922 -16.812 -63.625  1.00 53.03           N  
ATOM     75  CA  LEU A  11      29.375 -16.953 -63.531  1.00 53.03           C  
ATOM     76  C   LEU A  11      30.062 -15.602 -63.719  1.00 53.03           C  
ATOM     77  CB  LEU A  11      29.906 -17.969 -64.562  1.00 53.03           C  
ATOM     78  O   LEU A  11      31.062 -15.312 -63.062  1.00 53.03           O  
ATOM     79  CG  LEU A  11      30.906 -18.984 -64.000  1.00 53.03           C  
ATOM     80  CD1 LEU A  11      30.266 -20.359 -63.906  1.00 53.03           C  
ATOM     81  CD2 LEU A  11      32.125 -19.047 -64.938  1.00 53.03           C  
ATOM     82  N   CYS A  12      29.406 -14.648 -64.438  1.00 49.72           N  
ATOM     83  CA  CYS A  12      29.844 -13.273 -64.625  1.00 49.72           C  
ATOM     84  C   CYS A  12      29.422 -12.375 -63.500  1.00 49.72           C  
ATOM     85  CB  CYS A  12      29.297 -12.727 -66.000  1.00 49.72           C  
ATOM     86  O   CYS A  12      30.141 -11.461 -63.125  1.00 49.72           O  
ATOM     87  SG  CYS A  12      30.344 -13.055 -67.375  1.00 49.72           S  
ATOM     88  N   LEU A  13      28.375 -12.766 -62.781  1.00 44.22           N  
ATOM     89  CA  LEU A  13      27.875 -12.070 -61.594  1.00 44.22           C  
ATOM     90  C   LEU A  13      28.547 -12.578 -60.344  1.00 44.22           C  
ATOM     91  CB  LEU A  13      26.359 -12.242 -61.469  1.00 44.22           C  
ATOM     92  O   LEU A  13      28.766 -11.820 -59.375  1.00 44.22           O  
ATOM     93  CG  LEU A  13      25.500 -11.281 -62.281  1.00 44.22           C  
ATOM     94  CD1 LEU A  13      24.125 -11.891 -62.562  1.00 44.22           C  
ATOM     95  CD2 LEU A  13      25.344  -9.945 -61.562  1.00 44.22           C  
ATOM     96  N   VAL A  14      29.156 -13.828 -60.469  1.00 43.12           N  
ATOM     97  CA  VAL A  14      29.953 -14.438 -59.406  1.00 43.12           C  
ATOM     98  C   VAL A  14      31.406 -13.992 -59.531  1.00 43.12           C  
ATOM     99  CB  VAL A  14      29.859 -15.977 -59.438  1.00 43.12           C  
ATOM    100  O   VAL A  14      32.094 -13.758 -58.531  1.00 43.12           O  
ATOM    101  CG1 VAL A  14      30.812 -16.594 -58.406  1.00 43.12           C  
ATOM    102  CG2 VAL A  14      28.422 -16.438 -59.188  1.00 43.12           C  
ATOM    103  N   PHE A  15      31.812 -13.555 -60.844  1.00 38.50           N  
ATOM    104  CA  PHE A  15      33.156 -13.031 -61.125  1.00 38.50           C  
ATOM    105  C   PHE A  15      33.156 -11.508 -61.062  1.00 38.50           C  
ATOM    106  CB  PHE A  15      33.656 -13.508 -62.469  1.00 38.50           C  
ATOM    107  O   PHE A  15      34.188 -10.883 -60.844  1.00 38.50           O  
ATOM    108  CG  PHE A  15      34.125 -14.938 -62.469  1.00 38.50           C  
ATOM    109  CD1 PHE A  15      35.312 -15.297 -61.875  1.00 38.50           C  
ATOM    110  CD2 PHE A  15      33.344 -15.930 -63.094  1.00 38.50           C  
ATOM    111  CE1 PHE A  15      35.750 -16.625 -61.875  1.00 38.50           C  
ATOM    112  CE2 PHE A  15      33.781 -17.250 -63.094  1.00 38.50           C  
ATOM    113  CZ  PHE A  15      34.969 -17.594 -62.469  1.00 38.50           C  
ATOM    114  N   ALA A  16      31.969 -10.797 -61.031  1.00 37.09           N  
ATOM    115  CA  ALA A  16      31.750  -9.359 -60.906  1.00 37.09           C  
ATOM    116  C   ALA A  16      31.359  -8.984 -59.500  1.00 37.09           C  
ATOM    117  CB  ALA A  16      30.688  -8.883 -61.906  1.00 37.09           C  
ATOM    118  O   ALA A  16      31.281  -7.801 -59.156  1.00 37.09           O  
ATOM    119  N   GLN A  17      31.281  -9.922 -58.562  1.00 29.52           N  
ATOM    120  CA  GLN A  17      31.312  -9.703 -57.125  1.00 29.52           C  
ATOM    121  C   GLN A  17      32.750  -9.633 -56.594  1.00 29.52           C  
ATOM    122  CB  GLN A  17      30.547 -10.805 -56.375  1.00 29.52           C  
ATOM    123  O   GLN A  17      33.531 -10.531 -56.844  1.00 29.52           O  
ATOM    124  CG  GLN A  17      29.125 -10.422 -56.000  1.00 29.52           C  
ATOM    125  CD  GLN A  17      28.359 -11.562 -55.344  1.00 29.52           C  
ATOM    126  NE2 GLN A  17      27.391 -11.219 -54.500  1.00 29.52           N  
ATOM    127  OE1 GLN A  17      28.625 -12.734 -55.625  1.00 29.52           O  
ATOM    128  N   LYS A  18      33.469  -8.633 -56.969  1.00 31.06           N  
ATOM    129  CA  LYS A  18      34.688  -8.273 -56.281  1.00 31.06           C  
ATOM    130  C   LYS A  18      34.969  -9.242 -55.125  1.00 31.06           C  
ATOM    131  CB  LYS A  18      34.594  -6.840 -55.719  1.00 31.06           C  
ATOM    132  O   LYS A  18      34.156  -9.367 -54.188  1.00 31.06           O  
ATOM    133  CG  LYS A  18      35.844  -6.008 -55.969  1.00 31.06           C  
ATOM    134  CD  LYS A  18      35.656  -4.574 -55.500  1.00 31.06           C  
ATOM    135  CE  LYS A  18      36.875  -3.719 -55.812  1.00 31.06           C  
ATOM    136  NZ  LYS A  18      36.656  -2.283 -55.469  1.00 31.06           N  
ATOM    137  N   ILE A  19      35.125 -10.586 -55.344  1.00 26.55           N  
ATOM    138  CA  ILE A  19      36.000 -11.352 -54.438  1.00 26.55           C  
ATOM    139  C   ILE A  19      37.125 -10.453 -53.906  1.00 26.55           C  
ATOM    140  CB  ILE A  19      36.594 -12.594 -55.156  1.00 26.55           C  
ATOM    141  O   ILE A  19      37.812  -9.812 -54.688  1.00 26.55           O  
ATOM    142  CG1 ILE A  19      35.469 -13.469 -55.719  1.00 26.55           C  
ATOM    143  CG2 ILE A  19      37.469 -13.391 -54.188  1.00 26.55           C  
ATOM    144  CD1 ILE A  19      35.938 -14.594 -56.625  1.00 26.55           C  
ATOM    145  N   PRO A  20      36.969  -9.703 -52.812  1.00 29.81           N  
ATOM    146  CA  PRO A  20      38.125  -8.930 -52.375  1.00 29.81           C  
ATOM    147  C   PRO A  20      39.469  -9.539 -52.812  1.00 29.81           C  
ATOM    148  CB  PRO A  20      38.031  -8.953 -50.844  1.00 29.81           C  
ATOM    149  O   PRO A  20      39.688 -10.734 -52.656  1.00 29.81           O  
ATOM    150  CG  PRO A  20      37.031 -10.039 -50.531  1.00 29.81           C  
ATOM    151  CD  PRO A  20      36.625 -10.672 -51.844  1.00 29.81           C  
ATOM    152  N   GLY A  21      39.781  -9.844 -54.156  1.00 28.89           N  
ATOM    153  CA  GLY A  21      41.219  -9.914 -54.500  1.00 28.89           C  
ATOM    154  C   GLY A  21      42.125  -9.719 -53.281  1.00 28.89           C  
ATOM    155  O   GLY A  21      41.906  -8.805 -52.500  1.00 28.89           O  
ATOM    156  N   ASN A  22      42.312 -10.680 -52.438  1.00 32.09           N  
ATOM    157  CA  ASN A  22      43.531 -10.992 -51.719  1.00 32.09           C  
ATOM    158  C   ASN A  22      44.656 -10.016 -52.062  1.00 32.09           C  
ATOM    159  CB  ASN A  22      43.969 -12.430 -52.000  1.00 32.09           C  
ATOM    160  O   ASN A  22      45.281 -10.148 -53.125  1.00 32.09           O  
ATOM    161  CG  ASN A  22      44.906 -12.969 -50.938  1.00 32.09           C  
ATOM    162  ND2 ASN A  22      45.656 -14.031 -51.250  1.00 32.09           N  
ATOM    163  OD1 ASN A  22      45.000 -12.438 -49.812  1.00 32.09           O  
ATOM    164  N   ASP A  23      44.406  -8.703 -52.219  1.00 41.62           N  
ATOM    165  CA  ASP A  23      45.562  -7.824 -52.188  1.00 41.62           C  
ATOM    166  C   ASP A  23      46.344  -7.984 -50.875  1.00 41.62           C  
ATOM    167  CB  ASP A  23      45.156  -6.367 -52.375  1.00 41.62           C  
ATOM    168  O   ASP A  23      45.812  -7.652 -49.812  1.00 41.62           O  
ATOM    169  CG  ASP A  23      45.000  -5.980 -53.844  1.00 41.62           C  
ATOM    170  OD1 ASP A  23      45.406  -6.762 -54.719  1.00 41.62           O  
ATOM    171  OD2 ASP A  23      44.469  -4.879 -54.094  1.00 41.62           O  
ATOM    172  N   ASN A  24      46.844  -9.133 -50.500  1.00 49.62           N  
ATOM    173  CA  ASN A  24      47.781  -9.500 -49.438  1.00 49.62           C  
ATOM    174  C   ASN A  24      48.750  -8.367 -49.125  1.00 49.62           C  
ATOM    175  CB  ASN A  24      48.562 -10.766 -49.812  1.00 49.62           C  
ATOM    176  O   ASN A  24      49.656  -8.523 -48.312  1.00 49.62           O  
ATOM    177  CG  ASN A  24      47.656 -12.000 -49.875  1.00 49.62           C  
ATOM    178  ND2 ASN A  24      48.188 -13.078 -50.438  1.00 49.62           N  
ATOM    179  OD1 ASN A  24      46.531 -11.977 -49.406  1.00 49.62           O  
ATOM    180  N   SER A  25      48.438  -7.047 -49.562  1.00 55.22           N  
ATOM    181  CA  SER A  25      49.500  -6.102 -49.281  1.00 55.22           C  
ATOM    182  C   SER A  25      49.031  -4.922 -48.469  1.00 55.22           C  
ATOM    183  CB  SER A  25      50.094  -5.598 -50.625  1.00 55.22           C  
ATOM    184  O   SER A  25      49.812  -4.121 -47.969  1.00 55.22           O  
ATOM    185  OG  SER A  25      49.125  -4.918 -51.375  1.00 55.22           O  
ATOM    186  N   THR A  26      47.594  -4.855 -48.000  1.00 65.62           N  
ATOM    187  CA  THR A  26      47.094  -3.734 -47.219  1.00 65.62           C  
ATOM    188  C   THR A  26      46.094  -4.211 -46.156  1.00 65.62           C  
ATOM    189  CB  THR A  26      46.438  -2.670 -48.094  1.00 65.62           C  
ATOM    190  O   THR A  26      45.344  -5.160 -46.406  1.00 65.62           O  
ATOM    191  CG2 THR A  26      47.469  -2.041 -49.031  1.00 65.62           C  
ATOM    192  OG1 THR A  26      45.406  -3.281 -48.875  1.00 65.62           O  
ATOM    193  N   ALA A  27      46.312  -3.961 -44.875  1.00 72.62           N  
ATOM    194  CA  ALA A  27      45.531  -4.285 -43.688  1.00 72.62           C  
ATOM    195  C   ALA A  27      44.781  -3.055 -43.188  1.00 72.62           C  
ATOM    196  CB  ALA A  27      46.406  -4.871 -42.594  1.00 72.62           C  
ATOM    197  O   ALA A  27      45.188  -1.922 -43.438  1.00 72.62           O  
ATOM    198  N   THR A  28      43.531  -3.248 -42.750  1.00 71.56           N  
ATOM    199  CA  THR A  28      42.719  -2.182 -42.156  1.00 71.56           C  
ATOM    200  C   THR A  28      42.625  -2.365 -40.625  1.00 71.56           C  
ATOM    201  CB  THR A  28      41.312  -2.131 -42.750  1.00 71.56           C  
ATOM    202  O   THR A  28      42.281  -3.453 -40.156  1.00 71.56           O  
ATOM    203  CG2 THR A  28      40.531  -0.936 -42.250  1.00 71.56           C  
ATOM    204  OG1 THR A  28      41.438  -2.025 -44.188  1.00 71.56           O  
ATOM    205  N   LEU A  29      43.125  -1.387 -39.906  1.00 71.38           N  
ATOM    206  CA  LEU A  29      43.031  -1.348 -38.438  1.00 71.38           C  
ATOM    207  C   LEU A  29      42.000  -0.315 -38.000  1.00 71.38           C  
ATOM    208  CB  LEU A  29      44.406  -1.029 -37.844  1.00 71.38           C  
ATOM    209  O   LEU A  29      42.188   0.882 -38.250  1.00 71.38           O  
ATOM    210  CG  LEU A  29      44.438  -0.913 -36.312  1.00 71.38           C  
ATOM    211  CD1 LEU A  29      44.219  -2.275 -35.656  1.00 71.38           C  
ATOM    212  CD2 LEU A  29      45.781  -0.321 -35.844  1.00 71.38           C  
ATOM    213  N   CYS A  30      41.000  -0.800 -37.375  1.00 67.88           N  
ATOM    214  CA  CYS A  30      39.938   0.095 -36.906  1.00 67.88           C  
ATOM    215  C   CYS A  30      39.938   0.155 -35.375  1.00 67.88           C  
ATOM    216  CB  CYS A  30      38.562  -0.357 -37.406  1.00 67.88           C  
ATOM    217  O   CYS A  30      39.938  -0.881 -34.719  1.00 67.88           O  
ATOM    218  SG  CYS A  30      38.438  -0.362 -39.219  1.00 67.88           S  
ATOM    219  N   LEU A  31      40.125   1.410 -34.875  1.00 62.75           N  
ATOM    220  CA  LEU A  31      40.125   1.646 -33.438  1.00 62.75           C  
ATOM    221  C   LEU A  31      38.844   2.332 -32.969  1.00 62.75           C  
ATOM    222  CB  LEU A  31      41.344   2.498 -33.031  1.00 62.75           C  
ATOM    223  O   LEU A  31      38.406   3.299 -33.594  1.00 62.75           O  
ATOM    224  CG  LEU A  31      42.719   1.896 -33.312  1.00 62.75           C  
ATOM    225  CD1 LEU A  31      43.781   2.975 -33.250  1.00 62.75           C  
ATOM    226  CD2 LEU A  31      43.031   0.765 -32.344  1.00 62.75           C  
ATOM    227  N   GLY A  32      37.906   1.461 -32.406  1.00 54.59           N  
ATOM    228  CA  GLY A  32      36.781   1.903 -31.594  1.00 54.59           C  
ATOM    229  C   GLY A  32      35.938   2.969 -32.250  1.00 54.59           C  
ATOM    230  O   GLY A  32      35.062   3.566 -31.609  1.00 54.59           O  
ATOM    231  N   HIS A  33      35.281   2.725 -33.406  1.00 53.91           N  
ATOM    232  CA  HIS A  33      34.094   3.457 -33.906  1.00 53.91           C  
ATOM    233  C   HIS A  33      33.219   2.561 -34.750  1.00 53.91           C  
ATOM    234  CB  HIS A  33      34.562   4.672 -34.719  1.00 53.91           C  
ATOM    235  O   HIS A  33      33.562   2.172 -35.875  1.00 53.91           O  
ATOM    236  CG  HIS A  33      35.188   5.754 -33.906  1.00 53.91           C  
ATOM    237  CD2 HIS A  33      34.656   6.906 -33.406  1.00 53.91           C  
ATOM    238  ND1 HIS A  33      36.500   5.711 -33.500  1.00 53.91           N  
ATOM    239  CE1 HIS A  33      36.781   6.793 -32.781  1.00 53.91           C  
ATOM    240  NE2 HIS A  33      35.688   7.535 -32.719  1.00 53.91           N  
ATOM    241  N   HIS A  34      32.562   1.592 -34.094  1.00 54.25           N  
ATOM    242  CA  HIS A  34      31.594   0.798 -34.875  1.00 54.25           C  
ATOM    243  C   HIS A  34      30.328   1.601 -35.156  1.00 54.25           C  
ATOM    244  CB  HIS A  34      31.234  -0.479 -34.094  1.00 54.25           C  
ATOM    245  O   HIS A  34      29.703   2.145 -34.250  1.00 54.25           O  
ATOM    246  CG  HIS A  34      32.375  -1.438 -33.969  1.00 54.25           C  
ATOM    247  CD2 HIS A  34      33.188  -1.709 -32.906  1.00 54.25           C  
ATOM    248  ND1 HIS A  34      32.781  -2.250 -35.000  1.00 54.25           N  
ATOM    249  CE1 HIS A  34      33.812  -2.982 -34.594  1.00 54.25           C  
ATOM    250  NE2 HIS A  34      34.062  -2.674 -33.344  1.00 54.25           N  
ATOM    251  N   ALA A  35      30.297   2.283 -36.312  1.00 57.12           N  
ATOM    252  CA  ALA A  35      29.000   2.824 -36.719  1.00 57.12           C  
ATOM    253  C   ALA A  35      27.984   1.709 -36.938  1.00 57.12           C  
ATOM    254  CB  ALA A  35      29.156   3.650 -38.000  1.00 57.12           C  
ATOM    255  O   ALA A  35      28.312   0.651 -37.469  1.00 57.12           O  
ATOM    256  N   VAL A  36      27.000   1.678 -36.188  1.00 63.22           N  
ATOM    257  CA  VAL A  36      25.875   0.767 -36.375  1.00 63.22           C  
ATOM    258  C   VAL A  36      24.797   1.438 -37.219  1.00 63.22           C  
ATOM    259  CB  VAL A  36      25.297   0.319 -35.000  1.00 63.22           C  
ATOM    260  O   VAL A  36      24.641   2.662 -37.156  1.00 63.22           O  
ATOM    261  CG1 VAL A  36      26.281  -0.589 -34.281  1.00 63.22           C  
ATOM    262  CG2 VAL A  36      24.953   1.535 -34.156  1.00 63.22           C  
ATOM    263  N   PRO A  37      24.328   0.675 -38.281  1.00 60.31           N  
ATOM    264  CA  PRO A  37      23.312   1.166 -39.219  1.00 60.31           C  
ATOM    265  C   PRO A  37      22.094   1.761 -38.500  1.00 60.31           C  
ATOM    266  CB  PRO A  37      22.938  -0.087 -40.000  1.00 60.31           C  
ATOM    267  O   PRO A  37      21.531   2.746 -39.000  1.00 60.31           O  
ATOM    268  CG  PRO A  37      23.859  -1.149 -39.500  1.00 60.31           C  
ATOM    269  CD  PRO A  37      24.625  -0.606 -38.344  1.00 60.31           C  
ATOM    270  N   ASN A  38      21.891   1.534 -37.156  1.00 66.75           N  
ATOM    271  CA  ASN A  38      20.766   2.055 -36.375  1.00 66.75           C  
ATOM    272  C   ASN A  38      21.141   2.219 -34.906  1.00 66.75           C  
ATOM    273  CB  ASN A  38      19.547   1.143 -36.500  1.00 66.75           C  
ATOM    274  O   ASN A  38      20.828   1.363 -34.094  1.00 66.75           O  
ATOM    275  CG  ASN A  38      18.875   1.263 -37.875  1.00 66.75           C  
ATOM    276  ND2 ASN A  38      18.016   0.305 -38.188  1.00 66.75           N  
ATOM    277  OD1 ASN A  38      19.125   2.209 -38.625  1.00 66.75           O  
ATOM    278  N   GLY A  39      21.938   3.191 -34.594  1.00 73.44           N  
ATOM    279  CA  GLY A  39      22.297   3.506 -33.219  1.00 73.44           C  
ATOM    280  C   GLY A  39      21.109   3.885 -32.344  1.00 73.44           C  
ATOM    281  O   GLY A  39      19.984   4.016 -32.875  1.00 73.44           O  
ATOM    282  N   THR A  40      21.188   3.721 -31.109  1.00 84.56           N  
ATOM    283  CA  THR A  40      20.156   4.062 -30.141  1.00 84.56           C  
ATOM    284  C   THR A  40      20.328   5.496 -29.641  1.00 84.56           C  
ATOM    285  CB  THR A  40      20.172   3.098 -28.938  1.00 84.56           C  
ATOM    286  O   THR A  40      21.453   5.969 -29.469  1.00 84.56           O  
ATOM    287  CG2 THR A  40      19.344   1.854 -29.219  1.00 84.56           C  
ATOM    288  OG1 THR A  40      21.516   2.703 -28.672  1.00 84.56           O  
ATOM    289  N   ILE A  41      19.250   6.215 -29.531  1.00 88.75           N  
ATOM    290  CA  ILE A  41      19.281   7.613 -29.125  1.00 88.75           C  
ATOM    291  C   ILE A  41      19.172   7.703 -27.609  1.00 88.75           C  
ATOM    292  CB  ILE A  41      18.125   8.414 -29.781  1.00 88.75           C  
ATOM    293  O   ILE A  41      18.312   7.074 -27.000  1.00 88.75           O  
ATOM    294  CG1 ILE A  41      18.281   8.391 -31.312  1.00 88.75           C  
ATOM    295  CG2 ILE A  41      18.094   9.852 -29.266  1.00 88.75           C  
ATOM    296  CD1 ILE A  41      17.094   9.008 -32.062  1.00 88.75           C  
ATOM    297  N   VAL A  42      20.141   8.438 -27.094  1.00 89.19           N  
ATOM    298  CA  VAL A  42      20.094   8.641 -25.641  1.00 89.19           C  
ATOM    299  C   VAL A  42      20.141  10.141 -25.344  1.00 89.19           C  
ATOM    300  CB  VAL A  42      21.266   7.922 -24.938  1.00 89.19           C  
ATOM    301  O   VAL A  42      20.625  10.930 -26.141  1.00 89.19           O  
ATOM    302  CG1 VAL A  42      21.188   6.414 -25.172  1.00 89.19           C  
ATOM    303  CG2 VAL A  42      22.609   8.477 -25.406  1.00 89.19           C  
ATOM    304  N   LYS A  43      19.625  10.516 -24.141  1.00 87.56           N  
ATOM    305  CA  LYS A  43      19.641  11.898 -23.672  1.00 87.56           C  
ATOM    306  C   LYS A  43      20.844  12.180 -22.781  1.00 87.56           C  
ATOM    307  CB  LYS A  43      18.344  12.211 -22.906  1.00 87.56           C  
ATOM    308  O   LYS A  43      21.188  11.367 -21.922  1.00 87.56           O  
ATOM    309  CG  LYS A  43      18.172  13.680 -22.562  1.00 87.56           C  
ATOM    310  CD  LYS A  43      16.812  13.953 -21.922  1.00 87.56           C  
ATOM    311  CE  LYS A  43      16.641  15.422 -21.578  1.00 87.56           C  
ATOM    312  NZ  LYS A  43      15.297  15.703 -21.000  1.00 87.56           N  
ATOM    313  N   THR A  44      21.578  13.289 -23.047  1.00 86.06           N  
ATOM    314  CA  THR A  44      22.641  13.797 -22.188  1.00 86.06           C  
ATOM    315  C   THR A  44      22.266  15.148 -21.609  1.00 86.06           C  
ATOM    316  CB  THR A  44      23.969  13.930 -22.969  1.00 86.06           C  
ATOM    317  O   THR A  44      21.203  15.703 -21.922  1.00 86.06           O  
ATOM    318  CG2 THR A  44      24.312  12.633 -23.703  1.00 86.06           C  
ATOM    319  OG1 THR A  44      23.844  14.984 -23.922  1.00 86.06           O  
ATOM    320  N   ILE A  45      23.109  15.727 -20.781  1.00 82.44           N  
ATOM    321  CA  ILE A  45      22.844  17.016 -20.141  1.00 82.44           C  
ATOM    322  C   ILE A  45      22.812  18.109 -21.188  1.00 82.44           C  
ATOM    323  CB  ILE A  45      23.906  17.328 -19.062  1.00 82.44           C  
ATOM    324  O   ILE A  45      22.062  19.094 -21.062  1.00 82.44           O  
ATOM    325  CG1 ILE A  45      23.875  16.281 -17.953  1.00 82.44           C  
ATOM    326  CG2 ILE A  45      23.672  18.734 -18.484  1.00 82.44           C  
ATOM    327  CD1 ILE A  45      25.016  16.391 -16.953  1.00 82.44           C  
ATOM    328  N   THR A  46      23.625  17.938 -22.250  1.00 79.81           N  
ATOM    329  CA  THR A  46      23.875  19.000 -23.219  1.00 79.81           C  
ATOM    330  C   THR A  46      23.047  18.766 -24.484  1.00 79.81           C  
ATOM    331  CB  THR A  46      25.375  19.078 -23.578  1.00 79.81           C  
ATOM    332  O   THR A  46      22.766  19.719 -25.219  1.00 79.81           O  
ATOM    333  CG2 THR A  46      26.203  19.562 -22.391  1.00 79.81           C  
ATOM    334  OG1 THR A  46      25.828  17.781 -23.984  1.00 79.81           O  
ATOM    335  N   ASN A  47      22.688  17.547 -24.688  1.00 82.94           N  
ATOM    336  CA  ASN A  47      21.969  17.203 -25.922  1.00 82.94           C  
ATOM    337  C   ASN A  47      20.922  16.125 -25.672  1.00 82.94           C  
ATOM    338  CB  ASN A  47      22.953  16.766 -27.016  1.00 82.94           C  
ATOM    339  O   ASN A  47      21.219  15.109 -25.031  1.00 82.94           O  
ATOM    340  CG  ASN A  47      22.312  16.719 -28.375  1.00 82.94           C  
ATOM    341  ND2 ASN A  47      23.109  16.922 -29.422  1.00 82.94           N  
ATOM    342  OD1 ASN A  47      21.094  16.484 -28.500  1.00 82.94           O  
ATOM    343  N   ASP A  48      19.766  16.297 -26.219  1.00 83.50           N  
ATOM    344  CA  ASP A  48      18.625  15.406 -26.000  1.00 83.50           C  
ATOM    345  C   ASP A  48      18.594  14.289 -27.047  1.00 83.50           C  
ATOM    346  CB  ASP A  48      17.312  16.188 -26.031  1.00 83.50           C  
ATOM    347  O   ASP A  48      17.844  13.320 -26.906  1.00 83.50           O  
ATOM    348  CG  ASP A  48      17.156  17.094 -24.812  1.00 83.50           C  
ATOM    349  OD1 ASP A  48      17.781  16.828 -23.766  1.00 83.50           O  
ATOM    350  OD2 ASP A  48      16.375  18.078 -24.906  1.00 83.50           O  
ATOM    351  N   ARG A  49      19.500  14.320 -28.031  1.00 86.50           N  
ATOM    352  CA  ARG A  49      19.484  13.305 -29.078  1.00 86.50           C  
ATOM    353  C   ARG A  49      20.906  12.914 -29.469  1.00 86.50           C  
ATOM    354  CB  ARG A  49      18.719  13.812 -30.297  1.00 86.50           C  
ATOM    355  O   ARG A  49      21.406  13.352 -30.500  1.00 86.50           O  
ATOM    356  CG  ARG A  49      17.234  13.969 -30.078  1.00 86.50           C  
ATOM    357  CD  ARG A  49      16.500  14.312 -31.375  1.00 86.50           C  
ATOM    358  NE  ARG A  49      15.047  14.297 -31.188  1.00 86.50           N  
ATOM    359  NH1 ARG A  49      14.562  14.977 -33.344  1.00 86.50           N  
ATOM    360  NH2 ARG A  49      12.867  14.570 -31.859  1.00 86.50           N  
ATOM    361  CZ  ARG A  49      14.164  14.617 -32.125  1.00 86.50           C  
ATOM    362  N   ILE A  50      21.516  12.078 -28.766  1.00 83.81           N  
ATOM    363  CA  ILE A  50      22.844  11.555 -29.094  1.00 83.81           C  
ATOM    364  C   ILE A  50      22.734  10.078 -29.484  1.00 83.81           C  
ATOM    365  CB  ILE A  50      23.828  11.727 -27.922  1.00 83.81           C  
ATOM    366  O   ILE A  50      22.172   9.273 -28.734  1.00 83.81           O  
ATOM    367  CG1 ILE A  50      24.031  13.211 -27.609  1.00 83.81           C  
ATOM    368  CG2 ILE A  50      25.156  11.047 -28.234  1.00 83.81           C  
ATOM    369  CD1 ILE A  50      24.906  13.477 -26.391  1.00 83.81           C  
ATOM    370  N   GLU A  51      23.156   9.836 -30.656  1.00 83.00           N  
ATOM    371  CA  GLU A  51      23.109   8.461 -31.125  1.00 83.00           C  
ATOM    372  C   GLU A  51      24.312   7.656 -30.641  1.00 83.00           C  
ATOM    373  CB  GLU A  51      23.047   8.430 -32.656  1.00 83.00           C  
ATOM    374  O   GLU A  51      25.469   8.023 -30.906  1.00 83.00           O  
ATOM    375  CG  GLU A  51      22.688   7.062 -33.219  1.00 83.00           C  
ATOM    376  CD  GLU A  51      22.500   7.078 -34.750  1.00 83.00           C  
ATOM    377  OE1 GLU A  51      22.062   6.051 -35.312  1.00 83.00           O  
ATOM    378  OE2 GLU A  51      22.781   8.125 -35.375  1.00 83.00           O  
ATOM    379  N   VAL A  52      24.062   6.523 -30.000  1.00 80.94           N  
ATOM    380  CA  VAL A  52      25.125   5.691 -29.453  1.00 80.94           C  
ATOM    381  C   VAL A  52      25.047   4.285 -30.047  1.00 80.94           C  
ATOM    382  CB  VAL A  52      25.062   5.625 -27.922  1.00 80.94           C  
ATOM    383  O   VAL A  52      24.016   3.904 -30.609  1.00 80.94           O  
ATOM    384  CG1 VAL A  52      25.250   7.008 -27.297  1.00 80.94           C  
ATOM    385  CG2 VAL A  52      23.734   5.023 -27.469  1.00 80.94           C  
ATOM    386  N   THR A  53      26.062   3.549 -29.984  1.00 73.25           N  
ATOM    387  CA  THR A  53      26.188   2.221 -30.578  1.00 73.25           C  
ATOM    388  C   THR A  53      25.328   1.210 -29.812  1.00 73.25           C  
ATOM    389  CB  THR A  53      27.656   1.750 -30.578  1.00 73.25           C  
ATOM    390  O   THR A  53      24.812   0.263 -30.406  1.00 73.25           O  
ATOM    391  CG2 THR A  53      28.500   2.598 -31.531  1.00 73.25           C  
ATOM    392  OG1 THR A  53      28.188   1.855 -29.266  1.00 73.25           O  
ATOM    393  N   ASN A  54      25.188   1.405 -28.453  1.00 78.88           N  
ATOM    394  CA  ASN A  54      24.359   0.549 -27.609  1.00 78.88           C  
ATOM    395  C   ASN A  54      23.812   1.309 -26.406  1.00 78.88           C  
ATOM    396  CB  ASN A  54      25.141  -0.680 -27.156  1.00 78.88           C  
ATOM    397  O   ASN A  54      24.469   2.211 -25.891  1.00 78.88           O  
ATOM    398  CG  ASN A  54      24.250  -1.806 -26.688  1.00 78.88           C  
ATOM    399  ND2 ASN A  54      24.844  -2.848 -26.125  1.00 78.88           N  
ATOM    400  OD1 ASN A  54      23.031  -1.738 -26.812  1.00 78.88           O  
ATOM    401  N   ALA A  55      22.656   0.940 -25.953  1.00 87.06           N  
ATOM    402  CA  ALA A  55      22.047   1.518 -24.750  1.00 87.06           C  
ATOM    403  C   ALA A  55      21.156   0.496 -24.047  1.00 87.06           C  
ATOM    404  CB  ALA A  55      21.219   2.756 -25.125  1.00 87.06           C  
ATOM    405  O   ALA A  55      20.641  -0.434 -24.672  1.00 87.06           O  
ATOM    406  N   THR A  56      21.094   0.569 -22.766  1.00 87.88           N  
ATOM    407  CA  THR A  56      20.250  -0.302 -21.953  1.00 87.88           C  
ATOM    408  C   THR A  56      19.062   0.469 -21.391  1.00 87.88           C  
ATOM    409  CB  THR A  56      21.047  -0.936 -20.812  1.00 87.88           C  
ATOM    410  O   THR A  56      19.219   1.595 -20.906  1.00 87.88           O  
ATOM    411  CG2 THR A  56      20.188  -1.905 -20.000  1.00 87.88           C  
ATOM    412  OG1 THR A  56      22.172  -1.646 -21.344  1.00 87.88           O  
ATOM    413  N   GLU A  57      17.844  -0.189 -21.516  1.00 92.88           N  
ATOM    414  CA  GLU A  57      16.656   0.430 -20.953  1.00 92.88           C  
ATOM    415  C   GLU A  57      16.594   0.242 -19.438  1.00 92.88           C  
ATOM    416  CB  GLU A  57      15.391  -0.146 -21.609  1.00 92.88           C  
ATOM    417  O   GLU A  57      16.766  -0.871 -18.938  1.00 92.88           O  
ATOM    418  CG  GLU A  57      14.102   0.483 -21.109  1.00 92.88           C  
ATOM    419  CD  GLU A  57      13.984   1.962 -21.438  1.00 92.88           C  
ATOM    420  OE1 GLU A  57      14.070   2.799 -20.500  1.00 92.88           O  
ATOM    421  OE2 GLU A  57      13.805   2.287 -22.625  1.00 92.88           O  
ATOM    422  N   LEU A  58      16.281   1.376 -18.797  1.00 91.19           N  
ATOM    423  CA  LEU A  58      16.297   1.336 -17.344  1.00 91.19           C  
ATOM    424  C   LEU A  58      14.883   1.295 -16.781  1.00 91.19           C  
ATOM    425  CB  LEU A  58      17.047   2.549 -16.781  1.00 91.19           C  
ATOM    426  O   LEU A  58      14.695   1.090 -15.578  1.00 91.19           O  
ATOM    427  CG  LEU A  58      18.531   2.656 -17.141  1.00 91.19           C  
ATOM    428  CD1 LEU A  58      19.141   3.916 -16.531  1.00 91.19           C  
ATOM    429  CD2 LEU A  58      19.281   1.415 -16.688  1.00 91.19           C  
ATOM    430  N   VAL A  59      13.836   1.491 -17.703  1.00 92.81           N  
ATOM    431  CA  VAL A  59      12.461   1.586 -17.219  1.00 92.81           C  
ATOM    432  C   VAL A  59      11.680   0.345 -17.641  1.00 92.81           C  
ATOM    433  CB  VAL A  59      11.758   2.861 -17.734  1.00 92.81           C  
ATOM    434  O   VAL A  59      11.672  -0.023 -18.812  1.00 92.81           O  
ATOM    435  CG1 VAL A  59      10.328   2.939 -17.219  1.00 92.81           C  
ATOM    436  CG2 VAL A  59      12.547   4.105 -17.328  1.00 92.81           C  
ATOM    437  N   GLN A  60      11.008  -0.296 -16.594  1.00 92.44           N  
ATOM    438  CA  GLN A  60      10.062  -1.376 -16.859  1.00 92.44           C  
ATOM    439  C   GLN A  60       8.695  -0.826 -17.234  1.00 92.44           C  
ATOM    440  CB  GLN A  60       9.945  -2.293 -15.641  1.00 92.44           C  
ATOM    441  O   GLN A  60       8.062  -0.126 -16.453  1.00 92.44           O  
ATOM    442  CG  GLN A  60       9.000  -3.471 -15.844  1.00 92.44           C  
ATOM    443  CD  GLN A  60       9.500  -4.441 -16.906  1.00 92.44           C  
ATOM    444  NE2 GLN A  60       8.648  -4.750 -17.875  1.00 92.44           N  
ATOM    445  OE1 GLN A  60      10.641  -4.910 -16.844  1.00 92.44           O  
ATOM    446  N   ASN A  61       8.188  -1.235 -18.469  1.00 90.19           N  
ATOM    447  CA  ASN A  61       6.949  -0.646 -18.969  1.00 90.19           C  
ATOM    448  C   ASN A  61       5.840  -1.685 -19.078  1.00 90.19           C  
ATOM    449  CB  ASN A  61       7.184   0.026 -20.312  1.00 90.19           C  
ATOM    450  O   ASN A  61       4.711  -1.357 -19.453  1.00 90.19           O  
ATOM    451  CG  ASN A  61       8.078   1.245 -20.219  1.00 90.19           C  
ATOM    452  ND2 ASN A  61       8.414   1.829 -21.359  1.00 90.19           N  
ATOM    453  OD1 ASN A  61       8.469   1.658 -19.125  1.00 90.19           O  
ATOM    454  N   SER A  62       6.227  -2.875 -18.641  1.00 90.06           N  
ATOM    455  CA  SER A  62       5.219  -3.920 -18.766  1.00 90.06           C  
ATOM    456  C   SER A  62       5.078  -4.719 -17.484  1.00 90.06           C  
ATOM    457  CB  SER A  62       5.566  -4.859 -19.922  1.00 90.06           C  
ATOM    458  O   SER A  62       6.012  -4.785 -16.672  1.00 90.06           O  
ATOM    459  OG  SER A  62       6.797  -5.523 -19.688  1.00 90.06           O  
ATOM    460  N   SER A  63       3.816  -5.207 -17.344  1.00 90.69           N  
ATOM    461  CA  SER A  63       3.514  -6.051 -16.188  1.00 90.69           C  
ATOM    462  C   SER A  63       3.303  -7.504 -16.609  1.00 90.69           C  
ATOM    463  CB  SER A  63       2.271  -5.535 -15.461  1.00 90.69           C  
ATOM    464  O   SER A  63       3.023  -7.785 -17.781  1.00 90.69           O  
ATOM    465  OG  SER A  63       1.096  -5.840 -16.188  1.00 90.69           O  
ATOM    466  N   ILE A  64       3.463  -8.453 -15.750  1.00 91.38           N  
ATOM    467  CA  ILE A  64       3.248  -9.883 -15.961  1.00 91.38           C  
ATOM    468  C   ILE A  64       1.759 -10.156 -16.156  1.00 91.38           C  
ATOM    469  CB  ILE A  64       3.793 -10.719 -14.773  1.00 91.38           C  
ATOM    470  O   ILE A  64       1.383 -11.109 -16.844  1.00 91.38           O  
ATOM    471  CG1 ILE A  64       5.297 -10.477 -14.602  1.00 91.38           C  
ATOM    472  CG2 ILE A  64       3.492 -12.203 -14.977  1.00 91.38           C  
ATOM    473  CD1 ILE A  64       5.875 -11.062 -13.320  1.00 91.38           C  
ATOM    474  N   GLY A  65       0.935  -9.172 -15.750  1.00 91.31           N  
ATOM    475  CA  GLY A  65      -0.492  -9.297 -16.000  1.00 91.31           C  
ATOM    476  C   GLY A  65      -1.205 -10.156 -14.977  1.00 91.31           C  
ATOM    477  O   GLY A  65      -2.416 -10.359 -15.070  1.00 91.31           O  
ATOM    478  N   LYS A  66      -0.499 -10.797 -14.031  1.00 95.12           N  
ATOM    479  CA  LYS A  66      -1.041 -11.516 -12.883  1.00 95.12           C  
ATOM    480  C   LYS A  66      -0.326 -11.125 -11.594  1.00 95.12           C  
ATOM    481  CB  LYS A  66      -0.932 -13.031 -13.102  1.00 95.12           C  
ATOM    482  O   LYS A  66       0.815 -10.656 -11.633  1.00 95.12           O  
ATOM    483  CG  LYS A  66       0.491 -13.516 -13.328  1.00 95.12           C  
ATOM    484  CD  LYS A  66       0.521 -15.000 -13.680  1.00 95.12           C  
ATOM    485  CE  LYS A  66       1.945 -15.500 -13.883  1.00 95.12           C  
ATOM    486  NZ  LYS A  66       1.976 -16.922 -14.312  1.00 95.12           N  
ATOM    487  N   ILE A  67      -1.021 -11.258 -10.461  1.00 95.19           N  
ATOM    488  CA  ILE A  67      -0.429 -11.023  -9.148  1.00 95.19           C  
ATOM    489  C   ILE A  67       0.323 -12.273  -8.695  1.00 95.19           C  
ATOM    490  CB  ILE A  67      -1.501 -10.633  -8.109  1.00 95.19           C  
ATOM    491  O   ILE A  67      -0.258 -13.359  -8.609  1.00 95.19           O  
ATOM    492  CG1 ILE A  67      -2.170  -9.312  -8.500  1.00 95.19           C  
ATOM    493  CG2 ILE A  67      -0.886 -10.547  -6.707  1.00 95.19           C  
ATOM    494  CD1 ILE A  67      -3.334  -8.914  -7.602  1.00 95.19           C  
ATOM    495  N   CYS A  68       1.645 -12.125  -8.500  1.00 94.31           N  
ATOM    496  CA  CYS A  68       2.467 -13.258  -8.086  1.00 94.31           C  
ATOM    497  C   CYS A  68       2.260 -13.570  -6.609  1.00 94.31           C  
ATOM    498  CB  CYS A  68       3.945 -12.969  -8.352  1.00 94.31           C  
ATOM    499  O   CYS A  68       2.289 -12.672  -5.770  1.00 94.31           O  
ATOM    500  SG  CYS A  68       4.363 -12.883 -10.109  1.00 94.31           S  
ATOM    501  N   ASN A  69       1.984 -14.836  -6.262  1.00 92.06           N  
ATOM    502  CA  ASN A  69       1.613 -15.242  -4.910  1.00 92.06           C  
ATOM    503  C   ASN A  69       2.842 -15.578  -4.070  1.00 92.06           C  
ATOM    504  CB  ASN A  69       0.656 -16.438  -4.953  1.00 92.06           C  
ATOM    505  O   ASN A  69       2.715 -15.984  -2.912  1.00 92.06           O  
ATOM    506  CG  ASN A  69       1.295 -17.688  -5.543  1.00 92.06           C  
ATOM    507  ND2 ASN A  69       0.624 -18.812  -5.406  1.00 92.06           N  
ATOM    508  OD1 ASN A  69       2.385 -17.625  -6.121  1.00 92.06           O  
ATOM    509  N   SER A  70       4.086 -15.383  -4.570  1.00 92.31           N  
ATOM    510  CA  SER A  70       5.359 -15.516  -3.869  1.00 92.31           C  
ATOM    511  C   SER A  70       6.270 -14.320  -4.156  1.00 92.31           C  
ATOM    512  CB  SER A  70       6.062 -16.812  -4.266  1.00 92.31           C  
ATOM    513  O   SER A  70       6.359 -13.867  -5.297  1.00 92.31           O  
ATOM    514  OG  SER A  70       7.266 -16.969  -3.535  1.00 92.31           O  
ATOM    515  N   PRO A  71       6.926 -13.766  -3.000  1.00 92.56           N  
ATOM    516  CA  PRO A  71       7.129 -14.266  -1.638  1.00 92.56           C  
ATOM    517  C   PRO A  71       6.043 -13.797  -0.671  1.00 92.56           C  
ATOM    518  CB  PRO A  71       8.492 -13.688  -1.247  1.00 92.56           C  
ATOM    519  O   PRO A  71       6.047 -14.180   0.501  1.00 92.56           O  
ATOM    520  CG  PRO A  71       8.570 -12.383  -1.970  1.00 92.56           C  
ATOM    521  CD  PRO A  71       7.840 -12.516  -3.275  1.00 92.56           C  
ATOM    522  N   HIS A  72       5.086 -12.906  -1.080  1.00 92.19           N  
ATOM    523  CA  HIS A  72       4.066 -12.375  -0.186  1.00 92.19           C  
ATOM    524  C   HIS A  72       2.893 -13.336  -0.044  1.00 92.19           C  
ATOM    525  CB  HIS A  72       3.572 -11.016  -0.689  1.00 92.19           C  
ATOM    526  O   HIS A  72       2.559 -14.055  -0.988  1.00 92.19           O  
ATOM    527  CG  HIS A  72       4.664 -10.008  -0.865  1.00 92.19           C  
ATOM    528  CD2 HIS A  72       5.113  -9.367  -1.970  1.00 92.19           C  
ATOM    529  ND1 HIS A  72       5.438  -9.555   0.183  1.00 92.19           N  
ATOM    530  CE1 HIS A  72       6.316  -8.680  -0.271  1.00 92.19           C  
ATOM    531  NE2 HIS A  72       6.141  -8.547  -1.574  1.00 92.19           N  
ATOM    532  N   GLN A  73       2.354 -13.383   1.155  1.00 93.25           N  
ATOM    533  CA  GLN A  73       1.109 -14.109   1.384  1.00 93.25           C  
ATOM    534  C   GLN A  73      -0.094 -13.297   0.907  1.00 93.25           C  
ATOM    535  CB  GLN A  73       0.954 -14.453   2.865  1.00 93.25           C  
ATOM    536  O   GLN A  73      -0.504 -12.336   1.563  1.00 93.25           O  
ATOM    537  CG  GLN A  73      -0.216 -15.383   3.158  1.00 93.25           C  
ATOM    538  CD  GLN A  73      -0.295 -15.781   4.621  1.00 93.25           C  
ATOM    539  NE2 GLN A  73      -1.220 -16.688   4.938  1.00 93.25           N  
ATOM    540  OE1 GLN A  73       0.470 -15.289   5.453  1.00 93.25           O  
ATOM    541  N   ILE A  74      -0.663 -13.711  -0.249  1.00 94.31           N  
ATOM    542  CA  ILE A  74      -1.754 -12.977  -0.874  1.00 94.31           C  
ATOM    543  C   ILE A  74      -3.092 -13.602  -0.486  1.00 94.31           C  
ATOM    544  CB  ILE A  74      -1.604 -12.938  -2.412  1.00 94.31           C  
ATOM    545  O   ILE A  74      -3.289 -14.805  -0.651  1.00 94.31           O  
ATOM    546  CG1 ILE A  74      -0.209 -12.438  -2.801  1.00 94.31           C  
ATOM    547  CG2 ILE A  74      -2.695 -12.062  -3.041  1.00 94.31           C  
ATOM    548  CD1 ILE A  74       0.095 -11.023  -2.330  1.00 94.31           C  
ATOM    549  N   LEU A  75      -3.963 -12.789   0.058  1.00 94.12           N  
ATOM    550  CA  LEU A  75      -5.324 -13.234   0.346  1.00 94.12           C  
ATOM    551  C   LEU A  75      -6.312 -12.633  -0.646  1.00 94.12           C  
ATOM    552  CB  LEU A  75      -5.719 -12.852   1.774  1.00 94.12           C  
ATOM    553  O   LEU A  75      -6.457 -11.406  -0.722  1.00 94.12           O  
ATOM    554  CG  LEU A  75      -7.066 -13.391   2.270  1.00 94.12           C  
ATOM    555  CD1 LEU A  75      -7.043 -14.914   2.322  1.00 94.12           C  
ATOM    556  CD2 LEU A  75      -7.402 -12.805   3.639  1.00 94.12           C  
ATOM    557  N   ASP A  76      -6.875 -13.492  -1.420  1.00 94.25           N  
ATOM    558  CA  ASP A  76      -7.883 -13.062  -2.387  1.00 94.25           C  
ATOM    559  C   ASP A  76      -9.227 -12.828  -1.710  1.00 94.25           C  
ATOM    560  CB  ASP A  76      -8.023 -14.094  -3.506  1.00 94.25           C  
ATOM    561  O   ASP A  76      -9.828 -13.758  -1.166  1.00 94.25           O  
ATOM    562  CG  ASP A  76      -8.852 -13.586  -4.676  1.00 94.25           C  
ATOM    563  OD1 ASP A  76      -9.422 -12.477  -4.586  1.00 94.25           O  
ATOM    564  OD2 ASP A  76      -8.938 -14.305  -5.695  1.00 94.25           O  
ATOM    565  N   GLY A  77      -9.742 -11.586  -1.866  1.00 92.12           N  
ATOM    566  CA  GLY A  77     -10.961 -11.156  -1.207  1.00 92.12           C  
ATOM    567  C   GLY A  77     -12.219 -11.672  -1.885  1.00 92.12           C  
ATOM    568  O   GLY A  77     -13.305 -11.617  -1.308  1.00 92.12           O  
ATOM    569  N   GLY A  78     -12.047 -12.281  -3.146  1.00 91.94           N  
ATOM    570  CA  GLY A  78     -13.188 -12.805  -3.881  1.00 91.94           C  
ATOM    571  C   GLY A  78     -14.344 -11.820  -3.977  1.00 91.94           C  
ATOM    572  O   GLY A  78     -14.172 -10.703  -4.469  1.00 91.94           O  
ATOM    573  N   ASN A  79     -15.500 -12.188  -3.432  1.00 90.56           N  
ATOM    574  CA  ASN A  79     -16.688 -11.344  -3.463  1.00 90.56           C  
ATOM    575  C   ASN A  79     -16.812 -10.508  -2.191  1.00 90.56           C  
ATOM    576  CB  ASN A  79     -17.938 -12.195  -3.666  1.00 90.56           C  
ATOM    577  O   ASN A  79     -17.859  -9.914  -1.937  1.00 90.56           O  
ATOM    578  CG  ASN A  79     -18.016 -12.820  -5.047  1.00 90.56           C  
ATOM    579  ND2 ASN A  79     -18.812 -13.859  -5.188  1.00 90.56           N  
ATOM    580  OD1 ASN A  79     -17.344 -12.367  -5.977  1.00 90.56           O  
ATOM    581  N   CYS A  80     -15.727 -10.523  -1.387  1.00 91.81           N  
ATOM    582  CA  CYS A  80     -15.781  -9.844  -0.096  1.00 91.81           C  
ATOM    583  C   CYS A  80     -14.773  -8.711  -0.028  1.00 91.81           C  
ATOM    584  CB  CYS A  80     -15.531 -10.836   1.040  1.00 91.81           C  
ATOM    585  O   CYS A  80     -13.602  -8.898  -0.357  1.00 91.81           O  
ATOM    586  SG  CYS A  80     -16.828 -12.070   1.240  1.00 91.81           S  
ATOM    587  N   THR A  81     -15.297  -7.504   0.341  1.00 92.69           N  
ATOM    588  CA  THR A  81     -14.375  -6.426   0.669  1.00 92.69           C  
ATOM    589  C   THR A  81     -13.828  -6.598   2.084  1.00 92.69           C  
ATOM    590  CB  THR A  81     -15.047  -5.051   0.540  1.00 92.69           C  
ATOM    591  O   THR A  81     -14.359  -7.379   2.873  1.00 92.69           O  
ATOM    592  CG2 THR A  81     -15.672  -4.871  -0.842  1.00 92.69           C  
ATOM    593  OG1 THR A  81     -16.078  -4.934   1.530  1.00 92.69           O  
ATOM    594  N   LEU A  82     -12.711  -5.934   2.334  1.00 91.81           N  
ATOM    595  CA  LEU A  82     -12.102  -6.016   3.658  1.00 91.81           C  
ATOM    596  C   LEU A  82     -13.102  -5.609   4.738  1.00 91.81           C  
ATOM    597  CB  LEU A  82     -10.859  -5.125   3.732  1.00 91.81           C  
ATOM    598  O   LEU A  82     -13.203  -6.266   5.777  1.00 91.81           O  
ATOM    599  CG  LEU A  82     -10.086  -5.152   5.051  1.00 91.81           C  
ATOM    600  CD1 LEU A  82      -9.633  -6.574   5.371  1.00 91.81           C  
ATOM    601  CD2 LEU A  82      -8.891  -4.207   4.988  1.00 91.81           C  
ATOM    602  N   ILE A  83     -13.859  -4.578   4.535  1.00 92.56           N  
ATOM    603  CA  ILE A  83     -14.820  -4.066   5.504  1.00 92.56           C  
ATOM    604  C   ILE A  83     -15.961  -5.074   5.676  1.00 92.56           C  
ATOM    605  CB  ILE A  83     -15.383  -2.695   5.070  1.00 92.56           C  
ATOM    606  O   ILE A  83     -16.422  -5.305   6.797  1.00 92.56           O  
ATOM    607  CG1 ILE A  83     -14.266  -1.648   5.023  1.00 92.56           C  
ATOM    608  CG2 ILE A  83     -16.516  -2.252   6.008  1.00 92.56           C  
ATOM    609  CD1 ILE A  83     -13.531  -1.476   6.344  1.00 92.56           C  
ATOM    610  N   ASP A  84     -16.422  -5.668   4.559  1.00 92.94           N  
ATOM    611  CA  ASP A  84     -17.438  -6.711   4.637  1.00 92.94           C  
ATOM    612  C   ASP A  84     -16.969  -7.883   5.492  1.00 92.94           C  
ATOM    613  CB  ASP A  84     -17.812  -7.203   3.236  1.00 92.94           C  
ATOM    614  O   ASP A  84     -17.750  -8.445   6.266  1.00 92.94           O  
ATOM    615  CG  ASP A  84     -18.562  -6.164   2.422  1.00 92.94           C  
ATOM    616  OD1 ASP A  84     -19.250  -5.297   3.018  1.00 92.94           O  
ATOM    617  OD2 ASP A  84     -18.484  -6.215   1.177  1.00 92.94           O  
ATOM    618  N   ALA A  85     -15.703  -8.258   5.262  1.00 92.75           N  
ATOM    619  CA  ALA A  85     -15.102  -9.320   6.066  1.00 92.75           C  
ATOM    620  C   ALA A  85     -15.047  -8.930   7.539  1.00 92.75           C  
ATOM    621  CB  ALA A  85     -13.703  -9.648   5.551  1.00 92.75           C  
ATOM    622  O   ALA A  85     -15.305  -9.750   8.422  1.00 92.75           O  
ATOM    623  N   LEU A  86     -14.781  -7.637   7.781  1.00 93.19           N  
ATOM    624  CA  LEU A  86     -14.695  -7.094   9.133  1.00 93.19           C  
ATOM    625  C   LEU A  86     -16.047  -7.168   9.836  1.00 93.19           C  
ATOM    626  CB  LEU A  86     -14.203  -5.645   9.102  1.00 93.19           C  
ATOM    627  O   LEU A  86     -16.125  -7.496  11.016  1.00 93.19           O  
ATOM    628  CG  LEU A  86     -14.016  -4.965  10.453  1.00 93.19           C  
ATOM    629  CD1 LEU A  86     -12.828  -5.574  11.195  1.00 93.19           C  
ATOM    630  CD2 LEU A  86     -13.820  -3.461  10.273  1.00 93.19           C  
ATOM    631  N   LEU A  87     -17.109  -6.910   9.164  1.00 93.25           N  
ATOM    632  CA  LEU A  87     -18.453  -6.867   9.719  1.00 93.25           C  
ATOM    633  C   LEU A  87     -19.031  -8.273   9.852  1.00 93.25           C  
ATOM    634  CB  LEU A  87     -19.375  -6.004   8.852  1.00 93.25           C  
ATOM    635  O   LEU A  87     -19.984  -8.492  10.609  1.00 93.25           O  
ATOM    636  CG  LEU A  87     -19.000  -4.523   8.742  1.00 93.25           C  
ATOM    637  CD1 LEU A  87     -19.969  -3.805   7.805  1.00 93.25           C  
ATOM    638  CD2 LEU A  87     -19.000  -3.871  10.117  1.00 93.25           C  
ATOM    639  N   GLY A  88     -18.391  -9.250   9.172  1.00 91.62           N  
ATOM    640  CA  GLY A  88     -18.859 -10.625   9.203  1.00 91.62           C  
ATOM    641  C   GLY A  88     -20.016 -10.883   8.258  1.00 91.62           C  
ATOM    642  O   GLY A  88     -20.969 -11.594   8.602  1.00 91.62           O  
ATOM    643  N   ASP A  89     -19.906 -10.266   7.125  1.00 91.50           N  
ATOM    644  CA  ASP A  89     -20.891 -10.562   6.074  1.00 91.50           C  
ATOM    645  C   ASP A  89     -20.922 -12.055   5.766  1.00 91.50           C  
ATOM    646  CB  ASP A  89     -20.562  -9.766   4.805  1.00 91.50           C  
ATOM    647  O   ASP A  89     -19.875 -12.711   5.719  1.00 91.50           O  
ATOM    648  CG  ASP A  89     -21.750  -9.641   3.873  1.00 91.50           C  
ATOM    649  OD1 ASP A  89     -22.547 -10.602   3.764  1.00 91.50           O  
ATOM    650  OD2 ASP A  89     -21.891  -8.570   3.238  1.00 91.50           O  
ATOM    651  N   PRO A  90     -22.078 -12.617   5.652  1.00 88.12           N  
ATOM    652  CA  PRO A  90     -22.234 -14.070   5.496  1.00 88.12           C  
ATOM    653  C   PRO A  90     -21.375 -14.633   4.367  1.00 88.12           C  
ATOM    654  CB  PRO A  90     -23.734 -14.234   5.191  1.00 88.12           C  
ATOM    655  O   PRO A  90     -20.844 -15.742   4.484  1.00 88.12           O  
ATOM    656  CG  PRO A  90     -24.391 -13.109   5.918  1.00 88.12           C  
ATOM    657  CD  PRO A  90     -23.500 -11.898   5.840  1.00 88.12           C  
ATOM    658  N   GLN A  91     -21.125 -13.914   3.312  1.00 87.19           N  
ATOM    659  CA  GLN A  91     -20.344 -14.391   2.182  1.00 87.19           C  
ATOM    660  C   GLN A  91     -18.844 -14.312   2.488  1.00 87.19           C  
ATOM    661  CB  GLN A  91     -20.656 -13.578   0.925  1.00 87.19           C  
ATOM    662  O   GLN A  91     -18.031 -14.914   1.783  1.00 87.19           O  
ATOM    663  CG  GLN A  91     -20.344 -12.094   1.058  1.00 87.19           C  
ATOM    664  CD  GLN A  91     -20.828 -11.281  -0.134  1.00 87.19           C  
ATOM    665  NE2 GLN A  91     -20.891  -9.969   0.030  1.00 87.19           N  
ATOM    666  OE1 GLN A  91     -21.141 -11.844  -1.193  1.00 87.19           O  
ATOM    667  N   CYS A  92     -18.453 -13.719   3.629  1.00 90.19           N  
ATOM    668  CA  CYS A  92     -17.062 -13.508   3.973  1.00 90.19           C  
ATOM    669  C   CYS A  92     -16.656 -14.367   5.168  1.00 90.19           C  
ATOM    670  CB  CYS A  92     -16.797 -12.031   4.281  1.00 90.19           C  
ATOM    671  O   CYS A  92     -15.602 -14.148   5.766  1.00 90.19           O  
ATOM    672  SG  CYS A  92     -17.172 -10.922   2.904  1.00 90.19           S  
ATOM    673  N   ASP A  93     -17.406 -15.352   5.539  1.00 84.44           N  
ATOM    674  CA  ASP A  93     -17.172 -16.172   6.727  1.00 84.44           C  
ATOM    675  C   ASP A  93     -15.836 -16.906   6.637  1.00 84.44           C  
ATOM    676  CB  ASP A  93     -18.312 -17.172   6.918  1.00 84.44           C  
ATOM    677  O   ASP A  93     -15.195 -17.172   7.660  1.00 84.44           O  
ATOM    678  CG  ASP A  93     -19.562 -16.547   7.504  1.00 84.44           C  
ATOM    679  OD1 ASP A  93     -19.500 -15.391   7.992  1.00 84.44           O  
ATOM    680  OD2 ASP A  93     -20.625 -17.203   7.477  1.00 84.44           O  
ATOM    681  N   GLY A  94     -15.312 -17.109   5.508  1.00 85.75           N  
ATOM    682  CA  GLY A  94     -14.078 -17.844   5.281  1.00 85.75           C  
ATOM    683  C   GLY A  94     -12.836 -17.031   5.559  1.00 85.75           C  
ATOM    684  O   GLY A  94     -11.727 -17.578   5.605  1.00 85.75           O  
ATOM    685  N   PHE A  95     -12.969 -15.758   5.891  1.00 86.75           N  
ATOM    686  CA  PHE A  95     -11.836 -14.852   6.043  1.00 86.75           C  
ATOM    687  C   PHE A  95     -11.492 -14.656   7.516  1.00 86.75           C  
ATOM    688  CB  PHE A  95     -12.141 -13.492   5.395  1.00 86.75           C  
ATOM    689  O   PHE A  95     -10.539 -13.953   7.852  1.00 86.75           O  
ATOM    690  CG  PHE A  95     -12.188 -13.539   3.891  1.00 86.75           C  
ATOM    691  CD1 PHE A  95     -11.031 -13.695   3.145  1.00 86.75           C  
ATOM    692  CD2 PHE A  95     -13.406 -13.430   3.223  1.00 86.75           C  
ATOM    693  CE1 PHE A  95     -11.070 -13.734   1.754  1.00 86.75           C  
ATOM    694  CE2 PHE A  95     -13.453 -13.477   1.833  1.00 86.75           C  
ATOM    695  CZ  PHE A  95     -12.289 -13.625   1.100  1.00 86.75           C  
ATOM    696  N   GLN A  96     -12.203 -15.414   8.422  1.00 83.25           N  
ATOM    697  CA  GLN A  96     -11.977 -15.305   9.852  1.00 83.25           C  
ATOM    698  C   GLN A  96     -10.609 -15.859  10.234  1.00 83.25           C  
ATOM    699  CB  GLN A  96     -13.070 -16.031  10.633  1.00 83.25           C  
ATOM    700  O   GLN A  96     -10.258 -16.984   9.844  1.00 83.25           O  
ATOM    701  CG  GLN A  96     -12.992 -15.836  12.141  1.00 83.25           C  
ATOM    702  CD  GLN A  96     -14.133 -16.500  12.883  1.00 83.25           C  
ATOM    703  NE2 GLN A  96     -14.203 -16.281  14.188  1.00 83.25           N  
ATOM    704  OE1 GLN A  96     -14.953 -17.203  12.281  1.00 83.25           O  
ATOM    705  N   ASN A  97      -9.781 -15.000  10.891  1.00 83.75           N  
ATOM    706  CA  ASN A  97      -8.500 -15.375  11.477  1.00 83.75           C  
ATOM    707  C   ASN A  97      -7.453 -15.664  10.406  1.00 83.75           C  
ATOM    708  CB  ASN A  97      -8.664 -16.594  12.398  1.00 83.75           C  
ATOM    709  O   ASN A  97      -6.484 -16.375  10.656  1.00 83.75           O  
ATOM    710  CG  ASN A  97      -9.539 -16.297  13.602  1.00 83.75           C  
ATOM    711  ND2 ASN A  97     -10.344 -17.281  14.000  1.00 83.75           N  
ATOM    712  OD1 ASN A  97      -9.500 -15.195  14.156  1.00 83.75           O  
ATOM    713  N   LYS A  98      -7.742 -15.289   9.164  1.00 89.69           N  
ATOM    714  CA  LYS A  98      -6.762 -15.422   8.086  1.00 89.69           C  
ATOM    715  C   LYS A  98      -5.730 -14.297   8.148  1.00 89.69           C  
ATOM    716  CB  LYS A  98      -7.457 -15.422   6.727  1.00 89.69           C  
ATOM    717  O   LYS A  98      -6.059 -13.164   8.516  1.00 89.69           O  
ATOM    718  CG  LYS A  98      -8.281 -16.672   6.453  1.00 89.69           C  
ATOM    719  CD  LYS A  98      -8.641 -16.797   4.980  1.00 89.69           C  
ATOM    720  CE  LYS A  98      -9.375 -18.094   4.688  1.00 89.69           C  
ATOM    721  NZ  LYS A  98      -9.742 -18.219   3.244  1.00 89.69           N  
ATOM    722  N   GLU A  99      -4.551 -14.641   7.887  1.00 91.38           N  
ATOM    723  CA  GLU A  99      -3.471 -13.664   7.848  1.00 91.38           C  
ATOM    724  C   GLU A  99      -3.021 -13.391   6.414  1.00 91.38           C  
ATOM    725  CB  GLU A  99      -2.283 -14.133   8.688  1.00 91.38           C  
ATOM    726  O   GLU A  99      -3.084 -14.281   5.562  1.00 91.38           O  
ATOM    727  CG  GLU A  99      -2.600 -14.273  10.172  1.00 91.38           C  
ATOM    728  CD  GLU A  99      -1.400 -14.703  11.008  1.00 91.38           C  
ATOM    729  OE1 GLU A  99      -1.517 -14.766  12.250  1.00 91.38           O  
ATOM    730  OE2 GLU A  99      -0.336 -14.977  10.406  1.00 91.38           O  
ATOM    731  N   TRP A 100      -2.609 -12.148   6.230  1.00 93.12           N  
ATOM    732  CA  TRP A 100      -2.172 -11.812   4.879  1.00 93.12           C  
ATOM    733  C   TRP A 100      -1.084 -10.742   4.914  1.00 93.12           C  
ATOM    734  CB  TRP A 100      -3.355 -11.328   4.039  1.00 93.12           C  
ATOM    735  O   TRP A 100      -0.973  -9.992   5.883  1.00 93.12           O  
ATOM    736  CG  TRP A 100      -4.012 -10.086   4.566  1.00 93.12           C  
ATOM    737  CD1 TRP A 100      -3.689  -8.789   4.266  1.00 93.12           C  
ATOM    738  CD2 TRP A 100      -5.102 -10.023   5.492  1.00 93.12           C  
ATOM    739  CE2 TRP A 100      -5.387  -8.656   5.707  1.00 93.12           C  
ATOM    740  CE3 TRP A 100      -5.863 -10.992   6.156  1.00 93.12           C  
ATOM    741  NE1 TRP A 100      -4.512  -7.926   4.953  1.00 93.12           N  
ATOM    742  CH2 TRP A 100      -7.141  -9.203   7.207  1.00 93.12           C  
ATOM    743  CZ2 TRP A 100      -6.406  -8.234   6.566  1.00 93.12           C  
ATOM    744  CZ3 TRP A 100      -6.879 -10.570   7.012  1.00 93.12           C  
ATOM    745  N   ASP A 101      -0.235 -10.789   3.857  1.00 92.56           N  
ATOM    746  CA  ASP A 101       0.650  -9.656   3.598  1.00 92.56           C  
ATOM    747  C   ASP A 101      -0.037  -8.609   2.723  1.00 92.56           C  
ATOM    748  CB  ASP A 101       1.945 -10.133   2.934  1.00 92.56           C  
ATOM    749  O   ASP A 101       0.086  -7.410   2.967  1.00 92.56           O  
ATOM    750  CG  ASP A 101       2.812 -10.969   3.857  1.00 92.56           C  
ATOM    751  OD1 ASP A 101       2.734 -10.797   5.094  1.00 92.56           O  
ATOM    752  OD2 ASP A 101       3.584 -11.805   3.344  1.00 92.56           O  
ATOM    753  N   LEU A 102      -0.821  -9.102   1.783  1.00 93.00           N  
ATOM    754  CA  LEU A 102      -1.585  -8.250   0.880  1.00 93.00           C  
ATOM    755  C   LEU A 102      -2.992  -8.797   0.672  1.00 93.00           C  
ATOM    756  CB  LEU A 102      -0.871  -8.117  -0.468  1.00 93.00           C  
ATOM    757  O   LEU A 102      -3.158  -9.945   0.243  1.00 93.00           O  
ATOM    758  CG  LEU A 102      -1.516  -7.184  -1.489  1.00 93.00           C  
ATOM    759  CD1 LEU A 102      -1.403  -5.734  -1.025  1.00 93.00           C  
ATOM    760  CD2 LEU A 102      -0.872  -7.363  -2.861  1.00 93.00           C  
ATOM    761  N   PHE A 103      -4.047  -8.055   1.036  1.00 93.62           N  
ATOM    762  CA  PHE A 103      -5.449  -8.367   0.773  1.00 93.62           C  
ATOM    763  C   PHE A 103      -5.898  -7.762  -0.552  1.00 93.62           C  
ATOM    764  CB  PHE A 103      -6.336  -7.855   1.911  1.00 93.62           C  
ATOM    765  O   PHE A 103      -5.805  -6.551  -0.751  1.00 93.62           O  
ATOM    766  CG  PHE A 103      -7.762  -8.328   1.828  1.00 93.62           C  
ATOM    767  CD1 PHE A 103      -8.680  -7.691   1.003  1.00 93.62           C  
ATOM    768  CD2 PHE A 103      -8.188  -9.422   2.576  1.00 93.62           C  
ATOM    769  CE1 PHE A 103     -10.000  -8.125   0.924  1.00 93.62           C  
ATOM    770  CE2 PHE A 103      -9.508  -9.867   2.504  1.00 93.62           C  
ATOM    771  CZ  PHE A 103     -10.406  -9.219   1.678  1.00 93.62           C  
ATOM    772  N   VAL A 104      -6.340  -8.594  -1.467  1.00 94.44           N  
ATOM    773  CA  VAL A 104      -6.754  -8.117  -2.783  1.00 94.44           C  
ATOM    774  C   VAL A 104      -8.273  -7.992  -2.830  1.00 94.44           C  
ATOM    775  CB  VAL A 104      -6.262  -9.062  -3.906  1.00 94.44           C  
ATOM    776  O   VAL A 104      -8.992  -8.984  -2.693  1.00 94.44           O  
ATOM    777  CG1 VAL A 104      -6.770  -8.586  -5.266  1.00 94.44           C  
ATOM    778  CG2 VAL A 104      -4.734  -9.141  -3.900  1.00 94.44           C  
ATOM    779  N   GLU A 105      -8.711  -6.773  -2.988  1.00 93.56           N  
ATOM    780  CA  GLU A 105     -10.141  -6.512  -3.166  1.00 93.56           C  
ATOM    781  C   GLU A 105     -10.516  -6.504  -4.645  1.00 93.56           C  
ATOM    782  CB  GLU A 105     -10.523  -5.184  -2.516  1.00 93.56           C  
ATOM    783  O   GLU A 105      -9.867  -5.840  -5.453  1.00 93.56           O  
ATOM    784  CG  GLU A 105     -10.586  -5.234  -0.996  1.00 93.56           C  
ATOM    785  CD  GLU A 105     -11.094  -3.943  -0.371  1.00 93.56           C  
ATOM    786  OE1 GLU A 105     -11.500  -3.961   0.814  1.00 93.56           O  
ATOM    787  OE2 GLU A 105     -11.086  -2.906  -1.071  1.00 93.56           O  
ATOM    788  N   ARG A 106     -11.656  -7.207  -4.922  1.00 93.88           N  
ATOM    789  CA  ARG A 106     -12.102  -7.293  -6.309  1.00 93.88           C  
ATOM    790  C   ARG A 106     -13.195  -6.270  -6.598  1.00 93.88           C  
ATOM    791  CB  ARG A 106     -12.602  -8.703  -6.625  1.00 93.88           C  
ATOM    792  O   ARG A 106     -13.953  -5.895  -5.703  1.00 93.88           O  
ATOM    793  CG  ARG A 106     -11.602  -9.797  -6.324  1.00 93.88           C  
ATOM    794  CD  ARG A 106     -10.438  -9.789  -7.309  1.00 93.88           C  
ATOM    795  NE  ARG A 106      -9.570 -10.945  -7.137  1.00 93.88           N  
ATOM    796  NH1 ARG A 106      -8.227 -10.469  -8.953  1.00 93.88           N  
ATOM    797  NH2 ARG A 106      -7.816 -12.328  -7.676  1.00 93.88           N  
ATOM    798  CZ  ARG A 106      -8.539 -11.250  -7.922  1.00 93.88           C  
ATOM    799  N   SER A 107     -13.172  -5.777  -7.820  1.00 91.62           N  
ATOM    800  CA  SER A 107     -14.195  -4.816  -8.219  1.00 91.62           C  
ATOM    801  C   SER A 107     -15.586  -5.434  -8.172  1.00 91.62           C  
ATOM    802  CB  SER A 107     -13.914  -4.289  -9.633  1.00 91.62           C  
ATOM    803  O   SER A 107     -16.578  -4.723  -8.000  1.00 91.62           O  
ATOM    804  OG  SER A 107     -13.875  -5.355 -10.562  1.00 91.62           O  
ATOM    805  N   ARG A 108     -15.734  -6.723  -8.234  1.00 90.19           N  
ATOM    806  CA  ARG A 108     -17.016  -7.426  -8.242  1.00 90.19           C  
ATOM    807  C   ARG A 108     -17.531  -7.648  -6.828  1.00 90.19           C  
ATOM    808  CB  ARG A 108     -16.875  -8.766  -8.969  1.00 90.19           C  
ATOM    809  O   ARG A 108     -18.656  -8.125  -6.641  1.00 90.19           O  
ATOM    810  CG  ARG A 108     -15.867  -9.711  -8.344  1.00 90.19           C  
ATOM    811  CD  ARG A 108     -15.734 -11.000  -9.133  1.00 90.19           C  
ATOM    812  NE  ARG A 108     -14.750 -11.906  -8.539  1.00 90.19           N  
ATOM    813  NH1 ARG A 108     -15.141 -13.641 -10.008  1.00 90.19           N  
ATOM    814  NH2 ARG A 108     -13.578 -13.867  -8.344  1.00 90.19           N  
ATOM    815  CZ  ARG A 108     -14.492 -13.133  -8.961  1.00 90.19           C  
ATOM    816  N   ALA A 109     -16.688  -7.328  -5.844  1.00 89.62           N  
ATOM    817  CA  ALA A 109     -17.094  -7.543  -4.453  1.00 89.62           C  
ATOM    818  C   ALA A 109     -18.328  -6.723  -4.105  1.00 89.62           C  
ATOM    819  CB  ALA A 109     -15.945  -7.191  -3.510  1.00 89.62           C  
ATOM    820  O   ALA A 109     -18.406  -5.539  -4.441  1.00 89.62           O  
ATOM    821  N   ASN A 110     -19.281  -7.324  -3.527  1.00 86.06           N  
ATOM    822  CA  ASN A 110     -20.516  -6.672  -3.119  1.00 86.06           C  
ATOM    823  C   ASN A 110     -21.047  -7.254  -1.812  1.00 86.06           C  
ATOM    824  CB  ASN A 110     -21.578  -6.789  -4.223  1.00 86.06           C  
ATOM    825  O   ASN A 110     -20.750  -8.398  -1.468  1.00 86.06           O  
ATOM    826  CG  ASN A 110     -22.031  -8.219  -4.441  1.00 86.06           C  
ATOM    827  ND2 ASN A 110     -23.000  -8.398  -5.328  1.00 86.06           N  
ATOM    828  OD1 ASN A 110     -21.516  -9.148  -3.820  1.00 86.06           O  
ATOM    829  N   SER A 111     -21.719  -6.367  -1.001  1.00 84.25           N  
ATOM    830  CA  SER A 111     -22.359  -6.840   0.219  1.00 84.25           C  
ATOM    831  C   SER A 111     -23.844  -7.105  -0.006  1.00 84.25           C  
ATOM    832  CB  SER A 111     -22.172  -5.828   1.350  1.00 84.25           C  
ATOM    833  O   SER A 111     -24.547  -6.281  -0.604  1.00 84.25           O  
ATOM    834  OG  SER A 111     -22.906  -6.223   2.502  1.00 84.25           O  
ATOM    835  N   SER A 112     -24.312  -8.188   0.357  1.00 78.25           N  
ATOM    836  CA  SER A 112     -25.719  -8.523   0.198  1.00 78.25           C  
ATOM    837  C   SER A 112     -26.500  -8.266   1.481  1.00 78.25           C  
ATOM    838  CB  SER A 112     -25.875  -9.992  -0.214  1.00 78.25           C  
ATOM    839  O   SER A 112     -27.703  -8.531   1.552  1.00 78.25           O  
ATOM    840  OG  SER A 112     -25.266 -10.852   0.733  1.00 78.25           O  
ATOM    841  N   CYS A 113     -25.812  -7.629   2.475  1.00 86.81           N  
ATOM    842  CA  CYS A 113     -26.422  -7.383   3.777  1.00 86.81           C  
ATOM    843  C   CYS A 113     -26.984  -5.969   3.859  1.00 86.81           C  
ATOM    844  CB  CYS A 113     -25.406  -7.605   4.895  1.00 86.81           C  
ATOM    845  O   CYS A 113     -27.094  -5.281   2.844  1.00 86.81           O  
ATOM    846  SG  CYS A 113     -25.062  -9.344   5.234  1.00 86.81           S  
ATOM    847  N   TYR A 114     -27.422  -5.430   5.059  1.00 87.19           N  
ATOM    848  CA  TYR A 114     -27.984  -4.109   5.289  1.00 87.19           C  
ATOM    849  C   TYR A 114     -27.078  -3.020   4.738  1.00 87.19           C  
ATOM    850  CB  TYR A 114     -28.219  -3.881   6.785  1.00 87.19           C  
ATOM    851  O   TYR A 114     -25.859  -3.074   4.918  1.00 87.19           O  
ATOM    852  CG  TYR A 114     -29.516  -3.150   7.094  1.00 87.19           C  
ATOM    853  CD1 TYR A 114     -29.531  -1.764   7.230  1.00 87.19           C  
ATOM    854  CD2 TYR A 114     -30.703  -3.842   7.242  1.00 87.19           C  
ATOM    855  CE1 TYR A 114     -30.703  -1.086   7.516  1.00 87.19           C  
ATOM    856  CE2 TYR A 114     -31.891  -3.176   7.527  1.00 87.19           C  
ATOM    857  OH  TYR A 114     -33.062  -1.133   7.941  1.00 87.19           O  
ATOM    858  CZ  TYR A 114     -31.891  -1.799   7.660  1.00 87.19           C  
ATOM    859  N   PRO A 115     -27.625  -2.078   4.004  1.00 90.19           N  
ATOM    860  CA  PRO A 115     -26.797  -0.967   3.525  1.00 90.19           C  
ATOM    861  C   PRO A 115     -26.125  -0.191   4.660  1.00 90.19           C  
ATOM    862  CB  PRO A 115     -27.797  -0.086   2.771  1.00 90.19           C  
ATOM    863  O   PRO A 115     -26.781   0.123   5.660  1.00 90.19           O  
ATOM    864  CG  PRO A 115     -28.984  -0.962   2.551  1.00 90.19           C  
ATOM    865  CD  PRO A 115     -28.984  -2.045   3.590  1.00 90.19           C  
ATOM    866  N   TYR A 116     -24.828   0.077   4.527  1.00 92.31           N  
ATOM    867  CA  TYR A 116     -24.109   0.764   5.594  1.00 92.31           C  
ATOM    868  C   TYR A 116     -23.141   1.782   5.023  1.00 92.31           C  
ATOM    869  CB  TYR A 116     -23.359  -0.244   6.473  1.00 92.31           C  
ATOM    870  O   TYR A 116     -22.719   1.674   3.865  1.00 92.31           O  
ATOM    871  CG  TYR A 116     -22.281  -1.001   5.738  1.00 92.31           C  
ATOM    872  CD1 TYR A 116     -22.547  -2.238   5.156  1.00 92.31           C  
ATOM    873  CD2 TYR A 116     -21.000  -0.481   5.633  1.00 92.31           C  
ATOM    874  CE1 TYR A 116     -21.547  -2.939   4.480  1.00 92.31           C  
ATOM    875  CE2 TYR A 116     -20.000  -1.174   4.961  1.00 92.31           C  
ATOM    876  OH  TYR A 116     -19.297  -3.092   3.725  1.00 92.31           O  
ATOM    877  CZ  TYR A 116     -20.281  -2.400   4.391  1.00 92.31           C  
ATOM    878  N   ASP A 117     -22.859   2.756   5.824  1.00 93.50           N  
ATOM    879  CA  ASP A 117     -21.781   3.699   5.559  1.00 93.50           C  
ATOM    880  C   ASP A 117     -20.781   3.740   6.723  1.00 93.50           C  
ATOM    881  CB  ASP A 117     -22.328   5.098   5.293  1.00 93.50           C  
ATOM    882  O   ASP A 117     -21.156   3.453   7.863  1.00 93.50           O  
ATOM    883  CG  ASP A 117     -23.031   5.699   6.500  1.00 93.50           C  
ATOM    884  OD1 ASP A 117     -24.156   5.281   6.824  1.00 93.50           O  
ATOM    885  OD2 ASP A 117     -22.438   6.602   7.137  1.00 93.50           O  
ATOM    886  N   VAL A 118     -19.578   4.020   6.410  1.00 93.31           N  
ATOM    887  CA  VAL A 118     -18.531   4.148   7.410  1.00 93.31           C  
ATOM    888  C   VAL A 118     -17.953   5.562   7.375  1.00 93.31           C  
ATOM    889  CB  VAL A 118     -17.406   3.111   7.188  1.00 93.31           C  
ATOM    890  O   VAL A 118     -17.266   5.934   6.422  1.00 93.31           O  
ATOM    891  CG1 VAL A 118     -16.375   3.176   8.312  1.00 93.31           C  
ATOM    892  CG2 VAL A 118     -18.000   1.706   7.078  1.00 93.31           C  
ATOM    893  N   PRO A 119     -18.391   6.492   8.320  1.00 89.00           N  
ATOM    894  CA  PRO A 119     -17.938   7.887   8.328  1.00 89.00           C  
ATOM    895  C   PRO A 119     -16.422   8.016   8.258  1.00 89.00           C  
ATOM    896  CB  PRO A 119     -18.484   8.430   9.648  1.00 89.00           C  
ATOM    897  O   PRO A 119     -15.898   8.891   7.559  1.00 89.00           O  
ATOM    898  CG  PRO A 119     -19.703   7.617   9.922  1.00 89.00           C  
ATOM    899  CD  PRO A 119     -19.484   6.219   9.422  1.00 89.00           C  
ATOM    900  N   ASP A 120     -15.578   7.195   8.805  1.00 87.38           N  
ATOM    901  CA  ASP A 120     -14.117   7.195   8.773  1.00 87.38           C  
ATOM    902  C   ASP A 120     -13.578   5.938   8.102  1.00 87.38           C  
ATOM    903  CB  ASP A 120     -13.547   7.316  10.188  1.00 87.38           C  
ATOM    904  O   ASP A 120     -12.680   5.277   8.625  1.00 87.38           O  
ATOM    905  CG  ASP A 120     -13.875   8.641  10.852  1.00 87.38           C  
ATOM    906  OD1 ASP A 120     -13.945   9.672  10.141  1.00 87.38           O  
ATOM    907  OD2 ASP A 120     -14.055   8.664  12.086  1.00 87.38           O  
ATOM    908  N   TYR A 121     -14.102   5.715   6.867  1.00 86.88           N  
ATOM    909  CA  TYR A 121     -13.852   4.484   6.125  1.00 86.88           C  
ATOM    910  C   TYR A 121     -12.367   4.316   5.824  1.00 86.88           C  
ATOM    911  CB  TYR A 121     -14.656   4.469   4.824  1.00 86.88           C  
ATOM    912  O   TYR A 121     -11.797   3.246   6.043  1.00 86.88           O  
ATOM    913  CG  TYR A 121     -14.344   3.295   3.930  1.00 86.88           C  
ATOM    914  CD1 TYR A 121     -13.438   3.416   2.877  1.00 86.88           C  
ATOM    915  CD2 TYR A 121     -14.953   2.061   4.133  1.00 86.88           C  
ATOM    916  CE1 TYR A 121     -13.148   2.336   2.051  1.00 86.88           C  
ATOM    917  CE2 TYR A 121     -14.672   0.975   3.312  1.00 86.88           C  
ATOM    918  OH  TYR A 121     -13.484   0.049   1.459  1.00 86.88           O  
ATOM    919  CZ  TYR A 121     -13.766   1.121   2.275  1.00 86.88           C  
ATOM    920  N   ALA A 122     -11.688   5.348   5.332  1.00 85.38           N  
ATOM    921  CA  ALA A 122     -10.289   5.281   4.906  1.00 85.38           C  
ATOM    922  C   ALA A 122      -9.375   4.930   6.070  1.00 85.38           C  
ATOM    923  CB  ALA A 122      -9.867   6.609   4.281  1.00 85.38           C  
ATOM    924  O   ALA A 122      -8.477   4.098   5.934  1.00 85.38           O  
ATOM    925  N   SER A 123      -9.695   5.523   7.285  1.00 87.06           N  
ATOM    926  CA  SER A 123      -8.883   5.277   8.469  1.00 87.06           C  
ATOM    927  C   SER A 123      -9.039   3.840   8.961  1.00 87.06           C  
ATOM    928  CB  SER A 123      -9.258   6.250   9.586  1.00 87.06           C  
ATOM    929  O   SER A 123      -8.055   3.180   9.289  1.00 87.06           O  
ATOM    930  OG  SER A 123      -8.992   7.586   9.203  1.00 87.06           O  
ATOM    931  N   LEU A 124     -10.227   3.473   8.992  1.00 90.38           N  
ATOM    932  CA  LEU A 124     -10.508   2.105   9.414  1.00 90.38           C  
ATOM    933  C   LEU A 124      -9.891   1.099   8.453  1.00 90.38           C  
ATOM    934  CB  LEU A 124     -12.016   1.872   9.516  1.00 90.38           C  
ATOM    935  O   LEU A 124      -9.266   0.125   8.883  1.00 90.38           O  
ATOM    936  CG  LEU A 124     -12.461   0.461   9.906  1.00 90.38           C  
ATOM    937  CD1 LEU A 124     -11.867   0.075  11.258  1.00 90.38           C  
ATOM    938  CD2 LEU A 124     -13.977   0.366   9.930  1.00 90.38           C  
ATOM    939  N   ARG A 125     -10.125   1.372   7.199  1.00 89.56           N  
ATOM    940  CA  ARG A 125      -9.586   0.522   6.145  1.00 89.56           C  
ATOM    941  C   ARG A 125      -8.070   0.399   6.266  1.00 89.56           C  
ATOM    942  CB  ARG A 125      -9.961   1.072   4.766  1.00 89.56           C  
ATOM    943  O   ARG A 125      -7.520  -0.699   6.156  1.00 89.56           O  
ATOM    944  CG  ARG A 125      -9.555   0.170   3.611  1.00 89.56           C  
ATOM    945  CD  ARG A 125     -10.000   0.731   2.271  1.00 89.56           C  
ATOM    946  NE  ARG A 125      -9.492  -0.058   1.155  1.00 89.56           N  
ATOM    947  NH1 ARG A 125     -11.570  -0.688   0.373  1.00 89.56           N  
ATOM    948  NH2 ARG A 125      -9.672  -1.401  -0.698  1.00 89.56           N  
ATOM    949  CZ  ARG A 125     -10.242  -0.714   0.279  1.00 89.56           C  
ATOM    950  N   SER A 126      -7.410   1.415   6.422  1.00 86.06           N  
ATOM    951  CA  SER A 126      -5.957   1.450   6.562  1.00 86.06           C  
ATOM    952  C   SER A 126      -5.508   0.732   7.832  1.00 86.06           C  
ATOM    953  CB  SER A 126      -5.457   2.895   6.578  1.00 86.06           C  
ATOM    954  O   SER A 126      -4.520  -0.004   7.816  1.00 86.06           O  
ATOM    955  OG  SER A 126      -4.047   2.936   6.746  1.00 86.06           O  
ATOM    956  N   LEU A 127      -6.184   0.999   8.914  1.00 88.50           N  
ATOM    957  CA  LEU A 127      -5.855   0.386  10.195  1.00 88.50           C  
ATOM    958  C   LEU A 127      -5.934  -1.134  10.109  1.00 88.50           C  
ATOM    959  CB  LEU A 127      -6.797   0.896  11.289  1.00 88.50           C  
ATOM    960  O   LEU A 127      -5.000  -1.833  10.508  1.00 88.50           O  
ATOM    961  CG  LEU A 127      -6.594   0.311  12.688  1.00 88.50           C  
ATOM    962  CD1 LEU A 127      -5.273   0.795  13.273  1.00 88.50           C  
ATOM    963  CD2 LEU A 127      -7.762   0.681  13.594  1.00 88.50           C  
ATOM    964  N   VAL A 128      -7.008  -1.613   9.562  1.00 89.56           N  
ATOM    965  CA  VAL A 128      -7.242  -3.051   9.469  1.00 89.56           C  
ATOM    966  C   VAL A 128      -6.285  -3.668   8.453  1.00 89.56           C  
ATOM    967  CB  VAL A 128      -8.703  -3.365   9.086  1.00 89.56           C  
ATOM    968  O   VAL A 128      -5.754  -4.758   8.672  1.00 89.56           O  
ATOM    969  CG1 VAL A 128      -8.898  -4.867   8.891  1.00 89.56           C  
ATOM    970  CG2 VAL A 128      -9.664  -2.834  10.148  1.00 89.56           C  
ATOM    971  N   ALA A 129      -6.070  -2.975   7.367  1.00 88.81           N  
ATOM    972  CA  ALA A 129      -5.152  -3.441   6.332  1.00 88.81           C  
ATOM    973  C   ALA A 129      -3.742  -3.613   6.883  1.00 88.81           C  
ATOM    974  CB  ALA A 129      -5.145  -2.471   5.152  1.00 88.81           C  
ATOM    975  O   ALA A 129      -3.064  -4.598   6.578  1.00 88.81           O  
ATOM    976  N   SER A 130      -3.348  -2.738   7.723  1.00 87.81           N  
ATOM    977  CA  SER A 130      -1.993  -2.736   8.266  1.00 87.81           C  
ATOM    978  C   SER A 130      -1.799  -3.871   9.266  1.00 87.81           C  
ATOM    979  CB  SER A 130      -1.685  -1.397   8.930  1.00 87.81           C  
ATOM    980  O   SER A 130      -0.671  -4.312   9.500  1.00 87.81           O  
ATOM    981  OG  SER A 130      -2.461  -1.230  10.109  1.00 87.81           O  
ATOM    982  N   SER A 131      -2.865  -4.281   9.922  1.00 88.69           N  
ATOM    983  CA  SER A 131      -2.816  -5.332  10.938  1.00 88.69           C  
ATOM    984  C   SER A 131      -2.531  -6.691  10.312  1.00 88.69           C  
ATOM    985  CB  SER A 131      -4.129  -5.383  11.719  1.00 88.69           C  
ATOM    986  O   SER A 131      -1.853  -7.527  10.914  1.00 88.69           O  
ATOM    987  OG  SER A 131      -4.098  -6.414  12.695  1.00 88.69           O  
ATOM    988  N   GLY A 132      -2.979  -6.918   9.031  1.00 88.62           N  
ATOM    989  CA  GLY A 132      -2.668  -8.117   8.258  1.00 88.62           C  
ATOM    990  C   GLY A 132      -3.406  -9.344   8.750  1.00 88.62           C  
ATOM    991  O   GLY A 132      -3.033 -10.477   8.414  1.00 88.62           O  
ATOM    992  N   THR A 133      -4.391  -9.141   9.648  1.00 89.75           N  
ATOM    993  CA  THR A 133      -5.219 -10.234  10.141  1.00 89.75           C  
ATOM    994  C   THR A 133      -6.586  -9.719  10.578  1.00 89.75           C  
ATOM    995  CB  THR A 133      -4.539 -10.961  11.320  1.00 89.75           C  
ATOM    996  O   THR A 133      -6.719  -8.562  11.000  1.00 89.75           O  
ATOM    997  CG2 THR A 133      -4.281 -10.008  12.477  1.00 89.75           C  
ATOM    998  OG1 THR A 133      -5.383 -12.023  11.766  1.00 89.75           O  
ATOM    999  N   LEU A 134      -7.641 -10.570  10.492  1.00 86.50           N  
ATOM   1000  CA  LEU A 134      -8.961 -10.328  11.055  1.00 86.50           C  
ATOM   1001  C   LEU A 134      -9.234 -11.250  12.234  1.00 86.50           C  
ATOM   1002  CB  LEU A 134     -10.047 -10.508   9.984  1.00 86.50           C  
ATOM   1003  O   LEU A 134     -10.156 -12.062  12.188  1.00 86.50           O  
ATOM   1004  CG  LEU A 134     -10.000  -9.539   8.805  1.00 86.50           C  
ATOM   1005  CD1 LEU A 134     -11.031  -9.938   7.750  1.00 86.50           C  
ATOM   1006  CD2 LEU A 134     -10.234  -8.109   9.273  1.00 86.50           C  
ATOM   1007  N   GLU A 135      -8.266 -11.289  13.117  1.00 90.75           N  
ATOM   1008  CA  GLU A 135      -8.438 -12.109  14.312  1.00 90.75           C  
ATOM   1009  C   GLU A 135      -9.508 -11.531  15.234  1.00 90.75           C  
ATOM   1010  CB  GLU A 135      -7.109 -12.250  15.062  1.00 90.75           C  
ATOM   1011  O   GLU A 135      -9.320 -10.461  15.812  1.00 90.75           O  
ATOM   1012  CG  GLU A 135      -7.156 -13.234  16.219  1.00 90.75           C  
ATOM   1013  CD  GLU A 135      -5.836 -13.352  16.953  1.00 90.75           C  
ATOM   1014  OE1 GLU A 135      -5.797 -13.992  18.031  1.00 90.75           O  
ATOM   1015  OE2 GLU A 135      -4.828 -12.805  16.453  1.00 90.75           O  
ATOM   1016  N   PHE A 136     -10.594 -12.258  15.367  1.00 92.56           N  
ATOM   1017  CA  PHE A 136     -11.781 -11.797  16.078  1.00 92.56           C  
ATOM   1018  C   PHE A 136     -12.047 -12.656  17.312  1.00 92.56           C  
ATOM   1019  CB  PHE A 136     -13.000 -11.805  15.156  1.00 92.56           C  
ATOM   1020  O   PHE A 136     -12.023 -13.891  17.219  1.00 92.56           O  
ATOM   1021  CG  PHE A 136     -14.273 -11.383  15.828  1.00 92.56           C  
ATOM   1022  CD1 PHE A 136     -15.219 -12.328  16.203  1.00 92.56           C  
ATOM   1023  CD2 PHE A 136     -14.531 -10.047  16.078  1.00 92.56           C  
ATOM   1024  CE1 PHE A 136     -16.406 -11.945  16.828  1.00 92.56           C  
ATOM   1025  CE2 PHE A 136     -15.711  -9.648  16.703  1.00 92.56           C  
ATOM   1026  CZ  PHE A 136     -16.641 -10.602  17.078  1.00 92.56           C  
ATOM   1027  N   LYS A 137     -12.234 -12.031  18.406  1.00 93.56           N  
ATOM   1028  CA  LYS A 137     -12.562 -12.727  19.641  1.00 93.56           C  
ATOM   1029  C   LYS A 137     -13.898 -12.242  20.203  1.00 93.56           C  
ATOM   1030  CB  LYS A 137     -11.453 -12.516  20.688  1.00 93.56           C  
ATOM   1031  O   LYS A 137     -14.125 -11.039  20.328  1.00 93.56           O  
ATOM   1032  CG  LYS A 137     -10.133 -13.188  20.328  1.00 93.56           C  
ATOM   1033  CD  LYS A 137      -9.164 -13.180  21.500  1.00 93.56           C  
ATOM   1034  CE  LYS A 137      -7.871 -13.914  21.156  1.00 93.56           C  
ATOM   1035  NZ  LYS A 137      -6.910 -13.891  22.297  1.00 93.56           N  
ATOM   1036  N   ASN A 138     -14.703 -13.227  20.469  1.00 92.81           N  
ATOM   1037  CA  ASN A 138     -15.977 -12.867  21.078  1.00 92.81           C  
ATOM   1038  C   ASN A 138     -15.805 -12.367  22.500  1.00 92.81           C  
ATOM   1039  CB  ASN A 138     -16.938 -14.055  21.031  1.00 92.81           C  
ATOM   1040  O   ASN A 138     -14.992 -12.914  23.250  1.00 92.81           O  
ATOM   1041  CG  ASN A 138     -17.516 -14.297  19.656  1.00 92.81           C  
ATOM   1042  ND2 ASN A 138     -17.859 -15.547  19.375  1.00 92.81           N  
ATOM   1043  OD1 ASN A 138     -17.656 -13.375  18.859  1.00 92.81           O  
ATOM   1044  N   GLU A 139     -16.500 -11.305  22.812  1.00 92.38           N  
ATOM   1045  CA  GLU A 139     -16.500 -10.727  24.156  1.00 92.38           C  
ATOM   1046  C   GLU A 139     -17.891 -10.703  24.766  1.00 92.38           C  
ATOM   1047  CB  GLU A 139     -15.906  -9.312  24.125  1.00 92.38           C  
ATOM   1048  O   GLU A 139     -18.875 -10.453  24.062  1.00 92.38           O  
ATOM   1049  CG  GLU A 139     -15.523  -8.781  25.500  1.00 92.38           C  
ATOM   1050  CD  GLU A 139     -14.523  -7.637  25.438  1.00 92.38           C  
ATOM   1051  OE1 GLU A 139     -13.578  -7.617  26.250  1.00 92.38           O  
ATOM   1052  OE2 GLU A 139     -14.688  -6.758  24.562  1.00 92.38           O  
ATOM   1053  N   SER A 140     -18.047 -11.172  25.953  1.00 90.12           N  
ATOM   1054  CA  SER A 140     -19.359 -11.266  26.594  1.00 90.12           C  
ATOM   1055  C   SER A 140     -19.797  -9.906  27.125  1.00 90.12           C  
ATOM   1056  CB  SER A 140     -19.312 -12.273  27.750  1.00 90.12           C  
ATOM   1057  O   SER A 140     -19.203  -9.367  28.062  1.00 90.12           O  
ATOM   1058  OG  SER A 140     -19.000 -13.570  27.266  1.00 90.12           O  
ATOM   1059  N   PHE A 141     -20.812  -9.281  26.422  1.00 91.75           N  
ATOM   1060  CA  PHE A 141     -21.422  -8.031  26.859  1.00 91.75           C  
ATOM   1061  C   PHE A 141     -22.719  -8.305  27.625  1.00 91.75           C  
ATOM   1062  CB  PHE A 141     -21.719  -7.129  25.656  1.00 91.75           C  
ATOM   1063  O   PHE A 141     -23.438  -9.250  27.312  1.00 91.75           O  
ATOM   1064  CG  PHE A 141     -20.469  -6.684  24.922  1.00 91.75           C  
ATOM   1065  CD1 PHE A 141     -19.844  -5.488  25.250  1.00 91.75           C  
ATOM   1066  CD2 PHE A 141     -19.938  -7.461  23.906  1.00 91.75           C  
ATOM   1067  CE1 PHE A 141     -18.703  -5.070  24.578  1.00 91.75           C  
ATOM   1068  CE2 PHE A 141     -18.781  -7.051  23.234  1.00 91.75           C  
ATOM   1069  CZ  PHE A 141     -18.172  -5.855  23.562  1.00 91.75           C  
ATOM   1070  N   ASN A 142     -23.000  -7.672  28.750  1.00 90.06           N  
ATOM   1071  CA  ASN A 142     -24.234  -7.801  29.516  1.00 90.06           C  
ATOM   1072  C   ASN A 142     -25.328  -6.891  28.984  1.00 90.06           C  
ATOM   1073  CB  ASN A 142     -23.969  -7.500  31.000  1.00 90.06           C  
ATOM   1074  O   ASN A 142     -25.547  -5.797  29.500  1.00 90.06           O  
ATOM   1075  CG  ASN A 142     -25.125  -7.883  31.891  1.00 90.06           C  
ATOM   1076  ND2 ASN A 142     -25.016  -7.574  33.188  1.00 90.06           N  
ATOM   1077  OD1 ASN A 142     -26.125  -8.453  31.422  1.00 90.06           O  
ATOM   1078  N   TRP A 143     -25.906  -7.234  27.812  1.00 91.38           N  
ATOM   1079  CA  TRP A 143     -27.031  -6.492  27.266  1.00 91.38           C  
ATOM   1080  C   TRP A 143     -28.344  -6.977  27.875  1.00 91.38           C  
ATOM   1081  CB  TRP A 143     -27.078  -6.625  25.750  1.00 91.38           C  
ATOM   1082  O   TRP A 143     -28.828  -8.062  27.547  1.00 91.38           O  
ATOM   1083  CG  TRP A 143     -25.781  -6.312  25.062  1.00 91.38           C  
ATOM   1084  CD1 TRP A 143     -25.000  -7.168  24.328  1.00 91.38           C  
ATOM   1085  CD2 TRP A 143     -25.109  -5.051  25.062  1.00 91.38           C  
ATOM   1086  CE2 TRP A 143     -23.922  -5.215  24.297  1.00 91.38           C  
ATOM   1087  CE3 TRP A 143     -25.391  -3.797  25.625  1.00 91.38           C  
ATOM   1088  NE1 TRP A 143     -23.891  -6.512  23.875  1.00 91.38           N  
ATOM   1089  CH2 TRP A 143     -23.312  -2.953  24.656  1.00 91.38           C  
ATOM   1090  CZ2 TRP A 143     -23.016  -4.168  24.094  1.00 91.38           C  
ATOM   1091  CZ3 TRP A 143     -24.484  -2.758  25.406  1.00 91.38           C  
ATOM   1092  N   THR A 144     -28.969  -6.379  28.906  1.00 91.19           N  
ATOM   1093  CA  THR A 144     -30.141  -6.840  29.625  1.00 91.19           C  
ATOM   1094  C   THR A 144     -31.391  -6.070  29.172  1.00 91.19           C  
ATOM   1095  CB  THR A 144     -29.969  -6.695  31.141  1.00 91.19           C  
ATOM   1096  O   THR A 144     -31.312  -4.883  28.859  1.00 91.19           O  
ATOM   1097  CG2 THR A 144     -28.797  -7.535  31.641  1.00 91.19           C  
ATOM   1098  OG1 THR A 144     -29.719  -5.320  31.453  1.00 91.19           O  
ATOM   1099  N   GLY A 145     -32.469  -6.895  28.984  1.00 91.12           N  
ATOM   1100  CA  GLY A 145     -33.750  -6.246  28.781  1.00 91.12           C  
ATOM   1101  C   GLY A 145     -34.031  -5.867  27.344  1.00 91.12           C  
ATOM   1102  O   GLY A 145     -34.906  -5.074  27.047  1.00 91.12           O  
ATOM   1103  N   VAL A 146     -33.094  -6.418  26.375  1.00 93.88           N  
ATOM   1104  CA  VAL A 146     -33.250  -6.164  24.953  1.00 93.88           C  
ATOM   1105  C   VAL A 146     -33.094  -7.469  24.172  1.00 93.88           C  
ATOM   1106  CB  VAL A 146     -32.250  -5.113  24.453  1.00 93.88           C  
ATOM   1107  O   VAL A 146     -32.500  -8.422  24.672  1.00 93.88           O  
ATOM   1108  CG1 VAL A 146     -32.500  -3.756  25.109  1.00 93.88           C  
ATOM   1109  CG2 VAL A 146     -30.812  -5.578  24.719  1.00 93.88           C  
ATOM   1110  N   LYS A 147     -33.719  -7.582  23.047  1.00 93.25           N  
ATOM   1111  CA  LYS A 147     -33.438  -8.664  22.094  1.00 93.25           C  
ATOM   1112  C   LYS A 147     -32.094  -8.461  21.391  1.00 93.25           C  
ATOM   1113  CB  LYS A 147     -34.562  -8.766  21.062  1.00 93.25           C  
ATOM   1114  O   LYS A 147     -31.781  -7.348  20.969  1.00 93.25           O  
ATOM   1115  CG  LYS A 147     -35.906  -9.258  21.625  1.00 93.25           C  
ATOM   1116  CD  LYS A 147     -36.938  -9.453  20.531  1.00 93.25           C  
ATOM   1117  CE  LYS A 147     -38.250  -9.938  21.109  1.00 93.25           C  
ATOM   1118  NZ  LYS A 147     -39.281 -10.133  20.031  1.00 93.25           N  
ATOM   1119  N   GLN A 148     -31.359  -9.562  21.438  1.00 88.56           N  
ATOM   1120  CA  GLN A 148     -30.047  -9.562  20.812  1.00 88.56           C  
ATOM   1121  C   GLN A 148     -30.047 -10.398  19.531  1.00 88.56           C  
ATOM   1122  CB  GLN A 148     -28.984 -10.094  21.781  1.00 88.56           C  
ATOM   1123  O   GLN A 148     -30.844 -11.328  19.391  1.00 88.56           O  
ATOM   1124  CG  GLN A 148     -28.891  -9.305  23.078  1.00 88.56           C  
ATOM   1125  CD  GLN A 148     -27.812  -9.836  24.000  1.00 88.56           C  
ATOM   1126  NE2 GLN A 148     -28.141  -9.945  25.281  1.00 88.56           N  
ATOM   1127  OE1 GLN A 148     -26.703 -10.156  23.578  1.00 88.56           O  
ATOM   1128  N   ASN A 149     -29.859  -9.867  18.375  1.00 82.25           N  
ATOM   1129  CA  ASN A 149     -29.719 -10.602  17.109  1.00 82.25           C  
ATOM   1130  C   ASN A 149     -30.797 -10.219  16.109  1.00 82.25           C  
ATOM   1131  CB  ASN A 149     -29.734 -12.109  17.359  1.00 82.25           C  
ATOM   1132  O   ASN A 149     -31.516 -11.078  15.609  1.00 82.25           O  
ATOM   1133  CG  ASN A 149     -28.547 -12.578  18.188  1.00 82.25           C  
ATOM   1134  ND2 ASN A 149     -28.797 -13.516  19.094  1.00 82.25           N  
ATOM   1135  OD1 ASN A 149     -27.422 -12.109  18.016  1.00 82.25           O  
ATOM   1136  N   GLY A 150     -30.891  -9.062  15.867  1.00 80.00           N  
ATOM   1137  CA  GLY A 150     -31.766  -8.633  14.781  1.00 80.00           C  
ATOM   1138  C   GLY A 150     -31.391  -9.242  13.445  1.00 80.00           C  
ATOM   1139  O   GLY A 150     -30.219  -9.500  13.172  1.00 80.00           O  
ATOM   1140  N   THR A 151     -32.406  -9.820  12.812  1.00 82.56           N  
ATOM   1141  CA  THR A 151     -32.156 -10.438  11.516  1.00 82.56           C  
ATOM   1142  C   THR A 151     -32.812  -9.648  10.391  1.00 82.56           C  
ATOM   1143  CB  THR A 151     -32.625 -11.898  11.477  1.00 82.56           C  
ATOM   1144  O   THR A 151     -33.750  -8.891  10.633  1.00 82.56           O  
ATOM   1145  CG2 THR A 151     -31.922 -12.727  12.555  1.00 82.56           C  
ATOM   1146  OG1 THR A 151     -34.031 -11.945  11.695  1.00 82.56           O  
ATOM   1147  N   SER A 152     -32.156  -9.703   9.266  1.00 77.44           N  
ATOM   1148  CA  SER A 152     -32.719  -9.055   8.078  1.00 77.44           C  
ATOM   1149  C   SER A 152     -32.750 -10.008   6.887  1.00 77.44           C  
ATOM   1150  CB  SER A 152     -31.938  -7.797   7.730  1.00 77.44           C  
ATOM   1151  O   SER A 152     -31.812 -10.797   6.703  1.00 77.44           O  
ATOM   1152  OG  SER A 152     -32.406  -7.234   6.512  1.00 77.44           O  
ATOM   1153  N   SER A 153     -33.812  -9.984   6.121  1.00 78.62           N  
ATOM   1154  CA  SER A 153     -33.906 -10.805   4.922  1.00 78.62           C  
ATOM   1155  C   SER A 153     -32.906 -10.375   3.863  1.00 78.62           C  
ATOM   1156  CB  SER A 153     -35.344 -10.734   4.344  1.00 78.62           C  
ATOM   1157  O   SER A 153     -32.625 -11.125   2.930  1.00 78.62           O  
ATOM   1158  OG  SER A 153     -35.688  -9.391   4.055  1.00 78.62           O  
ATOM   1159  N   ALA A 154     -32.375  -9.219   4.102  1.00 76.81           N  
ATOM   1160  CA  ALA A 154     -31.391  -8.625   3.188  1.00 76.81           C  
ATOM   1161  C   ALA A 154     -30.016  -9.266   3.359  1.00 76.81           C  
ATOM   1162  CB  ALA A 154     -31.312  -7.117   3.410  1.00 76.81           C  
ATOM   1163  O   ALA A 154     -29.203  -9.242   2.441  1.00 76.81           O  
ATOM   1164  N   CYS A 155     -29.859  -9.891   4.539  1.00 84.00           N  
ATOM   1165  CA  CYS A 155     -28.641 -10.625   4.859  1.00 84.00           C  
ATOM   1166  C   CYS A 155     -28.922 -12.117   5.020  1.00 84.00           C  
ATOM   1167  CB  CYS A 155     -28.000 -10.078   6.137  1.00 84.00           C  
ATOM   1168  O   CYS A 155     -29.625 -12.523   5.949  1.00 84.00           O  
ATOM   1169  SG  CYS A 155     -26.344 -10.695   6.445  1.00 84.00           S  
ATOM   1170  N   LYS A 156     -28.625 -12.836   3.955  1.00 84.56           N  
ATOM   1171  CA  LYS A 156     -28.953 -14.258   3.986  1.00 84.56           C  
ATOM   1172  C   LYS A 156     -27.719 -15.109   4.234  1.00 84.56           C  
ATOM   1173  CB  LYS A 156     -29.625 -14.688   2.680  1.00 84.56           C  
ATOM   1174  O   LYS A 156     -26.672 -14.891   3.607  1.00 84.56           O  
ATOM   1175  CG  LYS A 156     -31.016 -14.086   2.469  1.00 84.56           C  
ATOM   1176  CD  LYS A 156     -31.703 -14.695   1.258  1.00 84.56           C  
ATOM   1177  CE  LYS A 156     -33.094 -14.125   1.071  1.00 84.56           C  
ATOM   1178  NZ  LYS A 156     -33.812 -14.742  -0.093  1.00 84.56           N  
ATOM   1179  N   ARG A 157     -27.688 -15.836   5.195  1.00 84.62           N  
ATOM   1180  CA  ARG A 157     -26.719 -16.906   5.391  1.00 84.62           C  
ATOM   1181  C   ARG A 157     -27.328 -18.266   5.012  1.00 84.62           C  
ATOM   1182  CB  ARG A 157     -26.250 -16.953   6.844  1.00 84.62           C  
ATOM   1183  O   ARG A 157     -28.188 -18.797   5.727  1.00 84.62           O  
ATOM   1184  CG  ARG A 157     -25.016 -17.812   7.066  1.00 84.62           C  
ATOM   1185  CD  ARG A 157     -24.500 -17.703   8.492  1.00 84.62           C  
ATOM   1186  NE  ARG A 157     -23.656 -16.531   8.672  1.00 84.62           N  
ATOM   1187  NH1 ARG A 157     -24.703 -15.805  10.594  1.00 84.62           N  
ATOM   1188  NH2 ARG A 157     -22.953 -14.617   9.734  1.00 84.62           N  
ATOM   1189  CZ  ARG A 157     -23.781 -15.656   9.664  1.00 84.62           C  
ATOM   1190  N   GLY A 158     -27.047 -18.625   3.787  1.00 83.81           N  
ATOM   1191  CA  GLY A 158     -27.781 -19.734   3.217  1.00 83.81           C  
ATOM   1192  C   GLY A 158     -29.219 -19.375   2.838  1.00 83.81           C  
ATOM   1193  O   GLY A 158     -29.438 -18.438   2.086  1.00 83.81           O  
ATOM   1194  N   SER A 159     -30.234 -20.031   3.453  1.00 82.69           N  
ATOM   1195  CA  SER A 159     -31.641 -19.781   3.170  1.00 82.69           C  
ATOM   1196  C   SER A 159     -32.312 -19.047   4.328  1.00 82.69           C  
ATOM   1197  CB  SER A 159     -32.375 -21.094   2.881  1.00 82.69           C  
ATOM   1198  O   SER A 159     -33.500 -18.703   4.246  1.00 82.69           O  
ATOM   1199  OG  SER A 159     -32.188 -22.016   3.939  1.00 82.69           O  
ATOM   1200  N   SER A 160     -31.516 -18.703   5.387  1.00 86.00           N  
ATOM   1201  CA  SER A 160     -32.062 -18.078   6.594  1.00 86.00           C  
ATOM   1202  C   SER A 160     -31.672 -16.609   6.684  1.00 86.00           C  
ATOM   1203  CB  SER A 160     -31.562 -18.828   7.840  1.00 86.00           C  
ATOM   1204  O   SER A 160     -30.578 -16.219   6.281  1.00 86.00           O  
ATOM   1205  OG  SER A 160     -31.953 -20.188   7.797  1.00 86.00           O  
ATOM   1206  N   SER A 161     -32.656 -15.820   7.141  1.00 86.44           N  
ATOM   1207  CA  SER A 161     -32.344 -14.422   7.438  1.00 86.44           C  
ATOM   1208  C   SER A 161     -31.281 -14.297   8.531  1.00 86.44           C  
ATOM   1209  CB  SER A 161     -33.625 -13.680   7.859  1.00 86.44           C  
ATOM   1210  O   SER A 161     -31.344 -15.016   9.531  1.00 86.44           O  
ATOM   1211  OG  SER A 161     -34.562 -13.695   6.820  1.00 86.44           O  
ATOM   1212  N   SER A 162     -30.328 -13.500   8.234  1.00 88.38           N  
ATOM   1213  CA  SER A 162     -29.219 -13.297   9.156  1.00 88.38           C  
ATOM   1214  C   SER A 162     -28.844 -11.828   9.250  1.00 88.38           C  
ATOM   1215  CB  SER A 162     -28.000 -14.117   8.719  1.00 88.38           C  
ATOM   1216  O   SER A 162     -29.594 -10.953   8.812  1.00 88.38           O  
ATOM   1217  OG  SER A 162     -27.016 -14.117   9.727  1.00 88.38           O  
ATOM   1218  N   PHE A 163     -27.734 -11.602   9.977  1.00 90.38           N  
ATOM   1219  CA  PHE A 163     -27.125 -10.289  10.156  1.00 90.38           C  
ATOM   1220  C   PHE A 163     -25.609 -10.406  10.172  1.00 90.38           C  
ATOM   1221  CB  PHE A 163     -27.625  -9.641  11.453  1.00 90.38           C  
ATOM   1222  O   PHE A 163     -25.062 -11.492   9.969  1.00 90.38           O  
ATOM   1223  CG  PHE A 163     -27.312  -8.172  11.547  1.00 90.38           C  
ATOM   1224  CD1 PHE A 163     -26.516  -7.676  12.570  1.00 90.38           C  
ATOM   1225  CD2 PHE A 163     -27.828  -7.281  10.609  1.00 90.38           C  
ATOM   1226  CE1 PHE A 163     -26.234  -6.316  12.664  1.00 90.38           C  
ATOM   1227  CE2 PHE A 163     -27.547  -5.922  10.688  1.00 90.38           C  
ATOM   1228  CZ  PHE A 163     -26.750  -5.441  11.719  1.00 90.38           C  
ATOM   1229  N   PHE A 164     -24.953  -9.258  10.188  1.00 92.00           N  
ATOM   1230  CA  PHE A 164     -23.500  -9.297  10.312  1.00 92.00           C  
ATOM   1231  C   PHE A 164     -23.078 -10.148  11.500  1.00 92.00           C  
ATOM   1232  CB  PHE A 164     -22.922  -7.883  10.453  1.00 92.00           C  
ATOM   1233  O   PHE A 164     -23.531  -9.930  12.625  1.00 92.00           O  
ATOM   1234  CG  PHE A 164     -23.250  -6.984   9.289  1.00 92.00           C  
ATOM   1235  CD1 PHE A 164     -22.719  -7.242   8.023  1.00 92.00           C  
ATOM   1236  CD2 PHE A 164     -24.062  -5.875   9.453  1.00 92.00           C  
ATOM   1237  CE1 PHE A 164     -23.016  -6.410   6.949  1.00 92.00           C  
ATOM   1238  CE2 PHE A 164     -24.375  -5.043   8.383  1.00 92.00           C  
ATOM   1239  CZ  PHE A 164     -23.844  -5.309   7.129  1.00 92.00           C  
ATOM   1240  N   SER A 165     -22.219 -11.180  11.359  1.00 91.25           N  
ATOM   1241  CA  SER A 165     -21.875 -12.172  12.375  1.00 91.25           C  
ATOM   1242  C   SER A 165     -21.047 -11.555  13.492  1.00 91.25           C  
ATOM   1243  CB  SER A 165     -21.125 -13.344  11.750  1.00 91.25           C  
ATOM   1244  O   SER A 165     -20.922 -12.133  14.578  1.00 91.25           O  
ATOM   1245  OG  SER A 165     -19.922 -12.914  11.141  1.00 91.25           O  
ATOM   1246  N   ARG A 166     -20.453 -10.281  13.266  1.00 92.56           N  
ATOM   1247  CA  ARG A 166     -19.578  -9.656  14.250  1.00 92.56           C  
ATOM   1248  C   ARG A 166     -20.297  -8.523  14.984  1.00 92.56           C  
ATOM   1249  CB  ARG A 166     -18.312  -9.133  13.586  1.00 92.56           C  
ATOM   1250  O   ARG A 166     -19.688  -7.828  15.805  1.00 92.56           O  
ATOM   1251  CG  ARG A 166     -17.516 -10.195  12.844  1.00 92.56           C  
ATOM   1252  CD  ARG A 166     -17.000 -11.273  13.797  1.00 92.56           C  
ATOM   1253  NE  ARG A 166     -16.203 -12.266  13.094  1.00 92.56           N  
ATOM   1254  NH1 ARG A 166     -16.984 -14.062  14.312  1.00 92.56           N  
ATOM   1255  NH2 ARG A 166     -15.438 -14.391  12.656  1.00 92.56           N  
ATOM   1256  CZ  ARG A 166     -16.203 -13.570  13.352  1.00 92.56           C  
ATOM   1257  N   LEU A 167     -21.547  -8.344  14.664  1.00 94.56           N  
ATOM   1258  CA  LEU A 167     -22.344  -7.297  15.289  1.00 94.56           C  
ATOM   1259  C   LEU A 167     -23.641  -7.867  15.867  1.00 94.56           C  
ATOM   1260  CB  LEU A 167     -22.672  -6.195  14.273  1.00 94.56           C  
ATOM   1261  O   LEU A 167     -24.109  -8.914  15.430  1.00 94.56           O  
ATOM   1262  CG  LEU A 167     -21.484  -5.449  13.672  1.00 94.56           C  
ATOM   1263  CD1 LEU A 167     -21.922  -4.594  12.492  1.00 94.56           C  
ATOM   1264  CD2 LEU A 167     -20.797  -4.594  14.734  1.00 94.56           C  
ATOM   1265  N   ASN A 168     -24.141  -7.160  16.828  1.00 93.56           N  
ATOM   1266  CA  ASN A 168     -25.422  -7.473  17.438  1.00 93.56           C  
ATOM   1267  C   ASN A 168     -26.406  -6.316  17.281  1.00 93.56           C  
ATOM   1268  CB  ASN A 168     -25.250  -7.832  18.922  1.00 93.56           C  
ATOM   1269  O   ASN A 168     -26.109  -5.188  17.688  1.00 93.56           O  
ATOM   1270  CG  ASN A 168     -24.625  -9.195  19.109  1.00 93.56           C  
ATOM   1271  ND2 ASN A 168     -23.984  -9.398  20.266  1.00 93.56           N  
ATOM   1272  OD1 ASN A 168     -24.719 -10.070  18.250  1.00 93.56           O  
ATOM   1273  N   TRP A 169     -27.484  -6.715  16.656  1.00 93.75           N  
ATOM   1274  CA  TRP A 169     -28.531  -5.711  16.516  1.00 93.75           C  
ATOM   1275  C   TRP A 169     -29.469  -5.730  17.719  1.00 93.75           C  
ATOM   1276  CB  TRP A 169     -29.328  -5.945  15.234  1.00 93.75           C  
ATOM   1277  O   TRP A 169     -30.297  -6.641  17.859  1.00 93.75           O  
ATOM   1278  CG  TRP A 169     -30.281  -4.828  14.883  1.00 93.75           C  
ATOM   1279  CD1 TRP A 169     -30.484  -3.676  15.594  1.00 93.75           C  
ATOM   1280  CD2 TRP A 169     -31.141  -4.766  13.750  1.00 93.75           C  
ATOM   1281  CE2 TRP A 169     -31.844  -3.543  13.828  1.00 93.75           C  
ATOM   1282  CE3 TRP A 169     -31.391  -5.621  12.672  1.00 93.75           C  
ATOM   1283  NE1 TRP A 169     -31.422  -2.898  14.961  1.00 93.75           N  
ATOM   1284  CH2 TRP A 169     -33.000  -4.016  11.828  1.00 93.75           C  
ATOM   1285  CZ2 TRP A 169     -32.781  -3.156  12.875  1.00 93.75           C  
ATOM   1286  CZ3 TRP A 169     -32.344  -5.238  11.719  1.00 93.75           C  
ATOM   1287  N   LEU A 170     -29.406  -4.645  18.594  1.00 95.00           N  
ATOM   1288  CA  LEU A 170     -30.219  -4.578  19.797  1.00 95.00           C  
ATOM   1289  C   LEU A 170     -31.562  -3.938  19.516  1.00 95.00           C  
ATOM   1290  CB  LEU A 170     -29.484  -3.785  20.891  1.00 95.00           C  
ATOM   1291  O   LEU A 170     -31.625  -2.824  18.984  1.00 95.00           O  
ATOM   1292  CG  LEU A 170     -28.062  -4.246  21.219  1.00 95.00           C  
ATOM   1293  CD1 LEU A 170     -27.516  -3.455  22.406  1.00 95.00           C  
ATOM   1294  CD2 LEU A 170     -28.047  -5.742  21.516  1.00 95.00           C  
ATOM   1295  N   THR A 171     -32.656  -4.652  19.812  1.00 94.31           N  
ATOM   1296  CA  THR A 171     -34.000  -4.145  19.625  1.00 94.31           C  
ATOM   1297  C   THR A 171     -34.844  -4.328  20.891  1.00 94.31           C  
ATOM   1298  CB  THR A 171     -34.688  -4.840  18.438  1.00 94.31           C  
ATOM   1299  O   THR A 171     -34.375  -4.980  21.844  1.00 94.31           O  
ATOM   1300  CG2 THR A 171     -33.969  -4.570  17.125  1.00 94.31           C  
ATOM   1301  OG1 THR A 171     -34.719  -6.254  18.672  1.00 94.31           O  
ATOM   1302  N   SER A 172     -35.938  -3.721  20.859  1.00 94.06           N  
ATOM   1303  CA  SER A 172     -36.812  -3.736  22.031  1.00 94.06           C  
ATOM   1304  C   SER A 172     -37.312  -5.145  22.344  1.00 94.06           C  
ATOM   1305  CB  SER A 172     -38.000  -2.797  21.844  1.00 94.06           C  
ATOM   1306  O   SER A 172     -37.531  -5.938  21.422  1.00 94.06           O  
ATOM   1307  OG  SER A 172     -38.875  -3.307  20.844  1.00 94.06           O  
ATOM   1308  N   LEU A 173     -37.344  -5.582  23.578  1.00 93.62           N  
ATOM   1309  CA  LEU A 173     -37.906  -6.805  24.125  1.00 93.62           C  
ATOM   1310  C   LEU A 173     -39.219  -6.504  24.875  1.00 93.62           C  
ATOM   1311  CB  LEU A 173     -36.938  -7.520  25.047  1.00 93.62           C  
ATOM   1312  O   LEU A 173     -39.219  -5.727  25.828  1.00 93.62           O  
ATOM   1313  CG  LEU A 173     -37.406  -8.844  25.641  1.00 93.62           C  
ATOM   1314  CD1 LEU A 173     -37.594  -9.891  24.547  1.00 93.62           C  
ATOM   1315  CD2 LEU A 173     -36.406  -9.336  26.703  1.00 93.62           C  
ATOM   1316  N   ASN A 174     -40.375  -7.016  24.344  1.00 91.50           N  
ATOM   1317  CA  ASN A 174     -41.656  -6.766  24.938  1.00 91.50           C  
ATOM   1318  C   ASN A 174     -42.000  -5.277  24.984  1.00 91.50           C  
ATOM   1319  CB  ASN A 174     -41.750  -7.367  26.344  1.00 91.50           C  
ATOM   1320  O   ASN A 174     -42.469  -4.770  26.000  1.00 91.50           O  
ATOM   1321  CG  ASN A 174     -41.594  -8.875  26.344  1.00 91.50           C  
ATOM   1322  ND2 ASN A 174     -40.938  -9.406  27.359  1.00 91.50           N  
ATOM   1323  OD1 ASN A 174     -42.062  -9.562  25.438  1.00 91.50           O  
ATOM   1324  N   ASN A 175     -41.500  -4.492  23.875  1.00 91.81           N  
ATOM   1325  CA  ASN A 175     -41.812  -3.080  23.656  1.00 91.81           C  
ATOM   1326  C   ASN A 175     -41.094  -2.193  24.688  1.00 91.81           C  
ATOM   1327  CB  ASN A 175     -43.312  -2.840  23.688  1.00 91.81           C  
ATOM   1328  O   ASN A 175     -41.625  -1.124  25.031  1.00 91.81           O  
ATOM   1329  CG  ASN A 175     -44.031  -3.361  22.453  1.00 91.81           C  
ATOM   1330  ND2 ASN A 175     -45.281  -3.773  22.609  1.00 91.81           N  
ATOM   1331  OD1 ASN A 175     -43.438  -3.395  21.359  1.00 91.81           O  
ATOM   1332  N   ILE A 176     -40.094  -2.812  25.281  1.00 93.69           N  
ATOM   1333  CA  ILE A 176     -39.281  -2.066  26.219  1.00 93.69           C  
ATOM   1334  C   ILE A 176     -37.812  -2.098  25.766  1.00 93.69           C  
ATOM   1335  CB  ILE A 176     -39.406  -2.635  27.656  1.00 93.69           C  
ATOM   1336  O   ILE A 176     -37.312  -3.148  25.375  1.00 93.69           O  
ATOM   1337  CG1 ILE A 176     -40.875  -2.566  28.125  1.00 93.69           C  
ATOM   1338  CG2 ILE A 176     -38.469  -1.885  28.609  1.00 93.69           C  
ATOM   1339  CD1 ILE A 176     -41.125  -3.299  29.438  1.00 93.69           C  
ATOM   1340  N   TYR A 177     -37.156  -1.005  25.875  1.00 94.56           N  
ATOM   1341  CA  TYR A 177     -35.719  -0.865  25.609  1.00 94.56           C  
ATOM   1342  C   TYR A 177     -35.031  -0.053  26.719  1.00 94.56           C  
ATOM   1343  CB  TYR A 177     -35.469  -0.204  24.250  1.00 94.56           C  
ATOM   1344  O   TYR A 177     -35.031   1.179  26.656  1.00 94.56           O  
ATOM   1345  CG  TYR A 177     -34.062  -0.300  23.781  1.00 94.56           C  
ATOM   1346  CD1 TYR A 177     -33.062   0.481  24.344  1.00 94.56           C  
ATOM   1347  CD2 TYR A 177     -33.688  -1.172  22.750  1.00 94.56           C  
ATOM   1348  CE1 TYR A 177     -31.734   0.397  23.906  1.00 94.56           C  
ATOM   1349  CE2 TYR A 177     -32.375  -1.265  22.297  1.00 94.56           C  
ATOM   1350  OH  TYR A 177     -30.109  -0.565  22.453  1.00 94.56           O  
ATOM   1351  CZ  TYR A 177     -31.406  -0.478  22.891  1.00 94.56           C  
ATOM   1352  N   PRO A 178     -34.562  -0.734  27.734  1.00 95.12           N  
ATOM   1353  CA  PRO A 178     -33.906  -0.002  28.797  1.00 95.12           C  
ATOM   1354  C   PRO A 178     -32.562   0.580  28.359  1.00 95.12           C  
ATOM   1355  CB  PRO A 178     -33.688  -1.065  29.891  1.00 95.12           C  
ATOM   1356  O   PRO A 178     -31.938   0.081  27.406  1.00 95.12           O  
ATOM   1357  CG  PRO A 178     -33.656  -2.363  29.141  1.00 95.12           C  
ATOM   1358  CD  PRO A 178     -34.531  -2.242  27.922  1.00 95.12           C  
ATOM   1359  N   ALA A 179     -32.219   1.646  29.000  1.00 94.25           N  
ATOM   1360  CA  ALA A 179     -30.891   2.219  28.688  1.00 94.25           C  
ATOM   1361  C   ALA A 179     -29.781   1.194  28.891  1.00 94.25           C  
ATOM   1362  CB  ALA A 179     -30.641   3.457  29.547  1.00 94.25           C  
ATOM   1363  O   ALA A 179     -29.781   0.470  29.891  1.00 94.25           O  
ATOM   1364  N   GLN A 180     -28.953   1.142  27.859  1.00 95.44           N  
ATOM   1365  CA  GLN A 180     -27.812   0.234  27.922  1.00 95.44           C  
ATOM   1366  C   GLN A 180     -26.547   0.959  28.375  1.00 95.44           C  
ATOM   1367  CB  GLN A 180     -27.578  -0.412  26.547  1.00 95.44           C  
ATOM   1368  O   GLN A 180     -26.219   2.029  27.859  1.00 95.44           O  
ATOM   1369  CG  GLN A 180     -28.781  -1.157  26.000  1.00 95.44           C  
ATOM   1370  CD  GLN A 180     -29.234  -2.295  26.906  1.00 95.44           C  
ATOM   1371  NE2 GLN A 180     -30.516  -2.314  27.250  1.00 95.44           N  
ATOM   1372  OE1 GLN A 180     -28.422  -3.146  27.297  1.00 95.44           O  
ATOM   1373  N   ASN A 181     -25.938   0.314  29.453  1.00 95.00           N  
ATOM   1374  CA  ASN A 181     -24.672   0.830  29.984  1.00 95.00           C  
ATOM   1375  C   ASN A 181     -23.656  -0.286  30.219  1.00 95.00           C  
ATOM   1376  CB  ASN A 181     -24.922   1.591  31.297  1.00 95.00           C  
ATOM   1377  O   ASN A 181     -23.781  -1.062  31.172  1.00 95.00           O  
ATOM   1378  CG  ASN A 181     -23.719   2.387  31.750  1.00 95.00           C  
ATOM   1379  ND2 ASN A 181     -23.875   3.146  32.812  1.00 95.00           N  
ATOM   1380  OD1 ASN A 181     -22.656   2.322  31.141  1.00 95.00           O  
ATOM   1381  N   VAL A 182     -22.656  -0.277  29.328  1.00 93.94           N  
ATOM   1382  CA  VAL A 182     -21.688  -1.362  29.391  1.00 93.94           C  
ATOM   1383  C   VAL A 182     -20.281  -0.788  29.547  1.00 93.94           C  
ATOM   1384  CB  VAL A 182     -21.750  -2.258  28.125  1.00 93.94           C  
ATOM   1385  O   VAL A 182     -19.938   0.232  28.938  1.00 93.94           O  
ATOM   1386  CG1 VAL A 182     -20.594  -3.242  28.094  1.00 93.94           C  
ATOM   1387  CG2 VAL A 182     -23.094  -3.004  28.078  1.00 93.94           C  
ATOM   1388  N   THR A 183     -19.594  -1.462  30.453  1.00 94.38           N  
ATOM   1389  CA  THR A 183     -18.203  -1.126  30.656  1.00 94.38           C  
ATOM   1390  C   THR A 183     -17.297  -2.338  30.406  1.00 94.38           C  
ATOM   1391  CB  THR A 183     -17.969  -0.602  32.094  1.00 94.38           C  
ATOM   1392  O   THR A 183     -17.516  -3.402  31.000  1.00 94.38           O  
ATOM   1393  CG2 THR A 183     -16.516  -0.132  32.281  1.00 94.38           C  
ATOM   1394  OG1 THR A 183     -18.844   0.497  32.344  1.00 94.38           O  
ATOM   1395  N   MET A 184     -16.297  -2.016  29.547  1.00 94.50           N  
ATOM   1396  CA  MET A 184     -15.398  -3.109  29.188  1.00 94.50           C  
ATOM   1397  C   MET A 184     -13.938  -2.676  29.297  1.00 94.50           C  
ATOM   1398  CB  MET A 184     -15.695  -3.600  27.766  1.00 94.50           C  
ATOM   1399  O   MET A 184     -13.438  -1.947  28.438  1.00 94.50           O  
ATOM   1400  CG  MET A 184     -14.922  -4.852  27.375  1.00 94.50           C  
ATOM   1401  SD  MET A 184     -15.266  -6.262  28.500  1.00 94.50           S  
ATOM   1402  CE  MET A 184     -17.031  -6.508  28.172  1.00 94.50           C  
ATOM   1403  N   PRO A 185     -13.281  -3.232  30.344  1.00 93.75           N  
ATOM   1404  CA  PRO A 185     -11.859  -2.887  30.453  1.00 93.75           C  
ATOM   1405  C   PRO A 185     -10.977  -3.701  29.516  1.00 93.75           C  
ATOM   1406  CB  PRO A 185     -11.531  -3.205  31.922  1.00 93.75           C  
ATOM   1407  O   PRO A 185     -11.305  -4.848  29.188  1.00 93.75           O  
ATOM   1408  CG  PRO A 185     -12.516  -4.266  32.312  1.00 93.75           C  
ATOM   1409  CD  PRO A 185     -13.781  -4.055  31.531  1.00 93.75           C  
ATOM   1410  N   ASN A 186      -9.953  -3.025  29.031  1.00 94.81           N  
ATOM   1411  CA  ASN A 186      -8.938  -3.740  28.266  1.00 94.81           C  
ATOM   1412  C   ASN A 186      -7.770  -4.164  29.156  1.00 94.81           C  
ATOM   1413  CB  ASN A 186      -8.438  -2.881  27.109  1.00 94.81           C  
ATOM   1414  O   ASN A 186      -6.895  -3.355  29.469  1.00 94.81           O  
ATOM   1415  CG  ASN A 186      -7.465  -3.619  26.203  1.00 94.81           C  
ATOM   1416  ND2 ASN A 186      -6.969  -2.939  25.188  1.00 94.81           N  
ATOM   1417  OD1 ASN A 186      -7.160  -4.793  26.438  1.00 94.81           O  
ATOM   1418  N   LYS A 187      -7.723  -5.426  29.484  1.00 93.06           N  
ATOM   1419  CA  LYS A 187      -6.711  -5.941  30.406  1.00 93.06           C  
ATOM   1420  C   LYS A 187      -5.559  -6.586  29.641  1.00 93.06           C  
ATOM   1421  CB  LYS A 187      -7.328  -6.945  31.375  1.00 93.06           C  
ATOM   1422  O   LYS A 187      -4.574  -7.023  30.250  1.00 93.06           O  
ATOM   1423  CG  LYS A 187      -8.383  -6.352  32.312  1.00 93.06           C  
ATOM   1424  CD  LYS A 187      -8.961  -7.402  33.250  1.00 93.06           C  
ATOM   1425  CE  LYS A 187     -10.047  -6.816  34.125  1.00 93.06           C  
ATOM   1426  NZ  LYS A 187     -10.664  -7.859  35.000  1.00 93.06           N  
ATOM   1427  N   GLU A 188      -5.719  -6.543  28.391  1.00 92.50           N  
ATOM   1428  CA  GLU A 188      -4.707  -7.172  27.547  1.00 92.50           C  
ATOM   1429  C   GLU A 188      -3.576  -6.199  27.219  1.00 92.50           C  
ATOM   1430  CB  GLU A 188      -5.332  -7.703  26.250  1.00 92.50           C  
ATOM   1431  O   GLU A 188      -3.711  -4.992  27.438  1.00 92.50           O  
ATOM   1432  CG  GLU A 188      -6.477  -8.680  26.484  1.00 92.50           C  
ATOM   1433  CD  GLU A 188      -6.023 -10.008  27.078  1.00 92.50           C  
ATOM   1434  OE1 GLU A 188      -6.867 -10.734  27.656  1.00 92.50           O  
ATOM   1435  OE2 GLU A 188      -4.816 -10.312  26.984  1.00 92.50           O  
ATOM   1436  N   GLN A 189      -2.438  -6.680  26.734  1.00 92.25           N  
ATOM   1437  CA  GLN A 189      -1.276  -5.855  26.422  1.00 92.25           C  
ATOM   1438  C   GLN A 189      -1.305  -5.402  24.969  1.00 92.25           C  
ATOM   1439  CB  GLN A 189       0.019  -6.613  26.719  1.00 92.25           C  
ATOM   1440  O   GLN A 189      -0.273  -5.023  24.406  1.00 92.25           O  
ATOM   1441  CG  GLN A 189       0.232  -6.930  28.188  1.00 92.25           C  
ATOM   1442  CD  GLN A 189       0.403  -5.684  29.031  1.00 92.25           C  
ATOM   1443  NE2 GLN A 189      -0.060  -5.746  30.281  1.00 92.25           N  
ATOM   1444  OE1 GLN A 189       0.947  -4.676  28.578  1.00 92.25           O  
ATOM   1445  N   PHE A 190      -2.422  -5.535  24.281  1.00 92.25           N  
ATOM   1446  CA  PHE A 190      -2.578  -5.078  22.906  1.00 92.25           C  
ATOM   1447  C   PHE A 190      -3.846  -4.246  22.750  1.00 92.25           C  
ATOM   1448  CB  PHE A 190      -2.613  -6.270  21.938  1.00 92.25           C  
ATOM   1449  O   PHE A 190      -4.730  -4.293  23.609  1.00 92.25           O  
ATOM   1450  CG  PHE A 190      -3.660  -7.293  22.281  1.00 92.25           C  
ATOM   1451  CD1 PHE A 190      -3.332  -8.422  23.016  1.00 92.25           C  
ATOM   1452  CD2 PHE A 190      -4.973  -7.133  21.859  1.00 92.25           C  
ATOM   1453  CE1 PHE A 190      -4.297  -9.375  23.344  1.00 92.25           C  
ATOM   1454  CE2 PHE A 190      -5.945  -8.078  22.172  1.00 92.25           C  
ATOM   1455  CZ  PHE A 190      -5.605  -9.195  22.906  1.00 92.25           C  
ATOM   1456  N   ASP A 191      -3.908  -3.453  21.641  1.00 92.75           N  
ATOM   1457  CA  ASP A 191      -5.066  -2.619  21.328  1.00 92.75           C  
ATOM   1458  C   ASP A 191      -6.246  -3.467  20.875  1.00 92.75           C  
ATOM   1459  CB  ASP A 191      -4.719  -1.573  20.281  1.00 92.75           C  
ATOM   1460  O   ASP A 191      -6.078  -4.395  20.078  1.00 92.75           O  
ATOM   1461  CG  ASP A 191      -3.682  -0.570  20.750  1.00 92.75           C  
ATOM   1462  OD1 ASP A 191      -3.377  -0.536  21.969  1.00 92.75           O  
ATOM   1463  OD2 ASP A 191      -3.168   0.196  19.906  1.00 92.75           O  
ATOM   1464  N   LYS A 192      -7.410  -3.227  21.391  1.00 95.12           N  
ATOM   1465  CA  LYS A 192      -8.648  -3.857  20.953  1.00 95.12           C  
ATOM   1466  C   LYS A 192      -9.453  -2.918  20.047  1.00 95.12           C  
ATOM   1467  CB  LYS A 192      -9.492  -4.293  22.141  1.00 95.12           C  
ATOM   1468  O   LYS A 192      -9.641  -1.745  20.391  1.00 95.12           O  
ATOM   1469  CG  LYS A 192      -8.875  -5.414  22.969  1.00 95.12           C  
ATOM   1470  CD  LYS A 192      -9.781  -5.840  24.109  1.00 95.12           C  
ATOM   1471  CE  LYS A 192      -9.211  -7.035  24.859  1.00 95.12           C  
ATOM   1472  NZ  LYS A 192     -10.086  -7.438  26.000  1.00 95.12           N  
ATOM   1473  N   LEU A 193      -9.781  -3.408  18.906  1.00 95.19           N  
ATOM   1474  CA  LEU A 193     -10.648  -2.654  18.016  1.00 95.19           C  
ATOM   1475  C   LEU A 193     -12.094  -3.146  18.109  1.00 95.19           C  
ATOM   1476  CB  LEU A 193     -10.156  -2.766  16.562  1.00 95.19           C  
ATOM   1477  O   LEU A 193     -12.375  -4.312  17.812  1.00 95.19           O  
ATOM   1478  CG  LEU A 193     -11.055  -2.150  15.492  1.00 95.19           C  
ATOM   1479  CD1 LEU A 193     -11.109  -0.635  15.648  1.00 95.19           C  
ATOM   1480  CD2 LEU A 193     -10.555  -2.531  14.102  1.00 95.19           C  
ATOM   1481  N   TYR A 194     -12.969  -2.268  18.516  1.00 96.00           N  
ATOM   1482  CA  TYR A 194     -14.398  -2.576  18.578  1.00 96.00           C  
ATOM   1483  C   TYR A 194     -15.148  -1.919  17.422  1.00 96.00           C  
ATOM   1484  CB  TYR A 194     -14.984  -2.117  19.906  1.00 96.00           C  
ATOM   1485  O   TYR A 194     -14.984  -0.723  17.172  1.00 96.00           O  
ATOM   1486  CG  TYR A 194     -14.523  -2.934  21.094  1.00 96.00           C  
ATOM   1487  CD1 TYR A 194     -15.219  -4.070  21.500  1.00 96.00           C  
ATOM   1488  CD2 TYR A 194     -13.383  -2.568  21.812  1.00 96.00           C  
ATOM   1489  CE1 TYR A 194     -14.797  -4.824  22.578  1.00 96.00           C  
ATOM   1490  CE2 TYR A 194     -12.953  -3.316  22.891  1.00 96.00           C  
ATOM   1491  OH  TYR A 194     -13.234  -5.184  24.359  1.00 96.00           O  
ATOM   1492  CZ  TYR A 194     -13.664  -4.441  23.281  1.00 96.00           C  
ATOM   1493  N   ILE A 195     -15.914  -2.758  16.750  1.00 96.38           N  
ATOM   1494  CA  ILE A 195     -16.781  -2.236  15.695  1.00 96.38           C  
ATOM   1495  C   ILE A 195     -18.219  -2.141  16.203  1.00 96.38           C  
ATOM   1496  CB  ILE A 195     -16.719  -3.119  14.430  1.00 96.38           C  
ATOM   1497  O   ILE A 195     -18.734  -3.088  16.797  1.00 96.38           O  
ATOM   1498  CG1 ILE A 195     -15.273  -3.240  13.930  1.00 96.38           C  
ATOM   1499  CG2 ILE A 195     -17.625  -2.555  13.328  1.00 96.38           C  
ATOM   1500  CD1 ILE A 195     -14.656  -1.921  13.484  1.00 96.38           C  
ATOM   1501  N   TRP A 196     -18.812  -0.983  16.000  1.00 96.56           N  
ATOM   1502  CA  TRP A 196     -20.203  -0.792  16.391  1.00 96.56           C  
ATOM   1503  C   TRP A 196     -20.938   0.097  15.391  1.00 96.56           C  
ATOM   1504  CB  TRP A 196     -20.297  -0.180  17.797  1.00 96.56           C  
ATOM   1505  O   TRP A 196     -20.312   0.694  14.516  1.00 96.56           O  
ATOM   1506  CG  TRP A 196     -19.578   1.130  17.938  1.00 96.56           C  
ATOM   1507  CD1 TRP A 196     -18.234   1.321  18.125  1.00 96.56           C  
ATOM   1508  CD2 TRP A 196     -20.172   2.434  17.891  1.00 96.56           C  
ATOM   1509  CE2 TRP A 196     -19.125   3.369  18.062  1.00 96.56           C  
ATOM   1510  CE3 TRP A 196     -21.484   2.900  17.719  1.00 96.56           C  
ATOM   1511  NE1 TRP A 196     -17.953   2.666  18.219  1.00 96.56           N  
ATOM   1512  CH2 TRP A 196     -20.641   5.180  17.906  1.00 96.56           C  
ATOM   1513  CZ2 TRP A 196     -19.359   4.746  18.078  1.00 96.56           C  
ATOM   1514  CZ3 TRP A 196     -21.703   4.273  17.734  1.00 96.56           C  
ATOM   1515  N   GLY A 197     -22.234   0.169  15.531  1.00 96.56           N  
ATOM   1516  CA  GLY A 197     -22.969   0.929  14.531  1.00 96.56           C  
ATOM   1517  C   GLY A 197     -24.250   1.543  15.070  1.00 96.56           C  
ATOM   1518  O   GLY A 197     -24.625   1.306  16.219  1.00 96.56           O  
ATOM   1519  N   VAL A 198     -24.906   2.361  14.188  1.00 96.81           N  
ATOM   1520  CA  VAL A 198     -26.172   3.029  14.516  1.00 96.81           C  
ATOM   1521  C   VAL A 198     -27.203   2.756  13.430  1.00 96.81           C  
ATOM   1522  CB  VAL A 198     -25.969   4.551  14.695  1.00 96.81           C  
ATOM   1523  O   VAL A 198     -26.953   3.004  12.250  1.00 96.81           O  
ATOM   1524  CG1 VAL A 198     -27.281   5.230  15.055  1.00 96.81           C  
ATOM   1525  CG2 VAL A 198     -24.906   4.832  15.758  1.00 96.81           C  
ATOM   1526  N   HIS A 199     -28.234   2.180  13.883  1.00 95.31           N  
ATOM   1527  CA  HIS A 199     -29.328   1.935  12.953  1.00 95.31           C  
ATOM   1528  C   HIS A 199     -30.188   3.186  12.758  1.00 95.31           C  
ATOM   1529  CB  HIS A 199     -30.203   0.778  13.445  1.00 95.31           C  
ATOM   1530  O   HIS A 199     -30.609   3.807  13.734  1.00 95.31           O  
ATOM   1531  CG  HIS A 199     -31.297   0.405  12.492  1.00 95.31           C  
ATOM   1532  CD2 HIS A 199     -31.250  -0.033  11.211  1.00 95.31           C  
ATOM   1533  ND1 HIS A 199     -32.625   0.468  12.828  1.00 95.31           N  
ATOM   1534  CE1 HIS A 199     -33.375   0.082  11.797  1.00 95.31           C  
ATOM   1535  NE2 HIS A 199     -32.531  -0.227  10.805  1.00 95.31           N  
ATOM   1536  N   HIS A 200     -30.406   3.549  11.477  1.00 95.00           N  
ATOM   1537  CA  HIS A 200     -31.219   4.707  11.109  1.00 95.00           C  
ATOM   1538  C   HIS A 200     -32.531   4.277  10.484  1.00 95.00           C  
ATOM   1539  CB  HIS A 200     -30.453   5.621  10.156  1.00 95.00           C  
ATOM   1540  O   HIS A 200     -32.594   3.979   9.289  1.00 95.00           O  
ATOM   1541  CG  HIS A 200     -29.125   6.062  10.680  1.00 95.00           C  
ATOM   1542  CD2 HIS A 200     -27.875   5.605  10.438  1.00 95.00           C  
ATOM   1543  ND1 HIS A 200     -28.984   7.105  11.578  1.00 95.00           N  
ATOM   1544  CE1 HIS A 200     -27.703   7.266  11.859  1.00 95.00           C  
ATOM   1545  NE2 HIS A 200     -27.016   6.367  11.188  1.00 95.00           N  
ATOM   1546  N   PRO A 201     -33.594   4.223  11.281  1.00 94.19           N  
ATOM   1547  CA  PRO A 201     -34.875   3.758  10.758  1.00 94.19           C  
ATOM   1548  C   PRO A 201     -35.469   4.723   9.734  1.00 94.19           C  
ATOM   1549  CB  PRO A 201     -35.750   3.664  12.008  1.00 94.19           C  
ATOM   1550  O   PRO A 201     -35.250   5.930   9.805  1.00 94.19           O  
ATOM   1551  CG  PRO A 201     -34.781   3.510  13.141  1.00 94.19           C  
ATOM   1552  CD  PRO A 201     -33.531   4.281  12.812  1.00 94.19           C  
ATOM   1553  N   ASP A 202     -36.344   4.211   8.914  1.00 93.75           N  
ATOM   1554  CA  ASP A 202     -36.906   4.941   7.785  1.00 93.75           C  
ATOM   1555  C   ASP A 202     -38.125   5.773   8.211  1.00 93.75           C  
ATOM   1556  CB  ASP A 202     -37.312   3.979   6.664  1.00 93.75           C  
ATOM   1557  O   ASP A 202     -38.469   6.758   7.559  1.00 93.75           O  
ATOM   1558  CG  ASP A 202     -38.312   2.920   7.117  1.00 93.75           C  
ATOM   1559  OD1 ASP A 202     -38.125   2.365   8.227  1.00 93.75           O  
ATOM   1560  OD2 ASP A 202     -39.250   2.639   6.355  1.00 93.75           O  
ATOM   1561  N   THR A 203     -38.812   5.406   9.320  1.00 94.56           N  
ATOM   1562  CA  THR A 203     -39.969   6.125   9.805  1.00 94.56           C  
ATOM   1563  C   THR A 203     -40.000   6.176  11.328  1.00 94.56           C  
ATOM   1564  CB  THR A 203     -41.281   5.473   9.305  1.00 94.56           C  
ATOM   1565  O   THR A 203     -39.312   5.375  11.984  1.00 94.56           O  
ATOM   1566  CG2 THR A 203     -41.312   5.410   7.781  1.00 94.56           C  
ATOM   1567  OG1 THR A 203     -41.375   4.141   9.828  1.00 94.56           O  
ATOM   1568  N   ASP A 204     -40.719   7.098  11.852  1.00 94.88           N  
ATOM   1569  CA  ASP A 204     -40.906   7.211  13.297  1.00 94.88           C  
ATOM   1570  C   ASP A 204     -41.594   5.965  13.859  1.00 94.88           C  
ATOM   1571  CB  ASP A 204     -41.750   8.453  13.641  1.00 94.88           C  
ATOM   1572  O   ASP A 204     -41.281   5.531  14.977  1.00 94.88           O  
ATOM   1573  CG  ASP A 204     -40.969   9.750  13.406  1.00 94.88           C  
ATOM   1574  OD1 ASP A 204     -39.750   9.789  13.641  1.00 94.88           O  
ATOM   1575  OD2 ASP A 204     -41.594  10.742  12.977  1.00 94.88           O  
ATOM   1576  N   LYS A 205     -42.500   5.391  13.055  1.00 94.56           N  
ATOM   1577  CA  LYS A 205     -43.156   4.160  13.445  1.00 94.56           C  
ATOM   1578  C   LYS A 205     -42.156   3.020  13.633  1.00 94.56           C  
ATOM   1579  CB  LYS A 205     -44.219   3.771  12.406  1.00 94.56           C  
ATOM   1580  O   LYS A 205     -42.250   2.289  14.625  1.00 94.56           O  
ATOM   1581  CG  LYS A 205     -45.062   2.572  12.797  1.00 94.56           C  
ATOM   1582  CD  LYS A 205     -46.094   2.244  11.727  1.00 94.56           C  
ATOM   1583  CE  LYS A 205     -46.875   0.987  12.078  1.00 94.56           C  
ATOM   1584  NZ  LYS A 205     -47.906   0.658  11.031  1.00 94.56           N  
ATOM   1585  N   ASN A 206     -41.312   2.812  12.695  1.00 92.75           N  
ATOM   1586  CA  ASN A 206     -40.281   1.781  12.750  1.00 92.75           C  
ATOM   1587  C   ASN A 206     -39.312   2.027  13.898  1.00 92.75           C  
ATOM   1588  CB  ASN A 206     -39.531   1.700  11.422  1.00 92.75           C  
ATOM   1589  O   ASN A 206     -38.844   1.083  14.547  1.00 92.75           O  
ATOM   1590  CG  ASN A 206     -40.312   0.978  10.352  1.00 92.75           C  
ATOM   1591  ND2 ASN A 206     -39.844   1.060   9.109  1.00 92.75           N  
ATOM   1592  OD1 ASN A 206     -41.344   0.353  10.633  1.00 92.75           O  
ATOM   1593  N   GLN A 207     -38.969   3.285  14.172  1.00 95.00           N  
ATOM   1594  CA  GLN A 207     -38.125   3.660  15.297  1.00 95.00           C  
ATOM   1595  C   GLN A 207     -38.750   3.221  16.625  1.00 95.00           C  
ATOM   1596  CB  GLN A 207     -37.875   5.172  15.312  1.00 95.00           C  
ATOM   1597  O   GLN A 207     -38.062   2.592  17.453  1.00 95.00           O  
ATOM   1598  CG  GLN A 207     -37.188   5.672  16.562  1.00 95.00           C  
ATOM   1599  CD  GLN A 207     -35.750   5.180  16.688  1.00 95.00           C  
ATOM   1600  NE2 GLN A 207     -35.281   5.039  17.922  1.00 95.00           N  
ATOM   1601  OE1 GLN A 207     -35.062   4.922  15.680  1.00 95.00           O  
ATOM   1602  N   PHE A 208     -39.969   3.586  16.781  1.00 95.12           N  
ATOM   1603  CA  PHE A 208     -40.688   3.254  18.016  1.00 95.12           C  
ATOM   1604  C   PHE A 208     -40.875   1.747  18.141  1.00 95.12           C  
ATOM   1605  CB  PHE A 208     -42.031   3.965  18.078  1.00 95.12           C  
ATOM   1606  O   PHE A 208     -40.688   1.182  19.219  1.00 95.12           O  
ATOM   1607  CG  PHE A 208     -42.688   3.898  19.422  1.00 95.12           C  
ATOM   1608  CD1 PHE A 208     -43.594   2.887  19.719  1.00 95.12           C  
ATOM   1609  CD2 PHE A 208     -42.406   4.848  20.391  1.00 95.12           C  
ATOM   1610  CE1 PHE A 208     -44.219   2.824  20.969  1.00 95.12           C  
ATOM   1611  CE2 PHE A 208     -43.031   4.793  21.641  1.00 95.12           C  
ATOM   1612  CZ  PHE A 208     -43.906   3.779  21.938  1.00 95.12           C  
ATOM   1613  N   SER A 209     -41.188   1.107  17.047  1.00 93.69           N  
ATOM   1614  CA  SER A 209     -41.406  -0.334  17.047  1.00 93.69           C  
ATOM   1615  C   SER A 209     -40.125  -1.098  17.406  1.00 93.69           C  
ATOM   1616  CB  SER A 209     -41.906  -0.788  15.680  1.00 93.69           C  
ATOM   1617  O   SER A 209     -40.188  -2.090  18.125  1.00 93.69           O  
ATOM   1618  OG  SER A 209     -42.031  -2.201  15.625  1.00 93.69           O  
ATOM   1619  N   LEU A 210     -39.031  -0.686  16.953  1.00 92.94           N  
ATOM   1620  CA  LEU A 210     -37.750  -1.392  17.109  1.00 92.94           C  
ATOM   1621  C   LEU A 210     -37.094  -1.038  18.438  1.00 92.94           C  
ATOM   1622  CB  LEU A 210     -36.812  -1.058  15.945  1.00 92.94           C  
ATOM   1623  O   LEU A 210     -36.500  -1.903  19.094  1.00 92.94           O  
ATOM   1624  CG  LEU A 210     -37.125  -1.691  14.594  1.00 92.94           C  
ATOM   1625  CD1 LEU A 210     -36.312  -1.041  13.492  1.00 92.94           C  
ATOM   1626  CD2 LEU A 210     -36.906  -3.197  14.641  1.00 92.94           C  
ATOM   1627  N   PHE A 211     -37.281   0.201  18.922  1.00 94.75           N  
ATOM   1628  CA  PHE A 211     -36.469   0.631  20.062  1.00 94.75           C  
ATOM   1629  C   PHE A 211     -37.344   1.149  21.188  1.00 94.75           C  
ATOM   1630  CB  PHE A 211     -35.469   1.714  19.641  1.00 94.75           C  
ATOM   1631  O   PHE A 211     -36.844   1.541  22.250  1.00 94.75           O  
ATOM   1632  CG  PHE A 211     -34.531   1.285  18.531  1.00 94.75           C  
ATOM   1633  CD1 PHE A 211     -33.625   0.275  18.734  1.00 94.75           C  
ATOM   1634  CD2 PHE A 211     -34.594   1.892  17.281  1.00 94.75           C  
ATOM   1635  CE1 PHE A 211     -32.750  -0.124  17.719  1.00 94.75           C  
ATOM   1636  CE2 PHE A 211     -33.750   1.498  16.266  1.00 94.75           C  
ATOM   1637  CZ  PHE A 211     -32.812   0.491  16.484  1.00 94.75           C  
ATOM   1638  N   ALA A 212     -38.719   1.234  21.000  1.00 94.31           N  
ATOM   1639  CA  ALA A 212     -39.719   1.611  22.000  1.00 94.31           C  
ATOM   1640  C   ALA A 212     -39.562   3.074  22.406  1.00 94.31           C  
ATOM   1641  CB  ALA A 212     -39.594   0.709  23.219  1.00 94.31           C  
ATOM   1642  O   ALA A 212     -40.062   3.492  23.453  1.00 94.31           O  
ATOM   1643  N   HIS A 213     -38.719   3.824  21.719  1.00 92.88           N  
ATOM   1644  CA  HIS A 213     -38.469   5.250  21.938  1.00 92.88           C  
ATOM   1645  C   HIS A 213     -38.625   6.027  20.625  1.00 92.88           C  
ATOM   1646  CB  HIS A 213     -37.094   5.480  22.547  1.00 92.88           C  
ATOM   1647  O   HIS A 213     -38.406   5.480  19.547  1.00 92.88           O  
ATOM   1648  CG  HIS A 213     -36.938   4.922  23.922  1.00 92.88           C  
ATOM   1649  CD2 HIS A 213     -37.156   5.484  25.141  1.00 92.88           C  
ATOM   1650  ND1 HIS A 213     -36.531   3.631  24.156  1.00 92.88           N  
ATOM   1651  CE1 HIS A 213     -36.500   3.422  25.469  1.00 92.88           C  
ATOM   1652  NE2 HIS A 213     -36.875   4.531  26.078  1.00 92.88           N  
ATOM   1653  N   SER A 214     -39.000   7.328  20.719  1.00 90.94           N  
ATOM   1654  CA  SER A 214     -39.156   8.219  19.562  1.00 90.94           C  
ATOM   1655  C   SER A 214     -37.812   8.750  19.078  1.00 90.94           C  
ATOM   1656  CB  SER A 214     -40.094   9.383  19.938  1.00 90.94           C  
ATOM   1657  O   SER A 214     -37.719   9.234  17.953  1.00 90.94           O  
ATOM   1658  OG  SER A 214     -39.562  10.109  21.031  1.00 90.94           O  
ATOM   1659  N   SER A 215     -36.812   8.539  19.938  1.00 91.88           N  
ATOM   1660  CA  SER A 215     -35.438   8.930  19.594  1.00 91.88           C  
ATOM   1661  C   SER A 215     -34.406   8.094  20.359  1.00 91.88           C  
ATOM   1662  CB  SER A 215     -35.219  10.414  19.891  1.00 91.88           C  
ATOM   1663  O   SER A 215     -34.750   7.445  21.344  1.00 91.88           O  
ATOM   1664  OG  SER A 215     -35.281  10.672  21.281  1.00 91.88           O  
ATOM   1665  N   GLY A 216     -33.156   8.039  19.797  1.00 93.31           N  
ATOM   1666  CA  GLY A 216     -32.094   7.320  20.438  1.00 93.31           C  
ATOM   1667  C   GLY A 216     -30.781   8.102  20.453  1.00 93.31           C  
ATOM   1668  O   GLY A 216     -30.625   9.086  19.734  1.00 93.31           O  
ATOM   1669  N   ARG A 217     -29.984   7.734  21.391  1.00 95.38           N  
ATOM   1670  CA  ARG A 217     -28.656   8.320  21.500  1.00 95.38           C  
ATOM   1671  C   ARG A 217     -27.625   7.270  21.922  1.00 95.38           C  
ATOM   1672  CB  ARG A 217     -28.656   9.484  22.484  1.00 95.38           C  
ATOM   1673  O   ARG A 217     -27.875   6.492  22.844  1.00 95.38           O  
ATOM   1674  CG  ARG A 217     -27.344  10.242  22.547  1.00 95.38           C  
ATOM   1675  CD  ARG A 217     -27.438  11.453  23.469  1.00 95.38           C  
ATOM   1676  NE  ARG A 217     -26.188  12.219  23.484  1.00 95.38           N  
ATOM   1677  NH1 ARG A 217     -26.969  13.883  24.875  1.00 95.38           N  
ATOM   1678  NH2 ARG A 217     -24.812  13.961  24.094  1.00 95.38           N  
ATOM   1679  CZ  ARG A 217     -26.000  13.352  24.141  1.00 95.38           C  
ATOM   1680  N   ILE A 218     -26.562   7.332  21.188  1.00 97.06           N  
ATOM   1681  CA  ILE A 218     -25.484   6.391  21.484  1.00 97.06           C  
ATOM   1682  C   ILE A 218     -24.219   7.160  21.828  1.00 97.06           C  
ATOM   1683  CB  ILE A 218     -25.234   5.426  20.312  1.00 97.06           C  
ATOM   1684  O   ILE A 218     -23.812   8.062  21.094  1.00 97.06           O  
ATOM   1685  CG1 ILE A 218     -26.516   4.645  19.984  1.00 97.06           C  
ATOM   1686  CG2 ILE A 218     -24.078   4.473  20.625  1.00 97.06           C  
ATOM   1687  CD1 ILE A 218     -27.281   5.191  18.781  1.00 97.06           C  
ATOM   1688  N   THR A 219     -23.641   6.758  22.953  1.00 96.81           N  
ATOM   1689  CA  THR A 219     -22.375   7.340  23.344  1.00 96.81           C  
ATOM   1690  C   THR A 219     -21.344   6.246  23.641  1.00 96.81           C  
ATOM   1691  CB  THR A 219     -22.531   8.234  24.594  1.00 96.81           C  
ATOM   1692  O   THR A 219     -21.594   5.340  24.422  1.00 96.81           O  
ATOM   1693  CG2 THR A 219     -21.219   8.945  24.922  1.00 96.81           C  
ATOM   1694  OG1 THR A 219     -23.531   9.219  24.328  1.00 96.81           O  
ATOM   1695  N   VAL A 220     -20.297   6.324  22.906  1.00 96.75           N  
ATOM   1696  CA  VAL A 220     -19.172   5.418  23.125  1.00 96.75           C  
ATOM   1697  C   VAL A 220     -17.938   6.215  23.547  1.00 96.75           C  
ATOM   1698  CB  VAL A 220     -18.859   4.578  21.875  1.00 96.75           C  
ATOM   1699  O   VAL A 220     -17.531   7.156  22.859  1.00 96.75           O  
ATOM   1700  CG1 VAL A 220     -17.703   3.615  22.125  1.00 96.75           C  
ATOM   1701  CG2 VAL A 220     -20.109   3.818  21.422  1.00 96.75           C  
ATOM   1702  N   SER A 221     -17.375   5.785  24.656  1.00 96.06           N  
ATOM   1703  CA  SER A 221     -16.266   6.586  25.156  1.00 96.06           C  
ATOM   1704  C   SER A 221     -15.133   5.703  25.688  1.00 96.06           C  
ATOM   1705  CB  SER A 221     -16.734   7.531  26.250  1.00 96.06           C  
ATOM   1706  O   SER A 221     -15.375   4.574  26.125  1.00 96.06           O  
ATOM   1707  OG  SER A 221     -17.266   6.805  27.344  1.00 96.06           O  
ATOM   1708  N   THR A 222     -13.945   6.238  25.531  1.00 95.00           N  
ATOM   1709  CA  THR A 222     -12.750   5.758  26.203  1.00 95.00           C  
ATOM   1710  C   THR A 222     -12.164   6.836  27.109  1.00 95.00           C  
ATOM   1711  CB  THR A 222     -11.680   5.301  25.188  1.00 95.00           C  
ATOM   1712  O   THR A 222     -12.711   7.941  27.203  1.00 95.00           O  
ATOM   1713  CG2 THR A 222     -12.258   4.289  24.203  1.00 95.00           C  
ATOM   1714  OG1 THR A 222     -11.203   6.438  24.469  1.00 95.00           O  
ATOM   1715  N   LYS A 223     -11.172   6.574  27.828  1.00 90.50           N  
ATOM   1716  CA  LYS A 223     -10.539   7.578  28.672  1.00 90.50           C  
ATOM   1717  C   LYS A 223     -10.086   8.781  27.859  1.00 90.50           C  
ATOM   1718  CB  LYS A 223      -9.336   6.977  29.422  1.00 90.50           C  
ATOM   1719  O   LYS A 223     -10.125   9.922  28.344  1.00 90.50           O  
ATOM   1720  CG  LYS A 223      -9.719   6.055  30.562  1.00 90.50           C  
ATOM   1721  CD  LYS A 223      -8.492   5.582  31.328  1.00 90.50           C  
ATOM   1722  CE  LYS A 223      -8.875   4.637  32.469  1.00 90.50           C  
ATOM   1723  NZ  LYS A 223      -7.672   4.141  33.188  1.00 90.50           N  
ATOM   1724  N   ARG A 224      -9.883   8.562  26.594  1.00 85.75           N  
ATOM   1725  CA  ARG A 224      -9.219   9.562  25.750  1.00 85.75           C  
ATOM   1726  C   ARG A 224     -10.164  10.117  24.703  1.00 85.75           C  
ATOM   1727  CB  ARG A 224      -7.973   8.969  25.094  1.00 85.75           C  
ATOM   1728  O   ARG A 224      -9.914  11.180  24.125  1.00 85.75           O  
ATOM   1729  CG  ARG A 224      -6.891   8.547  26.078  1.00 85.75           C  
ATOM   1730  CD  ARG A 224      -5.676   7.969  25.359  1.00 85.75           C  
ATOM   1731  NE  ARG A 224      -4.672   7.488  26.297  1.00 85.75           N  
ATOM   1732  NH1 ARG A 224      -3.160   6.836  24.688  1.00 85.75           N  
ATOM   1733  NH2 ARG A 224      -2.662   6.555  26.906  1.00 85.75           N  
ATOM   1734  CZ  ARG A 224      -3.500   6.961  25.969  1.00 85.75           C  
ATOM   1735  N   SER A 225     -11.234   9.445  24.438  1.00 89.94           N  
ATOM   1736  CA  SER A 225     -12.102   9.891  23.359  1.00 89.94           C  
ATOM   1737  C   SER A 225     -13.562   9.570  23.656  1.00 89.94           C  
ATOM   1738  CB  SER A 225     -11.688   9.242  22.031  1.00 89.94           C  
ATOM   1739  O   SER A 225     -13.859   8.656  24.422  1.00 89.94           O  
ATOM   1740  OG  SER A 225     -12.000   7.859  22.031  1.00 89.94           O  
ATOM   1741  N   GLN A 226     -14.391  10.391  23.156  1.00 92.69           N  
ATOM   1742  CA  GLN A 226     -15.836  10.195  23.281  1.00 92.69           C  
ATOM   1743  C   GLN A 226     -16.547  10.516  21.969  1.00 92.69           C  
ATOM   1744  CB  GLN A 226     -16.391  11.055  24.406  1.00 92.69           C  
ATOM   1745  O   GLN A 226     -16.250  11.531  21.328  1.00 92.69           O  
ATOM   1746  CG  GLN A 226     -17.891  10.867  24.641  1.00 92.69           C  
ATOM   1747  CD  GLN A 226     -18.422  11.734  25.750  1.00 92.69           C  
ATOM   1748  NE2 GLN A 226     -19.625  12.273  25.578  1.00 92.69           N  
ATOM   1749  OE1 GLN A 226     -17.766  11.914  26.781  1.00 92.69           O  
ATOM   1750  N   GLN A 227     -17.438   9.641  21.641  1.00 93.12           N  
ATOM   1751  CA  GLN A 227     -18.250   9.820  20.438  1.00 93.12           C  
ATOM   1752  C   GLN A 227     -19.734   9.641  20.734  1.00 93.12           C  
ATOM   1753  CB  GLN A 227     -17.812   8.836  19.344  1.00 93.12           C  
ATOM   1754  O   GLN A 227     -20.141   8.664  21.359  1.00 93.12           O  
ATOM   1755  CG  GLN A 227     -18.453   9.102  17.984  1.00 93.12           C  
ATOM   1756  CD  GLN A 227     -17.859   8.242  16.891  1.00 93.12           C  
ATOM   1757  NE2 GLN A 227     -17.781   8.797  15.680  1.00 93.12           N  
ATOM   1758  OE1 GLN A 227     -17.469   7.094  17.109  1.00 93.12           O  
ATOM   1759  N   ALA A 228     -20.484  10.617  20.375  1.00 95.25           N  
ATOM   1760  CA  ALA A 228     -21.938  10.562  20.547  1.00 95.25           C  
ATOM   1761  C   ALA A 228     -22.656  10.703  19.203  1.00 95.25           C  
ATOM   1762  CB  ALA A 228     -22.406  11.648  21.500  1.00 95.25           C  
ATOM   1763  O   ALA A 228     -22.344  11.602  18.422  1.00 95.25           O  
ATOM   1764  N   VAL A 229     -23.578   9.883  18.969  1.00 95.50           N  
ATOM   1765  CA  VAL A 229     -24.250   9.875  17.672  1.00 95.50           C  
ATOM   1766  C   VAL A 229     -25.766   9.852  17.875  1.00 95.50           C  
ATOM   1767  CB  VAL A 229     -23.812   8.672  16.812  1.00 95.50           C  
ATOM   1768  O   VAL A 229     -26.281   9.062  18.672  1.00 95.50           O  
ATOM   1769  CG1 VAL A 229     -24.484   8.711  15.438  1.00 95.50           C  
ATOM   1770  CG2 VAL A 229     -22.297   8.656  16.656  1.00 95.50           C  
ATOM   1771  N   ILE A 230     -26.438  10.688  17.172  1.00 95.38           N  
ATOM   1772  CA  ILE A 230     -27.891  10.711  17.141  1.00 95.38           C  
ATOM   1773  C   ILE A 230     -28.391  10.133  15.812  1.00 95.38           C  
ATOM   1774  CB  ILE A 230     -28.453  12.141  17.344  1.00 95.38           C  
ATOM   1775  O   ILE A 230     -27.984  10.586  14.742  1.00 95.38           O  
ATOM   1776  CG1 ILE A 230     -28.000  12.695  18.703  1.00 95.38           C  
ATOM   1777  CG2 ILE A 230     -29.969  12.148  17.219  1.00 95.38           C  
ATOM   1778  CD1 ILE A 230     -28.344  14.164  18.906  1.00 95.38           C  
ATOM   1779  N   PRO A 231     -29.281   9.086  15.898  1.00 95.06           N  
ATOM   1780  CA  PRO A 231     -29.766   8.461  14.664  1.00 95.06           C  
ATOM   1781  C   PRO A 231     -30.562   9.422  13.789  1.00 95.06           C  
ATOM   1782  CB  PRO A 231     -30.641   7.312  15.164  1.00 95.06           C  
ATOM   1783  O   PRO A 231     -31.250  10.312  14.312  1.00 95.06           O  
ATOM   1784  CG  PRO A 231     -30.266   7.148  16.609  1.00 95.06           C  
ATOM   1785  CD  PRO A 231     -29.719   8.453  17.109  1.00 95.06           C  
ATOM   1786  N   ASN A 232     -30.391   9.312  12.531  1.00 93.81           N  
ATOM   1787  CA  ASN A 232     -31.172  10.078  11.555  1.00 93.81           C  
ATOM   1788  C   ASN A 232     -32.406   9.312  11.109  1.00 93.81           C  
ATOM   1789  CB  ASN A 232     -30.297  10.438  10.352  1.00 93.81           C  
ATOM   1790  O   ASN A 232     -32.344   8.438  10.250  1.00 93.81           O  
ATOM   1791  CG  ASN A 232     -31.000  11.367   9.383  1.00 93.81           C  
ATOM   1792  ND2 ASN A 232     -30.281  11.844   8.375  1.00 93.81           N  
ATOM   1793  OD1 ASN A 232     -32.188  11.664   9.531  1.00 93.81           O  
ATOM   1794  N   ILE A 233     -33.562   9.711  11.695  1.00 94.12           N  
ATOM   1795  CA  ILE A 233     -34.812   9.039  11.406  1.00 94.12           C  
ATOM   1796  C   ILE A 233     -35.500   9.750  10.242  1.00 94.12           C  
ATOM   1797  CB  ILE A 233     -35.750   9.016  12.641  1.00 94.12           C  
ATOM   1798  O   ILE A 233     -35.750  10.953  10.297  1.00 94.12           O  
ATOM   1799  CG1 ILE A 233     -35.000   8.391  13.836  1.00 94.12           C  
ATOM   1800  CG2 ILE A 233     -37.031   8.250  12.336  1.00 94.12           C  
ATOM   1801  CD1 ILE A 233     -35.594   8.766  15.188  1.00 94.12           C  
ATOM   1802  N   GLY A 234     -35.688   8.977   9.180  1.00 92.12           N  
ATOM   1803  CA  GLY A 234     -36.375   9.602   8.047  1.00 92.12           C  
ATOM   1804  C   GLY A 234     -36.312   8.766   6.785  1.00 92.12           C  
ATOM   1805  O   GLY A 234     -35.594   7.758   6.730  1.00 92.12           O  
ATOM   1806  N   SER A 235     -37.156   9.195   5.855  1.00 89.94           N  
ATOM   1807  CA  SER A 235     -37.219   8.500   4.578  1.00 89.94           C  
ATOM   1808  C   SER A 235     -35.938   8.664   3.768  1.00 89.94           C  
ATOM   1809  CB  SER A 235     -38.438   9.016   3.770  1.00 89.94           C  
ATOM   1810  O   SER A 235     -35.375   9.750   3.740  1.00 89.94           O  
ATOM   1811  OG  SER A 235     -39.656   8.695   4.414  1.00 89.94           O  
ATOM   1812  N   ARG A 236     -35.500   7.535   3.094  1.00 89.38           N  
ATOM   1813  CA  ARG A 236     -34.312   7.508   2.230  1.00 89.38           C  
ATOM   1814  C   ARG A 236     -34.531   6.578   1.041  1.00 89.38           C  
ATOM   1815  CB  ARG A 236     -33.094   7.074   3.021  1.00 89.38           C  
ATOM   1816  O   ARG A 236     -35.406   5.711   1.075  1.00 89.38           O  
ATOM   1817  CG  ARG A 236     -33.281   5.785   3.807  1.00 89.38           C  
ATOM   1818  CD  ARG A 236     -32.188   5.578   4.832  1.00 89.38           C  
ATOM   1819  NE  ARG A 236     -32.406   6.379   6.031  1.00 89.38           N  
ATOM   1820  NH1 ARG A 236     -32.750   4.566   7.426  1.00 89.38           N  
ATOM   1821  NH2 ARG A 236     -32.844   6.699   8.266  1.00 89.38           N  
ATOM   1822  CZ  ARG A 236     -32.656   5.879   7.238  1.00 89.38           C  
ATOM   1823  N   PRO A 237     -33.688   6.828   0.011  1.00 86.88           N  
ATOM   1824  CA  PRO A 237     -33.781   5.938  -1.148  1.00 86.88           C  
ATOM   1825  C   PRO A 237     -33.531   4.477  -0.791  1.00 86.88           C  
ATOM   1826  CB  PRO A 237     -32.688   6.473  -2.088  1.00 86.88           C  
ATOM   1827  O   PRO A 237     -32.625   4.184   0.023  1.00 86.88           O  
ATOM   1828  CG  PRO A 237     -32.469   7.879  -1.643  1.00 86.88           C  
ATOM   1829  CD  PRO A 237     -32.719   7.961  -0.166  1.00 86.88           C  
ATOM   1830  N   ARG A 238     -34.281   3.666  -1.299  1.00 85.56           N  
ATOM   1831  CA  ARG A 238     -34.156   2.238  -1.032  1.00 85.56           C  
ATOM   1832  C   ARG A 238     -32.906   1.668  -1.713  1.00 85.56           C  
ATOM   1833  CB  ARG A 238     -35.406   1.484  -1.498  1.00 85.56           C  
ATOM   1834  O   ARG A 238     -32.625   1.970  -2.879  1.00 85.56           O  
ATOM   1835  CG  ARG A 238     -36.656   1.795  -0.684  1.00 85.56           C  
ATOM   1836  CD  ARG A 238     -37.812   0.900  -1.078  1.00 85.56           C  
ATOM   1837  NE  ARG A 238     -38.906   0.966  -0.101  1.00 85.56           N  
ATOM   1838  NH1 ARG A 238     -40.312   2.176  -1.458  1.00 85.56           N  
ATOM   1839  NH2 ARG A 238     -40.969   1.570   0.653  1.00 85.56           N  
ATOM   1840  CZ  ARG A 238     -40.062   1.570  -0.304  1.00 85.56           C  
ATOM   1841  N   VAL A 239     -32.094   1.083  -0.914  1.00 82.25           N  
ATOM   1842  CA  VAL A 239     -30.922   0.328  -1.394  1.00 82.25           C  
ATOM   1843  C   VAL A 239     -31.141  -1.161  -1.127  1.00 82.25           C  
ATOM   1844  CB  VAL A 239     -29.625   0.808  -0.730  1.00 82.25           C  
ATOM   1845  O   VAL A 239     -31.297  -1.575   0.024  1.00 82.25           O  
ATOM   1846  CG1 VAL A 239     -28.422   0.012  -1.254  1.00 82.25           C  
ATOM   1847  CG2 VAL A 239     -29.422   2.303  -0.972  1.00 82.25           C  
ATOM   1848  N   ARG A 240     -31.406  -1.892  -2.256  1.00 76.88           N  
ATOM   1849  CA  ARG A 240     -31.641  -3.328  -2.135  1.00 76.88           C  
ATOM   1850  C   ARG A 240     -32.938  -3.617  -1.368  1.00 76.88           C  
ATOM   1851  CB  ARG A 240     -30.453  -4.004  -1.441  1.00 76.88           C  
ATOM   1852  O   ARG A 240     -32.938  -4.473  -0.482  1.00 76.88           O  
ATOM   1853  CG  ARG A 240     -29.156  -3.949  -2.240  1.00 76.88           C  
ATOM   1854  CD  ARG A 240     -28.062  -4.766  -1.581  1.00 76.88           C  
ATOM   1855  NE  ARG A 240     -27.594  -4.145  -0.344  1.00 76.88           N  
ATOM   1856  NH1 ARG A 240     -25.625  -3.332  -1.244  1.00 76.88           N  
ATOM   1857  NH2 ARG A 240     -26.125  -2.955   0.961  1.00 76.88           N  
ATOM   1858  CZ  ARG A 240     -26.453  -3.479  -0.212  1.00 76.88           C  
ATOM   1859  N   ASP A 241     -33.969  -2.709  -1.568  1.00 80.38           N  
ATOM   1860  CA  ASP A 241     -35.344  -2.795  -1.067  1.00 80.38           C  
ATOM   1861  C   ASP A 241     -35.406  -2.537   0.437  1.00 80.38           C  
ATOM   1862  CB  ASP A 241     -35.938  -4.164  -1.389  1.00 80.38           C  
ATOM   1863  O   ASP A 241     -36.312  -3.014   1.122  1.00 80.38           O  
ATOM   1864  CG  ASP A 241     -36.188  -4.367  -2.873  1.00 80.38           C  
ATOM   1865  OD1 ASP A 241     -36.594  -3.402  -3.566  1.00 80.38           O  
ATOM   1866  OD2 ASP A 241     -36.000  -5.508  -3.352  1.00 80.38           O  
ATOM   1867  N   ILE A 242     -34.281  -1.922   0.968  1.00 84.75           N  
ATOM   1868  CA  ILE A 242     -34.219  -1.580   2.385  1.00 84.75           C  
ATOM   1869  C   ILE A 242     -34.250  -0.062   2.551  1.00 84.75           C  
ATOM   1870  CB  ILE A 242     -32.938  -2.170   3.049  1.00 84.75           C  
ATOM   1871  O   ILE A 242     -33.375   0.641   2.027  1.00 84.75           O  
ATOM   1872  CG1 ILE A 242     -32.938  -3.695   2.895  1.00 84.75           C  
ATOM   1873  CG2 ILE A 242     -32.875  -1.768   4.523  1.00 84.75           C  
ATOM   1874  CD1 ILE A 242     -31.625  -4.344   3.357  1.00 84.75           C  
ATOM   1875  N   PRO A 243     -35.219   0.394   3.291  1.00 88.25           N  
ATOM   1876  CA  PRO A 243     -35.438   1.838   3.428  1.00 88.25           C  
ATOM   1877  C   PRO A 243     -34.688   2.430   4.621  1.00 88.25           C  
ATOM   1878  CB  PRO A 243     -36.938   1.961   3.611  1.00 88.25           C  
ATOM   1879  O   PRO A 243     -34.656   3.650   4.793  1.00 88.25           O  
ATOM   1880  CG  PRO A 243     -37.344   0.683   4.266  1.00 88.25           C  
ATOM   1881  CD  PRO A 243     -36.438  -0.416   3.779  1.00 88.25           C  
ATOM   1882  N   SER A 244     -33.938   1.551   5.422  1.00 90.31           N  
ATOM   1883  CA  SER A 244     -33.156   1.968   6.582  1.00 90.31           C  
ATOM   1884  C   SER A 244     -31.656   1.886   6.297  1.00 90.31           C  
ATOM   1885  CB  SER A 244     -33.500   1.107   7.797  1.00 90.31           C  
ATOM   1886  O   SER A 244     -31.234   1.220   5.348  1.00 90.31           O  
ATOM   1887  OG  SER A 244     -34.875   1.188   8.094  1.00 90.31           O  
ATOM   1888  N   ARG A 245     -30.766   2.607   7.117  1.00 92.06           N  
ATOM   1889  CA  ARG A 245     -29.312   2.627   6.953  1.00 92.06           C  
ATOM   1890  C   ARG A 245     -28.609   2.348   8.281  1.00 92.06           C  
ATOM   1891  CB  ARG A 245     -28.859   3.973   6.391  1.00 92.06           C  
ATOM   1892  O   ARG A 245     -29.141   2.666   9.344  1.00 92.06           O  
ATOM   1893  CG  ARG A 245     -29.391   4.273   5.000  1.00 92.06           C  
ATOM   1894  CD  ARG A 245     -28.750   3.387   3.943  1.00 92.06           C  
ATOM   1895  NE  ARG A 245     -29.188   3.754   2.598  1.00 92.06           N  
ATOM   1896  NH1 ARG A 245     -31.125   2.508   2.658  1.00 92.06           N  
ATOM   1897  NH2 ARG A 245     -30.594   3.723   0.788  1.00 92.06           N  
ATOM   1898  CZ  ARG A 245     -30.297   3.326   2.018  1.00 92.06           C  
ATOM   1899  N   ILE A 246     -27.453   1.789   8.055  1.00 94.31           N  
ATOM   1900  CA  ILE A 246     -26.609   1.600   9.219  1.00 94.31           C  
ATOM   1901  C   ILE A 246     -25.312   2.408   9.055  1.00 94.31           C  
ATOM   1902  CB  ILE A 246     -26.281   0.107   9.438  1.00 94.31           C  
ATOM   1903  O   ILE A 246     -24.703   2.402   7.984  1.00 94.31           O  
ATOM   1904  CG1 ILE A 246     -27.547  -0.689   9.711  1.00 94.31           C  
ATOM   1905  CG2 ILE A 246     -25.266  -0.060  10.586  1.00 94.31           C  
ATOM   1906  CD1 ILE A 246     -27.344  -2.195   9.781  1.00 94.31           C  
ATOM   1907  N   SER A 247     -25.031   3.109  10.055  1.00 96.31           N  
ATOM   1908  CA  SER A 247     -23.734   3.766  10.086  1.00 96.31           C  
ATOM   1909  C   SER A 247     -22.766   3.027  11.008  1.00 96.31           C  
ATOM   1910  CB  SER A 247     -23.875   5.219  10.547  1.00 96.31           C  
ATOM   1911  O   SER A 247     -23.047   2.840  12.195  1.00 96.31           O  
ATOM   1912  OG  SER A 247     -24.641   5.965   9.617  1.00 96.31           O  
ATOM   1913  N   ILE A 248     -21.625   2.582  10.469  1.00 96.56           N  
ATOM   1914  CA  ILE A 248     -20.641   1.776  11.203  1.00 96.56           C  
ATOM   1915  C   ILE A 248     -19.547   2.674  11.750  1.00 96.56           C  
ATOM   1916  CB  ILE A 248     -20.047   0.668  10.312  1.00 96.56           C  
ATOM   1917  O   ILE A 248     -18.938   3.457  11.008  1.00 96.56           O  
ATOM   1918  CG1 ILE A 248     -21.156  -0.210   9.719  1.00 96.56           C  
ATOM   1919  CG2 ILE A 248     -19.047  -0.175  11.102  1.00 96.56           C  
ATOM   1920  CD1 ILE A 248     -21.969  -0.956  10.766  1.00 96.56           C  
ATOM   1921  N   TYR A 249     -19.359   2.498  13.062  1.00 96.38           N  
ATOM   1922  CA  TYR A 249     -18.312   3.221  13.766  1.00 96.38           C  
ATOM   1923  C   TYR A 249     -17.297   2.256  14.367  1.00 96.38           C  
ATOM   1924  CB  TYR A 249     -18.891   4.113  14.859  1.00 96.38           C  
ATOM   1925  O   TYR A 249     -17.531   1.049  14.438  1.00 96.38           O  
ATOM   1926  CG  TYR A 249     -19.812   5.195  14.336  1.00 96.38           C  
ATOM   1927  CD1 TYR A 249     -19.312   6.469  14.062  1.00 96.38           C  
ATOM   1928  CD2 TYR A 249     -21.156   4.945  14.117  1.00 96.38           C  
ATOM   1929  CE1 TYR A 249     -20.156   7.473  13.578  1.00 96.38           C  
ATOM   1930  CE2 TYR A 249     -22.000   5.938  13.633  1.00 96.38           C  
ATOM   1931  OH  TYR A 249     -22.328   8.188  12.898  1.00 96.38           O  
ATOM   1932  CZ  TYR A 249     -21.500   7.199  13.375  1.00 96.38           C  
ATOM   1933  N   TRP A 250     -16.172   2.797  14.844  1.00 95.25           N  
ATOM   1934  CA  TRP A 250     -15.133   1.953  15.445  1.00 95.25           C  
ATOM   1935  C   TRP A 250     -14.414   2.689  16.578  1.00 95.25           C  
ATOM   1936  CB  TRP A 250     -14.125   1.497  14.391  1.00 95.25           C  
ATOM   1937  O   TRP A 250     -14.359   3.922  16.578  1.00 95.25           O  
ATOM   1938  CG  TRP A 250     -13.461   2.623  13.664  1.00 95.25           C  
ATOM   1939  CD1 TRP A 250     -13.930   3.293  12.562  1.00 95.25           C  
ATOM   1940  CD2 TRP A 250     -12.188   3.211  13.977  1.00 95.25           C  
ATOM   1941  CE2 TRP A 250     -11.953   4.230  13.031  1.00 95.25           C  
ATOM   1942  CE3 TRP A 250     -11.234   2.973  14.969  1.00 95.25           C  
ATOM   1943  NE1 TRP A 250     -13.031   4.262  12.180  1.00 95.25           N  
ATOM   1944  CH2 TRP A 250      -9.875   4.758  14.031  1.00 95.25           C  
ATOM   1945  CZ2 TRP A 250     -10.797   5.012  13.047  1.00 95.25           C  
ATOM   1946  CZ3 TRP A 250     -10.078   3.752  14.992  1.00 95.25           C  
ATOM   1947  N   THR A 251     -13.977   1.925  17.516  1.00 94.94           N  
ATOM   1948  CA  THR A 251     -13.273   2.490  18.656  1.00 94.94           C  
ATOM   1949  C   THR A 251     -12.094   1.609  19.047  1.00 94.94           C  
ATOM   1950  CB  THR A 251     -14.211   2.662  19.859  1.00 94.94           C  
ATOM   1951  O   THR A 251     -12.234   0.394  19.188  1.00 94.94           O  
ATOM   1952  CG2 THR A 251     -13.492   3.320  21.031  1.00 94.94           C  
ATOM   1953  OG1 THR A 251     -15.328   3.482  19.484  1.00 94.94           O  
ATOM   1954  N   ILE A 252     -10.914   2.268  19.188  1.00 94.00           N  
ATOM   1955  CA  ILE A 252      -9.727   1.560  19.656  1.00 94.00           C  
ATOM   1956  C   ILE A 252      -9.594   1.725  21.172  1.00 94.00           C  
ATOM   1957  CB  ILE A 252      -8.445   2.064  18.953  1.00 94.00           C  
ATOM   1958  O   ILE A 252      -9.617   2.846  21.688  1.00 94.00           O  
ATOM   1959  CG1 ILE A 252      -8.531   1.806  17.438  1.00 94.00           C  
ATOM   1960  CG2 ILE A 252      -7.203   1.404  19.547  1.00 94.00           C  
ATOM   1961  CD1 ILE A 252      -7.410   2.443  16.641  1.00 94.00           C  
ATOM   1962  N   VAL A 253      -9.469   0.632  21.844  1.00 94.94           N  
ATOM   1963  CA  VAL A 253      -9.273   0.647  23.297  1.00 94.94           C  
ATOM   1964  C   VAL A 253      -7.859   0.171  23.625  1.00 94.94           C  
ATOM   1965  CB  VAL A 253     -10.312  -0.230  24.016  1.00 94.94           C  
ATOM   1966  O   VAL A 253      -7.535  -1.004  23.438  1.00 94.94           O  
ATOM   1967  CG1 VAL A 253     -10.148  -0.123  25.531  1.00 94.94           C  
ATOM   1968  CG2 VAL A 253     -11.727   0.169  23.594  1.00 94.94           C  
ATOM   1969  N   LYS A 254      -7.039   1.056  24.125  1.00 94.19           N  
ATOM   1970  CA  LYS A 254      -5.641   0.757  24.438  1.00 94.19           C  
ATOM   1971  C   LYS A 254      -5.523  -0.026  25.734  1.00 94.19           C  
ATOM   1972  CB  LYS A 254      -4.824   2.045  24.516  1.00 94.19           C  
ATOM   1973  O   LYS A 254      -6.441  -0.009  26.562  1.00 94.19           O  
ATOM   1974  CG  LYS A 254      -4.730   2.809  23.203  1.00 94.19           C  
ATOM   1975  CD  LYS A 254      -3.783   3.998  23.312  1.00 94.19           C  
ATOM   1976  CE  LYS A 254      -3.639   4.723  21.984  1.00 94.19           C  
ATOM   1977  NZ  LYS A 254      -2.707   5.887  22.078  1.00 94.19           N  
ATOM   1978  N   PRO A 255      -4.352  -0.640  25.828  1.00 94.31           N  
ATOM   1979  CA  PRO A 255      -4.121  -1.379  27.078  1.00 94.31           C  
ATOM   1980  C   PRO A 255      -4.262  -0.501  28.312  1.00 94.31           C  
ATOM   1981  CB  PRO A 255      -2.686  -1.886  26.922  1.00 94.31           C  
ATOM   1982  O   PRO A 255      -3.688   0.590  28.375  1.00 94.31           O  
ATOM   1983  CG  PRO A 255      -2.457  -1.957  25.453  1.00 94.31           C  
ATOM   1984  CD  PRO A 255      -3.209  -0.832  24.797  1.00 94.31           C  
ATOM   1985  N   GLY A 256      -5.125  -0.925  29.328  1.00 93.50           N  
ATOM   1986  CA  GLY A 256      -5.316  -0.177  30.562  1.00 93.50           C  
ATOM   1987  C   GLY A 256      -6.461   0.812  30.484  1.00 93.50           C  
ATOM   1988  O   GLY A 256      -6.797   1.461  31.484  1.00 93.50           O  
ATOM   1989  N   ASP A 257      -7.086   0.964  29.312  1.00 95.06           N  
ATOM   1990  CA  ASP A 257      -8.234   1.840  29.094  1.00 95.06           C  
ATOM   1991  C   ASP A 257      -9.547   1.077  29.250  1.00 95.06           C  
ATOM   1992  CB  ASP A 257      -8.156   2.477  27.703  1.00 95.06           C  
ATOM   1993  O   ASP A 257      -9.547  -0.151  29.344  1.00 95.06           O  
ATOM   1994  CG  ASP A 257      -8.938   3.775  27.594  1.00 95.06           C  
ATOM   1995  OD1 ASP A 257      -9.562   4.191  28.594  1.00 95.06           O  
ATOM   1996  OD2 ASP A 257      -8.938   4.383  26.500  1.00 95.06           O  
ATOM   1997  N   ILE A 258     -10.664   1.801  29.234  1.00 94.94           N  
ATOM   1998  CA  ILE A 258     -11.984   1.192  29.422  1.00 94.94           C  
ATOM   1999  C   ILE A 258     -12.922   1.653  28.312  1.00 94.94           C  
ATOM   2000  CB  ILE A 258     -12.570   1.537  30.812  1.00 94.94           C  
ATOM   2001  O   ILE A 258     -12.930   2.830  27.938  1.00 94.94           O  
ATOM   2002  CG1 ILE A 258     -11.641   1.051  31.922  1.00 94.94           C  
ATOM   2003  CG2 ILE A 258     -13.977   0.934  30.953  1.00 94.94           C  
ATOM   2004  CD1 ILE A 258     -11.969   1.621  33.281  1.00 94.94           C  
ATOM   2005  N   LEU A 259     -13.641   0.702  27.750  1.00 96.75           N  
ATOM   2006  CA  LEU A 259     -14.695   1.027  26.797  1.00 96.75           C  
ATOM   2007  C   LEU A 259     -16.031   1.217  27.516  1.00 96.75           C  
ATOM   2008  CB  LEU A 259     -14.812  -0.072  25.734  1.00 96.75           C  
ATOM   2009  O   LEU A 259     -16.484   0.325  28.234  1.00 96.75           O  
ATOM   2010  CG  LEU A 259     -15.938   0.094  24.719  1.00 96.75           C  
ATOM   2011  CD1 LEU A 259     -15.609   1.222  23.750  1.00 96.75           C  
ATOM   2012  CD2 LEU A 259     -16.172  -1.213  23.969  1.00 96.75           C  
ATOM   2013  N   LEU A 260     -16.625   2.391  27.312  1.00 96.69           N  
ATOM   2014  CA  LEU A 260     -17.938   2.676  27.859  1.00 96.69           C  
ATOM   2015  C   LEU A 260     -18.953   2.893  26.750  1.00 96.69           C  
ATOM   2016  CB  LEU A 260     -17.891   3.908  28.766  1.00 96.69           C  
ATOM   2017  O   LEU A 260     -18.766   3.746  25.875  1.00 96.69           O  
ATOM   2018  CG  LEU A 260     -16.984   3.803  30.000  1.00 96.69           C  
ATOM   2019  CD1 LEU A 260     -16.828   5.172  30.656  1.00 96.69           C  
ATOM   2020  CD2 LEU A 260     -17.562   2.793  30.984  1.00 96.69           C  
ATOM   2021  N   ILE A 261     -20.062   2.135  26.766  1.00 97.06           N  
ATOM   2022  CA  ILE A 261     -21.125   2.287  25.766  1.00 97.06           C  
ATOM   2023  C   ILE A 261     -22.438   2.605  26.469  1.00 97.06           C  
ATOM   2024  CB  ILE A 261     -21.266   1.020  24.891  1.00 97.06           C  
ATOM   2025  O   ILE A 261     -22.875   1.864  27.344  1.00 97.06           O  
ATOM   2026  CG1 ILE A 261     -19.953   0.713  24.172  1.00 97.06           C  
ATOM   2027  CG2 ILE A 261     -22.406   1.182  23.891  1.00 97.06           C  
ATOM   2028  CD1 ILE A 261     -19.953  -0.589  23.391  1.00 97.06           C  
ATOM   2029  N   ASN A 262     -22.984   3.695  26.125  1.00 96.50           N  
ATOM   2030  CA  ASN A 262     -24.312   4.094  26.578  1.00 96.50           C  
ATOM   2031  C   ASN A 262     -25.266   4.266  25.406  1.00 96.50           C  
ATOM   2032  CB  ASN A 262     -24.219   5.387  27.391  1.00 96.50           C  
ATOM   2033  O   ASN A 262     -24.969   4.984  24.453  1.00 96.50           O  
ATOM   2034  CG  ASN A 262     -23.484   5.203  28.703  1.00 96.50           C  
ATOM   2035  ND2 ASN A 262     -22.766   6.234  29.125  1.00 96.50           N  
ATOM   2036  OD1 ASN A 262     -23.562   4.145  29.344  1.00 96.50           O  
ATOM   2037  N   SER A 263     -26.422   3.607  25.547  1.00 96.06           N  
ATOM   2038  CA  SER A 263     -27.375   3.689  24.438  1.00 96.06           C  
ATOM   2039  C   SER A 263     -28.812   3.703  24.953  1.00 96.06           C  
ATOM   2040  CB  SER A 263     -27.172   2.518  23.484  1.00 96.06           C  
ATOM   2041  O   SER A 263     -29.188   2.900  25.812  1.00 96.06           O  
ATOM   2042  OG  SER A 263     -28.172   2.518  22.484  1.00 96.06           O  
ATOM   2043  N   THR A 264     -29.594   4.617  24.469  1.00 94.88           N  
ATOM   2044  CA  THR A 264     -31.016   4.680  24.766  1.00 94.88           C  
ATOM   2045  C   THR A 264     -31.844   4.086  23.609  1.00 94.88           C  
ATOM   2046  CB  THR A 264     -31.469   6.129  25.016  1.00 94.88           C  
ATOM   2047  O   THR A 264     -33.062   4.027  23.688  1.00 94.88           O  
ATOM   2048  CG2 THR A 264     -30.781   6.711  26.250  1.00 94.88           C  
ATOM   2049  OG1 THR A 264     -31.156   6.934  23.875  1.00 94.88           O  
ATOM   2050  N   GLY A 265     -31.094   3.520  22.516  1.00 94.25           N  
ATOM   2051  CA  GLY A 265     -31.688   2.867  21.375  1.00 94.25           C  
ATOM   2052  C   GLY A 265     -30.844   2.961  20.125  1.00 94.25           C  
ATOM   2053  O   GLY A 265     -29.812   3.648  20.109  1.00 94.25           O  
ATOM   2054  N   ASN A 266     -31.094   2.156  19.078  1.00 95.75           N  
ATOM   2055  CA  ASN A 266     -30.547   2.207  17.719  1.00 95.75           C  
ATOM   2056  C   ASN A 266     -29.094   1.702  17.688  1.00 95.75           C  
ATOM   2057  CB  ASN A 266     -30.625   3.629  17.156  1.00 95.75           C  
ATOM   2058  O   ASN A 266     -28.375   1.948  16.719  1.00 95.75           O  
ATOM   2059  CG  ASN A 266     -32.031   4.117  17.016  1.00 95.75           C  
ATOM   2060  ND2 ASN A 266     -32.562   4.047  15.789  1.00 95.75           N  
ATOM   2061  OD1 ASN A 266     -32.688   4.555  17.969  1.00 95.75           O  
ATOM   2062  N   LEU A 267     -28.625   1.031  18.797  1.00 96.62           N  
ATOM   2063  CA  LEU A 267     -27.250   0.551  18.891  1.00 96.62           C  
ATOM   2064  C   LEU A 267     -27.094  -0.778  18.156  1.00 96.62           C  
ATOM   2065  CB  LEU A 267     -26.828   0.396  20.359  1.00 96.62           C  
ATOM   2066  O   LEU A 267     -27.859  -1.717  18.391  1.00 96.62           O  
ATOM   2067  CG  LEU A 267     -25.438  -0.189  20.609  1.00 96.62           C  
ATOM   2068  CD1 LEU A 267     -24.375   0.749  20.062  1.00 96.62           C  
ATOM   2069  CD2 LEU A 267     -25.234  -0.452  22.094  1.00 96.62           C  
ATOM   2070  N   ILE A 268     -26.250  -0.811  17.172  1.00 96.19           N  
ATOM   2071  CA  ILE A 268     -25.656  -2.041  16.672  1.00 96.19           C  
ATOM   2072  C   ILE A 268     -24.359  -2.338  17.422  1.00 96.19           C  
ATOM   2073  CB  ILE A 268     -25.375  -1.949  15.148  1.00 96.19           C  
ATOM   2074  O   ILE A 268     -23.328  -1.698  17.188  1.00 96.19           O  
ATOM   2075  CG1 ILE A 268     -26.641  -1.523  14.398  1.00 96.19           C  
ATOM   2076  CG2 ILE A 268     -24.844  -3.283  14.617  1.00 96.19           C  
ATOM   2077  CD1 ILE A 268     -27.781  -2.545  14.461  1.00 96.19           C  
ATOM   2078  N   ALA A 269     -24.531  -3.291  18.375  1.00 95.88           N  
ATOM   2079  CA  ALA A 269     -23.516  -3.500  19.406  1.00 95.88           C  
ATOM   2080  C   ALA A 269     -22.406  -4.422  18.906  1.00 95.88           C  
ATOM   2081  CB  ALA A 269     -24.141  -4.074  20.672  1.00 95.88           C  
ATOM   2082  O   ALA A 269     -22.641  -5.277  18.047  1.00 95.88           O  
ATOM   2083  N   PRO A 270     -21.234  -4.176  19.391  1.00 96.06           N  
ATOM   2084  CA  PRO A 270     -20.141  -5.102  19.047  1.00 96.06           C  
ATOM   2085  C   PRO A 270     -20.344  -6.492  19.656  1.00 96.06           C  
ATOM   2086  CB  PRO A 270     -18.906  -4.422  19.641  1.00 96.06           C  
ATOM   2087  O   PRO A 270     -20.859  -6.617  20.766  1.00 96.06           O  
ATOM   2088  CG  PRO A 270     -19.438  -3.602  20.781  1.00 96.06           C  
ATOM   2089  CD  PRO A 270     -20.828  -3.170  20.453  1.00 96.06           C  
ATOM   2090  N   ARG A 271     -20.031  -7.457  18.938  1.00 94.50           N  
ATOM   2091  CA  ARG A 271     -20.094  -8.828  19.438  1.00 94.50           C  
ATOM   2092  C   ARG A 271     -18.781  -9.234  20.094  1.00 94.50           C  
ATOM   2093  CB  ARG A 271     -20.422  -9.797  18.297  1.00 94.50           C  
ATOM   2094  O   ARG A 271     -18.750 -10.117  20.953  1.00 94.50           O  
ATOM   2095  CG  ARG A 271     -20.750 -11.211  18.750  1.00 94.50           C  
ATOM   2096  CD  ARG A 271     -21.625 -11.945  17.750  1.00 94.50           C  
ATOM   2097  NE  ARG A 271     -23.047 -11.648  17.953  1.00 94.50           N  
ATOM   2098  NH1 ARG A 271     -23.781 -12.977  16.219  1.00 94.50           N  
ATOM   2099  NH2 ARG A 271     -25.281 -11.805  17.500  1.00 94.50           N  
ATOM   2100  CZ  ARG A 271     -24.031 -12.141  17.219  1.00 94.50           C  
ATOM   2101  N   GLY A 272     -17.703  -8.578  19.781  1.00 94.94           N  
ATOM   2102  CA  GLY A 272     -16.359  -8.789  20.297  1.00 94.94           C  
ATOM   2103  C   GLY A 272     -15.367  -7.750  19.812  1.00 94.94           C  
ATOM   2104  O   GLY A 272     -15.758  -6.629  19.469  1.00 94.94           O  
ATOM   2105  N   TYR A 273     -14.086  -8.133  19.797  1.00 95.25           N  
ATOM   2106  CA  TYR A 273     -13.055  -7.195  19.391  1.00 95.25           C  
ATOM   2107  C   TYR A 273     -12.070  -7.852  18.422  1.00 95.25           C  
ATOM   2108  CB  TYR A 273     -12.297  -6.656  20.594  1.00 95.25           C  
ATOM   2109  O   TYR A 273     -11.969  -9.078  18.359  1.00 95.25           O  
ATOM   2110  CG  TYR A 273     -11.547  -7.715  21.375  1.00 95.25           C  
ATOM   2111  CD1 TYR A 273     -12.125  -8.359  22.453  1.00 95.25           C  
ATOM   2112  CD2 TYR A 273     -10.250  -8.078  21.000  1.00 95.25           C  
ATOM   2113  CE1 TYR A 273     -11.438  -9.336  23.172  1.00 95.25           C  
ATOM   2114  CE2 TYR A 273      -9.555  -9.055  21.703  1.00 95.25           C  
ATOM   2115  OH  TYR A 273      -9.469 -10.641  23.484  1.00 95.25           O  
ATOM   2116  CZ  TYR A 273     -10.156  -9.672  22.781  1.00 95.25           C  
ATOM   2117  N   PHE A 274     -11.438  -6.930  17.578  1.00 94.00           N  
ATOM   2118  CA  PHE A 274     -10.320  -7.355  16.734  1.00 94.00           C  
ATOM   2119  C   PHE A 274      -8.992  -6.992  17.391  1.00 94.00           C  
ATOM   2120  CB  PHE A 274     -10.422  -6.719  15.352  1.00 94.00           C  
ATOM   2121  O   PHE A 274      -8.836  -5.906  17.938  1.00 94.00           O  
ATOM   2122  CG  PHE A 274     -11.625  -7.168  14.562  1.00 94.00           C  
ATOM   2123  CD1 PHE A 274     -11.547  -8.281  13.734  1.00 94.00           C  
ATOM   2124  CD2 PHE A 274     -12.820  -6.477  14.648  1.00 94.00           C  
ATOM   2125  CE1 PHE A 274     -12.656  -8.695  13.000  1.00 94.00           C  
ATOM   2126  CE2 PHE A 274     -13.938  -6.887  13.922  1.00 94.00           C  
ATOM   2127  CZ  PHE A 274     -13.852  -7.996  13.094  1.00 94.00           C  
ATOM   2128  N   LYS A 275      -8.133  -7.961  17.359  1.00 91.94           N  
ATOM   2129  CA  LYS A 275      -6.777  -7.684  17.812  1.00 91.94           C  
ATOM   2130  C   LYS A 275      -6.000  -6.879  16.781  1.00 91.94           C  
ATOM   2131  CB  LYS A 275      -6.039  -8.984  18.125  1.00 91.94           C  
ATOM   2132  O   LYS A 275      -5.805  -7.332  15.648  1.00 91.94           O  
ATOM   2133  CG  LYS A 275      -4.656  -8.789  18.734  1.00 91.94           C  
ATOM   2134  CD  LYS A 275      -3.988 -10.117  19.047  1.00 91.94           C  
ATOM   2135  CE  LYS A 275      -2.578  -9.922  19.594  1.00 91.94           C  
ATOM   2136  NZ  LYS A 275      -1.919 -11.227  19.906  1.00 91.94           N  
ATOM   2137  N   ILE A 276      -5.562  -5.641  17.188  1.00 87.94           N  
ATOM   2138  CA  ILE A 276      -4.820  -4.793  16.250  1.00 87.94           C  
ATOM   2139  C   ILE A 276      -3.322  -5.047  16.406  1.00 87.94           C  
ATOM   2140  CB  ILE A 276      -5.137  -3.297  16.484  1.00 87.94           C  
ATOM   2141  O   ILE A 276      -2.789  -4.992  17.531  1.00 87.94           O  
ATOM   2142  CG1 ILE A 276      -6.633  -3.033  16.281  1.00 87.94           C  
ATOM   2143  CG2 ILE A 276      -4.301  -2.424  15.539  1.00 87.94           C  
ATOM   2144  CD1 ILE A 276      -7.137  -3.303  14.875  1.00 87.94           C  
ATOM   2145  N   ARG A 277      -2.691  -5.453  15.242  1.00 82.88           N  
ATOM   2146  CA  ARG A 277      -1.248  -5.664  15.227  1.00 82.88           C  
ATOM   2147  C   ARG A 277      -0.551  -4.621  14.359  1.00 82.88           C  
ATOM   2148  CB  ARG A 277      -0.916  -7.070  14.727  1.00 82.88           C  
ATOM   2149  O   ARG A 277      -1.132  -4.121  13.398  1.00 82.88           O  
ATOM   2150  CG  ARG A 277      -1.463  -8.188  15.609  1.00 82.88           C  
ATOM   2151  CD  ARG A 277      -1.051  -9.555  15.094  1.00 82.88           C  
ATOM   2152  NE  ARG A 277      -1.632 -10.625  15.906  1.00 82.88           N  
ATOM   2153  NH1 ARG A 277      -0.477 -12.328  14.852  1.00 82.88           N  
ATOM   2154  NH2 ARG A 277      -1.932 -12.812  16.562  1.00 82.88           N  
ATOM   2155  CZ  ARG A 277      -1.346 -11.922  15.773  1.00 82.88           C  
ATOM   2156  N   SER A 278       0.599  -4.227  14.906  1.00 77.50           N  
ATOM   2157  CA  SER A 278       1.424  -3.389  14.039  1.00 77.50           C  
ATOM   2158  C   SER A 278       2.182  -4.227  13.016  1.00 77.50           C  
ATOM   2159  CB  SER A 278       2.414  -2.570  14.875  1.00 77.50           C  
ATOM   2160  O   SER A 278       2.896  -5.164  13.375  1.00 77.50           O  
ATOM   2161  OG  SER A 278       1.728  -1.715  15.773  1.00 77.50           O  
ATOM   2162  N   GLY A 279       1.707  -4.145  11.719  1.00 76.44           N  
ATOM   2163  CA  GLY A 279       2.396  -4.918  10.703  1.00 76.44           C  
ATOM   2164  C   GLY A 279       2.623  -4.148   9.414  1.00 76.44           C  
ATOM   2165  O   GLY A 279       2.389  -2.938   9.359  1.00 76.44           O  
ATOM   2166  N   LYS A 280       3.270  -4.816   8.445  1.00 81.38           N  
ATOM   2167  CA  LYS A 280       3.600  -4.230   7.145  1.00 81.38           C  
ATOM   2168  C   LYS A 280       2.633  -4.707   6.066  1.00 81.38           C  
ATOM   2169  CB  LYS A 280       5.035  -4.578   6.754  1.00 81.38           C  
ATOM   2170  O   LYS A 280       2.902  -4.555   4.871  1.00 81.38           O  
ATOM   2171  CG  LYS A 280       6.094  -3.967   7.664  1.00 81.38           C  
ATOM   2172  CD  LYS A 280       7.500  -4.309   7.191  1.00 81.38           C  
ATOM   2173  CE  LYS A 280       8.555  -3.725   8.117  1.00 81.38           C  
ATOM   2174  NZ  LYS A 280       9.938  -4.062   7.668  1.00 81.38           N  
ATOM   2175  N   SER A 281       1.458  -5.277   6.500  1.00 89.56           N  
ATOM   2176  CA  SER A 281       0.467  -5.762   5.543  1.00 89.56           C  
ATOM   2177  C   SER A 281      -0.294  -4.602   4.902  1.00 89.56           C  
ATOM   2178  CB  SER A 281      -0.516  -6.715   6.223  1.00 89.56           C  
ATOM   2179  O   SER A 281      -0.312  -3.494   5.441  1.00 89.56           O  
ATOM   2180  OG  SER A 281       0.162  -7.836   6.758  1.00 89.56           O  
ATOM   2181  N   SER A 282      -0.892  -4.965   3.814  1.00 90.44           N  
ATOM   2182  CA  SER A 282      -1.593  -3.904   3.102  1.00 90.44           C  
ATOM   2183  C   SER A 282      -2.771  -4.457   2.309  1.00 90.44           C  
ATOM   2184  CB  SER A 282      -0.637  -3.168   2.162  1.00 90.44           C  
ATOM   2185  O   SER A 282      -3.037  -5.660   2.336  1.00 90.44           O  
ATOM   2186  OG  SER A 282      -1.233  -1.981   1.665  1.00 90.44           O  
ATOM   2187  N   ILE A 283      -3.521  -3.520   1.625  1.00 89.75           N  
ATOM   2188  CA  ILE A 283      -4.684  -3.857   0.812  1.00 89.75           C  
ATOM   2189  C   ILE A 283      -4.566  -3.197  -0.560  1.00 89.75           C  
ATOM   2190  CB  ILE A 283      -6.000  -3.428   1.501  1.00 89.75           C  
ATOM   2191  O   ILE A 283      -4.055  -2.080  -0.676  1.00 89.75           O  
ATOM   2192  CG1 ILE A 283      -7.207  -3.898   0.685  1.00 89.75           C  
ATOM   2193  CG2 ILE A 283      -6.031  -1.909   1.703  1.00 89.75           C  
ATOM   2194  CD1 ILE A 283      -8.539  -3.744   1.406  1.00 89.75           C  
ATOM   2195  N   MET A 284      -5.031  -3.916  -1.591  1.00 90.25           N  
ATOM   2196  CA  MET A 284      -4.969  -3.395  -2.953  1.00 90.25           C  
ATOM   2197  C   MET A 284      -6.211  -3.793  -3.744  1.00 90.25           C  
ATOM   2198  CB  MET A 284      -3.711  -3.895  -3.666  1.00 90.25           C  
ATOM   2199  O   MET A 284      -6.641  -4.949  -3.693  1.00 90.25           O  
ATOM   2200  CG  MET A 284      -3.572  -3.387  -5.094  1.00 90.25           C  
ATOM   2201  SD  MET A 284      -2.070  -4.031  -5.926  1.00 90.25           S  
ATOM   2202  CE  MET A 284      -0.784  -3.275  -4.891  1.00 90.25           C  
ATOM   2203  N   ARG A 285      -6.688  -2.889  -4.406  1.00 91.69           N  
ATOM   2204  CA  ARG A 285      -7.773  -3.191  -5.328  1.00 91.69           C  
ATOM   2205  C   ARG A 285      -7.238  -3.646  -6.680  1.00 91.69           C  
ATOM   2206  CB  ARG A 285      -8.680  -1.971  -5.508  1.00 91.69           C  
ATOM   2207  O   ARG A 285      -6.500  -2.910  -7.340  1.00 91.69           O  
ATOM   2208  CG  ARG A 285      -9.992  -2.275  -6.223  1.00 91.69           C  
ATOM   2209  CD  ARG A 285     -10.938  -1.086  -6.188  1.00 91.69           C  
ATOM   2210  NE  ARG A 285     -12.125  -1.320  -7.012  1.00 91.69           N  
ATOM   2211  NH1 ARG A 285     -13.414   0.290  -5.973  1.00 91.69           N  
ATOM   2212  NH2 ARG A 285     -14.289  -0.955  -7.688  1.00 91.69           N  
ATOM   2213  CZ  ARG A 285     -13.273  -0.661  -6.887  1.00 91.69           C  
ATOM   2214  N   SER A 286      -7.586  -4.820  -7.121  1.00 92.75           N  
ATOM   2215  CA  SER A 286      -7.082  -5.363  -8.375  1.00 92.75           C  
ATOM   2216  C   SER A 286      -7.988  -6.473  -8.906  1.00 92.75           C  
ATOM   2217  CB  SER A 286      -5.660  -5.902  -8.195  1.00 92.75           C  
ATOM   2218  O   SER A 286      -8.500  -7.281  -8.133  1.00 92.75           O  
ATOM   2219  OG  SER A 286      -5.180  -6.469  -9.398  1.00 92.75           O  
ATOM   2220  N   ASP A 287      -8.125  -6.496 -10.188  1.00 94.38           N  
ATOM   2221  CA  ASP A 287      -8.883  -7.562 -10.828  1.00 94.38           C  
ATOM   2222  C   ASP A 287      -7.965  -8.523 -11.570  1.00 94.38           C  
ATOM   2223  CB  ASP A 287      -9.930  -6.984 -11.781  1.00 94.38           C  
ATOM   2224  O   ASP A 287      -8.430  -9.422 -12.273  1.00 94.38           O  
ATOM   2225  CG  ASP A 287     -11.086  -6.312 -11.062  1.00 94.38           C  
ATOM   2226  OD1 ASP A 287     -11.516  -6.816 -10.008  1.00 94.38           O  
ATOM   2227  OD2 ASP A 287     -11.562  -5.270 -11.562  1.00 94.38           O  
ATOM   2228  N   ALA A 288      -6.703  -8.258 -11.492  1.00 94.38           N  
ATOM   2229  CA  ALA A 288      -5.715  -9.133 -12.109  1.00 94.38           C  
ATOM   2230  C   ALA A 288      -5.742 -10.523 -11.477  1.00 94.38           C  
ATOM   2231  CB  ALA A 288      -4.320  -8.531 -11.992  1.00 94.38           C  
ATOM   2232  O   ALA A 288      -5.938 -10.656 -10.266  1.00 94.38           O  
ATOM   2233  N   PRO A 289      -5.664 -11.578 -12.273  1.00 95.12           N  
ATOM   2234  CA  PRO A 289      -5.652 -12.938 -11.727  1.00 95.12           C  
ATOM   2235  C   PRO A 289      -4.410 -13.219 -10.875  1.00 95.12           C  
ATOM   2236  CB  PRO A 289      -5.676 -13.828 -12.969  1.00 95.12           C  
ATOM   2237  O   PRO A 289      -3.363 -12.602 -11.086  1.00 95.12           O  
ATOM   2238  CG  PRO A 289      -5.055 -12.992 -14.047  1.00 95.12           C  
ATOM   2239  CD  PRO A 289      -5.348 -11.555 -13.758  1.00 95.12           C  
ATOM   2240  N   ILE A 290      -4.676 -14.062  -9.859  1.00 95.19           N  
ATOM   2241  CA  ILE A 290      -3.570 -14.484  -9.008  1.00 95.19           C  
ATOM   2242  C   ILE A 290      -2.910 -15.734  -9.586  1.00 95.19           C  
ATOM   2243  CB  ILE A 290      -4.047 -14.758  -7.559  1.00 95.19           C  
ATOM   2244  O   ILE A 290      -3.578 -16.734  -9.836  1.00 95.19           O  
ATOM   2245  CG1 ILE A 290      -4.648 -13.484  -6.949  1.00 95.19           C  
ATOM   2246  CG2 ILE A 290      -2.891 -15.281  -6.703  1.00 95.19           C  
ATOM   2247  CD1 ILE A 290      -5.328 -13.711  -5.605  1.00 95.19           C  
ATOM   2248  N   GLY A 291      -1.586 -15.617  -9.945  1.00 93.12           N  
ATOM   2249  CA  GLY A 291      -0.874 -16.719 -10.570  1.00 93.12           C  
ATOM   2250  C   GLY A 291       0.296 -17.219  -9.742  1.00 93.12           C  
ATOM   2251  O   GLY A 291       0.666 -16.609  -8.742  1.00 93.12           O  
ATOM   2252  N   LYS A 292       0.752 -18.500 -10.094  1.00 93.00           N  
ATOM   2253  CA  LYS A 292       1.924 -19.094  -9.453  1.00 93.00           C  
ATOM   2254  C   LYS A 292       3.215 -18.547 -10.055  1.00 93.00           C  
ATOM   2255  CB  LYS A 292       1.892 -20.609  -9.578  1.00 93.00           C  
ATOM   2256  O   LYS A 292       3.693 -19.047 -11.070  1.00 93.00           O  
ATOM   2257  CG  LYS A 292       0.752 -21.266  -8.812  1.00 93.00           C  
ATOM   2258  CD  LYS A 292       0.813 -22.797  -8.922  1.00 93.00           C  
ATOM   2259  CE  LYS A 292      -0.353 -23.453  -8.203  1.00 93.00           C  
ATOM   2260  NZ  LYS A 292      -0.297 -24.938  -8.305  1.00 93.00           N  
ATOM   2261  N   CYS A 293       3.727 -17.406  -9.641  1.00 92.88           N  
ATOM   2262  CA  CYS A 293       4.953 -16.750 -10.070  1.00 92.88           C  
ATOM   2263  C   CYS A 293       5.625 -16.031  -8.914  1.00 92.88           C  
ATOM   2264  CB  CYS A 293       4.660 -15.766 -11.203  1.00 92.88           C  
ATOM   2265  O   CYS A 293       5.031 -15.875  -7.844  1.00 92.88           O  
ATOM   2266  SG  CYS A 293       3.469 -14.484 -10.758  1.00 92.88           S  
ATOM   2267  N   LYS A 294       6.855 -15.727  -9.133  1.00 92.75           N  
ATOM   2268  CA  LYS A 294       7.652 -15.086  -8.094  1.00 92.75           C  
ATOM   2269  C   LYS A 294       7.988 -13.648  -8.469  1.00 92.75           C  
ATOM   2270  CB  LYS A 294       8.938 -15.875  -7.844  1.00 92.75           C  
ATOM   2271  O   LYS A 294       8.633 -13.398  -9.484  1.00 92.75           O  
ATOM   2272  CG  LYS A 294       9.766 -15.367  -6.672  1.00 92.75           C  
ATOM   2273  CD  LYS A 294      11.008 -16.219  -6.445  1.00 92.75           C  
ATOM   2274  CE  LYS A 294      11.859 -15.672  -5.309  1.00 92.75           C  
ATOM   2275  NZ  LYS A 294      13.070 -16.500  -5.074  1.00 92.75           N  
ATOM   2276  N   SER A 295       7.469 -12.773  -7.688  1.00 91.75           N  
ATOM   2277  CA  SER A 295       7.789 -11.359  -7.848  1.00 91.75           C  
ATOM   2278  C   SER A 295       7.578 -10.594  -6.547  1.00 91.75           C  
ATOM   2279  CB  SER A 295       6.938 -10.734  -8.953  1.00 91.75           C  
ATOM   2280  O   SER A 295       6.523 -10.703  -5.914  1.00 91.75           O  
ATOM   2281  OG  SER A 295       7.211  -9.352  -9.086  1.00 91.75           O  
ATOM   2282  N   GLU A 296       8.508  -9.797  -6.156  1.00 90.19           N  
ATOM   2283  CA  GLU A 296       8.461  -9.031  -4.918  1.00 90.19           C  
ATOM   2284  C   GLU A 296       7.625  -7.766  -5.078  1.00 90.19           C  
ATOM   2285  CB  GLU A 296       9.875  -8.672  -4.457  1.00 90.19           C  
ATOM   2286  O   GLU A 296       7.090  -7.238  -4.102  1.00 90.19           O  
ATOM   2287  CG  GLU A 296      10.695  -9.859  -3.982  1.00 90.19           C  
ATOM   2288  CD  GLU A 296      12.070  -9.477  -3.467  1.00 90.19           C  
ATOM   2289  OE1 GLU A 296      12.797 -10.367  -2.957  1.00 90.19           O  
ATOM   2290  OE2 GLU A 296      12.430  -8.289  -3.572  1.00 90.19           O  
ATOM   2291  N   CYS A 297       7.500  -7.254  -6.305  1.00 92.56           N  
ATOM   2292  CA  CYS A 297       6.770  -6.020  -6.578  1.00 92.56           C  
ATOM   2293  C   CYS A 297       5.395  -6.320  -7.164  1.00 92.56           C  
ATOM   2294  CB  CYS A 297       7.562  -5.133  -7.535  1.00 92.56           C  
ATOM   2295  O   CYS A 297       5.289  -6.945  -8.219  1.00 92.56           O  
ATOM   2296  SG  CYS A 297       6.746  -3.566  -7.918  1.00 92.56           S  
ATOM   2297  N   ILE A 298       4.328  -5.777  -6.543  1.00 92.75           N  
ATOM   2298  CA  ILE A 298       2.951  -6.027  -6.961  1.00 92.75           C  
ATOM   2299  C   ILE A 298       2.248  -4.699  -7.234  1.00 92.75           C  
ATOM   2300  CB  ILE A 298       2.176  -6.832  -5.895  1.00 92.75           C  
ATOM   2301  O   ILE A 298       2.381  -3.746  -6.461  1.00 92.75           O  
ATOM   2302  CG1 ILE A 298       2.850  -8.188  -5.656  1.00 92.75           C  
ATOM   2303  CG2 ILE A 298       0.714  -7.012  -6.312  1.00 92.75           C  
ATOM   2304  CD1 ILE A 298       2.275  -8.969  -4.480  1.00 92.75           C  
ATOM   2305  N   THR A 299       1.514  -4.672  -8.359  1.00 93.19           N  
ATOM   2306  CA  THR A 299       0.685  -3.523  -8.711  1.00 93.19           C  
ATOM   2307  C   THR A 299      -0.753  -3.957  -8.977  1.00 93.19           C  
ATOM   2308  CB  THR A 299       1.244  -2.789  -9.938  1.00 93.19           C  
ATOM   2309  O   THR A 299      -1.036  -5.152  -9.094  1.00 93.19           O  
ATOM   2310  CG2 THR A 299       2.740  -2.531  -9.797  1.00 93.19           C  
ATOM   2311  OG1 THR A 299       1.019  -3.586 -11.109  1.00 93.19           O  
ATOM   2312  N   PRO A 300      -1.660  -2.926  -9.016  1.00 90.31           N  
ATOM   2313  CA  PRO A 300      -3.053  -3.277  -9.305  1.00 90.31           C  
ATOM   2314  C   PRO A 300      -3.221  -3.967 -10.656  1.00 90.31           C  
ATOM   2315  CB  PRO A 300      -3.768  -1.923  -9.289  1.00 90.31           C  
ATOM   2316  O   PRO A 300      -4.168  -4.730 -10.852  1.00 90.31           O  
ATOM   2317  CG  PRO A 300      -2.961  -1.073  -8.367  1.00 90.31           C  
ATOM   2318  CD  PRO A 300      -1.512  -1.428  -8.531  1.00 90.31           C  
ATOM   2319  N   ASN A 301      -2.295  -3.623 -11.578  1.00 91.12           N  
ATOM   2320  CA  ASN A 301      -2.385  -4.188 -12.922  1.00 91.12           C  
ATOM   2321  C   ASN A 301      -1.567  -5.473 -13.047  1.00 91.12           C  
ATOM   2322  CB  ASN A 301      -1.930  -3.166 -13.969  1.00 91.12           C  
ATOM   2323  O   ASN A 301      -1.527  -6.086 -14.109  1.00 91.12           O  
ATOM   2324  CG  ASN A 301      -2.816  -1.937 -14.008  1.00 91.12           C  
ATOM   2325  ND2 ASN A 301      -3.154  -1.486 -15.203  1.00 91.12           N  
ATOM   2326  OD1 ASN A 301      -3.191  -1.396 -12.961  1.00 91.12           O  
ATOM   2327  N   GLY A 302      -0.983  -5.984 -12.008  1.00 92.88           N  
ATOM   2328  CA  GLY A 302      -0.170  -7.191 -12.031  1.00 92.88           C  
ATOM   2329  C   GLY A 302       1.235  -6.973 -11.508  1.00 92.88           C  
ATOM   2330  O   GLY A 302       1.646  -5.836 -11.266  1.00 92.88           O  
ATOM   2331  N   SER A 303       2.002  -8.102 -11.281  1.00 94.31           N  
ATOM   2332  CA  SER A 303       3.336  -8.016 -10.695  1.00 94.31           C  
ATOM   2333  C   SER A 303       4.363  -7.547 -11.719  1.00 94.31           C  
ATOM   2334  CB  SER A 303       3.756  -9.375 -10.125  1.00 94.31           C  
ATOM   2335  O   SER A 303       4.203  -7.777 -12.922  1.00 94.31           O  
ATOM   2336  OG  SER A 303       2.881  -9.773  -9.086  1.00 94.31           O  
ATOM   2337  N   ILE A 304       5.414  -6.789 -11.234  1.00 92.38           N  
ATOM   2338  CA  ILE A 304       6.500  -6.273 -12.062  1.00 92.38           C  
ATOM   2339  C   ILE A 304       7.805  -6.973 -11.695  1.00 92.38           C  
ATOM   2340  CB  ILE A 304       6.648  -4.742 -11.914  1.00 92.38           C  
ATOM   2341  O   ILE A 304       8.125  -7.125 -10.516  1.00 92.38           O  
ATOM   2342  CG1 ILE A 304       5.344  -4.039 -12.305  1.00 92.38           C  
ATOM   2343  CG2 ILE A 304       7.820  -4.227 -12.750  1.00 92.38           C  
ATOM   2344  CD1 ILE A 304       5.324  -2.551 -11.984  1.00 92.38           C  
ATOM   2345  N   PRO A 305       8.562  -7.414 -12.711  1.00 88.06           N  
ATOM   2346  CA  PRO A 305       9.883  -7.957 -12.414  1.00 88.06           C  
ATOM   2347  C   PRO A 305      10.852  -6.902 -11.883  1.00 88.06           C  
ATOM   2348  CB  PRO A 305      10.352  -8.500 -13.766  1.00 88.06           C  
ATOM   2349  O   PRO A 305      10.734  -5.723 -12.227  1.00 88.06           O  
ATOM   2350  CG  PRO A 305       9.562  -7.734 -14.781  1.00 88.06           C  
ATOM   2351  CD  PRO A 305       8.281  -7.277 -14.133  1.00 88.06           C  
ATOM   2352  N   ASN A 306      11.664  -7.238 -10.969  1.00 83.25           N  
ATOM   2353  CA  ASN A 306      12.594  -6.305 -10.336  1.00 83.25           C  
ATOM   2354  C   ASN A 306      13.914  -6.230 -11.086  1.00 83.25           C  
ATOM   2355  CB  ASN A 306      12.836  -6.699  -8.875  1.00 83.25           C  
ATOM   2356  O   ASN A 306      14.961  -5.988 -10.484  1.00 83.25           O  
ATOM   2357  CG  ASN A 306      13.133  -5.504  -7.992  1.00 83.25           C  
ATOM   2358  ND2 ASN A 306      13.359  -5.754  -6.707  1.00 83.25           N  
ATOM   2359  OD1 ASN A 306      13.164  -4.363  -8.461  1.00 83.25           O  
ATOM   2360  N   ASP A 307      14.016  -6.320 -12.414  1.00 85.19           N  
ATOM   2361  CA  ASP A 307      15.242  -6.383 -13.203  1.00 85.19           C  
ATOM   2362  C   ASP A 307      15.727  -4.980 -13.570  1.00 85.19           C  
ATOM   2363  CB  ASP A 307      15.031  -7.215 -14.469  1.00 85.19           C  
ATOM   2364  O   ASP A 307      16.891  -4.793 -13.906  1.00 85.19           O  
ATOM   2365  CG  ASP A 307      13.836  -6.758 -15.281  1.00 85.19           C  
ATOM   2366  OD1 ASP A 307      12.914  -6.121 -14.719  1.00 85.19           O  
ATOM   2367  OD2 ASP A 307      13.805  -7.043 -16.500  1.00 85.19           O  
ATOM   2368  N   LYS A 308      14.898  -4.020 -13.398  1.00 90.06           N  
ATOM   2369  CA  LYS A 308      15.242  -2.639 -13.727  1.00 90.06           C  
ATOM   2370  C   LYS A 308      15.016  -1.719 -12.531  1.00 90.06           C  
ATOM   2371  CB  LYS A 308      14.430  -2.150 -14.930  1.00 90.06           C  
ATOM   2372  O   LYS A 308      14.219  -2.027 -11.648  1.00 90.06           O  
ATOM   2373  CG  LYS A 308      14.680  -2.930 -16.203  1.00 90.06           C  
ATOM   2374  CD  LYS A 308      13.859  -2.381 -17.375  1.00 90.06           C  
ATOM   2375  CE  LYS A 308      14.086  -3.182 -18.641  1.00 90.06           C  
ATOM   2376  NZ  LYS A 308      13.344  -2.602 -19.797  1.00 90.06           N  
ATOM   2377  N   PRO A 309      15.750  -0.667 -12.555  1.00 86.12           N  
ATOM   2378  CA  PRO A 309      15.750   0.230 -11.398  1.00 86.12           C  
ATOM   2379  C   PRO A 309      14.523   1.140 -11.352  1.00 86.12           C  
ATOM   2380  CB  PRO A 309      17.031   1.049 -11.586  1.00 86.12           C  
ATOM   2381  O   PRO A 309      14.148   1.625 -10.281  1.00 86.12           O  
ATOM   2382  CG  PRO A 309      17.297   1.002 -13.055  1.00 86.12           C  
ATOM   2383  CD  PRO A 309      16.797  -0.308 -13.586  1.00 86.12           C  
ATOM   2384  N   PHE A 310      13.898   1.341 -12.586  1.00 91.56           N  
ATOM   2385  CA  PHE A 310      12.711   2.189 -12.641  1.00 91.56           C  
ATOM   2386  C   PHE A 310      11.547   1.449 -13.289  1.00 91.56           C  
ATOM   2387  CB  PHE A 310      13.016   3.477 -13.422  1.00 91.56           C  
ATOM   2388  O   PHE A 310      11.750   0.500 -14.047  1.00 91.56           O  
ATOM   2389  CG  PHE A 310      14.180   4.258 -12.875  1.00 91.56           C  
ATOM   2390  CD1 PHE A 310      14.070   4.934 -11.664  1.00 91.56           C  
ATOM   2391  CD2 PHE A 310      15.375   4.316 -13.570  1.00 91.56           C  
ATOM   2392  CE1 PHE A 310      15.148   5.660 -11.156  1.00 91.56           C  
ATOM   2393  CE2 PHE A 310      16.453   5.039 -13.078  1.00 91.56           C  
ATOM   2394  CZ  PHE A 310      16.344   5.711 -11.867  1.00 91.56           C  
ATOM   2395  N   GLN A 311      10.312   1.898 -12.953  1.00 93.00           N  
ATOM   2396  CA  GLN A 311       9.102   1.374 -13.570  1.00 93.00           C  
ATOM   2397  C   GLN A 311       8.102   2.492 -13.859  1.00 93.00           C  
ATOM   2398  CB  GLN A 311       8.461   0.310 -12.680  1.00 93.00           C  
ATOM   2399  O   GLN A 311       8.109   3.523 -13.180  1.00 93.00           O  
ATOM   2400  CG  GLN A 311       7.918   0.853 -11.367  1.00 93.00           C  
ATOM   2401  CD  GLN A 311       6.488   1.346 -11.477  1.00 93.00           C  
ATOM   2402  NE2 GLN A 311       6.105   2.260 -10.586  1.00 93.00           N  
ATOM   2403  OE1 GLN A 311       5.734   0.909 -12.344  1.00 93.00           O  
ATOM   2404  N   ASN A 312       7.367   2.340 -15.016  1.00 92.31           N  
ATOM   2405  CA  ASN A 312       6.332   3.293 -15.391  1.00 92.31           C  
ATOM   2406  C   ASN A 312       4.969   2.619 -15.523  1.00 92.31           C  
ATOM   2407  CB  ASN A 312       6.703   3.990 -16.703  1.00 92.31           C  
ATOM   2408  O   ASN A 312       4.098   3.098 -16.250  1.00 92.31           O  
ATOM   2409  CG  ASN A 312       5.680   5.031 -17.125  1.00 92.31           C  
ATOM   2410  ND2 ASN A 312       6.148   6.105 -17.750  1.00 92.31           N  
ATOM   2411  OD1 ASN A 312       4.480   4.871 -16.875  1.00 92.31           O  
ATOM   2412  N   VAL A 313       4.750   1.491 -14.844  1.00 89.94           N  
ATOM   2413  CA  VAL A 313       3.547   0.670 -14.930  1.00 89.94           C  
ATOM   2414  C   VAL A 313       2.467   1.242 -14.008  1.00 89.94           C  
ATOM   2415  CB  VAL A 313       3.838  -0.801 -14.555  1.00 89.94           C  
ATOM   2416  O   VAL A 313       1.354   1.526 -14.453  1.00 89.94           O  
ATOM   2417  CG1 VAL A 313       2.549  -1.622 -14.555  1.00 89.94           C  
ATOM   2418  CG2 VAL A 313       4.859  -1.403 -15.516  1.00 89.94           C  
ATOM   2419  N   ASN A 314       2.744   1.356 -12.727  1.00 88.56           N  
ATOM   2420  CA  ASN A 314       1.771   1.906 -11.789  1.00 88.56           C  
ATOM   2421  C   ASN A 314       2.453   2.625 -10.625  1.00 88.56           C  
ATOM   2422  CB  ASN A 314       0.849   0.804 -11.266  1.00 88.56           C  
ATOM   2423  O   ASN A 314       3.441   2.133 -10.086  1.00 88.56           O  
ATOM   2424  CG  ASN A 314      -0.434   1.350 -10.664  1.00 88.56           C  
ATOM   2425  ND2 ASN A 314      -1.563   0.997 -11.266  1.00 88.56           N  
ATOM   2426  OD1 ASN A 314      -0.409   2.082  -9.672  1.00 88.56           O  
ATOM   2427  N   ARG A 315       1.826   3.713 -10.219  1.00 86.56           N  
ATOM   2428  CA  ARG A 315       2.367   4.492  -9.117  1.00 86.56           C  
ATOM   2429  C   ARG A 315       2.137   3.785  -7.781  1.00 86.56           C  
ATOM   2430  CB  ARG A 315       1.740   5.887  -9.078  1.00 86.56           C  
ATOM   2431  O   ARG A 315       2.912   3.959  -6.840  1.00 86.56           O  
ATOM   2432  CG  ARG A 315       0.236   5.883  -8.859  1.00 86.56           C  
ATOM   2433  CD  ARG A 315      -0.350   7.285  -8.938  1.00 86.56           C  
ATOM   2434  NE  ARG A 315      -1.771   7.293  -8.602  1.00 86.56           N  
ATOM   2435  NH1 ARG A 315      -2.307   9.039 -10.016  1.00 86.56           N  
ATOM   2436  NH2 ARG A 315      -3.936   8.047  -8.742  1.00 86.56           N  
ATOM   2437  CZ  ARG A 315      -2.668   8.125  -9.117  1.00 86.56           C  
ATOM   2438  N   ILE A 316       1.009   3.074  -7.703  1.00 85.62           N  
ATOM   2439  CA  ILE A 316       0.658   2.328  -6.500  1.00 85.62           C  
ATOM   2440  C   ILE A 316       1.312   0.949  -6.539  1.00 85.62           C  
ATOM   2441  CB  ILE A 316      -0.874   2.191  -6.344  1.00 85.62           C  
ATOM   2442  O   ILE A 316       1.022   0.142  -7.426  1.00 85.62           O  
ATOM   2443  CG1 ILE A 316      -1.534   3.574  -6.336  1.00 85.62           C  
ATOM   2444  CG2 ILE A 316      -1.221   1.409  -5.074  1.00 85.62           C  
ATOM   2445  CD1 ILE A 316      -3.057   3.533  -6.383  1.00 85.62           C  
ATOM   2446  N   THR A 317       2.209   0.711  -5.535  1.00 89.12           N  
ATOM   2447  CA  THR A 317       2.949  -0.546  -5.555  1.00 89.12           C  
ATOM   2448  C   THR A 317       3.002  -1.161  -4.156  1.00 89.12           C  
ATOM   2449  CB  THR A 317       4.379  -0.345  -6.082  1.00 89.12           C  
ATOM   2450  O   THR A 317       2.836  -0.459  -3.158  1.00 89.12           O  
ATOM   2451  CG2 THR A 317       4.367   0.260  -7.484  1.00 89.12           C  
ATOM   2452  OG1 THR A 317       5.090   0.533  -5.203  1.00 89.12           O  
ATOM   2453  N   TYR A 318       3.154  -2.475  -4.039  1.00 89.56           N  
ATOM   2454  CA  TYR A 318       3.357  -3.199  -2.789  1.00 89.56           C  
ATOM   2455  C   TYR A 318       4.594  -4.086  -2.867  1.00 89.56           C  
ATOM   2456  CB  TYR A 318       2.127  -4.047  -2.453  1.00 89.56           C  
ATOM   2457  O   TYR A 318       4.750  -4.863  -3.814  1.00 89.56           O  
ATOM   2458  CG  TYR A 318       2.262  -4.836  -1.174  1.00 89.56           C  
ATOM   2459  CD1 TYR A 318       2.652  -6.172  -1.194  1.00 89.56           C  
ATOM   2460  CD2 TYR A 318       2.000  -4.246   0.058  1.00 89.56           C  
ATOM   2461  CE1 TYR A 318       2.777  -6.902  -0.017  1.00 89.56           C  
ATOM   2462  CE2 TYR A 318       2.121  -4.969   1.241  1.00 89.56           C  
ATOM   2463  OH  TYR A 318       2.633  -7.012   2.361  1.00 89.56           O  
ATOM   2464  CZ  TYR A 318       2.512  -6.293   1.193  1.00 89.56           C  
ATOM   2465  N   GLY A 319       5.496  -4.008  -1.841  1.00 88.38           N  
ATOM   2466  CA  GLY A 319       6.715  -4.797  -1.817  1.00 88.38           C  
ATOM   2467  C   GLY A 319       7.922  -4.051  -2.352  1.00 88.38           C  
ATOM   2468  O   GLY A 319       7.902  -2.822  -2.453  1.00 88.38           O  
ATOM   2469  N   ALA A 320       8.992  -4.711  -2.645  1.00 88.69           N  
ATOM   2470  CA  ALA A 320      10.227  -4.137  -3.188  1.00 88.69           C  
ATOM   2471  C   ALA A 320      10.086  -3.859  -4.684  1.00 88.69           C  
ATOM   2472  CB  ALA A 320      11.406  -5.066  -2.930  1.00 88.69           C  
ATOM   2473  O   ALA A 320      10.328  -4.742  -5.508  1.00 88.69           O  
ATOM   2474  N   CYS A 321       9.586  -2.629  -5.055  1.00 89.25           N  
ATOM   2475  CA  CYS A 321       9.305  -2.279  -6.441  1.00 89.25           C  
ATOM   2476  C   CYS A 321      10.273  -1.216  -6.945  1.00 89.25           C  
ATOM   2477  CB  CYS A 321       7.867  -1.783  -6.590  1.00 89.25           C  
ATOM   2478  O   CYS A 321      10.703  -0.354  -6.176  1.00 89.25           O  
ATOM   2479  SG  CYS A 321       6.625  -2.959  -6.008  1.00 89.25           S  
ATOM   2480  N   PRO A 322      10.719  -1.393  -8.273  1.00 88.75           N  
ATOM   2481  CA  PRO A 322      11.469  -0.286  -8.883  1.00 88.75           C  
ATOM   2482  C   PRO A 322      10.742   1.051  -8.766  1.00 88.75           C  
ATOM   2483  CB  PRO A 322      11.602  -0.708 -10.344  1.00 88.75           C  
ATOM   2484  O   PRO A 322       9.508   1.086  -8.727  1.00 88.75           O  
ATOM   2485  CG  PRO A 322      11.367  -2.186 -10.344  1.00 88.75           C  
ATOM   2486  CD  PRO A 322      10.445  -2.520  -9.203  1.00 88.75           C  
ATOM   2487  N   ARG A 323      11.469   2.066  -8.695  1.00 86.75           N  
ATOM   2488  CA  ARG A 323      10.883   3.383  -8.461  1.00 86.75           C  
ATOM   2489  C   ARG A 323      10.078   3.846  -9.672  1.00 86.75           C  
ATOM   2490  CB  ARG A 323      11.977   4.406  -8.141  1.00 86.75           C  
ATOM   2491  O   ARG A 323      10.516   3.697 -10.812  1.00 86.75           O  
ATOM   2492  CG  ARG A 323      12.602   4.227  -6.762  1.00 86.75           C  
ATOM   2493  CD  ARG A 323      11.641   4.637  -5.652  1.00 86.75           C  
ATOM   2494  NE  ARG A 323      12.281   4.586  -4.340  1.00 86.75           N  
ATOM   2495  NH1 ARG A 323      10.477   5.461  -3.193  1.00 86.75           N  
ATOM   2496  NH2 ARG A 323      12.391   4.887  -2.066  1.00 86.75           N  
ATOM   2497  CZ  ARG A 323      11.719   4.977  -3.203  1.00 86.75           C  
ATOM   2498  N   TYR A 324       8.945   4.363  -9.367  1.00 88.88           N  
ATOM   2499  CA  TYR A 324       8.062   4.840 -10.422  1.00 88.88           C  
ATOM   2500  C   TYR A 324       8.578   6.152 -11.008  1.00 88.88           C  
ATOM   2501  CB  TYR A 324       6.641   5.023  -9.898  1.00 88.88           C  
ATOM   2502  O   TYR A 324       8.945   7.070 -10.266  1.00 88.88           O  
ATOM   2503  CG  TYR A 324       5.672   5.551 -10.930  1.00 88.88           C  
ATOM   2504  CD1 TYR A 324       5.406   6.914 -11.031  1.00 88.88           C  
ATOM   2505  CD2 TYR A 324       5.027   4.688 -11.805  1.00 88.88           C  
ATOM   2506  CE1 TYR A 324       4.516   7.406 -11.977  1.00 88.88           C  
ATOM   2507  CE2 TYR A 324       4.133   5.168 -12.758  1.00 88.88           C  
ATOM   2508  OH  TYR A 324       3.002   7.004 -13.781  1.00 88.88           O  
ATOM   2509  CZ  TYR A 324       3.885   6.523 -12.836  1.00 88.88           C  
ATOM   2510  N   VAL A 325       8.609   6.277 -12.328  1.00 90.62           N  
ATOM   2511  CA  VAL A 325       8.961   7.492 -13.055  1.00 90.62           C  
ATOM   2512  C   VAL A 325       7.930   7.758 -14.148  1.00 90.62           C  
ATOM   2513  CB  VAL A 325      10.375   7.395 -13.672  1.00 90.62           C  
ATOM   2514  O   VAL A 325       7.348   6.820 -14.703  1.00 90.62           O  
ATOM   2515  CG1 VAL A 325      11.438   7.273 -12.578  1.00 90.62           C  
ATOM   2516  CG2 VAL A 325      10.461   6.211 -14.633  1.00 90.62           C  
ATOM   2517  N   LYS A 326       7.668   8.961 -14.422  1.00 89.19           N  
ATOM   2518  CA  LYS A 326       6.660   9.344 -15.406  1.00 89.19           C  
ATOM   2519  C   LYS A 326       7.203   9.203 -16.828  1.00 89.19           C  
ATOM   2520  CB  LYS A 326       6.195  10.781 -15.164  1.00 89.19           C  
ATOM   2521  O   LYS A 326       6.523   9.562 -17.797  1.00 89.19           O  
ATOM   2522  CG  LYS A 326       5.309  10.945 -13.945  1.00 89.19           C  
ATOM   2523  CD  LYS A 326       4.781  12.375 -13.820  1.00 89.19           C  
ATOM   2524  CE  LYS A 326       3.891  12.539 -12.594  1.00 89.19           C  
ATOM   2525  NZ  LYS A 326       3.342  13.922 -12.492  1.00 89.19           N  
ATOM   2526  N   GLN A 327       8.336   8.688 -16.969  1.00 88.44           N  
ATOM   2527  CA  GLN A 327       8.969   8.477 -18.266  1.00 88.44           C  
ATOM   2528  C   GLN A 327       8.820   7.027 -18.719  1.00 88.44           C  
ATOM   2529  CB  GLN A 327      10.445   8.859 -18.219  1.00 88.44           C  
ATOM   2530  O   GLN A 327       9.008   6.102 -17.922  1.00 88.44           O  
ATOM   2531  CG  GLN A 327      10.688  10.344 -17.938  1.00 88.44           C  
ATOM   2532  CD  GLN A 327      10.680  10.672 -16.453  1.00 88.44           C  
ATOM   2533  NE2 GLN A 327      10.820  11.953 -16.141  1.00 88.44           N  
ATOM   2534  OE1 GLN A 327      10.547   9.781 -15.609  1.00 88.44           O  
ATOM   2535  N   SER A 328       8.430   6.891 -19.938  1.00 88.94           N  
ATOM   2536  CA  SER A 328       8.219   5.559 -20.484  1.00 88.94           C  
ATOM   2537  C   SER A 328       9.539   4.930 -20.922  1.00 88.94           C  
ATOM   2538  CB  SER A 328       7.254   5.617 -21.672  1.00 88.94           C  
ATOM   2539  O   SER A 328       9.641   3.705 -21.047  1.00 88.94           O  
ATOM   2540  OG  SER A 328       7.734   6.500 -22.672  1.00 88.94           O  
ATOM   2541  N   THR A 329      10.586   5.852 -21.016  1.00 90.50           N  
ATOM   2542  CA  THR A 329      11.883   5.332 -21.422  1.00 90.50           C  
ATOM   2543  C   THR A 329      13.016   6.141 -20.812  1.00 90.50           C  
ATOM   2544  CB  THR A 329      12.016   5.348 -22.969  1.00 90.50           C  
ATOM   2545  O   THR A 329      12.969   7.371 -20.781  1.00 90.50           O  
ATOM   2546  CG2 THR A 329      11.898   6.766 -23.516  1.00 90.50           C  
ATOM   2547  OG1 THR A 329      13.297   4.812 -23.328  1.00 90.50           O  
ATOM   2548  N   LEU A 330      13.922   5.477 -20.266  1.00 91.06           N  
ATOM   2549  CA  LEU A 330      15.211   6.004 -19.812  1.00 91.06           C  
ATOM   2550  C   LEU A 330      16.359   5.094 -20.234  1.00 91.06           C  
ATOM   2551  CB  LEU A 330      15.219   6.160 -18.281  1.00 91.06           C  
ATOM   2552  O   LEU A 330      16.500   3.982 -19.719  1.00 91.06           O  
ATOM   2553  CG  LEU A 330      14.289   7.234 -17.703  1.00 91.06           C  
ATOM   2554  CD1 LEU A 330      14.266   7.156 -16.188  1.00 91.06           C  
ATOM   2555  CD2 LEU A 330      14.734   8.625 -18.172  1.00 91.06           C  
ATOM   2556  N   LYS A 331      17.125   5.570 -21.188  1.00 91.88           N  
ATOM   2557  CA  LYS A 331      18.172   4.734 -21.766  1.00 91.88           C  
ATOM   2558  C   LYS A 331      19.547   5.145 -21.250  1.00 91.88           C  
ATOM   2559  CB  LYS A 331      18.141   4.805 -23.297  1.00 91.88           C  
ATOM   2560  O   LYS A 331      19.891   6.328 -21.250  1.00 91.88           O  
ATOM   2561  CG  LYS A 331      16.891   4.199 -23.906  1.00 91.88           C  
ATOM   2562  CD  LYS A 331      16.922   4.262 -25.422  1.00 91.88           C  
ATOM   2563  CE  LYS A 331      15.664   3.672 -26.047  1.00 91.88           C  
ATOM   2564  NZ  LYS A 331      15.664   3.805 -27.531  1.00 91.88           N  
ATOM   2565  N   LEU A 332      20.266   4.215 -20.766  1.00 88.88           N  
ATOM   2566  CA  LEU A 332      21.641   4.422 -20.312  1.00 88.88           C  
ATOM   2567  C   LEU A 332      22.625   3.984 -21.391  1.00 88.88           C  
ATOM   2568  CB  LEU A 332      21.906   3.650 -19.016  1.00 88.88           C  
ATOM   2569  O   LEU A 332      22.594   2.842 -21.844  1.00 88.88           O  
ATOM   2570  CG  LEU A 332      23.297   3.797 -18.406  1.00 88.88           C  
ATOM   2571  CD1 LEU A 332      23.500   5.211 -17.875  1.00 88.88           C  
ATOM   2572  CD2 LEU A 332      23.516   2.768 -17.312  1.00 88.88           C  
ATOM   2573  N   ALA A 333      23.438   4.934 -21.812  1.00 83.69           N  
ATOM   2574  CA  ALA A 333      24.406   4.656 -22.859  1.00 83.69           C  
ATOM   2575  C   ALA A 333      25.453   3.652 -22.391  1.00 83.69           C  
ATOM   2576  CB  ALA A 333      25.094   5.949 -23.312  1.00 83.69           C  
ATOM   2577  O   ALA A 333      26.078   3.846 -21.344  1.00 83.69           O  
ATOM   2578  N   THR A 334      25.578   2.508 -22.984  1.00 75.31           N  
ATOM   2579  CA  THR A 334      26.562   1.484 -22.672  1.00 75.31           C  
ATOM   2580  C   THR A 334      27.625   1.402 -23.766  1.00 75.31           C  
ATOM   2581  CB  THR A 334      25.906   0.105 -22.484  1.00 75.31           C  
ATOM   2582  O   THR A 334      28.656   0.742 -23.594  1.00 75.31           O  
ATOM   2583  CG2 THR A 334      25.000   0.087 -21.250  1.00 75.31           C  
ATOM   2584  OG1 THR A 334      25.125  -0.201 -23.641  1.00 75.31           O  
ATOM   2585  N   GLY A 335      27.344   2.168 -24.781  1.00 67.19           N  
ATOM   2586  CA  GLY A 335      28.219   2.209 -25.938  1.00 67.19           C  
ATOM   2587  C   GLY A 335      28.672   3.611 -26.281  1.00 67.19           C  
ATOM   2588  O   GLY A 335      28.391   4.562 -25.562  1.00 67.19           O  
ATOM   2589  N   MET A 336      29.500   3.797 -27.281  1.00 68.69           N  
ATOM   2590  CA  MET A 336      30.078   5.078 -27.688  1.00 68.69           C  
ATOM   2591  C   MET A 336      29.125   5.820 -28.625  1.00 68.69           C  
ATOM   2592  CB  MET A 336      31.438   4.867 -28.359  1.00 68.69           C  
ATOM   2593  O   MET A 336      28.156   5.242 -29.125  1.00 68.69           O  
ATOM   2594  CG  MET A 336      32.438   4.141 -27.484  1.00 68.69           C  
ATOM   2595  SD  MET A 336      34.031   3.842 -28.359  1.00 68.69           S  
ATOM   2596  CE  MET A 336      34.344   5.500 -29.031  1.00 68.69           C  
ATOM   2597  N   ARG A 337      29.406   7.055 -28.781  1.00 71.31           N  
ATOM   2598  CA  ARG A 337      28.656   7.879 -29.719  1.00 71.31           C  
ATOM   2599  C   ARG A 337      28.688   7.266 -31.125  1.00 71.31           C  
ATOM   2600  CB  ARG A 337      29.219   9.297 -29.766  1.00 71.31           C  
ATOM   2601  O   ARG A 337      29.734   6.812 -31.578  1.00 71.31           O  
ATOM   2602  CG  ARG A 337      28.344  10.289 -30.500  1.00 71.31           C  
ATOM   2603  CD  ARG A 337      28.859  11.719 -30.359  1.00 71.31           C  
ATOM   2604  NE  ARG A 337      28.062  12.656 -31.156  1.00 71.31           N  
ATOM   2605  NH1 ARG A 337      29.141  14.547 -30.375  1.00 71.31           N  
ATOM   2606  NH2 ARG A 337      27.438  14.742 -31.891  1.00 71.31           N  
ATOM   2607  CZ  ARG A 337      28.203  13.977 -31.141  1.00 71.31           C  
ATOM   2608  N   ASN A 338      27.391   7.164 -31.641  1.00 69.00           N  
ATOM   2609  CA  ASN A 338      27.250   6.605 -32.969  1.00 69.00           C  
ATOM   2610  C   ASN A 338      27.547   7.645 -34.062  1.00 69.00           C  
ATOM   2611  CB  ASN A 338      25.859   6.020 -33.188  1.00 69.00           C  
ATOM   2612  O   ASN A 338      26.891   8.688 -34.125  1.00 69.00           O  
ATOM   2613  CG  ASN A 338      25.750   5.160 -34.438  1.00 69.00           C  
ATOM   2614  ND2 ASN A 338      24.547   4.996 -34.938  1.00 69.00           N  
ATOM   2615  OD1 ASN A 338      26.766   4.648 -34.938  1.00 69.00           O  
ATOM   2616  N   VAL A 339      28.484   7.637 -34.625  1.00 61.59           N  
ATOM   2617  CA  VAL A 339      28.828   8.539 -35.719  1.00 61.59           C  
ATOM   2618  C   VAL A 339      28.422   7.918 -37.062  1.00 61.59           C  
ATOM   2619  CB  VAL A 339      30.328   8.883 -35.719  1.00 61.59           C  
ATOM   2620  O   VAL A 339      28.984   6.895 -37.469  1.00 61.59           O  
ATOM   2621  CG1 VAL A 339      30.656   9.883 -36.844  1.00 61.59           C  
ATOM   2622  CG2 VAL A 339      30.766   9.422 -34.375  1.00 61.59           C  
ATOM   2623  N   PRO A 340      27.078   8.359 -37.594  1.00 48.56           N  
ATOM   2624  CA  PRO A 340      26.531   7.820 -38.844  1.00 48.56           C  
ATOM   2625  C   PRO A 340      27.469   8.016 -40.031  1.00 48.56           C  
ATOM   2626  CB  PRO A 340      25.234   8.617 -39.031  1.00 48.56           C  
ATOM   2627  O   PRO A 340      28.266   8.953 -40.031  1.00 48.56           O  
ATOM   2628  CG  PRO A 340      25.328   9.727 -38.031  1.00 48.56           C  
ATOM   2629  CD  PRO A 340      26.484   9.461 -37.125  1.00 48.56           C  
ATOM   2630  N   GLU A 341      27.641   7.059 -40.812  1.00 44.97           N  
ATOM   2631  CA  GLU A 341      28.266   6.785 -42.094  1.00 44.97           C  
ATOM   2632  C   GLU A 341      27.984   7.906 -43.094  1.00 44.97           C  
ATOM   2633  CB  GLU A 341      27.781   5.445 -42.656  1.00 44.97           C  
ATOM   2634  O   GLU A 341      26.844   8.328 -43.250  1.00 44.97           O  
ATOM   2635  CG  GLU A 341      28.672   4.895 -43.750  1.00 44.97           C  
ATOM   2636  CD  GLU A 341      28.219   3.520 -44.250  1.00 44.97           C  
ATOM   2637  OE1 GLU A 341      28.828   2.998 -45.219  1.00 44.97           O  
ATOM   2638  OE2 GLU A 341      27.281   2.961 -43.656  1.00 44.97           O  
ATOM   2639  N   LYS A 342      28.859   8.906 -43.438  1.00 40.31           N  
ATOM   2640  CA  LYS A 342      28.766   9.859 -44.531  1.00 40.31           C  
ATOM   2641  C   LYS A 342      28.859   9.148 -45.906  1.00 40.31           C  
ATOM   2642  CB  LYS A 342      29.859  10.922 -44.438  1.00 40.31           C  
ATOM   2643  O   LYS A 342      29.703   8.266 -46.094  1.00 40.31           O  
ATOM   2644  CG  LYS A 342      29.547  12.039 -43.469  1.00 40.31           C  
ATOM   2645  CD  LYS A 342      30.625  13.117 -43.469  1.00 40.31           C  
ATOM   2646  CE  LYS A 342      30.359  14.188 -42.406  1.00 40.31           C  
ATOM   2647  NZ  LYS A 342      31.391  15.266 -42.469  1.00 40.31           N  
ATOM   2648  N   GLN A 343      27.812   9.000 -46.844  1.00 33.47           N  
ATOM   2649  CA  GLN A 343      27.531   8.562 -48.219  1.00 33.47           C  
ATOM   2650  C   GLN A 343      28.609   9.070 -49.156  1.00 33.47           C  
ATOM   2651  CB  GLN A 343      26.156   9.039 -48.656  1.00 33.47           C  
ATOM   2652  O   GLN A 343      29.109  10.180 -49.031  1.00 33.47           O  
ATOM   2653  CG  GLN A 343      25.047   8.016 -48.438  1.00 33.47           C  
ATOM   2654  CD  GLN A 343      23.719   8.445 -49.031  1.00 33.47           C  
ATOM   2655  NE2 GLN A 343      22.625   7.938 -48.469  1.00 33.47           N  
ATOM   2656  OE1 GLN A 343      23.688   9.227 -50.000  1.00 33.47           O  
ATOM   2657  N   THR A 344      29.391   8.195 -49.969  1.00 36.00           N  
ATOM   2658  CA  THR A 344      30.156   8.500 -51.188  1.00 36.00           C  
ATOM   2659  C   THR A 344      29.391   9.469 -52.094  1.00 36.00           C  
ATOM   2660  CB  THR A 344      30.484   7.219 -51.969  1.00 36.00           C  
ATOM   2661  O   THR A 344      28.234   9.219 -52.438  1.00 36.00           O  
ATOM   2662  CG2 THR A 344      31.547   6.395 -51.250  1.00 36.00           C  
ATOM   2663  OG1 THR A 344      29.297   6.430 -52.125  1.00 36.00           O  
ATOM   2664  N   ARG A 345      29.438  10.805 -51.812  1.00 34.25           N  
ATOM   2665  CA  ARG A 345      28.812  11.734 -52.750  1.00 34.25           C  
ATOM   2666  C   ARG A 345      29.531  11.703 -54.094  1.00 34.25           C  
ATOM   2667  CB  ARG A 345      28.828  13.156 -52.188  1.00 34.25           C  
ATOM   2668  O   ARG A 345      30.750  11.898 -54.188  1.00 34.25           O  
ATOM   2669  CG  ARG A 345      27.859  13.367 -51.031  1.00 34.25           C  
ATOM   2670  CD  ARG A 345      27.641  14.844 -50.750  1.00 34.25           C  
ATOM   2671  NE  ARG A 345      26.484  15.055 -49.875  1.00 34.25           N  
ATOM   2672  NH1 ARG A 345      27.141  17.156 -49.188  1.00 34.25           N  
ATOM   2673  NH2 ARG A 345      25.203  16.234 -48.375  1.00 34.25           N  
ATOM   2674  CZ  ARG A 345      26.281  16.141 -49.156  1.00 34.25           C  
ATOM   2675  N   GLY A 346      29.875  10.383 -54.656  1.00 40.59           N  
ATOM   2676  CA  GLY A 346      30.156  10.438 -56.094  1.00 40.59           C  
ATOM   2677  C   GLY A 346      30.469  11.836 -56.594  1.00 40.59           C  
ATOM   2678  O   GLY A 346      30.672  12.750 -55.781  1.00 40.59           O  
ATOM   2679  N   ILE A 347      30.969  12.141 -57.594  1.00 37.84           N  
ATOM   2680  CA  ILE A 347      31.391  13.266 -58.438  1.00 37.84           C  
ATOM   2681  C   ILE A 347      30.578  14.516 -58.062  1.00 37.84           C  
ATOM   2682  CB  ILE A 347      31.219  12.945 -59.938  1.00 37.84           C  
ATOM   2683  O   ILE A 347      31.125  15.625 -58.062  1.00 37.84           O  
ATOM   2684  CG1 ILE A 347      32.500  12.305 -60.500  1.00 37.84           C  
ATOM   2685  CG2 ILE A 347      30.844  14.211 -60.719  1.00 37.84           C  
ATOM   2686  CD1 ILE A 347      32.312  11.672 -61.875  1.00 37.84           C  
ATOM   2687  N   PHE A 348      29.359  14.406 -57.406  1.00 35.06           N  
ATOM   2688  CA  PHE A 348      28.516  15.539 -57.062  1.00 35.06           C  
ATOM   2689  C   PHE A 348      28.781  16.000 -55.625  1.00 35.06           C  
ATOM   2690  CB  PHE A 348      27.031  15.180 -57.219  1.00 35.06           C  
ATOM   2691  O   PHE A 348      28.719  17.188 -55.344  1.00 35.06           O  
ATOM   2692  CG  PHE A 348      26.578  15.172 -58.656  1.00 35.06           C  
ATOM   2693  CD1 PHE A 348      26.328  16.359 -59.344  1.00 35.06           C  
ATOM   2694  CD2 PHE A 348      26.406  13.969 -59.344  1.00 35.06           C  
ATOM   2695  CE1 PHE A 348      25.906  16.359 -60.656  1.00 35.06           C  
ATOM   2696  CE2 PHE A 348      25.984  13.961 -60.656  1.00 35.06           C  
ATOM   2697  CZ  PHE A 348      25.734  15.156 -61.312  1.00 35.06           C  
ATOM   2698  N   GLY A 349      29.422  15.211 -54.812  1.00 38.19           N  
ATOM   2699  CA  GLY A 349      29.969  15.422 -53.469  1.00 38.19           C  
ATOM   2700  C   GLY A 349      31.375  15.992 -53.500  1.00 38.19           C  
ATOM   2701  O   GLY A 349      31.719  16.828 -52.656  1.00 38.19           O  
ATOM   2702  N   ALA A 350      32.188  15.695 -54.469  1.00 38.25           N  
ATOM   2703  CA  ALA A 350      33.500  16.250 -54.812  1.00 38.25           C  
ATOM   2704  C   ALA A 350      33.375  17.641 -55.438  1.00 38.25           C  
ATOM   2705  CB  ALA A 350      34.250  15.320 -55.781  1.00 38.25           C  
ATOM   2706  O   ALA A 350      34.156  18.531 -55.156  1.00 38.25           O  
ATOM   2707  N   ILE A 351      32.250  17.891 -55.969  1.00 36.38           N  
ATOM   2708  CA  ILE A 351      31.938  19.141 -56.656  1.00 36.38           C  
ATOM   2709  C   ILE A 351      31.344  20.125 -55.625  1.00 36.38           C  
ATOM   2710  CB  ILE A 351      30.953  18.938 -57.812  1.00 36.38           C  
ATOM   2711  O   ILE A 351      31.719  21.297 -55.594  1.00 36.38           O  
ATOM   2712  CG1 ILE A 351      31.609  18.078 -58.906  1.00 36.38           C  
ATOM   2713  CG2 ILE A 351      30.500  20.281 -58.375  1.00 36.38           C  
ATOM   2714  CD1 ILE A 351      30.672  17.703 -60.062  1.00 36.38           C  
ATOM   2715  N   ALA A 352      30.578  19.734 -54.719  1.00 36.75           N  
ATOM   2716  CA  ALA A 352      30.031  20.500 -53.594  1.00 36.75           C  
ATOM   2717  C   ALA A 352      31.078  20.719 -52.500  1.00 36.75           C  
ATOM   2718  CB  ALA A 352      28.797  19.797 -53.031  1.00 36.75           C  
ATOM   2719  O   ALA A 352      31.141  21.797 -51.906  1.00 36.75           O  
ATOM   2720  N   GLY A 353      31.969  19.906 -52.312  1.00 38.72           N  
ATOM   2721  CA  GLY A 353      33.125  19.938 -51.438  1.00 38.72           C  
ATOM   2722  C   GLY A 353      34.250  20.797 -51.969  1.00 38.72           C  
ATOM   2723  O   GLY A 353      34.969  21.469 -51.188  1.00 38.72           O  
ATOM   2724  N   PHE A 354      34.406  20.859 -53.250  1.00 34.38           N  
ATOM   2725  CA  PHE A 354      35.344  21.750 -53.969  1.00 34.38           C  
ATOM   2726  C   PHE A 354      34.812  23.188 -53.938  1.00 34.38           C  
ATOM   2727  CB  PHE A 354      35.531  21.312 -55.406  1.00 34.38           C  
ATOM   2728  O   PHE A 354      35.594  24.125 -53.750  1.00 34.38           O  
ATOM   2729  CG  PHE A 354      36.562  22.078 -56.156  1.00 34.38           C  
ATOM   2730  CD1 PHE A 354      36.188  23.078 -57.062  1.00 34.38           C  
ATOM   2731  CD2 PHE A 354      37.906  21.812 -55.969  1.00 34.38           C  
ATOM   2732  CE1 PHE A 354      37.156  23.797 -57.750  1.00 34.38           C  
ATOM   2733  CE2 PHE A 354      38.875  22.531 -56.656  1.00 34.38           C  
ATOM   2734  CZ  PHE A 354      38.500  23.531 -57.562  1.00 34.38           C  
ATOM   2735  N   ILE A 355      33.562  23.422 -53.812  1.00 38.28           N  
ATOM   2736  CA  ILE A 355      32.906  24.719 -53.781  1.00 38.28           C  
ATOM   2737  C   ILE A 355      32.875  25.266 -52.344  1.00 38.28           C  
ATOM   2738  CB  ILE A 355      31.469  24.641 -54.344  1.00 38.28           C  
ATOM   2739  O   ILE A 355      33.062  26.469 -52.125  1.00 38.28           O  
ATOM   2740  CG1 ILE A 355      31.484  24.219 -55.812  1.00 38.28           C  
ATOM   2741  CG2 ILE A 355      30.750  25.984 -54.156  1.00 38.28           C  
ATOM   2742  CD1 ILE A 355      30.094  23.969 -56.406  1.00 38.28           C  
ATOM   2743  N   GLU A 356      33.000  24.438 -51.344  1.00 34.00           N  
ATOM   2744  CA  GLU A 356      32.875  24.781 -49.938  1.00 34.00           C  
ATOM   2745  C   GLU A 356      34.219  24.844 -49.250  1.00 34.00           C  
ATOM   2746  CB  GLU A 356      31.969  23.781 -49.219  1.00 34.00           C  
ATOM   2747  O   GLU A 356      34.469  25.688 -48.406  1.00 34.00           O  
ATOM   2748  CG  GLU A 356      30.484  24.062 -49.375  1.00 34.00           C  
ATOM   2749  CD  GLU A 356      29.594  23.016 -48.719  1.00 34.00           C  
ATOM   2750  OE1 GLU A 356      28.344  23.141 -48.812  1.00 34.00           O  
ATOM   2751  OE2 GLU A 356      30.141  22.062 -48.125  1.00 34.00           O  
ATOM   2752  N   ASN A 357      35.344  24.250 -49.875  1.00 32.91           N  
ATOM   2753  CA  ASN A 357      36.594  24.250 -49.094  1.00 32.91           C  
ATOM   2754  C   ASN A 357      37.781  23.906 -50.000  1.00 32.91           C  
ATOM   2755  CB  ASN A 357      36.500  23.266 -47.938  1.00 32.91           C  
ATOM   2756  O   ASN A 357      38.812  23.438 -49.500  1.00 32.91           O  
ATOM   2757  CG  ASN A 357      35.594  23.781 -46.812  1.00 32.91           C  
ATOM   2758  ND2 ASN A 357      35.000  22.859 -46.094  1.00 32.91           N  
ATOM   2759  OD1 ASN A 357      35.469  24.984 -46.625  1.00 32.91           O  
ATOM   2760  N   GLY A 358      37.594  24.125 -51.469  1.00 35.78           N  
ATOM   2761  CA  GLY A 358      38.688  23.875 -52.375  1.00 35.78           C  
ATOM   2762  C   GLY A 358      39.156  22.422 -52.375  1.00 35.78           C  
ATOM   2763  O   GLY A 358      38.344  21.516 -52.250  1.00 35.78           O  
ATOM   2764  N   TRP A 359      40.406  21.969 -52.688  1.00 39.81           N  
ATOM   2765  CA  TRP A 359      41.031  20.688 -52.938  1.00 39.81           C  
ATOM   2766  C   TRP A 359      40.781  19.734 -51.750  1.00 39.81           C  
ATOM   2767  CB  TRP A 359      42.531  20.844 -53.188  1.00 39.81           C  
ATOM   2768  O   TRP A 359      40.562  18.547 -51.969  1.00 39.81           O  
ATOM   2769  CG  TRP A 359      42.969  20.422 -54.562  1.00 39.81           C  
ATOM   2770  CD1 TRP A 359      43.469  21.234 -55.531  1.00 39.81           C  
ATOM   2771  CD2 TRP A 359      42.969  19.109 -55.094  1.00 39.81           C  
ATOM   2772  CE2 TRP A 359      43.469  19.172 -56.406  1.00 39.81           C  
ATOM   2773  CE3 TRP A 359      42.562  17.859 -54.594  1.00 39.81           C  
ATOM   2774  NE1 TRP A 359      43.781  20.484 -56.656  1.00 39.81           N  
ATOM   2775  CH2 TRP A 359      43.188  16.844 -56.719  1.00 39.81           C  
ATOM   2776  CZ2 TRP A 359      43.594  18.047 -57.219  1.00 39.81           C  
ATOM   2777  CZ3 TRP A 359      42.688  16.734 -55.406  1.00 39.81           C  
ATOM   2778  N   GLU A 360      40.688  20.312 -50.500  1.00 36.84           N  
ATOM   2779  CA  GLU A 360      40.312  19.625 -49.281  1.00 36.84           C  
ATOM   2780  C   GLU A 360      38.812  19.344 -49.188  1.00 36.84           C  
ATOM   2781  CB  GLU A 360      40.750  20.469 -48.062  1.00 36.84           C  
ATOM   2782  O   GLU A 360      38.406  18.281 -48.719  1.00 36.84           O  
ATOM   2783  CG  GLU A 360      42.219  20.281 -47.656  1.00 36.84           C  
ATOM   2784  CD  GLU A 360      42.594  21.062 -46.406  1.00 36.84           C  
ATOM   2785  OE1 GLU A 360      43.781  20.969 -46.000  1.00 36.84           O  
ATOM   2786  OE2 GLU A 360      41.719  21.750 -45.844  1.00 36.84           O  
ATOM   2787  N   GLY A 361      38.000  20.062 -49.812  1.00 38.38           N  
ATOM   2788  CA  GLY A 361      36.562  19.969 -49.969  1.00 38.38           C  
ATOM   2789  C   GLY A 361      36.125  19.000 -51.062  1.00 38.38           C  
ATOM   2790  O   GLY A 361      35.094  18.344 -50.938  1.00 38.38           O  
ATOM   2791  N   MET A 362      37.062  18.812 -52.031  1.00 41.94           N  
ATOM   2792  CA  MET A 362      36.906  17.906 -53.188  1.00 41.94           C  
ATOM   2793  C   MET A 362      37.188  16.469 -52.781  1.00 41.94           C  
ATOM   2794  CB  MET A 362      37.812  18.328 -54.312  1.00 41.94           C  
ATOM   2795  O   MET A 362      36.469  15.555 -53.156  1.00 41.94           O  
ATOM   2796  CG  MET A 362      37.750  17.422 -55.531  1.00 41.94           C  
ATOM   2797  SD  MET A 362      38.969  17.844 -56.812  1.00 41.94           S  
ATOM   2798  CE  MET A 362      40.500  17.266 -56.000  1.00 41.94           C  
ATOM   2799  N   VAL A 363      38.125  16.266 -51.969  1.00 39.69           N  
ATOM   2800  CA  VAL A 363      38.562  14.992 -51.406  1.00 39.69           C  
ATOM   2801  C   VAL A 363      37.594  14.516 -50.344  1.00 39.69           C  
ATOM   2802  CB  VAL A 363      40.000  15.094 -50.812  1.00 39.69           C  
ATOM   2803  O   VAL A 363      37.219  13.344 -50.312  1.00 39.69           O  
ATOM   2804  CG1 VAL A 363      40.406  13.781 -50.156  1.00 39.69           C  
ATOM   2805  CG2 VAL A 363      41.000  15.484 -51.906  1.00 39.69           C  
ATOM   2806  N   ASP A 364      37.031  15.453 -49.656  1.00 37.53           N  
ATOM   2807  CA  ASP A 364      36.031  15.266 -48.625  1.00 37.53           C  
ATOM   2808  C   ASP A 364      34.656  14.977 -49.219  1.00 37.53           C  
ATOM   2809  CB  ASP A 364      35.938  16.500 -47.719  1.00 37.53           C  
ATOM   2810  O   ASP A 364      33.875  14.172 -48.688  1.00 37.53           O  
ATOM   2811  CG  ASP A 364      37.094  16.562 -46.719  1.00 37.53           C  
ATOM   2812  OD1 ASP A 364      37.812  15.562 -46.531  1.00 37.53           O  
ATOM   2813  OD2 ASP A 364      37.250  17.641 -46.094  1.00 37.53           O  
ATOM   2814  N   GLY A 365      34.375  15.430 -50.281  1.00 35.53           N  
ATOM   2815  CA  GLY A 365      33.188  15.320 -51.125  1.00 35.53           C  
ATOM   2816  C   GLY A 365      33.156  14.070 -51.969  1.00 35.53           C  
ATOM   2817  O   GLY A 365      32.094  13.508 -52.219  1.00 35.53           O  
ATOM   2818  N   TRP A 366      34.375  13.516 -52.375  1.00 36.81           N  
ATOM   2819  CA  TRP A 366      34.625  12.352 -53.219  1.00 36.81           C  
ATOM   2820  C   TRP A 366      34.688  11.070 -52.406  1.00 36.81           C  
ATOM   2821  CB  TRP A 366      35.938  12.516 -54.000  1.00 36.81           C  
ATOM   2822  O   TRP A 366      34.156  10.039 -52.812  1.00 36.81           O  
ATOM   2823  CG  TRP A 366      36.125  11.523 -55.094  1.00 36.81           C  
ATOM   2824  CD1 TRP A 366      36.781  10.320 -55.031  1.00 36.81           C  
ATOM   2825  CD2 TRP A 366      35.688  11.656 -56.438  1.00 36.81           C  
ATOM   2826  CE2 TRP A 366      36.062  10.492 -57.156  1.00 36.81           C  
ATOM   2827  CE3 TRP A 366      34.969  12.648 -57.156  1.00 36.81           C  
ATOM   2828  NE1 TRP A 366      36.750   9.695 -56.250  1.00 36.81           N  
ATOM   2829  CH2 TRP A 366      35.094  11.281 -59.156  1.00 36.81           C  
ATOM   2830  CZ2 TRP A 366      35.781  10.297 -58.500  1.00 36.81           C  
ATOM   2831  CZ3 TRP A 366      34.688  12.453 -58.500  1.00 36.81           C  
ATOM   2832  N   TYR A 367      35.000  11.086 -51.250  1.00 36.34           N  
ATOM   2833  CA  TYR A 367      35.156   9.930 -50.375  1.00 36.34           C  
ATOM   2834  C   TYR A 367      34.125   9.930 -49.281  1.00 36.34           C  
ATOM   2835  CB  TYR A 367      36.594   9.898 -49.781  1.00 36.34           C  
ATOM   2836  O   TYR A 367      34.156   9.062 -48.375  1.00 36.34           O  
ATOM   2837  CG  TYR A 367      37.656   9.641 -50.812  1.00 36.34           C  
ATOM   2838  CD1 TYR A 367      37.844   8.375 -51.344  1.00 36.34           C  
ATOM   2839  CD2 TYR A 367      38.531  10.656 -51.219  1.00 36.34           C  
ATOM   2840  CE1 TYR A 367      38.844   8.133 -52.281  1.00 36.34           C  
ATOM   2841  CE2 TYR A 367      39.531  10.430 -52.125  1.00 36.34           C  
ATOM   2842  OH  TYR A 367      40.656   8.930 -53.594  1.00 36.34           O  
ATOM   2843  CZ  TYR A 367      39.688   9.164 -52.688  1.00 36.34           C  
ATOM   2844  N   GLY A 368      33.062  10.531 -49.469  1.00 31.94           N  
ATOM   2845  CA  GLY A 368      31.828  10.461 -48.688  1.00 31.94           C  
ATOM   2846  C   GLY A 368      31.703   9.180 -47.875  1.00 31.94           C  
ATOM   2847  O   GLY A 368      32.000   8.094 -48.375  1.00 31.94           O  
ATOM   2848  N   PHE A 369      32.188   8.883 -46.656  1.00 33.12           N  
ATOM   2849  CA  PHE A 369      32.469   7.684 -45.875  1.00 33.12           C  
ATOM   2850  C   PHE A 369      31.172   6.934 -45.562  1.00 33.12           C  
ATOM   2851  CB  PHE A 369      33.188   8.039 -44.562  1.00 33.12           C  
ATOM   2852  O   PHE A 369      30.203   7.520 -45.062  1.00 33.12           O  
ATOM   2853  CG  PHE A 369      34.562   8.609 -44.781  1.00 33.12           C  
ATOM   2854  CD1 PHE A 369      35.625   7.789 -45.156  1.00 33.12           C  
ATOM   2855  CD2 PHE A 369      34.812   9.961 -44.562  1.00 33.12           C  
ATOM   2856  CE1 PHE A 369      36.906   8.312 -45.344  1.00 33.12           C  
ATOM   2857  CE2 PHE A 369      36.062  10.492 -44.750  1.00 33.12           C  
ATOM   2858  CZ  PHE A 369      37.125   9.664 -45.125  1.00 33.12           C  
ATOM   2859  N   ARG A 370      30.844   5.555 -46.219  1.00 28.64           N  
ATOM   2860  CA  ARG A 370      30.062   4.359 -45.875  1.00 28.64           C  
ATOM   2861  C   ARG A 370      30.969   3.143 -45.781  1.00 28.64           C  
ATOM   2862  CB  ARG A 370      28.984   4.105 -46.938  1.00 28.64           C  
ATOM   2863  O   ARG A 370      31.891   2.955 -46.594  1.00 28.64           O  
ATOM   2864  CG  ARG A 370      27.562   4.199 -46.406  1.00 28.64           C  
ATOM   2865  CD  ARG A 370      26.531   3.852 -47.469  1.00 28.64           C  
ATOM   2866  NE  ARG A 370      25.234   3.539 -46.875  1.00 28.64           N  
ATOM   2867  NH1 ARG A 370      24.281   2.779 -48.812  1.00 28.64           N  
ATOM   2868  NH2 ARG A 370      23.062   2.791 -46.875  1.00 28.64           N  
ATOM   2869  CZ  ARG A 370      24.203   3.037 -47.531  1.00 28.64           C  
ATOM   2870  N   HIS A 371      31.000   2.285 -44.500  1.00 30.94           N  
ATOM   2871  CA  HIS A 371      31.656   1.073 -44.000  1.00 30.94           C  
ATOM   2872  C   HIS A 371      30.781  -0.156 -44.281  1.00 30.94           C  
ATOM   2873  CB  HIS A 371      31.938   1.189 -42.500  1.00 30.94           C  
ATOM   2874  O   HIS A 371      29.562  -0.119 -44.094  1.00 30.94           O  
ATOM   2875  CG  HIS A 371      30.719   1.259 -41.656  1.00 30.94           C  
ATOM   2876  CD2 HIS A 371      30.422   0.696 -40.469  1.00 30.94           C  
ATOM   2877  ND1 HIS A 371      29.594   1.979 -42.031  1.00 30.94           N  
ATOM   2878  CE1 HIS A 371      28.672   1.854 -41.094  1.00 30.94           C  
ATOM   2879  NE2 HIS A 371      29.156   1.081 -40.125  1.00 30.94           N  
ATOM   2880  N   GLN A 372      31.250  -1.358 -44.969  1.00 29.27           N  
ATOM   2881  CA  GLN A 372      31.016  -2.777 -44.688  1.00 29.27           C  
ATOM   2882  C   GLN A 372      32.344  -3.488 -44.375  1.00 29.27           C  
ATOM   2883  CB  GLN A 372      30.344  -3.443 -45.906  1.00 29.27           C  
ATOM   2884  O   GLN A 372      33.344  -3.275 -45.062  1.00 29.27           O  
ATOM   2885  CG  GLN A 372      28.828  -3.496 -45.781  1.00 29.27           C  
ATOM   2886  CD  GLN A 372      28.172  -4.176 -46.969  1.00 29.27           C  
ATOM   2887  NE2 GLN A 372      26.859  -4.391 -46.875  1.00 29.27           N  
ATOM   2888  OE1 GLN A 372      28.844  -4.508 -47.969  1.00 29.27           O  
ATOM   2889  N   ASN A 373      32.531  -4.012 -43.000  1.00 30.80           N  
ATOM   2890  CA  ASN A 373      33.312  -5.246 -43.031  1.00 30.80           C  
ATOM   2891  C   ASN A 373      33.250  -6.000 -41.719  1.00 30.80           C  
ATOM   2892  CB  ASN A 373      34.750  -4.949 -43.406  1.00 30.80           C  
ATOM   2893  O   ASN A 373      33.250  -5.391 -40.656  1.00 30.80           O  
ATOM   2894  CG  ASN A 373      34.906  -4.301 -44.781  1.00 30.80           C  
ATOM   2895  ND2 ASN A 373      36.031  -3.664 -45.031  1.00 30.80           N  
ATOM   2896  OD1 ASN A 373      33.969  -4.371 -45.594  1.00 30.80           O  
ATOM   2897  N   SER A 374      32.625  -7.289 -41.781  1.00 29.38           N  
ATOM   2898  CA  SER A 374      32.625  -8.695 -41.375  1.00 29.38           C  
ATOM   2899  C   SER A 374      33.969  -9.070 -40.719  1.00 29.38           C  
ATOM   2900  CB  SER A 374      32.375  -9.594 -42.594  1.00 29.38           C  
ATOM   2901  O   SER A 374      35.031  -8.711 -41.219  1.00 29.38           O  
ATOM   2902  OG  SER A 374      33.438  -9.508 -43.531  1.00 29.38           O  
ATOM   2903  N   GLU A 375      34.125  -8.703 -39.500  1.00 26.23           N  
ATOM   2904  CA  GLU A 375      34.938  -9.516 -38.594  1.00 26.23           C  
ATOM   2905  C   GLU A 375      35.531  -8.680 -37.438  1.00 26.23           C  
ATOM   2906  CB  GLU A 375      36.094 -10.195 -39.344  1.00 26.23           C  
ATOM   2907  O   GLU A 375      36.125  -7.629 -37.688  1.00 26.23           O  
ATOM   2908  CG  GLU A 375      35.625 -11.297 -40.312  1.00 26.23           C  
ATOM   2909  CD  GLU A 375      36.719 -12.281 -40.656  1.00 26.23           C  
ATOM   2910  OE1 GLU A 375      36.406 -13.312 -41.312  1.00 26.23           O  
ATOM   2911  OE2 GLU A 375      37.875 -12.008 -40.312  1.00 26.23           O  
ATOM   2912  N   GLY A 376      34.750  -8.641 -36.188  1.00 29.81           N  
ATOM   2913  CA  GLY A 376      35.469  -8.742 -34.938  1.00 29.81           C  
ATOM   2914  C   GLY A 376      34.750  -8.094 -33.750  1.00 29.81           C  
ATOM   2915  O   GLY A 376      34.188  -7.004 -33.906  1.00 29.81           O  
ATOM   2916  N   ARG A 377      33.875  -8.820 -32.938  1.00 25.48           N  
ATOM   2917  CA  ARG A 377      33.156  -8.758 -31.672  1.00 25.48           C  
ATOM   2918  C   ARG A 377      34.000  -8.023 -30.625  1.00 25.48           C  
ATOM   2919  CB  ARG A 377      32.844 -10.164 -31.172  1.00 25.48           C  
ATOM   2920  O   ARG A 377      35.094  -8.453 -30.281  1.00 25.48           O  
ATOM   2921  CG  ARG A 377      31.500 -10.688 -31.672  1.00 25.48           C  
ATOM   2922  CD  ARG A 377      31.062 -11.945 -30.938  1.00 25.48           C  
ATOM   2923  NE  ARG A 377      29.812 -12.477 -31.469  1.00 25.48           N  
ATOM   2924  NH1 ARG A 377      29.969 -14.500 -30.344  1.00 25.48           N  
ATOM   2925  NH2 ARG A 377      28.172 -14.070 -31.703  1.00 25.48           N  
ATOM   2926  CZ  ARG A 377      29.312 -13.680 -31.172  1.00 25.48           C  
ATOM   2927  N   GLY A 378      34.031  -6.613 -30.594  1.00 30.88           N  
ATOM   2928  CA  GLY A 378      34.656  -5.988 -29.438  1.00 30.88           C  
ATOM   2929  C   GLY A 378      33.781  -4.906 -28.828  1.00 30.88           C  
ATOM   2930  O   GLY A 378      33.219  -4.086 -29.547  1.00 30.88           O  
ATOM   2931  N   GLN A 379      33.000  -5.141 -27.703  1.00 31.31           N  
ATOM   2932  CA  GLN A 379      32.125  -4.477 -26.734  1.00 31.31           C  
ATOM   2933  C   GLN A 379      32.906  -3.436 -25.922  1.00 31.31           C  
ATOM   2934  CB  GLN A 379      31.484  -5.500 -25.797  1.00 31.31           C  
ATOM   2935  O   GLN A 379      33.938  -3.744 -25.328  1.00 31.31           O  
ATOM   2936  CG  GLN A 379      29.984  -5.664 -26.000  1.00 31.31           C  
ATOM   2937  CD  GLN A 379      29.453  -6.988 -25.469  1.00 31.31           C  
ATOM   2938  NE2 GLN A 379      28.203  -7.281 -25.750  1.00 31.31           N  
ATOM   2939  OE1 GLN A 379      30.188  -7.738 -24.812  1.00 31.31           O  
ATOM   2940  N   ALA A 380      32.938  -2.086 -26.391  1.00 33.00           N  
ATOM   2941  CA  ALA A 380      33.344  -1.022 -25.484  1.00 33.00           C  
ATOM   2942  C   ALA A 380      32.125  -0.457 -24.734  1.00 33.00           C  
ATOM   2943  CB  ALA A 380      34.062   0.089 -26.234  1.00 33.00           C  
ATOM   2944  O   ALA A 380      31.094  -0.186 -25.328  1.00 33.00           O  
ATOM   2945  N   ALA A 381      32.094  -0.630 -23.281  1.00 35.72           N  
ATOM   2946  CA  ALA A 381      31.875  -0.344 -21.859  1.00 35.72           C  
ATOM   2947  C   ALA A 381      31.891  -1.627 -21.031  1.00 35.72           C  
ATOM   2948  CB  ALA A 381      30.562   0.403 -21.672  1.00 35.72           C  
ATOM   2949  O   ALA A 381      31.328  -2.643 -21.453  1.00 35.72           O  
ATOM   2950  N   ASP A 382      33.031  -2.047 -20.531  1.00 39.06           N  
ATOM   2951  CA  ASP A 382      33.312  -3.090 -19.562  1.00 39.06           C  
ATOM   2952  C   ASP A 382      32.031  -3.592 -18.891  1.00 39.06           C  
ATOM   2953  CB  ASP A 382      34.281  -2.576 -18.500  1.00 39.06           C  
ATOM   2954  O   ASP A 382      31.281  -2.807 -18.297  1.00 39.06           O  
ATOM   2955  CG  ASP A 382      34.562  -3.594 -17.406  1.00 39.06           C  
ATOM   2956  OD1 ASP A 382      34.344  -4.801 -17.625  1.00 39.06           O  
ATOM   2957  OD2 ASP A 382      35.031  -3.184 -16.328  1.00 39.06           O  
ATOM   2958  N   LEU A 383      31.219  -4.488 -19.516  1.00 40.16           N  
ATOM   2959  CA  LEU A 383      30.094  -5.188 -18.906  1.00 40.16           C  
ATOM   2960  C   LEU A 383      30.125  -5.031 -17.375  1.00 40.16           C  
ATOM   2961  CB  LEU A 383      30.125  -6.672 -19.266  1.00 40.16           C  
ATOM   2962  O   LEU A 383      29.078  -4.805 -16.766  1.00 40.16           O  
ATOM   2963  CG  LEU A 383      28.875  -7.480 -18.922  1.00 40.16           C  
ATOM   2964  CD1 LEU A 383      28.016  -7.691 -20.172  1.00 40.16           C  
ATOM   2965  CD2 LEU A 383      29.250  -8.820 -18.297  1.00 40.16           C  
ATOM   2966  N   LYS A 384      31.328  -4.938 -16.797  1.00 44.66           N  
ATOM   2967  CA  LYS A 384      31.531  -4.832 -15.344  1.00 44.66           C  
ATOM   2968  C   LYS A 384      31.312  -3.400 -14.867  1.00 44.66           C  
ATOM   2969  CB  LYS A 384      32.938  -5.309 -14.961  1.00 44.66           C  
ATOM   2970  O   LYS A 384      30.703  -3.176 -13.820  1.00 44.66           O  
ATOM   2971  CG  LYS A 384      33.125  -5.559 -13.469  1.00 44.66           C  
ATOM   2972  CD  LYS A 384      34.500  -6.117 -13.164  1.00 44.66           C  
ATOM   2973  CE  LYS A 384      34.719  -6.297 -11.664  1.00 44.66           C  
ATOM   2974  NZ  LYS A 384      36.062  -6.848 -11.359  1.00 44.66           N  
ATOM   2975  N   SER A 385      31.719  -2.393 -15.609  1.00 44.12           N  
ATOM   2976  CA  SER A 385      31.578  -0.978 -15.281  1.00 44.12           C  
ATOM   2977  C   SER A 385      30.141  -0.507 -15.492  1.00 44.12           C  
ATOM   2978  CB  SER A 385      32.531  -0.131 -16.125  1.00 44.12           C  
ATOM   2979  O   SER A 385      29.609   0.279 -14.703  1.00 44.12           O  
ATOM   2980  OG  SER A 385      32.375   1.245 -15.820  1.00 44.12           O  
ATOM   2981  N   THR A 386      29.500  -1.062 -16.484  1.00 42.91           N  
ATOM   2982  CA  THR A 386      28.094  -0.855 -16.766  1.00 42.91           C  
ATOM   2983  C   THR A 386      27.219  -1.498 -15.688  1.00 42.91           C  
ATOM   2984  CB  THR A 386      27.703  -1.428 -18.141  1.00 42.91           C  
ATOM   2985  O   THR A 386      26.250  -0.893 -15.219  1.00 42.91           O  
ATOM   2986  CG2 THR A 386      26.281  -1.043 -18.531  1.00 42.91           C  
ATOM   2987  OG1 THR A 386      28.609  -0.915 -19.141  1.00 42.91           O  
ATOM   2988  N   GLN A 387      27.531  -2.633 -15.320  1.00 47.25           N  
ATOM   2989  CA  GLN A 387      26.844  -3.303 -14.219  1.00 47.25           C  
ATOM   2990  C   GLN A 387      27.109  -2.609 -12.891  1.00 47.25           C  
ATOM   2991  CB  GLN A 387      27.250  -4.773 -14.141  1.00 47.25           C  
ATOM   2992  O   GLN A 387      26.234  -2.504 -12.039  1.00 47.25           O  
ATOM   2993  CG  GLN A 387      26.375  -5.617 -13.242  1.00 47.25           C  
ATOM   2994  CD  GLN A 387      24.922  -5.629 -13.680  1.00 47.25           C  
ATOM   2995  NE2 GLN A 387      24.000  -5.445 -12.734  1.00 47.25           N  
ATOM   2996  OE1 GLN A 387      24.625  -5.805 -14.867  1.00 47.25           O  
ATOM   2997  N   ALA A 388      28.328  -2.033 -12.742  1.00 55.59           N  
ATOM   2998  CA  ALA A 388      28.703  -1.267 -11.562  1.00 55.59           C  
ATOM   2999  C   ALA A 388      27.938   0.046 -11.484  1.00 55.59           C  
ATOM   3000  CB  ALA A 388      30.219  -0.997 -11.562  1.00 55.59           C  
ATOM   3001  O   ALA A 388      27.516   0.460 -10.398  1.00 55.59           O  
ATOM   3002  N   ALA A 389      27.781   0.718 -12.602  1.00 48.00           N  
ATOM   3003  CA  ALA A 389      26.984   1.938 -12.695  1.00 48.00           C  
ATOM   3004  C   ALA A 389      25.500   1.647 -12.430  1.00 48.00           C  
ATOM   3005  CB  ALA A 389      27.156   2.588 -14.062  1.00 48.00           C  
ATOM   3006  O   ALA A 389      24.828   2.400 -11.711  1.00 48.00           O  
ATOM   3007  N   ILE A 390      25.000   0.537 -12.984  1.00 52.44           N  
ATOM   3008  CA  ILE A 390      23.625   0.083 -12.758  1.00 52.44           C  
ATOM   3009  C   ILE A 390      23.453  -0.302 -11.289  1.00 52.44           C  
ATOM   3010  CB  ILE A 390      23.266  -1.109 -13.672  1.00 52.44           C  
ATOM   3011  O   ILE A 390      22.453   0.055 -10.664  1.00 52.44           O  
ATOM   3012  CG1 ILE A 390      23.219  -0.662 -15.141  1.00 52.44           C  
ATOM   3013  CG2 ILE A 390      21.938  -1.737 -13.242  1.00 52.44           C  
ATOM   3014  CD1 ILE A 390      23.016  -1.804 -16.125  1.00 52.44           C  
ATOM   3015  N   ASP A 391      24.406  -0.991 -10.742  1.00 56.34           N  
ATOM   3016  CA  ASP A 391      24.406  -1.400  -9.344  1.00 56.34           C  
ATOM   3017  C   ASP A 391      24.469  -0.189  -8.414  1.00 56.34           C  
ATOM   3018  CB  ASP A 391      25.562  -2.355  -9.055  1.00 56.34           C  
ATOM   3019  O   ASP A 391      23.844  -0.171  -7.355  1.00 56.34           O  
ATOM   3020  CG  ASP A 391      25.344  -3.736  -9.648  1.00 56.34           C  
ATOM   3021  OD1 ASP A 391      24.203  -4.074 -10.023  1.00 56.34           O  
ATOM   3022  OD2 ASP A 391      26.344  -4.496  -9.742  1.00 56.34           O  
ATOM   3023  N   GLN A 392      25.328   0.814  -8.805  1.00 57.25           N  
ATOM   3024  CA  GLN A 392      25.438   2.055  -8.047  1.00 57.25           C  
ATOM   3025  C   GLN A 392      24.125   2.830  -8.055  1.00 57.25           C  
ATOM   3026  CB  GLN A 392      26.562   2.924  -8.609  1.00 57.25           C  
ATOM   3027  O   GLN A 392      23.719   3.389  -7.027  1.00 57.25           O  
ATOM   3028  CG  GLN A 392      26.969   4.078  -7.699  1.00 57.25           C  
ATOM   3029  CD  GLN A 392      28.094   4.914  -8.266  1.00 57.25           C  
ATOM   3030  NE2 GLN A 392      28.469   5.973  -7.559  1.00 57.25           N  
ATOM   3031  OE1 GLN A 392      28.641   4.605  -9.336  1.00 57.25           O  
ATOM   3032  N   ILE A 393      23.500   2.838  -9.195  1.00 51.72           N  
ATOM   3033  CA  ILE A 393      22.188   3.453  -9.359  1.00 51.72           C  
ATOM   3034  C   ILE A 393      21.141   2.672  -8.555  1.00 51.72           C  
ATOM   3035  CB  ILE A 393      21.766   3.520 -10.844  1.00 51.72           C  
ATOM   3036  O   ILE A 393      20.344   3.264  -7.828  1.00 51.72           O  
ATOM   3037  CG1 ILE A 393      22.688   4.469 -11.617  1.00 51.72           C  
ATOM   3038  CG2 ILE A 393      20.297   3.947 -10.977  1.00 51.72           C  
ATOM   3039  CD1 ILE A 393      22.484   4.438 -13.125  1.00 51.72           C  
ATOM   3040  N   SER A 394      21.188   1.323  -8.664  1.00 49.97           N  
ATOM   3041  CA  SER A 394      20.281   0.432  -7.934  1.00 49.97           C  
ATOM   3042  C   SER A 394      20.547   0.500  -6.434  1.00 49.97           C  
ATOM   3043  CB  SER A 394      20.453  -1.009  -8.422  1.00 49.97           C  
ATOM   3044  O   SER A 394      19.609   0.498  -5.637  1.00 49.97           O  
ATOM   3045  OG  SER A 394      19.500  -1.861  -7.793  1.00 49.97           O  
ATOM   3046  N   GLY A 395      21.812   0.471  -5.992  1.00 51.00           N  
ATOM   3047  CA  GLY A 395      22.234   0.588  -4.605  1.00 51.00           C  
ATOM   3048  C   GLY A 395      21.844   1.908  -3.973  1.00 51.00           C  
ATOM   3049  O   GLY A 395      21.375   1.940  -2.830  1.00 51.00           O  
ATOM   3050  N   LYS A 396      22.047   3.053  -4.668  1.00 53.38           N  
ATOM   3051  CA  LYS A 396      21.641   4.383  -4.219  1.00 53.38           C  
ATOM   3052  C   LYS A 396      20.125   4.523  -4.184  1.00 53.38           C  
ATOM   3053  CB  LYS A 396      22.250   5.457  -5.129  1.00 53.38           C  
ATOM   3054  O   LYS A 396      19.578   5.152  -3.281  1.00 53.38           O  
ATOM   3055  CG  LYS A 396      23.719   5.742  -4.859  1.00 53.38           C  
ATOM   3056  CD  LYS A 396      24.234   6.895  -5.715  1.00 53.38           C  
ATOM   3057  CE  LYS A 396      25.703   7.160  -5.465  1.00 53.38           C  
ATOM   3058  NZ  LYS A 396      26.172   8.406  -6.152  1.00 53.38           N  
ATOM   3059  N   LEU A 397      19.484   3.750  -5.035  1.00 45.16           N  
ATOM   3060  CA  LEU A 397      18.031   3.711  -5.160  1.00 45.16           C  
ATOM   3061  C   LEU A 397      17.422   2.803  -4.098  1.00 45.16           C  
ATOM   3062  CB  LEU A 397      17.625   3.229  -6.555  1.00 45.16           C  
ATOM   3063  O   LEU A 397      16.375   3.117  -3.535  1.00 45.16           O  
ATOM   3064  CG  LEU A 397      16.156   3.404  -6.930  1.00 45.16           C  
ATOM   3065  CD1 LEU A 397      15.805   4.887  -7.035  1.00 45.16           C  
ATOM   3066  CD2 LEU A 397      15.844   2.686  -8.242  1.00 45.16           C  
ATOM   3067  N   ASN A 398      18.078   1.643  -3.838  1.00 48.56           N  
ATOM   3068  CA  ASN A 398      17.641   0.694  -2.820  1.00 48.56           C  
ATOM   3069  C   ASN A 398      17.719   1.297  -1.420  1.00 48.56           C  
ATOM   3070  CB  ASN A 398      18.469  -0.593  -2.893  1.00 48.56           C  
ATOM   3071  O   ASN A 398      16.875   1.018  -0.569  1.00 48.56           O  
ATOM   3072  CG  ASN A 398      18.062  -1.478  -4.059  1.00 48.56           C  
ATOM   3073  ND2 ASN A 398      18.938  -2.402  -4.430  1.00 48.56           N  
ATOM   3074  OD1 ASN A 398      16.969  -1.332  -4.617  1.00 48.56           O  
ATOM   3075  N   ARG A 399      18.688   2.250  -1.095  1.00 50.25           N  
ATOM   3076  CA  ARG A 399      18.859   2.992   0.151  1.00 50.25           C  
ATOM   3077  C   ARG A 399      17.812   4.102   0.271  1.00 50.25           C  
ATOM   3078  CB  ARG A 399      20.266   3.582   0.242  1.00 50.25           C  
ATOM   3079  O   ARG A 399      17.297   4.348   1.356  1.00 50.25           O  
ATOM   3080  CG  ARG A 399      21.312   2.607   0.762  1.00 50.25           C  
ATOM   3081  CD  ARG A 399      22.688   3.260   0.881  1.00 50.25           C  
ATOM   3082  NE  ARG A 399      23.703   2.293   1.266  1.00 50.25           N  
ATOM   3083  NH1 ARG A 399      25.484   3.744   0.969  1.00 50.25           N  
ATOM   3084  NH2 ARG A 399      25.859   1.593   1.664  1.00 50.25           N  
ATOM   3085  CZ  ARG A 399      25.016   2.545   1.299  1.00 50.25           C  
ATOM   3086  N   LEU A 400      17.453   4.605  -0.849  1.00 41.41           N  
ATOM   3087  CA  LEU A 400      16.438   5.648  -0.958  1.00 41.41           C  
ATOM   3088  C   LEU A 400      15.047   5.039  -1.017  1.00 41.41           C  
ATOM   3089  CB  LEU A 400      16.688   6.508  -2.199  1.00 41.41           C  
ATOM   3090  O   LEU A 400      14.094   5.613  -0.485  1.00 41.41           O  
ATOM   3091  CG  LEU A 400      17.625   7.699  -2.023  1.00 41.41           C  
ATOM   3092  CD1 LEU A 400      18.375   7.984  -3.324  1.00 41.41           C  
ATOM   3093  CD2 LEU A 400      16.859   8.930  -1.562  1.00 41.41           C  
ATOM   3094  N   ILE A 401      14.867   3.736  -1.537  1.00 48.06           N  
ATOM   3095  CA  ILE A 401      13.633   2.971  -1.704  1.00 48.06           C  
ATOM   3096  C   ILE A 401      13.195   2.402  -0.356  1.00 48.06           C  
ATOM   3097  CB  ILE A 401      13.812   1.831  -2.732  1.00 48.06           C  
ATOM   3098  O   ILE A 401      12.008   2.422  -0.027  1.00 48.06           O  
ATOM   3099  CG1 ILE A 401      14.016   2.408  -4.137  1.00 48.06           C  
ATOM   3100  CG2 ILE A 401      12.609   0.882  -2.701  1.00 48.06           C  
ATOM   3101  CD1 ILE A 401      14.406   1.370  -5.184  1.00 48.06           C  
ATOM   3102  N   GLY A 402      14.141   1.800   0.502  1.00 41.72           N  
ATOM   3103  CA  GLY A 402      13.875   1.277   1.834  1.00 41.72           C  
ATOM   3104  C   GLY A 402      13.445   2.346   2.820  1.00 41.72           C  
ATOM   3105  O   GLY A 402      12.578   2.107   3.662  1.00 41.72           O  
ATOM   3106  N   LYS A 403      13.828   3.699   2.623  1.00 38.03           N  
ATOM   3107  CA  LYS A 403      13.617   4.824   3.529  1.00 38.03           C  
ATOM   3108  C   LYS A 403      12.461   5.699   3.055  1.00 38.03           C  
ATOM   3109  CB  LYS A 403      14.891   5.664   3.654  1.00 38.03           C  
ATOM   3110  O   LYS A 403      11.703   6.238   3.867  1.00 38.03           O  
ATOM   3111  CG  LYS A 403      15.867   5.145   4.695  1.00 38.03           C  
ATOM   3112  CD  LYS A 403      17.031   6.113   4.898  1.00 38.03           C  
ATOM   3113  CE  LYS A 403      18.062   5.551   5.867  1.00 38.03           C  
ATOM   3114  NZ  LYS A 403      19.109   6.555   6.199  1.00 38.03           N  
ATOM   3115  N   THR A 404      12.031   5.672   1.739  1.00 42.28           N  
ATOM   3116  CA  THR A 404      10.992   6.477   1.106  1.00 42.28           C  
ATOM   3117  C   THR A 404       9.703   5.668   0.942  1.00 42.28           C  
ATOM   3118  CB  THR A 404      11.445   7.004  -0.266  1.00 42.28           C  
ATOM   3119  O   THR A 404       8.609   6.203   1.099  1.00 42.28           O  
ATOM   3120  CG2 THR A 404      11.578   8.523  -0.257  1.00 42.28           C  
ATOM   3121  OG1 THR A 404      12.719   6.426  -0.592  1.00 42.28           O  
ATOM   3122  N   ASN A 405       9.703   4.281   0.625  1.00 41.19           N  
ATOM   3123  CA  ASN A 405       8.547   3.391   0.560  1.00 41.19           C  
ATOM   3124  C   ASN A 405       7.926   3.174   1.938  1.00 41.19           C  
ATOM   3125  CB  ASN A 405       8.938   2.049  -0.063  1.00 41.19           C  
ATOM   3126  O   ASN A 405       6.707   3.049   2.062  1.00 41.19           O  
ATOM   3127  CG  ASN A 405       8.930   2.084  -1.579  1.00 41.19           C  
ATOM   3128  ND2 ASN A 405       9.547   1.084  -2.199  1.00 41.19           N  
ATOM   3129  OD1 ASN A 405       8.375   3.004  -2.188  1.00 41.19           O  
ATOM   3130  N   GLU A 406       8.641   3.326   3.047  1.00 41.12           N  
ATOM   3131  CA  GLU A 406       8.219   3.270   4.445  1.00 41.12           C  
ATOM   3132  C   GLU A 406       7.562   4.578   4.879  1.00 41.12           C  
ATOM   3133  CB  GLU A 406       9.414   2.957   5.352  1.00 41.12           C  
ATOM   3134  O   GLU A 406       6.574   4.566   5.613  1.00 41.12           O  
ATOM   3135  CG  GLU A 406       9.617   1.471   5.613  1.00 41.12           C  
ATOM   3136  CD  GLU A 406      10.836   1.171   6.465  1.00 41.12           C  
ATOM   3137  OE1 GLU A 406      11.164  -0.022   6.656  1.00 41.12           O  
ATOM   3138  OE2 GLU A 406      11.469   2.137   6.949  1.00 41.12           O  
ATOM   3139  N   LYS A 407       8.039   5.730   4.277  1.00 32.25           N  
ATOM   3140  CA  LYS A 407       7.598   7.074   4.633  1.00 32.25           C  
ATOM   3141  C   LYS A 407       6.367   7.484   3.822  1.00 32.25           C  
ATOM   3142  CB  LYS A 407       8.727   8.086   4.414  1.00 32.25           C  
ATOM   3143  O   LYS A 407       5.492   8.188   4.328  1.00 32.25           O  
ATOM   3144  CG  LYS A 407       9.734   8.141   5.555  1.00 32.25           C  
ATOM   3145  CD  LYS A 407      10.734   9.273   5.359  1.00 32.25           C  
ATOM   3146  CE  LYS A 407      11.781   9.289   6.465  1.00 32.25           C  
ATOM   3147  NZ  LYS A 407      12.766  10.398   6.281  1.00 32.25           N  
ATOM   3148  N   PHE A 408       6.109   6.961   2.537  1.00 40.25           N  
ATOM   3149  CA  PHE A 408       4.973   7.250   1.674  1.00 40.25           C  
ATOM   3150  C   PHE A 408       3.734   6.488   2.137  1.00 40.25           C  
ATOM   3151  CB  PHE A 408       5.293   6.891   0.220  1.00 40.25           C  
ATOM   3152  O   PHE A 408       2.623   7.020   2.109  1.00 40.25           O  
ATOM   3153  CG  PHE A 408       5.984   7.992  -0.537  1.00 40.25           C  
ATOM   3154  CD1 PHE A 408       5.262   9.047  -1.073  1.00 40.25           C  
ATOM   3155  CD2 PHE A 408       7.363   7.969  -0.712  1.00 40.25           C  
ATOM   3156  CE1 PHE A 408       5.898  10.070  -1.774  1.00 40.25           C  
ATOM   3157  CE2 PHE A 408       8.008   8.984  -1.412  1.00 40.25           C  
ATOM   3158  CZ  PHE A 408       7.273  10.031  -1.943  1.00 40.25           C  
ATOM   3159  N   HIS A 409       3.939   5.254   2.711  1.00 42.91           N  
ATOM   3160  CA  HIS A 409       2.879   4.480   3.346  1.00 42.91           C  
ATOM   3161  C   HIS A 409       2.447   5.109   4.664  1.00 42.91           C  
ATOM   3162  CB  HIS A 409       3.334   3.037   3.576  1.00 42.91           C  
ATOM   3163  O   HIS A 409       1.267   5.078   5.016  1.00 42.91           O  
ATOM   3164  CG  HIS A 409       3.359   2.209   2.332  1.00 42.91           C  
ATOM   3165  CD2 HIS A 409       4.383   1.586   1.699  1.00 42.91           C  
ATOM   3166  ND1 HIS A 409       2.230   1.949   1.587  1.00 42.91           N  
ATOM   3167  CE1 HIS A 409       2.557   1.198   0.548  1.00 42.91           C  
ATOM   3168  NE2 HIS A 409       3.857   0.964   0.593  1.00 42.91           N  
ATOM   3169  N   GLN A 410       3.375   5.789   5.363  1.00 36.16           N  
ATOM   3170  CA  GLN A 410       3.164   6.477   6.633  1.00 36.16           C  
ATOM   3171  C   GLN A 410       2.480   7.824   6.418  1.00 36.16           C  
ATOM   3172  CB  GLN A 410       4.492   6.676   7.363  1.00 36.16           C  
ATOM   3173  O   GLN A 410       1.639   8.234   7.223  1.00 36.16           O  
ATOM   3174  CG  GLN A 410       4.902   5.484   8.227  1.00 36.16           C  
ATOM   3175  CD  GLN A 410       6.266   5.668   8.859  1.00 36.16           C  
ATOM   3176  NE2 GLN A 410       6.676   4.695   9.672  1.00 36.16           N  
ATOM   3177  OE1 GLN A 410       6.949   6.668   8.625  1.00 36.16           O  
ATOM   3178  N   ILE A 411       2.736   8.531   5.242  1.00 36.16           N  
ATOM   3179  CA  ILE A 411       2.141   9.805   4.844  1.00 36.16           C  
ATOM   3180  C   ILE A 411       0.707   9.578   4.375  1.00 36.16           C  
ATOM   3181  CB  ILE A 411       2.967  10.492   3.736  1.00 36.16           C  
ATOM   3182  O   ILE A 411      -0.180  10.391   4.648  1.00 36.16           O  
ATOM   3183  CG1 ILE A 411       4.332  10.930   4.281  1.00 36.16           C  
ATOM   3184  CG2 ILE A 411       2.203  11.688   3.152  1.00 36.16           C  
ATOM   3185  CD1 ILE A 411       5.277  11.469   3.217  1.00 36.16           C  
ATOM   3186  N   GLU A 412       0.375   8.453   3.672  1.00 36.22           N  
ATOM   3187  CA  GLU A 412      -0.985   8.016   3.371  1.00 36.22           C  
ATOM   3188  C   GLU A 412      -1.762   7.711   4.648  1.00 36.22           C  
ATOM   3189  CB  GLU A 412      -0.965   6.781   2.465  1.00 36.22           C  
ATOM   3190  O   GLU A 412      -2.961   7.988   4.734  1.00 36.22           O  
ATOM   3191  CG  GLU A 412      -2.225   6.613   1.625  1.00 36.22           C  
ATOM   3192  CD  GLU A 412      -2.109   5.512   0.583  1.00 36.22           C  
ATOM   3193  OE1 GLU A 412      -3.105   5.246  -0.127  1.00 36.22           O  
ATOM   3194  OE2 GLU A 412      -1.017   4.914   0.477  1.00 36.22           O  
ATOM   3195  N   LYS A 413      -1.087   7.199   5.746  1.00 38.56           N  
ATOM   3196  CA  LYS A 413      -1.552   6.867   7.090  1.00 38.56           C  
ATOM   3197  C   LYS A 413      -1.861   8.125   7.895  1.00 38.56           C  
ATOM   3198  CB  LYS A 413      -0.511   6.020   7.828  1.00 38.56           C  
ATOM   3199  O   LYS A 413      -2.855   8.180   8.617  1.00 38.56           O  
ATOM   3200  CG  LYS A 413      -1.001   5.449   9.148  1.00 38.56           C  
ATOM   3201  CD  LYS A 413       0.076   4.613   9.828  1.00 38.56           C  
ATOM   3202  CE  LYS A 413      -0.374   4.129  11.203  1.00 38.56           C  
ATOM   3203  NZ  LYS A 413       0.677   3.305  11.867  1.00 38.56           N  
ATOM   3204  N   GLU A 414      -1.163   9.320   7.785  1.00 38.31           N  
ATOM   3205  CA  GLU A 414      -1.247  10.562   8.547  1.00 38.31           C  
ATOM   3206  C   GLU A 414      -2.197  11.555   7.875  1.00 38.31           C  
ATOM   3207  CB  GLU A 414       0.140  11.188   8.703  1.00 38.31           C  
ATOM   3208  O   GLU A 414      -2.859  12.336   8.555  1.00 38.31           O  
ATOM   3209  CG  GLU A 414       1.021  10.484   9.727  1.00 38.31           C  
ATOM   3210  CD  GLU A 414       2.088  11.391  10.320  1.00 38.31           C  
ATOM   3211  OE1 GLU A 414       2.773  10.969  11.281  1.00 38.31           O  
ATOM   3212  OE2 GLU A 414       2.242  12.531   9.820  1.00 38.31           O  
ATOM   3213  N   PHE A 415      -2.572  11.422   6.637  1.00 34.41           N  
ATOM   3214  CA  PHE A 415      -3.391  12.336   5.844  1.00 34.41           C  
ATOM   3215  C   PHE A 415      -4.816  11.812   5.723  1.00 34.41           C  
ATOM   3216  CB  PHE A 415      -2.785  12.531   4.449  1.00 34.41           C  
ATOM   3217  O   PHE A 415      -5.754  12.594   5.523  1.00 34.41           O  
ATOM   3218  CG  PHE A 415      -1.616  13.477   4.426  1.00 34.41           C  
ATOM   3219  CD1 PHE A 415      -1.812  14.852   4.551  1.00 34.41           C  
ATOM   3220  CD2 PHE A 415      -0.321  13.000   4.273  1.00 34.41           C  
ATOM   3221  CE1 PHE A 415      -0.732  15.727   4.527  1.00 34.41           C  
ATOM   3222  CE2 PHE A 415       0.763  13.875   4.250  1.00 34.41           C  
ATOM   3223  CZ  PHE A 415       0.555  15.234   4.375  1.00 34.41           C  
ATOM   3224  N   SER A 416      -5.117  10.523   6.176  1.00 41.53           N  
ATOM   3225  CA  SER A 416      -6.434   9.891   6.266  1.00 41.53           C  
ATOM   3226  C   SER A 416      -7.223  10.438   7.449  1.00 41.53           C  
ATOM   3227  CB  SER A 416      -6.297   8.375   6.391  1.00 41.53           C  
ATOM   3228  O   SER A 416      -8.461  10.430   7.438  1.00 41.53           O  
ATOM   3229  OG  SER A 416      -6.477   7.961   7.734  1.00 41.53           O  
ATOM   3230  N   GLU A 417      -6.688  11.180   8.375  1.00 41.94           N  
ATOM   3231  CA  GLU A 417      -7.266  11.766   9.586  1.00 41.94           C  
ATOM   3232  C   GLU A 417      -7.738  13.195   9.336  1.00 41.94           C  
ATOM   3233  CB  GLU A 417      -6.254  11.734  10.734  1.00 41.94           C  
ATOM   3234  O   GLU A 417      -8.742  13.633   9.906  1.00 41.94           O  
ATOM   3235  CG  GLU A 417      -6.895  11.703  12.117  1.00 41.94           C  
ATOM   3236  CD  GLU A 417      -5.879  11.594  13.242  1.00 41.94           C  
ATOM   3237  OE1 GLU A 417      -6.281  11.656  14.430  1.00 41.94           O  
ATOM   3238  OE2 GLU A 417      -4.676  11.438  12.938  1.00 41.94           O  
ATOM   3239  N   VAL A 418      -7.645  13.805   8.031  1.00 43.03           N  
ATOM   3240  CA  VAL A 418      -8.156  15.156   7.789  1.00 43.03           C  
ATOM   3241  C   VAL A 418      -8.703  15.258   6.371  1.00 43.03           C  
ATOM   3242  CB  VAL A 418      -7.059  16.219   8.016  1.00 43.03           C  
ATOM   3243  O   VAL A 418      -7.945  15.211   5.398  1.00 43.03           O  
ATOM   3244  CG1 VAL A 418      -7.629  17.625   7.836  1.00 43.03           C  
ATOM   3245  CG2 VAL A 418      -6.441  16.062   9.406  1.00 43.03           C  
ATOM   3246  N   GLU A 419      -9.914  14.594   5.953  1.00 39.75           N  
ATOM   3247  CA  GLU A 419     -10.344  14.000   4.691  1.00 39.75           C  
ATOM   3248  C   GLU A 419     -11.375  14.883   3.990  1.00 39.75           C  
ATOM   3249  CB  GLU A 419     -10.914  12.602   4.922  1.00 39.75           C  
ATOM   3250  O   GLU A 419     -11.688  14.664   2.818  1.00 39.75           O  
ATOM   3251  CG  GLU A 419     -10.836  11.695   3.701  1.00 39.75           C  
ATOM   3252  CD  GLU A 419     -11.312  10.273   3.975  1.00 39.75           C  
ATOM   3253  OE1 GLU A 419     -11.234   9.422   3.062  1.00 39.75           O  
ATOM   3254  OE2 GLU A 419     -11.781  10.016   5.105  1.00 39.75           O  
ATOM   3255  N   GLY A 420     -11.086  16.000   3.340  1.00 44.75           N  
ATOM   3256  CA  GLY A 420     -11.695  16.484   2.113  1.00 44.75           C  
ATOM   3257  C   GLY A 420     -10.906  17.609   1.454  1.00 44.75           C  
ATOM   3258  O   GLY A 420     -10.773  17.641   0.229  1.00 44.75           O  
ATOM   3259  N   ARG A 421     -10.078  18.359   2.131  1.00 41.47           N  
ATOM   3260  CA  ARG A 421      -9.125  19.375   1.681  1.00 41.47           C  
ATOM   3261  C   ARG A 421      -7.707  18.797   1.636  1.00 41.47           C  
ATOM   3262  CB  ARG A 421      -9.172  20.594   2.594  1.00 41.47           C  
ATOM   3263  O   ARG A 421      -6.918  19.172   0.760  1.00 41.47           O  
ATOM   3264  CG  ARG A 421     -10.406  21.453   2.400  1.00 41.47           C  
ATOM   3265  CD  ARG A 421     -10.422  22.641   3.365  1.00 41.47           C  
ATOM   3266  NE  ARG A 421      -9.398  23.625   3.031  1.00 41.47           N  
ATOM   3267  NH1 ARG A 421      -9.828  24.984   4.848  1.00 41.47           N  
ATOM   3268  NH2 ARG A 421      -8.188  25.547   3.348  1.00 41.47           N  
ATOM   3269  CZ  ARG A 421      -9.141  24.719   3.742  1.00 41.47           C  
ATOM   3270  N   VAL A 422      -7.469  17.703   2.098  1.00 47.75           N  
ATOM   3271  CA  VAL A 422      -6.180  17.031   2.254  1.00 47.75           C  
ATOM   3272  C   VAL A 422      -6.031  15.945   1.194  1.00 47.75           C  
ATOM   3273  CB  VAL A 422      -6.023  16.422   3.668  1.00 47.75           C  
ATOM   3274  O   VAL A 422      -4.930  15.703   0.694  1.00 47.75           O  
ATOM   3275  CG1 VAL A 422      -4.746  15.594   3.760  1.00 47.75           C  
ATOM   3276  CG2 VAL A 422      -6.023  17.531   4.723  1.00 47.75           C  
ATOM   3277  N   GLN A 423      -7.215  15.438   0.669  1.00 42.41           N  
ATOM   3278  CA  GLN A 423      -7.160  14.438  -0.387  1.00 42.41           C  
ATOM   3279  C   GLN A 423      -6.656  15.039  -1.695  1.00 42.41           C  
ATOM   3280  CB  GLN A 423      -8.539  13.805  -0.597  1.00 42.41           C  
ATOM   3281  O   GLN A 423      -5.867  14.414  -2.410  1.00 42.41           O  
ATOM   3282  CG  GLN A 423      -8.930  12.812   0.490  1.00 42.41           C  
ATOM   3283  CD  GLN A 423     -10.312  12.219   0.276  1.00 42.41           C  
ATOM   3284  NE2 GLN A 423     -10.641  11.188   1.048  1.00 42.41           N  
ATOM   3285  OE1 GLN A 423     -11.078  12.688  -0.575  1.00 42.41           O  
ATOM   3286  N   ASP A 424      -7.145  16.312  -1.969  1.00 47.53           N  
ATOM   3287  CA  ASP A 424      -6.672  17.062  -3.129  1.00 47.53           C  
ATOM   3288  C   ASP A 424      -5.219  17.484  -2.951  1.00 47.53           C  
ATOM   3289  CB  ASP A 424      -7.555  18.281  -3.375  1.00 47.53           C  
ATOM   3290  O   ASP A 424      -4.430  17.438  -3.896  1.00 47.53           O  
ATOM   3291  CG  ASP A 424      -8.922  17.922  -3.945  1.00 47.53           C  
ATOM   3292  OD1 ASP A 424      -9.094  16.797  -4.430  1.00 47.53           O  
ATOM   3293  OD2 ASP A 424      -9.820  18.797  -3.910  1.00 47.53           O  
ATOM   3294  N   LEU A 425      -4.859  17.859  -1.741  1.00 43.22           N  
ATOM   3295  CA  LEU A 425      -3.498  18.234  -1.374  1.00 43.22           C  
ATOM   3296  C   LEU A 425      -2.580  17.016  -1.376  1.00 43.22           C  
ATOM   3297  CB  LEU A 425      -3.479  18.891   0.003  1.00 43.22           C  
ATOM   3298  O   LEU A 425      -1.421  17.109  -1.789  1.00 43.22           O  
ATOM   3299  CG  LEU A 425      -2.191  19.625   0.385  1.00 43.22           C  
ATOM   3300  CD1 LEU A 425      -1.987  20.844  -0.511  1.00 43.22           C  
ATOM   3301  CD2 LEU A 425      -2.223  20.047   1.854  1.00 43.22           C  
ATOM   3302  N   GLU A 426      -3.020  15.930  -0.904  1.00 49.38           N  
ATOM   3303  CA  GLU A 426      -2.320  14.648  -0.984  1.00 49.38           C  
ATOM   3304  C   GLU A 426      -2.039  14.266  -2.434  1.00 49.38           C  
ATOM   3305  CB  GLU A 426      -3.131  13.547  -0.296  1.00 49.38           C  
ATOM   3306  O   GLU A 426      -0.939  13.812  -2.760  1.00 49.38           O  
ATOM   3307  CG  GLU A 426      -2.420  12.203  -0.239  1.00 49.38           C  
ATOM   3308  CD  GLU A 426      -3.297  11.086   0.297  1.00 49.38           C  
ATOM   3309  OE1 GLU A 426      -2.865   9.906   0.267  1.00 49.38           O  
ATOM   3310  OE2 GLU A 426      -4.422  11.383   0.749  1.00 49.38           O  
ATOM   3311  N   LYS A 427      -3.039  14.352  -3.266  1.00 53.31           N  
ATOM   3312  CA  LYS A 427      -2.883  14.062  -4.688  1.00 53.31           C  
ATOM   3313  C   LYS A 427      -1.877  15.008  -5.336  1.00 53.31           C  
ATOM   3314  CB  LYS A 427      -4.230  14.156  -5.406  1.00 53.31           C  
ATOM   3315  O   LYS A 427      -1.042  14.586  -6.137  1.00 53.31           O  
ATOM   3316  CG  LYS A 427      -4.195  13.680  -6.852  1.00 53.31           C  
ATOM   3317  CD  LYS A 427      -5.574  13.758  -7.496  1.00 53.31           C  
ATOM   3318  CE  LYS A 427      -5.527  13.367  -8.969  1.00 53.31           C  
ATOM   3319  NZ  LYS A 427      -6.875  13.453  -9.609  1.00 53.31           N  
ATOM   3320  N   TYR A 428      -1.993  16.297  -5.004  1.00 57.75           N  
ATOM   3321  CA  TYR A 428      -1.089  17.328  -5.508  1.00 57.75           C  
ATOM   3322  C   TYR A 428       0.330  17.094  -5.004  1.00 57.75           C  
ATOM   3323  CB  TYR A 428      -1.575  18.719  -5.102  1.00 57.75           C  
ATOM   3324  O   TYR A 428       1.291  17.172  -5.773  1.00 57.75           O  
ATOM   3325  CG  TYR A 428      -0.714  19.844  -5.629  1.00 57.75           C  
ATOM   3326  CD1 TYR A 428       0.253  20.438  -4.824  1.00 57.75           C  
ATOM   3327  CD2 TYR A 428      -0.868  20.297  -6.930  1.00 57.75           C  
ATOM   3328  CE1 TYR A 428       1.047  21.469  -5.309  1.00 57.75           C  
ATOM   3329  CE2 TYR A 428      -0.079  21.344  -7.422  1.00 57.75           C  
ATOM   3330  OH  TYR A 428       1.657  22.938  -7.086  1.00 57.75           O  
ATOM   3331  CZ  TYR A 428       0.875  21.922  -6.605  1.00 57.75           C  
ATOM   3332  N   VAL A 429       0.561  16.859  -3.748  1.00 64.56           N  
ATOM   3333  CA  VAL A 429       1.858  16.641  -3.119  1.00 64.56           C  
ATOM   3334  C   VAL A 429       2.490  15.367  -3.682  1.00 64.56           C  
ATOM   3335  CB  VAL A 429       1.732  16.531  -1.583  1.00 64.56           C  
ATOM   3336  O   VAL A 429       3.676  15.352  -4.020  1.00 64.56           O  
ATOM   3337  CG1 VAL A 429       3.049  16.062  -0.964  1.00 64.56           C  
ATOM   3338  CG2 VAL A 429       1.309  17.875  -0.992  1.00 64.56           C  
ATOM   3339  N   GLU A 430       1.672  14.320  -3.795  1.00 66.69           N  
ATOM   3340  CA  GLU A 430       2.158  13.062  -4.355  1.00 66.69           C  
ATOM   3341  C   GLU A 430       2.576  13.227  -5.812  1.00 66.69           C  
ATOM   3342  CB  GLU A 430       1.087  11.969  -4.242  1.00 66.69           C  
ATOM   3343  O   GLU A 430       3.604  12.695  -6.234  1.00 66.69           O  
ATOM   3344  CG  GLU A 430       0.920  11.422  -2.832  1.00 66.69           C  
ATOM   3345  CD  GLU A 430       2.148  10.672  -2.330  1.00 66.69           C  
ATOM   3346  OE1 GLU A 430       2.418  10.703  -1.107  1.00 66.69           O  
ATOM   3347  OE2 GLU A 430       2.846  10.062  -3.166  1.00 66.69           O  
ATOM   3348  N   ASP A 431       1.813  13.977  -6.520  1.00 70.25           N  
ATOM   3349  CA  ASP A 431       2.096  14.242  -7.926  1.00 70.25           C  
ATOM   3350  C   ASP A 431       3.365  15.078  -8.078  1.00 70.25           C  
ATOM   3351  CB  ASP A 431       0.914  14.961  -8.578  1.00 70.25           C  
ATOM   3352  O   ASP A 431       4.184  14.812  -8.961  1.00 70.25           O  
ATOM   3353  CG  ASP A 431      -0.210  14.016  -8.969  1.00 70.25           C  
ATOM   3354  OD1 ASP A 431      -0.028  12.781  -8.883  1.00 70.25           O  
ATOM   3355  OD2 ASP A 431      -1.287  14.508  -9.367  1.00 70.25           O  
ATOM   3356  N   THR A 432       3.512  16.078  -7.293  1.00 71.31           N  
ATOM   3357  CA  THR A 432       4.695  16.938  -7.324  1.00 71.31           C  
ATOM   3358  C   THR A 432       5.941  16.141  -6.938  1.00 71.31           C  
ATOM   3359  CB  THR A 432       4.543  18.141  -6.379  1.00 71.31           C  
ATOM   3360  O   THR A 432       7.004  16.328  -7.535  1.00 71.31           O  
ATOM   3361  CG2 THR A 432       5.730  19.094  -6.504  1.00 71.31           C  
ATOM   3362  OG1 THR A 432       3.342  18.844  -6.707  1.00 71.31           O  
ATOM   3363  N   LYS A 433       5.875  15.328  -5.992  1.00 75.25           N  
ATOM   3364  CA  LYS A 433       6.973  14.461  -5.578  1.00 75.25           C  
ATOM   3365  C   LYS A 433       7.410  13.547  -6.719  1.00 75.25           C  
ATOM   3366  CB  LYS A 433       6.570  13.625  -4.359  1.00 75.25           C  
ATOM   3367  O   LYS A 433       8.609  13.383  -6.969  1.00 75.25           O  
ATOM   3368  CG  LYS A 433       7.695  12.773  -3.793  1.00 75.25           C  
ATOM   3369  CD  LYS A 433       7.234  11.977  -2.578  1.00 75.25           C  
ATOM   3370  CE  LYS A 433       8.305  11.000  -2.115  1.00 75.25           C  
ATOM   3371  NZ  LYS A 433       7.844  10.188  -0.945  1.00 75.25           N  
ATOM   3372  N   ILE A 434       6.426  12.961  -7.293  1.00 81.25           N  
ATOM   3373  CA  ILE A 434       6.688  12.055  -8.406  1.00 81.25           C  
ATOM   3374  C   ILE A 434       7.348  12.820  -9.555  1.00 81.25           C  
ATOM   3375  CB  ILE A 434       5.391  11.375  -8.898  1.00 81.25           C  
ATOM   3376  O   ILE A 434       8.289  12.328 -10.180  1.00 81.25           O  
ATOM   3377  CG1 ILE A 434       4.867  10.398  -7.840  1.00 81.25           C  
ATOM   3378  CG2 ILE A 434       5.629  10.656 -10.234  1.00 81.25           C  
ATOM   3379  CD1 ILE A 434       3.492   9.820  -8.148  1.00 81.25           C  
ATOM   3380  N   ASP A 435       6.844  14.000  -9.820  1.00 79.88           N  
ATOM   3381  CA  ASP A 435       7.422  14.852 -10.852  1.00 79.88           C  
ATOM   3382  C   ASP A 435       8.875  15.195 -10.539  1.00 79.88           C  
ATOM   3383  CB  ASP A 435       6.605  16.141 -11.016  1.00 79.88           C  
ATOM   3384  O   ASP A 435       9.742  15.133 -11.414  1.00 79.88           O  
ATOM   3385  CG  ASP A 435       5.305  15.914 -11.773  1.00 79.88           C  
ATOM   3386  OD1 ASP A 435       5.160  14.875 -12.445  1.00 79.88           O  
ATOM   3387  OD2 ASP A 435       4.422  16.797 -11.688  1.00 79.88           O  
ATOM   3388  N   LEU A 436       9.102  15.578  -9.391  1.00 74.12           N  
ATOM   3389  CA  LEU A 436      10.445  15.930  -8.953  1.00 74.12           C  
ATOM   3390  C   LEU A 436      11.391  14.742  -9.070  1.00 74.12           C  
ATOM   3391  CB  LEU A 436      10.422  16.438  -7.508  1.00 74.12           C  
ATOM   3392  O   LEU A 436      12.508  14.875  -9.586  1.00 74.12           O  
ATOM   3393  CG  LEU A 436      11.750  16.953  -6.949  1.00 74.12           C  
ATOM   3394  CD1 LEU A 436      12.211  18.188  -7.723  1.00 74.12           C  
ATOM   3395  CD2 LEU A 436      11.617  17.266  -5.465  1.00 74.12           C  
ATOM   3396  N   TRP A 437      10.883  13.633  -8.555  1.00 79.94           N  
ATOM   3397  CA  TRP A 437      11.695  12.422  -8.609  1.00 79.94           C  
ATOM   3398  C   TRP A 437      11.961  12.000 -10.047  1.00 79.94           C  
ATOM   3399  CB  TRP A 437      11.008  11.273  -7.852  1.00 79.94           C  
ATOM   3400  O   TRP A 437      13.070  11.578 -10.383  1.00 79.94           O  
ATOM   3401  CG  TRP A 437      11.688   9.945  -8.008  1.00 79.94           C  
ATOM   3402  CD1 TRP A 437      11.250   8.883  -8.734  1.00 79.94           C  
ATOM   3403  CD2 TRP A 437      12.922   9.547  -7.410  1.00 79.94           C  
ATOM   3404  CE2 TRP A 437      13.172   8.219  -7.824  1.00 79.94           C  
ATOM   3405  CE3 TRP A 437      13.844  10.180  -6.566  1.00 79.94           C  
ATOM   3406  NE1 TRP A 437      12.141   7.836  -8.633  1.00 79.94           N  
ATOM   3407  CH2 TRP A 437      15.195   8.164  -6.598  1.00 79.94           C  
ATOM   3408  CZ2 TRP A 437      14.312   7.520  -7.422  1.00 79.94           C  
ATOM   3409  CZ3 TRP A 437      14.977   9.484  -6.168  1.00 79.94           C  
ATOM   3410  N   SER A 438      10.953  12.039 -10.828  1.00 84.62           N  
ATOM   3411  CA  SER A 438      11.070  11.680 -12.242  1.00 84.62           C  
ATOM   3412  C   SER A 438      12.094  12.562 -12.953  1.00 84.62           C  
ATOM   3413  CB  SER A 438       9.719  11.797 -12.938  1.00 84.62           C  
ATOM   3414  O   SER A 438      12.891  12.078 -13.750  1.00 84.62           O  
ATOM   3415  OG  SER A 438       8.797  10.859 -12.398  1.00 84.62           O  
ATOM   3416  N   TYR A 439      12.148  13.820 -12.664  1.00 82.25           N  
ATOM   3417  CA  TYR A 439      13.117  14.758 -13.227  1.00 82.25           C  
ATOM   3418  C   TYR A 439      14.523  14.438 -12.750  1.00 82.25           C  
ATOM   3419  CB  TYR A 439      12.750  16.203 -12.859  1.00 82.25           C  
ATOM   3420  O   TYR A 439      15.477  14.484 -13.523  1.00 82.25           O  
ATOM   3421  CG  TYR A 439      11.656  16.781 -13.719  1.00 82.25           C  
ATOM   3422  CD1 TYR A 439      11.828  16.938 -15.094  1.00 82.25           C  
ATOM   3423  CD2 TYR A 439      10.453  17.188 -13.156  1.00 82.25           C  
ATOM   3424  CE1 TYR A 439      10.820  17.469 -15.891  1.00 82.25           C  
ATOM   3425  CE2 TYR A 439       9.438  17.734 -13.945  1.00 82.25           C  
ATOM   3426  OH  TYR A 439       8.633  18.406 -16.094  1.00 82.25           O  
ATOM   3427  CZ  TYR A 439       9.633  17.875 -15.305  1.00 82.25           C  
ATOM   3428  N   ASN A 440      14.672  14.180 -11.461  1.00 80.38           N  
ATOM   3429  CA  ASN A 440      15.969  13.820 -10.891  1.00 80.38           C  
ATOM   3430  C   ASN A 440      16.531  12.555 -11.539  1.00 80.38           C  
ATOM   3431  CB  ASN A 440      15.859  13.641  -9.375  1.00 80.38           C  
ATOM   3432  O   ASN A 440      17.734  12.461 -11.789  1.00 80.38           O  
ATOM   3433  CG  ASN A 440      15.750  14.961  -8.641  1.00 80.38           C  
ATOM   3434  ND2 ASN A 440      15.359  14.898  -7.371  1.00 80.38           N  
ATOM   3435  OD1 ASN A 440      16.016  16.031  -9.203  1.00 80.38           O  
ATOM   3436  N   ALA A 441      15.641  11.625 -11.672  1.00 80.88           N  
ATOM   3437  CA  ALA A 441      16.047  10.383 -12.320  1.00 80.88           C  
ATOM   3438  C   ALA A 441      16.547  10.633 -13.734  1.00 80.88           C  
ATOM   3439  CB  ALA A 441      14.883   9.391 -12.328  1.00 80.88           C  
ATOM   3440  O   ALA A 441      17.578  10.094 -14.148  1.00 80.88           O  
ATOM   3441  N   GLU A 442      15.773  11.438 -14.477  1.00 84.50           N  
ATOM   3442  CA  GLU A 442      16.156  11.812 -15.836  1.00 84.50           C  
ATOM   3443  C   GLU A 442      17.516  12.523 -15.852  1.00 84.50           C  
ATOM   3444  CB  GLU A 442      15.094  12.703 -16.469  1.00 84.50           C  
ATOM   3445  O   GLU A 442      18.359  12.250 -16.719  1.00 84.50           O  
ATOM   3446  CG  GLU A 442      15.344  13.016 -17.938  1.00 84.50           C  
ATOM   3447  CD  GLU A 442      14.266  13.891 -18.562  1.00 84.50           C  
ATOM   3448  OE1 GLU A 442      14.398  14.266 -19.750  1.00 84.50           O  
ATOM   3449  OE2 GLU A 442      13.281  14.203 -17.859  1.00 84.50           O  
ATOM   3450  N   LEU A 443      17.703  13.438 -15.000  1.00 82.69           N  
ATOM   3451  CA  LEU A 443      18.953  14.188 -14.875  1.00 82.69           C  
ATOM   3452  C   LEU A 443      20.109  13.266 -14.562  1.00 82.69           C  
ATOM   3453  CB  LEU A 443      18.812  15.258 -13.789  1.00 82.69           C  
ATOM   3454  O   LEU A 443      21.203  13.398 -15.133  1.00 82.69           O  
ATOM   3455  CG  LEU A 443      20.062  16.125 -13.539  1.00 82.69           C  
ATOM   3456  CD1 LEU A 443      20.453  16.875 -14.812  1.00 82.69           C  
ATOM   3457  CD2 LEU A 443      19.812  17.094 -12.398  1.00 82.69           C  
ATOM   3458  N   LEU A 444      19.953  12.453 -13.594  1.00 77.81           N  
ATOM   3459  CA  LEU A 444      20.984  11.492 -13.203  1.00 77.81           C  
ATOM   3460  C   LEU A 444      21.422  10.648 -14.406  1.00 77.81           C  
ATOM   3461  CB  LEU A 444      20.469  10.578 -12.086  1.00 77.81           C  
ATOM   3462  O   LEU A 444      22.609  10.469 -14.633  1.00 77.81           O  
ATOM   3463  CG  LEU A 444      21.453   9.547 -11.539  1.00 77.81           C  
ATOM   3464  CD1 LEU A 444      22.594  10.250 -10.789  1.00 77.81           C  
ATOM   3465  CD2 LEU A 444      20.750   8.547 -10.641  1.00 77.81           C  
ATOM   3466  N   VAL A 445      20.469  10.117 -15.109  1.00 82.25           N  
ATOM   3467  CA  VAL A 445      20.750   9.297 -16.281  1.00 82.25           C  
ATOM   3468  C   VAL A 445      21.469  10.125 -17.344  1.00 82.25           C  
ATOM   3469  CB  VAL A 445      19.453   8.688 -16.875  1.00 82.25           C  
ATOM   3470  O   VAL A 445      22.438   9.664 -17.953  1.00 82.25           O  
ATOM   3471  CG1 VAL A 445      19.750   8.000 -18.203  1.00 82.25           C  
ATOM   3472  CG2 VAL A 445      18.828   7.707 -15.883  1.00 82.25           C  
ATOM   3473  N   ALA A 446      21.047  11.312 -17.562  1.00 83.69           N  
ATOM   3474  CA  ALA A 446      21.656  12.219 -18.531  1.00 83.69           C  
ATOM   3475  C   ALA A 446      23.109  12.516 -18.172  1.00 83.69           C  
ATOM   3476  CB  ALA A 446      20.859  13.516 -18.625  1.00 83.69           C  
ATOM   3477  O   ALA A 446      23.984  12.562 -19.047  1.00 83.69           O  
ATOM   3478  N   LEU A 447      23.406  12.758 -16.953  1.00 75.31           N  
ATOM   3479  CA  LEU A 447      24.766  13.023 -16.469  1.00 75.31           C  
ATOM   3480  C   LEU A 447      25.672  11.820 -16.719  1.00 75.31           C  
ATOM   3481  CB  LEU A 447      24.750  13.375 -14.984  1.00 75.31           C  
ATOM   3482  O   LEU A 447      26.812  11.977 -17.141  1.00 75.31           O  
ATOM   3483  CG  LEU A 447      24.281  14.789 -14.625  1.00 75.31           C  
ATOM   3484  CD1 LEU A 447      24.078  14.906 -13.117  1.00 75.31           C  
ATOM   3485  CD2 LEU A 447      25.281  15.820 -15.117  1.00 75.31           C  
ATOM   3486  N   GLU A 448      25.125  10.656 -16.344  1.00 78.25           N  
ATOM   3487  CA  GLU A 448      25.875   9.422 -16.547  1.00 78.25           C  
ATOM   3488  C   GLU A 448      26.156   9.180 -18.016  1.00 78.25           C  
ATOM   3489  CB  GLU A 448      25.141   8.227 -15.945  1.00 78.25           C  
ATOM   3490  O   GLU A 448      27.234   8.719 -18.391  1.00 78.25           O  
ATOM   3491  CG  GLU A 448      25.141   8.195 -14.422  1.00 78.25           C  
ATOM   3492  CD  GLU A 448      26.531   8.031 -13.836  1.00 78.25           C  
ATOM   3493  OE1 GLU A 448      26.719   8.266 -12.617  1.00 78.25           O  
ATOM   3494  OE2 GLU A 448      27.469   7.680 -14.602  1.00 78.25           O  
ATOM   3495  N   ASN A 449      25.188   9.398 -18.859  1.00 82.56           N  
ATOM   3496  CA  ASN A 449      25.359   9.266 -20.297  1.00 82.56           C  
ATOM   3497  C   ASN A 449      26.453  10.195 -20.812  1.00 82.56           C  
ATOM   3498  CB  ASN A 449      24.047   9.539 -21.016  1.00 82.56           C  
ATOM   3499  O   ASN A 449      27.281   9.789 -21.641  1.00 82.56           O  
ATOM   3500  CG  ASN A 449      23.078   8.367 -20.953  1.00 82.56           C  
ATOM   3501  ND2 ASN A 449      21.812   8.625 -21.250  1.00 82.56           N  
ATOM   3502  OD1 ASN A 449      23.469   7.246 -20.609  1.00 82.56           O  
ATOM   3503  N   GLN A 450      26.422  11.492 -20.359  1.00 77.38           N  
ATOM   3504  CA  GLN A 450      27.438  12.453 -20.781  1.00 77.38           C  
ATOM   3505  C   GLN A 450      28.844  11.984 -20.375  1.00 77.38           C  
ATOM   3506  CB  GLN A 450      27.156  13.828 -20.188  1.00 77.38           C  
ATOM   3507  O   GLN A 450      29.781  12.055 -21.172  1.00 77.38           O  
ATOM   3508  CG  GLN A 450      28.109  14.914 -20.656  1.00 77.38           C  
ATOM   3509  CD  GLN A 450      27.859  15.336 -22.094  1.00 77.38           C  
ATOM   3510  NE2 GLN A 450      28.938  15.609 -22.828  1.00 77.38           N  
ATOM   3511  OE1 GLN A 450      26.703  15.414 -22.531  1.00 77.38           O  
ATOM   3512  N   HIS A 451      28.906  11.648 -19.141  1.00 74.44           N  
ATOM   3513  CA  HIS A 451      30.172  11.180 -18.594  1.00 74.44           C  
ATOM   3514  C   HIS A 451      30.703   9.984 -19.375  1.00 74.44           C  
ATOM   3515  CB  HIS A 451      30.031  10.820 -17.109  1.00 74.44           C  
ATOM   3516  O   HIS A 451      31.875   9.938 -19.734  1.00 74.44           O  
ATOM   3517  CG  HIS A 451      31.281  10.297 -16.500  1.00 74.44           C  
ATOM   3518  CD2 HIS A 451      32.344  10.938 -15.961  1.00 74.44           C  
ATOM   3519  ND1 HIS A 451      31.547   8.945 -16.375  1.00 74.44           N  
ATOM   3520  CE1 HIS A 451      32.719   8.781 -15.797  1.00 74.44           C  
ATOM   3521  NE2 HIS A 451      33.219   9.977 -15.531  1.00 74.44           N  
ATOM   3522  N   THR A 452      29.922   8.953 -19.531  1.00 70.25           N  
ATOM   3523  CA  THR A 452      30.281   7.715 -20.219  1.00 70.25           C  
ATOM   3524  C   THR A 452      30.703   7.996 -21.656  1.00 70.25           C  
ATOM   3525  CB  THR A 452      29.125   6.707 -20.203  1.00 70.25           C  
ATOM   3526  O   THR A 452      31.703   7.473 -22.141  1.00 70.25           O  
ATOM   3527  CG2 THR A 452      29.500   5.406 -20.906  1.00 70.25           C  
ATOM   3528  OG1 THR A 452      28.766   6.422 -18.844  1.00 70.25           O  
ATOM   3529  N   ILE A 453      30.016   8.805 -22.281  1.00 74.12           N  
ATOM   3530  CA  ILE A 453      30.266   9.117 -23.688  1.00 74.12           C  
ATOM   3531  C   ILE A 453      31.547   9.945 -23.812  1.00 74.12           C  
ATOM   3532  CB  ILE A 453      29.078   9.875 -24.312  1.00 74.12           C  
ATOM   3533  O   ILE A 453      32.375   9.672 -24.672  1.00 74.12           O  
ATOM   3534  CG1 ILE A 453      27.828   8.977 -24.359  1.00 74.12           C  
ATOM   3535  CG2 ILE A 453      29.438  10.383 -25.719  1.00 74.12           C  
ATOM   3536  CD1 ILE A 453      26.547   9.711 -24.734  1.00 74.12           C  
ATOM   3537  N   ASP A 454      31.688  11.016 -23.000  1.00 72.31           N  
ATOM   3538  CA  ASP A 454      32.844  11.906 -23.047  1.00 72.31           C  
ATOM   3539  C   ASP A 454      34.125  11.164 -22.688  1.00 72.31           C  
ATOM   3540  CB  ASP A 454      32.656  13.102 -22.125  1.00 72.31           C  
ATOM   3541  O   ASP A 454      35.188  11.383 -23.281  1.00 72.31           O  
ATOM   3542  CG  ASP A 454      31.656  14.117 -22.656  1.00 72.31           C  
ATOM   3543  OD1 ASP A 454      31.312  14.047 -23.859  1.00 72.31           O  
ATOM   3544  OD2 ASP A 454      31.219  14.992 -21.891  1.00 72.31           O  
ATOM   3545  N   LEU A 455      34.094  10.422 -21.656  1.00 68.50           N  
ATOM   3546  CA  LEU A 455      35.219   9.648 -21.203  1.00 68.50           C  
ATOM   3547  C   LEU A 455      35.656   8.641 -22.266  1.00 68.50           C  
ATOM   3548  CB  LEU A 455      34.906   8.922 -19.891  1.00 68.50           C  
ATOM   3549  O   LEU A 455      36.844   8.523 -22.578  1.00 68.50           O  
ATOM   3550  CG  LEU A 455      36.062   8.141 -19.250  1.00 68.50           C  
ATOM   3551  CD1 LEU A 455      37.188   9.094 -18.844  1.00 68.50           C  
ATOM   3552  CD2 LEU A 455      35.562   7.336 -18.062  1.00 68.50           C  
ATOM   3553  N   THR A 456      34.688   7.898 -22.766  1.00 66.75           N  
ATOM   3554  CA  THR A 456      34.969   6.887 -23.781  1.00 66.75           C  
ATOM   3555  C   THR A 456      35.500   7.535 -25.047  1.00 66.75           C  
ATOM   3556  CB  THR A 456      33.688   6.078 -24.125  1.00 66.75           C  
ATOM   3557  O   THR A 456      36.438   7.020 -25.656  1.00 66.75           O  
ATOM   3558  CG2 THR A 456      33.281   5.180 -22.953  1.00 66.75           C  
ATOM   3559  OG1 THR A 456      32.625   6.980 -24.422  1.00 66.75           O  
ATOM   3560  N   ASP A 457      34.969   8.617 -25.406  1.00 67.19           N  
ATOM   3561  CA  ASP A 457      35.406   9.359 -26.578  1.00 67.19           C  
ATOM   3562  C   ASP A 457      36.844   9.898 -26.391  1.00 67.19           C  
ATOM   3563  CB  ASP A 457      34.469  10.516 -26.891  1.00 67.19           C  
ATOM   3564  O   ASP A 457      37.656   9.859 -27.297  1.00 67.19           O  
ATOM   3565  CG  ASP A 457      33.250  10.078 -27.688  1.00 67.19           C  
ATOM   3566  OD1 ASP A 457      33.156   8.891 -28.062  1.00 67.19           O  
ATOM   3567  OD2 ASP A 457      32.344  10.922 -27.938  1.00 67.19           O  
ATOM   3568  N   SER A 458      37.125  10.469 -25.203  1.00 66.19           N  
ATOM   3569  CA  SER A 458      38.438  11.008 -24.875  1.00 66.19           C  
ATOM   3570  C   SER A 458      39.500   9.914 -24.891  1.00 66.19           C  
ATOM   3571  CB  SER A 458      38.406  11.695 -23.516  1.00 66.19           C  
ATOM   3572  O   SER A 458      40.625  10.117 -25.406  1.00 66.19           O  
ATOM   3573  OG  SER A 458      39.719  12.125 -23.141  1.00 66.19           O  
ATOM   3574  N   GLU A 459      39.281   8.797 -24.219  1.00 67.69           N  
ATOM   3575  CA  GLU A 459      40.219   7.664 -24.172  1.00 67.69           C  
ATOM   3576  C   GLU A 459      40.438   7.090 -25.562  1.00 67.69           C  
ATOM   3577  CB  GLU A 459      39.656   6.574 -23.250  1.00 67.69           C  
ATOM   3578  O   GLU A 459      41.562   6.727 -25.906  1.00 67.69           O  
ATOM   3579  CG  GLU A 459      39.781   6.918 -21.766  1.00 67.69           C  
ATOM   3580  CD  GLU A 459      39.312   5.805 -20.859  1.00 67.69           C  
ATOM   3581  OE1 GLU A 459      39.469   5.922 -19.609  1.00 67.69           O  
ATOM   3582  OE2 GLU A 459      38.750   4.801 -21.375  1.00 67.69           O  
ATOM   3583  N   MET A 460      39.375   7.059 -26.297  1.00 67.31           N  
ATOM   3584  CA  MET A 460      39.500   6.555 -27.656  1.00 67.31           C  
ATOM   3585  C   MET A 460      40.312   7.508 -28.531  1.00 67.31           C  
ATOM   3586  CB  MET A 460      38.094   6.344 -28.266  1.00 67.31           C  
ATOM   3587  O   MET A 460      41.094   7.066 -29.375  1.00 67.31           O  
ATOM   3588  CG  MET A 460      37.375   5.125 -27.719  1.00 67.31           C  
ATOM   3589  SD  MET A 460      38.375   3.590 -27.875  1.00 67.31           S  
ATOM   3590  CE  MET A 460      38.531   3.480 -29.672  1.00 67.31           C  
ATOM   3591  N   ASN A 461      40.062   8.758 -28.406  1.00 67.94           N  
ATOM   3592  CA  ASN A 461      40.812   9.773 -29.125  1.00 67.94           C  
ATOM   3593  C   ASN A 461      42.312   9.703 -28.797  1.00 67.94           C  
ATOM   3594  CB  ASN A 461      40.281  11.172 -28.828  1.00 67.94           C  
ATOM   3595  O   ASN A 461      43.156   9.844 -29.672  1.00 67.94           O  
ATOM   3596  CG  ASN A 461      39.000  11.477 -29.594  1.00 67.94           C  
ATOM   3597  ND2 ASN A 461      38.250  12.453 -29.125  1.00 67.94           N  
ATOM   3598  OD1 ASN A 461      38.719  10.844 -30.609  1.00 67.94           O  
ATOM   3599  N   LYS A 462      42.625   9.555 -27.547  1.00 72.19           N  
ATOM   3600  CA  LYS A 462      44.000   9.391 -27.109  1.00 72.19           C  
ATOM   3601  C   LYS A 462      44.656   8.172 -27.750  1.00 72.19           C  
ATOM   3602  CB  LYS A 462      44.062   9.273 -25.578  1.00 72.19           C  
ATOM   3603  O   LYS A 462      45.781   8.227 -28.203  1.00 72.19           O  
ATOM   3604  CG  LYS A 462      45.469   9.367 -25.016  1.00 72.19           C  
ATOM   3605  CD  LYS A 462      45.469   9.305 -23.484  1.00 72.19           C  
ATOM   3606  CE  LYS A 462      46.875   9.320 -22.922  1.00 72.19           C  
ATOM   3607  NZ  LYS A 462      46.875   9.250 -21.422  1.00 72.19           N  
ATOM   3608  N   LEU A 463      43.875   7.078 -27.719  1.00 72.44           N  
ATOM   3609  CA  LEU A 463      44.344   5.836 -28.344  1.00 72.44           C  
ATOM   3610  C   LEU A 463      44.562   6.027 -29.828  1.00 72.44           C  
ATOM   3611  CB  LEU A 463      43.312   4.715 -28.094  1.00 72.44           C  
ATOM   3612  O   LEU A 463      45.531   5.531 -30.391  1.00 72.44           O  
ATOM   3613  CG  LEU A 463      43.719   3.330 -28.625  1.00 72.44           C  
ATOM   3614  CD1 LEU A 463      45.000   2.863 -27.984  1.00 72.44           C  
ATOM   3615  CD2 LEU A 463      42.594   2.330 -28.359  1.00 72.44           C  
ATOM   3616  N   PHE A 464      43.594   6.660 -30.453  1.00 71.81           N  
ATOM   3617  CA  PHE A 464      43.656   6.934 -31.891  1.00 71.81           C  
ATOM   3618  C   PHE A 464      44.906   7.750 -32.219  1.00 71.81           C  
ATOM   3619  CB  PHE A 464      42.406   7.668 -32.375  1.00 71.81           C  
ATOM   3620  O   PHE A 464      45.625   7.434 -33.156  1.00 71.81           O  
ATOM   3621  CG  PHE A 464      42.312   7.816 -33.875  1.00 71.81           C  
ATOM   3622  CD1 PHE A 464      42.781   8.969 -34.500  1.00 71.81           C  
ATOM   3623  CD2 PHE A 464      41.781   6.797 -34.656  1.00 71.81           C  
ATOM   3624  CE1 PHE A 464      42.719   9.109 -35.875  1.00 71.81           C  
ATOM   3625  CE2 PHE A 464      41.719   6.930 -36.031  1.00 71.81           C  
ATOM   3626  CZ  PHE A 464      42.188   8.086 -36.656  1.00 71.81           C  
ATOM   3627  N   GLU A 465      45.156   8.828 -31.500  1.00 76.62           N  
ATOM   3628  CA  GLU A 465      46.312   9.703 -31.703  1.00 76.62           C  
ATOM   3629  C   GLU A 465      47.625   8.953 -31.469  1.00 76.62           C  
ATOM   3630  CB  GLU A 465      46.250  10.914 -30.766  1.00 76.62           C  
ATOM   3631  O   GLU A 465      48.594   9.141 -32.219  1.00 76.62           O  
ATOM   3632  CG  GLU A 465      45.219  11.969 -31.219  1.00 76.62           C  
ATOM   3633  CD  GLU A 465      45.500  12.492 -32.625  1.00 76.62           C  
ATOM   3634  OE1 GLU A 465      44.531  12.773 -33.344  1.00 76.62           O  
ATOM   3635  OE2 GLU A 465      46.688  12.633 -32.969  1.00 76.62           O  
ATOM   3636  N   LYS A 466      47.625   8.172 -30.484  1.00 82.31           N  
ATOM   3637  CA  LYS A 466      48.812   7.359 -30.156  1.00 82.31           C  
ATOM   3638  C   LYS A 466      49.125   6.375 -31.281  1.00 82.31           C  
ATOM   3639  CB  LYS A 466      48.562   6.602 -28.844  1.00 82.31           C  
ATOM   3640  O   LYS A 466      50.281   6.191 -31.641  1.00 82.31           O  
ATOM   3641  CG  LYS A 466      49.844   5.965 -28.266  1.00 82.31           C  
ATOM   3642  CD  LYS A 466      49.562   5.340 -26.906  1.00 82.31           C  
ATOM   3643  CE  LYS A 466      50.812   4.660 -26.359  1.00 82.31           C  
ATOM   3644  NZ  LYS A 466      50.562   4.074 -25.000  1.00 82.31           N  
ATOM   3645  N   THR A 467      48.094   5.668 -31.734  1.00 79.69           N  
ATOM   3646  CA  THR A 467      48.219   4.707 -32.812  1.00 79.69           C  
ATOM   3647  C   THR A 467      48.688   5.402 -34.094  1.00 79.69           C  
ATOM   3648  CB  THR A 467      46.906   3.973 -33.062  1.00 79.69           C  
ATOM   3649  O   THR A 467      49.500   4.863 -34.844  1.00 79.69           O  
ATOM   3650  CG2 THR A 467      47.062   2.891 -34.125  1.00 79.69           C  
ATOM   3651  OG1 THR A 467      46.469   3.365 -31.844  1.00 79.69           O  
ATOM   3652  N   LYS A 468      48.094   6.531 -34.344  1.00 81.50           N  
ATOM   3653  CA  LYS A 468      48.500   7.352 -35.500  1.00 81.50           C  
ATOM   3654  C   LYS A 468      49.969   7.715 -35.438  1.00 81.50           C  
ATOM   3655  CB  LYS A 468      47.625   8.625 -35.562  1.00 81.50           C  
ATOM   3656  O   LYS A 468      50.656   7.641 -36.438  1.00 81.50           O  
ATOM   3657  CG  LYS A 468      47.906   9.492 -36.781  1.00 81.50           C  
ATOM   3658  CD  LYS A 468      47.000  10.719 -36.812  1.00 81.50           C  
ATOM   3659  CE  LYS A 468      47.312  11.609 -38.000  1.00 81.50           C  
ATOM   3660  NZ  LYS A 468      46.406  12.805 -38.031  1.00 81.50           N  
ATOM   3661  N   LYS A 469      50.500   8.070 -34.281  1.00 84.81           N  
ATOM   3662  CA  LYS A 469      51.906   8.430 -34.062  1.00 84.81           C  
ATOM   3663  C   LYS A 469      52.812   7.227 -34.281  1.00 84.81           C  
ATOM   3664  CB  LYS A 469      52.094   8.984 -32.656  1.00 84.81           C  
ATOM   3665  O   LYS A 469      53.906   7.363 -34.844  1.00 84.81           O  
ATOM   3666  CG  LYS A 469      51.656  10.430 -32.500  1.00 84.81           C  
ATOM   3667  CD  LYS A 469      51.969  10.961 -31.109  1.00 84.81           C  
ATOM   3668  CE  LYS A 469      51.438  12.383 -30.922  1.00 84.81           C  
ATOM   3669  NZ  LYS A 469      51.750  12.898 -29.547  1.00 84.81           N  
ATOM   3670  N   GLN A 470      52.375   6.078 -33.906  1.00 84.25           N  
ATOM   3671  CA  GLN A 470      53.125   4.832 -34.031  1.00 84.25           C  
ATOM   3672  C   GLN A 470      53.250   4.398 -35.469  1.00 84.25           C  
ATOM   3673  CB  GLN A 470      52.500   3.729 -33.188  1.00 84.25           C  
ATOM   3674  O   GLN A 470      54.312   3.963 -35.938  1.00 84.25           O  
ATOM   3675  CG  GLN A 470      52.781   3.832 -31.688  1.00 84.25           C  
ATOM   3676  CD  GLN A 470      52.219   2.654 -30.906  1.00 84.25           C  
ATOM   3677  NE2 GLN A 470      52.969   2.217 -29.906  1.00 84.25           N  
ATOM   3678  OE1 GLN A 470      51.156   2.145 -31.203  1.00 84.25           O  
ATOM   3679  N   LEU A 471      52.094   4.461 -36.219  1.00 83.69           N  
ATOM   3680  CA  LEU A 471      51.969   3.959 -37.594  1.00 83.69           C  
ATOM   3681  C   LEU A 471      52.531   4.949 -38.594  1.00 83.69           C  
ATOM   3682  CB  LEU A 471      50.500   3.682 -37.938  1.00 83.69           C  
ATOM   3683  O   LEU A 471      53.031   4.551 -39.656  1.00 83.69           O  
ATOM   3684  CG  LEU A 471      49.844   2.473 -37.250  1.00 83.69           C  
ATOM   3685  CD1 LEU A 471      48.344   2.465 -37.469  1.00 83.69           C  
ATOM   3686  CD2 LEU A 471      50.500   1.178 -37.750  1.00 83.69           C  
ATOM   3687  N   ARG A 472      52.688   6.172 -38.281  1.00 85.31           N  
ATOM   3688  CA  ARG A 472      53.281   7.238 -39.094  1.00 85.31           C  
ATOM   3689  C   ARG A 472      52.969   7.062 -40.562  1.00 85.31           C  
ATOM   3690  CB  ARG A 472      54.812   7.277 -38.875  1.00 85.31           C  
ATOM   3691  O   ARG A 472      51.812   7.121 -40.969  1.00 85.31           O  
ATOM   3692  CG  ARG A 472      55.219   7.770 -37.500  1.00 85.31           C  
ATOM   3693  CD  ARG A 472      56.750   7.828 -37.375  1.00 85.31           C  
ATOM   3694  NE  ARG A 472      57.125   8.367 -36.062  1.00 85.31           N  
ATOM   3695  NH1 ARG A 472      59.406   8.203 -36.469  1.00 85.31           N  
ATOM   3696  NH2 ARG A 472      58.656   9.039 -34.469  1.00 85.31           N  
ATOM   3697  CZ  ARG A 472      58.406   8.539 -35.656  1.00 85.31           C  
ATOM   3698  N   GLU A 473      53.969   6.949 -41.500  1.00 82.50           N  
ATOM   3699  CA  GLU A 473      53.812   6.902 -42.938  1.00 82.50           C  
ATOM   3700  C   GLU A 473      53.344   5.527 -43.406  1.00 82.50           C  
ATOM   3701  CB  GLU A 473      55.156   7.262 -43.625  1.00 82.50           C  
ATOM   3702  O   GLU A 473      53.062   5.332 -44.594  1.00 82.50           O  
ATOM   3703  CG  GLU A 473      56.312   6.391 -43.188  1.00 82.50           C  
ATOM   3704  CD  GLU A 473      57.531   7.195 -42.719  1.00 82.50           C  
ATOM   3705  OE1 GLU A 473      58.625   6.598 -42.531  1.00 82.50           O  
ATOM   3706  OE2 GLU A 473      57.406   8.430 -42.562  1.00 82.50           O  
ATOM   3707  N   ASN A 474      53.344   4.543 -42.500  1.00 83.62           N  
ATOM   3708  CA  ASN A 474      53.031   3.160 -42.812  1.00 83.62           C  
ATOM   3709  C   ASN A 474      51.500   2.957 -42.875  1.00 83.62           C  
ATOM   3710  CB  ASN A 474      53.625   2.209 -41.781  1.00 83.62           C  
ATOM   3711  O   ASN A 474      51.031   1.925 -43.375  1.00 83.62           O  
ATOM   3712  CG  ASN A 474      55.156   2.164 -41.844  1.00 83.62           C  
ATOM   3713  ND2 ASN A 474      55.781   1.671 -40.781  1.00 83.62           N  
ATOM   3714  OD1 ASN A 474      55.750   2.572 -42.844  1.00 83.62           O  
ATOM   3715  N   ALA A 475      50.688   3.986 -42.438  1.00 83.56           N  
ATOM   3716  CA  ALA A 475      49.250   3.889 -42.469  1.00 83.56           C  
ATOM   3717  C   ALA A 475      48.594   5.234 -42.781  1.00 83.56           C  
ATOM   3718  CB  ALA A 475      48.750   3.375 -41.125  1.00 83.56           C  
ATOM   3719  O   ALA A 475      49.219   6.285 -42.594  1.00 83.56           O  
ATOM   3720  N   GLU A 476      47.531   5.246 -43.375  1.00 80.25           N  
ATOM   3721  CA  GLU A 476      46.719   6.426 -43.688  1.00 80.25           C  
ATOM   3722  C   GLU A 476      45.406   6.434 -42.906  1.00 80.25           C  
ATOM   3723  CB  GLU A 476      46.438   6.496 -45.188  1.00 80.25           C  
ATOM   3724  O   GLU A 476      44.719   5.426 -42.844  1.00 80.25           O  
ATOM   3725  CG  GLU A 476      45.688   7.762 -45.625  1.00 80.25           C  
ATOM   3726  CD  GLU A 476      45.469   7.840 -47.125  1.00 80.25           C  
ATOM   3727  OE1 GLU A 476      44.906   8.867 -47.594  1.00 80.25           O  
ATOM   3728  OE2 GLU A 476      45.812   6.863 -47.812  1.00 80.25           O  
ATOM   3729  N   ASP A 477      45.375   7.594 -42.250  1.00 74.38           N  
ATOM   3730  CA  ASP A 477      44.125   7.809 -41.500  1.00 74.38           C  
ATOM   3731  C   ASP A 477      42.969   7.934 -42.469  1.00 74.38           C  
ATOM   3732  CB  ASP A 477      44.219   9.062 -40.625  1.00 74.38           C  
ATOM   3733  O   ASP A 477      42.906   8.867 -43.281  1.00 74.38           O  
ATOM   3734  CG  ASP A 477      43.000   9.289 -39.781  1.00 74.38           C  
ATOM   3735  OD1 ASP A 477      42.000   8.539 -39.938  1.00 74.38           O  
ATOM   3736  OD2 ASP A 477      43.000  10.227 -38.969  1.00 74.38           O  
ATOM   3737  N   MET A 478      42.062   7.094 -42.344  1.00 66.00           N  
ATOM   3738  CA  MET A 478      40.938   6.996 -43.250  1.00 66.00           C  
ATOM   3739  C   MET A 478      39.812   7.902 -42.812  1.00 66.00           C  
ATOM   3740  CB  MET A 478      40.438   5.551 -43.344  1.00 66.00           C  
ATOM   3741  O   MET A 478      38.812   8.062 -43.531  1.00 66.00           O  
ATOM   3742  CG  MET A 478      41.469   4.598 -43.969  1.00 66.00           C  
ATOM   3743  SD  MET A 478      40.844   2.877 -44.094  1.00 66.00           S  
ATOM   3744  CE  MET A 478      39.625   3.080 -45.406  1.00 66.00           C  
ATOM   3745  N   GLY A 479      40.094   8.617 -41.594  1.00 57.78           N  
ATOM   3746  CA  GLY A 479      39.094   9.578 -41.188  1.00 57.78           C  
ATOM   3747  C   GLY A 479      37.844   8.938 -40.625  1.00 57.78           C  
ATOM   3748  O   GLY A 479      36.844   9.617 -40.344  1.00 57.78           O  
ATOM   3749  N   ASN A 480      37.781   7.586 -40.562  1.00 53.94           N  
ATOM   3750  CA  ASN A 480      36.625   6.801 -40.125  1.00 53.94           C  
ATOM   3751  C   ASN A 480      36.969   5.980 -38.875  1.00 53.94           C  
ATOM   3752  CB  ASN A 480      36.125   5.891 -41.250  1.00 53.94           C  
ATOM   3753  O   ASN A 480      36.281   5.004 -38.562  1.00 53.94           O  
ATOM   3754  CG  ASN A 480      37.188   4.918 -41.719  1.00 53.94           C  
ATOM   3755  ND2 ASN A 480      36.844   4.078 -42.688  1.00 53.94           N  
ATOM   3756  OD1 ASN A 480      38.312   4.922 -41.219  1.00 53.94           O  
ATOM   3757  N   GLY A 481      38.094   6.570 -38.125  1.00 59.53           N  
ATOM   3758  CA  GLY A 481      38.438   5.824 -36.938  1.00 59.53           C  
ATOM   3759  C   GLY A 481      39.188   4.531 -37.250  1.00 59.53           C  
ATOM   3760  O   GLY A 481      39.406   3.715 -36.344  1.00 59.53           O  
ATOM   3761  N   CYS A 482      39.562   4.355 -38.531  1.00 67.69           N  
ATOM   3762  CA  CYS A 482      40.344   3.232 -39.031  1.00 67.69           C  
ATOM   3763  C   CYS A 482      41.594   3.721 -39.750  1.00 67.69           C  
ATOM   3764  CB  CYS A 482      39.531   2.377 -40.000  1.00 67.69           C  
ATOM   3765  O   CYS A 482      41.656   4.844 -40.250  1.00 67.69           O  
ATOM   3766  SG  CYS A 482      38.031   1.663 -39.250  1.00 67.69           S  
ATOM   3767  N   PHE A 483      42.625   2.807 -39.656  1.00 73.31           N  
ATOM   3768  CA  PHE A 483      43.875   3.047 -40.375  1.00 73.31           C  
ATOM   3769  C   PHE A 483      44.031   2.055 -41.531  1.00 73.31           C  
ATOM   3770  CB  PHE A 483      45.062   2.955 -39.406  1.00 73.31           C  
ATOM   3771  O   PHE A 483      43.781   0.861 -41.344  1.00 73.31           O  
ATOM   3772  CG  PHE A 483      45.062   4.012 -38.344  1.00 73.31           C  
ATOM   3773  CD1 PHE A 483      45.469   5.312 -38.625  1.00 73.31           C  
ATOM   3774  CD2 PHE A 483      44.656   3.709 -37.062  1.00 73.31           C  
ATOM   3775  CE1 PHE A 483      45.469   6.293 -37.656  1.00 73.31           C  
ATOM   3776  CE2 PHE A 483      44.656   4.684 -36.062  1.00 73.31           C  
ATOM   3777  CZ  PHE A 483      45.062   5.977 -36.375  1.00 73.31           C  
ATOM   3778  N   LYS A 484      44.188   2.699 -42.719  1.00 79.12           N  
ATOM   3779  CA  LYS A 484      44.656   1.841 -43.812  1.00 79.12           C  
ATOM   3780  C   LYS A 484      46.156   1.613 -43.750  1.00 79.12           C  
ATOM   3781  CB  LYS A 484      44.281   2.447 -45.156  1.00 79.12           C  
ATOM   3782  O   LYS A 484      46.938   2.549 -43.938  1.00 79.12           O  
ATOM   3783  CG  LYS A 484      44.500   1.516 -46.344  1.00 79.12           C  
ATOM   3784  CD  LYS A 484      43.969   2.117 -47.656  1.00 79.12           C  
ATOM   3785  CE  LYS A 484      44.125   1.155 -48.812  1.00 79.12           C  
ATOM   3786  NZ  LYS A 484      43.531   1.710 -50.062  1.00 79.12           N  
ATOM   3787  N   ILE A 485      46.500   0.282 -43.438  1.00 82.56           N  
ATOM   3788  CA  ILE A 485      47.906  -0.065 -43.281  1.00 82.56           C  
ATOM   3789  C   ILE A 485      48.438  -0.585 -44.594  1.00 82.56           C  
ATOM   3790  CB  ILE A 485      48.094  -1.115 -42.156  1.00 82.56           C  
ATOM   3791  O   ILE A 485      47.875  -1.490 -45.219  1.00 82.56           O  
ATOM   3792  CG1 ILE A 485      47.500  -0.622 -40.844  1.00 82.56           C  
ATOM   3793  CG2 ILE A 485      49.594  -1.439 -42.000  1.00 82.56           C  
ATOM   3794  CD1 ILE A 485      47.500  -1.659 -39.750  1.00 82.56           C  
ATOM   3795  N   TYR A 486      49.531   0.004 -45.094  1.00 80.44           N  
ATOM   3796  CA  TYR A 486      50.031  -0.221 -46.438  1.00 80.44           C  
ATOM   3797  C   TYR A 486      51.094  -1.309 -46.438  1.00 80.44           C  
ATOM   3798  CB  TYR A 486      50.594   1.075 -47.031  1.00 80.44           C  
ATOM   3799  O   TYR A 486      51.812  -1.463 -47.438  1.00 80.44           O  
ATOM   3800  CG  TYR A 486      49.531   2.086 -47.406  1.00 80.44           C  
ATOM   3801  CD1 TYR A 486      48.750   1.912 -48.531  1.00 80.44           C  
ATOM   3802  CD2 TYR A 486      49.312   3.219 -46.625  1.00 80.44           C  
ATOM   3803  CE1 TYR A 486      47.781   2.842 -48.906  1.00 80.44           C  
ATOM   3804  CE2 TYR A 486      48.344   4.156 -46.969  1.00 80.44           C  
ATOM   3805  OH  TYR A 486      46.625   4.883 -48.438  1.00 80.44           O  
ATOM   3806  CZ  TYR A 486      47.594   3.959 -48.094  1.00 80.44           C  
ATOM   3807  N   HIS A 487      51.188  -2.148 -45.312  1.00 79.56           N  
ATOM   3808  CA  HIS A 487      52.031  -3.336 -45.250  1.00 79.56           C  
ATOM   3809  C   HIS A 487      51.281  -4.520 -44.656  1.00 79.56           C  
ATOM   3810  CB  HIS A 487      53.281  -3.053 -44.438  1.00 79.56           C  
ATOM   3811  O   HIS A 487      50.219  -4.336 -44.000  1.00 79.56           O  
ATOM   3812  CG  HIS A 487      53.000  -2.705 -43.000  1.00 79.56           C  
ATOM   3813  CD2 HIS A 487      52.906  -1.507 -42.375  1.00 79.56           C  
ATOM   3814  ND1 HIS A 487      52.781  -3.662 -42.031  1.00 79.56           N  
ATOM   3815  CE1 HIS A 487      52.562  -3.064 -40.875  1.00 79.56           C  
ATOM   3816  NE2 HIS A 487      52.625  -1.756 -41.062  1.00 79.56           N  
ATOM   3817  N   LYS A 488      51.719  -5.711 -45.000  1.00 79.69           N  
ATOM   3818  CA  LYS A 488      51.094  -6.898 -44.406  1.00 79.69           C  
ATOM   3819  C   LYS A 488      51.312  -6.922 -42.875  1.00 79.69           C  
ATOM   3820  CB  LYS A 488      51.688  -8.164 -45.000  1.00 79.69           C  
ATOM   3821  O   LYS A 488      52.406  -6.727 -42.406  1.00 79.69           O  
ATOM   3822  CG  LYS A 488      51.281  -8.398 -46.469  1.00 79.69           C  
ATOM   3823  CD  LYS A 488      51.844  -9.695 -47.000  1.00 79.69           C  
ATOM   3824  CE  LYS A 488      51.531  -9.867 -48.500  1.00 79.69           C  
ATOM   3825  NZ  LYS A 488      52.125 -11.117 -49.031  1.00 79.69           N  
ATOM   3826  N   CYS A 489      50.125  -6.934 -42.188  1.00 78.12           N  
ATOM   3827  CA  CYS A 489      50.188  -6.922 -40.750  1.00 78.12           C  
ATOM   3828  C   CYS A 489      49.688  -8.234 -40.156  1.00 78.12           C  
ATOM   3829  CB  CYS A 489      49.406  -5.754 -40.188  1.00 78.12           C  
ATOM   3830  O   CYS A 489      48.469  -8.484 -40.156  1.00 78.12           O  
ATOM   3831  SG  CYS A 489      49.719  -5.422 -38.438  1.00 78.12           S  
ATOM   3832  N   ASP A 490      50.562  -9.156 -39.812  1.00 77.12           N  
ATOM   3833  CA  ASP A 490      50.219 -10.438 -39.188  1.00 77.12           C  
ATOM   3834  C   ASP A 490      49.938 -10.281 -37.688  1.00 77.12           C  
ATOM   3835  CB  ASP A 490      51.344 -11.453 -39.406  1.00 77.12           C  
ATOM   3836  O   ASP A 490      50.000  -9.172 -37.156  1.00 77.12           O  
ATOM   3837  CG  ASP A 490      52.688 -11.000 -38.844  1.00 77.12           C  
ATOM   3838  OD1 ASP A 490      52.719  -9.914 -38.219  1.00 77.12           O  
ATOM   3839  OD2 ASP A 490      53.688 -11.727 -39.000  1.00 77.12           O  
ATOM   3840  N   ASN A 491      49.469 -11.297 -36.938  1.00 73.62           N  
ATOM   3841  CA  ASN A 491      49.125 -11.289 -35.531  1.00 73.62           C  
ATOM   3842  C   ASN A 491      50.281 -10.719 -34.688  1.00 73.62           C  
ATOM   3843  CB  ASN A 491      48.781 -12.695 -35.062  1.00 73.62           C  
ATOM   3844  O   ASN A 491      50.031 -10.055 -33.688  1.00 73.62           O  
ATOM   3845  CG  ASN A 491      47.375 -13.109 -35.500  1.00 73.62           C  
ATOM   3846  ND2 ASN A 491      47.062 -14.391 -35.344  1.00 73.62           N  
ATOM   3847  OD1 ASN A 491      46.594 -12.289 -35.969  1.00 73.62           O  
ATOM   3848  N   ALA A 492      51.531 -10.953 -35.094  1.00 75.38           N  
ATOM   3849  CA  ALA A 492      52.719 -10.445 -34.438  1.00 75.38           C  
ATOM   3850  C   ALA A 492      52.844  -8.930 -34.594  1.00 75.38           C  
ATOM   3851  CB  ALA A 492      53.969 -11.133 -35.000  1.00 75.38           C  
ATOM   3852  O   ALA A 492      53.188  -8.227 -33.656  1.00 75.38           O  
ATOM   3853  N   CYS A 493      52.562  -8.414 -35.781  1.00 79.56           N  
ATOM   3854  CA  CYS A 493      52.500  -6.984 -36.094  1.00 79.56           C  
ATOM   3855  C   CYS A 493      51.406  -6.305 -35.312  1.00 79.56           C  
ATOM   3856  CB  CYS A 493      52.312  -6.762 -37.594  1.00 79.56           C  
ATOM   3857  O   CYS A 493      51.594  -5.258 -34.688  1.00 79.56           O  
ATOM   3858  SG  CYS A 493      52.031  -5.035 -38.031  1.00 79.56           S  
ATOM   3859  N   ILE A 494      50.219  -6.879 -35.281  1.00 76.12           N  
ATOM   3860  CA  ILE A 494      49.062  -6.363 -34.531  1.00 76.12           C  
ATOM   3861  C   ILE A 494      49.406  -6.352 -33.031  1.00 76.12           C  
ATOM   3862  CB  ILE A 494      47.812  -7.203 -34.781  1.00 76.12           C  
ATOM   3863  O   ILE A 494      49.031  -5.410 -32.312  1.00 76.12           O  
ATOM   3864  CG1 ILE A 494      47.344  -7.012 -36.250  1.00 76.12           C  
ATOM   3865  CG2 ILE A 494      46.688  -6.828 -33.812  1.00 76.12           C  
ATOM   3866  CD1 ILE A 494      46.062  -7.789 -36.594  1.00 76.12           C  
ATOM   3867  N   GLY A 495      50.094  -7.402 -32.562  1.00 74.56           N  
ATOM   3868  CA  GLY A 495      50.562  -7.512 -31.172  1.00 74.56           C  
ATOM   3869  C   GLY A 495      51.562  -6.453 -30.797  1.00 74.56           C  
ATOM   3870  O   GLY A 495      51.562  -5.945 -29.672  1.00 74.56           O  
ATOM   3871  N   SER A 496      52.344  -6.023 -31.719  1.00 81.38           N  
ATOM   3872  CA  SER A 496      53.344  -4.973 -31.531  1.00 81.38           C  
ATOM   3873  C   SER A 496      52.688  -3.596 -31.484  1.00 81.38           C  
ATOM   3874  CB  SER A 496      54.406  -5.008 -32.656  1.00 81.38           C  
ATOM   3875  O   SER A 496      53.156  -2.711 -30.750  1.00 81.38           O  
ATOM   3876  OG  SER A 496      53.812  -4.672 -33.906  1.00 81.38           O  
ATOM   3877  N   ILE A 497      51.625  -3.322 -32.219  1.00 79.88           N  
ATOM   3878  CA  ILE A 497      50.812  -2.107 -32.188  1.00 79.88           C  
ATOM   3879  C   ILE A 497      50.031  -2.033 -30.875  1.00 79.88           C  
ATOM   3880  CB  ILE A 497      49.844  -2.049 -33.406  1.00 79.88           C  
ATOM   3881  O   ILE A 497      49.969  -0.979 -30.234  1.00 79.88           O  
ATOM   3882  CG1 ILE A 497      50.625  -1.963 -34.719  1.00 79.88           C  
ATOM   3883  CG2 ILE A 497      48.875  -0.867 -33.250  1.00 79.88           C  
ATOM   3884  CD1 ILE A 497      49.781  -2.082 -35.938  1.00 79.88           C  
ATOM   3885  N   ARG A 498      49.594  -3.203 -30.406  1.00 75.81           N  
ATOM   3886  CA  ARG A 498      48.844  -3.305 -29.156  1.00 75.81           C  
ATOM   3887  C   ARG A 498      49.750  -3.070 -27.953  1.00 75.81           C  
ATOM   3888  CB  ARG A 498      48.156  -4.672 -29.047  1.00 75.81           C  
ATOM   3889  O   ARG A 498      49.375  -2.420 -26.984  1.00 75.81           O  
ATOM   3890  CG  ARG A 498      47.250  -4.805 -27.828  1.00 75.81           C  
ATOM   3891  CD  ARG A 498      46.562  -6.168 -27.797  1.00 75.81           C  
ATOM   3892  NE  ARG A 498      45.688  -6.293 -26.641  1.00 75.81           N  
ATOM   3893  NH1 ARG A 498      44.719  -8.281 -27.328  1.00 75.81           N  
ATOM   3894  NH2 ARG A 498      44.094  -7.312 -25.344  1.00 75.81           N  
ATOM   3895  CZ  ARG A 498      44.844  -7.293 -26.438  1.00 75.81           C  
ATOM   3896  N   ASN A 499      51.031  -3.619 -27.953  1.00 78.88           N  
ATOM   3897  CA  ASN A 499      52.000  -3.584 -26.859  1.00 78.88           C  
ATOM   3898  C   ASN A 499      52.938  -2.365 -26.969  1.00 78.88           C  
ATOM   3899  CB  ASN A 499      52.844  -4.871 -26.828  1.00 78.88           C  
ATOM   3900  O   ASN A 499      53.906  -2.252 -26.219  1.00 78.88           O  
ATOM   3901  CG  ASN A 499      52.031  -6.074 -26.391  1.00 78.88           C  
ATOM   3902  ND2 ASN A 499      52.531  -7.266 -26.703  1.00 78.88           N  
ATOM   3903  OD1 ASN A 499      51.000  -5.934 -25.750  1.00 78.88           O  
ATOM   3904  N   GLU A 500      52.594  -1.485 -27.984  1.00 80.31           N  
ATOM   3905  CA  GLU A 500      53.281  -0.219 -28.203  1.00 80.31           C  
ATOM   3906  C   GLU A 500      54.750  -0.447 -28.578  1.00 80.31           C  
ATOM   3907  CB  GLU A 500      53.188   0.661 -26.953  1.00 80.31           C  
ATOM   3908  O   GLU A 500      55.594   0.368 -28.234  1.00 80.31           O  
ATOM   3909  CG  GLU A 500      51.781   1.138 -26.641  1.00 80.31           C  
ATOM   3910  CD  GLU A 500      51.688   2.043 -25.422  1.00 80.31           C  
ATOM   3911  OE1 GLU A 500      50.562   2.432 -25.016  1.00 80.31           O  
ATOM   3912  OE2 GLU A 500      52.781   2.367 -24.859  1.00 80.31           O  
ATOM   3913  N   THR A 501      55.125  -1.504 -29.125  1.00 85.25           N  
ATOM   3914  CA  THR A 501      56.469  -1.854 -29.516  1.00 85.25           C  
ATOM   3915  C   THR A 501      56.625  -1.882 -31.047  1.00 85.25           C  
ATOM   3916  CB  THR A 501      56.906  -3.219 -28.938  1.00 85.25           C  
ATOM   3917  O   THR A 501      57.562  -2.436 -31.578  1.00 85.25           O  
ATOM   3918  CG2 THR A 501      56.938  -3.186 -27.422  1.00 85.25           C  
ATOM   3919  OG1 THR A 501      55.969  -4.219 -29.375  1.00 85.25           O  
ATOM   3920  N   TYR A 502      55.594  -1.277 -31.734  1.00 83.38           N  
ATOM   3921  CA  TYR A 502      55.562  -1.237 -33.188  1.00 83.38           C  
ATOM   3922  C   TYR A 502      56.688  -0.373 -33.719  1.00 83.38           C  
ATOM   3923  CB  TYR A 502      54.219  -0.706 -33.688  1.00 83.38           C  
ATOM   3924  O   TYR A 502      56.875   0.770 -33.281  1.00 83.38           O  
ATOM   3925  CG  TYR A 502      54.125  -0.612 -35.188  1.00 83.38           C  
ATOM   3926  CD1 TYR A 502      54.375   0.595 -35.844  1.00 83.38           C  
ATOM   3927  CD2 TYR A 502      53.812  -1.728 -35.969  1.00 83.38           C  
ATOM   3928  CE1 TYR A 502      54.281   0.687 -37.250  1.00 83.38           C  
ATOM   3929  CE2 TYR A 502      53.719  -1.647 -37.344  1.00 83.38           C  
ATOM   3930  OH  TYR A 502      53.875  -0.353 -39.344  1.00 83.38           O  
ATOM   3931  CZ  TYR A 502      53.969  -0.438 -37.969  1.00 83.38           C  
ATOM   3932  N   ASP A 503      57.594  -1.007 -34.562  1.00 86.06           N  
ATOM   3933  CA  ASP A 503      58.688  -0.306 -35.188  1.00 86.06           C  
ATOM   3934  C   ASP A 503      58.344   0.056 -36.625  1.00 86.06           C  
ATOM   3935  CB  ASP A 503      59.969  -1.157 -35.156  1.00 86.06           C  
ATOM   3936  O   ASP A 503      58.375  -0.806 -37.500  1.00 86.06           O  
ATOM   3937  CG  ASP A 503      61.188  -0.405 -35.625  1.00 86.06           C  
ATOM   3938  OD1 ASP A 503      61.062   0.722 -36.125  1.00 86.06           O  
ATOM   3939  OD2 ASP A 503      62.312  -0.947 -35.469  1.00 86.06           O  
ATOM   3940  N   HIS A 504      58.094   1.397 -36.844  1.00 83.06           N  
ATOM   3941  CA  HIS A 504      57.625   1.870 -38.156  1.00 83.06           C  
ATOM   3942  C   HIS A 504      58.688   1.687 -39.219  1.00 83.06           C  
ATOM   3943  CB  HIS A 504      57.188   3.340 -38.062  1.00 83.06           C  
ATOM   3944  O   HIS A 504      58.375   1.585 -40.406  1.00 83.06           O  
ATOM   3945  CG  HIS A 504      58.344   4.285 -37.969  1.00 83.06           C  
ATOM   3946  CD2 HIS A 504      58.594   5.477 -38.562  1.00 83.06           C  
ATOM   3947  ND1 HIS A 504      59.438   4.035 -37.156  1.00 83.06           N  
ATOM   3948  CE1 HIS A 504      60.312   5.035 -37.281  1.00 83.06           C  
ATOM   3949  NE2 HIS A 504      59.812   5.926 -38.125  1.00 83.06           N  
ATOM   3950  N   ASN A 505      60.000   1.592 -38.938  1.00 84.44           N  
ATOM   3951  CA  ASN A 505      61.125   1.448 -39.844  1.00 84.44           C  
ATOM   3952  C   ASN A 505      61.125   0.076 -40.500  1.00 84.44           C  
ATOM   3953  CB  ASN A 505      62.438   1.692 -39.125  1.00 84.44           C  
ATOM   3954  O   ASN A 505      61.562  -0.060 -41.656  1.00 84.44           O  
ATOM   3955  CG  ASN A 505      62.625   3.139 -38.688  1.00 84.44           C  
ATOM   3956  ND2 ASN A 505      63.281   3.354 -37.562  1.00 84.44           N  
ATOM   3957  OD1 ASN A 505      62.188   4.059 -39.406  1.00 84.44           O  
ATOM   3958  N   VAL A 506      60.656  -0.837 -39.812  1.00 84.19           N  
ATOM   3959  CA  VAL A 506      60.656  -2.230 -40.250  1.00 84.19           C  
ATOM   3960  C   VAL A 506      59.750  -2.412 -41.438  1.00 84.19           C  
ATOM   3961  CB  VAL A 506      60.250  -3.188 -39.125  1.00 84.19           C  
ATOM   3962  O   VAL A 506      60.062  -3.133 -42.406  1.00 84.19           O  
ATOM   3963  CG1 VAL A 506      60.094  -4.613 -39.625  1.00 84.19           C  
ATOM   3964  CG2 VAL A 506      61.281  -3.141 -38.000  1.00 84.19           C  
ATOM   3965  N   TYR A 507      58.594  -1.615 -41.531  1.00 81.75           N  
ATOM   3966  CA  TYR A 507      57.531  -1.831 -42.500  1.00 81.75           C  
ATOM   3967  C   TYR A 507      57.438  -0.664 -43.469  1.00 81.75           C  
ATOM   3968  CB  TYR A 507      56.188  -2.029 -41.812  1.00 81.75           C  
ATOM   3969  O   TYR A 507      56.562  -0.618 -44.344  1.00 81.75           O  
ATOM   3970  CG  TYR A 507      56.156  -3.203 -40.875  1.00 81.75           C  
ATOM   3971  CD1 TYR A 507      56.094  -4.508 -41.344  1.00 81.75           C  
ATOM   3972  CD2 TYR A 507      56.188  -3.008 -39.500  1.00 81.75           C  
ATOM   3973  CE1 TYR A 507      56.062  -5.594 -40.469  1.00 81.75           C  
ATOM   3974  CE2 TYR A 507      56.156  -4.086 -38.594  1.00 81.75           C  
ATOM   3975  OH  TYR A 507      56.062  -6.441 -38.250  1.00 81.75           O  
ATOM   3976  CZ  TYR A 507      56.094  -5.371 -39.125  1.00 81.75           C  
ATOM   3977  N   ARG A 508      58.344   0.250 -43.344  1.00 82.06           N  
ATOM   3978  CA  ARG A 508      58.375   1.508 -44.094  1.00 82.06           C  
ATOM   3979  C   ARG A 508      58.531   1.263 -45.594  1.00 82.06           C  
ATOM   3980  CB  ARG A 508      59.500   2.418 -43.594  1.00 82.06           C  
ATOM   3981  O   ARG A 508      57.812   1.868 -46.406  1.00 82.06           O  
ATOM   3982  CG  ARG A 508      59.500   3.801 -44.219  1.00 82.06           C  
ATOM   3983  CD  ARG A 508      60.562   4.703 -43.594  1.00 82.06           C  
ATOM   3984  NE  ARG A 508      60.594   6.000 -44.281  1.00 82.06           N  
ATOM   3985  NH1 ARG A 508      61.969   6.980 -42.688  1.00 82.06           N  
ATOM   3986  NH2 ARG A 508      61.281   8.188 -44.500  1.00 82.06           N  
ATOM   3987  CZ  ARG A 508      61.281   7.055 -43.812  1.00 82.06           C  
ATOM   3988  N   ASP A 509      59.438   0.384 -46.000  1.00 80.50           N  
ATOM   3989  CA  ASP A 509      59.781   0.104 -47.406  1.00 80.50           C  
ATOM   3990  C   ASP A 509      58.594  -0.585 -48.125  1.00 80.50           C  
ATOM   3991  CB  ASP A 509      61.031  -0.760 -47.500  1.00 80.50           C  
ATOM   3992  O   ASP A 509      58.250  -0.232 -49.250  1.00 80.50           O  
ATOM   3993  CG  ASP A 509      62.312   0.013 -47.219  1.00 80.50           C  
ATOM   3994  OD1 ASP A 509      62.312   1.256 -47.344  1.00 80.50           O  
ATOM   3995  OD2 ASP A 509      63.312  -0.628 -46.844  1.00 80.50           O  
ATOM   3996  N   GLU A 510      57.969  -1.516 -47.375  1.00 80.12           N  
ATOM   3997  CA  GLU A 510      56.781  -2.236 -47.844  1.00 80.12           C  
ATOM   3998  C   GLU A 510      55.562  -1.309 -47.969  1.00 80.12           C  
ATOM   3999  CB  GLU A 510      56.469  -3.414 -46.938  1.00 80.12           C  
ATOM   4000  O   GLU A 510      54.812  -1.389 -48.938  1.00 80.12           O  
ATOM   4001  CG  GLU A 510      55.375  -4.332 -47.469  1.00 80.12           C  
ATOM   4002  CD  GLU A 510      55.094  -5.512 -46.562  1.00 80.12           C  
ATOM   4003  OE1 GLU A 510      54.188  -6.332 -46.875  1.00 80.12           O  
ATOM   4004  OE2 GLU A 510      55.750  -5.613 -45.500  1.00 80.12           O  
ATOM   4005  N   ALA A 511      55.375  -0.436 -47.000  1.00 78.69           N  
ATOM   4006  CA  ALA A 511      54.281   0.534 -46.938  1.00 78.69           C  
ATOM   4007  C   ALA A 511      54.406   1.595 -48.000  1.00 78.69           C  
ATOM   4008  CB  ALA A 511      54.250   1.191 -45.562  1.00 78.69           C  
ATOM   4009  O   ALA A 511      53.438   1.975 -48.656  1.00 78.69           O  
ATOM   4010  N   LEU A 512      55.656   2.146 -48.281  1.00 80.62           N  
ATOM   4011  CA  LEU A 512      55.938   3.156 -49.312  1.00 80.62           C  
ATOM   4012  C   LEU A 512      55.750   2.586 -50.719  1.00 80.62           C  
ATOM   4013  CB  LEU A 512      57.375   3.689 -49.156  1.00 80.62           C  
ATOM   4014  O   LEU A 512      55.250   3.279 -51.594  1.00 80.62           O  
ATOM   4015  CG  LEU A 512      57.594   4.695 -48.031  1.00 80.62           C  
ATOM   4016  CD1 LEU A 512      59.094   4.961 -47.844  1.00 80.62           C  
ATOM   4017  CD2 LEU A 512      56.844   5.992 -48.312  1.00 80.62           C  
ATOM   4018  N   ASN A 513      56.125   1.335 -50.969  1.00 77.62           N  
ATOM   4019  CA  ASN A 513      55.969   0.628 -52.219  1.00 77.62           C  
ATOM   4020  C   ASN A 513      54.500   0.369 -52.562  1.00 77.62           C  
ATOM   4021  CB  ASN A 513      56.750  -0.688 -52.188  1.00 77.62           C  
ATOM   4022  O   ASN A 513      54.125   0.458 -53.719  1.00 77.62           O  
ATOM   4023  CG  ASN A 513      58.250  -0.492 -52.406  1.00 77.62           C  
ATOM   4024  ND2 ASN A 513      59.031  -1.492 -52.031  1.00 77.62           N  
ATOM   4025  OD1 ASN A 513      58.688   0.551 -52.906  1.00 77.62           O  
ATOM   4026  N   ASN A 514      53.688   0.122 -51.562  1.00 72.12           N  
ATOM   4027  CA  ASN A 514      52.281  -0.147 -51.719  1.00 72.12           C  
ATOM   4028  C   ASN A 514      51.469   1.145 -51.812  1.00 72.12           C  
ATOM   4029  CB  ASN A 514      51.781  -0.985 -50.531  1.00 72.12           C  
ATOM   4030  O   ASN A 514      50.406   1.162 -52.438  1.00 72.12           O  
ATOM   4031  CG  ASN A 514      52.188  -2.436 -50.625  1.00 72.12           C  
ATOM   4032  ND2 ASN A 514      52.281  -3.104 -49.469  1.00 72.12           N  
ATOM   4033  OD1 ASN A 514      52.469  -2.951 -51.719  1.00 72.12           O  
ATOM   4034  N   ARG A 515      51.938   2.273 -51.219  1.00 67.25           N  
ATOM   4035  CA  ARG A 515      51.312   3.590 -51.281  1.00 67.25           C  
ATOM   4036  C   ARG A 515      51.469   4.211 -52.656  1.00 67.25           C  
ATOM   4037  CB  ARG A 515      51.906   4.516 -50.219  1.00 67.25           C  
ATOM   4038  O   ARG A 515      50.562   4.871 -53.156  1.00 67.25           O  
ATOM   4039  CG  ARG A 515      51.062   5.734 -49.906  1.00 67.25           C  
ATOM   4040  CD  ARG A 515      51.625   6.535 -48.750  1.00 67.25           C  
ATOM   4041  NE  ARG A 515      50.750   7.664 -48.406  1.00 67.25           N  
ATOM   4042  NH1 ARG A 515      52.188   8.562 -46.844  1.00 67.25           N  
ATOM   4043  NH2 ARG A 515      50.188   9.586 -47.281  1.00 67.25           N  
ATOM   4044  CZ  ARG A 515      51.062   8.602 -47.500  1.00 67.25           C  
ATOM   4045  N   PHE A 516      52.562   3.986 -53.344  1.00 59.69           N  
ATOM   4046  CA  PHE A 516      52.906   4.605 -54.625  1.00 59.69           C  
ATOM   4047  C   PHE A 516      52.594   3.674 -55.781  1.00 59.69           C  
ATOM   4048  CB  PHE A 516      54.406   4.973 -54.656  1.00 59.69           C  
ATOM   4049  O   PHE A 516      52.938   3.965 -56.938  1.00 59.69           O  
ATOM   4050  CG  PHE A 516      54.781   6.109 -53.750  1.00 59.69           C  
ATOM   4051  CD1 PHE A 516      54.375   7.410 -54.031  1.00 59.69           C  
ATOM   4052  CD2 PHE A 516      55.500   5.879 -52.594  1.00 59.69           C  
ATOM   4053  CE1 PHE A 516      54.688   8.461 -53.188  1.00 59.69           C  
ATOM   4054  CE2 PHE A 516      55.844   6.926 -51.719  1.00 59.69           C  
ATOM   4055  CZ  PHE A 516      55.438   8.219 -52.031  1.00 59.69           C  
ATOM   4056  N   GLN A 517      51.781   2.502 -55.594  1.00 52.84           N  
ATOM   4057  CA  GLN A 517      51.344   1.667 -56.688  1.00 52.84           C  
ATOM   4058  C   GLN A 517      50.219   2.355 -57.500  1.00 52.84           C  
ATOM   4059  CB  GLN A 517      50.844   0.311 -56.188  1.00 52.84           C  
ATOM   4060  O   GLN A 517      49.188   2.738 -56.938  1.00 52.84           O  
ATOM   4061  CG  GLN A 517      51.938  -0.750 -56.125  1.00 52.84           C  
ATOM   4062  CD  GLN A 517      51.375  -2.135 -55.812  1.00 52.84           C  
ATOM   4063  NE2 GLN A 517      52.250  -3.141 -55.906  1.00 52.84           N  
ATOM   4064  OE1 GLN A 517      50.188  -2.297 -55.531  1.00 52.84           O  
ATOM   4065  N   ILE A 518      50.500   3.324 -58.406  1.00 39.31           N  
ATOM   4066  CA  ILE A 518      49.625   3.873 -59.438  1.00 39.31           C  
ATOM   4067  C   ILE A 518      48.938   2.734 -60.188  1.00 39.31           C  
ATOM   4068  CB  ILE A 518      50.375   4.805 -60.406  1.00 39.31           C  
ATOM   4069  O   ILE A 518      49.625   1.913 -60.812  1.00 39.31           O  
ATOM   4070  CG1 ILE A 518      51.094   5.918 -59.625  1.00 39.31           C  
ATOM   4071  CG2 ILE A 518      49.406   5.391 -61.438  1.00 39.31           C  
ATOM   4072  CD1 ILE A 518      52.031   6.742 -60.500  1.00 39.31           C  
ATOM   4073  N   LYS A 519      47.844   2.127 -59.688  1.00 39.03           N  
ATOM   4074  CA  LYS A 519      47.000   1.244 -60.500  1.00 39.03           C  
ATOM   4075  C   LYS A 519      46.531   1.951 -61.781  1.00 39.03           C  
ATOM   4076  CB  LYS A 519      45.812   0.744 -59.719  1.00 39.03           C  
ATOM   4077  O   LYS A 519      46.031   3.068 -61.719  1.00 39.03           O  
ATOM   4078  CG  LYS A 519      46.062  -0.518 -58.906  1.00 39.03           C  
ATOM   4079  CD  LYS A 519      44.781  -1.087 -58.312  1.00 39.03           C  
ATOM   4080  CE  LYS A 519      45.062  -2.314 -57.438  1.00 39.03           C  
ATOM   4081  NZ  LYS A 519      43.812  -2.854 -56.844  1.00 39.03           N  
ATOM   4082  N   GLY A 520      47.281   1.967 -62.875  1.00 31.00           N  
ATOM   4083  CA  GLY A 520      46.812   2.270 -64.250  1.00 31.00           C  
ATOM   4084  C   GLY A 520      45.312   2.064 -64.375  1.00 31.00           C  
ATOM   4085  O   GLY A 520      44.719   1.188 -63.719  1.00 31.00           O  
ATOM   4086  N   VAL A 521      44.406   3.105 -64.312  1.00 31.86           N  
ATOM   4087  CA  VAL A 521      42.969   3.012 -64.562  1.00 31.86           C  
ATOM   4088  C   VAL A 521      42.688   1.787 -65.438  1.00 31.86           C  
ATOM   4089  CB  VAL A 521      42.438   4.289 -65.250  1.00 31.86           C  
ATOM   4090  O   VAL A 521      43.312   1.630 -66.500  1.00 31.86           O  
ATOM   4091  CG1 VAL A 521      40.969   4.152 -65.625  1.00 31.86           C  
ATOM   4092  CG2 VAL A 521      42.688   5.516 -64.375  1.00 31.86           C  
ATOM   4093  N   GLU A 522      42.344   0.571 -65.000  1.00 35.25           N  
ATOM   4094  CA  GLU A 522      41.750  -0.538 -65.750  1.00 35.25           C  
ATOM   4095  C   GLU A 522      40.344  -0.183 -66.188  1.00 35.25           C  
ATOM   4096  CB  GLU A 522      41.719  -1.798 -64.875  1.00 35.25           C  
ATOM   4097  O   GLU A 522      39.469   0.151 -65.375  1.00 35.25           O  
ATOM   4098  CG  GLU A 522      42.531  -2.955 -65.438  1.00 35.25           C  
ATOM   4099  CD  GLU A 522      42.500  -4.195 -64.500  1.00 35.25           C  
ATOM   4100  OE1 GLU A 522      43.094  -5.223 -64.875  1.00 35.25           O  
ATOM   4101  OE2 GLU A 522      41.844  -4.137 -63.469  1.00 35.25           O  
ATOM   4102  N   LEU A 523      40.219   0.576 -67.250  1.00 31.89           N  
ATOM   4103  CA  LEU A 523      38.969   0.887 -67.875  1.00 31.89           C  
ATOM   4104  C   LEU A 523      38.188  -0.387 -68.250  1.00 31.89           C  
ATOM   4105  CB  LEU A 523      39.219   1.678 -69.188  1.00 31.89           C  
ATOM   4106  O   LEU A 523      38.719  -1.309 -68.812  1.00 31.89           O  
ATOM   4107  CG  LEU A 523      39.562   3.160 -69.000  1.00 31.89           C  
ATOM   4108  CD1 LEU A 523      40.469   3.641 -70.125  1.00 31.89           C  
ATOM   4109  CD2 LEU A 523      38.281   3.990 -68.938  1.00 31.89           C  
ATOM   4110  N   LYS A 524      37.312  -0.878 -67.375  1.00 38.59           N  
ATOM   4111  CA  LYS A 524      36.281  -1.896 -67.562  1.00 38.59           C  
ATOM   4112  C   LYS A 524      35.625  -1.741 -68.938  1.00 38.59           C  
ATOM   4113  CB  LYS A 524      35.219  -1.823 -66.500  1.00 38.59           C  
ATOM   4114  O   LYS A 524      35.312  -0.624 -69.375  1.00 38.59           O  
ATOM   4115  CG  LYS A 524      35.562  -2.652 -65.250  1.00 38.59           C  
ATOM   4116  CD  LYS A 524      34.406  -2.709 -64.250  1.00 38.59           C  
ATOM   4117  CE  LYS A 524      34.750  -3.504 -63.000  1.00 38.59           C  
ATOM   4118  NZ  LYS A 524      33.594  -3.598 -62.062  1.00 38.59           N  
ATOM   4119  N   SER A 525      36.031  -2.436 -70.000  1.00 45.03           N  
ATOM   4120  CA  SER A 525      35.656  -2.717 -71.375  1.00 45.03           C  
ATOM   4121  C   SER A 525      34.250  -2.184 -71.688  1.00 45.03           C  
ATOM   4122  CB  SER A 525      35.688  -4.223 -71.625  1.00 45.03           C  
ATOM   4123  O   SER A 525      33.969  -1.758 -72.812  1.00 45.03           O  
ATOM   4124  OG  SER A 525      34.406  -4.809 -71.438  1.00 45.03           O  
ATOM   4125  N   GLY A 526      33.469  -1.622 -70.625  1.00 49.53           N  
ATOM   4126  CA  GLY A 526      32.125  -1.069 -70.812  1.00 49.53           C  
ATOM   4127  C   GLY A 526      32.094   0.443 -70.688  1.00 49.53           C  
ATOM   4128  O   GLY A 526      31.281   1.097 -71.375  1.00 49.53           O  
ATOM   4129  N   TYR A 527      33.094   1.130 -70.125  1.00 46.94           N  
ATOM   4130  CA  TYR A 527      33.312   2.562 -69.938  1.00 46.94           C  
ATOM   4131  C   TYR A 527      34.281   3.113 -70.938  1.00 46.94           C  
ATOM   4132  CB  TYR A 527      33.812   2.859 -68.500  1.00 46.94           C  
ATOM   4133  O   TYR A 527      34.188   4.285 -71.312  1.00 46.94           O  
ATOM   4134  CG  TYR A 527      32.781   3.498 -67.625  1.00 46.94           C  
ATOM   4135  CD1 TYR A 527      32.625   4.879 -67.562  1.00 46.94           C  
ATOM   4136  CD2 TYR A 527      32.000   2.721 -66.750  1.00 46.94           C  
ATOM   4137  CE1 TYR A 527      31.688   5.473 -66.750  1.00 46.94           C  
ATOM   4138  CE2 TYR A 527      31.047   3.303 -65.938  1.00 46.94           C  
ATOM   4139  OH  TYR A 527      29.969   5.258 -65.125  1.00 46.94           O  
ATOM   4140  CZ  TYR A 527      30.906   4.676 -65.938  1.00 46.94           C  
ATOM   4141  N   LYS A 528      35.062   2.301 -71.688  1.00 51.88           N  
ATOM   4142  CA  LYS A 528      35.938   2.635 -72.812  1.00 51.88           C  
ATOM   4143  C   LYS A 528      35.125   2.951 -74.062  1.00 51.88           C  
ATOM   4144  CB  LYS A 528      36.906   1.491 -73.125  1.00 51.88           C  
ATOM   4145  O   LYS A 528      35.438   3.895 -74.812  1.00 51.88           O  
ATOM   4146  CG  LYS A 528      38.125   1.907 -73.875  1.00 51.88           C  
ATOM   4147  CD  LYS A 528      39.062   0.729 -74.125  1.00 51.88           C  
ATOM   4148  CE  LYS A 528      40.250   1.114 -75.062  1.00 51.88           C  
ATOM   4149  NZ  LYS A 528      41.188  -0.018 -75.250  1.00 51.88           N  
ATOM   4150  N   ASP A 529      33.875   2.383 -74.125  1.00 55.56           N  
ATOM   4151  CA  ASP A 529      33.000   2.600 -75.250  1.00 55.56           C  
ATOM   4152  C   ASP A 529      32.094   3.809 -75.000  1.00 55.56           C  
ATOM   4153  CB  ASP A 529      32.156   1.353 -75.500  1.00 55.56           C  
ATOM   4154  O   ASP A 529      31.844   4.586 -75.938  1.00 55.56           O  
ATOM   4155  CG  ASP A 529      32.906   0.270 -76.250  1.00 55.56           C  
ATOM   4156  OD1 ASP A 529      33.938   0.569 -76.875  1.00 55.56           O  
ATOM   4157  OD2 ASP A 529      32.438  -0.892 -76.250  1.00 55.56           O  
ATOM   4158  N   TRP A 530      31.750   4.109 -73.812  1.00 61.53           N  
ATOM   4159  CA  TRP A 530      30.906   5.234 -73.438  1.00 61.53           C  
ATOM   4160  C   TRP A 530      31.719   6.520 -73.312  1.00 61.53           C  
ATOM   4161  CB  TRP A 530      30.203   4.957 -72.062  1.00 61.53           C  
ATOM   4162  O   TRP A 530      31.281   7.582 -73.750  1.00 61.53           O  
ATOM   4163  CG  TRP A 530      29.547   6.160 -71.500  1.00 61.53           C  
ATOM   4164  CD1 TRP A 530      30.156   7.336 -71.125  1.00 61.53           C  
ATOM   4165  CD2 TRP A 530      28.172   6.305 -71.125  1.00 61.53           C  
ATOM   4166  CE2 TRP A 530      28.000   7.594 -70.562  1.00 61.53           C  
ATOM   4167  CE3 TRP A 530      27.047   5.469 -71.250  1.00 61.53           C  
ATOM   4168  NE1 TRP A 530      29.234   8.203 -70.562  1.00 61.53           N  
ATOM   4169  CH2 TRP A 530      25.688   7.230 -70.312  1.00 61.53           C  
ATOM   4170  CZ2 TRP A 530      26.766   8.070 -70.188  1.00 61.53           C  
ATOM   4171  CZ3 TRP A 530      25.812   5.941 -70.812  1.00 61.53           C  
ATOM   4172  N   ILE A 531      32.938   6.430 -72.750  1.00 64.94           N  
ATOM   4173  CA  ILE A 531      33.875   7.555 -72.688  1.00 64.94           C  
ATOM   4174  C   ILE A 531      34.406   7.887 -74.062  1.00 64.94           C  
ATOM   4175  CB  ILE A 531      35.031   7.262 -71.688  1.00 64.94           C  
ATOM   4176  O   ILE A 531      34.594   9.055 -74.375  1.00 64.94           O  
ATOM   4177  CG1 ILE A 531      34.531   7.258 -70.250  1.00 64.94           C  
ATOM   4178  CG2 ILE A 531      36.156   8.281 -71.875  1.00 64.94           C  
ATOM   4179  CD1 ILE A 531      35.531   6.664 -69.250  1.00 64.94           C  
ATOM   4180  N   LEU A 532      34.594   6.945 -74.938  1.00 66.06           N  
ATOM   4181  CA  LEU A 532      34.969   7.129 -76.312  1.00 66.06           C  
ATOM   4182  C   LEU A 532      33.812   7.727 -77.125  1.00 66.06           C  
ATOM   4183  CB  LEU A 532      35.375   5.801 -76.938  1.00 66.06           C  
ATOM   4184  O   LEU A 532      34.000   8.586 -78.000  1.00 66.06           O  
ATOM   4185  CG  LEU A 532      36.812   5.754 -77.562  1.00 66.06           C  
ATOM   4186  CD1 LEU A 532      37.625   4.684 -76.875  1.00 66.06           C  
ATOM   4187  CD2 LEU A 532      36.750   5.500 -79.062  1.00 66.06           C  
ATOM   4188  N   TRP A 533      32.500   7.395 -76.750  1.00 69.44           N  
ATOM   4189  CA  TRP A 533      31.328   7.922 -77.438  1.00 69.44           C  
ATOM   4190  C   TRP A 533      31.031   9.344 -77.000  1.00 69.44           C  
ATOM   4191  CB  TRP A 533      30.109   7.023 -77.188  1.00 69.44           C  
ATOM   4192  O   TRP A 533      30.625  10.195 -77.750  1.00 69.44           O  
ATOM   4193  CG  TRP A 533      29.906   5.957 -78.188  1.00 69.44           C  
ATOM   4194  CD1 TRP A 533      30.297   4.648 -78.125  1.00 69.44           C  
ATOM   4195  CD2 TRP A 533      29.250   6.105 -79.438  1.00 69.44           C  
ATOM   4196  CE2 TRP A 533      29.281   4.848 -80.062  1.00 69.44           C  
ATOM   4197  CE3 TRP A 533      28.625   7.184 -80.125  1.00 69.44           C  
ATOM   4198  NE1 TRP A 533      29.922   3.977 -79.250  1.00 69.44           N  
ATOM   4199  CH2 TRP A 533      28.125   5.707 -82.000  1.00 69.44           C  
ATOM   4200  CZ2 TRP A 533      28.719   4.637 -81.375  1.00 69.44           C  
ATOM   4201  CZ3 TRP A 533      28.078   6.969 -81.375  1.00 69.44           C  
ATOM   4202  N   ILE A 534      31.312   9.672 -75.688  1.00 73.00           N  
ATOM   4203  CA  ILE A 534      31.125  11.008 -75.125  1.00 73.00           C  
ATOM   4204  C   ILE A 534      32.250  11.938 -75.625  1.00 73.00           C  
ATOM   4205  CB  ILE A 534      31.094  10.977 -73.562  1.00 73.00           C  
ATOM   4206  O   ILE A 534      31.984  13.094 -75.938  1.00 73.00           O  
ATOM   4207  CG1 ILE A 534      29.859  10.227 -73.125  1.00 73.00           C  
ATOM   4208  CG2 ILE A 534      31.141  12.398 -73.000  1.00 73.00           C  
ATOM   4209  CD1 ILE A 534      29.812  10.023 -71.562  1.00 73.00           C  
ATOM   4210  N   SER A 535      33.500  11.430 -75.688  1.00 70.38           N  
ATOM   4211  CA  SER A 535      34.594  12.180 -76.250  1.00 70.38           C  
ATOM   4212  C   SER A 535      34.438  12.414 -77.750  1.00 70.38           C  
ATOM   4213  CB  SER A 535      35.938  11.453 -76.000  1.00 70.38           C  
ATOM   4214  O   SER A 535      34.719  13.492 -78.250  1.00 70.38           O  
ATOM   4215  OG  SER A 535      37.000  12.070 -76.688  1.00 70.38           O  
ATOM   4216  N   PHE A 536      33.875  11.367 -78.438  1.00 75.44           N  
ATOM   4217  CA  PHE A 536      33.531  11.469 -79.875  1.00 75.44           C  
ATOM   4218  C   PHE A 536      32.406  12.469 -80.125  1.00 75.44           C  
ATOM   4219  CB  PHE A 536      33.156  10.102 -80.438  1.00 75.44           C  
ATOM   4220  O   PHE A 536      32.469  13.289 -81.000  1.00 75.44           O  
ATOM   4221  CG  PHE A 536      32.875  10.109 -81.938  1.00 75.44           C  
ATOM   4222  CD1 PHE A 536      31.562  10.109 -82.375  1.00 75.44           C  
ATOM   4223  CD2 PHE A 536      33.906  10.125 -82.875  1.00 75.44           C  
ATOM   4224  CE1 PHE A 536      31.297  10.125 -83.750  1.00 75.44           C  
ATOM   4225  CE2 PHE A 536      33.656  10.133 -84.188  1.00 75.44           C  
ATOM   4226  CZ  PHE A 536      32.344  10.133 -84.688  1.00 75.44           C  
ATOM   4227  N   ALA A 537      31.375  12.484 -79.250  1.00 74.12           N  
ATOM   4228  CA  ALA A 537      30.234  13.398 -79.312  1.00 74.12           C  
ATOM   4229  C   ALA A 537      30.656  14.828 -79.000  1.00 74.12           C  
ATOM   4230  CB  ALA A 537      29.141  12.945 -78.375  1.00 74.12           C  
ATOM   4231  O   ALA A 537      30.234  15.773 -79.688  1.00 74.12           O  
ATOM   4232  N   MET A 538      31.562  14.977 -78.000  1.00 74.81           N  
ATOM   4233  CA  MET A 538      32.062  16.297 -77.562  1.00 74.81           C  
ATOM   4234  C   MET A 538      33.000  16.844 -78.625  1.00 74.81           C  
ATOM   4235  CB  MET A 538      32.781  16.219 -76.250  1.00 74.81           C  
ATOM   4236  O   MET A 538      33.000  18.047 -78.938  1.00 74.81           O  
ATOM   4237  CG  MET A 538      31.812  16.094 -75.062  1.00 74.81           C  
ATOM   4238  SD  MET A 538      30.688  17.531 -74.938  1.00 74.81           S  
ATOM   4239  CE  MET A 538      31.875  18.828 -74.438  1.00 74.81           C  
ATOM   4240  N   SER A 539      33.844  15.977 -79.250  1.00 76.38           N  
ATOM   4241  CA  SER A 539      34.719  16.391 -80.312  1.00 76.38           C  
ATOM   4242  C   SER A 539      33.938  16.750 -81.562  1.00 76.38           C  
ATOM   4243  CB  SER A 539      35.719  15.273 -80.688  1.00 76.38           C  
ATOM   4244  O   SER A 539      34.250  17.719 -82.250  1.00 76.38           O  
ATOM   4245  OG  SER A 539      35.062  14.211 -81.312  1.00 76.38           O  
ATOM   4246  N   CYS A 540      32.812  16.062 -81.875  1.00 77.44           N  
ATOM   4247  CA  CYS A 540      31.922  16.375 -83.000  1.00 77.44           C  
ATOM   4248  C   CYS A 540      31.172  17.672 -82.750  1.00 77.44           C  
ATOM   4249  CB  CYS A 540      30.922  15.234 -83.188  1.00 77.44           C  
ATOM   4250  O   CYS A 540      30.984  18.469 -83.625  1.00 77.44           O  
ATOM   4251  SG  CYS A 540      31.250  14.234 -84.625  1.00 77.44           S  
ATOM   4252  N   PHE A 541      30.797  17.891 -81.500  1.00 77.31           N  
ATOM   4253  CA  PHE A 541      30.109  19.125 -81.062  1.00 77.31           C  
ATOM   4254  C   PHE A 541      31.031  20.312 -81.188  1.00 77.31           C  
ATOM   4255  CB  PHE A 541      29.562  19.016 -79.688  1.00 77.31           C  
ATOM   4256  O   PHE A 541      30.641  21.375 -81.688  1.00 77.31           O  
ATOM   4257  CG  PHE A 541      28.625  20.125 -79.250  1.00 77.31           C  
ATOM   4258  CD1 PHE A 541      29.062  21.172 -78.500  1.00 77.31           C  
ATOM   4259  CD2 PHE A 541      27.312  20.125 -79.688  1.00 77.31           C  
ATOM   4260  CE1 PHE A 541      28.203  22.203 -78.125  1.00 77.31           C  
ATOM   4261  CE2 PHE A 541      26.438  21.156 -79.375  1.00 77.31           C  
ATOM   4262  CZ  PHE A 541      26.891  22.188 -78.562  1.00 77.31           C  
ATOM   4263  N   LEU A 542      32.250  20.172 -80.812  1.00 80.81           N  
ATOM   4264  CA  LEU A 542      33.219  21.250 -80.875  1.00 80.81           C  
ATOM   4265  C   LEU A 542      33.531  21.562 -82.312  1.00 80.81           C  
ATOM   4266  CB  LEU A 542      34.500  20.875 -80.125  1.00 80.81           C  
ATOM   4267  O   LEU A 542      33.719  22.719 -82.688  1.00 80.81           O  
ATOM   4268  CG  LEU A 542      34.438  21.000 -78.625  1.00 80.81           C  
ATOM   4269  CD1 LEU A 542      35.688  20.375 -78.000  1.00 80.81           C  
ATOM   4270  CD2 LEU A 542      34.312  22.469 -78.188  1.00 80.81           C  
ATOM   4271  N   LEU A 543      33.625  20.516 -83.125  1.00 81.81           N  
ATOM   4272  CA  LEU A 543      33.844  20.703 -84.562  1.00 81.81           C  
ATOM   4273  C   LEU A 543      32.656  21.422 -85.188  1.00 81.81           C  
ATOM   4274  CB  LEU A 543      34.031  19.344 -85.250  1.00 81.81           C  
ATOM   4275  O   LEU A 543      32.844  22.297 -86.062  1.00 81.81           O  
ATOM   4276  CG  LEU A 543      35.500  18.953 -85.562  1.00 81.81           C  
ATOM   4277  CD1 LEU A 543      35.594  17.453 -85.812  1.00 81.81           C  
ATOM   4278  CD2 LEU A 543      36.031  19.750 -86.750  1.00 81.81           C  
ATOM   4279  N   CYS A 544      31.438  21.188 -84.812  1.00 80.50           N  
ATOM   4280  CA  CYS A 544      30.234  21.844 -85.312  1.00 80.50           C  
ATOM   4281  C   CYS A 544      30.203  23.312 -84.875  1.00 80.50           C  
ATOM   4282  CB  CYS A 544      28.984  21.141 -84.812  1.00 80.50           C  
ATOM   4283  O   CYS A 544      29.828  24.172 -85.688  1.00 80.50           O  
ATOM   4284  SG  CYS A 544      28.672  19.547 -85.625  1.00 80.50           S  
ATOM   4285  N   ILE A 545      30.609  23.531 -83.688  1.00 81.44           N  
ATOM   4286  CA  ILE A 545      30.656  24.906 -83.188  1.00 81.44           C  
ATOM   4287  C   ILE A 545      31.719  25.688 -83.938  1.00 81.44           C  
ATOM   4288  CB  ILE A 545      30.969  24.938 -81.688  1.00 81.44           C  
ATOM   4289  O   ILE A 545      31.484  26.859 -84.312  1.00 81.44           O  
ATOM   4290  CG1 ILE A 545      29.781  24.359 -80.875  1.00 81.44           C  
ATOM   4291  CG2 ILE A 545      31.281  26.375 -81.188  1.00 81.44           C  
ATOM   4292  CD1 ILE A 545      30.047  24.266 -79.375  1.00 81.44           C  
ATOM   4293  N   ALA A 546      32.844  25.078 -84.125  1.00 82.00           N  
ATOM   4294  CA  ALA A 546      33.906  25.734 -84.938  1.00 82.00           C  
ATOM   4295  C   ALA A 546      33.469  25.969 -86.375  1.00 82.00           C  
ATOM   4296  CB  ALA A 546      35.156  24.875 -84.875  1.00 82.00           C  
ATOM   4297  O   ALA A 546      33.719  27.047 -86.938  1.00 82.00           O  
ATOM   4298  N   LEU A 547      32.781  25.000 -87.000  1.00 81.06           N  
ATOM   4299  CA  LEU A 547      32.281  25.141 -88.375  1.00 81.06           C  
ATOM   4300  C   LEU A 547      31.188  26.219 -88.438  1.00 81.06           C  
ATOM   4301  CB  LEU A 547      31.719  23.812 -88.875  1.00 81.06           C  
ATOM   4302  O   LEU A 547      31.156  27.016 -89.375  1.00 81.06           O  
ATOM   4303  CG  LEU A 547      32.719  22.891 -89.562  1.00 81.06           C  
ATOM   4304  CD1 LEU A 547      32.250  21.438 -89.500  1.00 81.06           C  
ATOM   4305  CD2 LEU A 547      32.938  23.328 -91.000  1.00 81.06           C  
ATOM   4306  N   PHE A 548      30.312  26.219 -87.375  1.00 79.25           N  
ATOM   4307  CA  PHE A 548      29.281  27.234 -87.312  1.00 79.25           C  
ATOM   4308  C   PHE A 548      29.891  28.609 -87.125  1.00 79.25           C  
ATOM   4309  CB  PHE A 548      28.281  26.906 -86.188  1.00 79.25           C  
ATOM   4310  O   PHE A 548      29.438  29.594 -87.688  1.00 79.25           O  
ATOM   4311  CG  PHE A 548      26.875  26.719 -86.688  1.00 79.25           C  
ATOM   4312  CD1 PHE A 548      26.016  27.812 -86.812  1.00 79.25           C  
ATOM   4313  CD2 PHE A 548      26.391  25.453 -86.938  1.00 79.25           C  
ATOM   4314  CE1 PHE A 548      24.703  27.641 -87.250  1.00 79.25           C  
ATOM   4315  CE2 PHE A 548      25.078  25.281 -87.375  1.00 79.25           C  
ATOM   4316  CZ  PHE A 548      24.234  26.375 -87.562  1.00 79.25           C  
ATOM   4317  N   GLY A 549      30.875  28.641 -86.250  1.00 81.62           N  
ATOM   4318  CA  GLY A 549      31.609  29.891 -86.062  1.00 81.62           C  
ATOM   4319  C   GLY A 549      32.281  30.375 -87.312  1.00 81.62           C  
ATOM   4320  O   GLY A 549      32.281  31.562 -87.625  1.00 81.62           O  
ATOM   4321  N   PHE A 550      32.844  29.484 -88.062  1.00 79.81           N  
ATOM   4322  CA  PHE A 550      33.500  29.797 -89.375  1.00 79.81           C  
ATOM   4323  C   PHE A 550      32.469  30.234 -90.375  1.00 79.81           C  
ATOM   4324  CB  PHE A 550      34.250  28.578 -89.875  1.00 79.81           C  
ATOM   4325  O   PHE A 550      32.719  31.188 -91.125  1.00 79.81           O  
ATOM   4326  CG  PHE A 550      35.031  28.844 -91.125  1.00 79.81           C  
ATOM   4327  CD1 PHE A 550      34.531  28.469 -92.375  1.00 79.81           C  
ATOM   4328  CD2 PHE A 550      36.281  29.453 -91.062  1.00 79.81           C  
ATOM   4329  CE1 PHE A 550      35.250  28.719 -93.562  1.00 79.81           C  
ATOM   4330  CE2 PHE A 550      37.000  29.703 -92.250  1.00 79.81           C  
ATOM   4331  CZ  PHE A 550      36.469  29.328 -93.500  1.00 79.81           C  
ATOM   4332  N   ILE A 551      31.312  29.578 -90.500  1.00 78.12           N  
ATOM   4333  CA  ILE A 551      30.234  29.922 -91.375  1.00 78.12           C  
ATOM   4334  C   ILE A 551      29.672  31.297 -91.062  1.00 78.12           C  
ATOM   4335  CB  ILE A 551      29.109  28.859 -91.375  1.00 78.12           C  
ATOM   4336  O   ILE A 551      29.406  32.125 -91.938  1.00 78.12           O  
ATOM   4337  CG1 ILE A 551      29.625  27.531 -91.938  1.00 78.12           C  
ATOM   4338  CG2 ILE A 551      27.891  29.359 -92.125  1.00 78.12           C  
ATOM   4339  CD1 ILE A 551      28.625  26.391 -91.812  1.00 78.12           C  
ATOM   4340  N   MET A 552      29.516  31.531 -89.750  1.00 73.38           N  
ATOM   4341  CA  MET A 552      29.047  32.812 -89.250  1.00 73.38           C  
ATOM   4342  C   MET A 552      30.078  33.906 -89.562  1.00 73.38           C  
ATOM   4343  CB  MET A 552      28.719  32.750 -87.812  1.00 73.38           C  
ATOM   4344  O   MET A 552      29.719  35.031 -89.875  1.00 73.38           O  
ATOM   4345  CG  MET A 552      27.438  32.000 -87.438  1.00 73.38           C  
ATOM   4346  SD  MET A 552      25.938  32.875 -88.062  1.00 73.38           S  
ATOM   4347  CE  MET A 552      25.828  34.219 -86.812  1.00 73.38           C  
ATOM   4348  N   TRP A 553      31.312  33.562 -89.312  1.00 76.56           N  
ATOM   4349  CA  TRP A 553      32.438  34.469 -89.625  1.00 76.56           C  
ATOM   4350  C   TRP A 553      32.531  34.719 -91.125  1.00 76.56           C  
ATOM   4351  CB  TRP A 553      33.719  33.906 -89.062  1.00 76.56           C  
ATOM   4352  O   TRP A 553      32.750  35.844 -91.500  1.00 76.56           O  
ATOM   4353  CG  TRP A 553      34.906  34.812 -89.250  1.00 76.56           C  
ATOM   4354  CD1 TRP A 553      35.219  35.969 -88.625  1.00 76.56           C  
ATOM   4355  CD2 TRP A 553      35.969  34.594 -90.188  1.00 76.56           C  
ATOM   4356  CE2 TRP A 553      36.875  35.688 -90.062  1.00 76.56           C  
ATOM   4357  CE3 TRP A 553      36.250  33.625 -91.188  1.00 76.56           C  
ATOM   4358  NE1 TRP A 553      36.375  36.500 -89.062  1.00 76.56           N  
ATOM   4359  CH2 TRP A 553      38.281  34.812 -91.750  1.00 76.56           C  
ATOM   4360  CZ2 TRP A 553      38.031  35.812 -90.875  1.00 76.56           C  
ATOM   4361  CZ3 TRP A 553      37.406  33.750 -91.938  1.00 76.56           C  
ATOM   4362  N   ALA A 554      32.406  33.719 -91.938  1.00 72.69           N  
ATOM   4363  CA  ALA A 554      32.438  33.781 -93.438  1.00 72.69           C  
ATOM   4364  C   ALA A 554      31.219  34.531 -93.938  1.00 72.69           C  
ATOM   4365  CB  ALA A 554      32.531  32.375 -94.000  1.00 72.69           C  
ATOM   4366  O   ALA A 554      31.297  35.219 -95.000  1.00 72.69           O  
ATOM   4367  N   CYS A 555      30.000  34.500 -93.250  1.00 68.12           N  
ATOM   4368  CA  CYS A 555      28.781  35.219 -93.625  1.00 68.12           C  
ATOM   4369  C   CYS A 555      28.891  36.688 -93.250  1.00 68.12           C  
ATOM   4370  CB  CYS A 555      27.562  34.594 -92.875  1.00 68.12           C  
ATOM   4371  O   CYS A 555      28.359  37.562 -93.938  1.00 68.12           O  
ATOM   4372  SG  CYS A 555      26.922  33.125 -93.750  1.00 68.12           S  
ATOM   4373  N   GLN A 556      29.719  37.062 -92.188  1.00 66.12           N  
ATOM   4374  CA  GLN A 556      29.938  38.406 -91.688  1.00 66.12           C  
ATOM   4375  C   GLN A 556      31.000  39.125 -92.562  1.00 66.12           C  
ATOM   4376  CB  GLN A 556      30.344  38.406 -90.250  1.00 66.12           C  
ATOM   4377  O   GLN A 556      30.922  40.344 -92.750  1.00 66.12           O  
ATOM   4378  CG  GLN A 556      29.172  38.312 -89.250  1.00 66.12           C  
ATOM   4379  CD  GLN A 556      29.609  38.406 -87.812  1.00 66.12           C  
ATOM   4380  NE2 GLN A 556      28.672  38.781 -86.938  1.00 66.12           N  
ATOM   4381  OE1 GLN A 556      30.766  38.156 -87.500  1.00 66.12           O  
ATOM   4382  N   LYS A 557      31.922  38.438 -93.250  1.00 65.69           N  
ATOM   4383  CA  LYS A 557      33.031  38.969 -94.000  1.00 65.69           C  
ATOM   4384  C   LYS A 557      32.719  38.875 -95.500  1.00 65.69           C  
ATOM   4385  CB  LYS A 557      34.312  38.188 -93.688  1.00 65.69           C  
ATOM   4386  O   LYS A 557      33.469  39.438 -96.312  1.00 65.69           O  
ATOM   4387  CG  LYS A 557      35.062  38.688 -92.500  1.00 65.69           C  
ATOM   4388  CD  LYS A 557      36.562  38.500 -92.625  1.00 65.69           C  
ATOM   4389  CE  LYS A 557      37.281  39.000 -91.375  1.00 65.69           C  
ATOM   4390  NZ  LYS A 557      38.781  38.844 -91.500  1.00 65.69           N  
ATOM   4391  N   GLY A 558      31.281  38.656 -95.812  1.00 62.50           N  
ATOM   4392  CA  GLY A 558      30.766  38.875 -97.188  1.00 62.50           C  
ATOM   4393  C   GLY A 558      31.266  37.875 -98.188  1.00 62.50           C  
ATOM   4394  O   GLY A 558      31.156  38.094 -99.375  1.00 62.50           O  
ATOM   4395  N   ASN A 559      31.750  36.562 -97.875  1.00 57.53           N  
ATOM   4396  CA  ASN A 559      32.344  35.531 -98.688  1.00 57.53           C  
ATOM   4397  C   ASN A 559      31.438  34.312 -98.812  1.00 57.53           C  
ATOM   4398  CB  ASN A 559      33.719  35.125 -98.188  1.00 57.53           C  
ATOM   4399  O   ASN A 559      31.562  33.500 -99.688  1.00 57.53           O  
ATOM   4400  CG  ASN A 559      34.812  35.406 -99.188  1.00 57.53           C  
ATOM   4401  ND2 ASN A 559      36.062  35.219 -98.750  1.00 57.53           N  
ATOM   4402  OD1 ASN A 559      34.562  35.812-100.312  1.00 57.53           O  
ATOM   4403  N   ILE A 560      30.094  34.312 -98.250  1.00 55.56           N  
ATOM   4404  CA  ILE A 560      29.125  33.219 -98.438  1.00 55.56           C  
ATOM   4405  C   ILE A 560      27.703  33.781 -98.438  1.00 55.56           C  
ATOM   4406  CB  ILE A 560      29.297  32.156 -97.312  1.00 55.56           C  
ATOM   4407  O   ILE A 560      27.359  34.562 -97.500  1.00 55.56           O  
ATOM   4408  CG1 ILE A 560      30.641  31.422 -97.500  1.00 55.56           C  
ATOM   4409  CG2 ILE A 560      28.125  31.156 -97.375  1.00 55.56           C  
ATOM   4410  CD1 ILE A 560      31.031  30.594 -96.250  1.00 55.56           C  
ATOM   4411  N   ARG A 561      27.031  34.062 -99.562  1.00 51.06           N  
ATOM   4412  CA  ARG A 561      25.641  34.438 -99.812  1.00 51.06           C  
ATOM   4413  C   ARG A 561      24.703  33.250 -99.562  1.00 51.06           C  
ATOM   4414  CB  ARG A 561      25.484  34.906-101.250  1.00 51.06           C  
ATOM   4415  O   ARG A 561      24.891  32.156-100.125  1.00 51.06           O  
ATOM   4416  CG  ARG A 561      25.703  36.406-101.438  1.00 51.06           C  
ATOM   4417  CD  ARG A 561      25.344  36.875-102.812  1.00 51.06           C  
ATOM   4418  NE  ARG A 561      25.562  38.312-103.000  1.00 51.06           N  
ATOM   4419  NH1 ARG A 561      24.703  38.438-105.125  1.00 51.06           N  
ATOM   4420  NH2 ARG A 561      25.516  40.312-104.125  1.00 51.06           N  
ATOM   4421  CZ  ARG A 561      25.266  39.031-104.062  1.00 51.06           C  
ATOM   4422  N   CYS A 562      24.234  33.000 -98.188  1.00 53.31           N  
ATOM   4423  CA  CYS A 562      23.250  31.953 -97.938  1.00 53.31           C  
ATOM   4424  C   CYS A 562      21.844  32.438 -98.250  1.00 53.31           C  
ATOM   4425  CB  CYS A 562      23.344  31.516 -96.438  1.00 53.31           C  
ATOM   4426  O   CYS A 562      21.422  33.469 -97.750  1.00 53.31           O  
ATOM   4427  SG  CYS A 562      23.969  29.844 -96.250  1.00 53.31           S  
ATOM   4428  N   ASN A 563      21.219  32.094 -99.438  1.00 50.03           N  
ATOM   4429  CA  ASN A 563      19.844  32.062 -99.875  1.00 50.03           C  
ATOM   4430  C   ASN A 563      19.062  30.859 -99.375  1.00 50.03           C  
ATOM   4431  CB  ASN A 563      19.812  32.031-101.438  1.00 50.03           C  
ATOM   4432  O   ASN A 563      19.328  29.719 -99.750  1.00 50.03           O  
ATOM   4433  CG  ASN A 563      19.719  33.438-102.000  1.00 50.03           C  
ATOM   4434  ND2 ASN A 563      19.844  33.531-103.375  1.00 50.03           N  
ATOM   4435  OD1 ASN A 563      19.562  34.406-101.312  1.00 50.03           O  
ATOM   4436  N   ILE A 564      18.781  30.766 -98.000  1.00 51.88           N  
ATOM   4437  CA  ILE A 564      17.672  29.859 -97.750  1.00 51.88           C  
ATOM   4438  C   ILE A 564      16.750  30.469 -96.688  1.00 51.88           C  
ATOM   4439  CB  ILE A 564      18.156  28.469 -97.312  1.00 51.88           C  
ATOM   4440  O   ILE A 564      17.219  30.953 -95.688  1.00 51.88           O  
ATOM   4441  CG1 ILE A 564      18.969  27.812 -98.438  1.00 51.88           C  
ATOM   4442  CG2 ILE A 564      16.984  27.594 -96.875  1.00 51.88           C  
ATOM   4443  CD1 ILE A 564      19.797  26.609 -98.000  1.00 51.88           C  
ATOM   4444  N   CYS A 565      15.438  30.969 -97.062  1.00 37.91           N  
ATOM   4445  CA  CYS A 565      14.172  31.219 -96.375  1.00 37.91           C  
ATOM   4446  C   CYS A 565      13.602  29.922 -95.812  1.00 37.91           C  
ATOM   4447  CB  CYS A 565      13.156  31.844 -97.375  1.00 37.91           C  
ATOM   4448  O   CYS A 565      13.648  28.875 -96.438  1.00 37.91           O  
ATOM   4449  SG  CYS A 565      13.375  33.625 -97.562  1.00 37.91           S  
ATOM   4450  N   ILE A 566      13.633  29.750 -94.500  1.00 33.81           N  
ATOM   4451  CA  ILE A 566      13.055  29.094 -93.375  1.00 33.81           C  
ATOM   4452  C   ILE A 566      13.820  27.797 -93.062  1.00 33.81           C  
ATOM   4453  CB  ILE A 566      11.555  28.797 -93.562  1.00 33.81           C  
ATOM   4454  O   ILE A 566      14.078  27.000 -93.938  1.00 33.81           O  
ATOM   4455  CG1 ILE A 566      10.766  30.094 -93.688  1.00 33.81           C  
ATOM   4456  CG2 ILE A 566      11.008  27.953 -92.375  1.00 33.81           C  
ATOM   4457  CD1 ILE A 566       9.328  29.906 -94.125  1.00 33.81           C  
TER    4458      ILE A 566                                                      
ENDMDL                                                                          
END                                                                             
