# Supplementary material for: Future Sequon Finder - A novel approach for predicting future N-linked glycosylation sequon locations on viral surface proteins
Source: PLoS One. 2025 Aug 14;20(8):e0328174. doi: 10.1371/journal.pone.0328174 (PMC12352829; doi:10.1371/journal.pone.0328174)
Supplement: S3 File — (ZIP) [file pone.0328174.s004.zip › S3_File/S3_File/Human H3N2/Future Prediction Strains/ACanberra142024_85e4d_unrelaxed_rank_001_alphafold2_ptm_model_1_seed_000.pdb]

MODEL     1                                                                     
ATOM      1  N   MET A   1      33.375  -1.325 -85.812  1.00 45.38           N  
ATOM      2  CA  MET A   1      34.531  -0.536 -85.438  1.00 45.38           C  
ATOM      3  C   MET A   1      34.188   0.490 -84.375  1.00 45.38           C  
ATOM      4  CB  MET A   1      35.125   0.168 -86.625  1.00 45.38           C  
ATOM      5  O   MET A   1      34.969   0.768 -83.438  1.00 45.38           O  
ATOM      6  CG  MET A   1      36.469  -0.395 -87.062  1.00 45.38           C  
ATOM      7  SD  MET A   1      37.312   0.668 -88.312  1.00 45.38           S  
ATOM      8  CE  MET A   1      36.812  -0.164 -89.875  1.00 45.38           C  
ATOM      9  N   LYS A   2      32.844   0.816 -84.125  1.00 47.78           N  
ATOM     10  CA  LYS A   2      32.250   1.688 -83.125  1.00 47.78           C  
ATOM     11  C   LYS A   2      31.859   0.892 -81.875  1.00 47.78           C  
ATOM     12  CB  LYS A   2      31.062   2.443 -83.688  1.00 47.78           C  
ATOM     13  O   LYS A   2      31.969   1.382 -80.750  1.00 47.78           O  
ATOM     14  CG  LYS A   2      31.422   3.633 -84.562  1.00 47.78           C  
ATOM     15  CD  LYS A   2      30.188   4.441 -84.938  1.00 47.78           C  
ATOM     16  CE  LYS A   2      30.547   5.594 -85.875  1.00 47.78           C  
ATOM     17  NZ  LYS A   2      29.328   6.312 -86.375  1.00 47.78           N  
ATOM     18  N   ALA A   3      31.703  -0.445 -82.000  1.00 54.06           N  
ATOM     19  CA  ALA A   3      31.406  -1.370 -80.938  1.00 54.06           C  
ATOM     20  C   ALA A   3      32.688  -1.902 -80.312  1.00 54.06           C  
ATOM     21  CB  ALA A   3      30.547  -2.525 -81.438  1.00 54.06           C  
ATOM     22  O   ALA A   3      32.750  -2.072 -79.062  1.00 54.06           O  
ATOM     23  N   ILE A   4      33.781  -1.854 -81.000  1.00 65.31           N  
ATOM     24  CA  ILE A   4      35.125  -2.254 -80.562  1.00 65.31           C  
ATOM     25  C   ILE A   4      35.812  -1.082 -79.875  1.00 65.31           C  
ATOM     26  CB  ILE A   4      35.969  -2.758 -81.750  1.00 65.31           C  
ATOM     27  O   ILE A   4      36.500  -1.265 -78.875  1.00 65.31           O  
ATOM     28  CG1 ILE A   4      35.375  -4.043 -82.312  1.00 65.31           C  
ATOM     29  CG2 ILE A   4      37.406  -2.979 -81.312  1.00 65.31           C  
ATOM     30  CD1 ILE A   4      36.031  -4.512 -83.625  1.00 65.31           C  
ATOM     31  N   ILE A   5      35.406   0.093 -80.125  1.00 66.12           N  
ATOM     32  CA  ILE A   5      35.906   1.338 -79.562  1.00 66.12           C  
ATOM     33  C   ILE A   5      35.156   1.680 -78.312  1.00 66.12           C  
ATOM     34  CB  ILE A   5      35.812   2.500 -80.562  1.00 66.12           C  
ATOM     35  O   ILE A   5      35.719   2.139 -77.312  1.00 66.12           O  
ATOM     36  CG1 ILE A   5      36.719   2.227 -81.812  1.00 66.12           C  
ATOM     37  CG2 ILE A   5      36.188   3.828 -79.938  1.00 66.12           C  
ATOM     38  CD1 ILE A   5      36.562   3.232 -82.938  1.00 66.12           C  
ATOM     39  N   ALA A   6      33.906   1.180 -78.188  1.00 60.34           N  
ATOM     40  CA  ALA A   6      33.062   1.366 -77.000  1.00 60.34           C  
ATOM     41  C   ALA A   6      33.344   0.299 -75.938  1.00 60.34           C  
ATOM     42  CB  ALA A   6      31.594   1.341 -77.438  1.00 60.34           C  
ATOM     43  O   ALA A   6      33.375   0.592 -74.750  1.00 60.34           O  
ATOM     44  N   LEU A   7      33.844  -0.836 -76.375  1.00 60.25           N  
ATOM     45  CA  LEU A   7      34.250  -1.931 -75.500  1.00 60.25           C  
ATOM     46  C   LEU A   7      35.656  -1.735 -75.000  1.00 60.25           C  
ATOM     47  CB  LEU A   7      34.125  -3.271 -76.250  1.00 60.25           C  
ATOM     48  O   LEU A   7      35.969  -2.047 -73.875  1.00 60.25           O  
ATOM     49  CG  LEU A   7      33.000  -4.195 -75.812  1.00 60.25           C  
ATOM     50  CD1 LEU A   7      32.281  -4.812 -77.000  1.00 60.25           C  
ATOM     51  CD2 LEU A   7      33.531  -5.281 -74.875  1.00 60.25           C  
ATOM     52  N   SER A   8      36.469  -0.953 -75.750  1.00 56.78           N  
ATOM     53  CA  SER A   8      37.844  -0.570 -75.375  1.00 56.78           C  
ATOM     54  C   SER A   8      37.844   0.642 -74.500  1.00 56.78           C  
ATOM     55  CB  SER A   8      38.625  -0.269 -76.688  1.00 56.78           C  
ATOM     56  O   SER A   8      38.688   0.720 -73.562  1.00 56.78           O  
ATOM     57  OG  SER A   8      39.219   1.014 -76.562  1.00 56.78           O  
ATOM     58  N   ASN A   9      36.781   1.454 -74.500  1.00 51.28           N  
ATOM     59  CA  ASN A   9      36.594   2.621 -73.625  1.00 51.28           C  
ATOM     60  C   ASN A   9      35.906   2.250 -72.312  1.00 51.28           C  
ATOM     61  CB  ASN A   9      35.781   3.697 -74.375  1.00 51.28           C  
ATOM     62  O   ASN A   9      36.219   2.805 -71.250  1.00 51.28           O  
ATOM     63  CG  ASN A   9      36.688   4.660 -75.125  1.00 51.28           C  
ATOM     64  ND2 ASN A   9      36.219   5.066 -76.312  1.00 51.28           N  
ATOM     65  OD1 ASN A   9      37.750   5.035 -74.688  1.00 51.28           O  
ATOM     66  N   ILE A  10      35.219   1.140 -72.312  1.00 56.91           N  
ATOM     67  CA  ILE A  10      34.562   0.571 -71.125  1.00 56.91           C  
ATOM     68  C   ILE A  10      35.531  -0.342 -70.438  1.00 56.91           C  
ATOM     69  CB  ILE A  10      33.281  -0.210 -71.500  1.00 56.91           C  
ATOM     70  O   ILE A  10      35.594  -0.349 -69.188  1.00 56.91           O  
ATOM     71  CG1 ILE A  10      32.219   0.740 -72.125  1.00 56.91           C  
ATOM     72  CG2 ILE A  10      32.719  -0.959 -70.312  1.00 56.91           C  
ATOM     73  CD1 ILE A  10      31.031   0.033 -72.688  1.00 56.91           C  
ATOM     74  N   LEU A  11      36.500  -0.939 -71.250  1.00 51.06           N  
ATOM     75  CA  LEU A  11      37.562  -1.766 -70.688  1.00 51.06           C  
ATOM     76  C   LEU A  11      38.688  -0.899 -70.188  1.00 51.06           C  
ATOM     77  CB  LEU A  11      38.094  -2.732 -71.750  1.00 51.06           C  
ATOM     78  O   LEU A  11      39.312  -1.233 -69.188  1.00 51.06           O  
ATOM     79  CG  LEU A  11      38.312  -4.180 -71.312  1.00 51.06           C  
ATOM     80  CD1 LEU A  11      37.188  -5.074 -71.875  1.00 51.06           C  
ATOM     81  CD2 LEU A  11      39.688  -4.680 -71.812  1.00 51.06           C  
ATOM     82  N   CYS A  12      38.812   0.380 -70.688  1.00 48.44           N  
ATOM     83  CA  CYS A  12      39.750   1.393 -70.250  1.00 48.44           C  
ATOM     84  C   CYS A  12      39.188   2.184 -69.062  1.00 48.44           C  
ATOM     85  CB  CYS A  12      40.094   2.342 -71.375  1.00 48.44           C  
ATOM     86  O   CYS A  12      39.938   2.572 -68.125  1.00 48.44           O  
ATOM     87  SG  CYS A  12      41.531   1.819 -72.375  1.00 48.44           S  
ATOM     88  N   LEU A  13      37.875   2.211 -68.875  1.00 44.03           N  
ATOM     89  CA  LEU A  13      37.188   2.840 -67.750  1.00 44.03           C  
ATOM     90  C   LEU A  13      37.000   1.840 -66.625  1.00 44.03           C  
ATOM     91  CB  LEU A  13      35.844   3.420 -68.188  1.00 44.03           C  
ATOM     92  O   LEU A  13      37.031   2.213 -65.438  1.00 44.03           O  
ATOM     93  CG  LEU A  13      35.875   4.832 -68.750  1.00 44.03           C  
ATOM     94  CD1 LEU A  13      34.719   5.027 -69.750  1.00 44.03           C  
ATOM     95  CD2 LEU A  13      35.844   5.875 -67.625  1.00 44.03           C  
ATOM     96  N   VAL A  14      37.094   0.544 -67.000  1.00 42.06           N  
ATOM     97  CA  VAL A  14      37.062  -0.542 -66.000  1.00 42.06           C  
ATOM     98  C   VAL A  14      38.469  -0.836 -65.500  1.00 42.06           C  
ATOM     99  CB  VAL A  14      36.438  -1.819 -66.625  1.00 42.06           C  
ATOM    100  O   VAL A  14      38.688  -1.130 -64.312  1.00 42.06           O  
ATOM    101  CG1 VAL A  14      36.531  -2.979 -65.625  1.00 42.06           C  
ATOM    102  CG2 VAL A  14      34.969  -1.560 -67.000  1.00 42.06           C  
ATOM    103  N   PHE A  15      39.531  -0.401 -66.375  1.00 38.16           N  
ATOM    104  CA  PHE A  15      40.906  -0.524 -66.000  1.00 38.16           C  
ATOM    105  C   PHE A  15      41.438   0.791 -65.438  1.00 38.16           C  
ATOM    106  CB  PHE A  15      41.781  -0.959 -67.188  1.00 38.16           C  
ATOM    107  O   PHE A  15      42.438   0.805 -64.688  1.00 38.16           O  
ATOM    108  CG  PHE A  15      41.656  -2.422 -67.562  1.00 38.16           C  
ATOM    109  CD1 PHE A  15      42.250  -3.383 -66.750  1.00 38.16           C  
ATOM    110  CD2 PHE A  15      40.938  -2.840 -68.688  1.00 38.16           C  
ATOM    111  CE1 PHE A  15      42.156  -4.738 -67.062  1.00 38.16           C  
ATOM    112  CE2 PHE A  15      40.812  -4.191 -69.000  1.00 38.16           C  
ATOM    113  CZ  PHE A  15      41.438  -5.141 -68.188  1.00 38.16           C  
ATOM    114  N   ALA A  16      40.719   1.935 -65.500  1.00 36.84           N  
ATOM    115  CA  ALA A  16      41.000   3.256 -65.000  1.00 36.84           C  
ATOM    116  C   ALA A  16      40.156   3.510 -63.719  1.00 36.84           C  
ATOM    117  CB  ALA A  16      40.719   4.340 -66.000  1.00 36.84           C  
ATOM    118  O   ALA A  16      40.344   4.508 -63.031  1.00 36.84           O  
ATOM    119  N   GLN A  17      39.344   2.564 -63.219  1.00 31.41           N  
ATOM    120  CA  GLN A  17      38.875   2.471 -61.844  1.00 31.41           C  
ATOM    121  C   GLN A  17      39.812   1.638 -60.969  1.00 31.41           C  
ATOM    122  CB  GLN A  17      37.469   1.871 -61.812  1.00 31.41           C  
ATOM    123  O   GLN A  17      40.125   0.494 -61.312  1.00 31.41           O  
ATOM    124  CG  GLN A  17      36.344   2.912 -61.812  1.00 31.41           C  
ATOM    125  CD  GLN A  17      34.969   2.291 -61.844  1.00 31.41           C  
ATOM    126  NE2 GLN A  17      33.969   3.014 -61.312  1.00 31.41           N  
ATOM    127  OE1 GLN A  17      34.781   1.173 -62.344  1.00 31.41           O  
ATOM    128  N   LYS A  18      41.000   2.049 -60.906  1.00 30.98           N  
ATOM    129  CA  LYS A  18      41.906   1.609 -59.812  1.00 30.98           C  
ATOM    130  C   LYS A  18      41.250   0.542 -58.969  1.00 30.98           C  
ATOM    131  CB  LYS A  18      42.344   2.797 -58.969  1.00 30.98           C  
ATOM    132  O   LYS A  18      40.219   0.797 -58.312  1.00 30.98           O  
ATOM    133  CG  LYS A  18      43.812   2.861 -58.688  1.00 30.98           C  
ATOM    134  CD  LYS A  18      44.188   4.102 -57.875  1.00 30.98           C  
ATOM    135  CE  LYS A  18      45.688   4.207 -57.688  1.00 30.98           C  
ATOM    136  NZ  LYS A  18      46.094   5.484 -57.000  1.00 30.98           N  
ATOM    137  N   ILE A  19      40.844  -0.623 -59.469  1.00 27.14           N  
ATOM    138  CA  ILE A  19      40.938  -1.848 -58.688  1.00 27.14           C  
ATOM    139  C   ILE A  19      42.125  -1.766 -57.750  1.00 27.14           C  
ATOM    140  CB  ILE A  19      41.031  -3.094 -59.594  1.00 27.14           C  
ATOM    141  O   ILE A  19      43.250  -1.487 -58.156  1.00 27.14           O  
ATOM    142  CG1 ILE A  19      39.875  -3.158 -60.562  1.00 27.14           C  
ATOM    143  CG2 ILE A  19      41.125  -4.371 -58.750  1.00 27.14           C  
ATOM    144  CD1 ILE A  19      40.000  -4.238 -61.625  1.00 27.14           C  
ATOM    145  N   PRO A  20      42.062  -1.156 -56.500  1.00 30.62           N  
ATOM    146  CA  PRO A  20      43.312  -1.158 -55.750  1.00 30.62           C  
ATOM    147  C   PRO A  20      44.219  -2.334 -56.094  1.00 30.62           C  
ATOM    148  CB  PRO A  20      42.844  -1.255 -54.281  1.00 30.62           C  
ATOM    149  O   PRO A  20      43.781  -3.486 -56.062  1.00 30.62           O  
ATOM    150  CG  PRO A  20      41.406  -1.718 -54.406  1.00 30.62           C  
ATOM    151  CD  PRO A  20      41.094  -1.938 -55.844  1.00 30.62           C  
ATOM    152  N   GLY A  21      44.750  -2.631 -57.375  1.00 28.89           N  
ATOM    153  CA  GLY A  21      46.031  -3.254 -57.562  1.00 28.89           C  
ATOM    154  C   GLY A  21      46.750  -3.602 -56.281  1.00 28.89           C  
ATOM    155  O   GLY A  21      46.781  -2.801 -55.344  1.00 28.89           O  
ATOM    156  N   ASN A  22      46.469  -4.699 -55.594  1.00 30.73           N  
ATOM    157  CA  ASN A  22      47.375  -5.652 -54.969  1.00 30.73           C  
ATOM    158  C   ASN A  22      48.812  -5.109 -54.906  1.00 30.73           C  
ATOM    159  CB  ASN A  22      47.344  -6.988 -55.688  1.00 30.73           C  
ATOM    160  O   ASN A  22      49.562  -5.207 -55.875  1.00 30.73           O  
ATOM    161  CG  ASN A  22      47.844  -8.141 -54.844  1.00 30.73           C  
ATOM    162  ND2 ASN A  22      48.250  -9.227 -55.500  1.00 30.73           N  
ATOM    163  OD1 ASN A  22      47.875  -8.047 -53.625  1.00 30.73           O  
ATOM    164  N   ASP A  23      49.031  -3.785 -54.625  1.00 40.00           N  
ATOM    165  CA  ASP A  23      50.375  -3.412 -54.156  1.00 40.00           C  
ATOM    166  C   ASP A  23      50.656  -4.082 -52.812  1.00 40.00           C  
ATOM    167  CB  ASP A  23      50.469  -1.892 -54.031  1.00 40.00           C  
ATOM    168  O   ASP A  23      49.969  -3.859 -51.844  1.00 40.00           O  
ATOM    169  CG  ASP A  23      50.875  -1.211 -55.312  1.00 40.00           C  
ATOM    170  OD1 ASP A  23      51.250  -1.909 -56.281  1.00 40.00           O  
ATOM    171  OD2 ASP A  23      50.812   0.037 -55.375  1.00 40.00           O  
ATOM    172  N   ASN A  24      50.750  -5.348 -52.656  1.00 47.56           N  
ATOM    173  CA  ASN A  24      51.344  -6.234 -51.656  1.00 47.56           C  
ATOM    174  C   ASN A  24      52.375  -5.516 -50.812  1.00 47.56           C  
ATOM    175  CB  ASN A  24      51.938  -7.473 -52.312  1.00 47.56           C  
ATOM    176  O   ASN A  24      53.031  -6.121 -49.969  1.00 47.56           O  
ATOM    177  CG  ASN A  24      50.875  -8.406 -52.875  1.00 47.56           C  
ATOM    178  ND2 ASN A  24      51.312  -9.383 -53.656  1.00 47.56           N  
ATOM    179  OD1 ASN A  24      49.688  -8.258 -52.594  1.00 47.56           O  
ATOM    180  N   SER A  25      52.281  -4.113 -50.625  1.00 53.06           N  
ATOM    181  CA  SER A  25      53.344  -3.693 -49.719  1.00 53.06           C  
ATOM    182  C   SER A  25      52.844  -2.697 -48.688  1.00 53.06           C  
ATOM    183  CB  SER A  25      54.500  -3.072 -50.500  1.00 53.06           C  
ATOM    184  O   SER A  25      53.562  -2.314 -47.750  1.00 53.06           O  
ATOM    185  OG  SER A  25      54.094  -1.880 -51.156  1.00 53.06           O  
ATOM    186  N   THR A  26      51.344  -2.430 -48.594  1.00 62.09           N  
ATOM    187  CA  THR A  26      50.906  -1.485 -47.562  1.00 62.09           C  
ATOM    188  C   THR A  26      49.562  -1.938 -46.938  1.00 62.09           C  
ATOM    189  CB  THR A  26      50.719  -0.069 -48.156  1.00 62.09           C  
ATOM    190  O   THR A  26      48.688  -2.416 -47.656  1.00 62.09           O  
ATOM    191  CG2 THR A  26      52.062   0.513 -48.562  1.00 62.09           C  
ATOM    192  OG1 THR A  26      49.875  -0.125 -49.281  1.00 62.09           O  
ATOM    193  N   ALA A  27      49.594  -2.365 -45.719  1.00 71.94           N  
ATOM    194  CA  ALA A  27      48.500  -2.811 -44.844  1.00 71.94           C  
ATOM    195  C   ALA A  27      47.844  -1.634 -44.094  1.00 71.94           C  
ATOM    196  CB  ALA A  27      49.000  -3.850 -43.844  1.00 71.94           C  
ATOM    197  O   ALA A  27      48.531  -0.618 -43.875  1.00 71.94           O  
ATOM    198  N   THR A  28      46.469  -1.593 -44.094  1.00 75.56           N  
ATOM    199  CA  THR A  28      45.719  -0.581 -43.375  1.00 75.56           C  
ATOM    200  C   THR A  28      45.188  -1.144 -42.062  1.00 75.56           C  
ATOM    201  CB  THR A  28      44.531  -0.048 -44.219  1.00 75.56           C  
ATOM    202  O   THR A  28      44.594  -2.219 -42.031  1.00 75.56           O  
ATOM    203  CG2 THR A  28      43.844   1.118 -43.500  1.00 75.56           C  
ATOM    204  OG1 THR A  28      45.000   0.395 -45.469  1.00 75.56           O  
ATOM    205  N   LEU A  29      45.688  -0.563 -40.969  1.00 74.56           N  
ATOM    206  CA  LEU A  29      45.219  -0.909 -39.625  1.00 74.56           C  
ATOM    207  C   LEU A  29      44.250   0.141 -39.094  1.00 74.56           C  
ATOM    208  CB  LEU A  29      46.406  -1.049 -38.688  1.00 74.56           C  
ATOM    209  O   LEU A  29      44.625   1.303 -38.906  1.00 74.56           O  
ATOM    210  CG  LEU A  29      46.094  -1.372 -37.219  1.00 74.56           C  
ATOM    211  CD1 LEU A  29      45.531  -2.789 -37.094  1.00 74.56           C  
ATOM    212  CD2 LEU A  29      47.312  -1.199 -36.344  1.00 74.56           C  
ATOM    213  N   CYS A  30      43.062  -0.300 -38.938  1.00 69.88           N  
ATOM    214  CA  CYS A  30      42.031   0.586 -38.406  1.00 69.88           C  
ATOM    215  C   CYS A  30      41.625   0.166 -37.000  1.00 69.88           C  
ATOM    216  CB  CYS A  30      40.812   0.595 -39.312  1.00 69.88           C  
ATOM    217  O   CYS A  30      41.375  -1.016 -36.750  1.00 69.88           O  
ATOM    218  SG  CYS A  30      41.156   1.179 -40.969  1.00 69.88           S  
ATOM    219  N   LEU A  31      41.750   1.058 -36.094  1.00 64.94           N  
ATOM    220  CA  LEU A  31      41.406   0.844 -34.688  1.00 64.94           C  
ATOM    221  C   LEU A  31      40.031   1.384 -34.344  1.00 64.94           C  
ATOM    222  CB  LEU A  31      42.438   1.512 -33.781  1.00 64.94           C  
ATOM    223  O   LEU A  31      39.688   2.514 -34.719  1.00 64.94           O  
ATOM    224  CG  LEU A  31      43.875   1.013 -33.906  1.00 64.94           C  
ATOM    225  CD1 LEU A  31      44.875   2.105 -33.500  1.00 64.94           C  
ATOM    226  CD2 LEU A  31      44.094  -0.244 -33.062  1.00 64.94           C  
ATOM    227  N   GLY A  32      39.094   0.501 -34.188  1.00 58.84           N  
ATOM    228  CA  GLY A  32      37.719   0.839 -33.906  1.00 58.84           C  
ATOM    229  C   GLY A  32      36.750  -0.261 -34.312  1.00 58.84           C  
ATOM    230  O   GLY A  32      37.156  -1.347 -34.719  1.00 58.84           O  
ATOM    231  N   HIS A  33      35.469  -0.248 -33.781  1.00 50.34           N  
ATOM    232  CA  HIS A  33      34.438  -1.197 -34.125  1.00 50.34           C  
ATOM    233  C   HIS A  33      33.812  -0.857 -35.500  1.00 50.34           C  
ATOM    234  CB  HIS A  33      33.344  -1.224 -33.062  1.00 50.34           C  
ATOM    235  O   HIS A  33      33.656   0.318 -35.812  1.00 50.34           O  
ATOM    236  CG  HIS A  33      33.781  -1.842 -31.781  1.00 50.34           C  
ATOM    237  CD2 HIS A  33      33.594  -3.092 -31.281  1.00 50.34           C  
ATOM    238  ND1 HIS A  33      34.469  -1.146 -30.812  1.00 50.34           N  
ATOM    239  CE1 HIS A  33      34.719  -1.943 -29.797  1.00 50.34           C  
ATOM    240  NE2 HIS A  33      34.188  -3.131 -30.047  1.00 50.34           N  
ATOM    241  N   HIS A  34      33.781  -1.822 -36.562  1.00 44.56           N  
ATOM    242  CA  HIS A  34      33.125  -1.711 -37.875  1.00 44.56           C  
ATOM    243  C   HIS A  34      31.625  -1.471 -37.688  1.00 44.56           C  
ATOM    244  CB  HIS A  34      33.375  -2.971 -38.719  1.00 44.56           C  
ATOM    245  O   HIS A  34      31.000  -2.045 -36.812  1.00 44.56           O  
ATOM    246  CG  HIS A  34      34.719  -3.049 -39.281  1.00 44.56           C  
ATOM    247  CD2 HIS A  34      35.844  -3.744 -38.906  1.00 44.56           C  
ATOM    248  ND1 HIS A  34      35.094  -2.346 -40.438  1.00 44.56           N  
ATOM    249  CE1 HIS A  34      36.375  -2.609 -40.719  1.00 44.56           C  
ATOM    250  NE2 HIS A  34      36.844  -3.453 -39.812  1.00 44.56           N  
ATOM    251  N   ALA A  35      31.094  -0.179 -38.156  1.00 45.97           N  
ATOM    252  CA  ALA A  35      29.656   0.010 -38.344  1.00 45.97           C  
ATOM    253  C   ALA A  35      29.016  -1.240 -38.938  1.00 45.97           C  
ATOM    254  CB  ALA A  35      29.391   1.217 -39.250  1.00 45.97           C  
ATOM    255  O   ALA A  35      29.594  -1.889 -39.812  1.00 45.97           O  
ATOM    256  N   VAL A  36      28.328  -2.076 -38.188  1.00 47.53           N  
ATOM    257  CA  VAL A  36      27.594  -3.240 -38.688  1.00 47.53           C  
ATOM    258  C   VAL A  36      26.609  -2.812 -39.781  1.00 47.53           C  
ATOM    259  CB  VAL A  36      26.844  -3.951 -37.531  1.00 47.53           C  
ATOM    260  O   VAL A  36      25.938  -1.783 -39.625  1.00 47.53           O  
ATOM    261  CG1 VAL A  36      26.516  -5.395 -37.906  1.00 47.53           C  
ATOM    262  CG2 VAL A  36      27.656  -3.908 -36.250  1.00 47.53           C  
ATOM    263  N   PRO A  37      26.766  -3.309 -41.125  1.00 44.28           N  
ATOM    264  CA  PRO A  37      25.703  -3.070 -42.094  1.00 44.28           C  
ATOM    265  C   PRO A  37      24.328  -3.467 -41.594  1.00 44.28           C  
ATOM    266  CB  PRO A  37      26.125  -3.949 -43.281  1.00 44.28           C  
ATOM    267  O   PRO A  37      24.188  -4.465 -40.875  1.00 44.28           O  
ATOM    268  CG  PRO A  37      27.297  -4.727 -42.781  1.00 44.28           C  
ATOM    269  CD  PRO A  37      27.578  -4.328 -41.375  1.00 44.28           C  
ATOM    270  N   ASN A  38      23.391  -2.354 -41.094  1.00 53.75           N  
ATOM    271  CA  ASN A  38      22.031  -2.467 -40.594  1.00 53.75           C  
ATOM    272  C   ASN A  38      21.953  -2.148 -39.094  1.00 53.75           C  
ATOM    273  CB  ASN A  38      21.469  -3.863 -40.844  1.00 53.75           C  
ATOM    274  O   ASN A  38      21.531  -2.986 -38.281  1.00 53.75           O  
ATOM    275  CG  ASN A  38      20.562  -3.902 -42.062  1.00 53.75           C  
ATOM    276  ND2 ASN A  38      20.031  -5.082 -42.375  1.00 53.75           N  
ATOM    277  OD1 ASN A  38      20.344  -2.883 -42.719  1.00 53.75           O  
ATOM    278  N   GLY A  39      22.578  -1.119 -38.594  1.00 59.28           N  
ATOM    279  CA  GLY A  39      22.547  -0.658 -37.219  1.00 59.28           C  
ATOM    280  C   GLY A  39      21.172  -0.224 -36.750  1.00 59.28           C  
ATOM    281  O   GLY A  39      20.234  -0.159 -37.562  1.00 59.28           O  
ATOM    282  N   THR A  40      20.766  -0.434 -35.469  1.00 65.69           N  
ATOM    283  CA  THR A  40      19.500  -0.081 -34.844  1.00 65.69           C  
ATOM    284  C   THR A  40      19.297   1.432 -34.844  1.00 65.69           C  
ATOM    285  CB  THR A  40      19.438  -0.607 -33.375  1.00 65.69           C  
ATOM    286  O   THR A  40      20.234   2.189 -34.594  1.00 65.69           O  
ATOM    287  CG2 THR A  40      18.000  -0.743 -32.906  1.00 65.69           C  
ATOM    288  OG1 THR A  40      20.078  -1.891 -33.312  1.00 65.69           O  
ATOM    289  N   ILE A  41      18.203   1.934 -35.406  1.00 68.88           N  
ATOM    290  CA  ILE A  41      17.844   3.348 -35.469  1.00 68.88           C  
ATOM    291  C   ILE A  41      17.141   3.752 -34.188  1.00 68.88           C  
ATOM    292  CB  ILE A  41      16.938   3.658 -36.688  1.00 68.88           C  
ATOM    293  O   ILE A  41      16.203   3.084 -33.750  1.00 68.88           O  
ATOM    294  CG1 ILE A  41      17.672   3.309 -38.000  1.00 68.88           C  
ATOM    295  CG2 ILE A  41      16.516   5.125 -36.688  1.00 68.88           C  
ATOM    296  CD1 ILE A  41      16.812   3.453 -39.250  1.00 68.88           C  
ATOM    297  N   VAL A  42      17.734   4.789 -33.531  1.00 66.94           N  
ATOM    298  CA  VAL A  42      17.141   5.242 -32.281  1.00 66.94           C  
ATOM    299  C   VAL A  42      16.766   6.719 -32.375  1.00 66.94           C  
ATOM    300  CB  VAL A  42      18.094   5.020 -31.078  1.00 66.94           C  
ATOM    301  O   VAL A  42      17.344   7.457 -33.188  1.00 66.94           O  
ATOM    302  CG1 VAL A  42      18.375   3.533 -30.875  1.00 66.94           C  
ATOM    303  CG2 VAL A  42      19.406   5.789 -31.281  1.00 66.94           C  
ATOM    304  N   LYS A  43      15.766   7.105 -31.703  1.00 65.19           N  
ATOM    305  CA  LYS A  43      15.352   8.500 -31.578  1.00 65.19           C  
ATOM    306  C   LYS A  43      16.094   9.195 -30.438  1.00 65.19           C  
ATOM    307  CB  LYS A  43      13.836   8.594 -31.344  1.00 65.19           C  
ATOM    308  O   LYS A  43      16.109   8.695 -29.312  1.00 65.19           O  
ATOM    309  CG  LYS A  43      13.297  10.016 -31.359  1.00 65.19           C  
ATOM    310  CD  LYS A  43      11.789  10.047 -31.156  1.00 65.19           C  
ATOM    311  CE  LYS A  43      11.258  11.469 -31.094  1.00 65.19           C  
ATOM    312  NZ  LYS A  43       9.781  11.500 -30.906  1.00 65.19           N  
ATOM    313  N   THR A  44      16.859  10.250 -30.719  1.00 62.47           N  
ATOM    314  CA  THR A  44      17.531  11.047 -29.703  1.00 62.47           C  
ATOM    315  C   THR A  44      16.781  12.352 -29.453  1.00 62.47           C  
ATOM    316  CB  THR A  44      18.984  11.352 -30.109  1.00 62.47           C  
ATOM    317  O   THR A  44      15.805  12.656 -30.141  1.00 62.47           O  
ATOM    318  CG2 THR A  44      19.719  10.078 -30.516  1.00 62.47           C  
ATOM    319  OG1 THR A  44      18.984  12.266 -31.219  1.00 62.47           O  
ATOM    320  N   ILE A  45      17.219  13.125 -28.500  1.00 53.56           N  
ATOM    321  CA  ILE A  45      16.641  14.406 -28.125  1.00 53.56           C  
ATOM    322  C   ILE A  45      16.781  15.391 -29.281  1.00 53.56           C  
ATOM    323  CB  ILE A  45      17.297  14.984 -26.859  1.00 53.56           C  
ATOM    324  O   ILE A  45      15.906  16.234 -29.516  1.00 53.56           O  
ATOM    325  CG1 ILE A  45      17.047  14.055 -25.656  1.00 53.56           C  
ATOM    326  CG2 ILE A  45      16.781  16.391 -26.562  1.00 53.56           C  
ATOM    327  CD1 ILE A  45      17.844  14.422 -24.422  1.00 53.56           C  
ATOM    328  N   THR A  46      17.797  15.234 -30.250  1.00 50.38           N  
ATOM    329  CA  THR A  46      18.156  16.188 -31.297  1.00 50.38           C  
ATOM    330  C   THR A  46      17.859  15.609 -32.688  1.00 50.38           C  
ATOM    331  CB  THR A  46      19.656  16.562 -31.219  1.00 50.38           C  
ATOM    332  O   THR A  46      17.656  16.359 -33.656  1.00 50.38           O  
ATOM    333  CG2 THR A  46      19.938  17.359 -29.953  1.00 50.38           C  
ATOM    334  OG1 THR A  46      20.438  15.359 -31.203  1.00 50.38           O  
ATOM    335  N   ASN A  47      17.703  14.305 -32.719  1.00 55.53           N  
ATOM    336  CA  ASN A  47      17.469  13.664 -34.031  1.00 55.53           C  
ATOM    337  C   ASN A  47      16.609  12.414 -33.875  1.00 55.53           C  
ATOM    338  CB  ASN A  47      18.812  13.312 -34.688  1.00 55.53           C  
ATOM    339  O   ASN A  47      16.781  11.633 -32.938  1.00 55.53           O  
ATOM    340  CG  ASN A  47      18.672  13.047 -36.188  1.00 55.53           C  
ATOM    341  ND2 ASN A  47      19.656  13.477 -36.938  1.00 55.53           N  
ATOM    342  OD1 ASN A  47      17.672  12.453 -36.625  1.00 55.53           O  
ATOM    343  N   ASP A  48      15.711  12.258 -34.781  1.00 64.44           N  
ATOM    344  CA  ASP A  48      14.703  11.203 -34.719  1.00 64.44           C  
ATOM    345  C   ASP A  48      15.195   9.938 -35.438  1.00 64.44           C  
ATOM    346  CB  ASP A  48      13.391  11.680 -35.375  1.00 64.44           C  
ATOM    347  O   ASP A  48      14.641   8.859 -35.250  1.00 64.44           O  
ATOM    348  CG  ASP A  48      12.680  12.734 -34.531  1.00 64.44           C  
ATOM    349  OD1 ASP A  48      12.945  12.828 -33.312  1.00 64.44           O  
ATOM    350  OD2 ASP A  48      11.852  13.477 -35.094  1.00 64.44           O  
ATOM    351  N   ARG A  49      16.391  10.008 -36.062  1.00 65.06           N  
ATOM    352  CA  ARG A  49      16.906   8.836 -36.750  1.00 65.06           C  
ATOM    353  C   ARG A  49      18.422   8.773 -36.688  1.00 65.06           C  
ATOM    354  CB  ARG A  49      16.453   8.852 -38.219  1.00 65.06           C  
ATOM    355  O   ARG A  49      19.125   9.242 -37.562  1.00 65.06           O  
ATOM    356  CG  ARG A  49      14.969   8.625 -38.406  1.00 65.06           C  
ATOM    357  CD  ARG A  49      14.609   8.461 -39.875  1.00 65.06           C  
ATOM    358  NE  ARG A  49      13.203   8.109 -40.062  1.00 65.06           N  
ATOM    359  NH1 ARG A  49      13.258   8.172 -42.375  1.00 65.06           N  
ATOM    360  NH2 ARG A  49      11.312   7.652 -41.281  1.00 65.06           N  
ATOM    361  CZ  ARG A  49      12.594   7.977 -41.250  1.00 65.06           C  
ATOM    362  N   ILE A  50      18.859   8.133 -35.656  1.00 62.59           N  
ATOM    363  CA  ILE A  50      20.297   7.977 -35.469  1.00 62.59           C  
ATOM    364  C   ILE A  50      20.656   6.492 -35.469  1.00 62.59           C  
ATOM    365  CB  ILE A  50      20.781   8.648 -34.188  1.00 62.59           C  
ATOM    366  O   ILE A  50      20.062   5.707 -34.750  1.00 62.59           O  
ATOM    367  CG1 ILE A  50      20.500  10.156 -34.219  1.00 62.59           C  
ATOM    368  CG2 ILE A  50      22.266   8.367 -33.938  1.00 62.59           C  
ATOM    369  CD1 ILE A  50      20.797  10.883 -32.906  1.00 62.59           C  
ATOM    370  N   GLU A  51      21.578   6.223 -36.406  1.00 61.88           N  
ATOM    371  CA  GLU A  51      22.016   4.832 -36.500  1.00 61.88           C  
ATOM    372  C   GLU A  51      23.062   4.500 -35.438  1.00 61.88           C  
ATOM    373  CB  GLU A  51      22.562   4.551 -37.906  1.00 61.88           C  
ATOM    374  O   GLU A  51      24.094   5.180 -35.344  1.00 61.88           O  
ATOM    375  CG  GLU A  51      22.719   3.068 -38.219  1.00 61.88           C  
ATOM    376  CD  GLU A  51      23.156   2.803 -39.656  1.00 61.88           C  
ATOM    377  OE1 GLU A  51      23.328   1.618 -40.031  1.00 61.88           O  
ATOM    378  OE2 GLU A  51      23.359   3.785 -40.406  1.00 61.88           O  
ATOM    379  N   VAL A  52      22.703   3.482 -34.562  1.00 64.19           N  
ATOM    380  CA  VAL A  52      23.609   3.049 -33.500  1.00 64.19           C  
ATOM    381  C   VAL A  52      23.984   1.580 -33.719  1.00 64.19           C  
ATOM    382  CB  VAL A  52      23.016   3.252 -32.094  1.00 64.19           C  
ATOM    383  O   VAL A  52      23.312   0.868 -34.469  1.00 64.19           O  
ATOM    384  CG1 VAL A  52      22.750   4.734 -31.828  1.00 64.19           C  
ATOM    385  CG2 VAL A  52      21.734   2.438 -31.938  1.00 64.19           C  
ATOM    386  N   THR A  53      25.062   1.194 -33.156  1.00 61.84           N  
ATOM    387  CA  THR A  53      25.594  -0.163 -33.281  1.00 61.84           C  
ATOM    388  C   THR A  53      24.703  -1.148 -32.500  1.00 61.84           C  
ATOM    389  CB  THR A  53      27.031  -0.254 -32.750  1.00 61.84           C  
ATOM    390  O   THR A  53      24.484  -2.270 -32.969  1.00 61.84           O  
ATOM    391  CG2 THR A  53      28.016   0.433 -33.719  1.00 61.84           C  
ATOM    392  OG1 THR A  53      27.125   0.378 -31.469  1.00 61.84           O  
ATOM    393  N   ASN A  54      24.141  -0.707 -31.344  1.00 68.25           N  
ATOM    394  CA  ASN A  54      23.234  -1.497 -30.531  1.00 68.25           C  
ATOM    395  C   ASN A  54      22.344  -0.609 -29.656  1.00 68.25           C  
ATOM    396  CB  ASN A  54      24.016  -2.482 -29.656  1.00 68.25           C  
ATOM    397  O   ASN A  54      22.750   0.484 -29.266  1.00 68.25           O  
ATOM    398  CG  ASN A  54      23.109  -3.492 -28.969  1.00 68.25           C  
ATOM    399  ND2 ASN A  54      23.672  -4.254 -28.031  1.00 68.25           N  
ATOM    400  OD1 ASN A  54      21.922  -3.590 -29.266  1.00 68.25           O  
ATOM    401  N   ALA A  55      21.188  -0.990 -29.391  1.00 75.19           N  
ATOM    402  CA  ALA A  55      20.281  -0.297 -28.484  1.00 75.19           C  
ATOM    403  C   ALA A  55      19.562  -1.283 -27.578  1.00 75.19           C  
ATOM    404  CB  ALA A  55      19.266   0.528 -29.281  1.00 75.19           C  
ATOM    405  O   ALA A  55      19.000  -2.281 -28.047  1.00 75.19           O  
ATOM    406  N   THR A  56      19.719  -1.064 -26.297  1.00 82.12           N  
ATOM    407  CA  THR A  56      19.062  -1.910 -25.312  1.00 82.12           C  
ATOM    408  C   THR A  56      17.891  -1.172 -24.672  1.00 82.12           C  
ATOM    409  CB  THR A  56      20.047  -2.375 -24.219  1.00 82.12           C  
ATOM    410  O   THR A  56      18.031  -0.026 -24.234  1.00 82.12           O  
ATOM    411  CG2 THR A  56      19.375  -3.371 -23.266  1.00 82.12           C  
ATOM    412  OG1 THR A  56      21.172  -3.000 -24.844  1.00 82.12           O  
ATOM    413  N   GLU A  57      16.734  -1.895 -24.703  1.00 88.19           N  
ATOM    414  CA  GLU A  57      15.547  -1.305 -24.094  1.00 88.19           C  
ATOM    415  C   GLU A  57      15.633  -1.359 -22.578  1.00 88.19           C  
ATOM    416  CB  GLU A  57      14.281  -2.016 -24.578  1.00 88.19           C  
ATOM    417  O   GLU A  57      15.930  -2.410 -22.000  1.00 88.19           O  
ATOM    418  CG  GLU A  57      12.992  -1.398 -24.047  1.00 88.19           C  
ATOM    419  CD  GLU A  57      12.758   0.013 -24.562  1.00 88.19           C  
ATOM    420  OE1 GLU A  57      12.859   0.973 -23.766  1.00 88.19           O  
ATOM    421  OE2 GLU A  57      12.461   0.159 -25.766  1.00 88.19           O  
ATOM    422  N   LEU A  58      15.305  -0.184 -21.984  1.00 86.44           N  
ATOM    423  CA  LEU A  58      15.422  -0.088 -20.547  1.00 86.44           C  
ATOM    424  C   LEU A  58      14.047  -0.102 -19.875  1.00 86.44           C  
ATOM    425  CB  LEU A  58      16.172   1.185 -20.141  1.00 86.44           C  
ATOM    426  O   LEU A  58      13.938  -0.193 -18.656  1.00 86.44           O  
ATOM    427  CG  LEU A  58      17.625   1.292 -20.625  1.00 86.44           C  
ATOM    428  CD1 LEU A  58      18.234   2.623 -20.188  1.00 86.44           C  
ATOM    429  CD2 LEU A  58      18.453   0.126 -20.094  1.00 86.44           C  
ATOM    430  N   VAL A  59      12.953  -0.032 -20.781  1.00 89.69           N  
ATOM    431  CA  VAL A  59      11.602   0.057 -20.234  1.00 89.69           C  
ATOM    432  C   VAL A  59      10.852  -1.243 -20.516  1.00 89.69           C  
ATOM    433  CB  VAL A  59      10.828   1.256 -20.828  1.00 89.69           C  
ATOM    434  O   VAL A  59      10.797  -1.707 -21.656  1.00 89.69           O  
ATOM    435  CG1 VAL A  59       9.414   1.322 -20.266  1.00 89.69           C  
ATOM    436  CG2 VAL A  59      11.578   2.559 -20.562  1.00 89.69           C  
ATOM    437  N   GLN A  60      10.289  -1.825 -19.422  1.00 89.94           N  
ATOM    438  CA  GLN A  60       9.375  -2.961 -19.531  1.00 89.94           C  
ATOM    439  C   GLN A  60       7.965  -2.500 -19.891  1.00 89.94           C  
ATOM    440  CB  GLN A  60       9.352  -3.773 -18.234  1.00 89.94           C  
ATOM    441  O   GLN A  60       7.348  -1.746 -19.141  1.00 89.94           O  
ATOM    442  CG  GLN A  60       8.484  -5.020 -18.312  1.00 89.94           C  
ATOM    443  CD  GLN A  60       9.062  -6.090 -19.219  1.00 89.94           C  
ATOM    444  NE2 GLN A  60       8.219  -6.652 -20.078  1.00 89.94           N  
ATOM    445  OE1 GLN A  60      10.258  -6.402 -19.156  1.00 89.94           O  
ATOM    446  N   ASN A  61       7.492  -2.971 -21.031  1.00 87.06           N  
ATOM    447  CA  ASN A  61       6.199  -2.490 -21.500  1.00 87.06           C  
ATOM    448  C   ASN A  61       5.164  -3.613 -21.547  1.00 87.06           C  
ATOM    449  CB  ASN A  61       6.332  -1.845 -22.891  1.00 87.06           C  
ATOM    450  O   ASN A  61       4.023  -3.396 -21.953  1.00 87.06           O  
ATOM    451  CG  ASN A  61       5.898  -2.768 -24.000  1.00 87.06           C  
ATOM    452  ND2 ASN A  61       5.980  -2.283 -25.234  1.00 87.06           N  
ATOM    453  OD1 ASN A  61       5.492  -3.908 -23.766  1.00 87.06           O  
ATOM    454  N   SER A  62       5.633  -4.742 -21.047  1.00 87.38           N  
ATOM    455  CA  SER A  62       4.707  -5.875 -21.062  1.00 87.38           C  
ATOM    456  C   SER A  62       4.605  -6.523 -19.688  1.00 87.38           C  
ATOM    457  CB  SER A  62       5.152  -6.914 -22.094  1.00 87.38           C  
ATOM    458  O   SER A  62       5.516  -6.398 -18.859  1.00 87.38           O  
ATOM    459  OG  SER A  62       6.426  -7.441 -21.750  1.00 87.38           O  
ATOM    460  N   SER A  63       3.383  -7.094 -19.500  1.00 88.19           N  
ATOM    461  CA  SER A  63       3.119  -7.805 -18.250  1.00 88.19           C  
ATOM    462  C   SER A  63       2.961  -9.305 -18.484  1.00 88.19           C  
ATOM    463  CB  SER A  63       1.862  -7.254 -17.562  1.00 88.19           C  
ATOM    464  O   SER A  63       2.637  -9.727 -19.594  1.00 88.19           O  
ATOM    465  OG  SER A  63       0.694  -7.801 -18.156  1.00 88.19           O  
ATOM    466  N   ILE A  64       3.232 -10.125 -17.562  1.00 90.38           N  
ATOM    467  CA  ILE A  64       3.088 -11.578 -17.594  1.00 90.38           C  
ATOM    468  C   ILE A  64       1.609 -11.945 -17.703  1.00 90.38           C  
ATOM    469  CB  ILE A  64       3.727 -12.242 -16.359  1.00 90.38           C  
ATOM    470  O   ILE A  64       1.259 -12.984 -18.266  1.00 90.38           O  
ATOM    471  CG1 ILE A  64       5.223 -11.922 -16.281  1.00 90.38           C  
ATOM    472  CG2 ILE A  64       3.494 -13.758 -16.375  1.00 90.38           C  
ATOM    473  CD1 ILE A  64       5.887 -12.336 -14.984  1.00 90.38           C  
ATOM    474  N   GLY A  65       0.761 -10.953 -17.359  1.00 90.25           N  
ATOM    475  CA  GLY A  65      -0.665 -11.164 -17.547  1.00 90.25           C  
ATOM    476  C   GLY A  65      -1.308 -11.961 -16.438  1.00 90.25           C  
ATOM    477  O   GLY A  65      -2.514 -12.211 -16.453  1.00 90.25           O  
ATOM    478  N   LYS A  66      -0.534 -12.484 -15.469  1.00 94.62           N  
ATOM    479  CA  LYS A  66      -1.014 -13.125 -14.242  1.00 94.62           C  
ATOM    480  C   LYS A  66      -0.280 -12.586 -13.016  1.00 94.62           C  
ATOM    481  CB  LYS A  66      -0.847 -14.641 -14.328  1.00 94.62           C  
ATOM    482  O   LYS A  66       0.836 -12.070 -13.133  1.00 94.62           O  
ATOM    483  CG  LYS A  66       0.589 -15.094 -14.547  1.00 94.62           C  
ATOM    484  CD  LYS A  66       0.671 -16.594 -14.773  1.00 94.62           C  
ATOM    485  CE  LYS A  66       2.105 -17.047 -15.008  1.00 94.62           C  
ATOM    486  NZ  LYS A  66       2.182 -18.516 -15.312  1.00 94.62           N  
ATOM    487  N   ILE A  67      -0.915 -12.664 -11.852  1.00 94.88           N  
ATOM    488  CA  ILE A  67      -0.292 -12.297 -10.586  1.00 94.88           C  
ATOM    489  C   ILE A  67       0.540 -13.461 -10.062  1.00 94.88           C  
ATOM    490  CB  ILE A  67      -1.348 -11.875  -9.531  1.00 94.88           C  
ATOM    491  O   ILE A  67       0.018 -14.562  -9.844  1.00 94.88           O  
ATOM    492  CG1 ILE A  67      -2.100 -10.625 -10.008  1.00 94.88           C  
ATOM    493  CG2 ILE A  67      -0.691 -11.641  -8.172  1.00 94.88           C  
ATOM    494  CD1 ILE A  67      -3.236 -10.203  -9.086  1.00 94.88           C  
ATOM    495  N   CYS A  68       1.859 -13.250  -9.961  1.00 94.00           N  
ATOM    496  CA  CYS A  68       2.762 -14.312  -9.523  1.00 94.00           C  
ATOM    497  C   CYS A  68       2.631 -14.555  -8.023  1.00 94.00           C  
ATOM    498  CB  CYS A  68       4.207 -13.953  -9.867  1.00 94.00           C  
ATOM    499  O   CYS A  68       2.643 -13.609  -7.230  1.00 94.00           O  
ATOM    500  SG  CYS A  68       4.547 -13.922 -11.641  1.00 94.00           S  
ATOM    501  N   SER A  69       2.475 -15.828  -7.617  1.00 90.69           N  
ATOM    502  CA  SER A  69       2.180 -16.234  -6.242  1.00 90.69           C  
ATOM    503  C   SER A  69       3.455 -16.344  -5.418  1.00 90.69           C  
ATOM    504  CB  SER A  69       1.420 -17.562  -6.223  1.00 90.69           C  
ATOM    505  O   SER A  69       3.396 -16.500  -4.195  1.00 90.69           O  
ATOM    506  OG  SER A  69       2.156 -18.562  -6.891  1.00 90.69           O  
ATOM    507  N   SER A  70       4.684 -16.141  -5.973  1.00 91.25           N  
ATOM    508  CA  SER A  70       5.984 -16.125  -5.305  1.00 91.25           C  
ATOM    509  C   SER A  70       6.801 -14.906  -5.723  1.00 91.25           C  
ATOM    510  CB  SER A  70       6.766 -17.406  -5.617  1.00 91.25           C  
ATOM    511  O   SER A  70       6.824 -14.539  -6.898  1.00 91.25           O  
ATOM    512  OG  SER A  70       8.008 -17.406  -4.938  1.00 91.25           O  
ATOM    513  N   PRO A  71       7.461 -14.227  -4.656  1.00 91.69           N  
ATOM    514  CA  PRO A  71       7.746 -14.602  -3.270  1.00 91.69           C  
ATOM    515  C   PRO A  71       6.688 -14.094  -2.293  1.00 91.69           C  
ATOM    516  CB  PRO A  71       9.102 -13.938  -2.996  1.00 91.69           C  
ATOM    517  O   PRO A  71       6.770 -14.367  -1.092  1.00 91.69           O  
ATOM    518  CG  PRO A  71       9.086 -12.695  -3.828  1.00 91.69           C  
ATOM    519  CD  PRO A  71       8.305 -12.969  -5.082  1.00 91.69           C  
ATOM    520  N   HIS A  72       5.668 -13.281  -2.742  1.00 91.44           N  
ATOM    521  CA  HIS A  72       4.680 -12.703  -1.839  1.00 91.44           C  
ATOM    522  C   HIS A  72       3.557 -13.695  -1.551  1.00 91.44           C  
ATOM    523  CB  HIS A  72       4.102 -11.414  -2.428  1.00 91.44           C  
ATOM    524  O   HIS A  72       3.225 -14.531  -2.398  1.00 91.44           O  
ATOM    525  CG  HIS A  72       5.137 -10.383  -2.732  1.00 91.44           C  
ATOM    526  CD2 HIS A  72       5.496  -9.805  -3.902  1.00 91.44           C  
ATOM    527  ND1 HIS A  72       5.941  -9.828  -1.763  1.00 91.44           N  
ATOM    528  CE1 HIS A  72       6.754  -8.945  -2.324  1.00 91.44           C  
ATOM    529  NE2 HIS A  72       6.504  -8.914  -3.623  1.00 91.44           N  
ATOM    530  N   GLN A  73       3.062 -13.656  -0.323  1.00 93.00           N  
ATOM    531  CA  GLN A  73       1.860 -14.398   0.035  1.00 93.00           C  
ATOM    532  C   GLN A  73       0.604 -13.688  -0.457  1.00 93.00           C  
ATOM    533  CB  GLN A  73       1.788 -14.609   1.549  1.00 93.00           C  
ATOM    534  O   GLN A  73       0.189 -12.680   0.121  1.00 93.00           O  
ATOM    535  CG  GLN A  73       0.670 -15.547   1.988  1.00 93.00           C  
ATOM    536  CD  GLN A  73       0.667 -15.797   3.484  1.00 93.00           C  
ATOM    537  NE2 GLN A  73      -0.168 -16.719   3.930  1.00 93.00           N  
ATOM    538  OE1 GLN A  73       1.410 -15.156   4.234  1.00 93.00           O  
ATOM    539  N   ILE A  74      -0.006 -14.219  -1.547  1.00 94.06           N  
ATOM    540  CA  ILE A  74      -1.152 -13.578  -2.186  1.00 94.06           C  
ATOM    541  C   ILE A  74      -2.445 -14.219  -1.676  1.00 94.06           C  
ATOM    542  CB  ILE A  74      -1.074 -13.688  -3.725  1.00 94.06           C  
ATOM    543  O   ILE A  74      -2.602 -15.438  -1.718  1.00 94.06           O  
ATOM    544  CG1 ILE A  74       0.279 -13.172  -4.227  1.00 94.06           C  
ATOM    545  CG2 ILE A  74      -2.229 -12.922  -4.379  1.00 94.06           C  
ATOM    546  CD1 ILE A  74       0.543 -11.703  -3.898  1.00 94.06           C  
ATOM    547  N   LEU A  75      -3.334 -13.398  -1.164  1.00 94.12           N  
ATOM    548  CA  LEU A  75      -4.664 -13.852  -0.771  1.00 94.12           C  
ATOM    549  C   LEU A  75      -5.715 -13.383  -1.769  1.00 94.12           C  
ATOM    550  CB  LEU A  75      -5.012 -13.352   0.632  1.00 94.12           C  
ATOM    551  O   LEU A  75      -5.910 -12.180  -1.950  1.00 94.12           O  
ATOM    552  CG  LEU A  75      -6.320 -13.867   1.232  1.00 94.12           C  
ATOM    553  CD1 LEU A  75      -6.258 -15.375   1.424  1.00 94.12           C  
ATOM    554  CD2 LEU A  75      -6.613 -13.164   2.555  1.00 94.12           C  
ATOM    555  N   ASP A  76      -6.293 -14.320  -2.428  1.00 94.12           N  
ATOM    556  CA  ASP A  76      -7.355 -14.008  -3.379  1.00 94.12           C  
ATOM    557  C   ASP A  76      -8.680 -13.766  -2.658  1.00 94.12           C  
ATOM    558  CB  ASP A  76      -7.508 -15.133  -4.398  1.00 94.12           C  
ATOM    559  O   ASP A  76      -9.211 -14.664  -2.006  1.00 94.12           O  
ATOM    560  CG  ASP A  76      -8.406 -14.758  -5.566  1.00 94.12           C  
ATOM    561  OD1 ASP A  76      -9.008 -13.664  -5.543  1.00 94.12           O  
ATOM    562  OD2 ASP A  76      -8.516 -15.570  -6.512  1.00 94.12           O  
ATOM    563  N   GLY A  77      -9.250 -12.570  -2.900  1.00 91.88           N  
ATOM    564  CA  GLY A  77     -10.461 -12.133  -2.230  1.00 91.88           C  
ATOM    565  C   GLY A  77     -11.719 -12.750  -2.803  1.00 91.88           C  
ATOM    566  O   GLY A  77     -12.789 -12.695  -2.186  1.00 91.88           O  
ATOM    567  N   GLY A  78     -11.570 -13.461  -4.016  1.00 91.81           N  
ATOM    568  CA  GLY A  78     -12.719 -14.102  -4.648  1.00 91.81           C  
ATOM    569  C   GLY A  78     -13.914 -13.172  -4.781  1.00 91.81           C  
ATOM    570  O   GLY A  78     -13.805 -12.102  -5.371  1.00 91.81           O  
ATOM    571  N   ASN A  79     -15.039 -13.555  -4.152  1.00 90.44           N  
ATOM    572  CA  ASN A  79     -16.266 -12.758  -4.207  1.00 90.44           C  
ATOM    573  C   ASN A  79     -16.375 -11.828  -3.006  1.00 90.44           C  
ATOM    574  CB  ASN A  79     -17.484 -13.672  -4.293  1.00 90.44           C  
ATOM    575  O   ASN A  79     -17.438 -11.250  -2.766  1.00 90.44           O  
ATOM    576  CG  ASN A  79     -17.578 -14.391  -5.625  1.00 90.44           C  
ATOM    577  ND2 ASN A  79     -18.359 -15.477  -5.656  1.00 90.44           N  
ATOM    578  OD1 ASN A  79     -16.969 -13.984  -6.613  1.00 90.44           O  
ATOM    579  N   CYS A  80     -15.273 -11.734  -2.246  1.00 91.56           N  
ATOM    580  CA  CYS A  80     -15.312 -10.953  -1.017  1.00 91.56           C  
ATOM    581  C   CYS A  80     -14.367  -9.766  -1.096  1.00 91.56           C  
ATOM    582  CB  CYS A  80     -14.953 -11.828   0.186  1.00 91.56           C  
ATOM    583  O   CYS A  80     -13.195  -9.922  -1.465  1.00 91.56           O  
ATOM    584  SG  CYS A  80     -16.172 -13.117   0.537  1.00 91.56           S  
ATOM    585  N   THR A  81     -14.945  -8.562  -0.822  1.00 91.88           N  
ATOM    586  CA  THR A  81     -14.070  -7.406  -0.637  1.00 91.88           C  
ATOM    587  C   THR A  81     -13.461  -7.406   0.763  1.00 91.88           C  
ATOM    588  CB  THR A  81     -14.828  -6.090  -0.871  1.00 91.88           C  
ATOM    589  O   THR A  81     -13.914  -8.148   1.640  1.00 91.88           O  
ATOM    590  CG2 THR A  81     -15.484  -6.066  -2.250  1.00 91.88           C  
ATOM    591  OG1 THR A  81     -15.852  -5.945   0.129  1.00 91.88           O  
ATOM    592  N   LEU A  82     -12.391  -6.652   0.915  1.00 91.12           N  
ATOM    593  CA  LEU A  82     -11.734  -6.570   2.215  1.00 91.12           C  
ATOM    594  C   LEU A  82     -12.719  -6.141   3.295  1.00 91.12           C  
ATOM    595  CB  LEU A  82     -10.562  -5.594   2.162  1.00 91.12           C  
ATOM    596  O   LEU A  82     -12.734  -6.707   4.391  1.00 91.12           O  
ATOM    597  CG  LEU A  82      -9.742  -5.445   3.445  1.00 91.12           C  
ATOM    598  CD1 LEU A  82      -9.141  -6.789   3.850  1.00 91.12           C  
ATOM    599  CD2 LEU A  82      -8.641  -4.402   3.264  1.00 91.12           C  
ATOM    600  N   ILE A  83     -13.570  -5.152   3.064  1.00 92.00           N  
ATOM    601  CA  ILE A  83     -14.539  -4.645   4.027  1.00 92.00           C  
ATOM    602  C   ILE A  83     -15.570  -5.730   4.340  1.00 92.00           C  
ATOM    603  CB  ILE A  83     -15.250  -3.375   3.502  1.00 92.00           C  
ATOM    604  O   ILE A  83     -15.969  -5.895   5.496  1.00 92.00           O  
ATOM    605  CG1 ILE A  83     -15.938  -2.633   4.652  1.00 92.00           C  
ATOM    606  CG2 ILE A  83     -16.250  -3.730   2.400  1.00 92.00           C  
ATOM    607  CD1 ILE A  83     -14.984  -2.182   5.754  1.00 92.00           C  
ATOM    608  N   ASP A  84     -16.016  -6.469   3.295  1.00 92.56           N  
ATOM    609  CA  ASP A  84     -16.953  -7.566   3.502  1.00 92.56           C  
ATOM    610  C   ASP A  84     -16.359  -8.633   4.422  1.00 92.56           C  
ATOM    611  CB  ASP A  84     -17.359  -8.195   2.164  1.00 92.56           C  
ATOM    612  O   ASP A  84     -17.062  -9.188   5.270  1.00 92.56           O  
ATOM    613  CG  ASP A  84     -18.188  -7.266   1.301  1.00 92.56           C  
ATOM    614  OD1 ASP A  84     -18.906  -6.398   1.851  1.00 92.56           O  
ATOM    615  OD2 ASP A  84     -18.141  -7.406   0.060  1.00 92.56           O  
ATOM    616  N   ALA A  85     -15.102  -8.906   4.188  1.00 92.50           N  
ATOM    617  CA  ALA A  85     -14.391  -9.852   5.043  1.00 92.50           C  
ATOM    618  C   ALA A  85     -14.297  -9.336   6.473  1.00 92.50           C  
ATOM    619  CB  ALA A  85     -13.000 -10.133   4.484  1.00 92.50           C  
ATOM    620  O   ALA A  85     -14.461 -10.094   7.430  1.00 92.50           O  
ATOM    621  N   LEU A  86     -14.109  -8.016   6.609  1.00 92.75           N  
ATOM    622  CA  LEU A  86     -13.992  -7.371   7.910  1.00 92.75           C  
ATOM    623  C   LEU A  86     -15.305  -7.457   8.680  1.00 92.75           C  
ATOM    624  CB  LEU A  86     -13.578  -5.906   7.750  1.00 92.75           C  
ATOM    625  O   LEU A  86     -15.305  -7.668   9.898  1.00 92.75           O  
ATOM    626  CG  LEU A  86     -12.078  -5.645   7.559  1.00 92.75           C  
ATOM    627  CD1 LEU A  86     -11.852  -4.223   7.055  1.00 92.75           C  
ATOM    628  CD2 LEU A  86     -11.328  -5.879   8.867  1.00 92.75           C  
ATOM    629  N   LEU A  87     -16.391  -7.316   8.031  1.00 93.25           N  
ATOM    630  CA  LEU A  87     -17.719  -7.301   8.648  1.00 93.25           C  
ATOM    631  C   LEU A  87     -18.203  -8.719   8.914  1.00 93.25           C  
ATOM    632  CB  LEU A  87     -18.719  -6.562   7.758  1.00 93.25           C  
ATOM    633  O   LEU A  87     -19.094  -8.930   9.742  1.00 93.25           O  
ATOM    634  CG  LEU A  87     -18.453  -5.074   7.520  1.00 93.25           C  
ATOM    635  CD1 LEU A  87     -19.500  -4.484   6.586  1.00 93.25           C  
ATOM    636  CD2 LEU A  87     -18.406  -4.320   8.844  1.00 93.25           C  
ATOM    637  N   GLY A  88     -17.547  -9.695   8.266  1.00 91.75           N  
ATOM    638  CA  GLY A  88     -17.938 -11.086   8.414  1.00 91.75           C  
ATOM    639  C   GLY A  88     -19.141 -11.453   7.570  1.00 91.75           C  
ATOM    640  O   GLY A  88     -20.031 -12.172   8.031  1.00 91.75           O  
ATOM    641  N   ASP A  89     -19.141 -10.922   6.391  1.00 91.69           N  
ATOM    642  CA  ASP A  89     -20.156 -11.328   5.438  1.00 91.69           C  
ATOM    643  C   ASP A  89     -20.172 -12.844   5.246  1.00 91.69           C  
ATOM    644  CB  ASP A  89     -19.953 -10.633   4.094  1.00 91.69           C  
ATOM    645  O   ASP A  89     -19.109 -13.469   5.191  1.00 91.69           O  
ATOM    646  CG  ASP A  89     -21.203 -10.617   3.232  1.00 91.69           C  
ATOM    647  OD1 ASP A  89     -21.969 -11.609   3.252  1.00 91.69           O  
ATOM    648  OD2 ASP A  89     -21.422  -9.609   2.523  1.00 91.69           O  
ATOM    649  N   PRO A  90     -21.297 -13.453   5.246  1.00 88.38           N  
ATOM    650  CA  PRO A  90     -21.422 -14.914   5.211  1.00 88.38           C  
ATOM    651  C   PRO A  90     -20.578 -15.539   4.098  1.00 88.38           C  
ATOM    652  CB  PRO A  90     -22.906 -15.141   4.973  1.00 88.38           C  
ATOM    653  O   PRO A  90     -20.000 -16.609   4.289  1.00 88.38           O  
ATOM    654  CG  PRO A  90     -23.594 -13.992   5.641  1.00 88.38           C  
ATOM    655  CD  PRO A  90     -22.750 -12.766   5.438  1.00 88.38           C  
ATOM    656  N   GLN A  91     -20.406 -14.914   2.977  1.00 87.31           N  
ATOM    657  CA  GLN A  91     -19.625 -15.453   1.861  1.00 87.31           C  
ATOM    658  C   GLN A  91     -18.125 -15.289   2.100  1.00 87.31           C  
ATOM    659  CB  GLN A  91     -20.031 -14.773   0.552  1.00 87.31           C  
ATOM    660  O   GLN A  91     -17.312 -15.914   1.420  1.00 87.31           O  
ATOM    661  CG  GLN A  91     -19.781 -13.273   0.536  1.00 87.31           C  
ATOM    662  CD  GLN A  91     -20.312 -12.602  -0.713  1.00 87.31           C  
ATOM    663  NE2 GLN A  91     -20.344 -11.273  -0.706  1.00 87.31           N  
ATOM    664  OE1 GLN A  91     -20.703 -13.266  -1.677  1.00 87.31           O  
ATOM    665  N   CYS A  92     -17.734 -14.570   3.154  1.00 90.31           N  
ATOM    666  CA  CYS A  92     -16.328 -14.266   3.416  1.00 90.31           C  
ATOM    667  C   CYS A  92     -15.852 -14.961   4.684  1.00 90.31           C  
ATOM    668  CB  CYS A  92     -16.125 -12.758   3.539  1.00 90.31           C  
ATOM    669  O   CYS A  92     -14.797 -14.625   5.219  1.00 90.31           O  
ATOM    670  SG  CYS A  92     -16.578 -11.836   2.051  1.00 90.31           S  
ATOM    671  N   ASP A  93     -16.547 -15.914   5.188  1.00 84.62           N  
ATOM    672  CA  ASP A  93     -16.219 -16.578   6.445  1.00 84.62           C  
ATOM    673  C   ASP A  93     -14.867 -17.281   6.367  1.00 84.62           C  
ATOM    674  CB  ASP A  93     -17.312 -17.594   6.805  1.00 84.62           C  
ATOM    675  O   ASP A  93     -14.180 -17.422   7.383  1.00 84.62           O  
ATOM    676  CG  ASP A  93     -18.562 -16.953   7.387  1.00 84.62           C  
ATOM    677  OD1 ASP A  93     -18.500 -15.758   7.766  1.00 84.62           O  
ATOM    678  OD2 ASP A  93     -19.594 -17.641   7.473  1.00 84.62           O  
ATOM    679  N   GLY A  94     -14.398 -17.609   5.246  1.00 86.00           N  
ATOM    680  CA  GLY A  94     -13.148 -18.328   5.035  1.00 86.00           C  
ATOM    681  C   GLY A  94     -11.922 -17.453   5.172  1.00 86.00           C  
ATOM    682  O   GLY A  94     -10.797 -17.953   5.223  1.00 86.00           O  
ATOM    683  N   PHE A  95     -12.086 -16.172   5.375  1.00 87.25           N  
ATOM    684  CA  PHE A  95     -10.977 -15.219   5.383  1.00 87.25           C  
ATOM    685  C   PHE A  95     -10.570 -14.883   6.812  1.00 87.25           C  
ATOM    686  CB  PHE A  95     -11.359 -13.945   4.629  1.00 87.25           C  
ATOM    687  O   PHE A  95      -9.641 -14.102   7.027  1.00 87.25           O  
ATOM    688  CG  PHE A  95     -11.422 -14.117   3.135  1.00 87.25           C  
ATOM    689  CD1 PHE A  95     -10.258 -14.211   2.381  1.00 87.25           C  
ATOM    690  CD2 PHE A  95     -12.648 -14.188   2.484  1.00 87.25           C  
ATOM    691  CE1 PHE A  95     -10.312 -14.375   0.999  1.00 87.25           C  
ATOM    692  CE2 PHE A  95     -12.711 -14.352   1.103  1.00 87.25           C  
ATOM    693  CZ  PHE A  95     -11.547 -14.445   0.362  1.00 87.25           C  
ATOM    694  N   GLN A  96     -11.211 -15.570   7.805  1.00 84.25           N  
ATOM    695  CA  GLN A  96     -10.898 -15.336   9.211  1.00 84.25           C  
ATOM    696  C   GLN A  96      -9.484 -15.805   9.547  1.00 84.25           C  
ATOM    697  CB  GLN A  96     -11.914 -16.031  10.109  1.00 84.25           C  
ATOM    698  O   GLN A  96      -9.109 -16.938   9.219  1.00 84.25           O  
ATOM    699  CG  GLN A  96     -11.742 -15.719  11.594  1.00 84.25           C  
ATOM    700  CD  GLN A  96     -12.805 -16.359  12.453  1.00 84.25           C  
ATOM    701  NE2 GLN A  96     -12.773 -16.078  13.750  1.00 84.25           N  
ATOM    702  OE1 GLN A  96     -13.648 -17.125  11.961  1.00 84.25           O  
ATOM    703  N   ASN A  97      -8.656 -14.891  10.094  1.00 84.62           N  
ATOM    704  CA  ASN A  97      -7.328 -15.172  10.625  1.00 84.62           C  
ATOM    705  C   ASN A  97      -6.332 -15.469   9.508  1.00 84.62           C  
ATOM    706  CB  ASN A  97      -7.379 -16.344  11.609  1.00 84.62           C  
ATOM    707  O   ASN A  97      -5.316 -16.125   9.734  1.00 84.62           O  
ATOM    708  CG  ASN A  97      -8.195 -16.016  12.852  1.00 84.62           C  
ATOM    709  ND2 ASN A  97      -8.914 -17.016  13.352  1.00 84.62           N  
ATOM    710  OD1 ASN A  97      -8.180 -14.891  13.344  1.00 84.62           O  
ATOM    711  N   LYS A  98      -6.703 -15.188   8.273  1.00 89.75           N  
ATOM    712  CA  LYS A  98      -5.785 -15.344   7.148  1.00 89.75           C  
ATOM    713  C   LYS A  98      -4.789 -14.195   7.086  1.00 89.75           C  
ATOM    714  CB  LYS A  98      -6.562 -15.438   5.836  1.00 89.75           C  
ATOM    715  O   LYS A  98      -5.125 -13.055   7.418  1.00 89.75           O  
ATOM    716  CG  LYS A  98      -7.438 -16.688   5.719  1.00 89.75           C  
ATOM    717  CD  LYS A  98      -6.613 -17.922   5.379  1.00 89.75           C  
ATOM    718  CE  LYS A  98      -7.500 -19.125   5.105  1.00 89.75           C  
ATOM    719  NZ  LYS A  98      -6.699 -20.344   4.797  1.00 89.75           N  
ATOM    720  N   GLU A  99      -3.590 -14.508   6.754  1.00 91.31           N  
ATOM    721  CA  GLU A  99      -2.537 -13.516   6.590  1.00 91.31           C  
ATOM    722  C   GLU A  99      -2.150 -13.352   5.121  1.00 91.31           C  
ATOM    723  CB  GLU A  99      -1.308 -13.883   7.422  1.00 91.31           C  
ATOM    724  O   GLU A  99      -2.242 -14.305   4.344  1.00 91.31           O  
ATOM    725  CG  GLU A  99      -1.565 -13.914   8.922  1.00 91.31           C  
ATOM    726  CD  GLU A  99      -0.328 -14.258   9.734  1.00 91.31           C  
ATOM    727  OE1 GLU A  99      -0.399 -14.234  10.984  1.00 91.31           O  
ATOM    728  OE2 GLU A  99       0.720 -14.555   9.117  1.00 91.31           O  
ATOM    729  N   TRP A 100      -1.772 -12.109   4.824  1.00 92.94           N  
ATOM    730  CA  TRP A 100      -1.399 -11.883   3.432  1.00 92.94           C  
ATOM    731  C   TRP A 100      -0.342 -10.789   3.326  1.00 92.94           C  
ATOM    732  CB  TRP A 100      -2.629 -11.500   2.600  1.00 92.94           C  
ATOM    733  O   TRP A 100      -0.212  -9.953   4.223  1.00 92.94           O  
ATOM    734  CG  TRP A 100      -3.277 -10.219   3.021  1.00 92.94           C  
ATOM    735  CD1 TRP A 100      -3.000  -8.961   2.555  1.00 92.94           C  
ATOM    736  CD2 TRP A 100      -4.312 -10.062   3.998  1.00 92.94           C  
ATOM    737  CE2 TRP A 100      -4.613  -8.688   4.070  1.00 92.94           C  
ATOM    738  CE3 TRP A 100      -5.012 -10.961   4.816  1.00 92.94           C  
ATOM    739  NE1 TRP A 100      -3.799  -8.039   3.184  1.00 92.94           N  
ATOM    740  CH2 TRP A 100      -6.262  -9.078   5.727  1.00 92.94           C  
ATOM    741  CZ2 TRP A 100      -5.590  -8.180   4.938  1.00 92.94           C  
ATOM    742  CZ3 TRP A 100      -5.984 -10.453   5.676  1.00 92.94           C  
ATOM    743  N   ASP A 101       0.468 -10.906   2.246  1.00 92.19           N  
ATOM    744  CA  ASP A 101       1.296  -9.773   1.844  1.00 92.19           C  
ATOM    745  C   ASP A 101       0.531  -8.836   0.910  1.00 92.19           C  
ATOM    746  CB  ASP A 101       2.578 -10.258   1.165  1.00 92.19           C  
ATOM    747  O   ASP A 101       0.618  -7.613   1.040  1.00 92.19           O  
ATOM    748  CG  ASP A 101       3.518 -10.977   2.119  1.00 92.19           C  
ATOM    749  OD1 ASP A 101       3.494 -10.688   3.334  1.00 92.19           O  
ATOM    750  OD2 ASP A 101       4.293 -11.836   1.650  1.00 92.19           O  
ATOM    751  N   LEU A 102      -0.276  -9.453   0.059  1.00 92.56           N  
ATOM    752  CA  LEU A 102      -1.120  -8.711  -0.874  1.00 92.56           C  
ATOM    753  C   LEU A 102      -2.508  -9.336  -0.965  1.00 92.56           C  
ATOM    754  CB  LEU A 102      -0.475  -8.664  -2.262  1.00 92.56           C  
ATOM    755  O   LEU A 102      -2.639 -10.523  -1.289  1.00 92.56           O  
ATOM    756  CG  LEU A 102      -1.214  -7.855  -3.326  1.00 92.56           C  
ATOM    757  CD1 LEU A 102      -1.158  -6.367  -2.992  1.00 92.56           C  
ATOM    758  CD2 LEU A 102      -0.623  -8.125  -4.707  1.00 92.56           C  
ATOM    759  N   PHE A 103      -3.570  -8.625  -0.606  1.00 93.50           N  
ATOM    760  CA  PHE A 103      -4.969  -9.008  -0.770  1.00 93.50           C  
ATOM    761  C   PHE A 103      -5.508  -8.531  -2.113  1.00 93.50           C  
ATOM    762  CB  PHE A 103      -5.820  -8.438   0.368  1.00 93.50           C  
ATOM    763  O   PHE A 103      -5.484  -7.340  -2.410  1.00 93.50           O  
ATOM    764  CG  PHE A 103      -7.234  -8.961   0.386  1.00 93.50           C  
ATOM    765  CD1 PHE A 103      -8.203  -8.406  -0.445  1.00 93.50           C  
ATOM    766  CD2 PHE A 103      -7.594 -10.000   1.233  1.00 93.50           C  
ATOM    767  CE1 PHE A 103      -9.508  -8.891  -0.431  1.00 93.50           C  
ATOM    768  CE2 PHE A 103      -8.898 -10.484   1.253  1.00 93.50           C  
ATOM    769  CZ  PHE A 103      -9.852  -9.930   0.421  1.00 93.50           C  
ATOM    770  N   VAL A 104      -5.965  -9.461  -2.943  1.00 94.31           N  
ATOM    771  CA  VAL A 104      -6.453  -9.109  -4.270  1.00 94.31           C  
ATOM    772  C   VAL A 104      -7.980  -9.047  -4.258  1.00 94.31           C  
ATOM    773  CB  VAL A 104      -5.973 -10.117  -5.340  1.00 94.31           C  
ATOM    774  O   VAL A 104      -8.648 -10.055  -4.004  1.00 94.31           O  
ATOM    775  CG1 VAL A 104      -6.559  -9.773  -6.707  1.00 94.31           C  
ATOM    776  CG2 VAL A 104      -4.449 -10.141  -5.398  1.00 94.31           C  
ATOM    777  N   GLU A 105      -8.477  -7.871  -4.492  1.00 93.44           N  
ATOM    778  CA  GLU A 105      -9.922  -7.680  -4.617  1.00 93.44           C  
ATOM    779  C   GLU A 105     -10.367  -7.809  -6.070  1.00 93.44           C  
ATOM    780  CB  GLU A 105     -10.328  -6.316  -4.059  1.00 93.44           C  
ATOM    781  O   GLU A 105      -9.789  -7.188  -6.965  1.00 93.44           O  
ATOM    782  CG  GLU A 105     -10.297  -6.238  -2.539  1.00 93.44           C  
ATOM    783  CD  GLU A 105     -10.828  -4.922  -1.993  1.00 93.44           C  
ATOM    784  OE1 GLU A 105     -11.203  -4.867  -0.802  1.00 93.44           O  
ATOM    785  OE2 GLU A 105     -10.859  -3.936  -2.764  1.00 93.44           O  
ATOM    786  N   ARG A 106     -11.484  -8.562  -6.234  1.00 93.81           N  
ATOM    787  CA  ARG A 106     -11.984  -8.781  -7.590  1.00 93.81           C  
ATOM    788  C   ARG A 106     -13.125  -7.824  -7.914  1.00 93.81           C  
ATOM    789  CB  ARG A 106     -12.453 -10.234  -7.762  1.00 93.81           C  
ATOM    790  O   ARG A 106     -13.875  -7.418  -7.023  1.00 93.81           O  
ATOM    791  CG  ARG A 106     -11.391 -11.266  -7.422  1.00 93.81           C  
ATOM    792  CD  ARG A 106     -10.281 -11.305  -8.461  1.00 93.81           C  
ATOM    793  NE  ARG A 106      -9.359 -12.414  -8.234  1.00 93.81           N  
ATOM    794  NH1 ARG A 106      -8.117 -12.047 -10.141  1.00 93.81           N  
ATOM    795  NH2 ARG A 106      -7.582 -13.773  -8.734  1.00 93.81           N  
ATOM    796  CZ  ARG A 106      -8.352 -12.742  -9.039  1.00 93.81           C  
ATOM    797  N   SER A 107     -13.156  -7.414  -9.172  1.00 91.44           N  
ATOM    798  CA  SER A 107     -14.227  -6.520  -9.609  1.00 91.44           C  
ATOM    799  C   SER A 107     -15.594  -7.184  -9.461  1.00 91.44           C  
ATOM    800  CB  SER A 107     -14.016  -6.094 -11.062  1.00 91.44           C  
ATOM    801  O   SER A 107     -16.609  -6.500  -9.312  1.00 91.44           O  
ATOM    802  OG  SER A 107     -13.945  -7.223 -11.914  1.00 91.44           O  
ATOM    803  N   ARG A 108     -15.680  -8.484  -9.438  1.00 90.00           N  
ATOM    804  CA  ARG A 108     -16.938  -9.227  -9.359  1.00 90.00           C  
ATOM    805  C   ARG A 108     -17.391  -9.359  -7.914  1.00 90.00           C  
ATOM    806  CB  ARG A 108     -16.766 -10.617  -9.984  1.00 90.00           C  
ATOM    807  O   ARG A 108     -18.484  -9.875  -7.652  1.00 90.00           O  
ATOM    808  CG  ARG A 108     -15.703 -11.477  -9.320  1.00 90.00           C  
ATOM    809  CD  ARG A 108     -15.547 -12.820 -10.016  1.00 90.00           C  
ATOM    810  NE  ARG A 108     -14.523 -13.641  -9.375  1.00 90.00           N  
ATOM    811  NH1 ARG A 108     -14.930 -15.516 -10.656  1.00 90.00           N  
ATOM    812  NH2 ARG A 108     -13.297 -15.555  -9.047  1.00 90.00           N  
ATOM    813  CZ  ARG A 108     -14.250 -14.898  -9.695  1.00 90.00           C  
ATOM    814  N   ALA A 109     -16.547  -8.930  -6.980  1.00 88.81           N  
ATOM    815  CA  ALA A 109     -16.891  -9.055  -5.566  1.00 88.81           C  
ATOM    816  C   ALA A 109     -18.141  -8.242  -5.242  1.00 88.81           C  
ATOM    817  CB  ALA A 109     -15.727  -8.602  -4.688  1.00 88.81           C  
ATOM    818  O   ALA A 109     -18.281  -7.090  -5.664  1.00 88.81           O  
ATOM    819  N   ASN A 110     -19.062  -8.812  -4.582  1.00 84.88           N  
ATOM    820  CA  ASN A 110     -20.312  -8.172  -4.188  1.00 84.88           C  
ATOM    821  C   ASN A 110     -20.766  -8.625  -2.801  1.00 84.88           C  
ATOM    822  CB  ASN A 110     -21.406  -8.438  -5.219  1.00 84.88           C  
ATOM    823  O   ASN A 110     -20.406  -9.719  -2.355  1.00 84.88           O  
ATOM    824  CG  ASN A 110     -21.797  -9.898  -5.285  1.00 84.88           C  
ATOM    825  ND2 ASN A 110     -22.750 -10.219  -6.145  1.00 84.88           N  
ATOM    826  OD1 ASN A 110     -21.250 -10.734  -4.566  1.00 84.88           O  
ATOM    827  N   SER A 111     -21.406  -7.668  -2.059  1.00 82.62           N  
ATOM    828  CA  SER A 111     -21.969  -8.039  -0.768  1.00 82.62           C  
ATOM    829  C   SER A 111     -23.453  -8.391  -0.897  1.00 82.62           C  
ATOM    830  CB  SER A 111     -21.797  -6.902   0.242  1.00 82.62           C  
ATOM    831  O   SER A 111     -24.219  -7.660  -1.536  1.00 82.62           O  
ATOM    832  OG  SER A 111     -22.453  -7.203   1.457  1.00 82.62           O  
ATOM    833  N   SER A 112     -23.859  -9.438  -0.427  1.00 76.19           N  
ATOM    834  CA  SER A 112     -25.266  -9.844  -0.500  1.00 76.19           C  
ATOM    835  C   SER A 112     -25.984  -9.586   0.820  1.00 76.19           C  
ATOM    836  CB  SER A 112     -25.375 -11.320  -0.874  1.00 76.19           C  
ATOM    837  O   SER A 112     -27.141  -9.961   0.982  1.00 76.19           O  
ATOM    838  OG  SER A 112     -24.672 -12.125   0.053  1.00 76.19           O  
ATOM    839  N   CYS A 113     -25.297  -8.844   1.739  1.00 86.62           N  
ATOM    840  CA  CYS A 113     -25.859  -8.594   3.068  1.00 86.62           C  
ATOM    841  C   CYS A 113     -26.484  -7.207   3.146  1.00 86.62           C  
ATOM    842  CB  CYS A 113     -24.766  -8.727   4.133  1.00 86.62           C  
ATOM    843  O   CYS A 113     -26.703  -6.559   2.121  1.00 86.62           O  
ATOM    844  SG  CYS A 113     -24.469 -10.430   4.656  1.00 86.62           S  
ATOM    845  N   TYR A 114     -26.891  -6.676   4.336  1.00 87.44           N  
ATOM    846  CA  TYR A 114     -27.531  -5.383   4.566  1.00 87.44           C  
ATOM    847  C   TYR A 114     -26.734  -4.262   3.908  1.00 87.44           C  
ATOM    848  CB  TYR A 114     -27.672  -5.113   6.066  1.00 87.44           C  
ATOM    849  O   TYR A 114     -25.500  -4.227   4.004  1.00 87.44           O  
ATOM    850  CG  TYR A 114     -28.844  -4.234   6.418  1.00 87.44           C  
ATOM    851  CD1 TYR A 114     -28.719  -2.850   6.453  1.00 87.44           C  
ATOM    852  CD2 TYR A 114     -30.078  -4.793   6.711  1.00 87.44           C  
ATOM    853  CE1 TYR A 114     -29.797  -2.037   6.777  1.00 87.44           C  
ATOM    854  CE2 TYR A 114     -31.172  -3.990   7.035  1.00 87.44           C  
ATOM    855  OH  TYR A 114     -32.094  -1.817   7.387  1.00 87.44           O  
ATOM    856  CZ  TYR A 114     -31.031  -2.615   7.066  1.00 87.44           C  
ATOM    857  N   PRO A 115     -27.375  -3.363   3.166  1.00 90.50           N  
ATOM    858  CA  PRO A 115     -26.656  -2.232   2.566  1.00 90.50           C  
ATOM    859  C   PRO A 115     -25.969  -1.349   3.605  1.00 90.50           C  
ATOM    860  CB  PRO A 115     -27.766  -1.465   1.840  1.00 90.50           C  
ATOM    861  O   PRO A 115     -26.562  -1.027   4.637  1.00 90.50           O  
ATOM    862  CG  PRO A 115     -28.906  -2.432   1.744  1.00 90.50           C  
ATOM    863  CD  PRO A 115     -28.766  -3.445   2.844  1.00 90.50           C  
ATOM    864  N   TYR A 116     -24.703  -0.974   3.338  1.00 92.50           N  
ATOM    865  CA  TYR A 116     -23.953  -0.181   4.309  1.00 92.50           C  
ATOM    866  C   TYR A 116     -23.062   0.843   3.609  1.00 92.50           C  
ATOM    867  CB  TYR A 116     -23.094  -1.087   5.203  1.00 92.50           C  
ATOM    868  O   TYR A 116     -22.719   0.681   2.436  1.00 92.50           O  
ATOM    869  CG  TYR A 116     -22.062  -1.886   4.445  1.00 92.50           C  
ATOM    870  CD1 TYR A 116     -22.328  -3.191   4.039  1.00 92.50           C  
ATOM    871  CD2 TYR A 116     -20.828  -1.337   4.137  1.00 92.50           C  
ATOM    872  CE1 TYR A 116     -21.375  -3.932   3.342  1.00 92.50           C  
ATOM    873  CE2 TYR A 116     -19.859  -2.068   3.443  1.00 92.50           C  
ATOM    874  OH  TYR A 116     -19.203  -4.090   2.361  1.00 92.50           O  
ATOM    875  CZ  TYR A 116     -20.156  -3.363   3.049  1.00 92.50           C  
ATOM    876  N   ASP A 117     -22.766   1.888   4.344  1.00 93.19           N  
ATOM    877  CA  ASP A 117     -21.734   2.855   3.953  1.00 93.19           C  
ATOM    878  C   ASP A 117     -20.688   3.010   5.043  1.00 93.19           C  
ATOM    879  CB  ASP A 117     -22.375   4.211   3.643  1.00 93.19           C  
ATOM    880  O   ASP A 117     -20.969   2.807   6.227  1.00 93.19           O  
ATOM    881  CG  ASP A 117     -23.016   4.859   4.859  1.00 93.19           C  
ATOM    882  OD1 ASP A 117     -24.141   4.469   5.238  1.00 93.19           O  
ATOM    883  OD2 ASP A 117     -22.391   5.770   5.445  1.00 93.19           O  
ATOM    884  N   VAL A 118     -19.500   3.373   4.617  1.00 93.00           N  
ATOM    885  CA  VAL A 118     -18.391   3.584   5.543  1.00 93.00           C  
ATOM    886  C   VAL A 118     -17.828   4.996   5.367  1.00 93.00           C  
ATOM    887  CB  VAL A 118     -17.266   2.541   5.328  1.00 93.00           C  
ATOM    888  O   VAL A 118     -17.141   5.285   4.387  1.00 93.00           O  
ATOM    889  CG1 VAL A 118     -16.188   2.680   6.398  1.00 93.00           C  
ATOM    890  CG2 VAL A 118     -17.844   1.128   5.328  1.00 93.00           C  
ATOM    891  N   PRO A 119     -18.250   6.066   6.191  1.00 86.75           N  
ATOM    892  CA  PRO A 119     -17.906   7.488   6.098  1.00 86.75           C  
ATOM    893  C   PRO A 119     -16.406   7.730   6.074  1.00 86.75           C  
ATOM    894  CB  PRO A 119     -18.547   8.086   7.352  1.00 86.75           C  
ATOM    895  O   PRO A 119     -15.922   8.602   5.340  1.00 86.75           O  
ATOM    896  CG  PRO A 119     -19.688   7.184   7.672  1.00 86.75           C  
ATOM    897  CD  PRO A 119     -19.328   5.789   7.258  1.00 86.75           C  
ATOM    898  N   ASP A 120     -15.438   6.820   6.395  1.00 86.06           N  
ATOM    899  CA  ASP A 120     -13.984   6.895   6.352  1.00 86.06           C  
ATOM    900  C   ASP A 120     -13.383   5.578   5.855  1.00 86.06           C  
ATOM    901  CB  ASP A 120     -13.422   7.238   7.730  1.00 86.06           C  
ATOM    902  O   ASP A 120     -12.422   5.070   6.434  1.00 86.06           O  
ATOM    903  CG  ASP A 120     -11.984   7.734   7.680  1.00 86.06           C  
ATOM    904  OD1 ASP A 120     -11.523   8.156   6.598  1.00 86.06           O  
ATOM    905  OD2 ASP A 120     -11.305   7.695   8.734  1.00 86.06           O  
ATOM    906  N   TYR A 121     -13.930   5.148   4.754  1.00 86.25           N  
ATOM    907  CA  TYR A 121     -13.602   3.832   4.215  1.00 86.25           C  
ATOM    908  C   TYR A 121     -12.141   3.762   3.793  1.00 86.25           C  
ATOM    909  CB  TYR A 121     -14.508   3.500   3.025  1.00 86.25           C  
ATOM    910  O   TYR A 121     -11.461   2.768   4.055  1.00 86.25           O  
ATOM    911  CG  TYR A 121     -14.125   2.232   2.305  1.00 86.25           C  
ATOM    912  CD1 TYR A 121     -13.641   2.270   0.998  1.00 86.25           C  
ATOM    913  CD2 TYR A 121     -14.242   0.993   2.926  1.00 86.25           C  
ATOM    914  CE1 TYR A 121     -13.281   1.104   0.329  1.00 86.25           C  
ATOM    915  CE2 TYR A 121     -13.883  -0.179   2.266  1.00 86.25           C  
ATOM    916  OH  TYR A 121     -13.062  -1.271   0.312  1.00 86.25           O  
ATOM    917  CZ  TYR A 121     -13.406  -0.114   0.970  1.00 86.25           C  
ATOM    918  N   ALA A 122     -11.617   4.793   3.166  1.00 83.81           N  
ATOM    919  CA  ALA A 122     -10.250   4.801   2.643  1.00 83.81           C  
ATOM    920  C   ALA A 122      -9.234   4.609   3.764  1.00 83.81           C  
ATOM    921  CB  ALA A 122      -9.977   6.105   1.898  1.00 83.81           C  
ATOM    922  O   ALA A 122      -8.281   3.836   3.619  1.00 83.81           O  
ATOM    923  N   SER A 123      -9.492   5.281   4.930  1.00 85.81           N  
ATOM    924  CA  SER A 123      -8.594   5.176   6.082  1.00 85.81           C  
ATOM    925  C   SER A 123      -8.648   3.781   6.691  1.00 85.81           C  
ATOM    926  CB  SER A 123      -8.961   6.223   7.137  1.00 85.81           C  
ATOM    927  O   SER A 123      -7.609   3.213   7.039  1.00 85.81           O  
ATOM    928  OG  SER A 123      -8.797   7.531   6.629  1.00 85.81           O  
ATOM    929  N   LEU A 124      -9.781   3.357   6.805  1.00 89.56           N  
ATOM    930  CA  LEU A 124      -9.953   2.012   7.340  1.00 89.56           C  
ATOM    931  C   LEU A 124      -9.305   0.978   6.422  1.00 89.56           C  
ATOM    932  CB  LEU A 124     -11.438   1.689   7.527  1.00 89.56           C  
ATOM    933  O   LEU A 124      -8.594   0.083   6.887  1.00 89.56           O  
ATOM    934  CG  LEU A 124     -11.766   0.280   8.016  1.00 89.56           C  
ATOM    935  CD1 LEU A 124     -11.117   0.025   9.375  1.00 89.56           C  
ATOM    936  CD2 LEU A 124     -13.273   0.083   8.102  1.00 89.56           C  
ATOM    937  N   ARG A 125      -9.641   1.155   5.164  1.00 88.25           N  
ATOM    938  CA  ARG A 125      -9.086   0.269   4.145  1.00 88.25           C  
ATOM    939  C   ARG A 125      -7.566   0.248   4.207  1.00 88.25           C  
ATOM    940  CB  ARG A 125      -9.555   0.697   2.752  1.00 88.25           C  
ATOM    941  O   ARG A 125      -6.949  -0.818   4.137  1.00 88.25           O  
ATOM    942  CG  ARG A 125      -9.102  -0.232   1.639  1.00 88.25           C  
ATOM    943  CD  ARG A 125      -9.641   0.205   0.284  1.00 88.25           C  
ATOM    944  NE  ARG A 125      -9.070  -0.591  -0.803  1.00 88.25           N  
ATOM    945  NH1 ARG A 125     -10.891  -2.006  -0.988  1.00 88.25           N  
ATOM    946  NH2 ARG A 125      -9.078  -2.275  -2.363  1.00 88.25           N  
ATOM    947  CZ  ARG A 125      -9.680  -1.622  -1.382  1.00 88.25           C  
ATOM    948  N   SER A 126      -6.973   1.297   4.281  1.00 84.75           N  
ATOM    949  CA  SER A 126      -5.523   1.434   4.359  1.00 84.75           C  
ATOM    950  C   SER A 126      -4.977   0.815   5.641  1.00 84.75           C  
ATOM    951  CB  SER A 126      -5.117   2.906   4.281  1.00 84.75           C  
ATOM    952  O   SER A 126      -3.945   0.138   5.621  1.00 84.75           O  
ATOM    953  OG  SER A 126      -3.711   3.047   4.395  1.00 84.75           O  
ATOM    954  N   LEU A 127      -5.605   1.090   6.715  1.00 87.56           N  
ATOM    955  CA  LEU A 127      -5.188   0.573   8.016  1.00 87.56           C  
ATOM    956  C   LEU A 127      -5.191  -0.952   8.023  1.00 87.56           C  
ATOM    957  CB  LEU A 127      -6.109   1.101   9.117  1.00 87.56           C  
ATOM    958  O   LEU A 127      -4.207  -1.578   8.422  1.00 87.56           O  
ATOM    959  CG  LEU A 127      -5.801   0.626  10.539  1.00 87.56           C  
ATOM    960  CD1 LEU A 127      -4.492   1.236  11.031  1.00 87.56           C  
ATOM    961  CD2 LEU A 127      -6.949   0.977  11.484  1.00 87.56           C  
ATOM    962  N   VAL A 128      -6.250  -1.526   7.555  1.00 89.19           N  
ATOM    963  CA  VAL A 128      -6.422  -2.977   7.562  1.00 89.19           C  
ATOM    964  C   VAL A 128      -5.492  -3.611   6.531  1.00 89.19           C  
ATOM    965  CB  VAL A 128      -7.887  -3.377   7.281  1.00 89.19           C  
ATOM    966  O   VAL A 128      -4.906  -4.668   6.781  1.00 89.19           O  
ATOM    967  CG1 VAL A 128      -8.023  -4.895   7.191  1.00 89.19           C  
ATOM    968  CG2 VAL A 128      -8.812  -2.814   8.359  1.00 89.19           C  
ATOM    969  N   ALA A 129      -5.375  -2.947   5.406  1.00 87.50           N  
ATOM    970  CA  ALA A 129      -4.484  -3.428   4.352  1.00 87.50           C  
ATOM    971  C   ALA A 129      -3.045  -3.520   4.852  1.00 87.50           C  
ATOM    972  CB  ALA A 129      -4.566  -2.514   3.133  1.00 87.50           C  
ATOM    973  O   ALA A 129      -2.346  -4.496   4.570  1.00 87.50           O  
ATOM    974  N   SER A 130      -2.643  -2.594   5.652  1.00 86.62           N  
ATOM    975  CA  SER A 130      -1.271  -2.525   6.141  1.00 86.62           C  
ATOM    976  C   SER A 130      -1.006  -3.592   7.199  1.00 86.62           C  
ATOM    977  CB  SER A 130      -0.976  -1.140   6.719  1.00 86.62           C  
ATOM    978  O   SER A 130       0.139  -4.004   7.398  1.00 86.62           O  
ATOM    979  OG  SER A 130      -1.725  -0.918   7.898  1.00 86.62           O  
ATOM    980  N   SER A 131      -2.006  -3.979   7.902  1.00 88.12           N  
ATOM    981  CA  SER A 131      -1.891  -4.957   8.977  1.00 88.12           C  
ATOM    982  C   SER A 131      -1.626  -6.355   8.430  1.00 88.12           C  
ATOM    983  CB  SER A 131      -3.158  -4.965   9.836  1.00 88.12           C  
ATOM    984  O   SER A 131      -0.898  -7.141   9.047  1.00 88.12           O  
ATOM    985  OG  SER A 131      -3.057  -5.922  10.875  1.00 88.12           O  
ATOM    986  N   GLY A 132      -2.152  -6.668   7.199  1.00 88.00           N  
ATOM    987  CA  GLY A 132      -1.882  -7.902   6.484  1.00 88.00           C  
ATOM    988  C   GLY A 132      -2.518  -9.117   7.133  1.00 88.00           C  
ATOM    989  O   GLY A 132      -2.080 -10.250   6.906  1.00 88.00           O  
ATOM    990  N   THR A 133      -3.473  -8.883   8.039  1.00 89.56           N  
ATOM    991  CA  THR A 133      -4.191  -9.977   8.688  1.00 89.56           C  
ATOM    992  C   THR A 133      -5.594  -9.539   9.094  1.00 89.56           C  
ATOM    993  CB  THR A 133      -3.432 -10.492   9.922  1.00 89.56           C  
ATOM    994  O   THR A 133      -5.824  -8.367   9.383  1.00 89.56           O  
ATOM    995  CG2 THR A 133      -3.232  -9.383  10.945  1.00 89.56           C  
ATOM    996  OG1 THR A 133      -4.180 -11.555  10.531  1.00 89.56           O  
ATOM    997  N   LEU A 134      -6.570 -10.484   9.125  1.00 85.88           N  
ATOM    998  CA  LEU A 134      -7.902 -10.289   9.680  1.00 85.88           C  
ATOM    999  C   LEU A 134      -8.094 -11.117  10.945  1.00 85.88           C  
ATOM   1000  CB  LEU A 134      -8.977 -10.664   8.648  1.00 85.88           C  
ATOM   1001  O   LEU A 134      -8.984 -11.969  11.016  1.00 85.88           O  
ATOM   1002  CG  LEU A 134      -9.031  -9.797   7.395  1.00 85.88           C  
ATOM   1003  CD1 LEU A 134     -10.016 -10.391   6.391  1.00 85.88           C  
ATOM   1004  CD2 LEU A 134      -9.422  -8.367   7.746  1.00 85.88           C  
ATOM   1005  N   GLU A 135      -7.094 -11.047  11.781  1.00 90.69           N  
ATOM   1006  CA  GLU A 135      -7.180 -11.758  13.047  1.00 90.69           C  
ATOM   1007  C   GLU A 135      -8.227 -11.133  13.961  1.00 90.69           C  
ATOM   1008  CB  GLU A 135      -5.820 -11.781  13.750  1.00 90.69           C  
ATOM   1009  O   GLU A 135      -8.070  -9.992  14.414  1.00 90.69           O  
ATOM   1010  CG  GLU A 135      -5.777 -12.656  14.992  1.00 90.69           C  
ATOM   1011  CD  GLU A 135      -4.426 -12.648  15.688  1.00 90.69           C  
ATOM   1012  OE1 GLU A 135      -4.316 -13.211  16.797  1.00 90.69           O  
ATOM   1013  OE2 GLU A 135      -3.473 -12.078  15.117  1.00 90.69           O  
ATOM   1014  N   PHE A 136      -9.273 -11.898  14.227  1.00 92.69           N  
ATOM   1015  CA  PHE A 136     -10.438 -11.414  14.961  1.00 92.69           C  
ATOM   1016  C   PHE A 136     -10.617 -12.195  16.250  1.00 92.69           C  
ATOM   1017  CB  PHE A 136     -11.695 -11.531  14.094  1.00 92.69           C  
ATOM   1018  O   PHE A 136     -10.562 -13.430  16.266  1.00 92.69           O  
ATOM   1019  CG  PHE A 136     -12.953 -11.094  14.797  1.00 92.69           C  
ATOM   1020  CD1 PHE A 136     -13.844 -12.031  15.312  1.00 92.69           C  
ATOM   1021  CD2 PHE A 136     -13.250  -9.750  14.945  1.00 92.69           C  
ATOM   1022  CE1 PHE A 136     -15.008 -11.633  15.969  1.00 92.69           C  
ATOM   1023  CE2 PHE A 136     -14.414  -9.336  15.594  1.00 92.69           C  
ATOM   1024  CZ  PHE A 136     -15.289 -10.289  16.109  1.00 92.69           C  
ATOM   1025  N   LYS A 137     -10.797 -11.500  17.312  1.00 93.56           N  
ATOM   1026  CA  LYS A 137     -11.031 -12.109  18.625  1.00 93.56           C  
ATOM   1027  C   LYS A 137     -12.352 -11.633  19.219  1.00 93.56           C  
ATOM   1028  CB  LYS A 137      -9.875 -11.805  19.578  1.00 93.56           C  
ATOM   1029  O   LYS A 137     -12.609 -10.430  19.266  1.00 93.56           O  
ATOM   1030  CG  LYS A 137      -8.570 -12.492  19.203  1.00 93.56           C  
ATOM   1031  CD  LYS A 137      -7.535 -12.352  20.312  1.00 93.56           C  
ATOM   1032  CE  LYS A 137      -6.250 -13.086  19.984  1.00 93.56           C  
ATOM   1033  NZ  LYS A 137      -5.223 -12.930  21.062  1.00 93.56           N  
ATOM   1034  N   ASP A 138     -13.102 -12.617  19.609  1.00 92.88           N  
ATOM   1035  CA  ASP A 138     -14.359 -12.266  20.266  1.00 92.88           C  
ATOM   1036  C   ASP A 138     -14.117 -11.641  21.625  1.00 92.88           C  
ATOM   1037  CB  ASP A 138     -15.266 -13.492  20.391  1.00 92.88           C  
ATOM   1038  O   ASP A 138     -13.234 -12.070  22.375  1.00 92.88           O  
ATOM   1039  CG  ASP A 138     -15.867 -13.938  19.078  1.00 92.88           C  
ATOM   1040  OD1 ASP A 138     -16.062 -13.086  18.172  1.00 92.88           O  
ATOM   1041  OD2 ASP A 138     -16.156 -15.141  18.922  1.00 92.88           O  
ATOM   1042  N   GLU A 139     -14.883 -10.602  21.859  1.00 92.31           N  
ATOM   1043  CA  GLU A 139     -14.820  -9.930  23.156  1.00 92.31           C  
ATOM   1044  C   GLU A 139     -16.172 -10.000  23.875  1.00 92.31           C  
ATOM   1045  CB  GLU A 139     -14.398  -8.469  22.984  1.00 92.31           C  
ATOM   1046  O   GLU A 139     -17.219  -9.922  23.234  1.00 92.31           O  
ATOM   1047  CG  GLU A 139     -13.914  -7.809  24.266  1.00 92.31           C  
ATOM   1048  CD  GLU A 139     -12.992  -6.625  24.031  1.00 92.31           C  
ATOM   1049  OE1 GLU A 139     -12.062  -6.398  24.844  1.00 92.31           O  
ATOM   1050  OE2 GLU A 139     -13.195  -5.918  23.016  1.00 92.31           O  
ATOM   1051  N   ASN A 140     -16.172 -10.344  25.125  1.00 89.62           N  
ATOM   1052  CA  ASN A 140     -17.406 -10.508  25.891  1.00 89.62           C  
ATOM   1053  C   ASN A 140     -17.969  -9.164  26.328  1.00 89.62           C  
ATOM   1054  CB  ASN A 140     -17.172 -11.414  27.094  1.00 89.62           C  
ATOM   1055  O   ASN A 140     -17.609  -8.648  27.391  1.00 89.62           O  
ATOM   1056  CG  ASN A 140     -16.859 -12.844  26.703  1.00 89.62           C  
ATOM   1057  ND2 ASN A 140     -16.125 -13.547  27.562  1.00 89.62           N  
ATOM   1058  OD1 ASN A 140     -17.297 -13.320  25.656  1.00 89.62           O  
ATOM   1059  N   PHE A 141     -18.875  -8.586  25.500  1.00 91.69           N  
ATOM   1060  CA  PHE A 141     -19.578  -7.359  25.859  1.00 91.69           C  
ATOM   1061  C   PHE A 141     -20.828  -7.668  26.688  1.00 91.69           C  
ATOM   1062  CB  PHE A 141     -19.984  -6.578  24.594  1.00 91.69           C  
ATOM   1063  O   PHE A 141     -21.500  -8.672  26.453  1.00 91.69           O  
ATOM   1064  CG  PHE A 141     -18.812  -6.055  23.812  1.00 91.69           C  
ATOM   1065  CD1 PHE A 141     -18.266  -4.805  24.094  1.00 91.69           C  
ATOM   1066  CD2 PHE A 141     -18.250  -6.809  22.797  1.00 91.69           C  
ATOM   1067  CE1 PHE A 141     -17.188  -4.316  23.375  1.00 91.69           C  
ATOM   1068  CE2 PHE A 141     -17.156  -6.324  22.062  1.00 91.69           C  
ATOM   1069  CZ  PHE A 141     -16.641  -5.078  22.359  1.00 91.69           C  
ATOM   1070  N   ASN A 142     -21.094  -7.000  27.797  1.00 90.31           N  
ATOM   1071  CA  ASN A 142     -22.297  -7.152  28.609  1.00 90.31           C  
ATOM   1072  C   ASN A 142     -23.438  -6.285  28.109  1.00 90.31           C  
ATOM   1073  CB  ASN A 142     -21.984  -6.820  30.078  1.00 90.31           C  
ATOM   1074  O   ASN A 142     -23.609  -5.145  28.531  1.00 90.31           O  
ATOM   1075  CG  ASN A 142     -23.109  -7.211  31.016  1.00 90.31           C  
ATOM   1076  ND2 ASN A 142     -22.984  -6.840  32.281  1.00 90.31           N  
ATOM   1077  OD1 ASN A 142     -24.078  -7.840  30.594  1.00 90.31           O  
ATOM   1078  N   TRP A 143     -24.109  -6.730  27.016  1.00 91.75           N  
ATOM   1079  CA  TRP A 143     -25.297  -6.035  26.500  1.00 91.75           C  
ATOM   1080  C   TRP A 143     -26.547  -6.504  27.219  1.00 91.75           C  
ATOM   1081  CB  TRP A 143     -25.438  -6.254  25.000  1.00 91.75           C  
ATOM   1082  O   TRP A 143     -27.047  -7.605  26.969  1.00 91.75           O  
ATOM   1083  CG  TRP A 143     -24.188  -5.961  24.219  1.00 91.75           C  
ATOM   1084  CD1 TRP A 143     -23.422  -6.852  23.516  1.00 91.75           C  
ATOM   1085  CD2 TRP A 143     -23.547  -4.688  24.062  1.00 91.75           C  
ATOM   1086  CE2 TRP A 143     -22.406  -4.883  23.266  1.00 91.75           C  
ATOM   1087  CE3 TRP A 143     -23.844  -3.398  24.531  1.00 91.75           C  
ATOM   1088  NE1 TRP A 143     -22.359  -6.211  22.938  1.00 91.75           N  
ATOM   1089  CH2 TRP A 143     -21.859  -2.582  23.391  1.00 91.75           C  
ATOM   1090  CZ2 TRP A 143     -21.547  -3.834  22.906  1.00 91.75           C  
ATOM   1091  CZ3 TRP A 143     -22.984  -2.357  24.188  1.00 91.75           C  
ATOM   1092  N   THR A 144     -27.125  -5.852  28.250  1.00 91.25           N  
ATOM   1093  CA  THR A 144     -28.234  -6.297  29.078  1.00 91.25           C  
ATOM   1094  C   THR A 144     -29.531  -5.629  28.656  1.00 91.25           C  
ATOM   1095  CB  THR A 144     -27.953  -6.000  30.562  1.00 91.25           C  
ATOM   1096  O   THR A 144     -29.531  -4.465  28.250  1.00 91.25           O  
ATOM   1097  CG2 THR A 144     -26.734  -6.750  31.062  1.00 91.25           C  
ATOM   1098  OG1 THR A 144     -27.750  -4.594  30.734  1.00 91.25           O  
ATOM   1099  N   GLY A 145     -30.547  -6.508  28.594  1.00 91.31           N  
ATOM   1100  CA  GLY A 145     -31.875  -5.941  28.438  1.00 91.31           C  
ATOM   1101  C   GLY A 145     -32.250  -5.672  26.984  1.00 91.31           C  
ATOM   1102  O   GLY A 145     -33.188  -4.938  26.703  1.00 91.31           O  
ATOM   1103  N   VAL A 146     -31.344  -6.242  26.000  1.00 94.06           N  
ATOM   1104  CA  VAL A 146     -31.594  -6.086  24.578  1.00 94.06           C  
ATOM   1105  C   VAL A 146     -31.406  -7.426  23.859  1.00 94.06           C  
ATOM   1106  CB  VAL A 146     -30.688  -5.012  23.953  1.00 94.06           C  
ATOM   1107  O   VAL A 146     -30.719  -8.312  24.375  1.00 94.06           O  
ATOM   1108  CG1 VAL A 146     -30.984  -3.635  24.531  1.00 94.06           C  
ATOM   1109  CG2 VAL A 146     -29.219  -5.375  24.156  1.00 94.06           C  
ATOM   1110  N   LYS A 147     -32.031  -7.609  22.750  1.00 93.69           N  
ATOM   1111  CA  LYS A 147     -31.766  -8.727  21.844  1.00 93.69           C  
ATOM   1112  C   LYS A 147     -30.500  -8.469  21.031  1.00 93.69           C  
ATOM   1113  CB  LYS A 147     -32.938  -8.961  20.906  1.00 93.69           C  
ATOM   1114  O   LYS A 147     -30.281  -7.355  20.547  1.00 93.69           O  
ATOM   1115  CG  LYS A 147     -34.188  -9.469  21.609  1.00 93.69           C  
ATOM   1116  CD  LYS A 147     -35.312  -9.758  20.625  1.00 93.69           C  
ATOM   1117  CE  LYS A 147     -36.562 -10.250  21.328  1.00 93.69           C  
ATOM   1118  NZ  LYS A 147     -37.688 -10.516  20.359  1.00 93.69           N  
ATOM   1119  N   GLN A 148     -29.656  -9.461  20.844  1.00 89.94           N  
ATOM   1120  CA  GLN A 148     -28.359  -9.320  20.188  1.00 89.94           C  
ATOM   1121  C   GLN A 148     -28.312 -10.109  18.891  1.00 89.94           C  
ATOM   1122  CB  GLN A 148     -27.234  -9.773  21.125  1.00 89.94           C  
ATOM   1123  O   GLN A 148     -27.297 -10.078  18.172  1.00 89.94           O  
ATOM   1124  CG  GLN A 148     -27.156  -8.984  22.422  1.00 89.94           C  
ATOM   1125  CD  GLN A 148     -26.016  -9.438  23.312  1.00 89.94           C  
ATOM   1126  NE2 GLN A 148     -26.312  -9.711  24.578  1.00 89.94           N  
ATOM   1127  OE1 GLN A 148     -24.859  -9.531  22.875  1.00 89.94           O  
ATOM   1128  N   ASN A 149     -29.422 -10.664  18.297  1.00 82.56           N  
ATOM   1129  CA  ASN A 149     -29.422 -11.547  17.141  1.00 82.56           C  
ATOM   1130  C   ASN A 149     -30.266 -10.977  16.000  1.00 82.56           C  
ATOM   1131  CB  ASN A 149     -29.922 -12.945  17.516  1.00 82.56           C  
ATOM   1132  O   ASN A 149     -31.047 -11.703  15.375  1.00 82.56           O  
ATOM   1133  CG  ASN A 149     -31.281 -12.922  18.156  1.00 82.56           C  
ATOM   1134  ND2 ASN A 149     -31.906 -14.094  18.281  1.00 82.56           N  
ATOM   1135  OD1 ASN A 149     -31.797 -11.859  18.547  1.00 82.56           O  
ATOM   1136  N   GLY A 150     -30.094  -9.750  15.766  1.00 81.12           N  
ATOM   1137  CA  GLY A 150     -30.781  -9.219  14.609  1.00 81.12           C  
ATOM   1138  C   GLY A 150     -30.359  -9.875  13.305  1.00 81.12           C  
ATOM   1139  O   GLY A 150     -29.172 -10.086  13.070  1.00 81.12           O  
ATOM   1140  N   THR A 151     -31.328 -10.484  12.648  1.00 84.56           N  
ATOM   1141  CA  THR A 151     -31.000 -11.125  11.383  1.00 84.56           C  
ATOM   1142  C   THR A 151     -31.781 -10.508  10.234  1.00 84.56           C  
ATOM   1143  CB  THR A 151     -31.281 -12.641  11.445  1.00 84.56           C  
ATOM   1144  O   THR A 151     -32.781  -9.812  10.453  1.00 84.56           O  
ATOM   1145  CG2 THR A 151     -30.484 -13.305  12.562  1.00 84.56           C  
ATOM   1146  OG1 THR A 151     -32.688 -12.859  11.672  1.00 84.56           O  
ATOM   1147  N   SER A 152     -31.188 -10.633   9.062  1.00 81.00           N  
ATOM   1148  CA  SER A 152     -31.828 -10.117   7.859  1.00 81.00           C  
ATOM   1149  C   SER A 152     -31.859 -11.156   6.750  1.00 81.00           C  
ATOM   1150  CB  SER A 152     -31.125  -8.852   7.367  1.00 81.00           C  
ATOM   1151  O   SER A 152     -30.938 -11.953   6.609  1.00 81.00           O  
ATOM   1152  OG  SER A 152     -31.672  -8.406   6.141  1.00 81.00           O  
ATOM   1153  N   SER A 153     -32.969 -11.211   6.004  1.00 81.00           N  
ATOM   1154  CA  SER A 153     -33.094 -12.117   4.871  1.00 81.00           C  
ATOM   1155  C   SER A 153     -32.125 -11.734   3.748  1.00 81.00           C  
ATOM   1156  CB  SER A 153     -34.531 -12.125   4.344  1.00 81.00           C  
ATOM   1157  O   SER A 153     -31.859 -12.539   2.852  1.00 81.00           O  
ATOM   1158  OG  SER A 153     -34.938 -10.820   3.977  1.00 81.00           O  
ATOM   1159  N   ALA A 154     -31.641 -10.570   3.916  1.00 79.00           N  
ATOM   1160  CA  ALA A 154     -30.703 -10.023   2.936  1.00 79.00           C  
ATOM   1161  C   ALA A 154     -29.312 -10.617   3.113  1.00 79.00           C  
ATOM   1162  CB  ALA A 154     -30.656  -8.500   3.051  1.00 79.00           C  
ATOM   1163  O   ALA A 154     -28.531 -10.648   2.168  1.00 79.00           O  
ATOM   1164  N   CYS A 155     -29.078 -11.141   4.324  1.00 85.25           N  
ATOM   1165  CA  CYS A 155     -27.844 -11.828   4.652  1.00 85.25           C  
ATOM   1166  C   CYS A 155     -28.078 -13.305   4.930  1.00 85.25           C  
ATOM   1167  CB  CYS A 155     -27.172 -11.172   5.863  1.00 85.25           C  
ATOM   1168  O   CYS A 155     -28.781 -13.648   5.887  1.00 85.25           O  
ATOM   1169  SG  CYS A 155     -26.688  -9.453   5.590  1.00 85.25           S  
ATOM   1170  N   LYS A 156     -27.797 -14.109   3.947  1.00 85.31           N  
ATOM   1171  CA  LYS A 156     -28.078 -15.531   4.109  1.00 85.31           C  
ATOM   1172  C   LYS A 156     -26.812 -16.328   4.328  1.00 85.31           C  
ATOM   1173  CB  LYS A 156     -28.844 -16.062   2.895  1.00 85.31           C  
ATOM   1174  O   LYS A 156     -25.812 -16.125   3.629  1.00 85.31           O  
ATOM   1175  CG  LYS A 156     -30.234 -15.492   2.732  1.00 85.31           C  
ATOM   1176  CD  LYS A 156     -30.984 -16.156   1.585  1.00 85.31           C  
ATOM   1177  CE  LYS A 156     -32.406 -15.602   1.439  1.00 85.31           C  
ATOM   1178  NZ  LYS A 156     -33.156 -16.266   0.328  1.00 85.31           N  
ATOM   1179  N   ARG A 157     -26.703 -17.016   5.320  1.00 85.25           N  
ATOM   1180  CA  ARG A 157     -25.719 -18.062   5.520  1.00 85.25           C  
ATOM   1181  C   ARG A 157     -26.312 -19.438   5.250  1.00 85.25           C  
ATOM   1182  CB  ARG A 157     -25.141 -18.000   6.938  1.00 85.25           C  
ATOM   1183  O   ARG A 157     -27.078 -19.969   6.062  1.00 85.25           O  
ATOM   1184  CG  ARG A 157     -23.828 -18.750   7.109  1.00 85.25           C  
ATOM   1185  CD  ARG A 157     -23.266 -18.578   8.508  1.00 85.25           C  
ATOM   1186  NE  ARG A 157     -22.406 -17.406   8.602  1.00 85.25           N  
ATOM   1187  NH1 ARG A 157     -23.797 -16.234  10.023  1.00 85.25           N  
ATOM   1188  NH2 ARG A 157     -21.812 -15.305   9.328  1.00 85.25           N  
ATOM   1189  CZ  ARG A 157     -22.672 -16.312   9.312  1.00 85.25           C  
ATOM   1190  N   GLY A 158     -26.125 -19.859   4.051  1.00 84.06           N  
ATOM   1191  CA  GLY A 158     -26.875 -21.016   3.594  1.00 84.06           C  
ATOM   1192  C   GLY A 158     -28.328 -20.719   3.307  1.00 84.06           C  
ATOM   1193  O   GLY A 158     -28.641 -19.812   2.533  1.00 84.06           O  
ATOM   1194  N   SER A 159     -29.297 -21.359   4.012  1.00 82.94           N  
ATOM   1195  CA  SER A 159     -30.734 -21.172   3.822  1.00 82.94           C  
ATOM   1196  C   SER A 159     -31.344 -20.391   4.984  1.00 82.94           C  
ATOM   1197  CB  SER A 159     -31.438 -22.516   3.674  1.00 82.94           C  
ATOM   1198  O   SER A 159     -32.531 -20.078   4.969  1.00 82.94           O  
ATOM   1199  OG  SER A 159     -31.141 -23.359   4.766  1.00 82.94           O  
ATOM   1200  N   SER A 160     -30.469 -19.969   5.938  1.00 86.69           N  
ATOM   1201  CA  SER A 160     -30.938 -19.281   7.141  1.00 86.69           C  
ATOM   1202  C   SER A 160     -30.641 -17.797   7.078  1.00 86.69           C  
ATOM   1203  CB  SER A 160     -30.281 -19.891   8.383  1.00 86.69           C  
ATOM   1204  O   SER A 160     -29.609 -17.375   6.543  1.00 86.69           O  
ATOM   1205  OG  SER A 160     -30.594 -21.266   8.492  1.00 86.69           O  
ATOM   1206  N   ARG A 161     -31.625 -17.016   7.582  1.00 87.56           N  
ATOM   1207  CA  ARG A 161     -31.391 -15.594   7.762  1.00 87.56           C  
ATOM   1208  C   ARG A 161     -30.234 -15.352   8.727  1.00 87.56           C  
ATOM   1209  CB  ARG A 161     -32.656 -14.891   8.266  1.00 87.56           C  
ATOM   1210  O   ARG A 161     -30.141 -16.000   9.766  1.00 87.56           O  
ATOM   1211  CG  ARG A 161     -33.844 -14.992   7.309  1.00 87.56           C  
ATOM   1212  CD  ARG A 161     -35.062 -14.312   7.875  1.00 87.56           C  
ATOM   1213  NE  ARG A 161     -36.188 -14.375   6.938  1.00 87.56           N  
ATOM   1214  NH1 ARG A 161     -37.781 -13.750   8.484  1.00 87.56           N  
ATOM   1215  NH2 ARG A 161     -38.406 -14.188   6.320  1.00 87.56           N  
ATOM   1216  CZ  ARG A 161     -37.469 -14.102   7.250  1.00 87.56           C  
ATOM   1217  N   SER A 162     -29.375 -14.477   8.336  1.00 89.38           N  
ATOM   1218  CA  SER A 162     -28.203 -14.172   9.148  1.00 89.38           C  
ATOM   1219  C   SER A 162     -27.875 -12.688   9.125  1.00 89.38           C  
ATOM   1220  CB  SER A 162     -26.984 -14.977   8.672  1.00 89.38           C  
ATOM   1221  O   SER A 162     -28.688 -11.875   8.672  1.00 89.38           O  
ATOM   1222  OG  SER A 162     -25.922 -14.867   9.594  1.00 89.38           O  
ATOM   1223  N   PHE A 163     -26.750 -12.398   9.758  1.00 91.31           N  
ATOM   1224  CA  PHE A 163     -26.172 -11.055   9.812  1.00 91.31           C  
ATOM   1225  C   PHE A 163     -24.656 -11.109   9.750  1.00 91.31           C  
ATOM   1226  CB  PHE A 163     -26.625 -10.328  11.086  1.00 91.31           C  
ATOM   1227  O   PHE A 163     -24.078 -12.180   9.586  1.00 91.31           O  
ATOM   1228  CG  PHE A 163     -26.375  -8.844  11.055  1.00 91.31           C  
ATOM   1229  CD1 PHE A 163     -25.562  -8.242  12.008  1.00 91.31           C  
ATOM   1230  CD2 PHE A 163     -26.969  -8.055  10.078  1.00 91.31           C  
ATOM   1231  CE1 PHE A 163     -25.328  -6.871  11.984  1.00 91.31           C  
ATOM   1232  CE2 PHE A 163     -26.734  -6.680  10.047  1.00 91.31           C  
ATOM   1233  CZ  PHE A 163     -25.922  -6.090  11.000  1.00 91.31           C  
ATOM   1234  N   PHE A 164     -24.031  -9.945   9.664  1.00 92.44           N  
ATOM   1235  CA  PHE A 164     -22.578  -9.914   9.711  1.00 92.44           C  
ATOM   1236  C   PHE A 164     -22.062 -10.656  10.930  1.00 92.44           C  
ATOM   1237  CB  PHE A 164     -22.078  -8.469   9.719  1.00 92.44           C  
ATOM   1238  O   PHE A 164     -22.469 -10.375  12.062  1.00 92.44           O  
ATOM   1239  CG  PHE A 164     -22.484  -7.668   8.516  1.00 92.44           C  
ATOM   1240  CD1 PHE A 164     -22.047  -8.016   7.246  1.00 92.44           C  
ATOM   1241  CD2 PHE A 164     -23.328  -6.570   8.656  1.00 92.44           C  
ATOM   1242  CE1 PHE A 164     -22.438  -7.273   6.129  1.00 92.44           C  
ATOM   1243  CE2 PHE A 164     -23.719  -5.828   7.543  1.00 92.44           C  
ATOM   1244  CZ  PHE A 164     -23.266  -6.184   6.281  1.00 92.44           C  
ATOM   1245  N   SER A 165     -21.141 -11.641  10.812  1.00 91.69           N  
ATOM   1246  CA  SER A 165     -20.703 -12.539  11.875  1.00 91.69           C  
ATOM   1247  C   SER A 165     -19.828 -11.805  12.891  1.00 91.69           C  
ATOM   1248  CB  SER A 165     -19.938 -13.727  11.297  1.00 91.69           C  
ATOM   1249  O   SER A 165     -19.625 -12.289  14.000  1.00 91.69           O  
ATOM   1250  OG  SER A 165     -18.781 -13.289  10.586  1.00 91.69           O  
ATOM   1251  N   ARG A 166     -19.328 -10.531  12.531  1.00 92.94           N  
ATOM   1252  CA  ARG A 166     -18.422  -9.805  13.422  1.00 92.94           C  
ATOM   1253  C   ARG A 166     -19.156  -8.648  14.102  1.00 92.94           C  
ATOM   1254  CB  ARG A 166     -17.219  -9.273  12.648  1.00 92.94           C  
ATOM   1255  O   ARG A 166     -18.531  -7.848  14.805  1.00 92.94           O  
ATOM   1256  CG  ARG A 166     -16.422 -10.359  11.945  1.00 92.94           C  
ATOM   1257  CD  ARG A 166     -15.820 -11.352  12.930  1.00 92.94           C  
ATOM   1258  NE  ARG A 166     -15.023 -12.375  12.258  1.00 92.94           N  
ATOM   1259  NH1 ARG A 166     -15.773 -14.125  13.570  1.00 92.94           N  
ATOM   1260  NH2 ARG A 166     -14.250 -14.508  11.898  1.00 92.94           N  
ATOM   1261  CZ  ARG A 166     -15.016 -13.664  12.578  1.00 92.94           C  
ATOM   1262  N   LEU A 167     -20.438  -8.578  13.867  1.00 94.94           N  
ATOM   1263  CA  LEU A 167     -21.250  -7.520  14.461  1.00 94.94           C  
ATOM   1264  C   LEU A 167     -22.500  -8.102  15.133  1.00 94.94           C  
ATOM   1265  CB  LEU A 167     -21.672  -6.504  13.391  1.00 94.94           C  
ATOM   1266  O   LEU A 167     -22.953  -9.188  14.773  1.00 94.94           O  
ATOM   1267  CG  LEU A 167     -20.547  -5.754  12.688  1.00 94.94           C  
ATOM   1268  CD1 LEU A 167     -21.078  -5.004  11.469  1.00 94.94           C  
ATOM   1269  CD2 LEU A 167     -19.859  -4.797  13.656  1.00 94.94           C  
ATOM   1270  N   ASN A 168     -22.984  -7.359  16.094  1.00 94.31           N  
ATOM   1271  CA  ASN A 168     -24.234  -7.672  16.750  1.00 94.31           C  
ATOM   1272  C   ASN A 168     -25.281  -6.590  16.516  1.00 94.31           C  
ATOM   1273  CB  ASN A 168     -24.016  -7.875  18.250  1.00 94.31           C  
ATOM   1274  O   ASN A 168     -25.016  -5.406  16.734  1.00 94.31           O  
ATOM   1275  CG  ASN A 168     -23.219  -9.125  18.562  1.00 94.31           C  
ATOM   1276  ND2 ASN A 168     -22.391  -9.055  19.594  1.00 94.31           N  
ATOM   1277  OD1 ASN A 168     -23.344 -10.148  17.891  1.00 94.31           O  
ATOM   1278  N   TRP A 169     -26.391  -7.090  16.016  1.00 94.12           N  
ATOM   1279  CA  TRP A 169     -27.484  -6.148  15.859  1.00 94.12           C  
ATOM   1280  C   TRP A 169     -28.359  -6.109  17.109  1.00 94.12           C  
ATOM   1281  CB  TRP A 169     -28.344  -6.523  14.641  1.00 94.12           C  
ATOM   1282  O   TRP A 169     -29.141  -7.023  17.359  1.00 94.12           O  
ATOM   1283  CG  TRP A 169     -29.312  -5.457  14.227  1.00 94.12           C  
ATOM   1284  CD1 TRP A 169     -29.578  -4.285  14.875  1.00 94.12           C  
ATOM   1285  CD2 TRP A 169     -30.141  -5.473  13.062  1.00 94.12           C  
ATOM   1286  CE2 TRP A 169     -30.891  -4.273  13.070  1.00 94.12           C  
ATOM   1287  CE3 TRP A 169     -30.328  -6.383  12.016  1.00 94.12           C  
ATOM   1288  NE1 TRP A 169     -30.516  -3.566  14.180  1.00 94.12           N  
ATOM   1289  CH2 TRP A 169     -31.969  -4.867  11.055  1.00 94.12           C  
ATOM   1290  CZ2 TRP A 169     -31.812  -3.959  12.070  1.00 94.12           C  
ATOM   1291  CZ3 TRP A 169     -31.250  -6.070  11.016  1.00 94.12           C  
ATOM   1292  N   LEU A 170     -28.266  -4.930  17.875  1.00 95.06           N  
ATOM   1293  CA  LEU A 170     -29.000  -4.797  19.125  1.00 95.06           C  
ATOM   1294  C   LEU A 170     -30.391  -4.238  18.875  1.00 95.06           C  
ATOM   1295  CB  LEU A 170     -28.234  -3.895  20.094  1.00 95.06           C  
ATOM   1296  O   LEU A 170     -30.547  -3.184  18.250  1.00 95.06           O  
ATOM   1297  CG  LEU A 170     -26.781  -4.273  20.375  1.00 95.06           C  
ATOM   1298  CD1 LEU A 170     -26.203  -3.381  21.469  1.00 95.06           C  
ATOM   1299  CD2 LEU A 170     -26.688  -5.742  20.766  1.00 95.06           C  
ATOM   1300  N   THR A 171     -31.438  -4.945  19.328  1.00 94.38           N  
ATOM   1301  CA  THR A 171     -32.812  -4.504  19.203  1.00 94.38           C  
ATOM   1302  C   THR A 171     -33.562  -4.613  20.547  1.00 94.38           C  
ATOM   1303  CB  THR A 171     -33.562  -5.320  18.141  1.00 94.38           C  
ATOM   1304  O   THR A 171     -33.000  -5.168  21.500  1.00 94.38           O  
ATOM   1305  CG2 THR A 171     -32.938  -5.137  16.766  1.00 94.38           C  
ATOM   1306  OG1 THR A 171     -33.531  -6.707  18.500  1.00 94.38           O  
ATOM   1307  N   SER A 172     -34.688  -4.051  20.547  1.00 94.12           N  
ATOM   1308  CA  SER A 172     -35.469  -4.004  21.781  1.00 94.12           C  
ATOM   1309  C   SER A 172     -35.906  -5.402  22.219  1.00 94.12           C  
ATOM   1310  CB  SER A 172     -36.719  -3.129  21.594  1.00 94.12           C  
ATOM   1311  O   SER A 172     -36.156  -6.277  21.391  1.00 94.12           O  
ATOM   1312  OG  SER A 172     -37.625  -3.744  20.719  1.00 94.12           O  
ATOM   1313  N   LEU A 173     -35.812  -5.719  23.500  1.00 93.69           N  
ATOM   1314  CA  LEU A 173     -36.312  -6.914  24.172  1.00 93.69           C  
ATOM   1315  C   LEU A 173     -37.562  -6.602  24.969  1.00 93.69           C  
ATOM   1316  CB  LEU A 173     -35.250  -7.512  25.078  1.00 93.69           C  
ATOM   1317  O   LEU A 173     -37.531  -5.750  25.859  1.00 93.69           O  
ATOM   1318  CG  LEU A 173     -35.594  -8.805  25.812  1.00 93.69           C  
ATOM   1319  CD1 LEU A 173     -35.812  -9.938  24.812  1.00 93.69           C  
ATOM   1320  CD2 LEU A 173     -34.531  -9.172  26.844  1.00 93.69           C  
ATOM   1321  N   ASN A 174     -38.719  -7.199  24.562  1.00 91.44           N  
ATOM   1322  CA  ASN A 174     -40.000  -6.961  25.219  1.00 91.44           C  
ATOM   1323  C   ASN A 174     -40.406  -5.488  25.156  1.00 91.44           C  
ATOM   1324  CB  ASN A 174     -39.938  -7.445  26.672  1.00 91.44           C  
ATOM   1325  O   ASN A 174     -40.844  -4.922  26.172  1.00 91.44           O  
ATOM   1326  CG  ASN A 174     -39.719  -8.938  26.781  1.00 91.44           C  
ATOM   1327  ND2 ASN A 174     -38.969  -9.352  27.781  1.00 91.44           N  
ATOM   1328  OD1 ASN A 174     -40.219  -9.719  25.969  1.00 91.44           O  
ATOM   1329  N   ASN A 175     -40.031  -4.789  23.969  1.00 92.19           N  
ATOM   1330  CA  ASN A 175     -40.406  -3.414  23.672  1.00 92.19           C  
ATOM   1331  C   ASN A 175     -39.719  -2.416  24.578  1.00 92.19           C  
ATOM   1332  CB  ASN A 175     -41.938  -3.244  23.781  1.00 92.19           C  
ATOM   1333  O   ASN A 175     -40.250  -1.350  24.875  1.00 92.19           O  
ATOM   1334  CG  ASN A 175     -42.688  -3.877  22.609  1.00 92.19           C  
ATOM   1335  ND2 ASN A 175     -43.906  -4.297  22.859  1.00 92.19           N  
ATOM   1336  OD1 ASN A 175     -42.156  -3.988  21.500  1.00 92.19           O  
ATOM   1337  N   ILE A 176     -38.625  -2.932  25.141  1.00 93.56           N  
ATOM   1338  CA  ILE A 176     -37.781  -2.080  25.969  1.00 93.56           C  
ATOM   1339  C   ILE A 176     -36.344  -2.096  25.438  1.00 93.56           C  
ATOM   1340  CB  ILE A 176     -37.812  -2.525  27.453  1.00 93.56           C  
ATOM   1341  O   ILE A 176     -35.812  -3.158  25.109  1.00 93.56           O  
ATOM   1342  CG1 ILE A 176     -39.250  -2.473  28.000  1.00 93.56           C  
ATOM   1343  CG2 ILE A 176     -36.875  -1.660  28.297  1.00 93.56           C  
ATOM   1344  CD1 ILE A 176     -39.406  -3.113  29.359  1.00 93.56           C  
ATOM   1345  N   TYR A 177     -35.719  -0.944  25.406  1.00 94.50           N  
ATOM   1346  CA  TYR A 177     -34.312  -0.787  25.047  1.00 94.50           C  
ATOM   1347  C   TYR A 177     -33.594   0.103  26.062  1.00 94.50           C  
ATOM   1348  CB  TYR A 177     -34.188  -0.199  23.641  1.00 94.50           C  
ATOM   1349  O   TYR A 177     -33.625   1.329  25.938  1.00 94.50           O  
ATOM   1350  CG  TYR A 177     -32.781  -0.294  23.078  1.00 94.50           C  
ATOM   1351  CD1 TYR A 177     -31.766   0.551  23.531  1.00 94.50           C  
ATOM   1352  CD2 TYR A 177     -32.469  -1.229  22.109  1.00 94.50           C  
ATOM   1353  CE1 TYR A 177     -30.484   0.468  23.016  1.00 94.50           C  
ATOM   1354  CE2 TYR A 177     -31.188  -1.320  21.578  1.00 94.50           C  
ATOM   1355  OH  TYR A 177     -28.922  -0.556  21.531  1.00 94.50           O  
ATOM   1356  CZ  TYR A 177     -30.188  -0.469  22.047  1.00 94.50           C  
ATOM   1357  N   PRO A 178     -33.062  -0.507  27.062  1.00 94.94           N  
ATOM   1358  CA  PRO A 178     -32.344   0.302  28.047  1.00 94.94           C  
ATOM   1359  C   PRO A 178     -31.047   0.898  27.484  1.00 94.94           C  
ATOM   1360  CB  PRO A 178     -32.031  -0.695  29.172  1.00 94.94           C  
ATOM   1361  O   PRO A 178     -30.453   0.348  26.547  1.00 94.94           O  
ATOM   1362  CG  PRO A 178     -32.031  -2.033  28.500  1.00 94.94           C  
ATOM   1363  CD  PRO A 178     -32.969  -1.987  27.344  1.00 94.94           C  
ATOM   1364  N   ALA A 179     -30.719   2.020  28.031  1.00 94.31           N  
ATOM   1365  CA  ALA A 179     -29.453   2.623  27.594  1.00 94.31           C  
ATOM   1366  C   ALA A 179     -28.297   1.669  27.812  1.00 94.31           C  
ATOM   1367  CB  ALA A 179     -29.219   3.936  28.344  1.00 94.31           C  
ATOM   1368  O   ALA A 179     -28.203   1.021  28.859  1.00 94.31           O  
ATOM   1369  N   GLN A 180     -27.500   1.581  26.750  1.00 95.44           N  
ATOM   1370  CA  GLN A 180     -26.312   0.733  26.797  1.00 95.44           C  
ATOM   1371  C   GLN A 180     -25.062   1.550  27.141  1.00 95.44           C  
ATOM   1372  CB  GLN A 180     -26.109   0.001  25.469  1.00 95.44           C  
ATOM   1373  O   GLN A 180     -24.828   2.600  26.547  1.00 95.44           O  
ATOM   1374  CG  GLN A 180     -27.312  -0.834  25.047  1.00 95.44           C  
ATOM   1375  CD  GLN A 180     -27.656  -1.912  26.062  1.00 95.44           C  
ATOM   1376  NE2 GLN A 180     -28.922  -1.948  26.469  1.00 95.44           N  
ATOM   1377  OE1 GLN A 180     -26.812  -2.707  26.453  1.00 95.44           O  
ATOM   1378  N   ASN A 181     -24.359   0.999  28.203  1.00 95.00           N  
ATOM   1379  CA  ASN A 181     -23.109   1.604  28.641  1.00 95.00           C  
ATOM   1380  C   ASN A 181     -22.031   0.550  28.875  1.00 95.00           C  
ATOM   1381  CB  ASN A 181     -23.312   2.445  29.891  1.00 95.00           C  
ATOM   1382  O   ASN A 181     -22.062  -0.162  29.875  1.00 95.00           O  
ATOM   1383  CG  ASN A 181     -22.125   3.318  30.219  1.00 95.00           C  
ATOM   1384  ND2 ASN A 181     -22.250   4.137  31.266  1.00 95.00           N  
ATOM   1385  OD1 ASN A 181     -21.094   3.258  29.547  1.00 95.00           O  
ATOM   1386  N   VAL A 182     -21.078   0.538  27.938  1.00 93.94           N  
ATOM   1387  CA  VAL A 182     -20.047  -0.496  28.000  1.00 93.94           C  
ATOM   1388  C   VAL A 182     -18.656   0.152  28.047  1.00 93.94           C  
ATOM   1389  CB  VAL A 182     -20.141  -1.479  26.812  1.00 93.94           C  
ATOM   1390  O   VAL A 182     -18.422   1.144  27.344  1.00 93.94           O  
ATOM   1391  CG1 VAL A 182     -18.922  -2.404  26.781  1.00 93.94           C  
ATOM   1392  CG2 VAL A 182     -21.438  -2.289  26.906  1.00 93.94           C  
ATOM   1393  N   THR A 183     -17.906  -0.420  28.953  1.00 94.31           N  
ATOM   1394  CA  THR A 183     -16.516  -0.008  29.062  1.00 94.31           C  
ATOM   1395  C   THR A 183     -15.578  -1.195  28.844  1.00 94.31           C  
ATOM   1396  CB  THR A 183     -16.219   0.629  30.422  1.00 94.31           C  
ATOM   1397  O   THR A 183     -15.703  -2.221  29.516  1.00 94.31           O  
ATOM   1398  CG2 THR A 183     -14.805   1.179  30.484  1.00 94.31           C  
ATOM   1399  OG1 THR A 183     -17.156   1.700  30.656  1.00 94.31           O  
ATOM   1400  N   MET A 184     -14.641  -0.907  27.906  1.00 94.31           N  
ATOM   1401  CA  MET A 184     -13.719  -1.983  27.562  1.00 94.31           C  
ATOM   1402  C   MET A 184     -12.281  -1.480  27.547  1.00 94.31           C  
ATOM   1403  CB  MET A 184     -14.070  -2.586  26.203  1.00 94.31           C  
ATOM   1404  O   MET A 184     -11.859  -0.811  26.594  1.00 94.31           O  
ATOM   1405  CG  MET A 184     -13.281  -3.838  25.859  1.00 94.31           C  
ATOM   1406  SD  MET A 184     -13.500  -5.168  27.109  1.00 94.31           S  
ATOM   1407  CE  MET A 184     -15.273  -5.504  26.906  1.00 94.31           C  
ATOM   1408  N   PRO A 185     -11.523  -1.922  28.594  1.00 93.75           N  
ATOM   1409  CA  PRO A 185     -10.125  -1.502  28.594  1.00 93.75           C  
ATOM   1410  C   PRO A 185      -9.258  -2.336  27.656  1.00 93.75           C  
ATOM   1411  CB  PRO A 185      -9.703  -1.700  30.047  1.00 93.75           C  
ATOM   1412  O   PRO A 185      -9.539  -3.516  27.422  1.00 93.75           O  
ATOM   1413  CG  PRO A 185     -10.602  -2.777  30.562  1.00 93.75           C  
ATOM   1414  CD  PRO A 185     -11.914  -2.684  29.844  1.00 93.75           C  
ATOM   1415  N   ASN A 186      -8.305  -1.646  27.062  1.00 94.81           N  
ATOM   1416  CA  ASN A 186      -7.289  -2.361  26.297  1.00 94.81           C  
ATOM   1417  C   ASN A 186      -6.055  -2.660  27.141  1.00 94.81           C  
ATOM   1418  CB  ASN A 186      -6.902  -1.567  25.062  1.00 94.81           C  
ATOM   1419  O   ASN A 186      -5.211  -1.788  27.344  1.00 94.81           O  
ATOM   1420  CG  ASN A 186      -5.938  -2.322  24.156  1.00 94.81           C  
ATOM   1421  ND2 ASN A 186      -5.539  -1.697  23.062  1.00 94.81           N  
ATOM   1422  OD1 ASN A 186      -5.559  -3.459  24.453  1.00 94.81           O  
ATOM   1423  N   LYS A 187      -5.918  -3.893  27.578  1.00 93.06           N  
ATOM   1424  CA  LYS A 187      -4.832  -4.281  28.469  1.00 93.06           C  
ATOM   1425  C   LYS A 187      -3.688  -4.926  27.703  1.00 93.06           C  
ATOM   1426  CB  LYS A 187      -5.340  -5.238  29.547  1.00 93.06           C  
ATOM   1427  O   LYS A 187      -2.646  -5.254  28.266  1.00 93.06           O  
ATOM   1428  CG  LYS A 187      -6.379  -4.629  30.484  1.00 93.06           C  
ATOM   1429  CD  LYS A 187      -6.852  -5.629  31.531  1.00 93.06           C  
ATOM   1430  CE  LYS A 187      -7.914  -5.031  32.438  1.00 93.06           C  
ATOM   1431  NZ  LYS A 187      -8.422  -6.027  33.438  1.00 93.06           N  
ATOM   1432  N   GLU A 188      -3.926  -4.996  26.453  1.00 92.44           N  
ATOM   1433  CA  GLU A 188      -2.928  -5.645  25.609  1.00 92.44           C  
ATOM   1434  C   GLU A 188      -1.877  -4.645  25.125  1.00 92.44           C  
ATOM   1435  CB  GLU A 188      -3.598  -6.312  24.406  1.00 92.44           C  
ATOM   1436  O   GLU A 188      -2.070  -3.432  25.234  1.00 92.44           O  
ATOM   1437  CG  GLU A 188      -4.668  -7.324  24.781  1.00 92.44           C  
ATOM   1438  CD  GLU A 188      -4.105  -8.578  25.438  1.00 92.44           C  
ATOM   1439  OE1 GLU A 188      -4.871  -9.297  26.125  1.00 92.44           O  
ATOM   1440  OE2 GLU A 188      -2.893  -8.828  25.281  1.00 92.44           O  
ATOM   1441  N   GLN A 189      -0.726  -5.094  24.641  1.00 92.12           N  
ATOM   1442  CA  GLN A 189       0.368  -4.238  24.188  1.00 92.12           C  
ATOM   1443  C   GLN A 189       0.237  -3.906  22.703  1.00 92.12           C  
ATOM   1444  CB  GLN A 189       1.717  -4.906  24.453  1.00 92.12           C  
ATOM   1445  O   GLN A 189       1.218  -3.533  22.062  1.00 92.12           O  
ATOM   1446  CG  GLN A 189       2.027  -5.086  25.938  1.00 92.12           C  
ATOM   1447  CD  GLN A 189       2.178  -3.764  26.672  1.00 92.12           C  
ATOM   1448  NE2 GLN A 189       1.741  -3.729  27.922  1.00 92.12           N  
ATOM   1449  OE1 GLN A 189       2.680  -2.783  26.109  1.00 92.12           O  
ATOM   1450  N   PHE A 190      -0.918  -4.129  22.094  1.00 92.25           N  
ATOM   1451  CA  PHE A 190      -1.177  -3.787  20.703  1.00 92.25           C  
ATOM   1452  C   PHE A 190      -2.492  -3.029  20.562  1.00 92.25           C  
ATOM   1453  CB  PHE A 190      -1.204  -5.051  19.828  1.00 92.25           C  
ATOM   1454  O   PHE A 190      -3.330  -3.059  21.469  1.00 92.25           O  
ATOM   1455  CG  PHE A 190      -2.180  -6.090  20.312  1.00 92.25           C  
ATOM   1456  CD1 PHE A 190      -1.758  -7.141  21.109  1.00 92.25           C  
ATOM   1457  CD2 PHE A 190      -3.520  -6.023  19.953  1.00 92.25           C  
ATOM   1458  CE1 PHE A 190      -2.658  -8.109  21.562  1.00 92.25           C  
ATOM   1459  CE2 PHE A 190      -4.426  -6.984  20.391  1.00 92.25           C  
ATOM   1460  CZ  PHE A 190      -3.992  -8.023  21.188  1.00 92.25           C  
ATOM   1461  N   ASP A 191      -2.658  -2.326  19.406  1.00 92.75           N  
ATOM   1462  CA  ASP A 191      -3.875  -1.572  19.109  1.00 92.75           C  
ATOM   1463  C   ASP A 191      -5.035  -2.508  18.781  1.00 92.75           C  
ATOM   1464  CB  ASP A 191      -3.639  -0.591  17.969  1.00 92.75           C  
ATOM   1465  O   ASP A 191      -4.855  -3.486  18.047  1.00 92.75           O  
ATOM   1466  CG  ASP A 191      -2.641   0.500  18.312  1.00 92.75           C  
ATOM   1467  OD1 ASP A 191      -2.273   0.636  19.500  1.00 92.75           O  
ATOM   1468  OD2 ASP A 191      -2.219   1.231  17.391  1.00 92.75           O  
ATOM   1469  N   LYS A 192      -6.180  -2.271  19.344  1.00 95.06           N  
ATOM   1470  CA  LYS A 192      -7.406  -2.990  19.016  1.00 95.06           C  
ATOM   1471  C   LYS A 192      -8.305  -2.156  18.109  1.00 95.06           C  
ATOM   1472  CB  LYS A 192      -8.164  -3.373  20.281  1.00 95.06           C  
ATOM   1473  O   LYS A 192      -8.531  -0.973  18.359  1.00 95.06           O  
ATOM   1474  CG  LYS A 192      -7.441  -4.406  21.141  1.00 95.06           C  
ATOM   1475  CD  LYS A 192      -8.266  -4.785  22.375  1.00 95.06           C  
ATOM   1476  CE  LYS A 192      -7.602  -5.898  23.172  1.00 95.06           C  
ATOM   1477  NZ  LYS A 192      -8.391  -6.258  24.391  1.00 95.06           N  
ATOM   1478  N   LEU A 193      -8.688  -2.748  17.016  1.00 95.12           N  
ATOM   1479  CA  LEU A 193      -9.641  -2.102  16.125  1.00 95.12           C  
ATOM   1480  C   LEU A 193     -11.047  -2.654  16.328  1.00 95.12           C  
ATOM   1481  CB  LEU A 193      -9.211  -2.295  14.664  1.00 95.12           C  
ATOM   1482  O   LEU A 193     -11.281  -3.850  16.141  1.00 95.12           O  
ATOM   1483  CG  LEU A 193     -10.195  -1.813  13.602  1.00 95.12           C  
ATOM   1484  CD1 LEU A 193     -10.328  -0.294  13.648  1.00 95.12           C  
ATOM   1485  CD2 LEU A 193      -9.758  -2.273  12.219  1.00 95.12           C  
ATOM   1486  N   TYR A 194     -11.945  -1.791  16.719  1.00 95.88           N  
ATOM   1487  CA  TYR A 194     -13.352  -2.158  16.875  1.00 95.88           C  
ATOM   1488  C   TYR A 194     -14.195  -1.616  15.727  1.00 95.88           C  
ATOM   1489  CB  TYR A 194     -13.891  -1.637  18.219  1.00 95.88           C  
ATOM   1490  O   TYR A 194     -14.102  -0.435  15.383  1.00 95.88           O  
ATOM   1491  CG  TYR A 194     -13.312  -2.340  19.422  1.00 95.88           C  
ATOM   1492  CD1 TYR A 194     -13.930  -3.471  19.953  1.00 95.88           C  
ATOM   1493  CD2 TYR A 194     -12.156  -1.875  20.031  1.00 95.88           C  
ATOM   1494  CE1 TYR A 194     -13.398  -4.121  21.062  1.00 95.88           C  
ATOM   1495  CE2 TYR A 194     -11.617  -2.518  21.141  1.00 95.88           C  
ATOM   1496  OH  TYR A 194     -11.719  -4.277  22.750  1.00 95.88           O  
ATOM   1497  CZ  TYR A 194     -12.250  -3.639  21.641  1.00 95.88           C  
ATOM   1498  N   ILE A 195     -14.961  -2.527  15.172  1.00 96.25           N  
ATOM   1499  CA  ILE A 195     -15.906  -2.119  14.133  1.00 96.25           C  
ATOM   1500  C   ILE A 195     -17.312  -2.066  14.711  1.00 96.25           C  
ATOM   1501  CB  ILE A 195     -15.859  -3.074  12.922  1.00 96.25           C  
ATOM   1502  O   ILE A 195     -17.750  -2.996  15.398  1.00 96.25           O  
ATOM   1503  CG1 ILE A 195     -14.438  -3.156  12.359  1.00 96.25           C  
ATOM   1504  CG2 ILE A 195     -16.844  -2.623  11.844  1.00 96.25           C  
ATOM   1505  CD1 ILE A 195     -13.922  -1.849  11.773  1.00 96.25           C  
ATOM   1506  N   TRP A 196     -17.984  -0.961  14.477  1.00 96.56           N  
ATOM   1507  CA  TRP A 196     -19.359  -0.810  14.938  1.00 96.56           C  
ATOM   1508  C   TRP A 196     -20.188  -0.026  13.922  1.00 96.56           C  
ATOM   1509  CB  TRP A 196     -19.406  -0.111  16.297  1.00 96.56           C  
ATOM   1510  O   TRP A 196     -19.641   0.534  12.969  1.00 96.56           O  
ATOM   1511  CG  TRP A 196     -18.750   1.239  16.312  1.00 96.56           C  
ATOM   1512  CD1 TRP A 196     -17.422   1.510  16.406  1.00 96.56           C  
ATOM   1513  CD2 TRP A 196     -19.406   2.506  16.219  1.00 96.56           C  
ATOM   1514  CE2 TRP A 196     -18.406   3.502  16.281  1.00 96.56           C  
ATOM   1515  CE3 TRP A 196     -20.750   2.895  16.094  1.00 96.56           C  
ATOM   1516  NE1 TRP A 196     -17.203   2.869  16.391  1.00 96.56           N  
ATOM   1517  CH2 TRP A 196     -20.031   5.219  16.094  1.00 96.56           C  
ATOM   1518  CZ2 TRP A 196     -18.719   4.867  16.203  1.00 96.56           C  
ATOM   1519  CZ3 TRP A 196     -21.047   4.250  16.031  1.00 96.56           C  
ATOM   1520  N   GLY A 197     -21.500   0.012  14.141  1.00 96.56           N  
ATOM   1521  CA  GLY A 197     -22.328   0.672  13.141  1.00 96.56           C  
ATOM   1522  C   GLY A 197     -23.609   1.260  13.719  1.00 96.56           C  
ATOM   1523  O   GLY A 197     -23.906   1.072  14.898  1.00 96.56           O  
ATOM   1524  N   VAL A 198     -24.344   1.986  12.812  1.00 96.81           N  
ATOM   1525  CA  VAL A 198     -25.609   2.619  13.172  1.00 96.81           C  
ATOM   1526  C   VAL A 198     -26.688   2.230  12.164  1.00 96.81           C  
ATOM   1527  CB  VAL A 198     -25.469   4.156  13.250  1.00 96.81           C  
ATOM   1528  O   VAL A 198     -26.516   2.414  10.961  1.00 96.81           O  
ATOM   1529  CG1 VAL A 198     -26.812   4.797  13.641  1.00 96.81           C  
ATOM   1530  CG2 VAL A 198     -24.375   4.551  14.234  1.00 96.81           C  
ATOM   1531  N   HIS A 199     -27.688   1.656  12.727  1.00 95.44           N  
ATOM   1532  CA  HIS A 199     -28.812   1.300  11.875  1.00 95.44           C  
ATOM   1533  C   HIS A 199     -29.719   2.500  11.641  1.00 95.44           C  
ATOM   1534  CB  HIS A 199     -29.609   0.150  12.500  1.00 95.44           C  
ATOM   1535  O   HIS A 199     -30.125   3.182  12.586  1.00 95.44           O  
ATOM   1536  CG  HIS A 199     -30.734  -0.333  11.641  1.00 95.44           C  
ATOM   1537  CD2 HIS A 199     -30.734  -0.865  10.398  1.00 95.44           C  
ATOM   1538  ND1 HIS A 199     -32.062  -0.291  12.047  1.00 95.44           N  
ATOM   1539  CE1 HIS A 199     -32.812  -0.779  11.086  1.00 95.44           C  
ATOM   1540  NE2 HIS A 199     -32.031  -1.135  10.070  1.00 95.44           N  
ATOM   1541  N   HIS A 200     -30.031   2.730  10.344  1.00 95.00           N  
ATOM   1542  CA  HIS A 200     -30.922   3.820   9.945  1.00 95.00           C  
ATOM   1543  C   HIS A 200     -32.250   3.287   9.422  1.00 95.00           C  
ATOM   1544  CB  HIS A 200     -30.250   4.695   8.883  1.00 95.00           C  
ATOM   1545  O   HIS A 200     -32.344   2.900   8.258  1.00 95.00           O  
ATOM   1546  CG  HIS A 200     -28.922   5.234   9.305  1.00 95.00           C  
ATOM   1547  CD2 HIS A 200     -27.656   4.832   9.008  1.00 95.00           C  
ATOM   1548  ND1 HIS A 200     -28.797   6.328  10.133  1.00 95.00           N  
ATOM   1549  CE1 HIS A 200     -27.516   6.574  10.328  1.00 95.00           C  
ATOM   1550  NE2 HIS A 200     -26.797   5.680   9.656  1.00 95.00           N  
ATOM   1551  N   PRO A 201     -33.219   3.262  10.273  1.00 94.31           N  
ATOM   1552  CA  PRO A 201     -34.500   2.699   9.859  1.00 94.31           C  
ATOM   1553  C   PRO A 201     -35.219   3.555   8.805  1.00 94.31           C  
ATOM   1554  CB  PRO A 201     -35.312   2.662  11.156  1.00 94.31           C  
ATOM   1555  O   PRO A 201     -35.031   4.773   8.773  1.00 94.31           O  
ATOM   1556  CG  PRO A 201     -34.281   2.629  12.242  1.00 94.31           C  
ATOM   1557  CD  PRO A 201     -33.094   3.430  11.797  1.00 94.31           C  
ATOM   1558  N   ASP A 202     -36.125   2.951   8.078  1.00 93.94           N  
ATOM   1559  CA  ASP A 202     -36.781   3.570   6.930  1.00 93.94           C  
ATOM   1560  C   ASP A 202     -38.000   4.375   7.363  1.00 93.94           C  
ATOM   1561  CB  ASP A 202     -37.188   2.508   5.906  1.00 93.94           C  
ATOM   1562  O   ASP A 202     -38.406   5.289   6.660  1.00 93.94           O  
ATOM   1563  CG  ASP A 202     -38.094   1.439   6.484  1.00 93.94           C  
ATOM   1564  OD1 ASP A 202     -37.812   0.965   7.613  1.00 93.94           O  
ATOM   1565  OD2 ASP A 202     -39.062   1.065   5.809  1.00 93.94           O  
ATOM   1566  N   THR A 203     -38.594   4.055   8.531  1.00 94.69           N  
ATOM   1567  CA  THR A 203     -39.750   4.758   9.031  1.00 94.69           C  
ATOM   1568  C   THR A 203     -39.688   4.918  10.547  1.00 94.69           C  
ATOM   1569  CB  THR A 203     -41.062   4.020   8.656  1.00 94.69           C  
ATOM   1570  O   THR A 203     -38.969   4.199  11.219  1.00 94.69           O  
ATOM   1571  CG2 THR A 203     -41.156   3.834   7.145  1.00 94.69           C  
ATOM   1572  OG1 THR A 203     -41.062   2.730   9.281  1.00 94.69           O  
ATOM   1573  N   ASP A 204     -40.469   5.844  11.039  1.00 95.06           N  
ATOM   1574  CA  ASP A 204     -40.562   6.047  12.484  1.00 95.06           C  
ATOM   1575  C   ASP A 204     -41.156   4.816  13.164  1.00 95.06           C  
ATOM   1576  CB  ASP A 204     -41.438   7.277  12.781  1.00 95.06           C  
ATOM   1577  O   ASP A 204     -40.781   4.477  14.289  1.00 95.06           O  
ATOM   1578  CG  ASP A 204     -40.750   8.586  12.422  1.00 95.06           C  
ATOM   1579  OD1 ASP A 204     -39.500   8.695  12.594  1.00 95.06           O  
ATOM   1580  OD2 ASP A 204     -41.438   9.508  11.961  1.00 95.06           O  
ATOM   1581  N   LYS A 205     -42.094   4.152  12.461  1.00 94.56           N  
ATOM   1582  CA  LYS A 205     -42.688   2.926  12.969  1.00 94.56           C  
ATOM   1583  C   LYS A 205     -41.625   1.846  13.188  1.00 94.56           C  
ATOM   1584  CB  LYS A 205     -43.750   2.416  12.008  1.00 94.56           C  
ATOM   1585  O   LYS A 205     -41.594   1.189  14.227  1.00 94.56           O  
ATOM   1586  CG  LYS A 205     -44.531   1.209  12.531  1.00 94.56           C  
ATOM   1587  CD  LYS A 205     -45.594   0.758  11.539  1.00 94.56           C  
ATOM   1588  CE  LYS A 205     -46.281  -0.507  12.016  1.00 94.56           C  
ATOM   1589  NZ  LYS A 205     -47.344  -0.958  11.039  1.00 94.56           N  
ATOM   1590  N   ASN A 206     -40.812   1.593  12.234  1.00 92.94           N  
ATOM   1591  CA  ASN A 206     -39.719   0.615  12.312  1.00 92.94           C  
ATOM   1592  C   ASN A 206     -38.719   0.992  13.375  1.00 92.94           C  
ATOM   1593  CB  ASN A 206     -39.031   0.464  10.953  1.00 92.94           C  
ATOM   1594  O   ASN A 206     -38.188   0.120  14.070  1.00 92.94           O  
ATOM   1595  CG  ASN A 206     -39.844  -0.367   9.977  1.00 92.94           C  
ATOM   1596  ND2 ASN A 206     -39.469  -0.355   8.711  1.00 92.94           N  
ATOM   1597  OD1 ASN A 206     -40.844  -1.013  10.359  1.00 92.94           O  
ATOM   1598  N   GLN A 207     -38.406   2.268  13.531  1.00 95.06           N  
ATOM   1599  CA  GLN A 207     -37.531   2.766  14.586  1.00 95.06           C  
ATOM   1600  C   GLN A 207     -38.062   2.406  15.969  1.00 95.06           C  
ATOM   1601  CB  GLN A 207     -37.344   4.281  14.469  1.00 95.06           C  
ATOM   1602  O   GLN A 207     -37.312   1.877  16.797  1.00 95.06           O  
ATOM   1603  CG  GLN A 207     -36.625   4.910  15.641  1.00 95.06           C  
ATOM   1604  CD  GLN A 207     -35.156   4.453  15.750  1.00 95.06           C  
ATOM   1605  NE2 GLN A 207     -34.656   4.434  16.969  1.00 95.06           N  
ATOM   1606  OE1 GLN A 207     -34.531   4.121  14.742  1.00 95.06           O  
ATOM   1607  N   PHE A 208     -39.312   2.719  16.156  1.00 95.19           N  
ATOM   1608  CA  PHE A 208     -39.938   2.451  17.438  1.00 95.19           C  
ATOM   1609  C   PHE A 208     -40.031   0.951  17.688  1.00 95.19           C  
ATOM   1610  CB  PHE A 208     -41.312   3.098  17.516  1.00 95.19           C  
ATOM   1611  O   PHE A 208     -39.781   0.481  18.797  1.00 95.19           O  
ATOM   1612  CG  PHE A 208     -41.906   3.082  18.891  1.00 95.19           C  
ATOM   1613  CD1 PHE A 208     -42.781   2.061  19.281  1.00 95.19           C  
ATOM   1614  CD2 PHE A 208     -41.625   4.086  19.812  1.00 95.19           C  
ATOM   1615  CE1 PHE A 208     -43.344   2.045  20.562  1.00 95.19           C  
ATOM   1616  CE2 PHE A 208     -42.188   4.078  21.078  1.00 95.19           C  
ATOM   1617  CZ  PHE A 208     -43.031   3.055  21.453  1.00 95.19           C  
ATOM   1618  N   SER A 209     -40.375   0.219  16.703  1.00 93.69           N  
ATOM   1619  CA  SER A 209     -40.531  -1.227  16.812  1.00 93.69           C  
ATOM   1620  C   SER A 209     -39.188  -1.900  17.156  1.00 93.69           C  
ATOM   1621  CB  SER A 209     -41.094  -1.810  15.516  1.00 93.69           C  
ATOM   1622  O   SER A 209     -39.156  -2.830  17.969  1.00 93.69           O  
ATOM   1623  OG  SER A 209     -41.125  -3.225  15.578  1.00 93.69           O  
ATOM   1624  N   LEU A 210     -38.156  -1.478  16.609  1.00 93.19           N  
ATOM   1625  CA  LEU A 210     -36.844  -2.113  16.750  1.00 93.19           C  
ATOM   1626  C   LEU A 210     -36.125  -1.623  18.016  1.00 93.19           C  
ATOM   1627  CB  LEU A 210     -35.969  -1.836  15.531  1.00 93.19           C  
ATOM   1628  O   LEU A 210     -35.469  -2.406  18.703  1.00 93.19           O  
ATOM   1629  CG  LEU A 210     -36.344  -2.588  14.250  1.00 93.19           C  
ATOM   1630  CD1 LEU A 210     -35.625  -1.994  13.055  1.00 93.19           C  
ATOM   1631  CD2 LEU A 210     -36.031  -4.074  14.391  1.00 93.19           C  
ATOM   1632  N   PHE A 211     -36.344  -0.370  18.391  1.00 94.88           N  
ATOM   1633  CA  PHE A 211     -35.500   0.187  19.453  1.00 94.88           C  
ATOM   1634  C   PHE A 211     -36.344   0.763  20.578  1.00 94.88           C  
ATOM   1635  CB  PHE A 211     -34.562   1.270  18.891  1.00 94.88           C  
ATOM   1636  O   PHE A 211     -35.812   1.271  21.562  1.00 94.88           O  
ATOM   1637  CG  PHE A 211     -33.688   0.784  17.781  1.00 94.88           C  
ATOM   1638  CD1 PHE A 211     -32.688  -0.146  18.031  1.00 94.88           C  
ATOM   1639  CD2 PHE A 211     -33.844   1.258  16.484  1.00 94.88           C  
ATOM   1640  CE1 PHE A 211     -31.844  -0.597  17.016  1.00 94.88           C  
ATOM   1641  CE2 PHE A 211     -33.000   0.812  15.461  1.00 94.88           C  
ATOM   1642  CZ  PHE A 211     -32.000  -0.115  15.727  1.00 94.88           C  
ATOM   1643  N   ALA A 212     -37.719   0.740  20.453  1.00 94.19           N  
ATOM   1644  CA  ALA A 212     -38.656   1.172  21.469  1.00 94.19           C  
ATOM   1645  C   ALA A 212     -38.500   2.654  21.781  1.00 94.19           C  
ATOM   1646  CB  ALA A 212     -38.531   0.335  22.734  1.00 94.19           C  
ATOM   1647  O   ALA A 212     -38.812   3.096  22.891  1.00 94.19           O  
ATOM   1648  N   GLN A 213     -37.812   3.367  20.953  1.00 92.88           N  
ATOM   1649  CA  GLN A 213     -37.594   4.801  21.109  1.00 92.88           C  
ATOM   1650  C   GLN A 213     -37.844   5.531  19.781  1.00 92.88           C  
ATOM   1651  CB  GLN A 213     -36.188   5.082  21.625  1.00 92.88           C  
ATOM   1652  O   GLN A 213     -37.656   4.949  18.703  1.00 92.88           O  
ATOM   1653  CG  GLN A 213     -35.938   4.523  23.016  1.00 92.88           C  
ATOM   1654  CD  GLN A 213     -34.719   5.141  23.672  1.00 92.88           C  
ATOM   1655  NE2 GLN A 213     -34.656   5.078  25.000  1.00 92.88           N  
ATOM   1656  OE1 GLN A 213     -33.812   5.672  23.000  1.00 92.88           O  
ATOM   1657  N   SER A 214     -38.188   6.816  19.828  1.00 90.81           N  
ATOM   1658  CA  SER A 214     -38.469   7.645  18.672  1.00 90.81           C  
ATOM   1659  C   SER A 214     -37.188   8.102  17.984  1.00 90.81           C  
ATOM   1660  CB  SER A 214     -39.312   8.859  19.062  1.00 90.81           C  
ATOM   1661  O   SER A 214     -37.219   8.477  16.812  1.00 90.81           O  
ATOM   1662  OG  SER A 214     -38.656   9.633  20.047  1.00 90.81           O  
ATOM   1663  N   SER A 215     -36.125   8.008  18.797  1.00 90.94           N  
ATOM   1664  CA  SER A 215     -34.781   8.344  18.281  1.00 90.94           C  
ATOM   1665  C   SER A 215     -33.688   7.719  19.125  1.00 90.94           C  
ATOM   1666  CB  SER A 215     -34.594   9.859  18.219  1.00 90.94           C  
ATOM   1667  O   SER A 215     -33.906   7.387  20.297  1.00 90.94           O  
ATOM   1668  OG  SER A 215     -33.344  10.195  17.703  1.00 90.94           O  
ATOM   1669  N   GLY A 216     -32.500   7.512  18.484  1.00 93.25           N  
ATOM   1670  CA  GLY A 216     -31.359   6.973  19.188  1.00 93.25           C  
ATOM   1671  C   GLY A 216     -30.125   7.840  19.062  1.00 93.25           C  
ATOM   1672  O   GLY A 216     -30.094   8.781  18.266  1.00 93.25           O  
ATOM   1673  N   ARG A 217     -29.219   7.609  19.953  1.00 95.44           N  
ATOM   1674  CA  ARG A 217     -27.922   8.266  19.922  1.00 95.44           C  
ATOM   1675  C   ARG A 217     -26.812   7.309  20.359  1.00 95.44           C  
ATOM   1676  CB  ARG A 217     -27.922   9.500  20.828  1.00 95.44           C  
ATOM   1677  O   ARG A 217     -26.953   6.602  21.359  1.00 95.44           O  
ATOM   1678  CG  ARG A 217     -26.656  10.344  20.734  1.00 95.44           C  
ATOM   1679  CD  ARG A 217     -26.766  11.609  21.578  1.00 95.44           C  
ATOM   1680  NE  ARG A 217     -25.531  12.391  21.516  1.00 95.44           N  
ATOM   1681  NH1 ARG A 217     -26.359  14.164  22.750  1.00 95.44           N  
ATOM   1682  NH2 ARG A 217     -24.203  14.211  21.953  1.00 95.44           N  
ATOM   1683  CZ  ARG A 217     -25.359  13.586  22.078  1.00 95.44           C  
ATOM   1684  N   ILE A 218     -25.828   7.359  19.531  1.00 96.94           N  
ATOM   1685  CA  ILE A 218     -24.688   6.492  19.828  1.00 96.94           C  
ATOM   1686  C   ILE A 218     -23.438   7.340  20.016  1.00 96.94           C  
ATOM   1687  CB  ILE A 218     -24.469   5.457  18.703  1.00 96.94           C  
ATOM   1688  O   ILE A 218     -23.125   8.203  19.188  1.00 96.94           O  
ATOM   1689  CG1 ILE A 218     -25.719   4.602  18.500  1.00 96.94           C  
ATOM   1690  CG2 ILE A 218     -23.250   4.578  19.016  1.00 96.94           C  
ATOM   1691  CD1 ILE A 218     -26.625   5.078  17.375  1.00 96.94           C  
ATOM   1692  N   THR A 219     -22.781   7.039  21.156  1.00 96.81           N  
ATOM   1693  CA  THR A 219     -21.516   7.707  21.422  1.00 96.81           C  
ATOM   1694  C   THR A 219     -20.422   6.688  21.734  1.00 96.81           C  
ATOM   1695  CB  THR A 219     -21.641   8.688  22.594  1.00 96.81           C  
ATOM   1696  O   THR A 219     -20.578   5.836  22.609  1.00 96.81           O  
ATOM   1697  CG2 THR A 219     -20.359   9.484  22.797  1.00 96.81           C  
ATOM   1698  OG1 THR A 219     -22.719   9.602  22.328  1.00 96.81           O  
ATOM   1699  N   VAL A 220     -19.422   6.746  20.938  1.00 96.62           N  
ATOM   1700  CA  VAL A 220     -18.250   5.910  21.156  1.00 96.62           C  
ATOM   1701  C   VAL A 220     -17.031   6.793  21.422  1.00 96.62           C  
ATOM   1702  CB  VAL A 220     -17.969   4.992  19.938  1.00 96.62           C  
ATOM   1703  O   VAL A 220     -16.719   7.695  20.641  1.00 96.62           O  
ATOM   1704  CG1 VAL A 220     -16.750   4.102  20.203  1.00 96.62           C  
ATOM   1705  CG2 VAL A 220     -19.203   4.141  19.625  1.00 96.62           C  
ATOM   1706  N   SER A 221     -16.391   6.473  22.531  1.00 95.94           N  
ATOM   1707  CA  SER A 221     -15.289   7.363  22.891  1.00 95.94           C  
ATOM   1708  C   SER A 221     -14.094   6.578  23.438  1.00 95.94           C  
ATOM   1709  CB  SER A 221     -15.750   8.375  23.938  1.00 95.94           C  
ATOM   1710  O   SER A 221     -14.258   5.484  23.969  1.00 95.94           O  
ATOM   1711  OG  SER A 221     -16.172   7.723  25.125  1.00 95.94           O  
ATOM   1712  N   THR A 222     -12.953   7.156  23.172  1.00 94.81           N  
ATOM   1713  CA  THR A 222     -11.695   6.789  23.812  1.00 94.81           C  
ATOM   1714  C   THR A 222     -11.125   7.969  24.609  1.00 94.81           C  
ATOM   1715  CB  THR A 222     -10.656   6.309  22.781  1.00 94.81           C  
ATOM   1716  O   THR A 222     -11.719   9.047  24.625  1.00 94.81           O  
ATOM   1717  CG2 THR A 222     -11.227   5.199  21.906  1.00 94.81           C  
ATOM   1718  OG1 THR A 222     -10.273   7.410  21.953  1.00 94.81           O  
ATOM   1719  N   ARG A 223     -10.102   7.820  25.297  1.00 90.50           N  
ATOM   1720  CA  ARG A 223      -9.484   8.922  26.031  1.00 90.50           C  
ATOM   1721  C   ARG A 223      -9.133  10.078  25.094  1.00 90.50           C  
ATOM   1722  CB  ARG A 223      -8.227   8.445  26.750  1.00 90.50           C  
ATOM   1723  O   ARG A 223      -9.219  11.242  25.484  1.00 90.50           O  
ATOM   1724  CG  ARG A 223      -8.516   7.625  28.000  1.00 90.50           C  
ATOM   1725  CD  ARG A 223      -7.242   7.328  28.797  1.00 90.50           C  
ATOM   1726  NE  ARG A 223      -7.520   6.512  29.969  1.00 90.50           N  
ATOM   1727  NH1 ARG A 223      -5.301   6.293  30.594  1.00 90.50           N  
ATOM   1728  NH2 ARG A 223      -6.949   5.309  31.844  1.00 90.50           N  
ATOM   1729  CZ  ARG A 223      -6.590   6.043  30.797  1.00 90.50           C  
ATOM   1730  N   ARG A 224      -8.977   9.750  23.844  1.00 85.94           N  
ATOM   1731  CA  ARG A 224      -8.414  10.711  22.906  1.00 85.94           C  
ATOM   1732  C   ARG A 224      -9.445  11.148  21.875  1.00 85.94           C  
ATOM   1733  CB  ARG A 224      -7.191  10.109  22.203  1.00 85.94           C  
ATOM   1734  O   ARG A 224      -9.289  12.180  21.234  1.00 85.94           O  
ATOM   1735  CG  ARG A 224      -6.035   9.789  23.141  1.00 85.94           C  
ATOM   1736  CD  ARG A 224      -4.848   9.203  22.375  1.00 85.94           C  
ATOM   1737  NE  ARG A 224      -3.777   8.805  23.281  1.00 85.94           N  
ATOM   1738  NH1 ARG A 224      -2.332   8.133  21.625  1.00 85.94           N  
ATOM   1739  NH2 ARG A 224      -1.701   7.977  23.812  1.00 85.94           N  
ATOM   1740  CZ  ARG A 224      -2.605   8.305  22.906  1.00 85.94           C  
ATOM   1741  N   SER A 225     -10.484  10.406  21.734  1.00 89.75           N  
ATOM   1742  CA  SER A 225     -11.438  10.734  20.672  1.00 89.75           C  
ATOM   1743  C   SER A 225     -12.859  10.352  21.078  1.00 89.75           C  
ATOM   1744  CB  SER A 225     -11.055  10.031  19.375  1.00 89.75           C  
ATOM   1745  O   SER A 225     -13.062   9.484  21.922  1.00 89.75           O  
ATOM   1746  OG  SER A 225     -11.266   8.633  19.484  1.00 89.75           O  
ATOM   1747  N   GLN A 226     -13.750  11.109  20.547  1.00 92.62           N  
ATOM   1748  CA  GLN A 226     -15.172  10.836  20.781  1.00 92.62           C  
ATOM   1749  C   GLN A 226     -15.977  11.039  19.500  1.00 92.62           C  
ATOM   1750  CB  GLN A 226     -15.719  11.734  21.891  1.00 92.62           C  
ATOM   1751  O   GLN A 226     -15.766  12.016  18.766  1.00 92.62           O  
ATOM   1752  CG  GLN A 226     -17.188  11.492  22.203  1.00 92.62           C  
ATOM   1753  CD  GLN A 226     -17.703  12.398  23.312  1.00 92.62           C  
ATOM   1754  NE2 GLN A 226     -18.906  12.922  23.125  1.00 92.62           N  
ATOM   1755  OE1 GLN A 226     -17.031  12.617  24.312  1.00 92.62           O  
ATOM   1756  N   GLN A 227     -16.859  10.094  19.266  1.00 92.88           N  
ATOM   1757  CA  GLN A 227     -17.734  10.148  18.109  1.00 92.88           C  
ATOM   1758  C   GLN A 227     -19.188   9.930  18.516  1.00 92.88           C  
ATOM   1759  CB  GLN A 227     -17.312   9.109  17.062  1.00 92.88           C  
ATOM   1760  O   GLN A 227     -19.500   8.977  19.250  1.00 92.88           O  
ATOM   1761  CG  GLN A 227     -18.047   9.250  15.734  1.00 92.88           C  
ATOM   1762  CD  GLN A 227     -17.469   8.359  14.656  1.00 92.88           C  
ATOM   1763  NE2 GLN A 227     -17.344   8.898  13.445  1.00 92.88           N  
ATOM   1764  OE1 GLN A 227     -17.125   7.195  14.906  1.00 92.88           O  
ATOM   1765  N   ALA A 228     -20.000  10.844  18.125  1.00 95.19           N  
ATOM   1766  CA  ALA A 228     -21.438  10.727  18.375  1.00 95.19           C  
ATOM   1767  C   ALA A 228     -22.234  10.742  17.078  1.00 95.19           C  
ATOM   1768  CB  ALA A 228     -21.906  11.852  19.297  1.00 95.19           C  
ATOM   1769  O   ALA A 228     -22.000  11.602  16.219  1.00 95.19           O  
ATOM   1770  N   VAL A 229     -23.141   9.875  16.969  1.00 95.38           N  
ATOM   1771  CA  VAL A 229     -23.875   9.750  15.719  1.00 95.38           C  
ATOM   1772  C   VAL A 229     -25.375   9.648  16.016  1.00 95.38           C  
ATOM   1773  CB  VAL A 229     -23.422   8.523  14.906  1.00 95.38           C  
ATOM   1774  O   VAL A 229     -25.797   8.891  16.891  1.00 95.38           O  
ATOM   1775  CG1 VAL A 229     -24.172   8.445  13.578  1.00 95.38           C  
ATOM   1776  CG2 VAL A 229     -21.906   8.578  14.664  1.00 95.38           C  
ATOM   1777  N   ILE A 230     -26.109  10.391  15.281  1.00 95.25           N  
ATOM   1778  CA  ILE A 230     -27.562  10.328  15.344  1.00 95.25           C  
ATOM   1779  C   ILE A 230     -28.109   9.648  14.086  1.00 95.25           C  
ATOM   1780  CB  ILE A 230     -28.188  11.734  15.508  1.00 95.25           C  
ATOM   1781  O   ILE A 230     -27.781  10.047  12.969  1.00 95.25           O  
ATOM   1782  CG1 ILE A 230     -27.703  12.391  16.797  1.00 95.25           C  
ATOM   1783  CG2 ILE A 230     -29.719  11.656  15.477  1.00 95.25           C  
ATOM   1784  CD1 ILE A 230     -28.109  13.844  16.953  1.00 95.25           C  
ATOM   1785  N   PRO A 231     -28.953   8.586  14.297  1.00 95.06           N  
ATOM   1786  CA  PRO A 231     -29.484   7.863  13.133  1.00 95.06           C  
ATOM   1787  C   PRO A 231     -30.375   8.734  12.250  1.00 95.06           C  
ATOM   1788  CB  PRO A 231     -30.281   6.719  13.758  1.00 95.06           C  
ATOM   1789  O   PRO A 231     -31.062   9.625  12.750  1.00 95.06           O  
ATOM   1790  CG  PRO A 231     -30.656   7.211  15.117  1.00 95.06           C  
ATOM   1791  CD  PRO A 231     -29.578   8.148  15.594  1.00 95.06           C  
ATOM   1792  N   ASN A 232     -30.250   8.547  11.000  1.00 93.88           N  
ATOM   1793  CA  ASN A 232     -31.109   9.203  10.023  1.00 93.88           C  
ATOM   1794  C   ASN A 232     -32.344   8.344   9.703  1.00 93.88           C  
ATOM   1795  CB  ASN A 232     -30.328   9.523   8.750  1.00 93.88           C  
ATOM   1796  O   ASN A 232     -32.250   7.402   8.914  1.00 93.88           O  
ATOM   1797  CG  ASN A 232     -31.141  10.359   7.770  1.00 93.88           C  
ATOM   1798  ND2 ASN A 232     -30.469  10.883   6.750  1.00 93.88           N  
ATOM   1799  OD1 ASN A 232     -32.344  10.539   7.934  1.00 93.88           O  
ATOM   1800  N   ILE A 233     -33.469   8.750  10.305  1.00 94.19           N  
ATOM   1801  CA  ILE A 233     -34.688   8.000  10.133  1.00 94.19           C  
ATOM   1802  C   ILE A 233     -35.500   8.586   8.969  1.00 94.19           C  
ATOM   1803  CB  ILE A 233     -35.562   8.016  11.422  1.00 94.19           C  
ATOM   1804  O   ILE A 233     -35.781   9.781   8.945  1.00 94.19           O  
ATOM   1805  CG1 ILE A 233     -34.719   7.512  12.609  1.00 94.19           C  
ATOM   1806  CG2 ILE A 233     -36.812   7.172  11.250  1.00 94.19           C  
ATOM   1807  CD1 ILE A 233     -35.219   7.980  13.969  1.00 94.19           C  
ATOM   1808  N   GLY A 234     -35.719   7.738   7.992  1.00 92.00           N  
ATOM   1809  CA  GLY A 234     -36.469   8.250   6.867  1.00 92.00           C  
ATOM   1810  C   GLY A 234     -36.438   7.336   5.656  1.00 92.00           C  
ATOM   1811  O   GLY A 234     -35.656   6.379   5.617  1.00 92.00           O  
ATOM   1812  N   SER A 235     -37.344   7.676   4.754  1.00 89.69           N  
ATOM   1813  CA  SER A 235     -37.469   6.902   3.521  1.00 89.69           C  
ATOM   1814  C   SER A 235     -36.250   7.105   2.629  1.00 89.69           C  
ATOM   1815  CB  SER A 235     -38.750   7.285   2.758  1.00 89.69           C  
ATOM   1816  O   SER A 235     -35.750   8.219   2.508  1.00 89.69           O  
ATOM   1817  OG  SER A 235     -39.906   6.938   3.498  1.00 89.69           O  
ATOM   1818  N   ARG A 236     -35.750   5.961   2.002  1.00 89.00           N  
ATOM   1819  CA  ARG A 236     -34.625   5.957   1.075  1.00 89.00           C  
ATOM   1820  C   ARG A 236     -34.844   4.941  -0.044  1.00 89.00           C  
ATOM   1821  CB  ARG A 236     -33.312   5.652   1.816  1.00 89.00           C  
ATOM   1822  O   ARG A 236     -35.656   4.031   0.086  1.00 89.00           O  
ATOM   1823  CG  ARG A 236     -33.406   4.426   2.711  1.00 89.00           C  
ATOM   1824  CD  ARG A 236     -32.219   4.355   3.666  1.00 89.00           C  
ATOM   1825  NE  ARG A 236     -32.406   5.211   4.832  1.00 89.00           N  
ATOM   1826  NH1 ARG A 236     -32.094   3.525   6.383  1.00 89.00           N  
ATOM   1827  NH2 ARG A 236     -32.562   5.660   7.082  1.00 89.00           N  
ATOM   1828  CZ  ARG A 236     -32.344   4.797   6.098  1.00 89.00           C  
ATOM   1829  N   PRO A 237     -34.062   5.180  -1.108  1.00 87.12           N  
ATOM   1830  CA  PRO A 237     -34.156   4.207  -2.199  1.00 87.12           C  
ATOM   1831  C   PRO A 237     -33.781   2.793  -1.758  1.00 87.12           C  
ATOM   1832  CB  PRO A 237     -33.156   4.738  -3.225  1.00 87.12           C  
ATOM   1833  O   PRO A 237     -32.844   2.609  -0.981  1.00 87.12           O  
ATOM   1834  CG  PRO A 237     -33.000   6.188  -2.895  1.00 87.12           C  
ATOM   1835  CD  PRO A 237     -33.188   6.363  -1.418  1.00 87.12           C  
ATOM   1836  N   ARG A 238     -34.531   1.907  -2.166  1.00 86.06           N  
ATOM   1837  CA  ARG A 238     -34.312   0.510  -1.810  1.00 86.06           C  
ATOM   1838  C   ARG A 238     -33.062  -0.040  -2.508  1.00 86.06           C  
ATOM   1839  CB  ARG A 238     -35.531  -0.339  -2.164  1.00 86.06           C  
ATOM   1840  O   ARG A 238     -32.875   0.192  -3.701  1.00 86.06           O  
ATOM   1841  CG  ARG A 238     -36.781  -0.030  -1.325  1.00 86.06           C  
ATOM   1842  CD  ARG A 238     -37.906  -0.996  -1.617  1.00 86.06           C  
ATOM   1843  NE  ARG A 238     -38.969  -0.903  -0.612  1.00 86.06           N  
ATOM   1844  NH1 ARG A 238     -40.500   0.085  -2.023  1.00 86.06           N  
ATOM   1845  NH2 ARG A 238     -41.062  -0.357   0.157  1.00 86.06           N  
ATOM   1846  CZ  ARG A 238     -40.156  -0.392  -0.829  1.00 86.06           C  
ATOM   1847  N   VAL A 239     -32.188  -0.559  -1.709  1.00 82.88           N  
ATOM   1848  CA  VAL A 239     -31.016  -1.283  -2.195  1.00 82.88           C  
ATOM   1849  C   VAL A 239     -31.141  -2.766  -1.854  1.00 82.88           C  
ATOM   1850  CB  VAL A 239     -29.703  -0.713  -1.604  1.00 82.88           C  
ATOM   1851  O   VAL A 239     -31.250  -3.133  -0.681  1.00 82.88           O  
ATOM   1852  CG1 VAL A 239     -28.484  -1.479  -2.133  1.00 82.88           C  
ATOM   1853  CG2 VAL A 239     -29.578   0.776  -1.921  1.00 82.88           C  
ATOM   1854  N   ARG A 240     -31.391  -3.576  -2.926  1.00 77.62           N  
ATOM   1855  CA  ARG A 240     -31.547  -5.016  -2.740  1.00 77.62           C  
ATOM   1856  C   ARG A 240     -32.781  -5.328  -1.917  1.00 77.62           C  
ATOM   1857  CB  ARG A 240     -30.312  -5.605  -2.064  1.00 77.62           C  
ATOM   1858  O   ARG A 240     -32.750  -6.145  -0.994  1.00 77.62           O  
ATOM   1859  CG  ARG A 240     -29.047  -5.523  -2.910  1.00 77.62           C  
ATOM   1860  CD  ARG A 240     -27.891  -6.273  -2.268  1.00 77.62           C  
ATOM   1861  NE  ARG A 240     -27.422  -5.609  -1.055  1.00 77.62           N  
ATOM   1862  NH1 ARG A 240     -25.562  -4.676  -2.037  1.00 77.62           N  
ATOM   1863  NH2 ARG A 240     -26.000  -4.305   0.182  1.00 77.62           N  
ATOM   1864  CZ  ARG A 240     -26.328  -4.867  -0.973  1.00 77.62           C  
ATOM   1865  N   ASP A 241     -33.875  -4.469  -2.109  1.00 81.56           N  
ATOM   1866  CA  ASP A 241     -35.219  -4.590  -1.557  1.00 81.56           C  
ATOM   1867  C   ASP A 241     -35.250  -4.266  -0.065  1.00 81.56           C  
ATOM   1868  CB  ASP A 241     -35.781  -6.000  -1.793  1.00 81.56           C  
ATOM   1869  O   ASP A 241     -36.094  -4.750   0.674  1.00 81.56           O  
ATOM   1870  CG  ASP A 241     -36.062  -6.285  -3.256  1.00 81.56           C  
ATOM   1871  OD1 ASP A 241     -36.531  -5.371  -3.977  1.00 81.56           O  
ATOM   1872  OD2 ASP A 241     -35.844  -7.434  -3.693  1.00 81.56           O  
ATOM   1873  N   ILE A 242     -34.156  -3.586   0.383  1.00 85.75           N  
ATOM   1874  CA  ILE A 242     -34.031  -3.166   1.776  1.00 85.75           C  
ATOM   1875  C   ILE A 242     -34.094  -1.643   1.861  1.00 85.75           C  
ATOM   1876  CB  ILE A 242     -32.750  -3.688   2.430  1.00 85.75           C  
ATOM   1877  O   ILE A 242     -33.250  -0.948   1.284  1.00 85.75           O  
ATOM   1878  CG1 ILE A 242     -32.688  -5.219   2.350  1.00 85.75           C  
ATOM   1879  CG2 ILE A 242     -32.656  -3.213   3.883  1.00 85.75           C  
ATOM   1880  CD1 ILE A 242     -31.359  -5.809   2.807  1.00 85.75           C  
ATOM   1881  N   PRO A 243     -35.094  -1.162   2.605  1.00 88.38           N  
ATOM   1882  CA  PRO A 243     -35.312   0.281   2.658  1.00 88.38           C  
ATOM   1883  C   PRO A 243     -34.531   0.970   3.777  1.00 88.38           C  
ATOM   1884  CB  PRO A 243     -36.844   0.376   2.908  1.00 88.38           C  
ATOM   1885  O   PRO A 243     -34.500   2.201   3.844  1.00 88.38           O  
ATOM   1886  CG  PRO A 243     -37.188  -0.867   3.664  1.00 88.38           C  
ATOM   1887  CD  PRO A 243     -36.281  -1.972   3.201  1.00 88.38           C  
ATOM   1888  N   SER A 244     -33.781   0.153   4.617  1.00 90.44           N  
ATOM   1889  CA  SER A 244     -32.969   0.662   5.711  1.00 90.44           C  
ATOM   1890  C   SER A 244     -31.469   0.617   5.355  1.00 90.44           C  
ATOM   1891  CB  SER A 244     -33.219  -0.140   6.988  1.00 90.44           C  
ATOM   1892  O   SER A 244     -31.078  -0.102   4.441  1.00 90.44           O  
ATOM   1893  OG  SER A 244     -34.594  -0.097   7.348  1.00 90.44           O  
ATOM   1894  N   ARG A 245     -30.562   1.435   6.082  1.00 92.19           N  
ATOM   1895  CA  ARG A 245     -29.125   1.500   5.844  1.00 92.19           C  
ATOM   1896  C   ARG A 245     -28.344   1.357   7.148  1.00 92.19           C  
ATOM   1897  CB  ARG A 245     -28.750   2.812   5.152  1.00 92.19           C  
ATOM   1898  O   ARG A 245     -28.844   1.741   8.211  1.00 92.19           O  
ATOM   1899  CG  ARG A 245     -29.359   2.975   3.770  1.00 92.19           C  
ATOM   1900  CD  ARG A 245     -28.719   2.045   2.754  1.00 92.19           C  
ATOM   1901  NE  ARG A 245     -29.203   2.295   1.401  1.00 92.19           N  
ATOM   1902  NH1 ARG A 245     -31.094   0.979   1.621  1.00 92.19           N  
ATOM   1903  NH2 ARG A 245     -30.688   2.078  -0.348  1.00 92.19           N  
ATOM   1904  CZ  ARG A 245     -30.328   1.784   0.895  1.00 92.19           C  
ATOM   1905  N   ILE A 246     -27.188   0.841   6.906  1.00 94.38           N  
ATOM   1906  CA  ILE A 246     -26.266   0.792   8.031  1.00 94.38           C  
ATOM   1907  C   ILE A 246     -25.031   1.646   7.734  1.00 94.38           C  
ATOM   1908  CB  ILE A 246     -25.844  -0.659   8.359  1.00 94.38           C  
ATOM   1909  O   ILE A 246     -24.484   1.581   6.633  1.00 94.38           O  
ATOM   1910  CG1 ILE A 246     -27.062  -1.488   8.781  1.00 94.38           C  
ATOM   1911  CG2 ILE A 246     -24.766  -0.679   9.445  1.00 94.38           C  
ATOM   1912  CD1 ILE A 246     -26.766  -2.973   8.945  1.00 94.38           C  
ATOM   1913  N   SER A 247     -24.734   2.438   8.672  1.00 96.12           N  
ATOM   1914  CA  SER A 247     -23.469   3.152   8.586  1.00 96.12           C  
ATOM   1915  C   SER A 247     -22.406   2.523   9.492  1.00 96.12           C  
ATOM   1916  CB  SER A 247     -23.656   4.625   8.953  1.00 96.12           C  
ATOM   1917  O   SER A 247     -22.609   2.414  10.703  1.00 96.12           O  
ATOM   1918  OG  SER A 247     -24.516   5.270   8.031  1.00 96.12           O  
ATOM   1919  N   ILE A 248     -21.281   2.092   8.906  1.00 96.56           N  
ATOM   1920  CA  ILE A 248     -20.234   1.381   9.633  1.00 96.56           C  
ATOM   1921  C   ILE A 248     -19.141   2.357  10.047  1.00 96.56           C  
ATOM   1922  CB  ILE A 248     -19.641   0.235   8.781  1.00 96.56           C  
ATOM   1923  O   ILE A 248     -18.609   3.107   9.219  1.00 96.56           O  
ATOM   1924  CG1 ILE A 248     -20.734  -0.724   8.328  1.00 96.56           C  
ATOM   1925  CG2 ILE A 248     -18.547  -0.511   9.570  1.00 96.56           C  
ATOM   1926  CD1 ILE A 248     -21.453  -1.432   9.477  1.00 96.56           C  
ATOM   1927  N   TYR A 249     -18.859   2.266  11.352  1.00 96.19           N  
ATOM   1928  CA  TYR A 249     -17.797   3.082  11.930  1.00 96.19           C  
ATOM   1929  C   TYR A 249     -16.719   2.207  12.539  1.00 96.19           C  
ATOM   1930  CB  TYR A 249     -18.359   4.027  12.992  1.00 96.19           C  
ATOM   1931  O   TYR A 249     -16.906   1.000  12.711  1.00 96.19           O  
ATOM   1932  CG  TYR A 249     -19.359   5.027  12.445  1.00 96.19           C  
ATOM   1933  CD1 TYR A 249     -18.953   6.293  12.039  1.00 96.19           C  
ATOM   1934  CD2 TYR A 249     -20.703   4.707  12.344  1.00 96.19           C  
ATOM   1935  CE1 TYR A 249     -19.859   7.219  11.539  1.00 96.19           C  
ATOM   1936  CE2 TYR A 249     -21.625   5.621  11.844  1.00 96.19           C  
ATOM   1937  OH  TYR A 249     -22.109   7.785  10.953  1.00 96.19           O  
ATOM   1938  CZ  TYR A 249     -21.203   6.875  11.445  1.00 96.19           C  
ATOM   1939  N   TRP A 250     -15.594   2.824  12.914  1.00 95.12           N  
ATOM   1940  CA  TRP A 250     -14.500   2.072  13.508  1.00 95.12           C  
ATOM   1941  C   TRP A 250     -13.742   2.924  14.523  1.00 95.12           C  
ATOM   1942  CB  TRP A 250     -13.539   1.571  12.430  1.00 95.12           C  
ATOM   1943  O   TRP A 250     -13.742   4.152  14.430  1.00 95.12           O  
ATOM   1944  CG  TRP A 250     -12.984   2.656  11.555  1.00 95.12           C  
ATOM   1945  CD1 TRP A 250     -13.547   3.174  10.422  1.00 95.12           C  
ATOM   1946  CD2 TRP A 250     -11.750   3.355  11.742  1.00 95.12           C  
ATOM   1947  CE2 TRP A 250     -11.633   4.285  10.680  1.00 95.12           C  
ATOM   1948  CE3 TRP A 250     -10.727   3.287  12.695  1.00 95.12           C  
ATOM   1949  NE1 TRP A 250     -12.742   4.152   9.891  1.00 95.12           N  
ATOM   1950  CH2 TRP A 250      -9.547   5.051  11.508  1.00 95.12           C  
ATOM   1951  CZ2 TRP A 250     -10.531   5.141  10.555  1.00 95.12           C  
ATOM   1952  CZ3 TRP A 250      -9.633   4.137  12.570  1.00 95.12           C  
ATOM   1953  N   THR A 251     -13.203   2.246  15.492  1.00 94.69           N  
ATOM   1954  CA  THR A 251     -12.461   2.930  16.547  1.00 94.69           C  
ATOM   1955  C   THR A 251     -11.219   2.141  16.938  1.00 94.69           C  
ATOM   1956  CB  THR A 251     -13.344   3.150  17.797  1.00 94.69           C  
ATOM   1957  O   THR A 251     -11.289   0.932  17.172  1.00 94.69           O  
ATOM   1958  CG2 THR A 251     -12.594   3.928  18.875  1.00 94.69           C  
ATOM   1959  OG1 THR A 251     -14.516   3.889  17.422  1.00 94.69           O  
ATOM   1960  N   ILE A 252     -10.078   2.863  16.969  1.00 93.81           N  
ATOM   1961  CA  ILE A 252      -8.836   2.248  17.422  1.00 93.81           C  
ATOM   1962  C   ILE A 252      -8.633   2.529  18.906  1.00 93.81           C  
ATOM   1963  CB  ILE A 252      -7.621   2.760  16.609  1.00 93.81           C  
ATOM   1964  O   ILE A 252      -8.695   3.682  19.344  1.00 93.81           O  
ATOM   1965  CG1 ILE A 252      -7.770   2.381  15.133  1.00 93.81           C  
ATOM   1966  CG2 ILE A 252      -6.312   2.209  17.188  1.00 93.81           C  
ATOM   1967  CD1 ILE A 252      -6.723   3.012  14.227  1.00 93.81           C  
ATOM   1968  N   VAL A 253      -8.398   1.493  19.625  1.00 94.75           N  
ATOM   1969  CA  VAL A 253      -8.125   1.626  21.047  1.00 94.75           C  
ATOM   1970  C   VAL A 253      -6.672   1.245  21.328  1.00 94.75           C  
ATOM   1971  CB  VAL A 253      -9.078   0.755  21.906  1.00 94.75           C  
ATOM   1972  O   VAL A 253      -6.297   0.076  21.219  1.00 94.75           O  
ATOM   1973  CG1 VAL A 253      -8.836   0.988  23.391  1.00 94.75           C  
ATOM   1974  CG2 VAL A 253     -10.531   1.049  21.547  1.00 94.75           C  
ATOM   1975  N   LYS A 254      -5.867   2.203  21.719  1.00 94.00           N  
ATOM   1976  CA  LYS A 254      -4.445   1.995  21.969  1.00 94.00           C  
ATOM   1977  C   LYS A 254      -4.215   1.310  23.312  1.00 94.00           C  
ATOM   1978  CB  LYS A 254      -3.691   3.326  21.922  1.00 94.00           C  
ATOM   1979  O   LYS A 254      -5.082   1.335  24.188  1.00 94.00           O  
ATOM   1980  CG  LYS A 254      -3.709   4.004  20.562  1.00 94.00           C  
ATOM   1981  CD  LYS A 254      -2.822   5.242  20.547  1.00 94.00           C  
ATOM   1982  CE  LYS A 254      -2.785   5.879  19.156  1.00 94.00           C  
ATOM   1983  NZ  LYS A 254      -1.913   7.090  19.141  1.00 94.00           N  
ATOM   1984  N   PRO A 255      -3.008   0.753  23.406  1.00 94.25           N  
ATOM   1985  CA  PRO A 255      -2.672   0.110  24.672  1.00 94.25           C  
ATOM   1986  C   PRO A 255      -2.783   1.062  25.859  1.00 94.25           C  
ATOM   1987  CB  PRO A 255      -1.224  -0.341  24.469  1.00 94.25           C  
ATOM   1988  O   PRO A 255      -2.256   2.176  25.828  1.00 94.25           O  
ATOM   1989  CG  PRO A 255      -1.077  -0.498  23.000  1.00 94.25           C  
ATOM   1990  CD  PRO A 255      -1.918   0.547  22.312  1.00 94.25           C  
ATOM   1991  N   GLY A 256      -3.572   0.667  26.938  1.00 93.50           N  
ATOM   1992  CA  GLY A 256      -3.725   1.485  28.141  1.00 93.50           C  
ATOM   1993  C   GLY A 256      -4.922   2.414  28.078  1.00 93.50           C  
ATOM   1994  O   GLY A 256      -5.234   3.100  29.047  1.00 93.50           O  
ATOM   1995  N   ASP A 257      -5.617   2.479  26.922  1.00 95.00           N  
ATOM   1996  CA  ASP A 257      -6.816   3.285  26.719  1.00 95.00           C  
ATOM   1997  C   ASP A 257      -8.078   2.475  27.000  1.00 95.00           C  
ATOM   1998  CB  ASP A 257      -6.855   3.844  25.297  1.00 95.00           C  
ATOM   1999  O   ASP A 257      -8.016   1.257  27.188  1.00 95.00           O  
ATOM   2000  CG  ASP A 257      -7.691   5.105  25.188  1.00 95.00           C  
ATOM   2001  OD1 ASP A 257      -8.273   5.551  26.188  1.00 95.00           O  
ATOM   2002  OD2 ASP A 257      -7.777   5.652  24.062  1.00 95.00           O  
ATOM   2003  N   ILE A 258      -9.234   3.152  27.016  1.00 95.00           N  
ATOM   2004  CA  ILE A 258     -10.508   2.496  27.312  1.00 95.00           C  
ATOM   2005  C   ILE A 258     -11.523   2.834  26.219  1.00 95.00           C  
ATOM   2006  CB  ILE A 258     -11.047   2.906  28.703  1.00 95.00           C  
ATOM   2007  O   ILE A 258     -11.602   3.979  25.766  1.00 95.00           O  
ATOM   2008  CG1 ILE A 258     -10.039   2.543  29.797  1.00 95.00           C  
ATOM   2009  CG2 ILE A 258     -12.406   2.252  28.969  1.00 95.00           C  
ATOM   2010  CD1 ILE A 258     -10.320   3.195  31.141  1.00 95.00           C  
ATOM   2011  N   LEU A 259     -12.227   1.815  25.781  1.00 96.69           N  
ATOM   2012  CA  LEU A 259     -13.344   2.023  24.875  1.00 96.69           C  
ATOM   2013  C   LEU A 259     -14.648   2.203  25.641  1.00 96.69           C  
ATOM   2014  CB  LEU A 259     -13.469   0.849  23.891  1.00 96.69           C  
ATOM   2015  O   LEU A 259     -15.023   1.345  26.438  1.00 96.69           O  
ATOM   2016  CG  LEU A 259     -14.656   0.887  22.938  1.00 96.69           C  
ATOM   2017  CD1 LEU A 259     -14.445   1.968  21.875  1.00 96.69           C  
ATOM   2018  CD2 LEU A 259     -14.859  -0.475  22.281  1.00 96.69           C  
ATOM   2019  N   LEU A 260     -15.305   3.326  25.375  1.00 96.62           N  
ATOM   2020  CA  LEU A 260     -16.609   3.588  25.984  1.00 96.62           C  
ATOM   2021  C   LEU A 260     -17.688   3.670  24.906  1.00 96.62           C  
ATOM   2022  CB  LEU A 260     -16.562   4.887  26.797  1.00 96.62           C  
ATOM   2023  O   LEU A 260     -17.578   4.461  23.969  1.00 96.62           O  
ATOM   2024  CG  LEU A 260     -15.602   4.918  27.984  1.00 96.62           C  
ATOM   2025  CD1 LEU A 260     -15.492   6.332  28.531  1.00 96.62           C  
ATOM   2026  CD2 LEU A 260     -16.062   3.947  29.062  1.00 96.62           C  
ATOM   2027  N   ILE A 261     -18.766   2.869  25.062  1.00 97.06           N  
ATOM   2028  CA  ILE A 261     -19.875   2.898  24.125  1.00 97.06           C  
ATOM   2029  C   ILE A 261     -21.172   3.199  24.875  1.00 97.06           C  
ATOM   2030  CB  ILE A 261     -20.000   1.565  23.344  1.00 97.06           C  
ATOM   2031  O   ILE A 261     -21.516   2.502  25.828  1.00 97.06           O  
ATOM   2032  CG1 ILE A 261     -18.703   1.271  22.578  1.00 97.06           C  
ATOM   2033  CG2 ILE A 261     -21.203   1.600  22.406  1.00 97.06           C  
ATOM   2034  CD1 ILE A 261     -18.703  -0.083  21.891  1.00 97.06           C  
ATOM   2035  N   ASN A 262     -21.781   4.250  24.469  1.00 96.50           N  
ATOM   2036  CA  ASN A 262     -23.109   4.621  24.969  1.00 96.50           C  
ATOM   2037  C   ASN A 262     -24.141   4.660  23.859  1.00 96.50           C  
ATOM   2038  CB  ASN A 262     -23.047   5.969  25.688  1.00 96.50           C  
ATOM   2039  O   ASN A 262     -23.922   5.316  22.828  1.00 96.50           O  
ATOM   2040  CG  ASN A 262     -22.219   5.918  26.969  1.00 96.50           C  
ATOM   2041  ND2 ASN A 262     -21.531   7.008  27.266  1.00 96.50           N  
ATOM   2042  OD1 ASN A 262     -22.203   4.902  27.672  1.00 96.50           O  
ATOM   2043  N   SER A 263     -25.250   3.961  24.109  1.00 96.12           N  
ATOM   2044  CA  SER A 263     -26.266   3.920  23.062  1.00 96.12           C  
ATOM   2045  C   SER A 263     -27.672   3.910  23.656  1.00 96.12           C  
ATOM   2046  CB  SER A 263     -26.062   2.691  22.172  1.00 96.12           C  
ATOM   2047  O   SER A 263     -27.953   3.146  24.578  1.00 96.12           O  
ATOM   2048  OG  SER A 263     -27.109   2.574  21.234  1.00 96.12           O  
ATOM   2049  N   THR A 264     -28.516   4.758  23.156  1.00 95.25           N  
ATOM   2050  CA  THR A 264     -29.922   4.785  23.531  1.00 95.25           C  
ATOM   2051  C   THR A 264     -30.781   4.082  22.484  1.00 95.25           C  
ATOM   2052  CB  THR A 264     -30.422   6.227  23.734  1.00 95.25           C  
ATOM   2053  O   THR A 264     -32.000   3.951  22.656  1.00 95.25           O  
ATOM   2054  CG2 THR A 264     -29.688   6.914  24.875  1.00 95.25           C  
ATOM   2055  OG1 THR A 264     -30.203   6.969  22.531  1.00 95.25           O  
ATOM   2056  N   GLY A 265     -30.094   3.484  21.391  1.00 94.38           N  
ATOM   2057  CA  GLY A 265     -30.750   2.736  20.328  1.00 94.38           C  
ATOM   2058  C   GLY A 265     -29.969   2.770  19.031  1.00 94.38           C  
ATOM   2059  O   GLY A 265     -28.984   3.500  18.906  1.00 94.38           O  
ATOM   2060  N   ASN A 266     -30.250   1.863  18.062  1.00 95.81           N  
ATOM   2061  CA  ASN A 266     -29.781   1.830  16.672  1.00 95.81           C  
ATOM   2062  C   ASN A 266     -28.328   1.391  16.594  1.00 95.81           C  
ATOM   2063  CB  ASN A 266     -29.969   3.197  16.016  1.00 95.81           C  
ATOM   2064  O   ASN A 266     -27.672   1.597  15.562  1.00 95.81           O  
ATOM   2065  CG  ASN A 266     -31.422   3.607  15.922  1.00 95.81           C  
ATOM   2066  ND2 ASN A 266     -32.031   3.412  14.750  1.00 95.81           N  
ATOM   2067  OD1 ASN A 266     -32.000   4.098  16.891  1.00 95.81           O  
ATOM   2068  N   LEU A 267     -27.750   0.825  17.703  1.00 96.69           N  
ATOM   2069  CA  LEU A 267     -26.344   0.415  17.734  1.00 96.69           C  
ATOM   2070  C   LEU A 267     -26.172  -0.952  17.078  1.00 96.69           C  
ATOM   2071  CB  LEU A 267     -25.828   0.377  19.172  1.00 96.69           C  
ATOM   2072  O   LEU A 267     -26.875  -1.904  17.422  1.00 96.69           O  
ATOM   2073  CG  LEU A 267     -24.406  -0.127  19.375  1.00 96.69           C  
ATOM   2074  CD1 LEU A 267     -23.406   0.818  18.703  1.00 96.69           C  
ATOM   2075  CD2 LEU A 267     -24.094  -0.276  20.859  1.00 96.69           C  
ATOM   2076  N   ILE A 268     -25.375  -1.016  16.047  1.00 96.31           N  
ATOM   2077  CA  ILE A 268     -24.750  -2.250  15.594  1.00 96.31           C  
ATOM   2078  C   ILE A 268     -23.406  -2.439  16.297  1.00 96.31           C  
ATOM   2079  CB  ILE A 268     -24.562  -2.250  14.062  1.00 96.31           C  
ATOM   2080  O   ILE A 268     -22.422  -1.775  15.969  1.00 96.31           O  
ATOM   2081  CG1 ILE A 268     -25.875  -1.917  13.352  1.00 96.31           C  
ATOM   2082  CG2 ILE A 268     -24.000  -3.598  13.586  1.00 96.31           C  
ATOM   2083  CD1 ILE A 268     -26.969  -2.949  13.570  1.00 96.31           C  
ATOM   2084  N   ALA A 269     -23.484  -3.340  17.312  1.00 96.06           N  
ATOM   2085  CA  ALA A 269     -22.406  -3.432  18.297  1.00 96.06           C  
ATOM   2086  C   ALA A 269     -21.281  -4.328  17.812  1.00 96.06           C  
ATOM   2087  CB  ALA A 269     -22.953  -3.949  19.641  1.00 96.06           C  
ATOM   2088  O   ALA A 269     -21.516  -5.266  17.031  1.00 96.06           O  
ATOM   2089  N   PRO A 270     -20.094  -3.965  18.219  1.00 96.25           N  
ATOM   2090  CA  PRO A 270     -18.984  -4.855  17.891  1.00 96.25           C  
ATOM   2091  C   PRO A 270     -19.078  -6.203  18.609  1.00 96.25           C  
ATOM   2092  CB  PRO A 270     -17.750  -4.074  18.375  1.00 96.25           C  
ATOM   2093  O   PRO A 270     -19.531  -6.270  19.750  1.00 96.25           O  
ATOM   2094  CG  PRO A 270     -18.266  -3.199  19.469  1.00 96.25           C  
ATOM   2095  CD  PRO A 270     -19.703  -2.857  19.188  1.00 96.25           C  
ATOM   2096  N   ARG A 271     -18.750  -7.207  17.938  1.00 94.81           N  
ATOM   2097  CA  ARG A 271     -18.688  -8.531  18.547  1.00 94.81           C  
ATOM   2098  C   ARG A 271     -17.328  -8.797  19.172  1.00 94.81           C  
ATOM   2099  CB  ARG A 271     -19.000  -9.609  17.500  1.00 94.81           C  
ATOM   2100  O   ARG A 271     -17.219  -9.578  20.125  1.00 94.81           O  
ATOM   2101  CG  ARG A 271     -19.141 -11.008  18.078  1.00 94.81           C  
ATOM   2102  CD  ARG A 271     -19.969 -11.914  17.172  1.00 94.81           C  
ATOM   2103  NE  ARG A 271     -20.219 -13.211  17.781  1.00 94.81           N  
ATOM   2104  NH1 ARG A 271     -21.641 -13.961  16.125  1.00 94.81           N  
ATOM   2105  NH2 ARG A 271     -21.156 -15.305  17.922  1.00 94.81           N  
ATOM   2106  CZ  ARG A 271     -21.000 -14.156  17.281  1.00 94.81           C  
ATOM   2107  N   GLY A 272     -16.297  -8.148  18.719  1.00 95.00           N  
ATOM   2108  CA  GLY A 272     -14.922  -8.258  19.172  1.00 95.00           C  
ATOM   2109  C   GLY A 272     -14.008  -7.223  18.547  1.00 95.00           C  
ATOM   2110  O   GLY A 272     -14.453  -6.148  18.156  1.00 95.00           O  
ATOM   2111  N   TYR A 273     -12.695  -7.566  18.484  1.00 95.25           N  
ATOM   2112  CA  TYR A 273     -11.727  -6.617  17.938  1.00 95.25           C  
ATOM   2113  C   TYR A 273     -10.773  -7.305  16.969  1.00 95.25           C  
ATOM   2114  CB  TYR A 273     -10.938  -5.949  19.062  1.00 95.25           C  
ATOM   2115  O   TYR A 273     -10.609  -8.531  17.016  1.00 95.25           O  
ATOM   2116  CG  TYR A 273     -10.094  -6.906  19.875  1.00 95.25           C  
ATOM   2117  CD1 TYR A 273     -10.586  -7.488  21.047  1.00 95.25           C  
ATOM   2118  CD2 TYR A 273      -8.805  -7.234  19.469  1.00 95.25           C  
ATOM   2119  CE1 TYR A 273      -9.812  -8.375  21.781  1.00 95.25           C  
ATOM   2120  CE2 TYR A 273      -8.023  -8.117  20.203  1.00 95.25           C  
ATOM   2121  OH  TYR A 273      -7.766  -9.555  22.094  1.00 95.25           O  
ATOM   2122  CZ  TYR A 273      -8.539  -8.680  21.359  1.00 95.25           C  
ATOM   2123  N   PHE A 274     -10.219  -6.434  16.031  1.00 94.06           N  
ATOM   2124  CA  PHE A 274      -9.125  -6.871  15.172  1.00 94.06           C  
ATOM   2125  C   PHE A 274      -7.785  -6.410  15.719  1.00 94.06           C  
ATOM   2126  CB  PHE A 274      -9.320  -6.344  13.742  1.00 94.06           C  
ATOM   2127  O   PHE A 274      -7.652  -5.270  16.172  1.00 94.06           O  
ATOM   2128  CG  PHE A 274     -10.539  -6.898  13.055  1.00 94.06           C  
ATOM   2129  CD1 PHE A 274     -10.461  -8.078  12.320  1.00 94.06           C  
ATOM   2130  CD2 PHE A 274     -11.758  -6.242  13.133  1.00 94.06           C  
ATOM   2131  CE1 PHE A 274     -11.586  -8.594  11.680  1.00 94.06           C  
ATOM   2132  CE2 PHE A 274     -12.883  -6.750  12.492  1.00 94.06           C  
ATOM   2133  CZ  PHE A 274     -12.797  -7.926  11.766  1.00 94.06           C  
ATOM   2134  N   LYS A 275      -6.887  -7.332  15.719  1.00 91.81           N  
ATOM   2135  CA  LYS A 275      -5.523  -6.969  16.094  1.00 91.81           C  
ATOM   2136  C   LYS A 275      -4.828  -6.211  14.961  1.00 91.81           C  
ATOM   2137  CB  LYS A 275      -4.715  -8.211  16.453  1.00 91.81           C  
ATOM   2138  O   LYS A 275      -4.672  -6.738  13.859  1.00 91.81           O  
ATOM   2139  CG  LYS A 275      -3.314  -7.910  16.984  1.00 91.81           C  
ATOM   2140  CD  LYS A 275      -2.574  -9.188  17.359  1.00 91.81           C  
ATOM   2141  CE  LYS A 275      -1.148  -8.891  17.812  1.00 91.81           C  
ATOM   2142  NZ  LYS A 275      -0.416 -10.141  18.172  1.00 91.81           N  
ATOM   2143  N   ILE A 276      -4.418  -4.922  15.258  1.00 88.25           N  
ATOM   2144  CA  ILE A 276      -3.758  -4.121  14.234  1.00 88.25           C  
ATOM   2145  C   ILE A 276      -2.244  -4.285  14.352  1.00 88.25           C  
ATOM   2146  CB  ILE A 276      -4.145  -2.629  14.352  1.00 88.25           C  
ATOM   2147  O   ILE A 276      -1.674  -4.117  15.430  1.00 88.25           O  
ATOM   2148  CG1 ILE A 276      -5.660  -2.457  14.227  1.00 88.25           C  
ATOM   2149  CG2 ILE A 276      -3.406  -1.796  13.297  1.00 88.25           C  
ATOM   2150  CD1 ILE A 276      -6.219  -2.879  12.875  1.00 88.25           C  
ATOM   2151  N   ARG A 277      -1.623  -4.730  13.180  1.00 83.25           N  
ATOM   2152  CA  ARG A 277      -0.172  -4.875  13.117  1.00 83.25           C  
ATOM   2153  C   ARG A 277       0.435  -3.881  12.133  1.00 83.25           C  
ATOM   2154  CB  ARG A 277       0.212  -6.301  12.727  1.00 83.25           C  
ATOM   2155  O   ARG A 277      -0.219  -3.477  11.172  1.00 83.25           O  
ATOM   2156  CG  ARG A 277      -0.239  -7.355  13.727  1.00 83.25           C  
ATOM   2157  CD  ARG A 277       0.218  -8.750  13.320  1.00 83.25           C  
ATOM   2158  NE  ARG A 277      -0.280  -9.773  14.242  1.00 83.25           N  
ATOM   2159  NH1 ARG A 277       0.890 -11.508  13.273  1.00 83.25           N  
ATOM   2160  NH2 ARG A 277      -0.462 -11.898  15.078  1.00 83.25           N  
ATOM   2161  CZ  ARG A 277       0.050 -11.055  14.195  1.00 83.25           C  
ATOM   2162  N   SER A 278       1.592  -3.422  12.578  1.00 77.69           N  
ATOM   2163  CA  SER A 278       2.340  -2.629  11.609  1.00 77.69           C  
ATOM   2164  C   SER A 278       3.092  -3.521  10.625  1.00 77.69           C  
ATOM   2165  CB  SER A 278       3.324  -1.699  12.320  1.00 77.69           C  
ATOM   2166  O   SER A 278       3.879  -4.375  11.039  1.00 77.69           O  
ATOM   2167  OG  SER A 278       2.637  -0.796  13.172  1.00 77.69           O  
ATOM   2168  N   GLY A 279       2.547  -3.566   9.352  1.00 76.88           N  
ATOM   2169  CA  GLY A 279       3.225  -4.406   8.375  1.00 76.88           C  
ATOM   2170  C   GLY A 279       3.371  -3.744   7.016  1.00 76.88           C  
ATOM   2171  O   GLY A 279       3.104  -2.551   6.871  1.00 76.88           O  
ATOM   2172  N   LYS A 280       4.004  -4.480   6.078  1.00 81.19           N  
ATOM   2173  CA  LYS A 280       4.242  -4.012   4.715  1.00 81.19           C  
ATOM   2174  C   LYS A 280       3.232  -4.613   3.742  1.00 81.19           C  
ATOM   2175  CB  LYS A 280       5.664  -4.352   4.273  1.00 81.19           C  
ATOM   2176  O   LYS A 280       3.439  -4.582   2.525  1.00 81.19           O  
ATOM   2177  CG  LYS A 280       6.746  -3.619   5.055  1.00 81.19           C  
ATOM   2178  CD  LYS A 280       8.141  -3.965   4.539  1.00 81.19           C  
ATOM   2179  CE  LYS A 280       9.227  -3.262   5.348  1.00 81.19           C  
ATOM   2180  NZ  LYS A 280      10.594  -3.604   4.852  1.00 81.19           N  
ATOM   2181  N   SER A 281       2.092  -5.164   4.285  1.00 89.19           N  
ATOM   2182  CA  SER A 281       1.062  -5.762   3.441  1.00 89.19           C  
ATOM   2183  C   SER A 281       0.227  -4.691   2.746  1.00 89.19           C  
ATOM   2184  CB  SER A 281       0.154  -6.672   4.270  1.00 89.19           C  
ATOM   2185  O   SER A 281       0.212  -3.535   3.170  1.00 89.19           O  
ATOM   2186  OG  SER A 281       0.901  -7.719   4.867  1.00 89.19           O  
ATOM   2187  N   SER A 282      -0.447  -5.195   1.760  1.00 89.94           N  
ATOM   2188  CA  SER A 282      -1.231  -4.227   1.000  1.00 89.94           C  
ATOM   2189  C   SER A 282      -2.422  -4.895   0.318  1.00 89.94           C  
ATOM   2190  CB  SER A 282      -0.358  -3.531  -0.046  1.00 89.94           C  
ATOM   2191  O   SER A 282      -2.607  -6.105   0.429  1.00 89.94           O  
ATOM   2192  OG  SER A 282      -1.043  -2.434  -0.624  1.00 89.94           O  
ATOM   2193  N   ILE A 283      -3.248  -4.070  -0.389  1.00 89.50           N  
ATOM   2194  CA  ILE A 283      -4.426  -4.523  -1.122  1.00 89.50           C  
ATOM   2195  C   ILE A 283      -4.398  -3.957  -2.541  1.00 89.50           C  
ATOM   2196  CB  ILE A 283      -5.730  -4.113  -0.406  1.00 89.50           C  
ATOM   2197  O   ILE A 283      -3.955  -2.826  -2.756  1.00 89.50           O  
ATOM   2198  CG1 ILE A 283      -6.945  -4.699  -1.132  1.00 89.50           C  
ATOM   2199  CG2 ILE A 283      -5.836  -2.586  -0.306  1.00 89.50           C  
ATOM   2200  CD1 ILE A 283      -8.258  -4.551  -0.366  1.00 89.50           C  
ATOM   2201  N   MET A 284      -4.848  -4.758  -3.486  1.00 89.75           N  
ATOM   2202  CA  MET A 284      -4.867  -4.332  -4.883  1.00 89.75           C  
ATOM   2203  C   MET A 284      -6.105  -4.855  -5.598  1.00 89.75           C  
ATOM   2204  CB  MET A 284      -3.605  -4.809  -5.609  1.00 89.75           C  
ATOM   2205  O   MET A 284      -6.465  -6.027  -5.449  1.00 89.75           O  
ATOM   2206  CG  MET A 284      -3.537  -4.379  -7.066  1.00 89.75           C  
ATOM   2207  SD  MET A 284      -2.033  -5.000  -7.910  1.00 89.75           S  
ATOM   2208  CE  MET A 284      -0.753  -4.105  -6.984  1.00 89.75           C  
ATOM   2209  N   ARG A 285      -6.672  -4.039  -6.277  1.00 91.56           N  
ATOM   2210  CA  ARG A 285      -7.777  -4.469  -7.125  1.00 91.56           C  
ATOM   2211  C   ARG A 285      -7.266  -5.020  -8.453  1.00 91.56           C  
ATOM   2212  CB  ARG A 285      -8.742  -3.311  -7.379  1.00 91.56           C  
ATOM   2213  O   ARG A 285      -6.578  -4.320  -9.195  1.00 91.56           O  
ATOM   2214  CG  ARG A 285     -10.062  -3.732  -8.016  1.00 91.56           C  
ATOM   2215  CD  ARG A 285     -11.062  -2.588  -8.047  1.00 91.56           C  
ATOM   2216  NE  ARG A 285     -12.266  -2.947  -8.797  1.00 91.56           N  
ATOM   2217  NH1 ARG A 285     -13.617  -1.376  -7.773  1.00 91.56           N  
ATOM   2218  NH2 ARG A 285     -14.484  -2.771  -9.375  1.00 91.56           N  
ATOM   2219  CZ  ARG A 285     -13.453  -2.363  -8.648  1.00 91.56           C  
ATOM   2220  N   SER A 286      -7.602  -6.223  -8.781  1.00 92.50           N  
ATOM   2221  CA  SER A 286      -7.121  -6.855 -10.008  1.00 92.50           C  
ATOM   2222  C   SER A 286      -8.000  -8.031 -10.406  1.00 92.50           C  
ATOM   2223  CB  SER A 286      -5.676  -7.324  -9.836  1.00 92.50           C  
ATOM   2224  O   SER A 286      -8.445  -8.797  -9.547  1.00 92.50           O  
ATOM   2225  OG  SER A 286      -5.219  -7.980 -11.008  1.00 92.50           O  
ATOM   2226  N   ASP A 287      -8.188  -8.164 -11.688  1.00 94.44           N  
ATOM   2227  CA  ASP A 287      -8.930  -9.312 -12.203  1.00 94.44           C  
ATOM   2228  C   ASP A 287      -7.996 -10.297 -12.906  1.00 94.44           C  
ATOM   2229  CB  ASP A 287     -10.031  -8.852 -13.156  1.00 94.44           C  
ATOM   2230  O   ASP A 287      -8.453 -11.273 -13.508  1.00 94.44           O  
ATOM   2231  CG  ASP A 287     -11.188  -8.172 -12.453  1.00 94.44           C  
ATOM   2232  OD1 ASP A 287     -11.539  -8.586 -11.328  1.00 94.44           O  
ATOM   2233  OD2 ASP A 287     -11.742  -7.207 -13.023  1.00 94.44           O  
ATOM   2234  N   ALA A 288      -6.754  -9.977 -12.891  1.00 94.19           N  
ATOM   2235  CA  ALA A 288      -5.758 -10.867 -13.477  1.00 94.19           C  
ATOM   2236  C   ALA A 288      -5.703 -12.195 -12.734  1.00 94.19           C  
ATOM   2237  CB  ALA A 288      -4.383 -10.203 -13.477  1.00 94.19           C  
ATOM   2238  O   ALA A 288      -5.844 -12.234 -11.508  1.00 94.19           O  
ATOM   2239  N   PRO A 289      -5.602 -13.320 -13.461  1.00 94.88           N  
ATOM   2240  CA  PRO A 289      -5.512 -14.625 -12.797  1.00 94.88           C  
ATOM   2241  C   PRO A 289      -4.230 -14.789 -11.984  1.00 94.88           C  
ATOM   2242  CB  PRO A 289      -5.551 -15.617 -13.969  1.00 94.88           C  
ATOM   2243  O   PRO A 289      -3.213 -14.164 -12.297  1.00 94.88           O  
ATOM   2244  CG  PRO A 289      -5.020 -14.852 -15.133  1.00 94.88           C  
ATOM   2245  CD  PRO A 289      -5.371 -13.398 -14.953  1.00 94.88           C  
ATOM   2246  N   ILE A 290      -4.418 -15.547 -10.898  1.00 94.75           N  
ATOM   2247  CA  ILE A 290      -3.266 -15.867 -10.062  1.00 94.75           C  
ATOM   2248  C   ILE A 290      -2.602 -17.141 -10.562  1.00 94.75           C  
ATOM   2249  CB  ILE A 290      -3.670 -16.016  -8.578  1.00 94.75           C  
ATOM   2250  O   ILE A 290      -3.264 -18.172 -10.719  1.00 94.75           O  
ATOM   2251  CG1 ILE A 290      -4.293 -14.719  -8.055  1.00 94.75           C  
ATOM   2252  CG2 ILE A 290      -2.463 -16.422  -7.727  1.00 94.75           C  
ATOM   2253  CD1 ILE A 290      -4.902 -14.836  -6.664  1.00 94.75           C  
ATOM   2254  N   GLY A 291      -1.301 -17.062 -10.930  1.00 92.56           N  
ATOM   2255  CA  GLY A 291      -0.599 -18.219 -11.492  1.00 92.56           C  
ATOM   2256  C   GLY A 291       0.691 -18.531 -10.766  1.00 92.56           C  
ATOM   2257  O   GLY A 291       1.106 -17.797  -9.867  1.00 92.56           O  
ATOM   2258  N   GLU A 292       1.220 -19.781 -11.102  1.00 91.50           N  
ATOM   2259  CA  GLU A 292       2.479 -20.234 -10.516  1.00 91.50           C  
ATOM   2260  C   GLU A 292       3.676 -19.625 -11.242  1.00 91.50           C  
ATOM   2261  CB  GLU A 292       2.568 -21.766 -10.555  1.00 91.50           C  
ATOM   2262  O   GLU A 292       4.000 -20.016 -12.359  1.00 91.50           O  
ATOM   2263  CG  GLU A 292       1.553 -22.469  -9.664  1.00 91.50           C  
ATOM   2264  CD  GLU A 292       1.693 -23.969  -9.664  1.00 91.50           C  
ATOM   2265  OE1 GLU A 292       0.943 -24.656  -8.930  1.00 91.50           O  
ATOM   2266  OE2 GLU A 292       2.561 -24.484 -10.406  1.00 91.50           O  
ATOM   2267  N   CYS A 293       4.133 -18.422 -10.922  1.00 92.25           N  
ATOM   2268  CA  CYS A 293       5.289 -17.719 -11.469  1.00 92.25           C  
ATOM   2269  C   CYS A 293       5.992 -16.906 -10.383  1.00 92.25           C  
ATOM   2270  CB  CYS A 293       4.863 -16.797 -12.609  1.00 92.25           C  
ATOM   2271  O   CYS A 293       5.453 -16.734  -9.289  1.00 92.25           O  
ATOM   2272  SG  CYS A 293       3.658 -15.539 -12.125  1.00 92.25           S  
ATOM   2273  N   LYS A 294       7.199 -16.578 -10.688  1.00 92.38           N  
ATOM   2274  CA  LYS A 294       8.031 -15.852  -9.727  1.00 92.38           C  
ATOM   2275  C   LYS A 294       8.305 -14.430 -10.203  1.00 92.38           C  
ATOM   2276  CB  LYS A 294       9.352 -16.594  -9.492  1.00 92.38           C  
ATOM   2277  O   LYS A 294       8.906 -14.227 -11.258  1.00 92.38           O  
ATOM   2278  CG  LYS A 294      10.195 -15.992  -8.375  1.00 92.38           C  
ATOM   2279  CD  LYS A 294      11.484 -16.797  -8.172  1.00 92.38           C  
ATOM   2280  CE  LYS A 294      12.367 -16.156  -7.105  1.00 92.38           C  
ATOM   2281  NZ  LYS A 294      13.625 -16.938  -6.895  1.00 92.38           N  
ATOM   2282  N   SER A 295       7.777 -13.523  -9.469  1.00 91.19           N  
ATOM   2283  CA  SER A 295       8.047 -12.117  -9.742  1.00 91.19           C  
ATOM   2284  C   SER A 295       7.867 -11.273  -8.484  1.00 91.19           C  
ATOM   2285  CB  SER A 295       7.121 -11.594 -10.844  1.00 91.19           C  
ATOM   2286  O   SER A 295       6.859 -11.391  -7.785  1.00 91.19           O  
ATOM   2287  OG  SER A 295       7.336 -10.219 -11.070  1.00 91.19           O  
ATOM   2288  N   GLU A 296       8.781 -10.430  -8.203  1.00 89.25           N  
ATOM   2289  CA  GLU A 296       8.781  -9.578  -7.016  1.00 89.25           C  
ATOM   2290  C   GLU A 296       7.898  -8.352  -7.223  1.00 89.25           C  
ATOM   2291  CB  GLU A 296      10.211  -9.141  -6.660  1.00 89.25           C  
ATOM   2292  O   GLU A 296       7.438  -7.738  -6.254  1.00 89.25           O  
ATOM   2293  CG  GLU A 296      11.094 -10.281  -6.172  1.00 89.25           C  
ATOM   2294  CD  GLU A 296      12.492  -9.828  -5.777  1.00 89.25           C  
ATOM   2295  OE1 GLU A 296      13.242 -10.625  -5.172  1.00 89.25           O  
ATOM   2296  OE2 GLU A 296      12.836  -8.664  -6.078  1.00 89.25           O  
ATOM   2297  N   CYS A 297       7.602  -7.984  -8.500  1.00 91.69           N  
ATOM   2298  CA  CYS A 297       6.809  -6.805  -8.820  1.00 91.69           C  
ATOM   2299  C   CYS A 297       5.426  -7.195  -9.328  1.00 91.69           C  
ATOM   2300  CB  CYS A 297       7.523  -5.953  -9.875  1.00 91.69           C  
ATOM   2301  O   CYS A 297       5.305  -7.906 -10.328  1.00 91.69           O  
ATOM   2302  SG  CYS A 297       6.652  -4.426 -10.289  1.00 91.69           S  
ATOM   2303  N   ILE A 298       4.363  -6.633  -8.703  1.00 92.69           N  
ATOM   2304  CA  ILE A 298       2.984  -6.973  -9.031  1.00 92.69           C  
ATOM   2305  C   ILE A 298       2.213  -5.699  -9.383  1.00 92.69           C  
ATOM   2306  CB  ILE A 298       2.291  -7.719  -7.871  1.00 92.69           C  
ATOM   2307  O   ILE A 298       2.332  -4.684  -8.695  1.00 92.69           O  
ATOM   2308  CG1 ILE A 298       3.037  -9.016  -7.555  1.00 92.69           C  
ATOM   2309  CG2 ILE A 298       0.823  -7.996  -8.211  1.00 92.69           C  
ATOM   2310  CD1 ILE A 298       2.553  -9.719  -6.289  1.00 92.69           C  
ATOM   2311  N   THR A 299       1.414  -5.801 -10.469  1.00 92.88           N  
ATOM   2312  CA  THR A 299       0.521  -4.723 -10.867  1.00 92.88           C  
ATOM   2313  C   THR A 299      -0.910  -5.230 -11.023  1.00 92.88           C  
ATOM   2314  CB  THR A 299       0.981  -4.078 -12.195  1.00 92.88           C  
ATOM   2315  O   THR A 299      -1.148  -6.441 -11.016  1.00 92.88           O  
ATOM   2316  CG2 THR A 299       2.471  -3.758 -12.156  1.00 92.88           C  
ATOM   2317  OG1 THR A 299       0.726  -4.988 -13.273  1.00 92.88           O  
ATOM   2318  N   PRO A 300      -1.867  -4.250 -11.094  1.00 89.94           N  
ATOM   2319  CA  PRO A 300      -3.258  -4.676 -11.266  1.00 89.94           C  
ATOM   2320  C   PRO A 300      -3.469  -5.488 -12.547  1.00 89.94           C  
ATOM   2321  CB  PRO A 300      -4.027  -3.354 -11.328  1.00 89.94           C  
ATOM   2322  O   PRO A 300      -4.402  -6.289 -12.617  1.00 89.94           O  
ATOM   2323  CG  PRO A 300      -3.203  -2.396 -10.531  1.00 89.94           C  
ATOM   2324  CD  PRO A 300      -1.753  -2.713 -10.750  1.00 89.94           C  
ATOM   2325  N   ASN A 301      -2.623  -5.262 -13.508  1.00 91.56           N  
ATOM   2326  CA  ASN A 301      -2.766  -5.945 -14.789  1.00 91.56           C  
ATOM   2327  C   ASN A 301      -1.889  -7.191 -14.859  1.00 91.56           C  
ATOM   2328  CB  ASN A 301      -2.432  -4.996 -15.945  1.00 91.56           C  
ATOM   2329  O   ASN A 301      -1.836  -7.859 -15.891  1.00 91.56           O  
ATOM   2330  CG  ASN A 301      -3.432  -3.865 -16.078  1.00 91.56           C  
ATOM   2331  ND2 ASN A 301      -3.029  -2.795 -16.750  1.00 91.56           N  
ATOM   2332  OD1 ASN A 301      -4.555  -3.949 -15.578  1.00 91.56           O  
ATOM   2333  N   GLY A 302      -1.237  -7.551 -13.836  1.00 92.81           N  
ATOM   2334  CA  GLY A 302      -0.373  -8.719 -13.805  1.00 92.81           C  
ATOM   2335  C   GLY A 302       1.046  -8.406 -13.375  1.00 92.81           C  
ATOM   2336  O   GLY A 302       1.429  -7.234 -13.289  1.00 92.81           O  
ATOM   2337  N   SER A 303       1.855  -9.469 -13.078  1.00 94.06           N  
ATOM   2338  CA  SER A 303       3.211  -9.281 -12.570  1.00 94.06           C  
ATOM   2339  C   SER A 303       4.164  -8.867 -13.688  1.00 94.06           C  
ATOM   2340  CB  SER A 303       3.723 -10.562 -11.906  1.00 94.06           C  
ATOM   2341  O   SER A 303       3.943  -9.195 -14.852  1.00 94.06           O  
ATOM   2342  OG  SER A 303       2.920 -10.898 -10.789  1.00 94.06           O  
ATOM   2343  N   ILE A 304       5.191  -8.055 -13.336  1.00 91.88           N  
ATOM   2344  CA  ILE A 304       6.215  -7.578 -14.258  1.00 91.88           C  
ATOM   2345  C   ILE A 304       7.566  -8.195 -13.898  1.00 91.88           C  
ATOM   2346  CB  ILE A 304       6.309  -6.039 -14.258  1.00 91.88           C  
ATOM   2347  O   ILE A 304       7.930  -8.250 -12.727  1.00 91.88           O  
ATOM   2348  CG1 ILE A 304       4.961  -5.418 -14.641  1.00 91.88           C  
ATOM   2349  CG2 ILE A 304       7.414  -5.562 -15.211  1.00 91.88           C  
ATOM   2350  CD1 ILE A 304       4.887  -3.912 -14.422  1.00 91.88           C  
ATOM   2351  N   PRO A 305       8.289  -8.656 -14.938  1.00 86.88           N  
ATOM   2352  CA  PRO A 305       9.648  -9.148 -14.688  1.00 86.88           C  
ATOM   2353  C   PRO A 305      10.609  -8.039 -14.281  1.00 86.88           C  
ATOM   2354  CB  PRO A 305      10.055  -9.766 -16.031  1.00 86.88           C  
ATOM   2355  O   PRO A 305      10.445  -6.891 -14.695  1.00 86.88           O  
ATOM   2356  CG  PRO A 305       9.164  -9.102 -17.031  1.00 86.88           C  
ATOM   2357  CD  PRO A 305       7.938  -8.609 -16.328  1.00 86.88           C  
ATOM   2358  N   ASN A 306      11.328  -8.156 -13.250  1.00 82.19           N  
ATOM   2359  CA  ASN A 306      12.234  -7.152 -12.703  1.00 82.19           C  
ATOM   2360  C   ASN A 306      13.547  -7.102 -13.477  1.00 82.19           C  
ATOM   2361  CB  ASN A 306      12.500  -7.418 -11.227  1.00 82.19           C  
ATOM   2362  O   ASN A 306      14.609  -6.844 -12.898  1.00 82.19           O  
ATOM   2363  CG  ASN A 306      12.984  -6.184 -10.484  1.00 82.19           C  
ATOM   2364  ND2 ASN A 306      13.453  -6.375  -9.258  1.00 82.19           N  
ATOM   2365  OD1 ASN A 306      12.930  -5.070 -11.008  1.00 82.19           O  
ATOM   2366  N   ASP A 307      13.609  -7.320 -14.773  1.00 84.31           N  
ATOM   2367  CA  ASP A 307      14.820  -7.426 -15.586  1.00 84.31           C  
ATOM   2368  C   ASP A 307      15.273  -6.055 -16.078  1.00 84.31           C  
ATOM   2369  CB  ASP A 307      14.586  -8.367 -16.766  1.00 84.31           C  
ATOM   2370  O   ASP A 307      16.422  -5.879 -16.469  1.00 84.31           O  
ATOM   2371  CG  ASP A 307      13.336  -8.016 -17.562  1.00 84.31           C  
ATOM   2372  OD1 ASP A 307      12.438  -7.344 -17.016  1.00 84.31           O  
ATOM   2373  OD2 ASP A 307      13.258  -8.422 -18.750  1.00 84.31           O  
ATOM   2374  N   LYS A 308      14.430  -5.082 -15.977  1.00 88.50           N  
ATOM   2375  CA  LYS A 308      14.750  -3.734 -16.438  1.00 88.50           C  
ATOM   2376  C   LYS A 308      14.531  -2.705 -15.336  1.00 88.50           C  
ATOM   2377  CB  LYS A 308      13.898  -3.375 -17.672  1.00 88.50           C  
ATOM   2378  O   LYS A 308      13.758  -2.938 -14.406  1.00 88.50           O  
ATOM   2379  CG  LYS A 308      14.141  -4.270 -18.875  1.00 88.50           C  
ATOM   2380  CD  LYS A 308      13.281  -3.850 -20.062  1.00 88.50           C  
ATOM   2381  CE  LYS A 308      13.492  -4.766 -21.250  1.00 88.50           C  
ATOM   2382  NZ  LYS A 308      12.719  -4.312 -22.453  1.00 88.50           N  
ATOM   2383  N   PRO A 309      15.250  -1.618 -15.469  1.00 82.50           N  
ATOM   2384  CA  PRO A 309      15.266  -0.606 -14.414  1.00 82.50           C  
ATOM   2385  C   PRO A 309      14.016   0.273 -14.422  1.00 82.50           C  
ATOM   2386  CB  PRO A 309      16.516   0.219 -14.727  1.00 82.50           C  
ATOM   2387  O   PRO A 309      13.664   0.855 -13.391  1.00 82.50           O  
ATOM   2388  CG  PRO A 309      16.750   0.022 -16.188  1.00 82.50           C  
ATOM   2389  CD  PRO A 309      16.250  -1.342 -16.578  1.00 82.50           C  
ATOM   2390  N   PHE A 310      13.305   0.331 -15.633  1.00 88.81           N  
ATOM   2391  CA  PHE A 310      12.094   1.136 -15.734  1.00 88.81           C  
ATOM   2392  C   PHE A 310      10.930   0.299 -16.266  1.00 88.81           C  
ATOM   2393  CB  PHE A 310      12.328   2.340 -16.656  1.00 88.81           C  
ATOM   2394  O   PHE A 310      11.141  -0.734 -16.891  1.00 88.81           O  
ATOM   2395  CG  PHE A 310      13.477   3.215 -16.234  1.00 88.81           C  
ATOM   2396  CD1 PHE A 310      13.367   4.035 -15.109  1.00 88.81           C  
ATOM   2397  CD2 PHE A 310      14.664   3.217 -16.953  1.00 88.81           C  
ATOM   2398  CE1 PHE A 310      14.430   4.844 -14.719  1.00 88.81           C  
ATOM   2399  CE2 PHE A 310      15.727   4.023 -16.562  1.00 88.81           C  
ATOM   2400  CZ  PHE A 310      15.609   4.840 -15.445  1.00 88.81           C  
ATOM   2401  N   GLN A 311       9.680   0.771 -15.969  1.00 91.12           N  
ATOM   2402  CA  GLN A 311       8.469   0.145 -16.484  1.00 91.12           C  
ATOM   2403  C   GLN A 311       7.402   1.191 -16.812  1.00 91.12           C  
ATOM   2404  CB  GLN A 311       7.918  -0.873 -15.484  1.00 91.12           C  
ATOM   2405  O   GLN A 311       7.414   2.289 -16.250  1.00 91.12           O  
ATOM   2406  CG  GLN A 311       7.410  -0.251 -14.188  1.00 91.12           C  
ATOM   2407  CD  GLN A 311       5.945   0.138 -14.258  1.00 91.12           C  
ATOM   2408  NE2 GLN A 311       5.543   1.077 -13.406  1.00 91.12           N  
ATOM   2409  OE1 GLN A 311       5.184  -0.401 -15.062  1.00 91.12           O  
ATOM   2410  N   ASN A 312       6.641   0.881 -17.891  1.00 89.56           N  
ATOM   2411  CA  ASN A 312       5.547   1.760 -18.281  1.00 89.56           C  
ATOM   2412  C   ASN A 312       4.211   1.024 -18.281  1.00 89.56           C  
ATOM   2413  CB  ASN A 312       5.820   2.367 -19.672  1.00 89.56           C  
ATOM   2414  O   ASN A 312       3.361   1.271 -19.141  1.00 89.56           O  
ATOM   2415  CG  ASN A 312       4.742   3.344 -20.094  1.00 89.56           C  
ATOM   2416  ND2 ASN A 312       4.816   3.797 -21.344  1.00 89.56           N  
ATOM   2417  OD1 ASN A 312       3.850   3.688 -19.312  1.00 89.56           O  
ATOM   2418  N   VAL A 313       4.074   0.052 -17.516  1.00 86.69           N  
ATOM   2419  CA  VAL A 313       2.918  -0.837 -17.453  1.00 86.69           C  
ATOM   2420  C   VAL A 313       1.854  -0.243 -16.531  1.00 86.69           C  
ATOM   2421  CB  VAL A 313       3.312  -2.250 -16.969  1.00 86.69           C  
ATOM   2422  O   VAL A 313       0.696  -0.091 -16.922  1.00 86.69           O  
ATOM   2423  CG1 VAL A 313       2.080  -3.145 -16.844  1.00 86.69           C  
ATOM   2424  CG2 VAL A 313       4.336  -2.873 -17.922  1.00 86.69           C  
ATOM   2425  N   ASN A 314       2.162  -0.034 -15.250  1.00 86.12           N  
ATOM   2426  CA  ASN A 314       1.204   0.546 -14.312  1.00 86.12           C  
ATOM   2427  C   ASN A 314       1.903   1.374 -13.242  1.00 86.12           C  
ATOM   2428  CB  ASN A 314       0.351  -0.548 -13.672  1.00 86.12           C  
ATOM   2429  O   ASN A 314       2.943   0.969 -12.719  1.00 86.12           O  
ATOM   2430  CG  ASN A 314      -0.931  -0.010 -13.062  1.00 86.12           C  
ATOM   2431  ND2 ASN A 314      -2.066  -0.483 -13.562  1.00 86.12           N  
ATOM   2432  OD1 ASN A 314      -0.899   0.825 -12.156  1.00 86.12           O  
ATOM   2433  N   ARG A 315       1.212   2.447 -12.859  1.00 81.69           N  
ATOM   2434  CA  ARG A 315       1.759   3.332 -11.836  1.00 81.69           C  
ATOM   2435  C   ARG A 315       1.640   2.709 -10.453  1.00 81.69           C  
ATOM   2436  CB  ARG A 315       1.049   4.688 -11.867  1.00 81.69           C  
ATOM   2437  O   ARG A 315       2.477   2.953  -9.578  1.00 81.69           O  
ATOM   2438  CG  ARG A 315       1.239   5.457 -13.164  1.00 81.69           C  
ATOM   2439  CD  ARG A 315       0.417   6.738 -13.180  1.00 81.69           C  
ATOM   2440  NE  ARG A 315       0.448   7.375 -14.500  1.00 81.69           N  
ATOM   2441  NH1 ARG A 315      -0.512   9.352 -13.789  1.00 81.69           N  
ATOM   2442  NH2 ARG A 315       0.081   9.086 -15.984  1.00 81.69           N  
ATOM   2443  CZ  ARG A 315       0.005   8.602 -14.750  1.00 81.69           C  
ATOM   2444  N   ILE A 316       0.572   1.944 -10.289  1.00 83.06           N  
ATOM   2445  CA  ILE A 316       0.319   1.277  -9.016  1.00 83.06           C  
ATOM   2446  C   ILE A 316       1.015  -0.082  -9.000  1.00 83.06           C  
ATOM   2447  CB  ILE A 316      -1.194   1.109  -8.758  1.00 83.06           C  
ATOM   2448  O   ILE A 316       0.709  -0.953  -9.820  1.00 83.06           O  
ATOM   2449  CG1 ILE A 316      -1.897   2.471  -8.797  1.00 83.06           C  
ATOM   2450  CG2 ILE A 316      -1.438   0.403  -7.422  1.00 83.06           C  
ATOM   2451  CD1 ILE A 316      -3.416   2.385  -8.742  1.00 83.06           C  
ATOM   2452  N   THR A 317       1.972  -0.203  -8.055  1.00 87.81           N  
ATOM   2453  CA  THR A 317       2.748  -1.438  -8.016  1.00 87.81           C  
ATOM   2454  C   THR A 317       2.918  -1.930  -6.586  1.00 87.81           C  
ATOM   2455  CB  THR A 317       4.133  -1.245  -8.664  1.00 87.81           C  
ATOM   2456  O   THR A 317       2.797  -1.150  -5.637  1.00 87.81           O  
ATOM   2457  CG2 THR A 317       4.004  -0.742 -10.102  1.00 87.81           C  
ATOM   2458  OG1 THR A 317       4.883  -0.293  -7.902  1.00 87.81           O  
ATOM   2459  N   TYR A 318       3.119  -3.225  -6.371  1.00 88.88           N  
ATOM   2460  CA  TYR A 318       3.416  -3.834  -5.082  1.00 88.88           C  
ATOM   2461  C   TYR A 318       4.688  -4.672  -5.156  1.00 88.88           C  
ATOM   2462  CB  TYR A 318       2.244  -4.703  -4.613  1.00 88.88           C  
ATOM   2463  O   TYR A 318       4.836  -5.512  -6.047  1.00 88.88           O  
ATOM   2464  CG  TYR A 318       2.482  -5.379  -3.285  1.00 88.88           C  
ATOM   2465  CD1 TYR A 318       2.930  -6.699  -3.223  1.00 88.88           C  
ATOM   2466  CD2 TYR A 318       2.262  -4.703  -2.092  1.00 88.88           C  
ATOM   2467  CE1 TYR A 318       3.148  -7.324  -2.000  1.00 88.88           C  
ATOM   2468  CE2 TYR A 318       2.477  -5.320  -0.864  1.00 88.88           C  
ATOM   2469  OH  TYR A 318       3.135  -7.246   0.384  1.00 88.88           O  
ATOM   2470  CZ  TYR A 318       2.920  -6.629  -0.829  1.00 88.88           C  
ATOM   2471  N   GLY A 319       5.633  -4.473  -4.184  1.00 87.56           N  
ATOM   2472  CA  GLY A 319       6.887  -5.207  -4.160  1.00 87.56           C  
ATOM   2473  C   GLY A 319       8.039  -4.441  -4.785  1.00 87.56           C  
ATOM   2474  O   GLY A 319       7.961  -3.223  -4.953  1.00 87.56           O  
ATOM   2475  N   ALA A 320       9.133  -5.066  -5.078  1.00 86.81           N  
ATOM   2476  CA  ALA A 320      10.312  -4.477  -5.703  1.00 86.81           C  
ATOM   2477  C   ALA A 320      10.117  -4.316  -7.207  1.00 86.81           C  
ATOM   2478  CB  ALA A 320      11.547  -5.328  -5.414  1.00 86.81           C  
ATOM   2479  O   ALA A 320      10.492  -5.195  -7.984  1.00 86.81           O  
ATOM   2480  N   CYS A 321       9.461  -3.189  -7.664  1.00 87.56           N  
ATOM   2481  CA  CYS A 321       9.117  -2.965  -9.062  1.00 87.56           C  
ATOM   2482  C   CYS A 321      10.031  -1.912  -9.680  1.00 87.56           C  
ATOM   2483  CB  CYS A 321       7.660  -2.533  -9.203  1.00 87.56           C  
ATOM   2484  O   CYS A 321      10.477  -0.991  -9.000  1.00 87.56           O  
ATOM   2485  SG  CYS A 321       6.484  -3.701  -8.484  1.00 87.56           S  
ATOM   2486  N   PRO A 322      10.398  -2.148 -11.008  1.00 85.94           N  
ATOM   2487  CA  PRO A 322      11.094  -1.085 -11.734  1.00 85.94           C  
ATOM   2488  C   PRO A 322      10.359   0.250 -11.680  1.00 85.94           C  
ATOM   2489  CB  PRO A 322      11.156  -1.616 -13.172  1.00 85.94           C  
ATOM   2490  O   PRO A 322       9.133   0.276 -11.523  1.00 85.94           O  
ATOM   2491  CG  PRO A 322      10.938  -3.090 -13.039  1.00 85.94           C  
ATOM   2492  CD  PRO A 322      10.086  -3.342 -11.836  1.00 85.94           C  
ATOM   2493  N   ARG A 323      11.055   1.299 -11.797  1.00 83.31           N  
ATOM   2494  CA  ARG A 323      10.469   2.625 -11.648  1.00 83.31           C  
ATOM   2495  C   ARG A 323       9.570   2.965 -12.836  1.00 83.31           C  
ATOM   2496  CB  ARG A 323      11.562   3.686 -11.500  1.00 83.31           C  
ATOM   2497  O   ARG A 323       9.938   2.717 -13.984  1.00 83.31           O  
ATOM   2498  CG  ARG A 323      12.328   3.596 -10.188  1.00 83.31           C  
ATOM   2499  CD  ARG A 323      11.477   4.027  -9.000  1.00 83.31           C  
ATOM   2500  NE  ARG A 323      12.250   4.043  -7.762  1.00 83.31           N  
ATOM   2501  NH1 ARG A 323      10.523   4.855  -6.457  1.00 83.31           N  
ATOM   2502  NH2 ARG A 323      12.562   4.410  -5.516  1.00 83.31           N  
ATOM   2503  CZ  ARG A 323      11.781   4.438  -6.582  1.00 83.31           C  
ATOM   2504  N   TYR A 324       8.453   3.482 -12.445  1.00 84.19           N  
ATOM   2505  CA  TYR A 324       7.500   3.840 -13.492  1.00 84.19           C  
ATOM   2506  C   TYR A 324       7.949   5.090 -14.242  1.00 84.19           C  
ATOM   2507  CB  TYR A 324       6.109   4.062 -12.891  1.00 84.19           C  
ATOM   2508  O   TYR A 324       8.352   6.078 -13.625  1.00 84.19           O  
ATOM   2509  CG  TYR A 324       5.066   4.457 -13.914  1.00 84.19           C  
ATOM   2510  CD1 TYR A 324       4.766   5.797 -14.148  1.00 84.19           C  
ATOM   2511  CD2 TYR A 324       4.379   3.488 -14.633  1.00 84.19           C  
ATOM   2512  CE1 TYR A 324       3.803   6.160 -15.086  1.00 84.19           C  
ATOM   2513  CE2 TYR A 324       3.414   3.842 -15.578  1.00 84.19           C  
ATOM   2514  OH  TYR A 324       2.182   5.535 -16.719  1.00 84.19           O  
ATOM   2515  CZ  TYR A 324       3.135   5.180 -15.797  1.00 84.19           C  
ATOM   2516  N   VAL A 325       7.910   5.109 -15.578  1.00 86.06           N  
ATOM   2517  CA  VAL A 325       8.180   6.250 -16.453  1.00 86.06           C  
ATOM   2518  C   VAL A 325       7.082   6.375 -17.500  1.00 86.06           C  
ATOM   2519  CB  VAL A 325       9.562   6.121 -17.141  1.00 86.06           C  
ATOM   2520  O   VAL A 325       6.543   5.371 -17.969  1.00 86.06           O  
ATOM   2521  CG1 VAL A 325      10.688   6.168 -16.109  1.00 86.06           C  
ATOM   2522  CG2 VAL A 325       9.633   4.832 -17.953  1.00 86.06           C  
ATOM   2523  N   LYS A 326       6.707   7.551 -17.781  1.00 83.19           N  
ATOM   2524  CA  LYS A 326       5.633   7.809 -18.734  1.00 83.19           C  
ATOM   2525  C   LYS A 326       6.133   7.688 -20.172  1.00 83.19           C  
ATOM   2526  CB  LYS A 326       5.031   9.195 -18.516  1.00 83.19           C  
ATOM   2527  O   LYS A 326       5.895   8.570 -21.000  1.00 83.19           O  
ATOM   2528  CG  LYS A 326       4.137   9.289 -17.281  1.00 83.19           C  
ATOM   2529  CD  LYS A 326       3.482  10.656 -17.172  1.00 83.19           C  
ATOM   2530  CE  LYS A 326       2.646  10.773 -15.898  1.00 83.19           C  
ATOM   2531  NZ  LYS A 326       1.974  12.109 -15.805  1.00 83.19           N  
ATOM   2532  N   GLN A 327       7.055   6.883 -20.391  1.00 82.75           N  
ATOM   2533  CA  GLN A 327       7.621   6.613 -21.703  1.00 82.75           C  
ATOM   2534  C   GLN A 327       7.523   5.129 -22.047  1.00 82.75           C  
ATOM   2535  CB  GLN A 327       9.078   7.070 -21.766  1.00 82.75           C  
ATOM   2536  O   GLN A 327       7.754   4.270 -21.203  1.00 82.75           O  
ATOM   2537  CG  GLN A 327       9.258   8.578 -21.594  1.00 82.75           C  
ATOM   2538  CD  GLN A 327      10.430   9.117 -22.391  1.00 82.75           C  
ATOM   2539  NE2 GLN A 327      10.539  10.438 -22.469  1.00 82.75           N  
ATOM   2540  OE1 GLN A 327      11.234   8.359 -22.938  1.00 82.75           O  
ATOM   2541  N   SER A 328       7.133   4.918 -23.234  1.00 83.75           N  
ATOM   2542  CA  SER A 328       6.957   3.541 -23.688  1.00 83.75           C  
ATOM   2543  C   SER A 328       8.281   2.926 -24.125  1.00 83.75           C  
ATOM   2544  CB  SER A 328       5.957   3.484 -24.844  1.00 83.75           C  
ATOM   2545  O   SER A 328       8.430   1.702 -24.141  1.00 83.75           O  
ATOM   2546  OG  SER A 328       6.371   4.320 -25.906  1.00 83.75           O  
ATOM   2547  N   THR A 329       9.273   3.875 -24.266  1.00 82.81           N  
ATOM   2548  CA  THR A 329      10.555   3.355 -24.719  1.00 82.81           C  
ATOM   2549  C   THR A 329      11.695   4.258 -24.250  1.00 82.81           C  
ATOM   2550  CB  THR A 329      10.602   3.213 -26.250  1.00 82.81           C  
ATOM   2551  O   THR A 329      11.609   5.484 -24.375  1.00 82.81           O  
ATOM   2552  CG2 THR A 329      10.398   4.562 -26.938  1.00 82.81           C  
ATOM   2553  OG1 THR A 329      11.875   2.684 -26.641  1.00 82.81           O  
ATOM   2554  N   LEU A 330      12.656   3.682 -23.594  1.00 83.38           N  
ATOM   2555  CA  LEU A 330      13.945   4.281 -23.266  1.00 83.38           C  
ATOM   2556  C   LEU A 330      15.086   3.336 -23.609  1.00 83.38           C  
ATOM   2557  CB  LEU A 330      14.000   4.641 -21.781  1.00 83.38           C  
ATOM   2558  O   LEU A 330      15.172   2.227 -23.078  1.00 83.38           O  
ATOM   2559  CG  LEU A 330      13.078   5.773 -21.312  1.00 83.38           C  
ATOM   2560  CD1 LEU A 330      13.062   5.867 -19.797  1.00 83.38           C  
ATOM   2561  CD2 LEU A 330      13.508   7.098 -21.938  1.00 83.38           C  
ATOM   2562  N   LYS A 331      15.852   3.814 -24.562  1.00 81.56           N  
ATOM   2563  CA  LYS A 331      16.891   2.906 -25.047  1.00 81.56           C  
ATOM   2564  C   LYS A 331      18.281   3.432 -24.703  1.00 81.56           C  
ATOM   2565  CB  LYS A 331      16.766   2.697 -26.547  1.00 81.56           C  
ATOM   2566  O   LYS A 331      18.547   4.633 -24.797  1.00 81.56           O  
ATOM   2567  CG  LYS A 331      15.477   1.993 -26.969  1.00 81.56           C  
ATOM   2568  CD  LYS A 331      15.414   1.796 -28.484  1.00 81.56           C  
ATOM   2569  CE  LYS A 331      14.125   1.106 -28.906  1.00 81.56           C  
ATOM   2570  NZ  LYS A 331      14.031   0.971 -30.391  1.00 81.56           N  
ATOM   2571  N   LEU A 332      19.016   2.539 -24.141  1.00 77.12           N  
ATOM   2572  CA  LEU A 332      20.438   2.811 -24.000  1.00 77.12           C  
ATOM   2573  C   LEU A 332      21.203   2.404 -25.266  1.00 77.12           C  
ATOM   2574  CB  LEU A 332      21.016   2.070 -22.797  1.00 77.12           C  
ATOM   2575  O   LEU A 332      21.234   1.225 -25.625  1.00 77.12           O  
ATOM   2576  CG  LEU A 332      22.453   2.396 -22.406  1.00 77.12           C  
ATOM   2577  CD1 LEU A 332      22.547   3.814 -21.859  1.00 77.12           C  
ATOM   2578  CD2 LEU A 332      22.984   1.386 -21.391  1.00 77.12           C  
ATOM   2579  N   ALA A 333      21.531   3.434 -25.953  1.00 70.12           N  
ATOM   2580  CA  ALA A 333      22.156   3.203 -27.250  1.00 70.12           C  
ATOM   2581  C   ALA A 333      23.672   3.225 -27.141  1.00 70.12           C  
ATOM   2582  CB  ALA A 333      21.688   4.246 -28.266  1.00 70.12           C  
ATOM   2583  O   ALA A 333      24.234   4.008 -26.375  1.00 70.12           O  
ATOM   2584  N   THR A 334      24.219   2.203 -27.703  1.00 62.06           N  
ATOM   2585  CA  THR A 334      25.672   2.135 -27.906  1.00 62.06           C  
ATOM   2586  C   THR A 334      26.031   2.391 -29.359  1.00 62.06           C  
ATOM   2587  CB  THR A 334      26.219   0.769 -27.469  1.00 62.06           C  
ATOM   2588  O   THR A 334      25.344   1.905 -30.266  1.00 62.06           O  
ATOM   2589  CG2 THR A 334      26.031   0.551 -25.969  1.00 62.06           C  
ATOM   2590  OG1 THR A 334      25.547  -0.271 -28.172  1.00 62.06           O  
ATOM   2591  N   GLY A 335      26.578   3.473 -29.594  1.00 53.62           N  
ATOM   2592  CA  GLY A 335      26.875   3.730 -30.984  1.00 53.62           C  
ATOM   2593  C   GLY A 335      27.891   4.824 -31.203  1.00 53.62           C  
ATOM   2594  O   GLY A 335      28.500   5.312 -30.234  1.00 53.62           O  
ATOM   2595  N   MET A 336      28.438   4.902 -32.438  1.00 47.12           N  
ATOM   2596  CA  MET A 336      29.578   5.672 -32.938  1.00 47.12           C  
ATOM   2597  C   MET A 336      29.359   7.168 -32.750  1.00 47.12           C  
ATOM   2598  CB  MET A 336      29.844   5.363 -34.406  1.00 47.12           C  
ATOM   2599  O   MET A 336      28.250   7.660 -32.969  1.00 47.12           O  
ATOM   2600  CG  MET A 336      30.297   3.936 -34.656  1.00 47.12           C  
ATOM   2601  SD  MET A 336      30.828   3.670 -36.406  1.00 47.12           S  
ATOM   2602  CE  MET A 336      30.156   5.176 -37.188  1.00 47.12           C  
ATOM   2603  N   ARG A 337      30.109   7.891 -31.828  1.00 45.12           N  
ATOM   2604  CA  ARG A 337      30.156   9.344 -31.859  1.00 45.12           C  
ATOM   2605  C   ARG A 337      30.500   9.859 -33.250  1.00 45.12           C  
ATOM   2606  CB  ARG A 337      31.172   9.875 -30.844  1.00 45.12           C  
ATOM   2607  O   ARG A 337      31.422   9.359 -33.906  1.00 45.12           O  
ATOM   2608  CG  ARG A 337      31.062  11.367 -30.578  1.00 45.12           C  
ATOM   2609  CD  ARG A 337      32.031  11.828 -29.516  1.00 45.12           C  
ATOM   2610  NE  ARG A 337      32.031  13.281 -29.344  1.00 45.12           N  
ATOM   2611  NH1 ARG A 337      33.562  13.312 -27.641  1.00 45.12           N  
ATOM   2612  NH2 ARG A 337      32.656  15.273 -28.406  1.00 45.12           N  
ATOM   2613  CZ  ARG A 337      32.750  13.953 -28.469  1.00 45.12           C  
ATOM   2614  N   ASN A 338      29.594  10.500 -34.094  1.00 42.19           N  
ATOM   2615  CA  ASN A 338      29.922  11.375 -35.219  1.00 42.19           C  
ATOM   2616  C   ASN A 338      30.844  12.516 -34.781  1.00 42.19           C  
ATOM   2617  CB  ASN A 338      28.641  11.922 -35.844  1.00 42.19           C  
ATOM   2618  O   ASN A 338      30.547  13.227 -33.812  1.00 42.19           O  
ATOM   2619  CG  ASN A 338      28.078  11.000 -36.906  1.00 42.19           C  
ATOM   2620  ND2 ASN A 338      26.812  11.211 -37.250  1.00 42.19           N  
ATOM   2621  OD1 ASN A 338      28.766  10.102 -37.406  1.00 42.19           O  
ATOM   2622  N   VAL A 339      32.156  12.312 -34.812  1.00 40.38           N  
ATOM   2623  CA  VAL A 339      33.094  13.422 -34.625  1.00 40.38           C  
ATOM   2624  C   VAL A 339      32.719  14.562 -35.562  1.00 40.38           C  
ATOM   2625  CB  VAL A 339      34.562  12.984 -34.875  1.00 40.38           C  
ATOM   2626  O   VAL A 339      32.719  14.391 -36.781  1.00 40.38           O  
ATOM   2627  CG1 VAL A 339      35.531  14.141 -34.594  1.00 40.38           C  
ATOM   2628  CG2 VAL A 339      34.906  11.781 -34.000  1.00 40.38           C  
ATOM   2629  N   PRO A 340      32.031  15.656 -35.094  1.00 33.84           N  
ATOM   2630  CA  PRO A 340      31.828  16.844 -35.938  1.00 33.84           C  
ATOM   2631  C   PRO A 340      33.125  17.469 -36.438  1.00 33.84           C  
ATOM   2632  CB  PRO A 340      31.094  17.797 -35.000  1.00 33.84           C  
ATOM   2633  O   PRO A 340      34.188  17.297 -35.812  1.00 33.84           O  
ATOM   2634  CG  PRO A 340      31.188  17.172 -33.656  1.00 33.84           C  
ATOM   2635  CD  PRO A 340      31.828  15.820 -33.812  1.00 33.84           C  
ATOM   2636  N   GLU A 341      33.312  17.750 -37.750  1.00 32.47           N  
ATOM   2637  CA  GLU A 341      34.281  18.672 -38.344  1.00 32.47           C  
ATOM   2638  C   GLU A 341      34.219  20.047 -37.656  1.00 32.47           C  
ATOM   2639  CB  GLU A 341      34.062  18.797 -39.844  1.00 32.47           C  
ATOM   2640  O   GLU A 341      33.125  20.609 -37.500  1.00 32.47           O  
ATOM   2641  CG  GLU A 341      35.219  19.391 -40.594  1.00 32.47           C  
ATOM   2642  CD  GLU A 341      35.031  19.391 -42.094  1.00 32.47           C  
ATOM   2643  OE1 GLU A 341      35.938  19.859 -42.844  1.00 32.47           O  
ATOM   2644  OE2 GLU A 341      33.969  18.906 -42.562  1.00 32.47           O  
ATOM   2645  N   LYS A 342      35.000  20.406 -36.594  1.00 33.50           N  
ATOM   2646  CA  LYS A 342      35.188  21.703 -35.938  1.00 33.50           C  
ATOM   2647  C   LYS A 342      35.219  22.828 -36.969  1.00 33.50           C  
ATOM   2648  CB  LYS A 342      36.469  21.703 -35.125  1.00 33.50           C  
ATOM   2649  O   LYS A 342      36.031  22.812 -37.906  1.00 33.50           O  
ATOM   2650  CG  LYS A 342      36.250  21.844 -33.625  1.00 33.50           C  
ATOM   2651  CD  LYS A 342      37.562  21.891 -32.875  1.00 33.50           C  
ATOM   2652  CE  LYS A 342      37.344  21.984 -31.375  1.00 33.50           C  
ATOM   2653  NZ  LYS A 342      38.625  22.031 -30.625  1.00 33.50           N  
ATOM   2654  N   GLN A 343      33.938  23.547 -37.281  1.00 34.00           N  
ATOM   2655  CA  GLN A 343      34.094  24.906 -37.750  1.00 34.00           C  
ATOM   2656  C   GLN A 343      33.938  25.922 -36.625  1.00 34.00           C  
ATOM   2657  CB  GLN A 343      33.094  25.219 -38.875  1.00 34.00           C  
ATOM   2658  O   GLN A 343      33.031  25.797 -35.812  1.00 34.00           O  
ATOM   2659  CG  GLN A 343      33.656  24.969 -40.281  1.00 34.00           C  
ATOM   2660  CD  GLN A 343      32.719  25.453 -41.375  1.00 34.00           C  
ATOM   2661  NE2 GLN A 343      32.781  24.828 -42.531  1.00 34.00           N  
ATOM   2662  OE1 GLN A 343      31.922  26.375 -41.156  1.00 34.00           O  
ATOM   2663  N   THR A 344      35.000  26.359 -35.906  1.00 34.62           N  
ATOM   2664  CA  THR A 344      35.031  27.359 -34.844  1.00 34.62           C  
ATOM   2665  C   THR A 344      34.156  28.562 -35.219  1.00 34.62           C  
ATOM   2666  CB  THR A 344      36.469  27.844 -34.594  1.00 34.62           C  
ATOM   2667  O   THR A 344      34.438  29.266 -36.188  1.00 34.62           O  
ATOM   2668  CG2 THR A 344      37.312  26.766 -33.906  1.00 34.62           C  
ATOM   2669  OG1 THR A 344      37.094  28.172 -35.844  1.00 34.62           O  
ATOM   2670  N   ARG A 345      32.750  28.453 -34.781  1.00 37.59           N  
ATOM   2671  CA  ARG A 345      32.000  29.688 -35.000  1.00 37.59           C  
ATOM   2672  C   ARG A 345      31.781  30.422 -33.688  1.00 37.59           C  
ATOM   2673  CB  ARG A 345      30.656  29.406 -35.656  1.00 37.59           C  
ATOM   2674  O   ARG A 345      31.391  31.594 -33.656  1.00 37.59           O  
ATOM   2675  CG  ARG A 345      30.766  29.047 -37.156  1.00 37.59           C  
ATOM   2676  CD  ARG A 345      29.422  29.094 -37.844  1.00 37.59           C  
ATOM   2677  NE  ARG A 345      29.562  29.094 -39.281  1.00 37.59           N  
ATOM   2678  NH1 ARG A 345      27.422  28.344 -39.719  1.00 37.59           N  
ATOM   2679  NH2 ARG A 345      28.859  28.781 -41.469  1.00 37.59           N  
ATOM   2680  CZ  ARG A 345      28.609  28.734 -40.156  1.00 37.59           C  
ATOM   2681  N   GLY A 346      32.750  30.250 -32.625  1.00 43.62           N  
ATOM   2682  CA  GLY A 346      32.844  31.125 -31.484  1.00 43.62           C  
ATOM   2683  C   GLY A 346      31.531  31.828 -31.172  1.00 43.62           C  
ATOM   2684  O   GLY A 346      30.453  31.375 -31.578  1.00 43.62           O  
ATOM   2685  N   ILE A 347      31.281  32.594 -30.203  1.00 39.78           N  
ATOM   2686  CA  ILE A 347      30.312  33.438 -29.516  1.00 39.78           C  
ATOM   2687  C   ILE A 347      29.359  34.062 -30.531  1.00 39.78           C  
ATOM   2688  CB  ILE A 347      30.984  34.531 -28.672  1.00 39.78           C  
ATOM   2689  O   ILE A 347      28.156  34.188 -30.266  1.00 39.78           O  
ATOM   2690  CG1 ILE A 347      31.219  34.031 -27.234  1.00 39.78           C  
ATOM   2691  CG2 ILE A 347      30.156  35.812 -28.688  1.00 39.78           C  
ATOM   2692  CD1 ILE A 347      32.156  34.906 -26.422  1.00 39.78           C  
ATOM   2693  N   PHE A 348      29.734  34.156 -31.812  1.00 38.28           N  
ATOM   2694  CA  PHE A 348      28.922  34.750 -32.875  1.00 38.28           C  
ATOM   2695  C   PHE A 348      28.109  33.688 -33.594  1.00 38.28           C  
ATOM   2696  CB  PHE A 348      29.797  35.531 -33.844  1.00 38.28           C  
ATOM   2697  O   PHE A 348      26.969  33.938 -34.000  1.00 38.28           O  
ATOM   2698  CG  PHE A 348      30.250  36.875 -33.344  1.00 38.28           C  
ATOM   2699  CD1 PHE A 348      29.391  37.969 -33.344  1.00 38.28           C  
ATOM   2700  CD2 PHE A 348      31.547  37.031 -32.875  1.00 38.28           C  
ATOM   2701  CE1 PHE A 348      29.812  39.188 -32.875  1.00 38.28           C  
ATOM   2702  CE2 PHE A 348      31.984  38.281 -32.406  1.00 38.28           C  
ATOM   2703  CZ  PHE A 348      31.109  39.375 -32.406  1.00 38.28           C  
ATOM   2704  N   GLY A 349      28.375  32.469 -33.469  1.00 47.53           N  
ATOM   2705  CA  GLY A 349      27.703  31.234 -33.844  1.00 47.53           C  
ATOM   2706  C   GLY A 349      26.641  30.781 -32.875  1.00 47.53           C  
ATOM   2707  O   GLY A 349      25.578  30.281 -33.281  1.00 47.53           O  
ATOM   2708  N   ALA A 350      26.781  31.031 -31.594  1.00 42.72           N  
ATOM   2709  CA  ALA A 350      25.875  30.828 -30.469  1.00 42.72           C  
ATOM   2710  C   ALA A 350      24.781  31.875 -30.453  1.00 42.72           C  
ATOM   2711  CB  ALA A 350      26.641  30.844 -29.156  1.00 42.72           C  
ATOM   2712  O   ALA A 350      23.609  31.578 -30.172  1.00 42.72           O  
ATOM   2713  N   ILE A 351      25.047  33.031 -30.969  1.00 42.41           N  
ATOM   2714  CA  ILE A 351      24.141  34.156 -31.031  1.00 42.41           C  
ATOM   2715  C   ILE A 351      23.297  34.062 -32.312  1.00 42.41           C  
ATOM   2716  CB  ILE A 351      24.891  35.500 -30.984  1.00 42.41           C  
ATOM   2717  O   ILE A 351      22.078  34.250 -32.250  1.00 42.41           O  
ATOM   2718  CG1 ILE A 351      25.609  35.656 -29.641  1.00 42.41           C  
ATOM   2719  CG2 ILE A 351      23.938  36.656 -31.250  1.00 42.41           C  
ATOM   2720  CD1 ILE A 351      26.500  36.906 -29.562  1.00 42.41           C  
ATOM   2721  N   ALA A 352      23.828  33.594 -33.344  1.00 45.53           N  
ATOM   2722  CA  ALA A 352      23.141  33.344 -34.625  1.00 45.53           C  
ATOM   2723  C   ALA A 352      22.344  32.031 -34.562  1.00 45.53           C  
ATOM   2724  CB  ALA A 352      24.156  33.281 -35.750  1.00 45.53           C  
ATOM   2725  O   ALA A 352      21.234  31.969 -35.094  1.00 45.53           O  
ATOM   2726  N   GLY A 353      22.688  31.062 -33.844  1.00 47.69           N  
ATOM   2727  CA  GLY A 353      22.062  29.797 -33.500  1.00 47.69           C  
ATOM   2728  C   GLY A 353      20.922  29.922 -32.531  1.00 47.69           C  
ATOM   2729  O   GLY A 353      19.922  29.203 -32.625  1.00 47.69           O  
ATOM   2730  N   PHE A 354      20.984  30.828 -31.609  1.00 41.47           N  
ATOM   2731  CA  PHE A 354      19.938  31.172 -30.672  1.00 41.47           C  
ATOM   2732  C   PHE A 354      18.812  31.922 -31.375  1.00 41.47           C  
ATOM   2733  CB  PHE A 354      20.484  32.031 -29.516  1.00 41.47           C  
ATOM   2734  O   PHE A 354      17.625  31.688 -31.109  1.00 41.47           O  
ATOM   2735  CG  PHE A 354      19.484  32.344 -28.438  1.00 41.47           C  
ATOM   2736  CD1 PHE A 354      18.875  33.562 -28.375  1.00 41.47           C  
ATOM   2737  CD2 PHE A 354      19.141  31.359 -27.500  1.00 41.47           C  
ATOM   2738  CE1 PHE A 354      17.938  33.844 -27.375  1.00 41.47           C  
ATOM   2739  CE2 PHE A 354      18.219  31.641 -26.500  1.00 41.47           C  
ATOM   2740  CZ  PHE A 354      17.625  32.875 -26.438  1.00 41.47           C  
ATOM   2741  N   ILE A 355      19.109  32.625 -32.438  1.00 45.66           N  
ATOM   2742  CA  ILE A 355      18.188  33.438 -33.219  1.00 45.66           C  
ATOM   2743  C   ILE A 355      17.516  32.562 -34.281  1.00 45.66           C  
ATOM   2744  CB  ILE A 355      18.891  34.656 -33.875  1.00 45.66           C  
ATOM   2745  O   ILE A 355      16.312  32.719 -34.531  1.00 45.66           O  
ATOM   2746  CG1 ILE A 355      19.469  35.594 -32.812  1.00 45.66           C  
ATOM   2747  CG2 ILE A 355      17.922  35.406 -34.812  1.00 45.66           C  
ATOM   2748  CD1 ILE A 355      20.281  36.750 -33.375  1.00 45.66           C  
ATOM   2749  N   GLU A 356      18.031  31.484 -34.625  1.00 41.97           N  
ATOM   2750  CA  GLU A 356      17.578  30.625 -35.719  1.00 41.97           C  
ATOM   2751  C   GLU A 356      16.891  29.375 -35.188  1.00 41.97           C  
ATOM   2752  CB  GLU A 356      18.766  30.250 -36.594  1.00 41.97           C  
ATOM   2753  O   GLU A 356      15.914  28.906 -35.750  1.00 41.97           O  
ATOM   2754  CG  GLU A 356      19.141  31.312 -37.625  1.00 41.97           C  
ATOM   2755  CD  GLU A 356      20.344  30.938 -38.469  1.00 41.97           C  
ATOM   2756  OE1 GLU A 356      20.766  31.750 -39.312  1.00 41.97           O  
ATOM   2757  OE2 GLU A 356      20.891  29.828 -38.250  1.00 41.97           O  
ATOM   2758  N   ASN A 357      17.062  28.969 -33.844  1.00 41.62           N  
ATOM   2759  CA  ASN A 357      16.469  27.688 -33.406  1.00 41.62           C  
ATOM   2760  C   ASN A 357      16.453  27.578 -31.891  1.00 41.62           C  
ATOM   2761  CB  ASN A 357      17.234  26.516 -34.031  1.00 41.62           C  
ATOM   2762  O   ASN A 357      16.375  26.469 -31.359  1.00 41.62           O  
ATOM   2763  CG  ASN A 357      17.000  26.375 -35.531  1.00 41.62           C  
ATOM   2764  ND2 ASN A 357      18.000  25.859 -36.219  1.00 41.62           N  
ATOM   2765  OD1 ASN A 357      15.938  26.734 -36.031  1.00 41.62           O  
ATOM   2766  N   GLY A 358      16.547  28.844 -31.203  1.00 45.88           N  
ATOM   2767  CA  GLY A 358      16.469  28.812 -29.750  1.00 45.88           C  
ATOM   2768  C   GLY A 358      17.609  28.031 -29.109  1.00 45.88           C  
ATOM   2769  O   GLY A 358      18.750  28.109 -29.547  1.00 45.88           O  
ATOM   2770  N   TRP A 359      17.562  27.359 -28.000  1.00 47.41           N  
ATOM   2771  CA  TRP A 359      18.562  26.703 -27.156  1.00 47.41           C  
ATOM   2772  C   TRP A 359      19.328  25.641 -27.953  1.00 47.41           C  
ATOM   2773  CB  TRP A 359      17.906  26.078 -25.938  1.00 47.41           C  
ATOM   2774  O   TRP A 359      20.547  25.500 -27.781  1.00 47.41           O  
ATOM   2775  CG  TRP A 359      18.734  26.125 -24.688  1.00 47.41           C  
ATOM   2776  CD1 TRP A 359      19.234  25.078 -23.984  1.00 47.41           C  
ATOM   2777  CD2 TRP A 359      19.172  27.312 -24.016  1.00 47.41           C  
ATOM   2778  CE2 TRP A 359      19.922  26.891 -22.891  1.00 47.41           C  
ATOM   2779  CE3 TRP A 359      19.000  28.688 -24.234  1.00 47.41           C  
ATOM   2780  NE1 TRP A 359      19.953  25.516 -22.891  1.00 47.41           N  
ATOM   2781  CH2 TRP A 359      20.328  29.141 -22.250  1.00 47.41           C  
ATOM   2782  CZ2 TRP A 359      20.516  27.797 -22.000  1.00 47.41           C  
ATOM   2783  CZ3 TRP A 359      19.578  29.578 -23.359  1.00 47.41           C  
ATOM   2784  N   GLU A 360      18.656  25.047 -28.969  1.00 45.25           N  
ATOM   2785  CA  GLU A 360      19.203  24.109 -29.938  1.00 45.25           C  
ATOM   2786  C   GLU A 360      20.062  24.812 -30.969  1.00 45.25           C  
ATOM   2787  CB  GLU A 360      18.062  23.344 -30.641  1.00 45.25           C  
ATOM   2788  O   GLU A 360      21.109  24.297 -31.375  1.00 45.25           O  
ATOM   2789  CG  GLU A 360      17.500  22.203 -29.828  1.00 45.25           C  
ATOM   2790  CD  GLU A 360      16.391  21.438 -30.547  1.00 45.25           C  
ATOM   2791  OE1 GLU A 360      15.828  20.484 -29.953  1.00 45.25           O  
ATOM   2792  OE2 GLU A 360      16.094  21.797 -31.703  1.00 45.25           O  
ATOM   2793  N   GLY A 361      19.828  26.000 -31.312  1.00 47.56           N  
ATOM   2794  CA  GLY A 361      20.531  26.906 -32.188  1.00 47.56           C  
ATOM   2795  C   GLY A 361      21.734  27.562 -31.531  1.00 47.56           C  
ATOM   2796  O   GLY A 361      22.750  27.812 -32.188  1.00 47.56           O  
ATOM   2797  N   MET A 362      21.719  27.688 -30.203  1.00 54.41           N  
ATOM   2798  CA  MET A 362      22.766  28.250 -29.359  1.00 54.41           C  
ATOM   2799  C   MET A 362      23.875  27.219 -29.109  1.00 54.41           C  
ATOM   2800  CB  MET A 362      22.203  28.750 -28.047  1.00 54.41           C  
ATOM   2801  O   MET A 362      25.062  27.547 -29.188  1.00 54.41           O  
ATOM   2802  CG  MET A 362      23.234  29.406 -27.125  1.00 54.41           C  
ATOM   2803  SD  MET A 362      22.562  29.828 -25.484  1.00 54.41           S  
ATOM   2804  CE  MET A 362      22.438  28.156 -24.750  1.00 54.41           C  
ATOM   2805  N   VAL A 363      23.469  26.016 -28.922  1.00 51.34           N  
ATOM   2806  CA  VAL A 363      24.359  24.875 -28.703  1.00 51.34           C  
ATOM   2807  C   VAL A 363      25.000  24.453 -30.031  1.00 51.34           C  
ATOM   2808  CB  VAL A 363      23.594  23.688 -28.078  1.00 51.34           C  
ATOM   2809  O   VAL A 363      26.203  24.203 -30.078  1.00 51.34           O  
ATOM   2810  CG1 VAL A 363      24.516  22.469 -27.953  1.00 51.34           C  
ATOM   2811  CG2 VAL A 363      23.047  24.062 -26.703  1.00 51.34           C  
ATOM   2812  N   ASP A 364      24.250  24.625 -31.094  1.00 47.94           N  
ATOM   2813  CA  ASP A 364      24.656  24.375 -32.469  1.00 47.94           C  
ATOM   2814  C   ASP A 364      25.578  25.484 -32.969  1.00 47.94           C  
ATOM   2815  CB  ASP A 364      23.438  24.234 -33.375  1.00 47.94           C  
ATOM   2816  O   ASP A 364      26.547  25.219 -33.688  1.00 47.94           O  
ATOM   2817  CG  ASP A 364      22.719  22.906 -33.188  1.00 47.94           C  
ATOM   2818  OD1 ASP A 364      23.250  22.000 -32.531  1.00 47.94           O  
ATOM   2819  OD2 ASP A 364      21.594  22.766 -33.750  1.00 47.94           O  
ATOM   2820  N   GLY A 365      25.359  26.656 -32.625  1.00 42.34           N  
ATOM   2821  CA  GLY A 365      26.047  27.891 -32.906  1.00 42.34           C  
ATOM   2822  C   GLY A 365      27.297  28.094 -32.062  1.00 42.34           C  
ATOM   2823  O   GLY A 365      28.297  28.625 -32.562  1.00 42.34           O  
ATOM   2824  N   TRP A 366      27.438  27.531 -30.844  1.00 41.94           N  
ATOM   2825  CA  TRP A 366      28.516  27.594 -29.875  1.00 41.94           C  
ATOM   2826  C   TRP A 366      29.516  26.469 -30.094  1.00 41.94           C  
ATOM   2827  CB  TRP A 366      27.969  27.547 -28.438  1.00 41.94           C  
ATOM   2828  O   TRP A 366      30.734  26.688 -30.062  1.00 41.94           O  
ATOM   2829  CG  TRP A 366      28.984  27.859 -27.391  1.00 41.94           C  
ATOM   2830  CD1 TRP A 366      29.812  26.969 -26.750  1.00 41.94           C  
ATOM   2831  CD2 TRP A 366      29.281  29.141 -26.844  1.00 41.94           C  
ATOM   2832  CE2 TRP A 366      30.297  28.969 -25.875  1.00 41.94           C  
ATOM   2833  CE3 TRP A 366      28.781  30.438 -27.078  1.00 41.94           C  
ATOM   2834  NE1 TRP A 366      30.609  27.625 -25.844  1.00 41.94           N  
ATOM   2835  CH2 TRP A 366      30.328  31.281 -25.391  1.00 41.94           C  
ATOM   2836  CZ2 TRP A 366      30.828  30.031 -25.141  1.00 41.94           C  
ATOM   2837  CZ3 TRP A 366      29.312  31.484 -26.344  1.00 41.94           C  
ATOM   2838  N   TYR A 367      29.109  25.422 -30.641  1.00 40.28           N  
ATOM   2839  CA  TYR A 367      29.922  24.219 -30.812  1.00 40.28           C  
ATOM   2840  C   TYR A 367      30.031  23.859 -32.281  1.00 40.28           C  
ATOM   2841  CB  TYR A 367      29.344  23.047 -30.031  1.00 40.28           C  
ATOM   2842  O   TYR A 367      30.875  23.031 -32.688  1.00 40.28           O  
ATOM   2843  CG  TYR A 367      29.453  23.203 -28.531  1.00 40.28           C  
ATOM   2844  CD1 TYR A 367      30.688  23.062 -27.891  1.00 40.28           C  
ATOM   2845  CD2 TYR A 367      28.344  23.500 -27.750  1.00 40.28           C  
ATOM   2846  CE1 TYR A 367      30.797  23.203 -26.516  1.00 40.28           C  
ATOM   2847  CE2 TYR A 367      28.438  23.641 -26.375  1.00 40.28           C  
ATOM   2848  OH  TYR A 367      29.766  23.641 -24.391  1.00 40.28           O  
ATOM   2849  CZ  TYR A 367      29.672  23.500 -25.766  1.00 40.28           C  
ATOM   2850  N   GLY A 368      29.484  24.859 -33.312  1.00 32.25           N  
ATOM   2851  CA  GLY A 368      29.641  24.609 -34.750  1.00 32.25           C  
ATOM   2852  C   GLY A 368      29.094  23.250 -35.156  1.00 32.25           C  
ATOM   2853  O   GLY A 368      29.766  22.531 -35.906  1.00 32.25           O  
ATOM   2854  N   PHE A 369      28.000  22.750 -34.719  1.00 33.47           N  
ATOM   2855  CA  PHE A 369      27.594  21.391 -35.062  1.00 33.47           C  
ATOM   2856  C   PHE A 369      26.547  21.406 -36.156  1.00 33.47           C  
ATOM   2857  CB  PHE A 369      27.062  20.672 -33.844  1.00 33.47           C  
ATOM   2858  O   PHE A 369      25.531  22.078 -36.062  1.00 33.47           O  
ATOM   2859  CG  PHE A 369      28.094  20.484 -32.750  1.00 33.47           C  
ATOM   2860  CD1 PHE A 369      29.141  19.578 -32.906  1.00 33.47           C  
ATOM   2861  CD2 PHE A 369      28.000  21.188 -31.562  1.00 33.47           C  
ATOM   2862  CE1 PHE A 369      30.078  19.406 -31.906  1.00 33.47           C  
ATOM   2863  CE2 PHE A 369      28.953  21.016 -30.547  1.00 33.47           C  
ATOM   2864  CZ  PHE A 369      29.984  20.125 -30.734  1.00 33.47           C  
ATOM   2865  N   ARG A 370      26.875  21.406 -37.531  1.00 29.33           N  
ATOM   2866  CA  ARG A 370      26.000  20.984 -38.625  1.00 29.33           C  
ATOM   2867  C   ARG A 370      26.156  19.500 -38.938  1.00 29.33           C  
ATOM   2868  CB  ARG A 370      26.281  21.812 -39.906  1.00 29.33           C  
ATOM   2869  O   ARG A 370      27.281  18.984 -39.000  1.00 29.33           O  
ATOM   2870  CG  ARG A 370      25.078  22.578 -40.406  1.00 29.33           C  
ATOM   2871  CD  ARG A 370      25.469  23.547 -41.531  1.00 29.33           C  
ATOM   2872  NE  ARG A 370      24.703  23.281 -42.750  1.00 29.33           N  
ATOM   2873  NH1 ARG A 370      25.734  24.953 -43.969  1.00 29.33           N  
ATOM   2874  NH2 ARG A 370      24.125  23.641 -44.938  1.00 29.33           N  
ATOM   2875  CZ  ARG A 370      24.859  23.953 -43.875  1.00 29.33           C  
ATOM   2876  N   HIS A 371      25.156  18.594 -38.469  1.00 30.14           N  
ATOM   2877  CA  HIS A 371      24.969  17.172 -38.688  1.00 30.14           C  
ATOM   2878  C   HIS A 371      24.891  16.859 -40.188  1.00 30.14           C  
ATOM   2879  CB  HIS A 371      23.719  16.672 -37.969  1.00 30.14           C  
ATOM   2880  O   HIS A 371      24.016  17.391 -40.875  1.00 30.14           O  
ATOM   2881  CG  HIS A 371      23.734  16.875 -36.500  1.00 30.14           C  
ATOM   2882  CD2 HIS A 371      22.734  17.094 -35.625  1.00 30.14           C  
ATOM   2883  ND1 HIS A 371      24.906  16.859 -35.750  1.00 30.14           N  
ATOM   2884  CE1 HIS A 371      24.625  17.062 -34.500  1.00 30.14           C  
ATOM   2885  NE2 HIS A 371      23.312  17.219 -34.375  1.00 30.14           N  
ATOM   2886  N   GLN A 372      25.984  16.938 -40.969  1.00 30.61           N  
ATOM   2887  CA  GLN A 372      25.953  16.422 -42.344  1.00 30.61           C  
ATOM   2888  C   GLN A 372      26.594  15.047 -42.406  1.00 30.61           C  
ATOM   2889  CB  GLN A 372      26.641  17.391 -43.281  1.00 30.61           C  
ATOM   2890  O   GLN A 372      27.656  14.805 -41.812  1.00 30.61           O  
ATOM   2891  CG  GLN A 372      25.703  18.438 -43.875  1.00 30.61           C  
ATOM   2892  CD  GLN A 372      26.406  19.328 -44.906  1.00 30.61           C  
ATOM   2893  NE2 GLN A 372      25.625  20.188 -45.562  1.00 30.61           N  
ATOM   2894  OE1 GLN A 372      27.625  19.266 -45.094  1.00 30.61           O  
ATOM   2895  N   ASN A 373      25.719  13.977 -42.562  1.00 31.69           N  
ATOM   2896  CA  ASN A 373      25.812  12.578 -42.969  1.00 31.69           C  
ATOM   2897  C   ASN A 373      26.797  12.406 -44.125  1.00 31.69           C  
ATOM   2898  CB  ASN A 373      24.422  12.055 -43.375  1.00 31.69           C  
ATOM   2899  O   ASN A 373      26.750  11.406 -44.844  1.00 31.69           O  
ATOM   2900  CG  ASN A 373      23.453  12.047 -42.219  1.00 31.69           C  
ATOM   2901  ND2 ASN A 373      22.156  12.023 -42.531  1.00 31.69           N  
ATOM   2902  OD1 ASN A 373      23.844  12.062 -41.062  1.00 31.69           O  
ATOM   2903  N   SER A 374      28.031  12.984 -44.062  1.00 28.56           N  
ATOM   2904  CA  SER A 374      28.891  12.500 -45.156  1.00 28.56           C  
ATOM   2905  C   SER A 374      30.359  12.477 -44.750  1.00 28.56           C  
ATOM   2906  CB  SER A 374      28.719  13.375 -46.406  1.00 28.56           C  
ATOM   2907  O   SER A 374      31.172  11.820 -45.375  1.00 28.56           O  
ATOM   2908  OG  SER A 374      29.219  14.680 -46.188  1.00 28.56           O  
ATOM   2909  N   GLU A 375      30.719  11.469 -43.875  1.00 28.27           N  
ATOM   2910  CA  GLU A 375      32.062  10.961 -44.000  1.00 28.27           C  
ATOM   2911  C   GLU A 375      32.469  10.148 -42.750  1.00 28.27           C  
ATOM   2912  CB  GLU A 375      33.062  12.109 -44.188  1.00 28.27           C  
ATOM   2913  O   GLU A 375      32.375  10.641 -41.625  1.00 28.27           O  
ATOM   2914  CG  GLU A 375      32.969  12.750 -45.594  1.00 28.27           C  
ATOM   2915  CD  GLU A 375      34.062  13.789 -45.844  1.00 28.27           C  
ATOM   2916  OE1 GLU A 375      34.156  14.289 -46.969  1.00 28.27           O  
ATOM   2917  OE2 GLU A 375      34.812  14.094 -44.875  1.00 28.27           O  
ATOM   2918  N   GLY A 376      32.281   8.703 -42.688  1.00 30.31           N  
ATOM   2919  CA  GLY A 376      33.094   7.496 -42.625  1.00 30.31           C  
ATOM   2920  C   GLY A 376      33.969   7.453 -41.375  1.00 30.31           C  
ATOM   2921  O   GLY A 376      34.594   8.453 -41.000  1.00 30.31           O  
ATOM   2922  N   ARG A 377      33.406   6.883 -40.094  1.00 31.69           N  
ATOM   2923  CA  ARG A 377      33.906   5.863 -39.188  1.00 31.69           C  
ATOM   2924  C   ARG A 377      33.781   6.336 -37.719  1.00 31.69           C  
ATOM   2925  CB  ARG A 377      35.375   5.508 -39.500  1.00 31.69           C  
ATOM   2926  O   ARG A 377      34.375   7.359 -37.344  1.00 31.69           O  
ATOM   2927  CG  ARG A 377      35.531   4.496 -40.625  1.00 31.69           C  
ATOM   2928  CD  ARG A 377      36.938   3.959 -40.688  1.00 31.69           C  
ATOM   2929  NE  ARG A 377      37.094   3.041 -41.812  1.00 31.69           N  
ATOM   2930  NH1 ARG A 377      39.406   2.949 -41.688  1.00 31.69           N  
ATOM   2931  NH2 ARG A 377      38.312   1.752 -43.281  1.00 31.69           N  
ATOM   2932  CZ  ARG A 377      38.281   2.584 -42.250  1.00 31.69           C  
ATOM   2933  N   GLY A 378      32.625   6.090 -37.000  1.00 36.38           N  
ATOM   2934  CA  GLY A 378      32.344   6.336 -35.594  1.00 36.38           C  
ATOM   2935  C   GLY A 378      32.250   5.062 -34.781  1.00 36.38           C  
ATOM   2936  O   GLY A 378      32.125   3.965 -35.312  1.00 36.38           O  
ATOM   2937  N   GLN A 379      32.969   4.988 -33.531  1.00 43.16           N  
ATOM   2938  CA  GLN A 379      33.344   3.936 -32.594  1.00 43.16           C  
ATOM   2939  C   GLN A 379      32.156   3.551 -31.703  1.00 43.16           C  
ATOM   2940  CB  GLN A 379      34.531   4.379 -31.734  1.00 43.16           C  
ATOM   2941  O   GLN A 379      31.469   4.422 -31.188  1.00 43.16           O  
ATOM   2942  CG  GLN A 379      35.812   4.617 -32.531  1.00 43.16           C  
ATOM   2943  CD  GLN A 379      36.938   5.156 -31.656  1.00 43.16           C  
ATOM   2944  NE2 GLN A 379      38.156   5.227 -32.219  1.00 43.16           N  
ATOM   2945  OE1 GLN A 379      36.750   5.508 -30.500  1.00 43.16           O  
ATOM   2946  N   ALA A 380      31.641   2.256 -31.781  1.00 37.81           N  
ATOM   2947  CA  ALA A 380      30.547   1.655 -31.000  1.00 37.81           C  
ATOM   2948  C   ALA A 380      31.016   1.311 -29.594  1.00 37.81           C  
ATOM   2949  CB  ALA A 380      30.016   0.408 -31.703  1.00 37.81           C  
ATOM   2950  O   ALA A 380      32.219   1.040 -29.375  1.00 37.81           O  
ATOM   2951  N   ALA A 381      30.250   1.638 -28.516  1.00 44.47           N  
ATOM   2952  CA  ALA A 381      30.422   1.205 -27.141  1.00 44.47           C  
ATOM   2953  C   ALA A 381      30.422  -0.318 -27.031  1.00 44.47           C  
ATOM   2954  CB  ALA A 381      29.344   1.799 -26.250  1.00 44.47           C  
ATOM   2955  O   ALA A 381      29.719  -0.995 -27.797  1.00 44.47           O  
ATOM   2956  N   ASP A 382      31.391  -0.982 -26.328  1.00 44.25           N  
ATOM   2957  CA  ASP A 382      31.562  -2.404 -26.047  1.00 44.25           C  
ATOM   2958  C   ASP A 382      30.469  -2.918 -25.125  1.00 44.25           C  
ATOM   2959  CB  ASP A 382      32.938  -2.668 -25.438  1.00 44.25           C  
ATOM   2960  O   ASP A 382      29.906  -2.154 -24.328  1.00 44.25           O  
ATOM   2961  CG  ASP A 382      32.906  -3.740 -24.359  1.00 44.25           C  
ATOM   2962  OD1 ASP A 382      32.062  -4.664 -24.438  1.00 44.25           O  
ATOM   2963  OD2 ASP A 382      33.750  -3.660 -23.422  1.00 44.25           O  
ATOM   2964  N   LEU A 383      29.719  -4.164 -25.328  1.00 51.72           N  
ATOM   2965  CA  LEU A 383      28.656  -4.895 -24.625  1.00 51.72           C  
ATOM   2966  C   LEU A 383      28.891  -4.871 -23.125  1.00 51.72           C  
ATOM   2967  CB  LEU A 383      28.594  -6.340 -25.125  1.00 51.72           C  
ATOM   2968  O   LEU A 383      27.938  -4.703 -22.344  1.00 51.72           O  
ATOM   2969  CG  LEU A 383      27.438  -7.188 -24.578  1.00 51.72           C  
ATOM   2970  CD1 LEU A 383      26.109  -6.758 -25.219  1.00 51.72           C  
ATOM   2971  CD2 LEU A 383      27.688  -8.664 -24.828  1.00 51.72           C  
ATOM   2972  N   LYS A 384      30.125  -4.945 -22.578  1.00 57.28           N  
ATOM   2973  CA  LYS A 384      30.484  -4.938 -21.172  1.00 57.28           C  
ATOM   2974  C   LYS A 384      30.281  -3.555 -20.547  1.00 57.28           C  
ATOM   2975  CB  LYS A 384      31.938  -5.383 -20.984  1.00 57.28           C  
ATOM   2976  O   LYS A 384      29.797  -3.432 -19.438  1.00 57.28           O  
ATOM   2977  CG  LYS A 384      32.312  -5.680 -19.547  1.00 57.28           C  
ATOM   2978  CD  LYS A 384      33.750  -6.184 -19.438  1.00 57.28           C  
ATOM   2979  CE  LYS A 384      34.156  -6.418 -17.984  1.00 57.28           C  
ATOM   2980  NZ  LYS A 384      35.562  -6.910 -17.875  1.00 57.28           N  
ATOM   2981  N   SER A 385      30.562  -2.490 -21.234  1.00 56.47           N  
ATOM   2982  CA  SER A 385      30.391  -1.111 -20.781  1.00 56.47           C  
ATOM   2983  C   SER A 385      28.922  -0.718 -20.750  1.00 56.47           C  
ATOM   2984  CB  SER A 385      31.156  -0.154 -21.688  1.00 56.47           C  
ATOM   2985  O   SER A 385      28.469  -0.011 -19.844  1.00 56.47           O  
ATOM   2986  OG  SER A 385      30.984   1.189 -21.266  1.00 56.47           O  
ATOM   2987  N   THR A 386      28.188  -1.239 -21.656  1.00 50.25           N  
ATOM   2988  CA  THR A 386      26.750  -1.072 -21.719  1.00 50.25           C  
ATOM   2989  C   THR A 386      26.062  -1.787 -20.562  1.00 50.25           C  
ATOM   2990  CB  THR A 386      26.188  -1.602 -23.062  1.00 50.25           C  
ATOM   2991  O   THR A 386      25.156  -1.234 -19.922  1.00 50.25           O  
ATOM   2992  CG2 THR A 386      24.688  -1.293 -23.188  1.00 50.25           C  
ATOM   2993  OG1 THR A 386      26.891  -0.984 -24.141  1.00 50.25           O  
ATOM   2994  N   GLN A 387      26.438  -2.941 -20.234  1.00 56.03           N  
ATOM   2995  CA  GLN A 387      25.922  -3.697 -19.094  1.00 56.03           C  
ATOM   2996  C   GLN A 387      26.344  -3.049 -17.781  1.00 56.03           C  
ATOM   2997  CB  GLN A 387      26.422  -5.145 -19.141  1.00 56.03           C  
ATOM   2998  O   GLN A 387      25.562  -3.016 -16.828  1.00 56.03           O  
ATOM   2999  CG  GLN A 387      25.719  -6.066 -18.156  1.00 56.03           C  
ATOM   3000  CD  GLN A 387      24.219  -6.133 -18.375  1.00 56.03           C  
ATOM   3001  NE2 GLN A 387      23.453  -6.012 -17.297  1.00 56.03           N  
ATOM   3002  OE1 GLN A 387      23.750  -6.297 -19.516  1.00 56.03           O  
ATOM   3003  N   ALA A 388      27.531  -2.508 -17.672  1.00 65.19           N  
ATOM   3004  CA  ALA A 388      28.000  -1.775 -16.500  1.00 65.19           C  
ATOM   3005  C   ALA A 388      27.188  -0.502 -16.281  1.00 65.19           C  
ATOM   3006  CB  ALA A 388      29.484  -1.437 -16.656  1.00 65.19           C  
ATOM   3007  O   ALA A 388      26.875  -0.147 -15.141  1.00 65.19           O  
ATOM   3008  N   ALA A 389      26.844   0.151 -17.344  1.00 59.28           N  
ATOM   3009  CA  ALA A 389      26.000   1.342 -17.297  1.00 59.28           C  
ATOM   3010  C   ALA A 389      24.594   0.995 -16.828  1.00 59.28           C  
ATOM   3011  CB  ALA A 389      25.953   2.012 -18.672  1.00 59.28           C  
ATOM   3012  O   ALA A 389      24.000   1.719 -16.031  1.00 59.28           O  
ATOM   3013  N   ILE A 390      24.047  -0.080 -17.328  1.00 59.78           N  
ATOM   3014  CA  ILE A 390      22.734  -0.579 -16.906  1.00 59.78           C  
ATOM   3015  C   ILE A 390      22.766  -0.931 -15.430  1.00 59.78           C  
ATOM   3016  CB  ILE A 390      22.312  -1.809 -17.750  1.00 59.78           C  
ATOM   3017  O   ILE A 390      21.844  -0.583 -14.680  1.00 59.78           O  
ATOM   3018  CG1 ILE A 390      22.047  -1.399 -19.203  1.00 59.78           C  
ATOM   3019  CG2 ILE A 390      21.094  -2.482 -17.125  1.00 59.78           C  
ATOM   3020  CD1 ILE A 390      21.797  -2.574 -20.141  1.00 59.78           C  
ATOM   3021  N   ASP A 391      23.797  -1.611 -14.992  1.00 65.12           N  
ATOM   3022  CA  ASP A 391      23.969  -1.984 -13.594  1.00 65.12           C  
ATOM   3023  C   ASP A 391      24.094  -0.748 -12.711  1.00 65.12           C  
ATOM   3024  CB  ASP A 391      25.203  -2.881 -13.422  1.00 65.12           C  
ATOM   3025  O   ASP A 391      23.594  -0.730 -11.586  1.00 65.12           O  
ATOM   3026  CG  ASP A 391      25.000  -4.273 -13.992  1.00 65.12           C  
ATOM   3027  OD1 ASP A 391      23.844  -4.676 -14.227  1.00 65.12           O  
ATOM   3028  OD2 ASP A 391      26.016  -4.980 -14.203  1.00 65.12           O  
ATOM   3029  N   GLN A 392      24.797   0.290 -13.203  1.00 65.00           N  
ATOM   3030  CA  GLN A 392      24.953   1.548 -12.484  1.00 65.00           C  
ATOM   3031  C   GLN A 392      23.625   2.273 -12.328  1.00 65.00           C  
ATOM   3032  CB  GLN A 392      25.969   2.449 -13.203  1.00 65.00           C  
ATOM   3033  O   GLN A 392      23.328   2.830 -11.266  1.00 65.00           O  
ATOM   3034  CG  GLN A 392      26.391   3.664 -12.391  1.00 65.00           C  
ATOM   3035  CD  GLN A 392      27.406   4.523 -13.109  1.00 65.00           C  
ATOM   3036  NE2 GLN A 392      27.812   5.617 -12.477  1.00 65.00           N  
ATOM   3037  OE1 GLN A 392      27.828   4.207 -14.227  1.00 65.00           O  
ATOM   3038  N   ILE A 393      22.875   2.273 -13.383  1.00 59.06           N  
ATOM   3039  CA  ILE A 393      21.531   2.855 -13.383  1.00 59.06           C  
ATOM   3040  C   ILE A 393      20.641   2.084 -12.414  1.00 59.06           C  
ATOM   3041  CB  ILE A 393      20.922   2.857 -14.797  1.00 59.06           C  
ATOM   3042  O   ILE A 393      19.938   2.686 -11.602  1.00 59.06           O  
ATOM   3043  CG1 ILE A 393      21.688   3.811 -15.719  1.00 59.06           C  
ATOM   3044  CG2 ILE A 393      19.438   3.236 -14.742  1.00 59.06           C  
ATOM   3045  CD1 ILE A 393      21.281   3.721 -17.188  1.00 59.06           C  
ATOM   3046  N   SER A 394      20.672   0.738 -12.562  1.00 56.59           N  
ATOM   3047  CA  SER A 394      19.891  -0.138 -11.688  1.00 56.59           C  
ATOM   3048  C   SER A 394      20.328   0.004 -10.234  1.00 56.59           C  
ATOM   3049  CB  SER A 394      20.031  -1.595 -12.133  1.00 56.59           C  
ATOM   3050  O   SER A 394      19.484   0.023  -9.328  1.00 56.59           O  
ATOM   3051  OG  SER A 394      19.203  -2.439 -11.352  1.00 56.59           O  
ATOM   3052  N   GLY A 395      21.625   0.008  -9.945  1.00 58.22           N  
ATOM   3053  CA  GLY A 395      22.172   0.192  -8.609  1.00 58.22           C  
ATOM   3054  C   GLY A 395      21.797   1.524  -7.988  1.00 58.22           C  
ATOM   3055  O   GLY A 395      21.469   1.588  -6.805  1.00 58.22           O  
ATOM   3056  N   LYS A 396      21.859   2.635  -8.773  1.00 62.31           N  
ATOM   3057  CA  LYS A 396      21.500   3.979  -8.328  1.00 62.31           C  
ATOM   3058  C   LYS A 396      20.000   4.105  -8.102  1.00 62.31           C  
ATOM   3059  CB  LYS A 396      21.969   5.020  -9.344  1.00 62.31           C  
ATOM   3060  O   LYS A 396      19.562   4.766  -7.160  1.00 62.31           O  
ATOM   3061  CG  LYS A 396      23.469   5.281  -9.320  1.00 62.31           C  
ATOM   3062  CD  LYS A 396      23.844   6.418 -10.258  1.00 62.31           C  
ATOM   3063  CE  LYS A 396      25.344   6.680 -10.242  1.00 62.31           C  
ATOM   3064  NZ  LYS A 396      25.719   7.891 -11.031  1.00 62.31           N  
ATOM   3065  N   LEU A 397      19.266   3.320  -8.852  1.00 54.47           N  
ATOM   3066  CA  LEU A 397      17.812   3.307  -8.797  1.00 54.47           C  
ATOM   3067  C   LEU A 397      17.312   2.422  -7.652  1.00 54.47           C  
ATOM   3068  CB  LEU A 397      17.219   2.818 -10.125  1.00 54.47           C  
ATOM   3069  O   LEU A 397      16.328   2.744  -7.000  1.00 54.47           O  
ATOM   3070  CG  LEU A 397      15.719   3.031 -10.320  1.00 54.47           C  
ATOM   3071  CD1 LEU A 397      15.406   4.520 -10.422  1.00 54.47           C  
ATOM   3072  CD2 LEU A 397      15.234   2.293 -11.562  1.00 54.47           C  
ATOM   3073  N   ASN A 398      17.984   1.271  -7.453  1.00 57.72           N  
ATOM   3074  CA  ASN A 398      17.656   0.361  -6.359  1.00 57.72           C  
ATOM   3075  C   ASN A 398      17.828   1.036  -5.000  1.00 57.72           C  
ATOM   3076  CB  ASN A 398      18.531  -0.898  -6.438  1.00 57.72           C  
ATOM   3077  O   ASN A 398      17.062   0.765  -4.070  1.00 57.72           O  
ATOM   3078  CG  ASN A 398      18.062  -1.867  -7.504  1.00 57.72           C  
ATOM   3079  ND2 ASN A 398      18.938  -2.777  -7.906  1.00 57.72           N  
ATOM   3080  OD1 ASN A 398      16.906  -1.799  -7.961  1.00 57.72           O  
ATOM   3081  N   ARG A 399      18.750   2.023  -4.824  1.00 54.00           N  
ATOM   3082  CA  ARG A 399      19.000   2.818  -3.623  1.00 54.00           C  
ATOM   3083  C   ARG A 399      17.922   3.885  -3.445  1.00 54.00           C  
ATOM   3084  CB  ARG A 399      20.375   3.473  -3.682  1.00 54.00           C  
ATOM   3085  O   ARG A 399      17.484   4.152  -2.324  1.00 54.00           O  
ATOM   3086  CG  ARG A 399      21.531   2.533  -3.332  1.00 54.00           C  
ATOM   3087  CD  ARG A 399      22.875   3.242  -3.373  1.00 54.00           C  
ATOM   3088  NE  ARG A 399      23.969   2.320  -3.117  1.00 54.00           N  
ATOM   3089  NH1 ARG A 399      25.641   3.840  -3.629  1.00 54.00           N  
ATOM   3090  NH2 ARG A 399      26.188   1.708  -2.984  1.00 54.00           N  
ATOM   3091  CZ  ARG A 399      25.266   2.625  -3.244  1.00 54.00           C  
ATOM   3092  N   LEU A 400      17.406   4.277  -4.523  1.00 47.25           N  
ATOM   3093  CA  LEU A 400      16.359   5.305  -4.570  1.00 47.25           C  
ATOM   3094  C   LEU A 400      14.977   4.676  -4.531  1.00 47.25           C  
ATOM   3095  CB  LEU A 400      16.516   6.160  -5.832  1.00 47.25           C  
ATOM   3096  O   LEU A 400      14.047   5.242  -3.951  1.00 47.25           O  
ATOM   3097  CG  LEU A 400      17.547   7.285  -5.770  1.00 47.25           C  
ATOM   3098  CD1 LEU A 400      18.109   7.574  -7.160  1.00 47.25           C  
ATOM   3099  CD2 LEU A 400      16.922   8.539  -5.164  1.00 47.25           C  
ATOM   3100  N   ILE A 401      14.805   3.377  -5.094  1.00 50.47           N  
ATOM   3101  CA  ILE A 401      13.562   2.617  -5.207  1.00 50.47           C  
ATOM   3102  C   ILE A 401      13.141   2.109  -3.828  1.00 50.47           C  
ATOM   3103  CB  ILE A 401      13.711   1.437  -6.191  1.00 50.47           C  
ATOM   3104  O   ILE A 401      11.961   2.154  -3.475  1.00 50.47           O  
ATOM   3105  CG1 ILE A 401      13.859   1.953  -7.625  1.00 50.47           C  
ATOM   3106  CG2 ILE A 401      12.516   0.483  -6.074  1.00 50.47           C  
ATOM   3107  CD1 ILE A 401      14.211   0.874  -8.641  1.00 50.47           C  
ATOM   3108  N   GLY A 402      14.047   1.574  -2.955  1.00 44.75           N  
ATOM   3109  CA  GLY A 402      13.805   1.128  -1.593  1.00 44.75           C  
ATOM   3110  C   GLY A 402      13.336   2.242  -0.674  1.00 44.75           C  
ATOM   3111  O   GLY A 402      12.477   2.031   0.180  1.00 44.75           O  
ATOM   3112  N   LYS A 403      13.719   3.561  -0.975  1.00 40.09           N  
ATOM   3113  CA  LYS A 403      13.484   4.734  -0.138  1.00 40.09           C  
ATOM   3114  C   LYS A 403      12.289   5.543  -0.642  1.00 40.09           C  
ATOM   3115  CB  LYS A 403      14.734   5.617  -0.095  1.00 40.09           C  
ATOM   3116  O   LYS A 403      11.539   6.105   0.154  1.00 40.09           O  
ATOM   3117  CG  LYS A 403      15.797   5.141   0.886  1.00 40.09           C  
ATOM   3118  CD  LYS A 403      16.922   6.148   1.014  1.00 40.09           C  
ATOM   3119  CE  LYS A 403      18.031   5.633   1.924  1.00 40.09           C  
ATOM   3120  NZ  LYS A 403      19.094   6.660   2.139  1.00 40.09           N  
ATOM   3121  N   THR A 404      11.883   5.398  -1.949  1.00 44.97           N  
ATOM   3122  CA  THR A 404      10.820   6.160  -2.596  1.00 44.97           C  
ATOM   3123  C   THR A 404       9.555   5.320  -2.721  1.00 44.97           C  
ATOM   3124  CB  THR A 404      11.250   6.652  -3.990  1.00 44.97           C  
ATOM   3125  O   THR A 404       8.438   5.840  -2.596  1.00 44.97           O  
ATOM   3126  CG2 THR A 404      11.891   8.039  -3.912  1.00 44.97           C  
ATOM   3127  OG1 THR A 404      12.203   5.734  -4.539  1.00 44.97           O  
ATOM   3128  N   ASN A 405       9.547   3.930  -3.021  1.00 46.19           N  
ATOM   3129  CA  ASN A 405       8.406   3.020  -3.037  1.00 46.19           C  
ATOM   3130  C   ASN A 405       7.805   2.854  -1.646  1.00 46.19           C  
ATOM   3131  CB  ASN A 405       8.820   1.657  -3.604  1.00 46.19           C  
ATOM   3132  O   ASN A 405       6.590   2.713  -1.506  1.00 46.19           O  
ATOM   3133  CG  ASN A 405       8.789   1.623  -5.117  1.00 46.19           C  
ATOM   3134  ND2 ASN A 405       9.414   0.604  -5.699  1.00 46.19           N  
ATOM   3135  OD1 ASN A 405       8.219   2.506  -5.762  1.00 46.19           O  
ATOM   3136  N   GLU A 406       8.508   3.031  -0.536  1.00 43.50           N  
ATOM   3137  CA  GLU A 406       8.086   3.053   0.861  1.00 43.50           C  
ATOM   3138  C   GLU A 406       7.426   4.383   1.219  1.00 43.50           C  
ATOM   3139  CB  GLU A 406       9.273   2.789   1.788  1.00 43.50           C  
ATOM   3140  O   GLU A 406       6.449   4.414   1.970  1.00 43.50           O  
ATOM   3141  CG  GLU A 406       9.477   1.320   2.127  1.00 43.50           C  
ATOM   3142  CD  GLU A 406      10.695   1.068   3.002  1.00 43.50           C  
ATOM   3143  OE1 GLU A 406      11.023  -0.112   3.256  1.00 43.50           O  
ATOM   3144  OE2 GLU A 406      11.320   2.061   3.439  1.00 43.50           O  
ATOM   3145  N   LYS A 407       7.820   5.527   0.484  1.00 38.25           N  
ATOM   3146  CA  LYS A 407       7.367   6.891   0.747  1.00 38.25           C  
ATOM   3147  C   LYS A 407       6.176   7.254  -0.134  1.00 38.25           C  
ATOM   3148  CB  LYS A 407       8.508   7.887   0.523  1.00 38.25           C  
ATOM   3149  O   LYS A 407       5.281   7.988   0.293  1.00 38.25           O  
ATOM   3150  CG  LYS A 407       9.453   8.023   1.708  1.00 38.25           C  
ATOM   3151  CD  LYS A 407      10.469   9.133   1.487  1.00 38.25           C  
ATOM   3152  CE  LYS A 407      11.461   9.219   2.641  1.00 38.25           C  
ATOM   3153  NZ  LYS A 407      12.461  10.305   2.426  1.00 38.25           N  
ATOM   3154  N   PHE A 408       5.934   6.691  -1.390  1.00 42.22           N  
ATOM   3155  CA  PHE A 408       4.805   6.918  -2.283  1.00 42.22           C  
ATOM   3156  C   PHE A 408       3.578   6.152  -1.811  1.00 42.22           C  
ATOM   3157  CB  PHE A 408       5.160   6.508  -3.717  1.00 42.22           C  
ATOM   3158  O   PHE A 408       2.457   6.660  -1.880  1.00 42.22           O  
ATOM   3159  CG  PHE A 408       5.777   7.613  -4.531  1.00 42.22           C  
ATOM   3160  CD1 PHE A 408       4.980   8.586  -5.121  1.00 42.22           C  
ATOM   3161  CD2 PHE A 408       7.152   7.680  -4.703  1.00 42.22           C  
ATOM   3162  CE1 PHE A 408       5.547   9.617  -5.875  1.00 42.22           C  
ATOM   3163  CE2 PHE A 408       7.727   8.703  -5.457  1.00 42.22           C  
ATOM   3164  CZ  PHE A 408       6.922   9.664  -6.039  1.00 42.22           C  
ATOM   3165  N   HIS A 409       3.746   4.973  -1.179  1.00 46.22           N  
ATOM   3166  CA  HIS A 409       2.693   4.195  -0.536  1.00 46.22           C  
ATOM   3167  C   HIS A 409       2.230   4.855   0.758  1.00 46.22           C  
ATOM   3168  CB  HIS A 409       3.178   2.770  -0.255  1.00 46.22           C  
ATOM   3169  O   HIS A 409       1.041   4.832   1.080  1.00 46.22           O  
ATOM   3170  CG  HIS A 409       3.248   1.909  -1.476  1.00 46.22           C  
ATOM   3171  CD2 HIS A 409       4.297   1.290  -2.066  1.00 46.22           C  
ATOM   3172  ND1 HIS A 409       2.143   1.604  -2.238  1.00 46.22           N  
ATOM   3173  CE1 HIS A 409       2.508   0.833  -3.246  1.00 46.22           C  
ATOM   3174  NE2 HIS A 409       3.812   0.626  -3.166  1.00 46.22           N  
ATOM   3175  N   GLN A 410       3.148   5.516   1.478  1.00 38.03           N  
ATOM   3176  CA  GLN A 410       2.902   6.227   2.727  1.00 38.03           C  
ATOM   3177  C   GLN A 410       2.234   7.574   2.467  1.00 38.03           C  
ATOM   3178  CB  GLN A 410       4.207   6.430   3.496  1.00 38.03           C  
ATOM   3179  O   GLN A 410       1.367   8.000   3.232  1.00 38.03           O  
ATOM   3180  CG  GLN A 410       4.547   5.281   4.438  1.00 38.03           C  
ATOM   3181  CD  GLN A 410       5.887   5.469   5.129  1.00 38.03           C  
ATOM   3182  NE2 GLN A 410       6.254   4.516   5.980  1.00 38.03           N  
ATOM   3183  OE1 GLN A 410       6.590   6.457   4.895  1.00 38.03           O  
ATOM   3184  N   ILE A 411       2.562   8.289   1.279  1.00 39.22           N  
ATOM   3185  CA  ILE A 411       1.987   9.555   0.827  1.00 39.22           C  
ATOM   3186  C   ILE A 411       0.580   9.312   0.285  1.00 39.22           C  
ATOM   3187  CB  ILE A 411       2.869  10.219  -0.251  1.00 39.22           C  
ATOM   3188  O   ILE A 411      -0.325  10.117   0.514  1.00 39.22           O  
ATOM   3189  CG1 ILE A 411       4.199  10.680   0.358  1.00 39.22           C  
ATOM   3190  CG2 ILE A 411       2.131  11.391  -0.903  1.00 39.22           C  
ATOM   3191  CD1 ILE A 411       5.203  11.203  -0.664  1.00 39.22           C  
ATOM   3192  N   GLU A 412       0.262   8.219  -0.506  1.00 41.81           N  
ATOM   3193  CA  GLU A 412      -1.078   7.758  -0.855  1.00 41.81           C  
ATOM   3194  C   GLU A 412      -1.891   7.422   0.393  1.00 41.81           C  
ATOM   3195  CB  GLU A 412      -1.006   6.535  -1.777  1.00 41.81           C  
ATOM   3196  O   GLU A 412      -3.094   7.688   0.446  1.00 41.81           O  
ATOM   3197  CG  GLU A 412      -2.277   6.293  -2.576  1.00 41.81           C  
ATOM   3198  CD  GLU A 412      -2.148   5.156  -3.578  1.00 41.81           C  
ATOM   3199  OE1 GLU A 412      -3.137   4.855  -4.285  1.00 41.81           O  
ATOM   3200  OE2 GLU A 412      -1.050   4.562  -3.658  1.00 41.81           O  
ATOM   3201  N   LYS A 413      -1.246   6.941   1.537  1.00 45.56           N  
ATOM   3202  CA  LYS A 413      -1.707   6.551   2.865  1.00 45.56           C  
ATOM   3203  C   LYS A 413      -2.082   7.770   3.701  1.00 45.56           C  
ATOM   3204  CB  LYS A 413      -0.633   5.730   3.584  1.00 45.56           C  
ATOM   3205  O   LYS A 413      -3.086   7.754   4.414  1.00 45.56           O  
ATOM   3206  CG  LYS A 413      -1.097   5.125   4.902  1.00 45.56           C  
ATOM   3207  CD  LYS A 413       0.016   4.328   5.570  1.00 45.56           C  
ATOM   3208  CE  LYS A 413      -0.412   3.812   6.938  1.00 45.56           C  
ATOM   3209  NZ  LYS A 413       0.684   3.051   7.609  1.00 45.56           N  
ATOM   3210  N   GLU A 414      -1.420   8.992   3.594  1.00 37.97           N  
ATOM   3211  CA  GLU A 414      -1.568  10.219   4.375  1.00 37.97           C  
ATOM   3212  C   GLU A 414      -2.510  11.203   3.684  1.00 37.97           C  
ATOM   3213  CB  GLU A 414      -0.206  10.875   4.613  1.00 37.97           C  
ATOM   3214  O   GLU A 414      -3.234  11.945   4.348  1.00 37.97           O  
ATOM   3215  CG  GLU A 414       0.626  10.188   5.688  1.00 37.97           C  
ATOM   3216  CD  GLU A 414       1.729  11.070   6.246  1.00 37.97           C  
ATOM   3217  OE1 GLU A 414       2.404  10.664   7.219  1.00 37.97           O  
ATOM   3218  OE2 GLU A 414       1.919  12.188   5.711  1.00 37.97           O  
ATOM   3219  N   PHE A 415      -2.746  11.133   2.385  1.00 34.91           N  
ATOM   3220  CA  PHE A 415      -3.557  12.023   1.565  1.00 34.91           C  
ATOM   3221  C   PHE A 415      -4.984  11.500   1.444  1.00 34.91           C  
ATOM   3222  CB  PHE A 415      -2.939  12.188   0.174  1.00 34.91           C  
ATOM   3223  O   PHE A 415      -5.930  12.281   1.310  1.00 34.91           O  
ATOM   3224  CG  PHE A 415      -1.799  13.164   0.130  1.00 34.91           C  
ATOM   3225  CD1 PHE A 415      -2.033  14.531   0.218  1.00 34.91           C  
ATOM   3226  CD2 PHE A 415      -0.489  12.719  -0.000  1.00 34.91           C  
ATOM   3227  CE1 PHE A 415      -0.980  15.445   0.177  1.00 34.91           C  
ATOM   3228  CE2 PHE A 415       0.569  13.625  -0.042  1.00 34.91           C  
ATOM   3229  CZ  PHE A 415       0.322  14.984   0.046  1.00 34.91           C  
ATOM   3230  N   SER A 416      -5.316  10.172   1.768  1.00 39.62           N  
ATOM   3231  CA  SER A 416      -6.637   9.555   1.891  1.00 39.62           C  
ATOM   3232  C   SER A 416      -7.355  10.039   3.145  1.00 39.62           C  
ATOM   3233  CB  SER A 416      -6.516   8.031   1.915  1.00 39.62           C  
ATOM   3234  O   SER A 416      -8.586  10.078   3.184  1.00 39.62           O  
ATOM   3235  OG  SER A 416      -6.242   7.574   3.227  1.00 39.62           O  
ATOM   3236  N   GLU A 417      -6.809  10.664   4.164  1.00 42.41           N  
ATOM   3237  CA  GLU A 417      -7.297  11.203   5.430  1.00 42.41           C  
ATOM   3238  C   GLU A 417      -7.824  12.625   5.258  1.00 42.41           C  
ATOM   3239  CB  GLU A 417      -6.191  11.180   6.488  1.00 42.41           C  
ATOM   3240  O   GLU A 417      -8.781  13.023   5.922  1.00 42.41           O  
ATOM   3241  CG  GLU A 417      -6.711  11.195   7.918  1.00 42.41           C  
ATOM   3242  CD  GLU A 417      -5.605  11.141   8.961  1.00 42.41           C  
ATOM   3243  OE1 GLU A 417      -5.902  11.281  10.172  1.00 42.41           O  
ATOM   3244  OE2 GLU A 417      -4.434  10.961   8.562  1.00 42.41           O  
ATOM   3245  N   VAL A 418      -7.750  13.289   4.059  1.00 41.34           N  
ATOM   3246  CA  VAL A 418      -8.211  14.664   3.924  1.00 41.34           C  
ATOM   3247  C   VAL A 418      -9.039  14.805   2.648  1.00 41.34           C  
ATOM   3248  CB  VAL A 418      -7.035  15.664   3.910  1.00 41.34           C  
ATOM   3249  O   VAL A 418      -8.492  14.820   1.544  1.00 41.34           O  
ATOM   3250  CG1 VAL A 418      -7.547  17.094   3.832  1.00 41.34           C  
ATOM   3251  CG2 VAL A 418      -6.160  15.469   5.148  1.00 41.34           C  
ATOM   3252  N   GLU A 419     -10.148  14.000   2.207  1.00 40.03           N  
ATOM   3253  CA  GLU A 419     -10.695  13.320   1.037  1.00 40.03           C  
ATOM   3254  C   GLU A 419     -11.789  14.148   0.375  1.00 40.03           C  
ATOM   3255  CB  GLU A 419     -11.242  11.945   1.424  1.00 40.03           C  
ATOM   3256  O   GLU A 419     -12.008  14.047  -0.833  1.00 40.03           O  
ATOM   3257  CG  GLU A 419     -11.172  10.914   0.302  1.00 40.03           C  
ATOM   3258  CD  GLU A 419     -11.664   9.539   0.717  1.00 40.03           C  
ATOM   3259  OE1 GLU A 419     -11.625   8.602  -0.112  1.00 40.03           O  
ATOM   3260  OE2 GLU A 419     -12.102   9.398   1.881  1.00 40.03           O  
ATOM   3261  N   GLY A 420     -11.695  15.430   0.007  1.00 43.00           N  
ATOM   3262  CA  GLY A 420     -12.523  15.883  -1.101  1.00 43.00           C  
ATOM   3263  C   GLY A 420     -11.898  17.016  -1.888  1.00 43.00           C  
ATOM   3264  O   GLY A 420     -11.992  17.062  -3.117  1.00 43.00           O  
ATOM   3265  N   ARG A 421     -10.875  17.750  -1.474  1.00 39.41           N  
ATOM   3266  CA  ARG A 421     -10.039  18.766  -2.084  1.00 39.41           C  
ATOM   3267  C   ARG A 421      -8.609  18.266  -2.283  1.00 39.41           C  
ATOM   3268  CB  ARG A 421     -10.031  20.031  -1.227  1.00 39.41           C  
ATOM   3269  O   ARG A 421      -7.945  18.641  -3.256  1.00 39.41           O  
ATOM   3270  CG  ARG A 421     -11.320  20.828  -1.293  1.00 39.41           C  
ATOM   3271  CD  ARG A 421     -11.273  22.062  -0.393  1.00 39.41           C  
ATOM   3272  NE  ARG A 421     -10.352  23.062  -0.899  1.00 39.41           N  
ATOM   3273  NH1 ARG A 421     -10.656  24.531   0.860  1.00 39.41           N  
ATOM   3274  NH2 ARG A 421      -9.219  25.062  -0.843  1.00 39.41           N  
ATOM   3275  CZ  ARG A 421     -10.078  24.219  -0.293  1.00 39.41           C  
ATOM   3276  N   VAL A 422      -8.289  17.156  -1.890  1.00 44.12           N  
ATOM   3277  CA  VAL A 422      -6.957  16.562  -1.824  1.00 44.12           C  
ATOM   3278  C   VAL A 422      -6.848  15.422  -2.836  1.00 44.12           C  
ATOM   3279  CB  VAL A 422      -6.633  16.047  -0.404  1.00 44.12           C  
ATOM   3280  O   VAL A 422      -5.781  15.188  -3.408  1.00 44.12           O  
ATOM   3281  CG1 VAL A 422      -5.301  15.297  -0.390  1.00 44.12           C  
ATOM   3282  CG2 VAL A 422      -6.613  17.203   0.591  1.00 44.12           C  
ATOM   3283  N   GLN A 423      -8.047  14.836  -3.266  1.00 38.25           N  
ATOM   3284  CA  GLN A 423      -8.008  13.773  -4.266  1.00 38.25           C  
ATOM   3285  C   GLN A 423      -7.543  14.305  -5.617  1.00 38.25           C  
ATOM   3286  CB  GLN A 423      -9.383  13.117  -4.406  1.00 38.25           C  
ATOM   3287  O   GLN A 423      -6.766  13.648  -6.316  1.00 38.25           O  
ATOM   3288  CG  GLN A 423      -9.727  12.164  -3.275  1.00 38.25           C  
ATOM   3289  CD  GLN A 423     -11.109  11.547  -3.430  1.00 38.25           C  
ATOM   3290  NE2 GLN A 423     -11.414  10.555  -2.594  1.00 38.25           N  
ATOM   3291  OE1 GLN A 423     -11.891  11.953  -4.289  1.00 38.25           O  
ATOM   3292  N   ASP A 424      -8.008  15.586  -5.941  1.00 43.94           N  
ATOM   3293  CA  ASP A 424      -7.566  16.281  -7.148  1.00 43.94           C  
ATOM   3294  C   ASP A 424      -6.113  16.734  -7.016  1.00 43.94           C  
ATOM   3295  CB  ASP A 424      -8.469  17.469  -7.441  1.00 43.94           C  
ATOM   3296  O   ASP A 424      -5.340  16.641  -7.969  1.00 43.94           O  
ATOM   3297  CG  ASP A 424      -9.828  17.078  -7.988  1.00 43.94           C  
ATOM   3298  OD1 ASP A 424      -9.992  15.914  -8.422  1.00 43.94           O  
ATOM   3299  OD2 ASP A 424     -10.742  17.922  -7.980  1.00 43.94           O  
ATOM   3300  N   LEU A 425      -5.742  17.172  -5.844  1.00 41.72           N  
ATOM   3301  CA  LEU A 425      -4.383  17.578  -5.516  1.00 41.72           C  
ATOM   3302  C   LEU A 425      -3.459  16.359  -5.441  1.00 41.72           C  
ATOM   3303  CB  LEU A 425      -4.352  18.328  -4.188  1.00 41.72           C  
ATOM   3304  O   LEU A 425      -2.299  16.438  -5.855  1.00 41.72           O  
ATOM   3305  CG  LEU A 425      -3.111  19.188  -3.922  1.00 41.72           C  
ATOM   3306  CD1 LEU A 425      -3.113  20.422  -4.820  1.00 41.72           C  
ATOM   3307  CD2 LEU A 425      -3.047  19.594  -2.453  1.00 41.72           C  
ATOM   3308  N   GLU A 426      -3.916  15.281  -4.914  1.00 43.59           N  
ATOM   3309  CA  GLU A 426      -3.234  13.992  -4.930  1.00 43.59           C  
ATOM   3310  C   GLU A 426      -2.949  13.531  -6.355  1.00 43.59           C  
ATOM   3311  CB  GLU A 426      -4.066  12.938  -4.195  1.00 43.59           C  
ATOM   3312  O   GLU A 426      -1.855  13.047  -6.652  1.00 43.59           O  
ATOM   3313  CG  GLU A 426      -3.363  11.594  -4.047  1.00 43.59           C  
ATOM   3314  CD  GLU A 426      -4.254  10.508  -3.461  1.00 43.59           C  
ATOM   3315  OE1 GLU A 426      -3.836   9.328  -3.428  1.00 43.59           O  
ATOM   3316  OE2 GLU A 426      -5.383  10.844  -3.033  1.00 43.59           O  
ATOM   3317  N   LYS A 427      -3.932  13.586  -7.227  1.00 49.44           N  
ATOM   3318  CA  LYS A 427      -3.775  13.227  -8.633  1.00 49.44           C  
ATOM   3319  C   LYS A 427      -2.771  14.141  -9.328  1.00 49.44           C  
ATOM   3320  CB  LYS A 427      -5.125  13.281  -9.352  1.00 49.44           C  
ATOM   3321  O   LYS A 427      -1.938  13.680 -10.109  1.00 49.44           O  
ATOM   3322  CG  LYS A 427      -5.094  12.727 -10.766  1.00 49.44           C  
ATOM   3323  CD  LYS A 427      -6.473  12.766 -11.414  1.00 49.44           C  
ATOM   3324  CE  LYS A 427      -6.430  12.289 -12.859  1.00 49.44           C  
ATOM   3325  NZ  LYS A 427      -7.777  12.336 -13.500  1.00 49.44           N  
ATOM   3326  N   TYR A 428      -2.881  15.461  -9.000  1.00 52.84           N  
ATOM   3327  CA  TYR A 428      -1.989  16.469  -9.555  1.00 52.84           C  
ATOM   3328  C   TYR A 428      -0.570  16.297  -9.031  1.00 52.84           C  
ATOM   3329  CB  TYR A 428      -2.500  17.875  -9.227  1.00 52.84           C  
ATOM   3330  O   TYR A 428       0.395  16.359  -9.797  1.00 52.84           O  
ATOM   3331  CG  TYR A 428      -1.683  18.984  -9.844  1.00 52.84           C  
ATOM   3332  CD1 TYR A 428      -0.706  19.656  -9.117  1.00 52.84           C  
ATOM   3333  CD2 TYR A 428      -1.887  19.359 -11.172  1.00 52.84           C  
ATOM   3334  CE1 TYR A 428       0.048  20.672  -9.688  1.00 52.84           C  
ATOM   3335  CE2 TYR A 428      -1.140  20.375 -11.750  1.00 52.84           C  
ATOM   3336  OH  TYR A 428       0.568  22.031 -11.570  1.00 52.84           O  
ATOM   3337  CZ  TYR A 428      -0.175  21.031 -11.000  1.00 52.84           C  
ATOM   3338  N   VAL A 429      -0.347  16.109  -7.773  1.00 56.88           N  
ATOM   3339  CA  VAL A 429       0.945  15.906  -7.125  1.00 56.88           C  
ATOM   3340  C   VAL A 429       1.571  14.602  -7.613  1.00 56.88           C  
ATOM   3341  CB  VAL A 429       0.812  15.891  -5.586  1.00 56.88           C  
ATOM   3342  O   VAL A 429       2.762  14.555  -7.934  1.00 56.88           O  
ATOM   3343  CG1 VAL A 429       2.123  15.453  -4.938  1.00 56.88           C  
ATOM   3344  CG2 VAL A 429       0.390  17.266  -5.078  1.00 56.88           C  
ATOM   3345  N   GLU A 430       0.721  13.555  -7.707  1.00 61.59           N  
ATOM   3346  CA  GLU A 430       1.193  12.273  -8.211  1.00 61.59           C  
ATOM   3347  C   GLU A 430       1.631  12.375  -9.664  1.00 61.59           C  
ATOM   3348  CB  GLU A 430       0.106  11.203  -8.062  1.00 61.59           C  
ATOM   3349  O   GLU A 430       2.660  11.820 -10.055  1.00 61.59           O  
ATOM   3350  CG  GLU A 430      -0.088  10.719  -6.633  1.00 61.59           C  
ATOM   3351  CD  GLU A 430       1.121   9.977  -6.082  1.00 61.59           C  
ATOM   3352  OE1 GLU A 430       1.345  10.008  -4.852  1.00 61.59           O  
ATOM   3353  OE2 GLU A 430       1.851   9.359  -6.891  1.00 61.59           O  
ATOM   3354  N   ASP A 431       0.894  13.125 -10.430  1.00 64.00           N  
ATOM   3355  CA  ASP A 431       1.192  13.336 -11.836  1.00 64.00           C  
ATOM   3356  C   ASP A 431       2.473  14.148 -12.016  1.00 64.00           C  
ATOM   3357  CB  ASP A 431       0.024  14.039 -12.531  1.00 64.00           C  
ATOM   3358  O   ASP A 431       3.301  13.836 -12.875  1.00 64.00           O  
ATOM   3359  CG  ASP A 431      -1.106  13.094 -12.898  1.00 64.00           C  
ATOM   3360  OD1 ASP A 431      -0.935  11.859 -12.773  1.00 64.00           O  
ATOM   3361  OD2 ASP A 431      -2.178  13.586 -13.312  1.00 64.00           O  
ATOM   3362  N   THR A 432       2.633  15.180 -11.266  1.00 64.81           N  
ATOM   3363  CA  THR A 432       3.818  16.031 -11.305  1.00 64.81           C  
ATOM   3364  C   THR A 432       5.055  15.258 -10.859  1.00 64.81           C  
ATOM   3365  CB  THR A 432       3.643  17.281 -10.422  1.00 64.81           C  
ATOM   3366  O   THR A 432       6.133  15.398 -11.438  1.00 64.81           O  
ATOM   3367  CG2 THR A 432       4.836  18.219 -10.562  1.00 64.81           C  
ATOM   3368  OG1 THR A 432       2.451  17.969 -10.820  1.00 64.81           O  
ATOM   3369  N   LYS A 433       4.930  14.508  -9.836  1.00 67.56           N  
ATOM   3370  CA  LYS A 433       6.008  13.648  -9.359  1.00 67.56           C  
ATOM   3371  C   LYS A 433       6.461  12.680 -10.445  1.00 67.56           C  
ATOM   3372  CB  LYS A 433       5.570  12.875  -8.117  1.00 67.56           C  
ATOM   3373  O   LYS A 433       7.664  12.508 -10.672  1.00 67.56           O  
ATOM   3374  CG  LYS A 433       6.672  12.039  -7.484  1.00 67.56           C  
ATOM   3375  CD  LYS A 433       6.168  11.289  -6.254  1.00 67.56           C  
ATOM   3376  CE  LYS A 433       7.203  10.289  -5.750  1.00 67.56           C  
ATOM   3377  NZ  LYS A 433       6.703   9.531  -4.562  1.00 67.56           N  
ATOM   3378  N   ILE A 434       5.504  12.078 -11.023  1.00 73.12           N  
ATOM   3379  CA  ILE A 434       5.770  11.109 -12.078  1.00 73.12           C  
ATOM   3380  C   ILE A 434       6.438  11.805 -13.266  1.00 73.12           C  
ATOM   3381  CB  ILE A 434       4.473  10.398 -12.531  1.00 73.12           C  
ATOM   3382  O   ILE A 434       7.387  11.273 -13.844  1.00 73.12           O  
ATOM   3383  CG1 ILE A 434       3.938   9.492 -11.422  1.00 73.12           C  
ATOM   3384  CG2 ILE A 434       4.719   9.602 -13.820  1.00 73.12           C  
ATOM   3385  CD1 ILE A 434       2.566   8.906 -11.703  1.00 73.12           C  
ATOM   3386  N   ASP A 435       5.926  12.930 -13.594  1.00 70.62           N  
ATOM   3387  CA  ASP A 435       6.500  13.727 -14.680  1.00 70.62           C  
ATOM   3388  C   ASP A 435       7.941  14.117 -14.367  1.00 70.62           C  
ATOM   3389  CB  ASP A 435       5.656  14.977 -14.938  1.00 70.62           C  
ATOM   3390  O   ASP A 435       8.812  14.031 -15.234  1.00 70.62           O  
ATOM   3391  CG  ASP A 435       4.383  14.680 -15.711  1.00 70.62           C  
ATOM   3392  OD1 ASP A 435       4.270  13.586 -16.312  1.00 70.62           O  
ATOM   3393  OD2 ASP A 435       3.484  15.547 -15.727  1.00 70.62           O  
ATOM   3394  N   LEU A 436       8.164  14.562 -13.234  1.00 65.38           N  
ATOM   3395  CA  LEU A 436       9.508  14.953 -12.797  1.00 65.38           C  
ATOM   3396  C   LEU A 436      10.453  13.766 -12.836  1.00 65.38           C  
ATOM   3397  CB  LEU A 436       9.461  15.539 -11.383  1.00 65.38           C  
ATOM   3398  O   LEU A 436      11.578  13.875 -13.336  1.00 65.38           O  
ATOM   3399  CG  LEU A 436      10.781  16.094 -10.844  1.00 65.38           C  
ATOM   3400  CD1 LEU A 436      11.211  17.312 -11.641  1.00 65.38           C  
ATOM   3401  CD2 LEU A 436      10.641  16.438  -9.359  1.00 65.38           C  
ATOM   3402  N   TRP A 437       9.914  12.672 -12.281  1.00 72.06           N  
ATOM   3403  CA  TRP A 437      10.727  11.453 -12.266  1.00 72.06           C  
ATOM   3404  C   TRP A 437      11.016  10.977 -13.680  1.00 72.06           C  
ATOM   3405  CB  TRP A 437      10.023  10.352 -11.469  1.00 72.06           C  
ATOM   3406  O   TRP A 437      12.125  10.523 -13.977  1.00 72.06           O  
ATOM   3407  CG  TRP A 437      10.211  10.453  -9.984  1.00 72.06           C  
ATOM   3408  CD1 TRP A 437       9.250  10.375  -9.023  1.00 72.06           C  
ATOM   3409  CD2 TRP A 437      11.453  10.664  -9.297  1.00 72.06           C  
ATOM   3410  CE2 TRP A 437      11.156  10.695  -7.914  1.00 72.06           C  
ATOM   3411  CE3 TRP A 437      12.781  10.820  -9.711  1.00 72.06           C  
ATOM   3412  NE1 TRP A 437       9.805  10.516  -7.773  1.00 72.06           N  
ATOM   3413  CH2 TRP A 437      13.438  11.039  -7.379  1.00 72.06           C  
ATOM   3414  CZ2 TRP A 437      12.148  10.883  -6.945  1.00 72.06           C  
ATOM   3415  CZ3 TRP A 437      13.766  11.008  -8.742  1.00 72.06           C  
ATOM   3416  N   SER A 438      10.000  10.977 -14.438  1.00 71.38           N  
ATOM   3417  CA  SER A 438      10.125  10.562 -15.836  1.00 71.38           C  
ATOM   3418  C   SER A 438      11.141  11.430 -16.578  1.00 71.38           C  
ATOM   3419  CB  SER A 438       8.773  10.641 -16.547  1.00 71.38           C  
ATOM   3420  O   SER A 438      11.953  10.914 -17.344  1.00 71.38           O  
ATOM   3421  OG  SER A 438       7.863   9.703 -15.984  1.00 71.38           O  
ATOM   3422  N   TYR A 439      11.188  12.703 -16.344  1.00 67.06           N  
ATOM   3423  CA  TYR A 439      12.148  13.625 -16.938  1.00 67.06           C  
ATOM   3424  C   TYR A 439      13.562  13.344 -16.438  1.00 67.06           C  
ATOM   3425  CB  TYR A 439      11.766  15.078 -16.641  1.00 67.06           C  
ATOM   3426  O   TYR A 439      14.523  13.367 -17.219  1.00 67.06           O  
ATOM   3427  CG  TYR A 439      10.641  15.594 -17.500  1.00 67.06           C  
ATOM   3428  CD1 TYR A 439      10.750  15.633 -18.891  1.00 67.06           C  
ATOM   3429  CD2 TYR A 439       9.461  16.062 -16.922  1.00 67.06           C  
ATOM   3430  CE1 TYR A 439       9.711  16.109 -19.672  1.00 67.06           C  
ATOM   3431  CE2 TYR A 439       8.414  16.531 -17.703  1.00 67.06           C  
ATOM   3432  OH  TYR A 439       7.523  17.047 -19.859  1.00 67.06           O  
ATOM   3433  CZ  TYR A 439       8.555  16.562 -19.078  1.00 67.06           C  
ATOM   3434  N   ASN A 440      13.734  13.141 -15.141  1.00 68.56           N  
ATOM   3435  CA  ASN A 440      15.023  12.805 -14.539  1.00 68.56           C  
ATOM   3436  C   ASN A 440      15.578  11.492 -15.102  1.00 68.56           C  
ATOM   3437  CB  ASN A 440      14.898  12.719 -13.016  1.00 68.56           C  
ATOM   3438  O   ASN A 440      16.781  11.367 -15.312  1.00 68.56           O  
ATOM   3439  CG  ASN A 440      14.789  14.086 -12.367  1.00 68.56           C  
ATOM   3440  ND2 ASN A 440      14.367  14.109 -11.109  1.00 68.56           N  
ATOM   3441  OD1 ASN A 440      15.086  15.109 -12.992  1.00 68.56           O  
ATOM   3442  N   ALA A 441      14.680  10.586 -15.250  1.00 70.69           N  
ATOM   3443  CA  ALA A 441      15.078   9.305 -15.836  1.00 70.69           C  
ATOM   3444  C   ALA A 441      15.586   9.484 -17.266  1.00 70.69           C  
ATOM   3445  CB  ALA A 441      13.906   8.320 -15.805  1.00 70.69           C  
ATOM   3446  O   ALA A 441      16.594   8.891 -17.641  1.00 70.69           O  
ATOM   3447  N   GLU A 442      14.844  10.273 -18.016  1.00 67.50           N  
ATOM   3448  CA  GLU A 442      15.250  10.602 -19.375  1.00 67.50           C  
ATOM   3449  C   GLU A 442      16.625  11.266 -19.391  1.00 67.50           C  
ATOM   3450  CB  GLU A 442      14.219  11.508 -20.047  1.00 67.50           C  
ATOM   3451  O   GLU A 442      17.469  10.953 -20.234  1.00 67.50           O  
ATOM   3452  CG  GLU A 442      12.945  10.789 -20.453  1.00 67.50           C  
ATOM   3453  CD  GLU A 442      11.922  11.703 -21.109  1.00 67.50           C  
ATOM   3454  OE1 GLU A 442      10.781  11.258 -21.375  1.00 67.50           O  
ATOM   3455  OE2 GLU A 442      12.266  12.883 -21.375  1.00 67.50           O  
ATOM   3456  N   LEU A 443      16.797  12.172 -18.516  1.00 66.12           N  
ATOM   3457  CA  LEU A 443      18.078  12.875 -18.391  1.00 66.12           C  
ATOM   3458  C   LEU A 443      19.188  11.914 -18.000  1.00 66.12           C  
ATOM   3459  CB  LEU A 443      17.969  14.000 -17.359  1.00 66.12           C  
ATOM   3460  O   LEU A 443      20.297  11.984 -18.531  1.00 66.12           O  
ATOM   3461  CG  LEU A 443      19.219  14.844 -17.125  1.00 66.12           C  
ATOM   3462  CD1 LEU A 443      19.641  15.523 -18.422  1.00 66.12           C  
ATOM   3463  CD2 LEU A 443      18.984  15.867 -16.031  1.00 66.12           C  
ATOM   3464  N   LEU A 444      18.984  11.141 -17.016  1.00 67.12           N  
ATOM   3465  CA  LEU A 444      19.938  10.141 -16.547  1.00 67.12           C  
ATOM   3466  C   LEU A 444      20.391   9.250 -17.703  1.00 67.12           C  
ATOM   3467  CB  LEU A 444      19.328   9.281 -15.445  1.00 67.12           C  
ATOM   3468  O   LEU A 444      21.594   9.016 -17.891  1.00 67.12           O  
ATOM   3469  CG  LEU A 444      20.234   8.211 -14.836  1.00 67.12           C  
ATOM   3470  CD1 LEU A 444      21.359   8.859 -14.031  1.00 67.12           C  
ATOM   3471  CD2 LEU A 444      19.422   7.258 -13.961  1.00 67.12           C  
ATOM   3472  N   VAL A 445      19.391   8.727 -18.406  1.00 67.81           N  
ATOM   3473  CA  VAL A 445      19.688   7.855 -19.547  1.00 67.81           C  
ATOM   3474  C   VAL A 445      20.484   8.625 -20.594  1.00 67.81           C  
ATOM   3475  CB  VAL A 445      18.391   7.285 -20.172  1.00 67.81           C  
ATOM   3476  O   VAL A 445      21.438   8.094 -21.172  1.00 67.81           O  
ATOM   3477  CG1 VAL A 445      18.703   6.539 -21.469  1.00 67.81           C  
ATOM   3478  CG2 VAL A 445      17.672   6.367 -19.172  1.00 67.81           C  
ATOM   3479  N   ALA A 446      20.156   9.836 -20.828  1.00 65.06           N  
ATOM   3480  CA  ALA A 446      20.859  10.695 -21.766  1.00 65.06           C  
ATOM   3481  C   ALA A 446      22.312  10.914 -21.344  1.00 65.06           C  
ATOM   3482  CB  ALA A 446      20.141  12.039 -21.891  1.00 65.06           C  
ATOM   3483  O   ALA A 446      23.219  10.852 -22.172  1.00 65.06           O  
ATOM   3484  N   LEU A 447      22.562  11.211 -20.156  1.00 59.91           N  
ATOM   3485  CA  LEU A 447      23.906  11.438 -19.609  1.00 59.91           C  
ATOM   3486  C   LEU A 447      24.734  10.164 -19.672  1.00 59.91           C  
ATOM   3487  CB  LEU A 447      23.828  11.930 -18.156  1.00 59.91           C  
ATOM   3488  O   LEU A 447      25.922  10.211 -20.000  1.00 59.91           O  
ATOM   3489  CG  LEU A 447      23.344  13.367 -17.969  1.00 59.91           C  
ATOM   3490  CD1 LEU A 447      23.125  13.664 -16.484  1.00 59.91           C  
ATOM   3491  CD2 LEU A 447      24.328  14.359 -18.578  1.00 59.91           C  
ATOM   3492  N   GLU A 448      24.156   9.023 -19.328  1.00 64.88           N  
ATOM   3493  CA  GLU A 448      24.828   7.734 -19.375  1.00 64.88           C  
ATOM   3494  C   GLU A 448      25.219   7.363 -20.797  1.00 64.88           C  
ATOM   3495  CB  GLU A 448      23.953   6.641 -18.766  1.00 64.88           C  
ATOM   3496  O   GLU A 448      26.281   6.785 -21.031  1.00 64.88           O  
ATOM   3497  CG  GLU A 448      23.828   6.723 -17.250  1.00 64.88           C  
ATOM   3498  CD  GLU A 448      25.141   6.500 -16.531  1.00 64.88           C  
ATOM   3499  OE1 GLU A 448      25.234   6.797 -15.312  1.00 64.88           O  
ATOM   3500  OE2 GLU A 448      26.109   6.023 -17.188  1.00 64.88           O  
ATOM   3501  N   ASN A 449      24.312   7.590 -21.719  1.00 65.38           N  
ATOM   3502  CA  ASN A 449      24.625   7.383 -23.125  1.00 65.38           C  
ATOM   3503  C   ASN A 449      25.828   8.195 -23.578  1.00 65.38           C  
ATOM   3504  CB  ASN A 449      23.406   7.727 -24.000  1.00 65.38           C  
ATOM   3505  O   ASN A 449      26.703   7.695 -24.281  1.00 65.38           O  
ATOM   3506  CG  ASN A 449      22.375   6.617 -24.016  1.00 65.38           C  
ATOM   3507  ND2 ASN A 449      21.172   6.930 -24.500  1.00 65.38           N  
ATOM   3508  OD1 ASN A 449      22.641   5.488 -23.609  1.00 65.38           O  
ATOM   3509  N   GLN A 450      25.859   9.445 -23.094  1.00 60.50           N  
ATOM   3510  CA  GLN A 450      26.984  10.328 -23.406  1.00 60.50           C  
ATOM   3511  C   GLN A 450      28.266   9.852 -22.750  1.00 60.50           C  
ATOM   3512  CB  GLN A 450      26.672  11.766 -22.984  1.00 60.50           C  
ATOM   3513  O   GLN A 450      29.344   9.891 -23.344  1.00 60.50           O  
ATOM   3514  CG  GLN A 450      27.719  12.781 -23.453  1.00 60.50           C  
ATOM   3515  CD  GLN A 450      27.703  12.992 -24.953  1.00 60.50           C  
ATOM   3516  NE2 GLN A 450      28.734  13.656 -25.469  1.00 60.50           N  
ATOM   3517  OE1 GLN A 450      26.781  12.555 -25.656  1.00 60.50           O  
ATOM   3518  N   HIS A 451      28.203   9.578 -21.531  1.00 58.59           N  
ATOM   3519  CA  HIS A 451      29.328   9.062 -20.750  1.00 58.59           C  
ATOM   3520  C   HIS A 451      29.906   7.801 -21.391  1.00 58.59           C  
ATOM   3521  CB  HIS A 451      28.906   8.773 -19.312  1.00 58.59           C  
ATOM   3522  O   HIS A 451      31.125   7.648 -21.484  1.00 58.59           O  
ATOM   3523  CG  HIS A 451      30.016   8.258 -18.453  1.00 58.59           C  
ATOM   3524  CD2 HIS A 451      30.969   8.906 -17.750  1.00 58.59           C  
ATOM   3525  ND1 HIS A 451      30.234   6.910 -18.250  1.00 58.59           N  
ATOM   3526  CE1 HIS A 451      31.266   6.758 -17.453  1.00 58.59           C  
ATOM   3527  NE2 HIS A 451      31.734   7.957 -17.141  1.00 58.59           N  
ATOM   3528  N   THR A 452      29.078   6.777 -21.719  1.00 59.50           N  
ATOM   3529  CA  THR A 452      29.484   5.527 -22.344  1.00 59.50           C  
ATOM   3530  C   THR A 452      30.203   5.793 -23.672  1.00 59.50           C  
ATOM   3531  CB  THR A 452      28.266   4.609 -22.594  1.00 59.50           C  
ATOM   3532  O   THR A 452      31.188   5.141 -23.984  1.00 59.50           O  
ATOM   3533  CG2 THR A 452      27.688   4.090 -21.281  1.00 59.50           C  
ATOM   3534  OG1 THR A 452      27.250   5.348 -23.297  1.00 59.50           O  
ATOM   3535  N   ILE A 453      29.734   6.738 -24.312  1.00 60.78           N  
ATOM   3536  CA  ILE A 453      30.312   7.133 -25.594  1.00 60.78           C  
ATOM   3537  C   ILE A 453      31.656   7.832 -25.344  1.00 60.78           C  
ATOM   3538  CB  ILE A 453      29.375   8.055 -26.391  1.00 60.78           C  
ATOM   3539  O   ILE A 453      32.625   7.562 -26.047  1.00 60.78           O  
ATOM   3540  CG1 ILE A 453      28.109   7.293 -26.797  1.00 60.78           C  
ATOM   3541  CG2 ILE A 453      30.078   8.633 -27.609  1.00 60.78           C  
ATOM   3542  CD1 ILE A 453      27.016   8.172 -27.406  1.00 60.78           C  
ATOM   3543  N   ASP A 454      31.750   8.742 -24.391  1.00 54.28           N  
ATOM   3544  CA  ASP A 454      32.938   9.508 -24.031  1.00 54.28           C  
ATOM   3545  C   ASP A 454      34.031   8.594 -23.469  1.00 54.28           C  
ATOM   3546  CB  ASP A 454      32.594  10.594 -23.016  1.00 54.28           C  
ATOM   3547  O   ASP A 454      35.219   8.781 -23.750  1.00 54.28           O  
ATOM   3548  CG  ASP A 454      31.859  11.773 -23.625  1.00 54.28           C  
ATOM   3549  OD1 ASP A 454      31.875  11.914 -24.875  1.00 54.28           O  
ATOM   3550  OD2 ASP A 454      31.266  12.562 -22.875  1.00 54.28           O  
ATOM   3551  N   LEU A 455      33.750   7.715 -22.547  1.00 56.69           N  
ATOM   3552  CA  LEU A 455      34.688   6.746 -21.953  1.00 56.69           C  
ATOM   3553  C   LEU A 455      35.281   5.840 -23.016  1.00 56.69           C  
ATOM   3554  CB  LEU A 455      33.969   5.906 -20.891  1.00 56.69           C  
ATOM   3555  O   LEU A 455      36.469   5.559 -23.000  1.00 56.69           O  
ATOM   3556  CG  LEU A 455      34.844   4.953 -20.078  1.00 56.69           C  
ATOM   3557  CD1 LEU A 455      35.781   5.742 -19.188  1.00 56.69           C  
ATOM   3558  CD2 LEU A 455      33.969   4.020 -19.234  1.00 56.69           C  
ATOM   3559  N   THR A 456      34.469   5.352 -23.875  1.00 59.62           N  
ATOM   3560  CA  THR A 456      34.906   4.516 -24.984  1.00 59.62           C  
ATOM   3561  C   THR A 456      35.812   5.305 -25.922  1.00 59.62           C  
ATOM   3562  CB  THR A 456      33.719   3.953 -25.781  1.00 59.62           C  
ATOM   3563  O   THR A 456      36.812   4.781 -26.422  1.00 59.62           O  
ATOM   3564  CG2 THR A 456      33.000   2.861 -24.984  1.00 59.62           C  
ATOM   3565  OG1 THR A 456      32.781   5.012 -26.047  1.00 59.62           O  
ATOM   3566  N   ASP A 457      35.531   6.570 -26.094  1.00 58.38           N  
ATOM   3567  CA  ASP A 457      36.344   7.484 -26.891  1.00 58.38           C  
ATOM   3568  C   ASP A 457      37.719   7.719 -26.234  1.00 58.38           C  
ATOM   3569  CB  ASP A 457      35.625   8.812 -27.094  1.00 58.38           C  
ATOM   3570  O   ASP A 457      38.750   7.762 -26.922  1.00 58.38           O  
ATOM   3571  CG  ASP A 457      36.188   9.617 -28.266  1.00 58.38           C  
ATOM   3572  OD1 ASP A 457      36.594   9.008 -29.281  1.00 58.38           O  
ATOM   3573  OD2 ASP A 457      36.188  10.859 -28.188  1.00 58.38           O  
ATOM   3574  N   SER A 458      37.750   7.922 -25.000  1.00 58.03           N  
ATOM   3575  CA  SER A 458      38.969   8.133 -24.250  1.00 58.03           C  
ATOM   3576  C   SER A 458      39.844   6.895 -24.266  1.00 58.03           C  
ATOM   3577  CB  SER A 458      38.656   8.516 -22.797  1.00 58.03           C  
ATOM   3578  O   SER A 458      41.062   7.004 -24.422  1.00 58.03           O  
ATOM   3579  OG  SER A 458      39.812   8.602 -22.031  1.00 58.03           O  
ATOM   3580  N   GLU A 459      39.312   5.703 -23.984  1.00 64.25           N  
ATOM   3581  CA  GLU A 459      40.031   4.438 -24.031  1.00 64.25           C  
ATOM   3582  C   GLU A 459      40.562   4.152 -25.422  1.00 64.25           C  
ATOM   3583  CB  GLU A 459      39.125   3.287 -23.578  1.00 64.25           C  
ATOM   3584  O   GLU A 459      41.688   3.658 -25.578  1.00 64.25           O  
ATOM   3585  CG  GLU A 459      38.875   3.264 -22.078  1.00 64.25           C  
ATOM   3586  CD  GLU A 459      38.000   2.096 -21.625  1.00 64.25           C  
ATOM   3587  OE1 GLU A 459      37.812   1.899 -20.406  1.00 64.25           O  
ATOM   3588  OE2 GLU A 459      37.500   1.374 -22.516  1.00 64.25           O  
ATOM   3589  N   MET A 460      39.781   4.480 -26.406  1.00 64.38           N  
ATOM   3590  CA  MET A 460      40.188   4.309 -27.797  1.00 64.38           C  
ATOM   3591  C   MET A 460      41.281   5.289 -28.156  1.00 64.38           C  
ATOM   3592  CB  MET A 460      39.000   4.492 -28.734  1.00 64.38           C  
ATOM   3593  O   MET A 460      42.219   4.941 -28.891  1.00 64.38           O  
ATOM   3594  CG  MET A 460      38.031   3.314 -28.750  1.00 64.38           C  
ATOM   3595  SD  MET A 460      38.875   1.724 -29.094  1.00 64.38           S  
ATOM   3596  CE  MET A 460      39.500   2.043 -30.781  1.00 64.38           C  
ATOM   3597  N   ASN A 461      41.125   6.504 -27.766  1.00 63.62           N  
ATOM   3598  CA  ASN A 461      42.188   7.500 -27.969  1.00 63.62           C  
ATOM   3599  C   ASN A 461      43.500   7.059 -27.344  1.00 63.62           C  
ATOM   3600  CB  ASN A 461      41.750   8.852 -27.406  1.00 63.62           C  
ATOM   3601  O   ASN A 461      44.562   7.262 -27.922  1.00 63.62           O  
ATOM   3602  CG  ASN A 461      40.844   9.617 -28.344  1.00 63.62           C  
ATOM   3603  ND2 ASN A 461      40.125  10.602 -27.812  1.00 63.62           N  
ATOM   3604  OD1 ASN A 461      40.781   9.312 -29.531  1.00 63.62           O  
ATOM   3605  N   LYS A 462      43.406   6.516 -26.156  1.00 68.88           N  
ATOM   3606  CA  LYS A 462      44.594   5.965 -25.484  1.00 68.88           C  
ATOM   3607  C   LYS A 462      45.219   4.836 -26.297  1.00 68.88           C  
ATOM   3608  CB  LYS A 462      44.219   5.465 -24.094  1.00 68.88           C  
ATOM   3609  O   LYS A 462      46.438   4.762 -26.438  1.00 68.88           O  
ATOM   3610  CG  LYS A 462      44.094   6.566 -23.047  1.00 68.88           C  
ATOM   3611  CD  LYS A 462      43.781   6.000 -21.672  1.00 68.88           C  
ATOM   3612  CE  LYS A 462      43.500   7.105 -20.656  1.00 68.88           C  
ATOM   3613  NZ  LYS A 462      43.125   6.551 -19.312  1.00 68.88           N  
ATOM   3614  N   LEU A 463      44.312   3.920 -26.766  1.00 71.06           N  
ATOM   3615  CA  LEU A 463      44.750   2.816 -27.609  1.00 71.06           C  
ATOM   3616  C   LEU A 463      45.375   3.336 -28.906  1.00 71.06           C  
ATOM   3617  CB  LEU A 463      43.562   1.901 -27.938  1.00 71.06           C  
ATOM   3618  O   LEU A 463      46.375   2.812 -29.359  1.00 71.06           O  
ATOM   3619  CG  LEU A 463      43.875   0.647 -28.750  1.00 71.06           C  
ATOM   3620  CD1 LEU A 463      44.875  -0.235 -28.000  1.00 71.06           C  
ATOM   3621  CD2 LEU A 463      42.594  -0.125 -29.062  1.00 71.06           C  
ATOM   3622  N   PHE A 464      44.625   4.328 -29.547  1.00 71.06           N  
ATOM   3623  CA  PHE A 464      45.125   4.949 -30.766  1.00 71.06           C  
ATOM   3624  C   PHE A 464      46.500   5.566 -30.547  1.00 71.06           C  
ATOM   3625  CB  PHE A 464      44.125   6.020 -31.250  1.00 71.06           C  
ATOM   3626  O   PHE A 464      47.406   5.375 -31.375  1.00 71.06           O  
ATOM   3627  CG  PHE A 464      44.500   6.605 -32.594  1.00 71.06           C  
ATOM   3628  CD1 PHE A 464      45.219   7.781 -32.688  1.00 71.06           C  
ATOM   3629  CD2 PHE A 464      44.094   5.977 -33.781  1.00 71.06           C  
ATOM   3630  CE1 PHE A 464      45.562   8.328 -33.906  1.00 71.06           C  
ATOM   3631  CE2 PHE A 464      44.406   6.516 -35.000  1.00 71.06           C  
ATOM   3632  CZ  PHE A 464      45.156   7.688 -35.094  1.00 71.06           C  
ATOM   3633  N   GLU A 465      46.688   6.340 -29.484  1.00 74.88           N  
ATOM   3634  CA  GLU A 465      47.969   6.980 -29.156  1.00 74.88           C  
ATOM   3635  C   GLU A 465      49.031   5.941 -28.875  1.00 74.88           C  
ATOM   3636  CB  GLU A 465      47.781   7.895 -27.938  1.00 74.88           C  
ATOM   3637  O   GLU A 465      50.188   6.117 -29.281  1.00 74.88           O  
ATOM   3638  CG  GLU A 465      47.062   9.195 -28.250  1.00 74.88           C  
ATOM   3639  CD  GLU A 465      47.719  10.008 -29.359  1.00 74.88           C  
ATOM   3640  OE1 GLU A 465      47.000  10.609 -30.172  1.00 74.88           O  
ATOM   3641  OE2 GLU A 465      48.969  10.031 -29.391  1.00 74.88           O  
ATOM   3642  N   LYS A 466      48.688   4.941 -28.203  1.00 81.81           N  
ATOM   3643  CA  LYS A 466      49.594   3.842 -27.891  1.00 81.81           C  
ATOM   3644  C   LYS A 466      50.094   3.139 -29.156  1.00 81.81           C  
ATOM   3645  CB  LYS A 466      48.938   2.840 -26.953  1.00 81.81           C  
ATOM   3646  O   LYS A 466      51.250   2.803 -29.281  1.00 81.81           O  
ATOM   3647  CG  LYS A 466      49.875   1.860 -26.297  1.00 81.81           C  
ATOM   3648  CD  LYS A 466      49.188   0.989 -25.266  1.00 81.81           C  
ATOM   3649  CE  LYS A 466      50.125  -0.036 -24.656  1.00 81.81           C  
ATOM   3650  NZ  LYS A 466      49.438  -0.872 -23.625  1.00 81.81           N  
ATOM   3651  N   THR A 467      49.094   2.805 -30.016  1.00 80.00           N  
ATOM   3652  CA  THR A 467      49.375   2.168 -31.297  1.00 80.00           C  
ATOM   3653  C   THR A 467      50.250   3.070 -32.156  1.00 80.00           C  
ATOM   3654  CB  THR A 467      48.094   1.822 -32.062  1.00 80.00           C  
ATOM   3655  O   THR A 467      51.156   2.596 -32.844  1.00 80.00           O  
ATOM   3656  CG2 THR A 467      48.375   1.047 -33.312  1.00 80.00           C  
ATOM   3657  OG1 THR A 467      47.250   1.023 -31.203  1.00 80.00           O  
ATOM   3658  N   LYS A 468      49.938   4.328 -32.188  1.00 82.38           N  
ATOM   3659  CA  LYS A 468      50.750   5.324 -32.906  1.00 82.38           C  
ATOM   3660  C   LYS A 468      52.188   5.340 -32.406  1.00 82.38           C  
ATOM   3661  CB  LYS A 468      50.125   6.715 -32.750  1.00 82.38           C  
ATOM   3662  O   LYS A 468      53.125   5.395 -33.219  1.00 82.38           O  
ATOM   3663  CG  LYS A 468      50.812   7.797 -33.562  1.00 82.38           C  
ATOM   3664  CD  LYS A 468      50.125   9.141 -33.406  1.00 82.38           C  
ATOM   3665  CE  LYS A 468      50.844  10.234 -34.188  1.00 82.38           C  
ATOM   3666  NZ  LYS A 468      50.156  11.555 -34.062  1.00 82.38           N  
ATOM   3667  N   LYS A 469      52.438   5.227 -31.109  1.00 84.69           N  
ATOM   3668  CA  LYS A 469      53.750   5.207 -30.484  1.00 84.69           C  
ATOM   3669  C   LYS A 469      54.500   3.947 -30.875  1.00 84.69           C  
ATOM   3670  CB  LYS A 469      53.625   5.305 -28.969  1.00 84.69           C  
ATOM   3671  O   LYS A 469      55.719   3.994 -31.078  1.00 84.69           O  
ATOM   3672  CG  LYS A 469      53.344   6.715 -28.453  1.00 84.69           C  
ATOM   3673  CD  LYS A 469      53.344   6.766 -26.938  1.00 84.69           C  
ATOM   3674  CE  LYS A 469      53.000   8.156 -26.422  1.00 84.69           C  
ATOM   3675  NZ  LYS A 469      52.969   8.203 -24.922  1.00 84.69           N  
ATOM   3676  N   GLN A 470      53.844   2.861 -30.938  1.00 84.62           N  
ATOM   3677  CA  GLN A 470      54.406   1.564 -31.281  1.00 84.62           C  
ATOM   3678  C   GLN A 470      54.844   1.520 -32.750  1.00 84.62           C  
ATOM   3679  CB  GLN A 470      53.438   0.439 -31.000  1.00 84.62           C  
ATOM   3680  O   GLN A 470      55.938   1.005 -33.062  1.00 84.62           O  
ATOM   3681  CG  GLN A 470      53.281   0.094 -29.516  1.00 84.62           C  
ATOM   3682  CD  GLN A 470      52.406  -1.103 -29.266  1.00 84.62           C  
ATOM   3683  NE2 GLN A 470      52.750  -1.908 -28.266  1.00 84.62           N  
ATOM   3684  OE1 GLN A 470      51.406  -1.302 -29.969  1.00 84.62           O  
ATOM   3685  N   LEU A 471      53.969   2.025 -33.656  1.00 84.25           N  
ATOM   3686  CA  LEU A 471      54.125   1.943 -35.094  1.00 84.25           C  
ATOM   3687  C   LEU A 471      55.094   3.023 -35.594  1.00 84.25           C  
ATOM   3688  CB  LEU A 471      52.781   2.076 -35.812  1.00 84.25           C  
ATOM   3689  O   LEU A 471      55.781   2.840 -36.594  1.00 84.25           O  
ATOM   3690  CG  LEU A 471      51.844   0.883 -35.688  1.00 84.25           C  
ATOM   3691  CD1 LEU A 471      50.469   1.247 -36.250  1.00 84.25           C  
ATOM   3692  CD2 LEU A 471      52.406  -0.328 -36.438  1.00 84.25           C  
ATOM   3693  N   ARG A 472      55.344   4.047 -34.906  1.00 85.38           N  
ATOM   3694  CA  ARG A 472      56.281   5.133 -35.188  1.00 85.38           C  
ATOM   3695  C   ARG A 472      56.375   5.406 -36.688  1.00 85.38           C  
ATOM   3696  CB  ARG A 472      57.656   4.805 -34.625  1.00 85.38           C  
ATOM   3697  O   ARG A 472      55.375   5.816 -37.312  1.00 85.38           O  
ATOM   3698  CG  ARG A 472      57.719   4.812 -33.094  1.00 85.38           C  
ATOM   3699  CD  ARG A 472      59.125   4.520 -32.594  1.00 85.38           C  
ATOM   3700  NE  ARG A 472      59.219   4.590 -31.156  1.00 85.38           N  
ATOM   3701  NH1 ARG A 472      61.469   4.137 -31.047  1.00 85.38           N  
ATOM   3702  NH2 ARG A 472      60.281   4.496 -29.125  1.00 85.38           N  
ATOM   3703  CZ  ARG A 472      60.344   4.406 -30.453  1.00 85.38           C  
ATOM   3704  N   GLU A 473      57.562   5.348 -37.312  1.00 83.50           N  
ATOM   3705  CA  GLU A 473      57.844   5.699 -38.719  1.00 83.50           C  
ATOM   3706  C   GLU A 473      57.312   4.617 -39.656  1.00 83.50           C  
ATOM   3707  CB  GLU A 473      59.312   5.922 -38.906  1.00 83.50           C  
ATOM   3708  O   GLU A 473      57.344   4.797 -40.875  1.00 83.50           O  
ATOM   3709  CG  GLU A 473      60.188   4.758 -38.469  1.00 83.50           C  
ATOM   3710  CD  GLU A 473      61.438   5.199 -37.719  1.00 83.50           C  
ATOM   3711  OE1 GLU A 473      62.281   4.340 -37.375  1.00 83.50           O  
ATOM   3712  OE2 GLU A 473      61.562   6.414 -37.438  1.00 83.50           O  
ATOM   3713  N   ASN A 474      56.906   3.484 -39.094  1.00 84.31           N  
ATOM   3714  CA  ASN A 474      56.500   2.332 -39.875  1.00 84.31           C  
ATOM   3715  C   ASN A 474      55.062   2.488 -40.375  1.00 84.31           C  
ATOM   3716  CB  ASN A 474      56.625   1.044 -39.062  1.00 84.31           C  
ATOM   3717  O   ASN A 474      54.625   1.737 -41.250  1.00 84.31           O  
ATOM   3718  CG  ASN A 474      58.094   0.689 -38.781  1.00 84.31           C  
ATOM   3719  ND2 ASN A 474      58.281  -0.177 -37.812  1.00 84.31           N  
ATOM   3720  OD1 ASN A 474      59.000   1.189 -39.438  1.00 84.31           O  
ATOM   3721  N   ALA A 475      54.281   3.555 -39.875  1.00 85.31           N  
ATOM   3722  CA  ALA A 475      52.906   3.779 -40.250  1.00 85.31           C  
ATOM   3723  C   ALA A 475      52.562   5.270 -40.281  1.00 85.31           C  
ATOM   3724  CB  ALA A 475      51.969   3.055 -39.281  1.00 85.31           C  
ATOM   3725  O   ALA A 475      53.250   6.078 -39.656  1.00 85.31           O  
ATOM   3726  N   GLU A 476      51.625   5.680 -41.125  1.00 82.12           N  
ATOM   3727  CA  GLU A 476      51.125   7.043 -41.219  1.00 82.12           C  
ATOM   3728  C   GLU A 476      49.656   7.125 -40.781  1.00 82.12           C  
ATOM   3729  CB  GLU A 476      51.281   7.559 -42.656  1.00 82.12           C  
ATOM   3730  O   GLU A 476      48.844   6.312 -41.219  1.00 82.12           O  
ATOM   3731  CG  GLU A 476      50.875   9.016 -42.844  1.00 82.12           C  
ATOM   3732  CD  GLU A 476      51.062   9.523 -44.250  1.00 82.12           C  
ATOM   3733  OE1 GLU A 476      50.875  10.734 -44.500  1.00 82.12           O  
ATOM   3734  OE2 GLU A 476      51.438   8.703 -45.125  1.00 82.12           O  
ATOM   3735  N   ASP A 477      49.531   8.133 -39.875  1.00 80.19           N  
ATOM   3736  CA  ASP A 477      48.188   8.406 -39.406  1.00 80.19           C  
ATOM   3737  C   ASP A 477      47.312   9.008 -40.531  1.00 80.19           C  
ATOM   3738  CB  ASP A 477      48.219   9.344 -38.188  1.00 80.19           C  
ATOM   3739  O   ASP A 477      47.625  10.102 -41.000  1.00 80.19           O  
ATOM   3740  CG  ASP A 477      46.844   9.562 -37.594  1.00 80.19           C  
ATOM   3741  OD1 ASP A 477      45.844   9.117 -38.188  1.00 80.19           O  
ATOM   3742  OD2 ASP A 477      46.750  10.203 -36.531  1.00 80.19           O  
ATOM   3743  N   MET A 478      46.250   8.422 -40.875  1.00 74.00           N  
ATOM   3744  CA  MET A 478      45.375   8.797 -42.000  1.00 74.00           C  
ATOM   3745  C   MET A 478      44.250   9.719 -41.531  1.00 74.00           C  
ATOM   3746  CB  MET A 478      44.812   7.547 -42.656  1.00 74.00           C  
ATOM   3747  O   MET A 478      43.500  10.234 -42.375  1.00 74.00           O  
ATOM   3748  CG  MET A 478      45.844   6.645 -43.281  1.00 74.00           C  
ATOM   3749  SD  MET A 478      45.094   5.184 -44.125  1.00 74.00           S  
ATOM   3750  CE  MET A 478      44.312   5.984 -45.531  1.00 74.00           C  
ATOM   3751  N   GLY A 479      44.156  10.078 -40.219  1.00 61.66           N  
ATOM   3752  CA  GLY A 479      43.188  11.055 -39.750  1.00 61.66           C  
ATOM   3753  C   GLY A 479      41.750  10.508 -39.688  1.00 61.66           C  
ATOM   3754  O   GLY A 479      40.812  11.234 -39.344  1.00 61.66           O  
ATOM   3755  N   ASN A 480      41.531   9.258 -39.938  1.00 59.66           N  
ATOM   3756  CA  ASN A 480      40.219   8.617 -39.875  1.00 59.66           C  
ATOM   3757  C   ASN A 480      40.219   7.441 -38.906  1.00 59.66           C  
ATOM   3758  CB  ASN A 480      39.812   8.164 -41.281  1.00 59.66           C  
ATOM   3759  O   ASN A 480      39.344   6.566 -39.000  1.00 59.66           O  
ATOM   3760  CG  ASN A 480      40.781   7.188 -41.906  1.00 59.66           C  
ATOM   3761  ND2 ASN A 480      40.469   6.672 -43.062  1.00 59.66           N  
ATOM   3762  OD1 ASN A 480      41.844   6.898 -41.312  1.00 59.66           O  
ATOM   3763  N   GLY A 481      41.250   7.484 -37.875  1.00 61.91           N  
ATOM   3764  CA  GLY A 481      41.281   6.383 -36.938  1.00 61.91           C  
ATOM   3765  C   GLY A 481      41.906   5.129 -37.500  1.00 61.91           C  
ATOM   3766  O   GLY A 481      41.844   4.055 -36.906  1.00 61.91           O  
ATOM   3767  N   CYS A 482      42.594   5.301 -38.656  1.00 72.31           N  
ATOM   3768  CA  CYS A 482      43.281   4.230 -39.344  1.00 72.31           C  
ATOM   3769  C   CYS A 482      44.750   4.598 -39.562  1.00 72.31           C  
ATOM   3770  CB  CYS A 482      42.625   3.932 -40.688  1.00 72.31           C  
ATOM   3771  O   CYS A 482      45.094   5.777 -39.656  1.00 72.31           O  
ATOM   3772  SG  CYS A 482      40.906   3.373 -40.531  1.00 72.31           S  
ATOM   3773  N   PHE A 483      45.656   3.498 -39.562  1.00 77.50           N  
ATOM   3774  CA  PHE A 483      47.062   3.646 -39.875  1.00 77.50           C  
ATOM   3775  C   PHE A 483      47.406   2.971 -41.219  1.00 77.50           C  
ATOM   3776  CB  PHE A 483      47.938   3.062 -38.750  1.00 77.50           C  
ATOM   3777  O   PHE A 483      46.938   1.869 -41.500  1.00 77.50           O  
ATOM   3778  CG  PHE A 483      47.781   3.785 -37.438  1.00 77.50           C  
ATOM   3779  CD1 PHE A 483      48.406   5.000 -37.219  1.00 77.50           C  
ATOM   3780  CD2 PHE A 483      47.000   3.248 -36.438  1.00 77.50           C  
ATOM   3781  CE1 PHE A 483      48.281   5.672 -36.000  1.00 77.50           C  
ATOM   3782  CE2 PHE A 483      46.875   3.912 -35.219  1.00 77.50           C  
ATOM   3783  CZ  PHE A 483      47.500   5.125 -35.000  1.00 77.50           C  
ATOM   3784  N   LYS A 484      48.000   3.834 -42.000  1.00 82.81           N  
ATOM   3785  CA  LYS A 484      48.625   3.223 -43.188  1.00 82.81           C  
ATOM   3786  C   LYS A 484      50.000   2.637 -42.844  1.00 82.81           C  
ATOM   3787  CB  LYS A 484      48.750   4.242 -44.312  1.00 82.81           C  
ATOM   3788  O   LYS A 484      50.938   3.373 -42.500  1.00 82.81           O  
ATOM   3789  CG  LYS A 484      49.156   3.641 -45.656  1.00 82.81           C  
ATOM   3790  CD  LYS A 484      49.125   4.676 -46.750  1.00 82.81           C  
ATOM   3791  CE  LYS A 484      49.469   4.059 -48.125  1.00 82.81           C  
ATOM   3792  NZ  LYS A 484      49.375   5.055 -49.219  1.00 82.81           N  
ATOM   3793  N   ILE A 485      50.094   1.218 -42.938  1.00 85.00           N  
ATOM   3794  CA  ILE A 485      51.312   0.525 -42.562  1.00 85.00           C  
ATOM   3795  C   ILE A 485      52.156   0.290 -43.812  1.00 85.00           C  
ATOM   3796  CB  ILE A 485      51.031  -0.817 -41.844  1.00 85.00           C  
ATOM   3797  O   ILE A 485      51.688  -0.244 -44.812  1.00 85.00           O  
ATOM   3798  CG1 ILE A 485      50.156  -0.586 -40.625  1.00 85.00           C  
ATOM   3799  CG2 ILE A 485      52.312  -1.530 -41.500  1.00 85.00           C  
ATOM   3800  CD1 ILE A 485      49.719  -1.868 -39.938  1.00 85.00           C  
ATOM   3801  N   TYR A 486      53.406   0.703 -43.781  1.00 82.31           N  
ATOM   3802  CA  TYR A 486      54.281   0.762 -44.969  1.00 82.31           C  
ATOM   3803  C   TYR A 486      55.156  -0.486 -45.062  1.00 82.31           C  
ATOM   3804  CB  TYR A 486      55.156   2.012 -44.938  1.00 82.31           C  
ATOM   3805  O   TYR A 486      56.062  -0.552 -45.906  1.00 82.31           O  
ATOM   3806  CG  TYR A 486      54.406   3.293 -45.219  1.00 82.31           C  
ATOM   3807  CD1 TYR A 486      53.969   3.592 -46.500  1.00 82.31           C  
ATOM   3808  CD2 TYR A 486      54.156   4.207 -44.188  1.00 82.31           C  
ATOM   3809  CE1 TYR A 486      53.281   4.773 -46.750  1.00 82.31           C  
ATOM   3810  CE2 TYR A 486      53.469   5.391 -44.438  1.00 82.31           C  
ATOM   3811  OH  TYR A 486      52.344   6.836 -45.969  1.00 82.31           O  
ATOM   3812  CZ  TYR A 486      53.031   5.664 -45.719  1.00 82.31           C  
ATOM   3813  N   HIS A 487      54.875  -1.583 -44.219  1.00 80.56           N  
ATOM   3814  CA  HIS A 487      55.500  -2.893 -44.312  1.00 80.56           C  
ATOM   3815  C   HIS A 487      54.438  -4.008 -44.344  1.00 80.56           C  
ATOM   3816  CB  HIS A 487      56.469  -3.111 -43.156  1.00 80.56           C  
ATOM   3817  O   HIS A 487      53.312  -3.791 -43.969  1.00 80.56           O  
ATOM   3818  CG  HIS A 487      55.812  -3.119 -41.812  1.00 80.56           C  
ATOM   3819  CD2 HIS A 487      55.688  -2.141 -40.906  1.00 80.56           C  
ATOM   3820  ND1 HIS A 487      55.219  -4.238 -41.312  1.00 80.56           N  
ATOM   3821  CE1 HIS A 487      54.719  -3.947 -40.094  1.00 80.56           C  
ATOM   3822  NE2 HIS A 487      55.000  -2.682 -39.844  1.00 80.56           N  
ATOM   3823  N   LYS A 488      54.812  -5.133 -44.906  1.00 81.00           N  
ATOM   3824  CA  LYS A 488      53.906  -6.277 -44.906  1.00 81.00           C  
ATOM   3825  C   LYS A 488      53.625  -6.750 -43.469  1.00 81.00           C  
ATOM   3826  CB  LYS A 488      54.469  -7.426 -45.719  1.00 81.00           C  
ATOM   3827  O   LYS A 488      54.562  -6.957 -42.688  1.00 81.00           O  
ATOM   3828  CG  LYS A 488      54.469  -7.176 -47.250  1.00 81.00           C  
ATOM   3829  CD  LYS A 488      55.000  -8.375 -48.000  1.00 81.00           C  
ATOM   3830  CE  LYS A 488      55.094  -8.078 -49.500  1.00 81.00           C  
ATOM   3831  NZ  LYS A 488      55.656  -9.242 -50.250  1.00 81.00           N  
ATOM   3832  N   CYS A 489      52.344  -6.664 -43.125  1.00 79.44           N  
ATOM   3833  CA  CYS A 489      51.938  -7.047 -41.781  1.00 79.44           C  
ATOM   3834  C   CYS A 489      51.094  -8.312 -41.781  1.00 79.44           C  
ATOM   3835  CB  CYS A 489      51.156  -5.914 -41.094  1.00 79.44           C  
ATOM   3836  O   CYS A 489      49.906  -8.266 -42.156  1.00 79.44           O  
ATOM   3837  SG  CYS A 489      51.000  -6.121 -39.312  1.00 79.44           S  
ATOM   3838  N   ASP A 490      51.656  -9.477 -41.500  1.00 78.69           N  
ATOM   3839  CA  ASP A 490      50.969 -10.758 -41.438  1.00 78.69           C  
ATOM   3840  C   ASP A 490      50.281 -10.945 -40.062  1.00 78.69           C  
ATOM   3841  CB  ASP A 490      51.938 -11.906 -41.688  1.00 78.69           C  
ATOM   3842  O   ASP A 490      50.344 -10.062 -39.219  1.00 78.69           O  
ATOM   3843  CG  ASP A 490      53.125 -11.930 -40.688  1.00 78.69           C  
ATOM   3844  OD1 ASP A 490      53.156 -11.078 -39.781  1.00 78.69           O  
ATOM   3845  OD2 ASP A 490      54.000 -12.805 -40.844  1.00 78.69           O  
ATOM   3846  N   ASN A 491      49.500 -12.008 -39.844  1.00 76.81           N  
ATOM   3847  CA  ASN A 491      48.750 -12.305 -38.625  1.00 76.81           C  
ATOM   3848  C   ASN A 491      49.625 -12.250 -37.375  1.00 76.81           C  
ATOM   3849  CB  ASN A 491      48.062 -13.672 -38.719  1.00 76.81           C  
ATOM   3850  O   ASN A 491      49.188 -11.852 -36.312  1.00 76.81           O  
ATOM   3851  CG  ASN A 491      46.812 -13.641 -39.594  1.00 76.81           C  
ATOM   3852  ND2 ASN A 491      46.312 -14.812 -39.969  1.00 76.81           N  
ATOM   3853  OD1 ASN A 491      46.312 -12.562 -39.938  1.00 76.81           O  
ATOM   3854  N   ALA A 492      50.906 -12.641 -37.562  1.00 78.62           N  
ATOM   3855  CA  ALA A 492      51.906 -12.602 -36.500  1.00 78.62           C  
ATOM   3856  C   ALA A 492      52.250 -11.156 -36.125  1.00 78.62           C  
ATOM   3857  CB  ALA A 492      53.156 -13.359 -36.938  1.00 78.62           C  
ATOM   3858  O   ALA A 492      52.406 -10.828 -34.969  1.00 78.62           O  
ATOM   3859  N   CYS A 493      52.438 -10.305 -37.094  1.00 81.25           N  
ATOM   3860  CA  CYS A 493      52.656  -8.867 -36.938  1.00 81.25           C  
ATOM   3861  C   CYS A 493      51.469  -8.195 -36.281  1.00 81.25           C  
ATOM   3862  CB  CYS A 493      52.938  -8.219 -38.312  1.00 81.25           C  
ATOM   3863  O   CYS A 493      51.625  -7.422 -35.344  1.00 81.25           O  
ATOM   3864  SG  CYS A 493      53.062  -6.418 -38.219  1.00 81.25           S  
ATOM   3865  N   ILE A 494      50.281  -8.461 -36.688  1.00 78.12           N  
ATOM   3866  CA  ILE A 494      49.062  -7.941 -36.125  1.00 78.12           C  
ATOM   3867  C   ILE A 494      48.906  -8.398 -34.656  1.00 78.12           C  
ATOM   3868  CB  ILE A 494      47.812  -8.391 -36.938  1.00 78.12           C  
ATOM   3869  O   ILE A 494      48.500  -7.633 -33.812  1.00 78.12           O  
ATOM   3870  CG1 ILE A 494      47.844  -7.738 -38.312  1.00 78.12           C  
ATOM   3871  CG2 ILE A 494      46.531  -8.070 -36.188  1.00 78.12           C  
ATOM   3872  CD1 ILE A 494      46.656  -8.133 -39.219  1.00 78.12           C  
ATOM   3873  N   GLY A 495      49.281  -9.664 -34.375  1.00 78.75           N  
ATOM   3874  CA  GLY A 495      49.281 -10.227 -33.031  1.00 78.75           C  
ATOM   3875  C   GLY A 495      50.281  -9.555 -32.125  1.00 78.75           C  
ATOM   3876  O   GLY A 495      50.031  -9.375 -30.922  1.00 78.75           O  
ATOM   3877  N   SER A 496      51.375  -9.109 -32.625  1.00 82.62           N  
ATOM   3878  CA  SER A 496      52.406  -8.383 -31.891  1.00 82.62           C  
ATOM   3879  C   SER A 496      51.969  -6.957 -31.578  1.00 82.62           C  
ATOM   3880  CB  SER A 496      53.719  -8.344 -32.688  1.00 82.62           C  
ATOM   3881  O   SER A 496      52.312  -6.414 -30.516  1.00 82.62           O  
ATOM   3882  OG  SER A 496      53.562  -7.574 -33.875  1.00 82.62           O  
ATOM   3883  N   ILE A 497      51.188  -6.270 -32.406  1.00 81.62           N  
ATOM   3884  CA  ILE A 497      50.594  -4.957 -32.188  1.00 81.62           C  
ATOM   3885  C   ILE A 497      49.469  -5.062 -31.141  1.00 81.62           C  
ATOM   3886  CB  ILE A 497      50.031  -4.371 -33.500  1.00 81.62           C  
ATOM   3887  O   ILE A 497      49.375  -4.227 -30.234  1.00 81.62           O  
ATOM   3888  CG1 ILE A 497      51.188  -4.121 -34.500  1.00 81.62           C  
ATOM   3889  CG2 ILE A 497      49.250  -3.082 -33.219  1.00 81.62           C  
ATOM   3890  CD1 ILE A 497      50.719  -3.717 -35.875  1.00 81.62           C  
ATOM   3891  N   ARG A 498      48.750  -6.180 -31.156  1.00 77.94           N  
ATOM   3892  CA  ARG A 498      47.688  -6.453 -30.219  1.00 77.94           C  
ATOM   3893  C   ARG A 498      48.219  -6.746 -28.828  1.00 77.94           C  
ATOM   3894  CB  ARG A 498      46.812  -7.625 -30.703  1.00 77.94           C  
ATOM   3895  O   ARG A 498      47.656  -6.312 -27.828  1.00 77.94           O  
ATOM   3896  CG  ARG A 498      45.562  -7.855 -29.875  1.00 77.94           C  
ATOM   3897  CD  ARG A 498      44.719  -9.000 -30.438  1.00 77.94           C  
ATOM   3898  NE  ARG A 498      43.531  -9.227 -29.641  1.00 77.94           N  
ATOM   3899  NH1 ARG A 498      42.562 -10.719 -31.125  1.00 77.94           N  
ATOM   3900  NH2 ARG A 498      41.500 -10.164 -29.188  1.00 77.94           N  
ATOM   3901  CZ  ARG A 498      42.531 -10.039 -29.984  1.00 77.94           C  
ATOM   3902  N   ASN A 499      49.406  -7.512 -28.734  1.00 80.44           N  
ATOM   3903  CA  ASN A 499      50.000  -7.969 -27.484  1.00 80.44           C  
ATOM   3904  C   ASN A 499      51.062  -7.000 -26.984  1.00 80.44           C  
ATOM   3905  CB  ASN A 499      50.594  -9.367 -27.656  1.00 80.44           C  
ATOM   3906  O   ASN A 499      51.781  -7.301 -26.031  1.00 80.44           O  
ATOM   3907  CG  ASN A 499      49.531 -10.438 -27.797  1.00 80.44           C  
ATOM   3908  ND2 ASN A 499      49.906 -11.586 -28.344  1.00 80.44           N  
ATOM   3909  OD1 ASN A 499      48.375 -10.242 -27.406  1.00 80.44           O  
ATOM   3910  N   GLU A 500      51.156  -5.844 -27.750  1.00 80.12           N  
ATOM   3911  CA  GLU A 500      52.062  -4.754 -27.391  1.00 80.12           C  
ATOM   3912  C   GLU A 500      53.531  -5.195 -27.469  1.00 80.12           C  
ATOM   3913  CB  GLU A 500      51.750  -4.230 -25.984  1.00 80.12           C  
ATOM   3914  O   GLU A 500      54.375  -4.723 -26.688  1.00 80.12           O  
ATOM   3915  CG  GLU A 500      50.375  -3.562 -25.875  1.00 80.12           C  
ATOM   3916  CD  GLU A 500      50.094  -3.010 -24.484  1.00 80.12           C  
ATOM   3917  OE1 GLU A 500      48.969  -2.523 -24.250  1.00 80.12           O  
ATOM   3918  OE2 GLU A 500      51.031  -3.061 -23.625  1.00 80.12           O  
ATOM   3919  N   THR A 501      53.875  -6.125 -28.203  1.00 85.38           N  
ATOM   3920  CA  THR A 501      55.250  -6.656 -28.359  1.00 85.38           C  
ATOM   3921  C   THR A 501      55.781  -6.309 -29.750  1.00 85.38           C  
ATOM   3922  CB  THR A 501      55.250  -8.180 -28.156  1.00 85.38           C  
ATOM   3923  O   THR A 501      56.781  -6.902 -30.188  1.00 85.38           O  
ATOM   3924  CG2 THR A 501      54.844  -8.555 -26.750  1.00 85.38           C  
ATOM   3925  OG1 THR A 501      54.344  -8.797 -29.094  1.00 85.38           O  
ATOM   3926  N   TYR A 502      55.125  -5.332 -30.406  1.00 83.25           N  
ATOM   3927  CA  TYR A 502      55.531  -4.910 -31.734  1.00 83.25           C  
ATOM   3928  C   TYR A 502      56.906  -4.223 -31.703  1.00 83.25           C  
ATOM   3929  CB  TYR A 502      54.500  -3.967 -32.344  1.00 83.25           C  
ATOM   3930  O   TYR A 502      57.125  -3.299 -30.906  1.00 83.25           O  
ATOM   3931  CG  TYR A 502      54.875  -3.473 -33.719  1.00 83.25           C  
ATOM   3932  CD1 TYR A 502      55.469  -2.236 -33.906  1.00 83.25           C  
ATOM   3933  CD2 TYR A 502      54.594  -4.242 -34.875  1.00 83.25           C  
ATOM   3934  CE1 TYR A 502      55.812  -1.775 -35.188  1.00 83.25           C  
ATOM   3935  CE2 TYR A 502      54.938  -3.791 -36.125  1.00 83.25           C  
ATOM   3936  OH  TYR A 502      55.875  -2.107 -37.531  1.00 83.25           O  
ATOM   3937  CZ  TYR A 502      55.531  -2.559 -36.281  1.00 83.25           C  
ATOM   3938  N   ASP A 503      57.906  -4.805 -32.438  1.00 85.75           N  
ATOM   3939  CA  ASP A 503      59.250  -4.234 -32.531  1.00 85.75           C  
ATOM   3940  C   ASP A 503      59.406  -3.432 -33.812  1.00 85.75           C  
ATOM   3941  CB  ASP A 503      60.312  -5.340 -32.469  1.00 85.75           C  
ATOM   3942  O   ASP A 503      59.562  -4.004 -34.906  1.00 85.75           O  
ATOM   3943  CG  ASP A 503      61.719  -4.797 -32.344  1.00 85.75           C  
ATOM   3944  OD1 ASP A 503      61.906  -3.574 -32.500  1.00 85.75           O  
ATOM   3945  OD2 ASP A 503      62.656  -5.605 -32.125  1.00 85.75           O  
ATOM   3946  N   HIS A 504      59.438  -2.070 -33.656  1.00 82.62           N  
ATOM   3947  CA  HIS A 504      59.438  -1.168 -34.812  1.00 82.62           C  
ATOM   3948  C   HIS A 504      60.719  -1.299 -35.594  1.00 82.62           C  
ATOM   3949  CB  HIS A 504      59.250   0.279 -34.344  1.00 82.62           C  
ATOM   3950  O   HIS A 504      60.781  -1.015 -36.781  1.00 82.62           O  
ATOM   3951  CG  HIS A 504      60.438   0.870 -33.688  1.00 82.62           C  
ATOM   3952  CD2 HIS A 504      61.406   1.710 -34.188  1.00 82.62           C  
ATOM   3953  ND1 HIS A 504      60.781   0.604 -32.375  1.00 82.62           N  
ATOM   3954  CE1 HIS A 504      61.906   1.259 -32.094  1.00 82.62           C  
ATOM   3955  NE2 HIS A 504      62.281   1.938 -33.156  1.00 82.62           N  
ATOM   3956  N   ASN A 505      61.875  -1.772 -35.062  1.00 84.25           N  
ATOM   3957  CA  ASN A 505      63.188  -1.920 -35.688  1.00 84.25           C  
ATOM   3958  C   ASN A 505      63.188  -3.033 -36.719  1.00 84.25           C  
ATOM   3959  CB  ASN A 505      64.250  -2.182 -34.625  1.00 84.25           C  
ATOM   3960  O   ASN A 505      63.938  -2.957 -37.719  1.00 84.25           O  
ATOM   3961  CG  ASN A 505      64.500  -0.978 -33.719  1.00 84.25           C  
ATOM   3962  ND2 ASN A 505      64.875  -1.229 -32.469  1.00 84.25           N  
ATOM   3963  OD1 ASN A 505      64.438   0.168 -34.188  1.00 84.25           O  
ATOM   3964  N   VAL A 506      62.375  -3.938 -36.469  1.00 83.94           N  
ATOM   3965  CA  VAL A 506      62.344  -5.137 -37.312  1.00 83.94           C  
ATOM   3966  C   VAL A 506      61.750  -4.789 -38.688  1.00 83.94           C  
ATOM   3967  CB  VAL A 506      61.500  -6.246 -36.625  1.00 83.94           C  
ATOM   3968  O   VAL A 506      62.219  -5.297 -39.688  1.00 83.94           O  
ATOM   3969  CG1 VAL A 506      61.281  -7.414 -37.594  1.00 83.94           C  
ATOM   3970  CG2 VAL A 506      62.156  -6.727 -35.344  1.00 83.94           C  
ATOM   3971  N   TYR A 507      60.812  -3.752 -38.750  1.00 81.50           N  
ATOM   3972  CA  TYR A 507      60.062  -3.465 -39.969  1.00 81.50           C  
ATOM   3973  C   TYR A 507      60.406  -2.098 -40.531  1.00 81.50           C  
ATOM   3974  CB  TYR A 507      58.531  -3.523 -39.688  1.00 81.50           C  
ATOM   3975  O   TYR A 507      59.812  -1.638 -41.500  1.00 81.50           O  
ATOM   3976  CG  TYR A 507      58.062  -4.863 -39.156  1.00 81.50           C  
ATOM   3977  CD1 TYR A 507      57.938  -5.953 -40.031  1.00 81.50           C  
ATOM   3978  CD2 TYR A 507      57.750  -5.043 -37.844  1.00 81.50           C  
ATOM   3979  CE1 TYR A 507      57.500  -7.188 -39.562  1.00 81.50           C  
ATOM   3980  CE2 TYR A 507      57.312  -6.277 -37.344  1.00 81.50           C  
ATOM   3981  OH  TYR A 507      56.781  -8.562 -37.750  1.00 81.50           O  
ATOM   3982  CZ  TYR A 507      57.219  -7.340 -38.219  1.00 81.50           C  
ATOM   3983  N   ARG A 508      61.375  -1.473 -39.938  1.00 81.56           N  
ATOM   3984  CA  ARG A 508      61.781  -0.099 -40.219  1.00 81.56           C  
ATOM   3985  C   ARG A 508      62.344   0.028 -41.625  1.00 81.56           C  
ATOM   3986  CB  ARG A 508      62.844   0.376 -39.219  1.00 81.56           C  
ATOM   3987  O   ARG A 508      61.969   0.964 -42.344  1.00 81.56           O  
ATOM   3988  CG  ARG A 508      63.219   1.845 -39.344  1.00 81.56           C  
ATOM   3989  CD  ARG A 508      64.188   2.295 -38.250  1.00 81.56           C  
ATOM   3990  NE  ARG A 508      64.562   3.676 -38.438  1.00 81.56           N  
ATOM   3991  NH1 ARG A 508      65.562   3.895 -36.344  1.00 81.56           N  
ATOM   3992  NH2 ARG A 508      65.562   5.648 -37.812  1.00 81.56           N  
ATOM   3993  CZ  ARG A 508      65.250   4.402 -37.531  1.00 81.56           C  
ATOM   3994  N   ASP A 509      63.219  -0.903 -42.094  1.00 80.06           N  
ATOM   3995  CA  ASP A 509      63.875  -0.863 -43.375  1.00 80.06           C  
ATOM   3996  C   ASP A 509      62.875  -1.060 -44.531  1.00 80.06           C  
ATOM   3997  CB  ASP A 509      65.000  -1.929 -43.438  1.00 80.06           C  
ATOM   3998  O   ASP A 509      62.938  -0.342 -45.531  1.00 80.06           O  
ATOM   3999  CG  ASP A 509      66.188  -1.555 -42.656  1.00 80.06           C  
ATOM   4000  OD1 ASP A 509      66.438  -0.356 -42.375  1.00 80.06           O  
ATOM   4001  OD2 ASP A 509      67.000  -2.467 -42.344  1.00 80.06           O  
ATOM   4002  N   GLU A 510      61.938  -1.999 -44.281  1.00 80.06           N  
ATOM   4003  CA  GLU A 510      60.875  -2.287 -45.219  1.00 80.06           C  
ATOM   4004  C   GLU A 510      59.875  -1.128 -45.312  1.00 80.06           C  
ATOM   4005  CB  GLU A 510      60.125  -3.574 -44.844  1.00 80.06           C  
ATOM   4006  O   GLU A 510      59.406  -0.773 -46.406  1.00 80.06           O  
ATOM   4007  CG  GLU A 510      59.125  -4.055 -45.875  1.00 80.06           C  
ATOM   4008  CD  GLU A 510      58.438  -5.352 -45.500  1.00 80.06           C  
ATOM   4009  OE1 GLU A 510      57.594  -5.836 -46.281  1.00 80.06           O  
ATOM   4010  OE2 GLU A 510      58.750  -5.887 -44.406  1.00 80.06           O  
ATOM   4011  N   ALA A 511      59.500  -0.525 -44.219  1.00 78.94           N  
ATOM   4012  CA  ALA A 511      58.594   0.600 -44.094  1.00 78.94           C  
ATOM   4013  C   ALA A 511      59.188   1.864 -44.719  1.00 78.94           C  
ATOM   4014  CB  ALA A 511      58.250   0.843 -42.625  1.00 78.94           C  
ATOM   4015  O   ALA A 511      58.469   2.609 -45.406  1.00 78.94           O  
ATOM   4016  N   LEU A 512      60.500   2.172 -44.531  1.00 80.69           N  
ATOM   4017  CA  LEU A 512      61.188   3.332 -45.062  1.00 80.69           C  
ATOM   4018  C   LEU A 512      61.344   3.213 -46.594  1.00 80.69           C  
ATOM   4019  CB  LEU A 512      62.594   3.488 -44.406  1.00 80.69           C  
ATOM   4020  O   LEU A 512      61.250   4.211 -47.312  1.00 80.69           O  
ATOM   4021  CG  LEU A 512      62.594   4.090 -43.000  1.00 80.69           C  
ATOM   4022  CD1 LEU A 512      64.000   3.965 -42.406  1.00 80.69           C  
ATOM   4023  CD2 LEU A 512      62.156   5.551 -43.062  1.00 80.69           C  
ATOM   4024  N   ASN A 513      61.594   2.018 -47.094  1.00 78.00           N  
ATOM   4025  CA  ASN A 513      61.719   1.725 -48.531  1.00 78.00           C  
ATOM   4026  C   ASN A 513      60.406   1.888 -49.250  1.00 78.00           C  
ATOM   4027  CB  ASN A 513      62.281   0.313 -48.719  1.00 78.00           C  
ATOM   4028  O   ASN A 513      60.375   2.365 -50.406  1.00 78.00           O  
ATOM   4029  CG  ASN A 513      63.781   0.243 -48.562  1.00 78.00           C  
ATOM   4030  ND2 ASN A 513      64.312  -0.963 -48.375  1.00 78.00           N  
ATOM   4031  OD1 ASN A 513      64.500   1.265 -48.625  1.00 78.00           O  
ATOM   4032  N   ASN A 514      59.312   1.579 -48.594  1.00 72.69           N  
ATOM   4033  CA  ASN A 514      57.969   1.663 -49.156  1.00 72.69           C  
ATOM   4034  C   ASN A 514      57.406   3.074 -49.031  1.00 72.69           C  
ATOM   4035  CB  ASN A 514      57.031   0.658 -48.438  1.00 72.69           C  
ATOM   4036  O   ASN A 514      56.531   3.480 -49.812  1.00 72.69           O  
ATOM   4037  CG  ASN A 514      57.281  -0.769 -48.906  1.00 72.69           C  
ATOM   4038  ND2 ASN A 514      56.906  -1.727 -48.062  1.00 72.69           N  
ATOM   4039  OD1 ASN A 514      57.812  -1.009 -50.000  1.00 72.69           O  
ATOM   4040  N   ARG A 515      57.812   3.846 -47.969  1.00 67.31           N  
ATOM   4041  CA  ARG A 515      57.438   5.227 -47.719  1.00 67.31           C  
ATOM   4042  C   ARG A 515      58.094   6.168 -48.750  1.00 67.31           C  
ATOM   4043  CB  ARG A 515      57.781   5.656 -46.312  1.00 67.31           C  
ATOM   4044  O   ARG A 515      57.438   7.121 -49.219  1.00 67.31           O  
ATOM   4045  CG  ARG A 515      57.094   6.930 -45.844  1.00 67.31           C  
ATOM   4046  CD  ARG A 515      57.344   7.223 -44.375  1.00 67.31           C  
ATOM   4047  NE  ARG A 515      56.625   8.406 -43.938  1.00 67.31           N  
ATOM   4048  NH1 ARG A 515      57.562   8.438 -41.812  1.00 67.31           N  
ATOM   4049  NH2 ARG A 515      56.031  10.031 -42.406  1.00 67.31           N  
ATOM   4050  CZ  ARG A 515      56.750   8.953 -42.719  1.00 67.31           C  
ATOM   4051  N   PHE A 516      59.312   5.906 -49.125  1.00 60.66           N  
ATOM   4052  CA  PHE A 516      60.094   6.758 -50.031  1.00 60.66           C  
ATOM   4053  C   PHE A 516      60.062   6.227 -51.438  1.00 60.66           C  
ATOM   4054  CB  PHE A 516      61.531   6.855 -49.531  1.00 60.66           C  
ATOM   4055  O   PHE A 516      60.812   6.672 -52.312  1.00 60.66           O  
ATOM   4056  CG  PHE A 516      61.719   7.645 -48.250  1.00 60.66           C  
ATOM   4057  CD1 PHE A 516      61.531   9.023 -48.250  1.00 60.66           C  
ATOM   4058  CD2 PHE A 516      62.031   7.004 -47.062  1.00 60.66           C  
ATOM   4059  CE1 PHE A 516      61.688   9.750 -47.062  1.00 60.66           C  
ATOM   4060  CE2 PHE A 516      62.188   7.730 -45.906  1.00 60.66           C  
ATOM   4061  CZ  PHE A 516      62.000   9.102 -45.906  1.00 60.66           C  
ATOM   4062  N   GLN A 517      59.031   5.367 -51.844  1.00 53.19           N  
ATOM   4063  CA  GLN A 517      58.875   4.961 -53.250  1.00 53.19           C  
ATOM   4064  C   GLN A 517      58.469   6.141 -54.125  1.00 53.19           C  
ATOM   4065  CB  GLN A 517      57.875   3.828 -53.375  1.00 53.19           C  
ATOM   4066  O   GLN A 517      57.438   6.773 -53.875  1.00 53.19           O  
ATOM   4067  CG  GLN A 517      58.469   2.439 -53.219  1.00 53.19           C  
ATOM   4068  CD  GLN A 517      57.531   1.336 -53.656  1.00 53.19           C  
ATOM   4069  NE2 GLN A 517      58.062   0.113 -53.750  1.00 53.19           N  
ATOM   4070  OE1 GLN A 517      56.344   1.582 -53.969  1.00 53.19           O  
ATOM   4071  N   ILE A 518      59.406   7.102 -54.406  1.00 40.72           N  
ATOM   4072  CA  ILE A 518      59.219   8.078 -55.469  1.00 40.72           C  
ATOM   4073  C   ILE A 518      58.656   7.387 -56.719  1.00 40.72           C  
ATOM   4074  CB  ILE A 518      60.531   8.805 -55.812  1.00 40.72           C  
ATOM   4075  O   ILE A 518      59.281   6.465 -57.250  1.00 40.72           O  
ATOM   4076  CG1 ILE A 518      61.125   9.469 -54.562  1.00 40.72           C  
ATOM   4077  CG2 ILE A 518      60.312   9.844 -56.938  1.00 40.72           C  
ATOM   4078  CD1 ILE A 518      62.531  10.016 -54.750  1.00 40.72           C  
ATOM   4079  N   LYS A 519      57.344   7.031 -56.812  1.00 38.66           N  
ATOM   4080  CA  LYS A 519      56.750   6.668 -58.094  1.00 38.66           C  
ATOM   4081  C   LYS A 519      57.156   7.641 -59.188  1.00 38.66           C  
ATOM   4082  CB  LYS A 519      55.219   6.621 -57.969  1.00 38.66           C  
ATOM   4083  O   LYS A 519      57.031   8.859 -59.000  1.00 38.66           O  
ATOM   4084  CG  LYS A 519      54.656   5.270 -57.562  1.00 38.66           C  
ATOM   4085  CD  LYS A 519      53.156   5.230 -57.625  1.00 38.66           C  
ATOM   4086  CE  LYS A 519      52.594   3.900 -57.156  1.00 38.66           C  
ATOM   4087  NZ  LYS A 519      51.094   3.873 -57.188  1.00 38.66           N  
ATOM   4088  N   GLY A 520      58.344   7.492 -59.750  1.00 33.75           N  
ATOM   4089  CA  GLY A 520      58.562   8.156 -61.031  1.00 33.75           C  
ATOM   4090  C   GLY A 520      57.281   8.570 -61.719  1.00 33.75           C  
ATOM   4091  O   GLY A 520      56.250   7.875 -61.625  1.00 33.75           O  
ATOM   4092  N   VAL A 521      56.688   9.805 -61.562  1.00 32.75           N  
ATOM   4093  CA  VAL A 521      55.562  10.289 -62.375  1.00 32.75           C  
ATOM   4094  C   VAL A 521      55.406   9.430 -63.625  1.00 32.75           C  
ATOM   4095  CB  VAL A 521      55.750  11.773 -62.750  1.00 32.75           C  
ATOM   4096  O   VAL A 521      56.375   9.266 -64.375  1.00 32.75           O  
ATOM   4097  CG1 VAL A 521      54.594  12.258 -63.625  1.00 32.75           C  
ATOM   4098  CG2 VAL A 521      55.906  12.641 -61.500  1.00 32.75           C  
ATOM   4099  N   GLU A 522      54.656   8.312 -63.719  1.00 39.31           N  
ATOM   4100  CA  GLU A 522      54.188   7.648 -64.938  1.00 39.31           C  
ATOM   4101  C   GLU A 522      53.281   8.555 -65.750  1.00 39.31           C  
ATOM   4102  CB  GLU A 522      53.469   6.344 -64.625  1.00 39.31           C  
ATOM   4103  O   GLU A 522      52.250   9.031 -65.250  1.00 39.31           O  
ATOM   4104  CG  GLU A 522      54.125   5.105 -65.188  1.00 39.31           C  
ATOM   4105  CD  GLU A 522      53.406   3.814 -64.812  1.00 39.31           C  
ATOM   4106  OE1 GLU A 522      53.812   2.730 -65.312  1.00 39.31           O  
ATOM   4107  OE2 GLU A 522      52.406   3.887 -64.062  1.00 39.31           O  
ATOM   4108  N   LEU A 523      53.781   9.484 -66.438  1.00 33.84           N  
ATOM   4109  CA  LEU A 523      53.094  10.352 -67.375  1.00 33.84           C  
ATOM   4110  C   LEU A 523      52.219   9.531 -68.312  1.00 33.84           C  
ATOM   4111  CB  LEU A 523      54.062  11.211 -68.188  1.00 33.84           C  
ATOM   4112  O   LEU A 523      52.719   8.562 -68.938  1.00 33.84           O  
ATOM   4113  CG  LEU A 523      54.656  12.414 -67.438  1.00 33.84           C  
ATOM   4114  CD1 LEU A 523      56.094  12.688 -67.938  1.00 33.84           C  
ATOM   4115  CD2 LEU A 523      53.781  13.641 -67.625  1.00 33.84           C  
ATOM   4116  N   LYS A 524      50.969   9.258 -68.062  1.00 40.56           N  
ATOM   4117  CA  LYS A 524      49.906   8.789 -69.000  1.00 40.56           C  
ATOM   4118  C   LYS A 524      50.125   9.273 -70.375  1.00 40.56           C  
ATOM   4119  CB  LYS A 524      48.531   9.258 -68.438  1.00 40.56           C  
ATOM   4120  O   LYS A 524      50.531  10.406 -70.625  1.00 40.56           O  
ATOM   4121  CG  LYS A 524      47.906   8.312 -67.438  1.00 40.56           C  
ATOM   4122  CD  LYS A 524      46.469   8.719 -67.188  1.00 40.56           C  
ATOM   4123  CE  LYS A 524      45.812   7.797 -66.125  1.00 40.56           C  
ATOM   4124  NZ  LYS A 524      44.406   8.164 -65.875  1.00 40.56           N  
ATOM   4125  N   SER A 525      50.750   8.453 -71.312  1.00 46.22           N  
ATOM   4126  CA  SER A 525      51.000   8.461 -72.750  1.00 46.22           C  
ATOM   4127  C   SER A 525      50.406   9.680 -73.438  1.00 46.22           C  
ATOM   4128  CB  SER A 525      50.500   7.180 -73.375  1.00 46.22           C  
ATOM   4129  O   SER A 525      50.969  10.219 -74.375  1.00 46.22           O  
ATOM   4130  OG  SER A 525      49.312   7.449 -74.125  1.00 46.22           O  
ATOM   4131  N   GLY A 526      49.562  10.508 -72.688  1.00 52.56           N  
ATOM   4132  CA  GLY A 526      48.969  11.734 -73.188  1.00 52.56           C  
ATOM   4133  C   GLY A 526      49.531  12.984 -72.562  1.00 52.56           C  
ATOM   4134  O   GLY A 526      49.656  14.031 -73.188  1.00 52.56           O  
ATOM   4135  N   TYR A 527      50.219  12.922 -71.375  1.00 48.78           N  
ATOM   4136  CA  TYR A 527      50.875  13.977 -70.562  1.00 48.78           C  
ATOM   4137  C   TYR A 527      52.375  13.867 -70.688  1.00 48.78           C  
ATOM   4138  CB  TYR A 527      50.438  13.906 -69.125  1.00 48.78           C  
ATOM   4139  O   TYR A 527      53.094  14.867 -70.562  1.00 48.78           O  
ATOM   4140  CG  TYR A 527      49.375  14.898 -68.750  1.00 48.78           C  
ATOM   4141  CD1 TYR A 527      49.688  16.203 -68.375  1.00 48.78           C  
ATOM   4142  CD2 TYR A 527      48.031  14.531 -68.750  1.00 48.78           C  
ATOM   4143  CE1 TYR A 527      48.719  17.109 -68.000  1.00 48.78           C  
ATOM   4144  CE2 TYR A 527      47.031  15.445 -68.438  1.00 48.78           C  
ATOM   4145  OH  TYR A 527      46.406  17.625 -67.688  1.00 48.78           O  
ATOM   4146  CZ  TYR A 527      47.375  16.719 -68.062  1.00 48.78           C  
ATOM   4147  N   LYS A 528      53.000  12.719 -71.125  1.00 52.25           N  
ATOM   4148  CA  LYS A 528      54.406  12.477 -71.438  1.00 52.25           C  
ATOM   4149  C   LYS A 528      54.812  13.211 -72.688  1.00 52.25           C  
ATOM   4150  CB  LYS A 528      54.688  10.977 -71.562  1.00 52.25           C  
ATOM   4151  O   LYS A 528      55.906  13.805 -72.750  1.00 52.25           O  
ATOM   4152  CG  LYS A 528      56.156  10.602 -71.500  1.00 52.25           C  
ATOM   4153  CD  LYS A 528      56.344   9.094 -71.625  1.00 52.25           C  
ATOM   4154  CE  LYS A 528      57.812   8.727 -71.625  1.00 52.25           C  
ATOM   4155  NZ  LYS A 528      58.031   7.250 -71.688  1.00 52.25           N  
ATOM   4156  N   ASP A 529      53.875  13.422 -73.688  1.00 57.06           N  
ATOM   4157  CA  ASP A 529      54.094  14.180 -74.875  1.00 57.06           C  
ATOM   4158  C   ASP A 529      53.875  15.672 -74.688  1.00 57.06           C  
ATOM   4159  CB  ASP A 529      53.156  13.672 -76.000  1.00 57.06           C  
ATOM   4160  O   ASP A 529      54.594  16.500 -75.188  1.00 57.06           O  
ATOM   4161  CG  ASP A 529      53.656  12.406 -76.688  1.00 57.06           C  
ATOM   4162  OD1 ASP A 529      54.844  12.078 -76.500  1.00 57.06           O  
ATOM   4163  OD2 ASP A 529      52.844  11.727 -77.312  1.00 57.06           O  
ATOM   4164  N   TRP A 530      53.000  16.047 -73.750  1.00 64.38           N  
ATOM   4165  CA  TRP A 530      52.719  17.422 -73.375  1.00 64.38           C  
ATOM   4166  C   TRP A 530      53.781  17.969 -72.438  1.00 64.38           C  
ATOM   4167  CB  TRP A 530      51.312  17.500 -72.750  1.00 64.38           C  
ATOM   4168  O   TRP A 530      54.188  19.125 -72.625  1.00 64.38           O  
ATOM   4169  CG  TRP A 530      51.000  18.844 -72.125  1.00 64.38           C  
ATOM   4170  CD1 TRP A 530      51.719  19.516 -71.188  1.00 64.38           C  
ATOM   4171  CD2 TRP A 530      49.906  19.688 -72.500  1.00 64.38           C  
ATOM   4172  CE2 TRP A 530      50.000  20.844 -71.688  1.00 64.38           C  
ATOM   4173  CE3 TRP A 530      48.844  19.578 -73.438  1.00 64.38           C  
ATOM   4174  NE1 TRP A 530      51.094  20.719 -70.938  1.00 64.38           N  
ATOM   4175  CH2 TRP A 530      48.062  21.750 -72.688  1.00 64.38           C  
ATOM   4176  CZ2 TRP A 530      49.062  21.891 -71.812  1.00 64.38           C  
ATOM   4177  CZ3 TRP A 530      47.938  20.609 -73.500  1.00 64.38           C  
ATOM   4178  N   ILE A 531      54.219  17.188 -71.500  1.00 65.38           N  
ATOM   4179  CA  ILE A 531      55.281  17.562 -70.562  1.00 65.38           C  
ATOM   4180  C   ILE A 531      56.625  17.562 -71.250  1.00 65.38           C  
ATOM   4181  CB  ILE A 531      55.312  16.609 -69.312  1.00 65.38           C  
ATOM   4182  O   ILE A 531      57.469  18.422 -71.000  1.00 65.38           O  
ATOM   4183  CG1 ILE A 531      54.094  16.844 -68.438  1.00 65.38           C  
ATOM   4184  CG2 ILE A 531      56.625  16.812 -68.562  1.00 65.38           C  
ATOM   4185  CD1 ILE A 531      53.906  15.781 -67.375  1.00 65.38           C  
ATOM   4186  N   LEU A 532      56.906  16.688 -72.250  1.00 67.50           N  
ATOM   4187  CA  LEU A 532      58.094  16.688 -73.125  1.00 67.50           C  
ATOM   4188  C   LEU A 532      58.062  17.859 -74.062  1.00 67.50           C  
ATOM   4189  CB  LEU A 532      58.188  15.375 -73.875  1.00 67.50           C  
ATOM   4190  O   LEU A 532      59.094  18.484 -74.312  1.00 67.50           O  
ATOM   4191  CG  LEU A 532      59.375  14.469 -73.562  1.00 67.50           C  
ATOM   4192  CD1 LEU A 532      58.906  13.039 -73.312  1.00 67.50           C  
ATOM   4193  CD2 LEU A 532      60.406  14.492 -74.688  1.00 67.50           C  
ATOM   4194  N   TRP A 533      56.844  18.344 -74.500  1.00 70.12           N  
ATOM   4195  CA  TRP A 533      56.656  19.500 -75.375  1.00 70.12           C  
ATOM   4196  C   TRP A 533      56.812  20.812 -74.625  1.00 70.12           C  
ATOM   4197  CB  TRP A 533      55.312  19.453 -76.062  1.00 70.12           C  
ATOM   4198  O   TRP A 533      57.375  21.781 -75.125  1.00 70.12           O  
ATOM   4199  CG  TRP A 533      55.312  18.750 -77.438  1.00 70.12           C  
ATOM   4200  CD1 TRP A 533      54.938  17.453 -77.688  1.00 70.12           C  
ATOM   4201  CD2 TRP A 533      55.750  19.297 -78.688  1.00 70.12           C  
ATOM   4202  CE2 TRP A 533      55.594  18.281 -79.625  1.00 70.12           C  
ATOM   4203  CE3 TRP A 533      56.219  20.547 -79.062  1.00 70.12           C  
ATOM   4204  NE1 TRP A 533      55.094  17.172 -79.000  1.00 70.12           N  
ATOM   4205  CH2 TRP A 533      56.375  19.734 -81.312  1.00 70.12           C  
ATOM   4206  CZ2 TRP A 533      55.906  18.484 -81.000  1.00 70.12           C  
ATOM   4207  CZ3 TRP A 533      56.531  20.750 -80.375  1.00 70.12           C  
ATOM   4208  N   ILE A 534      56.312  20.812 -73.312  1.00 74.38           N  
ATOM   4209  CA  ILE A 534      56.438  21.969 -72.438  1.00 74.38           C  
ATOM   4210  C   ILE A 534      57.906  22.109 -71.938  1.00 74.38           C  
ATOM   4211  CB  ILE A 534      55.500  21.891 -71.250  1.00 74.38           C  
ATOM   4212  O   ILE A 534      58.438  23.203 -71.938  1.00 74.38           O  
ATOM   4213  CG1 ILE A 534      54.031  21.953 -71.688  1.00 74.38           C  
ATOM   4214  CG2 ILE A 534      55.812  23.000 -70.250  1.00 74.38           C  
ATOM   4215  CD1 ILE A 534      53.031  21.734 -70.562  1.00 74.38           C  
ATOM   4216  N   SER A 535      58.625  20.969 -71.625  1.00 71.56           N  
ATOM   4217  CA  SER A 535      60.031  20.953 -71.250  1.00 71.56           C  
ATOM   4218  C   SER A 535      60.906  21.312 -72.500  1.00 71.56           C  
ATOM   4219  CB  SER A 535      60.438  19.594 -70.750  1.00 71.56           C  
ATOM   4220  O   SER A 535      61.875  22.047 -72.312  1.00 71.56           O  
ATOM   4221  OG  SER A 535      61.781  19.281 -71.062  1.00 71.56           O  
ATOM   4222  N   PHE A 536      60.531  20.812 -73.688  1.00 75.44           N  
ATOM   4223  CA  PHE A 536      61.188  21.156 -74.938  1.00 75.44           C  
ATOM   4224  C   PHE A 536      60.969  22.625 -75.312  1.00 75.44           C  
ATOM   4225  CB  PHE A 536      60.688  20.266 -76.125  1.00 75.44           C  
ATOM   4226  O   PHE A 536      61.938  23.312 -75.688  1.00 75.44           O  
ATOM   4227  CG  PHE A 536      61.406  20.484 -77.438  1.00 75.44           C  
ATOM   4228  CD1 PHE A 536      60.844  21.250 -78.438  1.00 75.44           C  
ATOM   4229  CD2 PHE A 536      62.656  19.938 -77.625  1.00 75.44           C  
ATOM   4230  CE1 PHE A 536      61.531  21.453 -79.625  1.00 75.44           C  
ATOM   4231  CE2 PHE A 536      63.344  20.141 -78.812  1.00 75.44           C  
ATOM   4232  CZ  PHE A 536      62.781  20.891 -79.812  1.00 75.44           C  
ATOM   4233  N   ALA A 537      59.750  23.188 -75.062  1.00 75.62           N  
ATOM   4234  CA  ALA A 537      59.438  24.594 -75.312  1.00 75.62           C  
ATOM   4235  C   ALA A 537      60.125  25.500 -74.312  1.00 75.62           C  
ATOM   4236  CB  ALA A 537      57.906  24.797 -75.250  1.00 75.62           C  
ATOM   4237  O   ALA A 537      60.656  26.562 -74.688  1.00 75.62           O  
ATOM   4238  N   MET A 538      60.188  25.047 -73.062  1.00 75.62           N  
ATOM   4239  CA  MET A 538      60.875  25.812 -72.000  1.00 75.62           C  
ATOM   4240  C   MET A 538      62.375  25.781 -72.188  1.00 75.62           C  
ATOM   4241  CB  MET A 538      60.500  25.297 -70.625  1.00 75.62           C  
ATOM   4242  O   MET A 538      63.062  26.781 -71.938  1.00 75.62           O  
ATOM   4243  CG  MET A 538      59.094  25.672 -70.188  1.00 75.62           C  
ATOM   4244  SD  MET A 538      58.875  27.484 -70.062  1.00 75.62           S  
ATOM   4245  CE  MET A 538      59.938  27.859 -68.625  1.00 75.62           C  
ATOM   4246  N   SER A 539      62.938  24.594 -72.625  1.00 78.12           N  
ATOM   4247  CA  SER A 539      64.375  24.484 -72.875  1.00 78.12           C  
ATOM   4248  C   SER A 539      64.750  25.312 -74.125  1.00 78.12           C  
ATOM   4249  CB  SER A 539      64.750  23.031 -73.125  1.00 78.12           C  
ATOM   4250  O   SER A 539      65.812  25.938 -74.188  1.00 78.12           O  
ATOM   4251  OG  SER A 539      64.250  22.547 -74.375  1.00 78.12           O  
ATOM   4252  N   CYS A 540      63.875  25.375 -75.125  1.00 78.31           N  
ATOM   4253  CA  CYS A 540      64.062  26.188 -76.312  1.00 78.31           C  
ATOM   4254  C   CYS A 540      63.969  27.672 -76.000  1.00 78.31           C  
ATOM   4255  CB  CYS A 540      63.031  25.844 -77.375  1.00 78.31           C  
ATOM   4256  O   CYS A 540      64.750  28.484 -76.500  1.00 78.31           O  
ATOM   4257  SG  CYS A 540      63.719  25.094 -78.875  1.00 78.31           S  
ATOM   4258  N   PHE A 541      63.031  28.016 -75.062  1.00 78.94           N  
ATOM   4259  CA  PHE A 541      62.875  29.391 -74.625  1.00 78.94           C  
ATOM   4260  C   PHE A 541      64.125  29.844 -73.812  1.00 78.94           C  
ATOM   4261  CB  PHE A 541      61.625  29.531 -73.750  1.00 78.94           C  
ATOM   4262  O   PHE A 541      64.562  30.969 -74.000  1.00 78.94           O  
ATOM   4263  CG  PHE A 541      61.219  30.953 -73.500  1.00 78.94           C  
ATOM   4264  CD1 PHE A 541      61.469  31.562 -72.312  1.00 78.94           C  
ATOM   4265  CD2 PHE A 541      60.562  31.688 -74.500  1.00 78.94           C  
ATOM   4266  CE1 PHE A 541      61.094  32.875 -72.062  1.00 78.94           C  
ATOM   4267  CE2 PHE A 541      60.188  33.000 -74.250  1.00 78.94           C  
ATOM   4268  CZ  PHE A 541      60.438  33.594 -73.062  1.00 78.94           C  
ATOM   4269  N   LEU A 542      64.562  29.000 -73.000  1.00 81.00           N  
ATOM   4270  CA  LEU A 542      65.750  29.344 -72.188  1.00 81.00           C  
ATOM   4271  C   LEU A 542      67.000  29.469 -73.125  1.00 81.00           C  
ATOM   4272  CB  LEU A 542      66.000  28.281 -71.125  1.00 81.00           C  
ATOM   4273  O   LEU A 542      67.812  30.344 -72.875  1.00 81.00           O  
ATOM   4274  CG  LEU A 542      65.125  28.344 -69.875  1.00 81.00           C  
ATOM   4275  CD1 LEU A 542      65.312  27.078 -69.062  1.00 81.00           C  
ATOM   4276  CD2 LEU A 542      65.500  29.578 -69.062  1.00 81.00           C  
ATOM   4277  N   LEU A 543      67.062  28.594 -74.125  1.00 82.31           N  
ATOM   4278  CA  LEU A 543      68.125  28.688 -75.062  1.00 82.31           C  
ATOM   4279  C   LEU A 543      68.062  29.969 -75.875  1.00 82.31           C  
ATOM   4280  CB  LEU A 543      68.125  27.484 -76.000  1.00 82.31           C  
ATOM   4281  O   LEU A 543      69.062  30.625 -76.188  1.00 82.31           O  
ATOM   4282  CG  LEU A 543      69.125  26.359 -75.750  1.00 82.31           C  
ATOM   4283  CD1 LEU A 543      68.688  25.062 -76.438  1.00 82.31           C  
ATOM   4284  CD2 LEU A 543      70.500  26.766 -76.188  1.00 82.31           C  
ATOM   4285  N   CYS A 544      66.875  30.438 -76.250  1.00 81.50           N  
ATOM   4286  CA  CYS A 544      66.688  31.688 -77.000  1.00 81.50           C  
ATOM   4287  C   CYS A 544      67.062  32.875 -76.125  1.00 81.50           C  
ATOM   4288  CB  CYS A 544      65.188  31.797 -77.438  1.00 81.50           C  
ATOM   4289  O   CYS A 544      67.625  33.844 -76.625  1.00 81.50           O  
ATOM   4290  SG  CYS A 544      64.750  30.734 -78.812  1.00 81.50           S  
ATOM   4291  N   ILE A 545      66.625  32.781 -74.812  1.00 82.00           N  
ATOM   4292  CA  ILE A 545      67.000  33.844 -73.875  1.00 82.00           C  
ATOM   4293  C   ILE A 545      68.500  33.906 -73.750  1.00 82.00           C  
ATOM   4294  CB  ILE A 545      66.312  33.625 -72.562  1.00 82.00           C  
ATOM   4295  O   ILE A 545      69.062  35.000 -73.688  1.00 82.00           O  
ATOM   4296  CG1 ILE A 545      64.750  33.781 -72.688  1.00 82.00           C  
ATOM   4297  CG2 ILE A 545      66.875  34.625 -71.500  1.00 82.00           C  
ATOM   4298  CD1 ILE A 545      64.000  33.531 -71.375  1.00 82.00           C  
ATOM   4299  N   ALA A 546      69.062  32.750 -73.625  1.00 81.50           N  
ATOM   4300  CA  ALA A 546      70.562  32.719 -73.500  1.00 81.50           C  
ATOM   4301  C   ALA A 546      71.188  33.250 -74.750  1.00 81.50           C  
ATOM   4302  CB  ALA A 546      71.000  31.281 -73.188  1.00 81.50           C  
ATOM   4303  O   ALA A 546      72.188  33.969 -74.688  1.00 81.50           O  
ATOM   4304  N   LEU A 547      70.750  32.875 -75.938  1.00 81.38           N  
ATOM   4305  CA  LEU A 547      71.250  33.344 -77.250  1.00 81.38           C  
ATOM   4306  C   LEU A 547      71.000  34.844 -77.375  1.00 81.38           C  
ATOM   4307  CB  LEU A 547      70.625  32.562 -78.375  1.00 81.38           C  
ATOM   4308  O   LEU A 547      71.938  35.562 -77.875  1.00 81.38           O  
ATOM   4309  CG  LEU A 547      71.312  31.297 -78.812  1.00 81.38           C  
ATOM   4310  CD1 LEU A 547      70.312  30.344 -79.500  1.00 81.38           C  
ATOM   4311  CD2 LEU A 547      72.438  31.625 -79.750  1.00 81.38           C  
ATOM   4312  N   LEU A 548      69.812  35.312 -77.000  1.00 80.94           N  
ATOM   4313  CA  LEU A 548      69.500  36.750 -77.062  1.00 80.94           C  
ATOM   4314  C   LEU A 548      70.375  37.500 -76.062  1.00 80.94           C  
ATOM   4315  CB  LEU A 548      68.062  37.000 -76.750  1.00 80.94           C  
ATOM   4316  O   LEU A 548      70.875  38.625 -76.375  1.00 80.94           O  
ATOM   4317  CG  LEU A 548      67.062  36.750 -77.875  1.00 80.94           C  
ATOM   4318  CD1 LEU A 548      65.625  36.688 -77.375  1.00 80.94           C  
ATOM   4319  CD2 LEU A 548      67.188  37.812 -79.000  1.00 80.94           C  
ATOM   4320  N   GLY A 549      70.562  36.875 -74.875  1.00 81.50           N  
ATOM   4321  CA  GLY A 549      71.500  37.438 -73.938  1.00 81.50           C  
ATOM   4322  C   GLY A 549      72.875  37.500 -74.438  1.00 81.50           C  
ATOM   4323  O   GLY A 549      73.625  38.500 -74.250  1.00 81.50           O  
ATOM   4324  N   PHE A 550      73.312  36.469 -75.125  1.00 79.56           N  
ATOM   4325  CA  PHE A 550      74.625  36.406 -75.750  1.00 79.56           C  
ATOM   4326  C   PHE A 550      74.750  37.406 -76.875  1.00 79.56           C  
ATOM   4327  CB  PHE A 550      74.938  34.969 -76.250  1.00 79.56           C  
ATOM   4328  O   PHE A 550      75.750  38.062 -77.000  1.00 79.56           O  
ATOM   4329  CG  PHE A 550      76.312  34.781 -76.688  1.00 79.56           C  
ATOM   4330  CD1 PHE A 550      76.688  34.844 -78.062  1.00 79.56           C  
ATOM   4331  CD2 PHE A 550      77.312  34.500 -75.750  1.00 79.56           C  
ATOM   4332  CE1 PHE A 550      78.000  34.656 -78.438  1.00 79.56           C  
ATOM   4333  CE2 PHE A 550      78.688  34.312 -76.188  1.00 79.56           C  
ATOM   4334  CZ  PHE A 550      79.000  34.406 -77.562  1.00 79.56           C  
ATOM   4335  N   ILE A 551      73.750  37.500 -77.750  1.00 78.38           N  
ATOM   4336  CA  ILE A 551      73.688  38.469 -78.875  1.00 78.38           C  
ATOM   4337  C   ILE A 551      73.688  39.875 -78.312  1.00 78.38           C  
ATOM   4338  CB  ILE A 551      72.438  38.219 -79.750  1.00 78.38           C  
ATOM   4339  O   ILE A 551      74.375  40.750 -78.812  1.00 78.38           O  
ATOM   4340  CG1 ILE A 551      72.562  36.875 -80.438  1.00 78.38           C  
ATOM   4341  CG2 ILE A 551      72.312  39.375 -80.750  1.00 78.38           C  
ATOM   4342  CD1 ILE A 551      71.312  36.500 -81.250  1.00 78.38           C  
ATOM   4343  N   MET A 552      72.938  40.094 -77.250  1.00 73.75           N  
ATOM   4344  CA  MET A 552      72.875  41.406 -76.625  1.00 73.75           C  
ATOM   4345  C   MET A 552      74.188  41.719 -75.938  1.00 73.75           C  
ATOM   4346  CB  MET A 552      71.750  41.469 -75.562  1.00 73.75           C  
ATOM   4347  O   MET A 552      74.688  42.844 -75.938  1.00 73.75           O  
ATOM   4348  CG  MET A 552      70.375  41.594 -76.250  1.00 73.75           C  
ATOM   4349  SD  MET A 552      70.062  43.250 -76.938  1.00 73.75           S  
ATOM   4350  CE  MET A 552      69.875  44.219 -75.438  1.00 73.75           C  
ATOM   4351  N   TRP A 553      74.750  40.688 -75.250  1.00 76.19           N  
ATOM   4352  CA  TRP A 553      76.062  40.781 -74.688  1.00 76.19           C  
ATOM   4353  C   TRP A 553      77.125  40.969 -75.750  1.00 76.19           C  
ATOM   4354  CB  TRP A 553      76.375  39.531 -73.812  1.00 76.19           C  
ATOM   4355  O   TRP A 553      78.062  41.812 -75.562  1.00 76.19           O  
ATOM   4356  CG  TRP A 553      77.688  39.562 -73.125  1.00 76.19           C  
ATOM   4357  CD1 TRP A 553      78.062  40.281 -72.000  1.00 76.19           C  
ATOM   4358  CD2 TRP A 553      78.875  38.875 -73.500  1.00 76.19           C  
ATOM   4359  CE2 TRP A 553      79.875  39.219 -72.562  1.00 76.19           C  
ATOM   4360  CE3 TRP A 553      79.188  37.969 -74.562  1.00 76.19           C  
ATOM   4361  NE1 TRP A 553      79.375  40.062 -71.688  1.00 76.19           N  
ATOM   4362  CH2 TRP A 553      81.438  37.812 -73.688  1.00 76.19           C  
ATOM   4363  CZ2 TRP A 553      81.188  38.688 -72.688  1.00 76.19           C  
ATOM   4364  CZ3 TRP A 553      80.500  37.469 -74.625  1.00 76.19           C  
ATOM   4365  N   ALA A 554      77.062  40.250 -76.875  1.00 72.38           N  
ATOM   4366  CA  ALA A 554      78.000  40.375 -78.000  1.00 72.38           C  
ATOM   4367  C   ALA A 554      77.812  41.688 -78.750  1.00 72.38           C  
ATOM   4368  CB  ALA A 554      77.812  39.188 -78.938  1.00 72.38           C  
ATOM   4369  O   ALA A 554      78.750  42.250 -79.250  1.00 72.38           O  
ATOM   4370  N   CYS A 555      76.562  42.312 -78.750  1.00 67.75           N  
ATOM   4371  CA  CYS A 555      76.250  43.594 -79.312  1.00 67.75           C  
ATOM   4372  C   CYS A 555      76.688  44.719 -78.438  1.00 67.75           C  
ATOM   4373  CB  CYS A 555      74.750  43.688 -79.625  1.00 67.75           C  
ATOM   4374  O   CYS A 555      77.062  45.781 -78.938  1.00 67.75           O  
ATOM   4375  SG  CYS A 555      74.188  42.906 -81.125  1.00 67.75           S  
ATOM   4376  N   GLN A 556      76.750  44.500 -77.062  1.00 65.06           N  
ATOM   4377  CA  GLN A 556      77.188  45.469 -76.000  1.00 65.06           C  
ATOM   4378  C   GLN A 556      78.750  45.500 -75.875  1.00 65.06           C  
ATOM   4379  CB  GLN A 556      76.562  45.188 -74.688  1.00 65.06           C  
ATOM   4380  O   GLN A 556      79.312  46.531 -75.625  1.00 65.06           O  
ATOM   4381  CG  GLN A 556      75.125  45.719 -74.562  1.00 65.06           C  
ATOM   4382  CD  GLN A 556      74.562  45.531 -73.125  1.00 65.06           C  
ATOM   4383  NE2 GLN A 556      73.625  46.375 -72.750  1.00 65.06           N  
ATOM   4384  OE1 GLN A 556      74.938  44.594 -72.438  1.00 65.06           O  
ATOM   4385  N   LYS A 557      79.438  44.375 -76.250  1.00 63.53           N  
ATOM   4386  CA  LYS A 557      80.875  44.188 -76.125  1.00 63.53           C  
ATOM   4387  C   LYS A 557      81.562  44.281 -77.500  1.00 63.53           C  
ATOM   4388  CB  LYS A 557      81.188  42.844 -75.500  1.00 63.53           C  
ATOM   4389  O   LYS A 557      82.750  44.344 -77.625  1.00 63.53           O  
ATOM   4390  CG  LYS A 557      81.312  42.906 -74.000  1.00 63.53           C  
ATOM   4391  CD  LYS A 557      82.125  41.750 -73.438  1.00 63.53           C  
ATOM   4392  CE  LYS A 557      82.250  41.812 -71.938  1.00 63.53           C  
ATOM   4393  NZ  LYS A 557      83.125  40.719 -71.375  1.00 63.53           N  
ATOM   4394  N   GLY A 558      80.750  45.000 -78.625  1.00 59.53           N  
ATOM   4395  CA  GLY A 558      81.375  45.562 -79.812  1.00 59.53           C  
ATOM   4396  C   GLY A 558      81.938  44.469 -80.750  1.00 59.53           C  
ATOM   4397  O   GLY A 558      82.625  44.781 -81.688  1.00 59.53           O  
ATOM   4398  N   ASN A 559      81.375  43.156 -80.938  1.00 55.56           N  
ATOM   4399  CA  ASN A 559      81.875  42.094 -81.812  1.00 55.56           C  
ATOM   4400  C   ASN A 559      80.750  41.562 -82.688  1.00 55.56           C  
ATOM   4401  CB  ASN A 559      82.500  40.969 -81.000  1.00 55.56           C  
ATOM   4402  O   ASN A 559      81.000  40.875 -83.688  1.00 55.56           O  
ATOM   4403  CG  ASN A 559      83.875  40.625 -81.438  1.00 55.56           C  
ATOM   4404  ND2 ASN A 559      84.500  39.688 -80.812  1.00 55.56           N  
ATOM   4405  OD1 ASN A 559      84.375  41.219 -82.438  1.00 55.56           O  
ATOM   4406  N   ILE A 560      79.500  42.281 -82.938  1.00 52.41           N  
ATOM   4407  CA  ILE A 560      78.562  41.844 -83.938  1.00 52.41           C  
ATOM   4408  C   ILE A 560      77.688  43.062 -84.375  1.00 52.41           C  
ATOM   4409  CB  ILE A 560      77.625  40.750 -83.438  1.00 52.41           C  
ATOM   4410  O   ILE A 560      77.188  43.781 -83.562  1.00 52.41           O  
ATOM   4411  CG1 ILE A 560      78.438  39.469 -83.125  1.00 52.41           C  
ATOM   4412  CG2 ILE A 560      76.500  40.438 -84.438  1.00 52.41           C  
ATOM   4413  CD1 ILE A 560      77.688  38.438 -82.312  1.00 52.41           C  
ATOM   4414  N   ARG A 561      78.062  43.781 -85.500  1.00 47.69           N  
ATOM   4415  CA  ARG A 561      77.375  44.812 -86.250  1.00 47.69           C  
ATOM   4416  C   ARG A 561      76.125  44.219 -87.000  1.00 47.69           C  
ATOM   4417  CB  ARG A 561      78.312  45.406 -87.312  1.00 47.69           C  
ATOM   4418  O   ARG A 561      76.250  43.250 -87.750  1.00 47.69           O  
ATOM   4419  CG  ARG A 561      79.062  46.625 -86.812  1.00 47.69           C  
ATOM   4420  CD  ARG A 561      79.875  47.281 -87.938  1.00 47.69           C  
ATOM   4421  NE  ARG A 561      80.562  48.469 -87.438  1.00 47.69           N  
ATOM   4422  NH1 ARG A 561      81.438  49.062 -89.500  1.00 47.69           N  
ATOM   4423  NH2 ARG A 561      81.938  50.344 -87.688  1.00 47.69           N  
ATOM   4424  CZ  ARG A 561      81.312  49.281 -88.188  1.00 47.69           C  
ATOM   4425  N   CYS A 562      74.875  44.125 -86.250  1.00 51.25           N  
ATOM   4426  CA  CYS A 562      73.688  43.688 -87.000  1.00 51.25           C  
ATOM   4427  C   CYS A 562      72.812  44.875 -87.375  1.00 51.25           C  
ATOM   4428  CB  CYS A 562      72.875  42.656 -86.188  1.00 51.25           C  
ATOM   4429  O   CYS A 562      72.500  45.688 -86.500  1.00 51.25           O  
ATOM   4430  SG  CYS A 562      73.000  41.000 -86.875  1.00 51.25           S  
ATOM   4431  N   ASN A 563      72.812  45.469 -88.688  1.00 46.09           N  
ATOM   4432  CA  ASN A 563      72.000  46.219 -89.625  1.00 46.09           C  
ATOM   4433  C   ASN A 563      70.750  45.469 -90.062  1.00 46.09           C  
ATOM   4434  CB  ASN A 563      72.812  46.625 -90.875  1.00 46.09           C  
ATOM   4435  O   ASN A 563      70.875  44.375 -90.625  1.00 46.09           O  
ATOM   4436  CG  ASN A 563      73.500  47.969 -90.688  1.00 46.09           C  
ATOM   4437  ND2 ASN A 563      74.375  48.312 -91.625  1.00 46.09           N  
ATOM   4438  OD1 ASN A 563      73.250  48.719 -89.750  1.00 46.09           O  
ATOM   4439  N   ILE A 564      69.562  45.500 -89.250  1.00 46.88           N  
ATOM   4440  CA  ILE A 564      68.438  44.969 -89.938  1.00 46.88           C  
ATOM   4441  C   ILE A 564      67.438  46.094 -90.312  1.00 46.88           C  
ATOM   4442  CB  ILE A 564      67.688  43.906 -89.062  1.00 46.88           C  
ATOM   4443  O   ILE A 564      67.125  46.938 -89.438  1.00 46.88           O  
ATOM   4444  CG1 ILE A 564      68.562  42.719 -88.812  1.00 46.88           C  
ATOM   4445  CG2 ILE A 564      66.375  43.469 -89.750  1.00 46.88           C  
ATOM   4446  CD1 ILE A 564      68.062  41.781 -87.688  1.00 46.88           C  
ATOM   4447  N   CYS A 565      67.312  46.531 -91.688  1.00 34.75           N  
ATOM   4448  CA  CYS A 565      66.250  47.094 -92.438  1.00 34.75           C  
ATOM   4449  C   CYS A 565      65.125  46.094 -92.625  1.00 34.75           C  
ATOM   4450  CB  CYS A 565      66.750  47.562 -93.812  1.00 34.75           C  
ATOM   4451  O   CYS A 565      65.312  44.906 -92.875  1.00 34.75           O  
ATOM   4452  SG  CYS A 565      67.625  49.125 -93.812  1.00 34.75           S  
ATOM   4453  N   ILE A 566      63.906  46.312 -92.062  1.00 34.78           N  
ATOM   4454  CA  ILE A 566      62.531  45.875 -91.938  1.00 34.78           C  
ATOM   4455  C   ILE A 566      62.406  44.438 -92.438  1.00 34.78           C  
ATOM   4456  CB  ILE A 566      61.562  46.781 -92.750  1.00 34.78           C  
ATOM   4457  O   ILE A 566      62.938  44.094 -93.500  1.00 34.78           O  
ATOM   4458  CG1 ILE A 566      61.625  48.219 -92.188  1.00 34.78           C  
ATOM   4459  CG2 ILE A 566      60.156  46.250 -92.688  1.00 34.78           C  
ATOM   4460  CD1 ILE A 566      60.906  49.250 -93.062  1.00 34.78           C  
TER    4461      ILE A 566                                                      
ENDMDL                                                                          
END                                                                             
