# Supplementary material for: Future Sequon Finder - A novel approach for predicting future N-linked glycosylation sequon locations on viral surface proteins
Source: PLoS One. 2025 Aug 14;20(8):e0328174. doi: 10.1371/journal.pone.0328174 (PMC12352829; doi:10.1371/journal.pone.0328174)
Supplement: S3 File — (ZIP) [file pone.0328174.s004.zip › S3_File/S3_File/Human H3N2/Future Prediction Strains/ACuracao100822024_0f7bf_unrelaxed_rank_001_alphafold2_ptm_model_1_seed_000.pdb]

MODEL     1                                                                     
ATOM      1  N   MET A   1      17.047 -30.000 -70.188  1.00 46.41           N  
ATOM      2  CA  MET A   1      17.375 -28.641 -70.562  1.00 46.41           C  
ATOM      3  C   MET A   1      16.875 -27.641 -69.562  1.00 46.41           C  
ATOM      4  CB  MET A   1      16.781 -28.312 -71.938  1.00 46.41           C  
ATOM      5  O   MET A   1      17.531 -26.641 -69.312  1.00 46.41           O  
ATOM      6  CG  MET A   1      17.828 -28.141 -73.062  1.00 46.41           C  
ATOM      7  SD  MET A   1      17.125 -27.438 -74.625  1.00 46.41           S  
ATOM      8  CE  MET A   1      16.953 -28.953 -75.562  1.00 46.41           C  
ATOM      9  N   LYS A   2      15.883 -28.016 -68.688  1.00 50.53           N  
ATOM     10  CA  LYS A   2      15.320 -27.266 -67.562  1.00 50.53           C  
ATOM     11  C   LYS A   2      16.094 -27.547 -66.250  1.00 50.53           C  
ATOM     12  CB  LYS A   2      13.844 -27.625 -67.375  1.00 50.53           C  
ATOM     13  O   LYS A   2      16.266 -26.656 -65.438  1.00 50.53           O  
ATOM     14  CG  LYS A   2      12.922 -26.969 -68.375  1.00 50.53           C  
ATOM     15  CD  LYS A   2      11.453 -27.219 -68.062  1.00 50.53           C  
ATOM     16  CE  LYS A   2      10.531 -26.625 -69.125  1.00 50.53           C  
ATOM     17  NZ  LYS A   2       9.102 -26.953 -68.875  1.00 50.53           N  
ATOM     18  N   ALA A   3      16.828 -28.641 -66.250  1.00 58.00           N  
ATOM     19  CA  ALA A   3      17.688 -29.047 -65.125  1.00 58.00           C  
ATOM     20  C   ALA A   3      19.078 -28.469 -65.250  1.00 58.00           C  
ATOM     21  CB  ALA A   3      17.750 -30.578 -65.000  1.00 58.00           C  
ATOM     22  O   ALA A   3      19.688 -28.062 -64.250  1.00 58.00           O  
ATOM     23  N   ILE A   4      19.484 -28.172 -66.438  1.00 67.81           N  
ATOM     24  CA  ILE A   4      20.750 -27.562 -66.812  1.00 67.81           C  
ATOM     25  C   ILE A   4      20.656 -26.047 -66.688  1.00 67.81           C  
ATOM     26  CB  ILE A   4      21.188 -27.953 -68.250  1.00 67.81           C  
ATOM     27  O   ILE A   4      21.594 -25.391 -66.188  1.00 67.81           O  
ATOM     28  CG1 ILE A   4      21.469 -29.469 -68.312  1.00 67.81           C  
ATOM     29  CG2 ILE A   4      22.422 -27.156 -68.688  1.00 67.81           C  
ATOM     30  CD1 ILE A   4      21.719 -29.984 -69.688  1.00 67.81           C  
ATOM     31  N   ILE A   5      19.531 -25.484 -66.750  1.00 66.50           N  
ATOM     32  CA  ILE A   5      19.219 -24.062 -66.625  1.00 66.50           C  
ATOM     33  C   ILE A   5      18.969 -23.703 -65.188  1.00 66.50           C  
ATOM     34  CB  ILE A   5      18.000 -23.672 -67.500  1.00 66.50           C  
ATOM     35  O   ILE A   5      19.391 -22.656 -64.750  1.00 66.50           O  
ATOM     36  CG1 ILE A   5      18.312 -23.891 -69.000  1.00 66.50           C  
ATOM     37  CG2 ILE A   5      17.578 -22.234 -67.250  1.00 66.50           C  
ATOM     38  CD1 ILE A   5      17.094 -23.719 -69.938  1.00 66.50           C  
ATOM     39  N   ALA A   6      18.547 -24.672 -64.375  1.00 64.00           N  
ATOM     40  CA  ALA A   6      18.297 -24.516 -62.969  1.00 64.00           C  
ATOM     41  C   ALA A   6      19.594 -24.703 -62.156  1.00 64.00           C  
ATOM     42  CB  ALA A   6      17.250 -25.531 -62.500  1.00 64.00           C  
ATOM     43  O   ALA A   6      19.828 -23.984 -61.188  1.00 64.00           O  
ATOM     44  N   LEU A   7      20.516 -25.438 -62.750  1.00 64.25           N  
ATOM     45  CA  LEU A   7      21.828 -25.672 -62.156  1.00 64.25           C  
ATOM     46  C   LEU A   7      22.781 -24.531 -62.531  1.00 64.25           C  
ATOM     47  CB  LEU A   7      22.406 -27.000 -62.625  1.00 64.25           C  
ATOM     48  O   LEU A   7      23.609 -24.125 -61.719  1.00 64.25           O  
ATOM     49  CG  LEU A   7      22.609 -28.062 -61.562  1.00 64.25           C  
ATOM     50  CD1 LEU A   7      22.062 -29.422 -62.031  1.00 64.25           C  
ATOM     51  CD2 LEU A   7      24.094 -28.188 -61.188  1.00 64.25           C  
ATOM     52  N   SER A   8      22.547 -23.844 -63.625  1.00 60.78           N  
ATOM     53  CA  SER A   8      23.281 -22.688 -64.125  1.00 60.78           C  
ATOM     54  C   SER A   8      22.812 -21.406 -63.406  1.00 60.78           C  
ATOM     55  CB  SER A   8      23.125 -22.547 -65.625  1.00 60.78           C  
ATOM     56  O   SER A   8      23.609 -20.531 -63.125  1.00 60.78           O  
ATOM     57  OG  SER A   8      22.906 -21.188 -66.000  1.00 60.78           O  
ATOM     58  N   ASN A   9      21.547 -21.375 -62.938  1.00 56.22           N  
ATOM     59  CA  ASN A   9      20.938 -20.281 -62.219  1.00 56.22           C  
ATOM     60  C   ASN A   9      21.203 -20.375 -60.719  1.00 56.22           C  
ATOM     61  CB  ASN A   9      19.422 -20.234 -62.469  1.00 56.22           C  
ATOM     62  O   ASN A   9      21.406 -19.344 -60.062  1.00 56.22           O  
ATOM     63  CG  ASN A   9      19.062 -19.422 -63.688  1.00 56.22           C  
ATOM     64  ND2 ASN A   9      18.062 -19.875 -64.438  1.00 56.22           N  
ATOM     65  OD1 ASN A   9      19.672 -18.391 -63.969  1.00 56.22           O  
ATOM     66  N   ILE A  10      21.516 -21.578 -60.219  1.00 63.75           N  
ATOM     67  CA  ILE A  10      21.891 -21.859 -58.844  1.00 63.75           C  
ATOM     68  C   ILE A  10      23.406 -21.672 -58.688  1.00 63.75           C  
ATOM     69  CB  ILE A  10      21.484 -23.297 -58.438  1.00 63.75           C  
ATOM     70  O   ILE A  10      23.859 -21.141 -57.688  1.00 63.75           O  
ATOM     71  CG1 ILE A  10      19.969 -23.438 -58.438  1.00 63.75           C  
ATOM     72  CG2 ILE A  10      22.078 -23.641 -57.062  1.00 63.75           C  
ATOM     73  CD1 ILE A  10      19.469 -24.859 -58.250  1.00 63.75           C  
ATOM     74  N   LEU A  11      24.156 -21.938 -59.844  1.00 58.06           N  
ATOM     75  CA  LEU A  11      25.594 -21.734 -59.938  1.00 58.06           C  
ATOM     76  C   LEU A  11      25.922 -20.250 -60.156  1.00 58.06           C  
ATOM     77  CB  LEU A  11      26.203 -22.562 -61.062  1.00 58.06           C  
ATOM     78  O   LEU A  11      26.891 -19.750 -59.594  1.00 58.06           O  
ATOM     79  CG  LEU A  11      27.484 -23.312 -60.719  1.00 58.06           C  
ATOM     80  CD1 LEU A  11      27.203 -24.812 -60.562  1.00 58.06           C  
ATOM     81  CD2 LEU A  11      28.531 -23.094 -61.812  1.00 58.06           C  
ATOM     82  N   CYS A  12      24.969 -19.484 -60.719  1.00 52.06           N  
ATOM     83  CA  CYS A  12      25.047 -18.031 -60.906  1.00 52.06           C  
ATOM     84  C   CYS A  12      24.578 -17.281 -59.656  1.00 52.06           C  
ATOM     85  CB  CYS A  12      24.203 -17.609 -62.125  1.00 52.06           C  
ATOM     86  O   CYS A  12      25.125 -16.234 -59.344  1.00 52.06           O  
ATOM     87  SG  CYS A  12      25.125 -17.625 -63.688  1.00 52.06           S  
ATOM     88  N   LEU A  13      23.750 -17.922 -58.844  1.00 47.84           N  
ATOM     89  CA  LEU A  13      23.250 -17.391 -57.594  1.00 47.84           C  
ATOM     90  C   LEU A  13      24.188 -17.734 -56.438  1.00 47.84           C  
ATOM     91  CB  LEU A  13      21.844 -17.922 -57.312  1.00 47.84           C  
ATOM     92  O   LEU A  13      24.344 -16.953 -55.500  1.00 47.84           O  
ATOM     93  CG  LEU A  13      20.688 -17.188 -58.000  1.00 47.84           C  
ATOM     94  CD1 LEU A  13      19.469 -18.109 -58.094  1.00 47.84           C  
ATOM     95  CD2 LEU A  13      20.328 -15.906 -57.250  1.00 47.84           C  
ATOM     96  N   VAL A  14      25.016 -18.828 -56.688  1.00 47.44           N  
ATOM     97  CA  VAL A  14      26.062 -19.234 -55.781  1.00 47.44           C  
ATOM     98  C   VAL A  14      27.344 -18.469 -56.062  1.00 47.44           C  
ATOM     99  CB  VAL A  14      26.328 -20.766 -55.875  1.00 47.44           C  
ATOM    100  O   VAL A  14      28.078 -18.094 -55.156  1.00 47.44           O  
ATOM    101  CG1 VAL A  14      27.516 -21.156 -54.969  1.00 47.44           C  
ATOM    102  CG2 VAL A  14      25.078 -21.547 -55.469  1.00 47.44           C  
ATOM    103  N   PHE A  15      27.484 -17.953 -57.375  1.00 41.56           N  
ATOM    104  CA  PHE A  15      28.594 -17.125 -57.781  1.00 41.56           C  
ATOM    105  C   PHE A  15      28.250 -15.648 -57.688  1.00 41.56           C  
ATOM    106  CB  PHE A  15      29.016 -17.453 -59.219  1.00 41.56           C  
ATOM    107  O   PHE A  15      29.141 -14.797 -57.562  1.00 41.56           O  
ATOM    108  CG  PHE A  15      29.828 -18.719 -59.375  1.00 41.56           C  
ATOM    109  CD1 PHE A  15      31.156 -18.750 -58.938  1.00 41.56           C  
ATOM    110  CD2 PHE A  15      29.266 -19.859 -59.906  1.00 41.56           C  
ATOM    111  CE1 PHE A  15      31.906 -19.922 -59.062  1.00 41.56           C  
ATOM    112  CE2 PHE A  15      30.000 -21.031 -60.000  1.00 41.56           C  
ATOM    113  CZ  PHE A  15      31.328 -21.062 -59.594  1.00 41.56           C  
ATOM    114  N   ALA A  16      26.953 -15.258 -57.500  1.00 39.59           N  
ATOM    115  CA  ALA A  16      26.406 -13.922 -57.281  1.00 39.59           C  
ATOM    116  C   ALA A  16      26.156 -13.680 -55.781  1.00 39.59           C  
ATOM    117  CB  ALA A  16      25.125 -13.719 -58.062  1.00 39.59           C  
ATOM    118  O   ALA A  16      25.906 -12.547 -55.375  1.00 39.59           O  
ATOM    119  N   GLN A  17      26.406 -14.648 -54.875  1.00 31.72           N  
ATOM    120  CA  GLN A  17      26.594 -14.516 -53.438  1.00 31.72           C  
ATOM    121  C   GLN A  17      28.047 -14.242 -53.062  1.00 31.72           C  
ATOM    122  CB  GLN A  17      26.109 -15.781 -52.719  1.00 31.72           C  
ATOM    123  O   GLN A  17      28.953 -14.961 -53.531  1.00 31.72           O  
ATOM    124  CG  GLN A  17      24.656 -15.734 -52.281  1.00 31.72           C  
ATOM    125  CD  GLN A  17      24.203 -17.000 -51.594  1.00 31.72           C  
ATOM    126  NE2 GLN A  17      23.234 -16.875 -50.688  1.00 31.72           N  
ATOM    127  OE1 GLN A  17      24.703 -18.094 -51.875  1.00 31.72           O  
ATOM    128  N   LYS A  18      28.547 -13.117 -53.469  1.00 30.67           N  
ATOM    129  CA  LYS A  18      29.781 -12.586 -52.906  1.00 30.67           C  
ATOM    130  C   LYS A  18      30.438 -13.586 -51.969  1.00 30.67           C  
ATOM    131  CB  LYS A  18      29.547 -11.266 -52.188  1.00 30.67           C  
ATOM    132  O   LYS A  18      29.891 -13.906 -50.906  1.00 30.67           O  
ATOM    133  CG  LYS A  18      30.500 -10.156 -52.594  1.00 30.67           C  
ATOM    134  CD  LYS A  18      30.172  -8.852 -51.875  1.00 30.67           C  
ATOM    135  CE  LYS A  18      31.094  -7.719 -52.312  1.00 30.67           C  
ATOM    136  NZ  LYS A  18      30.703  -6.414 -51.719  1.00 30.67           N  
ATOM    137  N   ILE A  19      30.703 -14.891 -52.344  1.00 27.80           N  
ATOM    138  CA  ILE A  19      31.797 -15.625 -51.719  1.00 27.80           C  
ATOM    139  C   ILE A  19      32.969 -14.680 -51.469  1.00 27.80           C  
ATOM    140  CB  ILE A  19      32.250 -16.812 -52.625  1.00 27.80           C  
ATOM    141  O   ILE A  19      33.406 -13.969 -52.375  1.00 27.80           O  
ATOM    142  CG1 ILE A  19      31.078 -17.734 -52.906  1.00 27.80           C  
ATOM    143  CG2 ILE A  19      33.406 -17.578 -51.938  1.00 27.80           C  
ATOM    144  CD1 ILE A  19      31.375 -18.797 -53.969  1.00 27.80           C  
ATOM    145  N   PRO A  20      33.094 -14.016 -50.250  1.00 29.31           N  
ATOM    146  CA  PRO A  20      34.250 -13.148 -50.062  1.00 29.31           C  
ATOM    147  C   PRO A  20      35.469 -13.594 -50.844  1.00 29.31           C  
ATOM    148  CB  PRO A  20      34.500 -13.266 -48.562  1.00 29.31           C  
ATOM    149  O   PRO A  20      35.875 -14.758 -50.781  1.00 29.31           O  
ATOM    150  CG  PRO A  20      33.719 -14.461 -48.125  1.00 29.31           C  
ATOM    151  CD  PRO A  20      33.062 -15.070 -49.344  1.00 29.31           C  
ATOM    152  N   GLY A  21      35.500 -13.836 -52.281  1.00 28.92           N  
ATOM    153  CA  GLY A  21      36.719 -13.688 -53.062  1.00 28.92           C  
ATOM    154  C   GLY A  21      37.906 -13.281 -52.219  1.00 28.92           C  
ATOM    155  O   GLY A  21      37.781 -12.391 -51.344  1.00 28.92           O  
ATOM    156  N   ASN A  22      38.594 -14.148 -51.500  1.00 30.88           N  
ATOM    157  CA  ASN A  22      40.031 -14.234 -51.312  1.00 30.88           C  
ATOM    158  C   ASN A  22      40.750 -13.031 -51.938  1.00 30.88           C  
ATOM    159  CB  ASN A  22      40.562 -15.531 -51.938  1.00 30.88           C  
ATOM    160  O   ASN A  22      41.031 -13.000 -53.125  1.00 30.88           O  
ATOM    161  CG  ASN A  22      41.906 -15.930 -51.375  1.00 30.88           C  
ATOM    162  ND2 ASN A  22      42.656 -16.766 -52.094  1.00 30.88           N  
ATOM    163  OD1 ASN A  22      42.312 -15.477 -50.281  1.00 30.88           O  
ATOM    164  N   ASP A  23      40.188 -11.789 -51.875  1.00 39.09           N  
ATOM    165  CA  ASP A  23      41.062 -10.648 -52.031  1.00 39.09           C  
ATOM    166  C   ASP A  23      42.062 -10.555 -50.906  1.00 39.09           C  
ATOM    167  CB  ASP A  23      40.250  -9.352 -52.125  1.00 39.09           C  
ATOM    168  O   ASP A  23      41.719 -10.250 -49.750  1.00 39.09           O  
ATOM    169  CG  ASP A  23      39.688  -9.109 -53.531  1.00 39.09           C  
ATOM    170  OD1 ASP A  23      40.062  -9.812 -54.469  1.00 39.09           O  
ATOM    171  OD2 ASP A  23      38.812  -8.211 -53.656  1.00 39.09           O  
ATOM    172  N   ASN A  24      42.844 -11.516 -50.594  1.00 45.09           N  
ATOM    173  CA  ASN A  24      44.094 -11.727 -49.844  1.00 45.09           C  
ATOM    174  C   ASN A  24      45.000 -10.492 -49.906  1.00 45.09           C  
ATOM    175  CB  ASN A  24      44.844 -12.953 -50.375  1.00 45.09           C  
ATOM    176  O   ASN A  24      46.156 -10.547 -49.469  1.00 45.09           O  
ATOM    177  CG  ASN A  24      44.125 -14.250 -50.031  1.00 45.09           C  
ATOM    178  ND2 ASN A  24      44.562 -15.344 -50.625  1.00 45.09           N  
ATOM    179  OD1 ASN A  24      43.188 -14.273 -49.219  1.00 45.09           O  
ATOM    180  N   SER A  25      44.438  -9.180 -49.750  1.00 53.44           N  
ATOM    181  CA  SER A  25      45.531  -8.273 -49.438  1.00 53.44           C  
ATOM    182  C   SER A  25      45.062  -7.066 -48.656  1.00 53.44           C  
ATOM    183  CB  SER A  25      46.219  -7.812 -50.750  1.00 53.44           C  
ATOM    184  O   SER A  25      45.875  -6.223 -48.250  1.00 53.44           O  
ATOM    185  OG  SER A  25      45.312  -7.062 -51.531  1.00 53.44           O  
ATOM    186  N   THR A  26      43.656  -7.117 -47.938  1.00 63.03           N  
ATOM    187  CA  THR A  26      43.312  -5.922 -47.188  1.00 63.03           C  
ATOM    188  C   THR A  26      42.469  -6.277 -45.969  1.00 63.03           C  
ATOM    189  CB  THR A  26      42.594  -4.887 -48.031  1.00 63.03           C  
ATOM    190  O   THR A  26      41.594  -7.129 -46.031  1.00 63.03           O  
ATOM    191  CG2 THR A  26      43.469  -4.348 -49.156  1.00 63.03           C  
ATOM    192  OG1 THR A  26      41.438  -5.504 -48.625  1.00 63.03           O  
ATOM    193  N   ALA A  27      42.969  -6.227 -44.750  1.00 72.75           N  
ATOM    194  CA  ALA A  27      42.375  -6.422 -43.406  1.00 72.75           C  
ATOM    195  C   ALA A  27      41.750  -5.133 -42.906  1.00 72.75           C  
ATOM    196  CB  ALA A  27      43.438  -6.922 -42.438  1.00 72.75           C  
ATOM    197  O   ALA A  27      42.156  -4.035 -43.281  1.00 72.75           O  
ATOM    198  N   THR A  28      40.500  -5.234 -42.344  1.00 76.75           N  
ATOM    199  CA  THR A  28      39.812  -4.109 -41.719  1.00 76.75           C  
ATOM    200  C   THR A  28      39.906  -4.184 -40.219  1.00 76.75           C  
ATOM    201  CB  THR A  28      38.344  -4.066 -42.156  1.00 76.75           C  
ATOM    202  O   THR A  28      39.625  -5.230 -39.625  1.00 76.75           O  
ATOM    203  CG2 THR A  28      37.656  -2.814 -41.625  1.00 76.75           C  
ATOM    204  OG1 THR A  28      38.250  -4.070 -43.594  1.00 76.75           O  
ATOM    205  N   LEU A  29      40.531  -3.209 -39.625  1.00 77.50           N  
ATOM    206  CA  LEU A  29      40.656  -3.059 -38.188  1.00 77.50           C  
ATOM    207  C   LEU A  29      39.688  -1.990 -37.656  1.00 77.50           C  
ATOM    208  CB  LEU A  29      42.094  -2.701 -37.781  1.00 77.50           C  
ATOM    209  O   LEU A  29      39.812  -0.813 -38.000  1.00 77.50           O  
ATOM    210  CG  LEU A  29      42.344  -2.473 -36.281  1.00 77.50           C  
ATOM    211  CD1 LEU A  29      42.188  -3.783 -35.531  1.00 77.50           C  
ATOM    212  CD2 LEU A  29      43.719  -1.866 -36.062  1.00 77.50           C  
ATOM    213  N   CYS A  30      38.750  -2.451 -36.875  1.00 72.75           N  
ATOM    214  CA  CYS A  30      37.750  -1.528 -36.344  1.00 72.75           C  
ATOM    215  C   CYS A  30      37.969  -1.343 -34.844  1.00 72.75           C  
ATOM    216  CB  CYS A  30      36.344  -2.031 -36.594  1.00 72.75           C  
ATOM    217  O   CYS A  30      38.031  -2.320 -34.094  1.00 72.75           O  
ATOM    218  SG  CYS A  30      35.969  -2.201 -38.375  1.00 72.75           S  
ATOM    219  N   LEU A  31      38.188  -0.099 -34.438  1.00 66.81           N  
ATOM    220  CA  LEU A  31      38.375   0.265 -33.031  1.00 66.81           C  
ATOM    221  C   LEU A  31      37.125   0.924 -32.469  1.00 66.81           C  
ATOM    222  CB  LEU A  31      39.562   1.206 -32.875  1.00 66.81           C  
ATOM    223  O   LEU A  31      36.469   1.714 -33.156  1.00 66.81           O  
ATOM    224  CG  LEU A  31      40.938   0.654 -33.312  1.00 66.81           C  
ATOM    225  CD1 LEU A  31      41.906   1.797 -33.594  1.00 66.81           C  
ATOM    226  CD2 LEU A  31      41.500  -0.282 -32.250  1.00 66.81           C  
ATOM    227  N   GLY A  32      36.219   0.063 -31.656  1.00 57.88           N  
ATOM    228  CA  GLY A  32      35.125   0.317 -30.750  1.00 57.88           C  
ATOM    229  C   GLY A  32      34.312   1.542 -31.125  1.00 57.88           C  
ATOM    230  O   GLY A  32      33.281   1.823 -30.516  1.00 57.88           O  
ATOM    231  N   HIS A  33      34.500   2.459 -32.312  1.00 57.88           N  
ATOM    232  CA  HIS A  33      33.625   3.506 -32.844  1.00 57.88           C  
ATOM    233  C   HIS A  33      32.875   3.023 -34.094  1.00 57.88           C  
ATOM    234  CB  HIS A  33      34.438   4.754 -33.188  1.00 57.88           C  
ATOM    235  O   HIS A  33      33.438   2.879 -35.156  1.00 57.88           O  
ATOM    236  CG  HIS A  33      34.219   5.906 -32.281  1.00 57.88           C  
ATOM    237  CD2 HIS A  33      33.500   7.043 -32.438  1.00 57.88           C  
ATOM    238  ND1 HIS A  33      34.750   5.961 -31.000  1.00 57.88           N  
ATOM    239  CE1 HIS A  33      34.344   7.090 -30.422  1.00 57.88           C  
ATOM    240  NE2 HIS A  33      33.594   7.766 -31.281  1.00 57.88           N  
ATOM    241  N   HIS A  34      32.031   1.977 -33.969  1.00 57.75           N  
ATOM    242  CA  HIS A  34      31.328   1.527 -35.156  1.00 57.75           C  
ATOM    243  C   HIS A  34      30.031   2.293 -35.344  1.00 57.75           C  
ATOM    244  CB  HIS A  34      31.047   0.025 -35.062  1.00 57.75           C  
ATOM    245  O   HIS A  34      29.359   2.629 -34.344  1.00 57.75           O  
ATOM    246  CG  HIS A  34      32.281  -0.814 -35.094  1.00 57.75           C  
ATOM    247  CD2 HIS A  34      32.906  -1.495 -34.094  1.00 57.75           C  
ATOM    248  ND1 HIS A  34      33.031  -1.023 -36.219  1.00 57.75           N  
ATOM    249  CE1 HIS A  34      34.062  -1.800 -35.938  1.00 57.75           C  
ATOM    250  NE2 HIS A  34      34.031  -2.100 -34.656  1.00 57.75           N  
ATOM    251  N   ALA A  35      29.969   3.088 -36.531  1.00 59.50           N  
ATOM    252  CA  ALA A  35      28.703   3.656 -36.969  1.00 59.50           C  
ATOM    253  C   ALA A  35      27.641   2.576 -37.125  1.00 59.50           C  
ATOM    254  CB  ALA A  35      28.906   4.395 -38.312  1.00 59.50           C  
ATOM    255  O   ALA A  35      27.891   1.518 -37.719  1.00 59.50           O  
ATOM    256  N   VAL A  36      26.641   2.641 -36.312  1.00 65.31           N  
ATOM    257  CA  VAL A  36      25.484   1.757 -36.438  1.00 65.31           C  
ATOM    258  C   VAL A  36      24.344   2.484 -37.125  1.00 65.31           C  
ATOM    259  CB  VAL A  36      25.016   1.257 -35.031  1.00 65.31           C  
ATOM    260  O   VAL A  36      24.172   3.691 -36.969  1.00 65.31           O  
ATOM    261  CG1 VAL A  36      23.922   0.206 -35.188  1.00 65.31           C  
ATOM    262  CG2 VAL A  36      26.203   0.692 -34.250  1.00 65.31           C  
ATOM    263  N   PRO A  37      23.781   1.844 -38.250  1.00 61.25           N  
ATOM    264  CA  PRO A  37      22.734   2.398 -39.094  1.00 61.25           C  
ATOM    265  C   PRO A  37      21.516   2.900 -38.312  1.00 61.25           C  
ATOM    266  CB  PRO A  37      22.344   1.219 -40.000  1.00 61.25           C  
ATOM    267  O   PRO A  37      20.906   3.895 -38.688  1.00 61.25           O  
ATOM    268  CG  PRO A  37      23.266   0.117 -39.594  1.00 61.25           C  
ATOM    269  CD  PRO A  37      24.078   0.578 -38.406  1.00 61.25           C  
ATOM    270  N   ASN A  38      21.422   2.668 -36.906  1.00 65.50           N  
ATOM    271  CA  ASN A  38      20.312   3.113 -36.094  1.00 65.50           C  
ATOM    272  C   ASN A  38      20.719   3.232 -34.625  1.00 65.50           C  
ATOM    273  CB  ASN A  38      19.109   2.166 -36.219  1.00 65.50           C  
ATOM    274  O   ASN A  38      20.391   2.373 -33.812  1.00 65.50           O  
ATOM    275  CG  ASN A  38      18.375   2.352 -37.531  1.00 65.50           C  
ATOM    276  ND2 ASN A  38      17.500   1.402 -37.844  1.00 65.50           N  
ATOM    277  OD1 ASN A  38      18.578   3.340 -38.250  1.00 65.50           O  
ATOM    278  N   GLY A  39      21.578   4.176 -34.312  1.00 72.19           N  
ATOM    279  CA  GLY A  39      21.969   4.449 -32.938  1.00 72.19           C  
ATOM    280  C   GLY A  39      20.812   4.867 -32.062  1.00 72.19           C  
ATOM    281  O   GLY A  39      19.703   5.105 -32.531  1.00 72.19           O  
ATOM    282  N   THR A  40      20.875   4.586 -30.797  1.00 83.94           N  
ATOM    283  CA  THR A  40      19.875   4.949 -29.797  1.00 83.94           C  
ATOM    284  C   THR A  40      20.141   6.344 -29.250  1.00 83.94           C  
ATOM    285  CB  THR A  40      19.828   3.930 -28.641  1.00 83.94           C  
ATOM    286  O   THR A  40      21.297   6.742 -29.094  1.00 83.94           O  
ATOM    287  CG2 THR A  40      19.328   2.572 -29.125  1.00 83.94           C  
ATOM    288  OG1 THR A  40      21.156   3.775 -28.109  1.00 83.94           O  
ATOM    289  N   ILE A  41      19.109   7.133 -29.094  1.00 87.50           N  
ATOM    290  CA  ILE A  41      19.219   8.500 -28.609  1.00 87.50           C  
ATOM    291  C   ILE A  41      19.125   8.523 -27.094  1.00 87.50           C  
ATOM    292  CB  ILE A  41      18.109   9.406 -29.219  1.00 87.50           C  
ATOM    293  O   ILE A  41      18.219   7.918 -26.500  1.00 87.50           O  
ATOM    294  CG1 ILE A  41      18.250   9.461 -30.750  1.00 87.50           C  
ATOM    295  CG2 ILE A  41      18.188  10.812 -28.625  1.00 87.50           C  
ATOM    296  CD1 ILE A  41      17.109  10.180 -31.453  1.00 87.50           C  
ATOM    297  N   VAL A  42      20.141   9.164 -26.547  1.00 88.00           N  
ATOM    298  CA  VAL A  42      20.125   9.297 -25.094  1.00 88.00           C  
ATOM    299  C   VAL A  42      20.266  10.766 -24.703  1.00 88.00           C  
ATOM    300  CB  VAL A  42      21.250   8.469 -24.438  1.00 88.00           C  
ATOM    301  O   VAL A  42      20.781  11.578 -25.484  1.00 88.00           O  
ATOM    302  CG1 VAL A  42      21.078   6.980 -24.750  1.00 88.00           C  
ATOM    303  CG2 VAL A  42      22.609   8.961 -24.906  1.00 88.00           C  
ATOM    304  N   LYS A  43      19.781  11.102 -23.469  1.00 86.81           N  
ATOM    305  CA  LYS A  43      19.859  12.461 -22.938  1.00 86.81           C  
ATOM    306  C   LYS A  43      21.094  12.633 -22.047  1.00 86.81           C  
ATOM    307  CB  LYS A  43      18.594  12.812 -22.141  1.00 86.81           C  
ATOM    308  O   LYS A  43      21.391  11.758 -21.219  1.00 86.81           O  
ATOM    309  CG  LYS A  43      18.516  14.273 -21.719  1.00 86.81           C  
ATOM    310  CD  LYS A  43      17.188  14.586 -21.062  1.00 86.81           C  
ATOM    311  CE  LYS A  43      17.094  16.047 -20.625  1.00 86.81           C  
ATOM    312  NZ  LYS A  43      15.773  16.375 -20.016  1.00 86.81           N  
ATOM    313  N   THR A  44      21.891  13.719 -22.250  1.00 84.50           N  
ATOM    314  CA  THR A  44      22.984  14.117 -21.375  1.00 84.50           C  
ATOM    315  C   THR A  44      22.688  15.469 -20.719  1.00 84.50           C  
ATOM    316  CB  THR A  44      24.312  14.211 -22.156  1.00 84.50           C  
ATOM    317  O   THR A  44      21.672  16.094 -21.000  1.00 84.50           O  
ATOM    318  CG2 THR A  44      24.578  12.930 -22.938  1.00 84.50           C  
ATOM    319  OG1 THR A  44      24.250  15.312 -23.078  1.00 84.50           O  
ATOM    320  N   ILE A  45      23.578  15.945 -19.859  1.00 79.38           N  
ATOM    321  CA  ILE A  45      23.406  17.203 -19.156  1.00 79.38           C  
ATOM    322  C   ILE A  45      23.422  18.359 -20.156  1.00 79.38           C  
ATOM    323  CB  ILE A  45      24.484  17.422 -18.078  1.00 79.38           C  
ATOM    324  O   ILE A  45      22.719  19.359 -19.984  1.00 79.38           O  
ATOM    325  CG1 ILE A  45      24.406  16.312 -17.031  1.00 79.38           C  
ATOM    326  CG2 ILE A  45      24.359  18.797 -17.438  1.00 79.38           C  
ATOM    327  CD1 ILE A  45      25.562  16.312 -16.031  1.00 79.38           C  
ATOM    328  N   THR A  46      24.219  18.188 -21.234  1.00 78.19           N  
ATOM    329  CA  THR A  46      24.531  19.281 -22.156  1.00 78.19           C  
ATOM    330  C   THR A  46      23.688  19.156 -23.422  1.00 78.19           C  
ATOM    331  CB  THR A  46      26.016  19.328 -22.516  1.00 78.19           C  
ATOM    332  O   THR A  46      23.453  20.156 -24.109  1.00 78.19           O  
ATOM    333  CG2 THR A  46      26.875  19.688 -21.297  1.00 78.19           C  
ATOM    334  OG1 THR A  46      26.422  18.031 -22.984  1.00 78.19           O  
ATOM    335  N   ASN A  47      23.281  17.969 -23.688  1.00 81.12           N  
ATOM    336  CA  ASN A  47      22.531  17.719 -24.922  1.00 81.12           C  
ATOM    337  C   ASN A  47      21.422  16.688 -24.719  1.00 81.12           C  
ATOM    338  CB  ASN A  47      23.484  17.266 -26.031  1.00 81.12           C  
ATOM    339  O   ASN A  47      21.656  15.633 -24.141  1.00 81.12           O  
ATOM    340  CG  ASN A  47      22.828  17.312 -27.406  1.00 81.12           C  
ATOM    341  ND2 ASN A  47      23.641  17.531 -28.438  1.00 81.12           N  
ATOM    342  OD1 ASN A  47      21.609  17.156 -27.531  1.00 81.12           O  
ATOM    343  N   ASP A  48      20.266  16.938 -25.266  1.00 82.44           N  
ATOM    344  CA  ASP A  48      19.078  16.109 -25.078  1.00 82.44           C  
ATOM    345  C   ASP A  48      18.953  15.062 -26.172  1.00 82.44           C  
ATOM    346  CB  ASP A  48      17.828  16.984 -25.031  1.00 82.44           C  
ATOM    347  O   ASP A  48      18.156  14.141 -26.078  1.00 82.44           O  
ATOM    348  CG  ASP A  48      17.734  17.844 -23.781  1.00 82.44           C  
ATOM    349  OD1 ASP A  48      18.359  17.484 -22.750  1.00 82.44           O  
ATOM    350  OD2 ASP A  48      17.031  18.875 -23.812  1.00 82.44           O  
ATOM    351  N   ARG A  49      19.859  15.086 -27.172  1.00 84.88           N  
ATOM    352  CA  ARG A  49      19.766  14.141 -28.281  1.00 84.88           C  
ATOM    353  C   ARG A  49      21.156  13.680 -28.719  1.00 84.88           C  
ATOM    354  CB  ARG A  49      19.031  14.766 -29.453  1.00 84.88           C  
ATOM    355  O   ARG A  49      21.672  14.133 -29.734  1.00 84.88           O  
ATOM    356  CG  ARG A  49      17.547  15.008 -29.203  1.00 84.88           C  
ATOM    357  CD  ARG A  49      16.828  15.469 -30.453  1.00 84.88           C  
ATOM    358  NE  ARG A  49      15.383  15.531 -30.266  1.00 84.88           N  
ATOM    359  NH1 ARG A  49      14.914  16.328 -32.375  1.00 84.88           N  
ATOM    360  NH2 ARG A  49      13.211  15.953 -30.891  1.00 84.88           N  
ATOM    361  CZ  ARG A  49      14.508  15.938 -31.172  1.00 84.88           C  
ATOM    362  N   ILE A  50      21.719  12.758 -28.062  1.00 82.75           N  
ATOM    363  CA  ILE A  50      23.000  12.172 -28.422  1.00 82.75           C  
ATOM    364  C   ILE A  50      22.797  10.734 -28.891  1.00 82.75           C  
ATOM    365  CB  ILE A  50      24.000  12.211 -27.250  1.00 82.75           C  
ATOM    366  O   ILE A  50      22.203   9.922 -28.188  1.00 82.75           O  
ATOM    367  CG1 ILE A  50      24.297  13.664 -26.844  1.00 82.75           C  
ATOM    368  CG2 ILE A  50      25.297  11.469 -27.609  1.00 82.75           C  
ATOM    369  CD1 ILE A  50      25.188  13.797 -25.625  1.00 82.75           C  
ATOM    370  N   GLU A  51      23.234  10.500 -30.109  1.00 82.75           N  
ATOM    371  CA  GLU A  51      23.094   9.156 -30.656  1.00 82.75           C  
ATOM    372  C   GLU A  51      24.250   8.258 -30.219  1.00 82.75           C  
ATOM    373  CB  GLU A  51      23.031   9.219 -32.188  1.00 82.75           C  
ATOM    374  O   GLU A  51      25.422   8.570 -30.453  1.00 82.75           O  
ATOM    375  CG  GLU A  51      22.562   7.922 -32.844  1.00 82.75           C  
ATOM    376  CD  GLU A  51      22.375   8.031 -34.344  1.00 82.75           C  
ATOM    377  OE1 GLU A  51      21.906   7.059 -34.969  1.00 82.75           O  
ATOM    378  OE2 GLU A  51      22.719   9.102 -34.906  1.00 82.75           O  
ATOM    379  N   VAL A  52      23.891   7.129 -29.609  1.00 81.25           N  
ATOM    380  CA  VAL A  52      24.906   6.211 -29.109  1.00 81.25           C  
ATOM    381  C   VAL A  52      24.750   4.844 -29.781  1.00 81.25           C  
ATOM    382  CB  VAL A  52      24.844   6.070 -27.578  1.00 81.25           C  
ATOM    383  O   VAL A  52      23.703   4.555 -30.359  1.00 81.25           O  
ATOM    384  CG1 VAL A  52      25.125   7.406 -26.891  1.00 81.25           C  
ATOM    385  CG2 VAL A  52      23.469   5.539 -27.156  1.00 81.25           C  
ATOM    386  N   THR A  53      25.734   4.023 -29.734  1.00 75.44           N  
ATOM    387  CA  THR A  53      25.781   2.713 -30.375  1.00 75.44           C  
ATOM    388  C   THR A  53      24.844   1.735 -29.656  1.00 75.44           C  
ATOM    389  CB  THR A  53      27.203   2.145 -30.406  1.00 75.44           C  
ATOM    390  O   THR A  53      24.250   0.856 -30.281  1.00 75.44           O  
ATOM    391  CG2 THR A  53      28.109   2.963 -31.312  1.00 75.44           C  
ATOM    392  OG1 THR A  53      27.750   2.166 -29.078  1.00 75.44           O  
ATOM    393  N   ASN A  54      24.734   1.896 -28.297  1.00 79.50           N  
ATOM    394  CA  ASN A  54      23.859   1.059 -27.500  1.00 79.50           C  
ATOM    395  C   ASN A  54      23.375   1.789 -26.250  1.00 79.50           C  
ATOM    396  CB  ASN A  54      24.562  -0.247 -27.109  1.00 79.50           C  
ATOM    397  O   ASN A  54      24.109   2.621 -25.688  1.00 79.50           O  
ATOM    398  CG  ASN A  54      23.578  -1.328 -26.688  1.00 79.50           C  
ATOM    399  ND2 ASN A  54      24.109  -2.447 -26.203  1.00 79.50           N  
ATOM    400  OD1 ASN A  54      22.359  -1.159 -26.797  1.00 79.50           O  
ATOM    401  N   ALA A  55      22.188   1.479 -25.766  1.00 86.81           N  
ATOM    402  CA  ALA A  55      21.625   2.031 -24.531  1.00 86.81           C  
ATOM    403  C   ALA A  55      20.703   1.029 -23.844  1.00 86.81           C  
ATOM    404  CB  ALA A  55      20.875   3.332 -24.828  1.00 86.81           C  
ATOM    405  O   ALA A  55      20.125   0.158 -24.516  1.00 86.81           O  
ATOM    406  N   THR A  56      20.672   1.052 -22.578  1.00 87.44           N  
ATOM    407  CA  THR A  56      19.797   0.197 -21.781  1.00 87.44           C  
ATOM    408  C   THR A  56      18.656   1.013 -21.172  1.00 87.44           C  
ATOM    409  CB  THR A  56      20.562  -0.535 -20.672  1.00 87.44           C  
ATOM    410  O   THR A  56      18.891   2.104 -20.641  1.00 87.44           O  
ATOM    411  CG2 THR A  56      19.656  -1.484 -19.906  1.00 87.44           C  
ATOM    412  OG1 THR A  56      21.641  -1.288 -21.266  1.00 87.44           O  
ATOM    413  N   GLU A  57      17.406   0.431 -21.312  1.00 92.62           N  
ATOM    414  CA  GLU A  57      16.250   1.094 -20.703  1.00 92.62           C  
ATOM    415  C   GLU A  57      16.188   0.833 -19.203  1.00 92.62           C  
ATOM    416  CB  GLU A  57      14.953   0.632 -21.375  1.00 92.62           C  
ATOM    417  O   GLU A  57      16.297  -0.313 -18.766  1.00 92.62           O  
ATOM    418  CG  GLU A  57      13.711   1.336 -20.844  1.00 92.62           C  
ATOM    419  CD  GLU A  57      13.695   2.828 -21.141  1.00 92.62           C  
ATOM    420  OE1 GLU A  57      13.820   3.633 -20.188  1.00 92.62           O  
ATOM    421  OE2 GLU A  57      13.555   3.195 -22.328  1.00 92.62           O  
ATOM    422  N   LEU A  58      15.961   1.961 -18.500  1.00 90.44           N  
ATOM    423  CA  LEU A  58      15.992   1.847 -17.047  1.00 90.44           C  
ATOM    424  C   LEU A  58      14.586   1.868 -16.469  1.00 90.44           C  
ATOM    425  CB  LEU A  58      16.828   2.979 -16.438  1.00 90.44           C  
ATOM    426  O   LEU A  58      14.391   1.603 -15.273  1.00 90.44           O  
ATOM    427  CG  LEU A  58      18.312   3.010 -16.812  1.00 90.44           C  
ATOM    428  CD1 LEU A  58      19.000   4.191 -16.141  1.00 90.44           C  
ATOM    429  CD2 LEU A  58      18.984   1.700 -16.422  1.00 90.44           C  
ATOM    430  N   VAL A  59      13.547   2.186 -17.359  1.00 92.44           N  
ATOM    431  CA  VAL A  59      12.180   2.334 -16.859  1.00 92.44           C  
ATOM    432  C   VAL A  59      11.328   1.157 -17.328  1.00 92.44           C  
ATOM    433  CB  VAL A  59      11.547   3.666 -17.328  1.00 92.44           C  
ATOM    434  O   VAL A  59      11.297   0.839 -18.516  1.00 92.44           O  
ATOM    435  CG1 VAL A  59      10.117   3.791 -16.812  1.00 92.44           C  
ATOM    436  CG2 VAL A  59      12.391   4.848 -16.844  1.00 92.44           C  
ATOM    437  N   GLN A  60      10.648   0.524 -16.297  1.00 92.25           N  
ATOM    438  CA  GLN A  60       9.641  -0.486 -16.609  1.00 92.25           C  
ATOM    439  C   GLN A  60       8.305   0.160 -16.984  1.00 92.25           C  
ATOM    440  CB  GLN A  60       9.453  -1.438 -15.430  1.00 92.25           C  
ATOM    441  O   GLN A  60       7.707   0.869 -16.172  1.00 92.25           O  
ATOM    442  CG  GLN A  60       8.453  -2.561 -15.695  1.00 92.25           C  
ATOM    443  CD  GLN A  60       8.922  -3.516 -16.781  1.00 92.25           C  
ATOM    444  NE2 GLN A  60       8.070  -3.760 -17.766  1.00 92.25           N  
ATOM    445  OE1 GLN A  60      10.047  -4.031 -16.719  1.00 92.25           O  
ATOM    446  N   ASN A  61       7.820  -0.139 -18.219  1.00 89.94           N  
ATOM    447  CA  ASN A  61       6.633   0.556 -18.688  1.00 89.94           C  
ATOM    448  C   ASN A  61       5.457  -0.403 -18.875  1.00 89.94           C  
ATOM    449  CB  ASN A  61       6.926   1.283 -20.000  1.00 89.94           C  
ATOM    450  O   ASN A  61       4.387  -0.000 -19.328  1.00 89.94           O  
ATOM    451  CG  ASN A  61       7.383   0.344 -21.109  1.00 89.94           C  
ATOM    452  ND2 ASN A  61       7.703   0.901 -22.266  1.00 89.94           N  
ATOM    453  OD1 ASN A  61       7.445  -0.874 -20.906  1.00 89.94           O  
ATOM    454  N   SER A  62       5.715  -1.636 -18.438  1.00 89.75           N  
ATOM    455  CA  SER A  62       4.637  -2.607 -18.594  1.00 89.75           C  
ATOM    456  C   SER A  62       4.484  -3.473 -17.344  1.00 89.75           C  
ATOM    457  CB  SER A  62       4.891  -3.496 -19.812  1.00 89.75           C  
ATOM    458  O   SER A  62       5.434  -3.627 -16.578  1.00 89.75           O  
ATOM    459  OG  SER A  62       6.078  -4.254 -19.641  1.00 89.75           O  
ATOM    460  N   SER A  63       3.201  -3.918 -17.203  1.00 90.38           N  
ATOM    461  CA  SER A  63       2.883  -4.805 -16.094  1.00 90.38           C  
ATOM    462  C   SER A  63       2.625  -6.227 -16.578  1.00 90.38           C  
ATOM    463  CB  SER A  63       1.665  -4.289 -15.328  1.00 90.38           C  
ATOM    464  O   SER A  63       2.348  -6.449 -17.750  1.00 90.38           O  
ATOM    465  OG  SER A  63       0.475  -4.516 -16.062  1.00 90.38           O  
ATOM    466  N   ILE A  64       2.752  -7.211 -15.766  1.00 91.56           N  
ATOM    467  CA  ILE A  64       2.486  -8.617 -16.031  1.00 91.56           C  
ATOM    468  C   ILE A  64       0.989  -8.828 -16.250  1.00 91.56           C  
ATOM    469  CB  ILE A  64       2.988  -9.523 -14.883  1.00 91.56           C  
ATOM    470  O   ILE A  64       0.585  -9.727 -17.000  1.00 91.56           O  
ATOM    471  CG1 ILE A  64       4.500  -9.352 -14.695  1.00 91.56           C  
ATOM    472  CG2 ILE A  64       2.629 -10.984 -15.148  1.00 91.56           C  
ATOM    473  CD1 ILE A  64       5.043 -10.016 -13.438  1.00 91.56           C  
ATOM    474  N   GLY A  65       0.200  -7.844 -15.805  1.00 90.94           N  
ATOM    475  CA  GLY A  65      -1.228  -7.902 -16.078  1.00 90.94           C  
ATOM    476  C   GLY A  65      -1.984  -8.781 -15.094  1.00 90.94           C  
ATOM    477  O   GLY A  65      -3.203  -8.930 -15.195  1.00 90.94           O  
ATOM    478  N   LYS A  66      -1.310  -9.477 -14.172  1.00 94.94           N  
ATOM    479  CA  LYS A  66      -1.894 -10.234 -13.062  1.00 94.94           C  
ATOM    480  C   LYS A  66      -1.164  -9.938 -11.750  1.00 94.94           C  
ATOM    481  CB  LYS A  66      -1.860 -11.734 -13.352  1.00 94.94           C  
ATOM    482  O   LYS A  66      -0.007  -9.516 -11.766  1.00 94.94           O  
ATOM    483  CG  LYS A  66      -0.464 -12.281 -13.602  1.00 94.94           C  
ATOM    484  CD  LYS A  66      -0.507 -13.750 -14.023  1.00 94.94           C  
ATOM    485  CE  LYS A  66       0.890 -14.305 -14.266  1.00 94.94           C  
ATOM    486  NZ  LYS A  66       0.849 -15.711 -14.750  1.00 94.94           N  
ATOM    487  N   ILE A  67      -1.876 -10.133 -10.625  1.00 95.00           N  
ATOM    488  CA  ILE A  67      -1.277  -9.992  -9.305  1.00 95.00           C  
ATOM    489  C   ILE A  67      -0.568 -11.289  -8.922  1.00 95.00           C  
ATOM    490  CB  ILE A  67      -2.336  -9.633  -8.242  1.00 95.00           C  
ATOM    491  O   ILE A  67      -1.188 -12.359  -8.891  1.00 95.00           O  
ATOM    492  CG1 ILE A  67      -2.959  -8.266  -8.555  1.00 95.00           C  
ATOM    493  CG2 ILE A  67      -1.717  -9.641  -6.840  1.00 95.00           C  
ATOM    494  CD1 ILE A  67      -4.102  -7.879  -7.621  1.00 95.00           C  
ATOM    495  N   CYS A  68       0.751 -11.203  -8.750  1.00 94.19           N  
ATOM    496  CA  CYS A  68       1.538 -12.383  -8.414  1.00 94.19           C  
ATOM    497  C   CYS A  68       1.325 -12.789  -6.961  1.00 94.19           C  
ATOM    498  CB  CYS A  68       3.023 -12.125  -8.672  1.00 94.19           C  
ATOM    499  O   CYS A  68       1.382 -11.945  -6.066  1.00 94.19           O  
ATOM    500  SG  CYS A  68       3.438 -11.930 -10.422  1.00 94.19           S  
ATOM    501  N   ASN A  69       1.023 -14.086  -6.691  1.00 91.69           N  
ATOM    502  CA  ASN A  69       0.646 -14.562  -5.367  1.00 91.69           C  
ATOM    503  C   ASN A  69       1.866 -15.000  -4.562  1.00 91.69           C  
ATOM    504  CB  ASN A  69      -0.356 -15.719  -5.480  1.00 91.69           C  
ATOM    505  O   ASN A  69       1.731 -15.492  -3.438  1.00 91.69           O  
ATOM    506  CG  ASN A  69       0.224 -16.922  -6.184  1.00 91.69           C  
ATOM    507  ND2 ASN A  69      -0.511 -18.031  -6.160  1.00 91.69           N  
ATOM    508  OD1 ASN A  69       1.322 -16.875  -6.738  1.00 91.69           O  
ATOM    509  N   SER A  70       3.107 -14.805  -5.055  1.00 91.94           N  
ATOM    510  CA  SER A  70       4.379 -15.023  -4.371  1.00 91.94           C  
ATOM    511  C   SER A  70       5.332 -13.859  -4.590  1.00 91.94           C  
ATOM    512  CB  SER A  70       5.027 -16.328  -4.859  1.00 91.94           C  
ATOM    513  O   SER A  70       5.441 -13.336  -5.703  1.00 91.94           O  
ATOM    514  OG  SER A  70       6.230 -16.578  -4.156  1.00 91.94           O  
ATOM    515  N   PRO A  71       6.008 -13.375  -3.398  1.00 92.12           N  
ATOM    516  CA  PRO A  71       6.188 -13.969  -2.070  1.00 92.12           C  
ATOM    517  C   PRO A  71       5.117 -13.523  -1.077  1.00 92.12           C  
ATOM    518  CB  PRO A  71       7.570 -13.461  -1.645  1.00 92.12           C  
ATOM    519  O   PRO A  71       5.109 -13.977   0.070  1.00 92.12           O  
ATOM    520  CG  PRO A  71       7.703 -12.117  -2.285  1.00 92.12           C  
ATOM    521  CD  PRO A  71       6.969 -12.141  -3.596  1.00 92.12           C  
ATOM    522  N   HIS A  72       4.188 -12.570  -1.422  1.00 91.69           N  
ATOM    523  CA  HIS A  72       3.184 -12.047  -0.498  1.00 91.69           C  
ATOM    524  C   HIS A  72       1.978 -12.977  -0.418  1.00 91.69           C  
ATOM    525  CB  HIS A  72       2.742 -10.648  -0.919  1.00 91.69           C  
ATOM    526  O   HIS A  72       1.622 -13.625  -1.403  1.00 91.69           O  
ATOM    527  CG  HIS A  72       3.865  -9.664  -1.007  1.00 91.69           C  
ATOM    528  CD2 HIS A  72       4.340  -8.945  -2.053  1.00 91.69           C  
ATOM    529  ND1 HIS A  72       4.645  -9.328   0.079  1.00 91.69           N  
ATOM    530  CE1 HIS A  72       5.555  -8.445  -0.298  1.00 91.69           C  
ATOM    531  NE2 HIS A  72       5.391  -8.195  -1.586  1.00 91.69           N  
ATOM    532  N   GLN A  73       1.445 -13.070   0.786  1.00 92.94           N  
ATOM    533  CA  GLN A  73       0.172 -13.758   0.967  1.00 92.94           C  
ATOM    534  C   GLN A  73      -0.998 -12.875   0.550  1.00 92.94           C  
ATOM    535  CB  GLN A  73       0.004 -14.203   2.422  1.00 92.94           C  
ATOM    536  O   GLN A  73      -1.358 -11.938   1.265  1.00 92.94           O  
ATOM    537  CG  GLN A  73      -1.204 -15.102   2.654  1.00 92.94           C  
ATOM    538  CD  GLN A  73      -1.291 -15.609   4.082  1.00 92.94           C  
ATOM    539  NE2 GLN A  73      -2.191 -16.562   4.320  1.00 92.94           N  
ATOM    540  OE1 GLN A  73      -0.553 -15.156   4.961  1.00 92.94           O  
ATOM    541  N   ILE A  74      -1.604 -13.195  -0.623  1.00 94.00           N  
ATOM    542  CA  ILE A  74      -2.664 -12.367  -1.194  1.00 94.00           C  
ATOM    543  C   ILE A  74      -4.027 -12.969  -0.844  1.00 94.00           C  
ATOM    544  CB  ILE A  74      -2.514 -12.242  -2.727  1.00 94.00           C  
ATOM    545  O   ILE A  74      -4.273 -14.148  -1.090  1.00 94.00           O  
ATOM    546  CG1 ILE A  74      -1.098 -11.773  -3.086  1.00 94.00           C  
ATOM    547  CG2 ILE A  74      -3.566 -11.281  -3.291  1.00 94.00           C  
ATOM    548  CD1 ILE A  74      -0.733 -10.406  -2.523  1.00 94.00           C  
ATOM    549  N   LEU A  75      -4.859 -12.156  -0.237  1.00 93.88           N  
ATOM    550  CA  LEU A  75      -6.238 -12.555   0.028  1.00 93.88           C  
ATOM    551  C   LEU A  75      -7.199 -11.844  -0.919  1.00 93.88           C  
ATOM    552  CB  LEU A  75      -6.613 -12.250   1.480  1.00 93.88           C  
ATOM    553  O   LEU A  75      -7.285 -10.617  -0.920  1.00 93.88           O  
ATOM    554  CG  LEU A  75      -7.980 -12.758   1.946  1.00 93.88           C  
ATOM    555  CD1 LEU A  75      -8.023 -14.281   1.905  1.00 93.88           C  
ATOM    556  CD2 LEU A  75      -8.289 -12.250   3.350  1.00 93.88           C  
ATOM    557  N   ASP A  76      -7.824 -12.625  -1.733  1.00 93.94           N  
ATOM    558  CA  ASP A  76      -8.812 -12.094  -2.664  1.00 93.94           C  
ATOM    559  C   ASP A  76     -10.148 -11.844  -1.965  1.00 93.94           C  
ATOM    560  CB  ASP A  76      -9.008 -13.047  -3.846  1.00 93.94           C  
ATOM    561  O   ASP A  76     -10.781 -12.773  -1.469  1.00 93.94           O  
ATOM    562  CG  ASP A  76      -9.812 -12.430  -4.977  1.00 93.94           C  
ATOM    563  OD1 ASP A  76     -10.328 -11.297  -4.816  1.00 93.94           O  
ATOM    564  OD2 ASP A  76      -9.938 -13.078  -6.039  1.00 93.94           O  
ATOM    565  N   GLY A  77     -10.602 -10.570  -2.043  1.00 91.62           N  
ATOM    566  CA  GLY A  77     -11.805 -10.117  -1.357  1.00 91.62           C  
ATOM    567  C   GLY A  77     -13.078 -10.531  -2.062  1.00 91.62           C  
ATOM    568  O   GLY A  77     -14.172 -10.438  -1.489  1.00 91.62           O  
ATOM    569  N   GLY A  78     -12.945 -11.094  -3.336  1.00 91.50           N  
ATOM    570  CA  GLY A  78     -14.109 -11.531  -4.094  1.00 91.50           C  
ATOM    571  C   GLY A  78     -15.203 -10.484  -4.160  1.00 91.50           C  
ATOM    572  O   GLY A  78     -14.969  -9.359  -4.602  1.00 91.50           O  
ATOM    573  N   ASN A  79     -16.375 -10.812  -3.621  1.00 90.50           N  
ATOM    574  CA  ASN A  79     -17.516  -9.906  -3.633  1.00 90.50           C  
ATOM    575  C   ASN A  79     -17.625  -9.117  -2.328  1.00 90.50           C  
ATOM    576  CB  ASN A  79     -18.812 -10.688  -3.889  1.00 90.50           C  
ATOM    577  O   ASN A  79     -18.641  -8.477  -2.066  1.00 90.50           O  
ATOM    578  CG  ASN A  79     -18.891 -11.234  -5.297  1.00 90.50           C  
ATOM    579  ND2 ASN A  79     -19.734 -12.234  -5.496  1.00 90.50           N  
ATOM    580  OD1 ASN A  79     -18.188 -10.773  -6.203  1.00 90.50           O  
ATOM    581  N   CYS A  80     -16.562  -9.242  -1.516  1.00 91.50           N  
ATOM    582  CA  CYS A  80     -16.609  -8.609  -0.200  1.00 91.50           C  
ATOM    583  C   CYS A  80     -15.555  -7.527  -0.069  1.00 91.50           C  
ATOM    584  CB  CYS A  80     -16.438  -9.656   0.900  1.00 91.50           C  
ATOM    585  O   CYS A  80     -14.398  -7.734  -0.440  1.00 91.50           O  
ATOM    586  SG  CYS A  80     -17.750 -10.875   0.977  1.00 91.50           S  
ATOM    587  N   THR A  81     -16.031  -6.355   0.390  1.00 92.12           N  
ATOM    588  CA  THR A  81     -15.047  -5.359   0.812  1.00 92.12           C  
ATOM    589  C   THR A  81     -14.500  -5.688   2.199  1.00 92.12           C  
ATOM    590  CB  THR A  81     -15.656  -3.945   0.822  1.00 92.12           C  
ATOM    591  O   THR A  81     -15.062  -6.520   2.912  1.00 92.12           O  
ATOM    592  CG2 THR A  81     -16.281  -3.605  -0.528  1.00 92.12           C  
ATOM    593  OG1 THR A  81     -16.672  -3.875   1.834  1.00 92.12           O  
ATOM    594  N   LEU A  82     -13.344  -5.102   2.494  1.00 91.25           N  
ATOM    595  CA  LEU A  82     -12.734  -5.340   3.799  1.00 91.25           C  
ATOM    596  C   LEU A  82     -13.711  -4.996   4.922  1.00 91.25           C  
ATOM    597  CB  LEU A  82     -11.453  -4.520   3.953  1.00 91.25           C  
ATOM    598  O   LEU A  82     -13.836  -5.742   5.895  1.00 91.25           O  
ATOM    599  CG  LEU A  82     -10.680  -4.711   5.254  1.00 91.25           C  
ATOM    600  CD1 LEU A  82     -10.297  -6.176   5.434  1.00 91.25           C  
ATOM    601  CD2 LEU A  82      -9.438  -3.824   5.273  1.00 91.25           C  
ATOM    602  N   VAL A  83     -14.414  -3.922   4.844  1.00 92.00           N  
ATOM    603  CA  VAL A  83     -15.367  -3.461   5.855  1.00 92.00           C  
ATOM    604  C   VAL A  83     -16.547  -4.422   5.930  1.00 92.00           C  
ATOM    605  CB  VAL A  83     -15.859  -2.027   5.562  1.00 92.00           C  
ATOM    606  O   VAL A  83     -17.047  -4.727   7.016  1.00 92.00           O  
ATOM    607  CG1 VAL A  83     -16.953  -1.617   6.551  1.00 92.00           C  
ATOM    608  CG2 VAL A  83     -14.688  -1.042   5.605  1.00 92.00           C  
ATOM    609  N   ASP A  84     -17.031  -4.910   4.754  1.00 92.56           N  
ATOM    610  CA  ASP A  84     -18.094  -5.922   4.738  1.00 92.56           C  
ATOM    611  C   ASP A  84     -17.672  -7.176   5.500  1.00 92.56           C  
ATOM    612  CB  ASP A  84     -18.469  -6.285   3.297  1.00 92.56           C  
ATOM    613  O   ASP A  84     -18.469  -7.766   6.227  1.00 92.56           O  
ATOM    614  CG  ASP A  84     -19.156  -5.156   2.562  1.00 92.56           C  
ATOM    615  OD1 ASP A  84     -19.812  -4.309   3.217  1.00 92.56           O  
ATOM    616  OD2 ASP A  84     -19.078  -5.113   1.315  1.00 92.56           O  
ATOM    617  N   ALA A  85     -16.438  -7.582   5.246  1.00 92.31           N  
ATOM    618  CA  ALA A  85     -15.875  -8.727   5.953  1.00 92.31           C  
ATOM    619  C   ALA A  85     -15.797  -8.469   7.457  1.00 92.31           C  
ATOM    620  CB  ALA A  85     -14.492  -9.070   5.406  1.00 92.31           C  
ATOM    621  O   ALA A  85     -16.094  -9.352   8.266  1.00 92.31           O  
ATOM    622  N   LEU A  86     -15.477  -7.211   7.805  1.00 92.81           N  
ATOM    623  CA  LEU A  86     -15.367  -6.785   9.195  1.00 92.81           C  
ATOM    624  C   LEU A  86     -16.719  -6.871   9.898  1.00 92.81           C  
ATOM    625  CB  LEU A  86     -14.828  -5.359   9.281  1.00 92.81           C  
ATOM    626  O   LEU A  86     -16.812  -7.293  11.047  1.00 92.81           O  
ATOM    627  CG  LEU A  86     -14.602  -4.801  10.688  1.00 92.81           C  
ATOM    628  CD1 LEU A  86     -13.422  -5.496  11.352  1.00 92.81           C  
ATOM    629  CD2 LEU A  86     -14.383  -3.291  10.633  1.00 92.81           C  
ATOM    630  N   LEU A  87     -17.766  -6.508   9.258  1.00 93.00           N  
ATOM    631  CA  LEU A  87     -19.109  -6.461   9.820  1.00 93.00           C  
ATOM    632  C   LEU A  87     -19.750  -7.848   9.844  1.00 93.00           C  
ATOM    633  CB  LEU A  87     -20.000  -5.496   9.023  1.00 93.00           C  
ATOM    634  O   LEU A  87     -20.703  -8.094  10.586  1.00 93.00           O  
ATOM    635  CG  LEU A  87     -19.578  -4.027   9.039  1.00 93.00           C  
ATOM    636  CD1 LEU A  87     -20.516  -3.203   8.156  1.00 93.00           C  
ATOM    637  CD2 LEU A  87     -19.562  -3.486  10.461  1.00 93.00           C  
ATOM    638  N   GLY A  88     -19.141  -8.789   9.109  1.00 91.31           N  
ATOM    639  CA  GLY A  88     -19.656 -10.141   9.039  1.00 91.31           C  
ATOM    640  C   GLY A  88     -20.828 -10.289   8.086  1.00 91.31           C  
ATOM    641  O   GLY A  88     -21.797 -10.984   8.391  1.00 91.31           O  
ATOM    642  N   ASP A  89     -20.703  -9.602   6.996  1.00 91.31           N  
ATOM    643  CA  ASP A  89     -21.688  -9.789   5.938  1.00 91.31           C  
ATOM    644  C   ASP A  89     -21.781 -11.258   5.527  1.00 91.31           C  
ATOM    645  CB  ASP A  89     -21.344  -8.930   4.719  1.00 91.31           C  
ATOM    646  O   ASP A  89     -20.750 -11.938   5.414  1.00 91.31           O  
ATOM    647  CG  ASP A  89     -22.531  -8.719   3.789  1.00 91.31           C  
ATOM    648  OD1 ASP A  89     -23.359  -9.641   3.648  1.00 91.31           O  
ATOM    649  OD2 ASP A  89     -22.625  -7.629   3.189  1.00 91.31           O  
ATOM    650  N   PRO A  90     -22.953 -11.781   5.414  1.00 88.00           N  
ATOM    651  CA  PRO A  90     -23.156 -13.211   5.168  1.00 88.00           C  
ATOM    652  C   PRO A  90     -22.328 -13.727   3.990  1.00 88.00           C  
ATOM    653  CB  PRO A  90     -24.656 -13.312   4.867  1.00 88.00           C  
ATOM    654  O   PRO A  90     -21.828 -14.852   4.035  1.00 88.00           O  
ATOM    655  CG  PRO A  90     -25.281 -12.219   5.676  1.00 88.00           C  
ATOM    656  CD  PRO A  90     -24.359 -11.039   5.668  1.00 88.00           C  
ATOM    657  N   GLN A  91     -22.094 -12.945   2.979  1.00 87.12           N  
ATOM    658  CA  GLN A  91     -21.312 -13.359   1.812  1.00 87.12           C  
ATOM    659  C   GLN A  91     -19.812 -13.344   2.109  1.00 87.12           C  
ATOM    660  CB  GLN A  91     -21.625 -12.461   0.616  1.00 87.12           C  
ATOM    661  O   GLN A  91     -19.031 -13.930   1.364  1.00 87.12           O  
ATOM    662  CG  GLN A  91     -21.266 -11.000   0.841  1.00 87.12           C  
ATOM    663  CD  GLN A  91     -21.703 -10.102  -0.300  1.00 87.12           C  
ATOM    664  NE2 GLN A  91     -21.719  -8.797  -0.055  1.00 87.12           N  
ATOM    665  OE1 GLN A  91     -22.031 -10.578  -1.394  1.00 87.12           O  
ATOM    666  N   CYS A  92     -19.406 -12.820   3.270  1.00 90.00           N  
ATOM    667  CA  CYS A  92     -17.984 -12.672   3.613  1.00 90.00           C  
ATOM    668  C   CYS A  92     -17.609 -13.586   4.773  1.00 90.00           C  
ATOM    669  CB  CYS A  92     -17.672 -11.219   3.975  1.00 90.00           C  
ATOM    670  O   CYS A  92     -16.547 -13.422   5.379  1.00 90.00           O  
ATOM    671  SG  CYS A  92     -18.031 -10.047   2.648  1.00 90.00           S  
ATOM    672  N   ASP A  93     -18.391 -14.555   5.102  1.00 84.25           N  
ATOM    673  CA  ASP A  93     -18.172 -15.430   6.254  1.00 84.25           C  
ATOM    674  C   ASP A  93     -16.875 -16.219   6.113  1.00 84.25           C  
ATOM    675  CB  ASP A  93     -19.359 -16.391   6.418  1.00 84.25           C  
ATOM    676  O   ASP A  93     -16.250 -16.578   7.117  1.00 84.25           O  
ATOM    677  CG  ASP A  93     -20.578 -15.727   7.051  1.00 84.25           C  
ATOM    678  OD1 ASP A  93     -20.453 -14.602   7.586  1.00 84.25           O  
ATOM    679  OD2 ASP A  93     -21.656 -16.344   7.016  1.00 84.25           O  
ATOM    680  N   GLY A  94     -16.375 -16.391   4.969  1.00 85.56           N  
ATOM    681  CA  GLY A  94     -15.172 -17.172   4.688  1.00 85.56           C  
ATOM    682  C   GLY A  94     -13.891 -16.438   5.008  1.00 85.56           C  
ATOM    683  O   GLY A  94     -12.812 -17.031   5.023  1.00 85.56           O  
ATOM    684  N   PHE A  95     -13.961 -15.172   5.402  1.00 86.56           N  
ATOM    685  CA  PHE A  95     -12.789 -14.328   5.613  1.00 86.56           C  
ATOM    686  C   PHE A  95     -12.422 -14.273   7.090  1.00 86.56           C  
ATOM    687  CB  PHE A  95     -13.039 -12.922   5.078  1.00 86.56           C  
ATOM    688  O   PHE A  95     -11.430 -13.648   7.465  1.00 86.56           O  
ATOM    689  CG  PHE A  95     -13.117 -12.844   3.576  1.00 86.56           C  
ATOM    690  CD1 PHE A  95     -11.977 -13.039   2.797  1.00 86.56           C  
ATOM    691  CD2 PHE A  95     -14.320 -12.570   2.943  1.00 86.56           C  
ATOM    692  CE1 PHE A  95     -12.047 -12.969   1.408  1.00 86.56           C  
ATOM    693  CE2 PHE A  95     -14.398 -12.500   1.556  1.00 86.56           C  
ATOM    694  CZ  PHE A  95     -13.258 -12.695   0.790  1.00 86.56           C  
ATOM    695  N   GLN A  96     -13.172 -15.062   7.941  1.00 83.06           N  
ATOM    696  CA  GLN A  96     -12.922 -15.086   9.375  1.00 83.06           C  
ATOM    697  C   GLN A  96     -11.578 -15.742   9.688  1.00 83.06           C  
ATOM    698  CB  GLN A  96     -14.047 -15.812  10.109  1.00 83.06           C  
ATOM    699  O   GLN A  96     -11.289 -16.828   9.203  1.00 83.06           O  
ATOM    700  CG  GLN A  96     -13.938 -15.742  11.625  1.00 83.06           C  
ATOM    701  CD  GLN A  96     -15.102 -16.422  12.336  1.00 83.06           C  
ATOM    702  NE2 GLN A  96     -15.156 -16.266  13.656  1.00 83.06           N  
ATOM    703  OE1 GLN A  96     -15.938 -17.062  11.695  1.00 83.06           O  
ATOM    704  N   ASN A  97     -10.703 -14.977  10.383  1.00 83.19           N  
ATOM    705  CA  ASN A  97      -9.438 -15.469  10.922  1.00 83.19           C  
ATOM    706  C   ASN A  97      -8.414 -15.688   9.812  1.00 83.19           C  
ATOM    707  CB  ASN A  97      -9.648 -16.750  11.711  1.00 83.19           C  
ATOM    708  O   ASN A  97      -7.469 -16.469   9.984  1.00 83.19           O  
ATOM    709  CG  ASN A  97     -10.508 -16.547  12.945  1.00 83.19           C  
ATOM    710  ND2 ASN A  97     -11.344 -17.531  13.258  1.00 83.19           N  
ATOM    711  OD1 ASN A  97     -10.430 -15.508  13.609  1.00 83.19           O  
ATOM    712  N   LYS A  98      -8.688 -15.203   8.625  1.00 89.50           N  
ATOM    713  CA  LYS A  98      -7.723 -15.266   7.527  1.00 89.50           C  
ATOM    714  C   LYS A  98      -6.652 -14.188   7.680  1.00 89.50           C  
ATOM    715  CB  LYS A  98      -8.430 -15.117   6.180  1.00 89.50           C  
ATOM    716  O   LYS A  98      -6.941 -13.086   8.141  1.00 89.50           O  
ATOM    717  CG  LYS A  98      -9.305 -16.312   5.809  1.00 89.50           C  
ATOM    718  CD  LYS A  98      -9.680 -16.281   4.332  1.00 89.50           C  
ATOM    719  CE  LYS A  98     -10.469 -17.531   3.932  1.00 89.50           C  
ATOM    720  NZ  LYS A  98     -10.852 -17.500   2.488  1.00 89.50           N  
ATOM    721  N   GLU A  99      -5.469 -14.562   7.395  1.00 91.12           N  
ATOM    722  CA  GLU A  99      -4.352 -13.617   7.430  1.00 91.12           C  
ATOM    723  C   GLU A  99      -3.896 -13.250   6.023  1.00 91.12           C  
ATOM    724  CB  GLU A  99      -3.184 -14.203   8.227  1.00 91.12           C  
ATOM    725  O   GLU A  99      -3.992 -14.062   5.102  1.00 91.12           O  
ATOM    726  CG  GLU A  99      -3.502 -14.453   9.695  1.00 91.12           C  
ATOM    727  CD  GLU A  99      -2.318 -14.984  10.484  1.00 91.12           C  
ATOM    728  OE1 GLU A  99      -2.436 -15.148  11.719  1.00 91.12           O  
ATOM    729  OE2 GLU A  99      -1.265 -15.242   9.859  1.00 91.12           O  
ATOM    730  N   TRP A 100      -3.457 -12.008   5.934  1.00 92.75           N  
ATOM    731  CA  TRP A 100      -3.016 -11.586   4.609  1.00 92.75           C  
ATOM    732  C   TRP A 100      -1.889 -10.562   4.715  1.00 92.75           C  
ATOM    733  CB  TRP A 100      -4.184 -11.000   3.816  1.00 92.75           C  
ATOM    734  O   TRP A 100      -1.747  -9.891   5.738  1.00 92.75           O  
ATOM    735  CG  TRP A 100      -4.793  -9.781   4.441  1.00 92.75           C  
ATOM    736  CD1 TRP A 100      -4.426  -8.477   4.242  1.00 92.75           C  
ATOM    737  CD2 TRP A 100      -5.879  -9.750   5.375  1.00 92.75           C  
ATOM    738  CE2 TRP A 100      -6.117  -8.398   5.699  1.00 92.75           C  
ATOM    739  CE3 TRP A 100      -6.676 -10.742   5.969  1.00 92.75           C  
ATOM    740  NE1 TRP A 100      -5.219  -7.641   4.992  1.00 92.75           N  
ATOM    741  CH2 TRP A 100      -7.883  -9.000   7.156  1.00 92.75           C  
ATOM    742  CZ2 TRP A 100      -7.121  -8.008   6.590  1.00 92.75           C  
ATOM    743  CZ3 TRP A 100      -7.672 -10.352   6.855  1.00 92.75           C  
ATOM    744  N   ASP A 101      -1.044 -10.562   3.656  1.00 92.00           N  
ATOM    745  CA  ASP A 101      -0.116  -9.453   3.471  1.00 92.00           C  
ATOM    746  C   ASP A 101      -0.764  -8.320   2.670  1.00 92.00           C  
ATOM    747  CB  ASP A 101       1.159  -9.930   2.771  1.00 92.00           C  
ATOM    748  O   ASP A 101      -0.594  -7.148   2.996  1.00 92.00           O  
ATOM    749  CG  ASP A 101       1.995 -10.859   3.633  1.00 92.00           C  
ATOM    750  OD1 ASP A 101       1.919 -10.773   4.879  1.00 92.00           O  
ATOM    751  OD2 ASP A 101       2.736 -11.688   3.061  1.00 92.00           O  
ATOM    752  N   LEU A 102      -1.562  -8.727   1.700  1.00 92.44           N  
ATOM    753  CA  LEU A 102      -2.295  -7.785   0.860  1.00 92.44           C  
ATOM    754  C   LEU A 102      -3.723  -8.266   0.624  1.00 92.44           C  
ATOM    755  CB  LEU A 102      -1.579  -7.594  -0.480  1.00 92.44           C  
ATOM    756  O   LEU A 102      -3.936  -9.367   0.126  1.00 92.44           O  
ATOM    757  CG  LEU A 102      -2.189  -6.562  -1.434  1.00 92.44           C  
ATOM    758  CD1 LEU A 102      -2.021  -5.156  -0.873  1.00 92.44           C  
ATOM    759  CD2 LEU A 102      -1.557  -6.676  -2.816  1.00 92.44           C  
ATOM    760  N   PHE A 103      -4.738  -7.488   1.038  1.00 93.12           N  
ATOM    761  CA  PHE A 103      -6.148  -7.727   0.761  1.00 93.12           C  
ATOM    762  C   PHE A 103      -6.574  -7.020  -0.521  1.00 93.12           C  
ATOM    763  CB  PHE A 103      -7.016  -7.254   1.933  1.00 93.12           C  
ATOM    764  O   PHE A 103      -6.434  -5.801  -0.644  1.00 93.12           O  
ATOM    765  CG  PHE A 103      -8.461  -7.660   1.821  1.00 93.12           C  
ATOM    766  CD1 PHE A 103      -9.344  -6.922   1.043  1.00 93.12           C  
ATOM    767  CD2 PHE A 103      -8.938  -8.781   2.494  1.00 93.12           C  
ATOM    768  CE1 PHE A 103     -10.688  -7.297   0.938  1.00 93.12           C  
ATOM    769  CE2 PHE A 103     -10.273  -9.156   2.395  1.00 93.12           C  
ATOM    770  CZ  PHE A 103     -11.141  -8.414   1.617  1.00 93.12           C  
ATOM    771  N   VAL A 104      -7.066  -7.781  -1.494  1.00 94.00           N  
ATOM    772  CA  VAL A 104      -7.465  -7.207  -2.775  1.00 94.00           C  
ATOM    773  C   VAL A 104      -8.977  -7.012  -2.809  1.00 94.00           C  
ATOM    774  CB  VAL A 104      -7.016  -8.094  -3.957  1.00 94.00           C  
ATOM    775  O   VAL A 104      -9.734  -7.980  -2.721  1.00 94.00           O  
ATOM    776  CG1 VAL A 104      -7.512  -7.523  -5.285  1.00 94.00           C  
ATOM    777  CG2 VAL A 104      -5.496  -8.242  -3.971  1.00 94.00           C  
ATOM    778  N   GLU A 105      -9.359  -5.758  -2.883  1.00 93.12           N  
ATOM    779  CA  GLU A 105     -10.773  -5.422  -3.035  1.00 93.12           C  
ATOM    780  C   GLU A 105     -11.156  -5.297  -4.508  1.00 93.12           C  
ATOM    781  CB  GLU A 105     -11.102  -4.121  -2.295  1.00 93.12           C  
ATOM    782  O   GLU A 105     -10.484  -4.590  -5.270  1.00 93.12           O  
ATOM    783  CG  GLU A 105     -11.164  -4.277  -0.782  1.00 93.12           C  
ATOM    784  CD  GLU A 105     -11.617  -3.014  -0.070  1.00 93.12           C  
ATOM    785  OE1 GLU A 105     -12.008  -3.094   1.117  1.00 93.12           O  
ATOM    786  OE2 GLU A 105     -11.586  -1.935  -0.703  1.00 93.12           O  
ATOM    787  N   ARG A 106     -12.305  -5.949  -4.848  1.00 93.56           N  
ATOM    788  CA  ARG A 106     -12.750  -5.922  -6.238  1.00 93.56           C  
ATOM    789  C   ARG A 106     -13.797  -4.832  -6.461  1.00 93.56           C  
ATOM    790  CB  ARG A 106     -13.320  -7.285  -6.648  1.00 93.56           C  
ATOM    791  O   ARG A 106     -14.547  -4.488  -5.543  1.00 93.56           O  
ATOM    792  CG  ARG A 106     -12.359  -8.445  -6.430  1.00 93.56           C  
ATOM    793  CD  ARG A 106     -11.203  -8.414  -7.422  1.00 93.56           C  
ATOM    794  NE  ARG A 106     -10.391  -9.625  -7.332  1.00 93.56           N  
ATOM    795  NH1 ARG A 106      -9.023  -9.078  -9.117  1.00 93.56           N  
ATOM    796  NH2 ARG A 106      -8.695 -11.039  -7.973  1.00 93.56           N  
ATOM    797  CZ  ARG A 106      -9.375  -9.914  -8.141  1.00 93.56           C  
ATOM    798  N   SER A 107     -13.742  -4.258  -7.648  1.00 91.12           N  
ATOM    799  CA  SER A 107     -14.719  -3.227  -7.984  1.00 91.12           C  
ATOM    800  C   SER A 107     -16.141  -3.785  -7.965  1.00 91.12           C  
ATOM    801  CB  SER A 107     -14.414  -2.631  -9.359  1.00 91.12           C  
ATOM    802  O   SER A 107     -17.094  -3.045  -7.750  1.00 91.12           O  
ATOM    803  OG  SER A 107     -14.414  -3.639 -10.359  1.00 91.12           O  
ATOM    804  N   ARG A 108     -16.328  -5.078  -8.102  1.00 90.06           N  
ATOM    805  CA  ARG A 108     -17.625  -5.727  -8.156  1.00 90.06           C  
ATOM    806  C   ARG A 108     -18.156  -6.004  -6.750  1.00 90.06           C  
ATOM    807  CB  ARG A 108     -17.547  -7.027  -8.953  1.00 90.06           C  
ATOM    808  O   ARG A 108     -19.281  -6.477  -6.586  1.00 90.06           O  
ATOM    809  CG  ARG A 108     -16.562  -8.039  -8.383  1.00 90.06           C  
ATOM    810  CD  ARG A 108     -16.484  -9.297  -9.250  1.00 90.06           C  
ATOM    811  NE  ARG A 108     -15.562 -10.273  -8.695  1.00 90.06           N  
ATOM    812  NH1 ARG A 108     -16.062 -11.930 -10.219  1.00 90.06           N  
ATOM    813  NH2 ARG A 108     -14.508 -12.312  -8.586  1.00 90.06           N  
ATOM    814  CZ  ARG A 108     -15.375 -11.500  -9.164  1.00 90.06           C  
ATOM    815  N   ALA A 109     -17.312  -5.758  -5.746  1.00 88.88           N  
ATOM    816  CA  ALA A 109     -17.719  -6.031  -4.371  1.00 88.88           C  
ATOM    817  C   ALA A 109     -18.969  -5.230  -4.004  1.00 88.88           C  
ATOM    818  CB  ALA A 109     -16.594  -5.711  -3.402  1.00 88.88           C  
ATOM    819  O   ALA A 109     -19.047  -4.035  -4.289  1.00 88.88           O  
ATOM    820  N   ASN A 110     -19.906  -5.871  -3.480  1.00 85.69           N  
ATOM    821  CA  ASN A 110     -21.172  -5.250  -3.064  1.00 85.69           C  
ATOM    822  C   ASN A 110     -21.703  -5.887  -1.788  1.00 85.69           C  
ATOM    823  CB  ASN A 110     -22.203  -5.336  -4.184  1.00 85.69           C  
ATOM    824  O   ASN A 110     -21.422  -7.047  -1.495  1.00 85.69           O  
ATOM    825  CG  ASN A 110     -23.609  -5.090  -3.691  1.00 85.69           C  
ATOM    826  ND2 ASN A 110     -24.594  -5.293  -4.566  1.00 85.69           N  
ATOM    827  OD1 ASN A 110     -23.828  -4.727  -2.531  1.00 85.69           O  
ATOM    828  N   SER A 111     -22.359  -5.031  -0.933  1.00 83.44           N  
ATOM    829  CA  SER A 111     -23.000  -5.555   0.266  1.00 83.44           C  
ATOM    830  C   SER A 111     -24.500  -5.719   0.055  1.00 83.44           C  
ATOM    831  CB  SER A 111     -22.750  -4.633   1.460  1.00 83.44           C  
ATOM    832  O   SER A 111     -25.172  -4.812  -0.451  1.00 83.44           O  
ATOM    833  OG  SER A 111     -23.469  -5.066   2.596  1.00 83.44           O  
ATOM    834  N   SER A 112     -25.031  -6.828   0.317  1.00 78.25           N  
ATOM    835  CA  SER A 112     -26.453  -7.082   0.154  1.00 78.25           C  
ATOM    836  C   SER A 112     -27.203  -6.910   1.474  1.00 78.25           C  
ATOM    837  CB  SER A 112     -26.688  -8.484  -0.396  1.00 78.25           C  
ATOM    838  O   SER A 112     -28.406  -7.121   1.540  1.00 78.25           O  
ATOM    839  OG  SER A 112     -26.125  -9.461   0.461  1.00 78.25           O  
ATOM    840  N   CYS A 113     -26.484  -6.422   2.516  1.00 87.12           N  
ATOM    841  CA  CYS A 113     -27.062  -6.277   3.848  1.00 87.12           C  
ATOM    842  C   CYS A 113     -27.578  -4.863   4.066  1.00 87.12           C  
ATOM    843  CB  CYS A 113     -26.016  -6.617   4.918  1.00 87.12           C  
ATOM    844  O   CYS A 113     -27.703  -4.086   3.117  1.00 87.12           O  
ATOM    845  SG  CYS A 113     -25.797  -8.391   5.172  1.00 87.12           S  
ATOM    846  N   TYR A 114     -27.984  -4.457   5.336  1.00 87.88           N  
ATOM    847  CA  TYR A 114     -28.516  -3.148   5.695  1.00 87.88           C  
ATOM    848  C   TYR A 114     -27.594  -2.033   5.227  1.00 87.88           C  
ATOM    849  CB  TYR A 114     -28.734  -3.051   7.211  1.00 87.88           C  
ATOM    850  O   TYR A 114     -26.375  -2.117   5.398  1.00 87.88           O  
ATOM    851  CG  TYR A 114     -29.906  -2.189   7.605  1.00 87.88           C  
ATOM    852  CD1 TYR A 114     -29.766  -0.810   7.746  1.00 87.88           C  
ATOM    853  CD2 TYR A 114     -31.156  -2.750   7.848  1.00 87.88           C  
ATOM    854  CE1 TYR A 114     -30.844  -0.011   8.109  1.00 87.88           C  
ATOM    855  CE2 TYR A 114     -32.250  -1.962   8.211  1.00 87.88           C  
ATOM    856  OH  TYR A 114     -33.156   0.191   8.711  1.00 87.88           O  
ATOM    857  CZ  TYR A 114     -32.062  -0.595   8.344  1.00 87.88           C  
ATOM    858  N   PRO A 115     -28.109  -1.013   4.555  1.00 90.75           N  
ATOM    859  CA  PRO A 115     -27.266   0.108   4.133  1.00 90.75           C  
ATOM    860  C   PRO A 115     -26.578   0.793   5.305  1.00 90.75           C  
ATOM    861  CB  PRO A 115     -28.266   1.060   3.455  1.00 90.75           C  
ATOM    862  O   PRO A 115     -27.203   1.067   6.328  1.00 90.75           O  
ATOM    863  CG  PRO A 115     -29.469   0.228   3.199  1.00 90.75           C  
ATOM    864  CD  PRO A 115     -29.484  -0.922   4.164  1.00 90.75           C  
ATOM    865  N   TYR A 116     -25.250   1.025   5.164  1.00 92.56           N  
ATOM    866  CA  TYR A 116     -24.500   1.620   6.262  1.00 92.56           C  
ATOM    867  C   TYR A 116     -23.484   2.637   5.738  1.00 92.56           C  
ATOM    868  CB  TYR A 116     -23.781   0.536   7.066  1.00 92.56           C  
ATOM    869  O   TYR A 116     -23.094   2.580   4.574  1.00 92.56           O  
ATOM    870  CG  TYR A 116     -22.719  -0.200   6.285  1.00 92.56           C  
ATOM    871  CD1 TYR A 116     -23.016  -1.380   5.605  1.00 92.56           C  
ATOM    872  CD2 TYR A 116     -21.406   0.283   6.219  1.00 92.56           C  
ATOM    873  CE1 TYR A 116     -22.047  -2.062   4.887  1.00 92.56           C  
ATOM    874  CE2 TYR A 116     -20.438  -0.391   5.500  1.00 92.56           C  
ATOM    875  OH  TYR A 116     -19.781  -2.232   4.125  1.00 92.56           O  
ATOM    876  CZ  TYR A 116     -20.750  -1.561   4.840  1.00 92.56           C  
ATOM    877  N   ASP A 117     -23.172   3.545   6.594  1.00 93.44           N  
ATOM    878  CA  ASP A 117     -22.062   4.465   6.375  1.00 93.44           C  
ATOM    879  C   ASP A 117     -21.062   4.414   7.535  1.00 93.44           C  
ATOM    880  CB  ASP A 117     -22.578   5.895   6.184  1.00 93.44           C  
ATOM    881  O   ASP A 117     -21.438   4.078   8.664  1.00 93.44           O  
ATOM    882  CG  ASP A 117     -23.234   6.457   7.434  1.00 93.44           C  
ATOM    883  OD1 ASP A 117     -24.391   6.102   7.723  1.00 93.44           O  
ATOM    884  OD2 ASP A 117     -22.578   7.270   8.125  1.00 93.44           O  
ATOM    885  N   VAL A 118     -19.859   4.656   7.234  1.00 93.06           N  
ATOM    886  CA  VAL A 118     -18.797   4.711   8.234  1.00 93.06           C  
ATOM    887  C   VAL A 118     -18.188   6.109   8.266  1.00 93.06           C  
ATOM    888  CB  VAL A 118     -17.703   3.656   7.953  1.00 93.06           C  
ATOM    889  O   VAL A 118     -17.484   6.512   7.332  1.00 93.06           O  
ATOM    890  CG1 VAL A 118     -16.656   3.645   9.078  1.00 93.06           C  
ATOM    891  CG2 VAL A 118     -18.328   2.271   7.785  1.00 93.06           C  
ATOM    892  N   PRO A 119     -18.578   6.961   9.289  1.00 89.12           N  
ATOM    893  CA  PRO A 119     -18.094   8.344   9.359  1.00 89.12           C  
ATOM    894  C   PRO A 119     -16.578   8.430   9.281  1.00 89.12           C  
ATOM    895  CB  PRO A 119     -18.594   8.820  10.727  1.00 89.12           C  
ATOM    896  O   PRO A 119     -16.047   9.320   8.617  1.00 89.12           O  
ATOM    897  CG  PRO A 119     -19.844   8.039  10.969  1.00 89.12           C  
ATOM    898  CD  PRO A 119     -19.672   6.660  10.398  1.00 89.12           C  
ATOM    899  N   ASP A 120     -15.773   7.555   9.812  1.00 87.56           N  
ATOM    900  CA  ASP A 120     -14.312   7.508   9.766  1.00 87.56           C  
ATOM    901  C   ASP A 120     -13.828   6.277   9.008  1.00 87.56           C  
ATOM    902  CB  ASP A 120     -13.734   7.523  11.180  1.00 87.56           C  
ATOM    903  O   ASP A 120     -12.984   5.527   9.508  1.00 87.56           O  
ATOM    904  CG  ASP A 120     -12.266   7.918  11.219  1.00 87.56           C  
ATOM    905  OD1 ASP A 120     -11.758   8.461  10.211  1.00 87.56           O  
ATOM    906  OD2 ASP A 120     -11.609   7.680  12.258  1.00 87.56           O  
ATOM    907  N   TYR A 121     -14.336   6.152   7.750  1.00 86.31           N  
ATOM    908  CA  TYR A 121     -14.133   4.965   6.930  1.00 86.31           C  
ATOM    909  C   TYR A 121     -12.656   4.758   6.617  1.00 86.31           C  
ATOM    910  CB  TYR A 121     -14.930   5.070   5.625  1.00 86.31           C  
ATOM    911  O   TYR A 121     -12.133   3.648   6.762  1.00 86.31           O  
ATOM    912  CG  TYR A 121     -14.680   3.932   4.664  1.00 86.31           C  
ATOM    913  CD1 TYR A 121     -13.773   4.066   3.615  1.00 86.31           C  
ATOM    914  CD2 TYR A 121     -15.352   2.721   4.805  1.00 86.31           C  
ATOM    915  CE1 TYR A 121     -13.539   3.021   2.729  1.00 86.31           C  
ATOM    916  CE2 TYR A 121     -15.125   1.668   3.924  1.00 86.31           C  
ATOM    917  OH  TYR A 121     -13.992   0.790   2.016  1.00 86.31           O  
ATOM    918  CZ  TYR A 121     -14.219   1.827   2.891  1.00 86.31           C  
ATOM    919  N   ALA A 122     -11.938   5.777   6.207  1.00 84.56           N  
ATOM    920  CA  ALA A 122     -10.547   5.688   5.773  1.00 84.56           C  
ATOM    921  C   ALA A 122      -9.648   5.219   6.914  1.00 84.56           C  
ATOM    922  CB  ALA A 122     -10.062   7.035   5.242  1.00 84.56           C  
ATOM    923  O   ALA A 122      -8.773   4.367   6.719  1.00 84.56           O  
ATOM    924  N   SER A 123      -9.945   5.715   8.172  1.00 86.31           N  
ATOM    925  CA  SER A 123      -9.148   5.355   9.344  1.00 86.31           C  
ATOM    926  C   SER A 123      -9.367   3.896   9.727  1.00 86.31           C  
ATOM    927  CB  SER A 123      -9.492   6.262  10.523  1.00 86.31           C  
ATOM    928  O   SER A 123      -8.414   3.178  10.039  1.00 86.31           O  
ATOM    929  OG  SER A 123      -9.164   7.609  10.234  1.00 86.31           O  
ATOM    930  N   LEU A 124     -10.578   3.562   9.703  1.00 89.75           N  
ATOM    931  CA  LEU A 124     -10.906   2.178  10.023  1.00 89.75           C  
ATOM    932  C   LEU A 124     -10.312   1.224   8.992  1.00 89.75           C  
ATOM    933  CB  LEU A 124     -12.430   1.994  10.086  1.00 89.75           C  
ATOM    934  O   LEU A 124      -9.719   0.204   9.352  1.00 89.75           O  
ATOM    935  CG  LEU A 124     -12.930   0.574  10.359  1.00 89.75           C  
ATOM    936  CD1 LEU A 124     -12.406   0.078  11.703  1.00 89.75           C  
ATOM    937  CD2 LEU A 124     -14.453   0.525  10.312  1.00 89.75           C  
ATOM    938  N   ARG A 125     -10.539   1.605   7.766  1.00 88.69           N  
ATOM    939  CA  ARG A 125     -10.016   0.820   6.648  1.00 88.69           C  
ATOM    940  C   ARG A 125      -8.508   0.639   6.762  1.00 88.69           C  
ATOM    941  CB  ARG A 125     -10.367   1.483   5.316  1.00 88.69           C  
ATOM    942  O   ARG A 125      -7.996  -0.465   6.574  1.00 88.69           O  
ATOM    943  CG  ARG A 125      -9.992   0.653   4.098  1.00 88.69           C  
ATOM    944  CD  ARG A 125     -10.414   1.332   2.801  1.00 88.69           C  
ATOM    945  NE  ARG A 125      -9.883   0.637   1.633  1.00 88.69           N  
ATOM    946  NH1 ARG A 125     -11.914   0.484   0.542  1.00 88.69           N  
ATOM    947  NH2 ARG A 125     -10.016  -0.375  -0.425  1.00 88.69           N  
ATOM    948  CZ  ARG A 125     -10.602   0.250   0.586  1.00 88.69           C  
ATOM    949  N   SER A 126      -7.824   1.590   7.016  1.00 84.75           N  
ATOM    950  CA  SER A 126      -6.371   1.572   7.164  1.00 84.75           C  
ATOM    951  C   SER A 126      -5.953   0.762   8.391  1.00 84.75           C  
ATOM    952  CB  SER A 126      -5.828   2.996   7.273  1.00 84.75           C  
ATOM    953  O   SER A 126      -4.984   0.002   8.328  1.00 84.75           O  
ATOM    954  OG  SER A 126      -4.422   2.984   7.449  1.00 84.75           O  
ATOM    955  N   LEU A 127      -6.602   0.989   9.477  1.00 87.75           N  
ATOM    956  CA  LEU A 127      -6.301   0.287  10.719  1.00 87.75           C  
ATOM    957  C   LEU A 127      -6.422  -1.223  10.531  1.00 87.75           C  
ATOM    958  CB  LEU A 127      -7.234   0.752  11.836  1.00 87.75           C  
ATOM    959  O   LEU A 127      -5.512  -1.973  10.891  1.00 87.75           O  
ATOM    960  CG  LEU A 127      -7.059   0.068  13.195  1.00 87.75           C  
ATOM    961  CD1 LEU A 127      -5.727   0.469  13.820  1.00 87.75           C  
ATOM    962  CD2 LEU A 127      -8.219   0.413  14.117  1.00 87.75           C  
ATOM    963  N   VAL A 128      -7.500  -1.630   9.953  1.00 89.00           N  
ATOM    964  CA  VAL A 128      -7.781  -3.051   9.766  1.00 89.00           C  
ATOM    965  C   VAL A 128      -6.832  -3.631   8.719  1.00 89.00           C  
ATOM    966  CB  VAL A 128      -9.250  -3.289   9.352  1.00 89.00           C  
ATOM    967  O   VAL A 128      -6.340  -4.750   8.867  1.00 89.00           O  
ATOM    968  CG1 VAL A 128      -9.492  -4.770   9.055  1.00 89.00           C  
ATOM    969  CG2 VAL A 128     -10.203  -2.797  10.438  1.00 89.00           C  
ATOM    970  N   ALA A 129      -6.586  -2.857   7.684  1.00 88.25           N  
ATOM    971  CA  ALA A 129      -5.676  -3.283   6.625  1.00 88.25           C  
ATOM    972  C   ALA A 129      -4.273  -3.529   7.172  1.00 88.25           C  
ATOM    973  CB  ALA A 129      -5.633  -2.242   5.508  1.00 88.25           C  
ATOM    974  O   ALA A 129      -3.621  -4.512   6.816  1.00 88.25           O  
ATOM    975  N   SER A 130      -3.846  -2.715   8.070  1.00 87.25           N  
ATOM    976  CA  SER A 130      -2.500  -2.789   8.625  1.00 87.25           C  
ATOM    977  C   SER A 130      -2.348  -3.996   9.547  1.00 87.25           C  
ATOM    978  CB  SER A 130      -2.164  -1.510   9.398  1.00 87.25           C  
ATOM    979  O   SER A 130      -1.238  -4.500   9.742  1.00 87.25           O  
ATOM    980  OG  SER A 130      -2.963  -1.398  10.562  1.00 87.25           O  
ATOM    981  N   SER A 131      -3.424  -4.410  10.195  1.00 87.75           N  
ATOM    982  CA  SER A 131      -3.422  -5.531  11.133  1.00 87.75           C  
ATOM    983  C   SER A 131      -3.197  -6.855  10.406  1.00 87.75           C  
ATOM    984  CB  SER A 131      -4.734  -5.582  11.914  1.00 87.75           C  
ATOM    985  O   SER A 131      -2.541  -7.754  10.938  1.00 87.75           O  
ATOM    986  OG  SER A 131      -4.742  -6.676  12.812  1.00 87.75           O  
ATOM    987  N   GLY A 132      -3.652  -6.973   9.117  1.00 87.56           N  
ATOM    988  CA  GLY A 132      -3.387  -8.117   8.258  1.00 87.56           C  
ATOM    989  C   GLY A 132      -4.168  -9.359   8.656  1.00 87.56           C  
ATOM    990  O   GLY A 132      -3.832 -10.469   8.242  1.00 87.56           O  
ATOM    991  N   THR A 133      -5.148  -9.195   9.570  1.00 88.94           N  
ATOM    992  CA  THR A 133      -6.016 -10.289   9.977  1.00 88.94           C  
ATOM    993  C   THR A 133      -7.367  -9.766  10.453  1.00 88.94           C  
ATOM    994  CB  THR A 133      -5.367 -11.133  11.094  1.00 88.94           C  
ATOM    995  O   THR A 133      -7.465  -8.648  10.953  1.00 88.94           O  
ATOM    996  CG2 THR A 133      -5.105 -10.289  12.336  1.00 88.94           C  
ATOM    997  OG1 THR A 133      -6.242 -12.211  11.438  1.00 88.94           O  
ATOM    998  N   LEU A 134      -8.469 -10.578  10.312  1.00 85.75           N  
ATOM    999  CA  LEU A 134      -9.789 -10.320  10.875  1.00 85.75           C  
ATOM   1000  C   LEU A 134     -10.109 -11.305  11.992  1.00 85.75           C  
ATOM   1001  CB  LEU A 134     -10.859 -10.391   9.781  1.00 85.75           C  
ATOM   1002  O   LEU A 134     -11.086 -12.047  11.898  1.00 85.75           O  
ATOM   1003  CG  LEU A 134     -10.766  -9.352   8.664  1.00 85.75           C  
ATOM   1004  CD1 LEU A 134     -11.797  -9.648   7.582  1.00 85.75           C  
ATOM   1005  CD2 LEU A 134     -10.953  -7.949   9.227  1.00 85.75           C  
ATOM   1006  N   GLU A 135      -9.133 -11.469  12.844  1.00 90.19           N  
ATOM   1007  CA  GLU A 135      -9.344 -12.367  13.977  1.00 90.19           C  
ATOM   1008  C   GLU A 135     -10.383 -11.797  14.945  1.00 90.19           C  
ATOM   1009  CB  GLU A 135      -8.023 -12.625  14.711  1.00 90.19           C  
ATOM   1010  O   GLU A 135     -10.141 -10.781  15.594  1.00 90.19           O  
ATOM   1011  CG  GLU A 135      -8.125 -13.680  15.805  1.00 90.19           C  
ATOM   1012  CD  GLU A 135      -6.812 -13.906  16.547  1.00 90.19           C  
ATOM   1013  OE1 GLU A 135      -6.812 -14.617  17.578  1.00 90.19           O  
ATOM   1014  OE2 GLU A 135      -5.781 -13.367  16.094  1.00 90.19           O  
ATOM   1015  N   PHE A 136     -11.508 -12.508  15.008  1.00 92.12           N  
ATOM   1016  CA  PHE A 136     -12.664 -12.047  15.766  1.00 92.12           C  
ATOM   1017  C   PHE A 136     -12.953 -12.977  16.938  1.00 92.12           C  
ATOM   1018  CB  PHE A 136     -13.898 -11.945  14.859  1.00 92.12           C  
ATOM   1019  O   PHE A 136     -12.984 -14.195  16.766  1.00 92.12           O  
ATOM   1020  CG  PHE A 136     -15.148 -11.531  15.578  1.00 92.12           C  
ATOM   1021  CD1 PHE A 136     -16.125 -12.469  15.906  1.00 92.12           C  
ATOM   1022  CD2 PHE A 136     -15.359 -10.203  15.930  1.00 92.12           C  
ATOM   1023  CE1 PHE A 136     -17.281 -12.094  16.578  1.00 92.12           C  
ATOM   1024  CE2 PHE A 136     -16.516  -9.820  16.594  1.00 92.12           C  
ATOM   1025  CZ  PHE A 136     -17.484 -10.766  16.922  1.00 92.12           C  
ATOM   1026  N   LYS A 137     -13.102 -12.422  18.078  1.00 93.25           N  
ATOM   1027  CA  LYS A 137     -13.438 -13.180  19.281  1.00 93.25           C  
ATOM   1028  C   LYS A 137     -14.758 -12.703  19.875  1.00 93.25           C  
ATOM   1029  CB  LYS A 137     -12.320 -13.070  20.312  1.00 93.25           C  
ATOM   1030  O   LYS A 137     -14.945 -11.508  20.094  1.00 93.25           O  
ATOM   1031  CG  LYS A 137     -11.031 -13.773  19.906  1.00 93.25           C  
ATOM   1032  CD  LYS A 137     -10.039 -13.828  21.062  1.00 93.25           C  
ATOM   1033  CE  LYS A 137      -8.773 -14.578  20.688  1.00 93.25           C  
ATOM   1034  NZ  LYS A 137      -7.785 -14.609  21.797  1.00 93.25           N  
ATOM   1035  N   ASP A 138     -15.586 -13.688  20.062  1.00 92.25           N  
ATOM   1036  CA  ASP A 138     -16.859 -13.344  20.688  1.00 92.25           C  
ATOM   1037  C   ASP A 138     -16.656 -12.945  22.141  1.00 92.25           C  
ATOM   1038  CB  ASP A 138     -17.844 -14.508  20.594  1.00 92.25           C  
ATOM   1039  O   ASP A 138     -15.867 -13.555  22.859  1.00 92.25           O  
ATOM   1040  CG  ASP A 138     -18.375 -14.719  19.188  1.00 92.25           C  
ATOM   1041  OD1 ASP A 138     -18.500 -13.734  18.422  1.00 92.25           O  
ATOM   1042  OD2 ASP A 138     -18.688 -15.875  18.828  1.00 92.25           O  
ATOM   1043  N   GLU A 139     -17.328 -11.883  22.516  1.00 92.19           N  
ATOM   1044  CA  GLU A 139     -17.297 -11.391  23.891  1.00 92.19           C  
ATOM   1045  C   GLU A 139     -18.719 -11.312  24.484  1.00 92.19           C  
ATOM   1046  CB  GLU A 139     -16.625 -10.023  23.969  1.00 92.19           C  
ATOM   1047  O   GLU A 139     -19.656 -10.922  23.781  1.00 92.19           O  
ATOM   1048  CG  GLU A 139     -16.234  -9.602  25.375  1.00 92.19           C  
ATOM   1049  CD  GLU A 139     -15.227  -8.469  25.406  1.00 92.19           C  
ATOM   1050  OE1 GLU A 139     -14.438  -8.383  26.375  1.00 92.19           O  
ATOM   1051  OE2 GLU A 139     -15.219  -7.660  24.453  1.00 92.19           O  
ATOM   1052  N   SER A 140     -18.906 -11.875  25.625  1.00 89.62           N  
ATOM   1053  CA  SER A 140     -20.219 -11.922  26.250  1.00 89.62           C  
ATOM   1054  C   SER A 140     -20.578 -10.586  26.891  1.00 89.62           C  
ATOM   1055  CB  SER A 140     -20.281 -13.031  27.297  1.00 89.62           C  
ATOM   1056  O   SER A 140     -19.906 -10.133  27.812  1.00 89.62           O  
ATOM   1057  OG  SER A 140     -20.062 -14.297  26.703  1.00 89.62           O  
ATOM   1058  N   PHE A 141     -21.609  -9.875  26.266  1.00 91.50           N  
ATOM   1059  CA  PHE A 141     -22.156  -8.633  26.797  1.00 91.50           C  
ATOM   1060  C   PHE A 141     -23.453  -8.891  27.562  1.00 91.50           C  
ATOM   1061  CB  PHE A 141     -22.391  -7.625  25.672  1.00 91.50           C  
ATOM   1062  O   PHE A 141     -24.219  -9.773  27.188  1.00 91.50           O  
ATOM   1063  CG  PHE A 141     -21.141  -7.211  24.953  1.00 91.50           C  
ATOM   1064  CD1 PHE A 141     -20.438  -6.078  25.344  1.00 91.50           C  
ATOM   1065  CD2 PHE A 141     -20.672  -7.957  23.875  1.00 91.50           C  
ATOM   1066  CE1 PHE A 141     -19.281  -5.691  24.672  1.00 91.50           C  
ATOM   1067  CE2 PHE A 141     -19.500  -7.578  23.203  1.00 91.50           C  
ATOM   1068  CZ  PHE A 141     -18.812  -6.441  23.594  1.00 91.50           C  
ATOM   1069  N   ASN A 142     -23.672  -8.352  28.734  1.00 89.69           N  
ATOM   1070  CA  ASN A 142     -24.906  -8.477  29.516  1.00 89.69           C  
ATOM   1071  C   ASN A 142     -25.969  -7.496  29.031  1.00 89.69           C  
ATOM   1072  CB  ASN A 142     -24.609  -8.266  31.000  1.00 89.69           C  
ATOM   1073  O   ASN A 142     -26.172  -6.449  29.656  1.00 89.69           O  
ATOM   1074  CG  ASN A 142     -25.781  -8.680  31.875  1.00 89.69           C  
ATOM   1075  ND2 ASN A 142     -25.656  -8.422  33.188  1.00 89.69           N  
ATOM   1076  OD1 ASN A 142     -26.766  -9.227  31.406  1.00 89.69           O  
ATOM   1077  N   TRP A 143     -26.516  -7.719  27.812  1.00 91.44           N  
ATOM   1078  CA  TRP A 143     -27.625  -6.902  27.328  1.00 91.44           C  
ATOM   1079  C   TRP A 143     -28.938  -7.379  27.922  1.00 91.44           C  
ATOM   1080  CB  TRP A 143     -27.688  -6.938  25.797  1.00 91.44           C  
ATOM   1081  O   TRP A 143     -29.438  -8.445  27.562  1.00 91.44           O  
ATOM   1082  CG  TRP A 143     -26.375  -6.633  25.125  1.00 91.44           C  
ATOM   1083  CD1 TRP A 143     -25.641  -7.473  24.344  1.00 91.44           C  
ATOM   1084  CD2 TRP A 143     -25.656  -5.398  25.188  1.00 91.44           C  
ATOM   1085  CE2 TRP A 143     -24.484  -5.562  24.406  1.00 91.44           C  
ATOM   1086  CE3 TRP A 143     -25.891  -4.172  25.812  1.00 91.44           C  
ATOM   1087  NE1 TRP A 143     -24.500  -6.832  23.906  1.00 91.44           N  
ATOM   1088  CH2 TRP A 143     -23.797  -3.348  24.891  1.00 91.44           C  
ATOM   1089  CZ2 TRP A 143     -23.547  -4.539  24.250  1.00 91.44           C  
ATOM   1090  CZ3 TRP A 143     -24.953  -3.154  25.656  1.00 91.44           C  
ATOM   1091  N   THR A 144     -29.578  -6.789  28.938  1.00 91.25           N  
ATOM   1092  CA  THR A 144     -30.766  -7.258  29.641  1.00 91.25           C  
ATOM   1093  C   THR A 144     -31.984  -6.422  29.250  1.00 91.25           C  
ATOM   1094  CB  THR A 144     -30.578  -7.207  31.172  1.00 91.25           C  
ATOM   1095  O   THR A 144     -31.859  -5.223  29.016  1.00 91.25           O  
ATOM   1096  CG2 THR A 144     -29.422  -8.117  31.609  1.00 91.25           C  
ATOM   1097  OG1 THR A 144     -30.281  -5.863  31.562  1.00 91.25           O  
ATOM   1098  N   GLY A 145     -33.094  -7.199  29.031  1.00 91.06           N  
ATOM   1099  CA  GLY A 145     -34.344  -6.500  28.891  1.00 91.06           C  
ATOM   1100  C   GLY A 145     -34.594  -6.008  27.469  1.00 91.06           C  
ATOM   1101  O   GLY A 145     -35.469  -5.156  27.250  1.00 91.06           O  
ATOM   1102  N   VAL A 146     -33.688  -6.523  26.453  1.00 93.81           N  
ATOM   1103  CA  VAL A 146     -33.812  -6.152  25.047  1.00 93.81           C  
ATOM   1104  C   VAL A 146     -33.688  -7.395  24.172  1.00 93.81           C  
ATOM   1105  CB  VAL A 146     -32.750  -5.098  24.641  1.00 93.81           C  
ATOM   1106  O   VAL A 146     -33.125  -8.406  24.594  1.00 93.81           O  
ATOM   1107  CG1 VAL A 146     -33.000  -3.791  25.391  1.00 93.81           C  
ATOM   1108  CG2 VAL A 146     -31.359  -5.629  24.875  1.00 93.81           C  
ATOM   1109  N   LYS A 147     -34.281  -7.355  23.016  1.00 93.38           N  
ATOM   1110  CA  LYS A 147     -34.031  -8.352  21.984  1.00 93.38           C  
ATOM   1111  C   LYS A 147     -32.688  -8.094  21.281  1.00 93.38           C  
ATOM   1112  CB  LYS A 147     -35.156  -8.359  20.953  1.00 93.38           C  
ATOM   1113  O   LYS A 147     -32.344  -6.949  20.969  1.00 93.38           O  
ATOM   1114  CG  LYS A 147     -36.500  -8.844  21.516  1.00 93.38           C  
ATOM   1115  CD  LYS A 147     -37.562  -8.914  20.422  1.00 93.38           C  
ATOM   1116  CE  LYS A 147     -38.906  -9.383  20.984  1.00 93.38           C  
ATOM   1117  NZ  LYS A 147     -39.938  -9.438  19.938  1.00 93.38           N  
ATOM   1118  N   GLN A 148     -31.906  -9.117  21.000  1.00 89.25           N  
ATOM   1119  CA  GLN A 148     -30.547  -8.984  20.484  1.00 89.25           C  
ATOM   1120  C   GLN A 148     -30.453  -9.547  19.062  1.00 89.25           C  
ATOM   1121  CB  GLN A 148     -29.547  -9.695  21.406  1.00 89.25           C  
ATOM   1122  O   GLN A 148     -29.406  -9.438  18.422  1.00 89.25           O  
ATOM   1123  CG  GLN A 148     -29.500  -9.141  22.812  1.00 89.25           C  
ATOM   1124  CD  GLN A 148     -28.469  -9.820  23.688  1.00 89.25           C  
ATOM   1125  NE2 GLN A 148     -28.875 -10.195  24.891  1.00 89.25           N  
ATOM   1126  OE1 GLN A 148     -27.328 -10.016  23.281  1.00 89.25           O  
ATOM   1127  N   ASN A 149     -31.531  -9.914  18.344  1.00 82.06           N  
ATOM   1128  CA  ASN A 149     -31.469 -10.570  17.047  1.00 82.06           C  
ATOM   1129  C   ASN A 149     -32.281  -9.820  16.000  1.00 82.06           C  
ATOM   1130  CB  ASN A 149     -31.922 -12.023  17.141  1.00 82.06           C  
ATOM   1131  O   ASN A 149     -33.188 -10.398  15.375  1.00 82.06           O  
ATOM   1132  CG  ASN A 149     -31.031 -12.859  18.031  1.00 82.06           C  
ATOM   1133  ND2 ASN A 149     -31.609 -13.844  18.703  1.00 82.06           N  
ATOM   1134  OD1 ASN A 149     -29.812 -12.625  18.109  1.00 82.06           O  
ATOM   1135  N   GLY A 150     -32.031  -8.555  15.883  1.00 80.62           N  
ATOM   1136  CA  GLY A 150     -32.656  -7.848  14.789  1.00 80.62           C  
ATOM   1137  C   GLY A 150     -32.250  -8.375  13.422  1.00 80.62           C  
ATOM   1138  O   GLY A 150     -31.094  -8.727  13.203  1.00 80.62           O  
ATOM   1139  N   THR A 151     -33.281  -8.781  12.641  1.00 83.50           N  
ATOM   1140  CA  THR A 151     -32.969  -9.305  11.312  1.00 83.50           C  
ATOM   1141  C   THR A 151     -33.594  -8.445  10.227  1.00 83.50           C  
ATOM   1142  CB  THR A 151     -33.469 -10.758  11.164  1.00 83.50           C  
ATOM   1143  O   THR A 151     -34.500  -7.664  10.492  1.00 83.50           O  
ATOM   1144  CG2 THR A 151     -32.812 -11.664  12.219  1.00 83.50           C  
ATOM   1145  OG1 THR A 151     -34.875 -10.797  11.312  1.00 83.50           O  
ATOM   1146  N   SER A 152     -32.938  -8.469   9.078  1.00 80.50           N  
ATOM   1147  CA  SER A 152     -33.438  -7.742   7.918  1.00 80.50           C  
ATOM   1148  C   SER A 152     -33.500  -8.641   6.688  1.00 80.50           C  
ATOM   1149  CB  SER A 152     -32.562  -6.516   7.629  1.00 80.50           C  
ATOM   1150  O   SER A 152     -32.594  -9.469   6.480  1.00 80.50           O  
ATOM   1151  OG  SER A 152     -33.000  -5.875   6.434  1.00 80.50           O  
ATOM   1152  N   SER A 153     -34.531  -8.531   5.914  1.00 80.44           N  
ATOM   1153  CA  SER A 153     -34.688  -9.297   4.684  1.00 80.44           C  
ATOM   1154  C   SER A 153     -33.625  -8.898   3.656  1.00 80.44           C  
ATOM   1155  CB  SER A 153     -36.094  -9.109   4.090  1.00 80.44           C  
ATOM   1156  O   SER A 153     -33.375  -9.641   2.699  1.00 80.44           O  
ATOM   1157  OG  SER A 153     -36.344  -7.734   3.848  1.00 80.44           O  
ATOM   1158  N   ALA A 154     -33.031  -7.789   3.912  1.00 78.44           N  
ATOM   1159  CA  ALA A 154     -32.000  -7.234   3.039  1.00 78.44           C  
ATOM   1160  C   ALA A 154     -30.672  -7.977   3.211  1.00 78.44           C  
ATOM   1161  CB  ALA A 154     -31.797  -5.746   3.318  1.00 78.44           C  
ATOM   1162  O   ALA A 154     -29.844  -8.000   2.297  1.00 78.44           O  
ATOM   1163  N   CYS A 155     -30.531  -8.641   4.391  1.00 84.44           N  
ATOM   1164  CA  CYS A 155     -29.375  -9.453   4.715  1.00 84.44           C  
ATOM   1165  C   CYS A 155     -29.750 -10.930   4.797  1.00 84.44           C  
ATOM   1166  CB  CYS A 155     -28.750  -9.000   6.039  1.00 84.44           C  
ATOM   1167  O   CYS A 155     -30.438 -11.352   5.723  1.00 84.44           O  
ATOM   1168  SG  CYS A 155     -27.125  -9.719   6.363  1.00 84.44           S  
ATOM   1169  N   LYS A 156     -29.531 -11.594   3.656  1.00 84.56           N  
ATOM   1170  CA  LYS A 156     -29.953 -12.992   3.604  1.00 84.56           C  
ATOM   1171  C   LYS A 156     -28.766 -13.922   3.814  1.00 84.56           C  
ATOM   1172  CB  LYS A 156     -30.625 -13.297   2.266  1.00 84.56           C  
ATOM   1173  O   LYS A 156     -27.703 -13.734   3.213  1.00 84.56           O  
ATOM   1174  CG  LYS A 156     -31.969 -12.609   2.080  1.00 84.56           C  
ATOM   1175  CD  LYS A 156     -32.688 -13.117   0.840  1.00 84.56           C  
ATOM   1176  CE  LYS A 156     -34.062 -12.469   0.679  1.00 84.56           C  
ATOM   1177  NZ  LYS A 156     -34.781 -12.992  -0.513  1.00 84.56           N  
ATOM   1178  N   ARG A 157     -28.781 -14.703   4.730  1.00 84.50           N  
ATOM   1179  CA  ARG A 157     -27.891 -15.859   4.875  1.00 84.50           C  
ATOM   1180  C   ARG A 157     -28.594 -17.141   4.426  1.00 84.50           C  
ATOM   1181  CB  ARG A 157     -27.422 -15.992   6.324  1.00 84.50           C  
ATOM   1182  O   ARG A 157     -29.469 -17.641   5.117  1.00 84.50           O  
ATOM   1183  CG  ARG A 157     -26.234 -16.922   6.496  1.00 84.50           C  
ATOM   1184  CD  ARG A 157     -25.719 -16.922   7.934  1.00 84.50           C  
ATOM   1185  NE  ARG A 157     -24.797 -15.820   8.180  1.00 84.50           N  
ATOM   1186  NH1 ARG A 157     -25.766 -15.172  10.172  1.00 84.50           N  
ATOM   1187  NH2 ARG A 157     -23.938 -14.047   9.359  1.00 84.50           N  
ATOM   1188  CZ  ARG A 157     -24.844 -15.016   9.234  1.00 84.50           C  
ATOM   1189  N   GLY A 158     -28.328 -17.453   3.195  1.00 83.75           N  
ATOM   1190  CA  GLY A 158     -29.141 -18.500   2.574  1.00 83.75           C  
ATOM   1191  C   GLY A 158     -30.531 -18.031   2.213  1.00 83.75           C  
ATOM   1192  O   GLY A 158     -30.703 -17.031   1.503  1.00 83.75           O  
ATOM   1193  N   SER A 159     -31.609 -18.656   2.779  1.00 82.50           N  
ATOM   1194  CA  SER A 159     -33.000 -18.297   2.502  1.00 82.50           C  
ATOM   1195  C   SER A 159     -33.625 -17.594   3.691  1.00 82.50           C  
ATOM   1196  CB  SER A 159     -33.812 -19.547   2.148  1.00 82.50           C  
ATOM   1197  O   SER A 159     -34.781 -17.156   3.619  1.00 82.50           O  
ATOM   1198  OG  SER A 159     -33.688 -20.531   3.158  1.00 82.50           O  
ATOM   1199  N   SER A 160     -32.812 -17.344   4.762  1.00 86.06           N  
ATOM   1200  CA  SER A 160     -33.312 -16.750   5.992  1.00 86.06           C  
ATOM   1201  C   SER A 160     -32.844 -15.305   6.160  1.00 86.06           C  
ATOM   1202  CB  SER A 160     -32.906 -17.578   7.207  1.00 86.06           C  
ATOM   1203  O   SER A 160     -31.719 -14.977   5.770  1.00 86.06           O  
ATOM   1204  OG  SER A 160     -33.375 -18.906   7.098  1.00 86.06           O  
ATOM   1205  N   SER A 161     -33.750 -14.477   6.672  1.00 86.75           N  
ATOM   1206  CA  SER A 161     -33.375 -13.117   7.039  1.00 86.75           C  
ATOM   1207  C   SER A 161     -32.312 -13.125   8.133  1.00 86.75           C  
ATOM   1208  CB  SER A 161     -34.594 -12.312   7.504  1.00 86.75           C  
ATOM   1209  O   SER A 161     -32.406 -13.891   9.094  1.00 86.75           O  
ATOM   1210  OG  SER A 161     -35.562 -12.219   6.469  1.00 86.75           O  
ATOM   1211  N   SER A 162     -31.328 -12.367   7.875  1.00 88.38           N  
ATOM   1212  CA  SER A 162     -30.203 -12.289   8.805  1.00 88.38           C  
ATOM   1213  C   SER A 162     -29.734 -10.844   8.992  1.00 88.38           C  
ATOM   1214  CB  SER A 162     -29.031 -13.148   8.312  1.00 88.38           C  
ATOM   1215  O   SER A 162     -30.422  -9.906   8.586  1.00 88.38           O  
ATOM   1216  OG  SER A 162     -28.047 -13.273   9.320  1.00 88.38           O  
ATOM   1217  N   PHE A 163     -28.656 -10.734   9.766  1.00 90.56           N  
ATOM   1218  CA  PHE A 163     -27.969  -9.477  10.039  1.00 90.56           C  
ATOM   1219  C   PHE A 163     -26.453  -9.664  10.039  1.00 90.56           C  
ATOM   1220  CB  PHE A 163     -28.422  -8.898  11.383  1.00 90.56           C  
ATOM   1221  O   PHE A 163     -25.969 -10.758   9.750  1.00 90.56           O  
ATOM   1222  CG  PHE A 163     -28.031  -7.461  11.594  1.00 90.56           C  
ATOM   1223  CD1 PHE A 163     -27.219  -7.094  12.656  1.00 90.56           C  
ATOM   1224  CD2 PHE A 163     -28.484  -6.477  10.727  1.00 90.56           C  
ATOM   1225  CE1 PHE A 163     -26.844  -5.766  12.852  1.00 90.56           C  
ATOM   1226  CE2 PHE A 163     -28.125  -5.145  10.914  1.00 90.56           C  
ATOM   1227  CZ  PHE A 163     -27.297  -4.789  11.977  1.00 90.56           C  
ATOM   1228  N   PHE A 164     -25.734  -8.562  10.141  1.00 92.06           N  
ATOM   1229  CA  PHE A 164     -24.281  -8.680  10.258  1.00 92.06           C  
ATOM   1230  C   PHE A 164     -23.906  -9.641  11.375  1.00 92.06           C  
ATOM   1231  CB  PHE A 164     -23.656  -7.312  10.500  1.00 92.06           C  
ATOM   1232  O   PHE A 164     -24.375  -9.492  12.508  1.00 92.06           O  
ATOM   1233  CG  PHE A 164     -23.922  -6.309   9.406  1.00 92.06           C  
ATOM   1234  CD1 PHE A 164     -23.406  -6.492   8.133  1.00 92.06           C  
ATOM   1235  CD2 PHE A 164     -24.703  -5.188   9.664  1.00 92.06           C  
ATOM   1236  CE1 PHE A 164     -23.656  -5.566   7.121  1.00 92.06           C  
ATOM   1237  CE2 PHE A 164     -24.953  -4.258   8.656  1.00 92.06           C  
ATOM   1238  CZ  PHE A 164     -24.438  -4.449   7.387  1.00 92.06           C  
ATOM   1239  N   SER A 165     -23.078 -10.695  11.156  1.00 91.12           N  
ATOM   1240  CA  SER A 165     -22.781 -11.773  12.086  1.00 91.12           C  
ATOM   1241  C   SER A 165     -21.922 -11.281  13.250  1.00 91.12           C  
ATOM   1242  CB  SER A 165     -22.078 -12.930  11.375  1.00 91.12           C  
ATOM   1243  O   SER A 165     -21.844 -11.945  14.289  1.00 91.12           O  
ATOM   1244  OG  SER A 165     -20.859 -12.492  10.805  1.00 91.12           O  
ATOM   1245  N   ARG A 166     -21.312 -10.016  13.117  1.00 92.50           N  
ATOM   1246  CA  ARG A 166     -20.406  -9.508  14.148  1.00 92.50           C  
ATOM   1247  C   ARG A 166     -21.062  -8.391  14.953  1.00 92.50           C  
ATOM   1248  CB  ARG A 166     -19.109  -9.016  13.523  1.00 92.50           C  
ATOM   1249  O   ARG A 166     -20.422  -7.758  15.789  1.00 92.50           O  
ATOM   1250  CG  ARG A 166     -18.359 -10.078  12.727  1.00 92.50           C  
ATOM   1251  CD  ARG A 166     -17.906 -11.234  13.609  1.00 92.50           C  
ATOM   1252  NE  ARG A 166     -17.156 -12.227  12.844  1.00 92.50           N  
ATOM   1253  NH1 ARG A 166     -17.828 -14.023  14.141  1.00 92.50           N  
ATOM   1254  NH2 ARG A 166     -16.422 -14.352  12.359  1.00 92.50           N  
ATOM   1255  CZ  ARG A 166     -17.141 -13.531  13.117  1.00 92.50           C  
ATOM   1256  N   LEU A 167     -22.312  -8.164  14.672  1.00 94.69           N  
ATOM   1257  CA  LEU A 167     -23.062  -7.117  15.367  1.00 94.69           C  
ATOM   1258  C   LEU A 167     -24.375  -7.660  15.898  1.00 94.69           C  
ATOM   1259  CB  LEU A 167     -23.312  -5.934  14.430  1.00 94.69           C  
ATOM   1260  O   LEU A 167     -24.922  -8.633  15.367  1.00 94.69           O  
ATOM   1261  CG  LEU A 167     -22.078  -5.211  13.898  1.00 94.69           C  
ATOM   1262  CD1 LEU A 167     -22.469  -4.262  12.766  1.00 94.69           C  
ATOM   1263  CD2 LEU A 167     -21.375  -4.453  15.016  1.00 94.69           C  
ATOM   1264  N   ASN A 168     -24.828  -7.027  16.938  1.00 93.94           N  
ATOM   1265  CA  ASN A 168     -26.141  -7.297  17.500  1.00 93.94           C  
ATOM   1266  C   ASN A 168     -27.078  -6.086  17.359  1.00 93.94           C  
ATOM   1267  CB  ASN A 168     -26.031  -7.715  18.953  1.00 93.94           C  
ATOM   1268  O   ASN A 168     -26.703  -4.977  17.750  1.00 93.94           O  
ATOM   1269  CG  ASN A 168     -25.406  -9.086  19.125  1.00 93.94           C  
ATOM   1270  ND2 ASN A 168     -24.672  -9.273  20.219  1.00 93.94           N  
ATOM   1271  OD1 ASN A 168     -25.594  -9.977  18.297  1.00 93.94           O  
ATOM   1272  N   TRP A 169     -28.188  -6.418  16.734  1.00 94.06           N  
ATOM   1273  CA  TRP A 169     -29.188  -5.367  16.641  1.00 94.06           C  
ATOM   1274  C   TRP A 169     -30.125  -5.406  17.844  1.00 94.06           C  
ATOM   1275  CB  TRP A 169     -30.000  -5.508  15.352  1.00 94.06           C  
ATOM   1276  O   TRP A 169     -31.000  -6.270  17.922  1.00 94.06           O  
ATOM   1277  CG  TRP A 169     -30.891  -4.340  15.062  1.00 94.06           C  
ATOM   1278  CD1 TRP A 169     -31.078  -3.232  15.836  1.00 94.06           C  
ATOM   1279  CD2 TRP A 169     -31.734  -4.172  13.914  1.00 94.06           C  
ATOM   1280  CE2 TRP A 169     -32.406  -2.938  14.062  1.00 94.06           C  
ATOM   1281  CE3 TRP A 169     -31.984  -4.949  12.773  1.00 94.06           C  
ATOM   1282  NE1 TRP A 169     -31.984  -2.385  15.242  1.00 94.06           N  
ATOM   1283  CH2 TRP A 169     -33.531  -3.236  12.008  1.00 94.06           C  
ATOM   1284  CZ2 TRP A 169     -33.312  -2.457  13.109  1.00 94.06           C  
ATOM   1285  CZ3 TRP A 169     -32.875  -4.469  11.828  1.00 94.06           C  
ATOM   1286  N   LEU A 170     -29.984  -4.379  18.797  1.00 95.00           N  
ATOM   1287  CA  LEU A 170     -30.781  -4.348  20.016  1.00 95.00           C  
ATOM   1288  C   LEU A 170     -32.094  -3.631  19.781  1.00 95.00           C  
ATOM   1289  CB  LEU A 170     -30.016  -3.660  21.141  1.00 95.00           C  
ATOM   1290  O   LEU A 170     -32.125  -2.488  19.312  1.00 95.00           O  
ATOM   1291  CG  LEU A 170     -28.609  -4.207  21.438  1.00 95.00           C  
ATOM   1292  CD1 LEU A 170     -28.031  -3.531  22.672  1.00 95.00           C  
ATOM   1293  CD2 LEU A 170     -28.656  -5.723  21.625  1.00 95.00           C  
ATOM   1294  N   THR A 171     -33.219  -4.316  20.047  1.00 94.19           N  
ATOM   1295  CA  THR A 171     -34.562  -3.730  19.906  1.00 94.19           C  
ATOM   1296  C   THR A 171     -35.375  -3.957  21.172  1.00 94.19           C  
ATOM   1297  CB  THR A 171     -35.281  -4.320  18.688  1.00 94.19           C  
ATOM   1298  O   THR A 171     -34.969  -4.688  22.062  1.00 94.19           O  
ATOM   1299  CG2 THR A 171     -34.562  -4.008  17.391  1.00 94.19           C  
ATOM   1300  OG1 THR A 171     -35.406  -5.742  18.844  1.00 94.19           O  
ATOM   1301  N   SER A 172     -36.469  -3.293  21.203  1.00 93.69           N  
ATOM   1302  CA  SER A 172     -37.344  -3.344  22.375  1.00 93.69           C  
ATOM   1303  C   SER A 172     -37.906  -4.746  22.594  1.00 93.69           C  
ATOM   1304  CB  SER A 172     -38.469  -2.344  22.250  1.00 93.69           C  
ATOM   1305  O   SER A 172     -38.156  -5.473  21.641  1.00 93.69           O  
ATOM   1306  OG  SER A 172     -39.406  -2.752  21.234  1.00 93.69           O  
ATOM   1307  N   LEU A 173     -37.906  -5.258  23.828  1.00 93.25           N  
ATOM   1308  CA  LEU A 173     -38.562  -6.480  24.297  1.00 93.25           C  
ATOM   1309  C   LEU A 173     -39.812  -6.168  25.062  1.00 93.25           C  
ATOM   1310  CB  LEU A 173     -37.594  -7.293  25.172  1.00 93.25           C  
ATOM   1311  O   LEU A 173     -39.781  -5.457  26.078  1.00 93.25           O  
ATOM   1312  CG  LEU A 173     -38.094  -8.641  25.672  1.00 93.25           C  
ATOM   1313  CD1 LEU A 173     -38.312  -9.602  24.516  1.00 93.25           C  
ATOM   1314  CD2 LEU A 173     -37.125  -9.234  26.688  1.00 93.25           C  
ATOM   1315  N   ASN A 174     -41.000  -6.602  24.516  1.00 90.69           N  
ATOM   1316  CA  ASN A 174     -42.281  -6.336  25.125  1.00 90.69           C  
ATOM   1317  C   ASN A 174     -42.562  -4.840  25.266  1.00 90.69           C  
ATOM   1318  CB  ASN A 174     -42.375  -7.016  26.500  1.00 90.69           C  
ATOM   1319  O   ASN A 174     -43.000  -4.375  26.312  1.00 90.69           O  
ATOM   1320  CG  ASN A 174     -42.281  -8.523  26.406  1.00 90.69           C  
ATOM   1321  ND2 ASN A 174     -41.656  -9.141  27.391  1.00 90.69           N  
ATOM   1322  OD1 ASN A 174     -42.812  -9.133  25.469  1.00 90.69           O  
ATOM   1323  N   ASN A 175     -42.062  -4.012  24.203  1.00 91.38           N  
ATOM   1324  CA  ASN A 175     -42.312  -2.576  24.062  1.00 91.38           C  
ATOM   1325  C   ASN A 175     -41.562  -1.786  25.141  1.00 91.38           C  
ATOM   1326  CB  ASN A 175     -43.812  -2.279  24.125  1.00 91.38           C  
ATOM   1327  O   ASN A 175     -42.031  -0.723  25.562  1.00 91.38           O  
ATOM   1328  CG  ASN A 175     -44.531  -2.670  22.844  1.00 91.38           C  
ATOM   1329  ND2 ASN A 175     -45.812  -3.008  22.969  1.00 91.38           N  
ATOM   1330  OD1 ASN A 175     -43.938  -2.668  21.766  1.00 91.38           O  
ATOM   1331  N   ILE A 176     -40.562  -2.480  25.688  1.00 93.31           N  
ATOM   1332  CA  ILE A 176     -39.719  -1.834  26.672  1.00 93.31           C  
ATOM   1333  C   ILE A 176     -38.250  -1.908  26.219  1.00 93.31           C  
ATOM   1334  CB  ILE A 176     -39.875  -2.477  28.078  1.00 93.31           C  
ATOM   1335  O   ILE A 176     -37.812  -2.959  25.766  1.00 93.31           O  
ATOM   1336  CG1 ILE A 176     -41.312  -2.365  28.547  1.00 93.31           C  
ATOM   1337  CG2 ILE A 176     -38.906  -1.832  29.078  1.00 93.31           C  
ATOM   1338  CD1 ILE A 176     -41.625  -3.168  29.812  1.00 93.31           C  
ATOM   1339  N   TYR A 177     -37.531  -0.838  26.391  1.00 94.06           N  
ATOM   1340  CA  TYR A 177     -36.094  -0.761  26.141  1.00 94.06           C  
ATOM   1341  C   TYR A 177     -35.375  -0.084  27.297  1.00 94.06           C  
ATOM   1342  CB  TYR A 177     -35.844  -0.004  24.828  1.00 94.06           C  
ATOM   1343  O   TYR A 177     -35.281   1.145  27.344  1.00 94.06           O  
ATOM   1344  CG  TYR A 177     -34.406  -0.140  24.328  1.00 94.06           C  
ATOM   1345  CD1 TYR A 177     -33.375   0.567  24.938  1.00 94.06           C  
ATOM   1346  CD2 TYR A 177     -34.125  -0.973  23.266  1.00 94.06           C  
ATOM   1347  CE1 TYR A 177     -32.062   0.448  24.484  1.00 94.06           C  
ATOM   1348  CE2 TYR A 177     -32.812  -1.101  22.797  1.00 94.06           C  
ATOM   1349  OH  TYR A 177     -30.500  -0.511  22.953  1.00 94.06           O  
ATOM   1350  CZ  TYR A 177     -31.797  -0.388  23.422  1.00 94.06           C  
ATOM   1351  N   PRO A 178     -34.938  -0.877  28.234  1.00 94.75           N  
ATOM   1352  CA  PRO A 178     -34.219  -0.275  29.359  1.00 94.75           C  
ATOM   1353  C   PRO A 178     -32.844   0.274  28.938  1.00 94.75           C  
ATOM   1354  CB  PRO A 178     -34.062  -1.436  30.344  1.00 94.75           C  
ATOM   1355  O   PRO A 178     -32.250  -0.194  27.969  1.00 94.75           O  
ATOM   1356  CG  PRO A 178     -34.125  -2.666  29.500  1.00 94.75           C  
ATOM   1357  CD  PRO A 178     -35.000  -2.389  28.312  1.00 94.75           C  
ATOM   1358  N   ALA A 179     -32.469   1.291  29.641  1.00 94.12           N  
ATOM   1359  CA  ALA A 179     -31.141   1.828  29.359  1.00 94.12           C  
ATOM   1360  C   ALA A 179     -30.062   0.749  29.500  1.00 94.12           C  
ATOM   1361  CB  ALA A 179     -30.828   3.002  30.281  1.00 94.12           C  
ATOM   1362  O   ALA A 179     -30.094  -0.037  30.453  1.00 94.12           O  
ATOM   1363  N   GLN A 180     -29.234   0.722  28.469  1.00 95.31           N  
ATOM   1364  CA  GLN A 180     -28.125  -0.234  28.453  1.00 95.31           C  
ATOM   1365  C   GLN A 180     -26.844   0.405  28.969  1.00 95.31           C  
ATOM   1366  CB  GLN A 180     -27.922  -0.795  27.047  1.00 95.31           C  
ATOM   1367  O   GLN A 180     -26.469   1.499  28.531  1.00 95.31           O  
ATOM   1368  CG  GLN A 180     -29.156  -1.448  26.453  1.00 95.31           C  
ATOM   1369  CD  GLN A 180     -29.656  -2.623  27.281  1.00 95.31           C  
ATOM   1370  NE2 GLN A 180     -30.938  -2.615  27.594  1.00 95.31           N  
ATOM   1371  OE1 GLN A 180     -28.891  -3.529  27.609  1.00 95.31           O  
ATOM   1372  N   ASN A 181     -26.266  -0.338  29.984  1.00 94.88           N  
ATOM   1373  CA  ASN A 181     -24.984   0.084  30.562  1.00 94.88           C  
ATOM   1374  C   ASN A 181     -24.016  -1.087  30.703  1.00 94.88           C  
ATOM   1375  CB  ASN A 181     -25.203   0.757  31.922  1.00 94.88           C  
ATOM   1376  O   ASN A 181     -24.172  -1.923  31.594  1.00 94.88           O  
ATOM   1377  CG  ASN A 181     -23.953   1.458  32.438  1.00 94.88           C  
ATOM   1378  ND2 ASN A 181     -24.094   2.141  33.562  1.00 94.88           N  
ATOM   1379  OD1 ASN A 181     -22.891   1.389  31.812  1.00 94.88           O  
ATOM   1380  N   VAL A 182     -23.000  -1.063  29.797  1.00 93.69           N  
ATOM   1381  CA  VAL A 182     -22.078  -2.188  29.766  1.00 93.69           C  
ATOM   1382  C   VAL A 182     -20.656  -1.682  29.969  1.00 93.69           C  
ATOM   1383  CB  VAL A 182     -22.172  -2.975  28.438  1.00 93.69           C  
ATOM   1384  O   VAL A 182     -20.281  -0.633  29.438  1.00 93.69           O  
ATOM   1385  CG1 VAL A 182     -21.047  -3.994  28.328  1.00 93.69           C  
ATOM   1386  CG2 VAL A 182     -23.531  -3.664  28.344  1.00 93.69           C  
ATOM   1387  N   THR A 183     -20.000  -2.428  30.828  1.00 94.19           N  
ATOM   1388  CA  THR A 183     -18.594  -2.160  31.078  1.00 94.19           C  
ATOM   1389  C   THR A 183     -17.750  -3.385  30.734  1.00 94.19           C  
ATOM   1390  CB  THR A 183     -18.344  -1.750  32.531  1.00 94.19           C  
ATOM   1391  O   THR A 183     -18.000  -4.477  31.250  1.00 94.19           O  
ATOM   1392  CG2 THR A 183     -16.891  -1.348  32.750  1.00 94.19           C  
ATOM   1393  OG1 THR A 183     -19.188  -0.642  32.875  1.00 94.19           O  
ATOM   1394  N   MET A 184     -16.719  -3.041  29.906  1.00 94.19           N  
ATOM   1395  CA  MET A 184     -15.867  -4.137  29.453  1.00 94.19           C  
ATOM   1396  C   MET A 184     -14.398  -3.773  29.594  1.00 94.19           C  
ATOM   1397  CB  MET A 184     -16.188  -4.508  28.016  1.00 94.19           C  
ATOM   1398  O   MET A 184     -13.867  -2.996  28.797  1.00 94.19           O  
ATOM   1399  CG  MET A 184     -15.469  -5.762  27.531  1.00 94.19           C  
ATOM   1400  SD  MET A 184     -15.883  -7.234  28.531  1.00 94.19           S  
ATOM   1401  CE  MET A 184     -17.656  -7.375  28.188  1.00 94.19           C  
ATOM   1402  N   PRO A 185     -13.758  -4.438  30.594  1.00 93.56           N  
ATOM   1403  CA  PRO A 185     -12.328  -4.160  30.734  1.00 93.56           C  
ATOM   1404  C   PRO A 185     -11.477  -4.934  29.734  1.00 93.56           C  
ATOM   1405  CB  PRO A 185     -12.023  -4.602  32.156  1.00 93.56           C  
ATOM   1406  O   PRO A 185     -11.852  -6.039  29.328  1.00 93.56           O  
ATOM   1407  CG  PRO A 185     -13.047  -5.648  32.469  1.00 93.56           C  
ATOM   1408  CD  PRO A 185     -14.297  -5.328  31.719  1.00 93.56           C  
ATOM   1409  N   ASN A 186     -10.438  -4.258  29.297  1.00 94.62           N  
ATOM   1410  CA  ASN A 186      -9.453  -4.953  28.469  1.00 94.62           C  
ATOM   1411  C   ASN A 186      -8.297  -5.484  29.328  1.00 94.62           C  
ATOM   1412  CB  ASN A 186      -8.922  -4.035  27.375  1.00 94.62           C  
ATOM   1413  O   ASN A 186      -7.387  -4.734  29.688  1.00 94.62           O  
ATOM   1414  CG  ASN A 186      -7.977  -4.746  26.422  1.00 94.62           C  
ATOM   1415  ND2 ASN A 186      -7.457  -4.016  25.453  1.00 94.62           N  
ATOM   1416  OD1 ASN A 186      -7.723  -5.945  26.562  1.00 94.62           O  
ATOM   1417  N   LYS A 187      -8.312  -6.773  29.578  1.00 92.88           N  
ATOM   1418  CA  LYS A 187      -7.316  -7.387  30.453  1.00 92.88           C  
ATOM   1419  C   LYS A 187      -6.191  -8.031  29.656  1.00 92.88           C  
ATOM   1420  CB  LYS A 187      -7.973  -8.430  31.359  1.00 92.88           C  
ATOM   1421  O   LYS A 187      -5.223  -8.531  30.219  1.00 92.88           O  
ATOM   1422  CG  LYS A 187      -9.000  -7.855  32.312  1.00 92.88           C  
ATOM   1423  CD  LYS A 187      -9.625  -8.945  33.188  1.00 92.88           C  
ATOM   1424  CE  LYS A 187     -10.688  -8.375  34.125  1.00 92.88           C  
ATOM   1425  NZ  LYS A 187     -11.344  -9.445  34.938  1.00 92.88           N  
ATOM   1426  N   GLU A 188      -6.348  -7.906  28.391  1.00 92.31           N  
ATOM   1427  CA  GLU A 188      -5.363  -8.516  27.500  1.00 92.31           C  
ATOM   1428  C   GLU A 188      -4.195  -7.570  27.250  1.00 92.31           C  
ATOM   1429  CB  GLU A 188      -6.016  -8.930  26.188  1.00 92.31           C  
ATOM   1430  O   GLU A 188      -4.289  -6.371  27.516  1.00 92.31           O  
ATOM   1431  CG  GLU A 188      -7.191  -9.883  26.344  1.00 92.31           C  
ATOM   1432  CD  GLU A 188      -6.781 -11.266  26.812  1.00 92.31           C  
ATOM   1433  OE1 GLU A 188      -7.648 -12.016  27.328  1.00 92.31           O  
ATOM   1434  OE2 GLU A 188      -5.586 -11.609  26.688  1.00 92.31           O  
ATOM   1435  N   GLN A 189      -3.061  -8.062  26.750  1.00 92.06           N  
ATOM   1436  CA  GLN A 189      -1.868  -7.262  26.484  1.00 92.06           C  
ATOM   1437  C   GLN A 189      -1.874  -6.719  25.062  1.00 92.06           C  
ATOM   1438  CB  GLN A 189      -0.604  -8.086  26.734  1.00 92.06           C  
ATOM   1439  O   GLN A 189      -0.823  -6.367  24.531  1.00 92.06           O  
ATOM   1440  CG  GLN A 189      -0.408  -8.500  28.188  1.00 92.06           C  
ATOM   1441  CD  GLN A 189      -0.192  -7.320  29.109  1.00 92.06           C  
ATOM   1442  NE2 GLN A 189      -0.746  -7.398  30.312  1.00 92.06           N  
ATOM   1443  OE1 GLN A 189       0.469  -6.340  28.750  1.00 92.06           O  
ATOM   1444  N   PHE A 190      -3.000  -6.746  24.375  1.00 92.12           N  
ATOM   1445  CA  PHE A 190      -3.143  -6.195  23.031  1.00 92.12           C  
ATOM   1446  C   PHE A 190      -4.371  -5.301  22.938  1.00 92.12           C  
ATOM   1447  CB  PHE A 190      -3.232  -7.316  21.984  1.00 92.12           C  
ATOM   1448  O   PHE A 190      -5.262  -5.367  23.781  1.00 92.12           O  
ATOM   1449  CG  PHE A 190      -4.309  -8.328  22.281  1.00 92.12           C  
ATOM   1450  CD1 PHE A 190      -4.004  -9.516  22.938  1.00 92.12           C  
ATOM   1451  CD2 PHE A 190      -5.621  -8.094  21.906  1.00 92.12           C  
ATOM   1452  CE1 PHE A 190      -5.000 -10.453  23.203  1.00 92.12           C  
ATOM   1453  CE2 PHE A 190      -6.621  -9.023  22.172  1.00 92.12           C  
ATOM   1454  CZ  PHE A 190      -6.309 -10.203  22.812  1.00 92.12           C  
ATOM   1455  N   ASP A 191      -4.395  -4.422  21.875  1.00 92.62           N  
ATOM   1456  CA  ASP A 191      -5.516  -3.520  21.641  1.00 92.62           C  
ATOM   1457  C   ASP A 191      -6.730  -4.281  21.109  1.00 92.62           C  
ATOM   1458  CB  ASP A 191      -5.121  -2.416  20.656  1.00 92.62           C  
ATOM   1459  O   ASP A 191      -6.594  -5.160  20.250  1.00 92.62           O  
ATOM   1460  CG  ASP A 191      -4.051  -1.489  21.203  1.00 92.62           C  
ATOM   1461  OD1 ASP A 191      -3.756  -1.550  22.422  1.00 92.62           O  
ATOM   1462  OD2 ASP A 191      -3.498  -0.690  20.422  1.00 92.62           O  
ATOM   1463  N   LYS A 192      -7.879  -4.031  21.656  1.00 94.88           N  
ATOM   1464  CA  LYS A 192      -9.141  -4.578  21.156  1.00 94.88           C  
ATOM   1465  C   LYS A 192      -9.906  -3.549  20.344  1.00 94.88           C  
ATOM   1466  CB  LYS A 192     -10.000  -5.062  22.328  1.00 94.88           C  
ATOM   1467  O   LYS A 192     -10.039  -2.393  20.750  1.00 94.88           O  
ATOM   1468  CG  LYS A 192      -9.430  -6.266  23.062  1.00 94.88           C  
ATOM   1469  CD  LYS A 192     -10.352  -6.727  24.188  1.00 94.88           C  
ATOM   1470  CE  LYS A 192      -9.836  -7.992  24.859  1.00 94.88           C  
ATOM   1471  NZ  LYS A 192     -10.719  -8.430  25.984  1.00 94.88           N  
ATOM   1472  N   LEU A 193     -10.281  -3.957  19.172  1.00 94.88           N  
ATOM   1473  CA  LEU A 193     -11.117  -3.113  18.328  1.00 94.88           C  
ATOM   1474  C   LEU A 193     -12.578  -3.555  18.391  1.00 94.88           C  
ATOM   1475  CB  LEU A 193     -10.633  -3.148  16.875  1.00 94.88           C  
ATOM   1476  O   LEU A 193     -12.906  -4.688  18.031  1.00 94.88           O  
ATOM   1477  CG  LEU A 193     -11.508  -2.432  15.844  1.00 94.88           C  
ATOM   1478  CD1 LEU A 193     -11.508  -0.929  16.109  1.00 94.88           C  
ATOM   1479  CD2 LEU A 193     -11.031  -2.738  14.430  1.00 94.88           C  
ATOM   1480  N   TYR A 194     -13.414  -2.664  18.859  1.00 95.75           N  
ATOM   1481  CA  TYR A 194     -14.852  -2.916  18.906  1.00 95.75           C  
ATOM   1482  C   TYR A 194     -15.578  -2.154  17.812  1.00 95.75           C  
ATOM   1483  CB  TYR A 194     -15.422  -2.525  20.281  1.00 95.75           C  
ATOM   1484  O   TYR A 194     -15.367  -0.953  17.625  1.00 95.75           O  
ATOM   1485  CG  TYR A 194     -14.992  -3.443  21.406  1.00 95.75           C  
ATOM   1486  CD1 TYR A 194     -15.742  -4.566  21.734  1.00 95.75           C  
ATOM   1487  CD2 TYR A 194     -13.828  -3.189  22.125  1.00 95.75           C  
ATOM   1488  CE1 TYR A 194     -15.352  -5.410  22.766  1.00 95.75           C  
ATOM   1489  CE2 TYR A 194     -13.430  -4.027  23.156  1.00 95.75           C  
ATOM   1490  OH  TYR A 194     -13.805  -5.973  24.500  1.00 95.75           O  
ATOM   1491  CZ  TYR A 194     -14.195  -5.137  23.469  1.00 95.75           C  
ATOM   1492  N   ILE A 195     -16.391  -2.916  17.094  1.00 96.12           N  
ATOM   1493  CA  ILE A 195     -17.234  -2.291  16.078  1.00 96.12           C  
ATOM   1494  C   ILE A 195     -18.672  -2.162  16.594  1.00 96.12           C  
ATOM   1495  CB  ILE A 195     -17.219  -3.090  14.750  1.00 96.12           C  
ATOM   1496  O   ILE A 195     -19.219  -3.121  17.141  1.00 96.12           O  
ATOM   1497  CG1 ILE A 195     -15.781  -3.246  14.242  1.00 96.12           C  
ATOM   1498  CG2 ILE A 195     -18.109  -2.414  13.703  1.00 96.12           C  
ATOM   1499  CD1 ILE A 195     -15.109  -1.930  13.875  1.00 96.12           C  
ATOM   1500  N   TRP A 196     -19.203  -0.970  16.484  1.00 96.50           N  
ATOM   1501  CA  TRP A 196     -20.594  -0.741  16.906  1.00 96.50           C  
ATOM   1502  C   TRP A 196     -21.281   0.245  15.969  1.00 96.50           C  
ATOM   1503  CB  TRP A 196     -20.641  -0.221  18.344  1.00 96.50           C  
ATOM   1504  O   TRP A 196     -20.625   0.875  15.133  1.00 96.50           O  
ATOM   1505  CG  TRP A 196     -19.875   1.049  18.562  1.00 96.50           C  
ATOM   1506  CD1 TRP A 196     -18.516   1.173  18.750  1.00 96.50           C  
ATOM   1507  CD2 TRP A 196     -20.406   2.375  18.609  1.00 96.50           C  
ATOM   1508  CE2 TRP A 196     -19.328   3.254  18.828  1.00 96.50           C  
ATOM   1509  CE3 TRP A 196     -21.703   2.904  18.469  1.00 96.50           C  
ATOM   1510  NE1 TRP A 196     -18.188   2.498  18.922  1.00 96.50           N  
ATOM   1511  CH2 TRP A 196     -20.766   5.129  18.797  1.00 96.50           C  
ATOM   1512  CZ2 TRP A 196     -19.500   4.637  18.938  1.00 96.50           C  
ATOM   1513  CZ3 TRP A 196     -21.859   4.281  18.578  1.00 96.50           C  
ATOM   1514  N   GLY A 197     -22.594   0.354  16.125  1.00 96.62           N  
ATOM   1515  CA  GLY A 197     -23.297   1.216  15.180  1.00 96.62           C  
ATOM   1516  C   GLY A 197     -24.547   1.837  15.766  1.00 96.62           C  
ATOM   1517  O   GLY A 197     -24.922   1.532  16.906  1.00 96.62           O  
ATOM   1518  N   VAL A 198     -25.172   2.748  14.938  1.00 96.81           N  
ATOM   1519  CA  VAL A 198     -26.391   3.436  15.320  1.00 96.81           C  
ATOM   1520  C   VAL A 198     -27.438   3.270  14.227  1.00 96.81           C  
ATOM   1521  CB  VAL A 198     -26.141   4.934  15.602  1.00 96.81           C  
ATOM   1522  O   VAL A 198     -27.188   3.580  13.062  1.00 96.81           O  
ATOM   1523  CG1 VAL A 198     -27.438   5.637  16.000  1.00 96.81           C  
ATOM   1524  CG2 VAL A 198     -25.078   5.105  16.688  1.00 96.81           C  
ATOM   1525  N   HIS A 199     -28.516   2.719  14.648  1.00 95.44           N  
ATOM   1526  CA  HIS A 199     -29.625   2.570  13.703  1.00 95.44           C  
ATOM   1527  C   HIS A 199     -30.422   3.863  13.586  1.00 95.44           C  
ATOM   1528  CB  HIS A 199     -30.547   1.424  14.133  1.00 95.44           C  
ATOM   1529  O   HIS A 199     -30.828   4.445  14.594  1.00 95.44           O  
ATOM   1530  CG  HIS A 199     -31.641   1.146  13.164  1.00 95.44           C  
ATOM   1531  CD2 HIS A 199     -31.609   0.764  11.867  1.00 95.44           C  
ATOM   1532  ND1 HIS A 199     -32.969   1.258  13.500  1.00 95.44           N  
ATOM   1533  CE1 HIS A 199     -33.719   0.954  12.453  1.00 95.44           C  
ATOM   1534  NE2 HIS A 199     -32.906   0.651  11.445  1.00 95.44           N  
ATOM   1535  N   HIS A 200     -30.641   4.301  12.320  1.00 95.00           N  
ATOM   1536  CA  HIS A 200     -31.406   5.512  12.031  1.00 95.00           C  
ATOM   1537  C   HIS A 200     -32.750   5.176  11.383  1.00 95.00           C  
ATOM   1538  CB  HIS A 200     -30.594   6.449  11.133  1.00 95.00           C  
ATOM   1539  O   HIS A 200     -32.812   4.938  10.172  1.00 95.00           O  
ATOM   1540  CG  HIS A 200     -29.250   6.812  11.688  1.00 95.00           C  
ATOM   1541  CD2 HIS A 200     -28.016   6.332  11.414  1.00 95.00           C  
ATOM   1542  ND1 HIS A 200     -29.094   7.789  12.648  1.00 95.00           N  
ATOM   1543  CE1 HIS A 200     -27.812   7.891  12.945  1.00 95.00           C  
ATOM   1544  NE2 HIS A 200     -27.141   7.016  12.211  1.00 95.00           N  
ATOM   1545  N   PRO A 201     -33.781   5.129  12.172  1.00 94.25           N  
ATOM   1546  CA  PRO A 201     -35.094   4.754  11.617  1.00 94.25           C  
ATOM   1547  C   PRO A 201     -35.656   5.805  10.672  1.00 94.25           C  
ATOM   1548  CB  PRO A 201     -35.969   4.613  12.867  1.00 94.25           C  
ATOM   1549  O   PRO A 201     -35.344   6.996  10.812  1.00 94.25           O  
ATOM   1550  CG  PRO A 201     -35.000   4.344  13.984  1.00 94.25           C  
ATOM   1551  CD  PRO A 201     -33.719   5.082  13.703  1.00 94.25           C  
ATOM   1552  N   ASP A 202     -36.562   5.387   9.836  1.00 93.88           N  
ATOM   1553  CA  ASP A 202     -37.094   6.215   8.758  1.00 93.88           C  
ATOM   1554  C   ASP A 202     -38.250   7.066   9.250  1.00 93.88           C  
ATOM   1555  CB  ASP A 202     -37.531   5.344   7.582  1.00 93.88           C  
ATOM   1556  O   ASP A 202     -38.562   8.109   8.672  1.00 93.88           O  
ATOM   1557  CG  ASP A 202     -38.594   4.312   7.969  1.00 93.88           C  
ATOM   1558  OD1 ASP A 202     -38.438   3.670   9.031  1.00 93.88           O  
ATOM   1559  OD2 ASP A 202     -39.562   4.133   7.203  1.00 93.88           O  
ATOM   1560  N   THR A 203     -38.938   6.652  10.320  1.00 94.56           N  
ATOM   1561  CA  THR A 203     -40.094   7.391  10.859  1.00 94.56           C  
ATOM   1562  C   THR A 203     -40.094   7.336  12.383  1.00 94.56           C  
ATOM   1563  CB  THR A 203     -41.406   6.832  10.312  1.00 94.56           C  
ATOM   1564  O   THR A 203     -39.469   6.465  12.977  1.00 94.56           O  
ATOM   1565  CG2 THR A 203     -41.469   6.871   8.789  1.00 94.56           C  
ATOM   1566  OG1 THR A 203     -41.562   5.477  10.750  1.00 94.56           O  
ATOM   1567  N   ASP A 204     -40.812   8.250  12.953  1.00 94.88           N  
ATOM   1568  CA  ASP A 204     -40.969   8.273  14.406  1.00 94.88           C  
ATOM   1569  C   ASP A 204     -41.719   7.023  14.883  1.00 94.88           C  
ATOM   1570  CB  ASP A 204     -41.750   9.531  14.828  1.00 94.88           C  
ATOM   1571  O   ASP A 204     -41.406   6.504  15.969  1.00 94.88           O  
ATOM   1572  CG  ASP A 204     -40.938  10.805  14.680  1.00 94.88           C  
ATOM   1573  OD1 ASP A 204     -39.719  10.773  14.914  1.00 94.88           O  
ATOM   1574  OD2 ASP A 204     -41.531  11.844  14.328  1.00 94.88           O  
ATOM   1575  N   LYS A 205     -42.625   6.551  14.039  1.00 94.31           N  
ATOM   1576  CA  LYS A 205     -43.344   5.328  14.352  1.00 94.31           C  
ATOM   1577  C   LYS A 205     -42.406   4.133  14.469  1.00 94.31           C  
ATOM   1578  CB  LYS A 205     -44.406   5.055  13.289  1.00 94.31           C  
ATOM   1579  O   LYS A 205     -42.500   3.346  15.406  1.00 94.31           O  
ATOM   1580  CG  LYS A 205     -45.312   3.867  13.602  1.00 94.31           C  
ATOM   1581  CD  LYS A 205     -46.375   3.654  12.516  1.00 94.31           C  
ATOM   1582  CE  LYS A 205     -47.188   2.408  12.781  1.00 94.31           C  
ATOM   1583  NZ  LYS A 205     -48.219   2.193  11.719  1.00 94.31           N  
ATOM   1584  N   ASN A 206     -41.562   3.943  13.523  1.00 92.56           N  
ATOM   1585  CA  ASN A 206     -40.594   2.867  13.508  1.00 92.56           C  
ATOM   1586  C   ASN A 206     -39.594   2.998  14.664  1.00 92.56           C  
ATOM   1587  CB  ASN A 206     -39.844   2.842  12.172  1.00 92.56           C  
ATOM   1588  O   ASN A 206     -39.188   1.996  15.250  1.00 92.56           O  
ATOM   1589  CG  ASN A 206     -40.656   2.227  11.055  1.00 92.56           C  
ATOM   1590  ND2 ASN A 206     -40.188   2.363   9.828  1.00 92.56           N  
ATOM   1591  OD1 ASN A 206     -41.719   1.635  11.297  1.00 92.56           O  
ATOM   1592  N   GLN A 207     -39.188   4.215  15.016  1.00 94.75           N  
ATOM   1593  CA  GLN A 207     -38.344   4.488  16.172  1.00 94.75           C  
ATOM   1594  C   GLN A 207     -38.969   4.000  17.469  1.00 94.75           C  
ATOM   1595  CB  GLN A 207     -38.031   5.984  16.266  1.00 94.75           C  
ATOM   1596  O   GLN A 207     -38.344   3.301  18.250  1.00 94.75           O  
ATOM   1597  CG  GLN A 207     -37.312   6.383  17.547  1.00 94.75           C  
ATOM   1598  CD  GLN A 207     -35.906   5.832  17.625  1.00 94.75           C  
ATOM   1599  NE2 GLN A 207     -35.406   5.637  18.844  1.00 94.75           N  
ATOM   1600  OE1 GLN A 207     -35.250   5.586  16.609  1.00 94.75           O  
ATOM   1601  N   PHE A 208     -40.188   4.391  17.641  1.00 94.88           N  
ATOM   1602  CA  PHE A 208     -40.906   4.012  18.844  1.00 94.88           C  
ATOM   1603  C   PHE A 208     -41.156   2.510  18.875  1.00 94.88           C  
ATOM   1604  CB  PHE A 208     -42.250   4.773  18.938  1.00 94.88           C  
ATOM   1605  O   PHE A 208     -41.031   1.874  19.922  1.00 94.88           O  
ATOM   1606  CG  PHE A 208     -42.938   4.617  20.266  1.00 94.88           C  
ATOM   1607  CD1 PHE A 208     -43.906   3.652  20.453  1.00 94.88           C  
ATOM   1608  CD2 PHE A 208     -42.594   5.438  21.344  1.00 94.88           C  
ATOM   1609  CE1 PHE A 208     -44.562   3.508  21.672  1.00 94.88           C  
ATOM   1610  CE2 PHE A 208     -43.250   5.297  22.578  1.00 94.88           C  
ATOM   1611  CZ  PHE A 208     -44.219   4.332  22.734  1.00 94.88           C  
ATOM   1612  N   SER A 209     -41.500   1.955  17.766  1.00 93.31           N  
ATOM   1613  CA  SER A 209     -41.781   0.527  17.672  1.00 93.31           C  
ATOM   1614  C   SER A 209     -40.531  -0.303  17.969  1.00 93.31           C  
ATOM   1615  CB  SER A 209     -42.312   0.179  16.266  1.00 93.31           C  
ATOM   1616  O   SER A 209     -40.625  -1.334  18.641  1.00 93.31           O  
ATOM   1617  OG  SER A 209     -42.469  -1.222  16.125  1.00 93.31           O  
ATOM   1618  N   LEU A 210     -39.438   0.090  17.531  1.00 92.88           N  
ATOM   1619  CA  LEU A 210     -38.188  -0.672  17.641  1.00 92.88           C  
ATOM   1620  C   LEU A 210     -37.500  -0.422  18.984  1.00 92.88           C  
ATOM   1621  CB  LEU A 210     -37.219  -0.311  16.500  1.00 92.88           C  
ATOM   1622  O   LEU A 210     -36.969  -1.346  19.594  1.00 92.88           O  
ATOM   1623  CG  LEU A 210     -37.594  -0.838  15.117  1.00 92.88           C  
ATOM   1624  CD1 LEU A 210     -36.750  -0.166  14.047  1.00 92.88           C  
ATOM   1625  CD2 LEU A 210     -37.438  -2.354  15.062  1.00 92.88           C  
ATOM   1626  N   PHE A 211     -37.625   0.786  19.531  1.00 94.56           N  
ATOM   1627  CA  PHE A 211     -36.812   1.117  20.688  1.00 94.56           C  
ATOM   1628  C   PHE A 211     -37.656   1.614  21.844  1.00 94.56           C  
ATOM   1629  CB  PHE A 211     -35.781   2.176  20.328  1.00 94.56           C  
ATOM   1630  O   PHE A 211     -37.156   1.945  22.922  1.00 94.56           O  
ATOM   1631  CG  PHE A 211     -34.844   1.763  19.203  1.00 94.56           C  
ATOM   1632  CD1 PHE A 211     -33.969   0.710  19.359  1.00 94.56           C  
ATOM   1633  CD2 PHE A 211     -34.906   2.426  17.984  1.00 94.56           C  
ATOM   1634  CE1 PHE A 211     -33.125   0.326  18.312  1.00 94.56           C  
ATOM   1635  CE2 PHE A 211     -34.062   2.049  16.938  1.00 94.56           C  
ATOM   1636  CZ  PHE A 211     -33.156   0.999  17.109  1.00 94.56           C  
ATOM   1637  N   ALA A 212     -39.000   1.722  21.688  1.00 93.75           N  
ATOM   1638  CA  ALA A 212     -40.000   2.102  22.703  1.00 93.75           C  
ATOM   1639  C   ALA A 212     -39.719   3.504  23.250  1.00 93.75           C  
ATOM   1640  CB  ALA A 212     -40.000   1.089  23.844  1.00 93.75           C  
ATOM   1641  O   ALA A 212     -40.031   3.814  24.391  1.00 93.75           O  
ATOM   1642  N   GLN A 213     -38.906   4.262  22.531  1.00 92.44           N  
ATOM   1643  CA  GLN A 213     -38.594   5.637  22.891  1.00 92.44           C  
ATOM   1644  C   GLN A 213     -38.688   6.555  21.672  1.00 92.44           C  
ATOM   1645  CB  GLN A 213     -37.188   5.707  23.484  1.00 92.44           C  
ATOM   1646  O   GLN A 213     -38.500   6.109  20.531  1.00 92.44           O  
ATOM   1647  CG  GLN A 213     -37.031   4.965  24.812  1.00 92.44           C  
ATOM   1648  CD  GLN A 213     -35.812   5.383  25.594  1.00 92.44           C  
ATOM   1649  NE2 GLN A 213     -35.844   5.195  26.906  1.00 92.44           N  
ATOM   1650  OE1 GLN A 213     -34.812   5.863  25.016  1.00 92.44           O  
ATOM   1651  N   SER A 214     -38.938   7.852  21.891  1.00 90.19           N  
ATOM   1652  CA  SER A 214     -39.094   8.852  20.844  1.00 90.19           C  
ATOM   1653  C   SER A 214     -37.750   9.281  20.297  1.00 90.19           C  
ATOM   1654  CB  SER A 214     -39.844  10.078  21.375  1.00 90.19           C  
ATOM   1655  O   SER A 214     -37.656   9.797  19.172  1.00 90.19           O  
ATOM   1656  OG  SER A 214     -39.156  10.641  22.484  1.00 90.19           O  
ATOM   1657  N   SER A 215     -36.719   8.977  21.125  1.00 90.62           N  
ATOM   1658  CA  SER A 215     -35.344   9.258  20.719  1.00 90.62           C  
ATOM   1659  C   SER A 215     -34.344   8.430  21.516  1.00 90.62           C  
ATOM   1660  CB  SER A 215     -35.031  10.742  20.859  1.00 90.62           C  
ATOM   1661  O   SER A 215     -34.656   8.016  22.641  1.00 90.62           O  
ATOM   1662  OG  SER A 215     -33.688  11.016  20.484  1.00 90.62           O  
ATOM   1663  N   GLY A 216     -33.188   8.156  20.875  1.00 93.00           N  
ATOM   1664  CA  GLY A 216     -32.125   7.414  21.547  1.00 93.00           C  
ATOM   1665  C   GLY A 216     -30.812   8.172  21.625  1.00 93.00           C  
ATOM   1666  O   GLY A 216     -30.656   9.211  20.969  1.00 93.00           O  
ATOM   1667  N   ARG A 217     -30.000   7.750  22.516  1.00 95.12           N  
ATOM   1668  CA  ARG A 217     -28.641   8.281  22.656  1.00 95.12           C  
ATOM   1669  C   ARG A 217     -27.656   7.176  23.000  1.00 95.12           C  
ATOM   1670  CB  ARG A 217     -28.594   9.375  23.734  1.00 95.12           C  
ATOM   1671  O   ARG A 217     -27.906   6.355  23.875  1.00 95.12           O  
ATOM   1672  CG  ARG A 217     -27.266  10.094  23.828  1.00 95.12           C  
ATOM   1673  CD  ARG A 217     -27.312  11.234  24.828  1.00 95.12           C  
ATOM   1674  NE  ARG A 217     -26.016  11.914  24.922  1.00 95.12           N  
ATOM   1675  NH1 ARG A 217     -26.766  13.555  26.375  1.00 95.12           N  
ATOM   1676  NH2 ARG A 217     -24.578  13.547  25.672  1.00 95.12           N  
ATOM   1677  CZ  ARG A 217     -25.797  13.000  25.656  1.00 95.12           C  
ATOM   1678  N   ILE A 218     -26.594   7.238  22.234  1.00 96.88           N  
ATOM   1679  CA  ILE A 218     -25.562   6.242  22.453  1.00 96.88           C  
ATOM   1680  C   ILE A 218     -24.250   6.938  22.844  1.00 96.88           C  
ATOM   1681  CB  ILE A 218     -25.344   5.359  21.203  1.00 96.88           C  
ATOM   1682  O   ILE A 218     -23.812   7.867  22.156  1.00 96.88           O  
ATOM   1683  CG1 ILE A 218     -26.656   4.645  20.828  1.00 96.88           C  
ATOM   1684  CG2 ILE A 218     -24.219   4.348  21.438  1.00 96.88           C  
ATOM   1685  CD1 ILE A 218     -27.406   5.297  19.688  1.00 96.88           C  
ATOM   1686  N   THR A 219     -23.703   6.438  23.953  1.00 96.69           N  
ATOM   1687  CA  THR A 219     -22.406   6.941  24.391  1.00 96.69           C  
ATOM   1688  C   THR A 219     -21.438   5.793  24.594  1.00 96.69           C  
ATOM   1689  CB  THR A 219     -22.547   7.758  25.688  1.00 96.69           C  
ATOM   1690  O   THR A 219     -21.719   4.852  25.344  1.00 96.69           O  
ATOM   1691  CG2 THR A 219     -21.203   8.398  26.062  1.00 96.69           C  
ATOM   1692  OG1 THR A 219     -23.516   8.789  25.500  1.00 96.69           O  
ATOM   1693  N   VAL A 220     -20.375   5.867  23.875  1.00 96.56           N  
ATOM   1694  CA  VAL A 220     -19.281   4.902  24.016  1.00 96.56           C  
ATOM   1695  C   VAL A 220     -18.016   5.621  24.469  1.00 96.56           C  
ATOM   1696  CB  VAL A 220     -19.031   4.133  22.703  1.00 96.56           C  
ATOM   1697  O   VAL A 220     -17.578   6.578  23.828  1.00 96.56           O  
ATOM   1698  CG1 VAL A 220     -17.922   3.102  22.906  1.00 96.56           C  
ATOM   1699  CG2 VAL A 220     -20.312   3.457  22.219  1.00 96.56           C  
ATOM   1700  N   SER A 221     -17.469   5.109  25.562  1.00 95.88           N  
ATOM   1701  CA  SER A 221     -16.328   5.836  26.109  1.00 95.88           C  
ATOM   1702  C   SER A 221     -15.242   4.875  26.578  1.00 95.88           C  
ATOM   1703  CB  SER A 221     -16.766   6.730  27.266  1.00 95.88           C  
ATOM   1704  O   SER A 221     -15.523   3.738  26.953  1.00 95.88           O  
ATOM   1705  OG  SER A 221     -17.312   5.957  28.312  1.00 95.88           O  
ATOM   1706  N   THR A 222     -14.031   5.379  26.438  1.00 94.81           N  
ATOM   1707  CA  THR A 222     -12.844   4.809  27.078  1.00 94.81           C  
ATOM   1708  C   THR A 222     -12.203   5.812  28.031  1.00 94.81           C  
ATOM   1709  CB  THR A 222     -11.812   4.363  26.016  1.00 94.81           C  
ATOM   1710  O   THR A 222     -12.695   6.930  28.188  1.00 94.81           O  
ATOM   1711  CG2 THR A 222     -12.445   3.438  24.984  1.00 94.81           C  
ATOM   1712  OG1 THR A 222     -11.289   5.516  25.359  1.00 94.81           O  
ATOM   1713  N   LYS A 223     -11.211   5.465  28.734  1.00 90.31           N  
ATOM   1714  CA  LYS A 223     -10.516   6.391  29.609  1.00 90.31           C  
ATOM   1715  C   LYS A 223     -10.023   7.621  28.859  1.00 90.31           C  
ATOM   1716  CB  LYS A 223      -9.344   5.699  30.312  1.00 90.31           C  
ATOM   1717  O   LYS A 223     -10.000   8.727  29.391  1.00 90.31           O  
ATOM   1718  CG  LYS A 223      -9.758   4.734  31.406  1.00 90.31           C  
ATOM   1719  CD  LYS A 223      -8.539   4.168  32.125  1.00 90.31           C  
ATOM   1720  CE  LYS A 223      -8.953   3.186  33.219  1.00 90.31           C  
ATOM   1721  NZ  LYS A 223      -7.766   2.602  33.906  1.00 90.31           N  
ATOM   1722  N   ARG A 224      -9.852   7.465  27.562  1.00 85.81           N  
ATOM   1723  CA  ARG A 224      -9.148   8.469  26.781  1.00 85.81           C  
ATOM   1724  C   ARG A 224     -10.086   9.125  25.766  1.00 85.81           C  
ATOM   1725  CB  ARG A 224      -7.945   7.852  26.062  1.00 85.81           C  
ATOM   1726  O   ARG A 224      -9.789  10.195  25.250  1.00 85.81           O  
ATOM   1727  CG  ARG A 224      -6.875   7.332  27.016  1.00 85.81           C  
ATOM   1728  CD  ARG A 224      -5.699   6.730  26.250  1.00 85.81           C  
ATOM   1729  NE  ARG A 224      -4.707   6.156  27.156  1.00 85.81           N  
ATOM   1730  NH1 ARG A 224      -3.240   5.531  25.484  1.00 85.81           N  
ATOM   1731  NH2 ARG A 224      -2.730   5.113  27.688  1.00 85.81           N  
ATOM   1732  CZ  ARG A 224      -3.562   5.602  26.781  1.00 85.81           C  
ATOM   1733  N   SER A 225     -11.188   8.500  25.484  1.00 89.62           N  
ATOM   1734  CA  SER A 225     -12.039   9.039  24.438  1.00 89.62           C  
ATOM   1735  C   SER A 225     -13.516   8.766  24.734  1.00 89.62           C  
ATOM   1736  CB  SER A 225     -11.664   8.438  23.078  1.00 89.62           C  
ATOM   1737  O   SER A 225     -13.844   7.828  25.453  1.00 89.62           O  
ATOM   1738  OG  SER A 225     -12.039   7.074  23.016  1.00 89.62           O  
ATOM   1739  N   GLN A 226     -14.320   9.672  24.281  1.00 92.56           N  
ATOM   1740  CA  GLN A 226     -15.766   9.531  24.422  1.00 92.56           C  
ATOM   1741  C   GLN A 226     -16.484   9.969  23.141  1.00 92.56           C  
ATOM   1742  CB  GLN A 226     -16.281  10.336  25.609  1.00 92.56           C  
ATOM   1743  O   GLN A 226     -16.156  11.008  22.562  1.00 92.56           O  
ATOM   1744  CG  GLN A 226     -17.781  10.211  25.844  1.00 92.56           C  
ATOM   1745  CD  GLN A 226     -18.266  11.031  27.016  1.00 92.56           C  
ATOM   1746  NE2 GLN A 226     -19.422  11.664  26.859  1.00 92.56           N  
ATOM   1747  OE1 GLN A 226     -17.609  11.094  28.062  1.00 92.56           O  
ATOM   1748  N   GLN A 227     -17.422   9.117  22.734  1.00 92.94           N  
ATOM   1749  CA  GLN A 227     -18.234   9.406  21.562  1.00 92.94           C  
ATOM   1750  C   GLN A 227     -19.719   9.305  21.891  1.00 92.94           C  
ATOM   1751  CB  GLN A 227     -17.891   8.469  20.422  1.00 92.94           C  
ATOM   1752  O   GLN A 227     -20.172   8.320  22.484  1.00 92.94           O  
ATOM   1753  CG  GLN A 227     -18.422   8.914  19.062  1.00 92.94           C  
ATOM   1754  CD  GLN A 227     -17.891   8.078  17.922  1.00 92.94           C  
ATOM   1755  NE2 GLN A 227     -17.484   8.742  16.844  1.00 92.94           N  
ATOM   1756  OE1 GLN A 227     -17.859   6.848  17.984  1.00 92.94           O  
ATOM   1757  N   ALA A 228     -20.422  10.336  21.594  1.00 95.19           N  
ATOM   1758  CA  ALA A 228     -21.859  10.344  21.781  1.00 95.19           C  
ATOM   1759  C   ALA A 228     -22.594  10.609  20.469  1.00 95.19           C  
ATOM   1760  CB  ALA A 228     -22.266  11.383  22.828  1.00 95.19           C  
ATOM   1761  O   ALA A 228     -22.250  11.555  19.750  1.00 95.19           O  
ATOM   1762  N   VAL A 229     -23.547   9.844  20.188  1.00 95.38           N  
ATOM   1763  CA  VAL A 229     -24.219   9.953  18.906  1.00 95.38           C  
ATOM   1764  C   VAL A 229     -25.734   9.961  19.109  1.00 95.38           C  
ATOM   1765  CB  VAL A 229     -23.828   8.805  17.953  1.00 95.38           C  
ATOM   1766  O   VAL A 229     -26.266   9.133  19.859  1.00 95.38           O  
ATOM   1767  CG1 VAL A 229     -24.500   8.969  16.594  1.00 95.38           C  
ATOM   1768  CG2 VAL A 229     -22.312   8.742  17.781  1.00 95.38           C  
ATOM   1769  N   ILE A 230     -26.375  10.867  18.469  1.00 95.06           N  
ATOM   1770  CA  ILE A 230     -27.828  10.938  18.453  1.00 95.06           C  
ATOM   1771  C   ILE A 230     -28.359  10.477  17.094  1.00 95.06           C  
ATOM   1772  CB  ILE A 230     -28.344  12.359  18.766  1.00 95.06           C  
ATOM   1773  O   ILE A 230     -27.922  10.984  16.047  1.00 95.06           O  
ATOM   1774  CG1 ILE A 230     -27.875  12.797  20.156  1.00 95.06           C  
ATOM   1775  CG2 ILE A 230     -29.859  12.430  18.656  1.00 95.06           C  
ATOM   1776  CD1 ILE A 230     -28.156  14.258  20.484  1.00 95.06           C  
ATOM   1777  N   PRO A 231     -29.297   9.477  17.094  1.00 94.88           N  
ATOM   1778  CA  PRO A 231     -29.797   8.961  15.812  1.00 94.88           C  
ATOM   1779  C   PRO A 231     -30.562  10.016  15.016  1.00 94.88           C  
ATOM   1780  CB  PRO A 231     -30.734   7.824  16.234  1.00 94.88           C  
ATOM   1781  O   PRO A 231     -31.203  10.898  15.594  1.00 94.88           O  
ATOM   1782  CG  PRO A 231     -31.156   8.164  17.625  1.00 94.88           C  
ATOM   1783  CD  PRO A 231     -30.031   8.922  18.297  1.00 94.88           C  
ATOM   1784  N   ASN A 232     -30.391   9.984  13.758  1.00 93.81           N  
ATOM   1785  CA  ASN A 232     -31.125  10.844  12.836  1.00 93.81           C  
ATOM   1786  C   ASN A 232     -32.375  10.164  12.328  1.00 93.81           C  
ATOM   1787  CB  ASN A 232     -30.234  11.258  11.664  1.00 93.81           C  
ATOM   1788  O   ASN A 232     -32.344   9.336  11.414  1.00 93.81           O  
ATOM   1789  CG  ASN A 232     -30.891  12.273  10.750  1.00 93.81           C  
ATOM   1790  ND2 ASN A 232     -30.156  12.750   9.758  1.00 93.81           N  
ATOM   1791  OD1 ASN A 232     -32.062  12.625  10.938  1.00 93.81           O  
ATOM   1792  N   ILE A 233     -33.531  10.578  12.914  1.00 94.12           N  
ATOM   1793  CA  ILE A 233     -34.812   9.992  12.570  1.00 94.12           C  
ATOM   1794  C   ILE A 233     -35.469  10.797  11.445  1.00 94.12           C  
ATOM   1795  CB  ILE A 233     -35.750   9.922  13.789  1.00 94.12           C  
ATOM   1796  O   ILE A 233     -35.656  12.008  11.570  1.00 94.12           O  
ATOM   1797  CG1 ILE A 233     -35.062   9.180  14.945  1.00 94.12           C  
ATOM   1798  CG2 ILE A 233     -37.062   9.250  13.414  1.00 94.12           C  
ATOM   1799  CD1 ILE A 233     -35.656   9.508  16.312  1.00 94.12           C  
ATOM   1800  N   GLY A 234     -35.688  10.102  10.352  1.00 92.25           N  
ATOM   1801  CA  GLY A 234     -36.281  10.828   9.250  1.00 92.25           C  
ATOM   1802  C   GLY A 234     -36.312  10.039   7.953  1.00 92.25           C  
ATOM   1803  O   GLY A 234     -35.656   8.992   7.844  1.00 92.25           O  
ATOM   1804  N   SER A 235     -37.156  10.578   7.055  1.00 90.19           N  
ATOM   1805  CA  SER A 235     -37.281   9.945   5.746  1.00 90.19           C  
ATOM   1806  C   SER A 235     -36.000  10.086   4.926  1.00 90.19           C  
ATOM   1807  CB  SER A 235     -38.469  10.555   4.980  1.00 90.19           C  
ATOM   1808  O   SER A 235     -35.375  11.141   4.941  1.00 90.19           O  
ATOM   1809  OG  SER A 235     -39.688  10.273   5.637  1.00 90.19           O  
ATOM   1810  N   ARG A 236     -35.625   8.977   4.195  1.00 89.62           N  
ATOM   1811  CA  ARG A 236     -34.438   8.922   3.318  1.00 89.62           C  
ATOM   1812  C   ARG A 236     -34.719   8.070   2.084  1.00 89.62           C  
ATOM   1813  CB  ARG A 236     -33.219   8.383   4.070  1.00 89.62           C  
ATOM   1814  O   ARG A 236     -35.656   7.254   2.084  1.00 89.62           O  
ATOM   1815  CG  ARG A 236     -33.500   7.059   4.777  1.00 89.62           C  
ATOM   1816  CD  ARG A 236     -32.406   6.742   5.793  1.00 89.62           C  
ATOM   1817  NE  ARG A 236     -32.625   7.453   7.051  1.00 89.62           N  
ATOM   1818  NH1 ARG A 236     -32.594   5.551   8.367  1.00 89.62           N  
ATOM   1819  NH2 ARG A 236     -32.906   7.613   9.320  1.00 89.62           N  
ATOM   1820  CZ  ARG A 236     -32.719   6.871   8.242  1.00 89.62           C  
ATOM   1821  N   PRO A 237     -33.875   8.328   1.072  1.00 87.69           N  
ATOM   1822  CA  PRO A 237     -34.000   7.496  -0.123  1.00 87.69           C  
ATOM   1823  C   PRO A 237     -33.812   6.008   0.165  1.00 87.69           C  
ATOM   1824  CB  PRO A 237     -32.906   8.023  -1.057  1.00 87.69           C  
ATOM   1825  O   PRO A 237     -32.938   5.641   0.952  1.00 87.69           O  
ATOM   1826  CG  PRO A 237     -32.594   9.391  -0.549  1.00 87.69           C  
ATOM   1827  CD  PRO A 237     -32.844   9.422   0.934  1.00 87.69           C  
ATOM   1828  N   ARG A 238     -34.625   5.262  -0.371  1.00 86.06           N  
ATOM   1829  CA  ARG A 238     -34.531   3.816  -0.179  1.00 86.06           C  
ATOM   1830  C   ARG A 238     -33.344   3.234  -0.912  1.00 86.06           C  
ATOM   1831  CB  ARG A 238     -35.844   3.137  -0.658  1.00 86.06           C  
ATOM   1832  O   ARG A 238     -33.094   3.564  -2.074  1.00 86.06           O  
ATOM   1833  CG  ARG A 238     -37.062   3.443   0.203  1.00 86.06           C  
ATOM   1834  CD  ARG A 238     -38.250   2.625  -0.222  1.00 86.06           C  
ATOM   1835  NE  ARG A 238     -39.312   2.686   0.773  1.00 86.06           N  
ATOM   1836  NH1 ARG A 238     -40.844   3.760  -0.607  1.00 86.06           N  
ATOM   1837  NH2 ARG A 238     -41.406   3.223   1.543  1.00 86.06           N  
ATOM   1838  CZ  ARG A 238     -40.531   3.223   0.567  1.00 86.06           C  
ATOM   1839  N   ILE A 239     -32.531   2.588  -0.158  1.00 83.44           N  
ATOM   1840  CA  ILE A 239     -31.406   1.817  -0.697  1.00 83.44           C  
ATOM   1841  C   ILE A 239     -31.656   0.327  -0.479  1.00 83.44           C  
ATOM   1842  CB  ILE A 239     -30.078   2.238  -0.053  1.00 83.44           C  
ATOM   1843  O   ILE A 239     -31.797  -0.125   0.660  1.00 83.44           O  
ATOM   1844  CG1 ILE A 239     -29.828   3.734  -0.271  1.00 83.44           C  
ATOM   1845  CG2 ILE A 239     -28.922   1.402  -0.613  1.00 83.44           C  
ATOM   1846  CD1 ILE A 239     -28.641   4.285   0.514  1.00 83.44           C  
ATOM   1847  N   ARG A 240     -31.953  -0.355  -1.630  1.00 77.88           N  
ATOM   1848  CA  ARG A 240     -32.219  -1.790  -1.558  1.00 77.88           C  
ATOM   1849  C   ARG A 240     -33.500  -2.080  -0.792  1.00 77.88           C  
ATOM   1850  CB  ARG A 240     -31.031  -2.512  -0.897  1.00 77.88           C  
ATOM   1851  O   ARG A 240     -33.531  -2.982   0.047  1.00 77.88           O  
ATOM   1852  CG  ARG A 240     -29.734  -2.441  -1.695  1.00 77.88           C  
ATOM   1853  CD  ARG A 240     -28.625  -3.244  -1.038  1.00 77.88           C  
ATOM   1854  NE  ARG A 240     -28.125  -2.582   0.161  1.00 77.88           N  
ATOM   1855  NH1 ARG A 240     -25.922  -3.207  -0.170  1.00 77.88           N  
ATOM   1856  NH2 ARG A 240     -26.500  -1.946   1.655  1.00 77.88           N  
ATOM   1857  CZ  ARG A 240     -26.844  -2.580   0.546  1.00 77.88           C  
ATOM   1858  N   ASP A 241     -34.531  -1.127  -0.946  1.00 81.25           N  
ATOM   1859  CA  ASP A 241     -35.875  -1.199  -0.437  1.00 81.25           C  
ATOM   1860  C   ASP A 241     -35.906  -1.003   1.077  1.00 81.25           C  
ATOM   1861  CB  ASP A 241     -36.531  -2.539  -0.808  1.00 81.25           C  
ATOM   1862  O   ASP A 241     -36.844  -1.485   1.752  1.00 81.25           O  
ATOM   1863  CG  ASP A 241     -36.812  -2.674  -2.295  1.00 81.25           C  
ATOM   1864  OD1 ASP A 241     -37.156  -1.666  -2.947  1.00 81.25           O  
ATOM   1865  OD2 ASP A 241     -36.656  -3.801  -2.820  1.00 81.25           O  
ATOM   1866  N   ILE A 242     -34.781  -0.443   1.607  1.00 85.75           N  
ATOM   1867  CA  ILE A 242     -34.688  -0.161   3.037  1.00 85.75           C  
ATOM   1868  C   ILE A 242     -34.656   1.349   3.264  1.00 85.75           C  
ATOM   1869  CB  ILE A 242     -33.438  -0.819   3.666  1.00 85.75           C  
ATOM   1870  O   ILE A 242     -33.781   2.045   2.758  1.00 85.75           O  
ATOM   1871  CG1 ILE A 242     -33.469  -2.336   3.451  1.00 85.75           C  
ATOM   1872  CG2 ILE A 242     -33.344  -0.477   5.156  1.00 85.75           C  
ATOM   1873  CD1 ILE A 242     -32.188  -3.049   3.883  1.00 85.75           C  
ATOM   1874  N   PRO A 243     -35.625   1.798   4.023  1.00 88.94           N  
ATOM   1875  CA  PRO A 243     -35.781   3.242   4.227  1.00 88.94           C  
ATOM   1876  C   PRO A 243     -35.000   3.750   5.438  1.00 88.94           C  
ATOM   1877  CB  PRO A 243     -37.281   3.418   4.438  1.00 88.94           C  
ATOM   1878  O   PRO A 243     -34.906   4.961   5.664  1.00 88.94           O  
ATOM   1879  CG  PRO A 243     -37.719   2.131   5.047  1.00 88.94           C  
ATOM   1880  CD  PRO A 243     -36.875   1.019   4.496  1.00 88.94           C  
ATOM   1881  N   SER A 244     -34.281   2.805   6.188  1.00 90.88           N  
ATOM   1882  CA  SER A 244     -33.469   3.125   7.359  1.00 90.88           C  
ATOM   1883  C   SER A 244     -31.984   3.000   7.059  1.00 90.88           C  
ATOM   1884  CB  SER A 244     -33.844   2.215   8.531  1.00 90.88           C  
ATOM   1885  O   SER A 244     -31.609   2.377   6.066  1.00 90.88           O  
ATOM   1886  OG  SER A 244     -35.219   2.336   8.844  1.00 90.88           O  
ATOM   1887  N   ARG A 245     -31.062   3.635   7.934  1.00 92.44           N  
ATOM   1888  CA  ARG A 245     -29.625   3.607   7.762  1.00 92.44           C  
ATOM   1889  C   ARG A 245     -28.922   3.219   9.062  1.00 92.44           C  
ATOM   1890  CB  ARG A 245     -29.109   4.969   7.281  1.00 92.44           C  
ATOM   1891  O   ARG A 245     -29.438   3.492  10.148  1.00 92.44           O  
ATOM   1892  CG  ARG A 245     -29.641   5.379   5.922  1.00 92.44           C  
ATOM   1893  CD  ARG A 245     -29.047   4.539   4.801  1.00 92.44           C  
ATOM   1894  NE  ARG A 245     -29.484   5.012   3.486  1.00 92.44           N  
ATOM   1895  NH1 ARG A 245     -31.469   3.836   3.484  1.00 92.44           N  
ATOM   1896  NH2 ARG A 245     -30.906   5.156   1.695  1.00 92.44           N  
ATOM   1897  CZ  ARG A 245     -30.625   4.668   2.891  1.00 92.44           C  
ATOM   1898  N   ILE A 246     -27.797   2.637   8.797  1.00 94.62           N  
ATOM   1899  CA  ILE A 246     -26.938   2.350   9.945  1.00 94.62           C  
ATOM   1900  C   ILE A 246     -25.625   3.111   9.812  1.00 94.62           C  
ATOM   1901  CB  ILE A 246     -26.672   0.833  10.078  1.00 94.62           C  
ATOM   1902  O   ILE A 246     -25.016   3.143   8.734  1.00 94.62           O  
ATOM   1903  CG1 ILE A 246     -27.969   0.079  10.344  1.00 94.62           C  
ATOM   1904  CG2 ILE A 246     -25.656   0.565  11.195  1.00 94.62           C  
ATOM   1905  CD1 ILE A 246     -27.828  -1.437  10.320  1.00 94.62           C  
ATOM   1906  N   SER A 247     -25.297   3.734  10.852  1.00 96.38           N  
ATOM   1907  CA  SER A 247     -23.969   4.332  10.914  1.00 96.38           C  
ATOM   1908  C   SER A 247     -23.016   3.504  11.781  1.00 96.38           C  
ATOM   1909  CB  SER A 247     -24.047   5.762  11.453  1.00 96.38           C  
ATOM   1910  O   SER A 247     -23.312   3.256  12.953  1.00 96.38           O  
ATOM   1911  OG  SER A 247     -24.797   6.590  10.578  1.00 96.38           O  
ATOM   1912  N   ILE A 248     -21.891   3.066  11.211  1.00 96.56           N  
ATOM   1913  CA  ILE A 248     -20.953   2.180  11.883  1.00 96.56           C  
ATOM   1914  C   ILE A 248     -19.812   2.998  12.484  1.00 96.56           C  
ATOM   1915  CB  ILE A 248     -20.406   1.107  10.922  1.00 96.56           C  
ATOM   1916  O   ILE A 248     -19.203   3.811  11.789  1.00 96.56           O  
ATOM   1917  CG1 ILE A 248     -21.547   0.305  10.297  1.00 96.56           C  
ATOM   1918  CG2 ILE A 248     -19.422   0.184  11.648  1.00 96.56           C  
ATOM   1919  CD1 ILE A 248     -22.375  -0.473  11.305  1.00 96.56           C  
ATOM   1920  N   TYR A 249     -19.641   2.719  13.781  1.00 96.19           N  
ATOM   1921  CA  TYR A 249     -18.547   3.348  14.516  1.00 96.19           C  
ATOM   1922  C   TYR A 249     -17.578   2.303  15.047  1.00 96.19           C  
ATOM   1923  CB  TYR A 249     -19.094   4.191  15.672  1.00 96.19           C  
ATOM   1924  O   TYR A 249     -17.875   1.106  15.039  1.00 96.19           O  
ATOM   1925  CG  TYR A 249     -19.953   5.344  15.219  1.00 96.19           C  
ATOM   1926  CD1 TYR A 249     -19.422   6.609  15.016  1.00 96.19           C  
ATOM   1927  CD2 TYR A 249     -21.328   5.164  15.008  1.00 96.19           C  
ATOM   1928  CE1 TYR A 249     -20.219   7.672  14.602  1.00 96.19           C  
ATOM   1929  CE2 TYR A 249     -22.125   6.219  14.602  1.00 96.19           C  
ATOM   1930  OH  TYR A 249     -22.359   8.516  13.992  1.00 96.19           O  
ATOM   1931  CZ  TYR A 249     -21.578   7.465  14.398  1.00 96.19           C  
ATOM   1932  N   TRP A 250     -16.422   2.760  15.547  1.00 95.00           N  
ATOM   1933  CA  TRP A 250     -15.422   1.835  16.078  1.00 95.00           C  
ATOM   1934  C   TRP A 250     -14.664   2.465  17.250  1.00 95.00           C  
ATOM   1935  CB  TRP A 250     -14.438   1.407  14.992  1.00 95.00           C  
ATOM   1936  O   TRP A 250     -14.555   3.691  17.328  1.00 95.00           O  
ATOM   1937  CG  TRP A 250     -13.750   2.551  14.305  1.00 95.00           C  
ATOM   1938  CD1 TRP A 250     -14.211   3.270  13.242  1.00 95.00           C  
ATOM   1939  CD2 TRP A 250     -12.477   3.104  14.648  1.00 95.00           C  
ATOM   1940  CE2 TRP A 250     -12.227   4.160  13.742  1.00 95.00           C  
ATOM   1941  CE3 TRP A 250     -11.523   2.812  15.633  1.00 95.00           C  
ATOM   1942  NE1 TRP A 250     -13.297   4.238  12.891  1.00 95.00           N  
ATOM   1943  CH2 TRP A 250     -10.141   4.613  14.758  1.00 95.00           C  
ATOM   1944  CZ2 TRP A 250     -11.055   4.922  13.789  1.00 95.00           C  
ATOM   1945  CZ3 TRP A 250     -10.359   3.572  15.680  1.00 95.00           C  
ATOM   1946  N   THR A 251     -14.258   1.616  18.141  1.00 94.75           N  
ATOM   1947  CA  THR A 251     -13.531   2.076  19.312  1.00 94.75           C  
ATOM   1948  C   THR A 251     -12.383   1.128  19.656  1.00 94.75           C  
ATOM   1949  CB  THR A 251     -14.461   2.203  20.531  1.00 94.75           C  
ATOM   1950  O   THR A 251     -12.570  -0.089  19.703  1.00 94.75           O  
ATOM   1951  CG2 THR A 251     -13.719   2.760  21.750  1.00 94.75           C  
ATOM   1952  OG1 THR A 251     -15.547   3.082  20.219  1.00 94.75           O  
ATOM   1953  N   ILE A 252     -11.180   1.743  19.844  1.00 93.88           N  
ATOM   1954  CA  ILE A 252     -10.023   0.963  20.266  1.00 93.88           C  
ATOM   1955  C   ILE A 252      -9.883   1.012  21.781  1.00 93.88           C  
ATOM   1956  CB  ILE A 252      -8.727   1.473  19.594  1.00 93.88           C  
ATOM   1957  O   ILE A 252      -9.867   2.092  22.375  1.00 93.88           O  
ATOM   1958  CG1 ILE A 252      -8.828   1.333  18.062  1.00 93.88           C  
ATOM   1959  CG2 ILE A 252      -7.504   0.724  20.141  1.00 93.88           C  
ATOM   1960  CD1 ILE A 252      -7.684   1.995  17.312  1.00 93.88           C  
ATOM   1961  N   VAL A 253      -9.781  -0.143  22.375  1.00 94.69           N  
ATOM   1962  CA  VAL A 253      -9.586  -0.239  23.812  1.00 94.69           C  
ATOM   1963  C   VAL A 253      -8.188  -0.786  24.109  1.00 94.69           C  
ATOM   1964  CB  VAL A 253     -10.656  -1.132  24.469  1.00 94.69           C  
ATOM   1965  O   VAL A 253      -7.902  -1.953  23.828  1.00 94.69           O  
ATOM   1966  CG1 VAL A 253     -10.492  -1.140  26.000  1.00 94.69           C  
ATOM   1967  CG2 VAL A 253     -12.055  -0.658  24.094  1.00 94.69           C  
ATOM   1968  N   LYS A 254      -7.348   0.037  24.672  1.00 94.00           N  
ATOM   1969  CA  LYS A 254      -5.965  -0.333  24.969  1.00 94.00           C  
ATOM   1970  C   LYS A 254      -5.883  -1.215  26.203  1.00 94.00           C  
ATOM   1971  CB  LYS A 254      -5.102   0.915  25.156  1.00 94.00           C  
ATOM   1972  O   LYS A 254      -6.805  -1.230  27.031  1.00 94.00           O  
ATOM   1973  CG  LYS A 254      -4.977   1.770  23.891  1.00 94.00           C  
ATOM   1974  CD  LYS A 254      -3.971   2.898  24.094  1.00 94.00           C  
ATOM   1975  CE  LYS A 254      -3.783   3.705  22.812  1.00 94.00           C  
ATOM   1976  NZ  LYS A 254      -2.789   4.805  22.984  1.00 94.00           N  
ATOM   1977  N   PRO A 255      -4.723  -1.875  26.266  1.00 94.19           N  
ATOM   1978  CA  PRO A 255      -4.520  -2.709  27.453  1.00 94.19           C  
ATOM   1979  C   PRO A 255      -4.629  -1.920  28.750  1.00 94.19           C  
ATOM   1980  CB  PRO A 255      -3.105  -3.258  27.266  1.00 94.19           C  
ATOM   1981  O   PRO A 255      -4.012  -0.860  28.891  1.00 94.19           O  
ATOM   1982  CG  PRO A 255      -2.881  -3.230  25.781  1.00 94.19           C  
ATOM   1983  CD  PRO A 255      -3.588  -2.033  25.219  1.00 94.19           C  
ATOM   1984  N   GLY A 256      -5.512  -2.377  29.719  1.00 93.25           N  
ATOM   1985  CA  GLY A 256      -5.672  -1.712  31.000  1.00 93.25           C  
ATOM   1986  C   GLY A 256      -6.777  -0.674  31.000  1.00 93.25           C  
ATOM   1987  O   GLY A 256      -7.082  -0.086  32.031  1.00 93.25           O  
ATOM   1988  N   ASP A 257      -7.395  -0.421  29.844  1.00 94.88           N  
ATOM   1989  CA  ASP A 257      -8.508   0.514  29.688  1.00 94.88           C  
ATOM   1990  C   ASP A 257      -9.844  -0.206  29.797  1.00 94.88           C  
ATOM   1991  CB  ASP A 257      -8.406   1.242  28.344  1.00 94.88           C  
ATOM   1992  O   ASP A 257      -9.898  -1.438  29.797  1.00 94.88           O  
ATOM   1993  CG  ASP A 257      -9.133   2.574  28.328  1.00 94.88           C  
ATOM   1994  OD1 ASP A 257      -9.734   2.947  29.359  1.00 94.88           O  
ATOM   1995  OD2 ASP A 257      -9.109   3.258  27.281  1.00 94.88           O  
ATOM   1996  N   ILE A 258     -10.938   0.558  29.859  1.00 94.75           N  
ATOM   1997  CA  ILE A 258     -12.273  -0.007  30.000  1.00 94.75           C  
ATOM   1998  C   ILE A 258     -13.195   0.565  28.922  1.00 94.75           C  
ATOM   1999  CB  ILE A 258     -12.859   0.267  31.406  1.00 94.75           C  
ATOM   2000  O   ILE A 258     -13.148   1.763  28.625  1.00 94.75           O  
ATOM   2001  CG1 ILE A 258     -11.953  -0.330  32.469  1.00 94.75           C  
ATOM   2002  CG2 ILE A 258     -14.281  -0.290  31.516  1.00 94.75           C  
ATOM   2003  CD1 ILE A 258     -12.258   0.167  33.875  1.00 94.75           C  
ATOM   2004  N   LEU A 259     -13.953  -0.316  28.297  1.00 96.56           N  
ATOM   2005  CA  LEU A 259     -14.992   0.115  27.375  1.00 96.56           C  
ATOM   2006  C   LEU A 259     -16.328   0.307  28.094  1.00 96.56           C  
ATOM   2007  CB  LEU A 259     -15.156  -0.903  26.234  1.00 96.56           C  
ATOM   2008  O   LEU A 259     -16.812  -0.616  28.750  1.00 96.56           O  
ATOM   2009  CG  LEU A 259     -16.266  -0.625  25.234  1.00 96.56           C  
ATOM   2010  CD1 LEU A 259     -15.898   0.559  24.344  1.00 96.56           C  
ATOM   2011  CD2 LEU A 259     -16.547  -1.864  24.391  1.00 96.56           C  
ATOM   2012  N   LEU A 260     -16.859   1.517  27.969  1.00 96.56           N  
ATOM   2013  CA  LEU A 260     -18.156   1.814  28.547  1.00 96.56           C  
ATOM   2014  C   LEU A 260     -19.172   2.141  27.453  1.00 96.56           C  
ATOM   2015  CB  LEU A 260     -18.062   2.982  29.531  1.00 96.56           C  
ATOM   2016  O   LEU A 260     -18.953   3.043  26.641  1.00 96.56           O  
ATOM   2017  CG  LEU A 260     -17.172   2.764  30.766  1.00 96.56           C  
ATOM   2018  CD1 LEU A 260     -16.969   4.078  31.500  1.00 96.56           C  
ATOM   2019  CD2 LEU A 260     -17.797   1.711  31.672  1.00 96.56           C  
ATOM   2020  N   ILE A 261     -20.312   1.416  27.422  1.00 97.00           N  
ATOM   2021  CA  ILE A 261     -21.359   1.672  26.453  1.00 97.00           C  
ATOM   2022  C   ILE A 261     -22.672   1.999  27.172  1.00 97.00           C  
ATOM   2023  CB  ILE A 261     -21.562   0.467  25.500  1.00 97.00           C  
ATOM   2024  O   ILE A 261     -23.141   1.218  28.000  1.00 97.00           O  
ATOM   2025  CG1 ILE A 261     -20.250   0.150  24.766  1.00 97.00           C  
ATOM   2026  CG2 ILE A 261     -22.703   0.737  24.516  1.00 97.00           C  
ATOM   2027  CD1 ILE A 261     -20.328  -1.099  23.891  1.00 97.00           C  
ATOM   2028  N   ASN A 262     -23.156   3.146  26.906  1.00 96.38           N  
ATOM   2029  CA  ASN A 262     -24.469   3.572  27.391  1.00 96.38           C  
ATOM   2030  C   ASN A 262     -25.422   3.865  26.234  1.00 96.38           C  
ATOM   2031  CB  ASN A 262     -24.328   4.801  28.297  1.00 96.38           C  
ATOM   2032  O   ASN A 262     -25.094   4.641  25.344  1.00 96.38           O  
ATOM   2033  CG  ASN A 262     -23.594   4.496  29.578  1.00 96.38           C  
ATOM   2034  ND2 ASN A 262     -22.875   5.484  30.109  1.00 96.38           N  
ATOM   2035  OD1 ASN A 262     -23.672   3.385  30.109  1.00 96.38           O  
ATOM   2036  N   SER A 263     -26.609   3.238  26.344  1.00 95.94           N  
ATOM   2037  CA  SER A 263     -27.547   3.434  25.250  1.00 95.94           C  
ATOM   2038  C   SER A 263     -28.984   3.477  25.750  1.00 95.94           C  
ATOM   2039  CB  SER A 263     -27.391   2.324  24.203  1.00 95.94           C  
ATOM   2040  O   SER A 263     -29.391   2.627  26.547  1.00 95.94           O  
ATOM   2041  OG  SER A 263     -28.391   2.434  23.203  1.00 95.94           O  
ATOM   2042  N   THR A 264     -29.734   4.469  25.344  1.00 95.00           N  
ATOM   2043  CA  THR A 264     -31.156   4.570  25.656  1.00 95.00           C  
ATOM   2044  C   THR A 264     -32.000   4.094  24.469  1.00 95.00           C  
ATOM   2045  CB  THR A 264     -31.547   6.016  26.016  1.00 95.00           C  
ATOM   2046  O   THR A 264     -33.219   4.062  24.547  1.00 95.00           O  
ATOM   2047  CG2 THR A 264     -30.828   6.480  27.281  1.00 95.00           C  
ATOM   2048  OG1 THR A 264     -31.188   6.887  24.922  1.00 95.00           O  
ATOM   2049  N   GLY A 265     -31.297   3.574  23.344  1.00 94.25           N  
ATOM   2050  CA  GLY A 265     -31.938   3.039  22.156  1.00 94.25           C  
ATOM   2051  C   GLY A 265     -31.078   3.180  20.906  1.00 94.25           C  
ATOM   2052  O   GLY A 265     -30.031   3.824  20.922  1.00 94.25           O  
ATOM   2053  N   ASN A 266     -31.359   2.445  19.797  1.00 95.69           N  
ATOM   2054  CA  ASN A 266     -30.812   2.562  18.453  1.00 95.69           C  
ATOM   2055  C   ASN A 266     -29.391   2.006  18.375  1.00 95.69           C  
ATOM   2056  CB  ASN A 266     -30.828   4.020  17.984  1.00 95.69           C  
ATOM   2057  O   ASN A 266     -28.656   2.301  17.438  1.00 95.69           O  
ATOM   2058  CG  ASN A 266     -32.250   4.570  17.859  1.00 95.69           C  
ATOM   2059  ND2 ASN A 266     -32.750   4.602  16.641  1.00 95.69           N  
ATOM   2060  OD1 ASN A 266     -32.844   4.965  18.859  1.00 95.69           O  
ATOM   2061  N   LEU A 267     -28.953   1.234  19.422  1.00 96.56           N  
ATOM   2062  CA  LEU A 267     -27.594   0.695  19.484  1.00 96.56           C  
ATOM   2063  C   LEU A 267     -27.484  -0.577  18.641  1.00 96.56           C  
ATOM   2064  CB  LEU A 267     -27.188   0.408  20.922  1.00 96.56           C  
ATOM   2065  O   LEU A 267     -28.297  -1.499  18.797  1.00 96.56           O  
ATOM   2066  CG  LEU A 267     -25.828  -0.246  21.125  1.00 96.56           C  
ATOM   2067  CD1 LEU A 267     -24.719   0.692  20.672  1.00 96.56           C  
ATOM   2068  CD2 LEU A 267     -25.625  -0.633  22.594  1.00 96.56           C  
ATOM   2069  N   ILE A 268     -26.641  -0.565  17.672  1.00 96.31           N  
ATOM   2070  CA  ILE A 268     -26.094  -1.773  17.062  1.00 96.31           C  
ATOM   2071  C   ILE A 268     -24.828  -2.189  17.797  1.00 96.31           C  
ATOM   2072  CB  ILE A 268     -25.797  -1.568  15.562  1.00 96.31           C  
ATOM   2073  O   ILE A 268     -23.766  -1.572  17.641  1.00 96.31           O  
ATOM   2074  CG1 ILE A 268     -27.031  -1.016  14.836  1.00 96.31           C  
ATOM   2075  CG2 ILE A 268     -25.328  -2.879  14.914  1.00 96.31           C  
ATOM   2076  CD1 ILE A 268     -28.219  -1.966  14.836  1.00 96.31           C  
ATOM   2077  N   ALA A 269     -25.047  -3.221  18.672  1.00 95.88           N  
ATOM   2078  CA  ALA A 269     -24.047  -3.555  19.688  1.00 95.88           C  
ATOM   2079  C   ALA A 269     -22.984  -4.488  19.125  1.00 95.88           C  
ATOM   2080  CB  ALA A 269     -24.719  -4.188  20.906  1.00 95.88           C  
ATOM   2081  O   ALA A 269     -23.250  -5.281  18.219  1.00 95.88           O  
ATOM   2082  N   PRO A 270     -21.797  -4.316  19.641  1.00 95.94           N  
ATOM   2083  CA  PRO A 270     -20.750  -5.254  19.250  1.00 95.94           C  
ATOM   2084  C   PRO A 270     -21.000  -6.672  19.750  1.00 95.94           C  
ATOM   2085  CB  PRO A 270     -19.484  -4.668  19.891  1.00 95.94           C  
ATOM   2086  O   PRO A 270     -21.547  -6.859  20.844  1.00 95.94           O  
ATOM   2087  CG  PRO A 270     -19.984  -3.904  21.078  1.00 95.94           C  
ATOM   2088  CD  PRO A 270     -21.375  -3.400  20.781  1.00 95.94           C  
ATOM   2089  N   ARG A 271     -20.703  -7.621  18.984  1.00 94.38           N  
ATOM   2090  CA  ARG A 271     -20.812  -9.023  19.375  1.00 94.38           C  
ATOM   2091  C   ARG A 271     -19.516  -9.523  20.000  1.00 94.38           C  
ATOM   2092  CB  ARG A 271     -21.188  -9.891  18.172  1.00 94.38           C  
ATOM   2093  O   ARG A 271     -19.516 -10.484  20.766  1.00 94.38           O  
ATOM   2094  CG  ARG A 271     -21.547 -11.320  18.531  1.00 94.38           C  
ATOM   2095  CD  ARG A 271     -22.422 -11.961  17.469  1.00 94.38           C  
ATOM   2096  NE  ARG A 271     -22.844 -13.305  17.844  1.00 94.38           N  
ATOM   2097  NH1 ARG A 271     -24.234 -13.617  16.031  1.00 94.38           N  
ATOM   2098  NH2 ARG A 271     -24.016 -15.273  17.609  1.00 94.38           N  
ATOM   2099  CZ  ARG A 271     -23.703 -14.062  17.156  1.00 94.38           C  
ATOM   2100  N   GLY A 272     -18.422  -8.844  19.750  1.00 94.69           N  
ATOM   2101  CA  GLY A 272     -17.078  -9.148  20.234  1.00 94.69           C  
ATOM   2102  C   GLY A 272     -16.047  -8.117  19.812  1.00 94.69           C  
ATOM   2103  O   GLY A 272     -16.391  -6.961  19.562  1.00 94.69           O  
ATOM   2104  N   TYR A 273     -14.773  -8.562  19.766  1.00 95.00           N  
ATOM   2105  CA  TYR A 273     -13.703  -7.633  19.422  1.00 95.00           C  
ATOM   2106  C   TYR A 273     -12.758  -8.250  18.406  1.00 95.00           C  
ATOM   2107  CB  TYR A 273     -12.930  -7.211  20.672  1.00 95.00           C  
ATOM   2108  O   TYR A 273     -12.703  -9.477  18.266  1.00 95.00           O  
ATOM   2109  CG  TYR A 273     -12.203  -8.352  21.344  1.00 95.00           C  
ATOM   2110  CD1 TYR A 273     -12.797  -9.055  22.391  1.00 95.00           C  
ATOM   2111  CD2 TYR A 273     -10.930  -8.727  20.953  1.00 95.00           C  
ATOM   2112  CE1 TYR A 273     -12.141 -10.102  23.016  1.00 95.00           C  
ATOM   2113  CE2 TYR A 273     -10.258  -9.773  21.562  1.00 95.00           C  
ATOM   2114  OH  TYR A 273     -10.211 -11.492  23.219  1.00 95.00           O  
ATOM   2115  CZ  TYR A 273     -10.867 -10.453  22.609  1.00 95.00           C  
ATOM   2116  N   PHE A 274     -12.078  -7.305  17.625  1.00 93.69           N  
ATOM   2117  CA  PHE A 274     -10.984  -7.715  16.750  1.00 93.69           C  
ATOM   2118  C   PHE A 274      -9.641  -7.445  17.406  1.00 93.69           C  
ATOM   2119  CB  PHE A 274     -11.070  -6.980  15.406  1.00 93.69           C  
ATOM   2120  O   PHE A 274      -9.445  -6.398  18.031  1.00 93.69           O  
ATOM   2121  CG  PHE A 274     -12.289  -7.324  14.602  1.00 93.69           C  
ATOM   2122  CD1 PHE A 274     -12.266  -8.383  13.695  1.00 93.69           C  
ATOM   2123  CD2 PHE A 274     -13.461  -6.594  14.742  1.00 93.69           C  
ATOM   2124  CE1 PHE A 274     -13.398  -8.703  12.945  1.00 93.69           C  
ATOM   2125  CE2 PHE A 274     -14.594  -6.910  14.000  1.00 93.69           C  
ATOM   2126  CZ  PHE A 274     -14.562  -7.965  13.102  1.00 93.69           C  
ATOM   2127  N   LYS A 275      -8.820  -8.445  17.328  1.00 91.62           N  
ATOM   2128  CA  LYS A 275      -7.453  -8.258  17.812  1.00 91.62           C  
ATOM   2129  C   LYS A 275      -6.645  -7.414  16.828  1.00 91.62           C  
ATOM   2130  CB  LYS A 275      -6.770  -9.609  18.031  1.00 91.62           C  
ATOM   2131  O   LYS A 275      -6.465  -7.801  15.672  1.00 91.62           O  
ATOM   2132  CG  LYS A 275      -5.375  -9.508  18.625  1.00 91.62           C  
ATOM   2133  CD  LYS A 275      -4.754 -10.883  18.844  1.00 91.62           C  
ATOM   2134  CE  LYS A 275      -3.332 -10.773  19.375  1.00 91.62           C  
ATOM   2135  NZ  LYS A 275      -2.719 -12.125  19.578  1.00 91.62           N  
ATOM   2136  N   ILE A 276      -6.137  -6.227  17.312  1.00 88.06           N  
ATOM   2137  CA  ILE A 276      -5.348  -5.352  16.453  1.00 88.06           C  
ATOM   2138  C   ILE A 276      -3.869  -5.711  16.562  1.00 88.06           C  
ATOM   2139  CB  ILE A 276      -5.566  -3.863  16.812  1.00 88.06           C  
ATOM   2140  O   ILE A 276      -3.322  -5.777  17.672  1.00 88.06           O  
ATOM   2141  CG1 ILE A 276      -7.047  -3.492  16.672  1.00 88.06           C  
ATOM   2142  CG2 ILE A 276      -4.691  -2.967  15.930  1.00 88.06           C  
ATOM   2143  CD1 ILE A 276      -7.574  -3.572  15.242  1.00 88.06           C  
ATOM   2144  N   ARG A 277      -3.266  -6.051  15.344  1.00 83.44           N  
ATOM   2145  CA  ARG A 277      -1.839  -6.355  15.289  1.00 83.44           C  
ATOM   2146  C   ARG A 277      -1.071  -5.262  14.555  1.00 83.44           C  
ATOM   2147  CB  ARG A 277      -1.600  -7.707  14.617  1.00 83.44           C  
ATOM   2148  O   ARG A 277      -1.621  -4.594  13.680  1.00 83.44           O  
ATOM   2149  CG  ARG A 277      -2.217  -8.883  15.359  1.00 83.44           C  
ATOM   2150  CD  ARG A 277      -1.871 -10.211  14.695  1.00 83.44           C  
ATOM   2151  NE  ARG A 277      -2.506 -11.336  15.375  1.00 83.44           N  
ATOM   2152  NH1 ARG A 277      -1.463 -12.961  14.109  1.00 83.44           N  
ATOM   2153  NH2 ARG A 277      -2.926 -13.562  15.773  1.00 83.44           N  
ATOM   2154  CZ  ARG A 277      -2.297 -12.617  15.086  1.00 83.44           C  
ATOM   2155  N   SER A 278       0.101  -5.027  15.125  1.00 77.25           N  
ATOM   2156  CA  SER A 278       0.987  -4.148  14.367  1.00 77.25           C  
ATOM   2157  C   SER A 278       1.691  -4.906  13.250  1.00 77.25           C  
ATOM   2158  CB  SER A 278       2.023  -3.510  15.297  1.00 77.25           C  
ATOM   2159  O   SER A 278       2.385  -5.895  13.500  1.00 77.25           O  
ATOM   2160  OG  SER A 278       1.394  -2.729  16.297  1.00 77.25           O  
ATOM   2161  N   GLY A 279       1.188  -4.688  11.969  1.00 75.38           N  
ATOM   2162  CA  GLY A 279       1.830  -5.395  10.867  1.00 75.38           C  
ATOM   2163  C   GLY A 279       2.074  -4.516   9.656  1.00 75.38           C  
ATOM   2164  O   GLY A 279       1.888  -3.299   9.719  1.00 75.38           O  
ATOM   2165  N   LYS A 280       2.703  -5.121   8.609  1.00 80.44           N  
ATOM   2166  CA  LYS A 280       3.041  -4.441   7.359  1.00 80.44           C  
ATOM   2167  C   LYS A 280       2.045  -4.789   6.258  1.00 80.44           C  
ATOM   2168  CB  LYS A 280       4.461  -4.805   6.918  1.00 80.44           C  
ATOM   2169  O   LYS A 280       2.316  -4.566   5.074  1.00 80.44           O  
ATOM   2170  CG  LYS A 280       5.547  -4.316   7.867  1.00 80.44           C  
ATOM   2171  CD  LYS A 280       6.938  -4.664   7.352  1.00 80.44           C  
ATOM   2172  CE  LYS A 280       8.023  -4.203   8.312  1.00 80.44           C  
ATOM   2173  NZ  LYS A 280       9.391  -4.551   7.816  1.00 80.44           N  
ATOM   2174  N   SER A 281       0.861  -5.355   6.652  1.00 88.81           N  
ATOM   2175  CA  SER A 281      -0.156  -5.723   5.676  1.00 88.81           C  
ATOM   2176  C   SER A 281      -0.865  -4.492   5.121  1.00 88.81           C  
ATOM   2177  CB  SER A 281      -1.180  -6.672   6.301  1.00 88.81           C  
ATOM   2178  O   SER A 281      -0.832  -3.422   5.734  1.00 88.81           O  
ATOM   2179  OG  SER A 281      -0.553  -7.859   6.758  1.00 88.81           O  
ATOM   2180  N   SER A 282      -1.486  -4.766   4.000  1.00 89.81           N  
ATOM   2181  CA  SER A 282      -2.141  -3.625   3.369  1.00 89.81           C  
ATOM   2182  C   SER A 282      -3.338  -4.066   2.533  1.00 89.81           C  
ATOM   2183  CB  SER A 282      -1.149  -2.857   2.490  1.00 89.81           C  
ATOM   2184  O   SER A 282      -3.660  -5.254   2.479  1.00 89.81           O  
ATOM   2185  OG  SER A 282      -1.695  -1.614   2.086  1.00 89.81           O  
ATOM   2186  N   ILE A 283      -4.035  -3.029   1.923  1.00 89.25           N  
ATOM   2187  CA  ILE A 283      -5.207  -3.256   1.089  1.00 89.25           C  
ATOM   2188  C   ILE A 283      -5.051  -2.514  -0.236  1.00 89.25           C  
ATOM   2189  CB  ILE A 283      -6.504  -2.809   1.803  1.00 89.25           C  
ATOM   2190  O   ILE A 283      -4.488  -1.418  -0.278  1.00 89.25           O  
ATOM   2191  CG1 ILE A 283      -7.730  -3.176   0.960  1.00 89.25           C  
ATOM   2192  CG2 ILE A 283      -6.469  -1.307   2.096  1.00 89.25           C  
ATOM   2193  CD1 ILE A 283      -9.055  -3.004   1.691  1.00 89.25           C  
ATOM   2194  N   MET A 284      -5.543  -3.150  -1.318  1.00 89.62           N  
ATOM   2195  CA  MET A 284      -5.457  -2.545  -2.645  1.00 89.62           C  
ATOM   2196  C   MET A 284      -6.711  -2.840  -3.459  1.00 89.62           C  
ATOM   2197  CB  MET A 284      -4.219  -3.053  -3.389  1.00 89.62           C  
ATOM   2198  O   MET A 284      -7.188  -3.975  -3.486  1.00 89.62           O  
ATOM   2199  CG  MET A 284      -4.047  -2.451  -4.773  1.00 89.62           C  
ATOM   2200  SD  MET A 284      -2.562  -3.094  -5.641  1.00 89.62           S  
ATOM   2201  CE  MET A 284      -1.257  -2.457  -4.555  1.00 89.62           C  
ATOM   2202  N   ARG A 285      -7.148  -1.878  -4.043  1.00 91.38           N  
ATOM   2203  CA  ARG A 285      -8.250  -2.074  -4.984  1.00 91.38           C  
ATOM   2204  C   ARG A 285      -7.727  -2.479  -6.359  1.00 91.38           C  
ATOM   2205  CB  ARG A 285      -9.094  -0.804  -5.098  1.00 91.38           C  
ATOM   2206  O   ARG A 285      -6.941  -1.748  -6.969  1.00 91.38           O  
ATOM   2207  CG  ARG A 285     -10.398  -0.999  -5.844  1.00 91.38           C  
ATOM   2208  CD  ARG A 285     -11.289   0.234  -5.758  1.00 91.38           C  
ATOM   2209  NE  ARG A 285     -12.453   0.124  -6.633  1.00 91.38           N  
ATOM   2210  NH1 ARG A 285     -13.742   1.629  -5.453  1.00 91.38           N  
ATOM   2211  NH2 ARG A 285     -14.586   0.614  -7.328  1.00 91.38           N  
ATOM   2212  CZ  ARG A 285     -13.594   0.789  -6.469  1.00 91.38           C  
ATOM   2213  N   SER A 286      -8.156  -3.605  -6.875  1.00 92.25           N  
ATOM   2214  CA  SER A 286      -7.672  -4.098  -8.164  1.00 92.25           C  
ATOM   2215  C   SER A 286      -8.633  -5.121  -8.758  1.00 92.25           C  
ATOM   2216  CB  SER A 286      -6.281  -4.719  -8.008  1.00 92.25           C  
ATOM   2217  O   SER A 286      -9.195  -5.945  -8.039  1.00 92.25           O  
ATOM   2218  OG  SER A 286      -5.824  -5.234  -9.250  1.00 92.25           O  
ATOM   2219  N   ASP A 287      -8.742  -5.070 -10.047  1.00 94.12           N  
ATOM   2220  CA  ASP A 287      -9.547  -6.059 -10.750  1.00 94.12           C  
ATOM   2221  C   ASP A 287      -8.672  -7.012 -11.555  1.00 94.12           C  
ATOM   2222  CB  ASP A 287     -10.555  -5.367 -11.672  1.00 94.12           C  
ATOM   2223  O   ASP A 287      -9.180  -7.852 -12.305  1.00 94.12           O  
ATOM   2224  CG  ASP A 287     -11.680  -4.676 -10.914  1.00 94.12           C  
ATOM   2225  OD1 ASP A 287     -12.141  -5.215  -9.883  1.00 94.12           O  
ATOM   2226  OD2 ASP A 287     -12.102  -3.584 -11.352  1.00 94.12           O  
ATOM   2227  N   ALA A 288      -7.418  -6.793 -11.445  1.00 94.25           N  
ATOM   2228  CA  ALA A 288      -6.473  -7.676 -12.125  1.00 94.25           C  
ATOM   2229  C   ALA A 288      -6.555  -9.094 -11.578  1.00 94.25           C  
ATOM   2230  CB  ALA A 288      -5.051  -7.137 -11.984  1.00 94.25           C  
ATOM   2231  O   ALA A 288      -6.746  -9.297 -10.375  1.00 94.25           O  
ATOM   2232  N   PRO A 289      -6.523 -10.125 -12.453  1.00 94.94           N  
ATOM   2233  CA  PRO A 289      -6.570 -11.508 -11.984  1.00 94.94           C  
ATOM   2234  C   PRO A 289      -5.340 -11.898 -11.164  1.00 94.94           C  
ATOM   2235  CB  PRO A 289      -6.641 -12.320 -13.281  1.00 94.94           C  
ATOM   2236  O   PRO A 289      -4.266 -11.320 -11.352  1.00 94.94           O  
ATOM   2237  CG  PRO A 289      -5.984 -11.453 -14.305  1.00 94.94           C  
ATOM   2238  CD  PRO A 289      -6.215 -10.016 -13.938  1.00 94.94           C  
ATOM   2239  N   ILE A 290      -5.637 -12.789 -10.195  1.00 94.81           N  
ATOM   2240  CA  ILE A 290      -4.551 -13.312  -9.375  1.00 94.81           C  
ATOM   2241  C   ILE A 290      -3.949 -14.547 -10.047  1.00 94.81           C  
ATOM   2242  CB  ILE A 290      -5.031 -13.656  -7.949  1.00 94.81           C  
ATOM   2243  O   ILE A 290      -4.668 -15.492 -10.375  1.00 94.81           O  
ATOM   2244  CG1 ILE A 290      -5.582 -12.406  -7.258  1.00 94.81           C  
ATOM   2245  CG2 ILE A 290      -3.898 -14.281  -7.133  1.00 94.81           C  
ATOM   2246  CD1 ILE A 290      -6.270 -12.680  -5.930  1.00 94.81           C  
ATOM   2247  N   GLY A 291      -2.621 -14.492 -10.359  1.00 92.75           N  
ATOM   2248  CA  GLY A 291      -1.962 -15.586 -11.055  1.00 92.75           C  
ATOM   2249  C   GLY A 291      -0.783 -16.156 -10.289  1.00 92.75           C  
ATOM   2250  O   GLY A 291      -0.371 -15.594  -9.266  1.00 92.75           O  
ATOM   2251  N   GLU A 292      -0.372 -17.406 -10.719  1.00 92.62           N  
ATOM   2252  CA  GLU A 292       0.796 -18.062 -10.133  1.00 92.62           C  
ATOM   2253  C   GLU A 292       2.090 -17.500 -10.727  1.00 92.62           C  
ATOM   2254  CB  GLU A 292       0.725 -19.578 -10.344  1.00 92.62           C  
ATOM   2255  O   GLU A 292       2.486 -17.891 -11.828  1.00 92.62           O  
ATOM   2256  CG  GLU A 292      -0.417 -20.250  -9.594  1.00 92.62           C  
ATOM   2257  CD  GLU A 292      -0.439 -21.750  -9.758  1.00 92.62           C  
ATOM   2258  OE1 GLU A 292      -1.290 -22.422  -9.133  1.00 92.62           O  
ATOM   2259  OE2 GLU A 292       0.401 -22.266 -10.531  1.00 92.62           O  
ATOM   2260  N   CYS A 293       2.666 -16.453 -10.219  1.00 92.69           N  
ATOM   2261  CA  CYS A 293       3.910 -15.805 -10.625  1.00 92.69           C  
ATOM   2262  C   CYS A 293       4.625 -15.180  -9.430  1.00 92.69           C  
ATOM   2263  CB  CYS A 293       3.635 -14.727 -11.680  1.00 92.69           C  
ATOM   2264  O   CYS A 293       4.047 -15.070  -8.344  1.00 92.69           O  
ATOM   2265  SG  CYS A 293       2.518 -13.430 -11.117  1.00 92.69           S  
ATOM   2266  N   LYS A 294       5.871 -14.945  -9.656  1.00 92.56           N  
ATOM   2267  CA  LYS A 294       6.707 -14.414  -8.586  1.00 92.56           C  
ATOM   2268  C   LYS A 294       7.102 -12.961  -8.859  1.00 92.56           C  
ATOM   2269  CB  LYS A 294       7.957 -15.273  -8.398  1.00 92.56           C  
ATOM   2270  O   LYS A 294       7.773 -12.680  -9.859  1.00 92.56           O  
ATOM   2271  CG  LYS A 294       8.812 -14.883  -7.199  1.00 92.56           C  
ATOM   2272  CD  LYS A 294      10.023 -15.789  -7.051  1.00 92.56           C  
ATOM   2273  CE  LYS A 294      10.906 -15.359  -5.895  1.00 92.56           C  
ATOM   2274  NZ  LYS A 294      12.094 -16.266  -5.738  1.00 92.56           N  
ATOM   2275  N   SER A 295       6.598 -12.117  -8.047  1.00 91.69           N  
ATOM   2276  CA  SER A 295       6.973 -10.711  -8.109  1.00 91.69           C  
ATOM   2277  C   SER A 295       6.770 -10.023  -6.766  1.00 91.69           C  
ATOM   2278  CB  SER A 295       6.160  -9.992  -9.188  1.00 91.69           C  
ATOM   2279  O   SER A 295       5.703 -10.125  -6.160  1.00 91.69           O  
ATOM   2280  OG  SER A 295       6.488  -8.609  -9.234  1.00 91.69           O  
ATOM   2281  N   GLU A 296       7.738  -9.297  -6.312  1.00 89.88           N  
ATOM   2282  CA  GLU A 296       7.707  -8.609  -5.027  1.00 89.88           C  
ATOM   2283  C   GLU A 296       6.922  -7.301  -5.121  1.00 89.88           C  
ATOM   2284  CB  GLU A 296       9.133  -8.336  -4.531  1.00 89.88           C  
ATOM   2285  O   GLU A 296       6.406  -6.812  -4.117  1.00 89.88           O  
ATOM   2286  CG  GLU A 296       9.891  -9.586  -4.121  1.00 89.88           C  
ATOM   2287  CD  GLU A 296      11.273  -9.289  -3.555  1.00 89.88           C  
ATOM   2288  OE1 GLU A 296      11.984 -10.242  -3.176  1.00 89.88           O  
ATOM   2289  OE2 GLU A 296      11.641  -8.094  -3.490  1.00 89.88           O  
ATOM   2290  N   CYS A 297       6.820  -6.723  -6.312  1.00 92.25           N  
ATOM   2291  CA  CYS A 297       6.145  -5.445  -6.516  1.00 92.25           C  
ATOM   2292  C   CYS A 297       4.754  -5.652  -7.105  1.00 92.25           C  
ATOM   2293  CB  CYS A 297       6.969  -4.547  -7.438  1.00 92.25           C  
ATOM   2294  O   CYS A 297       4.613  -6.215  -8.195  1.00 92.25           O  
ATOM   2295  SG  CYS A 297       6.223  -2.930  -7.734  1.00 92.25           S  
ATOM   2296  N   ILE A 298       3.707  -5.102  -6.438  1.00 92.50           N  
ATOM   2297  CA  ILE A 298       2.318  -5.266  -6.848  1.00 92.50           C  
ATOM   2298  C   ILE A 298       1.675  -3.895  -7.047  1.00 92.50           C  
ATOM   2299  CB  ILE A 298       1.516  -6.090  -5.816  1.00 92.50           C  
ATOM   2300  O   ILE A 298       1.854  -2.992  -6.227  1.00 92.50           O  
ATOM   2301  CG1 ILE A 298       2.125  -7.484  -5.660  1.00 92.50           C  
ATOM   2302  CG2 ILE A 298       0.042  -6.176  -6.227  1.00 92.50           C  
ATOM   2303  CD1 ILE A 298       1.517  -8.305  -4.527  1.00 92.50           C  
ATOM   2304  N   THR A 299       0.936  -3.771  -8.164  1.00 93.00           N  
ATOM   2305  CA  THR A 299       0.162  -2.568  -8.445  1.00 93.00           C  
ATOM   2306  C   THR A 299      -1.297  -2.918  -8.727  1.00 93.00           C  
ATOM   2307  CB  THR A 299       0.749  -1.798  -9.641  1.00 93.00           C  
ATOM   2308  O   THR A 299      -1.638  -4.090  -8.898  1.00 93.00           O  
ATOM   2309  CG2 THR A 299       2.256  -1.618  -9.500  1.00 93.00           C  
ATOM   2310  OG1 THR A 299       0.481  -2.523 -10.852  1.00 93.00           O  
ATOM   2311  N   PRO A 300      -2.160  -1.834  -8.719  1.00 89.81           N  
ATOM   2312  CA  PRO A 300      -3.570  -2.104  -9.008  1.00 89.81           C  
ATOM   2313  C   PRO A 300      -3.779  -2.713 -10.391  1.00 89.81           C  
ATOM   2314  CB  PRO A 300      -4.219  -0.719  -8.922  1.00 89.81           C  
ATOM   2315  O   PRO A 300      -4.766  -3.422 -10.617  1.00 89.81           O  
ATOM   2316  CG  PRO A 300      -3.363   0.041  -7.957  1.00 89.81           C  
ATOM   2317  CD  PRO A 300      -1.935  -0.376  -8.156  1.00 89.81           C  
ATOM   2318  N   ASN A 301      -2.842  -2.367 -11.297  1.00 91.06           N  
ATOM   2319  CA  ASN A 301      -2.971  -2.855 -12.664  1.00 91.06           C  
ATOM   2320  C   ASN A 301      -2.207  -4.160 -12.867  1.00 91.06           C  
ATOM   2321  CB  ASN A 301      -2.490  -1.798 -13.664  1.00 91.06           C  
ATOM   2322  O   ASN A 301      -2.201  -4.715 -13.969  1.00 91.06           O  
ATOM   2323  CG  ASN A 301      -3.330  -0.537 -13.625  1.00 91.06           C  
ATOM   2324  ND2 ASN A 301      -3.564   0.055 -14.789  1.00 91.06           N  
ATOM   2325  OD1 ASN A 301      -3.764  -0.096 -12.555  1.00 91.06           O  
ATOM   2326  N   GLY A 302      -1.636  -4.770 -11.867  1.00 92.81           N  
ATOM   2327  CA  GLY A 302      -0.869  -6.000 -11.969  1.00 92.81           C  
ATOM   2328  C   GLY A 302       0.547  -5.871 -11.445  1.00 92.81           C  
ATOM   2329  O   GLY A 302       1.012  -4.762 -11.164  1.00 92.81           O  
ATOM   2330  N   SER A 303       1.260  -7.039 -11.281  1.00 94.31           N  
ATOM   2331  CA  SER A 303       2.596  -7.039 -10.695  1.00 94.31           C  
ATOM   2332  C   SER A 303       3.641  -6.562 -11.695  1.00 94.31           C  
ATOM   2333  CB  SER A 303       2.961  -8.438 -10.188  1.00 94.31           C  
ATOM   2334  O   SER A 303       3.465  -6.723 -12.906  1.00 94.31           O  
ATOM   2335  OG  SER A 303       2.070  -8.852  -9.172  1.00 94.31           O  
ATOM   2336  N   ILE A 304       4.727  -5.879 -11.180  1.00 92.44           N  
ATOM   2337  CA  ILE A 304       5.840  -5.379 -11.984  1.00 92.44           C  
ATOM   2338  C   ILE A 304       7.102  -6.176 -11.672  1.00 92.44           C  
ATOM   2339  CB  ILE A 304       6.078  -3.873 -11.742  1.00 92.44           C  
ATOM   2340  O   ILE A 304       7.422  -6.406 -10.500  1.00 92.44           O  
ATOM   2341  CG1 ILE A 304       4.820  -3.068 -12.102  1.00 92.44           C  
ATOM   2342  CG2 ILE A 304       7.285  -3.383 -12.547  1.00 92.44           C  
ATOM   2343  CD1 ILE A 304       4.898  -1.599 -11.703  1.00 92.44           C  
ATOM   2344  N   PRO A 305       7.812  -6.621 -12.734  1.00 88.44           N  
ATOM   2345  CA  PRO A 305       9.102  -7.273 -12.484  1.00 88.44           C  
ATOM   2346  C   PRO A 305      10.141  -6.320 -11.906  1.00 88.44           C  
ATOM   2347  CB  PRO A 305       9.523  -7.758 -13.875  1.00 88.44           C  
ATOM   2348  O   PRO A 305      10.102  -5.117 -12.172  1.00 88.44           O  
ATOM   2349  CG  PRO A 305       8.773  -6.887 -14.828  1.00 88.44           C  
ATOM   2350  CD  PRO A 305       7.539  -6.379 -14.141  1.00 88.44           C  
ATOM   2351  N   ASN A 306      10.930  -6.746 -11.008  1.00 82.56           N  
ATOM   2352  CA  ASN A 306      11.914  -5.918 -10.328  1.00 82.56           C  
ATOM   2353  C   ASN A 306      13.242  -5.879 -11.086  1.00 82.56           C  
ATOM   2354  CB  ASN A 306      12.141  -6.418  -8.898  1.00 82.56           C  
ATOM   2355  O   ASN A 306      14.305  -5.746 -10.484  1.00 82.56           O  
ATOM   2356  CG  ASN A 306      12.547  -5.309  -7.949  1.00 82.56           C  
ATOM   2357  ND2 ASN A 306      12.797  -5.664  -6.695  1.00 82.56           N  
ATOM   2358  OD1 ASN A 306      12.633  -4.141  -8.336  1.00 82.56           O  
ATOM   2359  N   ASP A 307      13.312  -5.895 -12.422  1.00 85.00           N  
ATOM   2360  CA  ASP A 307      14.523  -5.984 -13.227  1.00 85.00           C  
ATOM   2361  C   ASP A 307      15.086  -4.598 -13.539  1.00 85.00           C  
ATOM   2362  CB  ASP A 307      14.250  -6.746 -14.523  1.00 85.00           C  
ATOM   2363  O   ASP A 307      16.250  -4.461 -13.891  1.00 85.00           O  
ATOM   2364  CG  ASP A 307      13.078  -6.188 -15.305  1.00 85.00           C  
ATOM   2365  OD1 ASP A 307      12.188  -5.551 -14.695  1.00 85.00           O  
ATOM   2366  OD2 ASP A 307      13.031  -6.387 -16.531  1.00 85.00           O  
ATOM   2367  N   LYS A 308      14.328  -3.607 -13.305  1.00 89.81           N  
ATOM   2368  CA  LYS A 308      14.742  -2.234 -13.570  1.00 89.81           C  
ATOM   2369  C   LYS A 308      14.570  -1.359 -12.328  1.00 89.81           C  
ATOM   2370  CB  LYS A 308      13.961  -1.645 -14.742  1.00 89.81           C  
ATOM   2371  O   LYS A 308      13.750  -1.665 -11.461  1.00 89.81           O  
ATOM   2372  CG  LYS A 308      14.180  -2.375 -16.062  1.00 89.81           C  
ATOM   2373  CD  LYS A 308      13.391  -1.729 -17.188  1.00 89.81           C  
ATOM   2374  CE  LYS A 308      13.570  -2.484 -18.500  1.00 89.81           C  
ATOM   2375  NZ  LYS A 308      12.844  -1.823 -19.625  1.00 89.81           N  
ATOM   2376  N   PRO A 309      15.359  -0.346 -12.305  1.00 85.12           N  
ATOM   2377  CA  PRO A 309      15.398   0.493 -11.102  1.00 85.12           C  
ATOM   2378  C   PRO A 309      14.227   1.473 -11.031  1.00 85.12           C  
ATOM   2379  CB  PRO A 309      16.734   1.238 -11.242  1.00 85.12           C  
ATOM   2380  O   PRO A 309      13.875   1.932  -9.938  1.00 85.12           O  
ATOM   2381  CG  PRO A 309      17.000   1.257 -12.711  1.00 85.12           C  
ATOM   2382  CD  PRO A 309      16.438   0.006 -13.320  1.00 85.12           C  
ATOM   2383  N   PHE A 310      13.625   1.778 -12.234  1.00 91.00           N  
ATOM   2384  CA  PHE A 310      12.500   2.707 -12.258  1.00 91.00           C  
ATOM   2385  C   PHE A 310      11.281   2.070 -12.922  1.00 91.00           C  
ATOM   2386  CB  PHE A 310      12.883   3.996 -12.992  1.00 91.00           C  
ATOM   2387  O   PHE A 310      11.422   1.139 -13.719  1.00 91.00           O  
ATOM   2388  CG  PHE A 310      14.102   4.676 -12.430  1.00 91.00           C  
ATOM   2389  CD1 PHE A 310      14.047   5.312 -11.195  1.00 91.00           C  
ATOM   2390  CD2 PHE A 310      15.297   4.680 -13.133  1.00 91.00           C  
ATOM   2391  CE1 PHE A 310      15.172   5.945 -10.672  1.00 91.00           C  
ATOM   2392  CE2 PHE A 310      16.422   5.309 -12.617  1.00 91.00           C  
ATOM   2393  CZ  PHE A 310      16.359   5.941 -11.383  1.00 91.00           C  
ATOM   2394  N   GLN A 311      10.078   2.582 -12.562  1.00 92.81           N  
ATOM   2395  CA  GLN A 311       8.828   2.170 -13.188  1.00 92.81           C  
ATOM   2396  C   GLN A 311       7.895   3.361 -13.391  1.00 92.81           C  
ATOM   2397  CB  GLN A 311       8.125   1.104 -12.336  1.00 92.81           C  
ATOM   2398  O   GLN A 311       7.984   4.359 -12.672  1.00 92.81           O  
ATOM   2399  CG  GLN A 311       7.656   1.609 -10.984  1.00 92.81           C  
ATOM   2400  CD  GLN A 311       6.258   2.199 -11.031  1.00 92.81           C  
ATOM   2401  NE2 GLN A 311       5.961   3.102 -10.102  1.00 92.81           N  
ATOM   2402  OE1 GLN A 311       5.449   1.846 -11.891  1.00 92.81           O  
ATOM   2403  N   ASN A 312       7.145   3.295 -14.562  1.00 92.19           N  
ATOM   2404  CA  ASN A 312       6.156   4.328 -14.852  1.00 92.19           C  
ATOM   2405  C   ASN A 312       4.758   3.740 -15.000  1.00 92.19           C  
ATOM   2406  CB  ASN A 312       6.543   5.105 -16.109  1.00 92.19           C  
ATOM   2407  O   ASN A 312       3.902   4.320 -15.664  1.00 92.19           O  
ATOM   2408  CG  ASN A 312       6.367   4.289 -17.375  1.00 92.19           C  
ATOM   2409  ND2 ASN A 312       6.320   4.969 -18.516  1.00 92.19           N  
ATOM   2410  OD1 ASN A 312       6.273   3.061 -17.328  1.00 92.19           O  
ATOM   2411  N   VAL A 313       4.488   2.600 -14.430  1.00 89.94           N  
ATOM   2412  CA  VAL A 313       3.250   1.840 -14.555  1.00 89.94           C  
ATOM   2413  C   VAL A 313       2.205   2.400 -13.594  1.00 89.94           C  
ATOM   2414  CB  VAL A 313       3.477   0.337 -14.273  1.00 89.94           C  
ATOM   2415  O   VAL A 313       1.104   2.768 -14.008  1.00 89.94           O  
ATOM   2416  CG1 VAL A 313       2.154  -0.426 -14.320  1.00 89.94           C  
ATOM   2417  CG2 VAL A 313       4.469  -0.246 -15.281  1.00 89.94           C  
ATOM   2418  N   ASN A 314       2.498   2.404 -12.305  1.00 88.50           N  
ATOM   2419  CA  ASN A 314       1.551   2.930 -11.328  1.00 88.50           C  
ATOM   2420  C   ASN A 314       2.268   3.559 -10.141  1.00 88.50           C  
ATOM   2421  CB  ASN A 314       0.602   1.826 -10.852  1.00 88.50           C  
ATOM   2422  O   ASN A 314       3.234   2.998  -9.617  1.00 88.50           O  
ATOM   2423  CG  ASN A 314      -0.655   2.375 -10.211  1.00 88.50           C  
ATOM   2424  ND2 ASN A 314      -1.806   2.076 -10.805  1.00 88.50           N  
ATOM   2425  OD1 ASN A 314      -0.594   3.064  -9.188  1.00 88.50           O  
ATOM   2426  N   ARG A 315       1.692   4.656  -9.680  1.00 85.94           N  
ATOM   2427  CA  ARG A 315       2.271   5.359  -8.539  1.00 85.94           C  
ATOM   2428  C   ARG A 315       2.008   4.602  -7.242  1.00 85.94           C  
ATOM   2429  CB  ARG A 315       1.715   6.781  -8.438  1.00 85.94           C  
ATOM   2430  O   ARG A 315       2.789   4.695  -6.293  1.00 85.94           O  
ATOM   2431  CG  ARG A 315       0.212   6.840  -8.219  1.00 85.94           C  
ATOM   2432  CD  ARG A 315      -0.302   8.273  -8.211  1.00 85.94           C  
ATOM   2433  NE  ARG A 315      -1.719   8.336  -7.863  1.00 85.94           N  
ATOM   2434  NH1 ARG A 315      -2.209  10.070  -9.312  1.00 85.94           N  
ATOM   2435  NH2 ARG A 315      -3.857   9.156  -8.008  1.00 85.94           N  
ATOM   2436  CZ  ARG A 315      -2.592   9.188  -8.391  1.00 85.94           C  
ATOM   2437  N   ILE A 316       0.854   3.939  -7.180  1.00 85.19           N  
ATOM   2438  CA  ILE A 316       0.462   3.162  -6.008  1.00 85.19           C  
ATOM   2439  C   ILE A 316       1.034   1.751  -6.109  1.00 85.19           C  
ATOM   2440  CB  ILE A 316      -1.074   3.109  -5.852  1.00 85.19           C  
ATOM   2441  O   ILE A 316       0.667   0.989  -7.008  1.00 85.19           O  
ATOM   2442  CG1 ILE A 316      -1.653   4.527  -5.777  1.00 85.19           C  
ATOM   2443  CG2 ILE A 316      -1.464   2.293  -4.617  1.00 85.19           C  
ATOM   2444  CD1 ILE A 316      -3.174   4.578  -5.812  1.00 85.19           C  
ATOM   2445  N   THR A 317       1.943   1.430  -5.121  1.00 88.44           N  
ATOM   2446  CA  THR A 317       2.617   0.139  -5.211  1.00 88.44           C  
ATOM   2447  C   THR A 317       2.656  -0.545  -3.846  1.00 88.44           C  
ATOM   2448  CB  THR A 317       4.051   0.293  -5.750  1.00 88.44           C  
ATOM   2449  O   THR A 317       2.543   0.116  -2.811  1.00 88.44           O  
ATOM   2450  CG2 THR A 317       4.051   0.958  -7.125  1.00 88.44           C  
ATOM   2451  OG1 THR A 317       4.812   1.097  -4.844  1.00 88.44           O  
ATOM   2452  N   TYR A 318       2.738  -1.861  -3.785  1.00 88.88           N  
ATOM   2453  CA  TYR A 318       2.906  -2.662  -2.576  1.00 88.88           C  
ATOM   2454  C   TYR A 318       4.098  -3.600  -2.707  1.00 88.88           C  
ATOM   2455  CB  TYR A 318       1.637  -3.467  -2.285  1.00 88.88           C  
ATOM   2456  O   TYR A 318       4.211  -4.340  -3.686  1.00 88.88           O  
ATOM   2457  CG  TYR A 318       1.738  -4.336  -1.054  1.00 88.88           C  
ATOM   2458  CD1 TYR A 318       2.076  -5.684  -1.154  1.00 88.88           C  
ATOM   2459  CD2 TYR A 318       1.496  -3.811   0.211  1.00 88.88           C  
ATOM   2460  CE1 TYR A 318       2.170  -6.488  -0.023  1.00 88.88           C  
ATOM   2461  CE2 TYR A 318       1.586  -4.605   1.349  1.00 88.88           C  
ATOM   2462  OH  TYR A 318       2.014  -6.730   2.346  1.00 88.88           O  
ATOM   2463  CZ  TYR A 318       1.924  -5.941   1.222  1.00 88.88           C  
ATOM   2464  N   GLY A 319       5.020  -3.596  -1.700  1.00 87.69           N  
ATOM   2465  CA  GLY A 319       6.199  -4.445  -1.722  1.00 87.69           C  
ATOM   2466  C   GLY A 319       7.438  -3.732  -2.232  1.00 87.69           C  
ATOM   2467  O   GLY A 319       7.480  -2.500  -2.270  1.00 87.69           O  
ATOM   2468  N   ALA A 320       8.484  -4.426  -2.562  1.00 87.88           N  
ATOM   2469  CA  ALA A 320       9.742  -3.893  -3.084  1.00 87.88           C  
ATOM   2470  C   ALA A 320       9.609  -3.531  -4.559  1.00 87.88           C  
ATOM   2471  CB  ALA A 320      10.867  -4.898  -2.881  1.00 87.88           C  
ATOM   2472  O   ALA A 320       9.906  -4.352  -5.434  1.00 87.88           O  
ATOM   2473  N   CYS A 321       9.125  -2.285  -4.879  1.00 88.88           N  
ATOM   2474  CA  CYS A 321       8.852  -1.854  -6.246  1.00 88.88           C  
ATOM   2475  C   CYS A 321       9.883  -0.825  -6.707  1.00 88.88           C  
ATOM   2476  CB  CYS A 321       7.445  -1.271  -6.355  1.00 88.88           C  
ATOM   2477  O   CYS A 321      10.359  -0.021  -5.906  1.00 88.88           O  
ATOM   2478  SG  CYS A 321       6.145  -2.408  -5.832  1.00 88.88           S  
ATOM   2479  N   PRO A 322      10.305  -0.989  -8.047  1.00 88.44           N  
ATOM   2480  CA  PRO A 322      11.109   0.093  -8.609  1.00 88.44           C  
ATOM   2481  C   PRO A 322      10.477   1.468  -8.422  1.00 88.44           C  
ATOM   2482  CB  PRO A 322      11.195  -0.269 -10.102  1.00 88.44           C  
ATOM   2483  O   PRO A 322       9.250   1.584  -8.375  1.00 88.44           O  
ATOM   2484  CG  PRO A 322      10.875  -1.727 -10.156  1.00 88.44           C  
ATOM   2485  CD  PRO A 322       9.938  -2.053  -9.023  1.00 88.44           C  
ATOM   2486  N   ARG A 323      11.273   2.434  -8.328  1.00 85.44           N  
ATOM   2487  CA  ARG A 323      10.789   3.773  -8.008  1.00 85.44           C  
ATOM   2488  C   ARG A 323      10.000   4.355  -9.180  1.00 85.44           C  
ATOM   2489  CB  ARG A 323      11.945   4.699  -7.648  1.00 85.44           C  
ATOM   2490  O   ARG A 323      10.414   4.250 -10.336  1.00 85.44           O  
ATOM   2491  CG  ARG A 323      12.508   4.473  -6.254  1.00 85.44           C  
ATOM   2492  CD  ARG A 323      11.516   4.898  -5.176  1.00 85.44           C  
ATOM   2493  NE  ARG A 323      12.102   4.793  -3.840  1.00 85.44           N  
ATOM   2494  NH1 ARG A 323      10.312   5.789  -2.760  1.00 85.44           N  
ATOM   2495  NH2 ARG A 323      12.133   5.070  -1.561  1.00 85.44           N  
ATOM   2496  CZ  ARG A 323      11.516   5.219  -2.723  1.00 85.44           C  
ATOM   2497  N   TYR A 324       8.906   4.918  -8.828  1.00 88.62           N  
ATOM   2498  CA  TYR A 324       8.039   5.508  -9.844  1.00 88.62           C  
ATOM   2499  C   TYR A 324       8.625   6.816 -10.367  1.00 88.62           C  
ATOM   2500  CB  TYR A 324       6.637   5.746  -9.289  1.00 88.62           C  
ATOM   2501  O   TYR A 324       9.047   7.668  -9.578  1.00 88.62           O  
ATOM   2502  CG  TYR A 324       5.684   6.355 -10.289  1.00 88.62           C  
ATOM   2503  CD1 TYR A 324       5.508   7.734 -10.367  1.00 88.62           C  
ATOM   2504  CD2 TYR A 324       4.957   5.551 -11.164  1.00 88.62           C  
ATOM   2505  CE1 TYR A 324       4.629   8.297 -11.289  1.00 88.62           C  
ATOM   2506  CE2 TYR A 324       4.074   6.102 -12.086  1.00 88.62           C  
ATOM   2507  OH  TYR A 324       3.049   8.031 -13.055  1.00 88.62           O  
ATOM   2508  CZ  TYR A 324       3.918   7.477 -12.141  1.00 88.62           C  
ATOM   2509  N   VAL A 325       8.664   7.016 -11.688  1.00 90.19           N  
ATOM   2510  CA  VAL A 325       9.086   8.242 -12.359  1.00 90.19           C  
ATOM   2511  C   VAL A 325       8.062   8.625 -13.430  1.00 90.19           C  
ATOM   2512  CB  VAL A 325      10.484   8.086 -12.992  1.00 90.19           C  
ATOM   2513  O   VAL A 325       7.406   7.754 -14.016  1.00 90.19           O  
ATOM   2514  CG1 VAL A 325      11.539   7.844 -11.914  1.00 90.19           C  
ATOM   2515  CG2 VAL A 325      10.484   6.953 -14.016  1.00 90.19           C  
ATOM   2516  N   LYS A 326       7.898   9.844 -13.664  1.00 89.12           N  
ATOM   2517  CA  LYS A 326       6.918  10.344 -14.625  1.00 89.12           C  
ATOM   2518  C   LYS A 326       7.434  10.211 -16.062  1.00 89.12           C  
ATOM   2519  CB  LYS A 326       6.570  11.805 -14.328  1.00 89.12           C  
ATOM   2520  O   LYS A 326       6.703  10.477 -17.016  1.00 89.12           O  
ATOM   2521  CG  LYS A 326       5.711  11.992 -13.086  1.00 89.12           C  
ATOM   2522  CD  LYS A 326       5.301  13.453 -12.914  1.00 89.12           C  
ATOM   2523  CE  LYS A 326       4.434  13.641 -11.672  1.00 89.12           C  
ATOM   2524  NZ  LYS A 326       3.994  15.062 -11.516  1.00 89.12           N  
ATOM   2525  N   GLN A 327       8.609   9.727 -16.188  1.00 87.94           N  
ATOM   2526  CA  GLN A 327       9.227   9.555 -17.500  1.00 87.94           C  
ATOM   2527  C   GLN A 327       8.922   8.172 -18.078  1.00 87.94           C  
ATOM   2528  CB  GLN A 327      10.742   9.766 -17.406  1.00 87.94           C  
ATOM   2529  O   GLN A 327       8.984   7.172 -17.359  1.00 87.94           O  
ATOM   2530  CG  GLN A 327      11.148  11.195 -17.094  1.00 87.94           C  
ATOM   2531  CD  GLN A 327      11.148  11.477 -15.594  1.00 87.94           C  
ATOM   2532  NE2 GLN A 327      11.336  12.742 -15.234  1.00 87.94           N  
ATOM   2533  OE1 GLN A 327      10.984  10.570 -14.781  1.00 87.94           O  
ATOM   2534  N   SER A 328       8.539   8.180 -19.328  1.00 88.00           N  
ATOM   2535  CA  SER A 328       8.195   6.930 -20.000  1.00 88.00           C  
ATOM   2536  C   SER A 328       9.453   6.180 -20.438  1.00 88.00           C  
ATOM   2537  CB  SER A 328       7.309   7.195 -21.219  1.00 88.00           C  
ATOM   2538  O   SER A 328       9.430   4.957 -20.594  1.00 88.00           O  
ATOM   2539  OG  SER A 328       7.938   8.086 -22.109  1.00 88.00           O  
ATOM   2540  N   THR A 329      10.578   6.992 -20.484  1.00 89.94           N  
ATOM   2541  CA  THR A 329      11.828   6.359 -20.906  1.00 89.94           C  
ATOM   2542  C   THR A 329      13.023   7.047 -20.250  1.00 89.94           C  
ATOM   2543  CB  THR A 329      11.984   6.395 -22.438  1.00 89.94           C  
ATOM   2544  O   THR A 329      13.078   8.273 -20.188  1.00 89.94           O  
ATOM   2545  CG2 THR A 329      12.016   7.828 -22.953  1.00 89.94           C  
ATOM   2546  OG1 THR A 329      13.203   5.734 -22.797  1.00 89.94           O  
ATOM   2547  N   LEU A 330      13.867   6.289 -19.719  1.00 90.38           N  
ATOM   2548  CA  LEU A 330      15.188   6.695 -19.266  1.00 90.38           C  
ATOM   2549  C   LEU A 330      16.250   5.727 -19.750  1.00 90.38           C  
ATOM   2550  CB  LEU A 330      15.211   6.766 -17.734  1.00 90.38           C  
ATOM   2551  O   LEU A 330      16.312   4.582 -19.297  1.00 90.38           O  
ATOM   2552  CG  LEU A 330      14.367   7.863 -17.094  1.00 90.38           C  
ATOM   2553  CD1 LEU A 330      14.352   7.703 -15.570  1.00 90.38           C  
ATOM   2554  CD2 LEU A 330      14.891   9.242 -17.484  1.00 90.38           C  
ATOM   2555  N   LYS A 331      17.047   6.199 -20.703  1.00 91.50           N  
ATOM   2556  CA  LYS A 331      18.016   5.320 -21.328  1.00 91.50           C  
ATOM   2557  C   LYS A 331      19.438   5.629 -20.828  1.00 91.50           C  
ATOM   2558  CB  LYS A 331      17.953   5.453 -22.859  1.00 91.50           C  
ATOM   2559  O   LYS A 331      19.844   6.789 -20.812  1.00 91.50           O  
ATOM   2560  CG  LYS A 331      16.656   4.969 -23.469  1.00 91.50           C  
ATOM   2561  CD  LYS A 331      16.656   5.113 -24.984  1.00 91.50           C  
ATOM   2562  CE  LYS A 331      15.344   4.660 -25.594  1.00 91.50           C  
ATOM   2563  NZ  LYS A 331      15.312   4.867 -27.078  1.00 91.50           N  
ATOM   2564  N   LEU A 332      20.047   4.633 -20.375  1.00 87.69           N  
ATOM   2565  CA  LEU A 332      21.438   4.738 -19.953  1.00 87.69           C  
ATOM   2566  C   LEU A 332      22.391   4.285 -21.047  1.00 87.69           C  
ATOM   2567  CB  LEU A 332      21.672   3.908 -18.688  1.00 87.69           C  
ATOM   2568  O   LEU A 332      22.266   3.168 -21.562  1.00 87.69           O  
ATOM   2569  CG  LEU A 332      23.078   3.977 -18.078  1.00 87.69           C  
ATOM   2570  CD1 LEU A 332      23.328   5.363 -17.484  1.00 87.69           C  
ATOM   2571  CD2 LEU A 332      23.250   2.900 -17.016  1.00 87.69           C  
ATOM   2572  N   ALA A 333      23.250   5.191 -21.453  1.00 83.25           N  
ATOM   2573  CA  ALA A 333      24.188   4.898 -22.531  1.00 83.25           C  
ATOM   2574  C   ALA A 333      25.172   3.797 -22.125  1.00 83.25           C  
ATOM   2575  CB  ALA A 333      24.953   6.160 -22.938  1.00 83.25           C  
ATOM   2576  O   ALA A 333      25.812   3.883 -21.078  1.00 83.25           O  
ATOM   2577  N   THR A 334      25.203   2.658 -22.797  1.00 75.00           N  
ATOM   2578  CA  THR A 334      26.125   1.549 -22.547  1.00 75.00           C  
ATOM   2579  C   THR A 334      27.156   1.439 -23.672  1.00 75.00           C  
ATOM   2580  CB  THR A 334      25.359   0.217 -22.422  1.00 75.00           C  
ATOM   2581  O   THR A 334      28.109   0.677 -23.562  1.00 75.00           O  
ATOM   2582  CG2 THR A 334      24.484   0.210 -21.172  1.00 75.00           C  
ATOM   2583  OG1 THR A 334      24.531   0.026 -23.578  1.00 75.00           O  
ATOM   2584  N   GLY A 335      26.922   2.295 -24.625  1.00 68.25           N  
ATOM   2585  CA  GLY A 335      27.781   2.336 -25.797  1.00 68.25           C  
ATOM   2586  C   GLY A 335      28.344   3.719 -26.062  1.00 68.25           C  
ATOM   2587  O   GLY A 335      28.156   4.641 -25.281  1.00 68.25           O  
ATOM   2588  N   MET A 336      29.188   3.865 -27.094  1.00 70.56           N  
ATOM   2589  CA  MET A 336      29.859   5.117 -27.453  1.00 70.56           C  
ATOM   2590  C   MET A 336      28.984   5.957 -28.375  1.00 70.56           C  
ATOM   2591  CB  MET A 336      31.203   4.840 -28.109  1.00 70.56           C  
ATOM   2592  O   MET A 336      27.984   5.473 -28.891  1.00 70.56           O  
ATOM   2593  CG  MET A 336      32.156   4.043 -27.250  1.00 70.56           C  
ATOM   2594  SD  MET A 336      33.781   3.773 -28.047  1.00 70.56           S  
ATOM   2595  CE  MET A 336      33.281   2.758 -29.469  1.00 70.56           C  
ATOM   2596  N   ARG A 337      29.344   7.137 -28.516  1.00 73.44           N  
ATOM   2597  CA  ARG A 337      28.641   8.031 -29.438  1.00 73.44           C  
ATOM   2598  C   ARG A 337      28.656   7.469 -30.859  1.00 73.44           C  
ATOM   2599  CB  ARG A 337      29.297   9.422 -29.422  1.00 73.44           C  
ATOM   2600  O   ARG A 337      29.672   6.941 -31.312  1.00 73.44           O  
ATOM   2601  CG  ARG A 337      28.453  10.500 -30.094  1.00 73.44           C  
ATOM   2602  CD  ARG A 337      29.016  11.891 -29.859  1.00 73.44           C  
ATOM   2603  NE  ARG A 337      28.250  12.914 -30.547  1.00 73.44           N  
ATOM   2604  NH1 ARG A 337      29.438  14.695 -29.672  1.00 73.44           N  
ATOM   2605  NH2 ARG A 337      27.688  15.070 -31.125  1.00 73.44           N  
ATOM   2606  CZ  ARG A 337      28.453  14.227 -30.453  1.00 73.44           C  
ATOM   2607  N   ASN A 338      27.438   7.434 -31.422  1.00 70.56           N  
ATOM   2608  CA  ASN A 338      27.312   6.949 -32.781  1.00 70.56           C  
ATOM   2609  C   ASN A 338      27.812   7.969 -33.812  1.00 70.56           C  
ATOM   2610  CB  ASN A 338      25.844   6.590 -33.094  1.00 70.56           C  
ATOM   2611  O   ASN A 338      27.312   9.094 -33.875  1.00 70.56           O  
ATOM   2612  CG  ASN A 338      25.688   5.805 -34.375  1.00 70.56           C  
ATOM   2613  ND2 ASN A 338      24.484   5.812 -34.938  1.00 70.56           N  
ATOM   2614  OD1 ASN A 338      26.656   5.199 -34.875  1.00 70.56           O  
ATOM   2615  N   VAL A 339      28.906   7.730 -34.375  1.00 62.25           N  
ATOM   2616  CA  VAL A 339      29.469   8.625 -35.375  1.00 62.25           C  
ATOM   2617  C   VAL A 339      29.062   8.148 -36.750  1.00 62.25           C  
ATOM   2618  CB  VAL A 339      31.016   8.703 -35.250  1.00 62.25           C  
ATOM   2619  O   VAL A 339      29.359   7.016 -37.156  1.00 62.25           O  
ATOM   2620  CG1 VAL A 339      31.578   9.688 -36.281  1.00 62.25           C  
ATOM   2621  CG2 VAL A 339      31.422   9.094 -33.844  1.00 62.25           C  
ATOM   2622  N   PRO A 340      28.172   8.898 -37.438  1.00 55.25           N  
ATOM   2623  CA  PRO A 340      27.719   8.492 -38.781  1.00 55.25           C  
ATOM   2624  C   PRO A 340      28.891   8.258 -39.750  1.00 55.25           C  
ATOM   2625  CB  PRO A 340      26.859   9.672 -39.250  1.00 55.25           C  
ATOM   2626  O   PRO A 340      29.938   8.891 -39.625  1.00 55.25           O  
ATOM   2627  CG  PRO A 340      27.047  10.711 -38.188  1.00 55.25           C  
ATOM   2628  CD  PRO A 340      27.859  10.117 -37.062  1.00 55.25           C  
ATOM   2629  N   GLU A 341      28.922   7.055 -40.469  1.00 48.78           N  
ATOM   2630  CA  GLU A 341      29.859   6.676 -41.531  1.00 48.78           C  
ATOM   2631  C   GLU A 341      30.094   7.836 -42.500  1.00 48.78           C  
ATOM   2632  CB  GLU A 341      29.344   5.457 -42.281  1.00 48.78           C  
ATOM   2633  O   GLU A 341      29.172   8.594 -42.812  1.00 48.78           O  
ATOM   2634  CG  GLU A 341      30.391   4.766 -43.125  1.00 48.78           C  
ATOM   2635  CD  GLU A 341      29.906   3.477 -43.781  1.00 48.78           C  
ATOM   2636  OE1 GLU A 341      30.672   2.848 -44.531  1.00 48.78           O  
ATOM   2637  OE2 GLU A 341      28.750   3.092 -43.500  1.00 48.78           O  
ATOM   2638  N   LYS A 342      31.516   8.383 -42.594  1.00 48.03           N  
ATOM   2639  CA  LYS A 342      31.891   9.328 -43.625  1.00 48.03           C  
ATOM   2640  C   LYS A 342      31.172   9.008 -44.938  1.00 48.03           C  
ATOM   2641  CB  LYS A 342      33.406   9.328 -43.844  1.00 48.03           C  
ATOM   2642  O   LYS A 342      31.250   7.875 -45.438  1.00 48.03           O  
ATOM   2643  CG  LYS A 342      34.156  10.273 -42.938  1.00 48.03           C  
ATOM   2644  CD  LYS A 342      35.656  10.320 -43.281  1.00 48.03           C  
ATOM   2645  CE  LYS A 342      36.438  11.156 -42.281  1.00 48.03           C  
ATOM   2646  NZ  LYS A 342      37.875  11.234 -42.625  1.00 48.03           N  
ATOM   2647  N   GLN A 343      30.047   9.617 -45.281  1.00 39.31           N  
ATOM   2648  CA  GLN A 343      29.578   9.516 -46.656  1.00 39.31           C  
ATOM   2649  C   GLN A 343      30.422  10.359 -47.594  1.00 39.31           C  
ATOM   2650  CB  GLN A 343      28.109   9.945 -46.750  1.00 39.31           C  
ATOM   2651  O   GLN A 343      30.844  11.469 -47.250  1.00 39.31           O  
ATOM   2652  CG  GLN A 343      27.125   8.852 -46.375  1.00 39.31           C  
ATOM   2653  CD  GLN A 343      25.672   9.250 -46.625  1.00 39.31           C  
ATOM   2654  NE2 GLN A 343      24.750   8.656 -45.875  1.00 39.31           N  
ATOM   2655  OE1 GLN A 343      25.391  10.078 -47.500  1.00 39.31           O  
ATOM   2656  N   THR A 344      31.406   9.766 -48.438  1.00 40.06           N  
ATOM   2657  CA  THR A 344      32.094  10.516 -49.500  1.00 40.06           C  
ATOM   2658  C   THR A 344      31.156  11.500 -50.156  1.00 40.06           C  
ATOM   2659  CB  THR A 344      32.719   9.578 -50.562  1.00 40.06           C  
ATOM   2660  O   THR A 344      30.125  11.094 -50.719  1.00 40.06           O  
ATOM   2661  CG2 THR A 344      33.906   8.812 -49.969  1.00 40.06           C  
ATOM   2662  OG1 THR A 344      31.719   8.641 -50.969  1.00 40.06           O  
ATOM   2663  N   ARG A 345      30.828  12.789 -49.469  1.00 38.91           N  
ATOM   2664  CA  ARG A 345      30.016  13.758 -50.219  1.00 38.91           C  
ATOM   2665  C   ARG A 345      30.844  14.469 -51.281  1.00 38.91           C  
ATOM   2666  CB  ARG A 345      29.406  14.789 -49.250  1.00 38.91           C  
ATOM   2667  O   ARG A 345      31.969  14.906 -51.000  1.00 38.91           O  
ATOM   2668  CG  ARG A 345      28.312  14.234 -48.375  1.00 38.91           C  
ATOM   2669  CD  ARG A 345      27.484  15.344 -47.719  1.00 38.91           C  
ATOM   2670  NE  ARG A 345      26.250  14.828 -47.125  1.00 38.91           N  
ATOM   2671  NH1 ARG A 345      26.125  16.422 -45.469  1.00 38.91           N  
ATOM   2672  NH2 ARG A 345      24.516  14.805 -45.656  1.00 38.91           N  
ATOM   2673  CZ  ARG A 345      25.641  15.352 -46.094  1.00 38.91           C  
ATOM   2674  N   GLY A 346      31.312  13.688 -52.281  1.00 40.44           N  
ATOM   2675  CA  GLY A 346      31.875  14.102 -53.562  1.00 40.44           C  
ATOM   2676  C   GLY A 346      32.031  15.602 -53.688  1.00 40.44           C  
ATOM   2677  O   GLY A 346      31.875  16.328 -52.719  1.00 40.44           O  
ATOM   2678  N   ILE A 347      32.656  16.219 -54.406  1.00 37.25           N  
ATOM   2679  CA  ILE A 347      33.062  17.531 -54.938  1.00 37.25           C  
ATOM   2680  C   ILE A 347      31.906  18.516 -54.750  1.00 37.25           C  
ATOM   2681  CB  ILE A 347      33.469  17.453 -56.406  1.00 37.25           C  
ATOM   2682  O   ILE A 347      32.125  19.688 -54.438  1.00 37.25           O  
ATOM   2683  CG1 ILE A 347      34.938  17.078 -56.531  1.00 37.25           C  
ATOM   2684  CG2 ILE A 347      33.188  18.766 -57.125  1.00 37.25           C  
ATOM   2685  CD1 ILE A 347      35.375  16.688 -57.938  1.00 37.25           C  
ATOM   2686  N   PHE A 348      30.656  18.094 -54.594  1.00 34.34           N  
ATOM   2687  CA  PHE A 348      29.500  18.969 -54.531  1.00 34.34           C  
ATOM   2688  C   PHE A 348      29.125  19.266 -53.062  1.00 34.34           C  
ATOM   2689  CB  PHE A 348      28.297  18.328 -55.250  1.00 34.34           C  
ATOM   2690  O   PHE A 348      28.703  20.375 -52.750  1.00 34.34           O  
ATOM   2691  CG  PHE A 348      28.391  18.391 -56.750  1.00 34.34           C  
ATOM   2692  CD1 PHE A 348      28.156  19.578 -57.438  1.00 34.34           C  
ATOM   2693  CD2 PHE A 348      28.734  17.250 -57.469  1.00 34.34           C  
ATOM   2694  CE1 PHE A 348      28.234  19.625 -58.812  1.00 34.34           C  
ATOM   2695  CE2 PHE A 348      28.812  17.297 -58.875  1.00 34.34           C  
ATOM   2696  CZ  PHE A 348      28.578  18.484 -59.531  1.00 34.34           C  
ATOM   2697  N   GLY A 349      29.516  18.453 -52.125  1.00 38.94           N  
ATOM   2698  CA  GLY A 349      29.484  18.625 -50.688  1.00 38.94           C  
ATOM   2699  C   GLY A 349      30.609  19.484 -50.156  1.00 38.94           C  
ATOM   2700  O   GLY A 349      30.391  20.297 -49.250  1.00 38.94           O  
ATOM   2701  N   ALA A 350      31.812  19.500 -50.750  1.00 36.06           N  
ATOM   2702  CA  ALA A 350      32.969  20.344 -50.531  1.00 36.06           C  
ATOM   2703  C   ALA A 350      32.750  21.750 -51.062  1.00 36.06           C  
ATOM   2704  CB  ALA A 350      34.219  19.719 -51.156  1.00 36.06           C  
ATOM   2705  O   ALA A 350      33.156  22.734 -50.438  1.00 36.06           O  
ATOM   2706  N   ILE A 351      31.938  21.875 -52.000  1.00 34.94           N  
ATOM   2707  CA  ILE A 351      31.594  23.125 -52.656  1.00 34.94           C  
ATOM   2708  C   ILE A 351      30.484  23.828 -51.875  1.00 34.94           C  
ATOM   2709  CB  ILE A 351      31.172  22.891 -54.125  1.00 34.94           C  
ATOM   2710  O   ILE A 351      30.547  25.031 -51.656  1.00 34.94           O  
ATOM   2711  CG1 ILE A 351      32.344  22.344 -54.938  1.00 34.94           C  
ATOM   2712  CG2 ILE A 351      30.625  24.188 -54.750  1.00 34.94           C  
ATOM   2713  CD1 ILE A 351      31.969  21.953 -56.375  1.00 34.94           C  
ATOM   2714  N   ALA A 352      29.562  23.125 -51.344  1.00 37.56           N  
ATOM   2715  CA  ALA A 352      28.500  23.625 -50.469  1.00 37.56           C  
ATOM   2716  C   ALA A 352      29.047  23.938 -49.094  1.00 37.56           C  
ATOM   2717  CB  ALA A 352      27.359  22.609 -50.375  1.00 37.56           C  
ATOM   2718  O   ALA A 352      28.656  24.938 -48.469  1.00 37.56           O  
ATOM   2719  N   GLY A 353      29.922  23.281 -48.656  1.00 38.72           N  
ATOM   2720  CA  GLY A 353      30.656  23.469 -47.406  1.00 38.72           C  
ATOM   2721  C   GLY A 353      31.656  24.609 -47.469  1.00 38.72           C  
ATOM   2722  O   GLY A 353      31.828  25.328 -46.469  1.00 38.72           O  
ATOM   2723  N   PHE A 354      32.312  24.844 -48.625  1.00 36.06           N  
ATOM   2724  CA  PHE A 354      33.188  25.984 -48.906  1.00 36.06           C  
ATOM   2725  C   PHE A 354      32.375  27.281 -48.969  1.00 36.06           C  
ATOM   2726  CB  PHE A 354      33.938  25.781 -50.219  1.00 36.06           C  
ATOM   2727  O   PHE A 354      32.812  28.312 -48.469  1.00 36.06           O  
ATOM   2728  CG  PHE A 354      34.938  26.859 -50.531  1.00 36.06           C  
ATOM   2729  CD1 PHE A 354      34.656  27.859 -51.438  1.00 36.06           C  
ATOM   2730  CD2 PHE A 354      36.188  26.875 -49.875  1.00 36.06           C  
ATOM   2731  CE1 PHE A 354      35.594  28.859 -51.719  1.00 36.06           C  
ATOM   2732  CE2 PHE A 354      37.094  27.875 -50.156  1.00 36.06           C  
ATOM   2733  CZ  PHE A 354      36.812  28.859 -51.062  1.00 36.06           C  
ATOM   2734  N   ILE A 355      31.172  27.234 -49.344  1.00 38.41           N  
ATOM   2735  CA  ILE A 355      30.266  28.359 -49.500  1.00 38.41           C  
ATOM   2736  C   ILE A 355      29.656  28.719 -48.156  1.00 38.41           C  
ATOM   2737  CB  ILE A 355      29.156  28.062 -50.531  1.00 38.41           C  
ATOM   2738  O   ILE A 355      29.484  29.891 -47.812  1.00 38.41           O  
ATOM   2739  CG1 ILE A 355      29.766  27.828 -51.906  1.00 38.41           C  
ATOM   2740  CG2 ILE A 355      28.125  29.188 -50.562  1.00 38.41           C  
ATOM   2741  CD1 ILE A 355      28.766  27.406 -52.969  1.00 38.41           C  
ATOM   2742  N   GLU A 356      29.594  27.797 -47.250  1.00 36.62           N  
ATOM   2743  CA  GLU A 356      28.938  27.953 -45.969  1.00 36.62           C  
ATOM   2744  C   GLU A 356      29.938  28.219 -44.844  1.00 36.62           C  
ATOM   2745  CB  GLU A 356      28.109  26.703 -45.625  1.00 36.62           C  
ATOM   2746  O   GLU A 356      29.688  29.016 -43.938  1.00 36.62           O  
ATOM   2747  CG  GLU A 356      26.750  26.656 -46.312  1.00 36.62           C  
ATOM   2748  CD  GLU A 356      25.984  25.375 -46.031  1.00 36.62           C  
ATOM   2749  OE1 GLU A 356      24.859  25.219 -46.562  1.00 36.62           O  
ATOM   2750  OE2 GLU A 356      26.500  24.531 -45.281  1.00 36.62           O  
ATOM   2751  N   ASN A 357      31.250  27.938 -45.094  1.00 33.66           N  
ATOM   2752  CA  ASN A 357      32.125  28.141 -43.938  1.00 33.66           C  
ATOM   2753  C   ASN A 357      33.594  28.125 -44.375  1.00 33.66           C  
ATOM   2754  CB  ASN A 357      31.891  27.078 -42.875  1.00 33.66           C  
ATOM   2755  O   ASN A 357      34.500  27.859 -43.562  1.00 33.66           O  
ATOM   2756  CG  ASN A 357      30.578  27.281 -42.125  1.00 33.66           C  
ATOM   2757  ND2 ASN A 357      30.000  26.203 -41.656  1.00 33.66           N  
ATOM   2758  OD1 ASN A 357      30.109  28.422 -42.000  1.00 33.66           O  
ATOM   2759  N   GLY A 358      33.875  28.453 -45.750  1.00 39.78           N  
ATOM   2760  CA  GLY A 358      35.250  28.531 -46.250  1.00 39.78           C  
ATOM   2761  C   GLY A 358      35.969  27.219 -46.188  1.00 39.78           C  
ATOM   2762  O   GLY A 358      35.375  26.156 -46.438  1.00 39.78           O  
ATOM   2763  N   TRP A 359      37.344  27.078 -46.031  1.00 45.22           N  
ATOM   2764  CA  TRP A 359      38.281  25.953 -46.094  1.00 45.22           C  
ATOM   2765  C   TRP A 359      37.844  24.859 -45.125  1.00 45.22           C  
ATOM   2766  CB  TRP A 359      39.688  26.406 -45.812  1.00 45.22           C  
ATOM   2767  O   TRP A 359      37.938  23.672 -45.438  1.00 45.22           O  
ATOM   2768  CG  TRP A 359      40.750  25.719 -46.625  1.00 45.22           C  
ATOM   2769  CD1 TRP A 359      41.906  25.172 -46.188  1.00 45.22           C  
ATOM   2770  CD2 TRP A 359      40.719  25.531 -48.062  1.00 45.22           C  
ATOM   2771  CE2 TRP A 359      41.906  24.859 -48.406  1.00 45.22           C  
ATOM   2772  CE3 TRP A 359      39.812  25.875 -49.062  1.00 45.22           C  
ATOM   2773  NE1 TRP A 359      42.625  24.641 -47.250  1.00 45.22           N  
ATOM   2774  CH2 TRP A 359      41.281  24.844 -50.688  1.00 45.22           C  
ATOM   2775  CZ2 TRP A 359      42.188  24.500 -49.719  1.00 45.22           C  
ATOM   2776  CZ3 TRP A 359      40.094  25.531 -50.375  1.00 45.22           C  
ATOM   2777  N   GLU A 360      37.281  25.219 -44.031  1.00 41.38           N  
ATOM   2778  CA  GLU A 360      36.719  24.344 -43.000  1.00 41.38           C  
ATOM   2779  C   GLU A 360      35.375  23.750 -43.469  1.00 41.38           C  
ATOM   2780  CB  GLU A 360      36.531  25.094 -41.688  1.00 41.38           C  
ATOM   2781  O   GLU A 360      35.094  22.578 -43.219  1.00 41.38           O  
ATOM   2782  CG  GLU A 360      37.812  25.234 -40.875  1.00 41.38           C  
ATOM   2783  CD  GLU A 360      37.625  25.969 -39.562  1.00 41.38           C  
ATOM   2784  OE1 GLU A 360      38.594  26.156 -38.812  1.00 41.38           O  
ATOM   2785  OE2 GLU A 360      36.469  26.344 -39.281  1.00 41.38           O  
ATOM   2786  N   GLY A 361      34.562  24.422 -44.250  1.00 40.66           N  
ATOM   2787  CA  GLY A 361      33.312  24.047 -44.906  1.00 40.66           C  
ATOM   2788  C   GLY A 361      33.531  23.172 -46.125  1.00 40.66           C  
ATOM   2789  O   GLY A 361      32.719  22.281 -46.375  1.00 40.66           O  
ATOM   2790  N   MET A 362      34.656  23.344 -46.750  1.00 46.41           N  
ATOM   2791  CA  MET A 362      35.062  22.547 -47.875  1.00 46.41           C  
ATOM   2792  C   MET A 362      35.562  21.172 -47.438  1.00 46.41           C  
ATOM   2793  CB  MET A 362      36.156  23.266 -48.656  1.00 46.41           C  
ATOM   2794  O   MET A 362      35.188  20.172 -48.062  1.00 46.41           O  
ATOM   2795  CG  MET A 362      36.656  22.500 -49.875  1.00 46.41           C  
ATOM   2796  SD  MET A 362      38.125  23.312 -50.688  1.00 46.41           S  
ATOM   2797  CE  MET A 362      39.406  22.953 -49.438  1.00 46.41           C  
ATOM   2798  N   VAL A 363      36.250  21.141 -46.469  1.00 46.00           N  
ATOM   2799  CA  VAL A 363      36.750  19.922 -45.844  1.00 46.00           C  
ATOM   2800  C   VAL A 363      35.594  19.172 -45.188  1.00 46.00           C  
ATOM   2801  CB  VAL A 363      37.875  20.234 -44.812  1.00 46.00           C  
ATOM   2802  O   VAL A 363      35.500  17.953 -45.312  1.00 46.00           O  
ATOM   2803  CG1 VAL A 363      38.312  18.953 -44.125  1.00 46.00           C  
ATOM   2804  CG2 VAL A 363      39.062  20.906 -45.500  1.00 46.00           C  
ATOM   2805  N   ASP A 364      34.688  19.906 -44.781  1.00 45.75           N  
ATOM   2806  CA  ASP A 364      33.469  19.453 -44.125  1.00 45.75           C  
ATOM   2807  C   ASP A 364      32.469  18.906 -45.125  1.00 45.75           C  
ATOM   2808  CB  ASP A 364      32.812  20.594 -43.312  1.00 45.75           C  
ATOM   2809  O   ASP A 364      31.781  17.906 -44.875  1.00 45.75           O  
ATOM   2810  CG  ASP A 364      33.625  20.969 -42.094  1.00 45.75           C  
ATOM   2811  OD1 ASP A 364      34.500  20.188 -41.656  1.00 45.75           O  
ATOM   2812  OD2 ASP A 364      33.375  22.047 -41.500  1.00 45.75           O  
ATOM   2813  N   GLY A 365      32.375  19.547 -46.156  1.00 38.25           N  
ATOM   2814  CA  GLY A 365      31.562  19.219 -47.312  1.00 38.25           C  
ATOM   2815  C   GLY A 365      32.156  18.078 -48.125  1.00 38.25           C  
ATOM   2816  O   GLY A 365      31.406  17.250 -48.656  1.00 38.25           O  
ATOM   2817  N   TRP A 366      33.438  17.938 -48.094  1.00 38.81           N  
ATOM   2818  CA  TRP A 366      34.219  16.922 -48.812  1.00 38.81           C  
ATOM   2819  C   TRP A 366      34.312  15.641 -47.969  1.00 38.81           C  
ATOM   2820  CB  TRP A 366      35.625  17.438 -49.125  1.00 38.81           C  
ATOM   2821  O   TRP A 366      34.125  14.539 -48.500  1.00 38.81           O  
ATOM   2822  CG  TRP A 366      36.344  16.594 -50.125  1.00 38.81           C  
ATOM   2823  CD1 TRP A 366      37.219  15.578 -49.875  1.00 38.81           C  
ATOM   2824  CD2 TRP A 366      36.281  16.719 -51.562  1.00 38.81           C  
ATOM   2825  CE2 TRP A 366      37.125  15.742 -52.094  1.00 38.81           C  
ATOM   2826  CE3 TRP A 366      35.594  17.562 -52.438  1.00 38.81           C  
ATOM   2827  NE1 TRP A 366      37.688  15.055 -51.062  1.00 38.81           N  
ATOM   2828  CH2 TRP A 366      36.625  16.422 -54.312  1.00 38.81           C  
ATOM   2829  CZ2 TRP A 366      37.312  15.578 -53.469  1.00 38.81           C  
ATOM   2830  CZ3 TRP A 366      35.750  17.406 -53.812  1.00 38.81           C  
ATOM   2831  N   TYR A 367      34.281  15.758 -46.719  1.00 38.00           N  
ATOM   2832  CA  TYR A 367      34.500  14.641 -45.812  1.00 38.00           C  
ATOM   2833  C   TYR A 367      33.344  14.461 -44.844  1.00 38.00           C  
ATOM   2834  CB  TYR A 367      35.812  14.852 -45.031  1.00 38.00           C  
ATOM   2835  O   TYR A 367      33.250  13.453 -44.156  1.00 38.00           O  
ATOM   2836  CG  TYR A 367      37.062  14.789 -45.875  1.00 38.00           C  
ATOM   2837  CD1 TYR A 367      37.500  13.578 -46.406  1.00 38.00           C  
ATOM   2838  CD2 TYR A 367      37.781  15.938 -46.188  1.00 38.00           C  
ATOM   2839  CE1 TYR A 367      38.656  13.516 -47.188  1.00 38.00           C  
ATOM   2840  CE2 TYR A 367      38.938  15.891 -46.969  1.00 38.00           C  
ATOM   2841  OH  TYR A 367      40.500  14.617 -48.250  1.00 38.00           O  
ATOM   2842  CZ  TYR A 367      39.344  14.672 -47.469  1.00 38.00           C  
ATOM   2843  N   GLY A 368      32.125  15.297 -44.969  1.00 36.41           N  
ATOM   2844  CA  GLY A 368      30.938  15.148 -44.188  1.00 36.41           C  
ATOM   2845  C   GLY A 368      31.188  15.336 -42.688  1.00 36.41           C  
ATOM   2846  O   GLY A 368      30.688  14.562 -41.875  1.00 36.41           O  
ATOM   2847  N   PHE A 369      31.969  16.438 -42.156  1.00 41.84           N  
ATOM   2848  CA  PHE A 369      32.219  16.516 -40.719  1.00 41.84           C  
ATOM   2849  C   PHE A 369      31.359  17.594 -40.062  1.00 41.84           C  
ATOM   2850  CB  PHE A 369      33.719  16.812 -40.438  1.00 41.84           C  
ATOM   2851  O   PHE A 369      31.109  18.641 -40.656  1.00 41.84           O  
ATOM   2852  CG  PHE A 369      34.625  15.680 -40.812  1.00 41.84           C  
ATOM   2853  CD1 PHE A 369      34.719  14.555 -40.000  1.00 41.84           C  
ATOM   2854  CD2 PHE A 369      35.375  15.734 -41.969  1.00 41.84           C  
ATOM   2855  CE1 PHE A 369      35.562  13.500 -40.344  1.00 41.84           C  
ATOM   2856  CE2 PHE A 369      36.250  14.688 -42.312  1.00 41.84           C  
ATOM   2857  CZ  PHE A 369      36.312  13.570 -41.500  1.00 41.84           C  
ATOM   2858  N   ARG A 370      30.875  17.328 -38.562  1.00 30.86           N  
ATOM   2859  CA  ARG A 370      30.875  18.109 -37.312  1.00 30.86           C  
ATOM   2860  C   ARG A 370      31.469  17.297 -36.188  1.00 30.86           C  
ATOM   2861  CB  ARG A 370      29.453  18.562 -36.969  1.00 30.86           C  
ATOM   2862  O   ARG A 370      31.078  16.141 -35.969  1.00 30.86           O  
ATOM   2863  CG  ARG A 370      29.234  20.047 -37.125  1.00 30.86           C  
ATOM   2864  CD  ARG A 370      27.797  20.438 -36.812  1.00 30.86           C  
ATOM   2865  NE  ARG A 370      27.688  21.844 -36.438  1.00 30.86           N  
ATOM   2866  NH1 ARG A 370      25.469  21.719 -35.812  1.00 30.86           N  
ATOM   2867  NH2 ARG A 370      26.594  23.719 -35.656  1.00 30.86           N  
ATOM   2868  CZ  ARG A 370      26.578  22.422 -35.969  1.00 30.86           C  
ATOM   2869  N   HIS A 371      32.875  17.531 -35.688  1.00 31.25           N  
ATOM   2870  CA  HIS A 371      33.250  17.125 -34.344  1.00 31.25           C  
ATOM   2871  C   HIS A 371      33.875  18.266 -33.562  1.00 31.25           C  
ATOM   2872  CB  HIS A 371      34.188  15.922 -34.406  1.00 31.25           C  
ATOM   2873  O   HIS A 371      34.719  19.000 -34.094  1.00 31.25           O  
ATOM   2874  CG  HIS A 371      35.312  16.078 -35.375  1.00 31.25           C  
ATOM   2875  CD2 HIS A 371      35.781  15.258 -36.344  1.00 31.25           C  
ATOM   2876  ND1 HIS A 371      36.125  17.203 -35.406  1.00 31.25           N  
ATOM   2877  CE1 HIS A 371      37.000  17.062 -36.375  1.00 31.25           C  
ATOM   2878  NE2 HIS A 371      36.844  15.891 -36.969  1.00 31.25           N  
ATOM   2879  N   GLN A 372      33.344  18.766 -32.469  1.00 32.44           N  
ATOM   2880  CA  GLN A 372      33.969  19.531 -31.391  1.00 32.44           C  
ATOM   2881  C   GLN A 372      34.281  18.641 -30.188  1.00 32.44           C  
ATOM   2882  CB  GLN A 372      33.062  20.688 -30.953  1.00 32.44           C  
ATOM   2883  O   GLN A 372      33.406  17.875 -29.734  1.00 32.44           O  
ATOM   2884  CG  GLN A 372      33.312  21.969 -31.750  1.00 32.44           C  
ATOM   2885  CD  GLN A 372      32.438  23.125 -31.250  1.00 32.44           C  
ATOM   2886  NE2 GLN A 372      32.688  24.312 -31.812  1.00 32.44           N  
ATOM   2887  OE1 GLN A 372      31.594  22.969 -30.375  1.00 32.44           O  
ATOM   2888  N   ASN A 373      35.594  18.391 -29.859  1.00 29.48           N  
ATOM   2889  CA  ASN A 373      36.375  17.875 -28.750  1.00 29.48           C  
ATOM   2890  C   ASN A 373      36.188  18.719 -27.484  1.00 29.48           C  
ATOM   2891  CB  ASN A 373      37.875  17.812 -29.125  1.00 29.48           C  
ATOM   2892  O   ASN A 373      36.125  19.938 -27.562  1.00 29.48           O  
ATOM   2893  CG  ASN A 373      38.125  16.938 -30.344  1.00 29.48           C  
ATOM   2894  ND2 ASN A 373      39.281  17.141 -30.984  1.00 29.48           N  
ATOM   2895  OD1 ASN A 373      37.312  16.094 -30.688  1.00 29.48           O  
ATOM   2896  N   SER A 374      35.750  18.000 -26.344  1.00 30.38           N  
ATOM   2897  CA  SER A 374      36.312  18.578 -25.141  1.00 30.38           C  
ATOM   2898  C   SER A 374      36.188  17.641 -23.953  1.00 30.38           C  
ATOM   2899  CB  SER A 374      35.625  19.906 -24.812  1.00 30.38           C  
ATOM   2900  O   SER A 374      35.188  16.953 -23.781  1.00 30.38           O  
ATOM   2901  OG  SER A 374      34.281  19.688 -24.406  1.00 30.38           O  
ATOM   2902  N   GLU A 375      37.312  16.969 -23.391  1.00 26.97           N  
ATOM   2903  CA  GLU A 375      38.188  16.906 -22.219  1.00 26.97           C  
ATOM   2904  C   GLU A 375      37.562  16.000 -21.141  1.00 26.97           C  
ATOM   2905  CB  GLU A 375      38.438  18.297 -21.656  1.00 26.97           C  
ATOM   2906  O   GLU A 375      36.406  16.188 -20.750  1.00 26.97           O  
ATOM   2907  CG  GLU A 375      39.375  19.141 -22.500  1.00 26.97           C  
ATOM   2908  CD  GLU A 375      39.812  20.438 -21.828  1.00 26.97           C  
ATOM   2909  OE1 GLU A 375      40.688  21.141 -22.391  1.00 26.97           O  
ATOM   2910  OE2 GLU A 375      39.250  20.734 -20.750  1.00 26.97           O  
ATOM   2911  N   GLY A 376      38.062  14.680 -20.938  1.00 28.14           N  
ATOM   2912  CA  GLY A 376      38.000  14.133 -19.594  1.00 28.14           C  
ATOM   2913  C   GLY A 376      38.656  12.773 -19.469  1.00 28.14           C  
ATOM   2914  O   GLY A 376      38.719  12.016 -20.453  1.00 28.14           O  
ATOM   2915  N   ARG A 377      39.719  12.570 -18.719  1.00 23.53           N  
ATOM   2916  CA  ARG A 377      40.688  11.547 -18.266  1.00 23.53           C  
ATOM   2917  C   ARG A 377      39.969  10.477 -17.438  1.00 23.53           C  
ATOM   2918  CB  ARG A 377      41.812  12.180 -17.453  1.00 23.53           C  
ATOM   2919  O   ARG A 377      39.250  10.797 -16.484  1.00 23.53           O  
ATOM   2920  CG  ARG A 377      42.969  12.703 -18.297  1.00 23.53           C  
ATOM   2921  CD  ARG A 377      44.188  13.023 -17.453  1.00 23.53           C  
ATOM   2922  NE  ARG A 377      45.312  13.438 -18.281  1.00 23.53           N  
ATOM   2923  NH1 ARG A 377      46.594  14.195 -16.516  1.00 23.53           N  
ATOM   2924  NH2 ARG A 377      47.406  14.328 -18.656  1.00 23.53           N  
ATOM   2925  CZ  ARG A 377      46.438  13.984 -17.812  1.00 23.53           C  
ATOM   2926  N   GLY A 378      39.406   9.195 -18.047  1.00 27.70           N  
ATOM   2927  CA  GLY A 378      39.125   8.055 -17.203  1.00 27.70           C  
ATOM   2928  C   GLY A 378      38.812   6.785 -17.969  1.00 27.70           C  
ATOM   2929  O   GLY A 378      38.625   6.832 -19.188  1.00 27.70           O  
ATOM   2930  N   GLN A 379      39.312   5.504 -17.719  1.00 26.70           N  
ATOM   2931  CA  GLN A 379      39.375   4.102 -18.125  1.00 26.70           C  
ATOM   2932  C   GLN A 379      38.000   3.568 -18.484  1.00 26.70           C  
ATOM   2933  CB  GLN A 379      40.000   3.252 -17.016  1.00 26.70           C  
ATOM   2934  O   GLN A 379      37.000   3.904 -17.812  1.00 26.70           O  
ATOM   2935  CG  GLN A 379      41.344   2.641 -17.375  1.00 26.70           C  
ATOM   2936  CD  GLN A 379      42.156   2.199 -16.172  1.00 26.70           C  
ATOM   2937  NE2 GLN A 379      43.375   1.765 -16.391  1.00 26.70           N  
ATOM   2938  OE1 GLN A 379      41.656   2.248 -15.031  1.00 26.70           O  
ATOM   2939  N   ALA A 380      37.594   3.025 -19.812  1.00 30.97           N  
ATOM   2940  CA  ALA A 380      36.469   2.363 -20.469  1.00 30.97           C  
ATOM   2941  C   ALA A 380      35.656   1.555 -19.469  1.00 30.97           C  
ATOM   2942  CB  ALA A 380      36.969   1.464 -21.594  1.00 30.97           C  
ATOM   2943  O   ALA A 380      36.219   0.922 -18.562  1.00 30.97           O  
ATOM   2944  N   ALA A 381      34.188   1.731 -19.359  1.00 32.44           N  
ATOM   2945  CA  ALA A 381      33.312   0.863 -18.578  1.00 32.44           C  
ATOM   2946  C   ALA A 381      33.000  -0.427 -19.328  1.00 32.44           C  
ATOM   2947  CB  ALA A 381      32.031   1.591 -18.234  1.00 32.44           C  
ATOM   2948  O   ALA A 381      32.656  -0.394 -20.516  1.00 32.44           O  
ATOM   2949  N   ASP A 382      33.594  -1.503 -19.203  1.00 33.88           N  
ATOM   2950  CA  ASP A 382      33.281  -2.893 -19.531  1.00 33.88           C  
ATOM   2951  C   ASP A 382      31.891  -3.293 -19.062  1.00 33.88           C  
ATOM   2952  CB  ASP A 382      34.344  -3.824 -18.938  1.00 33.88           C  
ATOM   2953  O   ASP A 382      31.297  -2.615 -18.219  1.00 33.88           O  
ATOM   2954  CG  ASP A 382      34.125  -4.086 -17.453  1.00 33.88           C  
ATOM   2955  OD1 ASP A 382      33.250  -3.416 -16.844  1.00 33.88           O  
ATOM   2956  OD2 ASP A 382      34.812  -4.969 -16.891  1.00 33.88           O  
ATOM   2957  N   LEU A 383      30.969  -3.996 -19.984  1.00 38.97           N  
ATOM   2958  CA  LEU A 383      29.656  -4.566 -19.688  1.00 38.97           C  
ATOM   2959  C   LEU A 383      29.516  -4.840 -18.188  1.00 38.97           C  
ATOM   2960  CB  LEU A 383      29.438  -5.855 -20.484  1.00 38.97           C  
ATOM   2961  O   LEU A 383      28.453  -4.570 -17.609  1.00 38.97           O  
ATOM   2962  CG  LEU A 383      28.031  -6.469 -20.406  1.00 38.97           C  
ATOM   2963  CD1 LEU A 383      27.109  -5.816 -21.438  1.00 38.97           C  
ATOM   2964  CD2 LEU A 383      28.094  -7.977 -20.625  1.00 38.97           C  
ATOM   2965  N   LYS A 384      30.578  -5.207 -17.516  1.00 43.66           N  
ATOM   2966  CA  LYS A 384      30.609  -5.523 -16.094  1.00 43.66           C  
ATOM   2967  C   LYS A 384      30.562  -4.254 -15.242  1.00 43.66           C  
ATOM   2968  CB  LYS A 384      31.859  -6.340 -15.750  1.00 43.66           C  
ATOM   2969  O   LYS A 384      29.875  -4.203 -14.219  1.00 43.66           O  
ATOM   2970  CG  LYS A 384      31.812  -6.980 -14.367  1.00 43.66           C  
ATOM   2971  CD  LYS A 384      33.062  -7.844 -14.117  1.00 43.66           C  
ATOM   2972  CE  LYS A 384      33.031  -8.430 -12.711  1.00 43.66           C  
ATOM   2973  NZ  LYS A 384      34.250  -9.289 -12.469  1.00 43.66           N  
ATOM   2974  N   SER A 385      31.188  -3.191 -15.680  1.00 39.16           N  
ATOM   2975  CA  SER A 385      31.234  -1.901 -14.992  1.00 39.16           C  
ATOM   2976  C   SER A 385      29.922  -1.145 -15.141  1.00 39.16           C  
ATOM   2977  CB  SER A 385      32.375  -1.054 -15.547  1.00 39.16           C  
ATOM   2978  O   SER A 385      29.469  -0.510 -14.188  1.00 39.16           O  
ATOM   2979  OG  SER A 385      32.469   0.195 -14.875  1.00 39.16           O  
ATOM   2980  N   THR A 386      29.297  -1.282 -16.234  1.00 41.88           N  
ATOM   2981  CA  THR A 386      27.969  -0.771 -16.516  1.00 41.88           C  
ATOM   2982  C   THR A 386      26.922  -1.517 -15.703  1.00 41.88           C  
ATOM   2983  CB  THR A 386      27.625  -0.887 -18.016  1.00 41.88           C  
ATOM   2984  O   THR A 386      26.000  -0.902 -15.148  1.00 41.88           O  
ATOM   2985  CG2 THR A 386      26.328  -0.170 -18.344  1.00 41.88           C  
ATOM   2986  OG1 THR A 386      28.688  -0.302 -18.781  1.00 41.88           O  
ATOM   2987  N   GLN A 387      27.031  -2.760 -15.594  1.00 46.12           N  
ATOM   2988  CA  GLN A 387      26.156  -3.566 -14.734  1.00 46.12           C  
ATOM   2989  C   GLN A 387      26.406  -3.250 -13.266  1.00 46.12           C  
ATOM   2990  CB  GLN A 387      26.391  -5.059 -15.000  1.00 46.12           C  
ATOM   2991  O   GLN A 387      25.453  -3.217 -12.469  1.00 46.12           O  
ATOM   2992  CG  GLN A 387      25.328  -5.957 -14.367  1.00 46.12           C  
ATOM   2993  CD  GLN A 387      23.938  -5.668 -14.883  1.00 46.12           C  
ATOM   2994  NE2 GLN A 387      22.969  -5.574 -13.969  1.00 46.12           N  
ATOM   2995  OE1 GLN A 387      23.719  -5.531 -16.094  1.00 46.12           O  
ATOM   2996  N   ALA A 388      27.625  -2.895 -12.898  1.00 52.91           N  
ATOM   2997  CA  ALA A 388      27.984  -2.477 -11.547  1.00 52.91           C  
ATOM   2998  C   ALA A 388      27.375  -1.117 -11.211  1.00 52.91           C  
ATOM   2999  CB  ALA A 388      29.500  -2.430 -11.398  1.00 52.91           C  
ATOM   3000  O   ALA A 388      26.922  -0.894 -10.086  1.00 52.91           O  
ATOM   3001  N   ALA A 389      27.328  -0.213 -12.211  1.00 46.59           N  
ATOM   3002  CA  ALA A 389      26.703   1.096 -12.062  1.00 46.59           C  
ATOM   3003  C   ALA A 389      25.188   0.960 -11.930  1.00 46.59           C  
ATOM   3004  CB  ALA A 389      27.047   1.992 -13.250  1.00 46.59           C  
ATOM   3005  O   ALA A 389      24.562   1.631 -11.102  1.00 46.59           O  
ATOM   3006  N   ILE A 390      24.609   0.121 -12.750  1.00 50.91           N  
ATOM   3007  CA  ILE A 390      23.188  -0.192 -12.672  1.00 50.91           C  
ATOM   3008  C   ILE A 390      22.859  -0.839 -11.328  1.00 50.91           C  
ATOM   3009  CB  ILE A 390      22.750  -1.119 -13.828  1.00 50.91           C  
ATOM   3010  O   ILE A 390      21.875  -0.485 -10.680  1.00 50.91           O  
ATOM   3011  CG1 ILE A 390      22.859  -0.385 -15.172  1.00 50.91           C  
ATOM   3012  CG2 ILE A 390      21.328  -1.639 -13.602  1.00 50.91           C  
ATOM   3013  CD1 ILE A 390      22.609  -1.273 -16.391  1.00 50.91           C  
ATOM   3014  N   ASP A 391      23.688  -1.753 -10.906  1.00 56.03           N  
ATOM   3015  CA  ASP A 391      23.531  -2.432  -9.625  1.00 56.03           C  
ATOM   3016  C   ASP A 391      23.672  -1.453  -8.461  1.00 56.03           C  
ATOM   3017  CB  ASP A 391      24.547  -3.568  -9.492  1.00 56.03           C  
ATOM   3018  O   ASP A 391      22.984  -1.575  -7.449  1.00 56.03           O  
ATOM   3019  CG  ASP A 391      24.219  -4.762 -10.375  1.00 56.03           C  
ATOM   3020  OD1 ASP A 391      23.078  -4.871 -10.852  1.00 56.03           O  
ATOM   3021  OD2 ASP A 391      25.125  -5.598 -10.586  1.00 56.03           O  
ATOM   3022  N   GLN A 392      24.641  -0.501  -8.586  1.00 54.94           N  
ATOM   3023  CA  GLN A 392      24.859   0.537  -7.582  1.00 54.94           C  
ATOM   3024  C   GLN A 392      23.641   1.456  -7.477  1.00 54.94           C  
ATOM   3025  CB  GLN A 392      26.109   1.354  -7.914  1.00 54.94           C  
ATOM   3026  O   GLN A 392      23.250   1.852  -6.379  1.00 54.94           O  
ATOM   3027  CG  GLN A 392      26.562   2.258  -6.777  1.00 54.94           C  
ATOM   3028  CD  GLN A 392      27.828   3.039  -7.121  1.00 54.94           C  
ATOM   3029  NE2 GLN A 392      28.297   3.852  -6.180  1.00 54.94           N  
ATOM   3030  OE1 GLN A 392      28.359   2.912  -8.227  1.00 54.94           O  
ATOM   3031  N   ILE A 393      23.078   1.809  -8.641  1.00 51.25           N  
ATOM   3032  CA  ILE A 393      21.844   2.592  -8.711  1.00 51.25           C  
ATOM   3033  C   ILE A 393      20.688   1.805  -8.078  1.00 51.25           C  
ATOM   3034  CB  ILE A 393      21.500   2.975 -10.164  1.00 51.25           C  
ATOM   3035  O   ILE A 393      19.938   2.342  -7.270  1.00 51.25           O  
ATOM   3036  CG1 ILE A 393      22.531   3.945 -10.727  1.00 51.25           C  
ATOM   3037  CG2 ILE A 393      20.094   3.576 -10.242  1.00 51.25           C  
ATOM   3038  CD1 ILE A 393      22.391   4.219 -12.219  1.00 51.25           C  
ATOM   3039  N   SER A 394      20.578   0.529  -8.469  1.00 49.69           N  
ATOM   3040  CA  SER A 394      19.562  -0.369  -7.934  1.00 49.69           C  
ATOM   3041  C   SER A 394      19.766  -0.591  -6.438  1.00 49.69           C  
ATOM   3042  CB  SER A 394      19.594  -1.713  -8.664  1.00 49.69           C  
ATOM   3043  O   SER A 394      18.781  -0.605  -5.676  1.00 49.69           O  
ATOM   3044  OG  SER A 394      18.562  -2.562  -8.195  1.00 49.69           O  
ATOM   3045  N   GLY A 395      20.969  -0.853  -5.977  1.00 50.00           N  
ATOM   3046  CA  GLY A 395      21.312  -1.054  -4.578  1.00 50.00           C  
ATOM   3047  C   GLY A 395      21.047   0.163  -3.715  1.00 50.00           C  
ATOM   3048  O   GLY A 395      20.516   0.040  -2.609  1.00 50.00           O  
ATOM   3049  N   LYS A 396      21.438   1.383  -4.188  1.00 54.38           N  
ATOM   3050  CA  LYS A 396      21.188   2.646  -3.494  1.00 54.38           C  
ATOM   3051  C   LYS A 396      19.703   2.992  -3.471  1.00 54.38           C  
ATOM   3052  CB  LYS A 396      21.984   3.777  -4.156  1.00 54.38           C  
ATOM   3053  O   LYS A 396      19.203   3.502  -2.469  1.00 54.38           O  
ATOM   3054  CG  LYS A 396      23.469   3.756  -3.844  1.00 54.38           C  
ATOM   3055  CD  LYS A 396      24.188   4.977  -4.414  1.00 54.38           C  
ATOM   3056  CE  LYS A 396      25.672   4.949  -4.113  1.00 54.38           C  
ATOM   3057  NZ  LYS A 396      26.344   6.207  -4.555  1.00 54.38           N  
ATOM   3058  N   LEU A 397      19.062   2.559  -4.504  1.00 48.28           N  
ATOM   3059  CA  LEU A 397      17.625   2.766  -4.641  1.00 48.28           C  
ATOM   3060  C   LEU A 397      16.844   1.770  -3.789  1.00 48.28           C  
ATOM   3061  CB  LEU A 397      17.203   2.639  -6.109  1.00 48.28           C  
ATOM   3062  O   LEU A 397      15.820   2.119  -3.195  1.00 48.28           O  
ATOM   3063  CG  LEU A 397      15.797   3.123  -6.453  1.00 48.28           C  
ATOM   3064  CD1 LEU A 397      15.688   4.629  -6.242  1.00 48.28           C  
ATOM   3065  CD2 LEU A 397      15.438   2.754  -7.891  1.00 48.28           C  
ATOM   3066  N   ASN A 398      17.328   0.532  -3.768  1.00 53.50           N  
ATOM   3067  CA  ASN A 398      16.719  -0.512  -2.947  1.00 53.50           C  
ATOM   3068  C   ASN A 398      16.781  -0.159  -1.464  1.00 53.50           C  
ATOM   3069  CB  ASN A 398      17.406  -1.856  -3.197  1.00 53.50           C  
ATOM   3070  O   ASN A 398      15.836  -0.449  -0.719  1.00 53.50           O  
ATOM   3071  CG  ASN A 398      16.984  -2.498  -4.504  1.00 53.50           C  
ATOM   3072  ND2 ASN A 398      17.766  -3.455  -4.977  1.00 53.50           N  
ATOM   3073  OD1 ASN A 398      15.961  -2.133  -5.078  1.00 53.50           O  
ATOM   3074  N   ARG A 399      17.844   0.574  -0.931  1.00 53.72           N  
ATOM   3075  CA  ARG A 399      18.000   1.059   0.437  1.00 53.72           C  
ATOM   3076  C   ARG A 399      17.062   2.229   0.713  1.00 53.72           C  
ATOM   3077  CB  ARG A 399      19.438   1.475   0.697  1.00 53.72           C  
ATOM   3078  O   ARG A 399      16.469   2.322   1.797  1.00 53.72           O  
ATOM   3079  CG  ARG A 399      20.375   0.310   0.997  1.00 53.72           C  
ATOM   3080  CD  ARG A 399      21.797   0.783   1.295  1.00 53.72           C  
ATOM   3081  NE  ARG A 399      22.703  -0.340   1.495  1.00 53.72           N  
ATOM   3082  NH1 ARG A 399      24.609   0.962   1.627  1.00 53.72           N  
ATOM   3083  NH2 ARG A 399      24.750  -1.317   1.824  1.00 53.72           N  
ATOM   3084  CZ  ARG A 399      24.016  -0.229   1.648  1.00 53.72           C  
ATOM   3085  N   LEU A 400      16.875   2.951  -0.281  1.00 47.94           N  
ATOM   3086  CA  LEU A 400      15.992   4.109  -0.216  1.00 47.94           C  
ATOM   3087  C   LEU A 400      14.539   3.689  -0.416  1.00 47.94           C  
ATOM   3088  CB  LEU A 400      16.391   5.145  -1.271  1.00 47.94           C  
ATOM   3089  O   LEU A 400      13.633   4.258   0.200  1.00 47.94           O  
ATOM   3090  CG  LEU A 400      17.406   6.199  -0.836  1.00 47.94           C  
ATOM   3091  CD1 LEU A 400      18.359   6.516  -1.982  1.00 47.94           C  
ATOM   3092  CD2 LEU A 400      16.703   7.461  -0.356  1.00 47.94           C  
ATOM   3093  N   ILE A 401      14.289   2.602  -1.265  1.00 51.12           N  
ATOM   3094  CA  ILE A 401      12.984   2.041  -1.578  1.00 51.12           C  
ATOM   3095  C   ILE A 401      12.406   1.354  -0.342  1.00 51.12           C  
ATOM   3096  CB  ILE A 401      13.062   1.045  -2.756  1.00 51.12           C  
ATOM   3097  O   ILE A 401      11.219   1.491  -0.047  1.00 51.12           O  
ATOM   3098  CG1 ILE A 401      13.391   1.784  -4.059  1.00 51.12           C  
ATOM   3099  CG2 ILE A 401      11.758   0.257  -2.887  1.00 51.12           C  
ATOM   3100  CD1 ILE A 401      13.695   0.864  -5.234  1.00 51.12           C  
ATOM   3101  N   GLY A 402      13.188   0.523   0.427  1.00 49.31           N  
ATOM   3102  CA  GLY A 402      12.805  -0.137   1.665  1.00 49.31           C  
ATOM   3103  C   GLY A 402      12.414   0.834   2.762  1.00 49.31           C  
ATOM   3104  O   GLY A 402      11.469   0.578   3.516  1.00 49.31           O  
ATOM   3105  N   LYS A 403      12.945   2.172   2.793  1.00 43.47           N  
ATOM   3106  CA  LYS A 403      12.773   3.191   3.824  1.00 43.47           C  
ATOM   3107  C   LYS A 403      11.688   4.191   3.430  1.00 43.47           C  
ATOM   3108  CB  LYS A 403      14.094   3.920   4.086  1.00 43.47           C  
ATOM   3109  O   LYS A 403      10.945   4.680   4.285  1.00 43.47           O  
ATOM   3110  CG  LYS A 403      15.055   3.156   4.984  1.00 43.47           C  
ATOM   3111  CD  LYS A 403      16.266   3.998   5.344  1.00 43.47           C  
ATOM   3112  CE  LYS A 403      17.266   3.209   6.184  1.00 43.47           C  
ATOM   3113  NZ  LYS A 403      18.406   4.062   6.641  1.00 43.47           N  
ATOM   3114  N   THR A 404      11.398   4.367   2.102  1.00 48.03           N  
ATOM   3115  CA  THR A 404      10.445   5.324   1.552  1.00 48.03           C  
ATOM   3116  C   THR A 404       9.109   4.645   1.259  1.00 48.03           C  
ATOM   3117  CB  THR A 404      10.984   5.977   0.267  1.00 48.03           C  
ATOM   3118  O   THR A 404       8.055   5.254   1.424  1.00 48.03           O  
ATOM   3119  CG2 THR A 404      11.852   7.191   0.589  1.00 48.03           C  
ATOM   3120  OG1 THR A 404      11.781   5.020  -0.450  1.00 48.03           O  
ATOM   3121  N   ASN A 405       9.000   3.322   0.792  1.00 46.78           N  
ATOM   3122  CA  ASN A 405       7.797   2.531   0.579  1.00 46.78           C  
ATOM   3123  C   ASN A 405       7.109   2.186   1.898  1.00 46.78           C  
ATOM   3124  CB  ASN A 405       8.125   1.254  -0.199  1.00 46.78           C  
ATOM   3125  O   ASN A 405       5.883   2.102   1.962  1.00 46.78           O  
ATOM   3126  CG  ASN A 405       8.156   1.478  -1.698  1.00 46.78           C  
ATOM   3127  ND2 ASN A 405       8.695   0.506  -2.430  1.00 46.78           N  
ATOM   3128  OD1 ASN A 405       7.715   2.516  -2.195  1.00 46.78           O  
ATOM   3129  N   GLU A 406       7.750   2.170   3.055  1.00 46.91           N  
ATOM   3130  CA  GLU A 406       7.285   1.968   4.422  1.00 46.91           C  
ATOM   3131  C   GLU A 406       6.703   3.254   5.004  1.00 46.91           C  
ATOM   3132  CB  GLU A 406       8.422   1.460   5.309  1.00 46.91           C  
ATOM   3133  O   GLU A 406       5.723   3.217   5.750  1.00 46.91           O  
ATOM   3134  CG  GLU A 406       8.594  -0.053   5.285  1.00 46.91           C  
ATOM   3135  CD  GLU A 406       9.758  -0.539   6.133  1.00 46.91           C  
ATOM   3136  OE1 GLU A 406      10.070  -1.751   6.098  1.00 46.91           O  
ATOM   3137  OE2 GLU A 406      10.359   0.298   6.844  1.00 46.91           O  
ATOM   3138  N   LYS A 407       7.098   4.469   4.477  1.00 37.09           N  
ATOM   3139  CA  LYS A 407       6.730   5.789   4.977  1.00 37.09           C  
ATOM   3140  C   LYS A 407       5.559   6.371   4.184  1.00 37.09           C  
ATOM   3141  CB  LYS A 407       7.926   6.742   4.914  1.00 37.09           C  
ATOM   3142  O   LYS A 407       4.742   7.113   4.730  1.00 37.09           O  
ATOM   3143  CG  LYS A 407       8.875   6.621   6.098  1.00 37.09           C  
ATOM   3144  CD  LYS A 407       9.953   7.691   6.059  1.00 37.09           C  
ATOM   3145  CE  LYS A 407      10.945   7.531   7.199  1.00 37.09           C  
ATOM   3146  NZ  LYS A 407      11.992   8.594   7.184  1.00 37.09           N  
ATOM   3147  N   PHE A 408       5.195   5.949   2.875  1.00 42.31           N  
ATOM   3148  CA  PHE A 408       4.105   6.457   2.053  1.00 42.31           C  
ATOM   3149  C   PHE A 408       2.775   5.848   2.480  1.00 42.31           C  
ATOM   3150  CB  PHE A 408       4.363   6.164   0.571  1.00 42.31           C  
ATOM   3151  O   PHE A 408       1.748   6.527   2.494  1.00 42.31           O  
ATOM   3152  CG  PHE A 408       5.195   7.211  -0.119  1.00 42.31           C  
ATOM   3153  CD1 PHE A 408       4.617   8.391  -0.573  1.00 42.31           C  
ATOM   3154  CD2 PHE A 408       6.555   7.016  -0.314  1.00 42.31           C  
ATOM   3155  CE1 PHE A 408       5.383   9.359  -1.213  1.00 42.31           C  
ATOM   3156  CE2 PHE A 408       7.328   7.980  -0.953  1.00 42.31           C  
ATOM   3157  CZ  PHE A 408       6.738   9.156  -1.401  1.00 42.31           C  
ATOM   3158  N   HIS A 409       2.771   4.613   3.123  1.00 45.69           N  
ATOM   3159  CA  HIS A 409       1.616   3.949   3.715  1.00 45.69           C  
ATOM   3160  C   HIS A 409       1.290   4.531   5.086  1.00 45.69           C  
ATOM   3161  CB  HIS A 409       1.863   2.443   3.830  1.00 45.69           C  
ATOM   3162  O   HIS A 409       0.122   4.594   5.477  1.00 45.69           O  
ATOM   3163  CG  HIS A 409       1.843   1.731   2.514  1.00 45.69           C  
ATOM   3164  CD2 HIS A 409       2.797   1.010   1.879  1.00 45.69           C  
ATOM   3165  ND1 HIS A 409       0.737   1.719   1.692  1.00 45.69           N  
ATOM   3166  CE1 HIS A 409       1.012   1.018   0.605  1.00 45.69           C  
ATOM   3167  NE2 HIS A 409       2.256   0.576   0.694  1.00 45.69           N  
ATOM   3168  N   GLN A 410       2.307   5.082   5.805  1.00 37.34           N  
ATOM   3169  CA  GLN A 410       2.217   5.695   7.125  1.00 37.34           C  
ATOM   3170  C   GLN A 410       1.734   7.141   7.031  1.00 37.34           C  
ATOM   3171  CB  GLN A 410       3.568   5.637   7.840  1.00 37.34           C  
ATOM   3172  O   GLN A 410       1.028   7.621   7.922  1.00 37.34           O  
ATOM   3173  CG  GLN A 410       3.799   4.348   8.617  1.00 37.34           C  
ATOM   3174  CD  GLN A 410       5.184   4.270   9.227  1.00 37.34           C  
ATOM   3175  NE2 GLN A 410       5.445   3.203   9.977  1.00 37.34           N  
ATOM   3176  OE1 GLN A 410       6.016   5.164   9.031  1.00 37.34           O  
ATOM   3177  N   ILE A 411       2.023   7.871   5.875  1.00 37.81           N  
ATOM   3178  CA  ILE A 411       1.585   9.234   5.586  1.00 37.81           C  
ATOM   3179  C   ILE A 411       0.087   9.242   5.289  1.00 37.81           C  
ATOM   3180  CB  ILE A 411       2.371   9.844   4.402  1.00 37.81           C  
ATOM   3181  O   ILE A 411      -0.622  10.180   5.664  1.00 37.81           O  
ATOM   3182  CG1 ILE A 411       3.840  10.047   4.789  1.00 37.81           C  
ATOM   3183  CG2 ILE A 411       1.731  11.156   3.947  1.00 37.81           C  
ATOM   3184  CD1 ILE A 411       4.727  10.492   3.633  1.00 37.81           C  
ATOM   3185  N   GLU A 412      -0.554   8.141   4.828  1.00 37.69           N  
ATOM   3186  CA  GLU A 412      -1.996   7.938   4.734  1.00 37.69           C  
ATOM   3187  C   GLU A 412      -2.615   7.738   6.117  1.00 37.69           C  
ATOM   3188  CB  GLU A 412      -2.309   6.730   3.842  1.00 37.69           C  
ATOM   3189  O   GLU A 412      -3.744   8.172   6.363  1.00 37.69           O  
ATOM   3190  CG  GLU A 412      -3.436   6.980   2.850  1.00 37.69           C  
ATOM   3191  CD  GLU A 412      -3.633   5.832   1.869  1.00 37.69           C  
ATOM   3192  OE1 GLU A 412      -4.547   5.914   1.018  1.00 37.69           O  
ATOM   3193  OE2 GLU A 412      -2.867   4.848   1.954  1.00 37.69           O  
ATOM   3194  N   LYS A 413      -1.870   7.277   7.176  1.00 39.00           N  
ATOM   3195  CA  LYS A 413      -2.131   6.973   8.578  1.00 39.00           C  
ATOM   3196  C   LYS A 413      -2.227   8.250   9.406  1.00 39.00           C  
ATOM   3197  CB  LYS A 413      -1.040   6.062   9.141  1.00 39.00           C  
ATOM   3198  O   LYS A 413      -3.074   8.359  10.297  1.00 39.00           O  
ATOM   3199  CG  LYS A 413      -1.336   5.531  10.539  1.00 39.00           C  
ATOM   3200  CD  LYS A 413      -0.208   4.648  11.055  1.00 39.00           C  
ATOM   3201  CE  LYS A 413      -0.440   4.223  12.492  1.00 39.00           C  
ATOM   3202  NZ  LYS A 413       0.662   3.350  13.000  1.00 39.00           N  
ATOM   3203  N   GLU A 414      -1.610   9.422   9.125  1.00 37.34           N  
ATOM   3204  CA  GLU A 414      -1.475  10.633   9.930  1.00 37.34           C  
ATOM   3205  C   GLU A 414      -2.338  11.766   9.375  1.00 37.34           C  
ATOM   3206  CB  GLU A 414      -0.009  11.070   9.992  1.00 37.34           C  
ATOM   3207  O   GLU A 414      -2.781  12.633  10.125  1.00 37.34           O  
ATOM   3208  CG  GLU A 414       0.843  10.234  10.938  1.00 37.34           C  
ATOM   3209  CD  GLU A 414       2.000  11.016  11.547  1.00 37.34           C  
ATOM   3210  OE1 GLU A 414       2.676  10.477  12.461  1.00 37.34           O  
ATOM   3211  OE2 GLU A 414       2.230  12.164  11.117  1.00 37.34           O  
ATOM   3212  N   PHE A 415      -3.090  11.586   8.328  1.00 33.81           N  
ATOM   3213  CA  PHE A 415      -3.773  12.672   7.641  1.00 33.81           C  
ATOM   3214  C   PHE A 415      -5.266  12.391   7.527  1.00 33.81           C  
ATOM   3215  CB  PHE A 415      -3.174  12.883   6.246  1.00 33.81           C  
ATOM   3216  O   PHE A 415      -6.043  13.266   7.156  1.00 33.81           O  
ATOM   3217  CG  PHE A 415      -1.856  13.609   6.254  1.00 33.81           C  
ATOM   3218  CD1 PHE A 415      -1.803  14.977   6.496  1.00 33.81           C  
ATOM   3219  CD2 PHE A 415      -0.671  12.922   6.020  1.00 33.81           C  
ATOM   3220  CE1 PHE A 415      -0.584  15.648   6.508  1.00 33.81           C  
ATOM   3221  CE2 PHE A 415       0.550  13.594   6.027  1.00 33.81           C  
ATOM   3222  CZ  PHE A 415       0.591  14.953   6.270  1.00 33.81           C  
ATOM   3223  N   SER A 416      -5.809  11.188   8.117  1.00 41.62           N  
ATOM   3224  CA  SER A 416      -7.207  10.781   8.227  1.00 41.62           C  
ATOM   3225  C   SER A 416      -7.926  11.555   9.320  1.00 41.62           C  
ATOM   3226  CB  SER A 416      -7.312   9.281   8.500  1.00 41.62           C  
ATOM   3227  O   SER A 416      -9.141  11.750   9.266  1.00 41.62           O  
ATOM   3228  OG  SER A 416      -7.859   9.039   9.789  1.00 41.62           O  
ATOM   3229  N   GLU A 417      -7.281  12.367  10.133  1.00 42.91           N  
ATOM   3230  CA  GLU A 417      -7.824  13.164  11.227  1.00 42.91           C  
ATOM   3231  C   GLU A 417      -8.031  14.617  10.805  1.00 42.91           C  
ATOM   3232  CB  GLU A 417      -6.902  13.102  12.453  1.00 42.91           C  
ATOM   3233  O   GLU A 417      -8.977  15.273  11.242  1.00 42.91           O  
ATOM   3234  CG  GLU A 417      -7.645  13.023  13.781  1.00 42.91           C  
ATOM   3235  CD  GLU A 417      -6.719  12.883  14.977  1.00 42.91           C  
ATOM   3236  OE1 GLU A 417      -7.211  12.891  16.125  1.00 42.91           O  
ATOM   3237  OE2 GLU A 417      -5.492  12.773  14.766  1.00 42.91           O  
ATOM   3238  N   VAL A 418      -7.820  15.031   9.398  1.00 41.56           N  
ATOM   3239  CA  VAL A 418      -8.047  16.406   8.977  1.00 41.56           C  
ATOM   3240  C   VAL A 418      -8.445  16.438   7.500  1.00 41.56           C  
ATOM   3241  CB  VAL A 418      -6.805  17.297   9.211  1.00 41.56           C  
ATOM   3242  O   VAL A 418      -7.602  16.234   6.621  1.00 41.56           O  
ATOM   3243  CG1 VAL A 418      -7.090  18.750   8.828  1.00 41.56           C  
ATOM   3244  CG2 VAL A 418      -6.348  17.203  10.664  1.00 41.56           C  
ATOM   3245  N   GLU A 419      -9.539  15.758   6.977  1.00 40.62           N  
ATOM   3246  CA  GLU A 419      -9.891  15.070   5.738  1.00 40.62           C  
ATOM   3247  C   GLU A 419     -10.719  15.969   4.824  1.00 40.62           C  
ATOM   3248  CB  GLU A 419     -10.656  13.781   6.043  1.00 40.62           C  
ATOM   3249  O   GLU A 419     -10.672  15.828   3.600  1.00 40.62           O  
ATOM   3250  CG  GLU A 419     -10.523  12.711   4.961  1.00 40.62           C  
ATOM   3251  CD  GLU A 419     -11.234  11.414   5.309  1.00 40.62           C  
ATOM   3252  OE1 GLU A 419     -11.148  10.445   4.523  1.00 40.62           O  
ATOM   3253  OE2 GLU A 419     -11.891  11.367   6.371  1.00 40.62           O  
ATOM   3254  N   GLY A 420     -10.344  17.156   4.391  1.00 44.06           N  
ATOM   3255  CA  GLY A 420     -10.781  17.703   3.121  1.00 44.06           C  
ATOM   3256  C   GLY A 420      -9.836  18.766   2.572  1.00 44.06           C  
ATOM   3257  O   GLY A 420      -9.570  18.797   1.369  1.00 44.06           O  
ATOM   3258  N   ARG A 421      -9.008  19.453   3.355  1.00 40.62           N  
ATOM   3259  CA  ARG A 421      -7.961  20.406   3.006  1.00 40.62           C  
ATOM   3260  C   ARG A 421      -6.586  19.734   3.023  1.00 40.62           C  
ATOM   3261  CB  ARG A 421      -7.977  21.594   3.965  1.00 40.62           C  
ATOM   3262  O   ARG A 421      -5.730  20.047   2.193  1.00 40.62           O  
ATOM   3263  CG  ARG A 421      -9.141  22.547   3.742  1.00 40.62           C  
ATOM   3264  CD  ARG A 421      -9.141  23.688   4.758  1.00 40.62           C  
ATOM   3265  NE  ARG A 421      -8.023  24.609   4.543  1.00 40.62           N  
ATOM   3266  NH1 ARG A 421      -8.477  25.922   6.383  1.00 40.62           N  
ATOM   3267  NH2 ARG A 421      -6.691  26.406   5.031  1.00 40.62           N  
ATOM   3268  CZ  ARG A 421      -7.734  25.641   5.320  1.00 40.62           C  
ATOM   3269  N   VAL A 422      -6.465  18.688   3.523  1.00 47.03           N  
ATOM   3270  CA  VAL A 422      -5.227  17.938   3.725  1.00 47.03           C  
ATOM   3271  C   VAL A 422      -5.109  16.844   2.668  1.00 47.03           C  
ATOM   3272  CB  VAL A 422      -5.160  17.312   5.141  1.00 47.03           C  
ATOM   3273  O   VAL A 422      -4.012  16.547   2.188  1.00 47.03           O  
ATOM   3274  CG1 VAL A 422      -3.934  16.422   5.281  1.00 47.03           C  
ATOM   3275  CG2 VAL A 422      -5.141  18.422   6.199  1.00 47.03           C  
ATOM   3276  N   GLN A 423      -6.301  16.359   2.115  1.00 42.16           N  
ATOM   3277  CA  GLN A 423      -6.301  15.398   1.017  1.00 42.16           C  
ATOM   3278  C   GLN A 423      -5.789  16.031  -0.272  1.00 42.16           C  
ATOM   3279  CB  GLN A 423      -7.703  14.828   0.799  1.00 42.16           C  
ATOM   3280  O   GLN A 423      -5.035  15.414  -1.021  1.00 42.16           O  
ATOM   3281  CG  GLN A 423      -8.117  13.805   1.843  1.00 42.16           C  
ATOM   3282  CD  GLN A 423      -9.523  13.273   1.618  1.00 42.16           C  
ATOM   3283  NE2 GLN A 423      -9.883  12.219   2.342  1.00 42.16           N  
ATOM   3284  OE1 GLN A 423     -10.281  13.805   0.802  1.00 42.16           O  
ATOM   3285  N   ASP A 424      -6.211  17.328  -0.495  1.00 46.34           N  
ATOM   3286  CA  ASP A 424      -5.734  18.109  -1.630  1.00 46.34           C  
ATOM   3287  C   ASP A 424      -4.258  18.469  -1.466  1.00 46.34           C  
ATOM   3288  CB  ASP A 424      -6.566  19.375  -1.797  1.00 46.34           C  
ATOM   3289  O   ASP A 424      -3.490  18.422  -2.430  1.00 46.34           O  
ATOM   3290  CG  ASP A 424      -7.957  19.109  -2.346  1.00 46.34           C  
ATOM   3291  OD1 ASP A 424      -8.195  18.016  -2.898  1.00 46.34           O  
ATOM   3292  OD2 ASP A 424      -8.828  20.000  -2.225  1.00 46.34           O  
ATOM   3293  N   LEU A 425      -3.852  18.797  -0.263  1.00 42.69           N  
ATOM   3294  CA  LEU A 425      -2.463  19.078   0.084  1.00 42.69           C  
ATOM   3295  C   LEU A 425      -1.609  17.828   0.001  1.00 42.69           C  
ATOM   3296  CB  LEU A 425      -2.375  19.688   1.490  1.00 42.69           C  
ATOM   3297  O   LEU A 425      -0.459  17.875  -0.441  1.00 42.69           O  
ATOM   3298  CG  LEU A 425      -1.076  20.406   1.837  1.00 42.69           C  
ATOM   3299  CD1 LEU A 425      -0.997  21.734   1.091  1.00 42.69           C  
ATOM   3300  CD2 LEU A 425      -0.972  20.625   3.342  1.00 42.69           C  
ATOM   3301  N   GLU A 426      -2.088  16.734   0.402  1.00 49.94           N  
ATOM   3302  CA  GLU A 426      -1.462  15.422   0.249  1.00 49.94           C  
ATOM   3303  C   GLU A 426      -1.227  15.094  -1.222  1.00 49.94           C  
ATOM   3304  CB  GLU A 426      -2.320  14.336   0.902  1.00 49.94           C  
ATOM   3305  O   GLU A 426      -0.158  14.602  -1.590  1.00 49.94           O  
ATOM   3306  CG  GLU A 426      -1.682  12.961   0.884  1.00 49.94           C  
ATOM   3307  CD  GLU A 426      -2.627  11.852   1.330  1.00 49.94           C  
ATOM   3308  OE1 GLU A 426      -2.256  10.664   1.238  1.00 49.94           O  
ATOM   3309  OE2 GLU A 426      -3.750  12.180   1.774  1.00 49.94           O  
ATOM   3310  N   LYS A 427      -2.268  15.242  -1.998  1.00 54.72           N  
ATOM   3311  CA  LYS A 427      -2.150  15.008  -3.434  1.00 54.72           C  
ATOM   3312  C   LYS A 427      -1.103  15.922  -4.059  1.00 54.72           C  
ATOM   3313  CB  LYS A 427      -3.500  15.211  -4.125  1.00 54.72           C  
ATOM   3314  O   LYS A 427      -0.308  15.492  -4.895  1.00 54.72           O  
ATOM   3315  CG  LYS A 427      -3.512  14.805  -5.590  1.00 54.72           C  
ATOM   3316  CD  LYS A 427      -4.895  14.977  -6.207  1.00 54.72           C  
ATOM   3317  CE  LYS A 427      -4.887  14.656  -7.695  1.00 54.72           C  
ATOM   3318  NZ  LYS A 427      -6.234  14.852  -8.312  1.00 54.72           N  
ATOM   3319  N   TYR A 428      -1.146  17.203  -3.625  1.00 58.56           N  
ATOM   3320  CA  TYR A 428      -0.187  18.188  -4.105  1.00 58.56           C  
ATOM   3321  C   TYR A 428       1.225  17.859  -3.639  1.00 58.56           C  
ATOM   3322  CB  TYR A 428      -0.575  19.594  -3.623  1.00 58.56           C  
ATOM   3323  O   TYR A 428       2.174  17.906  -4.426  1.00 58.56           O  
ATOM   3324  CG  TYR A 428       0.336  20.688  -4.133  1.00 58.56           C  
ATOM   3325  CD1 TYR A 428       1.364  21.188  -3.336  1.00 58.56           C  
ATOM   3326  CD2 TYR A 428       0.170  21.219  -5.406  1.00 58.56           C  
ATOM   3327  CE1 TYR A 428       2.205  22.188  -3.801  1.00 58.56           C  
ATOM   3328  CE2 TYR A 428       1.005  22.219  -5.879  1.00 58.56           C  
ATOM   3329  OH  TYR A 428       2.848  23.703  -5.535  1.00 58.56           O  
ATOM   3330  CZ  TYR A 428       2.018  22.703  -5.070  1.00 58.56           C  
ATOM   3331  N   VAL A 429       1.453  17.547  -2.389  1.00 65.94           N  
ATOM   3332  CA  VAL A 429       2.742  17.203  -1.799  1.00 65.94           C  
ATOM   3333  C   VAL A 429       3.279  15.922  -2.434  1.00 65.94           C  
ATOM   3334  CB  VAL A 429       2.639  17.031  -0.266  1.00 65.94           C  
ATOM   3335  O   VAL A 429       4.457  15.852  -2.799  1.00 65.94           O  
ATOM   3336  CG1 VAL A 429       3.936  16.469   0.303  1.00 65.94           C  
ATOM   3337  CG2 VAL A 429       2.307  18.375   0.395  1.00 65.94           C  
ATOM   3338  N   GLU A 430       2.383  14.914  -2.566  1.00 67.62           N  
ATOM   3339  CA  GLU A 430       2.775  13.656  -3.199  1.00 67.62           C  
ATOM   3340  C   GLU A 430       3.180  13.875  -4.652  1.00 67.62           C  
ATOM   3341  CB  GLU A 430       1.638  12.641  -3.115  1.00 67.62           C  
ATOM   3342  O   GLU A 430       4.160  13.297  -5.125  1.00 67.62           O  
ATOM   3343  CG  GLU A 430       1.449  12.039  -1.729  1.00 67.62           C  
ATOM   3344  CD  GLU A 430       2.662  11.266  -1.241  1.00 67.62           C  
ATOM   3345  OE1 GLU A 430       2.939  11.281  -0.020  1.00 67.62           O  
ATOM   3346  OE2 GLU A 430       3.342  10.641  -2.086  1.00 67.62           O  
ATOM   3347  N   ASP A 431       2.443  14.703  -5.297  1.00 70.69           N  
ATOM   3348  CA  ASP A 431       2.725  15.031  -6.688  1.00 70.69           C  
ATOM   3349  C   ASP A 431       4.043  15.789  -6.820  1.00 70.69           C  
ATOM   3350  CB  ASP A 431       1.583  15.859  -7.281  1.00 70.69           C  
ATOM   3351  O   ASP A 431       4.828  15.531  -7.734  1.00 70.69           O  
ATOM   3352  CG  ASP A 431       0.405  15.016  -7.730  1.00 70.69           C  
ATOM   3353  OD1 ASP A 431       0.505  13.766  -7.703  1.00 70.69           O  
ATOM   3354  OD2 ASP A 431      -0.633  15.594  -8.109  1.00 70.69           O  
ATOM   3355  N   THR A 432       4.266  16.734  -5.973  1.00 72.62           N  
ATOM   3356  CA  THR A 432       5.508  17.500  -5.973  1.00 72.62           C  
ATOM   3357  C   THR A 432       6.699  16.594  -5.664  1.00 72.62           C  
ATOM   3358  CB  THR A 432       5.457  18.641  -4.953  1.00 72.62           C  
ATOM   3359  O   THR A 432       7.766  16.734  -6.258  1.00 72.62           O  
ATOM   3360  CG2 THR A 432       6.699  19.531  -5.051  1.00 72.62           C  
ATOM   3361  OG1 THR A 432       4.297  19.453  -5.211  1.00 72.62           O  
ATOM   3362  N   LYS A 433       6.574  15.734  -4.754  1.00 75.06           N  
ATOM   3363  CA  LYS A 433       7.609  14.758  -4.422  1.00 75.06           C  
ATOM   3364  C   LYS A 433       7.965  13.906  -5.633  1.00 75.06           C  
ATOM   3365  CB  LYS A 433       7.156  13.867  -3.262  1.00 75.06           C  
ATOM   3366  O   LYS A 433       9.148  13.680  -5.914  1.00 75.06           O  
ATOM   3367  CG  LYS A 433       8.227  12.906  -2.766  1.00 75.06           C  
ATOM   3368  CD  LYS A 433       7.723  12.055  -1.610  1.00 75.06           C  
ATOM   3369  CE  LYS A 433       8.719  10.961  -1.242  1.00 75.06           C  
ATOM   3370  NZ  LYS A 433       8.211  10.109  -0.129  1.00 75.06           N  
ATOM   3371  N   ILE A 434       6.934  13.438  -6.242  1.00 81.62           N  
ATOM   3372  CA  ILE A 434       7.117  12.602  -7.422  1.00 81.62           C  
ATOM   3373  C   ILE A 434       7.812  13.398  -8.516  1.00 81.62           C  
ATOM   3374  CB  ILE A 434       5.770  12.039  -7.938  1.00 81.62           C  
ATOM   3375  O   ILE A 434       8.711  12.891  -9.195  1.00 81.62           O  
ATOM   3376  CG1 ILE A 434       5.191  11.031  -6.938  1.00 81.62           C  
ATOM   3377  CG2 ILE A 434       5.938  11.406  -9.320  1.00 81.62           C  
ATOM   3378  CD1 ILE A 434       3.777  10.570  -7.266  1.00 81.62           C  
ATOM   3379  N   ASP A 435       7.398  14.633  -8.711  1.00 80.69           N  
ATOM   3380  CA  ASP A 435       8.016  15.516  -9.688  1.00 80.69           C  
ATOM   3381  C   ASP A 435       9.500  15.734  -9.375  1.00 80.69           C  
ATOM   3382  CB  ASP A 435       7.293  16.859  -9.734  1.00 80.69           C  
ATOM   3383  O   ASP A 435      10.344  15.680 -10.273  1.00 80.69           O  
ATOM   3384  CG  ASP A 435       5.965  16.797 -10.477  1.00 80.69           C  
ATOM   3385  OD1 ASP A 435       5.738  15.828 -11.234  1.00 80.69           O  
ATOM   3386  OD2 ASP A 435       5.141  17.719 -10.297  1.00 80.69           O  
ATOM   3387  N   LEU A 436       9.773  16.031  -8.211  1.00 73.88           N  
ATOM   3388  CA  LEU A 436      11.148  16.266  -7.777  1.00 73.88           C  
ATOM   3389  C   LEU A 436      12.008  15.023  -8.000  1.00 73.88           C  
ATOM   3390  CB  LEU A 436      11.188  16.672  -6.301  1.00 73.88           C  
ATOM   3391  O   LEU A 436      13.117  15.117  -8.523  1.00 73.88           O  
ATOM   3392  CG  LEU A 436      12.555  17.047  -5.734  1.00 73.88           C  
ATOM   3393  CD1 LEU A 436      13.086  18.297  -6.414  1.00 73.88           C  
ATOM   3394  CD2 LEU A 436      12.477  17.234  -4.227  1.00 73.88           C  
ATOM   3395  N   TRP A 437      11.438  13.914  -7.562  1.00 78.88           N  
ATOM   3396  CA  TRP A 437      12.180  12.664  -7.711  1.00 78.88           C  
ATOM   3397  C   TRP A 437      12.391  12.328  -9.188  1.00 78.88           C  
ATOM   3398  CB  TRP A 437      11.438  11.516  -7.016  1.00 78.88           C  
ATOM   3399  O   TRP A 437      13.461  11.859  -9.570  1.00 78.88           O  
ATOM   3400  CG  TRP A 437      12.070  10.172  -7.227  1.00 78.88           C  
ATOM   3401  CD1 TRP A 437      11.570   9.141  -7.965  1.00 78.88           C  
ATOM   3402  CD2 TRP A 437      13.312   9.719  -6.684  1.00 78.88           C  
ATOM   3403  CE2 TRP A 437      13.508   8.398  -7.137  1.00 78.88           C  
ATOM   3404  CE3 TRP A 437      14.289  10.305  -5.859  1.00 78.88           C  
ATOM   3405  NE1 TRP A 437      12.438   8.062  -7.914  1.00 78.88           N  
ATOM   3406  CH2 TRP A 437      15.570   8.242  -5.984  1.00 78.88           C  
ATOM   3407  CZ2 TRP A 437      14.641   7.648  -6.793  1.00 78.88           C  
ATOM   3408  CZ3 TRP A 437      15.406   9.555  -5.516  1.00 78.88           C  
ATOM   3409  N   SER A 438      11.352  12.477  -9.945  1.00 84.00           N  
ATOM   3410  CA  SER A 438      11.422  12.219 -11.375  1.00 84.00           C  
ATOM   3411  C   SER A 438      12.492  13.078 -12.047  1.00 84.00           C  
ATOM   3412  CB  SER A 438      10.062  12.469 -12.031  1.00 84.00           C  
ATOM   3413  O   SER A 438      13.242  12.594 -12.891  1.00 84.00           O  
ATOM   3414  OG  SER A 438       9.086  11.578 -11.531  1.00 84.00           O  
ATOM   3415  N   TYR A 439      12.617  14.305 -11.680  1.00 80.44           N  
ATOM   3416  CA  TYR A 439      13.641  15.211 -12.195  1.00 80.44           C  
ATOM   3417  C   TYR A 439      15.031  14.758 -11.758  1.00 80.44           C  
ATOM   3418  CB  TYR A 439      13.383  16.641 -11.719  1.00 80.44           C  
ATOM   3419  O   TYR A 439      15.977  14.789 -12.555  1.00 80.44           O  
ATOM   3420  CG  TYR A 439      12.344  17.375 -12.531  1.00 80.44           C  
ATOM   3421  CD1 TYR A 439      12.547  17.641 -13.883  1.00 80.44           C  
ATOM   3422  CD2 TYR A 439      11.148  17.797 -11.953  1.00 80.44           C  
ATOM   3423  CE1 TYR A 439      11.594  18.312 -14.641  1.00 80.44           C  
ATOM   3424  CE2 TYR A 439      10.188  18.469 -12.695  1.00 80.44           C  
ATOM   3425  OH  TYR A 439       9.469  19.391 -14.773  1.00 80.44           O  
ATOM   3426  CZ  TYR A 439      10.414  18.719 -14.039  1.00 80.44           C  
ATOM   3427  N   ASN A 440      15.188  14.430 -10.492  1.00 77.81           N  
ATOM   3428  CA  ASN A 440      16.469  13.945  -9.969  1.00 77.81           C  
ATOM   3429  C   ASN A 440      16.922  12.688 -10.695  1.00 77.81           C  
ATOM   3430  CB  ASN A 440      16.375  13.688  -8.469  1.00 77.81           C  
ATOM   3431  O   ASN A 440      18.109  12.523 -10.969  1.00 77.81           O  
ATOM   3432  CG  ASN A 440      16.344  14.969  -7.652  1.00 77.81           C  
ATOM   3433  ND2 ASN A 440      15.984  14.852  -6.379  1.00 77.81           N  
ATOM   3434  OD1 ASN A 440      16.656  16.047  -8.164  1.00 77.81           O  
ATOM   3435  N   ALA A 441      15.977  11.828 -10.891  1.00 79.25           N  
ATOM   3436  CA  ALA A 441      16.281  10.602 -11.617  1.00 79.25           C  
ATOM   3437  C   ALA A 441      16.781  10.906 -13.031  1.00 79.25           C  
ATOM   3438  CB  ALA A 441      15.062   9.688 -11.672  1.00 79.25           C  
ATOM   3439  O   ALA A 441      17.766  10.320 -13.484  1.00 79.25           O  
ATOM   3440  N   GLU A 442      16.062  11.789 -13.719  1.00 83.25           N  
ATOM   3441  CA  GLU A 442      16.453  12.227 -15.055  1.00 83.25           C  
ATOM   3442  C   GLU A 442      17.844  12.844 -15.047  1.00 83.25           C  
ATOM   3443  CB  GLU A 442      15.438  13.219 -15.625  1.00 83.25           C  
ATOM   3444  O   GLU A 442      18.656  12.570 -15.938  1.00 83.25           O  
ATOM   3445  CG  GLU A 442      15.680  13.594 -17.078  1.00 83.25           C  
ATOM   3446  CD  GLU A 442      14.656  14.578 -17.625  1.00 83.25           C  
ATOM   3447  OE1 GLU A 442      14.789  15.000 -18.797  1.00 83.25           O  
ATOM   3448  OE2 GLU A 442      13.719  14.930 -16.875  1.00 83.25           O  
ATOM   3449  N   LEU A 443      18.094  13.703 -14.148  1.00 80.81           N  
ATOM   3450  CA  LEU A 443      19.375  14.367 -14.000  1.00 80.81           C  
ATOM   3451  C   LEU A 443      20.484  13.344 -13.750  1.00 80.81           C  
ATOM   3452  CB  LEU A 443      19.328  15.383 -12.852  1.00 80.81           C  
ATOM   3453  O   LEU A 443      21.562  13.445 -14.328  1.00 80.81           O  
ATOM   3454  CG  LEU A 443      20.625  16.156 -12.578  1.00 80.81           C  
ATOM   3455  CD1 LEU A 443      21.047  16.938 -13.805  1.00 80.81           C  
ATOM   3456  CD2 LEU A 443      20.453  17.062 -11.375  1.00 80.81           C  
ATOM   3457  N   LEU A 444      20.281  12.492 -12.836  1.00 76.50           N  
ATOM   3458  CA  LEU A 444      21.234  11.445 -12.523  1.00 76.50           C  
ATOM   3459  C   LEU A 444      21.625  10.648 -13.766  1.00 76.50           C  
ATOM   3460  CB  LEU A 444      20.672  10.500 -11.461  1.00 76.50           C  
ATOM   3461  O   LEU A 444      22.797  10.414 -14.023  1.00 76.50           O  
ATOM   3462  CG  LEU A 444      21.578   9.359 -11.008  1.00 76.50           C  
ATOM   3463  CD1 LEU A 444      22.781   9.906 -10.234  1.00 76.50           C  
ATOM   3464  CD2 LEU A 444      20.797   8.359 -10.156  1.00 76.50           C  
ATOM   3465  N   VAL A 445      20.625  10.219 -14.500  1.00 79.62           N  
ATOM   3466  CA  VAL A 445      20.844   9.445 -15.719  1.00 79.62           C  
ATOM   3467  C   VAL A 445      21.594  10.297 -16.734  1.00 79.62           C  
ATOM   3468  CB  VAL A 445      19.500   8.953 -16.328  1.00 79.62           C  
ATOM   3469  O   VAL A 445      22.531   9.812 -17.391  1.00 79.62           O  
ATOM   3470  CG1 VAL A 445      19.734   8.320 -17.688  1.00 79.62           C  
ATOM   3471  CG2 VAL A 445      18.828   7.961 -15.383  1.00 79.62           C  
ATOM   3472  N   ALA A 446      21.250  11.516 -16.891  1.00 80.94           N  
ATOM   3473  CA  ALA A 446      21.891  12.438 -17.812  1.00 80.94           C  
ATOM   3474  C   ALA A 446      23.359  12.641 -17.453  1.00 80.94           C  
ATOM   3475  CB  ALA A 446      21.156  13.781 -17.828  1.00 80.94           C  
ATOM   3476  O   ALA A 446      24.219  12.680 -18.344  1.00 80.94           O  
ATOM   3477  N   LEU A 447      23.656  12.805 -16.219  1.00 72.81           N  
ATOM   3478  CA  LEU A 447      25.031  12.969 -15.734  1.00 72.81           C  
ATOM   3479  C   LEU A 447      25.859  11.727 -16.047  1.00 72.81           C  
ATOM   3480  CB  LEU A 447      25.047  13.242 -14.234  1.00 72.81           C  
ATOM   3481  O   LEU A 447      27.000  11.844 -16.484  1.00 72.81           O  
ATOM   3482  CG  LEU A 447      24.656  14.664 -13.797  1.00 72.81           C  
ATOM   3483  CD1 LEU A 447      24.469  14.719 -12.289  1.00 72.81           C  
ATOM   3484  CD2 LEU A 447      25.719  15.656 -14.250  1.00 72.81           C  
ATOM   3485  N   GLU A 448      25.266  10.570 -15.742  1.00 75.94           N  
ATOM   3486  CA  GLU A 448      25.953   9.305 -16.016  1.00 75.94           C  
ATOM   3487  C   GLU A 448      26.203   9.117 -17.516  1.00 75.94           C  
ATOM   3488  CB  GLU A 448      25.156   8.125 -15.461  1.00 75.94           C  
ATOM   3489  O   GLU A 448      27.250   8.625 -17.922  1.00 75.94           O  
ATOM   3490  CG  GLU A 448      25.188   8.016 -13.945  1.00 75.94           C  
ATOM   3491  CD  GLU A 448      26.578   7.723 -13.398  1.00 75.94           C  
ATOM   3492  OE1 GLU A 448      26.781   7.828 -12.172  1.00 75.94           O  
ATOM   3493  OE2 GLU A 448      27.469   7.383 -14.211  1.00 75.94           O  
ATOM   3494  N   ASN A 449      25.234   9.430 -18.344  1.00 80.38           N  
ATOM   3495  CA  ASN A 449      25.375   9.352 -19.781  1.00 80.38           C  
ATOM   3496  C   ASN A 449      26.500  10.250 -20.297  1.00 80.38           C  
ATOM   3497  CB  ASN A 449      24.047   9.719 -20.469  1.00 80.38           C  
ATOM   3498  O   ASN A 449      27.281   9.844 -21.156  1.00 80.38           O  
ATOM   3499  CG  ASN A 449      23.047   8.594 -20.422  1.00 80.38           C  
ATOM   3500  ND2 ASN A 449      21.781   8.922 -20.672  1.00 80.38           N  
ATOM   3501  OD1 ASN A 449      23.391   7.438 -20.172  1.00 80.38           O  
ATOM   3502  N   GLN A 450      26.500  11.523 -19.781  1.00 74.25           N  
ATOM   3503  CA  GLN A 450      27.562  12.453 -20.188  1.00 74.25           C  
ATOM   3504  C   GLN A 450      28.938  11.898 -19.828  1.00 74.25           C  
ATOM   3505  CB  GLN A 450      27.344  13.812 -19.516  1.00 74.25           C  
ATOM   3506  O   GLN A 450      29.859  11.953 -20.641  1.00 74.25           O  
ATOM   3507  CG  GLN A 450      28.359  14.867 -19.938  1.00 74.25           C  
ATOM   3508  CD  GLN A 450      28.125  15.383 -21.344  1.00 74.25           C  
ATOM   3509  NE2 GLN A 450      29.188  15.719 -22.047  1.00 74.25           N  
ATOM   3510  OE1 GLN A 450      26.969  15.484 -21.797  1.00 74.25           O  
ATOM   3511  N   HIS A 451      28.984  11.492 -18.594  1.00 71.06           N  
ATOM   3512  CA  HIS A 451      30.250  10.930 -18.094  1.00 71.06           C  
ATOM   3513  C   HIS A 451      30.688   9.734 -18.922  1.00 71.06           C  
ATOM   3514  CB  HIS A 451      30.109  10.531 -16.625  1.00 71.06           C  
ATOM   3515  O   HIS A 451      31.844   9.633 -19.328  1.00 71.06           O  
ATOM   3516  CG  HIS A 451      31.344   9.914 -16.062  1.00 71.06           C  
ATOM   3517  CD2 HIS A 451      32.469  10.477 -15.539  1.00 71.06           C  
ATOM   3518  ND1 HIS A 451      31.531   8.547 -15.977  1.00 71.06           N  
ATOM   3519  CE1 HIS A 451      32.719   8.297 -15.438  1.00 71.06           C  
ATOM   3520  NE2 HIS A 451      33.312   9.453 -15.164  1.00 71.06           N  
ATOM   3521  N   THR A 452      29.859   8.773 -19.156  1.00 68.31           N  
ATOM   3522  CA  THR A 452      30.125   7.535 -19.875  1.00 68.31           C  
ATOM   3523  C   THR A 452      30.500   7.828 -21.328  1.00 68.31           C  
ATOM   3524  CB  THR A 452      28.922   6.586 -19.828  1.00 68.31           C  
ATOM   3525  O   THR A 452      31.469   7.266 -21.844  1.00 68.31           O  
ATOM   3526  CG2 THR A 452      29.219   5.273 -20.547  1.00 68.31           C  
ATOM   3527  OG1 THR A 452      28.594   6.305 -18.469  1.00 68.31           O  
ATOM   3528  N   ILE A 453      29.844   8.680 -21.938  1.00 73.62           N  
ATOM   3529  CA  ILE A 453      30.031   9.008 -23.344  1.00 73.62           C  
ATOM   3530  C   ILE A 453      31.344   9.781 -23.516  1.00 73.62           C  
ATOM   3531  CB  ILE A 453      28.844   9.820 -23.906  1.00 73.62           C  
ATOM   3532  O   ILE A 453      32.125   9.469 -24.406  1.00 73.62           O  
ATOM   3533  CG1 ILE A 453      27.562   8.977 -23.891  1.00 73.62           C  
ATOM   3534  CG2 ILE A 453      29.156  10.328 -25.312  1.00 73.62           C  
ATOM   3535  CD1 ILE A 453      26.297   9.766 -24.203  1.00 73.62           C  
ATOM   3536  N   ASP A 454      31.484  10.859 -22.734  1.00 70.50           N  
ATOM   3537  CA  ASP A 454      32.656  11.711 -22.828  1.00 70.50           C  
ATOM   3538  C   ASP A 454      33.938  10.930 -22.516  1.00 70.50           C  
ATOM   3539  CB  ASP A 454      32.531  12.914 -21.891  1.00 70.50           C  
ATOM   3540  O   ASP A 454      34.969  11.102 -23.188  1.00 70.50           O  
ATOM   3541  CG  ASP A 454      31.547  13.953 -22.375  1.00 70.50           C  
ATOM   3542  OD1 ASP A 454      31.141  13.898 -23.562  1.00 70.50           O  
ATOM   3543  OD2 ASP A 454      31.188  14.844 -21.578  1.00 70.50           O  
ATOM   3544  N   LEU A 455      33.844  10.156 -21.578  1.00 66.06           N  
ATOM   3545  CA  LEU A 455      35.000   9.352 -21.172  1.00 66.06           C  
ATOM   3546  C   LEU A 455      35.312   8.305 -22.219  1.00 66.06           C  
ATOM   3547  CB  LEU A 455      34.719   8.664 -19.828  1.00 66.06           C  
ATOM   3548  O   LEU A 455      36.500   8.133 -22.594  1.00 66.06           O  
ATOM   3549  CG  LEU A 455      35.875   7.852 -19.234  1.00 66.06           C  
ATOM   3550  CD1 LEU A 455      37.031   8.766 -18.875  1.00 66.06           C  
ATOM   3551  CD2 LEU A 455      35.406   7.082 -18.000  1.00 66.06           C  
ATOM   3552  N   THR A 456      34.344   7.578 -22.672  1.00 66.44           N  
ATOM   3553  CA  THR A 456      34.531   6.523 -23.672  1.00 66.44           C  
ATOM   3554  C   THR A 456      35.031   7.102 -24.984  1.00 66.44           C  
ATOM   3555  CB  THR A 456      33.188   5.766 -23.906  1.00 66.44           C  
ATOM   3556  O   THR A 456      35.906   6.523 -25.625  1.00 66.44           O  
ATOM   3557  CG2 THR A 456      32.812   4.941 -22.672  1.00 66.44           C  
ATOM   3558  OG1 THR A 456      32.156   6.707 -24.172  1.00 66.44           O  
ATOM   3559  N   ASP A 457      34.500   8.125 -25.344  1.00 68.12           N  
ATOM   3560  CA  ASP A 457      34.875   8.805 -26.594  1.00 68.12           C  
ATOM   3561  C   ASP A 457      36.312   9.328 -26.531  1.00 68.12           C  
ATOM   3562  CB  ASP A 457      33.906   9.953 -26.875  1.00 68.12           C  
ATOM   3563  O   ASP A 457      37.062   9.219 -27.516  1.00 68.12           O  
ATOM   3564  CG  ASP A 457      32.625   9.492 -27.562  1.00 68.12           C  
ATOM   3565  OD1 ASP A 457      32.500   8.281 -27.844  1.00 68.12           O  
ATOM   3566  OD2 ASP A 457      31.750  10.352 -27.812  1.00 68.12           O  
ATOM   3567  N   SER A 458      36.719   9.906 -25.438  1.00 67.88           N  
ATOM   3568  CA  SER A 458      38.062  10.430 -25.250  1.00 67.88           C  
ATOM   3569  C   SER A 458      39.094   9.320 -25.312  1.00 67.88           C  
ATOM   3570  CB  SER A 458      38.188  11.180 -23.922  1.00 67.88           C  
ATOM   3571  O   SER A 458      40.156   9.469 -25.953  1.00 67.88           O  
ATOM   3572  OG  SER A 458      39.500  11.578 -23.672  1.00 67.88           O  
ATOM   3573  N   GLU A 459      38.969   8.250 -24.641  1.00 67.94           N  
ATOM   3574  CA  GLU A 459      39.875   7.109 -24.609  1.00 67.94           C  
ATOM   3575  C   GLU A 459      39.969   6.438 -25.984  1.00 67.94           C  
ATOM   3576  CB  GLU A 459      39.438   6.098 -23.547  1.00 67.94           C  
ATOM   3577  O   GLU A 459      41.031   6.031 -26.422  1.00 67.94           O  
ATOM   3578  CG  GLU A 459      39.719   6.551 -22.125  1.00 67.94           C  
ATOM   3579  CD  GLU A 459      39.344   5.508 -21.078  1.00 67.94           C  
ATOM   3580  OE1 GLU A 459      39.594   5.723 -19.875  1.00 67.94           O  
ATOM   3581  OE2 GLU A 459      38.750   4.465 -21.469  1.00 67.94           O  
ATOM   3582  N   MET A 460      38.875   6.340 -26.500  1.00 70.94           N  
ATOM   3583  CA  MET A 460      38.812   5.723 -27.828  1.00 70.94           C  
ATOM   3584  C   MET A 460      39.500   6.594 -28.859  1.00 70.94           C  
ATOM   3585  CB  MET A 460      37.344   5.484 -28.250  1.00 70.94           C  
ATOM   3586  O   MET A 460      40.188   6.078 -29.766  1.00 70.94           O  
ATOM   3587  CG  MET A 460      36.688   4.320 -27.531  1.00 70.94           C  
ATOM   3588  SD  MET A 460      37.688   2.773 -27.641  1.00 70.94           S  
ATOM   3589  CE  MET A 460      37.656   2.508 -29.438  1.00 70.94           C  
ATOM   3590  N   ASN A 461      39.312   7.836 -28.766  1.00 71.56           N  
ATOM   3591  CA  ASN A 461      40.000   8.773 -29.656  1.00 71.56           C  
ATOM   3592  C   ASN A 461      41.500   8.695 -29.500  1.00 71.56           C  
ATOM   3593  CB  ASN A 461      39.500  10.203 -29.391  1.00 71.56           C  
ATOM   3594  O   ASN A 461      42.219   8.758 -30.484  1.00 71.56           O  
ATOM   3595  CG  ASN A 461      38.156  10.484 -30.031  1.00 71.56           C  
ATOM   3596  ND2 ASN A 461      37.469  11.516 -29.547  1.00 71.56           N  
ATOM   3597  OD1 ASN A 461      37.719   9.773 -30.938  1.00 71.56           O  
ATOM   3598  N   LYS A 462      41.938   8.594 -28.312  1.00 75.31           N  
ATOM   3599  CA  LYS A 462      43.375   8.430 -28.031  1.00 75.31           C  
ATOM   3600  C   LYS A 462      43.906   7.152 -28.656  1.00 75.31           C  
ATOM   3601  CB  LYS A 462      43.625   8.422 -26.516  1.00 75.31           C  
ATOM   3602  O   LYS A 462      45.000   7.156 -29.250  1.00 75.31           O  
ATOM   3603  CG  LYS A 462      43.594   9.797 -25.875  1.00 75.31           C  
ATOM   3604  CD  LYS A 462      43.875   9.727 -24.391  1.00 75.31           C  
ATOM   3605  CE  LYS A 462      43.719  11.086 -23.719  1.00 75.31           C  
ATOM   3606  NZ  LYS A 462      43.969  11.008 -22.234  1.00 75.31           N  
ATOM   3607  N   LEU A 463      43.156   6.102 -28.406  1.00 77.75           N  
ATOM   3608  CA  LEU A 463      43.500   4.809 -28.984  1.00 77.75           C  
ATOM   3609  C   LEU A 463      43.531   4.879 -30.500  1.00 77.75           C  
ATOM   3610  CB  LEU A 463      42.531   3.727 -28.516  1.00 77.75           C  
ATOM   3611  O   LEU A 463      44.406   4.316 -31.156  1.00 77.75           O  
ATOM   3612  CG  LEU A 463      42.812   2.301 -28.984  1.00 77.75           C  
ATOM   3613  CD1 LEU A 463      44.188   1.854 -28.500  1.00 77.75           C  
ATOM   3614  CD2 LEU A 463      41.719   1.345 -28.500  1.00 77.75           C  
ATOM   3615  N   PHE A 464      42.469   5.512 -31.016  1.00 77.19           N  
ATOM   3616  CA  PHE A 464      42.344   5.668 -32.469  1.00 77.19           C  
ATOM   3617  C   PHE A 464      43.562   6.430 -33.031  1.00 77.19           C  
ATOM   3618  CB  PHE A 464      41.062   6.395 -32.844  1.00 77.19           C  
ATOM   3619  O   PHE A 464      44.156   6.020 -34.031  1.00 77.19           O  
ATOM   3620  CG  PHE A 464      40.781   6.422 -34.312  1.00 77.19           C  
ATOM   3621  CD1 PHE A 464      41.156   7.504 -35.094  1.00 77.19           C  
ATOM   3622  CD2 PHE A 464      40.125   5.359 -34.906  1.00 77.19           C  
ATOM   3623  CE1 PHE A 464      40.906   7.527 -36.469  1.00 77.19           C  
ATOM   3624  CE2 PHE A 464      39.844   5.379 -36.281  1.00 77.19           C  
ATOM   3625  CZ  PHE A 464      40.250   6.465 -37.062  1.00 77.19           C  
ATOM   3626  N   GLU A 465      43.906   7.570 -32.406  1.00 80.44           N  
ATOM   3627  CA  GLU A 465      45.062   8.398 -32.812  1.00 80.44           C  
ATOM   3628  C   GLU A 465      46.375   7.633 -32.688  1.00 80.44           C  
ATOM   3629  CB  GLU A 465      45.094   9.680 -31.984  1.00 80.44           C  
ATOM   3630  O   GLU A 465      47.219   7.734 -33.562  1.00 80.44           O  
ATOM   3631  CG  GLU A 465      44.062  10.719 -32.375  1.00 80.44           C  
ATOM   3632  CD  GLU A 465      44.156  11.133 -33.844  1.00 80.44           C  
ATOM   3633  OE1 GLU A 465      43.094  11.375 -34.469  1.00 80.44           O  
ATOM   3634  OE2 GLU A 465      45.281  11.211 -34.344  1.00 80.44           O  
ATOM   3635  N   LYS A 466      46.500   6.930 -31.641  1.00 83.25           N  
ATOM   3636  CA  LYS A 466      47.688   6.113 -31.406  1.00 83.25           C  
ATOM   3637  C   LYS A 466      47.812   5.035 -32.500  1.00 83.25           C  
ATOM   3638  CB  LYS A 466      47.625   5.465 -30.031  1.00 83.25           C  
ATOM   3639  O   LYS A 466      48.938   4.793 -32.969  1.00 83.25           O  
ATOM   3640  CG  LYS A 466      48.938   4.836 -29.578  1.00 83.25           C  
ATOM   3641  CD  LYS A 466      48.844   4.332 -28.141  1.00 83.25           C  
ATOM   3642  CE  LYS A 466      50.125   3.662 -27.703  1.00 83.25           C  
ATOM   3643  NZ  LYS A 466      50.062   3.199 -26.297  1.00 83.25           N  
ATOM   3644  N   THR A 467      46.719   4.309 -32.750  1.00 82.38           N  
ATOM   3645  CA  THR A 467      46.688   3.268 -33.750  1.00 82.38           C  
ATOM   3646  C   THR A 467      46.969   3.855 -35.156  1.00 82.38           C  
ATOM   3647  CB  THR A 467      45.344   2.545 -33.781  1.00 82.38           C  
ATOM   3648  O   THR A 467      47.688   3.248 -35.969  1.00 82.38           O  
ATOM   3649  CG2 THR A 467      45.344   1.388 -34.781  1.00 82.38           C  
ATOM   3650  OG1 THR A 467      45.062   2.033 -32.469  1.00 82.38           O  
ATOM   3651  N   LYS A 468      46.375   4.992 -35.375  1.00 83.62           N  
ATOM   3652  CA  LYS A 468      46.594   5.711 -36.625  1.00 83.62           C  
ATOM   3653  C   LYS A 468      48.094   6.047 -36.781  1.00 83.62           C  
ATOM   3654  CB  LYS A 468      45.781   6.988 -36.688  1.00 83.62           C  
ATOM   3655  O   LYS A 468      48.656   5.883 -37.875  1.00 83.62           O  
ATOM   3656  CG  LYS A 468      45.875   7.742 -38.000  1.00 83.62           C  
ATOM   3657  CD  LYS A 468      45.000   8.977 -38.000  1.00 83.62           C  
ATOM   3658  CE  LYS A 468      45.125   9.758 -39.312  1.00 83.62           C  
ATOM   3659  NZ  LYS A 468      44.219  10.953 -39.344  1.00 83.62           N  
ATOM   3660  N   LYS A 469      48.812   6.500 -35.750  1.00 85.19           N  
ATOM   3661  CA  LYS A 469      50.219   6.836 -35.750  1.00 85.19           C  
ATOM   3662  C   LYS A 469      51.062   5.598 -36.000  1.00 85.19           C  
ATOM   3663  CB  LYS A 469      50.625   7.500 -34.438  1.00 85.19           C  
ATOM   3664  O   LYS A 469      52.094   5.660 -36.688  1.00 85.19           O  
ATOM   3665  CG  LYS A 469      50.188   8.961 -34.312  1.00 85.19           C  
ATOM   3666  CD  LYS A 469      50.688   9.594 -33.031  1.00 85.19           C  
ATOM   3667  CE  LYS A 469      50.219  11.031 -32.906  1.00 85.19           C  
ATOM   3668  NZ  LYS A 469      50.688  11.648 -31.625  1.00 85.19           N  
ATOM   3669  N   GLN A 470      50.656   4.504 -35.438  1.00 84.44           N  
ATOM   3670  CA  GLN A 470      51.375   3.234 -35.562  1.00 84.44           C  
ATOM   3671  C   GLN A 470      51.281   2.689 -36.969  1.00 84.44           C  
ATOM   3672  CB  GLN A 470      50.812   2.211 -34.562  1.00 84.44           C  
ATOM   3673  O   GLN A 470      52.250   2.193 -37.531  1.00 84.44           O  
ATOM   3674  CG  GLN A 470      51.312   2.416 -33.125  1.00 84.44           C  
ATOM   3675  CD  GLN A 470      50.844   1.317 -32.188  1.00 84.44           C  
ATOM   3676  NE2 GLN A 470      51.688   0.954 -31.234  1.00 84.44           N  
ATOM   3677  OE1 GLN A 470      49.719   0.802 -32.312  1.00 84.44           O  
ATOM   3678  N   LEU A 471      50.000   2.748 -37.562  1.00 84.25           N  
ATOM   3679  CA  LEU A 471      49.719   2.152 -38.844  1.00 84.25           C  
ATOM   3680  C   LEU A 471      50.188   3.057 -40.000  1.00 84.25           C  
ATOM   3681  CB  LEU A 471      48.219   1.883 -38.969  1.00 84.25           C  
ATOM   3682  O   LEU A 471      50.500   2.576 -41.062  1.00 84.25           O  
ATOM   3683  CG  LEU A 471      47.656   0.732 -38.125  1.00 84.25           C  
ATOM   3684  CD1 LEU A 471      46.125   0.746 -38.156  1.00 84.25           C  
ATOM   3685  CD2 LEU A 471      48.188  -0.604 -38.625  1.00 84.25           C  
ATOM   3686  N   ARG A 472      50.375   4.324 -39.812  1.00 84.94           N  
ATOM   3687  CA  ARG A 472      50.875   5.320 -40.750  1.00 84.94           C  
ATOM   3688  C   ARG A 472      50.375   5.043 -42.156  1.00 84.94           C  
ATOM   3689  CB  ARG A 472      52.406   5.348 -40.750  1.00 84.94           C  
ATOM   3690  O   ARG A 472      49.156   5.113 -42.406  1.00 84.94           O  
ATOM   3691  CG  ARG A 472      53.000   5.938 -39.469  1.00 84.94           C  
ATOM   3692  CD  ARG A 472      54.531   5.988 -39.531  1.00 84.94           C  
ATOM   3693  NE  ARG A 472      55.094   6.629 -38.375  1.00 84.94           N  
ATOM   3694  NH1 ARG A 472      57.312   6.387 -39.031  1.00 84.94           N  
ATOM   3695  NH2 ARG A 472      56.812   7.398 -37.031  1.00 84.94           N  
ATOM   3696  CZ  ARG A 472      56.406   6.805 -38.156  1.00 84.94           C  
ATOM   3697  N   GLU A 473      51.219   4.836 -43.156  1.00 82.62           N  
ATOM   3698  CA  GLU A 473      50.906   4.688 -44.562  1.00 82.62           C  
ATOM   3699  C   GLU A 473      50.375   3.291 -44.875  1.00 82.62           C  
ATOM   3700  CB  GLU A 473      52.125   4.969 -45.438  1.00 82.62           C  
ATOM   3701  O   GLU A 473      49.906   3.018 -46.000  1.00 82.62           O  
ATOM   3702  CG  GLU A 473      53.344   4.121 -45.062  1.00 82.62           C  
ATOM   3703  CD  GLU A 473      54.656   4.914 -45.062  1.00 82.62           C  
ATOM   3704  OE1 GLU A 473      55.719   4.301 -44.906  1.00 82.62           O  
ATOM   3705  OE2 GLU A 473      54.594   6.156 -45.156  1.00 82.62           O  
ATOM   3706  N   ASN A 474      50.438   2.367 -43.906  1.00 83.62           N  
ATOM   3707  CA  ASN A 474      50.062   0.969 -44.062  1.00 83.62           C  
ATOM   3708  C   ASN A 474      48.531   0.785 -43.969  1.00 83.62           C  
ATOM   3709  CB  ASN A 474      50.781   0.086 -43.062  1.00 83.62           C  
ATOM   3710  O   ASN A 474      48.000  -0.267 -44.312  1.00 83.62           O  
ATOM   3711  CG  ASN A 474      52.281   0.014 -43.312  1.00 83.62           C  
ATOM   3712  ND2 ASN A 474      53.031  -0.425 -42.312  1.00 83.62           N  
ATOM   3713  OD1 ASN A 474      52.750   0.350 -44.406  1.00 83.62           O  
ATOM   3714  N   ALA A 475      47.750   1.838 -43.531  1.00 84.69           N  
ATOM   3715  CA  ALA A 475      46.281   1.754 -43.344  1.00 84.69           C  
ATOM   3716  C   ALA A 475      45.625   3.082 -43.688  1.00 84.69           C  
ATOM   3717  CB  ALA A 475      45.969   1.340 -41.906  1.00 84.69           C  
ATOM   3718  O   ALA A 475      46.250   4.133 -43.656  1.00 84.69           O  
ATOM   3719  N   GLU A 476      44.406   3.059 -44.156  1.00 81.75           N  
ATOM   3720  CA  GLU A 476      43.594   4.223 -44.438  1.00 81.75           C  
ATOM   3721  C   GLU A 476      42.375   4.285 -43.500  1.00 81.75           C  
ATOM   3722  CB  GLU A 476      43.125   4.199 -45.906  1.00 81.75           C  
ATOM   3723  O   GLU A 476      41.688   3.279 -43.281  1.00 81.75           O  
ATOM   3724  CG  GLU A 476      42.344   5.441 -46.312  1.00 81.75           C  
ATOM   3725  CD  GLU A 476      41.938   5.426 -47.781  1.00 81.75           C  
ATOM   3726  OE1 GLU A 476      41.344   6.426 -48.250  1.00 81.75           O  
ATOM   3727  OE2 GLU A 476      42.188   4.402 -48.438  1.00 81.75           O  
ATOM   3728  N   ASP A 477      42.312   5.449 -42.938  1.00 79.25           N  
ATOM   3729  CA  ASP A 477      41.156   5.711 -42.094  1.00 79.25           C  
ATOM   3730  C   ASP A 477      39.844   5.738 -42.906  1.00 79.25           C  
ATOM   3731  CB  ASP A 477      41.312   7.031 -41.344  1.00 79.25           C  
ATOM   3732  O   ASP A 477      39.688   6.590 -43.781  1.00 79.25           O  
ATOM   3733  CG  ASP A 477      40.188   7.312 -40.344  1.00 79.25           C  
ATOM   3734  OD1 ASP A 477      39.219   6.539 -40.312  1.00 79.25           O  
ATOM   3735  OD2 ASP A 477      40.281   8.312 -39.625  1.00 79.25           O  
ATOM   3736  N   MET A 478      38.938   4.922 -42.625  1.00 71.31           N  
ATOM   3737  CA  MET A 478      37.688   4.734 -43.375  1.00 71.31           C  
ATOM   3738  C   MET A 478      36.625   5.676 -42.875  1.00 71.31           C  
ATOM   3739  CB  MET A 478      37.219   3.283 -43.281  1.00 71.31           C  
ATOM   3740  O   MET A 478      35.531   5.781 -43.469  1.00 71.31           O  
ATOM   3741  CG  MET A 478      38.156   2.281 -43.938  1.00 71.31           C  
ATOM   3742  SD  MET A 478      37.562   0.553 -43.750  1.00 71.31           S  
ATOM   3743  CE  MET A 478      36.125   0.604 -44.875  1.00 71.31           C  
ATOM   3744  N   GLY A 479      36.906   6.418 -41.750  1.00 64.81           N  
ATOM   3745  CA  GLY A 479      35.969   7.434 -41.312  1.00 64.81           C  
ATOM   3746  C   GLY A 479      34.812   6.863 -40.531  1.00 64.81           C  
ATOM   3747  O   GLY A 479      33.875   7.586 -40.188  1.00 64.81           O  
ATOM   3748  N   ASN A 480      34.719   5.641 -40.344  1.00 60.50           N  
ATOM   3749  CA  ASN A 480      33.656   4.965 -39.594  1.00 60.50           C  
ATOM   3750  C   ASN A 480      34.219   4.258 -38.375  1.00 60.50           C  
ATOM   3751  CB  ASN A 480      32.938   3.971 -40.500  1.00 60.50           C  
ATOM   3752  O   ASN A 480      33.562   3.373 -37.812  1.00 60.50           O  
ATOM   3753  CG  ASN A 480      33.844   2.891 -41.062  1.00 60.50           C  
ATOM   3754  ND2 ASN A 480      33.250   1.955 -41.781  1.00 60.50           N  
ATOM   3755  OD1 ASN A 480      35.031   2.898 -40.812  1.00 60.50           O  
ATOM   3756  N   GLY A 481      35.531   4.812 -37.938  1.00 65.69           N  
ATOM   3757  CA  GLY A 481      36.125   4.211 -36.750  1.00 65.69           C  
ATOM   3758  C   GLY A 481      36.875   2.920 -37.062  1.00 65.69           C  
ATOM   3759  O   GLY A 481      37.281   2.215 -36.125  1.00 65.69           O  
ATOM   3760  N   CYS A 482      37.062   2.633 -38.406  1.00 74.81           N  
ATOM   3761  CA  CYS A 482      37.781   1.465 -38.875  1.00 74.81           C  
ATOM   3762  C   CYS A 482      38.938   1.877 -39.781  1.00 74.81           C  
ATOM   3763  CB  CYS A 482      36.844   0.524 -39.656  1.00 74.81           C  
ATOM   3764  O   CYS A 482      38.906   2.939 -40.406  1.00 74.81           O  
ATOM   3765  SG  CYS A 482      35.469  -0.114 -38.656  1.00 74.81           S  
ATOM   3766  N   PHE A 483      40.031   1.003 -39.719  1.00 80.31           N  
ATOM   3767  CA  PHE A 483      41.156   1.184 -40.594  1.00 80.31           C  
ATOM   3768  C   PHE A 483      41.188   0.101 -41.656  1.00 80.31           C  
ATOM   3769  CB  PHE A 483      42.469   1.169 -39.812  1.00 80.31           C  
ATOM   3770  O   PHE A 483      40.969  -1.077 -41.375  1.00 80.31           O  
ATOM   3771  CG  PHE A 483      42.625   2.322 -38.844  1.00 80.31           C  
ATOM   3772  CD1 PHE A 483      42.969   3.586 -39.312  1.00 80.31           C  
ATOM   3773  CD2 PHE A 483      42.406   2.141 -37.500  1.00 80.31           C  
ATOM   3774  CE1 PHE A 483      43.094   4.656 -38.406  1.00 80.31           C  
ATOM   3775  CE2 PHE A 483      42.531   3.203 -36.594  1.00 80.31           C  
ATOM   3776  CZ  PHE A 483      42.875   4.461 -37.062  1.00 80.31           C  
ATOM   3777  N   LYS A 484      41.219   0.654 -42.875  1.00 82.56           N  
ATOM   3778  CA  LYS A 484      41.531  -0.291 -43.969  1.00 82.56           C  
ATOM   3779  C   LYS A 484      43.031  -0.554 -44.062  1.00 82.56           C  
ATOM   3780  CB  LYS A 484      41.000   0.230 -45.312  1.00 82.56           C  
ATOM   3781  O   LYS A 484      43.781   0.345 -44.406  1.00 82.56           O  
ATOM   3782  CG  LYS A 484      41.031  -0.789 -46.438  1.00 82.56           C  
ATOM   3783  CD  LYS A 484      40.375  -0.261 -47.688  1.00 82.56           C  
ATOM   3784  CE  LYS A 484      40.375  -1.296 -48.812  1.00 82.56           C  
ATOM   3785  NZ  LYS A 484      39.688  -0.807 -50.031  1.00 82.56           N  
ATOM   3786  N   ILE A 485      43.438  -1.851 -43.688  1.00 84.56           N  
ATOM   3787  CA  ILE A 485      44.844  -2.221 -43.688  1.00 84.56           C  
ATOM   3788  C   ILE A 485      45.250  -2.812 -45.031  1.00 84.56           C  
ATOM   3789  CB  ILE A 485      45.156  -3.225 -42.562  1.00 84.56           C  
ATOM   3790  O   ILE A 485      44.562  -3.730 -45.531  1.00 84.56           O  
ATOM   3791  CG1 ILE A 485      44.781  -2.639 -41.188  1.00 84.56           C  
ATOM   3792  CG2 ILE A 485      46.656  -3.607 -42.562  1.00 84.56           C  
ATOM   3793  CD1 ILE A 485      44.906  -3.613 -40.031  1.00 84.56           C  
ATOM   3794  N   TYR A 486      46.281  -2.260 -45.688  1.00 82.06           N  
ATOM   3795  CA  TYR A 486      46.625  -2.551 -47.062  1.00 82.06           C  
ATOM   3796  C   TYR A 486      47.688  -3.641 -47.156  1.00 82.06           C  
ATOM   3797  CB  TYR A 486      47.125  -1.286 -47.781  1.00 82.06           C  
ATOM   3798  O   TYR A 486      48.188  -3.938 -48.219  1.00 82.06           O  
ATOM   3799  CG  TYR A 486      46.031  -0.303 -48.094  1.00 82.06           C  
ATOM   3800  CD1 TYR A 486      45.125  -0.538 -49.156  1.00 82.06           C  
ATOM   3801  CD2 TYR A 486      45.875   0.862 -47.344  1.00 82.06           C  
ATOM   3802  CE1 TYR A 486      44.125   0.366 -49.438  1.00 82.06           C  
ATOM   3803  CE2 TYR A 486      44.844   1.772 -47.656  1.00 82.06           C  
ATOM   3804  OH  TYR A 486      43.000   2.414 -49.000  1.00 82.06           O  
ATOM   3805  CZ  TYR A 486      44.000   1.517 -48.688  1.00 82.06           C  
ATOM   3806  N   HIS A 487      48.000  -4.352 -45.969  1.00 80.75           N  
ATOM   3807  CA  HIS A 487      48.875  -5.523 -45.938  1.00 80.75           C  
ATOM   3808  C   HIS A 487      48.219  -6.680 -45.188  1.00 80.75           C  
ATOM   3809  CB  HIS A 487      50.219  -5.180 -45.281  1.00 80.75           C  
ATOM   3810  O   HIS A 487      47.250  -6.477 -44.469  1.00 80.75           O  
ATOM   3811  CG  HIS A 487      50.094  -4.770 -43.844  1.00 80.75           C  
ATOM   3812  CD2 HIS A 487      50.062  -3.543 -43.281  1.00 80.75           C  
ATOM   3813  ND1 HIS A 487      50.000  -5.680 -42.812  1.00 80.75           N  
ATOM   3814  CE1 HIS A 487      49.906  -5.031 -41.688  1.00 80.75           C  
ATOM   3815  NE2 HIS A 487      49.938  -3.732 -41.906  1.00 80.75           N  
ATOM   3816  N   LYS A 488      48.594  -7.902 -45.500  1.00 80.69           N  
ATOM   3817  CA  LYS A 488      48.094  -9.062 -44.781  1.00 80.69           C  
ATOM   3818  C   LYS A 488      48.469  -9.008 -43.312  1.00 80.69           C  
ATOM   3819  CB  LYS A 488      48.625 -10.359 -45.406  1.00 80.69           C  
ATOM   3820  O   LYS A 488      49.625  -8.812 -42.938  1.00 80.69           O  
ATOM   3821  CG  LYS A 488      48.031 -10.672 -46.781  1.00 80.69           C  
ATOM   3822  CD  LYS A 488      48.562 -11.992 -47.312  1.00 80.69           C  
ATOM   3823  CE  LYS A 488      48.062 -12.250 -48.719  1.00 80.69           C  
ATOM   3824  NZ  LYS A 488      48.594 -13.523 -49.281  1.00 80.69           N  
ATOM   3825  N   CYS A 489      47.375  -8.922 -42.469  1.00 79.12           N  
ATOM   3826  CA  CYS A 489      47.594  -8.828 -41.031  1.00 79.12           C  
ATOM   3827  C   CYS A 489      47.125 -10.086 -40.312  1.00 79.12           C  
ATOM   3828  CB  CYS A 489      46.875  -7.602 -40.469  1.00 79.12           C  
ATOM   3829  O   CYS A 489      45.906 -10.305 -40.188  1.00 79.12           O  
ATOM   3830  SG  CYS A 489      47.406  -7.180 -38.781  1.00 79.12           S  
ATOM   3831  N   ASP A 490      48.000 -11.031 -39.969  1.00 78.88           N  
ATOM   3832  CA  ASP A 490      47.688 -12.258 -39.250  1.00 78.88           C  
ATOM   3833  C   ASP A 490      47.531 -11.992 -37.750  1.00 78.88           C  
ATOM   3834  CB  ASP A 490      48.781 -13.312 -39.469  1.00 78.88           C  
ATOM   3835  O   ASP A 490      47.656 -10.852 -37.312  1.00 78.88           O  
ATOM   3836  CG  ASP A 490      50.156 -12.844 -39.062  1.00 78.88           C  
ATOM   3837  OD1 ASP A 490      50.281 -11.703 -38.562  1.00 78.88           O  
ATOM   3838  OD2 ASP A 490      51.125 -13.609 -39.250  1.00 78.88           O  
ATOM   3839  N   ASN A 491      47.125 -12.930 -36.875  1.00 78.69           N  
ATOM   3840  CA  ASN A 491      46.906 -12.820 -35.438  1.00 78.69           C  
ATOM   3841  C   ASN A 491      48.125 -12.227 -34.750  1.00 78.69           C  
ATOM   3842  CB  ASN A 491      46.562 -14.180 -34.844  1.00 78.69           C  
ATOM   3843  O   ASN A 491      47.969 -11.492 -33.750  1.00 78.69           O  
ATOM   3844  CG  ASN A 491      45.125 -14.594 -35.125  1.00 78.69           C  
ATOM   3845  ND2 ASN A 491      44.812 -15.852 -34.844  1.00 78.69           N  
ATOM   3846  OD1 ASN A 491      44.312 -13.781 -35.562  1.00 78.69           O  
ATOM   3847  N   ALA A 492      49.312 -12.500 -35.250  1.00 79.06           N  
ATOM   3848  CA  ALA A 492      50.594 -11.984 -34.750  1.00 79.06           C  
ATOM   3849  C   ALA A 492      50.719 -10.484 -35.031  1.00 79.06           C  
ATOM   3850  CB  ALA A 492      51.781 -12.734 -35.375  1.00 79.06           C  
ATOM   3851  O   ALA A 492      51.188  -9.727 -34.156  1.00 79.06           O  
ATOM   3852  N   CYS A 493      50.375 -10.047 -36.219  1.00 81.69           N  
ATOM   3853  CA  CYS A 493      50.312  -8.648 -36.625  1.00 81.69           C  
ATOM   3854  C   CYS A 493      49.281  -7.887 -35.781  1.00 81.69           C  
ATOM   3855  CB  CYS A 493      49.969  -8.531 -38.094  1.00 81.69           C  
ATOM   3856  O   CYS A 493      49.562  -6.805 -35.281  1.00 81.69           O  
ATOM   3857  SG  CYS A 493      49.719  -6.828 -38.656  1.00 81.69           S  
ATOM   3858  N   ILE A 494      48.094  -8.422 -35.594  1.00 79.81           N  
ATOM   3859  CA  ILE A 494      47.062  -7.832 -34.781  1.00 79.81           C  
ATOM   3860  C   ILE A 494      47.500  -7.723 -33.344  1.00 79.81           C  
ATOM   3861  CB  ILE A 494      45.750  -8.656 -34.875  1.00 79.81           C  
ATOM   3862  O   ILE A 494      47.250  -6.727 -32.656  1.00 79.81           O  
ATOM   3863  CG1 ILE A 494      45.156  -8.555 -36.281  1.00 79.81           C  
ATOM   3864  CG2 ILE A 494      44.750  -8.195 -33.812  1.00 79.81           C  
ATOM   3865  CD1 ILE A 494      43.844  -9.336 -36.438  1.00 79.81           C  
ATOM   3866  N   GLY A 495      48.219  -8.773 -32.844  1.00 79.25           N  
ATOM   3867  CA  GLY A 495      48.812  -8.797 -31.500  1.00 79.25           C  
ATOM   3868  C   GLY A 495      49.875  -7.742 -31.297  1.00 79.25           C  
ATOM   3869  O   GLY A 495      50.000  -7.156 -30.219  1.00 79.25           O  
ATOM   3870  N   SER A 496      50.594  -7.402 -32.344  1.00 82.81           N  
ATOM   3871  CA  SER A 496      51.625  -6.371 -32.344  1.00 82.81           C  
ATOM   3872  C   SER A 496      51.031  -4.977 -32.312  1.00 82.81           C  
ATOM   3873  CB  SER A 496      52.562  -6.520 -33.562  1.00 82.81           C  
ATOM   3874  O   SER A 496      51.562  -4.059 -31.703  1.00 82.81           O  
ATOM   3875  OG  SER A 496      51.844  -6.258 -34.750  1.00 82.81           O  
ATOM   3876  N   ILE A 497      49.906  -4.727 -32.969  1.00 82.31           N  
ATOM   3877  CA  ILE A 497      49.125  -3.490 -32.938  1.00 82.31           C  
ATOM   3878  C   ILE A 497      48.500  -3.301 -31.562  1.00 82.31           C  
ATOM   3879  CB  ILE A 497      48.031  -3.488 -34.031  1.00 82.31           C  
ATOM   3880  O   ILE A 497      48.531  -2.201 -31.016  1.00 82.31           O  
ATOM   3881  CG1 ILE A 497      48.688  -3.523 -35.438  1.00 82.31           C  
ATOM   3882  CG2 ILE A 497      47.125  -2.270 -33.906  1.00 82.31           C  
ATOM   3883  CD1 ILE A 497      47.688  -3.707 -36.562  1.00 82.31           C  
ATOM   3884  N   ARG A 498      48.062  -4.418 -30.984  1.00 79.88           N  
ATOM   3885  CA  ARG A 498      47.469  -4.410 -29.656  1.00 79.88           C  
ATOM   3886  C   ARG A 498      48.500  -4.117 -28.578  1.00 79.88           C  
ATOM   3887  CB  ARG A 498      46.781  -5.750 -29.375  1.00 79.88           C  
ATOM   3888  O   ARG A 498      48.219  -3.398 -27.609  1.00 79.88           O  
ATOM   3889  CG  ARG A 498      46.000  -5.773 -28.062  1.00 79.88           C  
ATOM   3890  CD  ARG A 498      45.281  -7.105 -27.859  1.00 79.88           C  
ATOM   3891  NE  ARG A 498      44.531  -7.125 -26.609  1.00 79.88           N  
ATOM   3892  NH1 ARG A 498      43.344  -9.062 -27.109  1.00 79.88           N  
ATOM   3893  NH2 ARG A 498      43.000  -7.973 -25.125  1.00 79.88           N  
ATOM   3894  CZ  ARG A 498      43.625  -8.055 -26.281  1.00 79.88           C  
ATOM   3895  N   ASN A 499      49.781  -4.715 -28.672  1.00 81.12           N  
ATOM   3896  CA  ASN A 499      50.844  -4.629 -27.688  1.00 81.12           C  
ATOM   3897  C   ASN A 499      51.781  -3.451 -27.969  1.00 81.12           C  
ATOM   3898  CB  ASN A 499      51.656  -5.934 -27.656  1.00 81.12           C  
ATOM   3899  O   ASN A 499      52.844  -3.330 -27.359  1.00 81.12           O  
ATOM   3900  CG  ASN A 499      50.875  -7.078 -27.031  1.00 81.12           C  
ATOM   3901  ND2 ASN A 499      51.312  -8.305 -27.312  1.00 81.12           N  
ATOM   3902  OD1 ASN A 499      49.875  -6.863 -26.328  1.00 81.12           O  
ATOM   3903  N   GLU A 500      51.344  -2.619 -29.016  1.00 80.75           N  
ATOM   3904  CA  GLU A 500      52.031  -1.394 -29.375  1.00 80.75           C  
ATOM   3905  C   GLU A 500      53.469  -1.693 -29.875  1.00 80.75           C  
ATOM   3906  CB  GLU A 500      52.094  -0.431 -28.188  1.00 80.75           C  
ATOM   3907  O   GLU A 500      54.375  -0.886 -29.703  1.00 80.75           O  
ATOM   3908  CG  GLU A 500      50.750   0.107 -27.766  1.00 80.75           C  
ATOM   3909  CD  GLU A 500      50.812   1.087 -26.609  1.00 80.75           C  
ATOM   3910  OE1 GLU A 500      49.750   1.523 -26.109  1.00 80.75           O  
ATOM   3911  OE2 GLU A 500      51.969   1.423 -26.188  1.00 80.75           O  
ATOM   3912  N   THR A 501      53.750  -2.801 -30.391  1.00 85.12           N  
ATOM   3913  CA  THR A 501      55.062  -3.213 -30.906  1.00 85.12           C  
ATOM   3914  C   THR A 501      55.031  -3.334 -32.438  1.00 85.12           C  
ATOM   3915  CB  THR A 501      55.500  -4.555 -30.297  1.00 85.12           C  
ATOM   3916  O   THR A 501      55.938  -3.910 -33.031  1.00 85.12           O  
ATOM   3917  CG2 THR A 501      55.688  -4.434 -28.781  1.00 85.12           C  
ATOM   3918  OG1 THR A 501      54.500  -5.547 -30.562  1.00 85.12           O  
ATOM   3919  N   TYR A 502      53.938  -2.762 -33.031  1.00 83.31           N  
ATOM   3920  CA  TYR A 502      53.781  -2.816 -34.469  1.00 83.31           C  
ATOM   3921  C   TYR A 502      54.844  -1.983 -35.188  1.00 83.31           C  
ATOM   3922  CB  TYR A 502      52.375  -2.328 -34.844  1.00 83.31           C  
ATOM   3923  O   TYR A 502      55.031  -0.816 -34.844  1.00 83.31           O  
ATOM   3924  CG  TYR A 502      52.125  -2.309 -36.344  1.00 83.31           C  
ATOM   3925  CD1 TYR A 502      52.250  -1.130 -37.062  1.00 83.31           C  
ATOM   3926  CD2 TYR A 502      51.781  -3.467 -37.031  1.00 83.31           C  
ATOM   3927  CE1 TYR A 502      52.031  -1.106 -38.438  1.00 83.31           C  
ATOM   3928  CE2 TYR A 502      51.531  -3.455 -38.406  1.00 83.31           C  
ATOM   3929  OH  TYR A 502      51.469  -2.254 -40.469  1.00 83.31           O  
ATOM   3930  CZ  TYR A 502      51.688  -2.271 -39.094  1.00 83.31           C  
ATOM   3931  N   ASP A 503      55.625  -2.629 -36.094  1.00 85.56           N  
ATOM   3932  CA  ASP A 503      56.656  -1.964 -36.906  1.00 85.56           C  
ATOM   3933  C   ASP A 503      56.156  -1.714 -38.312  1.00 85.56           C  
ATOM   3934  CB  ASP A 503      57.938  -2.795 -36.938  1.00 85.56           C  
ATOM   3935  O   ASP A 503      56.062  -2.639 -39.125  1.00 85.56           O  
ATOM   3936  CG  ASP A 503      59.094  -2.066 -37.594  1.00 85.56           C  
ATOM   3937  OD1 ASP A 503      58.875  -0.979 -38.156  1.00 85.56           O  
ATOM   3938  OD2 ASP A 503      60.219  -2.588 -37.531  1.00 85.56           O  
ATOM   3939  N   HIS A 504      55.844  -0.380 -38.594  1.00 82.19           N  
ATOM   3940  CA  HIS A 504      55.219  -0.011 -39.875  1.00 82.19           C  
ATOM   3941  C   HIS A 504      56.156  -0.253 -41.031  1.00 82.19           C  
ATOM   3942  CB  HIS A 504      54.781   1.453 -39.844  1.00 82.19           C  
ATOM   3943  O   HIS A 504      55.719  -0.430 -42.156  1.00 82.19           O  
ATOM   3944  CG  HIS A 504      55.906   2.424 -39.938  1.00 82.19           C  
ATOM   3945  CD2 HIS A 504      56.406   3.135 -40.969  1.00 82.19           C  
ATOM   3946  ND1 HIS A 504      56.688   2.748 -38.844  1.00 82.19           N  
ATOM   3947  CE1 HIS A 504      57.625   3.623 -39.219  1.00 82.19           C  
ATOM   3948  NE2 HIS A 504      57.438   3.873 -40.500  1.00 82.19           N  
ATOM   3949  N   ASN A 505      57.500  -0.337 -40.875  1.00 83.69           N  
ATOM   3950  CA  ASN A 505      58.500  -0.534 -41.906  1.00 83.69           C  
ATOM   3951  C   ASN A 505      58.469  -1.943 -42.500  1.00 83.69           C  
ATOM   3952  CB  ASN A 505      59.906  -0.249 -41.344  1.00 83.69           C  
ATOM   3953  O   ASN A 505      58.750  -2.145 -43.688  1.00 83.69           O  
ATOM   3954  CG  ASN A 505      60.125   1.221 -41.062  1.00 83.69           C  
ATOM   3955  ND2 ASN A 505      60.906   1.507 -40.031  1.00 83.69           N  
ATOM   3956  OD1 ASN A 505      59.594   2.094 -41.750  1.00 83.69           O  
ATOM   3957  N   VAL A 506      58.031  -2.828 -41.688  1.00 83.56           N  
ATOM   3958  CA  VAL A 506      58.031  -4.246 -42.062  1.00 83.56           C  
ATOM   3959  C   VAL A 506      56.969  -4.492 -43.125  1.00 83.56           C  
ATOM   3960  CB  VAL A 506      57.719  -5.133 -40.812  1.00 83.56           C  
ATOM   3961  O   VAL A 506      57.188  -5.270 -44.062  1.00 83.56           O  
ATOM   3962  CG1 VAL A 506      57.531  -6.590 -41.250  1.00 83.56           C  
ATOM   3963  CG2 VAL A 506      58.875  -5.016 -39.812  1.00 83.56           C  
ATOM   3964  N   TYR A 507      55.812  -3.695 -43.125  1.00 81.25           N  
ATOM   3965  CA  TYR A 507      54.656  -3.965 -43.969  1.00 81.25           C  
ATOM   3966  C   TYR A 507      54.469  -2.850 -45.000  1.00 81.25           C  
ATOM   3967  CB  TYR A 507      53.406  -4.129 -43.125  1.00 81.25           C  
ATOM   3968  O   TYR A 507      53.469  -2.842 -45.719  1.00 81.25           O  
ATOM   3969  CG  TYR A 507      53.500  -5.254 -42.125  1.00 81.25           C  
ATOM   3970  CD1 TYR A 507      53.375  -6.582 -42.531  1.00 81.25           C  
ATOM   3971  CD2 TYR A 507      53.688  -4.988 -40.781  1.00 81.25           C  
ATOM   3972  CE1 TYR A 507      53.438  -7.621 -41.594  1.00 81.25           C  
ATOM   3973  CE2 TYR A 507      53.750  -6.020 -39.844  1.00 81.25           C  
ATOM   3974  OH  TYR A 507      53.719  -8.359 -39.344  1.00 81.25           O  
ATOM   3975  CZ  TYR A 507      53.625  -7.332 -40.281  1.00 81.25           C  
ATOM   3976  N   ARG A 508      55.375  -1.919 -45.062  1.00 81.31           N  
ATOM   3977  CA  ARG A 508      55.281  -0.703 -45.844  1.00 81.31           C  
ATOM   3978  C   ARG A 508      55.250  -1.029 -47.344  1.00 81.31           C  
ATOM   3979  CB  ARG A 508      56.469   0.227 -45.562  1.00 81.31           C  
ATOM   3980  O   ARG A 508      54.469  -0.469 -48.094  1.00 81.31           O  
ATOM   3981  CG  ARG A 508      56.375   1.574 -46.250  1.00 81.31           C  
ATOM   3982  CD  ARG A 508      57.531   2.490 -45.844  1.00 81.31           C  
ATOM   3983  NE  ARG A 508      57.500   3.746 -46.594  1.00 81.31           N  
ATOM   3984  NH1 ARG A 508      59.188   4.746 -45.375  1.00 81.31           N  
ATOM   3985  NH2 ARG A 508      58.188   5.883 -47.094  1.00 81.31           N  
ATOM   3986  CZ  ARG A 508      58.312   4.789 -46.344  1.00 81.31           C  
ATOM   3987  N   ASP A 509      56.156  -1.942 -47.812  1.00 79.62           N  
ATOM   3988  CA  ASP A 509      56.281  -2.291 -49.219  1.00 79.62           C  
ATOM   3989  C   ASP A 509      55.062  -3.016 -49.750  1.00 79.62           C  
ATOM   3990  CB  ASP A 509      57.531  -3.160 -49.438  1.00 79.62           C  
ATOM   3991  O   ASP A 509      54.562  -2.719 -50.844  1.00 79.62           O  
ATOM   3992  CG  ASP A 509      58.844  -2.375 -49.344  1.00 79.62           C  
ATOM   3993  OD1 ASP A 509      58.812  -1.139 -49.531  1.00 79.62           O  
ATOM   3994  OD2 ASP A 509      59.875  -3.000 -49.062  1.00 79.62           O  
ATOM   3995  N   GLU A 510      54.531  -3.910 -48.875  1.00 79.94           N  
ATOM   3996  CA  GLU A 510      53.312  -4.656 -49.188  1.00 79.94           C  
ATOM   3997  C   GLU A 510      52.094  -3.742 -49.188  1.00 79.94           C  
ATOM   3998  CB  GLU A 510      53.094  -5.793 -48.156  1.00 79.94           C  
ATOM   3999  O   GLU A 510      51.219  -3.873 -50.031  1.00 79.94           O  
ATOM   4000  CG  GLU A 510      51.969  -6.742 -48.531  1.00 79.94           C  
ATOM   4001  CD  GLU A 510      51.812  -7.883 -47.531  1.00 79.94           C  
ATOM   4002  OE1 GLU A 510      50.938  -8.742 -47.719  1.00 79.94           O  
ATOM   4003  OE2 GLU A 510      52.594  -7.918 -46.531  1.00 79.94           O  
ATOM   4004  N   ALA A 511      51.969  -2.832 -48.250  1.00 78.44           N  
ATOM   4005  CA  ALA A 511      50.906  -1.862 -48.062  1.00 78.44           C  
ATOM   4006  C   ALA A 511      50.875  -0.856 -49.219  1.00 78.44           C  
ATOM   4007  CB  ALA A 511      51.031  -1.139 -46.750  1.00 78.44           C  
ATOM   4008  O   ALA A 511      49.812  -0.509 -49.750  1.00 78.44           O  
ATOM   4009  N   LEU A 512      52.062  -0.309 -49.688  1.00 80.62           N  
ATOM   4010  CA  LEU A 512      52.219   0.646 -50.781  1.00 80.62           C  
ATOM   4011  C   LEU A 512      51.844  -0.002 -52.094  1.00 80.62           C  
ATOM   4012  CB  LEU A 512      53.625   1.198 -50.812  1.00 80.62           C  
ATOM   4013  O   LEU A 512      51.250   0.637 -52.969  1.00 80.62           O  
ATOM   4014  CG  LEU A 512      54.000   2.266 -49.781  1.00 80.62           C  
ATOM   4015  CD1 LEU A 512      55.500   2.561 -49.812  1.00 80.62           C  
ATOM   4016  CD2 LEU A 512      53.188   3.537 -50.031  1.00 80.62           C  
ATOM   4017  N   ASN A 513      52.219  -1.251 -52.344  1.00 76.75           N  
ATOM   4018  CA  ASN A 513      51.906  -2.021 -53.531  1.00 76.75           C  
ATOM   4019  C   ASN A 513      50.406  -2.305 -53.656  1.00 76.75           C  
ATOM   4020  CB  ASN A 513      52.719  -3.332 -53.531  1.00 76.75           C  
ATOM   4021  O   ASN A 513      49.875  -2.279 -54.781  1.00 76.75           O  
ATOM   4022  CG  ASN A 513      54.156  -3.141 -53.969  1.00 76.75           C  
ATOM   4023  ND2 ASN A 513      55.000  -4.117 -53.656  1.00 76.75           N  
ATOM   4024  OD1 ASN A 513      54.500  -2.125 -54.562  1.00 76.75           O  
ATOM   4025  N   ASN A 514      49.750  -2.516 -52.562  1.00 72.31           N  
ATOM   4026  CA  ASN A 514      48.312  -2.799 -52.500  1.00 72.31           C  
ATOM   4027  C   ASN A 514      47.500  -1.519 -52.594  1.00 72.31           C  
ATOM   4028  CB  ASN A 514      47.969  -3.586 -51.250  1.00 72.31           C  
ATOM   4029  O   ASN A 514      46.344  -1.536 -53.062  1.00 72.31           O  
ATOM   4030  CG  ASN A 514      48.406  -5.035 -51.312  1.00 72.31           C  
ATOM   4031  ND2 ASN A 514      48.594  -5.660 -50.156  1.00 72.31           N  
ATOM   4032  OD1 ASN A 514      48.594  -5.590 -52.406  1.00 72.31           O  
ATOM   4033  N   ARG A 515      48.031  -0.375 -52.062  1.00 67.00           N  
ATOM   4034  CA  ARG A 515      47.406   0.936 -52.094  1.00 67.00           C  
ATOM   4035  C   ARG A 515      47.375   1.514 -53.500  1.00 67.00           C  
ATOM   4036  CB  ARG A 515      48.094   1.898 -51.125  1.00 67.00           C  
ATOM   4037  O   ARG A 515      46.406   2.135 -53.906  1.00 67.00           O  
ATOM   4038  CG  ARG A 515      47.312   3.162 -50.844  1.00 67.00           C  
ATOM   4039  CD  ARG A 515      47.969   4.008 -49.750  1.00 67.00           C  
ATOM   4040  NE  ARG A 515      47.156   5.172 -49.406  1.00 67.00           N  
ATOM   4041  NH1 ARG A 515      48.750   6.105 -48.000  1.00 67.00           N  
ATOM   4042  NH2 ARG A 515      46.750   7.156 -48.344  1.00 67.00           N  
ATOM   4043  CZ  ARG A 515      47.562   6.141 -48.594  1.00 67.00           C  
ATOM   4044  N   PHE A 516      48.406   1.326 -54.281  1.00 61.12           N  
ATOM   4045  CA  PHE A 516      48.594   1.902 -55.594  1.00 61.12           C  
ATOM   4046  C   PHE A 516      48.219   0.894 -56.688  1.00 61.12           C  
ATOM   4047  CB  PHE A 516      50.031   2.375 -55.781  1.00 61.12           C  
ATOM   4048  O   PHE A 516      48.531   1.108 -57.875  1.00 61.12           O  
ATOM   4049  CG  PHE A 516      50.406   3.559 -54.938  1.00 61.12           C  
ATOM   4050  CD1 PHE A 516      49.875   4.816 -55.219  1.00 61.12           C  
ATOM   4051  CD2 PHE A 516      51.281   3.410 -53.875  1.00 61.12           C  
ATOM   4052  CE1 PHE A 516      50.219   5.914 -54.406  1.00 61.12           C  
ATOM   4053  CE2 PHE A 516      51.625   4.504 -53.062  1.00 61.12           C  
ATOM   4054  CZ  PHE A 516      51.094   5.754 -53.344  1.00 61.12           C  
ATOM   4055  N   GLN A 517      47.438  -0.233 -56.344  1.00 51.75           N  
ATOM   4056  CA  GLN A 517      46.938  -1.130 -57.375  1.00 51.75           C  
ATOM   4057  C   GLN A 517      45.938  -0.427 -58.281  1.00 51.75           C  
ATOM   4058  CB  GLN A 517      46.312  -2.379 -56.750  1.00 51.75           C  
ATOM   4059  O   GLN A 517      44.938   0.127 -57.812  1.00 51.75           O  
ATOM   4060  CG  GLN A 517      47.281  -3.551 -56.625  1.00 51.75           C  
ATOM   4061  CD  GLN A 517      46.594  -4.828 -56.188  1.00 51.75           C  
ATOM   4062  NE2 GLN A 517      47.344  -5.934 -56.219  1.00 51.75           N  
ATOM   4063  OE1 GLN A 517      45.438  -4.820 -55.812  1.00 51.75           O  
ATOM   4064  N   ILE A 518      46.375   0.318 -59.344  1.00 41.16           N  
ATOM   4065  CA  ILE A 518      45.531   0.803 -60.406  1.00 41.16           C  
ATOM   4066  C   ILE A 518      44.688  -0.346 -60.969  1.00 41.16           C  
ATOM   4067  CB  ILE A 518      46.375   1.442 -61.562  1.00 41.16           C  
ATOM   4068  O   ILE A 518      45.219  -1.332 -61.469  1.00 41.16           O  
ATOM   4069  CG1 ILE A 518      47.250   2.564 -61.000  1.00 41.16           C  
ATOM   4070  CG2 ILE A 518      45.438   1.966 -62.656  1.00 41.16           C  
ATOM   4071  CD1 ILE A 518      48.281   3.090 -62.000  1.00 41.16           C  
ATOM   4072  N   LYS A 519      43.594  -0.750 -60.281  1.00 39.19           N  
ATOM   4073  CA  LYS A 519      42.594  -1.636 -60.906  1.00 39.19           C  
ATOM   4074  C   LYS A 519      42.125  -1.068 -62.250  1.00 39.19           C  
ATOM   4075  CB  LYS A 519      41.406  -1.866 -59.969  1.00 39.19           C  
ATOM   4076  O   LYS A 519      41.750   0.110 -62.344  1.00 39.19           O  
ATOM   4077  CG  LYS A 519      41.625  -2.990 -58.969  1.00 39.19           C  
ATOM   4078  CD  LYS A 519      40.344  -3.332 -58.250  1.00 39.19           C  
ATOM   4079  CE  LYS A 519      40.562  -4.418 -57.188  1.00 39.19           C  
ATOM   4080  NZ  LYS A 519      39.312  -4.730 -56.438  1.00 39.19           N  
ATOM   4081  N   GLY A 520      42.812  -1.332 -63.375  1.00 31.70           N  
ATOM   4082  CA  GLY A 520      42.219  -1.130 -64.688  1.00 31.70           C  
ATOM   4083  C   GLY A 520      40.719  -1.133 -64.688  1.00 31.70           C  
ATOM   4084  O   GLY A 520      40.094  -1.820 -63.844  1.00 31.70           O  
ATOM   4085  N   VAL A 521      39.938   0.016 -64.688  1.00 33.12           N  
ATOM   4086  CA  VAL A 521      38.500   0.099 -64.812  1.00 33.12           C  
ATOM   4087  C   VAL A 521      37.969  -1.188 -65.438  1.00 33.12           C  
ATOM   4088  CB  VAL A 521      38.094   1.319 -65.688  1.00 33.12           C  
ATOM   4089  O   VAL A 521      38.469  -1.599 -66.500  1.00 33.12           O  
ATOM   4090  CG1 VAL A 521      36.594   1.378 -65.875  1.00 33.12           C  
ATOM   4091  CG2 VAL A 521      38.625   2.609 -65.062  1.00 33.12           C  
ATOM   4092  N   GLU A 522      37.469  -2.254 -64.750  1.00 37.19           N  
ATOM   4093  CA  GLU A 522      36.656  -3.361 -65.188  1.00 37.19           C  
ATOM   4094  C   GLU A 522      35.281  -2.871 -65.688  1.00 37.19           C  
ATOM   4095  CB  GLU A 522      36.469  -4.410 -64.125  1.00 37.19           C  
ATOM   4096  O   GLU A 522      34.531  -2.242 -64.938  1.00 37.19           O  
ATOM   4097  CG  GLU A 522      37.094  -5.754 -64.438  1.00 37.19           C  
ATOM   4098  CD  GLU A 522      36.906  -6.785 -63.344  1.00 37.19           C  
ATOM   4099  OE1 GLU A 522      37.344  -7.938 -63.500  1.00 37.19           O  
ATOM   4100  OE2 GLU A 522      36.281  -6.438 -62.312  1.00 37.19           O  
ATOM   4101  N   LEU A 523      35.219  -2.326 -66.812  1.00 32.38           N  
ATOM   4102  CA  LEU A 523      34.000  -1.917 -67.500  1.00 32.38           C  
ATOM   4103  C   LEU A 523      33.000  -3.066 -67.562  1.00 32.38           C  
ATOM   4104  CB  LEU A 523      34.312  -1.429 -68.938  1.00 32.38           C  
ATOM   4105  O   LEU A 523      33.344  -4.176 -68.000  1.00 32.38           O  
ATOM   4106  CG  LEU A 523      34.906  -0.023 -69.062  1.00 32.38           C  
ATOM   4107  CD1 LEU A 523      35.781   0.078 -70.312  1.00 32.38           C  
ATOM   4108  CD2 LEU A 523      33.781   1.023 -69.125  1.00 32.38           C  
ATOM   4109  N   LYS A 524      32.062  -3.213 -66.625  1.00 40.59           N  
ATOM   4110  CA  LYS A 524      30.844  -4.020 -66.625  1.00 40.59           C  
ATOM   4111  C   LYS A 524      30.219  -4.062 -68.062  1.00 40.59           C  
ATOM   4112  CB  LYS A 524      29.844  -3.471 -65.625  1.00 40.59           C  
ATOM   4113  O   LYS A 524      30.188  -3.055 -68.750  1.00 40.59           O  
ATOM   4114  CG  LYS A 524      30.047  -3.980 -64.188  1.00 40.59           C  
ATOM   4115  CD  LYS A 524      28.891  -3.576 -63.312  1.00 40.59           C  
ATOM   4116  CE  LYS A 524      29.125  -4.047 -61.875  1.00 40.59           C  
ATOM   4117  NZ  LYS A 524      27.984  -3.680 -60.969  1.00 40.59           N  
ATOM   4118  N   SER A 525      30.500  -5.109 -68.812  1.00 46.44           N  
ATOM   4119  CA  SER A 525      30.078  -5.602 -70.125  1.00 46.44           C  
ATOM   4120  C   SER A 525      28.922  -4.785 -70.688  1.00 46.44           C  
ATOM   4121  CB  SER A 525      29.688  -7.078 -70.062  1.00 46.44           C  
ATOM   4122  O   SER A 525      28.828  -4.586 -71.938  1.00 46.44           O  
ATOM   4123  OG  SER A 525      28.297  -7.211 -69.812  1.00 46.44           O  
ATOM   4124  N   GLY A 526      28.328  -3.811 -69.875  1.00 51.41           N  
ATOM   4125  CA  GLY A 526      27.234  -2.977 -70.375  1.00 51.41           C  
ATOM   4126  C   GLY A 526      27.641  -1.526 -70.562  1.00 51.41           C  
ATOM   4127  O   GLY A 526      27.109  -0.851 -71.438  1.00 51.41           O  
ATOM   4128  N   TYR A 527      28.766  -0.992 -70.000  1.00 48.38           N  
ATOM   4129  CA  TYR A 527      29.344   0.343 -70.062  1.00 48.38           C  
ATOM   4130  C   TYR A 527      30.594   0.344 -70.938  1.00 48.38           C  
ATOM   4131  CB  TYR A 527      29.688   0.861 -68.688  1.00 48.38           C  
ATOM   4132  O   TYR A 527      30.984   1.387 -71.500  1.00 48.38           O  
ATOM   4133  CG  TYR A 527      28.578   1.618 -68.000  1.00 48.38           C  
ATOM   4134  CD1 TYR A 527      28.375   2.977 -68.250  1.00 48.38           C  
ATOM   4135  CD2 TYR A 527      27.703   0.977 -67.125  1.00 48.38           C  
ATOM   4136  CE1 TYR A 527      27.344   3.680 -67.625  1.00 48.38           C  
ATOM   4137  CE2 TYR A 527      26.656   1.669 -66.500  1.00 48.38           C  
ATOM   4138  OH  TYR A 527      25.469   3.707 -66.188  1.00 48.38           O  
ATOM   4139  CZ  TYR A 527      26.500   3.018 -66.750  1.00 48.38           C  
ATOM   4140  N   LYS A 528      31.203  -0.799 -71.250  1.00 52.59           N  
ATOM   4141  CA  LYS A 528      32.312  -0.993 -72.188  1.00 52.59           C  
ATOM   4142  C   LYS A 528      31.906  -0.757 -73.625  1.00 52.59           C  
ATOM   4143  CB  LYS A 528      32.906  -2.400 -72.000  1.00 52.59           C  
ATOM   4144  O   LYS A 528      32.625  -0.117 -74.375  1.00 52.59           O  
ATOM   4145  CG  LYS A 528      34.281  -2.578 -72.688  1.00 52.59           C  
ATOM   4146  CD  LYS A 528      34.812  -3.992 -72.438  1.00 52.59           C  
ATOM   4147  CE  LYS A 528      36.125  -4.207 -73.188  1.00 52.59           C  
ATOM   4148  NZ  LYS A 528      36.688  -5.570 -72.938  1.00 52.59           N  
ATOM   4149  N   ASP A 529      30.641  -1.014 -73.938  1.00 57.09           N  
ATOM   4150  CA  ASP A 529      30.078  -0.795 -75.250  1.00 57.09           C  
ATOM   4151  C   ASP A 529      29.578   0.641 -75.438  1.00 57.09           C  
ATOM   4152  CB  ASP A 529      28.938  -1.778 -75.562  1.00 57.09           C  
ATOM   4153  O   ASP A 529      29.750   1.250 -76.500  1.00 57.09           O  
ATOM   4154  CG  ASP A 529      29.422  -3.156 -75.938  1.00 57.09           C  
ATOM   4155  OD1 ASP A 529      30.609  -3.297 -76.312  1.00 57.09           O  
ATOM   4156  OD2 ASP A 529      28.625  -4.109 -75.875  1.00 57.09           O  
ATOM   4157  N   TRP A 530      29.141   1.264 -74.375  1.00 64.19           N  
ATOM   4158  CA  TRP A 530      28.656   2.641 -74.375  1.00 64.19           C  
ATOM   4159  C   TRP A 530      29.828   3.623 -74.312  1.00 64.19           C  
ATOM   4160  CB  TRP A 530      27.734   2.863 -73.188  1.00 64.19           C  
ATOM   4161  O   TRP A 530      29.812   4.645 -75.000  1.00 64.19           O  
ATOM   4162  CG  TRP A 530      27.359   4.297 -72.938  1.00 64.19           C  
ATOM   4163  CD1 TRP A 530      28.188   5.348 -72.688  1.00 64.19           C  
ATOM   4164  CD2 TRP A 530      26.031   4.836 -72.938  1.00 64.19           C  
ATOM   4165  CE2 TRP A 530      26.141   6.223 -72.688  1.00 64.19           C  
ATOM   4166  CE3 TRP A 530      24.750   4.277 -73.125  1.00 64.19           C  
ATOM   4167  NE1 TRP A 530      27.469   6.508 -72.562  1.00 64.19           N  
ATOM   4168  CH2 TRP A 530      23.781   6.488 -72.812  1.00 64.19           C  
ATOM   4169  CZ2 TRP A 530      25.016   7.059 -72.625  1.00 64.19           C  
ATOM   4170  CZ3 TRP A 530      23.641   5.113 -73.062  1.00 64.19           C  
ATOM   4171  N   ILE A 531      30.859   3.344 -73.500  1.00 65.38           N  
ATOM   4172  CA  ILE A 531      32.062   4.160 -73.375  1.00 65.38           C  
ATOM   4173  C   ILE A 531      32.906   4.008 -74.688  1.00 65.38           C  
ATOM   4174  CB  ILE A 531      32.906   3.777 -72.125  1.00 65.38           C  
ATOM   4175  O   ILE A 531      33.500   4.980 -75.125  1.00 65.38           O  
ATOM   4176  CG1 ILE A 531      32.188   4.215 -70.875  1.00 65.38           C  
ATOM   4177  CG2 ILE A 531      34.281   4.395 -72.250  1.00 65.38           C  
ATOM   4178  CD1 ILE A 531      32.750   3.609 -69.625  1.00 65.38           C  
ATOM   4179  N   LEU A 532      32.969   2.869 -75.312  1.00 67.62           N  
ATOM   4180  CA  LEU A 532      33.594   2.637 -76.562  1.00 67.62           C  
ATOM   4181  C   LEU A 532      32.844   3.346 -77.688  1.00 67.62           C  
ATOM   4182  CB  LEU A 532      33.688   1.137 -76.875  1.00 67.62           C  
ATOM   4183  O   LEU A 532      33.469   3.912 -78.625  1.00 67.62           O  
ATOM   4184  CG  LEU A 532      35.094   0.539 -77.000  1.00 67.62           C  
ATOM   4185  CD1 LEU A 532      35.188  -0.697 -76.062  1.00 67.62           C  
ATOM   4186  CD2 LEU A 532      35.438   0.199 -78.438  1.00 67.62           C  
ATOM   4187  N   TRP A 533      31.500   3.479 -77.625  1.00 70.88           N  
ATOM   4188  CA  TRP A 533      30.672   4.164 -78.625  1.00 70.88           C  
ATOM   4189  C   TRP A 533      30.766   5.676 -78.438  1.00 70.88           C  
ATOM   4190  CB  TRP A 533      29.203   3.723 -78.500  1.00 70.88           C  
ATOM   4191  O   TRP A 533      30.797   6.414 -79.438  1.00 70.88           O  
ATOM   4192  CG  TRP A 533      28.844   2.564 -79.375  1.00 70.88           C  
ATOM   4193  CD1 TRP A 533      28.766   1.247 -79.000  1.00 70.88           C  
ATOM   4194  CD2 TRP A 533      28.500   2.619 -80.750  1.00 70.88           C  
ATOM   4195  CE2 TRP A 533      28.234   1.296 -81.188  1.00 70.88           C  
ATOM   4196  CE3 TRP A 533      28.406   3.660 -81.688  1.00 70.88           C  
ATOM   4197  NE1 TRP A 533      28.406   0.479 -80.125  1.00 70.88           N  
ATOM   4198  CH2 TRP A 533      27.781   2.023 -83.375  1.00 70.88           C  
ATOM   4199  CZ2 TRP A 533      27.875   0.987 -82.500  1.00 70.88           C  
ATOM   4200  CZ3 TRP A 533      28.047   3.350 -83.000  1.00 70.88           C  
ATOM   4201  N   ILE A 534      30.906   6.172 -77.188  1.00 74.31           N  
ATOM   4202  CA  ILE A 534      31.078   7.594 -76.875  1.00 74.31           C  
ATOM   4203  C   ILE A 534      32.500   8.039 -77.250  1.00 74.31           C  
ATOM   4204  CB  ILE A 534      30.781   7.914 -75.438  1.00 74.31           C  
ATOM   4205  O   ILE A 534      32.688   9.109 -77.812  1.00 74.31           O  
ATOM   4206  CG1 ILE A 534      29.312   7.668 -75.125  1.00 74.31           C  
ATOM   4207  CG2 ILE A 534      31.188   9.359 -75.062  1.00 74.31           C  
ATOM   4208  CD1 ILE A 534      28.953   7.836 -73.625  1.00 74.31           C  
ATOM   4209  N   SER A 535      33.531   7.195 -77.000  1.00 71.44           N  
ATOM   4210  CA  SER A 535      34.906   7.469 -77.375  1.00 71.44           C  
ATOM   4211  C   SER A 535      35.062   7.406 -78.875  1.00 71.44           C  
ATOM   4212  CB  SER A 535      35.844   6.484 -76.688  1.00 71.44           C  
ATOM   4213  O   SER A 535      35.781   8.227 -79.500  1.00 71.44           O  
ATOM   4214  OG  SER A 535      37.000   6.277 -77.500  1.00 71.44           O  
ATOM   4215  N   PHE A 536      34.344   6.414 -79.562  1.00 76.56           N  
ATOM   4216  CA  PHE A 536      34.312   6.297 -81.000  1.00 76.56           C  
ATOM   4217  C   PHE A 536      33.625   7.496 -81.625  1.00 76.56           C  
ATOM   4218  CB  PHE A 536      33.625   5.000 -81.438  1.00 76.56           C  
ATOM   4219  O   PHE A 536      34.094   8.047 -82.625  1.00 76.56           O  
ATOM   4220  CG  PHE A 536      33.656   4.750 -82.938  1.00 76.56           C  
ATOM   4221  CD1 PHE A 536      32.562   5.004 -83.688  1.00 76.56           C  
ATOM   4222  CD2 PHE A 536      34.812   4.258 -83.500  1.00 76.56           C  
ATOM   4223  CE1 PHE A 536      32.562   4.773 -85.062  1.00 76.56           C  
ATOM   4224  CE2 PHE A 536      34.844   4.023 -84.875  1.00 76.56           C  
ATOM   4225  CZ  PHE A 536      33.719   4.281 -85.688  1.00 76.56           C  
ATOM   4226  N   ALA A 537      32.531   8.008 -81.062  1.00 76.31           N  
ATOM   4227  CA  ALA A 537      31.766   9.164 -81.500  1.00 76.31           C  
ATOM   4228  C   ALA A 537      32.562  10.453 -81.312  1.00 76.31           C  
ATOM   4229  CB  ALA A 537      30.438   9.266 -80.750  1.00 76.31           C  
ATOM   4230  O   ALA A 537      32.594  11.305 -82.188  1.00 76.31           O  
ATOM   4231  N   MET A 538      33.281  10.555 -80.188  1.00 76.44           N  
ATOM   4232  CA  MET A 538      34.094  11.734 -79.875  1.00 76.44           C  
ATOM   4233  C   MET A 538      35.344  11.758 -80.750  1.00 76.44           C  
ATOM   4234  CB  MET A 538      34.469  11.766 -78.375  1.00 76.44           C  
ATOM   4235  O   MET A 538      35.750  12.820 -81.188  1.00 76.44           O  
ATOM   4236  CG  MET A 538      33.344  12.164 -77.438  1.00 76.44           C  
ATOM   4237  SD  MET A 538      32.688  13.844 -77.812  1.00 76.44           S  
ATOM   4238  CE  MET A 538      34.094  14.852 -77.250  1.00 76.44           C  
ATOM   4239  N   SER A 539      35.938  10.555 -81.000  1.00 79.00           N  
ATOM   4240  CA  SER A 539      37.062  10.453 -81.875  1.00 79.00           C  
ATOM   4241  C   SER A 539      36.688  10.750 -83.312  1.00 79.00           C  
ATOM   4242  CB  SER A 539      37.719   9.062 -81.812  1.00 79.00           C  
ATOM   4243  O   SER A 539      37.406  11.414 -84.062  1.00 79.00           O  
ATOM   4244  OG  SER A 539      36.875   8.094 -82.375  1.00 79.00           O  
ATOM   4245  N   CYS A 540      35.500  10.352 -83.750  1.00 79.00           N  
ATOM   4246  CA  CYS A 540      34.969  10.648 -85.062  1.00 79.00           C  
ATOM   4247  C   CYS A 540      34.625  12.133 -85.188  1.00 79.00           C  
ATOM   4248  CB  CYS A 540      33.719   9.820 -85.375  1.00 79.00           C  
ATOM   4249  O   CYS A 540      34.875  12.727 -86.250  1.00 79.00           O  
ATOM   4250  SG  CYS A 540      33.781   8.836 -86.875  1.00 79.00           S  
ATOM   4251  N   PHE A 541      34.125  12.727 -84.125  1.00 79.25           N  
ATOM   4252  CA  PHE A 541      33.812  14.156 -84.125  1.00 79.25           C  
ATOM   4253  C   PHE A 541      35.094  14.984 -84.188  1.00 79.25           C  
ATOM   4254  CB  PHE A 541      33.031  14.516 -82.812  1.00 79.25           C  
ATOM   4255  O   PHE A 541      35.156  15.977 -84.875  1.00 79.25           O  
ATOM   4256  CG  PHE A 541      32.406  15.883 -82.875  1.00 79.25           C  
ATOM   4257  CD1 PHE A 541      32.969  16.953 -82.188  1.00 79.25           C  
ATOM   4258  CD2 PHE A 541      31.219  16.094 -83.625  1.00 79.25           C  
ATOM   4259  CE1 PHE A 541      32.406  18.219 -82.250  1.00 79.25           C  
ATOM   4260  CE2 PHE A 541      30.641  17.359 -83.625  1.00 79.25           C  
ATOM   4261  CZ  PHE A 541      31.234  18.422 -82.938  1.00 79.25           C  
ATOM   4262  N   LEU A 542      36.062  14.586 -83.438  1.00 81.75           N  
ATOM   4263  CA  LEU A 542      37.344  15.297 -83.500  1.00 81.75           C  
ATOM   4264  C   LEU A 542      38.000  15.164 -84.812  1.00 81.75           C  
ATOM   4265  CB  LEU A 542      38.281  14.766 -82.375  1.00 81.75           C  
ATOM   4266  O   LEU A 542      38.625  16.125 -85.312  1.00 81.75           O  
ATOM   4267  CG  LEU A 542      38.000  15.258 -80.938  1.00 81.75           C  
ATOM   4268  CD1 LEU A 542      38.844  14.461 -79.938  1.00 81.75           C  
ATOM   4269  CD2 LEU A 542      38.281  16.750 -80.812  1.00 81.75           C  
ATOM   4270  N   LEU A 543      37.938  13.984 -85.375  1.00 83.56           N  
ATOM   4271  CA  LEU A 543      38.438  13.773 -86.750  1.00 83.56           C  
ATOM   4272  C   LEU A 543      37.688  14.641 -87.750  1.00 83.56           C  
ATOM   4273  CB  LEU A 543      38.344  12.305 -87.125  1.00 83.56           C  
ATOM   4274  O   LEU A 543      38.312  15.203 -88.688  1.00 83.56           O  
ATOM   4275  CG  LEU A 543      39.625  11.500 -87.125  1.00 83.56           C  
ATOM   4276  CD1 LEU A 543      39.344  10.000 -87.062  1.00 83.56           C  
ATOM   4277  CD2 LEU A 543      40.469  11.836 -88.375  1.00 83.56           C  
ATOM   4278  N   CYS A 544      36.406  14.828 -87.688  1.00 81.75           N  
ATOM   4279  CA  CYS A 544      35.594  15.672 -88.562  1.00 81.75           C  
ATOM   4280  C   CYS A 544      35.969  17.141 -88.375  1.00 81.75           C  
ATOM   4281  CB  CYS A 544      34.125  15.484 -88.250  1.00 81.75           C  
ATOM   4282  O   CYS A 544      36.062  17.875 -89.375  1.00 81.75           O  
ATOM   4283  SG  CYS A 544      33.469  13.914 -88.875  1.00 81.75           S  
ATOM   4284  N   ILE A 545      36.188  17.516 -87.125  1.00 82.69           N  
ATOM   4285  CA  ILE A 545      36.594  18.891 -86.812  1.00 82.69           C  
ATOM   4286  C   ILE A 545      37.969  19.156 -87.438  1.00 82.69           C  
ATOM   4287  CB  ILE A 545      36.594  19.188 -85.312  1.00 82.69           C  
ATOM   4288  O   ILE A 545      38.219  20.219 -88.000  1.00 82.69           O  
ATOM   4289  CG1 ILE A 545      35.156  19.141 -84.750  1.00 82.69           C  
ATOM   4290  CG2 ILE A 545      37.281  20.531 -85.000  1.00 82.69           C  
ATOM   4291  CD1 ILE A 545      35.094  19.344 -83.250  1.00 82.69           C  
ATOM   4292  N   ALA A 546      38.844  18.219 -87.250  1.00 82.44           N  
ATOM   4293  CA  ALA A 546      40.188  18.328 -87.812  1.00 82.44           C  
ATOM   4294  C   ALA A 546      40.125  18.375 -89.375  1.00 82.44           C  
ATOM   4295  CB  ALA A 546      41.062  17.188 -87.375  1.00 82.44           C  
ATOM   4296  O   ALA A 546      40.844  19.156 -90.000  1.00 82.44           O  
ATOM   4297  N   LEU A 547      39.312  17.531 -90.000  1.00 81.69           N  
ATOM   4298  CA  LEU A 547      39.156  17.500 -91.438  1.00 81.69           C  
ATOM   4299  C   LEU A 547      38.500  18.797 -91.938  1.00 81.69           C  
ATOM   4300  CB  LEU A 547      38.312  16.297 -91.875  1.00 81.69           C  
ATOM   4301  O   LEU A 547      38.938  19.344 -92.938  1.00 81.69           O  
ATOM   4302  CG  LEU A 547      39.062  15.000 -92.125  1.00 81.69           C  
ATOM   4303  CD1 LEU A 547      38.125  13.805 -91.938  1.00 81.69           C  
ATOM   4304  CD2 LEU A 547      39.719  15.008 -93.500  1.00 81.69           C  
ATOM   4305  N   LEU A 548      37.500  19.297 -91.188  1.00 80.75           N  
ATOM   4306  CA  LEU A 548      36.875  20.562 -91.500  1.00 80.75           C  
ATOM   4307  C   LEU A 548      37.844  21.734 -91.375  1.00 80.75           C  
ATOM   4308  CB  LEU A 548      35.625  20.797 -90.625  1.00 80.75           C  
ATOM   4309  O   LEU A 548      37.844  22.656 -92.188  1.00 80.75           O  
ATOM   4310  CG  LEU A 548      34.344  20.047 -91.062  1.00 80.75           C  
ATOM   4311  CD1 LEU A 548      33.312  20.094 -89.938  1.00 80.75           C  
ATOM   4312  CD2 LEU A 548      33.781  20.609 -92.375  1.00 80.75           C  
ATOM   4313  N   GLY A 549      38.594  21.641 -90.250  1.00 82.25           N  
ATOM   4314  CA  GLY A 549      39.656  22.625 -90.125  1.00 82.25           C  
ATOM   4315  C   GLY A 549      40.688  22.594 -91.188  1.00 82.25           C  
ATOM   4316  O   GLY A 549      41.125  23.641 -91.688  1.00 82.25           O  
ATOM   4317  N   PHE A 550      41.062  21.438 -91.688  1.00 80.19           N  
ATOM   4318  CA  PHE A 550      41.969  21.250 -92.750  1.00 80.19           C  
ATOM   4319  C   PHE A 550      41.375  21.734 -94.062  1.00 80.19           C  
ATOM   4320  CB  PHE A 550      42.406  19.781 -92.875  1.00 80.19           C  
ATOM   4321  O   PHE A 550      42.031  22.391 -94.875  1.00 80.19           O  
ATOM   4322  CG  PHE A 550      43.469  19.531 -93.938  1.00 80.19           C  
ATOM   4323  CD1 PHE A 550      43.156  19.094 -95.188  1.00 80.19           C  
ATOM   4324  CD2 PHE A 550      44.812  19.750 -93.562  1.00 80.19           C  
ATOM   4325  CE1 PHE A 550      44.156  18.875 -96.125  1.00 80.19           C  
ATOM   4326  CE2 PHE A 550      45.812  19.531 -94.500  1.00 80.19           C  
ATOM   4327  CZ  PHE A 550      45.500  19.094 -95.812  1.00 80.19           C  
ATOM   4328  N   ILE A 551      40.094  21.422 -94.312  1.00 78.12           N  
ATOM   4329  CA  ILE A 551      39.406  21.859 -95.562  1.00 78.12           C  
ATOM   4330  C   ILE A 551      39.250  23.375 -95.562  1.00 78.12           C  
ATOM   4331  CB  ILE A 551      38.000  21.203 -95.625  1.00 78.12           C  
ATOM   4332  O   ILE A 551      39.438  24.016 -96.562  1.00 78.12           O  
ATOM   4333  CG1 ILE A 551      38.125  19.688 -95.875  1.00 78.12           C  
ATOM   4334  CG2 ILE A 551      37.156  21.844 -96.750  1.00 78.12           C  
ATOM   4335  CD1 ILE A 551      36.812  18.938 -95.812  1.00 78.12           C  
ATOM   4336  N   MET A 552      38.969  23.938 -94.375  1.00 73.88           N  
ATOM   4337  CA  MET A 552      38.844  25.391 -94.188  1.00 73.88           C  
ATOM   4338  C   MET A 552      40.219  26.047 -94.375  1.00 73.88           C  
ATOM   4339  CB  MET A 552      38.250  25.750 -92.875  1.00 73.88           C  
ATOM   4340  O   MET A 552      40.344  27.109 -94.938  1.00 73.88           O  
ATOM   4341  CG  MET A 552      36.750  25.500 -92.750  1.00 73.88           C  
ATOM   4342  SD  MET A 552      35.781  26.719 -93.688  1.00 73.88           S  
ATOM   4343  CE  MET A 552      35.969  28.172 -92.625  1.00 73.88           C  
ATOM   4344  N   TRP A 553      41.219  25.438 -93.812  1.00 76.56           N  
ATOM   4345  CA  TRP A 553      42.594  25.875 -93.938  1.00 76.56           C  
ATOM   4346  C   TRP A 553      43.062  25.750 -95.375  1.00 76.56           C  
ATOM   4347  CB  TRP A 553      43.531  25.094 -93.000  1.00 76.56           C  
ATOM   4348  O   TRP A 553      43.719  26.641 -95.938  1.00 76.56           O  
ATOM   4349  CG  TRP A 553      44.969  25.531 -93.062  1.00 76.56           C  
ATOM   4350  CD1 TRP A 553      45.500  26.656 -92.500  1.00 76.56           C  
ATOM   4351  CD2 TRP A 553      46.031  24.844 -93.688  1.00 76.56           C  
ATOM   4352  CE2 TRP A 553      47.188  25.625 -93.500  1.00 76.56           C  
ATOM   4353  CE3 TRP A 553      46.125  23.656 -94.438  1.00 76.56           C  
ATOM   4354  NE1 TRP A 553      46.844  26.719 -92.750  1.00 76.56           N  
ATOM   4355  CH2 TRP A 553      48.531  24.078 -94.688  1.00 76.56           C  
ATOM   4356  CZ2 TRP A 553      48.438  25.250 -94.000  1.00 76.56           C  
ATOM   4357  CZ3 TRP A 553      47.375  23.281 -94.938  1.00 76.56           C  
ATOM   4358  N   ALA A 554      42.750  24.656 -96.062  1.00 72.38           N  
ATOM   4359  CA  ALA A 554      43.094  24.391 -97.500  1.00 72.38           C  
ATOM   4360  C   ALA A 554      42.281  25.297 -98.375  1.00 72.38           C  
ATOM   4361  CB  ALA A 554      42.844  22.922 -97.812  1.00 72.38           C  
ATOM   4362  O   ALA A 554      42.781  25.703 -99.438  1.00 72.38           O  
ATOM   4363  N   CYS A 555      41.031  25.781 -98.000  1.00 68.00           N  
ATOM   4364  CA  CYS A 555      40.188  26.719 -98.750  1.00 68.00           C  
ATOM   4365  C   CYS A 555      40.688  28.141 -98.562  1.00 68.00           C  
ATOM   4366  CB  CYS A 555      38.750  26.609 -98.312  1.00 68.00           C  
ATOM   4367  O   CYS A 555      40.594  28.953 -99.500  1.00 68.00           O  
ATOM   4368  SG  CYS A 555      37.844  25.250 -99.062  1.00 68.00           S  
ATOM   4369  N   GLN A 556      41.375  28.500 -97.438  1.00 66.38           N  
ATOM   4370  CA  GLN A 556      41.938  29.812 -97.062  1.00 66.38           C  
ATOM   4371  C   GLN A 556      43.312  30.016 -97.688  1.00 66.38           C  
ATOM   4372  CB  GLN A 556      42.000  30.000 -95.562  1.00 66.38           C  
ATOM   4373  O   GLN A 556      43.656  31.141 -98.062  1.00 66.38           O  
ATOM   4374  CG  GLN A 556      40.688  30.484 -94.938  1.00 66.38           C  
ATOM   4375  CD  GLN A 556      40.812  30.766 -93.438  1.00 66.38           C  
ATOM   4376  NE2 GLN A 556      39.938  31.609 -92.938  1.00 66.38           N  
ATOM   4377  OE1 GLN A 556      41.688  30.203 -92.750  1.00 66.38           O  
ATOM   4378  N   LYS A 557      44.094  28.953 -98.000  1.00 64.19           N  
ATOM   4379  CA  LYS A 557      45.438  28.969 -98.500  1.00 64.19           C  
ATOM   4380  C   LYS A 557      45.469  28.641-100.000  1.00 64.19           C  
ATOM   4381  CB  LYS A 557      46.344  27.984 -97.750  1.00 64.19           C  
ATOM   4382  O   LYS A 557      46.500  28.797-100.688  1.00 64.19           O  
ATOM   4383  CG  LYS A 557      47.031  28.578 -96.562  1.00 64.19           C  
ATOM   4384  CD  LYS A 557      48.250  27.750 -96.125  1.00 64.19           C  
ATOM   4385  CE  LYS A 557      48.969  28.359 -94.938  1.00 64.19           C  
ATOM   4386  NZ  LYS A 557      50.188  27.609 -94.625  1.00 64.19           N  
ATOM   4387  N   GLY A 558      44.125  28.766-100.688  1.00 60.72           N  
ATOM   4388  CA  GLY A 558      44.031  28.859-102.188  1.00 60.72           C  
ATOM   4389  C   GLY A 558      44.375  27.562-102.875  1.00 60.72           C  
ATOM   4390  O   GLY A 558      44.562  27.547-104.062  1.00 60.72           O  
ATOM   4391  N   ASN A 559      44.312  26.266-102.312  1.00 57.38           N  
ATOM   4392  CA  ASN A 559      44.688  24.984-102.875  1.00 57.38           C  
ATOM   4393  C   ASN A 559      43.469  24.062-103.000  1.00 57.38           C  
ATOM   4394  CB  ASN A 559      45.750  24.312-102.000  1.00 57.38           C  
ATOM   4395  O   ASN A 559      43.500  23.125-103.812  1.00 57.38           O  
ATOM   4396  CG  ASN A 559      47.000  23.969-102.812  1.00 57.38           C  
ATOM   4397  ND2 ASN A 559      48.000  23.422-102.125  1.00 57.38           N  
ATOM   4398  OD1 ASN A 559      47.062  24.188-104.000  1.00 57.38           O  
ATOM   4399  N   ILE A 560      42.125  24.516-102.812  1.00 54.28           N  
ATOM   4400  CA  ILE A 560      40.938  23.750-103.062  1.00 54.28           C  
ATOM   4401  C   ILE A 560      39.781  24.672-103.375  1.00 54.28           C  
ATOM   4402  CB  ILE A 560      40.562  22.844-101.875  1.00 54.28           C  
ATOM   4403  O   ILE A 560      39.500  25.641-102.688  1.00 54.28           O  
ATOM   4404  CG1 ILE A 560      41.625  21.797-101.625  1.00 54.28           C  
ATOM   4405  CG2 ILE A 560      39.188  22.203-102.062  1.00 54.28           C  
ATOM   4406  CD1 ILE A 560      41.531  21.094-100.250  1.00 54.28           C  
ATOM   4407  N   ARG A 561      39.406  25.000-104.688  1.00 49.34           N  
ATOM   4408  CA  ARG A 561      38.281  25.688-105.312  1.00 49.34           C  
ATOM   4409  C   ARG A 561      36.969  24.906-105.062  1.00 49.34           C  
ATOM   4410  CB  ARG A 561      38.500  25.922-106.812  1.00 49.34           C  
ATOM   4411  O   ARG A 561      36.875  23.750-105.500  1.00 49.34           O  
ATOM   4412  CG  ARG A 561      39.156  27.234-107.125  1.00 49.34           C  
ATOM   4413  CD  ARG A 561      39.188  27.500-108.625  1.00 49.34           C  
ATOM   4414  NE  ARG A 561      39.844  28.766-108.938  1.00 49.34           N  
ATOM   4415  NH1 ARG A 561      39.406  28.672-111.188  1.00 49.34           N  
ATOM   4416  NH2 ARG A 561      40.562  30.438-110.312  1.00 49.34           N  
ATOM   4417  CZ  ARG A 561      39.938  29.297-110.125  1.00 49.34           C  
ATOM   4418  N   CYS A 562      36.281  25.016-103.812  1.00 53.31           N  
ATOM   4419  CA  CYS A 562      35.000  24.391-103.562  1.00 53.31           C  
ATOM   4420  C   CYS A 562      33.875  25.281-104.062  1.00 53.31           C  
ATOM   4421  CB  CYS A 562      34.781  24.094-102.062  1.00 53.31           C  
ATOM   4422  O   CYS A 562      33.781  26.438-103.688  1.00 53.31           O  
ATOM   4423  SG  CYS A 562      34.938  22.344-101.625  1.00 53.31           S  
ATOM   4424  N   ASN A 563      33.344  25.094-105.375  1.00 48.69           N  
ATOM   4425  CA  ASN A 563      32.125  25.469-106.000  1.00 48.69           C  
ATOM   4426  C   ASN A 563      30.922  24.672-105.500  1.00 48.69           C  
ATOM   4427  CB  ASN A 563      32.250  25.297-107.562  1.00 48.69           C  
ATOM   4428  O   ASN A 563      30.844  23.453-105.750  1.00 48.69           O  
ATOM   4429  CG  ASN A 563      32.719  26.562-108.250  1.00 48.69           C  
ATOM   4430  ND2 ASN A 563      33.031  26.453-109.500  1.00 48.69           N  
ATOM   4431  OD1 ASN A 563      32.781  27.625-107.625  1.00 48.69           O  
ATOM   4432  N   ILE A 564      30.406  24.859-104.250  1.00 50.47           N  
ATOM   4433  CA  ILE A 564      29.062  24.312-104.062  1.00 50.47           C  
ATOM   4434  C   ILE A 564      28.141  25.359-103.500  1.00 50.47           C  
ATOM   4435  CB  ILE A 564      29.078  23.031-103.188  1.00 50.47           C  
ATOM   4436  O   ILE A 564      28.484  26.016-102.500  1.00 50.47           O  
ATOM   4437  CG1 ILE A 564      29.891  21.938-103.875  1.00 50.47           C  
ATOM   4438  CG2 ILE A 564      27.641  22.562-102.938  1.00 50.47           C  
ATOM   4439  CD1 ILE A 564      30.266  20.781-102.938  1.00 50.47           C  
ATOM   4440  N   CYS A 565      27.156  26.062-104.312  1.00 36.09           N  
ATOM   4441  CA  CYS A 565      25.844  26.672-104.188  1.00 36.09           C  
ATOM   4442  C   CYS A 565      24.875  25.734-103.438  1.00 36.09           C  
ATOM   4443  CB  CYS A 565      25.281  27.016-105.562  1.00 36.09           C  
ATOM   4444  O   CYS A 565      24.875  24.531-103.688  1.00 36.09           O  
ATOM   4445  SG  CYS A 565      25.953  28.531-106.312  1.00 36.09           S  
ATOM   4446  N   ILE A 566      24.547  26.031-102.250  1.00 34.72           N  
ATOM   4447  CA  ILE A 566      23.594  25.656-101.188  1.00 34.72           C  
ATOM   4448  C   ILE A 566      23.266  24.172-101.312  1.00 34.72           C  
ATOM   4449  CB  ILE A 566      22.297  26.500-101.312  1.00 34.72           C  
ATOM   4450  O   ILE A 566      23.000  23.672-102.438  1.00 34.72           O  
ATOM   4451  CG1 ILE A 566      22.609  27.984-101.125  1.00 34.72           C  
ATOM   4452  CG2 ILE A 566      21.250  26.000-100.312  1.00 34.72           C  
ATOM   4453  CD1 ILE A 566      21.438  28.906-101.438  1.00 34.72           C  
TER    4454      ILE A 566                                                      
ENDMDL                                                                          
END                                                                             
