# Supplementary material for: Future Sequon Finder - A novel approach for predicting future N-linked glycosylation sequon locations on viral surface proteins
Source: PLoS One. 2025 Aug 14;20(8):e0328174. doi: 10.1371/journal.pone.0328174 (PMC12352829; doi:10.1371/journal.pone.0328174)
Supplement: S3 File — (ZIP) [file pone.0328174.s004.zip › S3_File/S3_File/Human H3N2/Future Prediction Strains/AHungary12024_b3d25_unrelaxed_rank_001_alphafold2_ptm_model_1_seed_000.pdb]

MODEL     1                                                                     
ATOM      1  N   MET A   1      21.422 -23.453 -74.688  1.00 45.66           N  
ATOM      2  CA  MET A   1      21.781 -22.078 -75.000  1.00 45.66           C  
ATOM      3  C   MET A   1      21.297 -21.125 -73.938  1.00 45.66           C  
ATOM      4  CB  MET A   1      21.219 -21.641 -76.375  1.00 45.66           C  
ATOM      5  O   MET A   1      21.969 -20.156 -73.625  1.00 45.66           O  
ATOM      6  CG  MET A   1      22.234 -21.609 -77.500  1.00 45.66           C  
ATOM      7  SD  MET A   1      21.609 -20.750 -79.000  1.00 45.66           S  
ATOM      8  CE  MET A   1      21.047 -22.188 -79.938  1.00 45.66           C  
ATOM      9  N   LYS A   2      20.344 -21.531 -73.000  1.00 48.38           N  
ATOM     10  CA  LYS A   2      19.797 -20.859 -71.875  1.00 48.38           C  
ATOM     11  C   LYS A   2      20.578 -21.234 -70.562  1.00 48.38           C  
ATOM     12  CB  LYS A   2      18.312 -21.188 -71.688  1.00 48.38           C  
ATOM     13  O   LYS A   2      20.766 -20.406 -69.688  1.00 48.38           O  
ATOM     14  CG  LYS A   2      17.406 -20.422 -72.625  1.00 48.38           C  
ATOM     15  CD  LYS A   2      15.938 -20.688 -72.312  1.00 48.38           C  
ATOM     16  CE  LYS A   2      15.016 -19.969 -73.312  1.00 48.38           C  
ATOM     17  NZ  LYS A   2      13.578 -20.297 -73.062  1.00 48.38           N  
ATOM     18  N   ALA A   3      21.328 -22.359 -70.625  1.00 55.38           N  
ATOM     19  CA  ALA A   3      22.188 -22.844 -69.500  1.00 55.38           C  
ATOM     20  C   ALA A   3      23.594 -22.281 -69.625  1.00 55.38           C  
ATOM     21  CB  ALA A   3      22.203 -24.359 -69.500  1.00 55.38           C  
ATOM     22  O   ALA A   3      24.234 -21.953 -68.625  1.00 55.38           O  
ATOM     23  N   ILE A   4      24.000 -21.891 -70.812  1.00 65.44           N  
ATOM     24  CA  ILE A   4      25.281 -21.281 -71.188  1.00 65.44           C  
ATOM     25  C   ILE A   4      25.219 -19.781 -71.000  1.00 65.44           C  
ATOM     26  CB  ILE A   4      25.672 -21.625 -72.625  1.00 65.44           C  
ATOM     27  O   ILE A   4      26.172 -19.172 -70.500  1.00 65.44           O  
ATOM     28  CG1 ILE A   4      25.922 -23.125 -72.812  1.00 65.44           C  
ATOM     29  CG2 ILE A   4      26.922 -20.828 -73.062  1.00 65.44           C  
ATOM     30  CD1 ILE A   4      26.156 -23.578 -74.250  1.00 65.44           C  
ATOM     31  N   ILE A   5      24.078 -19.188 -71.000  1.00 64.69           N  
ATOM     32  CA  ILE A   5      23.797 -17.781 -70.812  1.00 64.69           C  
ATOM     33  C   ILE A   5      23.562 -17.500 -69.312  1.00 64.69           C  
ATOM     34  CB  ILE A   5      22.562 -17.328 -71.625  1.00 64.69           C  
ATOM     35  O   ILE A   5      24.031 -16.484 -68.812  1.00 64.69           O  
ATOM     36  CG1 ILE A   5      22.859 -17.453 -73.125  1.00 64.69           C  
ATOM     37  CG2 ILE A   5      22.172 -15.891 -71.312  1.00 64.69           C  
ATOM     38  CD1 ILE A   5      21.641 -17.188 -74.062  1.00 64.69           C  
ATOM     39  N   ALA A   6      23.172 -18.531 -68.562  1.00 60.84           N  
ATOM     40  CA  ALA A   6      22.969 -18.453 -67.125  1.00 60.84           C  
ATOM     41  C   ALA A   6      24.266 -18.703 -66.375  1.00 60.84           C  
ATOM     42  CB  ALA A   6      21.891 -19.469 -66.688  1.00 60.84           C  
ATOM     43  O   ALA A   6      24.547 -18.047 -65.375  1.00 60.84           O  
ATOM     44  N   LEU A   7      25.172 -19.422 -67.000  1.00 60.66           N  
ATOM     45  CA  LEU A   7      26.500 -19.719 -66.500  1.00 60.66           C  
ATOM     46  C   LEU A   7      27.484 -18.594 -66.812  1.00 60.66           C  
ATOM     47  CB  LEU A   7      27.031 -21.047 -67.000  1.00 60.66           C  
ATOM     48  O   LEU A   7      28.328 -18.234 -66.000  1.00 60.66           O  
ATOM     49  CG  LEU A   7      27.141 -22.188 -66.000  1.00 60.66           C  
ATOM     50  CD1 LEU A   7      26.609 -23.484 -66.625  1.00 60.66           C  
ATOM     51  CD2 LEU A   7      28.578 -22.359 -65.562  1.00 60.66           C  
ATOM     52  N   SER A   8      27.219 -17.844 -67.875  1.00 57.62           N  
ATOM     53  CA  SER A   8      27.969 -16.672 -68.312  1.00 57.62           C  
ATOM     54  C   SER A   8      27.531 -15.414 -67.562  1.00 57.62           C  
ATOM     55  CB  SER A   8      27.781 -16.469 -69.812  1.00 57.62           C  
ATOM     56  O   SER A   8      28.359 -14.562 -67.250  1.00 57.62           O  
ATOM     57  OG  SER A   8      27.406 -15.125 -70.125  1.00 57.62           O  
ATOM     58  N   ASN A   9      26.297 -15.398 -67.062  1.00 51.12           N  
ATOM     59  CA  ASN A   9      25.719 -14.328 -66.250  1.00 51.12           C  
ATOM     60  C   ASN A   9      26.031 -14.508 -64.750  1.00 51.12           C  
ATOM     61  CB  ASN A   9      24.203 -14.242 -66.500  1.00 51.12           C  
ATOM     62  O   ASN A   9      26.266 -13.539 -64.062  1.00 51.12           O  
ATOM     63  CG  ASN A   9      23.828 -13.344 -67.625  1.00 51.12           C  
ATOM     64  ND2 ASN A   9      22.828 -13.758 -68.375  1.00 51.12           N  
ATOM     65  OD1 ASN A   9      24.438 -12.289 -67.875  1.00 51.12           O  
ATOM     66  N   ILE A  10      26.312 -15.750 -64.375  1.00 59.66           N  
ATOM     67  CA  ILE A  10      26.734 -16.109 -63.031  1.00 59.66           C  
ATOM     68  C   ILE A  10      28.250 -15.961 -62.906  1.00 59.66           C  
ATOM     69  CB  ILE A  10      26.312 -17.562 -62.656  1.00 59.66           C  
ATOM     70  O   ILE A  10      28.750 -15.492 -61.875  1.00 59.66           O  
ATOM     71  CG1 ILE A  10      24.781 -17.656 -62.594  1.00 59.66           C  
ATOM     72  CG2 ILE A  10      26.938 -17.984 -61.344  1.00 59.66           C  
ATOM     73  CD1 ILE A  10      24.266 -19.094 -62.469  1.00 59.66           C  
ATOM     74  N   LEU A  11      28.953 -16.188 -64.125  1.00 52.91           N  
ATOM     75  CA  LEU A  11      30.406 -16.016 -64.188  1.00 52.91           C  
ATOM     76  C   LEU A  11      30.766 -14.539 -64.375  1.00 52.91           C  
ATOM     77  CB  LEU A  11      30.953 -16.828 -65.375  1.00 52.91           C  
ATOM     78  O   LEU A  11      31.766 -14.078 -63.844  1.00 52.91           O  
ATOM     79  CG  LEU A  11      32.250 -17.609 -65.062  1.00 52.91           C  
ATOM     80  CD1 LEU A  11      31.938 -19.109 -64.938  1.00 52.91           C  
ATOM     81  CD2 LEU A  11      33.281 -17.375 -66.188  1.00 52.91           C  
ATOM     82  N   CYS A  12      29.828 -13.719 -64.938  1.00 48.75           N  
ATOM     83  CA  CYS A  12      29.938 -12.273 -65.062  1.00 48.75           C  
ATOM     84  C   CYS A  12      29.516 -11.555 -63.812  1.00 48.75           C  
ATOM     85  CB  CYS A  12      29.094 -11.789 -66.250  1.00 48.75           C  
ATOM     86  O   CYS A  12      30.094 -10.523 -63.438  1.00 48.75           O  
ATOM     87  SG  CYS A  12      29.984 -11.766 -67.812  1.00 48.75           S  
ATOM     88  N   LEU A  13      28.719 -12.219 -62.969  1.00 43.91           N  
ATOM     89  CA  LEU A  13      28.281 -11.719 -61.656  1.00 43.91           C  
ATOM     90  C   LEU A  13      29.266 -12.148 -60.562  1.00 43.91           C  
ATOM     91  CB  LEU A  13      26.875 -12.219 -61.312  1.00 43.91           C  
ATOM     92  O   LEU A  13      29.469 -11.414 -59.594  1.00 43.91           O  
ATOM     93  CG  LEU A  13      25.719 -11.406 -61.875  1.00 43.91           C  
ATOM     94  CD1 LEU A  13      24.484 -12.289 -62.094  1.00 43.91           C  
ATOM     95  CD2 LEU A  13      25.391 -10.227 -60.969  1.00 43.91           C  
ATOM     96  N   VAL A  14      30.062 -13.211 -60.906  1.00 42.81           N  
ATOM     97  CA  VAL A  14      31.141 -13.695 -60.031  1.00 42.81           C  
ATOM     98  C   VAL A  14      32.438 -12.938 -60.344  1.00 42.81           C  
ATOM     99  CB  VAL A  14      31.359 -15.211 -60.219  1.00 42.81           C  
ATOM    100  O   VAL A  14      33.188 -12.625 -59.469  1.00 42.81           O  
ATOM    101  CG1 VAL A  14      32.562 -15.672 -59.406  1.00 42.81           C  
ATOM    102  CG2 VAL A  14      30.094 -15.984 -59.781  1.00 42.81           C  
ATOM    103  N   PHE A  15      32.500 -12.359 -61.688  1.00 39.25           N  
ATOM    104  CA  PHE A  15      33.625 -11.555 -62.125  1.00 39.25           C  
ATOM    105  C   PHE A  15      33.344 -10.070 -61.938  1.00 39.25           C  
ATOM    106  CB  PHE A  15      34.000 -11.859 -63.562  1.00 39.25           C  
ATOM    107  O   PHE A  15      34.250  -9.258 -61.844  1.00 39.25           O  
ATOM    108  CG  PHE A  15      34.750 -13.148 -63.750  1.00 39.25           C  
ATOM    109  CD1 PHE A  15      36.094 -13.242 -63.406  1.00 39.25           C  
ATOM    110  CD2 PHE A  15      34.125 -14.258 -64.312  1.00 39.25           C  
ATOM    111  CE1 PHE A  15      36.781 -14.430 -63.562  1.00 39.25           C  
ATOM    112  CE2 PHE A  15      34.812 -15.453 -64.500  1.00 39.25           C  
ATOM    113  CZ  PHE A  15      36.156 -15.531 -64.125  1.00 39.25           C  
ATOM    114  N   ALA A  16      32.094  -9.641 -61.719  1.00 36.03           N  
ATOM    115  CA  ALA A  16      31.625  -8.289 -61.375  1.00 36.03           C  
ATOM    116  C   ALA A  16      31.438  -8.117 -59.875  1.00 36.03           C  
ATOM    117  CB  ALA A  16      30.328  -7.988 -62.125  1.00 36.03           C  
ATOM    118  O   ALA A  16      31.234  -6.996 -59.406  1.00 36.03           O  
ATOM    119  N   GLN A  17      31.734  -9.141 -59.062  1.00 30.70           N  
ATOM    120  CA  GLN A  17      32.000  -9.039 -57.656  1.00 30.70           C  
ATOM    121  C   GLN A  17      33.469  -8.766 -57.375  1.00 30.70           C  
ATOM    122  CB  GLN A  17      31.562 -10.312 -56.938  1.00 30.70           C  
ATOM    123  O   GLN A  17      34.344  -9.492 -57.844  1.00 30.70           O  
ATOM    124  CG  GLN A  17      30.141 -10.258 -56.375  1.00 30.70           C  
ATOM    125  CD  GLN A  17      29.719 -11.555 -55.719  1.00 30.70           C  
ATOM    126  NE2 GLN A  17      28.828 -11.445 -54.719  1.00 30.70           N  
ATOM    127  OE1 GLN A  17      30.172 -12.633 -56.094  1.00 30.70           O  
ATOM    128  N   LYS A  18      34.000  -7.676 -57.875  1.00 29.23           N  
ATOM    129  CA  LYS A  18      35.250  -7.180 -57.344  1.00 29.23           C  
ATOM    130  C   LYS A  18      35.875  -8.172 -56.375  1.00 29.23           C  
ATOM    131  CB  LYS A  18      35.062  -5.824 -56.688  1.00 29.23           C  
ATOM    132  O   LYS A  18      35.281  -8.477 -55.344  1.00 29.23           O  
ATOM    133  CG  LYS A  18      36.125  -4.793 -57.031  1.00 29.23           C  
ATOM    134  CD  LYS A  18      35.844  -3.441 -56.406  1.00 29.23           C  
ATOM    135  CE  LYS A  18      36.844  -2.387 -56.844  1.00 29.23           C  
ATOM    136  NZ  LYS A  18      36.500  -1.029 -56.344  1.00 29.23           N  
ATOM    137  N   ILE A  19      36.250  -9.430 -56.750  1.00 27.17           N  
ATOM    138  CA  ILE A  19      37.344 -10.141 -56.094  1.00 27.17           C  
ATOM    139  C   ILE A  19      38.406  -9.141 -55.656  1.00 27.17           C  
ATOM    140  CB  ILE A  19      37.969 -11.188 -57.031  1.00 27.17           C  
ATOM    141  O   ILE A  19      38.875  -8.328 -56.438  1.00 27.17           O  
ATOM    142  CG1 ILE A  19      36.906 -12.172 -57.531  1.00 27.17           C  
ATOM    143  CG2 ILE A  19      39.094 -11.930 -56.344  1.00 27.17           C  
ATOM    144  CD1 ILE A  19      37.375 -13.125 -58.625  1.00 27.17           C  
ATOM    145  N   PRO A  20      38.375  -8.531 -54.438  1.00 29.36           N  
ATOM    146  CA  PRO A  20      39.469  -7.617 -54.062  1.00 29.36           C  
ATOM    147  C   PRO A  20      40.812  -8.031 -54.688  1.00 29.36           C  
ATOM    148  CB  PRO A  20      39.531  -7.699 -52.562  1.00 29.36           C  
ATOM    149  O   PRO A  20      41.219  -9.180 -54.562  1.00 29.36           O  
ATOM    150  CG  PRO A  20      38.781  -8.945 -52.219  1.00 29.36           C  
ATOM    151  CD  PRO A  20      38.344  -9.609 -53.500  1.00 29.36           C  
ATOM    152  N   GLY A  21      41.094  -8.117 -56.062  1.00 29.39           N  
ATOM    153  CA  GLY A  21      42.375  -7.793 -56.656  1.00 29.39           C  
ATOM    154  C   GLY A  21      43.438  -7.418 -55.625  1.00 29.39           C  
ATOM    155  O   GLY A  21      43.156  -6.652 -54.688  1.00 29.39           O  
ATOM    156  N   ASN A  22      44.125  -8.344 -54.938  1.00 29.81           N  
ATOM    157  CA  ASN A  22      45.531  -8.422 -54.656  1.00 29.81           C  
ATOM    158  C   ASN A  22      46.250  -7.090 -54.906  1.00 29.81           C  
ATOM    159  CB  ASN A  22      46.219  -9.531 -55.469  1.00 29.81           C  
ATOM    160  O   ASN A  22      46.594  -6.773 -56.031  1.00 29.81           O  
ATOM    161  CG  ASN A  22      47.531  -9.992 -54.844  1.00 29.81           C  
ATOM    162  ND2 ASN A  22      48.344 -10.633 -55.656  1.00 29.81           N  
ATOM    163  OD1 ASN A  22      47.781  -9.781 -53.656  1.00 29.81           O  
ATOM    164  N   ASP A  23      45.656  -5.863 -54.500  1.00 38.72           N  
ATOM    165  CA  ASP A  23      46.531  -4.684 -54.406  1.00 38.72           C  
ATOM    166  C   ASP A  23      47.406  -4.754 -53.188  1.00 38.72           C  
ATOM    167  CB  ASP A  23      45.656  -3.412 -54.375  1.00 38.72           C  
ATOM    168  O   ASP A  23      46.938  -4.824 -52.062  1.00 38.72           O  
ATOM    169  CG  ASP A  23      45.188  -2.984 -55.750  1.00 38.72           C  
ATOM    170  OD1 ASP A  23      45.656  -3.518 -56.781  1.00 38.72           O  
ATOM    171  OD2 ASP A  23      44.281  -2.104 -55.812  1.00 38.72           O  
ATOM    172  N   ASN A  24      48.406  -5.570 -53.031  1.00 42.78           N  
ATOM    173  CA  ASN A  24      49.750  -5.590 -52.500  1.00 42.78           C  
ATOM    174  C   ASN A  24      50.188  -4.203 -52.031  1.00 42.78           C  
ATOM    175  CB  ASN A  24      50.719  -6.145 -53.500  1.00 42.78           C  
ATOM    176  O   ASN A  24      51.281  -4.031 -51.531  1.00 42.78           O  
ATOM    177  CG  ASN A  24      50.625  -7.648 -53.656  1.00 42.78           C  
ATOM    178  ND2 ASN A  24      51.281  -8.180 -54.688  1.00 42.78           N  
ATOM    179  OD1 ASN A  24      49.969  -8.320 -52.875  1.00 42.78           O  
ATOM    180  N   SER A  25      49.406  -3.510 -50.875  1.00 51.81           N  
ATOM    181  CA  SER A  25      50.281  -2.836 -49.906  1.00 51.81           C  
ATOM    182  C   SER A  25      49.500  -1.811 -49.094  1.00 51.81           C  
ATOM    183  CB  SER A  25      51.438  -2.154 -50.625  1.00 51.81           C  
ATOM    184  O   SER A  25      50.062  -1.009 -48.375  1.00 51.81           O  
ATOM    185  OG  SER A  25      50.969  -1.152 -51.500  1.00 51.81           O  
ATOM    186  N   THR A  26      47.969  -1.968 -48.875  1.00 62.19           N  
ATOM    187  CA  THR A  26      47.469  -0.904 -48.000  1.00 62.19           C  
ATOM    188  C   THR A  26      46.469  -1.459 -47.000  1.00 62.19           C  
ATOM    189  CB  THR A  26      46.781   0.202 -48.844  1.00 62.19           C  
ATOM    190  O   THR A  26      45.656  -2.344 -47.312  1.00 62.19           O  
ATOM    191  CG2 THR A  26      47.812   0.938 -49.719  1.00 62.19           C  
ATOM    192  OG1 THR A  26      45.812  -0.385 -49.688  1.00 62.19           O  
ATOM    193  N   ALA A  27      46.781  -1.468 -45.688  1.00 67.62           N  
ATOM    194  CA  ALA A  27      46.031  -1.849 -44.500  1.00 67.62           C  
ATOM    195  C   ALA A  27      45.219  -0.678 -43.969  1.00 67.62           C  
ATOM    196  CB  ALA A  27      46.969  -2.355 -43.406  1.00 67.62           C  
ATOM    197  O   ALA A  27      45.562   0.484 -44.188  1.00 67.62           O  
ATOM    198  N   THR A  28      43.906  -0.954 -43.656  1.00 68.25           N  
ATOM    199  CA  THR A  28      43.000   0.051 -43.094  1.00 68.25           C  
ATOM    200  C   THR A  28      42.844  -0.187 -41.594  1.00 68.25           C  
ATOM    201  CB  THR A  28      41.625   0.052 -43.781  1.00 68.25           C  
ATOM    202  O   THR A  28      42.531  -1.306 -41.156  1.00 68.25           O  
ATOM    203  CG2 THR A  28      40.750   1.191 -43.250  1.00 68.25           C  
ATOM    204  OG1 THR A  28      41.812   0.204 -45.188  1.00 68.25           O  
ATOM    205  N   LEU A  29      43.281   0.841 -40.844  1.00 69.62           N  
ATOM    206  CA  LEU A  29      43.125   0.835 -39.375  1.00 69.62           C  
ATOM    207  C   LEU A  29      42.000   1.790 -38.969  1.00 69.62           C  
ATOM    208  CB  LEU A  29      44.438   1.220 -38.688  1.00 69.62           C  
ATOM    209  O   LEU A  29      42.094   2.998 -39.188  1.00 69.62           O  
ATOM    210  CG  LEU A  29      44.406   1.295 -37.188  1.00 69.62           C  
ATOM    211  CD1 LEU A  29      44.219  -0.098 -36.594  1.00 69.62           C  
ATOM    212  CD2 LEU A  29      45.688   1.951 -36.656  1.00 69.62           C  
ATOM    213  N   CYS A  30      41.031   1.279 -38.469  1.00 65.44           N  
ATOM    214  CA  CYS A  30      39.906   2.090 -38.031  1.00 65.44           C  
ATOM    215  C   CYS A  30      39.844   2.102 -36.500  1.00 65.44           C  
ATOM    216  CB  CYS A  30      38.594   1.565 -38.594  1.00 65.44           C  
ATOM    217  O   CYS A  30      39.875   1.047 -35.844  1.00 65.44           O  
ATOM    218  SG  CYS A  30      38.531   1.594 -40.406  1.00 65.44           S  
ATOM    219  N   LEU A  31      40.000   3.344 -36.000  1.00 61.31           N  
ATOM    220  CA  LEU A  31      39.938   3.582 -34.562  1.00 61.31           C  
ATOM    221  C   LEU A  31      38.594   4.172 -34.156  1.00 61.31           C  
ATOM    222  CB  LEU A  31      41.062   4.520 -34.125  1.00 61.31           C  
ATOM    223  O   LEU A  31      38.125   5.133 -34.781  1.00 61.31           O  
ATOM    224  CG  LEU A  31      42.500   4.031 -34.406  1.00 61.31           C  
ATOM    225  CD1 LEU A  31      43.469   5.215 -34.500  1.00 61.31           C  
ATOM    226  CD2 LEU A  31      42.938   3.064 -33.312  1.00 61.31           C  
ATOM    227  N   GLY A  32      37.875   3.404 -33.656  1.00 57.56           N  
ATOM    228  CA  GLY A  32      36.625   3.924 -33.188  1.00 57.56           C  
ATOM    229  C   GLY A  32      35.656   4.316 -34.312  1.00 57.56           C  
ATOM    230  O   GLY A  32      36.094   4.473 -35.469  1.00 57.56           O  
ATOM    231  N   HIS A  33      34.188   4.098 -34.281  1.00 51.25           N  
ATOM    232  CA  HIS A  33      32.750   4.344 -34.500  1.00 51.25           C  
ATOM    233  C   HIS A  33      32.125   3.252 -35.344  1.00 51.25           C  
ATOM    234  CB  HIS A  33      32.531   5.711 -35.125  1.00 51.25           C  
ATOM    235  O   HIS A  33      32.406   3.156 -36.531  1.00 51.25           O  
ATOM    236  CG  HIS A  33      32.844   6.859 -34.219  1.00 51.25           C  
ATOM    237  CD2 HIS A  33      32.031   7.652 -33.500  1.00 51.25           C  
ATOM    238  ND1 HIS A  33      34.125   7.301 -34.000  1.00 51.25           N  
ATOM    239  CE1 HIS A  33      34.094   8.320 -33.156  1.00 51.25           C  
ATOM    240  NE2 HIS A  33      32.812   8.555 -32.812  1.00 51.25           N  
ATOM    241  N   HIS A  34      31.766   2.018 -34.750  1.00 50.91           N  
ATOM    242  CA  HIS A  34      30.859   1.133 -35.469  1.00 50.91           C  
ATOM    243  C   HIS A  34      29.484   1.770 -35.625  1.00 50.91           C  
ATOM    244  CB  HIS A  34      30.734  -0.208 -34.750  1.00 50.91           C  
ATOM    245  O   HIS A  34      28.875   2.219 -34.656  1.00 50.91           O  
ATOM    246  CG  HIS A  34      31.922  -1.100 -34.906  1.00 50.91           C  
ATOM    247  CD2 HIS A  34      32.938  -1.399 -34.062  1.00 50.91           C  
ATOM    248  ND1 HIS A  34      32.156  -1.803 -36.062  1.00 50.91           N  
ATOM    249  CE1 HIS A  34      33.281  -2.498 -35.938  1.00 50.91           C  
ATOM    250  NE2 HIS A  34      33.750  -2.271 -34.719  1.00 50.91           N  
ATOM    251  N   ALA A  35      29.281   2.498 -36.750  1.00 55.16           N  
ATOM    252  CA  ALA A  35      27.938   2.930 -37.125  1.00 55.16           C  
ATOM    253  C   ALA A  35      27.000   1.735 -37.250  1.00 55.16           C  
ATOM    254  CB  ALA A  35      27.984   3.723 -38.438  1.00 55.16           C  
ATOM    255  O   ALA A  35      27.406   0.673 -37.750  1.00 55.16           O  
ATOM    256  N   VAL A  36      26.062   1.678 -36.438  1.00 61.69           N  
ATOM    257  CA  VAL A  36      24.984   0.701 -36.562  1.00 61.69           C  
ATOM    258  C   VAL A  36      23.875   1.254 -37.438  1.00 61.69           C  
ATOM    259  CB  VAL A  36      24.422   0.323 -35.156  1.00 61.69           C  
ATOM    260  O   VAL A  36      23.594   2.457 -37.438  1.00 61.69           O  
ATOM    261  CG1 VAL A  36      23.469  -0.866 -35.281  1.00 61.69           C  
ATOM    262  CG2 VAL A  36      25.562   0.013 -34.188  1.00 61.69           C  
ATOM    263  N   PRO A  37      23.422   0.378 -38.500  1.00 56.53           N  
ATOM    264  CA  PRO A  37      22.422   0.753 -39.500  1.00 56.53           C  
ATOM    265  C   PRO A  37      21.062   1.089 -38.875  1.00 56.53           C  
ATOM    266  CB  PRO A  37      22.312  -0.492 -40.375  1.00 56.53           C  
ATOM    267  O   PRO A  37      20.359   1.968 -39.375  1.00 56.53           O  
ATOM    268  CG  PRO A  37      23.203  -1.499 -39.719  1.00 56.53           C  
ATOM    269  CD  PRO A  37      23.828  -0.867 -38.531  1.00 56.53           C  
ATOM    270  N   ASN A  38      21.094   1.465 -37.469  1.00 65.94           N  
ATOM    271  CA  ASN A  38      19.922   1.893 -36.719  1.00 65.94           C  
ATOM    272  C   ASN A  38      20.219   2.119 -35.250  1.00 65.94           C  
ATOM    273  CB  ASN A  38      18.781   0.869 -36.875  1.00 65.94           C  
ATOM    274  O   ASN A  38      19.875   1.289 -34.406  1.00 65.94           O  
ATOM    275  CG  ASN A  38      18.125   0.937 -38.250  1.00 65.94           C  
ATOM    276  ND2 ASN A  38      17.328  -0.074 -38.562  1.00 65.94           N  
ATOM    277  OD1 ASN A  38      18.328   1.889 -39.000  1.00 65.94           O  
ATOM    278  N   GLY A  39      21.000   3.113 -35.000  1.00 70.69           N  
ATOM    279  CA  GLY A  39      21.328   3.502 -33.656  1.00 70.69           C  
ATOM    280  C   GLY A  39      20.125   3.910 -32.844  1.00 70.69           C  
ATOM    281  O   GLY A  39      19.016   4.004 -33.375  1.00 70.69           O  
ATOM    282  N   THR A  40      20.172   3.768 -31.609  1.00 82.44           N  
ATOM    283  CA  THR A  40      19.109   4.129 -30.656  1.00 82.44           C  
ATOM    284  C   THR A  40      19.234   5.594 -30.250  1.00 82.44           C  
ATOM    285  CB  THR A  40      19.141   3.232 -29.406  1.00 82.44           C  
ATOM    286  O   THR A  40      20.344   6.098 -30.062  1.00 82.44           O  
ATOM    287  CG2 THR A  40      17.859   3.369 -28.609  1.00 82.44           C  
ATOM    288  OG1 THR A  40      19.297   1.865 -29.812  1.00 82.44           O  
ATOM    289  N   ILE A  41      18.141   6.270 -30.188  1.00 87.88           N  
ATOM    290  CA  ILE A  41      18.109   7.691 -29.859  1.00 87.88           C  
ATOM    291  C   ILE A  41      17.984   7.859 -28.344  1.00 87.88           C  
ATOM    292  CB  ILE A  41      16.953   8.414 -30.578  1.00 87.88           C  
ATOM    293  O   ILE A  41      17.125   7.238 -27.719  1.00 87.88           O  
ATOM    294  CG1 ILE A  41      17.109   8.305 -32.094  1.00 87.88           C  
ATOM    295  CG2 ILE A  41      16.875   9.875 -30.141  1.00 87.88           C  
ATOM    296  CD1 ILE A  41      15.930   8.852 -32.875  1.00 87.88           C  
ATOM    297  N   VAL A  42      18.938   8.656 -27.875  1.00 88.00           N  
ATOM    298  CA  VAL A  42      18.875   8.930 -26.453  1.00 88.00           C  
ATOM    299  C   VAL A  42      18.844  10.438 -26.219  1.00 88.00           C  
ATOM    300  CB  VAL A  42      20.062   8.297 -25.703  1.00 88.00           C  
ATOM    301  O   VAL A  42      19.297  11.211 -27.062  1.00 88.00           O  
ATOM    302  CG1 VAL A  42      20.062   6.777 -25.859  1.00 88.00           C  
ATOM    303  CG2 VAL A  42      21.391   8.883 -26.203  1.00 88.00           C  
ATOM    304  N   LYS A  43      18.297  10.828 -25.000  1.00 87.44           N  
ATOM    305  CA  LYS A  43      18.219  12.234 -24.609  1.00 87.44           C  
ATOM    306  C   LYS A  43      19.422  12.617 -23.719  1.00 87.44           C  
ATOM    307  CB  LYS A  43      16.922  12.523 -23.859  1.00 87.44           C  
ATOM    308  O   LYS A  43      19.781  11.867 -22.812  1.00 87.44           O  
ATOM    309  CG  LYS A  43      16.672  14.000 -23.609  1.00 87.44           C  
ATOM    310  CD  LYS A  43      15.297  14.234 -22.984  1.00 87.44           C  
ATOM    311  CE  LYS A  43      15.047  15.711 -22.719  1.00 87.44           C  
ATOM    312  NZ  LYS A  43      13.688  15.945 -22.141  1.00 87.44           N  
ATOM    313  N   THR A  44      20.109  13.719 -24.062  1.00 85.25           N  
ATOM    314  CA  THR A  44      21.156  14.320 -23.234  1.00 85.25           C  
ATOM    315  C   THR A  44      20.703  15.688 -22.719  1.00 85.25           C  
ATOM    316  CB  THR A  44      22.469  14.477 -24.016  1.00 85.25           C  
ATOM    317  O   THR A  44      19.625  16.172 -23.062  1.00 85.25           O  
ATOM    318  CG2 THR A  44      22.875  13.164 -24.688  1.00 85.25           C  
ATOM    319  OG1 THR A  44      22.312  15.484 -25.016  1.00 85.25           O  
ATOM    320  N   ILE A  45      21.516  16.359 -21.875  1.00 82.25           N  
ATOM    321  CA  ILE A  45      21.188  17.656 -21.312  1.00 82.25           C  
ATOM    322  C   ILE A  45      21.125  18.703 -22.422  1.00 82.25           C  
ATOM    323  CB  ILE A  45      22.219  18.078 -20.234  1.00 82.25           C  
ATOM    324  O   ILE A  45      20.328  19.641 -22.359  1.00 82.25           O  
ATOM    325  CG1 ILE A  45      22.219  17.094 -19.078  1.00 82.25           C  
ATOM    326  CG2 ILE A  45      21.938  19.500 -19.750  1.00 82.25           C  
ATOM    327  CD1 ILE A  45      23.328  17.312 -18.062  1.00 82.25           C  
ATOM    328  N   THR A  46      21.969  18.500 -23.453  1.00 79.56           N  
ATOM    329  CA  THR A  46      22.188  19.516 -24.469  1.00 79.56           C  
ATOM    330  C   THR A  46      21.422  19.172 -25.750  1.00 79.56           C  
ATOM    331  CB  THR A  46      23.688  19.641 -24.812  1.00 79.56           C  
ATOM    332  O   THR A  46      21.109  20.062 -26.547  1.00 79.56           O  
ATOM    333  CG2 THR A  46      24.469  20.234 -23.625  1.00 79.56           C  
ATOM    334  OG1 THR A  46      24.234  18.359 -25.125  1.00 79.56           O  
ATOM    335  N   ASN A  47      21.109  17.922 -25.906  1.00 82.88           N  
ATOM    336  CA  ASN A  47      20.422  17.484 -27.109  1.00 82.88           C  
ATOM    337  C   ASN A  47      19.422  16.359 -26.828  1.00 82.88           C  
ATOM    338  CB  ASN A  47      21.438  17.016 -28.156  1.00 82.88           C  
ATOM    339  O   ASN A  47      19.734  15.406 -26.125  1.00 82.88           O  
ATOM    340  CG  ASN A  47      20.828  16.859 -29.547  1.00 82.88           C  
ATOM    341  ND2 ASN A  47      21.625  17.078 -30.578  1.00 82.88           N  
ATOM    342  OD1 ASN A  47      19.641  16.547 -29.672  1.00 82.88           O  
ATOM    343  N   ASP A  48      18.250  16.469 -27.406  1.00 83.69           N  
ATOM    344  CA  ASP A  48      17.156  15.539 -27.156  1.00 83.69           C  
ATOM    345  C   ASP A  48      17.172  14.391 -28.172  1.00 83.69           C  
ATOM    346  CB  ASP A  48      15.812  16.266 -27.219  1.00 83.69           C  
ATOM    347  O   ASP A  48      16.453  13.406 -28.000  1.00 83.69           O  
ATOM    348  CG  ASP A  48      15.594  17.219 -26.047  1.00 83.69           C  
ATOM    349  OD1 ASP A  48      16.234  17.016 -24.984  1.00 83.69           O  
ATOM    350  OD2 ASP A  48      14.781  18.156 -26.188  1.00 83.69           O  
ATOM    351  N   ARG A  49      18.078  14.398 -29.141  1.00 86.38           N  
ATOM    352  CA  ARG A  49      18.109  13.352 -30.156  1.00 86.38           C  
ATOM    353  C   ARG A  49      19.547  12.992 -30.516  1.00 86.38           C  
ATOM    354  CB  ARG A  49      17.344  13.781 -31.406  1.00 86.38           C  
ATOM    355  O   ARG A  49      20.047  13.414 -31.562  1.00 86.38           O  
ATOM    356  CG  ARG A  49      15.844  13.906 -31.188  1.00 86.38           C  
ATOM    357  CD  ARG A  49      15.109  14.172 -32.500  1.00 86.38           C  
ATOM    358  NE  ARG A  49      13.664  14.117 -32.344  1.00 86.38           N  
ATOM    359  NH1 ARG A  49      13.180  14.711 -34.500  1.00 86.38           N  
ATOM    360  NH2 ARG A  49      11.484  14.297 -33.031  1.00 86.38           N  
ATOM    361  CZ  ARG A  49      12.773  14.375 -33.281  1.00 86.38           C  
ATOM    362  N   ILE A  50      20.203  12.234 -29.781  1.00 83.25           N  
ATOM    363  CA  ILE A  50      21.547  11.742 -30.062  1.00 83.25           C  
ATOM    364  C   ILE A  50      21.500  10.242 -30.344  1.00 83.25           C  
ATOM    365  CB  ILE A  50      22.516  12.031 -28.875  1.00 83.25           C  
ATOM    366  O   ILE A  50      20.969   9.469 -29.547  1.00 83.25           O  
ATOM    367  CG1 ILE A  50      22.641  13.539 -28.641  1.00 83.25           C  
ATOM    368  CG2 ILE A  50      23.891  11.398 -29.141  1.00 83.25           C  
ATOM    369  CD1 ILE A  50      23.500  13.906 -27.438  1.00 83.25           C  
ATOM    370  N   GLU A  51      21.969   9.930 -31.500  1.00 81.25           N  
ATOM    371  CA  GLU A  51      21.969   8.523 -31.891  1.00 81.25           C  
ATOM    372  C   GLU A  51      23.203   7.797 -31.344  1.00 81.25           C  
ATOM    373  CB  GLU A  51      21.938   8.406 -33.438  1.00 81.25           C  
ATOM    374  O   GLU A  51      24.328   8.188 -31.609  1.00 81.25           O  
ATOM    375  CG  GLU A  51      21.625   7.000 -33.906  1.00 81.25           C  
ATOM    376  CD  GLU A  51      21.469   6.914 -35.438  1.00 81.25           C  
ATOM    377  OE1 GLU A  51      21.094   5.840 -35.938  1.00 81.25           O  
ATOM    378  OE2 GLU A  51      21.734   7.934 -36.094  1.00 81.25           O  
ATOM    379  N   VAL A  52      22.938   6.730 -30.609  1.00 77.06           N  
ATOM    380  CA  VAL A  52      24.016   5.969 -30.000  1.00 77.06           C  
ATOM    381  C   VAL A  52      24.000   4.531 -30.516  1.00 77.06           C  
ATOM    382  CB  VAL A  52      23.922   5.988 -28.453  1.00 77.06           C  
ATOM    383  O   VAL A  52      22.984   4.082 -31.062  1.00 77.06           O  
ATOM    384  CG1 VAL A  52      24.062   7.414 -27.922  1.00 77.06           C  
ATOM    385  CG2 VAL A  52      22.594   5.367 -28.000  1.00 77.06           C  
ATOM    386  N   THR A  53      25.016   3.822 -30.359  1.00 69.31           N  
ATOM    387  CA  THR A  53      25.203   2.467 -30.859  1.00 69.31           C  
ATOM    388  C   THR A  53      24.375   1.472 -30.062  1.00 69.31           C  
ATOM    389  CB  THR A  53      26.688   2.053 -30.828  1.00 69.31           C  
ATOM    390  O   THR A  53      23.891   0.472 -30.609  1.00 69.31           O  
ATOM    391  CG2 THR A  53      27.516   2.881 -31.797  1.00 69.31           C  
ATOM    392  OG1 THR A  53      27.188   2.244 -29.500  1.00 69.31           O  
ATOM    393  N   ASN A  54      24.188   1.769 -28.750  1.00 72.62           N  
ATOM    394  CA  ASN A  54      23.375   0.936 -27.875  1.00 72.62           C  
ATOM    395  C   ASN A  54      22.781   1.747 -26.719  1.00 72.62           C  
ATOM    396  CB  ASN A  54      24.188  -0.233 -27.328  1.00 72.62           C  
ATOM    397  O   ASN A  54      23.391   2.693 -26.234  1.00 72.62           O  
ATOM    398  CG  ASN A  54      23.328  -1.357 -26.797  1.00 72.62           C  
ATOM    399  ND2 ASN A  54      23.953  -2.338 -26.156  1.00 72.62           N  
ATOM    400  OD1 ASN A  54      22.109  -1.346 -26.953  1.00 72.62           O  
ATOM    401  N   ALA A  55      21.609   1.375 -26.312  1.00 83.75           N  
ATOM    402  CA  ALA A  55      20.953   2.000 -25.156  1.00 83.75           C  
ATOM    403  C   ALA A  55      20.094   0.991 -24.406  1.00 83.75           C  
ATOM    404  CB  ALA A  55      20.109   3.182 -25.625  1.00 83.75           C  
ATOM    405  O   ALA A  55      19.625   0.011 -24.984  1.00 83.75           O  
ATOM    406  N   THR A  56      20.031   1.086 -23.141  1.00 84.75           N  
ATOM    407  CA  THR A  56      19.203   0.227 -22.297  1.00 84.75           C  
ATOM    408  C   THR A  56      18.000   0.995 -21.766  1.00 84.75           C  
ATOM    409  CB  THR A  56      20.016  -0.353 -21.125  1.00 84.75           C  
ATOM    410  O   THR A  56      18.141   2.141 -21.328  1.00 84.75           O  
ATOM    411  CG2 THR A  56      19.172  -1.324 -20.312  1.00 84.75           C  
ATOM    412  OG1 THR A  56      21.156  -1.046 -21.641  1.00 84.75           O  
ATOM    413  N   GLU A  57      16.781   0.290 -21.906  1.00 91.94           N  
ATOM    414  CA  GLU A  57      15.570   0.898 -21.344  1.00 91.94           C  
ATOM    415  C   GLU A  57      15.516   0.739 -19.828  1.00 91.94           C  
ATOM    416  CB  GLU A  57      14.320   0.287 -21.984  1.00 91.94           C  
ATOM    417  O   GLU A  57      15.703  -0.362 -19.312  1.00 91.94           O  
ATOM    418  CG  GLU A  57      13.016   0.900 -21.484  1.00 91.94           C  
ATOM    419  CD  GLU A  57      12.875   2.371 -21.844  1.00 91.94           C  
ATOM    420  OE1 GLU A  57      12.953   3.227 -20.938  1.00 91.94           O  
ATOM    421  OE2 GLU A  57      12.680   2.670 -23.047  1.00 91.94           O  
ATOM    422  N   LEU A  58      15.211   1.882 -19.188  1.00 89.75           N  
ATOM    423  CA  LEU A  58      15.250   1.872 -17.734  1.00 89.75           C  
ATOM    424  C   LEU A  58      13.844   1.805 -17.156  1.00 89.75           C  
ATOM    425  CB  LEU A  58      15.969   3.115 -17.203  1.00 89.75           C  
ATOM    426  O   LEU A  58      13.664   1.609 -15.953  1.00 89.75           O  
ATOM    427  CG  LEU A  58      17.453   3.250 -17.578  1.00 89.75           C  
ATOM    428  CD1 LEU A  58      18.031   4.539 -17.000  1.00 89.75           C  
ATOM    429  CD2 LEU A  58      18.234   2.039 -17.094  1.00 89.75           C  
ATOM    430  N   VAL A  59      12.773   1.954 -18.094  1.00 92.69           N  
ATOM    431  CA  VAL A  59      11.398   2.008 -17.609  1.00 92.69           C  
ATOM    432  C   VAL A  59      10.648   0.741 -18.016  1.00 92.69           C  
ATOM    433  CB  VAL A  59      10.656   3.258 -18.125  1.00 92.69           C  
ATOM    434  O   VAL A  59      10.656   0.368 -19.188  1.00 92.69           O  
ATOM    435  CG1 VAL A  59       9.219   3.293 -17.594  1.00 92.69           C  
ATOM    436  CG2 VAL A  59      11.406   4.527 -17.719  1.00 92.69           C  
ATOM    437  N   GLN A  60      10.016   0.104 -16.969  1.00 92.75           N  
ATOM    438  CA  GLN A  60       9.102  -1.000 -17.219  1.00 92.75           C  
ATOM    439  C   GLN A  60       7.707  -0.483 -17.578  1.00 92.75           C  
ATOM    440  CB  GLN A  60       9.016  -1.929 -16.016  1.00 92.75           C  
ATOM    441  O   GLN A  60       7.078   0.220 -16.797  1.00 92.75           O  
ATOM    442  CG  GLN A  60       8.133  -3.146 -16.234  1.00 92.75           C  
ATOM    443  CD  GLN A  60       8.711  -4.125 -17.234  1.00 92.75           C  
ATOM    444  NE2 GLN A  60       7.906  -4.504 -18.219  1.00 92.75           N  
ATOM    445  OE1 GLN A  60       9.867  -4.535 -17.125  1.00 92.75           O  
ATOM    446  N   ASN A  61       7.156  -0.946 -18.781  1.00 90.25           N  
ATOM    447  CA  ASN A  61       5.895  -0.396 -19.266  1.00 90.25           C  
ATOM    448  C   ASN A  61       4.797  -1.457 -19.297  1.00 90.25           C  
ATOM    449  CB  ASN A  61       6.070   0.227 -20.641  1.00 90.25           C  
ATOM    450  O   ASN A  61       3.641  -1.151 -19.594  1.00 90.25           O  
ATOM    451  CG  ASN A  61       6.852   1.523 -20.609  1.00 90.25           C  
ATOM    452  ND2 ASN A  61       7.531   1.839 -21.703  1.00 90.25           N  
ATOM    453  OD1 ASN A  61       6.848   2.236 -19.609  1.00 90.25           O  
ATOM    454  N   SER A  62       5.207  -2.623 -18.875  1.00 90.50           N  
ATOM    455  CA  SER A  62       4.211  -3.689 -18.938  1.00 90.50           C  
ATOM    456  C   SER A  62       4.199  -4.512 -17.656  1.00 90.50           C  
ATOM    457  CB  SER A  62       4.480  -4.602 -20.141  1.00 90.50           C  
ATOM    458  O   SER A  62       5.199  -4.562 -16.938  1.00 90.50           O  
ATOM    459  OG  SER A  62       5.738  -5.242 -20.016  1.00 90.50           O  
ATOM    460  N   SER A  63       2.971  -5.027 -17.422  1.00 91.50           N  
ATOM    461  CA  SER A  63       2.801  -5.906 -16.266  1.00 91.50           C  
ATOM    462  C   SER A  63       2.646  -7.363 -16.688  1.00 91.50           C  
ATOM    463  CB  SER A  63       1.585  -5.480 -15.438  1.00 91.50           C  
ATOM    464  O   SER A  63       2.410  -7.645 -17.875  1.00 91.50           O  
ATOM    465  OG  SER A  63       0.382  -5.770 -16.125  1.00 91.50           O  
ATOM    466  N   ILE A  64       2.809  -8.312 -15.844  1.00 92.06           N  
ATOM    467  CA  ILE A  64       2.652  -9.750 -16.062  1.00 92.06           C  
ATOM    468  C   ILE A  64       1.178 -10.078 -16.281  1.00 92.06           C  
ATOM    469  CB  ILE A  64       3.221 -10.562 -14.875  1.00 92.06           C  
ATOM    470  O   ILE A  64       0.847 -11.039 -16.984  1.00 92.06           O  
ATOM    471  CG1 ILE A  64       4.715 -10.266 -14.695  1.00 92.06           C  
ATOM    472  CG2 ILE A  64       2.979 -12.062 -15.094  1.00 92.06           C  
ATOM    473  CD1 ILE A  64       5.301 -10.836 -13.406  1.00 92.06           C  
ATOM    474  N   GLY A  65       0.307  -9.148 -15.883  1.00 91.50           N  
ATOM    475  CA  GLY A  65      -1.111  -9.336 -16.141  1.00 91.50           C  
ATOM    476  C   GLY A  65      -1.797 -10.203 -15.109  1.00 91.50           C  
ATOM    477  O   GLY A  65      -2.998 -10.469 -15.203  1.00 91.50           O  
ATOM    478  N   LYS A  66      -1.090 -10.789 -14.148  1.00 95.19           N  
ATOM    479  CA  LYS A  66      -1.611 -11.516 -12.992  1.00 95.19           C  
ATOM    480  C   LYS A  66      -0.912 -11.078 -11.711  1.00 95.19           C  
ATOM    481  CB  LYS A  66      -1.453 -13.023 -13.188  1.00 95.19           C  
ATOM    482  O   LYS A  66       0.208 -10.562 -11.750  1.00 95.19           O  
ATOM    483  CG  LYS A  66      -0.014 -13.477 -13.398  1.00 95.19           C  
ATOM    484  CD  LYS A  66       0.065 -14.961 -13.727  1.00 95.19           C  
ATOM    485  CE  LYS A  66       1.507 -15.422 -13.875  1.00 95.19           C  
ATOM    486  NZ  LYS A  66       1.589 -16.859 -14.258  1.00 95.19           N  
ATOM    487  N   ILE A  67      -1.595 -11.227 -10.562  1.00 95.19           N  
ATOM    488  CA  ILE A  67      -1.013 -10.953  -9.250  1.00 95.19           C  
ATOM    489  C   ILE A  67      -0.210 -12.164  -8.781  1.00 95.19           C  
ATOM    490  CB  ILE A  67      -2.100 -10.594  -8.211  1.00 95.19           C  
ATOM    491  O   ILE A  67      -0.745 -13.273  -8.680  1.00 95.19           O  
ATOM    492  CG1 ILE A  67      -2.824  -9.305  -8.617  1.00 95.19           C  
ATOM    493  CG2 ILE A  67      -1.489 -10.469  -6.812  1.00 95.19           C  
ATOM    494  CD1 ILE A  67      -3.998  -8.945  -7.715  1.00 95.19           C  
ATOM    495  N   CYS A  68       1.093 -11.961  -8.594  1.00 94.25           N  
ATOM    496  CA  CYS A  68       1.966 -13.055  -8.180  1.00 94.25           C  
ATOM    497  C   CYS A  68       1.772 -13.383  -6.707  1.00 94.25           C  
ATOM    498  CB  CYS A  68       3.430 -12.703  -8.445  1.00 94.25           C  
ATOM    499  O   CYS A  68       1.761 -12.484  -5.863  1.00 94.25           O  
ATOM    500  SG  CYS A  68       3.844 -12.586 -10.203  1.00 94.25           S  
ATOM    501  N   ASN A  69       1.554 -14.680  -6.355  1.00 91.81           N  
ATOM    502  CA  ASN A  69       1.208 -15.117  -5.008  1.00 91.81           C  
ATOM    503  C   ASN A  69       2.455 -15.391  -4.172  1.00 91.81           C  
ATOM    504  CB  ASN A  69       0.313 -16.359  -5.055  1.00 91.81           C  
ATOM    505  O   ASN A  69       2.352 -15.812  -3.016  1.00 91.81           O  
ATOM    506  CG  ASN A  69       1.000 -17.547  -5.695  1.00 91.81           C  
ATOM    507  ND2 ASN A  69       0.352 -18.703  -5.641  1.00 91.81           N  
ATOM    508  OD1 ASN A  69       2.104 -17.422  -6.230  1.00 91.81           O  
ATOM    509  N   SER A  70       3.697 -15.117  -4.664  1.00 91.94           N  
ATOM    510  CA  SER A  70       4.980 -15.188  -3.969  1.00 91.94           C  
ATOM    511  C   SER A  70       5.832 -13.953  -4.258  1.00 91.94           C  
ATOM    512  CB  SER A  70       5.742 -16.453  -4.371  1.00 91.94           C  
ATOM    513  O   SER A  70       5.898 -13.492  -5.398  1.00 91.94           O  
ATOM    514  OG  SER A  70       6.957 -16.547  -3.652  1.00 91.94           O  
ATOM    515  N   PRO A  71       6.469 -13.367  -3.109  1.00 92.38           N  
ATOM    516  CA  PRO A  71       6.676 -13.875  -1.749  1.00 92.38           C  
ATOM    517  C   PRO A  71       5.574 -13.438  -0.786  1.00 92.38           C  
ATOM    518  CB  PRO A  71       8.023 -13.266  -1.349  1.00 92.38           C  
ATOM    519  O   PRO A  71       5.602 -13.797   0.394  1.00 92.38           O  
ATOM    520  CG  PRO A  71       8.078 -11.953  -2.061  1.00 92.38           C  
ATOM    521  CD  PRO A  71       7.352 -12.086  -3.369  1.00 92.38           C  
ATOM    522  N   HIS A  72       4.582 -12.586  -1.202  1.00 92.00           N  
ATOM    523  CA  HIS A  72       3.555 -12.070  -0.305  1.00 92.00           C  
ATOM    524  C   HIS A  72       2.416 -13.070  -0.135  1.00 92.00           C  
ATOM    525  CB  HIS A  72       3.010 -10.742  -0.827  1.00 92.00           C  
ATOM    526  O   HIS A  72       2.105 -13.828  -1.059  1.00 92.00           O  
ATOM    527  CG  HIS A  72       4.059  -9.695  -1.011  1.00 92.00           C  
ATOM    528  CD2 HIS A  72       4.477  -9.031  -2.119  1.00 92.00           C  
ATOM    529  ND1 HIS A  72       4.824  -9.211   0.032  1.00 92.00           N  
ATOM    530  CE1 HIS A  72       5.664  -8.305  -0.429  1.00 92.00           C  
ATOM    531  NE2 HIS A  72       5.473  -8.172  -1.730  1.00 92.00           N  
ATOM    532  N   GLN A  73       1.889 -13.117   1.075  1.00 93.12           N  
ATOM    533  CA  GLN A  73       0.663 -13.867   1.325  1.00 93.12           C  
ATOM    534  C   GLN A  73      -0.563 -13.094   0.847  1.00 93.12           C  
ATOM    535  CB  GLN A  73       0.529 -14.195   2.812  1.00 93.12           C  
ATOM    536  O   GLN A  73      -0.982 -12.125   1.486  1.00 93.12           O  
ATOM    537  CG  GLN A  73      -0.620 -15.148   3.131  1.00 93.12           C  
ATOM    538  CD  GLN A  73      -0.683 -15.516   4.602  1.00 93.12           C  
ATOM    539  NE2 GLN A  73      -1.540 -16.484   4.934  1.00 93.12           N  
ATOM    540  OE1 GLN A  73       0.033 -14.945   5.430  1.00 93.12           O  
ATOM    541  N   ILE A  74      -1.126 -13.547  -0.301  1.00 94.06           N  
ATOM    542  CA  ILE A  74      -2.238 -12.836  -0.927  1.00 94.06           C  
ATOM    543  C   ILE A  74      -3.557 -13.492  -0.528  1.00 94.06           C  
ATOM    544  CB  ILE A  74      -2.096 -12.812  -2.465  1.00 94.06           C  
ATOM    545  O   ILE A  74      -3.723 -14.711  -0.674  1.00 94.06           O  
ATOM    546  CG1 ILE A  74      -0.717 -12.273  -2.865  1.00 94.06           C  
ATOM    547  CG2 ILE A  74      -3.215 -11.977  -3.096  1.00 94.06           C  
ATOM    548  CD1 ILE A  74      -0.458 -10.844  -2.414  1.00 94.06           C  
ATOM    549  N   LEU A  75      -4.453 -12.703   0.020  1.00 94.25           N  
ATOM    550  CA  LEU A  75      -5.801 -13.180   0.318  1.00 94.25           C  
ATOM    551  C   LEU A  75      -6.809 -12.617  -0.679  1.00 94.25           C  
ATOM    552  CB  LEU A  75      -6.203 -12.789   1.743  1.00 94.25           C  
ATOM    553  O   LEU A  75      -6.980 -11.398  -0.772  1.00 94.25           O  
ATOM    554  CG  LEU A  75      -7.531 -13.352   2.250  1.00 94.25           C  
ATOM    555  CD1 LEU A  75      -7.469 -14.875   2.318  1.00 94.25           C  
ATOM    556  CD2 LEU A  75      -7.875 -12.766   3.615  1.00 94.25           C  
ATOM    557  N   ASP A  76      -7.363 -13.492  -1.435  1.00 94.31           N  
ATOM    558  CA  ASP A  76      -8.383 -13.102  -2.404  1.00 94.31           C  
ATOM    559  C   ASP A  76      -9.734 -12.891  -1.727  1.00 94.31           C  
ATOM    560  CB  ASP A  76      -8.508 -14.148  -3.510  1.00 94.31           C  
ATOM    561  O   ASP A  76     -10.305 -13.820  -1.163  1.00 94.31           O  
ATOM    562  CG  ASP A  76      -9.344 -13.680  -4.684  1.00 94.31           C  
ATOM    563  OD1 ASP A  76      -9.922 -12.570  -4.617  1.00 94.31           O  
ATOM    564  OD2 ASP A  76      -9.430 -14.422  -5.688  1.00 94.31           O  
ATOM    565  N   GLY A  77     -10.258 -11.648  -1.909  1.00 92.06           N  
ATOM    566  CA  GLY A  77     -11.492 -11.234  -1.255  1.00 92.06           C  
ATOM    567  C   GLY A  77     -12.734 -11.789  -1.918  1.00 92.06           C  
ATOM    568  O   GLY A  77     -13.820 -11.758  -1.336  1.00 92.06           O  
ATOM    569  N   GLY A  78     -12.562 -12.430  -3.148  1.00 91.69           N  
ATOM    570  CA  GLY A  78     -13.688 -13.000  -3.867  1.00 91.69           C  
ATOM    571  C   GLY A  78     -14.867 -12.047  -3.984  1.00 91.69           C  
ATOM    572  O   GLY A  78     -14.727 -10.938  -4.500  1.00 91.69           O  
ATOM    573  N   ASN A  79     -16.016 -12.445  -3.426  1.00 90.50           N  
ATOM    574  CA  ASN A  79     -17.219 -11.633  -3.477  1.00 90.50           C  
ATOM    575  C   ASN A  79     -17.375 -10.766  -2.227  1.00 90.50           C  
ATOM    576  CB  ASN A  79     -18.453 -12.516  -3.658  1.00 90.50           C  
ATOM    577  O   ASN A  79     -18.438 -10.188  -1.991  1.00 90.50           O  
ATOM    578  CG  ASN A  79     -18.500 -13.180  -5.023  1.00 90.50           C  
ATOM    579  ND2 ASN A  79     -19.266 -14.258  -5.129  1.00 90.50           N  
ATOM    580  OD1 ASN A  79     -17.859 -12.719  -5.973  1.00 90.50           O  
ATOM    581  N   CYS A  80     -16.281 -10.734  -1.418  1.00 91.69           N  
ATOM    582  CA  CYS A  80     -16.375 -10.031  -0.145  1.00 91.69           C  
ATOM    583  C   CYS A  80     -15.383  -8.867  -0.099  1.00 91.69           C  
ATOM    584  CB  CYS A  80     -16.109 -10.984   1.018  1.00 91.69           C  
ATOM    585  O   CYS A  80     -14.211  -9.031  -0.447  1.00 91.69           O  
ATOM    586  SG  CYS A  80     -17.359 -12.273   1.202  1.00 91.69           S  
ATOM    587  N   THR A  81     -15.914  -7.688   0.265  1.00 92.56           N  
ATOM    588  CA  THR A  81     -15.008  -6.590   0.590  1.00 92.56           C  
ATOM    589  C   THR A  81     -14.453  -6.750   2.000  1.00 92.56           C  
ATOM    590  CB  THR A  81     -15.719  -5.227   0.468  1.00 92.56           C  
ATOM    591  O   THR A  81     -14.953  -7.555   2.787  1.00 92.56           O  
ATOM    592  CG2 THR A  81     -16.344  -5.055  -0.914  1.00 92.56           C  
ATOM    593  OG1 THR A  81     -16.750  -5.141   1.458  1.00 92.56           O  
ATOM    594  N   LEU A  82     -13.359  -6.055   2.244  1.00 91.88           N  
ATOM    595  CA  LEU A  82     -12.742  -6.129   3.562  1.00 91.88           C  
ATOM    596  C   LEU A  82     -13.742  -5.766   4.652  1.00 91.88           C  
ATOM    597  CB  LEU A  82     -11.523  -5.199   3.639  1.00 91.88           C  
ATOM    598  O   LEU A  82     -13.812  -6.438   5.688  1.00 91.88           O  
ATOM    599  CG  LEU A  82     -10.750  -5.199   4.957  1.00 91.88           C  
ATOM    600  CD1 LEU A  82     -10.258  -6.602   5.281  1.00 91.88           C  
ATOM    601  CD2 LEU A  82      -9.586  -4.215   4.898  1.00 91.88           C  
ATOM    602  N   ILE A  83     -14.531  -4.770   4.457  1.00 92.31           N  
ATOM    603  CA  ILE A  83     -15.500  -4.297   5.434  1.00 92.31           C  
ATOM    604  C   ILE A  83     -16.594  -5.348   5.617  1.00 92.31           C  
ATOM    605  CB  ILE A  83     -16.125  -2.947   5.012  1.00 92.31           C  
ATOM    606  O   ILE A  83     -17.047  -5.602   6.738  1.00 92.31           O  
ATOM    607  CG1 ILE A  83     -15.039  -1.861   4.953  1.00 92.31           C  
ATOM    608  CG2 ILE A  83     -17.250  -2.547   5.969  1.00 92.31           C  
ATOM    609  CD1 ILE A  83     -14.297  -1.659   6.266  1.00 92.31           C  
ATOM    610  N   ASP A  84     -17.062  -5.941   4.504  1.00 92.50           N  
ATOM    611  CA  ASP A  84     -18.031  -7.020   4.586  1.00 92.50           C  
ATOM    612  C   ASP A  84     -17.516  -8.180   5.430  1.00 92.50           C  
ATOM    613  CB  ASP A  84     -18.406  -7.516   3.186  1.00 92.50           C  
ATOM    614  O   ASP A  84     -18.266  -8.781   6.199  1.00 92.50           O  
ATOM    615  CG  ASP A  84     -19.203  -6.496   2.385  1.00 92.50           C  
ATOM    616  OD1 ASP A  84     -19.891  -5.656   2.988  1.00 92.50           O  
ATOM    617  OD2 ASP A  84     -19.125  -6.531   1.137  1.00 92.50           O  
ATOM    618  N   ALA A  85     -16.234  -8.484   5.191  1.00 92.50           N  
ATOM    619  CA  ALA A  85     -15.586  -9.531   5.984  1.00 92.50           C  
ATOM    620  C   ALA A  85     -15.531  -9.141   7.457  1.00 92.50           C  
ATOM    621  CB  ALA A  85     -14.188  -9.805   5.453  1.00 92.50           C  
ATOM    622  O   ALA A  85     -15.750  -9.977   8.336  1.00 92.50           O  
ATOM    623  N   LEU A  86     -15.320  -7.848   7.699  1.00 93.00           N  
ATOM    624  CA  LEU A  86     -15.234  -7.316   9.055  1.00 93.00           C  
ATOM    625  C   LEU A  86     -16.578  -7.434   9.773  1.00 93.00           C  
ATOM    626  CB  LEU A  86     -14.781  -5.852   9.031  1.00 93.00           C  
ATOM    627  O   LEU A  86     -16.625  -7.770  10.961  1.00 93.00           O  
ATOM    628  CG  LEU A  86     -14.555  -5.188  10.391  1.00 93.00           C  
ATOM    629  CD1 LEU A  86     -13.336  -5.801  11.078  1.00 93.00           C  
ATOM    630  CD2 LEU A  86     -14.383  -3.682  10.227  1.00 93.00           C  
ATOM    631  N   LEU A  87     -17.641  -7.207   9.117  1.00 92.81           N  
ATOM    632  CA  LEU A  87     -18.984  -7.219   9.688  1.00 92.81           C  
ATOM    633  C   LEU A  87     -19.516  -8.641   9.812  1.00 92.81           C  
ATOM    634  CB  LEU A  87     -19.938  -6.379   8.836  1.00 92.81           C  
ATOM    635  O   LEU A  87     -20.438  -8.898  10.586  1.00 92.81           O  
ATOM    636  CG  LEU A  87     -19.625  -4.883   8.742  1.00 92.81           C  
ATOM    637  CD1 LEU A  87     -20.625  -4.191   7.816  1.00 92.81           C  
ATOM    638  CD2 LEU A  87     -19.656  -4.246  10.133  1.00 92.81           C  
ATOM    639  N   GLY A  88     -18.844  -9.570   9.125  1.00 91.25           N  
ATOM    640  CA  GLY A  88     -19.266 -10.961   9.141  1.00 91.25           C  
ATOM    641  C   GLY A  88     -20.453 -11.234   8.234  1.00 91.25           C  
ATOM    642  O   GLY A  88     -21.375 -11.969   8.609  1.00 91.25           O  
ATOM    643  N   ASP A  89     -20.406 -10.594   7.109  1.00 91.06           N  
ATOM    644  CA  ASP A  89     -21.406 -10.906   6.098  1.00 91.06           C  
ATOM    645  C   ASP A  89     -21.422 -12.398   5.789  1.00 91.06           C  
ATOM    646  CB  ASP A  89     -21.156 -10.109   4.820  1.00 91.06           C  
ATOM    647  O   ASP A  89     -20.375 -13.039   5.707  1.00 91.06           O  
ATOM    648  CG  ASP A  89     -22.375 -10.023   3.920  1.00 91.06           C  
ATOM    649  OD1 ASP A  89     -23.172 -10.977   3.887  1.00 91.06           O  
ATOM    650  OD2 ASP A  89     -22.531  -8.984   3.236  1.00 91.06           O  
ATOM    651  N   PRO A  90     -22.578 -13.000   5.719  1.00 87.81           N  
ATOM    652  CA  PRO A  90     -22.719 -14.445   5.570  1.00 87.81           C  
ATOM    653  C   PRO A  90     -21.859 -15.008   4.430  1.00 87.81           C  
ATOM    654  CB  PRO A  90     -24.203 -14.641   5.281  1.00 87.81           C  
ATOM    655  O   PRO A  90     -21.297 -16.094   4.551  1.00 87.81           O  
ATOM    656  CG  PRO A  90     -24.891 -13.523   6.016  1.00 87.81           C  
ATOM    657  CD  PRO A  90     -24.016 -12.297   5.926  1.00 87.81           C  
ATOM    658  N   GLN A  91     -21.641 -14.289   3.365  1.00 86.94           N  
ATOM    659  CA  GLN A  91     -20.844 -14.758   2.232  1.00 86.94           C  
ATOM    660  C   GLN A  91     -19.344 -14.633   2.521  1.00 86.94           C  
ATOM    661  CB  GLN A  91     -21.203 -13.969   0.969  1.00 86.94           C  
ATOM    662  O   GLN A  91     -18.531 -15.227   1.821  1.00 86.94           O  
ATOM    663  CG  GLN A  91     -20.906 -12.477   1.074  1.00 86.94           C  
ATOM    664  CD  GLN A  91     -21.391 -11.695  -0.136  1.00 86.94           C  
ATOM    665  NE2 GLN A  91     -21.469 -10.375  -0.003  1.00 86.94           N  
ATOM    666  OE1 GLN A  91     -21.688 -12.281  -1.184  1.00 86.94           O  
ATOM    667  N   CYS A  92     -18.969 -13.992   3.615  1.00 90.19           N  
ATOM    668  CA  CYS A  92     -17.578 -13.750   3.943  1.00 90.19           C  
ATOM    669  C   CYS A  92     -17.156 -14.547   5.172  1.00 90.19           C  
ATOM    670  CB  CYS A  92     -17.328 -12.258   4.188  1.00 90.19           C  
ATOM    671  O   CYS A  92     -16.109 -14.273   5.770  1.00 90.19           O  
ATOM    672  SG  CYS A  92     -17.719 -11.219   2.764  1.00 90.19           S  
ATOM    673  N   ASP A  93     -17.891 -15.531   5.570  1.00 84.44           N  
ATOM    674  CA  ASP A  93     -17.641 -16.297   6.785  1.00 84.44           C  
ATOM    675  C   ASP A  93     -16.297 -17.016   6.707  1.00 84.44           C  
ATOM    676  CB  ASP A  93     -18.766 -17.312   7.020  1.00 84.44           C  
ATOM    677  O   ASP A  93     -15.664 -17.266   7.734  1.00 84.44           O  
ATOM    678  CG  ASP A  93     -20.016 -16.688   7.605  1.00 84.44           C  
ATOM    679  OD1 ASP A  93     -19.953 -15.523   8.062  1.00 84.44           O  
ATOM    680  OD2 ASP A  93     -21.062 -17.359   7.613  1.00 84.44           O  
ATOM    681  N   GLY A  94     -15.781 -17.250   5.555  1.00 86.00           N  
ATOM    682  CA  GLY A  94     -14.531 -17.969   5.340  1.00 86.00           C  
ATOM    683  C   GLY A  94     -13.305 -17.141   5.629  1.00 86.00           C  
ATOM    684  O   GLY A  94     -12.188 -17.656   5.695  1.00 86.00           O  
ATOM    685  N   PHE A  95     -13.453 -15.875   5.949  1.00 87.44           N  
ATOM    686  CA  PHE A  95     -12.344 -14.945   6.121  1.00 87.44           C  
ATOM    687  C   PHE A  95     -12.016 -14.758   7.598  1.00 87.44           C  
ATOM    688  CB  PHE A  95     -12.664 -13.594   5.477  1.00 87.44           C  
ATOM    689  O   PHE A  95     -11.125 -13.977   7.945  1.00 87.44           O  
ATOM    690  CG  PHE A  95     -12.648 -13.617   3.971  1.00 87.44           C  
ATOM    691  CD1 PHE A  95     -11.453 -13.734   3.273  1.00 87.44           C  
ATOM    692  CD2 PHE A  95     -13.836 -13.523   3.252  1.00 87.44           C  
ATOM    693  CE1 PHE A  95     -11.438 -13.766   1.882  1.00 87.44           C  
ATOM    694  CE2 PHE A  95     -13.828 -13.547   1.860  1.00 87.44           C  
ATOM    695  CZ  PHE A  95     -12.625 -13.664   1.177  1.00 87.44           C  
ATOM    696  N   GLN A  96     -12.711 -15.570   8.477  1.00 84.25           N  
ATOM    697  CA  GLN A  96     -12.477 -15.477   9.914  1.00 84.25           C  
ATOM    698  C   GLN A  96     -11.070 -15.969  10.266  1.00 84.25           C  
ATOM    699  CB  GLN A  96     -13.516 -16.281  10.680  1.00 84.25           C  
ATOM    700  O   GLN A  96     -10.656 -17.047   9.836  1.00 84.25           O  
ATOM    701  CG  GLN A  96     -13.438 -16.109  12.195  1.00 84.25           C  
ATOM    702  CD  GLN A  96     -14.547 -16.844  12.930  1.00 84.25           C  
ATOM    703  NE2 GLN A  96     -14.609 -16.656  14.242  1.00 84.25           N  
ATOM    704  OE1 GLN A  96     -15.344 -17.562  12.320  1.00 84.25           O  
ATOM    705  N   ASN A  97     -10.266 -15.109  10.945  1.00 84.56           N  
ATOM    706  CA  ASN A  97      -8.961 -15.438  11.508  1.00 84.56           C  
ATOM    707  C   ASN A  97      -7.914 -15.641  10.414  1.00 84.56           C  
ATOM    708  CB  ASN A  97      -9.055 -16.672  12.398  1.00 84.56           C  
ATOM    709  O   ASN A  97      -6.938 -16.359  10.617  1.00 84.56           O  
ATOM    710  CG  ASN A  97      -9.914 -16.453  13.625  1.00 84.56           C  
ATOM    711  ND2 ASN A  97     -10.641 -17.484  14.031  1.00 84.56           N  
ATOM    712  OD1 ASN A  97      -9.922 -15.367  14.203  1.00 84.56           O  
ATOM    713  N   LYS A  98      -8.195 -15.203   9.203  1.00 89.94           N  
ATOM    714  CA  LYS A  98      -7.230 -15.273   8.109  1.00 89.94           C  
ATOM    715  C   LYS A  98      -6.223 -14.125   8.188  1.00 89.94           C  
ATOM    716  CB  LYS A  98      -7.945 -15.242   6.758  1.00 89.94           C  
ATOM    717  O   LYS A  98      -6.566 -13.016   8.609  1.00 89.94           O  
ATOM    718  CG  LYS A  98      -8.805 -16.469   6.492  1.00 89.94           C  
ATOM    719  CD  LYS A  98      -7.961 -17.672   6.113  1.00 89.94           C  
ATOM    720  CE  LYS A  98      -8.828 -18.859   5.688  1.00 89.94           C  
ATOM    721  NZ  LYS A  98      -8.000 -20.062   5.348  1.00 89.94           N  
ATOM    722  N   GLU A  99      -5.023 -14.414   7.879  1.00 91.31           N  
ATOM    723  CA  GLU A  99      -3.959 -13.414   7.824  1.00 91.31           C  
ATOM    724  C   GLU A  99      -3.500 -13.172   6.391  1.00 91.31           C  
ATOM    725  CB  GLU A  99      -2.773 -13.852   8.688  1.00 91.31           C  
ATOM    726  O   GLU A  99      -3.539 -14.078   5.559  1.00 91.31           O  
ATOM    727  CG  GLU A  99      -3.105 -13.977  10.172  1.00 91.31           C  
ATOM    728  CD  GLU A  99      -1.912 -14.383  11.023  1.00 91.31           C  
ATOM    729  OE1 GLU A  99      -2.039 -14.422  12.266  1.00 91.31           O  
ATOM    730  OE2 GLU A  99      -0.840 -14.656  10.438  1.00 91.31           O  
ATOM    731  N   TRP A 100      -3.096 -11.930   6.188  1.00 93.06           N  
ATOM    732  CA  TRP A 100      -2.662 -11.617   4.828  1.00 93.06           C  
ATOM    733  C   TRP A 100      -1.610 -10.516   4.836  1.00 93.06           C  
ATOM    734  CB  TRP A 100      -3.855 -11.195   3.967  1.00 93.06           C  
ATOM    735  O   TRP A 100      -1.513  -9.742   5.793  1.00 93.06           O  
ATOM    736  CG  TRP A 100      -4.527  -9.938   4.422  1.00 93.06           C  
ATOM    737  CD1 TRP A 100      -4.238  -8.664   4.027  1.00 93.06           C  
ATOM    738  CD2 TRP A 100      -5.594  -9.836   5.367  1.00 93.06           C  
ATOM    739  CE2 TRP A 100      -5.906  -8.461   5.500  1.00 93.06           C  
ATOM    740  CE3 TRP A 100      -6.320 -10.766   6.117  1.00 93.06           C  
ATOM    741  NE1 TRP A 100      -5.062  -7.770   4.672  1.00 93.06           N  
ATOM    742  CH2 TRP A 100      -7.609  -8.938   7.070  1.00 93.06           C  
ATOM    743  CZ2 TRP A 100      -6.914  -8.000   6.348  1.00 93.06           C  
ATOM    744  CZ3 TRP A 100      -7.324 -10.305   6.965  1.00 93.06           C  
ATOM    745  N   ASP A 101      -0.778 -10.531   3.770  1.00 92.25           N  
ATOM    746  CA  ASP A 101       0.068  -9.383   3.484  1.00 92.25           C  
ATOM    747  C   ASP A 101      -0.657  -8.375   2.594  1.00 92.25           C  
ATOM    748  CB  ASP A 101       1.375  -9.820   2.824  1.00 92.25           C  
ATOM    749  O   ASP A 101      -0.580  -7.164   2.822  1.00 92.25           O  
ATOM    750  CG  ASP A 101       2.271 -10.617   3.756  1.00 92.25           C  
ATOM    751  OD1 ASP A 101       2.199 -10.422   4.988  1.00 92.25           O  
ATOM    752  OD2 ASP A 101       3.061 -11.445   3.254  1.00 92.25           O  
ATOM    753  N   LEU A 102      -1.403  -8.914   1.653  1.00 93.12           N  
ATOM    754  CA  LEU A 102      -2.199  -8.094   0.742  1.00 93.12           C  
ATOM    755  C   LEU A 102      -3.588  -8.695   0.550  1.00 93.12           C  
ATOM    756  CB  LEU A 102      -1.495  -7.965  -0.611  1.00 93.12           C  
ATOM    757  O   LEU A 102      -3.721  -9.852   0.144  1.00 93.12           O  
ATOM    758  CG  LEU A 102      -2.178  -7.066  -1.646  1.00 93.12           C  
ATOM    759  CD1 LEU A 102      -2.113  -5.609  -1.208  1.00 93.12           C  
ATOM    760  CD2 LEU A 102      -1.538  -7.250  -3.018  1.00 93.12           C  
ATOM    761  N   PHE A 103      -4.664  -7.969   0.904  1.00 93.69           N  
ATOM    762  CA  PHE A 103      -6.059  -8.328   0.655  1.00 93.69           C  
ATOM    763  C   PHE A 103      -6.535  -7.750  -0.672  1.00 93.69           C  
ATOM    764  CB  PHE A 103      -6.953  -7.832   1.796  1.00 93.69           C  
ATOM    765  O   PHE A 103      -6.480  -6.535  -0.883  1.00 93.69           O  
ATOM    766  CG  PHE A 103      -8.359  -8.352   1.728  1.00 93.69           C  
ATOM    767  CD1 PHE A 103      -9.305  -7.742   0.908  1.00 93.69           C  
ATOM    768  CD2 PHE A 103      -8.750  -9.453   2.484  1.00 93.69           C  
ATOM    769  CE1 PHE A 103     -10.609  -8.219   0.843  1.00 93.69           C  
ATOM    770  CE2 PHE A 103     -10.055  -9.938   2.426  1.00 93.69           C  
ATOM    771  CZ  PHE A 103     -10.984  -9.320   1.604  1.00 93.69           C  
ATOM    772  N   VAL A 104      -6.973  -8.594  -1.576  1.00 94.62           N  
ATOM    773  CA  VAL A 104      -7.402  -8.148  -2.896  1.00 94.62           C  
ATOM    774  C   VAL A 104      -8.930  -8.070  -2.941  1.00 94.62           C  
ATOM    775  CB  VAL A 104      -6.883  -9.078  -4.012  1.00 94.62           C  
ATOM    776  O   VAL A 104      -9.609  -9.086  -2.783  1.00 94.62           O  
ATOM    777  CG1 VAL A 104      -7.410  -8.641  -5.375  1.00 94.62           C  
ATOM    778  CG2 VAL A 104      -5.355  -9.117  -4.008  1.00 94.62           C  
ATOM    779  N   GLU A 105      -9.406  -6.871  -3.117  1.00 93.94           N  
ATOM    780  CA  GLU A 105     -10.844  -6.664  -3.297  1.00 93.94           C  
ATOM    781  C   GLU A 105     -11.219  -6.680  -4.777  1.00 93.94           C  
ATOM    782  CB  GLU A 105     -11.273  -5.340  -2.658  1.00 93.94           C  
ATOM    783  O   GLU A 105     -10.594  -6.004  -5.590  1.00 93.94           O  
ATOM    784  CG  GLU A 105     -11.312  -5.379  -1.138  1.00 93.94           C  
ATOM    785  CD  GLU A 105     -11.852  -4.098  -0.521  1.00 93.94           C  
ATOM    786  OE1 GLU A 105     -12.250  -4.117   0.667  1.00 93.94           O  
ATOM    787  OE2 GLU A 105     -11.883  -3.068  -1.231  1.00 93.94           O  
ATOM    788  N   ARG A 106     -12.328  -7.414  -5.051  1.00 94.19           N  
ATOM    789  CA  ARG A 106     -12.766  -7.523  -6.438  1.00 94.19           C  
ATOM    790  C   ARG A 106     -13.891  -6.535  -6.738  1.00 94.19           C  
ATOM    791  CB  ARG A 106     -13.227  -8.953  -6.742  1.00 94.19           C  
ATOM    792  O   ARG A 106     -14.664  -6.176  -5.848  1.00 94.19           O  
ATOM    793  CG  ARG A 106     -12.195 -10.016  -6.430  1.00 94.19           C  
ATOM    794  CD  ARG A 106     -11.031  -9.977  -7.414  1.00 94.19           C  
ATOM    795  NE  ARG A 106     -10.133 -11.117  -7.230  1.00 94.19           N  
ATOM    796  NH1 ARG A 106      -8.781 -10.602  -9.039  1.00 94.19           N  
ATOM    797  NH2 ARG A 106      -8.336 -12.445  -7.746  1.00 94.19           N  
ATOM    798  CZ  ARG A 106      -9.086 -11.383  -8.008  1.00 94.19           C  
ATOM    799  N   SER A 107     -13.875  -6.051  -7.961  1.00 91.75           N  
ATOM    800  CA  SER A 107     -14.922  -5.121  -8.375  1.00 91.75           C  
ATOM    801  C   SER A 107     -16.297  -5.777  -8.305  1.00 91.75           C  
ATOM    802  CB  SER A 107     -14.664  -4.609  -9.789  1.00 91.75           C  
ATOM    803  O   SER A 107     -17.312  -5.094  -8.141  1.00 91.75           O  
ATOM    804  OG  SER A 107     -14.586  -5.688 -10.711  1.00 91.75           O  
ATOM    805  N   ARG A 108     -16.406  -7.078  -8.352  1.00 90.12           N  
ATOM    806  CA  ARG A 108     -17.672  -7.816  -8.344  1.00 90.12           C  
ATOM    807  C   ARG A 108     -18.172  -8.023  -6.922  1.00 90.12           C  
ATOM    808  CB  ARG A 108     -17.500  -9.172  -9.047  1.00 90.12           C  
ATOM    809  O   ARG A 108     -19.266  -8.555  -6.719  1.00 90.12           O  
ATOM    810  CG  ARG A 108     -16.469 -10.070  -8.398  1.00 90.12           C  
ATOM    811  CD  ARG A 108     -16.297 -11.375  -9.164  1.00 90.12           C  
ATOM    812  NE  ARG A 108     -15.297 -12.242  -8.547  1.00 90.12           N  
ATOM    813  NH1 ARG A 108     -15.688 -14.039  -9.945  1.00 90.12           N  
ATOM    814  NH2 ARG A 108     -14.102 -14.188  -8.297  1.00 90.12           N  
ATOM    815  CZ  ARG A 108     -15.031 -13.484  -8.930  1.00 90.12           C  
ATOM    816  N   ALA A 109     -17.328  -7.633  -5.938  1.00 89.06           N  
ATOM    817  CA  ALA A 109     -17.719  -7.828  -4.543  1.00 89.06           C  
ATOM    818  C   ALA A 109     -19.000  -7.059  -4.219  1.00 89.06           C  
ATOM    819  CB  ALA A 109     -16.594  -7.395  -3.611  1.00 89.06           C  
ATOM    820  O   ALA A 109     -19.141  -5.891  -4.594  1.00 89.06           O  
ATOM    821  N   ASN A 110     -19.938  -7.699  -3.615  1.00 84.81           N  
ATOM    822  CA  ASN A 110     -21.203  -7.098  -3.221  1.00 84.81           C  
ATOM    823  C   ASN A 110     -21.672  -7.621  -1.868  1.00 84.81           C  
ATOM    824  CB  ASN A 110     -22.266  -7.344  -4.289  1.00 84.81           C  
ATOM    825  O   ASN A 110     -21.312  -8.727  -1.468  1.00 84.81           O  
ATOM    826  CG  ASN A 110     -22.625  -8.812  -4.430  1.00 84.81           C  
ATOM    827  ND2 ASN A 110     -23.594  -9.109  -5.289  1.00 84.81           N  
ATOM    828  OD1 ASN A 110     -22.031  -9.672  -3.771  1.00 84.81           O  
ATOM    829  N   SER A 111     -22.328  -6.691  -1.104  1.00 81.88           N  
ATOM    830  CA  SER A 111     -22.906  -7.121   0.160  1.00 81.88           C  
ATOM    831  C   SER A 111     -24.375  -7.516  -0.016  1.00 81.88           C  
ATOM    832  CB  SER A 111     -22.797  -6.016   1.210  1.00 81.88           C  
ATOM    833  O   SER A 111     -25.141  -6.785  -0.640  1.00 81.88           O  
ATOM    834  OG  SER A 111     -23.484  -6.375   2.396  1.00 81.88           O  
ATOM    835  N   SER A 112     -24.750  -8.617   0.379  1.00 74.88           N  
ATOM    836  CA  SER A 112     -26.109  -9.102   0.224  1.00 74.88           C  
ATOM    837  C   SER A 112     -26.922  -8.883   1.494  1.00 74.88           C  
ATOM    838  CB  SER A 112     -26.109 -10.586  -0.138  1.00 74.88           C  
ATOM    839  O   SER A 112     -28.109  -9.219   1.548  1.00 74.88           O  
ATOM    840  OG  SER A 112     -25.469 -11.352   0.864  1.00 74.88           O  
ATOM    841  N   CYS A 113     -26.312  -8.148   2.494  1.00 84.81           N  
ATOM    842  CA  CYS A 113     -26.969  -7.957   3.787  1.00 84.81           C  
ATOM    843  C   CYS A 113     -27.562  -6.559   3.896  1.00 84.81           C  
ATOM    844  CB  CYS A 113     -25.969  -8.188   4.926  1.00 84.81           C  
ATOM    845  O   CYS A 113     -27.750  -5.875   2.887  1.00 84.81           O  
ATOM    846  SG  CYS A 113     -25.734  -9.930   5.344  1.00 84.81           S  
ATOM    847  N   TYR A 114     -27.969  -6.023   5.117  1.00 86.25           N  
ATOM    848  CA  TYR A 114     -28.578  -4.723   5.375  1.00 86.25           C  
ATOM    849  C   TYR A 114     -27.719  -3.602   4.801  1.00 86.25           C  
ATOM    850  CB  TYR A 114     -28.766  -4.508   6.879  1.00 86.25           C  
ATOM    851  O   TYR A 114     -26.484  -3.625   4.922  1.00 86.25           O  
ATOM    852  CG  TYR A 114     -30.078  -3.848   7.234  1.00 86.25           C  
ATOM    853  CD1 TYR A 114     -30.141  -2.475   7.461  1.00 86.25           C  
ATOM    854  CD2 TYR A 114     -31.250  -4.594   7.344  1.00 86.25           C  
ATOM    855  CE1 TYR A 114     -31.359  -1.860   7.789  1.00 86.25           C  
ATOM    856  CE2 TYR A 114     -32.469  -3.990   7.672  1.00 86.25           C  
ATOM    857  OH  TYR A 114     -33.688  -2.023   8.219  1.00 86.25           O  
ATOM    858  CZ  TYR A 114     -32.500  -2.625   7.891  1.00 86.25           C  
ATOM    859  N   PRO A 115     -28.328  -2.678   4.094  1.00 89.44           N  
ATOM    860  CA  PRO A 115     -27.562  -1.526   3.617  1.00 89.44           C  
ATOM    861  C   PRO A 115     -26.922  -0.736   4.754  1.00 89.44           C  
ATOM    862  CB  PRO A 115     -28.609  -0.679   2.887  1.00 89.44           C  
ATOM    863  O   PRO A 115     -27.562  -0.457   5.762  1.00 89.44           O  
ATOM    864  CG  PRO A 115     -29.766  -1.600   2.676  1.00 89.44           C  
ATOM    865  CD  PRO A 115     -29.688  -2.697   3.697  1.00 89.44           C  
ATOM    866  N   TYR A 116     -25.625  -0.426   4.613  1.00 91.75           N  
ATOM    867  CA  TYR A 116     -24.922   0.278   5.684  1.00 91.75           C  
ATOM    868  C   TYR A 116     -23.984   1.339   5.113  1.00 91.75           C  
ATOM    869  CB  TYR A 116     -24.125  -0.708   6.547  1.00 91.75           C  
ATOM    870  O   TYR A 116     -23.578   1.258   3.953  1.00 91.75           O  
ATOM    871  CG  TYR A 116     -23.047  -1.436   5.793  1.00 91.75           C  
ATOM    872  CD1 TYR A 116     -23.281  -2.689   5.230  1.00 91.75           C  
ATOM    873  CD2 TYR A 116     -21.781  -0.873   5.641  1.00 91.75           C  
ATOM    874  CE1 TYR A 116     -22.281  -3.365   4.535  1.00 91.75           C  
ATOM    875  CE2 TYR A 116     -20.766  -1.539   4.949  1.00 91.75           C  
ATOM    876  OH  TYR A 116     -20.031  -3.447   3.715  1.00 91.75           O  
ATOM    877  CZ  TYR A 116     -21.031  -2.781   4.402  1.00 91.75           C  
ATOM    878  N   ASP A 117     -23.734   2.311   5.922  1.00 93.19           N  
ATOM    879  CA  ASP A 117     -22.703   3.299   5.652  1.00 93.19           C  
ATOM    880  C   ASP A 117     -21.703   3.371   6.809  1.00 93.19           C  
ATOM    881  CB  ASP A 117     -23.312   4.676   5.406  1.00 93.19           C  
ATOM    882  O   ASP A 117     -22.047   3.084   7.953  1.00 93.19           O  
ATOM    883  CG  ASP A 117     -24.000   5.250   6.637  1.00 93.19           C  
ATOM    884  OD1 ASP A 117     -25.141   4.836   6.949  1.00 93.19           O  
ATOM    885  OD2 ASP A 117     -23.391   6.121   7.297  1.00 93.19           O  
ATOM    886  N   VAL A 118     -20.500   3.682   6.469  1.00 93.31           N  
ATOM    887  CA  VAL A 118     -19.453   3.842   7.457  1.00 93.31           C  
ATOM    888  C   VAL A 118     -18.906   5.273   7.410  1.00 93.31           C  
ATOM    889  CB  VAL A 118     -18.297   2.836   7.227  1.00 93.31           C  
ATOM    890  O   VAL A 118     -18.250   5.664   6.449  1.00 93.31           O  
ATOM    891  CG1 VAL A 118     -17.266   2.932   8.344  1.00 93.31           C  
ATOM    892  CG2 VAL A 118     -18.844   1.414   7.125  1.00 93.31           C  
ATOM    893  N   PRO A 119     -19.344   6.180   8.375  1.00 89.38           N  
ATOM    894  CA  PRO A 119     -18.938   7.586   8.367  1.00 89.38           C  
ATOM    895  C   PRO A 119     -17.422   7.762   8.273  1.00 89.38           C  
ATOM    896  CB  PRO A 119     -19.453   8.109   9.711  1.00 89.38           C  
ATOM    897  O   PRO A 119     -16.938   8.641   7.551  1.00 89.38           O  
ATOM    898  CG  PRO A 119     -20.656   7.270  10.008  1.00 89.38           C  
ATOM    899  CD  PRO A 119     -20.391   5.879   9.508  1.00 89.38           C  
ATOM    900  N   ASP A 120     -16.562   6.988   8.828  1.00 87.88           N  
ATOM    901  CA  ASP A 120     -15.102   7.031   8.781  1.00 87.88           C  
ATOM    902  C   ASP A 120     -14.539   5.781   8.109  1.00 87.88           C  
ATOM    903  CB  ASP A 120     -14.523   7.188  10.188  1.00 87.88           C  
ATOM    904  O   ASP A 120     -13.633   5.137   8.656  1.00 87.88           O  
ATOM    905  CG  ASP A 120     -13.086   7.684  10.188  1.00 87.88           C  
ATOM    906  OD1 ASP A 120     -12.625   8.211   9.148  1.00 87.88           O  
ATOM    907  OD2 ASP A 120     -12.406   7.543  11.227  1.00 87.88           O  
ATOM    908  N   TYR A 121     -15.031   5.547   6.898  1.00 87.50           N  
ATOM    909  CA  TYR A 121     -14.758   4.312   6.168  1.00 87.50           C  
ATOM    910  C   TYR A 121     -13.273   4.203   5.836  1.00 87.50           C  
ATOM    911  CB  TYR A 121     -15.586   4.250   4.887  1.00 87.50           C  
ATOM    912  O   TYR A 121     -12.664   3.152   6.043  1.00 87.50           O  
ATOM    913  CG  TYR A 121     -15.258   3.070   4.004  1.00 87.50           C  
ATOM    914  CD1 TYR A 121     -14.406   3.213   2.910  1.00 87.50           C  
ATOM    915  CD2 TYR A 121     -15.789   1.813   4.266  1.00 87.50           C  
ATOM    916  CE1 TYR A 121     -14.094   2.129   2.094  1.00 87.50           C  
ATOM    917  CE2 TYR A 121     -15.484   0.723   3.455  1.00 87.50           C  
ATOM    918  OH  TYR A 121     -14.336  -0.186   1.570  1.00 87.50           O  
ATOM    919  CZ  TYR A 121     -14.641   0.890   2.375  1.00 87.50           C  
ATOM    920  N   ALA A 122     -12.625   5.270   5.324  1.00 87.50           N  
ATOM    921  CA  ALA A 122     -11.242   5.258   4.867  1.00 87.50           C  
ATOM    922  C   ALA A 122     -10.289   4.934   6.012  1.00 87.50           C  
ATOM    923  CB  ALA A 122     -10.875   6.602   4.242  1.00 87.50           C  
ATOM    924  O   ALA A 122      -9.359   4.137   5.852  1.00 87.50           O  
ATOM    925  N   SER A 123     -10.602   5.504   7.215  1.00 88.56           N  
ATOM    926  CA  SER A 123      -9.750   5.281   8.383  1.00 88.56           C  
ATOM    927  C   SER A 123      -9.859   3.842   8.875  1.00 88.56           C  
ATOM    928  CB  SER A 123     -10.133   6.242   9.508  1.00 88.56           C  
ATOM    929  O   SER A 123      -8.844   3.215   9.195  1.00 88.56           O  
ATOM    930  OG  SER A 123      -9.914   7.586   9.117  1.00 88.56           O  
ATOM    931  N   LEU A 124     -11.062   3.426   8.945  1.00 90.56           N  
ATOM    932  CA  LEU A 124     -11.273   2.047   9.367  1.00 90.56           C  
ATOM    933  C   LEU A 124     -10.633   1.068   8.391  1.00 90.56           C  
ATOM    934  CB  LEU A 124     -12.773   1.753   9.492  1.00 90.56           C  
ATOM    935  O   LEU A 124      -9.961   0.123   8.812  1.00 90.56           O  
ATOM    936  CG  LEU A 124     -13.156   0.324   9.883  1.00 90.56           C  
ATOM    937  CD1 LEU A 124     -12.547  -0.037  11.227  1.00 90.56           C  
ATOM    938  CD2 LEU A 124     -14.672   0.163   9.914  1.00 90.56           C  
ATOM    939  N   ARG A 125     -10.891   1.350   7.164  1.00 89.50           N  
ATOM    940  CA  ARG A 125     -10.336   0.521   6.098  1.00 89.50           C  
ATOM    941  C   ARG A 125      -8.812   0.461   6.191  1.00 89.50           C  
ATOM    942  CB  ARG A 125     -10.758   1.053   4.727  1.00 89.50           C  
ATOM    943  O   ARG A 125      -8.219  -0.613   6.070  1.00 89.50           O  
ATOM    944  CG  ARG A 125     -10.336   0.166   3.566  1.00 89.50           C  
ATOM    945  CD  ARG A 125     -10.844   0.700   2.234  1.00 89.50           C  
ATOM    946  NE  ARG A 125     -10.297  -0.052   1.108  1.00 89.50           N  
ATOM    947  NH1 ARG A 125     -12.195  -1.321   0.767  1.00 89.50           N  
ATOM    948  NH2 ARG A 125     -10.352  -1.616  -0.571  1.00 89.50           N  
ATOM    949  CZ  ARG A 125     -10.945  -0.995   0.438  1.00 89.50           C  
ATOM    950  N   SER A 126      -8.180   1.526   6.309  1.00 87.62           N  
ATOM    951  CA  SER A 126      -6.730   1.621   6.426  1.00 87.62           C  
ATOM    952  C   SER A 126      -6.230   0.917   7.684  1.00 87.62           C  
ATOM    953  CB  SER A 126      -6.289   3.086   6.441  1.00 87.62           C  
ATOM    954  O   SER A 126      -5.211   0.224   7.648  1.00 87.62           O  
ATOM    955  OG  SER A 126      -4.883   3.186   6.594  1.00 87.62           O  
ATOM    956  N   LEU A 127      -6.926   1.127   8.766  1.00 89.31           N  
ATOM    957  CA  LEU A 127      -6.551   0.524  10.039  1.00 89.31           C  
ATOM    958  C   LEU A 127      -6.574  -0.998   9.945  1.00 89.31           C  
ATOM    959  CB  LEU A 127      -7.492   0.994  11.156  1.00 89.31           C  
ATOM    960  O   LEU A 127      -5.605  -1.662  10.328  1.00 89.31           O  
ATOM    961  CG  LEU A 127      -7.238   0.412  12.547  1.00 89.31           C  
ATOM    962  CD1 LEU A 127      -5.926   0.942  13.109  1.00 89.31           C  
ATOM    963  CD2 LEU A 127      -8.398   0.738  13.477  1.00 89.31           C  
ATOM    964  N   VAL A 128      -7.645  -1.535   9.438  1.00 89.94           N  
ATOM    965  CA  VAL A 128      -7.820  -2.980   9.336  1.00 89.94           C  
ATOM    966  C   VAL A 128      -6.855  -3.549   8.305  1.00 89.94           C  
ATOM    967  CB  VAL A 128      -9.273  -3.352   8.977  1.00 89.94           C  
ATOM    968  O   VAL A 128      -6.277  -4.621   8.500  1.00 89.94           O  
ATOM    969  CG1 VAL A 128      -9.414  -4.859   8.789  1.00 89.94           C  
ATOM    970  CG2 VAL A 128     -10.234  -2.852  10.055  1.00 89.94           C  
ATOM    971  N   ALA A 129      -6.672  -2.820   7.219  1.00 89.44           N  
ATOM    972  CA  ALA A 129      -5.746  -3.236   6.172  1.00 89.44           C  
ATOM    973  C   ALA A 129      -4.320  -3.348   6.707  1.00 89.44           C  
ATOM    974  CB  ALA A 129      -5.797  -2.260   5.000  1.00 89.44           C  
ATOM    975  O   ALA A 129      -3.607  -4.305   6.398  1.00 89.44           O  
ATOM    976  N   SER A 130      -3.961  -2.457   7.527  1.00 88.81           N  
ATOM    977  CA  SER A 130      -2.605  -2.408   8.062  1.00 88.81           C  
ATOM    978  C   SER A 130      -2.365  -3.535   9.062  1.00 88.81           C  
ATOM    979  CB  SER A 130      -2.344  -1.058   8.734  1.00 88.81           C  
ATOM    980  O   SER A 130      -1.225  -3.957   9.266  1.00 88.81           O  
ATOM    981  OG  SER A 130      -3.121  -0.920   9.914  1.00 88.81           O  
ATOM    982  N   SER A 131      -3.395  -3.986   9.742  1.00 88.75           N  
ATOM    983  CA  SER A 131      -3.299  -5.043  10.750  1.00 88.75           C  
ATOM    984  C   SER A 131      -3.033  -6.398  10.102  1.00 88.75           C  
ATOM    985  CB  SER A 131      -4.578  -5.109  11.578  1.00 88.75           C  
ATOM    986  O   SER A 131      -2.330  -7.234  10.664  1.00 88.75           O  
ATOM    987  OG  SER A 131      -4.512  -6.164  12.523  1.00 88.75           O  
ATOM    988  N   GLY A 132      -3.561  -6.613   8.852  1.00 88.31           N  
ATOM    989  CA  GLY A 132      -3.291  -7.801   8.047  1.00 88.31           C  
ATOM    990  C   GLY A 132      -3.920  -9.055   8.617  1.00 88.31           C  
ATOM    991  O   GLY A 132      -3.449 -10.164   8.359  1.00 88.31           O  
ATOM    992  N   THR A 133      -4.895  -8.875   9.500  1.00 89.19           N  
ATOM    993  CA  THR A 133      -5.613 -10.008  10.070  1.00 89.19           C  
ATOM    994  C   THR A 133      -7.047  -9.617  10.422  1.00 89.19           C  
ATOM    995  CB  THR A 133      -4.902 -10.539  11.336  1.00 89.19           C  
ATOM    996  O   THR A 133      -7.316  -8.461  10.750  1.00 89.19           O  
ATOM    997  CG2 THR A 133      -4.773  -9.445  12.391  1.00 89.19           C  
ATOM    998  OG1 THR A 133      -5.656 -11.625  11.875  1.00 89.19           O  
ATOM    999  N   LEU A 134      -7.996 -10.570  10.328  1.00 84.56           N  
ATOM   1000  CA  LEU A 134      -9.367 -10.430  10.820  1.00 84.56           C  
ATOM   1001  C   LEU A 134      -9.609 -11.336  12.016  1.00 84.56           C  
ATOM   1002  CB  LEU A 134     -10.367 -10.758   9.703  1.00 84.56           C  
ATOM   1003  O   LEU A 134     -10.508 -12.180  11.992  1.00 84.56           O  
ATOM   1004  CG  LEU A 134     -10.406  -9.781   8.523  1.00 84.56           C  
ATOM   1005  CD1 LEU A 134     -11.273 -10.352   7.402  1.00 84.56           C  
ATOM   1006  CD2 LEU A 134     -10.930  -8.422   8.977  1.00 84.56           C  
ATOM   1007  N   GLU A 135      -8.664 -11.352  12.906  1.00 89.69           N  
ATOM   1008  CA  GLU A 135      -8.812 -12.156  14.109  1.00 89.69           C  
ATOM   1009  C   GLU A 135      -9.883 -11.586  15.031  1.00 89.69           C  
ATOM   1010  CB  GLU A 135      -7.477 -12.258  14.859  1.00 89.69           C  
ATOM   1011  O   GLU A 135      -9.711 -10.508  15.602  1.00 89.69           O  
ATOM   1012  CG  GLU A 135      -7.488 -13.242  16.016  1.00 89.69           C  
ATOM   1013  CD  GLU A 135      -6.164 -13.312  16.766  1.00 89.69           C  
ATOM   1014  OE1 GLU A 135      -6.094 -14.000  17.797  1.00 89.69           O  
ATOM   1015  OE2 GLU A 135      -5.195 -12.672  16.297  1.00 89.69           O  
ATOM   1016  N   PHE A 136     -10.961 -12.328  15.164  1.00 91.81           N  
ATOM   1017  CA  PHE A 136     -12.141 -11.891  15.898  1.00 91.81           C  
ATOM   1018  C   PHE A 136     -12.359 -12.758  17.141  1.00 91.81           C  
ATOM   1019  CB  PHE A 136     -13.383 -11.938  15.000  1.00 91.81           C  
ATOM   1020  O   PHE A 136     -12.328 -13.984  17.047  1.00 91.81           O  
ATOM   1021  CG  PHE A 136     -14.656 -11.547  15.695  1.00 91.81           C  
ATOM   1022  CD1 PHE A 136     -15.570 -12.508  16.094  1.00 91.81           C  
ATOM   1023  CD2 PHE A 136     -14.930 -10.211  15.953  1.00 91.81           C  
ATOM   1024  CE1 PHE A 136     -16.750 -12.141  16.734  1.00 91.81           C  
ATOM   1025  CE2 PHE A 136     -16.109  -9.836  16.594  1.00 91.81           C  
ATOM   1026  CZ  PHE A 136     -17.016 -10.805  16.984  1.00 91.81           C  
ATOM   1027  N   LYS A 137     -12.531 -12.141  18.250  1.00 92.75           N  
ATOM   1028  CA  LYS A 137     -12.797 -12.836  19.516  1.00 92.75           C  
ATOM   1029  C   LYS A 137     -14.148 -12.422  20.094  1.00 92.75           C  
ATOM   1030  CB  LYS A 137     -11.680 -12.562  20.516  1.00 92.75           C  
ATOM   1031  O   LYS A 137     -14.422 -11.227  20.234  1.00 92.75           O  
ATOM   1032  CG  LYS A 137     -10.336 -13.164  20.141  1.00 92.75           C  
ATOM   1033  CD  LYS A 137      -9.336 -13.070  21.281  1.00 92.75           C  
ATOM   1034  CE  LYS A 137      -8.016 -13.734  20.938  1.00 92.75           C  
ATOM   1035  NZ  LYS A 137      -7.016 -13.594  22.031  1.00 92.75           N  
ATOM   1036  N   ASP A 138     -14.898 -13.438  20.328  1.00 92.00           N  
ATOM   1037  CA  ASP A 138     -16.188 -13.148  20.953  1.00 92.00           C  
ATOM   1038  C   ASP A 138     -16.016 -12.656  22.391  1.00 92.00           C  
ATOM   1039  CB  ASP A 138     -17.094 -14.391  20.938  1.00 92.00           C  
ATOM   1040  O   ASP A 138     -15.180 -13.180  23.125  1.00 92.00           O  
ATOM   1041  CG  ASP A 138     -17.625 -14.711  19.547  1.00 92.00           C  
ATOM   1042  OD1 ASP A 138     -17.828 -13.773  18.734  1.00 92.00           O  
ATOM   1043  OD2 ASP A 138     -17.859 -15.906  19.266  1.00 92.00           O  
ATOM   1044  N   GLU A 139     -16.734 -11.617  22.719  1.00 91.69           N  
ATOM   1045  CA  GLU A 139     -16.734 -11.055  24.062  1.00 91.69           C  
ATOM   1046  C   GLU A 139     -18.141 -11.016  24.641  1.00 91.69           C  
ATOM   1047  CB  GLU A 139     -16.125  -9.648  24.062  1.00 91.69           C  
ATOM   1048  O   GLU A 139     -19.109 -10.711  23.938  1.00 91.69           O  
ATOM   1049  CG  GLU A 139     -15.773  -9.125  25.438  1.00 91.69           C  
ATOM   1050  CD  GLU A 139     -14.836  -7.926  25.406  1.00 91.69           C  
ATOM   1051  OE1 GLU A 139     -14.055  -7.742  26.359  1.00 91.69           O  
ATOM   1052  OE2 GLU A 139     -14.898  -7.164  24.422  1.00 91.69           O  
ATOM   1053  N   SER A 140     -18.328 -11.516  25.844  1.00 89.44           N  
ATOM   1054  CA  SER A 140     -19.641 -11.617  26.453  1.00 89.44           C  
ATOM   1055  C   SER A 140     -20.094 -10.273  27.016  1.00 89.44           C  
ATOM   1056  CB  SER A 140     -19.625 -12.664  27.578  1.00 89.44           C  
ATOM   1057  O   SER A 140     -19.453  -9.719  27.906  1.00 89.44           O  
ATOM   1058  OG  SER A 140     -19.312 -13.945  27.062  1.00 89.44           O  
ATOM   1059  N   PHE A 141     -21.141  -9.664  26.359  1.00 91.25           N  
ATOM   1060  CA  PHE A 141     -21.781  -8.438  26.812  1.00 91.25           C  
ATOM   1061  C   PHE A 141     -23.062  -8.742  27.594  1.00 91.25           C  
ATOM   1062  CB  PHE A 141     -22.094  -7.520  25.641  1.00 91.25           C  
ATOM   1063  O   PHE A 141     -23.781  -9.695  27.266  1.00 91.25           O  
ATOM   1064  CG  PHE A 141     -20.875  -7.051  24.891  1.00 91.25           C  
ATOM   1065  CD1 PHE A 141     -20.266  -5.836  25.203  1.00 91.25           C  
ATOM   1066  CD2 PHE A 141     -20.328  -7.824  23.875  1.00 91.25           C  
ATOM   1067  CE1 PHE A 141     -19.141  -5.402  24.531  1.00 91.25           C  
ATOM   1068  CE2 PHE A 141     -19.188  -7.395  23.188  1.00 91.25           C  
ATOM   1069  CZ  PHE A 141     -18.594  -6.184  23.516  1.00 91.25           C  
ATOM   1070  N   ASN A 142     -23.328  -8.148  28.734  1.00 89.69           N  
ATOM   1071  CA  ASN A 142     -24.547  -8.320  29.531  1.00 89.69           C  
ATOM   1072  C   ASN A 142     -25.672  -7.441  29.000  1.00 89.69           C  
ATOM   1073  CB  ASN A 142     -24.281  -8.016  31.000  1.00 89.69           C  
ATOM   1074  O   ASN A 142     -25.922  -6.348  29.516  1.00 89.69           O  
ATOM   1075  CG  ASN A 142     -25.422  -8.430  31.906  1.00 89.69           C  
ATOM   1076  ND2 ASN A 142     -25.312  -8.133  33.188  1.00 89.69           N  
ATOM   1077  OD1 ASN A 142     -26.406  -9.023  31.438  1.00 89.69           O  
ATOM   1078  N   TRP A 143     -26.250  -7.820  27.828  1.00 91.06           N  
ATOM   1079  CA  TRP A 143     -27.406  -7.109  27.297  1.00 91.06           C  
ATOM   1080  C   TRP A 143     -28.703  -7.633  27.922  1.00 91.06           C  
ATOM   1081  CB  TRP A 143     -27.469  -7.242  25.781  1.00 91.06           C  
ATOM   1082  O   TRP A 143     -29.156  -8.727  27.578  1.00 91.06           O  
ATOM   1083  CG  TRP A 143     -26.188  -6.883  25.078  1.00 91.06           C  
ATOM   1084  CD1 TRP A 143     -25.375  -7.711  24.344  1.00 91.06           C  
ATOM   1085  CD2 TRP A 143     -25.562  -5.598  25.062  1.00 91.06           C  
ATOM   1086  CE2 TRP A 143     -24.375  -5.719  24.297  1.00 91.06           C  
ATOM   1087  CE3 TRP A 143     -25.875  -4.352  25.625  1.00 91.06           C  
ATOM   1088  NE1 TRP A 143     -24.297  -7.020  23.875  1.00 91.06           N  
ATOM   1089  CH2 TRP A 143     -23.859  -3.434  24.625  1.00 91.06           C  
ATOM   1090  CZ2 TRP A 143     -23.516  -4.641  24.078  1.00 91.06           C  
ATOM   1091  CZ3 TRP A 143     -25.016  -3.279  25.391  1.00 91.06           C  
ATOM   1092  N   THR A 144     -29.328  -7.066  28.953  1.00 90.81           N  
ATOM   1093  CA  THR A 144     -30.484  -7.566  29.703  1.00 90.81           C  
ATOM   1094  C   THR A 144     -31.766  -6.863  29.250  1.00 90.81           C  
ATOM   1095  CB  THR A 144     -30.297  -7.391  31.219  1.00 90.81           C  
ATOM   1096  O   THR A 144     -31.734  -5.672  28.938  1.00 90.81           O  
ATOM   1097  CG2 THR A 144     -29.094  -8.172  31.719  1.00 90.81           C  
ATOM   1098  OG1 THR A 144     -30.094  -6.000  31.516  1.00 90.81           O  
ATOM   1099  N   GLY A 145     -32.812  -7.742  29.078  1.00 90.56           N  
ATOM   1100  CA  GLY A 145     -34.125  -7.152  28.891  1.00 90.56           C  
ATOM   1101  C   GLY A 145     -34.406  -6.773  27.453  1.00 90.56           C  
ATOM   1102  O   GLY A 145     -35.344  -6.016  27.172  1.00 90.56           O  
ATOM   1103  N   VAL A 146     -33.469  -7.285  26.469  1.00 93.56           N  
ATOM   1104  CA  VAL A 146     -33.625  -7.020  25.047  1.00 93.56           C  
ATOM   1105  C   VAL A 146     -33.438  -8.305  24.250  1.00 93.56           C  
ATOM   1106  CB  VAL A 146     -32.656  -5.922  24.547  1.00 93.56           C  
ATOM   1107  O   VAL A 146     -32.781  -9.242  24.734  1.00 93.56           O  
ATOM   1108  CG1 VAL A 146     -32.969  -4.586  25.219  1.00 93.56           C  
ATOM   1109  CG2 VAL A 146     -31.219  -6.332  24.797  1.00 93.56           C  
ATOM   1110  N   LYS A 147     -34.031  -8.438  23.125  1.00 92.88           N  
ATOM   1111  CA  LYS A 147     -33.719  -9.500  22.172  1.00 92.88           C  
ATOM   1112  C   LYS A 147     -32.406  -9.242  21.453  1.00 92.88           C  
ATOM   1113  CB  LYS A 147     -34.875  -9.633  21.156  1.00 92.88           C  
ATOM   1114  O   LYS A 147     -32.125  -8.117  21.047  1.00 92.88           O  
ATOM   1115  CG  LYS A 147     -36.156 -10.148  21.734  1.00 92.88           C  
ATOM   1116  CD  LYS A 147     -37.219 -10.352  20.672  1.00 92.88           C  
ATOM   1117  CE  LYS A 147     -38.531 -10.859  21.250  1.00 92.88           C  
ATOM   1118  NZ  LYS A 147     -39.594 -11.047  20.203  1.00 92.88           N  
ATOM   1119  N   GLN A 148     -31.578 -10.336  21.438  1.00 86.00           N  
ATOM   1120  CA  GLN A 148     -30.250 -10.250  20.828  1.00 86.00           C  
ATOM   1121  C   GLN A 148     -30.156 -11.148  19.594  1.00 86.00           C  
ATOM   1122  CB  GLN A 148     -29.172 -10.641  21.844  1.00 86.00           C  
ATOM   1123  O   GLN A 148     -30.672 -12.266  19.594  1.00 86.00           O  
ATOM   1124  CG  GLN A 148     -29.172  -9.773  23.094  1.00 86.00           C  
ATOM   1125  CD  GLN A 148     -28.078 -10.164  24.078  1.00 86.00           C  
ATOM   1126  NE2 GLN A 148     -28.438 -10.258  25.359  1.00 86.00           N  
ATOM   1127  OE1 GLN A 148     -26.922 -10.375  23.688  1.00 86.00           O  
ATOM   1128  N   ASN A 149     -30.594 -10.672  18.359  1.00 78.81           N  
ATOM   1129  CA  ASN A 149     -30.453 -11.406  17.109  1.00 78.81           C  
ATOM   1130  C   ASN A 149     -31.500 -10.992  16.094  1.00 78.81           C  
ATOM   1131  CB  ASN A 149     -30.516 -12.914  17.359  1.00 78.81           C  
ATOM   1132  O   ASN A 149     -32.250 -11.828  15.602  1.00 78.81           O  
ATOM   1133  CG  ASN A 149     -29.359 -13.422  18.203  1.00 78.81           C  
ATOM   1134  ND2 ASN A 149     -29.641 -14.375  19.078  1.00 78.81           N  
ATOM   1135  OD1 ASN A 149     -28.234 -12.969  18.047  1.00 78.81           O  
ATOM   1136  N   GLY A 150     -31.484  -9.797  15.867  1.00 75.75           N  
ATOM   1137  CA  GLY A 150     -32.344  -9.352  14.773  1.00 75.75           C  
ATOM   1138  C   GLY A 150     -31.938  -9.945  13.438  1.00 75.75           C  
ATOM   1139  O   GLY A 150     -30.766 -10.195  13.180  1.00 75.75           O  
ATOM   1140  N   THR A 151     -32.969 -10.617  12.789  1.00 80.12           N  
ATOM   1141  CA  THR A 151     -32.656 -11.211  11.492  1.00 80.12           C  
ATOM   1142  C   THR A 151     -33.375 -10.445  10.375  1.00 80.12           C  
ATOM   1143  CB  THR A 151     -33.094 -12.695  11.453  1.00 80.12           C  
ATOM   1144  O   THR A 151     -34.344  -9.719  10.625  1.00 80.12           O  
ATOM   1145  CG2 THR A 151     -32.375 -13.500  12.523  1.00 80.12           C  
ATOM   1146  OG1 THR A 151     -34.500 -12.789  11.664  1.00 80.12           O  
ATOM   1147  N   SER A 152     -32.688 -10.453   9.266  1.00 75.12           N  
ATOM   1148  CA  SER A 152     -33.281  -9.828   8.094  1.00 75.12           C  
ATOM   1149  C   SER A 152     -33.250 -10.773   6.895  1.00 75.12           C  
ATOM   1150  CB  SER A 152     -32.531  -8.539   7.742  1.00 75.12           C  
ATOM   1151  O   SER A 152     -32.312 -11.516   6.699  1.00 75.12           O  
ATOM   1152  OG  SER A 152     -33.031  -7.984   6.531  1.00 75.12           O  
ATOM   1153  N   SER A 153     -34.344 -10.805   6.145  1.00 77.06           N  
ATOM   1154  CA  SER A 153     -34.438 -11.625   4.941  1.00 77.06           C  
ATOM   1155  C   SER A 153     -33.438 -11.156   3.885  1.00 77.06           C  
ATOM   1156  CB  SER A 153     -35.844 -11.609   4.367  1.00 77.06           C  
ATOM   1157  O   SER A 153     -33.125 -11.891   2.949  1.00 77.06           O  
ATOM   1158  OG  SER A 153     -36.250 -10.281   4.078  1.00 77.06           O  
ATOM   1159  N   ALA A 154     -32.969  -9.977   4.141  1.00 75.19           N  
ATOM   1160  CA  ALA A 154     -32.000  -9.344   3.232  1.00 75.19           C  
ATOM   1161  C   ALA A 154     -30.609  -9.953   3.395  1.00 75.19           C  
ATOM   1162  CB  ALA A 154     -31.953  -7.840   3.473  1.00 75.19           C  
ATOM   1163  O   ALA A 154     -29.797  -9.922   2.467  1.00 75.19           O  
ATOM   1164  N   CYS A 155     -30.406 -10.562   4.574  1.00 82.50           N  
ATOM   1165  CA  CYS A 155     -29.172 -11.258   4.887  1.00 82.50           C  
ATOM   1166  C   CYS A 155     -29.391 -12.758   5.023  1.00 82.50           C  
ATOM   1167  CB  CYS A 155     -28.547 -10.711   6.176  1.00 82.50           C  
ATOM   1168  O   CYS A 155     -30.094 -13.203   5.934  1.00 82.50           O  
ATOM   1169  SG  CYS A 155     -28.000  -9.000   6.047  1.00 82.50           S  
ATOM   1170  N   LYS A 156     -29.031 -13.445   3.959  1.00 83.88           N  
ATOM   1171  CA  LYS A 156     -29.312 -14.883   3.963  1.00 83.88           C  
ATOM   1172  C   LYS A 156     -28.047 -15.688   4.230  1.00 83.88           C  
ATOM   1173  CB  LYS A 156     -29.938 -15.312   2.635  1.00 83.88           C  
ATOM   1174  O   LYS A 156     -27.000 -15.430   3.623  1.00 83.88           O  
ATOM   1175  CG  LYS A 156     -31.328 -14.750   2.395  1.00 83.88           C  
ATOM   1176  CD  LYS A 156     -32.000 -15.406   1.192  1.00 83.88           C  
ATOM   1177  CE  LYS A 156     -33.406 -14.898   0.997  1.00 83.88           C  
ATOM   1178  NZ  LYS A 156     -34.094 -15.570  -0.156  1.00 83.88           N  
ATOM   1179  N   ARG A 157     -28.016 -16.422   5.184  1.00 84.19           N  
ATOM   1180  CA  ARG A 157     -27.016 -17.484   5.391  1.00 84.19           C  
ATOM   1181  C   ARG A 157     -27.578 -18.844   5.004  1.00 84.19           C  
ATOM   1182  CB  ARG A 157     -26.547 -17.500   6.848  1.00 84.19           C  
ATOM   1183  O   ARG A 157     -28.406 -19.406   5.719  1.00 84.19           O  
ATOM   1184  CG  ARG A 157     -25.281 -18.312   7.078  1.00 84.19           C  
ATOM   1185  CD  ARG A 157     -24.797 -18.203   8.516  1.00 84.19           C  
ATOM   1186  NE  ARG A 157     -24.031 -16.984   8.727  1.00 84.19           N  
ATOM   1187  NH1 ARG A 157     -25.266 -16.250  10.531  1.00 84.19           N  
ATOM   1188  NH2 ARG A 157     -23.500 -15.008   9.773  1.00 84.19           N  
ATOM   1189  CZ  ARG A 157     -24.266 -16.078   9.672  1.00 84.19           C  
ATOM   1190  N   GLY A 158     -27.297 -19.188   3.785  1.00 83.19           N  
ATOM   1191  CA  GLY A 158     -28.000 -20.328   3.213  1.00 83.19           C  
ATOM   1192  C   GLY A 158     -29.438 -20.016   2.854  1.00 83.19           C  
ATOM   1193  O   GLY A 158     -29.719 -19.078   2.105  1.00 83.19           O  
ATOM   1194  N   SER A 159     -30.438 -20.719   3.471  1.00 82.12           N  
ATOM   1195  CA  SER A 159     -31.859 -20.531   3.205  1.00 82.12           C  
ATOM   1196  C   SER A 159     -32.531 -19.812   4.367  1.00 82.12           C  
ATOM   1197  CB  SER A 159     -32.531 -21.875   2.945  1.00 82.12           C  
ATOM   1198  O   SER A 159     -33.750 -19.500   4.297  1.00 82.12           O  
ATOM   1199  OG  SER A 159     -32.312 -22.781   4.008  1.00 82.12           O  
ATOM   1200  N   SER A 160     -31.734 -19.422   5.402  1.00 85.44           N  
ATOM   1201  CA  SER A 160     -32.281 -18.828   6.613  1.00 85.44           C  
ATOM   1202  C   SER A 160     -31.938 -17.344   6.695  1.00 85.44           C  
ATOM   1203  CB  SER A 160     -31.766 -19.547   7.855  1.00 85.44           C  
ATOM   1204  O   SER A 160     -30.859 -16.922   6.270  1.00 85.44           O  
ATOM   1205  OG  SER A 160     -32.094 -20.922   7.820  1.00 85.44           O  
ATOM   1206  N   SER A 161     -32.938 -16.578   7.176  1.00 85.75           N  
ATOM   1207  CA  SER A 161     -32.656 -15.172   7.473  1.00 85.75           C  
ATOM   1208  C   SER A 161     -31.609 -15.023   8.570  1.00 85.75           C  
ATOM   1209  CB  SER A 161     -33.938 -14.453   7.887  1.00 85.75           C  
ATOM   1210  O   SER A 161     -31.656 -15.742   9.570  1.00 85.75           O  
ATOM   1211  OG  SER A 161     -34.906 -14.508   6.848  1.00 85.75           O  
ATOM   1212  N   SER A 162     -30.703 -14.180   8.273  1.00 87.94           N  
ATOM   1213  CA  SER A 162     -29.594 -13.953   9.195  1.00 87.94           C  
ATOM   1214  C   SER A 162     -29.250 -12.469   9.305  1.00 87.94           C  
ATOM   1215  CB  SER A 162     -28.359 -14.734   8.758  1.00 87.94           C  
ATOM   1216  O   SER A 162     -30.047 -11.617   8.883  1.00 87.94           O  
ATOM   1217  OG  SER A 162     -27.359 -14.719   9.773  1.00 87.94           O  
ATOM   1218  N   PHE A 163     -28.156 -12.234  10.039  1.00 89.94           N  
ATOM   1219  CA  PHE A 163     -27.578 -10.906  10.234  1.00 89.94           C  
ATOM   1220  C   PHE A 163     -26.062 -10.977  10.242  1.00 89.94           C  
ATOM   1221  CB  PHE A 163     -28.078 -10.289  11.539  1.00 89.94           C  
ATOM   1222  O   PHE A 163     -25.484 -12.047  10.039  1.00 89.94           O  
ATOM   1223  CG  PHE A 163     -27.812  -8.812  11.656  1.00 89.94           C  
ATOM   1224  CD1 PHE A 163     -27.016  -8.320  12.688  1.00 89.94           C  
ATOM   1225  CD2 PHE A 163     -28.344  -7.922  10.742  1.00 89.94           C  
ATOM   1226  CE1 PHE A 163     -26.766  -6.957  12.797  1.00 89.94           C  
ATOM   1227  CE2 PHE A 163     -28.094  -6.555  10.844  1.00 89.94           C  
ATOM   1228  CZ  PHE A 163     -27.297  -6.074  11.875  1.00 89.94           C  
ATOM   1229  N   PHE A 164     -25.438  -9.820  10.258  1.00 91.44           N  
ATOM   1230  CA  PHE A 164     -23.984  -9.812  10.367  1.00 91.44           C  
ATOM   1231  C   PHE A 164     -23.531 -10.664  11.547  1.00 91.44           C  
ATOM   1232  CB  PHE A 164     -23.469  -8.383  10.531  1.00 91.44           C  
ATOM   1233  O   PHE A 164     -24.000 -10.492  12.664  1.00 91.44           O  
ATOM   1234  CG  PHE A 164     -23.828  -7.473   9.383  1.00 91.44           C  
ATOM   1235  CD1 PHE A 164     -23.328  -7.715   8.102  1.00 91.44           C  
ATOM   1236  CD2 PHE A 164     -24.656  -6.375   9.578  1.00 91.44           C  
ATOM   1237  CE1 PHE A 164     -23.656  -6.879   7.043  1.00 91.44           C  
ATOM   1238  CE2 PHE A 164     -24.984  -5.535   8.523  1.00 91.44           C  
ATOM   1239  CZ  PHE A 164     -24.484  -5.789   7.254  1.00 91.44           C  
ATOM   1240  N   SER A 165     -22.609 -11.641  11.367  1.00 90.69           N  
ATOM   1241  CA  SER A 165     -22.219 -12.625  12.367  1.00 90.69           C  
ATOM   1242  C   SER A 165     -21.391 -11.992  13.484  1.00 90.69           C  
ATOM   1243  CB  SER A 165     -21.422 -13.766  11.719  1.00 90.69           C  
ATOM   1244  O   SER A 165     -21.250 -12.570  14.562  1.00 90.69           O  
ATOM   1245  OG  SER A 165     -20.250 -13.266  11.109  1.00 90.69           O  
ATOM   1246  N   ARG A 166     -20.875 -10.688  13.250  1.00 92.19           N  
ATOM   1247  CA  ARG A 166     -20.000 -10.047  14.234  1.00 92.19           C  
ATOM   1248  C   ARG A 166     -20.734  -8.938  14.977  1.00 92.19           C  
ATOM   1249  CB  ARG A 166     -18.750  -9.477  13.555  1.00 92.19           C  
ATOM   1250  O   ARG A 166     -20.141  -8.211  15.773  1.00 92.19           O  
ATOM   1251  CG  ARG A 166     -17.938 -10.516  12.805  1.00 92.19           C  
ATOM   1252  CD  ARG A 166     -17.391 -11.586  13.734  1.00 92.19           C  
ATOM   1253  NE  ARG A 166     -16.562 -12.555  13.016  1.00 92.19           N  
ATOM   1254  NH1 ARG A 166     -17.328 -14.391  14.180  1.00 92.19           N  
ATOM   1255  NH2 ARG A 166     -15.766 -14.648  12.531  1.00 92.19           N  
ATOM   1256  CZ  ARG A 166     -16.547 -13.867  13.242  1.00 92.19           C  
ATOM   1257  N   LEU A 167     -22.016  -8.812  14.680  1.00 94.25           N  
ATOM   1258  CA  LEU A 167     -22.844  -7.789  15.320  1.00 94.25           C  
ATOM   1259  C   LEU A 167     -24.109  -8.391  15.898  1.00 94.25           C  
ATOM   1260  CB  LEU A 167     -23.188  -6.684  14.312  1.00 94.25           C  
ATOM   1261  O   LEU A 167     -24.578  -9.445  15.438  1.00 94.25           O  
ATOM   1262  CG  LEU A 167     -22.016  -5.910  13.719  1.00 94.25           C  
ATOM   1263  CD1 LEU A 167     -22.484  -5.059  12.539  1.00 94.25           C  
ATOM   1264  CD2 LEU A 167     -21.359  -5.039  14.781  1.00 94.25           C  
ATOM   1265  N   ASN A 168     -24.625  -7.703  16.875  1.00 93.31           N  
ATOM   1266  CA  ASN A 168     -25.906  -8.039  17.469  1.00 93.31           C  
ATOM   1267  C   ASN A 168     -26.922  -6.910  17.281  1.00 93.31           C  
ATOM   1268  CB  ASN A 168     -25.750  -8.375  18.953  1.00 93.31           C  
ATOM   1269  O   ASN A 168     -26.641  -5.758  17.609  1.00 93.31           O  
ATOM   1270  CG  ASN A 168     -25.062  -9.711  19.172  1.00 93.31           C  
ATOM   1271  ND2 ASN A 168     -24.328  -9.820  20.281  1.00 93.31           N  
ATOM   1272  OD1 ASN A 168     -25.188 -10.633  18.359  1.00 93.31           O  
ATOM   1273  N   TRP A 169     -28.016  -7.348  16.719  1.00 93.44           N  
ATOM   1274  CA  TRP A 169     -29.094  -6.375  16.594  1.00 93.44           C  
ATOM   1275  C   TRP A 169     -30.016  -6.414  17.812  1.00 93.44           C  
ATOM   1276  CB  TRP A 169     -29.906  -6.637  15.328  1.00 93.44           C  
ATOM   1277  O   TRP A 169     -30.812  -7.344  17.984  1.00 93.44           O  
ATOM   1278  CG  TRP A 169     -30.875  -5.543  14.984  1.00 93.44           C  
ATOM   1279  CD1 TRP A 169     -31.109  -4.391  15.688  1.00 93.44           C  
ATOM   1280  CD2 TRP A 169     -31.766  -5.504  13.859  1.00 93.44           C  
ATOM   1281  CE2 TRP A 169     -32.500  -4.297  13.938  1.00 93.44           C  
ATOM   1282  CE3 TRP A 169     -32.000  -6.371  12.781  1.00 93.44           C  
ATOM   1283  NE1 TRP A 169     -32.062  -3.637  15.062  1.00 93.44           N  
ATOM   1284  CH2 TRP A 169     -33.656  -4.801  11.945  1.00 93.44           C  
ATOM   1285  CZ2 TRP A 169     -33.438  -3.934  12.984  1.00 93.44           C  
ATOM   1286  CZ3 TRP A 169     -32.969  -6.012  11.836  1.00 93.44           C  
ATOM   1287  N   LEU A 170     -29.953  -5.305  18.672  1.00 94.69           N  
ATOM   1288  CA  LEU A 170     -30.734  -5.254  19.906  1.00 94.69           C  
ATOM   1289  C   LEU A 170     -32.125  -4.652  19.641  1.00 94.69           C  
ATOM   1290  CB  LEU A 170     -30.016  -4.438  20.969  1.00 94.69           C  
ATOM   1291  O   LEU A 170     -32.219  -3.543  19.109  1.00 94.69           O  
ATOM   1292  CG  LEU A 170     -28.578  -4.855  21.281  1.00 94.69           C  
ATOM   1293  CD1 LEU A 170     -28.031  -4.062  22.469  1.00 94.69           C  
ATOM   1294  CD2 LEU A 170     -28.500  -6.355  21.547  1.00 94.69           C  
ATOM   1295  N   THR A 171     -33.188  -5.406  19.953  1.00 93.94           N  
ATOM   1296  CA  THR A 171     -34.562  -4.938  19.781  1.00 93.94           C  
ATOM   1297  C   THR A 171     -35.344  -5.152  21.062  1.00 93.94           C  
ATOM   1298  CB  THR A 171     -35.250  -5.648  18.609  1.00 93.94           C  
ATOM   1299  O   THR A 171     -34.875  -5.797  22.000  1.00 93.94           O  
ATOM   1300  CG2 THR A 171     -34.562  -5.348  17.297  1.00 93.94           C  
ATOM   1301  OG1 THR A 171     -35.219  -7.062  18.844  1.00 93.94           O  
ATOM   1302  N   SER A 172     -36.500  -4.562  21.062  1.00 93.62           N  
ATOM   1303  CA  SER A 172     -37.344  -4.613  22.250  1.00 93.62           C  
ATOM   1304  C   SER A 172     -37.781  -6.039  22.547  1.00 93.62           C  
ATOM   1305  CB  SER A 172     -38.562  -3.707  22.078  1.00 93.62           C  
ATOM   1306  O   SER A 172     -38.000  -6.832  21.625  1.00 93.62           O  
ATOM   1307  OG  SER A 172     -39.438  -4.230  21.094  1.00 93.62           O  
ATOM   1308  N   LEU A 173     -37.781  -6.480  23.781  1.00 93.12           N  
ATOM   1309  CA  LEU A 173     -38.312  -7.723  24.312  1.00 93.12           C  
ATOM   1310  C   LEU A 173     -39.625  -7.457  25.078  1.00 93.12           C  
ATOM   1311  CB  LEU A 173     -37.312  -8.414  25.219  1.00 93.12           C  
ATOM   1312  O   LEU A 173     -39.625  -6.688  26.047  1.00 93.12           O  
ATOM   1313  CG  LEU A 173     -37.719  -9.758  25.812  1.00 93.12           C  
ATOM   1314  CD1 LEU A 173     -37.875 -10.797  24.719  1.00 93.12           C  
ATOM   1315  CD2 LEU A 173     -36.719 -10.219  26.859  1.00 93.12           C  
ATOM   1316  N   ASN A 174     -40.750  -7.992  24.562  1.00 90.69           N  
ATOM   1317  CA  ASN A 174     -42.062  -7.781  25.172  1.00 90.69           C  
ATOM   1318  C   ASN A 174     -42.438  -6.301  25.219  1.00 90.69           C  
ATOM   1319  CB  ASN A 174     -42.094  -8.391  26.578  1.00 90.69           C  
ATOM   1320  O   ASN A 174     -42.906  -5.812  26.250  1.00 90.69           O  
ATOM   1321  CG  ASN A 174     -41.906  -9.891  26.562  1.00 90.69           C  
ATOM   1322  ND2 ASN A 174     -41.219 -10.406  27.578  1.00 90.69           N  
ATOM   1323  OD1 ASN A 174     -42.406 -10.586  25.672  1.00 90.69           O  
ATOM   1324  N   ASN A 175     -42.000  -5.512  24.125  1.00 91.25           N  
ATOM   1325  CA  ASN A 175     -42.344  -4.109  23.922  1.00 91.25           C  
ATOM   1326  C   ASN A 175     -41.656  -3.209  24.953  1.00 91.25           C  
ATOM   1327  CB  ASN A 175     -43.875  -3.912  23.969  1.00 91.25           C  
ATOM   1328  O   ASN A 175     -42.188  -2.160  25.312  1.00 91.25           O  
ATOM   1329  CG  ASN A 175     -44.562  -4.418  22.719  1.00 91.25           C  
ATOM   1330  ND2 ASN A 175     -45.812  -4.840  22.859  1.00 91.25           N  
ATOM   1331  OD1 ASN A 175     -43.969  -4.430  21.625  1.00 91.25           O  
ATOM   1332  N   ILE A 176     -40.625  -3.801  25.531  1.00 93.12           N  
ATOM   1333  CA  ILE A 176     -39.812  -3.043  26.469  1.00 93.12           C  
ATOM   1334  C   ILE A 176     -38.344  -3.031  26.016  1.00 93.12           C  
ATOM   1335  CB  ILE A 176     -39.906  -3.625  27.906  1.00 93.12           C  
ATOM   1336  O   ILE A 176     -37.812  -4.070  25.625  1.00 93.12           O  
ATOM   1337  CG1 ILE A 176     -41.375  -3.592  28.391  1.00 93.12           C  
ATOM   1338  CG2 ILE A 176     -39.000  -2.861  28.859  1.00 93.12           C  
ATOM   1339  CD1 ILE A 176     -41.625  -4.352  29.688  1.00 93.12           C  
ATOM   1340  N   TYR A 177     -37.719  -1.896  26.109  1.00 94.00           N  
ATOM   1341  CA  TYR A 177     -36.281  -1.724  25.828  1.00 94.00           C  
ATOM   1342  C   TYR A 177     -35.625  -0.928  26.938  1.00 94.00           C  
ATOM   1343  CB  TYR A 177     -36.094  -1.023  24.484  1.00 94.00           C  
ATOM   1344  O   TYR A 177     -35.625   0.305  26.922  1.00 94.00           O  
ATOM   1345  CG  TYR A 177     -34.656  -1.072  24.000  1.00 94.00           C  
ATOM   1346  CD1 TYR A 177     -33.688  -0.249  24.547  1.00 94.00           C  
ATOM   1347  CD2 TYR A 177     -34.281  -1.940  22.969  1.00 94.00           C  
ATOM   1348  CE1 TYR A 177     -32.375  -0.289  24.094  1.00 94.00           C  
ATOM   1349  CE2 TYR A 177     -32.969  -1.989  22.516  1.00 94.00           C  
ATOM   1350  OH  TYR A 177     -30.734  -1.206  22.625  1.00 94.00           O  
ATOM   1351  CZ  TYR A 177     -32.031  -1.161  23.078  1.00 94.00           C  
ATOM   1352  N   PRO A 178     -35.094  -1.628  27.906  1.00 94.69           N  
ATOM   1353  CA  PRO A 178     -34.406  -0.909  28.984  1.00 94.69           C  
ATOM   1354  C   PRO A 178     -33.094  -0.275  28.516  1.00 94.69           C  
ATOM   1355  CB  PRO A 178     -34.156  -1.998  30.016  1.00 94.69           C  
ATOM   1356  O   PRO A 178     -32.500  -0.750  27.562  1.00 94.69           O  
ATOM   1357  CG  PRO A 178     -34.125  -3.273  29.250  1.00 94.69           C  
ATOM   1358  CD  PRO A 178     -35.031  -3.129  28.062  1.00 94.69           C  
ATOM   1359  N   ALA A 179     -32.812   0.814  29.141  1.00 93.94           N  
ATOM   1360  CA  ALA A 179     -31.531   1.441  28.812  1.00 93.94           C  
ATOM   1361  C   ALA A 179     -30.375   0.468  29.016  1.00 93.94           C  
ATOM   1362  CB  ALA A 179     -31.312   2.695  29.656  1.00 93.94           C  
ATOM   1363  O   ALA A 179     -30.312  -0.249  30.016  1.00 93.94           O  
ATOM   1364  N   GLN A 180     -29.531   0.436  27.969  1.00 95.25           N  
ATOM   1365  CA  GLN A 180     -28.359  -0.428  28.016  1.00 95.25           C  
ATOM   1366  C   GLN A 180     -27.125   0.344  28.469  1.00 95.25           C  
ATOM   1367  CB  GLN A 180     -28.109  -1.055  26.641  1.00 95.25           C  
ATOM   1368  O   GLN A 180     -26.844   1.435  27.969  1.00 95.25           O  
ATOM   1369  CG  GLN A 180     -29.297  -1.841  26.094  1.00 95.25           C  
ATOM   1370  CD  GLN A 180     -29.688  -3.000  26.984  1.00 95.25           C  
ATOM   1371  NE2 GLN A 180     -30.969  -3.082  27.312  1.00 95.25           N  
ATOM   1372  OE1 GLN A 180     -28.844  -3.816  27.375  1.00 95.25           O  
ATOM   1373  N   ASN A 181     -26.484  -0.287  29.516  1.00 94.69           N  
ATOM   1374  CA  ASN A 181     -25.250   0.268  30.047  1.00 94.69           C  
ATOM   1375  C   ASN A 181     -24.188  -0.814  30.266  1.00 94.69           C  
ATOM   1376  CB  ASN A 181     -25.516   1.014  31.359  1.00 94.69           C  
ATOM   1377  O   ASN A 181     -24.281  -1.590  31.219  1.00 94.69           O  
ATOM   1378  CG  ASN A 181     -24.328   1.838  31.812  1.00 94.69           C  
ATOM   1379  ND2 ASN A 181     -24.500   2.592  32.906  1.00 94.69           N  
ATOM   1380  OD1 ASN A 181     -23.250   1.799  31.203  1.00 94.69           O  
ATOM   1381  N   VAL A 182     -23.203  -0.776  29.344  1.00 93.56           N  
ATOM   1382  CA  VAL A 182     -22.188  -1.827  29.391  1.00 93.56           C  
ATOM   1383  C   VAL A 182     -20.797  -1.205  29.531  1.00 93.56           C  
ATOM   1384  CB  VAL A 182     -22.234  -2.717  28.125  1.00 93.56           C  
ATOM   1385  O   VAL A 182     -20.500  -0.175  28.922  1.00 93.56           O  
ATOM   1386  CG1 VAL A 182     -21.031  -3.658  28.078  1.00 93.56           C  
ATOM   1387  CG2 VAL A 182     -23.547  -3.510  28.094  1.00 93.56           C  
ATOM   1388  N   THR A 183     -20.094  -1.851  30.453  1.00 94.00           N  
ATOM   1389  CA  THR A 183     -18.703  -1.463  30.656  1.00 94.00           C  
ATOM   1390  C   THR A 183     -17.766  -2.643  30.406  1.00 94.00           C  
ATOM   1391  CB  THR A 183     -18.469  -0.931  32.094  1.00 94.00           C  
ATOM   1392  O   THR A 183     -17.938  -3.711  30.984  1.00 94.00           O  
ATOM   1393  CG2 THR A 183     -17.047  -0.405  32.250  1.00 94.00           C  
ATOM   1394  OG1 THR A 183     -19.406   0.131  32.344  1.00 94.00           O  
ATOM   1395  N   MET A 184     -16.781  -2.289  29.531  1.00 93.88           N  
ATOM   1396  CA  MET A 184     -15.852  -3.346  29.156  1.00 93.88           C  
ATOM   1397  C   MET A 184     -14.406  -2.861  29.266  1.00 93.88           C  
ATOM   1398  CB  MET A 184     -16.125  -3.832  27.734  1.00 93.88           C  
ATOM   1399  O   MET A 184     -13.938  -2.105  28.422  1.00 93.88           O  
ATOM   1400  CG  MET A 184     -15.297  -5.035  27.328  1.00 93.88           C  
ATOM   1401  SD  MET A 184     -15.562  -6.480  28.422  1.00 93.88           S  
ATOM   1402  CE  MET A 184     -17.312  -6.805  28.094  1.00 93.88           C  
ATOM   1403  N   PRO A 185     -13.758  -3.402  30.328  1.00 93.00           N  
ATOM   1404  CA  PRO A 185     -12.352  -3.002  30.453  1.00 93.00           C  
ATOM   1405  C   PRO A 185     -11.430  -3.777  29.500  1.00 93.00           C  
ATOM   1406  CB  PRO A 185     -12.023  -3.314  31.906  1.00 93.00           C  
ATOM   1407  O   PRO A 185     -11.703  -4.938  29.188  1.00 93.00           O  
ATOM   1408  CG  PRO A 185     -12.961  -4.410  32.281  1.00 93.00           C  
ATOM   1409  CD  PRO A 185     -14.227  -4.246  31.500  1.00 93.00           C  
ATOM   1410  N   ASN A 186     -10.477  -3.059  28.984  1.00 93.75           N  
ATOM   1411  CA  ASN A 186      -9.430  -3.727  28.219  1.00 93.75           C  
ATOM   1412  C   ASN A 186      -8.234  -4.082  29.094  1.00 93.75           C  
ATOM   1413  CB  ASN A 186      -8.984  -2.855  27.047  1.00 93.75           C  
ATOM   1414  O   ASN A 186      -7.371  -3.236  29.359  1.00 93.75           O  
ATOM   1415  CG  ASN A 186      -7.984  -3.555  26.141  1.00 93.75           C  
ATOM   1416  ND2 ASN A 186      -7.531  -2.861  25.109  1.00 93.75           N  
ATOM   1417  OD1 ASN A 186      -7.621  -4.711  26.375  1.00 93.75           O  
ATOM   1418  N   LYS A 187      -8.219  -5.324  29.547  1.00 90.06           N  
ATOM   1419  CA  LYS A 187      -7.184  -5.781  30.469  1.00 90.06           C  
ATOM   1420  C   LYS A 187      -6.031  -6.445  29.719  1.00 90.06           C  
ATOM   1421  CB  LYS A 187      -7.770  -6.750  31.500  1.00 90.06           C  
ATOM   1422  O   LYS A 187      -5.074  -6.922  30.344  1.00 90.06           O  
ATOM   1423  CG  LYS A 187      -8.805  -6.121  32.438  1.00 90.06           C  
ATOM   1424  CD  LYS A 187      -9.328  -7.129  33.438  1.00 90.06           C  
ATOM   1425  CE  LYS A 187     -10.383  -6.508  34.344  1.00 90.06           C  
ATOM   1426  NZ  LYS A 187     -10.930  -7.504  35.312  1.00 90.06           N  
ATOM   1427  N   GLY A 188      -6.121  -6.465  28.453  1.00 86.25           N  
ATOM   1428  CA  GLY A 188      -5.113  -7.094  27.609  1.00 86.25           C  
ATOM   1429  C   GLY A 188      -3.926  -6.191  27.328  1.00 86.25           C  
ATOM   1430  O   GLY A 188      -3.830  -5.094  27.875  1.00 86.25           O  
ATOM   1431  N   GLN A 189      -3.031  -6.711  26.469  1.00 88.06           N  
ATOM   1432  CA  GLN A 189      -1.812  -5.984  26.141  1.00 88.06           C  
ATOM   1433  C   GLN A 189      -1.875  -5.426  24.719  1.00 88.06           C  
ATOM   1434  CB  GLN A 189      -0.587  -6.887  26.281  1.00 88.06           C  
ATOM   1435  O   GLN A 189      -0.871  -4.941  24.188  1.00 88.06           O  
ATOM   1436  CG  GLN A 189      -0.375  -7.395  27.703  1.00 88.06           C  
ATOM   1437  CD  GLN A 189      -0.010  -6.289  28.688  1.00 88.06           C  
ATOM   1438  NE2 GLN A 189      -0.419  -6.445  29.938  1.00 88.06           N  
ATOM   1439  OE1 GLN A 189       0.635  -5.305  28.312  1.00 88.06           O  
ATOM   1440  N   PHE A 190      -3.025  -5.500  24.078  1.00 90.69           N  
ATOM   1441  CA  PHE A 190      -3.172  -5.008  22.719  1.00 90.69           C  
ATOM   1442  C   PHE A 190      -4.434  -4.160  22.578  1.00 90.69           C  
ATOM   1443  CB  PHE A 190      -3.217  -6.176  21.719  1.00 90.69           C  
ATOM   1444  O   PHE A 190      -5.309  -4.195  23.438  1.00 90.69           O  
ATOM   1445  CG  PHE A 190      -4.262  -7.211  22.047  1.00 90.69           C  
ATOM   1446  CD1 PHE A 190      -3.943  -8.328  22.812  1.00 90.69           C  
ATOM   1447  CD2 PHE A 190      -5.566  -7.062  21.594  1.00 90.69           C  
ATOM   1448  CE1 PHE A 190      -4.910  -9.281  23.109  1.00 90.69           C  
ATOM   1449  CE2 PHE A 190      -6.535  -8.016  21.891  1.00 90.69           C  
ATOM   1450  CZ  PHE A 190      -6.207  -9.125  22.656  1.00 90.69           C  
ATOM   1451  N   ASP A 191      -4.449  -3.342  21.484  1.00 92.06           N  
ATOM   1452  CA  ASP A 191      -5.617  -2.520  21.172  1.00 92.06           C  
ATOM   1453  C   ASP A 191      -6.781  -3.379  20.688  1.00 92.06           C  
ATOM   1454  CB  ASP A 191      -5.270  -1.466  20.125  1.00 92.06           C  
ATOM   1455  O   ASP A 191      -6.594  -4.285  19.875  1.00 92.06           O  
ATOM   1456  CG  ASP A 191      -4.258  -0.447  20.609  1.00 92.06           C  
ATOM   1457  OD1 ASP A 191      -3.957  -0.420  21.828  1.00 92.06           O  
ATOM   1458  OD2 ASP A 191      -3.754   0.340  19.781  1.00 92.06           O  
ATOM   1459  N   LYS A 192      -7.926  -3.186  21.250  1.00 94.44           N  
ATOM   1460  CA  LYS A 192      -9.148  -3.863  20.828  1.00 94.44           C  
ATOM   1461  C   LYS A 192     -10.008  -2.951  19.953  1.00 94.44           C  
ATOM   1462  CB  LYS A 192      -9.945  -4.344  22.031  1.00 94.44           C  
ATOM   1463  O   LYS A 192     -10.234  -1.791  20.297  1.00 94.44           O  
ATOM   1464  CG  LYS A 192      -9.258  -5.434  22.844  1.00 94.44           C  
ATOM   1465  CD  LYS A 192     -10.117  -5.895  24.016  1.00 94.44           C  
ATOM   1466  CE  LYS A 192      -9.469  -7.043  24.766  1.00 94.44           C  
ATOM   1467  NZ  LYS A 192     -10.297  -7.473  25.938  1.00 94.44           N  
ATOM   1468  N   LEU A 193     -10.328  -3.453  18.797  1.00 94.88           N  
ATOM   1469  CA  LEU A 193     -11.234  -2.729  17.906  1.00 94.88           C  
ATOM   1470  C   LEU A 193     -12.656  -3.271  18.016  1.00 94.88           C  
ATOM   1471  CB  LEU A 193     -10.750  -2.824  16.453  1.00 94.88           C  
ATOM   1472  O   LEU A 193     -12.906  -4.441  17.719  1.00 94.88           O  
ATOM   1473  CG  LEU A 193     -11.688  -2.238  15.398  1.00 94.88           C  
ATOM   1474  CD1 LEU A 193     -11.789  -0.727  15.562  1.00 94.88           C  
ATOM   1475  CD2 LEU A 193     -11.195  -2.598  14.000  1.00 94.88           C  
ATOM   1476  N   TYR A 194     -13.562  -2.430  18.453  1.00 95.62           N  
ATOM   1477  CA  TYR A 194     -14.977  -2.781  18.531  1.00 95.62           C  
ATOM   1478  C   TYR A 194     -15.758  -2.139  17.391  1.00 95.62           C  
ATOM   1479  CB  TYR A 194     -15.555  -2.350  19.875  1.00 95.62           C  
ATOM   1480  O   TYR A 194     -15.641  -0.937  17.156  1.00 95.62           O  
ATOM   1481  CG  TYR A 194     -15.047  -3.156  21.047  1.00 95.62           C  
ATOM   1482  CD1 TYR A 194     -15.703  -4.316  21.453  1.00 95.62           C  
ATOM   1483  CD2 TYR A 194     -13.906  -2.762  21.750  1.00 95.62           C  
ATOM   1484  CE1 TYR A 194     -15.234  -5.059  22.531  1.00 95.62           C  
ATOM   1485  CE2 TYR A 194     -13.430  -3.498  22.828  1.00 95.62           C  
ATOM   1486  OH  TYR A 194     -13.633  -5.379  24.281  1.00 95.62           O  
ATOM   1487  CZ  TYR A 194     -14.102  -4.645  23.219  1.00 95.62           C  
ATOM   1488  N   ILE A 195     -16.500  -2.998  16.734  1.00 96.12           N  
ATOM   1489  CA  ILE A 195     -17.391  -2.498  15.688  1.00 96.12           C  
ATOM   1490  C   ILE A 195     -18.828  -2.455  16.203  1.00 96.12           C  
ATOM   1491  CB  ILE A 195     -17.312  -3.367  14.406  1.00 96.12           C  
ATOM   1492  O   ILE A 195     -19.312  -3.424  16.797  1.00 96.12           O  
ATOM   1493  CG1 ILE A 195     -15.867  -3.443  13.906  1.00 96.12           C  
ATOM   1494  CG2 ILE A 195     -18.234  -2.818  13.320  1.00 96.12           C  
ATOM   1495  CD1 ILE A 195     -15.297  -2.107  13.445  1.00 96.12           C  
ATOM   1496  N   TRP A 196     -19.469  -1.316  16.031  1.00 96.38           N  
ATOM   1497  CA  TRP A 196     -20.859  -1.170  16.438  1.00 96.38           C  
ATOM   1498  C   TRP A 196     -21.625  -0.302  15.453  1.00 96.38           C  
ATOM   1499  CB  TRP A 196     -20.953  -0.565  17.844  1.00 96.38           C  
ATOM   1500  O   TRP A 196     -21.031   0.321  14.570  1.00 96.38           O  
ATOM   1501  CG  TRP A 196     -20.266   0.766  17.984  1.00 96.38           C  
ATOM   1502  CD1 TRP A 196     -18.938   0.998  18.156  1.00 96.38           C  
ATOM   1503  CD2 TRP A 196     -20.906   2.051  17.938  1.00 96.38           C  
ATOM   1504  CE2 TRP A 196     -19.891   3.018  18.109  1.00 96.38           C  
ATOM   1505  CE3 TRP A 196     -22.219   2.479  17.781  1.00 96.38           C  
ATOM   1506  NE1 TRP A 196     -18.703   2.350  18.250  1.00 96.38           N  
ATOM   1507  CH2 TRP A 196     -21.453   4.781  17.969  1.00 96.38           C  
ATOM   1508  CZ2 TRP A 196     -20.156   4.391  18.125  1.00 96.38           C  
ATOM   1509  CZ3 TRP A 196     -22.484   3.844  17.797  1.00 96.38           C  
ATOM   1510  N   GLY A 197     -22.938  -0.281  15.602  1.00 96.19           N  
ATOM   1511  CA  GLY A 197     -23.719   0.461  14.617  1.00 96.19           C  
ATOM   1512  C   GLY A 197     -25.016   1.023  15.172  1.00 96.19           C  
ATOM   1513  O   GLY A 197     -25.359   0.763  16.328  1.00 96.19           O  
ATOM   1514  N   VAL A 198     -25.688   1.830  14.289  1.00 96.56           N  
ATOM   1515  CA  VAL A 198     -26.969   2.453  14.641  1.00 96.56           C  
ATOM   1516  C   VAL A 198     -28.000   2.146  13.562  1.00 96.56           C  
ATOM   1517  CB  VAL A 198     -26.828   3.980  14.820  1.00 96.56           C  
ATOM   1518  O   VAL A 198     -27.781   2.402  12.383  1.00 96.56           O  
ATOM   1519  CG1 VAL A 198     -28.156   4.609  15.195  1.00 96.56           C  
ATOM   1520  CG2 VAL A 198     -25.766   4.293  15.875  1.00 96.56           C  
ATOM   1521  N   HIS A 199     -29.031   1.556  14.023  1.00 94.94           N  
ATOM   1522  CA  HIS A 199     -30.141   1.273  13.109  1.00 94.94           C  
ATOM   1523  C   HIS A 199     -31.031   2.496  12.922  1.00 94.94           C  
ATOM   1524  CB  HIS A 199     -30.969   0.092  13.609  1.00 94.94           C  
ATOM   1525  O   HIS A 199     -31.453   3.109  13.898  1.00 94.94           O  
ATOM   1526  CG  HIS A 199     -32.062  -0.316  12.672  1.00 94.94           C  
ATOM   1527  CD2 HIS A 199     -32.000  -0.763  11.398  1.00 94.94           C  
ATOM   1528  ND1 HIS A 199     -33.375  -0.284  13.023  1.00 94.94           N  
ATOM   1529  CE1 HIS A 199     -34.125  -0.695  12.000  1.00 94.94           C  
ATOM   1530  NE2 HIS A 199     -33.312  -0.992  11.000  1.00 94.94           N  
ATOM   1531  N   HIS A 200     -31.281   2.826  11.641  1.00 94.56           N  
ATOM   1532  CA  HIS A 200     -32.125   3.949  11.281  1.00 94.56           C  
ATOM   1533  C   HIS A 200     -33.438   3.469  10.672  1.00 94.56           C  
ATOM   1534  CB  HIS A 200     -31.422   4.891  10.312  1.00 94.56           C  
ATOM   1535  O   HIS A 200     -33.500   3.146   9.477  1.00 94.56           O  
ATOM   1536  CG  HIS A 200     -30.094   5.379  10.820  1.00 94.56           C  
ATOM   1537  CD2 HIS A 200     -28.828   4.961  10.562  1.00 94.56           C  
ATOM   1538  ND1 HIS A 200     -29.984   6.426  11.711  1.00 94.56           N  
ATOM   1539  CE1 HIS A 200     -28.703   6.633  11.977  1.00 94.56           C  
ATOM   1540  NE2 HIS A 200     -27.984   5.754  11.289  1.00 94.56           N  
ATOM   1541  N   PRO A 201     -34.469   3.402  11.477  1.00 93.75           N  
ATOM   1542  CA  PRO A 201     -35.750   2.889  10.969  1.00 93.75           C  
ATOM   1543  C   PRO A 201     -36.406   3.822   9.953  1.00 93.75           C  
ATOM   1544  CB  PRO A 201     -36.594   2.775  12.234  1.00 93.75           C  
ATOM   1545  O   PRO A 201     -36.188   5.039  10.000  1.00 93.75           O  
ATOM   1546  CG  PRO A 201     -35.625   2.666  13.352  1.00 93.75           C  
ATOM   1547  CD  PRO A 201     -34.406   3.473  13.008  1.00 93.75           C  
ATOM   1548  N   ASP A 202     -37.281   3.283   9.156  1.00 93.38           N  
ATOM   1549  CA  ASP A 202     -37.875   3.988   8.031  1.00 93.38           C  
ATOM   1550  C   ASP A 202     -39.094   4.789   8.469  1.00 93.38           C  
ATOM   1551  CB  ASP A 202     -38.250   3.000   6.926  1.00 93.38           C  
ATOM   1552  O   ASP A 202     -39.469   5.770   7.820  1.00 93.38           O  
ATOM   1553  CG  ASP A 202     -39.219   1.919   7.406  1.00 93.38           C  
ATOM   1554  OD1 ASP A 202     -39.000   1.373   8.516  1.00 93.38           O  
ATOM   1555  OD2 ASP A 202     -40.188   1.606   6.676  1.00 93.38           O  
ATOM   1556  N   THR A 203     -39.750   4.398   9.586  1.00 94.38           N  
ATOM   1557  CA  THR A 203     -40.938   5.086  10.078  1.00 94.38           C  
ATOM   1558  C   THR A 203     -40.938   5.148  11.609  1.00 94.38           C  
ATOM   1559  CB  THR A 203     -42.219   4.395   9.602  1.00 94.38           C  
ATOM   1560  O   THR A 203     -40.250   4.371  12.258  1.00 94.38           O  
ATOM   1561  CG2 THR A 203     -42.281   4.328   8.078  1.00 94.38           C  
ATOM   1562  OG1 THR A 203     -42.281   3.062  10.125  1.00 94.38           O  
ATOM   1563  N   ASP A 204     -41.688   6.062  12.109  1.00 94.75           N  
ATOM   1564  CA  ASP A 204     -41.875   6.176  13.555  1.00 94.75           C  
ATOM   1565  C   ASP A 204     -42.500   4.914  14.133  1.00 94.75           C  
ATOM   1566  CB  ASP A 204     -42.719   7.398  13.906  1.00 94.75           C  
ATOM   1567  O   ASP A 204     -42.188   4.496  15.250  1.00 94.75           O  
ATOM   1568  CG  ASP A 204     -42.000   8.711  13.656  1.00 94.75           C  
ATOM   1569  OD1 ASP A 204     -40.781   8.773  13.852  1.00 94.75           O  
ATOM   1570  OD2 ASP A 204     -42.688   9.688  13.266  1.00 94.75           O  
ATOM   1571  N   LYS A 205     -43.406   4.301  13.344  1.00 94.19           N  
ATOM   1572  CA  LYS A 205     -44.031   3.051  13.750  1.00 94.19           C  
ATOM   1573  C   LYS A 205     -43.000   1.943  13.938  1.00 94.19           C  
ATOM   1574  CB  LYS A 205     -45.094   2.621  12.719  1.00 94.19           C  
ATOM   1575  O   LYS A 205     -43.031   1.218  14.930  1.00 94.19           O  
ATOM   1576  CG  LYS A 205     -45.906   1.401  13.133  1.00 94.19           C  
ATOM   1577  CD  LYS A 205     -46.938   1.038  12.078  1.00 94.19           C  
ATOM   1578  CE  LYS A 205     -47.688  -0.235  12.445  1.00 94.19           C  
ATOM   1579  NZ  LYS A 205     -48.688  -0.596  11.414  1.00 94.19           N  
ATOM   1580  N   ASN A 206     -42.156   1.746  13.008  1.00 92.31           N  
ATOM   1581  CA  ASN A 206     -41.094   0.749  13.062  1.00 92.31           C  
ATOM   1582  C   ASN A 206     -40.094   1.034  14.195  1.00 92.31           C  
ATOM   1583  CB  ASN A 206     -40.344   0.681  11.727  1.00 92.31           C  
ATOM   1584  O   ASN A 206     -39.625   0.110  14.844  1.00 92.31           O  
ATOM   1585  CG  ASN A 206     -41.125  -0.077  10.664  1.00 92.31           C  
ATOM   1586  ND2 ASN A 206     -40.656   0.005   9.422  1.00 92.31           N  
ATOM   1587  OD1 ASN A 206     -42.125  -0.729  10.961  1.00 92.31           O  
ATOM   1588  N   GLN A 207     -39.781   2.297  14.453  1.00 94.62           N  
ATOM   1589  CA  GLN A 207     -38.969   2.711  15.570  1.00 94.62           C  
ATOM   1590  C   GLN A 207     -39.562   2.268  16.906  1.00 94.62           C  
ATOM   1591  CB  GLN A 207     -38.750   4.227  15.562  1.00 94.62           C  
ATOM   1592  O   GLN A 207     -38.875   1.678  17.734  1.00 94.62           O  
ATOM   1593  CG  GLN A 207     -38.062   4.766  16.812  1.00 94.62           C  
ATOM   1594  CD  GLN A 207     -36.625   4.316  16.922  1.00 94.62           C  
ATOM   1595  NE2 GLN A 207     -36.125   4.223  18.141  1.00 94.62           N  
ATOM   1596  OE1 GLN A 207     -35.969   4.051  15.906  1.00 94.62           O  
ATOM   1597  N   PHE A 208     -40.812   2.578  17.062  1.00 94.69           N  
ATOM   1598  CA  PHE A 208     -41.469   2.230  18.297  1.00 94.69           C  
ATOM   1599  C   PHE A 208     -41.625   0.720  18.438  1.00 94.69           C  
ATOM   1600  CB  PHE A 208     -42.875   2.893  18.359  1.00 94.69           C  
ATOM   1601  O   PHE A 208     -41.406   0.168  19.516  1.00 94.69           O  
ATOM   1602  CG  PHE A 208     -43.531   2.791  19.703  1.00 94.69           C  
ATOM   1603  CD1 PHE A 208     -44.438   1.763  19.984  1.00 94.69           C  
ATOM   1604  CD2 PHE A 208     -43.250   3.723  20.703  1.00 94.69           C  
ATOM   1605  CE1 PHE A 208     -45.031   1.666  21.219  1.00 94.69           C  
ATOM   1606  CE2 PHE A 208     -43.875   3.633  21.938  1.00 94.69           C  
ATOM   1607  CZ  PHE A 208     -44.750   2.604  22.203  1.00 94.69           C  
ATOM   1608  N   SER A 209     -41.938   0.063  17.359  1.00 93.19           N  
ATOM   1609  CA  SER A 209     -42.094  -1.386  17.359  1.00 93.19           C  
ATOM   1610  C   SER A 209     -40.812  -2.102  17.703  1.00 93.19           C  
ATOM   1611  CB  SER A 209     -42.594  -1.867  16.000  1.00 93.19           C  
ATOM   1612  O   SER A 209     -40.812  -3.086  18.453  1.00 93.19           O  
ATOM   1613  OG  SER A 209     -42.688  -3.283  15.961  1.00 93.19           O  
ATOM   1614  N   LEU A 210     -39.719  -1.655  17.234  1.00 92.56           N  
ATOM   1615  CA  LEU A 210     -38.438  -2.318  17.375  1.00 92.56           C  
ATOM   1616  C   LEU A 210     -37.750  -1.934  18.703  1.00 92.56           C  
ATOM   1617  CB  LEU A 210     -37.500  -1.962  16.203  1.00 92.56           C  
ATOM   1618  O   LEU A 210     -37.125  -2.773  19.359  1.00 92.56           O  
ATOM   1619  CG  LEU A 210     -37.844  -2.602  14.859  1.00 92.56           C  
ATOM   1620  CD1 LEU A 210     -37.031  -1.938  13.742  1.00 92.56           C  
ATOM   1621  CD2 LEU A 210     -37.562  -4.102  14.898  1.00 92.56           C  
ATOM   1622  N   PHE A 211     -37.969  -0.700  19.172  1.00 94.44           N  
ATOM   1623  CA  PHE A 211     -37.156  -0.237  20.297  1.00 94.44           C  
ATOM   1624  C   PHE A 211     -38.062   0.267  21.438  1.00 94.44           C  
ATOM   1625  CB  PHE A 211     -36.219   0.869  19.859  1.00 94.44           C  
ATOM   1626  O   PHE A 211     -37.562   0.704  22.469  1.00 94.44           O  
ATOM   1627  CG  PHE A 211     -35.281   0.455  18.750  1.00 94.44           C  
ATOM   1628  CD1 PHE A 211     -34.312  -0.516  18.969  1.00 94.44           C  
ATOM   1629  CD2 PHE A 211     -35.375   1.035  17.484  1.00 94.44           C  
ATOM   1630  CE1 PHE A 211     -33.438  -0.901  17.938  1.00 94.44           C  
ATOM   1631  CE2 PHE A 211     -34.500   0.655  16.469  1.00 94.44           C  
ATOM   1632  CZ  PHE A 211     -33.562  -0.312  16.688  1.00 94.44           C  
ATOM   1633  N   ALA A 212     -39.406   0.269  21.266  1.00 93.69           N  
ATOM   1634  CA  ALA A 212     -40.406   0.635  22.266  1.00 93.69           C  
ATOM   1635  C   ALA A 212     -40.250   2.088  22.703  1.00 93.69           C  
ATOM   1636  CB  ALA A 212     -40.312  -0.293  23.469  1.00 93.69           C  
ATOM   1637  O   ALA A 212     -40.594   2.449  23.828  1.00 93.69           O  
ATOM   1638  N   GLN A 213     -39.531   2.852  21.938  1.00 92.62           N  
ATOM   1639  CA  GLN A 213     -39.312   4.270  22.203  1.00 92.62           C  
ATOM   1640  C   GLN A 213     -39.438   5.094  20.922  1.00 92.62           C  
ATOM   1641  CB  GLN A 213     -37.906   4.492  22.797  1.00 92.62           C  
ATOM   1642  O   GLN A 213     -39.250   4.590  19.812  1.00 92.62           O  
ATOM   1643  CG  GLN A 213     -37.719   3.861  24.172  1.00 92.62           C  
ATOM   1644  CD  GLN A 213     -36.500   4.391  24.906  1.00 92.62           C  
ATOM   1645  NE2 GLN A 213     -36.562   4.336  26.234  1.00 92.62           N  
ATOM   1646  OE1 GLN A 213     -35.531   4.840  24.297  1.00 92.62           O  
ATOM   1647  N   SER A 214     -39.812   6.391  21.047  1.00 90.56           N  
ATOM   1648  CA  SER A 214     -40.031   7.301  19.922  1.00 90.56           C  
ATOM   1649  C   SER A 214     -38.719   7.801  19.359  1.00 90.56           C  
ATOM   1650  CB  SER A 214     -40.906   8.484  20.359  1.00 90.56           C  
ATOM   1651  O   SER A 214     -38.656   8.258  18.203  1.00 90.56           O  
ATOM   1652  OG  SER A 214     -40.281   9.180  21.438  1.00 90.56           O  
ATOM   1653  N   SER A 215     -37.688   7.629  20.219  1.00 90.56           N  
ATOM   1654  CA  SER A 215     -36.344   8.000  19.781  1.00 90.56           C  
ATOM   1655  C   SER A 215     -35.281   7.273  20.609  1.00 90.56           C  
ATOM   1656  CB  SER A 215     -36.156   9.516  19.906  1.00 90.56           C  
ATOM   1657  O   SER A 215     -35.562   6.844  21.734  1.00 90.56           O  
ATOM   1658  OG  SER A 215     -34.812   9.875  19.547  1.00 90.56           O  
ATOM   1659  N   GLY A 216     -34.094   7.090  19.969  1.00 93.00           N  
ATOM   1660  CA  GLY A 216     -32.969   6.449  20.641  1.00 93.00           C  
ATOM   1661  C   GLY A 216     -31.719   7.297  20.656  1.00 93.00           C  
ATOM   1662  O   GLY A 216     -31.625   8.297  19.938  1.00 93.00           O  
ATOM   1663  N   ARG A 217     -30.875   6.992  21.578  1.00 95.12           N  
ATOM   1664  CA  ARG A 217     -29.562   7.625  21.656  1.00 95.12           C  
ATOM   1665  C   ARG A 217     -28.500   6.617  22.078  1.00 95.12           C  
ATOM   1666  CB  ARG A 217     -29.594   8.789  22.656  1.00 95.12           C  
ATOM   1667  O   ARG A 217     -28.703   5.836  23.000  1.00 95.12           O  
ATOM   1668  CG  ARG A 217     -28.312   9.602  22.703  1.00 95.12           C  
ATOM   1669  CD  ARG A 217     -28.438  10.805  23.625  1.00 95.12           C  
ATOM   1670  NE  ARG A 217     -27.203  11.578  23.672  1.00 95.12           N  
ATOM   1671  NH1 ARG A 217     -28.047  13.234  25.047  1.00 95.12           N  
ATOM   1672  NH2 ARG A 217     -25.875  13.344  24.312  1.00 95.12           N  
ATOM   1673  CZ  ARG A 217     -27.047  12.719  24.344  1.00 95.12           C  
ATOM   1674  N   ILE A 218     -27.453   6.719  21.312  1.00 96.81           N  
ATOM   1675  CA  ILE A 218     -26.328   5.816  21.594  1.00 96.81           C  
ATOM   1676  C   ILE A 218     -25.078   6.633  21.922  1.00 96.81           C  
ATOM   1677  CB  ILE A 218     -26.062   4.871  20.406  1.00 96.81           C  
ATOM   1678  O   ILE A 218     -24.719   7.555  21.172  1.00 96.81           O  
ATOM   1679  CG1 ILE A 218     -27.312   4.043  20.078  1.00 96.81           C  
ATOM   1680  CG2 ILE A 218     -24.859   3.963  20.703  1.00 96.81           C  
ATOM   1681  CD1 ILE A 218     -28.125   4.582  18.922  1.00 96.81           C  
ATOM   1682  N   THR A 219     -24.484   6.242  23.047  1.00 96.69           N  
ATOM   1683  CA  THR A 219     -23.219   6.875  23.438  1.00 96.69           C  
ATOM   1684  C   THR A 219     -22.156   5.820  23.719  1.00 96.69           C  
ATOM   1685  CB  THR A 219     -23.406   7.766  24.672  1.00 96.69           C  
ATOM   1686  O   THR A 219     -22.375   4.910  24.516  1.00 96.69           O  
ATOM   1687  CG2 THR A 219     -22.125   8.531  25.000  1.00 96.69           C  
ATOM   1688  OG1 THR A 219     -24.469   8.703  24.438  1.00 96.69           O  
ATOM   1689  N   VAL A 220     -21.109   5.938  22.969  1.00 96.56           N  
ATOM   1690  CA  VAL A 220     -19.953   5.070  23.172  1.00 96.56           C  
ATOM   1691  C   VAL A 220     -18.750   5.910  23.578  1.00 96.56           C  
ATOM   1692  CB  VAL A 220     -19.641   4.242  21.906  1.00 96.56           C  
ATOM   1693  O   VAL A 220     -18.391   6.863  22.875  1.00 96.56           O  
ATOM   1694  CG1 VAL A 220     -18.438   3.320  22.156  1.00 96.56           C  
ATOM   1695  CG2 VAL A 220     -20.859   3.432  21.484  1.00 96.56           C  
ATOM   1696  N   SER A 221     -18.156   5.508  24.672  1.00 95.81           N  
ATOM   1697  CA  SER A 221     -17.062   6.348  25.156  1.00 95.81           C  
ATOM   1698  C   SER A 221     -15.906   5.504  25.688  1.00 95.81           C  
ATOM   1699  CB  SER A 221     -17.562   7.277  26.266  1.00 95.81           C  
ATOM   1700  O   SER A 221     -16.109   4.375  26.141  1.00 95.81           O  
ATOM   1701  OG  SER A 221     -18.047   6.535  27.375  1.00 95.81           O  
ATOM   1702  N   THR A 222     -14.734   6.074  25.500  1.00 94.75           N  
ATOM   1703  CA  THR A 222     -13.508   5.633  26.156  1.00 94.75           C  
ATOM   1704  C   THR A 222     -12.930   6.742  27.031  1.00 94.75           C  
ATOM   1705  CB  THR A 222     -12.461   5.188  25.125  1.00 94.75           C  
ATOM   1706  O   THR A 222     -13.500   7.832  27.109  1.00 94.75           O  
ATOM   1707  CG2 THR A 222     -13.031   4.148  24.156  1.00 94.75           C  
ATOM   1708  OG1 THR A 222     -12.023   6.328  24.375  1.00 94.75           O  
ATOM   1709  N   LYS A 223     -11.922   6.512  27.734  1.00 90.25           N  
ATOM   1710  CA  LYS A 223     -11.289   7.543  28.547  1.00 90.25           C  
ATOM   1711  C   LYS A 223     -10.891   8.742  27.703  1.00 90.25           C  
ATOM   1712  CB  LYS A 223     -10.062   6.980  29.266  1.00 90.25           C  
ATOM   1713  O   LYS A 223     -10.945   9.883  28.156  1.00 90.25           O  
ATOM   1714  CG  LYS A 223     -10.398   6.070  30.438  1.00 90.25           C  
ATOM   1715  CD  LYS A 223      -9.141   5.645  31.188  1.00 90.25           C  
ATOM   1716  CE  LYS A 223      -9.469   4.715  32.344  1.00 90.25           C  
ATOM   1717  NZ  LYS A 223      -8.242   4.266  33.062  1.00 90.25           N  
ATOM   1718  N   ARG A 224     -10.695   8.508  26.438  1.00 85.50           N  
ATOM   1719  CA  ARG A 224     -10.070   9.508  25.562  1.00 85.50           C  
ATOM   1720  C   ARG A 224     -11.055  10.016  24.516  1.00 85.50           C  
ATOM   1721  CB  ARG A 224      -8.828   8.930  24.891  1.00 85.50           C  
ATOM   1722  O   ARG A 224     -10.836  11.078  23.922  1.00 85.50           O  
ATOM   1723  CG  ARG A 224      -7.715   8.555  25.844  1.00 85.50           C  
ATOM   1724  CD  ARG A 224      -6.508   7.980  25.125  1.00 85.50           C  
ATOM   1725  NE  ARG A 224      -5.477   7.535  26.047  1.00 85.50           N  
ATOM   1726  NH1 ARG A 224      -3.986   6.883  24.406  1.00 85.50           N  
ATOM   1727  NH2 ARG A 224      -3.436   6.652  26.625  1.00 85.50           N  
ATOM   1728  CZ  ARG A 224      -4.301   7.023  25.688  1.00 85.50           C  
ATOM   1729  N   SER A 225     -12.117   9.320  24.312  1.00 89.75           N  
ATOM   1730  CA  SER A 225     -13.016   9.727  23.234  1.00 89.75           C  
ATOM   1731  C   SER A 225     -14.461   9.375  23.562  1.00 89.75           C  
ATOM   1732  CB  SER A 225     -12.609   9.062  21.922  1.00 89.75           C  
ATOM   1733  O   SER A 225     -14.719   8.461  24.359  1.00 89.75           O  
ATOM   1734  OG  SER A 225     -12.891   7.672  21.953  1.00 89.75           O  
ATOM   1735  N   GLN A 226     -15.328  10.172  23.078  1.00 92.75           N  
ATOM   1736  CA  GLN A 226     -16.766   9.938  23.234  1.00 92.75           C  
ATOM   1737  C   GLN A 226     -17.516  10.234  21.938  1.00 92.75           C  
ATOM   1738  CB  GLN A 226     -17.328  10.781  24.375  1.00 92.75           C  
ATOM   1739  O   GLN A 226     -17.250  11.250  21.297  1.00 92.75           O  
ATOM   1740  CG  GLN A 226     -18.812  10.555  24.641  1.00 92.75           C  
ATOM   1741  CD  GLN A 226     -19.344  11.414  25.781  1.00 92.75           C  
ATOM   1742  NE2 GLN A 226     -20.578  11.859  25.641  1.00 92.75           N  
ATOM   1743  OE1 GLN A 226     -18.641  11.672  26.766  1.00 92.75           O  
ATOM   1744  N   GLN A 227     -18.406   9.320  21.625  1.00 93.06           N  
ATOM   1745  CA  GLN A 227     -19.234   9.469  20.438  1.00 93.06           C  
ATOM   1746  C   GLN A 227     -20.719   9.266  20.781  1.00 93.06           C  
ATOM   1747  CB  GLN A 227     -18.812   8.492  19.344  1.00 93.06           C  
ATOM   1748  O   GLN A 227     -21.078   8.281  21.438  1.00 93.06           O  
ATOM   1749  CG  GLN A 227     -19.453   8.766  18.000  1.00 93.06           C  
ATOM   1750  CD  GLN A 227     -18.844   7.930  16.875  1.00 93.06           C  
ATOM   1751  NE2 GLN A 227     -18.641   8.547  15.719  1.00 93.06           N  
ATOM   1752  OE1 GLN A 227     -18.547   6.742  17.062  1.00 93.06           O  
ATOM   1753  N   ALA A 228     -21.500  10.195  20.422  1.00 95.19           N  
ATOM   1754  CA  ALA A 228     -22.938  10.094  20.609  1.00 95.19           C  
ATOM   1755  C   ALA A 228     -23.688  10.219  19.281  1.00 95.19           C  
ATOM   1756  CB  ALA A 228     -23.422  11.164  21.594  1.00 95.19           C  
ATOM   1757  O   ALA A 228     -23.406  11.133  18.500  1.00 95.19           O  
ATOM   1758  N   VAL A 229     -24.594   9.375  19.078  1.00 95.38           N  
ATOM   1759  CA  VAL A 229     -25.281   9.352  17.781  1.00 95.38           C  
ATOM   1760  C   VAL A 229     -26.781   9.266  18.000  1.00 95.38           C  
ATOM   1761  CB  VAL A 229     -24.797   8.180  16.906  1.00 95.38           C  
ATOM   1762  O   VAL A 229     -27.250   8.453  18.812  1.00 95.38           O  
ATOM   1763  CG1 VAL A 229     -25.484   8.203  15.547  1.00 95.38           C  
ATOM   1764  CG2 VAL A 229     -23.281   8.227  16.734  1.00 95.38           C  
ATOM   1765  N   ILE A 230     -27.500  10.070  17.297  1.00 95.12           N  
ATOM   1766  CA  ILE A 230     -28.953  10.023  17.281  1.00 95.12           C  
ATOM   1767  C   ILE A 230     -29.438   9.445  15.961  1.00 95.12           C  
ATOM   1768  CB  ILE A 230     -29.562  11.422  17.516  1.00 95.12           C  
ATOM   1769  O   ILE A 230     -29.047   9.914  14.891  1.00 95.12           O  
ATOM   1770  CG1 ILE A 230     -29.125  11.977  18.875  1.00 95.12           C  
ATOM   1771  CG2 ILE A 230     -31.094  11.375  17.406  1.00 95.12           C  
ATOM   1772  CD1 ILE A 230     -29.531  13.430  19.109  1.00 95.12           C  
ATOM   1773  N   PRO A 231     -30.312   8.383  16.031  1.00 94.81           N  
ATOM   1774  CA  PRO A 231     -30.781   7.758  14.797  1.00 94.81           C  
ATOM   1775  C   PRO A 231     -31.625   8.703  13.938  1.00 94.81           C  
ATOM   1776  CB  PRO A 231     -31.625   6.578  15.289  1.00 94.81           C  
ATOM   1777  O   PRO A 231     -32.312   9.570  14.469  1.00 94.81           O  
ATOM   1778  CG  PRO A 231     -32.062   6.973  16.672  1.00 94.81           C  
ATOM   1779  CD  PRO A 231     -31.000   7.844  17.266  1.00 94.81           C  
ATOM   1780  N   ASN A 232     -31.438   8.586  12.688  1.00 93.62           N  
ATOM   1781  CA  ASN A 232     -32.250   9.328  11.719  1.00 93.62           C  
ATOM   1782  C   ASN A 232     -33.469   8.531  11.273  1.00 93.62           C  
ATOM   1783  CB  ASN A 232     -31.391   9.734  10.508  1.00 93.62           C  
ATOM   1784  O   ASN A 232     -33.344   7.652  10.414  1.00 93.62           O  
ATOM   1785  CG  ASN A 232     -32.125  10.648   9.555  1.00 93.62           C  
ATOM   1786  ND2 ASN A 232     -31.422  11.172   8.562  1.00 93.62           N  
ATOM   1787  OD1 ASN A 232     -33.344  10.891   9.711  1.00 93.62           O  
ATOM   1788  N   ILE A 233     -34.625   8.875  11.859  1.00 93.88           N  
ATOM   1789  CA  ILE A 233     -35.875   8.172  11.570  1.00 93.88           C  
ATOM   1790  C   ILE A 233     -36.594   8.852  10.398  1.00 93.88           C  
ATOM   1791  CB  ILE A 233     -36.781   8.109  12.805  1.00 93.88           C  
ATOM   1792  O   ILE A 233     -36.844  10.055  10.445  1.00 93.88           O  
ATOM   1793  CG1 ILE A 233     -36.031   7.520  14.000  1.00 93.88           C  
ATOM   1794  CG2 ILE A 233     -38.062   7.305  12.492  1.00 93.88           C  
ATOM   1795  CD1 ILE A 233     -36.656   7.871  15.352  1.00 93.88           C  
ATOM   1796  N   GLY A 234     -36.750   8.078   9.352  1.00 91.88           N  
ATOM   1797  CA  GLY A 234     -37.438   8.680   8.219  1.00 91.88           C  
ATOM   1798  C   GLY A 234     -37.406   7.812   6.977  1.00 91.88           C  
ATOM   1799  O   GLY A 234     -36.656   6.820   6.926  1.00 91.88           O  
ATOM   1800  N   SER A 235     -38.281   8.219   6.062  1.00 89.50           N  
ATOM   1801  CA  SER A 235     -38.375   7.504   4.793  1.00 89.50           C  
ATOM   1802  C   SER A 235     -37.125   7.695   3.951  1.00 89.50           C  
ATOM   1803  CB  SER A 235     -39.594   7.969   4.008  1.00 89.50           C  
ATOM   1804  O   SER A 235     -36.562   8.797   3.893  1.00 89.50           O  
ATOM   1805  OG  SER A 235     -40.781   7.645   4.699  1.00 89.50           O  
ATOM   1806  N   ARG A 236     -36.656   6.574   3.299  1.00 88.31           N  
ATOM   1807  CA  ARG A 236     -35.469   6.566   2.418  1.00 88.31           C  
ATOM   1808  C   ARG A 236     -35.719   5.641   1.225  1.00 88.31           C  
ATOM   1809  CB  ARG A 236     -34.219   6.137   3.186  1.00 88.31           C  
ATOM   1810  O   ARG A 236     -36.562   4.758   1.270  1.00 88.31           O  
ATOM   1811  CG  ARG A 236     -34.469   5.020   4.188  1.00 88.31           C  
ATOM   1812  CD  ARG A 236     -33.281   4.805   5.094  1.00 88.31           C  
ATOM   1813  NE  ARG A 236     -33.375   5.594   6.320  1.00 88.31           N  
ATOM   1814  NH1 ARG A 236     -33.406   3.770   7.734  1.00 88.31           N  
ATOM   1815  NH2 ARG A 236     -33.531   5.891   8.594  1.00 88.31           N  
ATOM   1816  CZ  ARG A 236     -33.438   5.082   7.547  1.00 88.31           C  
ATOM   1817  N   PRO A 237     -34.875   5.930   0.183  1.00 86.38           N  
ATOM   1818  CA  PRO A 237     -34.938   5.031  -0.972  1.00 86.38           C  
ATOM   1819  C   PRO A 237     -34.625   3.584  -0.619  1.00 86.38           C  
ATOM   1820  CB  PRO A 237     -33.906   5.609  -1.942  1.00 86.38           C  
ATOM   1821  O   PRO A 237     -33.719   3.332   0.182  1.00 86.38           O  
ATOM   1822  CG  PRO A 237     -33.719   7.023  -1.498  1.00 86.38           C  
ATOM   1823  CD  PRO A 237     -33.969   7.094  -0.017  1.00 86.38           C  
ATOM   1824  N   ARG A 238     -35.375   2.730  -1.107  1.00 84.50           N  
ATOM   1825  CA  ARG A 238     -35.156   1.311  -0.845  1.00 84.50           C  
ATOM   1826  C   ARG A 238     -33.906   0.808  -1.541  1.00 84.50           C  
ATOM   1827  CB  ARG A 238     -36.375   0.493  -1.300  1.00 84.50           C  
ATOM   1828  O   ARG A 238     -33.656   1.097  -2.719  1.00 84.50           O  
ATOM   1829  CG  ARG A 238     -37.625   0.728  -0.466  1.00 84.50           C  
ATOM   1830  CD  ARG A 238     -38.750  -0.225  -0.853  1.00 84.50           C  
ATOM   1831  NE  ARG A 238     -39.812  -0.215   0.132  1.00 84.50           N  
ATOM   1832  NH1 ARG A 238     -41.375   0.762  -1.272  1.00 84.50           N  
ATOM   1833  NH2 ARG A 238     -41.938   0.214   0.877  1.00 84.50           N  
ATOM   1834  CZ  ARG A 238     -41.031   0.253  -0.090  1.00 84.50           C  
ATOM   1835  N   VAL A 239     -33.000   0.314  -0.754  1.00 81.50           N  
ATOM   1836  CA  VAL A 239     -31.812  -0.372  -1.242  1.00 81.50           C  
ATOM   1837  C   VAL A 239     -31.922  -1.867  -0.950  1.00 81.50           C  
ATOM   1838  CB  VAL A 239     -30.531   0.204  -0.607  1.00 81.50           C  
ATOM   1839  O   VAL A 239     -32.031  -2.273   0.208  1.00 81.50           O  
ATOM   1840  CG1 VAL A 239     -29.281  -0.521  -1.139  1.00 81.50           C  
ATOM   1841  CG2 VAL A 239     -30.422   1.704  -0.874  1.00 81.50           C  
ATOM   1842  N   ARG A 240     -32.156  -2.633  -2.066  1.00 75.94           N  
ATOM   1843  CA  ARG A 240     -32.281  -4.078  -1.927  1.00 75.94           C  
ATOM   1844  C   ARG A 240     -33.531  -4.438  -1.154  1.00 75.94           C  
ATOM   1845  CB  ARG A 240     -31.047  -4.668  -1.227  1.00 75.94           C  
ATOM   1846  O   ARG A 240     -33.500  -5.285  -0.260  1.00 75.94           O  
ATOM   1847  CG  ARG A 240     -29.766  -4.539  -2.027  1.00 75.94           C  
ATOM   1848  CD  ARG A 240     -28.609  -5.273  -1.357  1.00 75.94           C  
ATOM   1849  NE  ARG A 240     -28.172  -4.590  -0.143  1.00 75.94           N  
ATOM   1850  NH1 ARG A 240     -26.188  -3.826  -1.044  1.00 75.94           N  
ATOM   1851  NH2 ARG A 240     -26.734  -3.336   1.129  1.00 75.94           N  
ATOM   1852  CZ  ARG A 240     -27.031  -3.920  -0.022  1.00 75.94           C  
ATOM   1853  N   ASP A 241     -34.656  -3.570  -1.361  1.00 78.44           N  
ATOM   1854  CA  ASP A 241     -36.031  -3.732  -0.861  1.00 78.44           C  
ATOM   1855  C   ASP A 241     -36.094  -3.480   0.643  1.00 78.44           C  
ATOM   1856  CB  ASP A 241     -36.562  -5.133  -1.185  1.00 78.44           C  
ATOM   1857  O   ASP A 241     -36.969  -4.016   1.329  1.00 78.44           O  
ATOM   1858  CG  ASP A 241     -36.812  -5.344  -2.668  1.00 78.44           C  
ATOM   1859  OD1 ASP A 241     -37.219  -4.391  -3.359  1.00 78.44           O  
ATOM   1860  OD2 ASP A 241     -36.562  -6.477  -3.148  1.00 78.44           O  
ATOM   1861  N   ILE A 242     -35.000  -2.801   1.186  1.00 83.69           N  
ATOM   1862  CA  ILE A 242     -34.969  -2.457   2.602  1.00 83.69           C  
ATOM   1863  C   ILE A 242     -35.031  -0.941   2.768  1.00 83.69           C  
ATOM   1864  CB  ILE A 242     -33.688  -2.996   3.270  1.00 83.69           C  
ATOM   1865  O   ILE A 242     -34.219  -0.203   2.242  1.00 83.69           O  
ATOM   1866  CG1 ILE A 242     -33.594  -4.516   3.109  1.00 83.69           C  
ATOM   1867  CG2 ILE A 242     -33.625  -2.598   4.746  1.00 83.69           C  
ATOM   1868  CD1 ILE A 242     -32.250  -5.113   3.566  1.00 83.69           C  
ATOM   1869  N   PRO A 243     -36.062  -0.532   3.508  1.00 87.19           N  
ATOM   1870  CA  PRO A 243     -36.312   0.903   3.648  1.00 87.19           C  
ATOM   1871  C   PRO A 243     -35.594   1.520   4.840  1.00 87.19           C  
ATOM   1872  CB  PRO A 243     -37.812   0.972   3.838  1.00 87.19           C  
ATOM   1873  O   PRO A 243     -35.594   2.742   5.012  1.00 87.19           O  
ATOM   1874  CG  PRO A 243     -38.188  -0.320   4.500  1.00 87.19           C  
ATOM   1875  CD  PRO A 243     -37.250  -1.385   4.008  1.00 87.19           C  
ATOM   1876  N   SER A 244     -34.812   0.666   5.637  1.00 89.75           N  
ATOM   1877  CA  SER A 244     -34.031   1.106   6.789  1.00 89.75           C  
ATOM   1878  C   SER A 244     -32.531   1.079   6.488  1.00 89.75           C  
ATOM   1879  CB  SER A 244     -34.312   0.230   8.008  1.00 89.75           C  
ATOM   1880  O   SER A 244     -32.094   0.425   5.535  1.00 89.75           O  
ATOM   1881  OG  SER A 244     -35.719   0.230   8.297  1.00 89.75           O  
ATOM   1882  N   ARG A 245     -31.656   1.836   7.293  1.00 91.56           N  
ATOM   1883  CA  ARG A 245     -30.203   1.910   7.117  1.00 91.56           C  
ATOM   1884  C   ARG A 245     -29.469   1.653   8.430  1.00 91.56           C  
ATOM   1885  CB  ARG A 245     -29.797   3.275   6.551  1.00 91.56           C  
ATOM   1886  O   ARG A 245     -30.000   1.949   9.508  1.00 91.56           O  
ATOM   1887  CG  ARG A 245     -30.375   3.568   5.176  1.00 91.56           C  
ATOM   1888  CD  ARG A 245     -29.719   2.721   4.098  1.00 91.56           C  
ATOM   1889  NE  ARG A 245     -30.172   3.094   2.762  1.00 91.56           N  
ATOM   1890  NH1 ARG A 245     -32.094   1.790   2.830  1.00 91.56           N  
ATOM   1891  NH2 ARG A 245     -31.609   3.049   0.972  1.00 91.56           N  
ATOM   1892  CZ  ARG A 245     -31.297   2.645   2.191  1.00 91.56           C  
ATOM   1893  N   ILE A 246     -28.297   1.148   8.188  1.00 93.88           N  
ATOM   1894  CA  ILE A 246     -27.438   0.990   9.352  1.00 93.88           C  
ATOM   1895  C   ILE A 246     -26.172   1.840   9.172  1.00 93.88           C  
ATOM   1896  CB  ILE A 246     -27.047  -0.491   9.570  1.00 93.88           C  
ATOM   1897  O   ILE A 246     -25.562   1.844   8.094  1.00 93.88           O  
ATOM   1898  CG1 ILE A 246     -28.297  -1.327   9.867  1.00 93.88           C  
ATOM   1899  CG2 ILE A 246     -26.016  -0.621  10.695  1.00 93.88           C  
ATOM   1900  CD1 ILE A 246     -28.031  -2.826   9.938  1.00 93.88           C  
ATOM   1901  N   SER A 247     -25.906   2.566  10.172  1.00 95.94           N  
ATOM   1902  CA  SER A 247     -24.625   3.270  10.195  1.00 95.94           C  
ATOM   1903  C   SER A 247     -23.609   2.564  11.102  1.00 95.94           C  
ATOM   1904  CB  SER A 247     -24.812   4.715  10.664  1.00 95.94           C  
ATOM   1905  O   SER A 247     -23.875   2.359  12.289  1.00 95.94           O  
ATOM   1906  OG  SER A 247     -25.625   5.434   9.750  1.00 95.94           O  
ATOM   1907  N   ILE A 248     -22.469   2.168  10.547  1.00 96.31           N  
ATOM   1908  CA  ILE A 248     -21.453   1.394  11.266  1.00 96.31           C  
ATOM   1909  C   ILE A 248     -20.375   2.326  11.797  1.00 96.31           C  
ATOM   1910  CB  ILE A 248     -20.828   0.308  10.359  1.00 96.31           C  
ATOM   1911  O   ILE A 248     -19.812   3.133  11.055  1.00 96.31           O  
ATOM   1912  CG1 ILE A 248     -21.922  -0.602   9.781  1.00 96.31           C  
ATOM   1913  CG2 ILE A 248     -19.797  -0.507  11.133  1.00 96.31           C  
ATOM   1914  CD1 ILE A 248     -22.688  -1.390  10.836  1.00 96.31           C  
ATOM   1915  N   TYR A 249     -20.172   2.148  13.094  1.00 96.25           N  
ATOM   1916  CA  TYR A 249     -19.125   2.902  13.781  1.00 96.25           C  
ATOM   1917  C   TYR A 249     -18.078   1.968  14.375  1.00 96.25           C  
ATOM   1918  CB  TYR A 249     -19.719   3.773  14.891  1.00 96.25           C  
ATOM   1919  O   TYR A 249     -18.281   0.755  14.445  1.00 96.25           O  
ATOM   1920  CG  TYR A 249     -20.672   4.828  14.375  1.00 96.25           C  
ATOM   1921  CD1 TYR A 249     -20.234   6.117  14.094  1.00 96.25           C  
ATOM   1922  CD2 TYR A 249     -22.016   4.539  14.180  1.00 96.25           C  
ATOM   1923  CE1 TYR A 249     -21.109   7.094  13.625  1.00 96.25           C  
ATOM   1924  CE2 TYR A 249     -22.906   5.504  13.711  1.00 96.25           C  
ATOM   1925  OH  TYR A 249     -23.312   7.738  12.977  1.00 96.25           O  
ATOM   1926  CZ  TYR A 249     -22.438   6.777  13.438  1.00 96.25           C  
ATOM   1927  N   TRP A 250     -16.953   2.543  14.828  1.00 95.25           N  
ATOM   1928  CA  TRP A 250     -15.883   1.729  15.414  1.00 95.25           C  
ATOM   1929  C   TRP A 250     -15.172   2.490  16.531  1.00 95.25           C  
ATOM   1930  CB  TRP A 250     -14.883   1.298  14.344  1.00 95.25           C  
ATOM   1931  O   TRP A 250     -15.148   3.723  16.531  1.00 95.25           O  
ATOM   1932  CG  TRP A 250     -14.258   2.439  13.594  1.00 95.25           C  
ATOM   1933  CD1 TRP A 250     -14.766   3.078  12.500  1.00 95.25           C  
ATOM   1934  CD2 TRP A 250     -13.016   3.074  13.891  1.00 95.25           C  
ATOM   1935  CE2 TRP A 250     -12.820   4.094  12.930  1.00 95.25           C  
ATOM   1936  CE3 TRP A 250     -12.031   2.883  14.875  1.00 95.25           C  
ATOM   1937  NE1 TRP A 250     -13.906   4.074  12.094  1.00 95.25           N  
ATOM   1938  CH2 TRP A 250     -10.758   4.707  13.898  1.00 95.25           C  
ATOM   1939  CZ2 TRP A 250     -11.695   4.918  12.922  1.00 95.25           C  
ATOM   1940  CZ3 TRP A 250     -10.914   3.703  14.867  1.00 95.25           C  
ATOM   1941  N   THR A 251     -14.711   1.729  17.469  1.00 94.81           N  
ATOM   1942  CA  THR A 251     -14.008   2.318  18.609  1.00 94.81           C  
ATOM   1943  C   THR A 251     -12.797   1.473  18.984  1.00 94.81           C  
ATOM   1944  CB  THR A 251     -14.945   2.465  19.812  1.00 94.81           C  
ATOM   1945  O   THR A 251     -12.906   0.253  19.141  1.00 94.81           O  
ATOM   1946  CG2 THR A 251     -14.234   3.154  20.984  1.00 94.81           C  
ATOM   1947  OG1 THR A 251     -16.094   3.244  19.438  1.00 94.81           O  
ATOM   1948  N   ILE A 252     -11.641   2.189  19.109  1.00 93.94           N  
ATOM   1949  CA  ILE A 252     -10.430   1.516  19.562  1.00 93.94           C  
ATOM   1950  C   ILE A 252     -10.281   1.683  21.078  1.00 93.94           C  
ATOM   1951  CB  ILE A 252      -9.172   2.057  18.844  1.00 93.94           C  
ATOM   1952  O   ILE A 252     -10.344   2.801  21.594  1.00 93.94           O  
ATOM   1953  CG1 ILE A 252      -9.266   1.795  17.344  1.00 93.94           C  
ATOM   1954  CG2 ILE A 252      -7.902   1.435  19.438  1.00 93.94           C  
ATOM   1955  CD1 ILE A 252      -8.172   2.465  16.516  1.00 93.94           C  
ATOM   1956  N   VAL A 253     -10.109   0.570  21.734  1.00 94.56           N  
ATOM   1957  CA  VAL A 253      -9.898   0.589  23.188  1.00 94.56           C  
ATOM   1958  C   VAL A 253      -8.477   0.134  23.500  1.00 94.56           C  
ATOM   1959  CB  VAL A 253     -10.922  -0.305  23.922  1.00 94.56           C  
ATOM   1960  O   VAL A 253      -8.133  -1.034  23.312  1.00 94.56           O  
ATOM   1961  CG1 VAL A 253     -10.750  -0.190  25.438  1.00 94.56           C  
ATOM   1962  CG2 VAL A 253     -12.344   0.068  23.500  1.00 94.56           C  
ATOM   1963  N   LYS A 254      -7.668   1.051  24.000  1.00 93.56           N  
ATOM   1964  CA  LYS A 254      -6.270   0.766  24.312  1.00 93.56           C  
ATOM   1965  C   LYS A 254      -6.145   0.005  25.641  1.00 93.56           C  
ATOM   1966  CB  LYS A 254      -5.461   2.062  24.375  1.00 93.56           C  
ATOM   1967  O   LYS A 254      -7.055   0.039  26.469  1.00 93.56           O  
ATOM   1968  CG  LYS A 254      -5.375   2.805  23.062  1.00 93.56           C  
ATOM   1969  CD  LYS A 254      -4.453   4.016  23.156  1.00 93.56           C  
ATOM   1970  CE  LYS A 254      -4.320   4.727  21.812  1.00 93.56           C  
ATOM   1971  NZ  LYS A 254      -3.418   5.910  21.906  1.00 93.56           N  
ATOM   1972  N   PRO A 255      -4.980  -0.604  25.734  1.00 93.44           N  
ATOM   1973  CA  PRO A 255      -4.750  -1.316  26.984  1.00 93.44           C  
ATOM   1974  C   PRO A 255      -4.855  -0.406  28.219  1.00 93.44           C  
ATOM   1975  CB  PRO A 255      -3.324  -1.854  26.828  1.00 93.44           C  
ATOM   1976  O   PRO A 255      -4.270   0.680  28.234  1.00 93.44           O  
ATOM   1977  CG  PRO A 255      -3.121  -1.970  25.359  1.00 93.44           C  
ATOM   1978  CD  PRO A 255      -3.861  -0.850  24.688  1.00 93.44           C  
ATOM   1979  N   GLY A 256      -5.676  -0.779  29.250  1.00 92.50           N  
ATOM   1980  CA  GLY A 256      -5.848   0.011  30.453  1.00 92.50           C  
ATOM   1981  C   GLY A 256      -7.023   0.963  30.391  1.00 92.50           C  
ATOM   1982  O   GLY A 256      -7.352   1.631  31.375  1.00 92.50           O  
ATOM   1983  N   ASP A 257      -7.676   1.052  29.234  1.00 94.56           N  
ATOM   1984  CA  ASP A 257      -8.859   1.882  29.000  1.00 94.56           C  
ATOM   1985  C   ASP A 257     -10.141   1.069  29.172  1.00 94.56           C  
ATOM   1986  CB  ASP A 257      -8.820   2.514  27.609  1.00 94.56           C  
ATOM   1987  O   ASP A 257     -10.094  -0.159  29.266  1.00 94.56           O  
ATOM   1988  CG  ASP A 257      -9.648   3.783  27.516  1.00 94.56           C  
ATOM   1989  OD1 ASP A 257     -10.266   4.188  28.516  1.00 94.56           O  
ATOM   1990  OD2 ASP A 257      -9.680   4.383  26.422  1.00 94.56           O  
ATOM   1991  N   ILE A 258     -11.281   1.758  29.219  1.00 94.44           N  
ATOM   1992  CA  ILE A 258     -12.570   1.101  29.422  1.00 94.44           C  
ATOM   1993  C   ILE A 258     -13.539   1.528  28.312  1.00 94.44           C  
ATOM   1994  CB  ILE A 258     -13.164   1.420  30.812  1.00 94.44           C  
ATOM   1995  O   ILE A 258     -13.609   2.709  27.969  1.00 94.44           O  
ATOM   1996  CG1 ILE A 258     -12.203   0.964  31.922  1.00 94.44           C  
ATOM   1997  CG2 ILE A 258     -14.539   0.768  30.969  1.00 94.44           C  
ATOM   1998  CD1 ILE A 258     -12.555   1.502  33.312  1.00 94.44           C  
ATOM   1999  N   LEU A 259     -14.211   0.546  27.750  1.00 96.31           N  
ATOM   2000  CA  LEU A 259     -15.281   0.834  26.797  1.00 96.31           C  
ATOM   2001  C   LEU A 259     -16.625   0.971  27.516  1.00 96.31           C  
ATOM   2002  CB  LEU A 259     -15.367  -0.265  25.734  1.00 96.31           C  
ATOM   2003  O   LEU A 259     -17.047   0.058  28.234  1.00 96.31           O  
ATOM   2004  CG  LEU A 259     -16.500  -0.144  24.719  1.00 96.31           C  
ATOM   2005  CD1 LEU A 259     -16.234   1.014  23.766  1.00 96.31           C  
ATOM   2006  CD2 LEU A 259     -16.688  -1.450  23.953  1.00 96.31           C  
ATOM   2007  N   LEU A 260     -17.250   2.123  27.328  1.00 96.50           N  
ATOM   2008  CA  LEU A 260     -18.578   2.359  27.875  1.00 96.50           C  
ATOM   2009  C   LEU A 260     -19.609   2.533  26.766  1.00 96.50           C  
ATOM   2010  CB  LEU A 260     -18.562   3.594  28.781  1.00 96.50           C  
ATOM   2011  O   LEU A 260     -19.453   3.396  25.906  1.00 96.50           O  
ATOM   2012  CG  LEU A 260     -17.672   3.521  30.016  1.00 96.50           C  
ATOM   2013  CD1 LEU A 260     -17.562   4.895  30.672  1.00 96.50           C  
ATOM   2014  CD2 LEU A 260     -18.219   2.500  31.016  1.00 96.50           C  
ATOM   2015  N   ILE A 261     -20.703   1.727  26.797  1.00 96.94           N  
ATOM   2016  CA  ILE A 261     -21.766   1.839  25.797  1.00 96.94           C  
ATOM   2017  C   ILE A 261     -23.094   2.100  26.500  1.00 96.94           C  
ATOM   2018  CB  ILE A 261     -21.859   0.568  24.922  1.00 96.94           C  
ATOM   2019  O   ILE A 261     -23.500   1.332  27.375  1.00 96.94           O  
ATOM   2020  CG1 ILE A 261     -20.531   0.312  24.203  1.00 96.94           C  
ATOM   2021  CG2 ILE A 261     -23.016   0.688  23.922  1.00 96.94           C  
ATOM   2022  CD1 ILE A 261     -20.500  -0.985  23.406  1.00 96.94           C  
ATOM   2023  N   ASN A 262     -23.672   3.182  26.172  1.00 96.31           N  
ATOM   2024  CA  ASN A 262     -25.000   3.529  26.641  1.00 96.31           C  
ATOM   2025  C   ASN A 262     -25.984   3.670  25.484  1.00 96.31           C  
ATOM   2026  CB  ASN A 262     -24.969   4.820  27.469  1.00 96.31           C  
ATOM   2027  O   ASN A 262     -25.719   4.391  24.516  1.00 96.31           O  
ATOM   2028  CG  ASN A 262     -24.188   4.668  28.750  1.00 96.31           C  
ATOM   2029  ND2 ASN A 262     -23.531   5.738  29.188  1.00 96.31           N  
ATOM   2030  OD1 ASN A 262     -24.172   3.594  29.359  1.00 96.31           O  
ATOM   2031  N   SER A 263     -27.125   2.986  25.656  1.00 95.88           N  
ATOM   2032  CA  SER A 263     -28.094   3.043  24.547  1.00 95.88           C  
ATOM   2033  C   SER A 263     -29.516   3.010  25.078  1.00 95.88           C  
ATOM   2034  CB  SER A 263     -27.859   1.884  23.578  1.00 95.88           C  
ATOM   2035  O   SER A 263     -29.859   2.186  25.922  1.00 95.88           O  
ATOM   2036  OG  SER A 263     -28.875   1.856  22.594  1.00 95.88           O  
ATOM   2037  N   THR A 264     -30.344   3.906  24.609  1.00 94.88           N  
ATOM   2038  CA  THR A 264     -31.766   3.924  24.922  1.00 94.88           C  
ATOM   2039  C   THR A 264     -32.562   3.301  23.781  1.00 94.88           C  
ATOM   2040  CB  THR A 264     -32.250   5.355  25.188  1.00 94.88           C  
ATOM   2041  O   THR A 264     -33.781   3.162  23.891  1.00 94.88           O  
ATOM   2042  CG2 THR A 264     -31.578   5.961  26.406  1.00 94.88           C  
ATOM   2043  OG1 THR A 264     -31.969   6.172  24.047  1.00 94.88           O  
ATOM   2044  N   GLY A 265     -31.844   2.779  22.672  1.00 94.12           N  
ATOM   2045  CA  GLY A 265     -32.438   2.113  21.531  1.00 94.12           C  
ATOM   2046  C   GLY A 265     -31.609   2.232  20.266  1.00 94.12           C  
ATOM   2047  O   GLY A 265     -30.594   2.945  20.250  1.00 94.12           O  
ATOM   2048  N   ASN A 266     -31.828   1.423  19.219  1.00 95.44           N  
ATOM   2049  CA  ASN A 266     -31.297   1.495  17.875  1.00 95.44           C  
ATOM   2050  C   ASN A 266     -29.844   1.040  17.828  1.00 95.44           C  
ATOM   2051  CB  ASN A 266     -31.422   2.914  17.312  1.00 95.44           C  
ATOM   2052  O   ASN A 266     -29.125   1.317  16.844  1.00 95.44           O  
ATOM   2053  CG  ASN A 266     -32.875   3.354  17.172  1.00 95.44           C  
ATOM   2054  ND2 ASN A 266     -33.406   3.270  15.961  1.00 95.44           N  
ATOM   2055  OD1 ASN A 266     -33.500   3.768  18.156  1.00 95.44           O  
ATOM   2056  N   LEU A 267     -29.328   0.374  18.906  1.00 96.38           N  
ATOM   2057  CA  LEU A 267     -27.938  -0.059  18.969  1.00 96.38           C  
ATOM   2058  C   LEU A 267     -27.750  -1.376  18.234  1.00 96.38           C  
ATOM   2059  CB  LEU A 267     -27.500  -0.211  20.438  1.00 96.38           C  
ATOM   2060  O   LEU A 267     -28.484  -2.340  18.469  1.00 96.38           O  
ATOM   2061  CG  LEU A 267     -26.094  -0.746  20.672  1.00 96.38           C  
ATOM   2062  CD1 LEU A 267     -25.062   0.236  20.125  1.00 96.38           C  
ATOM   2063  CD2 LEU A 267     -25.859  -1.011  22.156  1.00 96.38           C  
ATOM   2064  N   ILE A 268     -26.906  -1.369  17.250  1.00 95.81           N  
ATOM   2065  CA  ILE A 268     -26.266  -2.574  16.734  1.00 95.81           C  
ATOM   2066  C   ILE A 268     -24.969  -2.844  17.484  1.00 95.81           C  
ATOM   2067  CB  ILE A 268     -25.984  -2.453  15.219  1.00 95.81           C  
ATOM   2068  O   ILE A 268     -23.953  -2.166  17.266  1.00 95.81           O  
ATOM   2069  CG1 ILE A 268     -27.266  -2.051  14.469  1.00 95.81           C  
ATOM   2070  CG2 ILE A 268     -25.422  -3.764  14.664  1.00 95.81           C  
ATOM   2071  CD1 ILE A 268     -28.375  -3.094  14.531  1.00 95.81           C  
ATOM   2072  N   ALA A 269     -25.109  -3.834  18.422  1.00 95.56           N  
ATOM   2073  CA  ALA A 269     -24.078  -4.023  19.453  1.00 95.56           C  
ATOM   2074  C   ALA A 269     -22.953  -4.906  18.938  1.00 95.56           C  
ATOM   2075  CB  ALA A 269     -24.688  -4.625  20.703  1.00 95.56           C  
ATOM   2076  O   ALA A 269     -23.172  -5.773  18.078  1.00 95.56           O  
ATOM   2077  N   PRO A 270     -21.766  -4.602  19.422  1.00 95.69           N  
ATOM   2078  CA  PRO A 270     -20.656  -5.488  19.078  1.00 95.69           C  
ATOM   2079  C   PRO A 270     -20.797  -6.887  19.672  1.00 95.69           C  
ATOM   2080  CB  PRO A 270     -19.438  -4.770  19.672  1.00 95.69           C  
ATOM   2081  O   PRO A 270     -21.312  -7.035  20.781  1.00 95.69           O  
ATOM   2082  CG  PRO A 270     -19.984  -3.969  20.812  1.00 95.69           C  
ATOM   2083  CD  PRO A 270     -21.406  -3.584  20.484  1.00 95.69           C  
ATOM   2084  N   ARG A 271     -20.453  -7.855  18.953  1.00 94.12           N  
ATOM   2085  CA  ARG A 271     -20.453  -9.234  19.438  1.00 94.12           C  
ATOM   2086  C   ARG A 271     -19.109  -9.586  20.094  1.00 94.12           C  
ATOM   2087  CB  ARG A 271     -20.766 -10.203  18.297  1.00 94.12           C  
ATOM   2088  O   ARG A 271     -19.047 -10.492  20.922  1.00 94.12           O  
ATOM   2089  CG  ARG A 271     -21.031 -11.625  18.766  1.00 94.12           C  
ATOM   2090  CD  ARG A 271     -21.875 -12.398  17.750  1.00 94.12           C  
ATOM   2091  NE  ARG A 271     -22.250 -13.711  18.266  1.00 94.12           N  
ATOM   2092  NH1 ARG A 271     -23.641 -14.227  16.484  1.00 94.12           N  
ATOM   2093  NH2 ARG A 271     -23.359 -15.727  18.188  1.00 94.12           N  
ATOM   2094  CZ  ARG A 271     -23.078 -14.555  17.641  1.00 94.12           C  
ATOM   2095  N   GLY A 272     -18.094  -8.867  19.766  1.00 94.44           N  
ATOM   2096  CA  GLY A 272     -16.734  -9.031  20.266  1.00 94.44           C  
ATOM   2097  C   GLY A 272     -15.781  -7.961  19.766  1.00 94.44           C  
ATOM   2098  O   GLY A 272     -16.203  -6.848  19.438  1.00 94.44           O  
ATOM   2099  N   TYR A 273     -14.469  -8.320  19.719  1.00 94.75           N  
ATOM   2100  CA  TYR A 273     -13.477  -7.340  19.297  1.00 94.75           C  
ATOM   2101  C   TYR A 273     -12.477  -7.965  18.328  1.00 94.75           C  
ATOM   2102  CB  TYR A 273     -12.727  -6.770  20.500  1.00 94.75           C  
ATOM   2103  O   TYR A 273     -12.336  -9.188  18.266  1.00 94.75           O  
ATOM   2104  CG  TYR A 273     -11.922  -7.797  21.266  1.00 94.75           C  
ATOM   2105  CD1 TYR A 273     -12.477  -8.477  22.344  1.00 94.75           C  
ATOM   2106  CD2 TYR A 273     -10.617  -8.086  20.906  1.00 94.75           C  
ATOM   2107  CE1 TYR A 273     -11.734  -9.422  23.047  1.00 94.75           C  
ATOM   2108  CE2 TYR A 273      -9.867  -9.031  21.594  1.00 94.75           C  
ATOM   2109  OH  TYR A 273      -9.703 -10.633  23.359  1.00 94.75           O  
ATOM   2110  CZ  TYR A 273     -10.438  -9.695  22.672  1.00 94.75           C  
ATOM   2111  N   PHE A 274     -11.859  -7.012  17.484  1.00 93.50           N  
ATOM   2112  CA  PHE A 274     -10.734  -7.395  16.641  1.00 93.50           C  
ATOM   2113  C   PHE A 274      -9.414  -6.980  17.281  1.00 93.50           C  
ATOM   2114  CB  PHE A 274     -10.859  -6.770  15.250  1.00 93.50           C  
ATOM   2115  O   PHE A 274      -9.305  -5.879  17.828  1.00 93.50           O  
ATOM   2116  CG  PHE A 274     -12.047  -7.270  14.461  1.00 93.50           C  
ATOM   2117  CD1 PHE A 274     -11.938  -8.383  13.641  1.00 93.50           C  
ATOM   2118  CD2 PHE A 274     -13.273  -6.621  14.547  1.00 93.50           C  
ATOM   2119  CE1 PHE A 274     -13.031  -8.852  12.922  1.00 93.50           C  
ATOM   2120  CE2 PHE A 274     -14.375  -7.082  13.828  1.00 93.50           C  
ATOM   2121  CZ  PHE A 274     -14.250  -8.195  13.016  1.00 93.50           C  
ATOM   2122  N   LYS A 275      -8.539  -7.891  17.234  1.00 90.50           N  
ATOM   2123  CA  LYS A 275      -7.195  -7.547  17.688  1.00 90.50           C  
ATOM   2124  C   LYS A 275      -6.453  -6.734  16.625  1.00 90.50           C  
ATOM   2125  CB  LYS A 275      -6.402  -8.812  18.016  1.00 90.50           C  
ATOM   2126  O   LYS A 275      -6.277  -7.188  15.492  1.00 90.50           O  
ATOM   2127  CG  LYS A 275      -5.051  -8.539  18.656  1.00 90.50           C  
ATOM   2128  CD  LYS A 275      -4.348  -9.836  19.047  1.00 90.50           C  
ATOM   2129  CE  LYS A 275      -2.969  -9.570  19.641  1.00 90.50           C  
ATOM   2130  NZ  LYS A 275      -2.281 -10.836  20.031  1.00 90.50           N  
ATOM   2131  N   ILE A 276      -6.039  -5.480  17.031  1.00 86.75           N  
ATOM   2132  CA  ILE A 276      -5.324  -4.625  16.094  1.00 86.75           C  
ATOM   2133  C   ILE A 276      -3.820  -4.832  16.234  1.00 86.75           C  
ATOM   2134  CB  ILE A 276      -5.684  -3.137  16.297  1.00 86.75           C  
ATOM   2135  O   ILE A 276      -3.285  -4.758  17.344  1.00 86.75           O  
ATOM   2136  CG1 ILE A 276      -7.195  -2.924  16.125  1.00 86.75           C  
ATOM   2137  CG2 ILE A 276      -4.902  -2.254  15.312  1.00 86.75           C  
ATOM   2138  CD1 ILE A 276      -7.719  -3.236  14.734  1.00 86.75           C  
ATOM   2139  N   ARG A 277      -3.176  -5.227  15.086  1.00 81.94           N  
ATOM   2140  CA  ARG A 277      -1.728  -5.395  15.062  1.00 81.94           C  
ATOM   2141  C   ARG A 277      -1.069  -4.352  14.164  1.00 81.94           C  
ATOM   2142  CB  ARG A 277      -1.356  -6.801  14.586  1.00 81.94           C  
ATOM   2143  O   ARG A 277      -1.685  -3.865  13.211  1.00 81.94           O  
ATOM   2144  CG  ARG A 277      -1.861  -7.910  15.492  1.00 81.94           C  
ATOM   2145  CD  ARG A 277      -1.422  -9.281  15.008  1.00 81.94           C  
ATOM   2146  NE  ARG A 277      -1.955 -10.352  15.844  1.00 81.94           N  
ATOM   2147  NH1 ARG A 277      -0.778 -12.047  14.797  1.00 81.94           N  
ATOM   2148  NH2 ARG A 277      -2.182 -12.523  16.547  1.00 81.94           N  
ATOM   2149  CZ  ARG A 277      -1.638 -11.641  15.727  1.00 81.94           C  
ATOM   2150  N   SER A 278       0.081  -3.932  14.688  1.00 77.62           N  
ATOM   2151  CA  SER A 278       0.869  -3.078  13.805  1.00 77.62           C  
ATOM   2152  C   SER A 278       1.630  -3.904  12.773  1.00 77.62           C  
ATOM   2153  CB  SER A 278       1.851  -2.230  14.609  1.00 77.62           C  
ATOM   2154  O   SER A 278       2.383  -4.812  13.125  1.00 77.62           O  
ATOM   2155  OG  SER A 278       1.159  -1.384  15.516  1.00 77.62           O  
ATOM   2156  N   GLY A 279       1.135  -3.842  11.484  1.00 76.56           N  
ATOM   2157  CA  GLY A 279       1.823  -4.602  10.453  1.00 76.56           C  
ATOM   2158  C   GLY A 279       2.006  -3.824   9.156  1.00 76.56           C  
ATOM   2159  O   GLY A 279       1.726  -2.625   9.109  1.00 76.56           O  
ATOM   2160  N   LYS A 280       2.695  -4.461   8.180  1.00 82.69           N  
ATOM   2161  CA  LYS A 280       2.973  -3.867   6.875  1.00 82.69           C  
ATOM   2162  C   LYS A 280       2.002  -4.383   5.816  1.00 82.69           C  
ATOM   2163  CB  LYS A 280       4.414  -4.152   6.449  1.00 82.69           C  
ATOM   2164  O   LYS A 280       2.262  -4.270   4.617  1.00 82.69           O  
ATOM   2165  CG  LYS A 280       5.461  -3.482   7.320  1.00 82.69           C  
ATOM   2166  CD  LYS A 280       6.871  -3.752   6.809  1.00 82.69           C  
ATOM   2167  CE  LYS A 280       7.926  -3.102   7.699  1.00 82.69           C  
ATOM   2168  NZ  LYS A 280       9.305  -3.357   7.195  1.00 82.69           N  
ATOM   2169  N   SER A 281       0.824  -4.949   6.277  1.00 90.19           N  
ATOM   2170  CA  SER A 281      -0.170  -5.465   5.344  1.00 90.19           C  
ATOM   2171  C   SER A 281      -0.967  -4.336   4.703  1.00 90.19           C  
ATOM   2172  CB  SER A 281      -1.121  -6.434   6.051  1.00 90.19           C  
ATOM   2173  O   SER A 281      -1.001  -3.219   5.227  1.00 90.19           O  
ATOM   2174  OG  SER A 281      -0.409  -7.531   6.590  1.00 90.19           O  
ATOM   2175  N   SER A 282      -1.555  -4.711   3.629  1.00 91.19           N  
ATOM   2176  CA  SER A 282      -2.303  -3.678   2.916  1.00 91.19           C  
ATOM   2177  C   SER A 282      -3.467  -4.277   2.137  1.00 91.19           C  
ATOM   2178  CB  SER A 282      -1.384  -2.910   1.964  1.00 91.19           C  
ATOM   2179  O   SER A 282      -3.670  -5.496   2.152  1.00 91.19           O  
ATOM   2180  OG  SER A 282      -2.037  -1.762   1.452  1.00 91.19           O  
ATOM   2181  N   ILE A 283      -4.266  -3.375   1.453  1.00 90.50           N  
ATOM   2182  CA  ILE A 283      -5.422  -3.762   0.650  1.00 90.50           C  
ATOM   2183  C   ILE A 283      -5.336  -3.107  -0.727  1.00 90.50           C  
ATOM   2184  CB  ILE A 283      -6.746  -3.375   1.345  1.00 90.50           C  
ATOM   2185  O   ILE A 283      -4.863  -1.977  -0.855  1.00 90.50           O  
ATOM   2186  CG1 ILE A 283      -7.945  -3.893   0.538  1.00 90.50           C  
ATOM   2187  CG2 ILE A 283      -6.832  -1.857   1.538  1.00 90.50           C  
ATOM   2188  CD1 ILE A 283      -9.281  -3.768   1.261  1.00 90.50           C  
ATOM   2189  N   MET A 284      -5.801  -3.861  -1.757  1.00 90.56           N  
ATOM   2190  CA  MET A 284      -5.762  -3.348  -3.123  1.00 90.56           C  
ATOM   2191  C   MET A 284      -6.984  -3.803  -3.910  1.00 90.56           C  
ATOM   2192  CB  MET A 284      -4.484  -3.801  -3.832  1.00 90.56           C  
ATOM   2193  O   MET A 284      -7.375  -4.973  -3.842  1.00 90.56           O  
ATOM   2194  CG  MET A 284      -4.367  -3.297  -5.262  1.00 90.56           C  
ATOM   2195  SD  MET A 284      -2.838  -3.885  -6.090  1.00 90.56           S  
ATOM   2196  CE  MET A 284      -1.585  -3.043  -5.082  1.00 90.56           C  
ATOM   2197  N   ARG A 285      -7.496  -2.938  -4.578  1.00 92.06           N  
ATOM   2198  CA  ARG A 285      -8.570  -3.291  -5.496  1.00 92.06           C  
ATOM   2199  C   ARG A 285      -8.016  -3.748  -6.844  1.00 92.06           C  
ATOM   2200  CB  ARG A 285      -9.523  -2.107  -5.699  1.00 92.06           C  
ATOM   2201  O   ARG A 285      -7.301  -2.998  -7.508  1.00 92.06           O  
ATOM   2202  CG  ARG A 285     -10.812  -2.469  -6.414  1.00 92.06           C  
ATOM   2203  CD  ARG A 285     -11.805  -1.315  -6.398  1.00 92.06           C  
ATOM   2204  NE  ARG A 285     -12.969  -1.593  -7.238  1.00 92.06           N  
ATOM   2205  NH1 ARG A 285     -14.305   0.041  -6.293  1.00 92.06           N  
ATOM   2206  NH2 ARG A 285     -15.117  -1.277  -7.984  1.00 92.06           N  
ATOM   2207  CZ  ARG A 285     -14.125  -0.942  -7.172  1.00 92.06           C  
ATOM   2208  N   SER A 286      -8.336  -4.938  -7.273  1.00 93.12           N  
ATOM   2209  CA  SER A 286      -7.812  -5.484  -8.523  1.00 93.12           C  
ATOM   2210  C   SER A 286      -8.688  -6.617  -9.039  1.00 93.12           C  
ATOM   2211  CB  SER A 286      -6.379  -5.984  -8.328  1.00 93.12           C  
ATOM   2212  O   SER A 286      -9.180  -7.438  -8.258  1.00 93.12           O  
ATOM   2213  OG  SER A 286      -5.879  -6.551  -9.523  1.00 93.12           O  
ATOM   2214  N   ASP A 287      -8.820  -6.648 -10.328  1.00 94.75           N  
ATOM   2215  CA  ASP A 287      -9.555  -7.742 -10.953  1.00 94.75           C  
ATOM   2216  C   ASP A 287      -8.609  -8.688 -11.688  1.00 94.75           C  
ATOM   2217  CB  ASP A 287     -10.609  -7.199 -11.922  1.00 94.75           C  
ATOM   2218  O   ASP A 287      -9.047  -9.617 -12.375  1.00 94.75           O  
ATOM   2219  CG  ASP A 287     -11.789  -6.555 -11.219  1.00 94.75           C  
ATOM   2220  OD1 ASP A 287     -12.203  -7.051 -10.148  1.00 94.75           O  
ATOM   2221  OD2 ASP A 287     -12.305  -5.539 -11.734  1.00 94.75           O  
ATOM   2222  N   ALA A 288      -7.359  -8.375 -11.602  1.00 94.38           N  
ATOM   2223  CA  ALA A 288      -6.348  -9.234 -12.203  1.00 94.38           C  
ATOM   2224  C   ALA A 288      -6.332 -10.617 -11.555  1.00 94.38           C  
ATOM   2225  CB  ALA A 288      -4.969  -8.586 -12.102  1.00 94.38           C  
ATOM   2226  O   ALA A 288      -6.516 -10.734 -10.336  1.00 94.38           O  
ATOM   2227  N   PRO A 289      -6.238 -11.695 -12.352  1.00 95.06           N  
ATOM   2228  CA  PRO A 289      -6.191 -13.039 -11.773  1.00 95.06           C  
ATOM   2229  C   PRO A 289      -4.938 -13.281 -10.938  1.00 95.06           C  
ATOM   2230  CB  PRO A 289      -6.211 -13.953 -13.000  1.00 95.06           C  
ATOM   2231  O   PRO A 289      -3.902 -12.648 -11.172  1.00 95.06           O  
ATOM   2232  CG  PRO A 289      -5.609 -13.125 -14.094  1.00 95.06           C  
ATOM   2233  CD  PRO A 289      -5.926 -11.680 -13.836  1.00 95.06           C  
ATOM   2234  N   ILE A 290      -5.168 -14.109  -9.891  1.00 95.06           N  
ATOM   2235  CA  ILE A 290      -4.047 -14.508  -9.047  1.00 95.06           C  
ATOM   2236  C   ILE A 290      -3.367 -15.742  -9.625  1.00 95.06           C  
ATOM   2237  CB  ILE A 290      -4.504 -14.773  -7.594  1.00 95.06           C  
ATOM   2238  O   ILE A 290      -4.023 -16.750  -9.883  1.00 95.06           O  
ATOM   2239  CG1 ILE A 290      -5.137 -13.516  -6.992  1.00 95.06           C  
ATOM   2240  CG2 ILE A 290      -3.328 -15.258  -6.738  1.00 95.06           C  
ATOM   2241  CD1 ILE A 290      -5.801 -13.742  -5.641  1.00 95.06           C  
ATOM   2242  N   GLY A 291      -2.062 -15.602  -9.945  1.00 92.88           N  
ATOM   2243  CA  GLY A 291      -1.340 -16.703 -10.570  1.00 92.88           C  
ATOM   2244  C   GLY A 291      -0.098 -17.109  -9.797  1.00 92.88           C  
ATOM   2245  O   GLY A 291       0.287 -16.438  -8.836  1.00 92.88           O  
ATOM   2246  N   GLU A 292       0.403 -18.359 -10.188  1.00 92.75           N  
ATOM   2247  CA  GLU A 292       1.631 -18.875  -9.586  1.00 92.75           C  
ATOM   2248  C   GLU A 292       2.863 -18.250 -10.234  1.00 92.75           C  
ATOM   2249  CB  GLU A 292       1.691 -20.406  -9.719  1.00 92.75           C  
ATOM   2250  O   GLU A 292       3.246 -18.609 -11.344  1.00 92.75           O  
ATOM   2251  CG  GLU A 292       0.623 -21.125  -8.914  1.00 92.75           C  
ATOM   2252  CD  GLU A 292       0.726 -22.641  -9.008  1.00 92.75           C  
ATOM   2253  OE1 GLU A 292      -0.072 -23.344  -8.352  1.00 92.75           O  
ATOM   2254  OE2 GLU A 292       1.610 -23.125  -9.750  1.00 92.75           O  
ATOM   2255  N   CYS A 293       3.414 -17.141  -9.742  1.00 92.81           N  
ATOM   2256  CA  CYS A 293       4.602 -16.406 -10.195  1.00 92.81           C  
ATOM   2257  C   CYS A 293       5.262 -15.672  -9.039  1.00 92.81           C  
ATOM   2258  CB  CYS A 293       4.238 -15.430 -11.305  1.00 92.81           C  
ATOM   2259  O   CYS A 293       4.680 -15.547  -7.961  1.00 92.81           O  
ATOM   2260  SG  CYS A 293       3.025 -14.188 -10.805  1.00 92.81           S  
ATOM   2261  N   LYS A 294       6.480 -15.344  -9.281  1.00 92.94           N  
ATOM   2262  CA  LYS A 294       7.266 -14.680  -8.242  1.00 92.94           C  
ATOM   2263  C   LYS A 294       7.555 -13.227  -8.609  1.00 92.94           C  
ATOM   2264  CB  LYS A 294       8.578 -15.430  -8.000  1.00 92.94           C  
ATOM   2265  O   LYS A 294       8.195 -12.953  -9.633  1.00 92.94           O  
ATOM   2266  CG  LYS A 294       9.383 -14.898  -6.824  1.00 92.94           C  
ATOM   2267  CD  LYS A 294      10.664 -15.711  -6.613  1.00 92.94           C  
ATOM   2268  CE  LYS A 294      11.500 -15.141  -5.477  1.00 92.94           C  
ATOM   2269  NZ  LYS A 294      12.750 -15.930  -5.262  1.00 92.94           N  
ATOM   2270  N   SER A 295       7.004 -12.367  -7.828  1.00 92.31           N  
ATOM   2271  CA  SER A 295       7.273 -10.945  -7.984  1.00 92.31           C  
ATOM   2272  C   SER A 295       7.035 -10.195  -6.680  1.00 92.31           C  
ATOM   2273  CB  SER A 295       6.406 -10.352  -9.094  1.00 92.31           C  
ATOM   2274  O   SER A 295       5.988 -10.352  -6.047  1.00 92.31           O  
ATOM   2275  OG  SER A 295       6.625  -8.961  -9.211  1.00 92.31           O  
ATOM   2276  N   GLU A 296       7.949  -9.359  -6.305  1.00 91.00           N  
ATOM   2277  CA  GLU A 296       7.871  -8.586  -5.070  1.00 91.00           C  
ATOM   2278  C   GLU A 296       6.992  -7.352  -5.242  1.00 91.00           C  
ATOM   2279  CB  GLU A 296       9.273  -8.172  -4.605  1.00 91.00           C  
ATOM   2280  O   GLU A 296       6.465  -6.816  -4.266  1.00 91.00           O  
ATOM   2281  CG  GLU A 296      10.133  -9.336  -4.137  1.00 91.00           C  
ATOM   2282  CD  GLU A 296      11.500  -8.906  -3.635  1.00 91.00           C  
ATOM   2283  OE1 GLU A 296      12.234  -9.750  -3.066  1.00 91.00           O  
ATOM   2284  OE2 GLU A 296      11.844  -7.715  -3.811  1.00 91.00           O  
ATOM   2285  N   CYS A 297       6.820  -6.891  -6.484  1.00 93.19           N  
ATOM   2286  CA  CYS A 297       6.047  -5.688  -6.770  1.00 93.19           C  
ATOM   2287  C   CYS A 297       4.680  -6.043  -7.348  1.00 93.19           C  
ATOM   2288  CB  CYS A 297       6.801  -4.785  -7.742  1.00 93.19           C  
ATOM   2289  O   CYS A 297       4.590  -6.688  -8.391  1.00 93.19           O  
ATOM   2290  SG  CYS A 297       5.926  -3.254  -8.141  1.00 93.19           S  
ATOM   2291  N   ILE A 298       3.582  -5.527  -6.711  1.00 93.12           N  
ATOM   2292  CA  ILE A 298       2.213  -5.820  -7.117  1.00 93.12           C  
ATOM   2293  C   ILE A 298       1.468  -4.520  -7.406  1.00 93.12           C  
ATOM   2294  CB  ILE A 298       1.465  -6.641  -6.043  1.00 93.12           C  
ATOM   2295  O   ILE A 298       1.569  -3.557  -6.641  1.00 93.12           O  
ATOM   2296  CG1 ILE A 298       2.178  -7.973  -5.793  1.00 93.12           C  
ATOM   2297  CG2 ILE A 298       0.007  -6.863  -6.453  1.00 93.12           C  
ATOM   2298  CD1 ILE A 298       1.626  -8.758  -4.613  1.00 93.12           C  
ATOM   2299  N   THR A 299       0.734  -4.531  -8.531  1.00 93.62           N  
ATOM   2300  CA  THR A 299      -0.125  -3.410  -8.898  1.00 93.62           C  
ATOM   2301  C   THR A 299      -1.552  -3.885  -9.156  1.00 93.62           C  
ATOM   2302  CB  THR A 299       0.411  -2.674 -10.141  1.00 93.62           C  
ATOM   2303  O   THR A 299      -1.803  -5.086  -9.258  1.00 93.62           O  
ATOM   2304  CG2 THR A 299       1.899  -2.371 -10.000  1.00 93.62           C  
ATOM   2305  OG1 THR A 299       0.209  -3.492 -11.297  1.00 93.62           O  
ATOM   2306  N   PRO A 300      -2.490  -2.877  -9.203  1.00 90.56           N  
ATOM   2307  CA  PRO A 300      -3.871  -3.270  -9.492  1.00 90.56           C  
ATOM   2308  C   PRO A 300      -4.016  -3.977 -10.836  1.00 90.56           C  
ATOM   2309  CB  PRO A 300      -4.625  -1.936  -9.492  1.00 90.56           C  
ATOM   2310  O   PRO A 300      -4.941  -4.770 -11.031  1.00 90.56           O  
ATOM   2311  CG  PRO A 300      -3.842  -1.057  -8.570  1.00 90.56           C  
ATOM   2312  CD  PRO A 300      -2.383  -1.370  -8.734  1.00 90.56           C  
ATOM   2313  N   ASN A 301      -3.105  -3.607 -11.773  1.00 91.50           N  
ATOM   2314  CA  ASN A 301      -3.176  -4.180 -13.109  1.00 91.50           C  
ATOM   2315  C   ASN A 301      -2.328  -5.445 -13.219  1.00 91.50           C  
ATOM   2316  CB  ASN A 301      -2.740  -3.154 -14.156  1.00 91.50           C  
ATOM   2317  O   ASN A 301      -2.268  -6.066 -14.289  1.00 91.50           O  
ATOM   2318  CG  ASN A 301      -3.654  -1.947 -14.203  1.00 91.50           C  
ATOM   2319  ND2 ASN A 301      -3.941  -1.469 -15.414  1.00 91.50           N  
ATOM   2320  OD1 ASN A 301      -4.098  -1.446 -13.172  1.00 91.50           O  
ATOM   2321  N   GLY A 302      -1.735  -5.949 -12.180  1.00 93.12           N  
ATOM   2322  CA  GLY A 302      -0.886  -7.129 -12.195  1.00 93.12           C  
ATOM   2323  C   GLY A 302       0.514  -6.863 -11.672  1.00 93.12           C  
ATOM   2324  O   GLY A 302       0.898  -5.711 -11.469  1.00 93.12           O  
ATOM   2325  N   SER A 303       1.312  -7.973 -11.438  1.00 94.62           N  
ATOM   2326  CA  SER A 303       2.645  -7.848 -10.859  1.00 94.62           C  
ATOM   2327  C   SER A 303       3.658  -7.371 -11.891  1.00 94.62           C  
ATOM   2328  CB  SER A 303       3.098  -9.180 -10.266  1.00 94.62           C  
ATOM   2329  O   SER A 303       3.498  -7.617 -13.086  1.00 94.62           O  
ATOM   2330  OG  SER A 303       2.240  -9.586  -9.211  1.00 94.62           O  
ATOM   2331  N   ILE A 304       4.730  -6.578 -11.422  1.00 93.12           N  
ATOM   2332  CA  ILE A 304       5.805  -6.059 -12.258  1.00 93.12           C  
ATOM   2333  C   ILE A 304       7.098  -6.816 -11.977  1.00 93.12           C  
ATOM   2334  CB  ILE A 304       6.012  -4.543 -12.039  1.00 93.12           C  
ATOM   2335  O   ILE A 304       7.473  -7.000 -10.812  1.00 93.12           O  
ATOM   2336  CG1 ILE A 304       4.738  -3.770 -12.391  1.00 93.12           C  
ATOM   2337  CG2 ILE A 304       7.203  -4.035 -12.852  1.00 93.12           C  
ATOM   2338  CD1 ILE A 304       4.793  -2.289 -12.039  1.00 93.12           C  
ATOM   2339  N   PRO A 305       7.738  -7.258 -13.094  1.00 86.31           N  
ATOM   2340  CA  PRO A 305       9.039  -7.922 -12.953  1.00 86.31           C  
ATOM   2341  C   PRO A 305      10.156  -6.961 -12.562  1.00 86.31           C  
ATOM   2342  CB  PRO A 305       9.281  -8.516 -14.336  1.00 86.31           C  
ATOM   2343  O   PRO A 305      10.164  -5.809 -13.000  1.00 86.31           O  
ATOM   2344  CG  PRO A 305       8.445  -7.699 -15.266  1.00 86.31           C  
ATOM   2345  CD  PRO A 305       7.316  -7.098 -14.469  1.00 86.31           C  
ATOM   2346  N   ASN A 306      10.500  -6.734 -11.352  1.00 84.38           N  
ATOM   2347  CA  ASN A 306      11.477  -5.844 -10.734  1.00 84.38           C  
ATOM   2348  C   ASN A 306      12.797  -5.844 -11.492  1.00 84.38           C  
ATOM   2349  CB  ASN A 306      11.703  -6.230  -9.273  1.00 84.38           C  
ATOM   2350  O   ASN A 306      13.867  -5.770 -10.883  1.00 84.38           O  
ATOM   2351  CG  ASN A 306      10.570  -5.785  -8.367  1.00 84.38           C  
ATOM   2352  ND2 ASN A 306      10.445  -6.434  -7.215  1.00 84.38           N  
ATOM   2353  OD1 ASN A 306       9.820  -4.867  -8.695  1.00 84.38           O  
ATOM   2354  N   ASP A 307      12.891  -5.895 -12.836  1.00 86.81           N  
ATOM   2355  CA  ASP A 307      14.094  -5.988 -13.656  1.00 86.81           C  
ATOM   2356  C   ASP A 307      14.633  -4.602 -13.992  1.00 86.81           C  
ATOM   2357  CB  ASP A 307      13.805  -6.766 -14.945  1.00 86.81           C  
ATOM   2358  O   ASP A 307      15.805  -4.461 -14.352  1.00 86.81           O  
ATOM   2359  CG  ASP A 307      12.633  -6.203 -15.727  1.00 86.81           C  
ATOM   2360  OD1 ASP A 307      11.836  -5.426 -15.156  1.00 86.81           O  
ATOM   2361  OD2 ASP A 307      12.508  -6.539 -16.922  1.00 86.81           O  
ATOM   2362  N   LYS A 308      13.836  -3.604 -13.812  1.00 89.88           N  
ATOM   2363  CA  LYS A 308      14.219  -2.232 -14.133  1.00 89.88           C  
ATOM   2364  C   LYS A 308      14.008  -1.309 -12.938  1.00 89.88           C  
ATOM   2365  CB  LYS A 308      13.430  -1.719 -15.336  1.00 89.88           C  
ATOM   2366  O   LYS A 308      13.211  -1.609 -12.047  1.00 89.88           O  
ATOM   2367  CG  LYS A 308      13.648  -2.521 -16.609  1.00 89.88           C  
ATOM   2368  CD  LYS A 308      12.852  -1.950 -17.781  1.00 89.88           C  
ATOM   2369  CE  LYS A 308      13.039  -2.773 -19.047  1.00 89.88           C  
ATOM   2370  NZ  LYS A 308      12.320  -2.174 -20.203  1.00 89.88           N  
ATOM   2371  N   PRO A 309      14.766  -0.236 -12.953  1.00 85.75           N  
ATOM   2372  CA  PRO A 309      14.781   0.663 -11.797  1.00 85.75           C  
ATOM   2373  C   PRO A 309      13.555   1.572 -11.750  1.00 85.75           C  
ATOM   2374  CB  PRO A 309      16.062   1.481 -12.000  1.00 85.75           C  
ATOM   2375  O   PRO A 309      13.195   2.070 -10.680  1.00 85.75           O  
ATOM   2376  CG  PRO A 309      16.312   1.442 -13.477  1.00 85.75           C  
ATOM   2377  CD  PRO A 309      15.812   0.128 -14.008  1.00 85.75           C  
ATOM   2378  N   PHE A 310      12.891   1.756 -12.961  1.00 91.50           N  
ATOM   2379  CA  PHE A 310      11.688   2.582 -13.016  1.00 91.50           C  
ATOM   2380  C   PHE A 310      10.531   1.814 -13.633  1.00 91.50           C  
ATOM   2381  CB  PHE A 310      11.953   3.867 -13.805  1.00 91.50           C  
ATOM   2382  O   PHE A 310      10.742   0.869 -14.398  1.00 91.50           O  
ATOM   2383  CG  PHE A 310      13.102   4.680 -13.273  1.00 91.50           C  
ATOM   2384  CD1 PHE A 310      13.000   5.348 -12.062  1.00 91.50           C  
ATOM   2385  CD2 PHE A 310      14.289   4.773 -13.992  1.00 91.50           C  
ATOM   2386  CE1 PHE A 310      14.070   6.102 -11.570  1.00 91.50           C  
ATOM   2387  CE2 PHE A 310      15.359   5.523 -13.508  1.00 91.50           C  
ATOM   2388  CZ  PHE A 310      15.242   6.188 -12.297  1.00 91.50           C  
ATOM   2389  N   GLN A 311       9.289   2.230 -13.266  1.00 93.19           N  
ATOM   2390  CA  GLN A 311       8.086   1.661 -13.859  1.00 93.19           C  
ATOM   2391  C   GLN A 311       7.047   2.742 -14.148  1.00 93.19           C  
ATOM   2392  CB  GLN A 311       7.484   0.591 -12.945  1.00 93.19           C  
ATOM   2393  O   GLN A 311       7.020   3.777 -13.477  1.00 93.19           O  
ATOM   2394  CG  GLN A 311       6.957   1.138 -11.625  1.00 93.19           C  
ATOM   2395  CD  GLN A 311       5.512   1.588 -11.711  1.00 93.19           C  
ATOM   2396  NE2 GLN A 311       5.121   2.504 -10.836  1.00 93.19           N  
ATOM   2397  OE1 GLN A 311       4.750   1.116 -12.562  1.00 93.19           O  
ATOM   2398  N   ASN A 312       6.324   2.561 -15.305  1.00 92.56           N  
ATOM   2399  CA  ASN A 312       5.246   3.469 -15.680  1.00 92.56           C  
ATOM   2400  C   ASN A 312       3.910   2.740 -15.797  1.00 92.56           C  
ATOM   2401  CB  ASN A 312       5.578   4.180 -17.000  1.00 92.56           C  
ATOM   2402  O   ASN A 312       3.027   3.166 -16.547  1.00 92.56           O  
ATOM   2403  CG  ASN A 312       4.527   5.195 -17.391  1.00 92.56           C  
ATOM   2404  ND2 ASN A 312       4.848   6.027 -18.375  1.00 92.56           N  
ATOM   2405  OD1 ASN A 312       3.436   5.234 -16.812  1.00 92.56           O  
ATOM   2406  N   VAL A 313       3.770   1.610 -15.102  1.00 90.75           N  
ATOM   2407  CA  VAL A 313       2.598   0.742 -15.156  1.00 90.75           C  
ATOM   2408  C   VAL A 313       1.495   1.301 -14.258  1.00 90.75           C  
ATOM   2409  CB  VAL A 313       2.941  -0.705 -14.742  1.00 90.75           C  
ATOM   2410  O   VAL A 313       0.377   1.545 -14.719  1.00 90.75           O  
ATOM   2411  CG1 VAL A 313       1.687  -1.575 -14.719  1.00 90.75           C  
ATOM   2412  CG2 VAL A 313       3.992  -1.295 -15.680  1.00 90.75           C  
ATOM   2413  N   ASN A 314       1.755   1.436 -12.977  1.00 89.38           N  
ATOM   2414  CA  ASN A 314       0.761   1.983 -12.055  1.00 89.38           C  
ATOM   2415  C   ASN A 314       1.418   2.748 -10.914  1.00 89.38           C  
ATOM   2416  CB  ASN A 314      -0.135   0.871 -11.508  1.00 89.38           C  
ATOM   2417  O   ASN A 314       2.408   2.287 -10.336  1.00 89.38           O  
ATOM   2418  CG  ASN A 314      -1.427   1.399 -10.914  1.00 89.38           C  
ATOM   2419  ND2 ASN A 314      -2.551   1.014 -11.508  1.00 89.38           N  
ATOM   2420  OD1 ASN A 314      -1.414   2.148  -9.938  1.00 89.38           O  
ATOM   2421  N   ARG A 315       0.775   3.844 -10.531  1.00 87.38           N  
ATOM   2422  CA  ARG A 315       1.283   4.664  -9.430  1.00 87.38           C  
ATOM   2423  C   ARG A 315       1.073   3.971  -8.094  1.00 87.38           C  
ATOM   2424  CB  ARG A 315       0.605   6.035  -9.430  1.00 87.38           C  
ATOM   2425  O   ARG A 315       1.850   4.172  -7.156  1.00 87.38           O  
ATOM   2426  CG  ARG A 315      -0.894   5.980  -9.180  1.00 87.38           C  
ATOM   2427  CD  ARG A 315      -1.520   7.367  -9.195  1.00 87.38           C  
ATOM   2428  NE  ARG A 315      -2.939   7.324  -8.859  1.00 87.38           N  
ATOM   2429  NH1 ARG A 315      -3.465   9.312  -9.914  1.00 87.38           N  
ATOM   2430  NH2 ARG A 315      -5.098   8.109  -8.852  1.00 87.38           N  
ATOM   2431  CZ  ARG A 315      -3.830   8.250  -9.211  1.00 87.38           C  
ATOM   2432  N   ILE A 316      -0.043   3.234  -8.000  1.00 87.06           N  
ATOM   2433  CA  ILE A 316      -0.376   2.502  -6.781  1.00 87.06           C  
ATOM   2434  C   ILE A 316       0.304   1.136  -6.801  1.00 87.06           C  
ATOM   2435  CB  ILE A 316      -1.904   2.340  -6.621  1.00 87.06           C  
ATOM   2436  O   ILE A 316      -0.001   0.295  -7.648  1.00 87.06           O  
ATOM   2437  CG1 ILE A 316      -2.592   3.709  -6.637  1.00 87.06           C  
ATOM   2438  CG2 ILE A 316      -2.232   1.577  -5.332  1.00 87.06           C  
ATOM   2439  CD1 ILE A 316      -4.113   3.639  -6.672  1.00 87.06           C  
ATOM   2440  N   THR A 317       1.260   0.938  -5.797  1.00 90.19           N  
ATOM   2441  CA  THR A 317       2.029  -0.301  -5.801  1.00 90.19           C  
ATOM   2442  C   THR A 317       2.113  -0.889  -4.395  1.00 90.19           C  
ATOM   2443  CB  THR A 317       3.451  -0.074  -6.352  1.00 90.19           C  
ATOM   2444  O   THR A 317       1.937  -0.175  -3.406  1.00 90.19           O  
ATOM   2445  CG2 THR A 317       3.408   0.515  -7.758  1.00 90.19           C  
ATOM   2446  OG1 THR A 317       4.152   0.829  -5.488  1.00 90.19           O  
ATOM   2447  N   TYR A 318       2.307  -2.209  -4.258  1.00 90.00           N  
ATOM   2448  CA  TYR A 318       2.537  -2.900  -2.996  1.00 90.00           C  
ATOM   2449  C   TYR A 318       3.809  -3.740  -3.059  1.00 90.00           C  
ATOM   2450  CB  TYR A 318       1.341  -3.789  -2.645  1.00 90.00           C  
ATOM   2451  O   TYR A 318       4.004  -4.512  -4.000  1.00 90.00           O  
ATOM   2452  CG  TYR A 318       1.512  -4.555  -1.354  1.00 90.00           C  
ATOM   2453  CD1 TYR A 318       1.939  -5.879  -1.357  1.00 90.00           C  
ATOM   2454  CD2 TYR A 318       1.245  -3.953  -0.128  1.00 90.00           C  
ATOM   2455  CE1 TYR A 318       2.098  -6.590  -0.171  1.00 90.00           C  
ATOM   2456  CE2 TYR A 318       1.398  -4.652   1.064  1.00 90.00           C  
ATOM   2457  OH  TYR A 318       1.978  -6.664   2.211  1.00 90.00           O  
ATOM   2458  CZ  TYR A 318       1.824  -5.965   1.033  1.00 90.00           C  
ATOM   2459  N   GLY A 319       4.680  -3.627  -2.025  1.00 89.44           N  
ATOM   2460  CA  GLY A 319       5.926  -4.375  -1.980  1.00 89.44           C  
ATOM   2461  C   GLY A 319       7.113  -3.590  -2.506  1.00 89.44           C  
ATOM   2462  O   GLY A 319       7.047  -2.365  -2.633  1.00 89.44           O  
ATOM   2463  N   ALA A 320       8.219  -4.219  -2.771  1.00 90.06           N  
ATOM   2464  CA  ALA A 320       9.438  -3.607  -3.299  1.00 90.06           C  
ATOM   2465  C   ALA A 320       9.320  -3.371  -4.805  1.00 90.06           C  
ATOM   2466  CB  ALA A 320      10.648  -4.480  -2.990  1.00 90.06           C  
ATOM   2467  O   ALA A 320       9.680  -4.238  -5.602  1.00 90.06           O  
ATOM   2468  N   CYS A 321       8.742  -2.178  -5.227  1.00 90.50           N  
ATOM   2469  CA  CYS A 321       8.477  -1.878  -6.625  1.00 90.50           C  
ATOM   2470  C   CYS A 321       9.422  -0.802  -7.145  1.00 90.50           C  
ATOM   2471  CB  CYS A 321       7.027  -1.428  -6.812  1.00 90.50           C  
ATOM   2472  O   CYS A 321       9.836   0.080  -6.391  1.00 90.50           O  
ATOM   2473  SG  CYS A 321       5.809  -2.623  -6.211  1.00 90.50           S  
ATOM   2474  N   PRO A 322       9.836  -0.986  -8.500  1.00 89.50           N  
ATOM   2475  CA  PRO A 322      10.555   0.123  -9.133  1.00 89.50           C  
ATOM   2476  C   PRO A 322       9.797   1.444  -9.039  1.00 89.50           C  
ATOM   2477  CB  PRO A 322      10.695  -0.332 -10.586  1.00 89.50           C  
ATOM   2478  O   PRO A 322       8.570   1.450  -8.969  1.00 89.50           O  
ATOM   2479  CG  PRO A 322      10.500  -1.813 -10.547  1.00 89.50           C  
ATOM   2480  CD  PRO A 322       9.586  -2.143  -9.398  1.00 89.50           C  
ATOM   2481  N   ARG A 323      10.484   2.473  -9.000  1.00 87.19           N  
ATOM   2482  CA  ARG A 323       9.875   3.781  -8.781  1.00 87.19           C  
ATOM   2483  C   ARG A 323       9.031   4.199  -9.984  1.00 87.19           C  
ATOM   2484  CB  ARG A 323      10.945   4.836  -8.508  1.00 87.19           C  
ATOM   2485  O   ARG A 323       9.445   4.023 -11.133  1.00 87.19           O  
ATOM   2486  CG  ARG A 323      11.625   4.680  -7.152  1.00 87.19           C  
ATOM   2487  CD  ARG A 323      10.719   5.105  -6.012  1.00 87.19           C  
ATOM   2488  NE  ARG A 323      11.414   5.070  -4.727  1.00 87.19           N  
ATOM   2489  NH1 ARG A 323       9.633   5.898  -3.508  1.00 87.19           N  
ATOM   2490  NH2 ARG A 323      11.602   5.375  -2.459  1.00 87.19           N  
ATOM   2491  CZ  ARG A 323      10.883   5.449  -3.566  1.00 87.19           C  
ATOM   2492  N   TYR A 324       7.934   4.742  -9.680  1.00 89.19           N  
ATOM   2493  CA  TYR A 324       7.023   5.180 -10.734  1.00 89.19           C  
ATOM   2494  C   TYR A 324       7.492   6.496 -11.344  1.00 89.19           C  
ATOM   2495  CB  TYR A 324       5.605   5.344 -10.180  1.00 89.19           C  
ATOM   2496  O   TYR A 324       7.844   7.434 -10.625  1.00 89.19           O  
ATOM   2497  CG  TYR A 324       4.605   5.828 -11.203  1.00 89.19           C  
ATOM   2498  CD1 TYR A 324       4.289   7.180 -11.305  1.00 89.19           C  
ATOM   2499  CD2 TYR A 324       3.977   4.938 -12.062  1.00 89.19           C  
ATOM   2500  CE1 TYR A 324       3.369   7.633 -12.250  1.00 89.19           C  
ATOM   2501  CE2 TYR A 324       3.055   5.379 -13.008  1.00 89.19           C  
ATOM   2502  OH  TYR A 324       1.846   7.168 -14.023  1.00 89.19           O  
ATOM   2503  CZ  TYR A 324       2.758   6.727 -13.094  1.00 89.19           C  
ATOM   2504  N   VAL A 325       7.547   6.598 -12.648  1.00 91.06           N  
ATOM   2505  CA  VAL A 325       7.863   7.805 -13.406  1.00 91.06           C  
ATOM   2506  C   VAL A 325       6.816   8.016 -14.500  1.00 91.06           C  
ATOM   2507  CB  VAL A 325       9.273   7.730 -14.031  1.00 91.06           C  
ATOM   2508  O   VAL A 325       6.309   7.051 -15.078  1.00 91.06           O  
ATOM   2509  CG1 VAL A 325      10.344   7.660 -12.945  1.00 91.06           C  
ATOM   2510  CG2 VAL A 325       9.383   6.527 -14.969  1.00 91.06           C  
ATOM   2511  N   LYS A 326       6.438   9.234 -14.688  1.00 89.12           N  
ATOM   2512  CA  LYS A 326       5.445   9.555 -15.711  1.00 89.12           C  
ATOM   2513  C   LYS A 326       6.074   9.570 -17.094  1.00 89.12           C  
ATOM   2514  CB  LYS A 326       4.785  10.898 -15.414  1.00 89.12           C  
ATOM   2515  O   LYS A 326       5.883  10.523 -17.859  1.00 89.12           O  
ATOM   2516  CG  LYS A 326       3.830  10.875 -14.227  1.00 89.12           C  
ATOM   2517  CD  LYS A 326       3.145  12.219 -14.031  1.00 89.12           C  
ATOM   2518  CE  LYS A 326       2.219  12.203 -12.828  1.00 89.12           C  
ATOM   2519  NZ  LYS A 326       1.517  13.508 -12.648  1.00 89.12           N  
ATOM   2520  N   GLN A 327       7.012   8.789 -17.328  1.00 88.75           N  
ATOM   2521  CA  GLN A 327       7.695   8.633 -18.609  1.00 88.75           C  
ATOM   2522  C   GLN A 327       7.566   7.199 -19.125  1.00 88.75           C  
ATOM   2523  CB  GLN A 327       9.172   9.016 -18.484  1.00 88.75           C  
ATOM   2524  O   GLN A 327       7.727   6.242 -18.359  1.00 88.75           O  
ATOM   2525  CG  GLN A 327       9.398  10.453 -18.047  1.00 88.75           C  
ATOM   2526  CD  GLN A 327       9.125  11.453 -19.156  1.00 88.75           C  
ATOM   2527  NE2 GLN A 327       8.914  12.711 -18.781  1.00 88.75           N  
ATOM   2528  OE1 GLN A 327       9.109  11.102 -20.328  1.00 88.75           O  
ATOM   2529  N   SER A 328       7.203   7.121 -20.359  1.00 88.19           N  
ATOM   2530  CA  SER A 328       7.020   5.805 -20.969  1.00 88.19           C  
ATOM   2531  C   SER A 328       8.352   5.195 -21.391  1.00 88.19           C  
ATOM   2532  CB  SER A 328       6.086   5.895 -22.172  1.00 88.19           C  
ATOM   2533  O   SER A 328       8.469   3.975 -21.500  1.00 88.19           O  
ATOM   2534  OG  SER A 328       6.586   6.820 -23.125  1.00 88.19           O  
ATOM   2535  N   THR A 329       9.398   6.109 -21.453  1.00 90.19           N  
ATOM   2536  CA  THR A 329      10.711   5.617 -21.859  1.00 90.19           C  
ATOM   2537  C   THR A 329      11.820   6.473 -21.250  1.00 90.19           C  
ATOM   2538  CB  THR A 329      10.844   5.598 -23.391  1.00 90.19           C  
ATOM   2539  O   THR A 329      11.727   7.699 -21.250  1.00 90.19           O  
ATOM   2540  CG2 THR A 329      10.703   6.996 -23.969  1.00 90.19           C  
ATOM   2541  OG1 THR A 329      12.133   5.074 -23.750  1.00 90.19           O  
ATOM   2542  N   LEU A 330      12.766   5.855 -20.703  1.00 91.00           N  
ATOM   2543  CA  LEU A 330      14.031   6.438 -20.266  1.00 91.00           C  
ATOM   2544  C   LEU A 330      15.211   5.570 -20.703  1.00 91.00           C  
ATOM   2545  CB  LEU A 330      14.047   6.605 -18.750  1.00 91.00           C  
ATOM   2546  O   LEU A 330      15.477   4.527 -20.109  1.00 91.00           O  
ATOM   2547  CG  LEU A 330      13.086   7.648 -18.172  1.00 91.00           C  
ATOM   2548  CD1 LEU A 330      13.086   7.578 -16.641  1.00 91.00           C  
ATOM   2549  CD2 LEU A 330      13.461   9.047 -18.641  1.00 91.00           C  
ATOM   2550  N   LYS A 331      15.883   6.039 -21.734  1.00 90.56           N  
ATOM   2551  CA  LYS A 331      16.953   5.238 -22.328  1.00 90.56           C  
ATOM   2552  C   LYS A 331      18.328   5.711 -21.844  1.00 90.56           C  
ATOM   2553  CB  LYS A 331      16.891   5.297 -23.859  1.00 90.56           C  
ATOM   2554  O   LYS A 331      18.641   6.902 -21.891  1.00 90.56           O  
ATOM   2555  CG  LYS A 331      15.664   4.633 -24.453  1.00 90.56           C  
ATOM   2556  CD  LYS A 331      15.688   4.684 -25.969  1.00 90.56           C  
ATOM   2557  CE  LYS A 331      14.445   4.035 -26.562  1.00 90.56           C  
ATOM   2558  NZ  LYS A 331      14.422   4.145 -28.062  1.00 90.56           N  
ATOM   2559  N   LEU A 332      19.047   4.836 -21.281  1.00 86.19           N  
ATOM   2560  CA  LEU A 332      20.406   5.113 -20.844  1.00 86.19           C  
ATOM   2561  C   LEU A 332      21.422   4.660 -21.875  1.00 86.19           C  
ATOM   2562  CB  LEU A 332      20.688   4.414 -19.500  1.00 86.19           C  
ATOM   2563  O   LEU A 332      21.438   3.498 -22.281  1.00 86.19           O  
ATOM   2564  CG  LEU A 332      22.078   4.625 -18.891  1.00 86.19           C  
ATOM   2565  CD1 LEU A 332      22.234   6.074 -18.438  1.00 86.19           C  
ATOM   2566  CD2 LEU A 332      22.297   3.666 -17.734  1.00 86.19           C  
ATOM   2567  N   ALA A 333      22.203   5.641 -22.328  1.00 79.44           N  
ATOM   2568  CA  ALA A 333      23.219   5.344 -23.344  1.00 79.44           C  
ATOM   2569  C   ALA A 333      24.297   4.414 -22.781  1.00 79.44           C  
ATOM   2570  CB  ALA A 333      23.844   6.633 -23.859  1.00 79.44           C  
ATOM   2571  O   ALA A 333      24.906   4.711 -21.766  1.00 79.44           O  
ATOM   2572  N   THR A 334      24.422   3.219 -23.281  1.00 70.94           N  
ATOM   2573  CA  THR A 334      25.438   2.256 -22.891  1.00 70.94           C  
ATOM   2574  C   THR A 334      26.500   2.125 -23.969  1.00 70.94           C  
ATOM   2575  CB  THR A 334      24.828   0.875 -22.594  1.00 70.94           C  
ATOM   2576  O   THR A 334      27.578   1.556 -23.734  1.00 70.94           O  
ATOM   2577  CG2 THR A 334      23.922   0.921 -21.375  1.00 70.94           C  
ATOM   2578  OG1 THR A 334      24.062   0.452 -23.734  1.00 70.94           O  
ATOM   2579  N   GLY A 335      26.141   2.773 -25.047  1.00 63.12           N  
ATOM   2580  CA  GLY A 335      27.016   2.766 -26.219  1.00 63.12           C  
ATOM   2581  C   GLY A 335      27.453   4.152 -26.641  1.00 63.12           C  
ATOM   2582  O   GLY A 335      27.156   5.141 -25.969  1.00 63.12           O  
ATOM   2583  N   MET A 336      28.281   4.348 -27.656  1.00 64.88           N  
ATOM   2584  CA  MET A 336      28.844   5.617 -28.109  1.00 64.88           C  
ATOM   2585  C   MET A 336      27.922   6.293 -29.125  1.00 64.88           C  
ATOM   2586  CB  MET A 336      30.234   5.398 -28.734  1.00 64.88           C  
ATOM   2587  O   MET A 336      26.984   5.676 -29.625  1.00 64.88           O  
ATOM   2588  CG  MET A 336      31.234   4.762 -27.781  1.00 64.88           C  
ATOM   2589  SD  MET A 336      32.906   4.570 -28.531  1.00 64.88           S  
ATOM   2590  CE  MET A 336      32.469   3.545 -29.969  1.00 64.88           C  
ATOM   2591  N   ARG A 337      28.281   7.438 -29.359  1.00 69.44           N  
ATOM   2592  CA  ARG A 337      27.562   8.195 -30.375  1.00 69.44           C  
ATOM   2593  C   ARG A 337      27.688   7.520 -31.734  1.00 69.44           C  
ATOM   2594  CB  ARG A 337      28.094   9.625 -30.453  1.00 69.44           C  
ATOM   2595  O   ARG A 337      28.766   7.074 -32.125  1.00 69.44           O  
ATOM   2596  CG  ARG A 337      27.250  10.547 -31.328  1.00 69.44           C  
ATOM   2597  CD  ARG A 337      27.719  11.992 -31.250  1.00 69.44           C  
ATOM   2598  NE  ARG A 337      26.953  12.867 -32.125  1.00 69.44           N  
ATOM   2599  NH1 ARG A 337      27.922  14.820 -31.375  1.00 69.44           N  
ATOM   2600  NH2 ARG A 337      26.297  14.891 -33.000  1.00 69.44           N  
ATOM   2601  CZ  ARG A 337      27.047  14.188 -32.156  1.00 69.44           C  
ATOM   2602  N   ASN A 338      26.469   7.309 -32.375  1.00 68.69           N  
ATOM   2603  CA  ASN A 338      26.422   6.648 -33.656  1.00 68.69           C  
ATOM   2604  C   ASN A 338      26.797   7.605 -34.781  1.00 68.69           C  
ATOM   2605  CB  ASN A 338      25.031   6.062 -33.906  1.00 68.69           C  
ATOM   2606  O   ASN A 338      26.141   8.617 -35.000  1.00 68.69           O  
ATOM   2607  CG  ASN A 338      25.000   5.102 -35.094  1.00 68.69           C  
ATOM   2608  ND2 ASN A 338      23.828   4.887 -35.656  1.00 68.69           N  
ATOM   2609  OD1 ASN A 338      26.031   4.551 -35.469  1.00 68.69           O  
ATOM   2610  N   VAL A 339      27.891   7.422 -35.438  1.00 61.47           N  
ATOM   2611  CA  VAL A 339      28.344   8.211 -36.562  1.00 61.47           C  
ATOM   2612  C   VAL A 339      28.312   7.352 -37.844  1.00 61.47           C  
ATOM   2613  CB  VAL A 339      29.750   8.773 -36.344  1.00 61.47           C  
ATOM   2614  O   VAL A 339      29.000   6.332 -37.906  1.00 61.47           O  
ATOM   2615  CG1 VAL A 339      30.188   9.656 -37.531  1.00 61.47           C  
ATOM   2616  CG2 VAL A 339      29.812   9.562 -35.031  1.00 61.47           C  
ATOM   2617  N   PRO A 340      27.250   7.488 -38.750  1.00 50.84           N  
ATOM   2618  CA  PRO A 340      27.062   6.613 -39.906  1.00 50.84           C  
ATOM   2619  C   PRO A 340      28.312   6.508 -40.781  1.00 50.84           C  
ATOM   2620  CB  PRO A 340      25.922   7.281 -40.688  1.00 50.84           C  
ATOM   2621  O   PRO A 340      28.984   7.508 -41.000  1.00 50.84           O  
ATOM   2622  CG  PRO A 340      25.656   8.555 -39.938  1.00 50.84           C  
ATOM   2623  CD  PRO A 340      26.562   8.609 -38.750  1.00 50.84           C  
ATOM   2624  N   GLU A 341      28.953   5.258 -41.031  1.00 43.72           N  
ATOM   2625  CA  GLU A 341      29.984   4.859 -41.969  1.00 43.72           C  
ATOM   2626  C   GLU A 341      29.391   4.531 -43.344  1.00 43.72           C  
ATOM   2627  CB  GLU A 341      30.766   3.654 -41.438  1.00 43.72           C  
ATOM   2628  O   GLU A 341      28.328   3.904 -43.438  1.00 43.72           O  
ATOM   2629  CG  GLU A 341      32.125   3.477 -42.094  1.00 43.72           C  
ATOM   2630  CD  GLU A 341      32.969   2.367 -41.469  1.00 43.72           C  
ATOM   2631  OE1 GLU A 341      34.062   2.086 -41.938  1.00 43.72           O  
ATOM   2632  OE2 GLU A 341      32.469   1.776 -40.469  1.00 43.72           O  
ATOM   2633  N   LYS A 342      29.531   5.348 -44.500  1.00 32.38           N  
ATOM   2634  CA  LYS A 342      29.281   5.027 -45.906  1.00 32.38           C  
ATOM   2635  C   LYS A 342      29.984   3.742 -46.312  1.00 32.38           C  
ATOM   2636  CB  LYS A 342      29.719   6.180 -46.812  1.00 32.38           C  
ATOM   2637  O   LYS A 342      31.203   3.625 -46.188  1.00 32.38           O  
ATOM   2638  CG  LYS A 342      28.609   7.176 -47.125  1.00 32.38           C  
ATOM   2639  CD  LYS A 342      29.078   8.242 -48.125  1.00 32.38           C  
ATOM   2640  CE  LYS A 342      27.984   9.273 -48.375  1.00 32.38           C  
ATOM   2641  NZ  LYS A 342      28.438  10.305 -49.375  1.00 32.38           N  
ATOM   2642  N   GLN A 343      29.469   2.371 -46.219  1.00 27.62           N  
ATOM   2643  CA  GLN A 343      29.141   1.045 -46.719  1.00 27.62           C  
ATOM   2644  C   GLN A 343      30.375   0.160 -46.812  1.00 27.62           C  
ATOM   2645  CB  GLN A 343      28.453   1.149 -48.094  1.00 27.62           C  
ATOM   2646  O   GLN A 343      31.422   0.601 -47.281  1.00 27.62           O  
ATOM   2647  CG  GLN A 343      26.938   1.112 -48.000  1.00 27.62           C  
ATOM   2648  CD  GLN A 343      26.297   0.992 -49.375  1.00 27.62           C  
ATOM   2649  NE2 GLN A 343      25.031   1.379 -49.469  1.00 27.62           N  
ATOM   2650  OE1 GLN A 343      26.922   0.556 -50.344  1.00 27.62           O  
ATOM   2651  N   THR A 344      30.328  -1.354 -46.375  1.00 26.36           N  
ATOM   2652  CA  THR A 344      29.984  -2.689 -46.875  1.00 26.36           C  
ATOM   2653  C   THR A 344      30.531  -3.758 -45.906  1.00 26.36           C  
ATOM   2654  CB  THR A 344      30.547  -2.930 -48.281  1.00 26.36           C  
ATOM   2655  O   THR A 344      31.719  -3.797 -45.625  1.00 26.36           O  
ATOM   2656  CG2 THR A 344      29.781  -2.104 -49.312  1.00 26.36           C  
ATOM   2657  OG1 THR A 344      31.922  -2.562 -48.312  1.00 26.36           O  
ATOM   2658  N   ARG A 345      29.688  -4.531 -45.188  1.00 27.44           N  
ATOM   2659  CA  ARG A 345      28.953  -5.789 -45.000  1.00 27.44           C  
ATOM   2660  C   ARG A 345      29.766  -6.785 -44.188  1.00 27.44           C  
ATOM   2661  CB  ARG A 345      28.594  -6.391 -46.375  1.00 27.44           C  
ATOM   2662  O   ARG A 345      30.953  -6.996 -44.469  1.00 27.44           O  
ATOM   2663  CG  ARG A 345      27.469  -5.676 -47.094  1.00 27.44           C  
ATOM   2664  CD  ARG A 345      26.969  -6.469 -48.281  1.00 27.44           C  
ATOM   2665  NE  ARG A 345      25.688  -5.949 -48.781  1.00 27.44           N  
ATOM   2666  NH1 ARG A 345      26.000  -6.672 -50.938  1.00 27.44           N  
ATOM   2667  NH2 ARG A 345      24.094  -5.547 -50.375  1.00 27.44           N  
ATOM   2668  CZ  ARG A 345      25.266  -6.059 -50.031  1.00 27.44           C  
ATOM   2669  N   GLY A 346      29.109  -7.473 -43.094  1.00 27.27           N  
ATOM   2670  CA  GLY A 346      28.547  -8.812 -43.062  1.00 27.27           C  
ATOM   2671  C   GLY A 346      28.516  -9.422 -41.688  1.00 27.27           C  
ATOM   2672  O   GLY A 346      29.359  -9.094 -40.844  1.00 27.27           O  
ATOM   2673  N   ILE A 347      27.375  -9.914 -41.250  1.00 30.50           N  
ATOM   2674  CA  ILE A 347      26.344 -10.656 -40.531  1.00 30.50           C  
ATOM   2675  C   ILE A 347      26.859 -12.039 -40.125  1.00 30.50           C  
ATOM   2676  CB  ILE A 347      25.062 -10.797 -41.375  1.00 30.50           C  
ATOM   2677  O   ILE A 347      26.469 -12.594 -39.094  1.00 30.50           O  
ATOM   2678  CG1 ILE A 347      24.203  -9.523 -41.281  1.00 30.50           C  
ATOM   2679  CG2 ILE A 347      24.250 -12.031 -40.969  1.00 30.50           C  
ATOM   2680  CD1 ILE A 347      23.047  -9.469 -42.281  1.00 30.50           C  
ATOM   2681  N   PHE A 348      28.234 -12.297 -39.938  1.00 27.22           N  
ATOM   2682  CA  PHE A 348      28.594 -13.609 -39.438  1.00 27.22           C  
ATOM   2683  C   PHE A 348      29.906 -13.539 -38.656  1.00 27.22           C  
ATOM   2684  CB  PHE A 348      28.719 -14.625 -40.562  1.00 27.22           C  
ATOM   2685  O   PHE A 348      30.328 -14.508 -38.031  1.00 27.22           O  
ATOM   2686  CG  PHE A 348      27.391 -15.180 -41.031  1.00 27.22           C  
ATOM   2687  CD1 PHE A 348      26.750 -16.172 -40.312  1.00 27.22           C  
ATOM   2688  CD2 PHE A 348      26.797 -14.695 -42.188  1.00 27.22           C  
ATOM   2689  CE1 PHE A 348      25.531 -16.688 -40.750  1.00 27.22           C  
ATOM   2690  CE2 PHE A 348      25.578 -15.195 -42.625  1.00 27.22           C  
ATOM   2691  CZ  PHE A 348      24.938 -16.203 -41.906  1.00 27.22           C  
ATOM   2692  N   GLY A 349      30.203 -12.375 -38.062  1.00 30.89           N  
ATOM   2693  CA  GLY A 349      31.281 -12.094 -37.125  1.00 30.89           C  
ATOM   2694  C   GLY A 349      30.766 -11.742 -35.750  1.00 30.89           C  
ATOM   2695  O   GLY A 349      31.469 -11.953 -34.750  1.00 30.89           O  
ATOM   2696  N   ALA A 350      29.469 -11.602 -35.531  1.00 29.16           N  
ATOM   2697  CA  ALA A 350      28.672 -11.250 -34.344  1.00 29.16           C  
ATOM   2698  C   ALA A 350      28.109 -12.492 -33.688  1.00 29.16           C  
ATOM   2699  CB  ALA A 350      27.531 -10.297 -34.750  1.00 29.16           C  
ATOM   2700  O   ALA A 350      27.984 -12.547 -32.438  1.00 29.16           O  
ATOM   2701  N   ILE A 351      28.391 -13.734 -34.281  1.00 30.75           N  
ATOM   2702  CA  ILE A 351      27.766 -14.945 -33.750  1.00 30.75           C  
ATOM   2703  C   ILE A 351      28.844 -15.984 -33.469  1.00 30.75           C  
ATOM   2704  CB  ILE A 351      26.734 -15.523 -34.750  1.00 30.75           C  
ATOM   2705  O   ILE A 351      28.766 -16.703 -32.469  1.00 30.75           O  
ATOM   2706  CG1 ILE A 351      25.594 -14.523 -34.969  1.00 30.75           C  
ATOM   2707  CG2 ILE A 351      26.188 -16.859 -34.250  1.00 30.75           C  
ATOM   2708  CD1 ILE A 351      24.609 -14.938 -36.062  1.00 30.75           C  
ATOM   2709  N   ALA A 352      30.125 -15.688 -33.562  1.00 28.92           N  
ATOM   2710  CA  ALA A 352      31.188 -16.641 -33.219  1.00 28.92           C  
ATOM   2711  C   ALA A 352      32.094 -16.062 -32.125  1.00 28.92           C  
ATOM   2712  CB  ALA A 352      32.000 -17.000 -34.438  1.00 28.92           C  
ATOM   2713  O   ALA A 352      32.625 -16.797 -31.297  1.00 28.92           O  
ATOM   2714  N   GLY A 353      31.844 -14.875 -31.484  1.00 29.55           N  
ATOM   2715  CA  GLY A 353      32.438 -14.094 -30.406  1.00 29.55           C  
ATOM   2716  C   GLY A 353      31.656 -14.156 -29.109  1.00 29.55           C  
ATOM   2717  O   GLY A 353      32.219 -14.086 -28.031  1.00 29.55           O  
ATOM   2718  N   PHE A 354      30.562 -14.609 -29.094  1.00 28.00           N  
ATOM   2719  CA  PHE A 354      29.578 -14.883 -28.047  1.00 28.00           C  
ATOM   2720  C   PHE A 354      29.719 -16.312 -27.531  1.00 28.00           C  
ATOM   2721  CB  PHE A 354      28.156 -14.641 -28.562  1.00 28.00           C  
ATOM   2722  O   PHE A 354      29.562 -16.562 -26.344  1.00 28.00           O  
ATOM   2723  CG  PHE A 354      27.203 -14.156 -27.516  1.00 28.00           C  
ATOM   2724  CD1 PHE A 354      26.391 -15.055 -26.828  1.00 28.00           C  
ATOM   2725  CD2 PHE A 354      27.109 -12.805 -27.203  1.00 28.00           C  
ATOM   2726  CE1 PHE A 354      25.516 -14.609 -25.844  1.00 28.00           C  
ATOM   2727  CE2 PHE A 354      26.234 -12.352 -26.234  1.00 28.00           C  
ATOM   2728  CZ  PHE A 354      25.422 -13.258 -25.547  1.00 28.00           C  
ATOM   2729  N   ILE A 355      30.531 -17.109 -28.172  1.00 31.92           N  
ATOM   2730  CA  ILE A 355      30.547 -18.516 -27.812  1.00 31.92           C  
ATOM   2731  C   ILE A 355      31.922 -18.891 -27.250  1.00 31.92           C  
ATOM   2732  CB  ILE A 355      30.188 -19.438 -29.000  1.00 31.92           C  
ATOM   2733  O   ILE A 355      32.031 -19.703 -26.328  1.00 31.92           O  
ATOM   2734  CG1 ILE A 355      28.781 -19.141 -29.500  1.00 31.92           C  
ATOM   2735  CG2 ILE A 355      30.344 -20.906 -28.625  1.00 31.92           C  
ATOM   2736  CD1 ILE A 355      28.375 -19.938 -30.734  1.00 31.92           C  
ATOM   2737  N   GLU A 356      32.875 -17.922 -27.016  1.00 29.62           N  
ATOM   2738  CA  GLU A 356      34.156 -18.406 -26.500  1.00 29.62           C  
ATOM   2739  C   GLU A 356      34.688 -17.484 -25.406  1.00 29.62           C  
ATOM   2740  CB  GLU A 356      35.156 -18.516 -27.625  1.00 29.62           C  
ATOM   2741  O   GLU A 356      35.312 -17.953 -24.469  1.00 29.62           O  
ATOM   2742  CG  GLU A 356      35.125 -19.859 -28.344  1.00 29.62           C  
ATOM   2743  CD  GLU A 356      36.125 -19.953 -29.500  1.00 29.62           C  
ATOM   2744  OE1 GLU A 356      36.188 -21.016 -30.172  1.00 29.62           O  
ATOM   2745  OE2 GLU A 356      36.875 -18.969 -29.719  1.00 29.62           O  
ATOM   2746  N   ASN A 357      33.875 -16.312 -24.812  1.00 27.22           N  
ATOM   2747  CA  ASN A 357      34.500 -15.688 -23.641  1.00 27.22           C  
ATOM   2748  C   ASN A 357      33.594 -14.617 -23.047  1.00 27.22           C  
ATOM   2749  CB  ASN A 357      35.844 -15.102 -23.984  1.00 27.22           C  
ATOM   2750  O   ASN A 357      34.031 -13.766 -22.281  1.00 27.22           O  
ATOM   2751  CG  ASN A 357      36.906 -16.156 -24.266  1.00 27.22           C  
ATOM   2752  ND2 ASN A 357      37.875 -15.836 -25.109  1.00 27.22           N  
ATOM   2753  OD1 ASN A 357      36.844 -17.266 -23.719  1.00 27.22           O  
ATOM   2754  N   GLY A 358      32.344 -14.656 -23.094  1.00 34.69           N  
ATOM   2755  CA  GLY A 358      31.391 -13.828 -22.375  1.00 34.69           C  
ATOM   2756  C   GLY A 358      31.797 -12.375 -22.297  1.00 34.69           C  
ATOM   2757  O   GLY A 358      32.656 -11.914 -23.047  1.00 34.69           O  
ATOM   2758  N   TRP A 359      31.375 -11.242 -21.438  1.00 31.64           N  
ATOM   2759  CA  TRP A 359      31.234  -9.812 -21.172  1.00 31.64           C  
ATOM   2760  C   TRP A 359      32.594  -9.125 -21.203  1.00 31.64           C  
ATOM   2761  CB  TRP A 359      30.578  -9.578 -19.812  1.00 31.64           C  
ATOM   2762  O   TRP A 359      32.719  -7.953 -21.562  1.00 31.64           O  
ATOM   2763  CG  TRP A 359      29.172  -9.047 -19.906  1.00 31.64           C  
ATOM   2764  CD1 TRP A 359      28.016  -9.742 -19.719  1.00 31.64           C  
ATOM   2765  CD2 TRP A 359      28.781  -7.707 -20.219  1.00 31.64           C  
ATOM   2766  CE2 TRP A 359      27.375  -7.660 -20.203  1.00 31.64           C  
ATOM   2767  CE3 TRP A 359      29.500  -6.539 -20.516  1.00 31.64           C  
ATOM   2768  NE1 TRP A 359      26.922  -8.914 -19.891  1.00 31.64           N  
ATOM   2769  CH2 TRP A 359      27.391  -5.359 -20.766  1.00 31.64           C  
ATOM   2770  CZ2 TRP A 359      26.672  -6.488 -20.469  1.00 31.64           C  
ATOM   2771  CZ3 TRP A 359      28.797  -5.371 -20.781  1.00 31.64           C  
ATOM   2772  N   GLU A 360      33.750  -9.812 -21.172  1.00 29.95           N  
ATOM   2773  CA  GLU A 360      35.125  -9.422 -21.453  1.00 29.95           C  
ATOM   2774  C   GLU A 360      35.469  -9.633 -22.922  1.00 29.95           C  
ATOM   2775  CB  GLU A 360      36.094 -10.211 -20.562  1.00 29.95           C  
ATOM   2776  O   GLU A 360      36.250  -8.875 -23.500  1.00 29.95           O  
ATOM   2777  CG  GLU A 360      36.344  -9.555 -19.219  1.00 29.95           C  
ATOM   2778  CD  GLU A 360      37.406 -10.289 -18.391  1.00 29.95           C  
ATOM   2779  OE1 GLU A 360      37.719  -9.812 -17.281  1.00 29.95           O  
ATOM   2780  OE2 GLU A 360      37.875 -11.344 -18.859  1.00 29.95           O  
ATOM   2781  N   GLY A 361      34.625 -10.250 -23.797  1.00 33.38           N  
ATOM   2782  CA  GLY A 361      34.531 -10.516 -25.219  1.00 33.38           C  
ATOM   2783  C   GLY A 361      33.594  -9.570 -25.938  1.00 33.38           C  
ATOM   2784  O   GLY A 361      33.812  -9.242 -27.109  1.00 33.38           O  
ATOM   2785  N   MET A 362      32.906  -8.617 -25.234  1.00 36.72           N  
ATOM   2786  CA  MET A 362      31.906  -7.641 -25.688  1.00 36.72           C  
ATOM   2787  C   MET A 362      32.406  -6.219 -25.484  1.00 36.72           C  
ATOM   2788  CB  MET A 362      30.578  -7.832 -24.938  1.00 36.72           C  
ATOM   2789  O   MET A 362      32.219  -5.352 -26.328  1.00 36.72           O  
ATOM   2790  CG  MET A 362      29.469  -6.914 -25.422  1.00 36.72           C  
ATOM   2791  SD  MET A 362      27.922  -7.109 -24.469  1.00 36.72           S  
ATOM   2792  CE  MET A 362      28.391  -6.250 -22.938  1.00 36.72           C  
ATOM   2793  N   VAL A 363      33.406  -5.844 -24.625  1.00 31.92           N  
ATOM   2794  CA  VAL A 363      34.062  -4.574 -24.344  1.00 31.92           C  
ATOM   2795  C   VAL A 363      35.344  -4.461 -25.156  1.00 31.92           C  
ATOM   2796  CB  VAL A 363      34.375  -4.426 -22.828  1.00 31.92           C  
ATOM   2797  O   VAL A 363      35.688  -3.389 -25.656  1.00 31.92           O  
ATOM   2798  CG1 VAL A 363      35.094  -3.115 -22.547  1.00 31.92           C  
ATOM   2799  CG2 VAL A 363      33.094  -4.508 -22.016  1.00 31.92           C  
ATOM   2800  N   ASP A 364      35.938  -5.492 -25.641  1.00 31.48           N  
ATOM   2801  CA  ASP A 364      37.031  -5.707 -26.609  1.00 31.48           C  
ATOM   2802  C   ASP A 364      36.469  -5.789 -28.031  1.00 31.48           C  
ATOM   2803  CB  ASP A 364      37.812  -6.977 -26.266  1.00 31.48           C  
ATOM   2804  O   ASP A 364      37.156  -5.426 -28.984  1.00 31.48           O  
ATOM   2805  CG  ASP A 364      38.844  -6.758 -25.188  1.00 31.48           C  
ATOM   2806  OD1 ASP A 364      39.188  -5.590 -24.891  1.00 31.48           O  
ATOM   2807  OD2 ASP A 364      39.344  -7.762 -24.641  1.00 31.48           O  
ATOM   2808  N   GLY A 365      35.188  -5.836 -28.156  1.00 32.84           N  
ATOM   2809  CA  GLY A 365      34.250  -5.746 -29.281  1.00 32.84           C  
ATOM   2810  C   GLY A 365      33.594  -4.387 -29.391  1.00 32.84           C  
ATOM   2811  O   GLY A 365      33.250  -3.959 -30.500  1.00 32.84           O  
ATOM   2812  N   TRP A 366      33.688  -3.459 -28.375  1.00 32.22           N  
ATOM   2813  CA  TRP A 366      33.062  -2.154 -28.219  1.00 32.22           C  
ATOM   2814  C   TRP A 366      34.062  -1.031 -28.391  1.00 32.22           C  
ATOM   2815  CB  TRP A 366      32.375  -2.043 -26.844  1.00 32.22           C  
ATOM   2816  O   TRP A 366      33.750   0.011 -28.969  1.00 32.22           O  
ATOM   2817  CG  TRP A 366      31.281  -1.030 -26.781  1.00 32.22           C  
ATOM   2818  CD1 TRP A 366      31.406   0.330 -26.812  1.00 32.22           C  
ATOM   2819  CD2 TRP A 366      29.875  -1.302 -26.672  1.00 32.22           C  
ATOM   2820  CE2 TRP A 366      29.219  -0.056 -26.641  1.00 32.22           C  
ATOM   2821  CE3 TRP A 366      29.125  -2.479 -26.609  1.00 32.22           C  
ATOM   2822  NE1 TRP A 366      30.172   0.923 -26.734  1.00 32.22           N  
ATOM   2823  CH2 TRP A 366      27.109  -1.119 -26.484  1.00 32.22           C  
ATOM   2824  CZ2 TRP A 366      27.828   0.047 -26.547  1.00 32.22           C  
ATOM   2825  CZ3 TRP A 366      27.734  -2.373 -26.516  1.00 32.22           C  
ATOM   2826  N   TYR A 367      35.469  -1.251 -28.594  1.00 31.53           N  
ATOM   2827  CA  TYR A 367      36.531  -0.264 -28.844  1.00 31.53           C  
ATOM   2828  C   TYR A 367      37.625  -0.835 -29.734  1.00 31.53           C  
ATOM   2829  CB  TYR A 367      37.125   0.212 -27.516  1.00 31.53           C  
ATOM   2830  O   TYR A 367      38.750  -0.383 -29.703  1.00 31.53           O  
ATOM   2831  CG  TYR A 367      36.188   1.046 -26.688  1.00 31.53           C  
ATOM   2832  CD1 TYR A 367      35.906   2.363 -27.031  1.00 31.53           C  
ATOM   2833  CD2 TYR A 367      35.594   0.521 -25.547  1.00 31.53           C  
ATOM   2834  CE1 TYR A 367      35.031   3.137 -26.266  1.00 31.53           C  
ATOM   2835  CE2 TYR A 367      34.719   1.284 -24.766  1.00 31.53           C  
ATOM   2836  OH  TYR A 367      33.594   3.352 -24.375  1.00 31.53           O  
ATOM   2837  CZ  TYR A 367      34.469   2.590 -25.141  1.00 31.53           C  
ATOM   2838  N   GLY A 368      37.281  -1.566 -30.891  1.00 29.94           N  
ATOM   2839  CA  GLY A 368      38.219  -2.357 -31.656  1.00 29.94           C  
ATOM   2840  C   GLY A 368      38.812  -1.612 -32.844  1.00 29.94           C  
ATOM   2841  O   GLY A 368      38.156  -0.744 -33.406  1.00 29.94           O  
ATOM   2842  N   PHE A 369      40.156  -1.407 -32.781  1.00 32.56           N  
ATOM   2843  CA  PHE A 369      41.125  -1.299 -33.875  1.00 32.56           C  
ATOM   2844  C   PHE A 369      40.750  -2.268 -35.000  1.00 32.56           C  
ATOM   2845  CB  PHE A 369      42.531  -1.568 -33.344  1.00 32.56           C  
ATOM   2846  O   PHE A 369      40.469  -3.441 -34.750  1.00 32.56           O  
ATOM   2847  CG  PHE A 369      43.094  -0.471 -32.500  1.00 32.56           C  
ATOM   2848  CD1 PHE A 369      43.594   0.687 -33.062  1.00 32.56           C  
ATOM   2849  CD2 PHE A 369      43.094  -0.597 -31.109  1.00 32.56           C  
ATOM   2850  CE1 PHE A 369      44.125   1.704 -32.250  1.00 32.56           C  
ATOM   2851  CE2 PHE A 369      43.594   0.415 -30.297  1.00 32.56           C  
ATOM   2852  CZ  PHE A 369      44.125   1.564 -30.875  1.00 32.56           C  
ATOM   2853  N   ARG A 370      40.094  -1.693 -35.969  1.00 39.25           N  
ATOM   2854  CA  ARG A 370      39.938  -2.566 -37.125  1.00 39.25           C  
ATOM   2855  C   ARG A 370      41.094  -2.379 -38.094  1.00 39.25           C  
ATOM   2856  CB  ARG A 370      38.625  -2.301 -37.844  1.00 39.25           C  
ATOM   2857  O   ARG A 370      41.531  -1.250 -38.344  1.00 39.25           O  
ATOM   2858  CG  ARG A 370      37.625  -3.457 -37.750  1.00 39.25           C  
ATOM   2859  CD  ARG A 370      36.344  -3.170 -38.562  1.00 39.25           C  
ATOM   2860  NE  ARG A 370      35.688  -4.402 -38.938  1.00 39.25           N  
ATOM   2861  NH1 ARG A 370      34.219  -3.371 -40.438  1.00 39.25           N  
ATOM   2862  NH2 ARG A 370      34.156  -5.641 -40.125  1.00 39.25           N  
ATOM   2863  CZ  ARG A 370      34.688  -4.469 -39.844  1.00 39.25           C  
ATOM   2864  N   HIS A 371      41.938  -3.482 -38.156  1.00 36.38           N  
ATOM   2865  CA  HIS A 371      42.938  -3.359 -39.219  1.00 36.38           C  
ATOM   2866  C   HIS A 371      42.719  -4.426 -40.312  1.00 36.38           C  
ATOM   2867  CB  HIS A 371      44.344  -3.459 -38.656  1.00 36.38           C  
ATOM   2868  O   HIS A 371      42.156  -5.488 -40.031  1.00 36.38           O  
ATOM   2869  CG  HIS A 371      44.719  -4.836 -38.188  1.00 36.38           C  
ATOM   2870  CD2 HIS A 371      45.531  -5.770 -38.719  1.00 36.38           C  
ATOM   2871  ND1 HIS A 371      44.219  -5.387 -37.031  1.00 36.38           N  
ATOM   2872  CE1 HIS A 371      44.719  -6.605 -36.875  1.00 36.38           C  
ATOM   2873  NE2 HIS A 371      45.500  -6.859 -37.906  1.00 36.38           N  
ATOM   2874  N   GLN A 372      42.500  -4.023 -41.469  1.00 42.59           N  
ATOM   2875  CA  GLN A 372      42.531  -4.918 -42.625  1.00 42.59           C  
ATOM   2876  C   GLN A 372      43.906  -4.988 -43.250  1.00 42.59           C  
ATOM   2877  CB  GLN A 372      41.500  -4.461 -43.688  1.00 42.59           C  
ATOM   2878  O   GLN A 372      44.500  -3.959 -43.562  1.00 42.59           O  
ATOM   2879  CG  GLN A 372      40.188  -5.191 -43.594  1.00 42.59           C  
ATOM   2880  CD  GLN A 372      39.125  -4.629 -44.562  1.00 42.59           C  
ATOM   2881  NE2 GLN A 372      37.969  -5.277 -44.625  1.00 42.59           N  
ATOM   2882  OE1 GLN A 372      39.375  -3.615 -45.219  1.00 42.59           O  
ATOM   2883  N   ASN A 373      44.688  -6.305 -43.031  1.00 41.12           N  
ATOM   2884  CA  ASN A 373      46.000  -6.500 -43.656  1.00 41.12           C  
ATOM   2885  C   ASN A 373      45.969  -7.703 -44.594  1.00 41.12           C  
ATOM   2886  CB  ASN A 373      47.094  -6.668 -42.625  1.00 41.12           C  
ATOM   2887  O   ASN A 373      44.938  -8.312 -44.812  1.00 41.12           O  
ATOM   2888  CG  ASN A 373      46.844  -7.840 -41.688  1.00 41.12           C  
ATOM   2889  ND2 ASN A 373      47.656  -7.945 -40.625  1.00 41.12           N  
ATOM   2890  OD1 ASN A 373      45.938  -8.641 -41.906  1.00 41.12           O  
ATOM   2891  N   SER A 374      46.906  -7.957 -45.531  1.00 38.78           N  
ATOM   2892  CA  SER A 374      47.094  -9.031 -46.500  1.00 38.78           C  
ATOM   2893  C   SER A 374      46.969 -10.398 -45.844  1.00 38.78           C  
ATOM   2894  CB  SER A 374      48.469  -8.898 -47.188  1.00 38.78           C  
ATOM   2895  O   SER A 374      46.688 -11.391 -46.531  1.00 38.78           O  
ATOM   2896  OG  SER A 374      49.500  -9.000 -46.250  1.00 38.78           O  
ATOM   2897  N   GLU A 375      46.844 -10.562 -44.406  1.00 32.91           N  
ATOM   2898  CA  GLU A 375      46.875 -11.805 -43.656  1.00 32.91           C  
ATOM   2899  C   GLU A 375      45.531 -12.031 -42.906  1.00 32.91           C  
ATOM   2900  CB  GLU A 375      48.031 -11.805 -42.656  1.00 32.91           C  
ATOM   2901  O   GLU A 375      45.344 -13.086 -42.312  1.00 32.91           O  
ATOM   2902  CG  GLU A 375      49.406 -11.828 -43.312  1.00 32.91           C  
ATOM   2903  CD  GLU A 375      50.500 -12.289 -42.375  1.00 32.91           C  
ATOM   2904  OE1 GLU A 375      51.656 -12.516 -42.844  1.00 32.91           O  
ATOM   2905  OE2 GLU A 375      50.250 -12.422 -41.156  1.00 32.91           O  
ATOM   2906  N   GLY A 376      44.500 -11.102 -43.125  1.00 35.91           N  
ATOM   2907  CA  GLY A 376      43.188 -11.344 -42.500  1.00 35.91           C  
ATOM   2908  C   GLY A 376      42.781 -10.234 -41.562  1.00 35.91           C  
ATOM   2909  O   GLY A 376      43.438  -9.188 -41.500  1.00 35.91           O  
ATOM   2910  N   ARG A 377      41.375 -10.094 -41.062  1.00 38.66           N  
ATOM   2911  CA  ARG A 377      40.688  -9.141 -40.219  1.00 38.66           C  
ATOM   2912  C   ARG A 377      40.750  -9.547 -38.750  1.00 38.66           C  
ATOM   2913  CB  ARG A 377      39.219  -9.008 -40.688  1.00 38.66           C  
ATOM   2914  O   ARG A 377      40.594 -10.734 -38.438  1.00 38.66           O  
ATOM   2915  CG  ARG A 377      39.031  -8.164 -41.938  1.00 38.66           C  
ATOM   2916  CD  ARG A 377      37.562  -7.883 -42.219  1.00 38.66           C  
ATOM   2917  NE  ARG A 377      37.375  -7.039 -43.375  1.00 38.66           N  
ATOM   2918  NH1 ARG A 377      35.094  -7.172 -43.406  1.00 38.66           N  
ATOM   2919  NH2 ARG A 377      36.156  -5.945 -45.000  1.00 38.66           N  
ATOM   2920  CZ  ARG A 377      36.219  -6.723 -43.906  1.00 38.66           C  
ATOM   2921  N   GLY A 378      41.500  -8.844 -37.781  1.00 34.16           N  
ATOM   2922  CA  GLY A 378      41.531  -9.172 -36.375  1.00 34.16           C  
ATOM   2923  C   GLY A 378      41.094  -8.023 -35.469  1.00 34.16           C  
ATOM   2924  O   GLY A 378      41.188  -6.855 -35.875  1.00 34.16           O  
ATOM   2925  N   GLN A 379      40.094  -8.312 -34.312  1.00 35.66           N  
ATOM   2926  CA  GLN A 379      39.500  -7.379 -33.344  1.00 35.66           C  
ATOM   2927  C   GLN A 379      39.781  -7.812 -31.906  1.00 35.66           C  
ATOM   2928  CB  GLN A 379      37.969  -7.266 -33.562  1.00 35.66           C  
ATOM   2929  O   GLN A 379      39.719  -9.000 -31.594  1.00 35.66           O  
ATOM   2930  CG  GLN A 379      37.500  -5.844 -33.844  1.00 35.66           C  
ATOM   2931  CD  GLN A 379      36.125  -5.797 -34.469  1.00 35.66           C  
ATOM   2932  NE2 GLN A 379      35.750  -4.637 -35.000  1.00 35.66           N  
ATOM   2933  OE1 GLN A 379      35.406  -6.793 -34.469  1.00 35.66           O  
ATOM   2934  N   ALA A 380      40.281  -7.020 -30.969  1.00 30.16           N  
ATOM   2935  CA  ALA A 380      40.500  -7.336 -29.562  1.00 30.16           C  
ATOM   2936  C   ALA A 380      39.375  -6.750 -28.703  1.00 30.16           C  
ATOM   2937  CB  ALA A 380      41.844  -6.816 -29.094  1.00 30.16           C  
ATOM   2938  O   ALA A 380      38.938  -5.625 -28.938  1.00 30.16           O  
ATOM   2939  N   ALA A 381      38.344  -7.789 -27.609  1.00 31.50           N  
ATOM   2940  CA  ALA A 381      38.188  -7.254 -26.250  1.00 31.50           C  
ATOM   2941  C   ALA A 381      37.250  -8.125 -25.406  1.00 31.50           C  
ATOM   2942  CB  ALA A 381      37.656  -5.820 -26.297  1.00 31.50           C  
ATOM   2943  O   ALA A 381      36.312  -8.703 -25.922  1.00 31.50           O  
ATOM   2944  N   ASP A 382      37.188  -8.039 -23.703  1.00 30.27           N  
ATOM   2945  CA  ASP A 382      37.062  -8.367 -22.297  1.00 30.27           C  
ATOM   2946  C   ASP A 382      35.750  -7.875 -21.719  1.00 30.27           C  
ATOM   2947  CB  ASP A 382      38.250  -7.781 -21.500  1.00 30.27           C  
ATOM   2948  O   ASP A 382      35.531  -6.664 -21.609  1.00 30.27           O  
ATOM   2949  CG  ASP A 382      38.156  -8.055 -20.016  1.00 30.27           C  
ATOM   2950  OD1 ASP A 382      37.469  -9.023 -19.609  1.00 30.27           O  
ATOM   2951  OD2 ASP A 382      38.781  -7.293 -19.234  1.00 30.27           O  
ATOM   2952  N   LEU A 383      34.438  -8.523 -21.578  1.00 32.19           N  
ATOM   2953  CA  LEU A 383      33.062  -8.750 -21.188  1.00 32.19           C  
ATOM   2954  C   LEU A 383      32.875  -8.586 -19.688  1.00 32.19           C  
ATOM   2955  CB  LEU A 383      32.594 -10.148 -21.625  1.00 32.19           C  
ATOM   2956  O   LEU A 383      31.859  -8.031 -19.234  1.00 32.19           O  
ATOM   2957  CG  LEU A 383      31.094 -10.422 -21.562  1.00 32.19           C  
ATOM   2958  CD1 LEU A 383      30.469 -10.219 -22.938  1.00 32.19           C  
ATOM   2959  CD2 LEU A 383      30.828 -11.836 -21.047  1.00 32.19           C  
ATOM   2960  N   LYS A 384      33.688  -8.383 -18.625  1.00 36.06           N  
ATOM   2961  CA  LYS A 384      33.594  -8.352 -17.172  1.00 36.06           C  
ATOM   2962  C   LYS A 384      33.812  -6.941 -16.641  1.00 36.06           C  
ATOM   2963  CB  LYS A 384      34.594  -9.312 -16.531  1.00 36.06           C  
ATOM   2964  O   LYS A 384      33.125  -6.508 -15.711  1.00 36.06           O  
ATOM   2965  CG  LYS A 384      34.219  -9.773 -15.133  1.00 36.06           C  
ATOM   2966  CD  LYS A 384      35.219 -10.812 -14.609  1.00 36.06           C  
ATOM   2967  CE  LYS A 384      34.875 -11.227 -13.180  1.00 36.06           C  
ATOM   2968  NZ  LYS A 384      35.812 -12.273 -12.672  1.00 36.06           N  
ATOM   2969  N   SER A 385      34.281  -6.031 -17.266  1.00 34.75           N  
ATOM   2970  CA  SER A 385      34.594  -4.656 -16.875  1.00 34.75           C  
ATOM   2971  C   SER A 385      33.500  -3.699 -17.312  1.00 34.75           C  
ATOM   2972  CB  SER A 385      35.938  -4.219 -17.469  1.00 34.75           C  
ATOM   2973  O   SER A 385      33.156  -2.758 -16.594  1.00 34.75           O  
ATOM   2974  OG  SER A 385      36.219  -2.871 -17.125  1.00 34.75           O  
ATOM   2975  N   THR A 386      32.719  -4.051 -18.328  1.00 33.75           N  
ATOM   2976  CA  THR A 386      31.562  -3.342 -18.891  1.00 33.75           C  
ATOM   2977  C   THR A 386      30.312  -3.643 -18.078  1.00 33.75           C  
ATOM   2978  CB  THR A 386      31.328  -3.719 -20.359  1.00 33.75           C  
ATOM   2979  O   THR A 386      29.516  -2.740 -17.797  1.00 33.75           O  
ATOM   2980  CG2 THR A 386      30.266  -2.836 -21.000  1.00 33.75           C  
ATOM   2981  OG1 THR A 386      32.562  -3.561 -21.094  1.00 33.75           O  
ATOM   2982  N   GLN A 387      30.141  -4.750 -17.516  1.00 35.38           N  
ATOM   2983  CA  GLN A 387      29.047  -5.102 -16.625  1.00 35.38           C  
ATOM   2984  C   GLN A 387      29.281  -4.555 -15.219  1.00 35.38           C  
ATOM   2985  CB  GLN A 387      28.859  -6.621 -16.562  1.00 35.38           C  
ATOM   2986  O   GLN A 387      28.344  -4.121 -14.547  1.00 35.38           O  
ATOM   2987  CG  GLN A 387      27.531  -7.059 -15.961  1.00 35.38           C  
ATOM   2988  CD  GLN A 387      26.328  -6.574 -16.766  1.00 35.38           C  
ATOM   2989  NE2 GLN A 387      25.281  -6.164 -16.062  1.00 35.38           N  
ATOM   2990  OE1 GLN A 387      26.359  -6.566 -18.000  1.00 35.38           O  
ATOM   2991  N   ALA A 388      30.484  -4.371 -14.812  1.00 38.81           N  
ATOM   2992  CA  ALA A 388      30.906  -3.762 -13.547  1.00 38.81           C  
ATOM   2993  C   ALA A 388      30.734  -2.244 -13.594  1.00 38.81           C  
ATOM   2994  CB  ALA A 388      32.344  -4.125 -13.227  1.00 38.81           C  
ATOM   2995  O   ALA A 388      30.328  -1.630 -12.609  1.00 38.81           O  
ATOM   2996  N   ALA A 389      30.938  -1.598 -14.711  1.00 36.69           N  
ATOM   2997  CA  ALA A 389      30.719  -0.173 -14.945  1.00 36.69           C  
ATOM   2998  C   ALA A 389      29.234   0.139 -15.078  1.00 36.69           C  
ATOM   2999  CB  ALA A 389      31.469   0.281 -16.188  1.00 36.69           C  
ATOM   3000  O   ALA A 389      28.750   1.151 -14.562  1.00 36.69           O  
ATOM   3001  N   ILE A 390      28.453  -0.819 -15.672  1.00 40.97           N  
ATOM   3002  CA  ILE A 390      27.000  -0.768 -15.781  1.00 40.97           C  
ATOM   3003  C   ILE A 390      26.359  -0.960 -14.406  1.00 40.97           C  
ATOM   3004  CB  ILE A 390      26.469  -1.833 -16.766  1.00 40.97           C  
ATOM   3005  O   ILE A 390      25.422  -0.249 -14.047  1.00 40.97           O  
ATOM   3006  CG1 ILE A 390      26.922  -1.516 -18.203  1.00 40.97           C  
ATOM   3007  CG2 ILE A 390      24.938  -1.929 -16.703  1.00 40.97           C  
ATOM   3008  CD1 ILE A 390      26.594  -2.602 -19.219  1.00 40.97           C  
ATOM   3009  N   ASP A 391      26.828  -1.827 -13.641  1.00 42.31           N  
ATOM   3010  CA  ASP A 391      26.375  -2.098 -12.281  1.00 42.31           C  
ATOM   3011  C   ASP A 391      26.688  -0.930 -11.352  1.00 42.31           C  
ATOM   3012  CB  ASP A 391      27.000  -3.385 -11.750  1.00 42.31           C  
ATOM   3013  O   ASP A 391      25.922  -0.634 -10.430  1.00 42.31           O  
ATOM   3014  CG  ASP A 391      26.422  -4.637 -12.383  1.00 42.31           C  
ATOM   3015  OD1 ASP A 391      25.344  -4.562 -13.000  1.00 42.31           O  
ATOM   3016  OD2 ASP A 391      27.062  -5.707 -12.266  1.00 42.31           O  
ATOM   3017  N   GLN A 392      27.812  -0.220 -11.656  1.00 43.28           N  
ATOM   3018  CA  GLN A 392      28.234   0.954 -10.898  1.00 43.28           C  
ATOM   3019  C   GLN A 392      27.328   2.148 -11.188  1.00 43.28           C  
ATOM   3020  CB  GLN A 392      29.688   1.307 -11.211  1.00 43.28           C  
ATOM   3021  O   GLN A 392      27.000   2.926 -10.289  1.00 43.28           O  
ATOM   3022  CG  GLN A 392      30.312   2.283 -10.219  1.00 43.28           C  
ATOM   3023  CD  GLN A 392      31.766   2.592 -10.539  1.00 43.28           C  
ATOM   3024  NE2 GLN A 392      32.375   3.471  -9.742  1.00 43.28           N  
ATOM   3025  OE1 GLN A 392      32.344   2.045 -11.484  1.00 43.28           O  
ATOM   3026  N   ILE A 393      26.891   2.262 -12.438  1.00 40.03           N  
ATOM   3027  CA  ILE A 393      25.953   3.287 -12.898  1.00 40.03           C  
ATOM   3028  C   ILE A 393      24.562   3.008 -12.344  1.00 40.03           C  
ATOM   3029  CB  ILE A 393      25.906   3.354 -14.445  1.00 40.03           C  
ATOM   3030  O   ILE A 393      23.891   3.918 -11.859  1.00 40.03           O  
ATOM   3031  CG1 ILE A 393      27.266   3.803 -14.992  1.00 40.03           C  
ATOM   3032  CG2 ILE A 393      24.797   4.285 -14.914  1.00 40.03           C  
ATOM   3033  CD1 ILE A 393      27.391   3.680 -16.500  1.00 40.03           C  
ATOM   3034  N   SER A 394      24.141   1.754 -12.406  1.00 41.25           N  
ATOM   3035  CA  SER A 394      22.891   1.292 -11.836  1.00 41.25           C  
ATOM   3036  C   SER A 394      22.891   1.439 -10.320  1.00 41.25           C  
ATOM   3037  CB  SER A 394      22.625  -0.167 -12.211  1.00 41.25           C  
ATOM   3038  O   SER A 394      21.891   1.848  -9.727  1.00 41.25           O  
ATOM   3039  OG  SER A 394      21.375  -0.604 -11.703  1.00 41.25           O  
ATOM   3040  N   GLY A 395      23.953   1.156  -9.664  1.00 44.91           N  
ATOM   3041  CA  GLY A 395      24.156   1.324  -8.234  1.00 44.91           C  
ATOM   3042  C   GLY A 395      24.156   2.775  -7.793  1.00 44.91           C  
ATOM   3043  O   GLY A 395      23.578   3.115  -6.758  1.00 44.91           O  
ATOM   3044  N   LYS A 396      24.797   3.670  -8.539  1.00 47.34           N  
ATOM   3045  CA  LYS A 396      24.828   5.109  -8.281  1.00 47.34           C  
ATOM   3046  C   LYS A 396      23.438   5.730  -8.484  1.00 47.34           C  
ATOM   3047  CB  LYS A 396      25.844   5.789  -9.195  1.00 47.34           C  
ATOM   3048  O   LYS A 396      23.031   6.609  -7.727  1.00 47.34           O  
ATOM   3049  CG  LYS A 396      27.281   5.656  -8.719  1.00 47.34           C  
ATOM   3050  CD  LYS A 396      28.234   6.465  -9.586  1.00 47.34           C  
ATOM   3051  CE  LYS A 396      29.688   6.293  -9.133  1.00 47.34           C  
ATOM   3052  NZ  LYS A 396      30.625   7.137  -9.938  1.00 47.34           N  
ATOM   3053  N   LEU A 397      22.750   5.199  -9.438  1.00 44.59           N  
ATOM   3054  CA  LEU A 397      21.375   5.602  -9.711  1.00 44.59           C  
ATOM   3055  C   LEU A 397      20.438   5.145  -8.594  1.00 44.59           C  
ATOM   3056  CB  LEU A 397      20.891   5.031 -11.047  1.00 44.59           C  
ATOM   3057  O   LEU A 397      19.562   5.902  -8.156  1.00 44.59           O  
ATOM   3058  CG  LEU A 397      19.562   5.551 -11.578  1.00 44.59           C  
ATOM   3059  CD1 LEU A 397      19.656   7.039 -11.891  1.00 44.59           C  
ATOM   3060  CD2 LEU A 397      19.125   4.762 -12.805  1.00 44.59           C  
ATOM   3061  N   ASN A 398      20.609   3.969  -8.141  1.00 48.22           N  
ATOM   3062  CA  ASN A 398      19.844   3.406  -7.023  1.00 48.22           C  
ATOM   3063  C   ASN A 398      20.125   4.152  -5.723  1.00 48.22           C  
ATOM   3064  CB  ASN A 398      20.156   1.917  -6.863  1.00 48.22           C  
ATOM   3065  O   ASN A 398      19.219   4.355  -4.914  1.00 48.22           O  
ATOM   3066  CG  ASN A 398      19.484   1.061  -7.914  1.00 48.22           C  
ATOM   3067  ND2 ASN A 398      19.984  -0.150  -8.109  1.00 48.22           N  
ATOM   3068  OD1 ASN A 398      18.516   1.483  -8.547  1.00 48.22           O  
ATOM   3069  N   ARG A 399      21.406   4.656  -5.457  1.00 51.72           N  
ATOM   3070  CA  ARG A 399      21.844   5.434  -4.301  1.00 51.72           C  
ATOM   3071  C   ARG A 399      21.250   6.840  -4.332  1.00 51.72           C  
ATOM   3072  CB  ARG A 399      23.359   5.500  -4.234  1.00 51.72           C  
ATOM   3073  O   ARG A 399      20.812   7.363  -3.307  1.00 51.72           O  
ATOM   3074  CG  ARG A 399      23.906   6.027  -2.916  1.00 51.72           C  
ATOM   3075  CD  ARG A 399      25.422   6.020  -2.885  1.00 51.72           C  
ATOM   3076  NE  ARG A 399      25.938   6.668  -1.684  1.00 51.72           N  
ATOM   3077  NH1 ARG A 399      28.156   6.203  -2.139  1.00 51.72           N  
ATOM   3078  NH2 ARG A 399      27.594   7.355  -0.240  1.00 51.72           N  
ATOM   3079  CZ  ARG A 399      27.234   6.742  -1.356  1.00 51.72           C  
ATOM   3080  N   LEU A 400      21.328   7.441  -5.449  1.00 43.09           N  
ATOM   3081  CA  LEU A 400      20.766   8.773  -5.652  1.00 43.09           C  
ATOM   3082  C   LEU A 400      19.250   8.750  -5.527  1.00 43.09           C  
ATOM   3083  CB  LEU A 400      21.172   9.320  -7.027  1.00 43.09           C  
ATOM   3084  O   LEU A 400      18.641   9.688  -4.988  1.00 43.09           O  
ATOM   3085  CG  LEU A 400      22.469  10.133  -7.078  1.00 43.09           C  
ATOM   3086  CD1 LEU A 400      23.188   9.875  -8.391  1.00 43.09           C  
ATOM   3087  CD2 LEU A 400      22.172  11.617  -6.906  1.00 43.09           C  
ATOM   3088  N   ILE A 401      18.594   7.645  -5.918  1.00 46.50           N  
ATOM   3089  CA  ILE A 401      17.156   7.395  -5.785  1.00 46.50           C  
ATOM   3090  C   ILE A 401      16.797   7.219  -4.312  1.00 46.50           C  
ATOM   3091  CB  ILE A 401      16.719   6.152  -6.594  1.00 46.50           C  
ATOM   3092  O   ILE A 401      15.781   7.738  -3.850  1.00 46.50           O  
ATOM   3093  CG1 ILE A 401      16.859   6.422  -8.102  1.00 46.50           C  
ATOM   3094  CG2 ILE A 401      15.289   5.754  -6.238  1.00 46.50           C  
ATOM   3095  CD1 ILE A 401      16.656   5.188  -8.969  1.00 46.50           C  
ATOM   3096  N   GLY A 402      17.594   6.469  -3.523  1.00 44.41           N  
ATOM   3097  CA  GLY A 402      17.422   6.242  -2.098  1.00 44.41           C  
ATOM   3098  C   GLY A 402      17.500   7.516  -1.277  1.00 44.41           C  
ATOM   3099  O   GLY A 402      16.734   7.695  -0.327  1.00 44.41           O  
ATOM   3100  N   LYS A 403      18.406   8.578  -1.575  1.00 40.25           N  
ATOM   3101  CA  LYS A 403      18.656   9.844  -0.894  1.00 40.25           C  
ATOM   3102  C   LYS A 403      17.562  10.859  -1.204  1.00 40.25           C  
ATOM   3103  CB  LYS A 403      20.016  10.398  -1.292  1.00 40.25           C  
ATOM   3104  O   LYS A 403      17.156  11.625  -0.328  1.00 40.25           O  
ATOM   3105  CG  LYS A 403      21.172   9.875  -0.443  1.00 40.25           C  
ATOM   3106  CD  LYS A 403      22.484  10.570  -0.792  1.00 40.25           C  
ATOM   3107  CE  LYS A 403      23.656   9.969  -0.037  1.00 40.25           C  
ATOM   3108  NZ  LYS A 403      24.938  10.695  -0.310  1.00 40.25           N  
ATOM   3109  N   THR A 404      17.000  10.859  -2.312  1.00 43.47           N  
ATOM   3110  CA  THR A 404      15.898  11.711  -2.742  1.00 43.47           C  
ATOM   3111  C   THR A 404      14.570  11.180  -2.205  1.00 43.47           C  
ATOM   3112  CB  THR A 404      15.828  11.805  -4.277  1.00 43.47           C  
ATOM   3113  O   THR A 404      13.680  11.961  -1.853  1.00 43.47           O  
ATOM   3114  CG2 THR A 404      15.555  13.234  -4.727  1.00 43.47           C  
ATOM   3115  OG1 THR A 404      17.078  11.375  -4.832  1.00 43.47           O  
ATOM   3116  N   ASN A 405      14.398   9.867  -1.905  1.00 37.78           N  
ATOM   3117  CA  ASN A 405      13.281   9.117  -1.340  1.00 37.78           C  
ATOM   3118  C   ASN A 405      13.109   9.406   0.150  1.00 37.78           C  
ATOM   3119  CB  ASN A 405      13.453   7.621  -1.576  1.00 37.78           C  
ATOM   3120  O   ASN A 405      11.992   9.500   0.646  1.00 37.78           O  
ATOM   3121  CG  ASN A 405      13.008   7.188  -2.957  1.00 37.78           C  
ATOM   3122  ND2 ASN A 405      13.422   5.996  -3.373  1.00 37.78           N  
ATOM   3123  OD1 ASN A 405      12.289   7.922  -3.646  1.00 37.78           O  
ATOM   3124  N   GLU A 406      14.117   9.641   0.944  1.00 42.28           N  
ATOM   3125  CA  GLU A 406      14.102   9.977   2.365  1.00 42.28           C  
ATOM   3126  C   GLU A 406      13.523  11.367   2.602  1.00 42.28           C  
ATOM   3127  CB  GLU A 406      15.516   9.883   2.953  1.00 42.28           C  
ATOM   3128  O   GLU A 406      12.766  11.578   3.547  1.00 42.28           O  
ATOM   3129  CG  GLU A 406      15.539   9.680   4.461  1.00 42.28           C  
ATOM   3130  CD  GLU A 406      16.938   9.422   5.008  1.00 42.28           C  
ATOM   3131  OE1 GLU A 406      17.094   9.273   6.242  1.00 42.28           O  
ATOM   3132  OE2 GLU A 406      17.891   9.375   4.195  1.00 42.28           O  
ATOM   3133  N   LYS A 407      13.758  12.219   1.738  1.00 37.00           N  
ATOM   3134  CA  LYS A 407      13.320  13.609   1.846  1.00 37.00           C  
ATOM   3135  C   LYS A 407      11.859  13.766   1.417  1.00 37.00           C  
ATOM   3136  CB  LYS A 407      14.211  14.523   1.003  1.00 37.00           C  
ATOM   3137  O   LYS A 407      11.109  14.531   2.018  1.00 37.00           O  
ATOM   3138  CG  LYS A 407      15.555  14.836   1.643  1.00 37.00           C  
ATOM   3139  CD  LYS A 407      16.328  15.875   0.839  1.00 37.00           C  
ATOM   3140  CE  LYS A 407      17.688  16.156   1.458  1.00 37.00           C  
ATOM   3141  NZ  LYS A 407      18.469  17.156   0.659  1.00 37.00           N  
ATOM   3142  N   PHE A 408      11.344  12.883   0.512  1.00 37.00           N  
ATOM   3143  CA  PHE A 408       9.984  12.891  -0.012  1.00 37.00           C  
ATOM   3144  C   PHE A 408       9.047  12.125   0.911  1.00 37.00           C  
ATOM   3145  CB  PHE A 408       9.945  12.289  -1.420  1.00 37.00           C  
ATOM   3146  O   PHE A 408       7.898  12.523   1.108  1.00 37.00           O  
ATOM   3147  CG  PHE A 408      10.273  13.273  -2.510  1.00 37.00           C  
ATOM   3148  CD1 PHE A 408       9.312  14.164  -2.969  1.00 37.00           C  
ATOM   3149  CD2 PHE A 408      11.539  13.297  -3.076  1.00 37.00           C  
ATOM   3150  CE1 PHE A 408       9.617  15.078  -3.979  1.00 37.00           C  
ATOM   3151  CE2 PHE A 408      11.852  14.203  -4.086  1.00 37.00           C  
ATOM   3152  CZ  PHE A 408      10.883  15.094  -4.535  1.00 37.00           C  
ATOM   3153  N   HIS A 409       9.484  11.031   1.611  1.00 38.47           N  
ATOM   3154  CA  HIS A 409       8.773  10.273   2.633  1.00 38.47           C  
ATOM   3155  C   HIS A 409       8.539  11.117   3.881  1.00 38.47           C  
ATOM   3156  CB  HIS A 409       9.539   9.000   2.996  1.00 38.47           C  
ATOM   3157  O   HIS A 409       7.508  10.977   4.543  1.00 38.47           O  
ATOM   3158  CG  HIS A 409       9.359   7.891   2.014  1.00 38.47           C  
ATOM   3159  CD2 HIS A 409      10.250   7.215   1.257  1.00 38.47           C  
ATOM   3160  ND1 HIS A 409       8.117   7.352   1.720  1.00 38.47           N  
ATOM   3161  CE1 HIS A 409       8.266   6.391   0.822  1.00 38.47           C  
ATOM   3162  NE2 HIS A 409       9.555   6.289   0.525  1.00 38.47           N  
ATOM   3163  N   GLN A 410       9.359  12.016   4.227  1.00 37.41           N  
ATOM   3164  CA  GLN A 410       9.258  12.984   5.316  1.00 37.41           C  
ATOM   3165  C   GLN A 410       8.180  14.016   5.035  1.00 37.41           C  
ATOM   3166  CB  GLN A 410      10.602  13.672   5.539  1.00 37.41           C  
ATOM   3167  O   GLN A 410       7.453  14.430   5.945  1.00 37.41           O  
ATOM   3168  CG  GLN A 410      11.570  12.875   6.410  1.00 37.41           C  
ATOM   3169  CD  GLN A 410      12.930  13.547   6.539  1.00 37.41           C  
ATOM   3170  NE2 GLN A 410      13.820  12.922   7.305  1.00 37.41           N  
ATOM   3171  OE1 GLN A 410      13.172  14.602   5.957  1.00 37.41           O  
ATOM   3172  N   ILE A 411       7.816  14.250   3.820  1.00 37.19           N  
ATOM   3173  CA  ILE A 411       6.801  15.203   3.369  1.00 37.19           C  
ATOM   3174  C   ILE A 411       5.434  14.516   3.340  1.00 37.19           C  
ATOM   3175  CB  ILE A 411       7.145  15.773   1.976  1.00 37.19           C  
ATOM   3176  O   ILE A 411       4.422  15.133   3.678  1.00 37.19           O  
ATOM   3177  CG1 ILE A 411       8.406  16.641   2.051  1.00 37.19           C  
ATOM   3178  CG2 ILE A 411       5.961  16.578   1.417  1.00 37.19           C  
ATOM   3179  CD1 ILE A 411       8.930  17.094   0.695  1.00 37.19           C  
ATOM   3180  N   GLU A 412       5.348  13.156   3.010  1.00 36.31           N  
ATOM   3181  CA  GLU A 412       4.180  12.281   3.023  1.00 36.31           C  
ATOM   3182  C   GLU A 412       3.643  12.102   4.441  1.00 36.31           C  
ATOM   3183  CB  GLU A 412       4.520  10.922   2.412  1.00 36.31           C  
ATOM   3184  O   GLU A 412       2.428  12.078   4.652  1.00 36.31           O  
ATOM   3185  CG  GLU A 412       3.299  10.062   2.094  1.00 36.31           C  
ATOM   3186  CD  GLU A 412       3.646   8.766   1.389  1.00 36.31           C  
ATOM   3187  OE1 GLU A 412       2.730   7.949   1.133  1.00 36.31           O  
ATOM   3188  OE2 GLU A 412       4.844   8.555   1.091  1.00 36.31           O  
ATOM   3189  N   LYS A 413       4.461  11.883   5.535  1.00 38.78           N  
ATOM   3190  CA  LYS A 413       4.125  11.695   6.941  1.00 38.78           C  
ATOM   3191  C   LYS A 413       3.553  12.977   7.547  1.00 38.78           C  
ATOM   3192  CB  LYS A 413       5.352  11.242   7.730  1.00 38.78           C  
ATOM   3193  O   LYS A 413       2.658  12.922   8.391  1.00 38.78           O  
ATOM   3194  CG  LYS A 413       5.035  10.703   9.117  1.00 38.78           C  
ATOM   3195  CD  LYS A 413       6.293  10.242   9.836  1.00 38.78           C  
ATOM   3196  CE  LYS A 413       5.992   9.805  11.266  1.00 38.78           C  
ATOM   3197  NZ  LYS A 413       7.219   9.328  11.977  1.00 38.78           N  
ATOM   3198  N   GLU A 414       3.812  14.133   7.047  1.00 39.22           N  
ATOM   3199  CA  GLU A 414       3.398  15.438   7.547  1.00 39.22           C  
ATOM   3200  C   GLU A 414       2.031  15.836   6.992  1.00 39.22           C  
ATOM   3201  CB  GLU A 414       4.438  16.500   7.188  1.00 39.22           C  
ATOM   3202  O   GLU A 414       1.253  16.500   7.668  1.00 39.22           O  
ATOM   3203  CG  GLU A 414       5.715  16.422   8.008  1.00 39.22           C  
ATOM   3204  CD  GLU A 414       6.293  17.781   8.367  1.00 39.22           C  
ATOM   3205  OE1 GLU A 414       7.230  17.844   9.195  1.00 39.22           O  
ATOM   3206  OE2 GLU A 414       5.801  18.781   7.816  1.00 39.22           O  
ATOM   3207  N   PHE A 415       1.483  15.195   5.949  1.00 38.41           N  
ATOM   3208  CA  PHE A 415       0.260  15.555   5.242  1.00 38.41           C  
ATOM   3209  C   PHE A 415      -0.854  14.562   5.547  1.00 38.41           C  
ATOM   3210  CB  PHE A 415       0.510  15.609   3.730  1.00 38.41           C  
ATOM   3211  O   PHE A 415      -2.035  14.914   5.516  1.00 38.41           O  
ATOM   3212  CG  PHE A 415       1.224  16.859   3.281  1.00 38.41           C  
ATOM   3213  CD1 PHE A 415       0.562  18.078   3.244  1.00 38.41           C  
ATOM   3214  CD2 PHE A 415       2.557  16.812   2.896  1.00 38.41           C  
ATOM   3215  CE1 PHE A 415       1.220  19.234   2.828  1.00 38.41           C  
ATOM   3216  CE2 PHE A 415       3.221  17.953   2.479  1.00 38.41           C  
ATOM   3217  CZ  PHE A 415       2.551  19.172   2.445  1.00 38.41           C  
ATOM   3218  N   SER A 416      -0.527  13.305   6.105  1.00 39.09           N  
ATOM   3219  CA  SER A 416      -1.466  12.297   6.586  1.00 39.09           C  
ATOM   3220  C   SER A 416      -2.084  12.703   7.918  1.00 39.09           C  
ATOM   3221  CB  SER A 416      -0.770  10.945   6.734  1.00 39.09           C  
ATOM   3222  O   SER A 416      -3.217  12.336   8.227  1.00 39.09           O  
ATOM   3223  OG  SER A 416       0.157  10.969   7.805  1.00 39.09           O  
ATOM   3224  N   GLU A 417      -1.624  13.688   8.641  1.00 44.69           N  
ATOM   3225  CA  GLU A 417      -2.025  14.180   9.961  1.00 44.69           C  
ATOM   3226  C   GLU A 417      -3.006  15.344   9.836  1.00 44.69           C  
ATOM   3227  CB  GLU A 417      -0.801  14.609  10.773  1.00 44.69           C  
ATOM   3228  O   GLU A 417      -3.865  15.531  10.695  1.00 44.69           O  
ATOM   3229  CG  GLU A 417      -0.967  14.430  12.273  1.00 44.69           C  
ATOM   3230  CD  GLU A 417       0.292  14.758  13.055  1.00 44.69           C  
ATOM   3231  OE1 GLU A 417       0.252  14.727  14.312  1.00 44.69           O  
ATOM   3232  OE2 GLU A 417       1.328  15.047  12.414  1.00 44.69           O  
ATOM   3233  N   VAL A 418      -3.559  15.758   8.586  1.00 43.41           N  
ATOM   3234  CA  VAL A 418      -4.508  16.859   8.539  1.00 43.41           C  
ATOM   3235  C   VAL A 418      -5.652  16.516   7.590  1.00 43.41           C  
ATOM   3236  CB  VAL A 418      -3.828  18.172   8.102  1.00 43.41           C  
ATOM   3237  O   VAL A 418      -5.449  16.406   6.379  1.00 43.41           O  
ATOM   3238  CG1 VAL A 418      -4.828  19.328   8.117  1.00 43.41           C  
ATOM   3239  CG2 VAL A 418      -2.637  18.484   9.008  1.00 43.41           C  
ATOM   3240  N   GLU A 419      -6.812  15.703   7.852  1.00 37.62           N  
ATOM   3241  CA  GLU A 419      -7.676  14.961   6.934  1.00 37.62           C  
ATOM   3242  C   GLU A 419      -9.102  15.508   6.953  1.00 37.62           C  
ATOM   3243  CB  GLU A 419      -7.680  13.469   7.281  1.00 37.62           C  
ATOM   3244  O   GLU A 419     -10.062  14.758   6.797  1.00 37.62           O  
ATOM   3245  CG  GLU A 419      -7.922  12.562   6.086  1.00 37.62           C  
ATOM   3246  CD  GLU A 419      -7.840  11.086   6.434  1.00 37.62           C  
ATOM   3247  OE1 GLU A 419      -7.965  10.242   5.516  1.00 37.62           O  
ATOM   3248  OE2 GLU A 419      -7.648  10.766   7.629  1.00 37.62           O  
ATOM   3249  N   GLY A 420      -9.516  16.688   6.328  1.00 47.84           N  
ATOM   3250  CA  GLY A 420     -10.828  16.938   5.754  1.00 47.84           C  
ATOM   3251  C   GLY A 420     -10.836  18.109   4.785  1.00 47.84           C  
ATOM   3252  O   GLY A 420     -11.562  18.094   3.789  1.00 47.84           O  
ATOM   3253  N   ARG A 421      -9.742  18.922   4.527  1.00 43.94           N  
ATOM   3254  CA  ARG A 421      -9.305  19.906   3.551  1.00 43.94           C  
ATOM   3255  C   ARG A 421      -8.078  19.438   2.783  1.00 43.94           C  
ATOM   3256  CB  ARG A 421      -9.008  21.250   4.238  1.00 43.94           C  
ATOM   3257  O   ARG A 421      -7.777  19.938   1.704  1.00 43.94           O  
ATOM   3258  CG  ARG A 421     -10.250  22.000   4.676  1.00 43.94           C  
ATOM   3259  CD  ARG A 421      -9.891  23.297   5.387  1.00 43.94           C  
ATOM   3260  NE  ARG A 421      -9.359  24.297   4.461  1.00 43.94           N  
ATOM   3261  NH1 ARG A 421      -8.906  25.875   6.086  1.00 43.94           N  
ATOM   3262  NH2 ARG A 421      -8.438  26.328   3.889  1.00 43.94           N  
ATOM   3263  CZ  ARG A 421      -8.898  25.500   4.816  1.00 43.94           C  
ATOM   3264  N   VAL A 422      -7.691  18.125   2.877  1.00 48.31           N  
ATOM   3265  CA  VAL A 422      -6.383  17.562   2.559  1.00 48.31           C  
ATOM   3266  C   VAL A 422      -6.535  16.453   1.515  1.00 48.31           C  
ATOM   3267  CB  VAL A 422      -5.680  17.000   3.818  1.00 48.31           C  
ATOM   3268  O   VAL A 422      -5.574  16.109   0.820  1.00 48.31           O  
ATOM   3269  CG1 VAL A 422      -4.371  16.312   3.445  1.00 48.31           C  
ATOM   3270  CG2 VAL A 422      -5.422  18.125   4.820  1.00 48.31           C  
ATOM   3271  N   GLN A 423      -7.840  16.031   1.158  1.00 43.62           N  
ATOM   3272  CA  GLN A 423      -7.910  14.938   0.204  1.00 43.62           C  
ATOM   3273  C   GLN A 423      -7.590  15.414  -1.210  1.00 43.62           C  
ATOM   3274  CB  GLN A 423      -9.289  14.281   0.237  1.00 43.62           C  
ATOM   3275  O   GLN A 423      -6.883  14.734  -1.955  1.00 43.62           O  
ATOM   3276  CG  GLN A 423      -9.523  13.391   1.449  1.00 43.62           C  
ATOM   3277  CD  GLN A 423     -10.906  12.773   1.470  1.00 43.62           C  
ATOM   3278  NE2 GLN A 423     -11.133  11.859   2.404  1.00 43.62           N  
ATOM   3279  OE1 GLN A 423     -11.766  13.117   0.652  1.00 43.62           O  
ATOM   3280  N   ASP A 424      -8.086  16.703  -1.587  1.00 47.16           N  
ATOM   3281  CA  ASP A 424      -7.766  17.312  -2.871  1.00 47.16           C  
ATOM   3282  C   ASP A 424      -6.324  17.828  -2.895  1.00 47.16           C  
ATOM   3283  CB  ASP A 424      -8.734  18.469  -3.168  1.00 47.16           C  
ATOM   3284  O   ASP A 424      -5.637  17.703  -3.910  1.00 47.16           O  
ATOM   3285  CG  ASP A 424     -10.102  17.984  -3.607  1.00 47.16           C  
ATOM   3286  OD1 ASP A 424     -10.250  16.797  -3.959  1.00 47.16           O  
ATOM   3287  OD2 ASP A 424     -11.047  18.812  -3.607  1.00 47.16           O  
ATOM   3288  N   LEU A 425      -5.863  18.297  -1.771  1.00 46.75           N  
ATOM   3289  CA  LEU A 425      -4.496  18.781  -1.580  1.00 46.75           C  
ATOM   3290  C   LEU A 425      -3.514  17.609  -1.552  1.00 46.75           C  
ATOM   3291  CB  LEU A 425      -4.387  19.578  -0.284  1.00 46.75           C  
ATOM   3292  O   LEU A 425      -2.402  17.719  -2.072  1.00 46.75           O  
ATOM   3293  CG  LEU A 425      -3.143  20.453  -0.135  1.00 46.75           C  
ATOM   3294  CD1 LEU A 425      -3.209  21.641  -1.098  1.00 46.75           C  
ATOM   3295  CD2 LEU A 425      -2.998  20.938   1.304  1.00 46.75           C  
ATOM   3296  N   GLU A 426      -3.877  16.547  -0.962  1.00 48.84           N  
ATOM   3297  CA  GLU A 426      -3.109  15.305  -0.984  1.00 48.84           C  
ATOM   3298  C   GLU A 426      -2.934  14.789  -2.408  1.00 48.84           C  
ATOM   3299  CB  GLU A 426      -3.789  14.234  -0.119  1.00 48.84           C  
ATOM   3300  O   GLU A 426      -1.848  14.336  -2.783  1.00 48.84           O  
ATOM   3301  CG  GLU A 426      -2.973  12.961   0.038  1.00 48.84           C  
ATOM   3302  CD  GLU A 426      -3.715  11.859   0.780  1.00 48.84           C  
ATOM   3303  OE1 GLU A 426      -3.191  10.727   0.865  1.00 48.84           O  
ATOM   3304  OE2 GLU A 426      -4.828  12.141   1.279  1.00 48.84           O  
ATOM   3305  N   LYS A 427      -4.023  14.805  -3.248  1.00 52.41           N  
ATOM   3306  CA  LYS A 427      -3.959  14.398  -4.652  1.00 52.41           C  
ATOM   3307  C   LYS A 427      -3.045  15.328  -5.449  1.00 52.41           C  
ATOM   3308  CB  LYS A 427      -5.359  14.383  -5.270  1.00 52.41           C  
ATOM   3309  O   LYS A 427      -2.256  14.867  -6.277  1.00 52.41           O  
ATOM   3310  CG  LYS A 427      -5.406  13.797  -6.672  1.00 52.41           C  
ATOM   3311  CD  LYS A 427      -6.828  13.773  -7.215  1.00 52.41           C  
ATOM   3312  CE  LYS A 427      -6.871  13.266  -8.656  1.00 52.41           C  
ATOM   3313  NZ  LYS A 427      -8.258  13.266  -9.195  1.00 52.41           N  
ATOM   3314  N   TYR A 428      -3.193  16.688  -5.250  1.00 57.41           N  
ATOM   3315  CA  TYR A 428      -2.371  17.688  -5.898  1.00 57.41           C  
ATOM   3316  C   TYR A 428      -0.916  17.578  -5.461  1.00 57.41           C  
ATOM   3317  CB  TYR A 428      -2.898  19.094  -5.590  1.00 57.41           C  
ATOM   3318  O   TYR A 428      -0.003  17.672  -6.285  1.00 57.41           O  
ATOM   3319  CG  TYR A 428      -4.039  19.531  -6.480  1.00 57.41           C  
ATOM   3320  CD1 TYR A 428      -3.809  19.922  -7.797  1.00 57.41           C  
ATOM   3321  CD2 TYR A 428      -5.348  19.547  -6.008  1.00 57.41           C  
ATOM   3322  CE1 TYR A 428      -4.855  20.312  -8.625  1.00 57.41           C  
ATOM   3323  CE2 TYR A 428      -6.398  19.938  -6.824  1.00 57.41           C  
ATOM   3324  OH  TYR A 428      -7.184  20.719  -8.938  1.00 57.41           O  
ATOM   3325  CZ  TYR A 428      -6.145  20.328  -8.125  1.00 57.41           C  
ATOM   3326  N   VAL A 429      -0.637  17.375  -4.242  1.00 66.25           N  
ATOM   3327  CA  VAL A 429       0.700  17.234  -3.674  1.00 66.25           C  
ATOM   3328  C   VAL A 429       1.348  15.945  -4.180  1.00 66.25           C  
ATOM   3329  CB  VAL A 429       0.665  17.234  -2.129  1.00 66.25           C  
ATOM   3330  O   VAL A 429       2.516  15.945  -4.578  1.00 66.25           O  
ATOM   3331  CG1 VAL A 429       2.031  16.875  -1.557  1.00 66.25           C  
ATOM   3332  CG2 VAL A 429       0.218  18.609  -1.610  1.00 66.25           C  
ATOM   3333  N   GLU A 430       0.546  14.859  -4.191  1.00 68.00           N  
ATOM   3334  CA  GLU A 430       1.046  13.586  -4.707  1.00 68.00           C  
ATOM   3335  C   GLU A 430       1.379  13.688  -6.191  1.00 68.00           C  
ATOM   3336  CB  GLU A 430       0.024  12.477  -4.469  1.00 68.00           C  
ATOM   3337  O   GLU A 430       2.398  13.156  -6.641  1.00 68.00           O  
ATOM   3338  CG  GLU A 430      -0.033  11.992  -3.025  1.00 68.00           C  
ATOM   3339  CD  GLU A 430       1.261  11.344  -2.561  1.00 68.00           C  
ATOM   3340  OE1 GLU A 430       1.595  11.445  -1.357  1.00 68.00           O  
ATOM   3341  OE2 GLU A 430       1.946  10.719  -3.402  1.00 68.00           O  
ATOM   3342  N   ASP A 431       0.566  14.359  -6.922  1.00 71.62           N  
ATOM   3343  CA  ASP A 431       0.768  14.555  -8.352  1.00 71.62           C  
ATOM   3344  C   ASP A 431       2.002  15.414  -8.617  1.00 71.62           C  
ATOM   3345  CB  ASP A 431      -0.468  15.203  -8.984  1.00 71.62           C  
ATOM   3346  O   ASP A 431       2.787  15.117  -9.523  1.00 71.62           O  
ATOM   3347  CG  ASP A 431      -1.576  14.203  -9.273  1.00 71.62           C  
ATOM   3348  OD1 ASP A 431      -1.352  12.984  -9.125  1.00 71.62           O  
ATOM   3349  OD2 ASP A 431      -2.686  14.641  -9.648  1.00 71.62           O  
ATOM   3350  N   THR A 432       2.113  16.484  -7.930  1.00 73.25           N  
ATOM   3351  CA  THR A 432       3.270  17.359  -8.055  1.00 73.25           C  
ATOM   3352  C   THR A 432       4.551  16.625  -7.680  1.00 73.25           C  
ATOM   3353  CB  THR A 432       3.113  18.609  -7.176  1.00 73.25           C  
ATOM   3354  O   THR A 432       5.586  16.797  -8.328  1.00 73.25           O  
ATOM   3355  CG2 THR A 432       4.277  19.578  -7.387  1.00 73.25           C  
ATOM   3356  OG1 THR A 432       1.889  19.281  -7.512  1.00 73.25           O  
ATOM   3357  N   LYS A 433       4.543  15.844  -6.688  1.00 74.50           N  
ATOM   3358  CA  LYS A 433       5.676  15.031  -6.266  1.00 74.50           C  
ATOM   3359  C   LYS A 433       6.117  14.086  -7.375  1.00 74.50           C  
ATOM   3360  CB  LYS A 433       5.324  14.234  -5.004  1.00 74.50           C  
ATOM   3361  O   LYS A 433       7.309  13.961  -7.656  1.00 74.50           O  
ATOM   3362  CG  LYS A 433       6.477  13.406  -4.461  1.00 74.50           C  
ATOM   3363  CD  LYS A 433       6.055  12.602  -3.234  1.00 74.50           C  
ATOM   3364  CE  LYS A 433       7.113  11.578  -2.842  1.00 74.50           C  
ATOM   3365  NZ  LYS A 433       6.680  10.758  -1.672  1.00 74.50           N  
ATOM   3366  N   ILE A 434       5.176  13.445  -7.898  1.00 82.62           N  
ATOM   3367  CA  ILE A 434       5.438  12.492  -8.969  1.00 82.62           C  
ATOM   3368  C   ILE A 434       6.039  13.219 -10.172  1.00 82.62           C  
ATOM   3369  CB  ILE A 434       4.156  11.734  -9.383  1.00 82.62           C  
ATOM   3370  O   ILE A 434       6.980  12.727 -10.797  1.00 82.62           O  
ATOM   3371  CG1 ILE A 434       3.701  10.805  -8.250  1.00 82.62           C  
ATOM   3372  CG2 ILE A 434       4.383  10.961 -10.680  1.00 82.62           C  
ATOM   3373  CD1 ILE A 434       2.334  10.172  -8.484  1.00 82.62           C  
ATOM   3374  N   ASP A 435       5.465  14.344 -10.492  1.00 81.12           N  
ATOM   3375  CA  ASP A 435       5.977  15.156 -11.586  1.00 81.12           C  
ATOM   3376  C   ASP A 435       7.422  15.578 -11.336  1.00 81.12           C  
ATOM   3377  CB  ASP A 435       5.098  16.391 -11.805  1.00 81.12           C  
ATOM   3378  O   ASP A 435       8.266  15.500 -12.234  1.00 81.12           O  
ATOM   3379  CG  ASP A 435       3.787  16.078 -12.500  1.00 81.12           C  
ATOM   3380  OD1 ASP A 435       3.666  14.984 -13.109  1.00 81.12           O  
ATOM   3381  OD2 ASP A 435       2.869  16.922 -12.453  1.00 81.12           O  
ATOM   3382  N   LEU A 436       7.656  16.031 -10.219  1.00 75.50           N  
ATOM   3383  CA  LEU A 436       9.000  16.469  -9.844  1.00 75.50           C  
ATOM   3384  C   LEU A 436       9.984  15.305  -9.922  1.00 75.50           C  
ATOM   3385  CB  LEU A 436       8.992  17.062  -8.430  1.00 75.50           C  
ATOM   3386  O   LEU A 436      11.086  15.453 -10.461  1.00 75.50           O  
ATOM   3387  CG  LEU A 436      10.305  17.672  -7.949  1.00 75.50           C  
ATOM   3388  CD1 LEU A 436      10.664  18.891  -8.805  1.00 75.50           C  
ATOM   3389  CD2 LEU A 436      10.211  18.062  -6.477  1.00 75.50           C  
ATOM   3390  N   TRP A 437       9.547  14.211  -9.328  1.00 81.06           N  
ATOM   3391  CA  TRP A 437      10.398  13.031  -9.344  1.00 81.06           C  
ATOM   3392  C   TRP A 437      10.656  12.570 -10.773  1.00 81.06           C  
ATOM   3393  CB  TRP A 437       9.758  11.898  -8.539  1.00 81.06           C  
ATOM   3394  O   TRP A 437      11.781  12.188 -11.117  1.00 81.06           O  
ATOM   3395  CG  TRP A 437      10.477  10.586  -8.664  1.00 81.06           C  
ATOM   3396  CD1 TRP A 437      10.039   9.461  -9.312  1.00 81.06           C  
ATOM   3397  CD2 TRP A 437      11.758  10.258  -8.109  1.00 81.06           C  
ATOM   3398  CE2 TRP A 437      12.039   8.922  -8.469  1.00 81.06           C  
ATOM   3399  CE3 TRP A 437      12.695  10.969  -7.352  1.00 81.06           C  
ATOM   3400  NE1 TRP A 437      10.977   8.461  -9.195  1.00 81.06           N  
ATOM   3401  CH2 TRP A 437      14.117   8.992  -7.348  1.00 81.06           C  
ATOM   3402  CZ2 TRP A 437      13.219   8.273  -8.094  1.00 81.06           C  
ATOM   3403  CZ3 TRP A 437      13.875  10.328  -6.977  1.00 81.06           C  
ATOM   3404  N   SER A 438       9.656  12.531 -11.539  1.00 85.50           N  
ATOM   3405  CA  SER A 438       9.758  12.125 -12.938  1.00 85.50           C  
ATOM   3406  C   SER A 438      10.727  13.023 -13.711  1.00 85.50           C  
ATOM   3407  CB  SER A 438       8.383  12.148 -13.609  1.00 85.50           C  
ATOM   3408  O   SER A 438      11.531  12.539 -14.500  1.00 85.50           O  
ATOM   3409  OG  SER A 438       7.516  11.211 -13.008  1.00 85.50           O  
ATOM   3410  N   TYR A 439      10.719  14.297 -13.461  1.00 81.75           N  
ATOM   3411  CA  TYR A 439      11.633  15.250 -14.086  1.00 81.75           C  
ATOM   3412  C   TYR A 439      13.062  15.023 -13.617  1.00 81.75           C  
ATOM   3413  CB  TYR A 439      11.203  16.688 -13.766  1.00 81.75           C  
ATOM   3414  O   TYR A 439      14.000  15.086 -14.414  1.00 81.75           O  
ATOM   3415  CG  TYR A 439      10.070  17.188 -14.625  1.00 81.75           C  
ATOM   3416  CD1 TYR A 439      10.203  17.266 -16.016  1.00 81.75           C  
ATOM   3417  CD2 TYR A 439       8.859  17.578 -14.055  1.00 81.75           C  
ATOM   3418  CE1 TYR A 439       9.156  17.734 -16.812  1.00 81.75           C  
ATOM   3419  CE2 TYR A 439       7.809  18.031 -14.844  1.00 81.75           C  
ATOM   3420  OH  TYR A 439       6.930  18.562 -17.000  1.00 81.75           O  
ATOM   3421  CZ  TYR A 439       7.969  18.109 -16.219  1.00 81.75           C  
ATOM   3422  N   ASN A 440      13.227  14.805 -12.336  1.00 80.69           N  
ATOM   3423  CA  ASN A 440      14.547  14.523 -11.781  1.00 80.69           C  
ATOM   3424  C   ASN A 440      15.156  13.266 -12.391  1.00 80.69           C  
ATOM   3425  CB  ASN A 440      14.484  14.406 -10.258  1.00 80.69           C  
ATOM   3426  O   ASN A 440      16.359  13.211 -12.664  1.00 80.69           O  
ATOM   3427  CG  ASN A 440      14.336  15.750  -9.578  1.00 80.69           C  
ATOM   3428  ND2 ASN A 440      13.984  15.734  -8.297  1.00 80.69           N  
ATOM   3429  OD1 ASN A 440      14.531  16.797 -10.195  1.00 80.69           O  
ATOM   3430  N   ALA A 441      14.336  12.305 -12.453  1.00 82.12           N  
ATOM   3431  CA  ALA A 441      14.789  11.055 -13.062  1.00 82.12           C  
ATOM   3432  C   ALA A 441      15.242  11.281 -14.500  1.00 82.12           C  
ATOM   3433  CB  ALA A 441      13.672  10.008 -13.023  1.00 82.12           C  
ATOM   3434  O   ALA A 441      16.297  10.773 -14.914  1.00 82.12           O  
ATOM   3435  N   GLU A 442      14.445  11.992 -15.273  1.00 84.62           N  
ATOM   3436  CA  GLU A 442      14.789  12.336 -16.656  1.00 84.62           C  
ATOM   3437  C   GLU A 442      16.109  13.109 -16.703  1.00 84.62           C  
ATOM   3438  CB  GLU A 442      13.664  13.148 -17.297  1.00 84.62           C  
ATOM   3439  O   GLU A 442      16.938  12.852 -17.578  1.00 84.62           O  
ATOM   3440  CG  GLU A 442      13.883  13.422 -18.781  1.00 84.62           C  
ATOM   3441  CD  GLU A 442      12.750  14.219 -19.422  1.00 84.62           C  
ATOM   3442  OE1 GLU A 442      12.836  14.531 -20.625  1.00 84.62           O  
ATOM   3443  OE2 GLU A 442      11.773  14.523 -18.703  1.00 84.62           O  
ATOM   3444  N   LEU A 443      16.266  14.062 -15.898  1.00 81.75           N  
ATOM   3445  CA  LEU A 443      17.469  14.883 -15.828  1.00 81.75           C  
ATOM   3446  C   LEU A 443      18.688  14.031 -15.492  1.00 81.75           C  
ATOM   3447  CB  LEU A 443      17.312  15.984 -14.773  1.00 81.75           C  
ATOM   3448  O   LEU A 443      19.750  14.188 -16.109  1.00 81.75           O  
ATOM   3449  CG  LEU A 443      18.500  16.906 -14.570  1.00 81.75           C  
ATOM   3450  CD1 LEU A 443      18.844  17.641 -15.867  1.00 81.75           C  
ATOM   3451  CD2 LEU A 443      18.234  17.906 -13.453  1.00 81.75           C  
ATOM   3452  N   LEU A 444      18.594  13.281 -14.492  1.00 76.94           N  
ATOM   3453  CA  LEU A 444      19.672  12.391 -14.078  1.00 76.94           C  
ATOM   3454  C   LEU A 444      20.125  11.516 -15.242  1.00 76.94           C  
ATOM   3455  CB  LEU A 444      19.234  11.508 -12.906  1.00 76.94           C  
ATOM   3456  O   LEU A 444      21.328  11.375 -15.492  1.00 76.94           O  
ATOM   3457  CG  LEU A 444      20.297  10.609 -12.297  1.00 76.94           C  
ATOM   3458  CD1 LEU A 444      21.234  11.422 -11.406  1.00 76.94           C  
ATOM   3459  CD2 LEU A 444      19.656   9.477 -11.500  1.00 76.94           C  
ATOM   3460  N   VAL A 445      19.188  10.891 -15.891  1.00 80.19           N  
ATOM   3461  CA  VAL A 445      19.484  10.023 -17.031  1.00 80.19           C  
ATOM   3462  C   VAL A 445      20.156  10.844 -18.125  1.00 80.19           C  
ATOM   3463  CB  VAL A 445      18.219   9.344 -17.578  1.00 80.19           C  
ATOM   3464  O   VAL A 445      21.141  10.398 -18.734  1.00 80.19           O  
ATOM   3465  CG1 VAL A 445      18.516   8.617 -18.891  1.00 80.19           C  
ATOM   3466  CG2 VAL A 445      17.656   8.367 -16.547  1.00 80.19           C  
ATOM   3467  N   ALA A 446      19.672  12.000 -18.406  1.00 81.44           N  
ATOM   3468  CA  ALA A 446      20.234  12.891 -19.422  1.00 81.44           C  
ATOM   3469  C   ALA A 446      21.672  13.273 -19.078  1.00 81.44           C  
ATOM   3470  CB  ALA A 446      19.375  14.141 -19.562  1.00 81.44           C  
ATOM   3471  O   ALA A 446      22.531  13.320 -19.969  1.00 81.44           O  
ATOM   3472  N   LEU A 447      21.953  13.586 -17.875  1.00 72.94           N  
ATOM   3473  CA  LEU A 447      23.297  13.930 -17.422  1.00 72.94           C  
ATOM   3474  C   LEU A 447      24.266  12.758 -17.609  1.00 72.94           C  
ATOM   3475  CB  LEU A 447      23.281  14.344 -15.945  1.00 72.94           C  
ATOM   3476  O   LEU A 447      25.391  12.953 -18.062  1.00 72.94           O  
ATOM   3477  CG  LEU A 447      22.750  15.742 -15.641  1.00 72.94           C  
ATOM   3478  CD1 LEU A 447      22.531  15.922 -14.141  1.00 72.94           C  
ATOM   3479  CD2 LEU A 447      23.703  16.797 -16.172  1.00 72.94           C  
ATOM   3480  N   GLU A 448      23.766  11.617 -17.188  1.00 74.50           N  
ATOM   3481  CA  GLU A 448      24.578  10.414 -17.344  1.00 74.50           C  
ATOM   3482  C   GLU A 448      24.859  10.125 -18.812  1.00 74.50           C  
ATOM   3483  CB  GLU A 448      23.891   9.211 -16.688  1.00 74.50           C  
ATOM   3484  O   GLU A 448      25.953   9.703 -19.172  1.00 74.50           O  
ATOM   3485  CG  GLU A 448      23.906   9.250 -15.172  1.00 74.50           C  
ATOM   3486  CD  GLU A 448      25.312   9.188 -14.586  1.00 74.50           C  
ATOM   3487  OE1 GLU A 448      25.484   9.547 -13.398  1.00 74.50           O  
ATOM   3488  OE2 GLU A 448      26.234   8.789 -15.320  1.00 74.50           O  
ATOM   3489  N   ASN A 449      23.891  10.219 -19.656  1.00 78.12           N  
ATOM   3490  CA  ASN A 449      24.062  10.039 -21.094  1.00 78.12           C  
ATOM   3491  C   ASN A 449      25.094  11.000 -21.656  1.00 78.12           C  
ATOM   3492  CB  ASN A 449      22.719  10.219 -21.812  1.00 78.12           C  
ATOM   3493  O   ASN A 449      25.938  10.609 -22.469  1.00 78.12           O  
ATOM   3494  CG  ASN A 449      21.812   9.016 -21.656  1.00 78.12           C  
ATOM   3495  ND2 ASN A 449      20.531   9.195 -21.953  1.00 78.12           N  
ATOM   3496  OD1 ASN A 449      22.266   7.926 -21.297  1.00 78.12           O  
ATOM   3497  N   GLN A 450      25.000  12.305 -21.266  1.00 73.94           N  
ATOM   3498  CA  GLN A 450      25.969  13.297 -21.719  1.00 73.94           C  
ATOM   3499  C   GLN A 450      27.375  12.930 -21.281  1.00 73.94           C  
ATOM   3500  CB  GLN A 450      25.594  14.680 -21.172  1.00 73.94           C  
ATOM   3501  O   GLN A 450      28.328  13.023 -22.062  1.00 73.94           O  
ATOM   3502  CG  GLN A 450      26.500  15.797 -21.688  1.00 73.94           C  
ATOM   3503  CD  GLN A 450      26.234  16.156 -23.125  1.00 73.94           C  
ATOM   3504  NE2 GLN A 450      27.281  16.578 -23.844  1.00 73.94           N  
ATOM   3505  OE1 GLN A 450      25.109  16.078 -23.609  1.00 73.94           O  
ATOM   3506  N   HIS A 451      27.500  12.625 -20.031  1.00 70.38           N  
ATOM   3507  CA  HIS A 451      28.781  12.242 -19.469  1.00 70.38           C  
ATOM   3508  C   HIS A 451      29.375  11.047 -20.219  1.00 70.38           C  
ATOM   3509  CB  HIS A 451      28.641  11.922 -17.984  1.00 70.38           C  
ATOM   3510  O   HIS A 451      30.547  11.047 -20.562  1.00 70.38           O  
ATOM   3511  CG  HIS A 451      29.922  11.484 -17.344  1.00 70.38           C  
ATOM   3512  CD2 HIS A 451      30.953  12.195 -16.844  1.00 70.38           C  
ATOM   3513  ND1 HIS A 451      30.250  10.156 -17.156  1.00 70.38           N  
ATOM   3514  CE1 HIS A 451      31.422  10.070 -16.578  1.00 70.38           C  
ATOM   3515  NE2 HIS A 451      31.875  11.297 -16.375  1.00 70.38           N  
ATOM   3516  N   THR A 452      28.625   9.992 -20.312  1.00 65.44           N  
ATOM   3517  CA  THR A 452      29.062   8.766 -20.969  1.00 65.44           C  
ATOM   3518  C   THR A 452      29.484   9.031 -22.406  1.00 65.44           C  
ATOM   3519  CB  THR A 452      27.953   7.703 -20.938  1.00 65.44           C  
ATOM   3520  O   THR A 452      30.516   8.539 -22.859  1.00 65.44           O  
ATOM   3521  CG2 THR A 452      28.422   6.398 -21.594  1.00 65.44           C  
ATOM   3522  OG1 THR A 452      27.562   7.441 -19.594  1.00 65.44           O  
ATOM   3523  N   ILE A 453      28.734   9.797 -23.062  1.00 69.19           N  
ATOM   3524  CA  ILE A 453      28.984  10.102 -24.469  1.00 69.19           C  
ATOM   3525  C   ILE A 453      30.219  10.984 -24.594  1.00 69.19           C  
ATOM   3526  CB  ILE A 453      27.766  10.789 -25.125  1.00 69.19           C  
ATOM   3527  O   ILE A 453      31.078  10.750 -25.438  1.00 69.19           O  
ATOM   3528  CG1 ILE A 453      26.578   9.828 -25.172  1.00 69.19           C  
ATOM   3529  CG2 ILE A 453      28.125  11.289 -26.531  1.00 69.19           C  
ATOM   3530  CD1 ILE A 453      25.266  10.484 -25.562  1.00 69.19           C  
ATOM   3531  N   ASP A 454      30.328  12.047 -23.812  1.00 67.50           N  
ATOM   3532  CA  ASP A 454      31.438  13.000 -23.844  1.00 67.50           C  
ATOM   3533  C   ASP A 454      32.750  12.328 -23.438  1.00 67.50           C  
ATOM   3534  CB  ASP A 454      31.156  14.188 -22.922  1.00 67.50           C  
ATOM   3535  O   ASP A 454      33.812  12.602 -24.031  1.00 67.50           O  
ATOM   3536  CG  ASP A 454      30.141  15.148 -23.500  1.00 67.50           C  
ATOM   3537  OD1 ASP A 454      29.828  15.055 -24.719  1.00 67.50           O  
ATOM   3538  OD2 ASP A 454      29.641  16.016 -22.750  1.00 67.50           O  
ATOM   3539  N   LEU A 455      32.719  11.617 -22.406  1.00 64.19           N  
ATOM   3540  CA  LEU A 455      33.906  10.906 -21.922  1.00 64.19           C  
ATOM   3541  C   LEU A 455      34.406   9.938 -22.984  1.00 64.19           C  
ATOM   3542  CB  LEU A 455      33.594  10.156 -20.625  1.00 64.19           C  
ATOM   3543  O   LEU A 455      35.625   9.875 -23.250  1.00 64.19           O  
ATOM   3544  CG  LEU A 455      34.781   9.438 -19.969  1.00 64.19           C  
ATOM   3545  CD1 LEU A 455      35.844  10.445 -19.547  1.00 64.19           C  
ATOM   3546  CD2 LEU A 455      34.312   8.617 -18.781  1.00 64.19           C  
ATOM   3547  N   THR A 456      33.500   9.164 -23.500  1.00 63.72           N  
ATOM   3548  CA  THR A 456      33.844   8.188 -24.516  1.00 63.72           C  
ATOM   3549  C   THR A 456      34.375   8.883 -25.766  1.00 63.72           C  
ATOM   3550  CB  THR A 456      32.625   7.332 -24.906  1.00 63.72           C  
ATOM   3551  O   THR A 456      35.344   8.414 -26.359  1.00 63.72           O  
ATOM   3552  CG2 THR A 456      32.188   6.418 -23.766  1.00 63.72           C  
ATOM   3553  OG1 THR A 456      31.516   8.195 -25.250  1.00 63.72           O  
ATOM   3554  N   ASP A 457      33.812   9.914 -26.141  1.00 64.94           N  
ATOM   3555  CA  ASP A 457      34.281  10.703 -27.281  1.00 64.94           C  
ATOM   3556  C   ASP A 457      35.656  11.305 -27.047  1.00 64.94           C  
ATOM   3557  CB  ASP A 457      33.250  11.812 -27.594  1.00 64.94           C  
ATOM   3558  O   ASP A 457      36.500  11.312 -27.938  1.00 64.94           O  
ATOM   3559  CG  ASP A 457      32.062  11.328 -28.406  1.00 64.94           C  
ATOM   3560  OD1 ASP A 457      32.062  10.148 -28.812  1.00 64.94           O  
ATOM   3561  OD2 ASP A 457      31.141  12.133 -28.641  1.00 64.94           O  
ATOM   3562  N   SER A 458      35.875  11.867 -25.859  1.00 63.06           N  
ATOM   3563  CA  SER A 458      37.156  12.469 -25.484  1.00 63.06           C  
ATOM   3564  C   SER A 458      38.281  11.438 -25.484  1.00 63.06           C  
ATOM   3565  CB  SER A 458      37.062  13.125 -24.109  1.00 63.06           C  
ATOM   3566  O   SER A 458      39.375  11.711 -25.969  1.00 63.06           O  
ATOM   3567  OG  SER A 458      38.312  13.617 -23.688  1.00 63.06           O  
ATOM   3568  N   GLU A 459      38.125  10.336 -24.844  1.00 63.53           N  
ATOM   3569  CA  GLU A 459      39.094   9.258 -24.797  1.00 63.53           C  
ATOM   3570  C   GLU A 459      39.406   8.727 -26.188  1.00 63.53           C  
ATOM   3571  CB  GLU A 459      38.594   8.117 -23.906  1.00 63.53           C  
ATOM   3572  O   GLU A 459      40.562   8.414 -26.500  1.00 63.53           O  
ATOM   3573  CG  GLU A 459      38.656   8.438 -22.422  1.00 63.53           C  
ATOM   3574  CD  GLU A 459      38.250   7.266 -21.531  1.00 63.53           C  
ATOM   3575  OE1 GLU A 459      38.375   7.363 -20.297  1.00 63.53           O  
ATOM   3576  OE2 GLU A 459      37.781   6.246 -22.094  1.00 63.53           O  
ATOM   3577  N   MET A 460      38.406   8.664 -26.953  1.00 64.31           N  
ATOM   3578  CA  MET A 460      38.562   8.203 -28.328  1.00 64.31           C  
ATOM   3579  C   MET A 460      39.375   9.219 -29.141  1.00 64.31           C  
ATOM   3580  CB  MET A 460      37.219   7.965 -29.000  1.00 64.31           C  
ATOM   3581  O   MET A 460      40.219   8.836 -29.969  1.00 64.31           O  
ATOM   3582  CG  MET A 460      36.531   6.691 -28.531  1.00 64.31           C  
ATOM   3583  SD  MET A 460      37.562   5.207 -28.719  1.00 64.31           S  
ATOM   3584  CE  MET A 460      37.781   5.188 -30.516  1.00 64.31           C  
ATOM   3585  N   ASN A 461      39.031  10.383 -29.016  1.00 64.56           N  
ATOM   3586  CA  ASN A 461      39.781  11.453 -29.688  1.00 64.56           C  
ATOM   3587  C   ASN A 461      41.250  11.453 -29.297  1.00 64.56           C  
ATOM   3588  CB  ASN A 461      39.125  12.812 -29.375  1.00 64.56           C  
ATOM   3589  O   ASN A 461      42.125  11.672 -30.156  1.00 64.56           O  
ATOM   3590  CG  ASN A 461      37.875  13.070 -30.188  1.00 64.56           C  
ATOM   3591  ND2 ASN A 461      37.031  13.992 -29.703  1.00 64.56           N  
ATOM   3592  OD1 ASN A 461      37.656  12.445 -31.219  1.00 64.56           O  
ATOM   3593  N   LYS A 462      41.500  11.289 -28.062  1.00 66.12           N  
ATOM   3594  CA  LYS A 462      42.875  11.188 -27.578  1.00 66.12           C  
ATOM   3595  C   LYS A 462      43.625  10.016 -28.219  1.00 66.12           C  
ATOM   3596  CB  LYS A 462      42.906  11.039 -26.047  1.00 66.12           C  
ATOM   3597  O   LYS A 462      44.781  10.141 -28.609  1.00 66.12           O  
ATOM   3598  CG  LYS A 462      42.656  12.344 -25.297  1.00 66.12           C  
ATOM   3599  CD  LYS A 462      42.750  12.141 -23.797  1.00 66.12           C  
ATOM   3600  CE  LYS A 462      42.375  13.414 -23.031  1.00 66.12           C  
ATOM   3601  NZ  LYS A 462      42.406  13.203 -21.562  1.00 66.12           N  
ATOM   3602  N   LEU A 463      42.969   8.914 -28.234  1.00 66.38           N  
ATOM   3603  CA  LEU A 463      43.500   7.711 -28.875  1.00 66.38           C  
ATOM   3604  C   LEU A 463      43.750   7.941 -30.359  1.00 66.38           C  
ATOM   3605  CB  LEU A 463      42.531   6.531 -28.688  1.00 66.38           C  
ATOM   3606  O   LEU A 463      44.781   7.508 -30.891  1.00 66.38           O  
ATOM   3607  CG  LEU A 463      43.000   5.180 -29.203  1.00 66.38           C  
ATOM   3608  CD1 LEU A 463      44.312   4.766 -28.500  1.00 66.38           C  
ATOM   3609  CD2 LEU A 463      41.938   4.117 -29.016  1.00 66.38           C  
ATOM   3610  N   PHE A 464      42.750   8.492 -31.031  1.00 67.31           N  
ATOM   3611  CA  PHE A 464      42.875   8.812 -32.438  1.00 67.31           C  
ATOM   3612  C   PHE A 464      44.062   9.711 -32.688  1.00 67.31           C  
ATOM   3613  CB  PHE A 464      41.594   9.484 -32.969  1.00 67.31           C  
ATOM   3614  O   PHE A 464      44.844   9.477 -33.625  1.00 67.31           O  
ATOM   3615  CG  PHE A 464      41.562   9.656 -34.438  1.00 67.31           C  
ATOM   3616  CD1 PHE A 464      41.938  10.852 -35.031  1.00 67.31           C  
ATOM   3617  CD2 PHE A 464      41.125   8.625 -35.281  1.00 67.31           C  
ATOM   3618  CE1 PHE A 464      41.906  11.016 -36.406  1.00 67.31           C  
ATOM   3619  CE2 PHE A 464      41.094   8.781 -36.656  1.00 67.31           C  
ATOM   3620  CZ  PHE A 464      41.500   9.977 -37.219  1.00 67.31           C  
ATOM   3621  N   GLU A 465      44.219  10.742 -31.922  1.00 72.56           N  
ATOM   3622  CA  GLU A 465      45.312  11.695 -32.031  1.00 72.56           C  
ATOM   3623  C   GLU A 465      46.656  11.016 -31.766  1.00 72.56           C  
ATOM   3624  CB  GLU A 465      45.125  12.867 -31.078  1.00 72.56           C  
ATOM   3625  O   GLU A 465      47.656  11.281 -32.438  1.00 72.56           O  
ATOM   3626  CG  GLU A 465      44.094  13.875 -31.531  1.00 72.56           C  
ATOM   3627  CD  GLU A 465      44.406  14.469 -32.906  1.00 72.56           C  
ATOM   3628  OE1 GLU A 465      43.469  14.727 -33.688  1.00 72.56           O  
ATOM   3629  OE2 GLU A 465      45.594  14.680 -33.188  1.00 72.56           O  
ATOM   3630  N   LYS A 466      46.688  10.242 -30.797  1.00 74.81           N  
ATOM   3631  CA  LYS A 466      47.875   9.484 -30.422  1.00 74.81           C  
ATOM   3632  C   LYS A 466      48.312   8.555 -31.562  1.00 74.81           C  
ATOM   3633  CB  LYS A 466      47.625   8.688 -29.156  1.00 74.81           C  
ATOM   3634  O   LYS A 466      49.500   8.438 -31.859  1.00 74.81           O  
ATOM   3635  CG  LYS A 466      48.906   8.109 -28.531  1.00 74.81           C  
ATOM   3636  CD  LYS A 466      48.625   7.445 -27.188  1.00 74.81           C  
ATOM   3637  CE  LYS A 466      49.875   6.840 -26.594  1.00 74.81           C  
ATOM   3638  NZ  LYS A 466      49.625   6.223 -25.250  1.00 74.81           N  
ATOM   3639  N   THR A 467      47.344   7.809 -32.062  1.00 72.62           N  
ATOM   3640  CA  THR A 467      47.594   6.891 -33.188  1.00 72.62           C  
ATOM   3641  C   THR A 467      48.031   7.648 -34.406  1.00 72.62           C  
ATOM   3642  CB  THR A 467      46.312   6.090 -33.500  1.00 72.62           C  
ATOM   3643  O   THR A 467      48.906   7.180 -35.156  1.00 72.62           O  
ATOM   3644  CG2 THR A 467      46.562   5.051 -34.594  1.00 72.62           C  
ATOM   3645  OG1 THR A 467      45.844   5.418 -32.312  1.00 72.62           O  
ATOM   3646  N   LYS A 468      47.406   8.734 -34.656  1.00 79.25           N  
ATOM   3647  CA  LYS A 468      47.812   9.609 -35.750  1.00 79.25           C  
ATOM   3648  C   LYS A 468      49.281  10.062 -35.594  1.00 79.25           C  
ATOM   3649  CB  LYS A 468      46.906  10.836 -35.812  1.00 79.25           C  
ATOM   3650  O   LYS A 468      50.031  10.070 -36.562  1.00 79.25           O  
ATOM   3651  CG  LYS A 468      47.188  11.750 -37.000  1.00 79.25           C  
ATOM   3652  CD  LYS A 468      46.188  12.922 -37.062  1.00 79.25           C  
ATOM   3653  CE  LYS A 468      46.500  13.859 -38.219  1.00 79.25           C  
ATOM   3654  NZ  LYS A 468      45.531  14.992 -38.281  1.00 79.25           N  
ATOM   3655  N   LYS A 469      49.719  10.391 -34.406  1.00 83.69           N  
ATOM   3656  CA  LYS A 469      51.062  10.820 -34.094  1.00 83.69           C  
ATOM   3657  C   LYS A 469      52.062   9.680 -34.312  1.00 83.69           C  
ATOM   3658  CB  LYS A 469      51.156  11.336 -32.656  1.00 83.69           C  
ATOM   3659  O   LYS A 469      53.188   9.898 -34.781  1.00 83.69           O  
ATOM   3660  CG  LYS A 469      50.625  12.750 -32.469  1.00 83.69           C  
ATOM   3661  CD  LYS A 469      50.844  13.250 -31.062  1.00 83.69           C  
ATOM   3662  CE  LYS A 469      50.219  14.633 -30.859  1.00 83.69           C  
ATOM   3663  NZ  LYS A 469      50.438  15.117 -29.453  1.00 83.69           N  
ATOM   3664  N   GLN A 470      51.688   8.531 -33.969  1.00 81.12           N  
ATOM   3665  CA  GLN A 470      52.500   7.336 -34.062  1.00 81.12           C  
ATOM   3666  C   GLN A 470      52.719   6.953 -35.531  1.00 81.12           C  
ATOM   3667  CB  GLN A 470      51.875   6.172 -33.312  1.00 81.12           C  
ATOM   3668  O   GLN A 470      53.812   6.594 -35.938  1.00 81.12           O  
ATOM   3669  CG  GLN A 470      52.062   6.250 -31.812  1.00 81.12           C  
ATOM   3670  CD  GLN A 470      51.531   5.027 -31.078  1.00 81.12           C  
ATOM   3671  NE2 GLN A 470      52.219   4.609 -30.031  1.00 81.12           N  
ATOM   3672  OE1 GLN A 470      50.500   4.457 -31.469  1.00 81.12           O  
ATOM   3673  N   LEU A 471      51.594   6.977 -36.344  1.00 81.19           N  
ATOM   3674  CA  LEU A 471      51.562   6.508 -37.750  1.00 81.19           C  
ATOM   3675  C   LEU A 471      52.156   7.566 -38.688  1.00 81.19           C  
ATOM   3676  CB  LEU A 471      50.156   6.148 -38.156  1.00 81.19           C  
ATOM   3677  O   LEU A 471      52.688   7.238 -39.719  1.00 81.19           O  
ATOM   3678  CG  LEU A 471      49.562   4.879 -37.562  1.00 81.19           C  
ATOM   3679  CD1 LEU A 471      48.062   4.781 -37.875  1.00 81.19           C  
ATOM   3680  CD2 LEU A 471      50.312   3.645 -38.062  1.00 81.19           C  
ATOM   3681  N   ARG A 472      52.219   8.781 -38.312  1.00 84.81           N  
ATOM   3682  CA  ARG A 472      52.781   9.914 -39.031  1.00 84.81           C  
ATOM   3683  C   ARG A 472      52.562   9.766 -40.531  1.00 84.81           C  
ATOM   3684  CB  ARG A 472      54.281  10.047 -38.750  1.00 84.81           C  
ATOM   3685  O   ARG A 472      51.438   9.766 -41.031  1.00 84.81           O  
ATOM   3686  CG  ARG A 472      54.594  10.508 -37.312  1.00 84.81           C  
ATOM   3687  CD  ARG A 472      56.062  10.672 -37.094  1.00 84.81           C  
ATOM   3688  NE  ARG A 472      56.344  11.180 -35.750  1.00 84.81           N  
ATOM   3689  NH1 ARG A 472      58.656  11.273 -36.031  1.00 84.81           N  
ATOM   3690  NH2 ARG A 472      57.719  11.914 -34.031  1.00 84.81           N  
ATOM   3691  CZ  ARG A 472      57.562  11.453 -35.281  1.00 84.81           C  
ATOM   3692  N   GLU A 473      53.625   9.758 -41.406  1.00 82.62           N  
ATOM   3693  CA  GLU A 473      53.594   9.750 -42.844  1.00 82.62           C  
ATOM   3694  C   GLU A 473      53.250   8.359 -43.375  1.00 82.62           C  
ATOM   3695  CB  GLU A 473      54.938  10.219 -43.438  1.00 82.62           C  
ATOM   3696  O   GLU A 473      53.062   8.180 -44.594  1.00 82.62           O  
ATOM   3697  CG  GLU A 473      56.125   9.422 -42.938  1.00 82.62           C  
ATOM   3698  CD  GLU A 473      57.281  10.305 -42.500  1.00 82.62           C  
ATOM   3699  OE1 GLU A 473      58.375   9.766 -42.188  1.00 82.62           O  
ATOM   3700  OE2 GLU A 473      57.094  11.539 -42.438  1.00 82.62           O  
ATOM   3701  N   ASN A 474      53.219   7.359 -42.531  1.00 82.19           N  
ATOM   3702  CA  ASN A 474      53.000   5.965 -42.875  1.00 82.19           C  
ATOM   3703  C   ASN A 474      51.500   5.656 -43.062  1.00 82.19           C  
ATOM   3704  CB  ASN A 474      53.625   5.031 -41.844  1.00 82.19           C  
ATOM   3705  O   ASN A 474      51.156   4.605 -43.594  1.00 82.19           O  
ATOM   3706  CG  ASN A 474      55.125   5.098 -41.812  1.00 82.19           C  
ATOM   3707  ND2 ASN A 474      55.719   4.633 -40.719  1.00 82.19           N  
ATOM   3708  OD1 ASN A 474      55.750   5.562 -42.781  1.00 82.19           O  
ATOM   3709  N   ALA A 475      50.562   6.652 -42.688  1.00 83.50           N  
ATOM   3710  CA  ALA A 475      49.125   6.453 -42.812  1.00 83.50           C  
ATOM   3711  C   ALA A 475      48.406   7.766 -43.125  1.00 83.50           C  
ATOM   3712  CB  ALA A 475      48.562   5.855 -41.500  1.00 83.50           C  
ATOM   3713  O   ALA A 475      48.938   8.844 -42.875  1.00 83.50           O  
ATOM   3714  N   GLU A 476      47.312   7.707 -43.812  1.00 79.81           N  
ATOM   3715  CA  GLU A 476      46.438   8.836 -44.125  1.00 79.81           C  
ATOM   3716  C   GLU A 476      45.094   8.727 -43.406  1.00 79.81           C  
ATOM   3717  CB  GLU A 476      46.219   8.930 -45.625  1.00 79.81           C  
ATOM   3718  O   GLU A 476      44.469   7.668 -43.406  1.00 79.81           O  
ATOM   3719  CG  GLU A 476      45.438  10.156 -46.062  1.00 79.81           C  
ATOM   3720  CD  GLU A 476      45.250  10.258 -47.562  1.00 79.81           C  
ATOM   3721  OE1 GLU A 476      44.656  11.258 -48.031  1.00 79.81           O  
ATOM   3722  OE2 GLU A 476      45.688   9.328 -48.281  1.00 79.81           O  
ATOM   3723  N   ASP A 477      44.875   9.867 -42.750  1.00 77.56           N  
ATOM   3724  CA  ASP A 477      43.562   9.969 -42.094  1.00 77.56           C  
ATOM   3725  C   ASP A 477      42.438  10.039 -43.125  1.00 77.56           C  
ATOM   3726  CB  ASP A 477      43.531  11.188 -41.188  1.00 77.56           C  
ATOM   3727  O   ASP A 477      42.344  10.984 -43.906  1.00 77.56           O  
ATOM   3728  CG  ASP A 477      42.250  11.281 -40.375  1.00 77.56           C  
ATOM   3729  OD1 ASP A 477      41.312  10.477 -40.594  1.00 77.56           O  
ATOM   3730  OD2 ASP A 477      42.156  12.172 -39.500  1.00 77.56           O  
ATOM   3731  N   MET A 478      41.469   9.195 -43.094  1.00 67.75           N  
ATOM   3732  CA  MET A 478      40.406   9.039 -44.062  1.00 67.75           C  
ATOM   3733  C   MET A 478      39.188   9.836 -43.656  1.00 67.75           C  
ATOM   3734  CB  MET A 478      40.031   7.566 -44.250  1.00 67.75           C  
ATOM   3735  O   MET A 478      38.219   9.945 -44.406  1.00 67.75           O  
ATOM   3736  CG  MET A 478      41.156   6.723 -44.812  1.00 67.75           C  
ATOM   3737  SD  MET A 478      40.688   4.965 -45.031  1.00 67.75           S  
ATOM   3738  CE  MET A 478      39.531   5.113 -46.438  1.00 67.75           C  
ATOM   3739  N   GLY A 479      39.219  10.531 -42.500  1.00 59.38           N  
ATOM   3740  CA  GLY A 479      38.125  11.422 -42.094  1.00 59.38           C  
ATOM   3741  C   GLY A 479      36.906  10.680 -41.594  1.00 59.38           C  
ATOM   3742  O   GLY A 479      35.875  11.297 -41.312  1.00 59.38           O  
ATOM   3743  N   ASN A 480      36.938   9.445 -41.500  1.00 55.56           N  
ATOM   3744  CA  ASN A 480      35.812   8.617 -41.062  1.00 55.56           C  
ATOM   3745  C   ASN A 480      36.219   7.750 -39.875  1.00 55.56           C  
ATOM   3746  CB  ASN A 480      35.312   7.742 -42.188  1.00 55.56           C  
ATOM   3747  O   ASN A 480      35.562   6.746 -39.562  1.00 55.56           O  
ATOM   3748  CG  ASN A 480      36.375   6.820 -42.750  1.00 55.56           C  
ATOM   3749  ND2 ASN A 480      36.000   5.961 -43.688  1.00 55.56           N  
ATOM   3750  OD1 ASN A 480      37.531   6.879 -42.344  1.00 55.56           O  
ATOM   3751  N   GLY A 481      37.344   8.297 -39.156  1.00 60.53           N  
ATOM   3752  CA  GLY A 481      37.750   7.547 -37.969  1.00 60.53           C  
ATOM   3753  C   GLY A 481      38.594   6.332 -38.312  1.00 60.53           C  
ATOM   3754  O   GLY A 481      38.875   5.496 -37.438  1.00 60.53           O  
ATOM   3755  N   CYS A 482      39.062   6.270 -39.594  1.00 67.88           N  
ATOM   3756  CA  CYS A 482      39.906   5.207 -40.062  1.00 67.88           C  
ATOM   3757  C   CYS A 482      41.188   5.777 -40.688  1.00 67.88           C  
ATOM   3758  CB  CYS A 482      39.188   4.355 -41.125  1.00 67.88           C  
ATOM   3759  O   CYS A 482      41.219   6.914 -41.156  1.00 67.88           O  
ATOM   3760  SG  CYS A 482      37.719   3.537 -40.469  1.00 67.88           S  
ATOM   3761  N   PHE A 483      42.344   4.938 -40.531  1.00 72.88           N  
ATOM   3762  CA  PHE A 483      43.625   5.270 -41.156  1.00 72.88           C  
ATOM   3763  C   PHE A 483      43.938   4.316 -42.312  1.00 72.88           C  
ATOM   3764  CB  PHE A 483      44.750   5.227 -40.125  1.00 72.88           C  
ATOM   3765  O   PHE A 483      43.719   3.105 -42.188  1.00 72.88           O  
ATOM   3766  CG  PHE A 483      44.594   6.254 -39.031  1.00 72.88           C  
ATOM   3767  CD1 PHE A 483      44.938   7.582 -39.250  1.00 72.88           C  
ATOM   3768  CD2 PHE A 483      44.125   5.891 -37.781  1.00 72.88           C  
ATOM   3769  CE1 PHE A 483      44.812   8.531 -38.250  1.00 72.88           C  
ATOM   3770  CE2 PHE A 483      44.000   6.836 -36.750  1.00 72.88           C  
ATOM   3771  CZ  PHE A 483      44.344   8.156 -37.000  1.00 72.88           C  
ATOM   3772  N   LYS A 484      44.188   4.980 -43.438  1.00 79.00           N  
ATOM   3773  CA  LYS A 484      44.750   4.180 -44.531  1.00 79.00           C  
ATOM   3774  C   LYS A 484      46.250   4.016 -44.375  1.00 79.00           C  
ATOM   3775  CB  LYS A 484      44.406   4.816 -45.875  1.00 79.00           C  
ATOM   3776  O   LYS A 484      47.000   4.992 -44.438  1.00 79.00           O  
ATOM   3777  CG  LYS A 484      44.750   3.936 -47.062  1.00 79.00           C  
ATOM   3778  CD  LYS A 484      44.281   4.562 -48.375  1.00 79.00           C  
ATOM   3779  CE  LYS A 484      44.594   3.658 -49.562  1.00 79.00           C  
ATOM   3780  NZ  LYS A 484      44.062   4.246 -50.844  1.00 79.00           N  
ATOM   3781  N   ILE A 485      46.688   2.723 -44.125  1.00 82.12           N  
ATOM   3782  CA  ILE A 485      48.125   2.441 -43.875  1.00 82.12           C  
ATOM   3783  C   ILE A 485      48.781   2.039 -45.188  1.00 82.12           C  
ATOM   3784  CB  ILE A 485      48.281   1.333 -42.812  1.00 82.12           C  
ATOM   3785  O   ILE A 485      48.312   1.141 -45.875  1.00 82.12           O  
ATOM   3786  CG1 ILE A 485      47.594   1.728 -41.500  1.00 82.12           C  
ATOM   3787  CG2 ILE A 485      49.781   1.048 -42.562  1.00 82.12           C  
ATOM   3788  CD1 ILE A 485      47.594   0.634 -40.438  1.00 82.12           C  
ATOM   3789  N   TYR A 486      49.906   2.693 -45.531  1.00 79.56           N  
ATOM   3790  CA  TYR A 486      50.531   2.590 -46.844  1.00 79.56           C  
ATOM   3791  C   TYR A 486      51.656   1.565 -46.812  1.00 79.56           C  
ATOM   3792  CB  TYR A 486      51.062   3.951 -47.281  1.00 79.56           C  
ATOM   3793  O   TYR A 486      52.406   1.428 -47.812  1.00 79.56           O  
ATOM   3794  CG  TYR A 486      50.000   4.926 -47.688  1.00 79.56           C  
ATOM   3795  CD1 TYR A 486      49.250   4.734 -48.844  1.00 79.56           C  
ATOM   3796  CD2 TYR A 486      49.719   6.043 -46.906  1.00 79.56           C  
ATOM   3797  CE1 TYR A 486      48.250   5.629 -49.219  1.00 79.56           C  
ATOM   3798  CE2 TYR A 486      48.719   6.945 -47.281  1.00 79.56           C  
ATOM   3799  OH  TYR A 486      47.000   7.621 -48.812  1.00 79.56           O  
ATOM   3800  CZ  TYR A 486      48.000   6.730 -48.438  1.00 79.56           C  
ATOM   3801  N   HIS A 487      51.812   0.776 -45.719  1.00 77.56           N  
ATOM   3802  CA  HIS A 487      52.750  -0.337 -45.625  1.00 77.56           C  
ATOM   3803  C   HIS A 487      52.062  -1.613 -45.156  1.00 77.56           C  
ATOM   3804  CB  HIS A 487      53.906   0.003 -44.688  1.00 77.56           C  
ATOM   3805  O   HIS A 487      50.969  -1.561 -44.625  1.00 77.56           O  
ATOM   3806  CG  HIS A 487      53.469   0.215 -43.250  1.00 77.56           C  
ATOM   3807  CD2 HIS A 487      53.188   1.350 -42.562  1.00 77.56           C  
ATOM   3808  ND1 HIS A 487      53.281  -0.825 -42.375  1.00 77.56           N  
ATOM   3809  CE1 HIS A 487      52.906  -0.337 -41.188  1.00 77.56           C  
ATOM   3810  NE2 HIS A 487      52.844   0.979 -41.312  1.00 77.56           N  
ATOM   3811  N   LYS A 488      52.625  -2.754 -45.562  1.00 76.69           N  
ATOM   3812  CA  LYS A 488      52.094  -4.027 -45.062  1.00 76.69           C  
ATOM   3813  C   LYS A 488      52.188  -4.121 -43.562  1.00 76.69           C  
ATOM   3814  CB  LYS A 488      52.844  -5.195 -45.719  1.00 76.69           C  
ATOM   3815  O   LYS A 488      53.281  -3.918 -42.969  1.00 76.69           O  
ATOM   3816  CG  LYS A 488      52.531  -5.387 -47.188  1.00 76.69           C  
ATOM   3817  CD  LYS A 488      53.281  -6.598 -47.781  1.00 76.69           C  
ATOM   3818  CE  LYS A 488      53.062  -6.719 -49.281  1.00 76.69           C  
ATOM   3819  NZ  LYS A 488      53.812  -7.887 -49.844  1.00 76.69           N  
ATOM   3820  N   CYS A 489      51.000  -4.195 -42.938  1.00 74.69           N  
ATOM   3821  CA  CYS A 489      50.969  -4.238 -41.500  1.00 74.69           C  
ATOM   3822  C   CYS A 489      50.500  -5.609 -41.000  1.00 74.69           C  
ATOM   3823  CB  CYS A 489      50.031  -3.158 -40.938  1.00 74.69           C  
ATOM   3824  O   CYS A 489      49.312  -5.938 -41.062  1.00 74.69           O  
ATOM   3825  SG  CYS A 489      50.188  -2.873 -39.156  1.00 74.69           S  
ATOM   3826  N   ASP A 490      51.438  -6.465 -40.594  1.00 71.62           N  
ATOM   3827  CA  ASP A 490      51.188  -7.801 -40.062  1.00 71.62           C  
ATOM   3828  C   ASP A 490      50.750  -7.742 -38.594  1.00 71.62           C  
ATOM   3829  CB  ASP A 490      52.406  -8.703 -40.219  1.00 71.62           C  
ATOM   3830  O   ASP A 490      50.688  -6.656 -38.031  1.00 71.62           O  
ATOM   3831  CG  ASP A 490      53.625  -8.148 -39.531  1.00 71.62           C  
ATOM   3832  OD1 ASP A 490      53.562  -7.094 -38.875  1.00 71.62           O  
ATOM   3833  OD2 ASP A 490      54.719  -8.781 -39.656  1.00 71.62           O  
ATOM   3834  N   ASN A 491      50.344  -8.805 -37.906  1.00 65.31           N  
ATOM   3835  CA  ASN A 491      49.906  -8.906 -36.531  1.00 65.31           C  
ATOM   3836  C   ASN A 491      50.906  -8.297 -35.562  1.00 65.31           C  
ATOM   3837  CB  ASN A 491      49.625 -10.359 -36.156  1.00 65.31           C  
ATOM   3838  O   ASN A 491      50.531  -7.715 -34.531  1.00 65.31           O  
ATOM   3839  CG  ASN A 491      48.281 -10.859 -36.688  1.00 65.31           C  
ATOM   3840  ND2 ASN A 491      48.062 -12.164 -36.594  1.00 65.31           N  
ATOM   3841  OD1 ASN A 491      47.469 -10.078 -37.188  1.00 65.31           O  
ATOM   3842  N   ALA A 492      52.188  -8.406 -35.906  1.00 69.50           N  
ATOM   3843  CA  ALA A 492      53.281  -7.840 -35.125  1.00 69.50           C  
ATOM   3844  C   ALA A 492      53.312  -6.316 -35.219  1.00 69.50           C  
ATOM   3845  CB  ALA A 492      54.625  -8.406 -35.625  1.00 69.50           C  
ATOM   3846  O   ALA A 492      53.531  -5.629 -34.250  1.00 69.50           O  
ATOM   3847  N   CYS A 493      53.062  -5.762 -36.406  1.00 74.75           N  
ATOM   3848  CA  CYS A 493      52.906  -4.332 -36.656  1.00 74.75           C  
ATOM   3849  C   CYS A 493      51.688  -3.768 -35.938  1.00 74.75           C  
ATOM   3850  CB  CYS A 493      52.812  -4.062 -38.156  1.00 74.75           C  
ATOM   3851  O   CYS A 493      51.781  -2.736 -35.281  1.00 74.75           O  
ATOM   3852  SG  CYS A 493      52.469  -2.342 -38.562  1.00 74.75           S  
ATOM   3853  N   ILE A 494      50.594  -4.418 -36.000  1.00 69.06           N  
ATOM   3854  CA  ILE A 494      49.375  -4.035 -35.344  1.00 69.06           C  
ATOM   3855  C   ILE A 494      49.562  -4.074 -33.844  1.00 69.06           C  
ATOM   3856  CB  ILE A 494      48.188  -4.949 -35.750  1.00 69.06           C  
ATOM   3857  O   ILE A 494      49.062  -3.207 -33.125  1.00 69.06           O  
ATOM   3858  CG1 ILE A 494      47.844  -4.738 -37.250  1.00 69.06           C  
ATOM   3859  CG2 ILE A 494      46.969  -4.703 -34.875  1.00 69.06           C  
ATOM   3860  CD1 ILE A 494      47.312  -3.344 -37.562  1.00 69.06           C  
ATOM   3861  N   GLY A 495      50.250  -5.094 -33.344  1.00 65.50           N  
ATOM   3862  CA  GLY A 495      50.625  -5.242 -31.953  1.00 65.50           C  
ATOM   3863  C   GLY A 495      51.531  -4.133 -31.453  1.00 65.50           C  
ATOM   3864  O   GLY A 495      51.406  -3.691 -30.312  1.00 65.50           O  
ATOM   3865  N   SER A 496      52.344  -3.605 -32.281  1.00 73.44           N  
ATOM   3866  CA  SER A 496      53.250  -2.492 -32.000  1.00 73.44           C  
ATOM   3867  C   SER A 496      52.500  -1.172 -31.938  1.00 73.44           C  
ATOM   3868  CB  SER A 496      54.375  -2.404 -33.031  1.00 73.44           C  
ATOM   3869  O   SER A 496      52.812  -0.286 -31.156  1.00 73.44           O  
ATOM   3870  OG  SER A 496      53.844  -2.043 -34.312  1.00 73.44           O  
ATOM   3871  N   ILE A 497      51.469  -0.947 -32.688  1.00 72.88           N  
ATOM   3872  CA  ILE A 497      50.562   0.202 -32.688  1.00 72.88           C  
ATOM   3873  C   ILE A 497      49.656   0.163 -31.438  1.00 72.88           C  
ATOM   3874  CB  ILE A 497      49.688   0.242 -33.969  1.00 72.88           C  
ATOM   3875  O   ILE A 497      49.500   1.182 -30.766  1.00 72.88           O  
ATOM   3876  CG1 ILE A 497      50.562   0.441 -35.188  1.00 72.88           C  
ATOM   3877  CG2 ILE A 497      48.625   1.343 -33.844  1.00 72.88           C  
ATOM   3878  CD1 ILE A 497      49.812   0.312 -36.531  1.00 72.88           C  
ATOM   3879  N   ARG A 498      49.312  -1.063 -31.078  1.00 67.50           N  
ATOM   3880  CA  ARG A 498      48.500  -1.300 -29.891  1.00 67.50           C  
ATOM   3881  C   ARG A 498      49.312  -1.064 -28.625  1.00 67.50           C  
ATOM   3882  CB  ARG A 498      47.938  -2.723 -29.906  1.00 67.50           C  
ATOM   3883  O   ARG A 498      48.781  -0.514 -27.641  1.00 67.50           O  
ATOM   3884  CG  ARG A 498      46.969  -3.012 -28.750  1.00 67.50           C  
ATOM   3885  CD  ARG A 498      46.438  -4.426 -28.828  1.00 67.50           C  
ATOM   3886  NE  ARG A 498      45.531  -4.711 -27.719  1.00 67.50           N  
ATOM   3887  NH1 ARG A 498      44.844  -6.770 -28.516  1.00 67.50           N  
ATOM   3888  NH2 ARG A 498      44.000  -5.977 -26.531  1.00 67.50           N  
ATOM   3889  CZ  ARG A 498      44.781  -5.820 -27.594  1.00 67.50           C  
ATOM   3890  N   ASN A 499      50.562  -1.546 -28.547  1.00 69.50           N  
ATOM   3891  CA  ASN A 499      51.438  -1.496 -27.375  1.00 69.50           C  
ATOM   3892  C   ASN A 499      52.250  -0.214 -27.359  1.00 69.50           C  
ATOM   3893  CB  ASN A 499      52.344  -2.721 -27.344  1.00 69.50           C  
ATOM   3894  O   ASN A 499      53.156  -0.071 -26.531  1.00 69.50           O  
ATOM   3895  CG  ASN A 499      51.625  -3.998 -27.000  1.00 69.50           C  
ATOM   3896  ND2 ASN A 499      52.219  -5.137 -27.328  1.00 69.50           N  
ATOM   3897  OD1 ASN A 499      50.500  -3.961 -26.453  1.00 69.50           O  
ATOM   3898  N   GLU A 500      51.906   0.684 -28.359  1.00 73.19           N  
ATOM   3899  CA  GLU A 500      52.531   2.000 -28.438  1.00 73.19           C  
ATOM   3900  C   GLU A 500      54.031   1.883 -28.719  1.00 73.19           C  
ATOM   3901  CB  GLU A 500      52.281   2.803 -27.172  1.00 73.19           C  
ATOM   3902  O   GLU A 500      54.812   2.730 -28.281  1.00 73.19           O  
ATOM   3903  CG  GLU A 500      50.812   3.176 -26.938  1.00 73.19           C  
ATOM   3904  CD  GLU A 500      50.594   4.012 -25.688  1.00 73.19           C  
ATOM   3905  OE1 GLU A 500      49.438   4.293 -25.344  1.00 73.19           O  
ATOM   3906  OE2 GLU A 500      51.594   4.383 -25.047  1.00 73.19           O  
ATOM   3907  N   THR A 501      54.500   0.914 -29.266  1.00 82.31           N  
ATOM   3908  CA  THR A 501      55.906   0.664 -29.578  1.00 82.31           C  
ATOM   3909  C   THR A 501      56.156   0.706 -31.078  1.00 82.31           C  
ATOM   3910  CB  THR A 501      56.375  -0.695 -29.016  1.00 82.31           C  
ATOM   3911  O   THR A 501      57.219   0.247 -31.547  1.00 82.31           O  
ATOM   3912  CG2 THR A 501      56.281  -0.721 -27.484  1.00 82.31           C  
ATOM   3913  OG1 THR A 501      55.531  -1.731 -29.547  1.00 82.31           O  
ATOM   3914  N   TYR A 502      55.156   1.270 -31.797  1.00 78.94           N  
ATOM   3915  CA  TYR A 502      55.219   1.370 -33.250  1.00 78.94           C  
ATOM   3916  C   TYR A 502      56.344   2.346 -33.656  1.00 78.94           C  
ATOM   3917  CB  TYR A 502      53.906   1.812 -33.844  1.00 78.94           C  
ATOM   3918  O   TYR A 502      56.375   3.480 -33.188  1.00 78.94           O  
ATOM   3919  CG  TYR A 502      53.906   1.959 -35.344  1.00 78.94           C  
ATOM   3920  CD1 TYR A 502      54.125   3.199 -35.938  1.00 78.94           C  
ATOM   3921  CD2 TYR A 502      53.719   0.858 -36.188  1.00 78.94           C  
ATOM   3922  CE1 TYR A 502      54.125   3.340 -37.344  1.00 78.94           C  
ATOM   3923  CE2 TYR A 502      53.719   0.987 -37.562  1.00 78.94           C  
ATOM   3924  OH  TYR A 502      53.969   2.363 -39.500  1.00 78.94           O  
ATOM   3925  CZ  TYR A 502      53.938   2.230 -38.125  1.00 78.94           C  
ATOM   3926  N   ASP A 503      57.344   1.825 -34.438  1.00 85.31           N  
ATOM   3927  CA  ASP A 503      58.438   2.643 -34.969  1.00 85.31           C  
ATOM   3928  C   ASP A 503      58.188   3.025 -36.438  1.00 85.31           C  
ATOM   3929  CB  ASP A 503      59.781   1.901 -34.844  1.00 85.31           C  
ATOM   3930  O   ASP A 503      58.344   2.201 -37.344  1.00 85.31           O  
ATOM   3931  CG  ASP A 503      60.969   2.773 -35.188  1.00 85.31           C  
ATOM   3932  OD1 ASP A 503      60.781   3.902 -35.688  1.00 85.31           O  
ATOM   3933  OD2 ASP A 503      62.094   2.324 -34.938  1.00 85.31           O  
ATOM   3934  N   HIS A 504      57.844   4.336 -36.594  1.00 82.31           N  
ATOM   3935  CA  HIS A 504      57.438   4.816 -37.938  1.00 82.31           C  
ATOM   3936  C   HIS A 504      58.594   4.746 -38.906  1.00 82.31           C  
ATOM   3937  CB  HIS A 504      56.906   6.246 -37.844  1.00 82.31           C  
ATOM   3938  O   HIS A 504      58.375   4.656 -40.125  1.00 82.31           O  
ATOM   3939  CG  HIS A 504      57.969   7.270 -37.625  1.00 82.31           C  
ATOM   3940  CD2 HIS A 504      58.500   8.203 -38.469  1.00 82.31           C  
ATOM   3941  ND1 HIS A 504      58.656   7.410 -36.406  1.00 82.31           N  
ATOM   3942  CE1 HIS A 504      59.531   8.391 -36.531  1.00 82.31           C  
ATOM   3943  NE2 HIS A 504      59.469   8.883 -37.750  1.00 82.31           N  
ATOM   3944  N   ASN A 505      59.906   4.781 -38.562  1.00 83.44           N  
ATOM   3945  CA  ASN A 505      61.125   4.750 -39.375  1.00 83.44           C  
ATOM   3946  C   ASN A 505      61.281   3.404 -40.094  1.00 83.44           C  
ATOM   3947  CB  ASN A 505      62.344   5.059 -38.531  1.00 83.44           C  
ATOM   3948  O   ASN A 505      61.781   3.340 -41.219  1.00 83.44           O  
ATOM   3949  CG  ASN A 505      62.406   6.504 -38.094  1.00 83.44           C  
ATOM   3950  ND2 ASN A 505      62.969   6.727 -36.906  1.00 83.44           N  
ATOM   3951  OD1 ASN A 505      61.938   7.406 -38.781  1.00 83.44           O  
ATOM   3952  N   VAL A 506      60.812   2.428 -39.469  1.00 83.06           N  
ATOM   3953  CA  VAL A 506      60.938   1.052 -39.938  1.00 83.06           C  
ATOM   3954  C   VAL A 506      60.094   0.831 -41.156  1.00 83.06           C  
ATOM   3955  CB  VAL A 506      60.562   0.039 -38.812  1.00 83.06           C  
ATOM   3956  O   VAL A 506      60.531   0.151 -42.094  1.00 83.06           O  
ATOM   3957  CG1 VAL A 506      60.531  -1.382 -39.375  1.00 83.06           C  
ATOM   3958  CG2 VAL A 506      61.531   0.134 -37.656  1.00 83.06           C  
ATOM   3959  N   TYR A 507      58.875   1.520 -41.281  1.00 80.44           N  
ATOM   3960  CA  TYR A 507      57.906   1.260 -42.344  1.00 80.44           C  
ATOM   3961  C   TYR A 507      57.812   2.439 -43.312  1.00 80.44           C  
ATOM   3962  CB  TYR A 507      56.531   0.969 -41.750  1.00 80.44           C  
ATOM   3963  O   TYR A 507      57.000   2.439 -44.219  1.00 80.44           O  
ATOM   3964  CG  TYR A 507      56.500  -0.227 -40.812  1.00 80.44           C  
ATOM   3965  CD1 TYR A 507      56.531  -1.523 -41.312  1.00 80.44           C  
ATOM   3966  CD2 TYR A 507      56.469  -0.063 -39.438  1.00 80.44           C  
ATOM   3967  CE1 TYR A 507      56.500  -2.629 -40.469  1.00 80.44           C  
ATOM   3968  CE2 TYR A 507      56.469  -1.160 -38.594  1.00 80.44           C  
ATOM   3969  OH  TYR A 507      56.438  -3.527 -38.281  1.00 80.44           O  
ATOM   3970  CZ  TYR A 507      56.469  -2.438 -39.125  1.00 80.44           C  
ATOM   3971  N   ARG A 508      58.688   3.449 -43.094  1.00 80.94           N  
ATOM   3972  CA  ARG A 508      58.656   4.730 -43.812  1.00 80.94           C  
ATOM   3973  C   ARG A 508      58.938   4.547 -45.281  1.00 80.94           C  
ATOM   3974  CB  ARG A 508      59.688   5.691 -43.188  1.00 80.94           C  
ATOM   3975  O   ARG A 508      58.250   5.137 -46.125  1.00 80.94           O  
ATOM   3976  CG  ARG A 508      59.625   7.094 -43.781  1.00 80.94           C  
ATOM   3977  CD  ARG A 508      60.594   8.039 -43.062  1.00 80.94           C  
ATOM   3978  NE  ARG A 508      60.625   9.352 -43.688  1.00 80.94           N  
ATOM   3979  NH1 ARG A 508      61.781  10.375 -41.969  1.00 80.94           N  
ATOM   3980  NH2 ARG A 508      61.156  11.586 -43.812  1.00 80.94           N  
ATOM   3981  CZ  ARG A 508      61.188  10.438 -43.156  1.00 80.94           C  
ATOM   3982  N   ASP A 509      59.938   3.752 -45.688  1.00 79.25           N  
ATOM   3983  CA  ASP A 509      60.375   3.545 -47.062  1.00 79.25           C  
ATOM   3984  C   ASP A 509      59.312   2.811 -47.875  1.00 79.25           C  
ATOM   3985  CB  ASP A 509      61.688   2.766 -47.094  1.00 79.25           C  
ATOM   3986  O   ASP A 509      59.031   3.193 -49.000  1.00 79.25           O  
ATOM   3987  CG  ASP A 509      62.906   3.605 -46.688  1.00 79.25           C  
ATOM   3988  OD1 ASP A 509      62.812   4.852 -46.781  1.00 79.25           O  
ATOM   3989  OD2 ASP A 509      63.938   3.018 -46.281  1.00 79.25           O  
ATOM   3990  N   GLU A 510      58.688   1.789 -47.188  1.00 79.12           N  
ATOM   3991  CA  GLU A 510      57.594   1.010 -47.781  1.00 79.12           C  
ATOM   3992  C   GLU A 510      56.312   1.849 -47.938  1.00 79.12           C  
ATOM   3993  CB  GLU A 510      57.312  -0.235 -46.938  1.00 79.12           C  
ATOM   3994  O   GLU A 510      55.625   1.757 -48.938  1.00 79.12           O  
ATOM   3995  CG  GLU A 510      56.344  -1.210 -47.594  1.00 79.12           C  
ATOM   3996  CD  GLU A 510      56.094  -2.459 -46.750  1.00 79.12           C  
ATOM   3997  OE1 GLU A 510      55.312  -3.342 -47.219  1.00 79.12           O  
ATOM   3998  OE2 GLU A 510      56.656  -2.557 -45.656  1.00 79.12           O  
ATOM   3999  N   ALA A 511      55.969   2.650 -46.969  1.00 77.56           N  
ATOM   4000  CA  ALA A 511      54.812   3.537 -46.906  1.00 77.56           C  
ATOM   4001  C   ALA A 511      54.938   4.660 -47.938  1.00 77.56           C  
ATOM   4002  CB  ALA A 511      54.656   4.117 -45.500  1.00 77.56           C  
ATOM   4003  O   ALA A 511      53.969   5.008 -48.625  1.00 77.56           O  
ATOM   4004  N   LEU A 512      56.188   5.332 -48.125  1.00 79.38           N  
ATOM   4005  CA  LEU A 512      56.469   6.406 -49.062  1.00 79.38           C  
ATOM   4006  C   LEU A 512      56.406   5.891 -50.500  1.00 79.38           C  
ATOM   4007  CB  LEU A 512      57.844   7.027 -48.781  1.00 79.38           C  
ATOM   4008  O   LEU A 512      55.938   6.590 -51.406  1.00 79.38           O  
ATOM   4009  CG  LEU A 512      57.906   7.996 -47.594  1.00 79.38           C  
ATOM   4010  CD1 LEU A 512      59.375   8.352 -47.281  1.00 79.38           C  
ATOM   4011  CD2 LEU A 512      57.094   9.258 -47.906  1.00 79.38           C  
ATOM   4012  N   ASN A 513      56.906   4.672 -50.750  1.00 76.25           N  
ATOM   4013  CA  ASN A 513      56.906   4.012 -52.062  1.00 76.25           C  
ATOM   4014  C   ASN A 513      55.469   3.658 -52.500  1.00 76.25           C  
ATOM   4015  CB  ASN A 513      57.781   2.758 -52.031  1.00 76.25           C  
ATOM   4016  O   ASN A 513      55.156   3.766 -53.688  1.00 76.25           O  
ATOM   4017  CG  ASN A 513      59.250   3.074 -52.156  1.00 76.25           C  
ATOM   4018  ND2 ASN A 513      60.094   2.127 -51.750  1.00 76.25           N  
ATOM   4019  OD1 ASN A 513      59.625   4.164 -52.594  1.00 76.25           O  
ATOM   4020  N   ASN A 514      54.594   3.293 -51.562  1.00 71.56           N  
ATOM   4021  CA  ASN A 514      53.219   2.934 -51.812  1.00 71.56           C  
ATOM   4022  C   ASN A 514      52.312   4.172 -51.906  1.00 71.56           C  
ATOM   4023  CB  ASN A 514      52.688   2.008 -50.688  1.00 71.56           C  
ATOM   4024  O   ASN A 514      51.281   4.145 -52.562  1.00 71.56           O  
ATOM   4025  CG  ASN A 514      53.219   0.597 -50.812  1.00 71.56           C  
ATOM   4026  ND2 ASN A 514      53.250  -0.130 -49.719  1.00 71.56           N  
ATOM   4027  OD1 ASN A 514      53.625   0.164 -51.906  1.00 71.56           O  
ATOM   4028  N   ARG A 515      52.719   5.258 -51.188  1.00 66.62           N  
ATOM   4029  CA  ARG A 515      52.031   6.539 -51.250  1.00 66.62           C  
ATOM   4030  C   ARG A 515      52.250   7.254 -52.562  1.00 66.62           C  
ATOM   4031  CB  ARG A 515      52.469   7.430 -50.062  1.00 66.62           C  
ATOM   4032  O   ARG A 515      51.344   7.887 -53.094  1.00 66.62           O  
ATOM   4033  CG  ARG A 515      51.562   8.609 -49.812  1.00 66.62           C  
ATOM   4034  CD  ARG A 515      51.938   9.367 -48.562  1.00 66.62           C  
ATOM   4035  NE  ARG A 515      51.000  10.453 -48.250  1.00 66.62           N  
ATOM   4036  NH1 ARG A 515      52.219  11.281 -46.469  1.00 66.62           N  
ATOM   4037  NH2 ARG A 515      50.250  12.289 -47.094  1.00 66.62           N  
ATOM   4038  CZ  ARG A 515      51.156  11.336 -47.281  1.00 66.62           C  
ATOM   4039  N   PHE A 516      53.469   7.121 -53.156  1.00 59.88           N  
ATOM   4040  CA  PHE A 516      53.875   7.816 -54.375  1.00 59.88           C  
ATOM   4041  C   PHE A 516      53.750   6.902 -55.594  1.00 59.88           C  
ATOM   4042  CB  PHE A 516      55.312   8.328 -54.250  1.00 59.88           C  
ATOM   4043  O   PHE A 516      54.219   7.246 -56.688  1.00 59.88           O  
ATOM   4044  CG  PHE A 516      55.469   9.445 -53.250  1.00 59.88           C  
ATOM   4045  CD1 PHE A 516      54.969  10.719 -53.531  1.00 59.88           C  
ATOM   4046  CD2 PHE A 516      56.094   9.227 -52.031  1.00 59.88           C  
ATOM   4047  CE1 PHE A 516      55.094  11.750 -52.594  1.00 59.88           C  
ATOM   4048  CE2 PHE A 516      56.250  10.258 -51.094  1.00 59.88           C  
ATOM   4049  CZ  PHE A 516      55.750  11.516 -51.406  1.00 59.88           C  
ATOM   4050  N   GLN A 517      53.000   5.676 -55.500  1.00 51.19           N  
ATOM   4051  CA  GLN A 517      52.750   4.848 -56.688  1.00 51.19           C  
ATOM   4052  C   GLN A 517      51.938   5.609 -57.719  1.00 51.19           C  
ATOM   4053  CB  GLN A 517      52.031   3.559 -56.281  1.00 51.19           C  
ATOM   4054  O   GLN A 517      50.844   6.121 -57.406  1.00 51.19           O  
ATOM   4055  CG  GLN A 517      52.969   2.404 -55.969  1.00 51.19           C  
ATOM   4056  CD  GLN A 517      52.250   1.077 -55.844  1.00 51.19           C  
ATOM   4057  NE2 GLN A 517      53.000  -0.010 -55.781  1.00 51.19           N  
ATOM   4058  OE1 GLN A 517      51.000   1.027 -55.812  1.00 51.19           O  
ATOM   4059  N   ILE A 518      52.531   6.426 -58.625  1.00 38.62           N  
ATOM   4060  CA  ILE A 518      52.000   6.934 -59.875  1.00 38.62           C  
ATOM   4061  C   ILE A 518      51.375   5.789 -60.656  1.00 38.62           C  
ATOM   4062  CB  ILE A 518      53.094   7.633 -60.719  1.00 38.62           C  
ATOM   4063  O   ILE A 518      52.031   4.805 -61.000  1.00 38.62           O  
ATOM   4064  CG1 ILE A 518      53.750   8.742 -59.906  1.00 38.62           C  
ATOM   4065  CG2 ILE A 518      52.469   8.180 -62.031  1.00 38.62           C  
ATOM   4066  CD1 ILE A 518      55.000   9.344 -60.594  1.00 38.62           C  
ATOM   4067  N   LYS A 519      50.156   5.301 -60.281  1.00 36.28           N  
ATOM   4068  CA  LYS A 519      49.406   4.402 -61.156  1.00 36.28           C  
ATOM   4069  C   LYS A 519      49.500   4.879 -62.625  1.00 36.28           C  
ATOM   4070  CB  LYS A 519      47.969   4.289 -60.719  1.00 36.28           C  
ATOM   4071  O   LYS A 519      49.219   6.043 -62.906  1.00 36.28           O  
ATOM   4072  CG  LYS A 519      47.688   3.188 -59.719  1.00 36.28           C  
ATOM   4073  CD  LYS A 519      46.188   2.973 -59.500  1.00 36.28           C  
ATOM   4074  CE  LYS A 519      45.938   1.909 -58.438  1.00 36.28           C  
ATOM   4075  NZ  LYS A 519      44.469   1.727 -58.188  1.00 36.28           N  
ATOM   4076  N   GLY A 520      50.531   4.543 -63.406  1.00 31.55           N  
ATOM   4077  CA  GLY A 520      50.375   4.586 -64.812  1.00 31.55           C  
ATOM   4078  C   GLY A 520      48.938   4.410 -65.312  1.00 31.55           C  
ATOM   4079  O   GLY A 520      48.156   3.691 -64.688  1.00 31.55           O  
ATOM   4080  N   VAL A 521      48.062   5.508 -65.562  1.00 28.34           N  
ATOM   4081  CA  VAL A 521      46.719   5.438 -66.125  1.00 28.34           C  
ATOM   4082  C   VAL A 521      46.500   4.055 -66.688  1.00 28.34           C  
ATOM   4083  CB  VAL A 521      46.500   6.531 -67.188  1.00 28.34           C  
ATOM   4084  O   VAL A 521      47.250   3.621 -67.562  1.00 28.34           O  
ATOM   4085  CG1 VAL A 521      45.094   6.426 -67.750  1.00 28.34           C  
ATOM   4086  CG2 VAL A 521      46.719   7.918 -66.562  1.00 28.34           C  
ATOM   4087  N   GLU A 522      46.031   2.998 -66.062  1.00 34.59           N  
ATOM   4088  CA  GLU A 522      45.406   1.776 -66.562  1.00 34.59           C  
ATOM   4089  C   GLU A 522      44.000   2.059 -67.062  1.00 34.59           C  
ATOM   4090  CB  GLU A 522      45.344   0.726 -65.438  1.00 34.59           C  
ATOM   4091  O   GLU A 522      43.156   2.611 -66.375  1.00 34.59           O  
ATOM   4092  CG  GLU A 522      46.156  -0.530 -65.688  1.00 34.59           C  
ATOM   4093  CD  GLU A 522      46.062  -1.561 -64.625  1.00 34.59           C  
ATOM   4094  OE1 GLU A 522      46.656  -2.652 -64.750  1.00 34.59           O  
ATOM   4095  OE2 GLU A 522      45.406  -1.275 -63.562  1.00 34.59           O  
ATOM   4096  N   LEU A 523      43.812   2.572 -68.312  1.00 29.50           N  
ATOM   4097  CA  LEU A 523      42.594   2.701 -69.062  1.00 29.50           C  
ATOM   4098  C   LEU A 523      41.781   1.418 -69.000  1.00 29.50           C  
ATOM   4099  CB  LEU A 523      42.938   3.047 -70.500  1.00 29.50           C  
ATOM   4100  O   LEU A 523      42.219   0.365 -69.438  1.00 29.50           O  
ATOM   4101  CG  LEU A 523      43.219   4.520 -70.812  1.00 29.50           C  
ATOM   4102  CD1 LEU A 523      44.188   4.641 -72.000  1.00 29.50           C  
ATOM   4103  CD2 LEU A 523      41.938   5.273 -71.125  1.00 29.50           C  
ATOM   4104  N   LYS A 524      41.094   1.158 -67.938  1.00 34.16           N  
ATOM   4105  CA  LYS A 524      40.094   0.106 -67.812  1.00 34.16           C  
ATOM   4106  C   LYS A 524      38.844   0.436 -68.562  1.00 34.16           C  
ATOM   4107  CB  LYS A 524      39.719  -0.104 -66.312  1.00 34.16           C  
ATOM   4108  O   LYS A 524      38.250   1.504 -68.438  1.00 34.16           O  
ATOM   4109  CG  LYS A 524      40.594  -1.157 -65.625  1.00 34.16           C  
ATOM   4110  CD  LYS A 524      40.031  -1.507 -64.250  1.00 34.16           C  
ATOM   4111  CE  LYS A 524      40.875  -2.541 -63.531  1.00 34.16           C  
ATOM   4112  NZ  LYS A 524      40.312  -2.895 -62.188  1.00 34.16           N  
ATOM   4113  N   SER A 525      38.812   0.197 -69.875  1.00 32.25           N  
ATOM   4114  CA  SER A 525      37.875  -0.121 -70.938  1.00 32.25           C  
ATOM   4115  C   SER A 525      36.562  -0.706 -70.438  1.00 32.25           C  
ATOM   4116  CB  SER A 525      38.500  -1.102 -71.938  1.00 32.25           C  
ATOM   4117  O   SER A 525      36.438  -1.922 -70.250  1.00 32.25           O  
ATOM   4118  OG  SER A 525      38.031  -2.420 -71.750  1.00 32.25           O  
ATOM   4119  N   GLY A 526      35.656   0.134 -69.750  1.00 37.72           N  
ATOM   4120  CA  GLY A 526      34.344  -0.321 -69.312  1.00 37.72           C  
ATOM   4121  C   GLY A 526      33.406   0.816 -68.938  1.00 37.72           C  
ATOM   4122  O   GLY A 526      33.844   1.876 -68.500  1.00 37.72           O  
ATOM   4123  N   TYR A 527      32.562   1.234 -69.875  1.00 44.69           N  
ATOM   4124  CA  TYR A 527      31.359   1.953 -70.250  1.00 44.69           C  
ATOM   4125  C   TYR A 527      31.562   3.461 -70.188  1.00 44.69           C  
ATOM   4126  CB  TYR A 527      30.188   1.530 -69.375  1.00 44.69           C  
ATOM   4127  O   TYR A 527      31.000   4.223 -70.938  1.00 44.69           O  
ATOM   4128  CG  TYR A 527      28.969   2.402 -69.500  1.00 44.69           C  
ATOM   4129  CD1 TYR A 527      28.719   3.447 -68.625  1.00 44.69           C  
ATOM   4130  CD2 TYR A 527      28.047   2.180 -70.562  1.00 44.69           C  
ATOM   4131  CE1 TYR A 527      27.594   4.250 -68.750  1.00 44.69           C  
ATOM   4132  CE2 TYR A 527      26.922   2.977 -70.688  1.00 44.69           C  
ATOM   4133  OH  TYR A 527      25.578   4.801 -69.938  1.00 44.69           O  
ATOM   4134  CZ  TYR A 527      26.703   4.008 -69.812  1.00 44.69           C  
ATOM   4135  N   LYS A 528      32.750   3.959 -69.625  1.00 47.34           N  
ATOM   4136  CA  LYS A 528      33.156   5.359 -69.500  1.00 47.34           C  
ATOM   4137  C   LYS A 528      34.219   5.715 -70.562  1.00 47.34           C  
ATOM   4138  CB  LYS A 528      33.688   5.652 -68.062  1.00 47.34           C  
ATOM   4139  O   LYS A 528      34.219   6.832 -71.062  1.00 47.34           O  
ATOM   4140  CG  LYS A 528      33.281   7.023 -67.562  1.00 47.34           C  
ATOM   4141  CD  LYS A 528      33.812   7.242 -66.125  1.00 47.34           C  
ATOM   4142  CE  LYS A 528      33.438   8.625 -65.625  1.00 47.34           C  
ATOM   4143  NZ  LYS A 528      33.812   8.797 -64.188  1.00 47.34           N  
ATOM   4144  N   ASP A 529      34.875   4.664 -71.250  1.00 49.94           N  
ATOM   4145  CA  ASP A 529      35.781   4.777 -72.375  1.00 49.94           C  
ATOM   4146  C   ASP A 529      34.969   4.789 -73.688  1.00 49.94           C  
ATOM   4147  CB  ASP A 529      36.781   3.631 -72.375  1.00 49.94           C  
ATOM   4148  O   ASP A 529      35.344   5.488 -74.625  1.00 49.94           O  
ATOM   4149  CG  ASP A 529      37.969   3.885 -71.500  1.00 49.94           C  
ATOM   4150  OD1 ASP A 529      38.188   5.043 -71.062  1.00 49.94           O  
ATOM   4151  OD2 ASP A 529      38.719   2.918 -71.188  1.00 49.94           O  
ATOM   4152  N   TRP A 530      33.781   4.188 -73.750  1.00 56.94           N  
ATOM   4153  CA  TRP A 530      32.875   4.227 -74.875  1.00 56.94           C  
ATOM   4154  C   TRP A 530      32.156   5.570 -74.938  1.00 56.94           C  
ATOM   4155  CB  TRP A 530      31.844   3.088 -74.750  1.00 56.94           C  
ATOM   4156  O   TRP A 530      31.938   6.117 -76.000  1.00 56.94           O  
ATOM   4157  CG  TRP A 530      30.594   3.320 -75.562  1.00 56.94           C  
ATOM   4158  CD1 TRP A 530      29.625   4.242 -75.312  1.00 56.94           C  
ATOM   4159  CD2 TRP A 530      30.188   2.609 -76.750  1.00 56.94           C  
ATOM   4160  CE2 TRP A 530      28.953   3.156 -77.125  1.00 56.94           C  
ATOM   4161  CE3 TRP A 530      30.750   1.563 -77.500  1.00 56.94           C  
ATOM   4162  NE1 TRP A 530      28.625   4.152 -76.250  1.00 56.94           N  
ATOM   4163  CH2 TRP A 530      28.828   1.667 -79.000  1.00 56.94           C  
ATOM   4164  CZ2 TRP A 530      28.266   2.691 -78.250  1.00 56.94           C  
ATOM   4165  CZ3 TRP A 530      30.062   1.102 -78.625  1.00 56.94           C  
ATOM   4166  N   ILE A 531      31.875   6.234 -73.750  1.00 61.66           N  
ATOM   4167  CA  ILE A 531      31.234   7.543 -73.625  1.00 61.66           C  
ATOM   4168  C   ILE A 531      32.250   8.633 -73.938  1.00 61.66           C  
ATOM   4169  CB  ILE A 531      30.594   7.773 -72.250  1.00 61.66           C  
ATOM   4170  O   ILE A 531      31.953   9.633 -74.562  1.00 61.66           O  
ATOM   4171  CG1 ILE A 531      29.359   6.875 -72.062  1.00 61.66           C  
ATOM   4172  CG2 ILE A 531      30.219   9.250 -72.062  1.00 61.66           C  
ATOM   4173  CD1 ILE A 531      28.828   6.809 -70.688  1.00 61.66           C  
ATOM   4174  N   LEU A 532      33.500   8.469 -73.562  1.00 63.62           N  
ATOM   4175  CA  LEU A 532      34.594   9.375 -73.875  1.00 63.62           C  
ATOM   4176  C   LEU A 532      35.031   9.211 -75.375  1.00 63.62           C  
ATOM   4177  CB  LEU A 532      35.781   9.133 -72.938  1.00 63.62           C  
ATOM   4178  O   LEU A 532      35.344  10.195 -76.000  1.00 63.62           O  
ATOM   4179  CG  LEU A 532      36.219  10.320 -72.125  1.00 63.62           C  
ATOM   4180  CD1 LEU A 532      36.188   9.953 -70.625  1.00 63.62           C  
ATOM   4181  CD2 LEU A 532      37.625  10.773 -72.500  1.00 63.62           C  
ATOM   4182  N   TRP A 533      34.969   7.941 -75.938  1.00 65.50           N  
ATOM   4183  CA  TRP A 533      35.250   7.672 -77.375  1.00 65.50           C  
ATOM   4184  C   TRP A 533      34.094   8.156 -78.250  1.00 65.50           C  
ATOM   4185  CB  TRP A 533      35.469   6.176 -77.562  1.00 65.50           C  
ATOM   4186  O   TRP A 533      34.312   8.688 -79.312  1.00 65.50           O  
ATOM   4187  CG  TRP A 533      36.906   5.758 -77.438  1.00 65.50           C  
ATOM   4188  CD1 TRP A 533      37.500   5.195 -76.312  1.00 65.50           C  
ATOM   4189  CD2 TRP A 533      37.938   5.867 -78.375  1.00 65.50           C  
ATOM   4190  CE2 TRP A 533      39.125   5.355 -77.812  1.00 65.50           C  
ATOM   4191  CE3 TRP A 533      38.000   6.352 -79.688  1.00 65.50           C  
ATOM   4192  NE1 TRP A 533      38.812   4.949 -76.562  1.00 65.50           N  
ATOM   4193  CH2 TRP A 533      40.344   5.793 -79.812  1.00 65.50           C  
ATOM   4194  CZ2 TRP A 533      40.344   5.312 -78.500  1.00 65.50           C  
ATOM   4195  CZ3 TRP A 533      39.188   6.309 -80.375  1.00 65.50           C  
ATOM   4196  N   ILE A 534      32.781   8.117 -77.688  1.00 71.88           N  
ATOM   4197  CA  ILE A 534      31.609   8.633 -78.375  1.00 71.88           C  
ATOM   4198  C   ILE A 534      31.594  10.156 -78.250  1.00 71.88           C  
ATOM   4199  CB  ILE A 534      30.312   8.047 -77.750  1.00 71.88           C  
ATOM   4200  O   ILE A 534      31.266  10.836 -79.250  1.00 71.88           O  
ATOM   4201  CG1 ILE A 534      30.234   6.539 -78.000  1.00 71.88           C  
ATOM   4202  CG2 ILE A 534      29.078   8.766 -78.312  1.00 71.88           C  
ATOM   4203  CD1 ILE A 534      29.062   5.852 -77.312  1.00 71.88           C  
ATOM   4204  N   SER A 535      32.062  10.750 -77.125  1.00 70.12           N  
ATOM   4205  CA  SER A 535      32.188  12.195 -77.000  1.00 70.12           C  
ATOM   4206  C   SER A 535      33.344  12.758 -77.812  1.00 70.12           C  
ATOM   4207  CB  SER A 535      32.344  12.547 -75.500  1.00 70.12           C  
ATOM   4208  O   SER A 535      33.219  13.836 -78.375  1.00 70.12           O  
ATOM   4209  OG  SER A 535      33.125  13.719 -75.375  1.00 70.12           O  
ATOM   4210  N   PHE A 536      34.438  11.961 -77.812  1.00 75.12           N  
ATOM   4211  CA  PHE A 536      35.594  12.328 -78.688  1.00 75.12           C  
ATOM   4212  C   PHE A 536      35.250  12.195 -80.125  1.00 75.12           C  
ATOM   4213  CB  PHE A 536      36.781  11.461 -78.312  1.00 75.12           C  
ATOM   4214  O   PHE A 536      35.594  13.062 -80.938  1.00 75.12           O  
ATOM   4215  CG  PHE A 536      38.062  11.867 -79.062  1.00 75.12           C  
ATOM   4216  CD1 PHE A 536      38.500  11.156 -80.125  1.00 75.12           C  
ATOM   4217  CD2 PHE A 536      38.812  12.953 -78.625  1.00 75.12           C  
ATOM   4218  CE1 PHE A 536      39.656  11.531 -80.812  1.00 75.12           C  
ATOM   4219  CE2 PHE A 536      39.969  13.328 -79.250  1.00 75.12           C  
ATOM   4220  CZ  PHE A 536      40.406  12.617 -80.375  1.00 75.12           C  
ATOM   4221  N   ALA A 537      34.500  11.102 -80.562  1.00 75.12           N  
ATOM   4222  CA  ALA A 537      34.031  10.891 -81.938  1.00 75.12           C  
ATOM   4223  C   ALA A 537      33.031  11.953 -82.312  1.00 75.12           C  
ATOM   4224  CB  ALA A 537      33.438   9.500 -82.062  1.00 75.12           C  
ATOM   4225  O   ALA A 537      33.062  12.477 -83.438  1.00 75.12           O  
ATOM   4226  N   MET A 538      32.125  12.383 -81.375  1.00 74.69           N  
ATOM   4227  CA  MET A 538      31.125  13.414 -81.625  1.00 74.69           C  
ATOM   4228  C   MET A 538      31.766  14.797 -81.625  1.00 74.69           C  
ATOM   4229  CB  MET A 538      30.047  13.383 -80.500  1.00 74.69           C  
ATOM   4230  O   MET A 538      31.359  15.641 -82.438  1.00 74.69           O  
ATOM   4231  CG  MET A 538      29.078  12.219 -80.625  1.00 74.69           C  
ATOM   4232  SD  MET A 538      28.094  12.305 -82.188  1.00 74.69           S  
ATOM   4233  CE  MET A 538      27.062  13.766 -81.875  1.00 74.69           C  
ATOM   4234  N   SER A 539      32.812  15.016 -80.812  1.00 77.00           N  
ATOM   4235  CA  SER A 539      33.562  16.281 -80.812  1.00 77.00           C  
ATOM   4236  C   SER A 539      34.438  16.391 -82.062  1.00 77.00           C  
ATOM   4237  CB  SER A 539      34.438  16.406 -79.562  1.00 77.00           C  
ATOM   4238  O   SER A 539      34.531  17.484 -82.688  1.00 77.00           O  
ATOM   4239  OG  SER A 539      35.469  15.445 -79.562  1.00 77.00           O  
ATOM   4240  N   CYS A 540      34.969  15.289 -82.562  1.00 78.25           N  
ATOM   4241  CA  CYS A 540      35.719  15.258 -83.812  1.00 78.25           C  
ATOM   4242  C   CYS A 540      34.812  15.430 -85.000  1.00 78.25           C  
ATOM   4243  CB  CYS A 540      36.500  13.945 -83.938  1.00 78.25           C  
ATOM   4244  O   CYS A 540      35.188  16.109 -86.000  1.00 78.25           O  
ATOM   4245  SG  CYS A 540      38.281  14.156 -84.250  1.00 78.25           S  
ATOM   4246  N   PHE A 541      33.594  14.852 -84.938  1.00 78.69           N  
ATOM   4247  CA  PHE A 541      32.594  15.000 -86.000  1.00 78.69           C  
ATOM   4248  C   PHE A 541      32.094  16.438 -86.062  1.00 78.69           C  
ATOM   4249  CB  PHE A 541      31.422  14.047 -85.750  1.00 78.69           C  
ATOM   4250  O   PHE A 541      31.938  17.000 -87.188  1.00 78.69           O  
ATOM   4251  CG  PHE A 541      30.562  13.828 -87.000  1.00 78.69           C  
ATOM   4252  CD1 PHE A 541      29.359  14.516 -87.125  1.00 78.69           C  
ATOM   4253  CD2 PHE A 541      30.953  12.930 -87.938  1.00 78.69           C  
ATOM   4254  CE1 PHE A 541      28.562  14.312 -88.250  1.00 78.69           C  
ATOM   4255  CE2 PHE A 541      30.156  12.727 -89.062  1.00 78.69           C  
ATOM   4256  CZ  PHE A 541      28.953  13.414 -89.250  1.00 78.69           C  
ATOM   4257  N   LEU A 542      31.906  17.078 -84.938  1.00 79.81           N  
ATOM   4258  CA  LEU A 542      31.469  18.469 -84.938  1.00 79.81           C  
ATOM   4259  C   LEU A 542      32.562  19.406 -85.438  1.00 79.81           C  
ATOM   4260  CB  LEU A 542      31.062  18.844 -83.500  1.00 79.81           C  
ATOM   4261  O   LEU A 542      32.281  20.391 -86.125  1.00 79.81           O  
ATOM   4262  CG  LEU A 542      29.703  18.344 -83.000  1.00 79.81           C  
ATOM   4263  CD1 LEU A 542      29.562  18.578 -81.500  1.00 79.81           C  
ATOM   4264  CD2 LEU A 542      28.578  19.016 -83.750  1.00 79.81           C  
ATOM   4265  N   LEU A 543      33.750  19.078 -85.125  1.00 81.44           N  
ATOM   4266  CA  LEU A 543      34.906  19.859 -85.625  1.00 81.44           C  
ATOM   4267  C   LEU A 543      35.031  19.703 -87.125  1.00 81.44           C  
ATOM   4268  CB  LEU A 543      36.188  19.422 -84.875  1.00 81.44           C  
ATOM   4269  O   LEU A 543      35.312  20.672 -87.812  1.00 81.44           O  
ATOM   4270  CG  LEU A 543      36.656  20.297 -83.750  1.00 81.44           C  
ATOM   4271  CD1 LEU A 543      37.688  19.562 -82.875  1.00 81.44           C  
ATOM   4272  CD2 LEU A 543      37.219  21.609 -84.250  1.00 81.44           C  
ATOM   4273  N   CYS A 544      34.844  18.531 -87.688  1.00 81.50           N  
ATOM   4274  CA  CYS A 544      34.875  18.297 -89.125  1.00 81.50           C  
ATOM   4275  C   CYS A 544      33.750  19.016 -89.812  1.00 81.50           C  
ATOM   4276  CB  CYS A 544      34.781  16.797 -89.375  1.00 81.50           C  
ATOM   4277  O   CYS A 544      33.938  19.578 -90.875  1.00 81.50           O  
ATOM   4278  SG  CYS A 544      36.312  15.891 -89.000  1.00 81.50           S  
ATOM   4279  N   ILE A 545      32.562  19.016 -89.188  1.00 81.50           N  
ATOM   4280  CA  ILE A 545      31.406  19.734 -89.750  1.00 81.50           C  
ATOM   4281  C   ILE A 545      31.688  21.234 -89.750  1.00 81.50           C  
ATOM   4282  CB  ILE A 545      30.125  19.422 -89.000  1.00 81.50           C  
ATOM   4283  O   ILE A 545      31.375  21.938 -90.688  1.00 81.50           O  
ATOM   4284  CG1 ILE A 545      29.703  17.969 -89.188  1.00 81.50           C  
ATOM   4285  CG2 ILE A 545      29.000  20.375 -89.375  1.00 81.50           C  
ATOM   4286  CD1 ILE A 545      28.469  17.547 -88.375  1.00 81.50           C  
ATOM   4287  N   ALA A 546      32.281  21.688 -88.688  1.00 79.19           N  
ATOM   4288  CA  ALA A 546      32.656  23.094 -88.562  1.00 79.19           C  
ATOM   4289  C   ALA A 546      33.719  23.469 -89.562  1.00 79.19           C  
ATOM   4290  CB  ALA A 546      33.125  23.406 -87.125  1.00 79.19           C  
ATOM   4291  O   ALA A 546      33.656  24.531 -90.188  1.00 79.19           O  
ATOM   4292  N   LEU A 547      34.719  22.625 -89.750  1.00 79.88           N  
ATOM   4293  CA  LEU A 547      35.781  22.844 -90.750  1.00 79.88           C  
ATOM   4294  C   LEU A 547      35.250  22.750 -92.188  1.00 79.88           C  
ATOM   4295  CB  LEU A 547      36.906  21.812 -90.562  1.00 79.88           C  
ATOM   4296  O   LEU A 547      35.594  23.562 -93.000  1.00 79.88           O  
ATOM   4297  CG  LEU A 547      38.062  22.234 -89.625  1.00 79.88           C  
ATOM   4298  CD1 LEU A 547      38.688  21.016 -89.000  1.00 79.88           C  
ATOM   4299  CD2 LEU A 547      39.094  23.047 -90.375  1.00 79.88           C  
ATOM   4300  N   LEU A 548      34.312  21.766 -92.438  1.00 80.88           N  
ATOM   4301  CA  LEU A 548      33.688  21.672 -93.688  1.00 80.88           C  
ATOM   4302  C   LEU A 548      32.781  22.859 -93.938  1.00 80.88           C  
ATOM   4303  CB  LEU A 548      32.875  20.359 -93.812  1.00 80.88           C  
ATOM   4304  O   LEU A 548      32.688  23.359 -95.062  1.00 80.88           O  
ATOM   4305  CG  LEU A 548      33.688  19.094 -94.062  1.00 80.88           C  
ATOM   4306  CD1 LEU A 548      32.812  17.859 -93.875  1.00 80.88           C  
ATOM   4307  CD2 LEU A 548      34.281  19.094 -95.500  1.00 80.88           C  
ATOM   4308  N   GLY A 549      32.062  23.281 -92.938  1.00 81.25           N  
ATOM   4309  CA  GLY A 549      31.297  24.500 -93.000  1.00 81.25           C  
ATOM   4310  C   GLY A 549      32.125  25.734 -93.250  1.00 81.25           C  
ATOM   4311  O   GLY A 549      31.750  26.594 -94.062  1.00 81.25           O  
ATOM   4312  N   PHE A 550      33.250  25.781 -92.688  1.00 77.00           N  
ATOM   4313  CA  PHE A 550      34.219  26.875 -92.875  1.00 77.00           C  
ATOM   4314  C   PHE A 550      34.812  26.797 -94.250  1.00 77.00           C  
ATOM   4315  CB  PHE A 550      35.312  26.812 -91.812  1.00 77.00           C  
ATOM   4316  O   PHE A 550      34.969  27.828 -94.938  1.00 77.00           O  
ATOM   4317  CG  PHE A 550      36.219  28.016 -91.812  1.00 77.00           C  
ATOM   4318  CD1 PHE A 550      37.438  27.984 -92.438  1.00 77.00           C  
ATOM   4319  CD2 PHE A 550      35.844  29.188 -91.188  1.00 77.00           C  
ATOM   4320  CE1 PHE A 550      38.281  29.094 -92.438  1.00 77.00           C  
ATOM   4321  CE2 PHE A 550      36.656  30.312 -91.188  1.00 77.00           C  
ATOM   4322  CZ  PHE A 550      37.906  30.250 -91.812  1.00 77.00           C  
ATOM   4323  N   ILE A 551      35.156  25.625 -94.750  1.00 78.25           N  
ATOM   4324  CA  ILE A 551      35.688  25.406 -96.062  1.00 78.25           C  
ATOM   4325  C   ILE A 551      34.625  25.734 -97.125  1.00 78.25           C  
ATOM   4326  CB  ILE A 551      36.188  23.969 -96.250  1.00 78.25           C  
ATOM   4327  O   ILE A 551      34.906  26.359 -98.125  1.00 78.25           O  
ATOM   4328  CG1 ILE A 551      37.406  23.719 -95.312  1.00 78.25           C  
ATOM   4329  CG2 ILE A 551      36.531  23.688 -97.688  1.00 78.25           C  
ATOM   4330  CD1 ILE A 551      37.906  22.266 -95.312  1.00 78.25           C  
ATOM   4331  N   MET A 552      33.406  25.266 -96.875  1.00 73.81           N  
ATOM   4332  CA  MET A 552      32.281  25.578 -97.750  1.00 73.81           C  
ATOM   4333  C   MET A 552      31.953  27.062 -97.688  1.00 73.81           C  
ATOM   4334  CB  MET A 552      31.031  24.766 -97.312  1.00 73.81           C  
ATOM   4335  O   MET A 552      31.609  27.656 -98.750  1.00 73.81           O  
ATOM   4336  CG  MET A 552      31.109  23.297 -97.688  1.00 73.81           C  
ATOM   4337  SD  MET A 552      30.891  23.016 -99.500  1.00 73.81           S  
ATOM   4338  CE  MET A 552      29.094  23.266 -99.625  1.00 73.81           C  
ATOM   4339  N   TRP A 553      32.031  27.656 -96.500  1.00 73.25           N  
ATOM   4340  CA  TRP A 553      31.859  29.094 -96.312  1.00 73.25           C  
ATOM   4341  C   TRP A 553      33.000  29.859 -97.000  1.00 73.25           C  
ATOM   4342  CB  TRP A 553      31.797  29.453 -94.812  1.00 73.25           C  
ATOM   4343  O   TRP A 553      32.812  30.891 -97.625  1.00 73.25           O  
ATOM   4344  CG  TRP A 553      31.594  30.906 -94.562  1.00 73.25           C  
ATOM   4345  CD1 TRP A 553      30.422  31.609 -94.688  1.00 73.25           C  
ATOM   4346  CD2 TRP A 553      32.562  31.844 -94.125  1.00 73.25           C  
ATOM   4347  CE2 TRP A 553      31.938  33.094 -94.000  1.00 73.25           C  
ATOM   4348  CE3 TRP A 553      33.938  31.750 -93.812  1.00 73.25           C  
ATOM   4349  NE1 TRP A 553      30.625  32.938 -94.375  1.00 73.25           N  
ATOM   4350  CH2 TRP A 553      33.938  34.125 -93.250  1.00 73.25           C  
ATOM   4351  CZ2 TRP A 553      32.625  34.250 -93.562  1.00 73.25           C  
ATOM   4352  CZ3 TRP A 553      34.625  32.875 -93.375  1.00 73.25           C  
ATOM   4353  N   ALA A 554      34.219  29.375 -96.875  1.00 69.06           N  
ATOM   4354  CA  ALA A 554      35.406  29.938 -97.438  1.00 69.06           C  
ATOM   4355  C   ALA A 554      35.438  29.688 -99.000  1.00 69.06           C  
ATOM   4356  CB  ALA A 554      36.656  29.344 -96.812  1.00 69.06           C  
ATOM   4357  O   ALA A 554      35.938  30.516 -99.750  1.00 69.06           O  
ATOM   4358  N   CYS A 555      34.781  28.578 -99.562  1.00 67.94           N  
ATOM   4359  CA  CYS A 555      34.656  28.266-100.938  1.00 67.94           C  
ATOM   4360  C   CYS A 555      33.500  29.062-101.562  1.00 67.94           C  
ATOM   4361  CB  CYS A 555      34.375  26.766-101.125  1.00 67.94           C  
ATOM   4362  O   CYS A 555      33.594  29.438-102.750  1.00 67.94           O  
ATOM   4363  SG  CYS A 555      35.875  25.766-101.062  1.00 67.94           S  
ATOM   4364  N   GLN A 556      32.438  29.531-100.750  1.00 65.81           N  
ATOM   4365  CA  GLN A 556      31.297  30.344-101.188  1.00 65.81           C  
ATOM   4366  C   GLN A 556      31.641  31.828-101.188  1.00 65.81           C  
ATOM   4367  CB  GLN A 556      30.094  30.078-100.312  1.00 65.81           C  
ATOM   4368  O   GLN A 556      31.125  32.594-102.062  1.00 65.81           O  
ATOM   4369  CG  GLN A 556      29.297  28.844-100.688  1.00 65.81           C  
ATOM   4370  CD  GLN A 556      28.047  28.656 -99.812  1.00 65.81           C  
ATOM   4371  NE2 GLN A 556      27.062  27.953-100.375  1.00 65.81           N  
ATOM   4372  OE1 GLN A 556      27.969  29.156 -98.688  1.00 65.81           O  
ATOM   4373  N   LYS A 557      32.688  32.281-100.438  1.00 62.78           N  
ATOM   4374  CA  LYS A 557      33.156  33.656-100.250  1.00 62.78           C  
ATOM   4375  C   LYS A 557      34.469  33.906-100.938  1.00 62.78           C  
ATOM   4376  CB  LYS A 557      33.281  33.969 -98.750  1.00 62.78           C  
ATOM   4377  O   LYS A 557      34.938  35.031-101.062  1.00 62.78           O  
ATOM   4378  CG  LYS A 557      31.969  34.375 -98.062  1.00 62.78           C  
ATOM   4379  CD  LYS A 557      32.188  35.406 -97.000  1.00 62.78           C  
ATOM   4380  CE  LYS A 557      30.875  35.781 -96.312  1.00 62.78           C  
ATOM   4381  NZ  LYS A 557      31.094  36.812 -95.250  1.00 62.78           N  
ATOM   4382  N   GLY A 558      34.844  32.875-102.000  1.00 59.53           N  
ATOM   4383  CA  GLY A 558      35.875  33.156-103.062  1.00 59.53           C  
ATOM   4384  C   GLY A 558      37.281  33.219-102.500  1.00 59.53           C  
ATOM   4385  O   GLY A 558      38.188  33.656-103.188  1.00 59.53           O  
ATOM   4386  N   ASN A 559      37.781  32.531-101.375  1.00 56.38           N  
ATOM   4387  CA  ASN A 559      39.094  32.594-100.750  1.00 56.38           C  
ATOM   4388  C   ASN A 559      39.750  31.234-100.562  1.00 56.38           C  
ATOM   4389  CB  ASN A 559      39.000  33.312 -99.375  1.00 56.38           C  
ATOM   4390  O   ASN A 559      40.938  31.125-100.250  1.00 56.38           O  
ATOM   4391  CG  ASN A 559      39.906  34.531 -99.250  1.00 56.38           C  
ATOM   4392  ND2 ASN A 559      39.844  35.219 -98.125  1.00 56.38           N  
ATOM   4393  OD1 ASN A 559      40.688  34.812-100.188  1.00 56.38           O  
ATOM   4394  N   ILE A 560      39.281  30.078-101.250  1.00 53.59           N  
ATOM   4395  CA  ILE A 560      40.000  28.812-101.312  1.00 53.59           C  
ATOM   4396  C   ILE A 560      39.812  28.141-102.625  1.00 53.59           C  
ATOM   4397  CB  ILE A 560      39.531  27.875-100.188  1.00 53.59           C  
ATOM   4398  O   ILE A 560      38.688  27.969-103.125  1.00 53.59           O  
ATOM   4399  CG1 ILE A 560      40.000  28.422 -98.812  1.00 53.59           C  
ATOM   4400  CG2 ILE A 560      40.062  26.453-100.375  1.00 53.59           C  
ATOM   4401  CD1 ILE A 560      39.312  27.766 -97.625  1.00 53.59           C  
ATOM   4402  N   ARG A 561      40.625  28.312-103.750  1.00 51.62           N  
ATOM   4403  CA  ARG A 561      40.844  27.656-105.000  1.00 51.62           C  
ATOM   4404  C   ARG A 561      41.344  26.234-104.812  1.00 51.62           C  
ATOM   4405  CB  ARG A 561      41.875  28.469-105.812  1.00 51.62           C  
ATOM   4406  O   ARG A 561      42.344  26.000-104.125  1.00 51.62           O  
ATOM   4407  CG  ARG A 561      41.219  29.547-106.688  1.00 51.62           C  
ATOM   4408  CD  ARG A 561      42.250  30.156-107.688  1.00 51.62           C  
ATOM   4409  NE  ARG A 561      41.625  31.203-108.500  1.00 51.62           N  
ATOM   4410  NH1 ARG A 561      43.500  31.578-109.750  1.00 51.62           N  
ATOM   4411  NH2 ARG A 561      41.594  32.750-110.188  1.00 51.62           N  
ATOM   4412  CZ  ARG A 561      42.250  31.844-109.500  1.00 51.62           C  
ATOM   4413  N   CYS A 562      40.469  25.156-104.562  1.00 51.56           N  
ATOM   4414  CA  CYS A 562      40.750  23.734-104.562  1.00 51.56           C  
ATOM   4415  C   CYS A 562      41.125  23.266-106.000  1.00 51.56           C  
ATOM   4416  CB  CYS A 562      39.531  22.953-104.062  1.00 51.56           C  
ATOM   4417  O   CYS A 562      40.375  23.469-106.938  1.00 51.56           O  
ATOM   4418  SG  CYS A 562      39.812  22.125-102.500  1.00 51.56           S  
ATOM   4419  N   ASN A 563      42.406  23.172-106.438  1.00 47.09           N  
ATOM   4420  CA  ASN A 563      43.031  22.438-107.562  1.00 47.09           C  
ATOM   4421  C   ASN A 563      43.250  20.969-107.188  1.00 47.09           C  
ATOM   4422  CB  ASN A 563      44.344  23.094-107.938  1.00 47.09           C  
ATOM   4423  O   ASN A 563      44.125  20.656-106.375  1.00 47.09           O  
ATOM   4424  CG  ASN A 563      44.188  24.109-109.062  1.00 47.09           C  
ATOM   4425  ND2 ASN A 563      45.250  24.828-109.375  1.00 47.09           N  
ATOM   4426  OD1 ASN A 563      43.094  24.250-109.625  1.00 47.09           O  
ATOM   4427  N   ILE A 564      42.250  20.141-107.000  1.00 48.84           N  
ATOM   4428  CA  ILE A 564      42.594  18.734-107.125  1.00 48.84           C  
ATOM   4429  C   ILE A 564      41.688  18.109-108.188  1.00 48.84           C  
ATOM   4430  CB  ILE A 564      42.469  17.969-105.812  1.00 48.84           C  
ATOM   4431  O   ILE A 564      40.469  18.266-108.125  1.00 48.84           O  
ATOM   4432  CG1 ILE A 564      43.469  18.500-104.750  1.00 48.84           C  
ATOM   4433  CG2 ILE A 564      42.656  16.469-106.000  1.00 48.84           C  
ATOM   4434  CD1 ILE A 564      43.219  18.047-103.375  1.00 48.84           C  
ATOM   4435  N   CYS A 565      42.031  17.922-109.500  1.00 40.50           N  
ATOM   4436  CA  CYS A 565      41.781  17.016-110.625  1.00 40.50           C  
ATOM   4437  C   CYS A 565      41.844  15.570-110.188  1.00 40.50           C  
ATOM   4438  CB  CYS A 565      42.781  17.266-111.750  1.00 40.50           C  
ATOM   4439  O   CYS A 565      42.750  15.188-109.438  1.00 40.50           O  
ATOM   4440  SG  CYS A 565      42.406  18.719-112.750  1.00 40.50           S  
ATOM   4441  N   ILE A 566      40.656  14.781-110.062  1.00 39.22           N  
ATOM   4442  CA  ILE A 566      40.344  13.359-109.938  1.00 39.22           C  
ATOM   4443  C   ILE A 566      41.625  12.539-110.125  1.00 39.22           C  
ATOM   4444  CB  ILE A 566      39.281  12.930-111.000  1.00 39.22           C  
ATOM   4445  O   ILE A 566      42.438  12.820-111.000  1.00 39.22           O  
ATOM   4446  CG1 ILE A 566      37.969  13.664-110.750  1.00 39.22           C  
ATOM   4447  CG2 ILE A 566      39.062  11.406-111.000  1.00 39.22           C  
ATOM   4448  CD1 ILE A 566      36.938  13.484-111.875  1.00 39.22           C  
TER    4449      ILE A 566                                                      
ENDMDL                                                                          
END                                                                             
