# Supplementary material for: Future Sequon Finder - A novel approach for predicting future N-linked glycosylation sequon locations on viral surface proteins
Source: PLoS One. 2025 Aug 14;20(8):e0328174. doi: 10.1371/journal.pone.0328174 (PMC12352829; doi:10.1371/journal.pone.0328174)
Supplement: S3 File — (ZIP) [file pone.0328174.s004.zip › S3_File/S3_File/Human H3N2/Future Prediction Strains/ANetherlands101102024_1133d_unrelaxed_rank_001_alphafold2_ptm_model_1_seed_000.pdb]

MODEL     1                                                                     
ATOM      1  N   MET A   1      68.062 -22.500 -10.656  1.00 44.22           N  
ATOM      2  CA  MET A   1      67.938 -22.812 -12.078  1.00 44.22           C  
ATOM      3  C   MET A   1      66.500 -22.781 -12.531  1.00 44.22           C  
ATOM      4  CB  MET A   1      68.562 -24.203 -12.359  1.00 44.22           C  
ATOM      5  O   MET A   1      66.188 -22.359 -13.648  1.00 44.22           O  
ATOM      6  CG  MET A   1      69.875 -24.156 -13.109  1.00 44.22           C  
ATOM      7  SD  MET A   1      70.438 -25.797 -13.695  1.00 44.22           S  
ATOM      8  CE  MET A   1      71.688 -26.188 -12.445  1.00 44.22           C  
ATOM      9  N   LYS A   2      65.500 -22.828 -11.594  1.00 45.53           N  
ATOM     10  CA  LYS A   2      64.062 -22.688 -11.781  1.00 45.53           C  
ATOM     11  C   LYS A   2      63.594 -21.250 -11.633  1.00 45.53           C  
ATOM     12  CB  LYS A   2      63.312 -23.578 -10.797  1.00 45.53           C  
ATOM     13  O   LYS A   2      62.688 -20.797 -12.336  1.00 45.53           O  
ATOM     14  CG  LYS A   2      63.250 -25.062 -11.188  1.00 45.53           C  
ATOM     15  CD  LYS A   2      62.375 -25.859 -10.242  1.00 45.53           C  
ATOM     16  CE  LYS A   2      62.375 -27.344 -10.617  1.00 45.53           C  
ATOM     17  NZ  LYS A   2      61.531 -28.141  -9.672  1.00 45.53           N  
ATOM     18  N   ALA A   3      64.438 -20.422 -10.969  1.00 55.09           N  
ATOM     19  CA  ALA A   3      64.188 -18.984 -10.781  1.00 55.09           C  
ATOM     20  C   ALA A   3      64.812 -18.172 -11.922  1.00 55.09           C  
ATOM     21  CB  ALA A   3      64.750 -18.516  -9.445  1.00 55.09           C  
ATOM     22  O   ALA A   3      64.188 -17.188 -12.375  1.00 55.09           O  
ATOM     23  N   ILE A   4      65.750 -18.734 -12.602  1.00 64.94           N  
ATOM     24  CA  ILE A   4      66.438 -18.156 -13.758  1.00 64.94           C  
ATOM     25  C   ILE A   4      65.688 -18.516 -15.039  1.00 64.94           C  
ATOM     26  CB  ILE A   4      67.938 -18.625 -13.836  1.00 64.94           C  
ATOM     27  O   ILE A   4      65.562 -17.688 -15.938  1.00 64.94           O  
ATOM     28  CG1 ILE A   4      68.750 -18.109 -12.641  1.00 64.94           C  
ATOM     29  CG2 ILE A   4      68.562 -18.188 -15.156  1.00 64.94           C  
ATOM     30  CD1 ILE A   4      70.125 -18.672 -12.547  1.00 64.94           C  
ATOM     31  N   ILE A   5      64.938 -19.547 -15.047  1.00 63.47           N  
ATOM     32  CA  ILE A   5      64.125 -20.047 -16.141  1.00 63.47           C  
ATOM     33  C   ILE A   5      62.750 -19.406 -16.062  1.00 63.47           C  
ATOM     34  CB  ILE A   5      64.000 -21.594 -16.094  1.00 63.47           C  
ATOM     35  O   ILE A   5      62.188 -19.047 -17.094  1.00 63.47           O  
ATOM     36  CG1 ILE A   5      65.375 -22.250 -16.328  1.00 63.47           C  
ATOM     37  CG2 ILE A   5      62.969 -22.078 -17.109  1.00 63.47           C  
ATOM     38  CD1 ILE A   5      65.375 -23.766 -16.125  1.00 63.47           C  
ATOM     39  N   ALA A   6      62.375 -18.953 -14.883  1.00 59.22           N  
ATOM     40  CA  ALA A   6      61.094 -18.250 -14.648  1.00 59.22           C  
ATOM     41  C   ALA A   6      61.250 -16.750 -14.898  1.00 59.22           C  
ATOM     42  CB  ALA A   6      60.594 -18.500 -13.227  1.00 59.22           C  
ATOM     43  O   ALA A   6      60.375 -16.125 -15.469  1.00 59.22           O  
ATOM     44  N   LEU A   7      62.469 -16.297 -14.758  1.00 59.97           N  
ATOM     45  CA  LEU A   7      62.812 -14.898 -15.031  1.00 59.97           C  
ATOM     46  C   LEU A   7      63.156 -14.695 -16.516  1.00 59.97           C  
ATOM     47  CB  LEU A   7      64.000 -14.453 -14.164  1.00 59.97           C  
ATOM     48  O   LEU A   7      62.812 -13.664 -17.094  1.00 59.97           O  
ATOM     49  CG  LEU A   7      63.688 -13.375 -13.125  1.00 59.97           C  
ATOM     50  CD1 LEU A   7      64.250 -13.805 -11.758  1.00 59.97           C  
ATOM     51  CD2 LEU A   7      64.312 -12.047 -13.539  1.00 59.97           C  
ATOM     52  N   SER A   8      63.562 -15.766 -17.203  1.00 55.31           N  
ATOM     53  CA  SER A   8      63.844 -15.820 -18.641  1.00 55.31           C  
ATOM     54  C   SER A   8      62.594 -16.047 -19.453  1.00 55.31           C  
ATOM     55  CB  SER A   8      64.875 -16.938 -18.938  1.00 55.31           C  
ATOM     56  O   SER A   8      62.406 -15.469 -20.531  1.00 55.31           O  
ATOM     57  OG  SER A   8      64.375 -17.797 -19.953  1.00 55.31           O  
ATOM     58  N   ASN A   9      61.562 -16.656 -18.828  1.00 50.97           N  
ATOM     59  CA  ASN A   9      60.219 -16.891 -19.391  1.00 50.97           C  
ATOM     60  C   ASN A   9      59.281 -15.719 -19.156  1.00 50.97           C  
ATOM     61  CB  ASN A   9      59.625 -18.188 -18.828  1.00 50.97           C  
ATOM     62  O   ASN A   9      58.500 -15.375 -20.016  1.00 50.97           O  
ATOM     63  CG  ASN A   9      60.062 -19.422 -19.594  1.00 50.97           C  
ATOM     64  ND2 ASN A   9      60.344 -20.484 -18.875  1.00 50.97           N  
ATOM     65  OD1 ASN A   9      60.094 -19.406 -20.828  1.00 50.97           O  
ATOM     66  N   ILE A  10      59.625 -14.914 -18.125  1.00 59.00           N  
ATOM     67  CA  ILE A  10      58.906 -13.688 -17.797  1.00 59.00           C  
ATOM     68  C   ILE A  10      59.500 -12.523 -18.594  1.00 59.00           C  
ATOM     69  CB  ILE A  10      58.938 -13.383 -16.281  1.00 59.00           C  
ATOM     70  O   ILE A  10      58.781 -11.664 -19.094  1.00 59.00           O  
ATOM     71  CG1 ILE A  10      58.188 -14.461 -15.500  1.00 59.00           C  
ATOM     72  CG2 ILE A  10      58.375 -11.992 -16.000  1.00 59.00           C  
ATOM     73  CD1 ILE A  10      58.375 -14.359 -13.992  1.00 59.00           C  
ATOM     74  N   LEU A  11      60.875 -12.688 -18.906  1.00 51.81           N  
ATOM     75  CA  LEU A  11      61.594 -11.719 -19.719  1.00 51.81           C  
ATOM     76  C   LEU A  11      61.375 -11.969 -21.203  1.00 51.81           C  
ATOM     77  CB  LEU A  11      63.094 -11.781 -19.406  1.00 51.81           C  
ATOM     78  O   LEU A  11      61.281 -11.016 -21.984  1.00 51.81           O  
ATOM     79  CG  LEU A  11      63.844 -10.445 -19.312  1.00 51.81           C  
ATOM     80  CD1 LEU A  11      64.000 -10.047 -17.844  1.00 51.81           C  
ATOM     81  CD2 LEU A  11      65.188 -10.516 -20.031  1.00 51.81           C  
ATOM     82  N   CYS A  12      61.000 -13.234 -21.594  1.00 47.91           N  
ATOM     83  CA  CYS A  12      60.656 -13.648 -22.938  1.00 47.91           C  
ATOM     84  C   CYS A  12      59.156 -13.398 -23.203  1.00 47.91           C  
ATOM     85  CB  CYS A  12      60.969 -15.125 -23.141  1.00 47.91           C  
ATOM     86  O   CYS A  12      58.781 -13.055 -24.328  1.00 47.91           O  
ATOM     87  SG  CYS A  12      62.656 -15.422 -23.734  1.00 47.91           S  
ATOM     88  N   LEU A  13      58.375 -13.312 -22.141  1.00 43.75           N  
ATOM     89  CA  LEU A  13      56.938 -13.000 -22.203  1.00 43.75           C  
ATOM     90  C   LEU A  13      56.719 -11.500 -22.109  1.00 43.75           C  
ATOM     91  CB  LEU A  13      56.188 -13.719 -21.094  1.00 43.75           C  
ATOM     92  O   LEU A  13      55.781 -10.969 -22.719  1.00 43.75           O  
ATOM     93  CG  LEU A  13      55.781 -15.164 -21.359  1.00 43.75           C  
ATOM     94  CD1 LEU A  13      55.594 -15.930 -20.062  1.00 43.75           C  
ATOM     95  CD2 LEU A  13      54.469 -15.211 -22.188  1.00 43.75           C  
ATOM     96  N   VAL A  14      57.781 -10.805 -21.578  1.00 43.31           N  
ATOM     97  CA  VAL A  14      57.812  -9.344 -21.516  1.00 43.31           C  
ATOM     98  C   VAL A  14      58.406  -8.781 -22.812  1.00 43.31           C  
ATOM     99  CB  VAL A  14      58.594  -8.828 -20.297  1.00 43.31           C  
ATOM    100  O   VAL A  14      57.938  -7.758 -23.312  1.00 43.31           O  
ATOM    101  CG1 VAL A  14      58.719  -7.309 -20.328  1.00 43.31           C  
ATOM    102  CG2 VAL A  14      57.938  -9.289 -19.000  1.00 43.31           C  
ATOM    103  N   PHE A  15      59.281  -9.680 -23.547  1.00 38.41           N  
ATOM    104  CA  PHE A  15      59.875  -9.312 -24.828  1.00 38.41           C  
ATOM    105  C   PHE A  15      59.031  -9.852 -25.984  1.00 38.41           C  
ATOM    106  CB  PHE A  15      61.312  -9.836 -24.938  1.00 38.41           C  
ATOM    107  O   PHE A  15      59.094  -9.320 -27.109  1.00 38.41           O  
ATOM    108  CG  PHE A  15      62.281  -9.031 -24.141  1.00 38.41           C  
ATOM    109  CD1 PHE A  15      62.688  -7.781 -24.562  1.00 38.41           C  
ATOM    110  CD2 PHE A  15      62.812  -9.539 -22.953  1.00 38.41           C  
ATOM    111  CE1 PHE A  15      63.625  -7.035 -23.828  1.00 38.41           C  
ATOM    112  CE2 PHE A  15      63.750  -8.797 -22.219  1.00 38.41           C  
ATOM    113  CZ  PHE A  15      64.125  -7.547 -22.656  1.00 38.41           C  
ATOM    114  N   ALA A  16      58.062 -10.797 -25.781  1.00 36.75           N  
ATOM    115  CA  ALA A  16      57.094 -11.352 -26.734  1.00 36.75           C  
ATOM    116  C   ALA A  16      55.750 -10.641 -26.609  1.00 36.75           C  
ATOM    117  CB  ALA A  16      56.938 -12.852 -26.500  1.00 36.75           C  
ATOM    118  O   ALA A  16      54.875 -10.820 -27.469  1.00 36.75           O  
ATOM    119  N   GLN A  17      55.594  -9.672 -25.719  1.00 30.52           N  
ATOM    120  CA  GLN A  17      54.531  -8.656 -25.750  1.00 30.52           C  
ATOM    121  C   GLN A  17      54.969  -7.434 -26.547  1.00 30.52           C  
ATOM    122  CB  GLN A  17      54.156  -8.242 -24.328  1.00 30.52           C  
ATOM    123  O   GLN A  17      56.062  -6.883 -26.312  1.00 30.52           O  
ATOM    124  CG  GLN A  17      53.000  -9.039 -23.750  1.00 30.52           C  
ATOM    125  CD  GLN A  17      52.656  -8.625 -22.328  1.00 30.52           C  
ATOM    126  NE2 GLN A  17      51.375  -8.742 -21.969  1.00 30.52           N  
ATOM    127  OE1 GLN A  17      53.531  -8.203 -21.562  1.00 30.52           O  
ATOM    128  N   LYS A  18      55.250  -7.609 -27.797  1.00 31.03           N  
ATOM    129  CA  LYS A  18      55.375  -6.445 -28.672  1.00 31.03           C  
ATOM    130  C   LYS A  18      55.312  -5.148 -27.875  1.00 31.03           C  
ATOM    131  CB  LYS A  18      54.250  -6.457 -29.719  1.00 31.03           C  
ATOM    132  O   LYS A  18      54.312  -4.855 -27.219  1.00 31.03           O  
ATOM    133  CG  LYS A  18      54.750  -6.184 -31.141  1.00 31.03           C  
ATOM    134  CD  LYS A  18      53.625  -6.289 -32.156  1.00 31.03           C  
ATOM    135  CE  LYS A  18      54.125  -6.090 -33.562  1.00 31.03           C  
ATOM    136  NZ  LYS A  18      53.031  -6.312 -34.562  1.00 31.03           N  
ATOM    137  N   ILE A  19      56.219  -4.863 -26.844  1.00 26.41           N  
ATOM    138  CA  ILE A  19      56.562  -3.475 -26.531  1.00 26.41           C  
ATOM    139  C   ILE A  19      56.562  -2.656 -27.828  1.00 26.41           C  
ATOM    140  CB  ILE A  19      57.906  -3.363 -25.812  1.00 26.41           C  
ATOM    141  O   ILE A  19      57.250  -3.027 -28.797  1.00 26.41           O  
ATOM    142  CG1 ILE A  19      57.906  -4.215 -24.531  1.00 26.41           C  
ATOM    143  CG2 ILE A  19      58.219  -1.900 -25.484  1.00 26.41           C  
ATOM    144  CD1 ILE A  19      59.250  -4.336 -23.859  1.00 26.41           C  
ATOM    145  N   PRO A  20      55.469  -2.049 -28.328  1.00 29.05           N  
ATOM    146  CA  PRO A  20      55.594  -1.266 -29.562  1.00 29.05           C  
ATOM    147  C   PRO A  20      57.000  -0.663 -29.719  1.00 29.05           C  
ATOM    148  CB  PRO A  20      54.531  -0.168 -29.406  1.00 29.05           C  
ATOM    149  O   PRO A  20      57.500  -0.016 -28.797  1.00 29.05           O  
ATOM    150  CG  PRO A  20      54.188  -0.177 -27.953  1.00 29.05           C  
ATOM    151  CD  PRO A  20      55.062  -1.201 -27.266  1.00 29.05           C  
ATOM    152  N   GLY A  21      58.281  -1.365 -29.719  1.00 28.75           N  
ATOM    153  CA  GLY A  21      59.406  -0.831 -30.438  1.00 28.75           C  
ATOM    154  C   GLY A  21      59.125   0.485 -31.141  1.00 28.75           C  
ATOM    155  O   GLY A  21      58.062   0.640 -31.750  1.00 28.75           O  
ATOM    156  N   ASN A  22      59.125   1.630 -30.453  1.00 30.31           N  
ATOM    157  CA  ASN A  22      59.594   2.951 -30.875  1.00 30.31           C  
ATOM    158  C   ASN A  22      59.969   2.984 -32.344  1.00 30.31           C  
ATOM    159  CB  ASN A  22      60.812   3.387 -30.031  1.00 30.31           C  
ATOM    160  O   ASN A  22      61.062   2.586 -32.750  1.00 30.31           O  
ATOM    161  CG  ASN A  22      61.031   4.887 -30.062  1.00 30.31           C  
ATOM    162  ND2 ASN A  22      62.219   5.316 -29.672  1.00 30.31           N  
ATOM    163  OD1 ASN A  22      60.125   5.652 -30.422  1.00 30.31           O  
ATOM    164  N   ASP A  23      59.250   2.271 -33.250  1.00 39.84           N  
ATOM    165  CA  ASP A  23      59.375   2.674 -34.656  1.00 39.84           C  
ATOM    166  C   ASP A  23      58.781   4.066 -34.875  1.00 39.84           C  
ATOM    167  CB  ASP A  23      58.688   1.658 -35.562  1.00 39.84           C  
ATOM    168  O   ASP A  23      57.562   4.270 -34.688  1.00 39.84           O  
ATOM    169  CG  ASP A  23      59.562   0.459 -35.875  1.00 39.84           C  
ATOM    170  OD1 ASP A  23      60.750   0.496 -35.594  1.00 39.84           O  
ATOM    171  OD2 ASP A  23      59.031  -0.531 -36.438  1.00 39.84           O  
ATOM    172  N   ASN A  24      59.219   5.098 -34.219  1.00 47.16           N  
ATOM    173  CA  ASN A  24      59.094   6.543 -34.406  1.00 47.16           C  
ATOM    174  C   ASN A  24      58.719   6.910 -35.844  1.00 47.16           C  
ATOM    175  CB  ASN A  24      60.375   7.242 -34.000  1.00 47.16           C  
ATOM    176  O   ASN A  24      58.625   8.094 -36.156  1.00 47.16           O  
ATOM    177  CG  ASN A  24      60.562   7.281 -32.469  1.00 47.16           C  
ATOM    178  ND2 ASN A  24      61.781   7.641 -32.062  1.00 47.16           N  
ATOM    179  OD1 ASN A  24      59.656   6.988 -31.719  1.00 47.16           O  
ATOM    180  N   SER A  25      58.000   5.949 -36.625  1.00 52.97           N  
ATOM    181  CA  SER A  25      57.750   6.551 -37.938  1.00 52.97           C  
ATOM    182  C   SER A  25      56.312   6.289 -38.406  1.00 52.97           C  
ATOM    183  CB  SER A  25      58.750   6.008 -38.969  1.00 52.97           C  
ATOM    184  O   SER A  25      55.906   6.820 -39.438  1.00 52.97           O  
ATOM    185  OG  SER A  25      58.594   4.605 -39.125  1.00 52.97           O  
ATOM    186  N   THR A  26      55.312   5.598 -37.438  1.00 61.75           N  
ATOM    187  CA  THR A  26      53.938   5.383 -37.906  1.00 61.75           C  
ATOM    188  C   THR A  26      52.938   5.535 -36.781  1.00 61.75           C  
ATOM    189  CB  THR A  26      53.781   3.990 -38.562  1.00 61.75           C  
ATOM    190  O   THR A  26      53.219   5.133 -35.625  1.00 61.75           O  
ATOM    191  CG2 THR A  26      54.625   3.877 -39.812  1.00 61.75           C  
ATOM    192  OG1 THR A  26      54.219   2.992 -37.625  1.00 61.75           O  
ATOM    193  N   ALA A  27      52.062   6.496 -36.781  1.00 68.38           N  
ATOM    194  CA  ALA A  27      50.969   6.836 -35.875  1.00 68.38           C  
ATOM    195  C   ALA A  27      49.656   6.223 -36.344  1.00 68.38           C  
ATOM    196  CB  ALA A  27      50.812   8.352 -35.750  1.00 68.38           C  
ATOM    197  O   ALA A  27      49.469   5.941 -37.531  1.00 68.38           O  
ATOM    198  N   THR A  28      48.844   5.621 -35.344  1.00 70.25           N  
ATOM    199  CA  THR A  28      47.531   5.078 -35.625  1.00 70.25           C  
ATOM    200  C   THR A  28      46.438   6.051 -35.156  1.00 70.25           C  
ATOM    201  CB  THR A  28      47.312   3.717 -34.938  1.00 70.25           C  
ATOM    202  O   THR A  28      46.469   6.539 -34.031  1.00 70.25           O  
ATOM    203  CG2 THR A  28      46.000   3.098 -35.312  1.00 70.25           C  
ATOM    204  OG1 THR A  28      48.375   2.830 -35.312  1.00 70.25           O  
ATOM    205  N   LEU A  29      45.688   6.531 -36.094  1.00 70.94           N  
ATOM    206  CA  LEU A  29      44.531   7.398 -35.812  1.00 70.94           C  
ATOM    207  C   LEU A  29      43.219   6.625 -35.969  1.00 70.94           C  
ATOM    208  CB  LEU A  29      44.531   8.594 -36.781  1.00 70.94           C  
ATOM    209  O   LEU A  29      42.906   6.145 -37.031  1.00 70.94           O  
ATOM    210  CG  LEU A  29      43.375   9.562 -36.656  1.00 70.94           C  
ATOM    211  CD1 LEU A  29      43.438  10.320 -35.344  1.00 70.94           C  
ATOM    212  CD2 LEU A  29      43.344  10.531 -37.844  1.00 70.94           C  
ATOM    213  N   CYS A  30      42.531   6.527 -34.844  1.00 68.00           N  
ATOM    214  CA  CYS A  30      41.250   5.805 -34.844  1.00 68.00           C  
ATOM    215  C   CYS A  30      40.094   6.766 -34.625  1.00 68.00           C  
ATOM    216  CB  CYS A  30      41.250   4.750 -33.750  1.00 68.00           C  
ATOM    217  O   CYS A  30      40.094   7.559 -33.688  1.00 68.00           O  
ATOM    218  SG  CYS A  30      42.531   3.490 -33.938  1.00 68.00           S  
ATOM    219  N   LEU A  31      39.188   6.844 -35.656  1.00 61.66           N  
ATOM    220  CA  LEU A  31      38.031   7.723 -35.625  1.00 61.66           C  
ATOM    221  C   LEU A  31      36.750   6.930 -35.344  1.00 61.66           C  
ATOM    222  CB  LEU A  31      37.875   8.484 -36.938  1.00 61.66           C  
ATOM    223  O   LEU A  31      36.531   5.867 -35.906  1.00 61.66           O  
ATOM    224  CG  LEU A  31      39.031   9.445 -37.281  1.00 61.66           C  
ATOM    225  CD1 LEU A  31      39.031   9.734 -38.781  1.00 61.66           C  
ATOM    226  CD2 LEU A  31      38.906  10.734 -36.500  1.00 61.66           C  
ATOM    227  N   GLY A  32      36.531   6.648 -33.969  1.00 52.78           N  
ATOM    228  CA  GLY A  32      35.250   6.340 -33.344  1.00 52.78           C  
ATOM    229  C   GLY A  32      34.656   5.027 -33.812  1.00 52.78           C  
ATOM    230  O   GLY A  32      33.531   4.684 -33.469  1.00 52.78           O  
ATOM    231  N   HIS A  33      35.375   3.906 -34.219  1.00 54.34           N  
ATOM    232  CA  HIS A  33      34.812   2.555 -34.188  1.00 54.34           C  
ATOM    233  C   HIS A  33      35.625   1.652 -33.250  1.00 54.34           C  
ATOM    234  CB  HIS A  33      34.781   1.962 -35.594  1.00 54.34           C  
ATOM    235  O   HIS A  33      36.781   1.339 -33.531  1.00 54.34           O  
ATOM    236  CG  HIS A  33      33.656   2.459 -36.438  1.00 54.34           C  
ATOM    237  CD2 HIS A  33      32.500   1.876 -36.781  1.00 54.34           C  
ATOM    238  ND1 HIS A  33      33.656   3.707 -37.031  1.00 54.34           N  
ATOM    239  CE1 HIS A  33      32.531   3.867 -37.688  1.00 54.34           C  
ATOM    240  NE2 HIS A  33      31.812   2.771 -37.562  1.00 54.34           N  
ATOM    241  N   HIS A  34      35.531   1.862 -31.938  1.00 53.62           N  
ATOM    242  CA  HIS A  34      36.188   0.934 -31.016  1.00 53.62           C  
ATOM    243  C   HIS A  34      35.531  -0.437 -31.062  1.00 53.62           C  
ATOM    244  CB  HIS A  34      36.156   1.487 -29.594  1.00 53.62           C  
ATOM    245  O   HIS A  34      34.281  -0.540 -30.953  1.00 53.62           O  
ATOM    246  CG  HIS A  34      37.062   2.660 -29.375  1.00 53.62           C  
ATOM    247  CD2 HIS A  34      36.812   3.986 -29.328  1.00 53.62           C  
ATOM    248  ND1 HIS A  34      38.438   2.527 -29.203  1.00 53.62           N  
ATOM    249  CE1 HIS A  34      38.969   3.725 -29.047  1.00 53.62           C  
ATOM    250  NE2 HIS A  34      38.000   4.629 -29.125  1.00 53.62           N  
ATOM    251  N   ALA A  35      35.938  -1.348 -32.031  1.00 56.06           N  
ATOM    252  CA  ALA A  35      35.594  -2.754 -31.875  1.00 56.06           C  
ATOM    253  C   ALA A  35      35.875  -3.252 -30.469  1.00 56.06           C  
ATOM    254  CB  ALA A  35      36.312  -3.607 -32.906  1.00 56.06           C  
ATOM    255  O   ALA A  35      36.938  -3.006 -29.922  1.00 56.06           O  
ATOM    256  N   VAL A  36      34.812  -3.441 -29.781  1.00 62.16           N  
ATOM    257  CA  VAL A  36      34.938  -4.086 -28.469  1.00 62.16           C  
ATOM    258  C   VAL A  36      34.719  -5.590 -28.609  1.00 62.16           C  
ATOM    259  CB  VAL A  36      33.969  -3.492 -27.438  1.00 62.16           C  
ATOM    260  O   VAL A  36      33.969  -6.031 -29.469  1.00 62.16           O  
ATOM    261  CG1 VAL A  36      34.438  -2.121 -26.969  1.00 62.16           C  
ATOM    262  CG2 VAL A  36      32.562  -3.398 -28.047  1.00 62.16           C  
ATOM    263  N   PRO A  37      35.688  -6.395 -28.047  1.00 57.69           N  
ATOM    264  CA  PRO A  37      35.656  -7.859 -28.125  1.00 57.69           C  
ATOM    265  C   PRO A  37      34.312  -8.445 -27.734  1.00 57.69           C  
ATOM    266  CB  PRO A  37      36.750  -8.281 -27.141  1.00 57.69           C  
ATOM    267  O   PRO A  37      33.844  -9.422 -28.328  1.00 57.69           O  
ATOM    268  CG  PRO A  37      37.406  -7.012 -26.734  1.00 57.69           C  
ATOM    269  CD  PRO A  37      36.594  -5.859 -27.234  1.00 57.69           C  
ATOM    270  N   ASN A  38      33.344  -7.680 -27.000  1.00 65.62           N  
ATOM    271  CA  ASN A  38      32.031  -8.125 -26.578  1.00 65.62           C  
ATOM    272  C   ASN A  38      31.047  -6.961 -26.484  1.00 65.62           C  
ATOM    273  CB  ASN A  38      32.094  -8.852 -25.234  1.00 65.62           C  
ATOM    274  O   ASN A  38      30.906  -6.332 -25.438  1.00 65.62           O  
ATOM    275  CG  ASN A  38      32.656 -10.266 -25.359  1.00 65.62           C  
ATOM    276  ND2 ASN A  38      32.938 -10.891 -24.234  1.00 65.62           N  
ATOM    277  OD1 ASN A  38      32.781 -10.789 -26.469  1.00 65.62           O  
ATOM    278  N   GLY A  39      30.484  -6.504 -27.594  1.00 71.81           N  
ATOM    279  CA  GLY A  39      29.469  -5.461 -27.641  1.00 71.81           C  
ATOM    280  C   GLY A  39      28.156  -5.879 -27.016  1.00 71.81           C  
ATOM    281  O   GLY A  39      27.984  -7.035 -26.625  1.00 71.81           O  
ATOM    282  N   THR A  40      27.344  -4.949 -26.516  1.00 83.06           N  
ATOM    283  CA  THR A  40      26.031  -5.168 -25.922  1.00 83.06           C  
ATOM    284  C   THR A  40      24.953  -5.203 -27.000  1.00 83.06           C  
ATOM    285  CB  THR A  40      25.688  -4.074 -24.891  1.00 83.06           C  
ATOM    286  O   THR A  40      25.000  -4.441 -27.969  1.00 83.06           O  
ATOM    287  CG2 THR A  40      26.547  -4.219 -23.641  1.00 83.06           C  
ATOM    288  OG1 THR A  40      25.922  -2.787 -25.469  1.00 83.06           O  
ATOM    289  N   VAL A  41      24.047  -6.141 -26.938  1.00 87.31           N  
ATOM    290  CA  VAL A  41      22.984  -6.332 -27.922  1.00 87.31           C  
ATOM    291  C   VAL A  41      21.766  -5.508 -27.531  1.00 87.31           C  
ATOM    292  CB  VAL A  41      22.594  -7.824 -28.062  1.00 87.31           C  
ATOM    293  O   VAL A  41      21.328  -5.531 -26.375  1.00 87.31           O  
ATOM    294  CG1 VAL A  41      21.453  -7.996 -29.062  1.00 87.31           C  
ATOM    295  CG2 VAL A  41      23.812  -8.648 -28.484  1.00 87.31           C  
ATOM    296  N   VAL A  42      21.297  -4.754 -28.531  1.00 87.62           N  
ATOM    297  CA  VAL A  42      20.094  -3.965 -28.297  1.00 87.62           C  
ATOM    298  C   VAL A  42      19.062  -4.234 -29.391  1.00 87.62           C  
ATOM    299  CB  VAL A  42      20.406  -2.453 -28.219  1.00 87.62           C  
ATOM    300  O   VAL A  42      19.422  -4.664 -30.484  1.00 87.62           O  
ATOM    301  CG1 VAL A  42      21.344  -2.154 -27.047  1.00 87.62           C  
ATOM    302  CG2 VAL A  42      21.016  -1.971 -29.531  1.00 87.62           C  
ATOM    303  N   LYS A  43      17.766  -3.973 -29.078  1.00 86.19           N  
ATOM    304  CA  LYS A  43      16.672  -4.121 -30.031  1.00 86.19           C  
ATOM    305  C   LYS A  43      16.344  -2.789 -30.688  1.00 86.19           C  
ATOM    306  CB  LYS A  43      15.430  -4.688 -29.344  1.00 86.19           C  
ATOM    307  O   LYS A  43      16.266  -1.757 -30.031  1.00 86.19           O  
ATOM    308  CG  LYS A  43      15.547  -6.156 -28.953  1.00 86.19           C  
ATOM    309  CD  LYS A  43      14.250  -6.688 -28.359  1.00 86.19           C  
ATOM    310  CE  LYS A  43      14.398  -8.125 -27.891  1.00 86.19           C  
ATOM    311  NZ  LYS A  43      13.133  -8.648 -27.297  1.00 86.19           N  
ATOM    312  N   THR A  44      16.188  -2.783 -32.062  1.00 85.38           N  
ATOM    313  CA  THR A  44      15.719  -1.629 -32.812  1.00 85.38           C  
ATOM    314  C   THR A  44      14.391  -1.936 -33.500  1.00 85.38           C  
ATOM    315  CB  THR A  44      16.750  -1.193 -33.875  1.00 85.38           C  
ATOM    316  O   THR A  44      13.914  -3.072 -33.469  1.00 85.38           O  
ATOM    317  CG2 THR A  44      18.141  -1.021 -33.250  1.00 85.38           C  
ATOM    318  OG1 THR A  44      16.828  -2.188 -34.906  1.00 85.38           O  
ATOM    319  N   ILE A  45      13.797  -0.962 -34.156  1.00 82.44           N  
ATOM    320  CA  ILE A  45      12.516  -1.118 -34.844  1.00 82.44           C  
ATOM    321  C   ILE A  45      12.664  -2.141 -35.969  1.00 82.44           C  
ATOM    322  CB  ILE A  45      12.008   0.229 -35.406  1.00 82.44           C  
ATOM    323  O   ILE A  45      11.734  -2.914 -36.250  1.00 82.44           O  
ATOM    324  CG1 ILE A  45      11.586   1.156 -34.281  1.00 82.44           C  
ATOM    325  CG2 ILE A  45      10.859   0.004 -36.406  1.00 82.44           C  
ATOM    326  CD1 ILE A  45      11.250   2.574 -34.719  1.00 82.44           C  
ATOM    327  N   THR A  46      13.828  -2.229 -36.625  1.00 82.44           N  
ATOM    328  CA  THR A  46      14.039  -3.008 -37.844  1.00 82.44           C  
ATOM    329  C   THR A  46      14.789  -4.301 -37.531  1.00 82.44           C  
ATOM    330  CB  THR A  46      14.820  -2.199 -38.906  1.00 82.44           C  
ATOM    331  O   THR A  46      14.711  -5.270 -38.281  1.00 82.44           O  
ATOM    332  CG2 THR A  46      13.992  -1.028 -39.406  1.00 82.44           C  
ATOM    333  OG1 THR A  46      16.031  -1.694 -38.312  1.00 82.44           O  
ATOM    334  N   ASN A  47      15.484  -4.297 -36.406  1.00 82.88           N  
ATOM    335  CA  ASN A  47      16.297  -5.461 -36.062  1.00 82.88           C  
ATOM    336  C   ASN A  47      16.250  -5.746 -34.562  1.00 82.88           C  
ATOM    337  CB  ASN A  47      17.734  -5.273 -36.531  1.00 82.88           C  
ATOM    338  O   ASN A  47      16.391  -4.828 -33.750  1.00 82.88           O  
ATOM    339  CG  ASN A  47      18.500  -6.578 -36.625  1.00 82.88           C  
ATOM    340  ND2 ASN A  47      19.453  -6.656 -37.531  1.00 82.88           N  
ATOM    341  OD1 ASN A  47      18.234  -7.508 -35.844  1.00 82.88           O  
ATOM    342  N   ASP A  48      16.188  -6.992 -34.219  1.00 83.06           N  
ATOM    343  CA  ASP A  48      16.031  -7.426 -32.844  1.00 83.06           C  
ATOM    344  C   ASP A  48      17.391  -7.723 -32.219  1.00 83.06           C  
ATOM    345  CB  ASP A  48      15.133  -8.656 -32.750  1.00 83.06           C  
ATOM    346  O   ASP A  48      17.500  -7.855 -30.984  1.00 83.06           O  
ATOM    347  CG  ASP A  48      13.672  -8.344 -33.031  1.00 83.06           C  
ATOM    348  OD1 ASP A  48      13.258  -7.180 -32.875  1.00 83.06           O  
ATOM    349  OD2 ASP A  48      12.930  -9.281 -33.438  1.00 83.06           O  
ATOM    350  N   ARG A  49      18.453  -7.656 -33.000  1.00 85.31           N  
ATOM    351  CA  ARG A  49      19.781  -7.949 -32.469  1.00 85.31           C  
ATOM    352  C   ARG A  49      20.844  -7.051 -33.094  1.00 85.31           C  
ATOM    353  CB  ARG A  49      20.141  -9.422 -32.688  1.00 85.31           C  
ATOM    354  O   ARG A  49      21.484  -7.438 -34.062  1.00 85.31           O  
ATOM    355  CG  ARG A  49      19.312 -10.383 -31.844  1.00 85.31           C  
ATOM    356  CD  ARG A  49      19.828 -11.812 -31.984  1.00 85.31           C  
ATOM    357  NE  ARG A  49      19.125 -12.719 -31.062  1.00 85.31           N  
ATOM    358  NH1 ARG A  49      20.266 -14.617 -31.750  1.00 85.31           N  
ATOM    359  NH2 ARG A  49      18.656 -14.758 -30.109  1.00 85.31           N  
ATOM    360  CZ  ARG A  49      19.344 -14.031 -30.984  1.00 85.31           C  
ATOM    361  N   ILE A  50      21.141  -5.996 -32.562  1.00 83.00           N  
ATOM    362  CA  ILE A  50      22.188  -5.090 -33.000  1.00 83.00           C  
ATOM    363  C   ILE A  50      23.234  -4.941 -31.906  1.00 83.00           C  
ATOM    364  CB  ILE A  50      21.625  -3.707 -33.406  1.00 83.00           C  
ATOM    365  O   ILE A  50      22.906  -4.609 -30.766  1.00 83.00           O  
ATOM    366  CG1 ILE A  50      20.625  -3.848 -34.562  1.00 83.00           C  
ATOM    367  CG2 ILE A  50      22.750  -2.742 -33.750  1.00 83.00           C  
ATOM    368  CD1 ILE A  50      19.922  -2.549 -34.938  1.00 83.00           C  
ATOM    369  N   GLU A  51      24.469  -5.238 -32.250  1.00 81.94           N  
ATOM    370  CA  GLU A  51      25.562  -5.145 -31.281  1.00 81.94           C  
ATOM    371  C   GLU A  51      26.141  -3.730 -31.234  1.00 81.94           C  
ATOM    372  CB  GLU A  51      26.656  -6.152 -31.609  1.00 81.94           C  
ATOM    373  O   GLU A  51      26.578  -3.201 -32.250  1.00 81.94           O  
ATOM    374  CG  GLU A  51      27.656  -6.367 -30.469  1.00 81.94           C  
ATOM    375  CD  GLU A  51      28.672  -7.457 -30.766  1.00 81.94           C  
ATOM    376  OE1 GLU A  51      29.516  -7.762 -29.875  1.00 81.94           O  
ATOM    377  OE2 GLU A  51      28.641  -8.008 -31.891  1.00 81.94           O  
ATOM    378  N   VAL A  52      26.172  -3.145 -30.031  1.00 78.75           N  
ATOM    379  CA  VAL A  52      26.672  -1.782 -29.875  1.00 78.75           C  
ATOM    380  C   VAL A  52      27.812  -1.767 -28.875  1.00 78.75           C  
ATOM    381  CB  VAL A  52      25.547  -0.819 -29.422  1.00 78.75           C  
ATOM    382  O   VAL A  52      28.000  -2.719 -28.109  1.00 78.75           O  
ATOM    383  CG1 VAL A  52      24.438  -0.732 -30.469  1.00 78.75           C  
ATOM    384  CG2 VAL A  52      24.969  -1.268 -28.078  1.00 78.75           C  
ATOM    385  N   THR A  53      28.609  -0.759 -28.844  1.00 72.31           N  
ATOM    386  CA  THR A  53      29.797  -0.623 -28.016  1.00 72.31           C  
ATOM    387  C   THR A  53      29.406  -0.411 -26.562  1.00 72.31           C  
ATOM    388  CB  THR A  53      30.688   0.544 -28.500  1.00 72.31           C  
ATOM    389  O   THR A  53      30.141  -0.832 -25.656  1.00 72.31           O  
ATOM    390  CG2 THR A  53      31.281   0.254 -29.859  1.00 72.31           C  
ATOM    391  OG1 THR A  53      29.891   1.734 -28.578  1.00 72.31           O  
ATOM    392  N   ASN A  54      28.234   0.292 -26.344  1.00 77.94           N  
ATOM    393  CA  ASN A  54      27.719   0.531 -25.000  1.00 77.94           C  
ATOM    394  C   ASN A  54      26.203   0.665 -24.984  1.00 77.94           C  
ATOM    395  CB  ASN A  54      28.359   1.779 -24.391  1.00 77.94           C  
ATOM    396  O   ASN A  54      25.609   1.175 -25.938  1.00 77.94           O  
ATOM    397  CG  ASN A  54      28.188   1.860 -22.891  1.00 77.94           C  
ATOM    398  ND2 ASN A  54      28.562   2.988 -22.312  1.00 77.94           N  
ATOM    399  OD1 ASN A  54      27.703   0.917 -22.266  1.00 77.94           O  
ATOM    400  N   ALA A  55      25.516   0.241 -23.938  1.00 86.06           N  
ATOM    401  CA  ALA A  55      24.078   0.395 -23.750  1.00 86.06           C  
ATOM    402  C   ALA A  55      23.734   0.595 -22.281  1.00 86.06           C  
ATOM    403  CB  ALA A  55      23.344  -0.818 -24.312  1.00 86.06           C  
ATOM    404  O   ALA A  55      24.453   0.117 -21.406  1.00 86.06           O  
ATOM    405  N   THR A  56      22.750   1.410 -22.031  1.00 86.88           N  
ATOM    406  CA  THR A  56      22.297   1.671 -20.672  1.00 86.88           C  
ATOM    407  C   THR A  56      20.938   1.033 -20.422  1.00 86.88           C  
ATOM    408  CB  THR A  56      22.219   3.184 -20.391  1.00 86.88           C  
ATOM    409  O   THR A  56      20.031   1.130 -21.266  1.00 86.88           O  
ATOM    410  CG2 THR A  56      21.844   3.451 -18.938  1.00 86.88           C  
ATOM    411  OG1 THR A  56      23.500   3.779 -20.656  1.00 86.88           O  
ATOM    412  N   GLU A  57      20.859   0.321 -19.219  1.00 91.62           N  
ATOM    413  CA  GLU A  57      19.594  -0.281 -18.828  1.00 91.62           C  
ATOM    414  C   GLU A  57      18.641   0.768 -18.281  1.00 91.62           C  
ATOM    415  CB  GLU A  57      19.812  -1.390 -17.797  1.00 91.62           C  
ATOM    416  O   GLU A  57      19.016   1.571 -17.422  1.00 91.62           O  
ATOM    417  CG  GLU A  57      18.531  -2.098 -17.375  1.00 91.62           C  
ATOM    418  CD  GLU A  57      17.859  -2.850 -18.516  1.00 91.62           C  
ATOM    419  OE1 GLU A  57      16.766  -2.426 -18.953  1.00 91.62           O  
ATOM    420  OE2 GLU A  57      18.422  -3.869 -18.969  1.00 91.62           O  
ATOM    421  N   LEU A  58      17.391   0.658 -18.797  1.00 89.06           N  
ATOM    422  CA  LEU A  58      16.422   1.680 -18.406  1.00 89.06           C  
ATOM    423  C   LEU A  58      15.422   1.135 -17.391  1.00 89.06           C  
ATOM    424  CB  LEU A  58      15.672   2.195 -19.641  1.00 89.06           C  
ATOM    425  O   LEU A  58      14.656   1.896 -16.797  1.00 89.06           O  
ATOM    426  CG  LEU A  58      16.516   2.895 -20.703  1.00 89.06           C  
ATOM    427  CD1 LEU A  58      15.648   3.332 -21.875  1.00 89.06           C  
ATOM    428  CD2 LEU A  58      17.250   4.090 -20.109  1.00 89.06           C  
ATOM    429  N   VAL A  59      15.461  -0.271 -17.172  1.00 91.25           N  
ATOM    430  CA  VAL A  59      14.469  -0.887 -16.281  1.00 91.25           C  
ATOM    431  C   VAL A  59      15.148  -1.361 -15.000  1.00 91.25           C  
ATOM    432  CB  VAL A  59      13.750  -2.068 -16.984  1.00 91.25           C  
ATOM    433  O   VAL A  59      16.156  -2.064 -15.047  1.00 91.25           O  
ATOM    434  CG1 VAL A  59      12.750  -2.723 -16.031  1.00 91.25           C  
ATOM    435  CG2 VAL A  59      13.055  -1.595 -18.250  1.00 91.25           C  
ATOM    436  N   GLN A  60      14.523  -0.907 -13.844  1.00 91.81           N  
ATOM    437  CA  GLN A  60      14.930  -1.438 -12.547  1.00 91.81           C  
ATOM    438  C   GLN A  60      14.273  -2.789 -12.273  1.00 91.81           C  
ATOM    439  CB  GLN A  60      14.586  -0.454 -11.430  1.00 91.81           C  
ATOM    440  O   GLN A  60      13.047  -2.895 -12.234  1.00 91.81           O  
ATOM    441  CG  GLN A  60      15.039  -0.906 -10.047  1.00 91.81           C  
ATOM    442  CD  GLN A  60      16.547  -0.964  -9.914  1.00 91.81           C  
ATOM    443  NE2 GLN A  60      17.047  -2.062  -9.359  1.00 91.81           N  
ATOM    444  OE1 GLN A  60      17.250  -0.030 -10.305  1.00 91.81           O  
ATOM    445  N   ASN A  61      15.094  -3.832 -12.055  1.00 89.31           N  
ATOM    446  CA  ASN A  61      14.555  -5.180 -11.930  1.00 89.31           C  
ATOM    447  C   ASN A  61      14.781  -5.754 -10.539  1.00 89.31           C  
ATOM    448  CB  ASN A  61      15.156  -6.102 -12.992  1.00 89.31           C  
ATOM    449  O   ASN A  61      14.445  -6.910 -10.273  1.00 89.31           O  
ATOM    450  CG  ASN A  61      16.656  -6.258 -12.844  1.00 89.31           C  
ATOM    451  ND2 ASN A  61      17.266  -7.023 -13.742  1.00 89.31           N  
ATOM    452  OD1 ASN A  61      17.266  -5.691 -11.930  1.00 89.31           O  
ATOM    453  N   SER A  62      15.305  -4.875  -9.695  1.00 89.25           N  
ATOM    454  CA  SER A  62      15.562  -5.367  -8.352  1.00 89.25           C  
ATOM    455  C   SER A  62      15.086  -4.371  -7.297  1.00 89.25           C  
ATOM    456  CB  SER A  62      17.047  -5.652  -8.148  1.00 89.25           C  
ATOM    457  O   SER A  62      14.984  -3.170  -7.570  1.00 89.25           O  
ATOM    458  OG  SER A  62      17.812  -4.461  -8.289  1.00 89.25           O  
ATOM    459  N   SER A  63      14.719  -5.000  -6.148  1.00 90.19           N  
ATOM    460  CA  SER A  63      14.281  -4.195  -5.012  1.00 90.19           C  
ATOM    461  C   SER A  63      15.328  -4.195  -3.902  1.00 90.19           C  
ATOM    462  CB  SER A  63      12.945  -4.703  -4.469  1.00 90.19           C  
ATOM    463  O   SER A  63      16.188  -5.086  -3.848  1.00 90.19           O  
ATOM    464  OG  SER A  63      13.125  -5.914  -3.752  1.00 90.19           O  
ATOM    465  N   ILE A  64      15.336  -3.246  -3.039  1.00 91.38           N  
ATOM    466  CA  ILE A  64      16.219  -3.123  -1.886  1.00 91.38           C  
ATOM    467  C   ILE A  64      15.891  -4.203  -0.859  1.00 91.38           C  
ATOM    468  CB  ILE A  64      16.125  -1.721  -1.243  1.00 91.38           C  
ATOM    469  O   ILE A  64      16.766  -4.648  -0.110  1.00 91.38           O  
ATOM    470  CG1 ILE A  64      16.500  -0.639  -2.260  1.00 91.38           C  
ATOM    471  CG2 ILE A  64      17.016  -1.636   0.004  1.00 91.38           C  
ATOM    472  CD1 ILE A  64      16.203   0.779  -1.797  1.00 91.38           C  
ATOM    473  N   GLY A  65      14.703  -4.770  -1.000  1.00 90.75           N  
ATOM    474  CA  GLY A  65      14.344  -5.883  -0.136  1.00 90.75           C  
ATOM    475  C   GLY A  65      13.836  -5.441   1.225  1.00 90.75           C  
ATOM    476  O   GLY A  65      13.492  -6.277   2.064  1.00 90.75           O  
ATOM    477  N   LYS A  66      13.867  -4.152   1.559  1.00 94.88           N  
ATOM    478  CA  LYS A  66      13.273  -3.543   2.746  1.00 94.88           C  
ATOM    479  C   LYS A  66      12.461  -2.301   2.383  1.00 94.88           C  
ATOM    480  CB  LYS A  66      14.359  -3.182   3.764  1.00 94.88           C  
ATOM    481  O   LYS A  66      12.695  -1.688   1.339  1.00 94.88           O  
ATOM    482  CG  LYS A  66      15.414  -2.230   3.227  1.00 94.88           C  
ATOM    483  CD  LYS A  66      16.547  -2.020   4.234  1.00 94.88           C  
ATOM    484  CE  LYS A  66      17.641  -1.144   3.664  1.00 94.88           C  
ATOM    485  NZ  LYS A  66      18.797  -1.015   4.609  1.00 94.88           N  
ATOM    486  N   ILE A  67      11.484  -1.968   3.236  1.00 94.94           N  
ATOM    487  CA  ILE A  67      10.711  -0.737   3.086  1.00 94.94           C  
ATOM    488  C   ILE A  67      11.484   0.430   3.701  1.00 94.94           C  
ATOM    489  CB  ILE A  67       9.312  -0.860   3.734  1.00 94.94           C  
ATOM    490  O   ILE A  67      11.812   0.406   4.891  1.00 94.94           O  
ATOM    491  CG1 ILE A  67       8.492  -1.946   3.031  1.00 94.94           C  
ATOM    492  CG2 ILE A  67       8.586   0.486   3.701  1.00 94.94           C  
ATOM    493  CD1 ILE A  67       7.137  -2.209   3.672  1.00 94.94           C  
ATOM    494  N   CYS A  68      11.828   1.399   2.848  1.00 94.12           N  
ATOM    495  CA  CYS A  68      12.602   2.547   3.318  1.00 94.12           C  
ATOM    496  C   CYS A  68      11.719   3.510   4.102  1.00 94.12           C  
ATOM    497  CB  CYS A  68      13.250   3.275   2.141  1.00 94.12           C  
ATOM    498  O   CYS A  68      10.625   3.861   3.658  1.00 94.12           O  
ATOM    499  SG  CYS A  68      14.539   2.320   1.312  1.00 94.12           S  
ATOM    500  N   ASN A  69      12.141   3.914   5.309  1.00 91.56           N  
ATOM    501  CA  ASN A  69      11.328   4.703   6.230  1.00 91.56           C  
ATOM    502  C   ASN A  69      11.516   6.199   6.000  1.00 91.56           C  
ATOM    503  CB  ASN A  69      11.656   4.344   7.680  1.00 91.56           C  
ATOM    504  O   ASN A  69      10.945   7.020   6.723  1.00 91.56           O  
ATOM    505  CG  ASN A  69      13.078   4.711   8.070  1.00 91.56           C  
ATOM    506  ND2 ASN A  69      13.375   4.629   9.359  1.00 91.56           N  
ATOM    507  OD1 ASN A  69      13.891   5.070   7.215  1.00 91.56           O  
ATOM    508  N   SER A  70      12.258   6.645   4.953  1.00 91.81           N  
ATOM    509  CA  SER A  70      12.430   8.023   4.496  1.00 91.81           C  
ATOM    510  C   SER A  70      12.305   8.117   2.979  1.00 91.81           C  
ATOM    511  CB  SER A  70      13.781   8.578   4.941  1.00 91.81           C  
ATOM    512  O   SER A  70      12.836   7.273   2.252  1.00 91.81           O  
ATOM    513  OG  SER A  70      13.922   9.930   4.551  1.00 91.81           O  
ATOM    514  N   PRO A  71      11.477   9.188   2.492  1.00 91.94           N  
ATOM    515  CA  PRO A  71      10.961  10.391   3.150  1.00 91.94           C  
ATOM    516  C   PRO A  71       9.555  10.188   3.721  1.00 91.94           C  
ATOM    517  CB  PRO A  71      10.945  11.430   2.029  1.00 91.94           C  
ATOM    518  O   PRO A  71       9.008  11.094   4.352  1.00 91.94           O  
ATOM    519  CG  PRO A  71      10.680  10.648   0.783  1.00 91.94           C  
ATOM    520  CD  PRO A  71      11.305   9.289   0.932  1.00 91.94           C  
ATOM    521  N   HIS A  72       8.867   9.023   3.500  1.00 91.75           N  
ATOM    522  CA  HIS A  72       7.504   8.797   3.959  1.00 91.75           C  
ATOM    523  C   HIS A  72       7.477   8.375   5.426  1.00 91.75           C  
ATOM    524  CB  HIS A  72       6.812   7.742   3.096  1.00 91.75           C  
ATOM    525  O   HIS A  72       8.398   7.711   5.898  1.00 91.75           O  
ATOM    526  CG  HIS A  72       6.777   8.086   1.641  1.00 91.75           C  
ATOM    527  CD2 HIS A  72       7.320   7.461   0.566  1.00 91.75           C  
ATOM    528  ND1 HIS A  72       6.125   9.195   1.154  1.00 91.75           N  
ATOM    529  CE1 HIS A  72       6.266   9.242  -0.160  1.00 91.75           C  
ATOM    530  NE2 HIS A  72       6.988   8.203  -0.542  1.00 91.75           N  
ATOM    531  N   GLN A  73       6.469   8.867   6.129  1.00 92.81           N  
ATOM    532  CA  GLN A  73       6.207   8.391   7.480  1.00 92.81           C  
ATOM    533  C   GLN A  73       5.516   7.027   7.461  1.00 92.81           C  
ATOM    534  CB  GLN A  73       5.359   9.398   8.258  1.00 92.81           C  
ATOM    535  O   GLN A  73       4.332   6.934   7.141  1.00 92.81           O  
ATOM    536  CG  GLN A  73       5.215   9.070   9.734  1.00 92.81           C  
ATOM    537  CD  GLN A  73       4.453  10.141  10.500  1.00 92.81           C  
ATOM    538  NE2 GLN A  73       4.492  10.062  11.828  1.00 92.81           N  
ATOM    539  OE1 GLN A  73       3.832  11.023   9.898  1.00 92.81           O  
ATOM    540  N   ILE A  74       6.289   5.945   7.789  1.00 93.81           N  
ATOM    541  CA  ILE A  74       5.785   4.578   7.711  1.00 93.81           C  
ATOM    542  C   ILE A  74       5.320   4.117   9.094  1.00 93.81           C  
ATOM    543  CB  ILE A  74       6.855   3.613   7.156  1.00 93.81           C  
ATOM    544  O   ILE A  74       6.074   4.203  10.070  1.00 93.81           O  
ATOM    545  CG1 ILE A  74       7.414   4.141   5.832  1.00 93.81           C  
ATOM    546  CG2 ILE A  74       6.277   2.205   6.984  1.00 93.81           C  
ATOM    547  CD1 ILE A  74       6.375   4.266   4.727  1.00 93.81           C  
ATOM    548  N   LEU A  75       4.082   3.695   9.164  1.00 93.50           N  
ATOM    549  CA  LEU A  75       3.566   3.094  10.391  1.00 93.50           C  
ATOM    550  C   LEU A  75       3.459   1.579  10.242  1.00 93.50           C  
ATOM    551  CB  LEU A  75       2.199   3.684  10.742  1.00 93.50           C  
ATOM    552  O   LEU A  75       2.719   1.083   9.391  1.00 93.50           O  
ATOM    553  CG  LEU A  75       1.595   3.248  12.078  1.00 93.50           C  
ATOM    554  CD1 LEU A  75       2.473   3.717  13.234  1.00 93.50           C  
ATOM    555  CD2 LEU A  75       0.175   3.785  12.219  1.00 93.50           C  
ATOM    556  N   ASP A  76       4.258   0.909  10.992  1.00 93.50           N  
ATOM    557  CA  ASP A  76       4.230  -0.550  10.984  1.00 93.50           C  
ATOM    558  C   ASP A  76       3.062  -1.078  11.820  1.00 93.50           C  
ATOM    559  CB  ASP A  76       5.551  -1.115  11.516  1.00 93.50           C  
ATOM    560  O   ASP A  76       3.004  -0.850  13.031  1.00 93.50           O  
ATOM    561  CG  ASP A  76       5.684  -2.613  11.297  1.00 93.50           C  
ATOM    562  OD1 ASP A  76       4.719  -3.248  10.820  1.00 93.50           O  
ATOM    563  OD2 ASP A  76       6.758  -3.164  11.609  1.00 93.50           O  
ATOM    564  N   GLY A  77       2.211  -1.889  11.148  1.00 91.12           N  
ATOM    565  CA  GLY A  77       0.993  -2.404  11.750  1.00 91.12           C  
ATOM    566  C   GLY A  77       1.238  -3.568  12.688  1.00 91.12           C  
ATOM    567  O   GLY A  77       0.367  -3.926  13.484  1.00 91.12           O  
ATOM    568  N   GLY A  78       2.529  -4.145  12.672  1.00 90.94           N  
ATOM    569  CA  GLY A  78       2.867  -5.266  13.539  1.00 90.94           C  
ATOM    570  C   GLY A  78       1.844  -6.383  13.492  1.00 90.94           C  
ATOM    571  O   GLY A  78       1.542  -6.914  12.422  1.00 90.94           O  
ATOM    572  N   ASN A  79       1.224  -6.684  14.633  1.00 89.69           N  
ATOM    573  CA  ASN A  79       0.218  -7.738  14.734  1.00 89.69           C  
ATOM    574  C   ASN A  79      -1.194  -7.176  14.594  1.00 89.69           C  
ATOM    575  CB  ASN A  79       0.360  -8.492  16.062  1.00 89.69           C  
ATOM    576  O   ASN A  79      -2.172  -7.871  14.875  1.00 89.69           O  
ATOM    577  CG  ASN A  79       1.624  -9.328  16.125  1.00 89.69           C  
ATOM    578  ND2 ASN A  79       2.053  -9.664  17.328  1.00 89.69           N  
ATOM    579  OD1 ASN A  79       2.213  -9.664  15.086  1.00 89.69           O  
ATOM    580  N   CYS A  80      -1.250  -5.902  14.195  1.00 91.06           N  
ATOM    581  CA  CYS A  80      -2.541  -5.223  14.141  1.00 91.06           C  
ATOM    582  C   CYS A  80      -2.867  -4.797  12.711  1.00 91.06           C  
ATOM    583  CB  CYS A  80      -2.549  -4.004  15.062  1.00 91.06           C  
ATOM    584  O   CYS A  80      -2.059  -4.137  12.055  1.00 91.06           O  
ATOM    585  SG  CYS A  80      -4.180  -3.258  15.266  1.00 91.06           S  
ATOM    586  N   THR A  81      -4.070  -5.258  12.234  1.00 91.56           N  
ATOM    587  CA  THR A  81      -4.559  -4.746  10.961  1.00 91.56           C  
ATOM    588  C   THR A  81      -5.258  -3.404  11.148  1.00 91.56           C  
ATOM    589  CB  THR A  81      -5.523  -5.742  10.289  1.00 91.56           C  
ATOM    590  O   THR A  81      -5.559  -3.010  12.273  1.00 91.56           O  
ATOM    591  CG2 THR A  81      -4.867  -7.109  10.109  1.00 91.56           C  
ATOM    592  OG1 THR A  81      -6.691  -5.891  11.109  1.00 91.56           O  
ATOM    593  N   LEU A  82      -5.426  -2.699  10.031  1.00 90.88           N  
ATOM    594  CA  LEU A  82      -6.082  -1.397  10.094  1.00 90.88           C  
ATOM    595  C   LEU A  82      -7.469  -1.516  10.719  1.00 90.88           C  
ATOM    596  CB  LEU A  82      -6.195  -0.788   8.695  1.00 90.88           C  
ATOM    597  O   LEU A  82      -7.848  -0.693  11.555  1.00 90.88           O  
ATOM    598  CG  LEU A  82      -6.793   0.617   8.609  1.00 90.88           C  
ATOM    599  CD1 LEU A  82      -5.961   1.597   9.430  1.00 90.88           C  
ATOM    600  CD2 LEU A  82      -6.887   1.075   7.160  1.00 90.88           C  
ATOM    601  N   ILE A  83      -8.336  -2.504  10.367  1.00 92.12           N  
ATOM    602  CA  ILE A  83      -9.680  -2.695  10.891  1.00 92.12           C  
ATOM    603  C   ILE A  83      -9.609  -3.006  12.391  1.00 92.12           C  
ATOM    604  CB  ILE A  83     -10.430  -3.824  10.148  1.00 92.12           C  
ATOM    605  O   ILE A  83     -10.438  -2.527  13.164  1.00 92.12           O  
ATOM    606  CG1 ILE A  83     -11.883  -3.912  10.625  1.00 92.12           C  
ATOM    607  CG2 ILE A  83      -9.711  -5.164  10.336  1.00 92.12           C  
ATOM    608  CD1 ILE A  83     -12.680  -2.633  10.422  1.00 92.12           C  
ATOM    609  N   ASP A  84      -8.594  -3.816  12.797  1.00 92.50           N  
ATOM    610  CA  ASP A  84      -8.406  -4.125  14.211  1.00 92.50           C  
ATOM    611  C   ASP A  84      -8.109  -2.863  15.016  1.00 92.50           C  
ATOM    612  CB  ASP A  84      -7.285  -5.148  14.398  1.00 92.50           C  
ATOM    613  O   ASP A  84      -8.578  -2.709  16.141  1.00 92.50           O  
ATOM    614  CG  ASP A  84      -7.645  -6.523  13.867  1.00 92.50           C  
ATOM    615  OD1 ASP A  84      -8.844  -6.875  13.828  1.00 92.50           O  
ATOM    616  OD2 ASP A  84      -6.719  -7.266  13.469  1.00 92.50           O  
ATOM    617  N   ALA A  85      -7.293  -2.031  14.414  1.00 92.12           N  
ATOM    618  CA  ALA A  85      -6.977  -0.753  15.047  1.00 92.12           C  
ATOM    619  C   ALA A  85      -8.219   0.125  15.156  1.00 92.12           C  
ATOM    620  CB  ALA A  85      -5.883  -0.029  14.266  1.00 92.12           C  
ATOM    621  O   ALA A  85      -8.430   0.786  16.172  1.00 92.12           O  
ATOM    622  N   LEU A  86      -9.094   0.067  14.172  1.00 92.38           N  
ATOM    623  CA  LEU A  86     -10.320   0.866  14.141  1.00 92.38           C  
ATOM    624  C   LEU A  86     -11.289   0.409  15.227  1.00 92.38           C  
ATOM    625  CB  LEU A  86     -10.984   0.778  12.773  1.00 92.38           C  
ATOM    626  O   LEU A  86     -12.008   1.227  15.812  1.00 92.38           O  
ATOM    627  CG  LEU A  86     -10.359   1.612  11.656  1.00 92.38           C  
ATOM    628  CD1 LEU A  86     -11.016   1.291  10.320  1.00 92.38           C  
ATOM    629  CD2 LEU A  86     -10.477   3.100  11.969  1.00 92.38           C  
ATOM    630  N   LEU A  87     -11.297  -0.847  15.461  1.00 93.00           N  
ATOM    631  CA  LEU A  87     -12.227  -1.425  16.422  1.00 93.00           C  
ATOM    632  C   LEU A  87     -11.680  -1.308  17.844  1.00 93.00           C  
ATOM    633  CB  LEU A  87     -12.500  -2.893  16.094  1.00 93.00           C  
ATOM    634  O   LEU A  87     -12.438  -1.419  18.812  1.00 93.00           O  
ATOM    635  CG  LEU A  87     -13.188  -3.168  14.750  1.00 93.00           C  
ATOM    636  CD1 LEU A  87     -13.359  -4.668  14.539  1.00 93.00           C  
ATOM    637  CD2 LEU A  87     -14.531  -2.455  14.680  1.00 93.00           C  
ATOM    638  N   GLY A  88     -10.375  -0.983  17.953  1.00 91.19           N  
ATOM    639  CA  GLY A  88      -9.742  -0.865  19.250  1.00 91.19           C  
ATOM    640  C   GLY A  88      -9.398  -2.205  19.875  1.00 91.19           C  
ATOM    641  O   GLY A  88      -9.570  -2.402  21.078  1.00 91.19           O  
ATOM    642  N   ASP A  89      -8.938  -3.080  19.016  1.00 91.25           N  
ATOM    643  CA  ASP A  89      -8.438  -4.359  19.516  1.00 91.25           C  
ATOM    644  C   ASP A  89      -7.305  -4.156  20.516  1.00 91.25           C  
ATOM    645  CB  ASP A  89      -7.957  -5.234  18.344  1.00 91.25           C  
ATOM    646  O   ASP A  89      -6.449  -3.285  20.328  1.00 91.25           O  
ATOM    647  CG  ASP A  89      -7.863  -6.703  18.703  1.00 91.25           C  
ATOM    648  OD1 ASP A  89      -7.414  -7.027  19.828  1.00 91.25           O  
ATOM    649  OD2 ASP A  89      -8.242  -7.547  17.875  1.00 91.25           O  
ATOM    650  N   PRO A  90      -7.332  -4.859  21.594  1.00 87.75           N  
ATOM    651  CA  PRO A  90      -6.375  -4.656  22.688  1.00 87.75           C  
ATOM    652  C   PRO A  90      -4.922  -4.684  22.219  1.00 87.75           C  
ATOM    653  CB  PRO A  90      -6.660  -5.824  23.641  1.00 87.75           C  
ATOM    654  O   PRO A  90      -4.086  -3.939  22.734  1.00 87.75           O  
ATOM    655  CG  PRO A  90      -8.109  -6.121  23.438  1.00 87.75           C  
ATOM    656  CD  PRO A  90      -8.461  -5.902  22.000  1.00 87.75           C  
ATOM    657  N   GLN A  91      -4.590  -5.422  21.203  1.00 86.44           N  
ATOM    658  CA  GLN A  91      -3.229  -5.523  20.688  1.00 86.44           C  
ATOM    659  C   GLN A  91      -2.867  -4.301  19.844  1.00 86.44           C  
ATOM    660  CB  GLN A  91      -3.064  -6.797  19.859  1.00 86.44           C  
ATOM    661  O   GLN A  91      -1.691  -4.066  19.562  1.00 86.44           O  
ATOM    662  CG  GLN A  91      -3.979  -6.859  18.641  1.00 86.44           C  
ATOM    663  CD  GLN A  91      -3.912  -8.195  17.922  1.00 86.44           C  
ATOM    664  NE2 GLN A  91      -4.895  -8.461  17.062  1.00 86.44           N  
ATOM    665  OE1 GLN A  91      -2.984  -8.984  18.141  1.00 86.44           O  
ATOM    666  N   CYS A  92      -3.836  -3.393  19.578  1.00 89.56           N  
ATOM    667  CA  CYS A  92      -3.623  -2.248  18.703  1.00 89.56           C  
ATOM    668  C   CYS A  92      -3.699  -0.940  19.469  1.00 89.56           C  
ATOM    669  CB  CYS A  92      -4.652  -2.242  17.562  1.00 89.56           C  
ATOM    670  O   CYS A  92      -3.809   0.134  18.875  1.00 89.56           O  
ATOM    671  SG  CYS A  92      -4.590  -3.707  16.516  1.00 89.56           S  
ATOM    672  N   ASP A  93      -3.615  -0.938  20.750  1.00 83.50           N  
ATOM    673  CA  ASP A  93      -3.787   0.232  21.609  1.00 83.50           C  
ATOM    674  C   ASP A  93      -2.729   1.291  21.312  1.00 83.50           C  
ATOM    675  CB  ASP A  93      -3.729  -0.169  23.078  1.00 83.50           C  
ATOM    676  O   ASP A  93      -2.980   2.488  21.453  1.00 83.50           O  
ATOM    677  CG  ASP A  93      -5.016  -0.812  23.578  1.00 83.50           C  
ATOM    678  OD1 ASP A  93      -6.043  -0.735  22.859  1.00 83.50           O  
ATOM    679  OD2 ASP A  93      -5.000  -1.396  24.672  1.00 83.50           O  
ATOM    680  N   GLY A  94      -1.648   0.960  20.734  1.00 84.62           N  
ATOM    681  CA  GLY A  94      -0.541   1.858  20.453  1.00 84.62           C  
ATOM    682  C   GLY A  94      -0.726   2.650  19.172  1.00 84.62           C  
ATOM    683  O   GLY A  94       0.051   3.562  18.891  1.00 84.62           O  
ATOM    684  N   PHE A  95      -1.802   2.445  18.453  1.00 85.25           N  
ATOM    685  CA  PHE A  95      -2.000   3.039  17.125  1.00 85.25           C  
ATOM    686  C   PHE A  95      -2.949   4.230  17.203  1.00 85.25           C  
ATOM    687  CB  PHE A  95      -2.545   1.999  16.141  1.00 85.25           C  
ATOM    688  O   PHE A  95      -3.191   4.906  16.203  1.00 85.25           O  
ATOM    689  CG  PHE A  95      -1.535   0.958  15.742  1.00 85.25           C  
ATOM    690  CD1 PHE A  95      -0.504   1.272  14.867  1.00 85.25           C  
ATOM    691  CD2 PHE A  95      -1.618  -0.336  16.234  1.00 85.25           C  
ATOM    692  CE1 PHE A  95       0.431   0.312  14.492  1.00 85.25           C  
ATOM    693  CE2 PHE A  95      -0.687  -1.302  15.867  1.00 85.25           C  
ATOM    694  CZ  PHE A  95       0.336  -0.977  14.992  1.00 85.25           C  
ATOM    695  N   GLN A  96      -3.387   4.609  18.469  1.00 81.44           N  
ATOM    696  CA  GLN A  96      -4.305   5.727  18.672  1.00 81.44           C  
ATOM    697  C   GLN A  96      -3.619   7.059  18.375  1.00 81.44           C  
ATOM    698  CB  GLN A  96      -4.859   5.723  20.094  1.00 81.44           C  
ATOM    699  O   GLN A  96      -2.520   7.320  18.875  1.00 81.44           O  
ATOM    700  CG  GLN A  96      -5.945   6.762  20.344  1.00 81.44           C  
ATOM    701  CD  GLN A  96      -6.520   6.699  21.734  1.00 81.44           C  
ATOM    702  NE2 GLN A  96      -7.570   7.473  21.984  1.00 81.44           N  
ATOM    703  OE1 GLN A  96      -6.023   5.961  22.594  1.00 81.44           O  
ATOM    704  N   ASN A  97      -4.199   7.848  17.453  1.00 81.75           N  
ATOM    705  CA  ASN A  97      -3.791   9.211  17.141  1.00 81.75           C  
ATOM    706  C   ASN A  97      -2.471   9.242  16.375  1.00 81.75           C  
ATOM    707  CB  ASN A  97      -3.682  10.039  18.422  1.00 81.75           C  
ATOM    708  O   ASN A  97      -1.755  10.250  16.406  1.00 81.75           O  
ATOM    709  CG  ASN A  97      -5.012  10.211  19.125  1.00 81.75           C  
ATOM    710  ND2 ASN A  97      -4.984  10.211  20.453  1.00 81.75           N  
ATOM    711  OD1 ASN A  97      -6.059  10.328  18.484  1.00 81.75           O  
ATOM    712  N   LYS A  98      -2.025   8.102  15.898  1.00 88.19           N  
ATOM    713  CA  LYS A  98      -0.824   8.039  15.070  1.00 88.19           C  
ATOM    714  C   LYS A  98      -1.122   8.477  13.641  1.00 88.19           C  
ATOM    715  CB  LYS A  98      -0.233   6.629  15.078  1.00 88.19           C  
ATOM    716  O   LYS A  98      -2.203   8.203  13.117  1.00 88.19           O  
ATOM    717  CG  LYS A  98       0.371   6.219  16.422  1.00 88.19           C  
ATOM    718  CD  LYS A  98       1.474   5.184  16.234  1.00 88.19           C  
ATOM    719  CE  LYS A  98       2.104   4.801  17.562  1.00 88.19           C  
ATOM    720  NZ  LYS A  98       3.164   3.762  17.406  1.00 88.19           N  
ATOM    721  N   GLU A  99      -0.237   9.195  13.102  1.00 90.50           N  
ATOM    722  CA  GLU A  99      -0.351   9.625  11.711  1.00 90.50           C  
ATOM    723  C   GLU A  99       0.636   8.867  10.820  1.00 90.50           C  
ATOM    724  CB  GLU A  99      -0.125  11.133  11.586  1.00 90.50           C  
ATOM    725  O   GLU A  99       1.723   8.500  11.273  1.00 90.50           O  
ATOM    726  CG  GLU A  99      -1.170  11.969  12.312  1.00 90.50           C  
ATOM    727  CD  GLU A  99      -0.959  13.469  12.141  1.00 90.50           C  
ATOM    728  OE1 GLU A  99      -1.796  14.258  12.633  1.00 90.50           O  
ATOM    729  OE2 GLU A  99       0.050  13.852  11.508  1.00 90.50           O  
ATOM    730  N   TRP A 100       0.171   8.648   9.602  1.00 92.50           N  
ATOM    731  CA  TRP A 100       1.059   7.926   8.703  1.00 92.50           C  
ATOM    732  C   TRP A 100       0.855   8.383   7.258  1.00 92.50           C  
ATOM    733  CB  TRP A 100       0.824   6.418   8.812  1.00 92.50           C  
ATOM    734  O   TRP A 100      -0.209   8.891   6.906  1.00 92.50           O  
ATOM    735  CG  TRP A 100      -0.551   5.980   8.406  1.00 92.50           C  
ATOM    736  CD1 TRP A 100      -0.961   5.609   7.152  1.00 92.50           C  
ATOM    737  CD2 TRP A 100      -1.700   5.879   9.250  1.00 92.50           C  
ATOM    738  CE2 TRP A 100      -2.773   5.438   8.445  1.00 92.50           C  
ATOM    739  CE3 TRP A 100      -1.927   6.113  10.609  1.00 92.50           C  
ATOM    740  NE1 TRP A 100      -2.297   5.281   7.172  1.00 92.50           N  
ATOM    741  CH2 TRP A 100      -4.250   5.465  10.297  1.00 92.50           C  
ATOM    742  CZ2 TRP A 100      -4.055   5.227   8.961  1.00 92.50           C  
ATOM    743  CZ3 TRP A 100      -3.203   5.906  11.125  1.00 92.50           C  
ATOM    744  N   ASP A 101       1.950   8.242   6.488  1.00 91.94           N  
ATOM    745  CA  ASP A 101       1.819   8.336   5.035  1.00 91.94           C  
ATOM    746  C   ASP A 101       1.479   6.984   4.422  1.00 91.94           C  
ATOM    747  CB  ASP A 101       3.105   8.891   4.418  1.00 91.94           C  
ATOM    748  O   ASP A 101       0.638   6.895   3.527  1.00 91.94           O  
ATOM    749  CG  ASP A 101       3.367  10.344   4.781  1.00 91.94           C  
ATOM    750  OD1 ASP A 101       2.398  11.086   5.047  1.00 91.94           O  
ATOM    751  OD2 ASP A 101       4.551  10.742   4.797  1.00 91.94           O  
ATOM    752  N   LEU A 102       2.072   5.957   4.996  1.00 92.38           N  
ATOM    753  CA  LEU A 102       1.833   4.582   4.562  1.00 92.38           C  
ATOM    754  C   LEU A 102       1.702   3.652   5.766  1.00 92.38           C  
ATOM    755  CB  LEU A 102       2.965   4.105   3.652  1.00 92.38           C  
ATOM    756  O   LEU A 102       2.607   3.576   6.598  1.00 92.38           O  
ATOM    757  CG  LEU A 102       2.803   2.711   3.045  1.00 92.38           C  
ATOM    758  CD1 LEU A 102       1.663   2.703   2.029  1.00 92.38           C  
ATOM    759  CD2 LEU A 102       4.105   2.254   2.396  1.00 92.38           C  
ATOM    760  N   PHE A 103       0.566   2.988   5.934  1.00 93.19           N  
ATOM    761  CA  PHE A 103       0.327   1.957   6.934  1.00 93.19           C  
ATOM    762  C   PHE A 103       0.646   0.576   6.375  1.00 93.19           C  
ATOM    763  CB  PHE A 103      -1.124   2.004   7.422  1.00 93.19           C  
ATOM    764  O   PHE A 103       0.077   0.163   5.363  1.00 93.19           O  
ATOM    765  CG  PHE A 103      -1.400   1.104   8.594  1.00 93.19           C  
ATOM    766  CD1 PHE A 103      -1.670  -0.245   8.406  1.00 93.19           C  
ATOM    767  CD2 PHE A 103      -1.390   1.609   9.891  1.00 93.19           C  
ATOM    768  CE1 PHE A 103      -1.926  -1.080   9.492  1.00 93.19           C  
ATOM    769  CE2 PHE A 103      -1.645   0.781  10.977  1.00 93.19           C  
ATOM    770  CZ  PHE A 103      -1.913  -0.563  10.781  1.00 93.19           C  
ATOM    771  N   VAL A 104       1.564  -0.138   7.008  1.00 94.06           N  
ATOM    772  CA  VAL A 104       1.975  -1.452   6.523  1.00 94.06           C  
ATOM    773  C   VAL A 104       1.271  -2.543   7.328  1.00 94.06           C  
ATOM    774  CB  VAL A 104       3.506  -1.634   6.605  1.00 94.06           C  
ATOM    775  O   VAL A 104       1.469  -2.650   8.539  1.00 94.06           O  
ATOM    776  CG1 VAL A 104       3.908  -3.039   6.160  1.00 94.06           C  
ATOM    777  CG2 VAL A 104       4.215  -0.580   5.754  1.00 94.06           C  
ATOM    778  N   GLU A 105       0.450  -3.303   6.625  1.00 93.19           N  
ATOM    779  CA  GLU A 105      -0.202  -4.457   7.238  1.00 93.19           C  
ATOM    780  C   GLU A 105       0.625  -5.723   7.047  1.00 93.19           C  
ATOM    781  CB  GLU A 105      -1.606  -4.648   6.660  1.00 93.19           C  
ATOM    782  O   GLU A 105       1.063  -6.020   5.934  1.00 93.19           O  
ATOM    783  CG  GLU A 105      -2.615  -3.613   7.137  1.00 93.19           C  
ATOM    784  CD  GLU A 105      -4.023  -3.871   6.629  1.00 93.19           C  
ATOM    785  OE1 GLU A 105      -4.992  -3.359   7.234  1.00 93.19           O  
ATOM    786  OE2 GLU A 105      -4.160  -4.590   5.613  1.00 93.19           O  
ATOM    787  N   ARG A 106       0.731  -6.473   8.180  1.00 93.62           N  
ATOM    788  CA  ARG A 106       1.528  -7.691   8.117  1.00 93.62           C  
ATOM    789  C   ARG A 106       0.639  -8.922   7.957  1.00 93.62           C  
ATOM    790  CB  ARG A 106       2.393  -7.832   9.375  1.00 93.62           C  
ATOM    791  O   ARG A 106      -0.498  -8.938   8.438  1.00 93.62           O  
ATOM    792  CG  ARG A 106       3.289  -6.633   9.641  1.00 93.62           C  
ATOM    793  CD  ARG A 106       4.441  -6.559   8.656  1.00 93.62           C  
ATOM    794  NE  ARG A 106       5.410  -5.531   9.031  1.00 93.62           N  
ATOM    795  NH1 ARG A 106       6.906  -6.031   7.344  1.00 93.62           N  
ATOM    796  NH2 ARG A 106       7.363  -4.340   8.820  1.00 93.62           N  
ATOM    797  CZ  ARG A 106       6.559  -5.305   8.398  1.00 93.62           C  
ATOM    798  N   SER A 107       1.153  -9.883   7.203  1.00 91.38           N  
ATOM    799  CA  SER A 107       0.406 -11.125   6.996  1.00 91.38           C  
ATOM    800  C   SER A 107       0.204 -11.867   8.312  1.00 91.38           C  
ATOM    801  CB  SER A 107       1.125 -12.023   5.996  1.00 91.38           C  
ATOM    802  O   SER A 107      -0.755 -12.633   8.461  1.00 91.38           O  
ATOM    803  OG  SER A 107       2.436 -12.328   6.441  1.00 91.38           O  
ATOM    804  N   ARG A 108       1.004 -11.656   9.320  1.00 89.62           N  
ATOM    805  CA  ARG A 108       0.945 -12.352  10.602  1.00 89.62           C  
ATOM    806  C   ARG A 108      -0.080 -11.711  11.531  1.00 89.62           C  
ATOM    807  CB  ARG A 108       2.320 -12.367  11.266  1.00 89.62           C  
ATOM    808  O   ARG A 108      -0.346 -12.219  12.617  1.00 89.62           O  
ATOM    809  CG  ARG A 108       2.893 -10.984  11.531  1.00 89.62           C  
ATOM    810  CD  ARG A 108       4.281 -11.055  12.148  1.00 89.62           C  
ATOM    811  NE  ARG A 108       4.820  -9.727  12.414  1.00 89.62           N  
ATOM    812  NH1 ARG A 108       6.562 -10.469  13.734  1.00 89.62           N  
ATOM    813  NH2 ARG A 108       6.297  -8.227  13.344  1.00 89.62           N  
ATOM    814  CZ  ARG A 108       5.891  -9.477  13.164  1.00 89.62           C  
ATOM    815  N   ALA A 109      -0.611 -10.578  11.102  1.00 88.69           N  
ATOM    816  CA  ALA A 109      -1.572  -9.867  11.938  1.00 88.69           C  
ATOM    817  C   ALA A 109      -2.816 -10.719  12.188  1.00 88.69           C  
ATOM    818  CB  ALA A 109      -1.960  -8.539  11.305  1.00 88.69           C  
ATOM    819  O   ALA A 109      -3.363 -11.312  11.258  1.00 88.69           O  
ATOM    820  N   ASN A 110      -3.205 -10.812  13.406  1.00 85.31           N  
ATOM    821  CA  ASN A 110      -4.383 -11.578  13.805  1.00 85.31           C  
ATOM    822  C   ASN A 110      -5.137 -10.906  14.945  1.00 85.31           C  
ATOM    823  CB  ASN A 110      -3.986 -13.008  14.195  1.00 85.31           C  
ATOM    824  O   ASN A 110      -4.555 -10.133  15.703  1.00 85.31           O  
ATOM    825  CG  ASN A 110      -3.148 -13.047  15.461  1.00 85.31           C  
ATOM    826  ND2 ASN A 110      -2.750 -14.250  15.867  1.00 85.31           N  
ATOM    827  OD1 ASN A 110      -2.859 -12.016  16.062  1.00 85.31           O  
ATOM    828  N   SER A 111      -6.496 -11.062  14.938  1.00 83.44           N  
ATOM    829  CA  SER A 111      -7.305 -10.547  16.047  1.00 83.44           C  
ATOM    830  C   SER A 111      -7.723 -11.664  16.984  1.00 83.44           C  
ATOM    831  CB  SER A 111      -8.547  -9.836  15.508  1.00 83.44           C  
ATOM    832  O   SER A 111      -8.164 -12.727  16.547  1.00 83.44           O  
ATOM    833  OG  SER A 111      -9.391  -9.438  16.562  1.00 83.44           O  
ATOM    834  N   SER A 112      -7.543 -11.500  18.203  1.00 78.38           N  
ATOM    835  CA  SER A 112      -7.926 -12.500  19.188  1.00 78.38           C  
ATOM    836  C   SER A 112      -9.281 -12.172  19.812  1.00 78.38           C  
ATOM    837  CB  SER A 112      -6.867 -12.609  20.297  1.00 78.38           C  
ATOM    838  O   SER A 112      -9.750 -12.883  20.703  1.00 78.38           O  
ATOM    839  OG  SER A 112      -6.645 -11.344  20.906  1.00 78.38           O  
ATOM    840  N   CYS A 113      -9.938 -11.133  19.281  1.00 86.88           N  
ATOM    841  CA  CYS A 113     -11.219 -10.680  19.828  1.00 86.88           C  
ATOM    842  C   CYS A 113     -12.383 -11.391  19.141  1.00 86.88           C  
ATOM    843  CB  CYS A 113     -11.367  -9.164  19.672  1.00 86.88           C  
ATOM    844  O   CYS A 113     -12.180 -12.352  18.406  1.00 86.88           O  
ATOM    845  SG  CYS A 113     -10.305  -8.219  20.781  1.00 86.88           S  
ATOM    846  N   TYR A 114     -13.672 -10.992  19.359  1.00 86.94           N  
ATOM    847  CA  TYR A 114     -14.883 -11.586  18.797  1.00 86.94           C  
ATOM    848  C   TYR A 114     -14.797 -11.664  17.281  1.00 86.94           C  
ATOM    849  CB  TYR A 114     -16.109 -10.773  19.203  1.00 86.94           C  
ATOM    850  O   TYR A 114     -14.352 -10.719  16.625  1.00 86.94           O  
ATOM    851  CG  TYR A 114     -17.312 -11.625  19.562  1.00 86.94           C  
ATOM    852  CD1 TYR A 114     -18.297 -11.922  18.625  1.00 86.94           C  
ATOM    853  CD2 TYR A 114     -17.453 -12.141  20.859  1.00 86.94           C  
ATOM    854  CE1 TYR A 114     -19.391 -12.703  18.953  1.00 86.94           C  
ATOM    855  CE2 TYR A 114     -18.547 -12.930  21.188  1.00 86.94           C  
ATOM    856  OH  TYR A 114     -20.594 -13.984  20.562  1.00 86.94           O  
ATOM    857  CZ  TYR A 114     -19.516 -13.203  20.234  1.00 86.94           C  
ATOM    858  N   PRO A 115     -15.141 -12.805  16.703  1.00 90.00           N  
ATOM    859  CA  PRO A 115     -15.156 -12.898  15.234  1.00 90.00           C  
ATOM    860  C   PRO A 115     -16.109 -11.891  14.586  1.00 90.00           C  
ATOM    861  CB  PRO A 115     -15.633 -14.336  14.984  1.00 90.00           C  
ATOM    862  O   PRO A 115     -17.234 -11.711  15.055  1.00 90.00           O  
ATOM    863  CG  PRO A 115     -15.453 -15.031  16.297  1.00 90.00           C  
ATOM    864  CD  PRO A 115     -15.477 -14.000  17.391  1.00 90.00           C  
ATOM    865  N   TYR A 116     -15.633 -11.211  13.531  1.00 92.06           N  
ATOM    866  CA  TYR A 116     -16.453 -10.180  12.898  1.00 92.06           C  
ATOM    867  C   TYR A 116     -16.281 -10.203  11.383  1.00 92.06           C  
ATOM    868  CB  TYR A 116     -16.094  -8.797  13.445  1.00 92.06           C  
ATOM    869  O   TYR A 116     -15.281 -10.719  10.875  1.00 92.06           O  
ATOM    870  CG  TYR A 116     -14.656  -8.406  13.211  1.00 92.06           C  
ATOM    871  CD1 TYR A 116     -13.688  -8.609  14.195  1.00 92.06           C  
ATOM    872  CD2 TYR A 116     -14.258  -7.836  12.008  1.00 92.06           C  
ATOM    873  CE1 TYR A 116     -12.359  -8.250  13.992  1.00 92.06           C  
ATOM    874  CE2 TYR A 116     -12.930  -7.469  11.789  1.00 92.06           C  
ATOM    875  OH  TYR A 116     -10.680  -7.324  12.570  1.00 92.06           O  
ATOM    876  CZ  TYR A 116     -11.992  -7.684  12.789  1.00 92.06           C  
ATOM    877  N   ASP A 117     -17.281  -9.664  10.742  1.00 93.25           N  
ATOM    878  CA  ASP A 117     -17.219  -9.352   9.320  1.00 93.25           C  
ATOM    879  C   ASP A 117     -17.578  -7.895   9.055  1.00 93.25           C  
ATOM    880  CB  ASP A 117     -18.156 -10.273   8.531  1.00 93.25           C  
ATOM    881  O   ASP A 117     -18.328  -7.285   9.820  1.00 93.25           O  
ATOM    882  CG  ASP A 117     -19.625 -10.062   8.867  1.00 93.25           C  
ATOM    883  OD1 ASP A 117     -20.062 -10.508   9.953  1.00 93.25           O  
ATOM    884  OD2 ASP A 117     -20.344  -9.461   8.047  1.00 93.25           O  
ATOM    885  N   VAL A 118     -17.031  -7.297   8.086  1.00 92.75           N  
ATOM    886  CA  VAL A 118     -17.281  -5.906   7.734  1.00 92.75           C  
ATOM    887  C   VAL A 118     -17.844  -5.832   6.316  1.00 92.75           C  
ATOM    888  CB  VAL A 118     -16.000  -5.047   7.844  1.00 92.75           C  
ATOM    889  O   VAL A 118     -17.109  -5.945   5.340  1.00 92.75           O  
ATOM    890  CG1 VAL A 118     -16.328  -3.566   7.648  1.00 92.75           C  
ATOM    891  CG2 VAL A 118     -15.328  -5.273   9.195  1.00 92.75           C  
ATOM    892  N   PRO A 119     -19.250  -5.625   6.340  1.00 87.25           N  
ATOM    893  CA  PRO A 119     -19.859  -5.449   5.023  1.00 87.25           C  
ATOM    894  C   PRO A 119     -19.406  -4.164   4.328  1.00 87.25           C  
ATOM    895  CB  PRO A 119     -21.359  -5.402   5.340  1.00 87.25           C  
ATOM    896  O   PRO A 119     -19.312  -3.115   4.969  1.00 87.25           O  
ATOM    897  CG  PRO A 119     -21.484  -6.066   6.672  1.00 87.25           C  
ATOM    898  CD  PRO A 119     -20.250  -5.785   7.469  1.00 87.25           C  
ATOM    899  N   ASP A 120     -18.562  -4.230   3.260  1.00 85.56           N  
ATOM    900  CA  ASP A 120     -18.000  -3.137   2.471  1.00 85.56           C  
ATOM    901  C   ASP A 120     -16.672  -2.674   3.043  1.00 85.56           C  
ATOM    902  CB  ASP A 120     -18.984  -1.964   2.408  1.00 85.56           C  
ATOM    903  O   ASP A 120     -16.438  -1.473   3.195  1.00 85.56           O  
ATOM    904  CG  ASP A 120     -18.672  -0.991   1.284  1.00 85.56           C  
ATOM    905  OD1 ASP A 120     -17.984  -1.375   0.319  1.00 85.56           O  
ATOM    906  OD2 ASP A 120     -19.125   0.170   1.365  1.00 85.56           O  
ATOM    907  N   TYR A 121     -15.859  -3.617   3.455  1.00 86.94           N  
ATOM    908  CA  TYR A 121     -14.570  -3.369   4.090  1.00 86.94           C  
ATOM    909  C   TYR A 121     -13.641  -2.604   3.154  1.00 86.94           C  
ATOM    910  CB  TYR A 121     -13.914  -4.688   4.512  1.00 86.94           C  
ATOM    911  O   TYR A 121     -12.906  -1.718   3.590  1.00 86.94           O  
ATOM    912  CG  TYR A 121     -12.539  -4.520   5.105  1.00 86.94           C  
ATOM    913  CD1 TYR A 121     -11.430  -5.133   4.523  1.00 86.94           C  
ATOM    914  CD2 TYR A 121     -12.344  -3.744   6.242  1.00 86.94           C  
ATOM    915  CE1 TYR A 121     -10.156  -4.980   5.066  1.00 86.94           C  
ATOM    916  CE2 TYR A 121     -11.070  -3.584   6.793  1.00 86.94           C  
ATOM    917  OH  TYR A 121      -8.734  -4.055   6.738  1.00 86.94           O  
ATOM    918  CZ  TYR A 121      -9.992  -4.207   6.199  1.00 86.94           C  
ATOM    919  N   ALA A 122     -13.688  -2.910   1.898  1.00 84.06           N  
ATOM    920  CA  ALA A 122     -12.789  -2.291   0.926  1.00 84.06           C  
ATOM    921  C   ALA A 122     -12.977  -0.776   0.898  1.00 84.06           C  
ATOM    922  CB  ALA A 122     -13.031  -2.877  -0.464  1.00 84.06           C  
ATOM    923  O   ALA A 122     -11.992  -0.028   0.875  1.00 84.06           O  
ATOM    924  N   SER A 123     -14.289  -0.352   0.973  1.00 85.06           N  
ATOM    925  CA  SER A 123     -14.602   1.075   0.962  1.00 85.06           C  
ATOM    926  C   SER A 123     -14.133   1.750   2.248  1.00 85.06           C  
ATOM    927  CB  SER A 123     -16.094   1.300   0.774  1.00 85.06           C  
ATOM    928  O   SER A 123     -13.570   2.846   2.211  1.00 85.06           O  
ATOM    929  OG  SER A 123     -16.531   0.785  -0.473  1.00 85.06           O  
ATOM    930  N   LEU A 124     -14.406   1.125   3.266  1.00 89.25           N  
ATOM    931  CA  LEU A 124     -13.961   1.647   4.555  1.00 89.25           C  
ATOM    932  C   LEU A 124     -12.438   1.729   4.609  1.00 89.25           C  
ATOM    933  CB  LEU A 124     -14.477   0.770   5.695  1.00 89.25           C  
ATOM    934  O   LEU A 124     -11.883   2.742   5.035  1.00 89.25           O  
ATOM    935  CG  LEU A 124     -14.008   1.146   7.102  1.00 89.25           C  
ATOM    936  CD1 LEU A 124     -14.469   2.555   7.457  1.00 89.25           C  
ATOM    937  CD2 LEU A 124     -14.523   0.136   8.125  1.00 89.25           C  
ATOM    938  N   ARG A 125     -11.859   0.618   4.176  1.00 88.56           N  
ATOM    939  CA  ARG A 125     -10.406   0.523   4.145  1.00 88.56           C  
ATOM    940  C   ARG A 125      -9.805   1.665   3.334  1.00 88.56           C  
ATOM    941  CB  ARG A 125      -9.969  -0.822   3.561  1.00 88.56           C  
ATOM    942  O   ARG A 125      -8.828   2.289   3.762  1.00 88.56           O  
ATOM    943  CG  ARG A 125      -8.461  -1.031   3.561  1.00 88.56           C  
ATOM    944  CD  ARG A 125      -8.086  -2.400   3.016  1.00 88.56           C  
ATOM    945  NE  ARG A 125      -6.637  -2.557   2.908  1.00 88.56           N  
ATOM    946  NH1 ARG A 125      -6.461  -4.059   4.656  1.00 88.56           N  
ATOM    947  NH2 ARG A 125      -4.586  -3.408   3.506  1.00 88.56           N  
ATOM    948  CZ  ARG A 125      -5.898  -3.342   3.691  1.00 88.56           C  
ATOM    949  N   SER A 126     -10.266   1.936   2.229  1.00 84.38           N  
ATOM    950  CA  SER A 126      -9.797   3.004   1.352  1.00 84.38           C  
ATOM    951  C   SER A 126     -10.008   4.375   1.987  1.00 84.38           C  
ATOM    952  CB  SER A 126     -10.516   2.941   0.003  1.00 84.38           C  
ATOM    953  O   SER A 126      -9.133   5.242   1.911  1.00 84.38           O  
ATOM    954  OG  SER A 126     -10.094   3.998  -0.842  1.00 84.38           O  
ATOM    955  N   LEU A 127     -11.156   4.578   2.576  1.00 86.50           N  
ATOM    956  CA  LEU A 127     -11.500   5.844   3.211  1.00 86.50           C  
ATOM    957  C   LEU A 127     -10.539   6.160   4.348  1.00 86.50           C  
ATOM    958  CB  LEU A 127     -12.938   5.812   3.738  1.00 86.50           C  
ATOM    959  O   LEU A 127      -9.984   7.262   4.418  1.00 86.50           O  
ATOM    960  CG  LEU A 127     -13.430   7.070   4.453  1.00 86.50           C  
ATOM    961  CD1 LEU A 127     -13.586   8.219   3.461  1.00 86.50           C  
ATOM    962  CD2 LEU A 127     -14.742   6.797   5.180  1.00 86.50           C  
ATOM    963  N   VAL A 128     -10.312   5.219   5.188  1.00 88.69           N  
ATOM    964  CA  VAL A 128      -9.477   5.402   6.367  1.00 88.69           C  
ATOM    965  C   VAL A 128      -8.016   5.516   5.945  1.00 88.69           C  
ATOM    966  CB  VAL A 128      -9.656   4.250   7.375  1.00 88.69           C  
ATOM    967  O   VAL A 128      -7.258   6.312   6.504  1.00 88.69           O  
ATOM    968  CG1 VAL A 128      -8.680   4.398   8.547  1.00 88.69           C  
ATOM    969  CG2 VAL A 128     -11.094   4.199   7.879  1.00 88.69           C  
ATOM    970  N   ALA A 129      -7.648   4.703   4.973  1.00 86.81           N  
ATOM    971  CA  ALA A 129      -6.285   4.742   4.449  1.00 86.81           C  
ATOM    972  C   ALA A 129      -5.941   6.129   3.920  1.00 86.81           C  
ATOM    973  CB  ALA A 129      -6.105   3.697   3.352  1.00 86.81           C  
ATOM    974  O   ALA A 129      -4.840   6.637   4.156  1.00 86.81           O  
ATOM    975  N   SER A 130      -6.871   6.777   3.330  1.00 85.75           N  
ATOM    976  CA  SER A 130      -6.652   8.086   2.719  1.00 85.75           C  
ATOM    977  C   SER A 130      -6.523   9.180   3.777  1.00 85.75           C  
ATOM    978  CB  SER A 130      -7.797   8.430   1.762  1.00 85.75           C  
ATOM    979  O   SER A 130      -5.891  10.211   3.539  1.00 85.75           O  
ATOM    980  OG  SER A 130      -9.008   8.633   2.473  1.00 85.75           O  
ATOM    981  N   SER A 131      -7.156   8.984   4.883  1.00 87.38           N  
ATOM    982  CA  SER A 131      -7.160   9.961   5.969  1.00 87.38           C  
ATOM    983  C   SER A 131      -5.797  10.047   6.641  1.00 87.38           C  
ATOM    984  CB  SER A 131      -8.227   9.609   7.004  1.00 87.38           C  
ATOM    985  O   SER A 131      -5.359  11.133   7.039  1.00 87.38           O  
ATOM    986  OG  SER A 131      -8.234  10.547   8.062  1.00 87.38           O  
ATOM    987  N   GLY A 132      -5.027   8.891   6.715  1.00 87.25           N  
ATOM    988  CA  GLY A 132      -3.658   8.836   7.199  1.00 87.25           C  
ATOM    989  C   GLY A 132      -3.553   9.023   8.703  1.00 87.25           C  
ATOM    990  O   GLY A 132      -2.479   9.336   9.219  1.00 87.25           O  
ATOM    991  N   THR A 133      -4.684   8.945   9.414  1.00 88.75           N  
ATOM    992  CA  THR A 133      -4.699   9.039  10.867  1.00 88.75           C  
ATOM    993  C   THR A 133      -5.859   8.234  11.453  1.00 88.75           C  
ATOM    994  CB  THR A 133      -4.801  10.508  11.328  1.00 88.75           C  
ATOM    995  O   THR A 133      -6.887   8.055  10.797  1.00 88.75           O  
ATOM    996  CG2 THR A 133      -6.102  11.141  10.852  1.00 88.75           C  
ATOM    997  OG1 THR A 133      -4.754  10.555  12.758  1.00 88.75           O  
ATOM    998  N   LEU A 134      -5.680   7.734  12.719  1.00 85.81           N  
ATOM    999  CA  LEU A 134      -6.742   7.102  13.492  1.00 85.81           C  
ATOM   1000  C   LEU A 134      -7.117   7.957  14.695  1.00 85.81           C  
ATOM   1001  CB  LEU A 134      -6.305   5.711  13.961  1.00 85.81           C  
ATOM   1002  O   LEU A 134      -6.980   7.523  15.844  1.00 85.81           O  
ATOM   1003  CG  LEU A 134      -6.016   4.688  12.859  1.00 85.81           C  
ATOM   1004  CD1 LEU A 134      -5.453   3.404  13.469  1.00 85.81           C  
ATOM   1005  CD2 LEU A 134      -7.277   4.395  12.055  1.00 85.81           C  
ATOM   1006  N   GLU A 135      -7.348   9.203  14.406  1.00 90.44           N  
ATOM   1007  CA  GLU A 135      -7.746  10.117  15.477  1.00 90.44           C  
ATOM   1008  C   GLU A 135      -9.172   9.828  15.945  1.00 90.44           C  
ATOM   1009  CB  GLU A 135      -7.629  11.570  15.016  1.00 90.44           C  
ATOM   1010  O   GLU A 135     -10.125  10.031  15.188  1.00 90.44           O  
ATOM   1011  CG  GLU A 135      -7.859  12.586  16.125  1.00 90.44           C  
ATOM   1012  CD  GLU A 135      -7.766  14.023  15.656  1.00 90.44           C  
ATOM   1013  OE1 GLU A 135      -8.109  14.945  16.422  1.00 90.44           O  
ATOM   1014  OE2 GLU A 135      -7.340  14.242  14.492  1.00 90.44           O  
ATOM   1015  N   PHE A 136      -9.266   9.383  17.172  1.00 92.12           N  
ATOM   1016  CA  PHE A 136     -10.531   8.930  17.750  1.00 92.12           C  
ATOM   1017  C   PHE A 136     -10.953   9.812  18.906  1.00 92.12           C  
ATOM   1018  CB  PHE A 136     -10.414   7.473  18.219  1.00 92.12           C  
ATOM   1019  O   PHE A 136     -10.141  10.125  19.781  1.00 92.12           O  
ATOM   1020  CG  PHE A 136     -11.664   6.941  18.859  1.00 92.12           C  
ATOM   1021  CD1 PHE A 136     -11.758   6.836  20.250  1.00 92.12           C  
ATOM   1022  CD2 PHE A 136     -12.750   6.547  18.094  1.00 92.12           C  
ATOM   1023  CE1 PHE A 136     -12.914   6.344  20.844  1.00 92.12           C  
ATOM   1024  CE2 PHE A 136     -13.906   6.059  18.688  1.00 92.12           C  
ATOM   1025  CZ  PHE A 136     -13.992   5.953  20.062  1.00 92.12           C  
ATOM   1026  N   LYS A 137     -12.156  10.234  18.906  1.00 93.12           N  
ATOM   1027  CA  LYS A 137     -12.711  11.047  19.984  1.00 93.12           C  
ATOM   1028  C   LYS A 137     -13.953  10.391  20.578  1.00 93.12           C  
ATOM   1029  CB  LYS A 137     -13.062  12.445  19.469  1.00 93.12           C  
ATOM   1030  O   LYS A 137     -14.859   9.977  19.859  1.00 93.12           O  
ATOM   1031  CG  LYS A 137     -11.852  13.289  19.078  1.00 93.12           C  
ATOM   1032  CD  LYS A 137     -12.242  14.734  18.797  1.00 93.12           C  
ATOM   1033  CE  LYS A 137     -11.023  15.586  18.469  1.00 93.12           C  
ATOM   1034  NZ  LYS A 137     -11.406  16.984  18.141  1.00 93.12           N  
ATOM   1035  N   ASN A 138     -13.859  10.312  21.891  1.00 92.44           N  
ATOM   1036  CA  ASN A 138     -15.031   9.766  22.562  1.00 92.44           C  
ATOM   1037  C   ASN A 138     -16.219  10.719  22.500  1.00 92.44           C  
ATOM   1038  CB  ASN A 138     -14.695   9.422  24.016  1.00 92.44           C  
ATOM   1039  O   ASN A 138     -16.047  11.938  22.625  1.00 92.44           O  
ATOM   1040  CG  ASN A 138     -13.891   8.141  24.141  1.00 92.44           C  
ATOM   1041  ND2 ASN A 138     -13.070   8.062  25.188  1.00 92.44           N  
ATOM   1042  OD1 ASN A 138     -14.000   7.238  23.312  1.00 92.44           O  
ATOM   1043  N   GLU A 139     -17.344  10.148  22.250  1.00 91.75           N  
ATOM   1044  CA  GLU A 139     -18.594  10.914  22.219  1.00 91.75           C  
ATOM   1045  C   GLU A 139     -19.609  10.375  23.219  1.00 91.75           C  
ATOM   1046  CB  GLU A 139     -19.188  10.891  20.812  1.00 91.75           C  
ATOM   1047  O   GLU A 139     -19.703   9.164  23.422  1.00 91.75           O  
ATOM   1048  CG  GLU A 139     -20.250  11.953  20.578  1.00 91.75           C  
ATOM   1049  CD  GLU A 139     -20.469  12.281  19.109  1.00 91.75           C  
ATOM   1050  OE1 GLU A 139     -20.703  13.469  18.781  1.00 91.75           O  
ATOM   1051  OE2 GLU A 139     -20.406  11.352  18.281  1.00 91.75           O  
ATOM   1052  N   SER A 140     -20.203  11.227  24.000  1.00 89.31           N  
ATOM   1053  CA  SER A 140     -21.141  10.820  25.047  1.00 89.31           C  
ATOM   1054  C   SER A 140     -22.516  10.492  24.469  1.00 89.31           C  
ATOM   1055  CB  SER A 140     -21.281  11.914  26.109  1.00 89.31           C  
ATOM   1056  O   SER A 140     -23.219  11.375  23.984  1.00 89.31           O  
ATOM   1057  OG  SER A 140     -20.031  12.164  26.734  1.00 89.31           O  
ATOM   1058  N   PHE A 141     -22.828   9.141  24.391  1.00 91.31           N  
ATOM   1059  CA  PHE A 141     -24.141   8.664  23.969  1.00 91.31           C  
ATOM   1060  C   PHE A 141     -25.031   8.398  25.172  1.00 91.31           C  
ATOM   1061  CB  PHE A 141     -24.000   7.395  23.125  1.00 91.31           C  
ATOM   1062  O   PHE A 141     -24.562   7.973  26.234  1.00 91.31           O  
ATOM   1063  CG  PHE A 141     -23.250   7.602  21.844  1.00 91.31           C  
ATOM   1064  CD1 PHE A 141     -23.922   7.910  20.656  1.00 91.31           C  
ATOM   1065  CD2 PHE A 141     -21.859   7.488  21.812  1.00 91.31           C  
ATOM   1066  CE1 PHE A 141     -23.219   8.102  19.469  1.00 91.31           C  
ATOM   1067  CE2 PHE A 141     -21.156   7.676  20.625  1.00 91.31           C  
ATOM   1068  CZ  PHE A 141     -21.828   7.980  19.453  1.00 91.31           C  
ATOM   1069  N   ASN A 142     -26.297   8.789  25.188  1.00 89.69           N  
ATOM   1070  CA  ASN A 142     -27.266   8.523  26.250  1.00 89.69           C  
ATOM   1071  C   ASN A 142     -27.938   7.160  26.078  1.00 89.69           C  
ATOM   1072  CB  ASN A 142     -28.312   9.625  26.312  1.00 89.69           C  
ATOM   1073  O   ASN A 142     -29.016   7.066  25.516  1.00 89.69           O  
ATOM   1074  CG  ASN A 142     -29.172   9.555  27.562  1.00 89.69           C  
ATOM   1075  ND2 ASN A 142     -30.141  10.453  27.672  1.00 89.69           N  
ATOM   1076  OD1 ASN A 142     -28.953   8.711  28.422  1.00 89.69           O  
ATOM   1077  N   TRP A 143     -27.188   6.078  26.359  1.00 91.12           N  
ATOM   1078  CA  TRP A 143     -27.750   4.734  26.328  1.00 91.12           C  
ATOM   1079  C   TRP A 143     -28.422   4.398  27.656  1.00 91.12           C  
ATOM   1080  CB  TRP A 143     -26.672   3.699  26.000  1.00 91.12           C  
ATOM   1081  O   TRP A 143     -27.750   4.141  28.641  1.00 91.12           O  
ATOM   1082  CG  TRP A 143     -25.859   4.023  24.781  1.00 91.12           C  
ATOM   1083  CD1 TRP A 143     -24.516   4.293  24.750  1.00 91.12           C  
ATOM   1084  CD2 TRP A 143     -26.328   4.121  23.438  1.00 91.12           C  
ATOM   1085  CE2 TRP A 143     -25.234   4.449  22.625  1.00 91.12           C  
ATOM   1086  CE3 TRP A 143     -27.594   3.959  22.844  1.00 91.12           C  
ATOM   1087  NE1 TRP A 143     -24.141   4.551  23.453  1.00 91.12           N  
ATOM   1088  CH2 TRP A 143     -26.578   4.457  20.688  1.00 91.12           C  
ATOM   1089  CZ2 TRP A 143     -25.344   4.621  21.250  1.00 91.12           C  
ATOM   1090  CZ3 TRP A 143     -27.703   4.129  21.469  1.00 91.12           C  
ATOM   1091  N   THR A 144     -29.750   4.504  27.875  1.00 90.94           N  
ATOM   1092  CA  THR A 144     -30.453   4.348  29.156  1.00 90.94           C  
ATOM   1093  C   THR A 144     -31.141   2.988  29.219  1.00 90.94           C  
ATOM   1094  CB  THR A 144     -31.500   5.465  29.344  1.00 90.94           C  
ATOM   1095  O   THR A 144     -31.625   2.479  28.219  1.00 90.94           O  
ATOM   1096  CG2 THR A 144     -30.828   6.836  29.406  1.00 90.94           C  
ATOM   1097  OG1 THR A 144     -32.438   5.438  28.266  1.00 90.94           O  
ATOM   1098  N   GLY A 145     -30.938   2.379  30.422  1.00 90.75           N  
ATOM   1099  CA  GLY A 145     -31.750   1.198  30.688  1.00 90.75           C  
ATOM   1100  C   GLY A 145     -31.141  -0.079  30.141  1.00 90.75           C  
ATOM   1101  O   GLY A 145     -31.812  -1.101  30.031  1.00 90.75           O  
ATOM   1102  N   VAL A 146     -29.781   0.031  29.703  1.00 93.62           N  
ATOM   1103  CA  VAL A 146     -29.062  -1.132  29.188  1.00 93.62           C  
ATOM   1104  C   VAL A 146     -27.672  -1.198  29.828  1.00 93.62           C  
ATOM   1105  CB  VAL A 146     -28.938  -1.098  27.656  1.00 93.62           C  
ATOM   1106  O   VAL A 146     -27.156  -0.190  30.312  1.00 93.62           O  
ATOM   1107  CG1 VAL A 146     -30.328  -1.203  27.000  1.00 93.62           C  
ATOM   1108  CG2 VAL A 146     -28.234   0.177  27.203  1.00 93.62           C  
ATOM   1109  N   LYS A 147     -27.078  -2.348  29.906  1.00 92.75           N  
ATOM   1110  CA  LYS A 147     -25.688  -2.523  30.266  1.00 92.75           C  
ATOM   1111  C   LYS A 147     -24.766  -2.166  29.094  1.00 92.75           C  
ATOM   1112  CB  LYS A 147     -25.422  -3.963  30.719  1.00 92.75           C  
ATOM   1113  O   LYS A 147     -25.031  -2.539  27.953  1.00 92.75           O  
ATOM   1114  CG  LYS A 147     -26.094  -4.332  32.031  1.00 92.75           C  
ATOM   1115  CD  LYS A 147     -25.750  -5.750  32.469  1.00 92.75           C  
ATOM   1116  CE  LYS A 147     -26.438  -6.133  33.750  1.00 92.75           C  
ATOM   1117  NZ  LYS A 147     -26.109  -7.527  34.156  1.00 92.75           N  
ATOM   1118  N   GLN A 148     -23.703  -1.350  29.406  1.00 85.19           N  
ATOM   1119  CA  GLN A 148     -22.797  -0.822  28.391  1.00 85.19           C  
ATOM   1120  C   GLN A 148     -21.375  -1.319  28.609  1.00 85.19           C  
ATOM   1121  CB  GLN A 148     -22.828   0.707  28.391  1.00 85.19           C  
ATOM   1122  O   GLN A 148     -20.781  -1.069  29.672  1.00 85.19           O  
ATOM   1123  CG  GLN A 148     -24.203   1.296  28.125  1.00 85.19           C  
ATOM   1124  CD  GLN A 148     -24.188   2.812  28.078  1.00 85.19           C  
ATOM   1125  NE2 GLN A 148     -25.172   3.428  28.750  1.00 85.19           N  
ATOM   1126  OE1 GLN A 148     -23.312   3.428  27.469  1.00 85.19           O  
ATOM   1127  N   ASN A 149     -21.078  -2.686  28.484  1.00 77.56           N  
ATOM   1128  CA  ASN A 149     -19.734  -3.236  28.609  1.00 77.56           C  
ATOM   1129  C   ASN A 149     -19.734  -4.758  28.484  1.00 77.56           C  
ATOM   1130  CB  ASN A 149     -19.094  -2.801  29.922  1.00 77.56           C  
ATOM   1131  O   ASN A 149     -19.312  -5.453  29.406  1.00 77.56           O  
ATOM   1132  CG  ASN A 149     -18.875  -1.304  30.000  1.00 77.56           C  
ATOM   1133  ND2 ASN A 149     -19.062  -0.733  31.188  1.00 77.56           N  
ATOM   1134  OD1 ASN A 149     -18.516  -0.665  29.000  1.00 77.56           O  
ATOM   1135  N   GLY A 150     -20.203  -5.160  27.453  1.00 75.00           N  
ATOM   1136  CA  GLY A 150     -20.078  -6.586  27.203  1.00 75.00           C  
ATOM   1137  C   GLY A 150     -18.641  -7.035  27.031  1.00 75.00           C  
ATOM   1138  O   GLY A 150     -17.812  -6.301  26.484  1.00 75.00           O  
ATOM   1139  N   THR A 151     -18.281  -8.039  27.859  1.00 79.81           N  
ATOM   1140  CA  THR A 151     -16.906  -8.531  27.766  1.00 79.81           C  
ATOM   1141  C   THR A 151     -16.891  -9.961  27.234  1.00 79.81           C  
ATOM   1142  CB  THR A 151     -16.203  -8.477  29.141  1.00 79.81           C  
ATOM   1143  O   THR A 151     -17.891 -10.664  27.281  1.00 79.81           O  
ATOM   1144  CG2 THR A 151     -16.141  -7.047  29.672  1.00 79.81           C  
ATOM   1145  OG1 THR A 151     -16.922  -9.297  30.078  1.00 79.81           O  
ATOM   1146  N   SER A 152     -15.781 -10.219  26.531  1.00 74.88           N  
ATOM   1147  CA  SER A 152     -15.586 -11.570  26.031  1.00 74.88           C  
ATOM   1148  C   SER A 152     -14.219 -12.117  26.422  1.00 74.88           C  
ATOM   1149  CB  SER A 152     -15.734 -11.609  24.500  1.00 74.88           C  
ATOM   1150  O   SER A 152     -13.227 -11.383  26.422  1.00 74.88           O  
ATOM   1151  OG  SER A 152     -15.414 -12.898  24.000  1.00 74.88           O  
ATOM   1152  N   SER A 153     -14.172 -13.359  26.828  1.00 76.25           N  
ATOM   1153  CA  SER A 153     -12.914 -14.000  27.188  1.00 76.25           C  
ATOM   1154  C   SER A 153     -12.000 -14.148  25.969  1.00 76.25           C  
ATOM   1155  CB  SER A 153     -13.172 -15.375  27.812  1.00 76.25           C  
ATOM   1156  O   SER A 153     -10.789 -14.344  26.125  1.00 76.25           O  
ATOM   1157  OG  SER A 153     -13.898 -16.203  26.922  1.00 76.25           O  
ATOM   1158  N   ALA A 154     -12.594 -13.977  24.844  1.00 75.50           N  
ATOM   1159  CA  ALA A 154     -11.891 -14.109  23.562  1.00 75.50           C  
ATOM   1160  C   ALA A 154     -11.055 -12.867  23.266  1.00 75.50           C  
ATOM   1161  CB  ALA A 154     -12.883 -14.359  22.438  1.00 75.50           C  
ATOM   1162  O   ALA A 154     -10.062 -12.930  22.547  1.00 75.50           O  
ATOM   1163  N   CYS A 155     -11.453 -11.758  23.969  1.00 83.19           N  
ATOM   1164  CA  CYS A 155     -10.734 -10.492  23.859  1.00 83.19           C  
ATOM   1165  C   CYS A 155     -10.078 -10.133  25.188  1.00 83.19           C  
ATOM   1166  CB  CYS A 155     -11.680  -9.367  23.438  1.00 83.19           C  
ATOM   1167  O   CYS A 155     -10.758  -9.867  26.172  1.00 83.19           O  
ATOM   1168  SG  CYS A 155     -10.836  -7.832  22.984  1.00 83.19           S  
ATOM   1169  N   LYS A 156      -8.797 -10.422  25.219  1.00 83.94           N  
ATOM   1170  CA  LYS A 156      -8.102 -10.203  26.484  1.00 83.94           C  
ATOM   1171  C   LYS A 156      -7.234  -8.953  26.422  1.00 83.94           C  
ATOM   1172  CB  LYS A 156      -7.242 -11.422  26.844  1.00 83.94           C  
ATOM   1173  O   LYS A 156      -6.520  -8.727  25.453  1.00 83.94           O  
ATOM   1174  CG  LYS A 156      -8.047 -12.672  27.156  1.00 83.94           C  
ATOM   1175  CD  LYS A 156      -7.148 -13.797  27.656  1.00 83.94           C  
ATOM   1176  CE  LYS A 156      -7.953 -15.047  28.000  1.00 83.94           C  
ATOM   1177  NZ  LYS A 156      -7.082 -16.141  28.516  1.00 83.94           N  
ATOM   1178  N   ARG A 157      -7.406  -8.086  27.234  1.00 84.06           N  
ATOM   1179  CA  ARG A 157      -6.484  -6.988  27.500  1.00 84.06           C  
ATOM   1180  C   ARG A 157      -5.648  -7.266  28.750  1.00 84.06           C  
ATOM   1181  CB  ARG A 157      -7.242  -5.672  27.656  1.00 84.06           C  
ATOM   1182  O   ARG A 157      -6.164  -7.223  29.875  1.00 84.06           O  
ATOM   1183  CG  ARG A 157      -6.355  -4.438  27.625  1.00 84.06           C  
ATOM   1184  CD  ARG A 157      -7.172  -3.154  27.656  1.00 84.06           C  
ATOM   1185  NE  ARG A 157      -7.691  -2.809  26.344  1.00 84.06           N  
ATOM   1186  NH1 ARG A 157      -9.859  -2.445  27.062  1.00 84.06           N  
ATOM   1187  NH2 ARG A 157      -9.320  -2.182  24.844  1.00 84.06           N  
ATOM   1188  CZ  ARG A 157      -8.953  -2.479  26.078  1.00 84.06           C  
ATOM   1189  N   GLY A 158      -4.496  -7.785  28.500  1.00 83.12           N  
ATOM   1190  CA  GLY A 158      -3.729  -8.344  29.594  1.00 83.12           C  
ATOM   1191  C   GLY A 158      -4.266  -9.672  30.078  1.00 83.12           C  
ATOM   1192  O   GLY A 158      -4.441 -10.609  29.297  1.00 83.12           O  
ATOM   1193  N   SER A 159      -4.711  -9.766  31.375  1.00 81.62           N  
ATOM   1194  CA  SER A 159      -5.242 -10.992  31.953  1.00 81.62           C  
ATOM   1195  C   SER A 159      -6.750 -10.906  32.156  1.00 81.62           C  
ATOM   1196  CB  SER A 159      -4.555 -11.297  33.281  1.00 81.62           C  
ATOM   1197  O   SER A 159      -7.383 -11.875  32.594  1.00 81.62           O  
ATOM   1198  OG  SER A 159      -4.613 -10.172  34.156  1.00 81.62           O  
ATOM   1199  N   SER A 160      -7.348  -9.750  31.719  1.00 84.94           N  
ATOM   1200  CA  SER A 160      -8.766  -9.508  31.953  1.00 84.94           C  
ATOM   1201  C   SER A 160      -9.562  -9.617  30.656  1.00 84.94           C  
ATOM   1202  CB  SER A 160      -8.984  -8.125  32.562  1.00 84.94           C  
ATOM   1203  O   SER A 160      -9.070  -9.250  29.578  1.00 84.94           O  
ATOM   1204  OG  SER A 160      -8.289  -8.023  33.812  1.00 84.94           O  
ATOM   1205  N   SER A 161     -10.750 -10.195  30.797  1.00 85.38           N  
ATOM   1206  CA  SER A 161     -11.672 -10.195  29.656  1.00 85.38           C  
ATOM   1207  C   SER A 161     -12.062  -8.773  29.266  1.00 85.38           C  
ATOM   1208  CB  SER A 161     -12.930 -11.000  30.000  1.00 85.38           C  
ATOM   1209  O   SER A 161     -12.336  -7.938  30.125  1.00 85.38           O  
ATOM   1210  OG  SER A 161     -12.594 -12.344  30.312  1.00 85.38           O  
ATOM   1211  N   SER A 162     -11.977  -8.570  28.016  1.00 87.75           N  
ATOM   1212  CA  SER A 162     -12.273  -7.250  27.484  1.00 87.75           C  
ATOM   1213  C   SER A 162     -13.086  -7.348  26.188  1.00 87.75           C  
ATOM   1214  CB  SER A 162     -10.977  -6.473  27.219  1.00 87.75           C  
ATOM   1215  O   SER A 162     -13.578  -8.422  25.844  1.00 87.75           O  
ATOM   1216  OG  SER A 162     -11.266  -5.125  26.891  1.00 87.75           O  
ATOM   1217  N   PHE A 163     -13.305  -6.145  25.609  1.00 89.81           N  
ATOM   1218  CA  PHE A 163     -13.969  -5.973  24.328  1.00 89.81           C  
ATOM   1219  C   PHE A 163     -13.281  -4.895  23.500  1.00 89.81           C  
ATOM   1220  CB  PHE A 163     -15.445  -5.617  24.531  1.00 89.81           C  
ATOM   1221  O   PHE A 163     -12.266  -4.336  23.906  1.00 89.81           O  
ATOM   1222  CG  PHE A 163     -16.281  -5.746  23.281  1.00 89.81           C  
ATOM   1223  CD1 PHE A 163     -16.953  -4.641  22.750  1.00 89.81           C  
ATOM   1224  CD2 PHE A 163     -16.391  -6.965  22.625  1.00 89.81           C  
ATOM   1225  CE1 PHE A 163     -17.719  -4.758  21.609  1.00 89.81           C  
ATOM   1226  CE2 PHE A 163     -17.172  -7.090  21.469  1.00 89.81           C  
ATOM   1227  CZ  PHE A 163     -17.828  -5.984  20.969  1.00 89.81           C  
ATOM   1228  N   PHE A 164     -13.719  -4.773  22.250  1.00 91.62           N  
ATOM   1229  CA  PHE A 164     -13.180  -3.695  21.438  1.00 91.62           C  
ATOM   1230  C   PHE A 164     -13.305  -2.357  22.156  1.00 91.62           C  
ATOM   1231  CB  PHE A 164     -13.891  -3.637  20.078  1.00 91.62           C  
ATOM   1232  O   PHE A 164     -14.398  -1.979  22.578  1.00 91.62           O  
ATOM   1233  CG  PHE A 164     -13.766  -4.902  19.266  1.00 91.62           C  
ATOM   1234  CD1 PHE A 164     -12.531  -5.336  18.812  1.00 91.62           C  
ATOM   1235  CD2 PHE A 164     -14.891  -5.660  18.969  1.00 91.62           C  
ATOM   1236  CE1 PHE A 164     -12.414  -6.508  18.062  1.00 91.62           C  
ATOM   1237  CE2 PHE A 164     -14.789  -6.828  18.234  1.00 91.62           C  
ATOM   1238  CZ  PHE A 164     -13.547  -7.250  17.781  1.00 91.62           C  
ATOM   1239  N   SER A 165     -12.242  -1.559  22.328  1.00 90.88           N  
ATOM   1240  CA  SER A 165     -12.195  -0.356  23.156  1.00 90.88           C  
ATOM   1241  C   SER A 165     -12.969   0.789  22.516  1.00 90.88           C  
ATOM   1242  CB  SER A 165     -10.750   0.069  23.406  1.00 90.88           C  
ATOM   1243  O   SER A 165     -13.312   1.768  23.172  1.00 90.88           O  
ATOM   1244  OG  SER A 165     -10.094   0.361  22.188  1.00 90.88           O  
ATOM   1245  N   ARG A 166     -13.320   0.664  21.156  1.00 92.31           N  
ATOM   1246  CA  ARG A 166     -13.992   1.744  20.453  1.00 92.31           C  
ATOM   1247  C   ARG A 166     -15.469   1.430  20.250  1.00 92.31           C  
ATOM   1248  CB  ARG A 166     -13.320   1.996  19.094  1.00 92.31           C  
ATOM   1249  O   ARG A 166     -16.188   2.189  19.594  1.00 92.31           O  
ATOM   1250  CG  ARG A 166     -11.844   2.348  19.203  1.00 92.31           C  
ATOM   1251  CD  ARG A 166     -11.625   3.648  19.953  1.00 92.31           C  
ATOM   1252  NE  ARG A 166     -10.211   4.012  20.016  1.00 92.31           N  
ATOM   1253  NH1 ARG A 166     -10.281   4.781  22.188  1.00 92.31           N  
ATOM   1254  NH2 ARG A 166      -8.312   4.832  21.000  1.00 92.31           N  
ATOM   1255  CZ  ARG A 166      -9.609   4.539  21.062  1.00 92.31           C  
ATOM   1256  N   LEU A 167     -15.867   0.321  20.781  1.00 94.25           N  
ATOM   1257  CA  LEU A 167     -17.266  -0.098  20.672  1.00 94.25           C  
ATOM   1258  C   LEU A 167     -17.859  -0.412  22.031  1.00 94.25           C  
ATOM   1259  CB  LEU A 167     -17.375  -1.323  19.750  1.00 94.25           C  
ATOM   1260  O   LEU A 167     -17.125  -0.728  22.984  1.00 94.25           O  
ATOM   1261  CG  LEU A 167     -16.906  -1.141  18.312  1.00 94.25           C  
ATOM   1262  CD1 LEU A 167     -16.844  -2.488  17.609  1.00 94.25           C  
ATOM   1263  CD2 LEU A 167     -17.828  -0.186  17.562  1.00 94.25           C  
ATOM   1264  N   ASN A 168     -19.156  -0.292  22.094  1.00 93.00           N  
ATOM   1265  CA  ASN A 168     -19.922  -0.671  23.266  1.00 93.00           C  
ATOM   1266  C   ASN A 168     -20.938  -1.770  22.953  1.00 93.00           C  
ATOM   1267  CB  ASN A 168     -20.625   0.547  23.875  1.00 93.00           C  
ATOM   1268  O   ASN A 168     -21.750  -1.629  22.047  1.00 93.00           O  
ATOM   1269  CG  ASN A 168     -19.672   1.500  24.562  1.00 93.00           C  
ATOM   1270  ND2 ASN A 168     -20.047   2.773  24.609  1.00 93.00           N  
ATOM   1271  OD1 ASN A 168     -18.609   1.094  25.031  1.00 93.00           O  
ATOM   1272  N   TRP A 169     -20.750  -2.803  23.750  1.00 93.19           N  
ATOM   1273  CA  TRP A 169     -21.703  -3.889  23.594  1.00 93.19           C  
ATOM   1274  C   TRP A 169     -22.906  -3.689  24.516  1.00 93.19           C  
ATOM   1275  CB  TRP A 169     -21.047  -5.238  23.875  1.00 93.19           C  
ATOM   1276  O   TRP A 169     -22.812  -3.893  25.719  1.00 93.19           O  
ATOM   1277  CG  TRP A 169     -21.891  -6.422  23.516  1.00 93.19           C  
ATOM   1278  CD1 TRP A 169     -23.141  -6.402  22.953  1.00 93.19           C  
ATOM   1279  CD2 TRP A 169     -21.547  -7.801  23.672  1.00 93.19           C  
ATOM   1280  CE2 TRP A 169     -22.641  -8.562  23.203  1.00 93.19           C  
ATOM   1281  CE3 TRP A 169     -20.422  -8.469  24.188  1.00 93.19           C  
ATOM   1282  NE1 TRP A 169     -23.594  -7.684  22.766  1.00 93.19           N  
ATOM   1283  CH2 TRP A 169     -21.531 -10.586  23.719  1.00 93.19           C  
ATOM   1284  CZ2 TRP A 169     -22.641  -9.961  23.203  1.00 93.19           C  
ATOM   1285  CZ3 TRP A 169     -20.422  -9.859  24.188  1.00 93.19           C  
ATOM   1286  N   LEU A 170     -24.125  -3.357  23.891  1.00 94.56           N  
ATOM   1287  CA  LEU A 170     -25.328  -3.084  24.672  1.00 94.56           C  
ATOM   1288  C   LEU A 170     -26.109  -4.367  24.938  1.00 94.56           C  
ATOM   1289  CB  LEU A 170     -26.203  -2.066  23.953  1.00 94.56           C  
ATOM   1290  O   LEU A 170     -26.453  -5.086  23.984  1.00 94.56           O  
ATOM   1291  CG  LEU A 170     -25.531  -0.756  23.531  1.00 94.56           C  
ATOM   1292  CD1 LEU A 170     -26.562   0.213  22.969  1.00 94.56           C  
ATOM   1293  CD2 LEU A 170     -24.797  -0.132  24.719  1.00 94.56           C  
ATOM   1294  N   THR A 171     -26.359  -4.672  26.219  1.00 93.81           N  
ATOM   1295  CA  THR A 171     -27.141  -5.848  26.594  1.00 93.81           C  
ATOM   1296  C   THR A 171     -28.234  -5.480  27.594  1.00 93.81           C  
ATOM   1297  CB  THR A 171     -26.234  -6.941  27.203  1.00 93.81           C  
ATOM   1298  O   THR A 171     -28.266  -4.352  28.094  1.00 93.81           O  
ATOM   1299  CG2 THR A 171     -25.188  -7.402  26.203  1.00 93.81           C  
ATOM   1300  OG1 THR A 171     -25.578  -6.426  28.359  1.00 93.81           O  
ATOM   1301  N   SER A 172     -29.062  -6.418  27.781  1.00 93.62           N  
ATOM   1302  CA  SER A 172     -30.219  -6.184  28.656  1.00 93.62           C  
ATOM   1303  C   SER A 172     -29.781  -5.930  30.094  1.00 93.62           C  
ATOM   1304  CB  SER A 172     -31.172  -7.371  28.609  1.00 93.62           C  
ATOM   1305  O   SER A 172     -28.781  -6.488  30.547  1.00 93.62           O  
ATOM   1306  OG  SER A 172     -30.594  -8.508  29.219  1.00 93.62           O  
ATOM   1307  N   LEU A 173     -30.375  -4.980  30.797  1.00 93.19           N  
ATOM   1308  CA  LEU A 173     -30.250  -4.680  32.219  1.00 93.19           C  
ATOM   1309  C   LEU A 173     -31.500  -5.125  33.000  1.00 93.19           C  
ATOM   1310  CB  LEU A 173     -30.016  -3.184  32.438  1.00 93.19           C  
ATOM   1311  O   LEU A 173     -32.594  -4.672  32.688  1.00 93.19           O  
ATOM   1312  CG  LEU A 173     -29.797  -2.732  33.875  1.00 93.19           C  
ATOM   1313  CD1 LEU A 173     -28.516  -3.320  34.438  1.00 93.19           C  
ATOM   1314  CD2 LEU A 173     -29.781  -1.210  33.969  1.00 93.19           C  
ATOM   1315  N   ASN A 174     -31.328  -6.141  33.906  1.00 90.81           N  
ATOM   1316  CA  ASN A 174     -32.438  -6.688  34.656  1.00 90.81           C  
ATOM   1317  C   ASN A 174     -33.500  -7.289  33.750  1.00 90.81           C  
ATOM   1318  CB  ASN A 174     -33.062  -5.613  35.562  1.00 90.81           C  
ATOM   1319  O   ASN A 174     -34.719  -7.062  33.938  1.00 90.81           O  
ATOM   1320  CG  ASN A 174     -32.094  -5.098  36.594  1.00 90.81           C  
ATOM   1321  ND2 ASN A 174     -32.156  -3.809  36.906  1.00 90.81           N  
ATOM   1322  OD1 ASN A 174     -31.250  -5.852  37.125  1.00 90.81           O  
ATOM   1323  N   ASN A 175     -33.031  -7.938  32.562  1.00 91.50           N  
ATOM   1324  CA  ASN A 175     -33.875  -8.680  31.625  1.00 91.50           C  
ATOM   1325  C   ASN A 175     -34.812  -7.746  30.844  1.00 91.50           C  
ATOM   1326  CB  ASN A 175     -34.688  -9.742  32.344  1.00 91.50           C  
ATOM   1327  O   ASN A 175     -35.906  -8.141  30.453  1.00 91.50           O  
ATOM   1328  CG  ASN A 175     -33.844 -10.922  32.812  1.00 91.50           C  
ATOM   1329  ND2 ASN A 175     -34.281 -11.586  33.875  1.00 91.50           N  
ATOM   1330  OD1 ASN A 175     -32.812 -11.234  32.188  1.00 91.50           O  
ATOM   1331  N   ILE A 176     -34.375  -6.488  30.875  1.00 93.25           N  
ATOM   1332  CA  ILE A 176     -35.125  -5.488  30.094  1.00 93.25           C  
ATOM   1333  C   ILE A 176     -34.156  -4.797  29.125  1.00 93.25           C  
ATOM   1334  CB  ILE A 176     -35.781  -4.445  31.016  1.00 93.25           C  
ATOM   1335  O   ILE A 176     -33.062  -4.418  29.500  1.00 93.25           O  
ATOM   1336  CG1 ILE A 176     -36.781  -5.133  31.969  1.00 93.25           C  
ATOM   1337  CG2 ILE A 176     -36.500  -3.365  30.188  1.00 93.25           C  
ATOM   1338  CD1 ILE A 176     -37.312  -4.223  33.062  1.00 93.25           C  
ATOM   1339  N   TYR A 177     -34.625  -4.598  27.906  1.00 94.19           N  
ATOM   1340  CA  TYR A 177     -33.906  -3.848  26.891  1.00 94.19           C  
ATOM   1341  C   TYR A 177     -34.812  -2.826  26.219  1.00 94.19           C  
ATOM   1342  CB  TYR A 177     -33.312  -4.793  25.844  1.00 94.19           C  
ATOM   1343  O   TYR A 177     -35.531  -3.152  25.266  1.00 94.19           O  
ATOM   1344  CG  TYR A 177     -32.312  -4.141  24.922  1.00 94.19           C  
ATOM   1345  CD1 TYR A 177     -32.719  -3.285  23.906  1.00 94.19           C  
ATOM   1346  CD2 TYR A 177     -30.953  -4.371  25.094  1.00 94.19           C  
ATOM   1347  CE1 TYR A 177     -31.781  -2.682  23.062  1.00 94.19           C  
ATOM   1348  CE2 TYR A 177     -30.016  -3.775  24.250  1.00 94.19           C  
ATOM   1349  OH  TYR A 177     -29.516  -2.336  22.406  1.00 94.19           O  
ATOM   1350  CZ  TYR A 177     -30.438  -2.932  23.250  1.00 94.19           C  
ATOM   1351  N   PRO A 178     -34.812  -1.632  26.734  1.00 94.75           N  
ATOM   1352  CA  PRO A 178     -35.656  -0.609  26.094  1.00 94.75           C  
ATOM   1353  C   PRO A 178     -35.125  -0.174  24.734  1.00 94.75           C  
ATOM   1354  CB  PRO A 178     -35.625   0.550  27.094  1.00 94.75           C  
ATOM   1355  O   PRO A 178     -33.938  -0.271  24.469  1.00 94.75           O  
ATOM   1356  CG  PRO A 178     -34.344   0.361  27.844  1.00 94.75           C  
ATOM   1357  CD  PRO A 178     -34.031  -1.107  27.891  1.00 94.75           C  
ATOM   1358  N   ALA A 179     -36.062   0.189  23.906  1.00 94.31           N  
ATOM   1359  CA  ALA A 179     -35.625   0.688  22.609  1.00 94.31           C  
ATOM   1360  C   ALA A 179     -34.688   1.870  22.750  1.00 94.31           C  
ATOM   1361  CB  ALA A 179     -36.844   1.089  21.766  1.00 94.31           C  
ATOM   1362  O   ALA A 179     -34.906   2.756  23.578  1.00 94.31           O  
ATOM   1363  N   GLN A 180     -33.625   1.754  21.969  1.00 95.38           N  
ATOM   1364  CA  GLN A 180     -32.625   2.814  21.969  1.00 95.38           C  
ATOM   1365  C   GLN A 180     -32.812   3.775  20.812  1.00 95.38           C  
ATOM   1366  CB  GLN A 180     -31.203   2.223  21.922  1.00 95.38           C  
ATOM   1367  O   GLN A 180     -33.000   3.344  19.672  1.00 95.38           O  
ATOM   1368  CG  GLN A 180     -30.906   1.238  23.031  1.00 95.38           C  
ATOM   1369  CD  GLN A 180     -31.000   1.869  24.406  1.00 95.38           C  
ATOM   1370  NE2 GLN A 180     -31.734   1.224  25.312  1.00 95.38           N  
ATOM   1371  OE1 GLN A 180     -30.422   2.928  24.672  1.00 95.38           O  
ATOM   1372  N   ASN A 181     -32.875   5.098  21.234  1.00 94.88           N  
ATOM   1373  CA  ASN A 181     -33.000   6.164  20.250  1.00 94.88           C  
ATOM   1374  C   ASN A 181     -32.031   7.312  20.516  1.00 94.88           C  
ATOM   1375  CB  ASN A 181     -34.438   6.684  20.203  1.00 94.88           C  
ATOM   1376  O   ASN A 181     -32.250   8.094  21.453  1.00 94.88           O  
ATOM   1377  CG  ASN A 181     -34.719   7.566  19.000  1.00 94.88           C  
ATOM   1378  ND2 ASN A 181     -35.969   7.973  18.844  1.00 94.88           N  
ATOM   1379  OD1 ASN A 181     -33.812   7.875  18.234  1.00 94.88           O  
ATOM   1380  N   VAL A 182     -31.016   7.363  19.625  1.00 93.88           N  
ATOM   1381  CA  VAL A 182     -29.969   8.359  19.844  1.00 93.88           C  
ATOM   1382  C   VAL A 182     -29.828   9.250  18.609  1.00 93.88           C  
ATOM   1383  CB  VAL A 182     -28.625   7.695  20.188  1.00 93.88           C  
ATOM   1384  O   VAL A 182     -29.922   8.773  17.484  1.00 93.88           O  
ATOM   1385  CG1 VAL A 182     -27.500   8.727  20.172  1.00 93.88           C  
ATOM   1386  CG2 VAL A 182     -28.703   6.988  21.531  1.00 93.88           C  
ATOM   1387  N   THR A 183     -29.750  10.523  18.969  1.00 94.31           N  
ATOM   1388  CA  THR A 183     -29.500  11.516  17.938  1.00 94.31           C  
ATOM   1389  C   THR A 183     -28.203  12.289  18.219  1.00 94.31           C  
ATOM   1390  CB  THR A 183     -30.672  12.508  17.812  1.00 94.31           C  
ATOM   1391  O   THR A 183     -28.047  12.852  19.297  1.00 94.31           O  
ATOM   1392  CG2 THR A 183     -30.484  13.438  16.625  1.00 94.31           C  
ATOM   1393  OG1 THR A 183     -31.891  11.773  17.656  1.00 94.31           O  
ATOM   1394  N   MET A 184     -27.406  12.289  17.109  1.00 94.31           N  
ATOM   1395  CA  MET A 184     -26.109  12.953  17.266  1.00 94.31           C  
ATOM   1396  C   MET A 184     -25.828  13.891  16.094  1.00 94.31           C  
ATOM   1397  CB  MET A 184     -25.000  11.914  17.375  1.00 94.31           C  
ATOM   1398  O   MET A 184     -25.500  13.445  15.000  1.00 94.31           O  
ATOM   1399  CG  MET A 184     -23.641  12.508  17.734  1.00 94.31           C  
ATOM   1400  SD  MET A 184     -23.656  13.422  19.312  1.00 94.31           S  
ATOM   1401  CE  MET A 184     -24.031  12.070  20.469  1.00 94.31           C  
ATOM   1402  N   PRO A 185     -25.906  15.195  16.422  1.00 93.75           N  
ATOM   1403  CA  PRO A 185     -25.594  16.141  15.344  1.00 93.75           C  
ATOM   1404  C   PRO A 185     -24.094  16.328  15.141  1.00 93.75           C  
ATOM   1405  CB  PRO A 185     -26.250  17.438  15.820  1.00 93.75           C  
ATOM   1406  O   PRO A 185     -23.328  16.219  16.094  1.00 93.75           O  
ATOM   1407  CG  PRO A 185     -26.281  17.328  17.312  1.00 93.75           C  
ATOM   1408  CD  PRO A 185     -26.406  15.883  17.672  1.00 93.75           C  
ATOM   1409  N   ASN A 186     -23.766  16.484  13.875  1.00 94.81           N  
ATOM   1410  CA  ASN A 186     -22.391  16.859  13.570  1.00 94.81           C  
ATOM   1411  C   ASN A 186     -22.234  18.375  13.430  1.00 94.81           C  
ATOM   1412  CB  ASN A 186     -21.922  16.156  12.297  1.00 94.81           C  
ATOM   1413  O   ASN A 186     -22.562  18.938  12.391  1.00 94.81           O  
ATOM   1414  CG  ASN A 186     -20.453  16.422  11.992  1.00 94.81           C  
ATOM   1415  ND2 ASN A 186     -19.969  15.844  10.898  1.00 94.81           N  
ATOM   1416  OD1 ASN A 186     -19.766  17.125  12.742  1.00 94.81           O  
ATOM   1417  N   LYS A 187     -21.672  18.984  14.445  1.00 93.19           N  
ATOM   1418  CA  LYS A 187     -21.547  20.438  14.469  1.00 93.19           C  
ATOM   1419  C   LYS A 187     -20.141  20.875  14.039  1.00 93.19           C  
ATOM   1420  CB  LYS A 187     -21.859  20.969  15.859  1.00 93.19           C  
ATOM   1421  O   LYS A 187     -19.875  22.062  13.922  1.00 93.19           O  
ATOM   1422  CG  LYS A 187     -23.281  20.719  16.312  1.00 93.19           C  
ATOM   1423  CD  LYS A 187     -23.531  21.281  17.719  1.00 93.19           C  
ATOM   1424  CE  LYS A 187     -24.953  20.984  18.188  1.00 93.19           C  
ATOM   1425  NZ  LYS A 187     -25.172  21.453  19.594  1.00 93.19           N  
ATOM   1426  N   GLU A 188     -19.406  19.891  13.758  1.00 92.56           N  
ATOM   1427  CA  GLU A 188     -18.016  20.188  13.375  1.00 92.56           C  
ATOM   1428  C   GLU A 188     -17.906  20.438  11.875  1.00 92.56           C  
ATOM   1429  CB  GLU A 188     -17.109  19.031  13.781  1.00 92.56           C  
ATOM   1430  O   GLU A 188     -18.828  20.141  11.117  1.00 92.56           O  
ATOM   1431  CG  GLU A 188     -17.141  18.703  15.266  1.00 92.56           C  
ATOM   1432  CD  GLU A 188     -16.531  19.797  16.141  1.00 92.56           C  
ATOM   1433  OE1 GLU A 188     -16.828  19.828  17.359  1.00 92.56           O  
ATOM   1434  OE2 GLU A 188     -15.766  20.609  15.602  1.00 92.56           O  
ATOM   1435  N   GLN A 189     -16.812  21.016  11.406  1.00 92.12           N  
ATOM   1436  CA  GLN A 189     -16.609  21.344  10.000  1.00 92.12           C  
ATOM   1437  C   GLN A 189     -15.906  20.203   9.266  1.00 92.12           C  
ATOM   1438  CB  GLN A 189     -15.797  22.641   9.859  1.00 92.12           C  
ATOM   1439  O   GLN A 189     -15.320  20.406   8.203  1.00 92.12           O  
ATOM   1440  CG  GLN A 189     -16.516  23.875  10.375  1.00 92.12           C  
ATOM   1441  CD  GLN A 189     -17.781  24.188   9.594  1.00 92.12           C  
ATOM   1442  NE2 GLN A 189     -18.797  24.672  10.297  1.00 92.12           N  
ATOM   1443  OE1 GLN A 189     -17.844  24.000   8.375  1.00 92.12           O  
ATOM   1444  N   PHE A 190     -15.836  19.016   9.844  1.00 92.12           N  
ATOM   1445  CA  PHE A 190     -15.258  17.828   9.211  1.00 92.12           C  
ATOM   1446  C   PHE A 190     -16.203  16.641   9.312  1.00 92.12           C  
ATOM   1447  CB  PHE A 190     -13.914  17.484   9.852  1.00 92.12           C  
ATOM   1448  O   PHE A 190     -17.125  16.641  10.133  1.00 92.12           O  
ATOM   1449  CG  PHE A 190     -13.977  17.328  11.344  1.00 92.12           C  
ATOM   1450  CD1 PHE A 190     -13.656  18.375  12.188  1.00 92.12           C  
ATOM   1451  CD2 PHE A 190     -14.352  16.109  11.906  1.00 92.12           C  
ATOM   1452  CE1 PHE A 190     -13.711  18.234  13.570  1.00 92.12           C  
ATOM   1453  CE2 PHE A 190     -14.414  15.953  13.289  1.00 92.12           C  
ATOM   1454  CZ  PHE A 190     -14.094  17.016  14.117  1.00 92.12           C  
ATOM   1455  N   ASP A 191     -15.961  15.617   8.422  1.00 92.50           N  
ATOM   1456  CA  ASP A 191     -16.766  14.398   8.430  1.00 92.50           C  
ATOM   1457  C   ASP A 191     -16.438  13.531   9.641  1.00 92.50           C  
ATOM   1458  CB  ASP A 191     -16.547  13.609   7.137  1.00 92.50           C  
ATOM   1459  O   ASP A 191     -15.273  13.375  10.000  1.00 92.50           O  
ATOM   1460  CG  ASP A 191     -17.047  14.336   5.898  1.00 92.50           C  
ATOM   1461  OD1 ASP A 191     -17.734  15.367   6.039  1.00 92.50           O  
ATOM   1462  OD2 ASP A 191     -16.734  13.875   4.777  1.00 92.50           O  
ATOM   1463  N   LYS A 192     -17.438  13.023  10.289  1.00 94.94           N  
ATOM   1464  CA  LYS A 192     -17.281  12.062  11.375  1.00 94.94           C  
ATOM   1465  C   LYS A 192     -17.609  10.648  10.914  1.00 94.94           C  
ATOM   1466  CB  LYS A 192     -18.188  12.445  12.555  1.00 94.94           C  
ATOM   1467  O   LYS A 192     -18.609  10.414  10.242  1.00 94.94           O  
ATOM   1468  CG  LYS A 192     -17.797  13.734  13.250  1.00 94.94           C  
ATOM   1469  CD  LYS A 192     -18.688  14.023  14.445  1.00 94.94           C  
ATOM   1470  CE  LYS A 192     -18.219  15.258  15.203  1.00 94.94           C  
ATOM   1471  NZ  LYS A 192     -19.125  15.562  16.359  1.00 94.94           N  
ATOM   1472  N   LEU A 193     -16.672   9.773  11.156  1.00 94.81           N  
ATOM   1473  CA  LEU A 193     -16.891   8.359  10.867  1.00 94.81           C  
ATOM   1474  C   LEU A 193     -17.281   7.598  12.133  1.00 94.81           C  
ATOM   1475  CB  LEU A 193     -15.648   7.734  10.242  1.00 94.81           C  
ATOM   1476  O   LEU A 193     -16.500   7.547  13.086  1.00 94.81           O  
ATOM   1477  CG  LEU A 193     -15.672   6.219  10.039  1.00 94.81           C  
ATOM   1478  CD1 LEU A 193     -16.719   5.836   8.992  1.00 94.81           C  
ATOM   1479  CD2 LEU A 193     -14.297   5.707   9.641  1.00 94.81           C  
ATOM   1480  N   TYR A 194     -18.453   7.027  12.117  1.00 95.56           N  
ATOM   1481  CA  TYR A 194     -18.922   6.195  13.219  1.00 95.56           C  
ATOM   1482  C   TYR A 194     -18.875   4.719  12.852  1.00 95.56           C  
ATOM   1483  CB  TYR A 194     -20.344   6.590  13.625  1.00 95.56           C  
ATOM   1484  O   TYR A 194     -19.359   4.324  11.789  1.00 95.56           O  
ATOM   1485  CG  TYR A 194     -20.438   7.941  14.289  1.00 95.56           C  
ATOM   1486  CD1 TYR A 194     -20.328   8.070  15.672  1.00 95.56           C  
ATOM   1487  CD2 TYR A 194     -20.625   9.094  13.539  1.00 95.56           C  
ATOM   1488  CE1 TYR A 194     -20.406   9.312  16.281  1.00 95.56           C  
ATOM   1489  CE2 TYR A 194     -20.719  10.344  14.141  1.00 95.56           C  
ATOM   1490  OH  TYR A 194     -20.688  11.680  16.125  1.00 95.56           O  
ATOM   1491  CZ  TYR A 194     -20.609  10.445  15.516  1.00 95.56           C  
ATOM   1492  N   ILE A 195     -18.250   3.955  13.742  1.00 95.94           N  
ATOM   1493  CA  ILE A 195     -18.234   2.506  13.570  1.00 95.94           C  
ATOM   1494  C   ILE A 195     -19.234   1.860  14.531  1.00 95.94           C  
ATOM   1495  CB  ILE A 195     -16.828   1.924  13.789  1.00 95.94           C  
ATOM   1496  O   ILE A 195     -19.266   2.193  15.719  1.00 95.94           O  
ATOM   1497  CG1 ILE A 195     -15.820   2.586  12.844  1.00 95.94           C  
ATOM   1498  CG2 ILE A 195     -16.828   0.404  13.609  1.00 95.94           C  
ATOM   1499  CD1 ILE A 195     -16.047   2.248  11.375  1.00 95.94           C  
ATOM   1500  N   TRP A 196     -20.062   1.009  13.977  1.00 96.19           N  
ATOM   1501  CA  TRP A 196     -21.031   0.292  14.797  1.00 96.19           C  
ATOM   1502  C   TRP A 196     -21.219  -1.138  14.297  1.00 96.19           C  
ATOM   1503  CB  TRP A 196     -22.375   1.021  14.805  1.00 96.19           C  
ATOM   1504  O   TRP A 196     -20.734  -1.494  13.227  1.00 96.19           O  
ATOM   1505  CG  TRP A 196     -22.969   1.220  13.438  1.00 96.19           C  
ATOM   1506  CD1 TRP A 196     -22.656   2.199  12.539  1.00 96.19           C  
ATOM   1507  CD2 TRP A 196     -23.984   0.419  12.828  1.00 96.19           C  
ATOM   1508  CE2 TRP A 196     -24.234   0.971  11.547  1.00 96.19           C  
ATOM   1509  CE3 TRP A 196     -24.703  -0.713  13.227  1.00 96.19           C  
ATOM   1510  NE1 TRP A 196     -23.422   2.055  11.398  1.00 96.19           N  
ATOM   1511  CH2 TRP A 196     -25.875  -0.680  11.094  1.00 96.19           C  
ATOM   1512  CZ2 TRP A 196     -25.172   0.428  10.672  1.00 96.19           C  
ATOM   1513  CZ3 TRP A 196     -25.641  -1.252  12.352  1.00 96.19           C  
ATOM   1514  N   GLY A 197     -21.938  -1.951  15.094  1.00 96.12           N  
ATOM   1515  CA  GLY A 197     -22.047  -3.344  14.688  1.00 96.12           C  
ATOM   1516  C   GLY A 197     -23.328  -4.000  15.164  1.00 96.12           C  
ATOM   1517  O   GLY A 197     -24.109  -3.393  15.906  1.00 96.12           O  
ATOM   1518  N   VAL A 198     -23.500  -5.293  14.695  1.00 96.44           N  
ATOM   1519  CA  VAL A 198     -24.672  -6.090  15.055  1.00 96.44           C  
ATOM   1520  C   VAL A 198     -24.234  -7.453  15.578  1.00 96.44           C  
ATOM   1521  CB  VAL A 198     -25.625  -6.270  13.852  1.00 96.44           C  
ATOM   1522  O   VAL A 198     -23.484  -8.172  14.898  1.00 96.44           O  
ATOM   1523  CG1 VAL A 198     -26.859  -7.098  14.250  1.00 96.44           C  
ATOM   1524  CG2 VAL A 198     -26.062  -4.910  13.305  1.00 96.44           C  
ATOM   1525  N   HIS A 199     -24.641  -7.676  16.750  1.00 94.94           N  
ATOM   1526  CA  HIS A 199     -24.344  -8.977  17.344  1.00 94.94           C  
ATOM   1527  C   HIS A 199     -25.328 -10.039  16.859  1.00 94.94           C  
ATOM   1528  CB  HIS A 199     -24.344  -8.891  18.859  1.00 94.94           C  
ATOM   1529  O   HIS A 199     -26.531  -9.836  16.922  1.00 94.94           O  
ATOM   1530  CG  HIS A 199     -23.938 -10.164  19.547  1.00 94.94           C  
ATOM   1531  CD2 HIS A 199     -22.797 -10.875  19.453  1.00 94.94           C  
ATOM   1532  ND1 HIS A 199     -24.750 -10.836  20.422  1.00 94.94           N  
ATOM   1533  CE1 HIS A 199     -24.125 -11.922  20.844  1.00 94.94           C  
ATOM   1534  NE2 HIS A 199     -22.938 -11.969  20.281  1.00 94.94           N  
ATOM   1535  N   HIS A 200     -24.750 -11.188  16.391  1.00 94.62           N  
ATOM   1536  CA  HIS A 200     -25.547 -12.305  15.922  1.00 94.62           C  
ATOM   1537  C   HIS A 200     -25.422 -13.500  16.859  1.00 94.62           C  
ATOM   1538  CB  HIS A 200     -25.125 -12.711  14.500  1.00 94.62           C  
ATOM   1539  O   HIS A 200     -24.469 -14.273  16.766  1.00 94.62           O  
ATOM   1540  CG  HIS A 200     -25.172 -11.578  13.523  1.00 94.62           C  
ATOM   1541  CD2 HIS A 200     -24.188 -10.789  13.031  1.00 94.62           C  
ATOM   1542  ND1 HIS A 200     -26.344 -11.156  12.930  1.00 94.62           N  
ATOM   1543  CE1 HIS A 200     -26.078 -10.148  12.117  1.00 94.62           C  
ATOM   1544  NE2 HIS A 200     -24.766  -9.906  12.164  1.00 94.62           N  
ATOM   1545  N   PRO A 201     -26.375 -13.641  17.734  1.00 93.94           N  
ATOM   1546  CA  PRO A 201     -26.297 -14.727  18.703  1.00 93.94           C  
ATOM   1547  C   PRO A 201     -26.438 -16.109  18.062  1.00 93.94           C  
ATOM   1548  CB  PRO A 201     -27.453 -14.445  19.656  1.00 93.94           C  
ATOM   1549  O   PRO A 201     -27.125 -16.250  17.047  1.00 93.94           O  
ATOM   1550  CG  PRO A 201     -27.703 -12.977  19.531  1.00 93.94           C  
ATOM   1551  CD  PRO A 201     -27.422 -12.562  18.125  1.00 93.94           C  
ATOM   1552  N   ASP A 202     -25.953 -17.094  18.750  1.00 93.56           N  
ATOM   1553  CA  ASP A 202     -25.875 -18.453  18.219  1.00 93.56           C  
ATOM   1554  C   ASP A 202     -27.172 -19.219  18.453  1.00 93.56           C  
ATOM   1555  CB  ASP A 202     -24.703 -19.219  18.859  1.00 93.56           C  
ATOM   1556  O   ASP A 202     -27.484 -20.172  17.734  1.00 93.56           O  
ATOM   1557  CG  ASP A 202     -24.781 -19.266  20.375  1.00 93.56           C  
ATOM   1558  OD1 ASP A 202     -25.109 -18.234  21.000  1.00 93.56           O  
ATOM   1559  OD2 ASP A 202     -24.531 -20.344  20.938  1.00 93.56           O  
ATOM   1560  N   THR A 203     -27.984 -18.828  19.453  1.00 94.44           N  
ATOM   1561  CA  THR A 203     -29.250 -19.484  19.766  1.00 94.44           C  
ATOM   1562  C   THR A 203     -30.312 -18.469  20.172  1.00 94.44           C  
ATOM   1563  CB  THR A 203     -29.078 -20.516  20.891  1.00 94.44           C  
ATOM   1564  O   THR A 203     -29.984 -17.344  20.562  1.00 94.44           O  
ATOM   1565  CG2 THR A 203     -28.016 -21.562  20.531  1.00 94.44           C  
ATOM   1566  OG1 THR A 203     -28.672 -19.844  22.094  1.00 94.44           O  
ATOM   1567  N   ASP A 204     -31.531 -18.906  20.094  1.00 94.88           N  
ATOM   1568  CA  ASP A 204     -32.656 -18.078  20.531  1.00 94.88           C  
ATOM   1569  C   ASP A 204     -32.562 -17.797  22.031  1.00 94.88           C  
ATOM   1570  CB  ASP A 204     -34.000 -18.750  20.188  1.00 94.88           C  
ATOM   1571  O   ASP A 204     -32.938 -16.703  22.484  1.00 94.88           O  
ATOM   1572  CG  ASP A 204     -34.281 -18.781  18.703  1.00 94.88           C  
ATOM   1573  OD1 ASP A 204     -33.969 -17.781  18.000  1.00 94.88           O  
ATOM   1574  OD2 ASP A 204     -34.812 -19.797  18.219  1.00 94.88           O  
ATOM   1575  N   LYS A 205     -32.062 -18.766  22.766  1.00 94.19           N  
ATOM   1576  CA  LYS A 205     -31.875 -18.609  24.203  1.00 94.19           C  
ATOM   1577  C   LYS A 205     -30.906 -17.484  24.516  1.00 94.19           C  
ATOM   1578  CB  LYS A 205     -31.391 -19.922  24.828  1.00 94.19           C  
ATOM   1579  O   LYS A 205     -31.156 -16.641  25.375  1.00 94.19           O  
ATOM   1580  CG  LYS A 205     -31.297 -19.875  26.359  1.00 94.19           C  
ATOM   1581  CD  LYS A 205     -30.812 -21.203  26.922  1.00 94.19           C  
ATOM   1582  CE  LYS A 205     -30.625 -21.141  28.422  1.00 94.19           C  
ATOM   1583  NZ  LYS A 205     -30.141 -22.453  28.984  1.00 94.19           N  
ATOM   1584  N   ASN A 206     -29.781 -17.500  23.906  1.00 92.44           N  
ATOM   1585  CA  ASN A 206     -28.766 -16.469  24.078  1.00 92.44           C  
ATOM   1586  C   ASN A 206     -29.266 -15.102  23.625  1.00 92.44           C  
ATOM   1587  CB  ASN A 206     -27.484 -16.844  23.312  1.00 92.44           C  
ATOM   1588  O   ASN A 206     -28.953 -14.086  24.234  1.00 92.44           O  
ATOM   1589  CG  ASN A 206     -26.672 -17.906  24.016  1.00 92.44           C  
ATOM   1590  ND2 ASN A 206     -25.672 -18.453  23.328  1.00 92.44           N  
ATOM   1591  OD1 ASN A 206     -26.922 -18.234  25.188  1.00 92.44           O  
ATOM   1592  N   GLN A 207     -30.047 -15.039  22.547  1.00 94.75           N  
ATOM   1593  CA  GLN A 207     -30.672 -13.812  22.078  1.00 94.75           C  
ATOM   1594  C   GLN A 207     -31.578 -13.211  23.141  1.00 94.75           C  
ATOM   1595  CB  GLN A 207     -31.484 -14.078  20.797  1.00 94.75           C  
ATOM   1596  O   GLN A 207     -31.484 -12.016  23.438  1.00 94.75           O  
ATOM   1597  CG  GLN A 207     -32.344 -12.906  20.359  1.00 94.75           C  
ATOM   1598  CD  GLN A 207     -31.516 -11.703  19.922  1.00 94.75           C  
ATOM   1599  NE2 GLN A 207     -32.062 -10.508  20.109  1.00 94.75           N  
ATOM   1600  OE1 GLN A 207     -30.391 -11.852  19.438  1.00 94.75           O  
ATOM   1601  N   PHE A 208     -32.406 -14.023  23.672  1.00 94.69           N  
ATOM   1602  CA  PHE A 208     -33.344 -13.555  24.688  1.00 94.69           C  
ATOM   1603  C   PHE A 208     -32.625 -13.156  25.953  1.00 94.69           C  
ATOM   1604  CB  PHE A 208     -34.406 -14.633  25.000  1.00 94.69           C  
ATOM   1605  O   PHE A 208     -32.938 -12.148  26.578  1.00 94.69           O  
ATOM   1606  CG  PHE A 208     -35.562 -14.148  25.828  1.00 94.69           C  
ATOM   1607  CD1 PHE A 208     -35.531 -14.297  27.219  1.00 94.69           C  
ATOM   1608  CD2 PHE A 208     -36.656 -13.539  25.234  1.00 94.69           C  
ATOM   1609  CE1 PHE A 208     -36.594 -13.844  27.984  1.00 94.69           C  
ATOM   1610  CE2 PHE A 208     -37.719 -13.086  26.000  1.00 94.69           C  
ATOM   1611  CZ  PHE A 208     -37.688 -13.242  27.375  1.00 94.69           C  
ATOM   1612  N   SER A 209     -31.641 -13.906  26.312  1.00 93.12           N  
ATOM   1613  CA  SER A 209     -30.859 -13.641  27.516  1.00 93.12           C  
ATOM   1614  C   SER A 209     -30.109 -12.320  27.406  1.00 93.12           C  
ATOM   1615  CB  SER A 209     -29.875 -14.781  27.797  1.00 93.12           C  
ATOM   1616  O   SER A 209     -30.031 -11.562  28.375  1.00 93.12           O  
ATOM   1617  OG  SER A 209     -29.031 -14.461  28.891  1.00 93.12           O  
ATOM   1618  N   LEU A 210     -29.594 -12.023  26.312  1.00 92.44           N  
ATOM   1619  CA  LEU A 210     -28.734 -10.859  26.109  1.00 92.44           C  
ATOM   1620  C   LEU A 210     -29.578  -9.617  25.812  1.00 92.44           C  
ATOM   1621  CB  LEU A 210     -27.750 -11.109  24.969  1.00 92.44           C  
ATOM   1622  O   LEU A 210     -29.266  -8.523  26.281  1.00 92.44           O  
ATOM   1623  CG  LEU A 210     -26.609 -12.078  25.266  1.00 92.44           C  
ATOM   1624  CD1 LEU A 210     -25.875 -12.461  23.984  1.00 92.44           C  
ATOM   1625  CD2 LEU A 210     -25.625 -11.461  26.266  1.00 92.44           C  
ATOM   1626  N   PHE A 211     -30.719  -9.773  25.125  1.00 94.44           N  
ATOM   1627  CA  PHE A 211     -31.406  -8.586  24.641  1.00 94.44           C  
ATOM   1628  C   PHE A 211     -32.844  -8.578  25.078  1.00 94.44           C  
ATOM   1629  CB  PHE A 211     -31.328  -8.523  23.109  1.00 94.44           C  
ATOM   1630  O   PHE A 211     -33.594  -7.645  24.766  1.00 94.44           O  
ATOM   1631  CG  PHE A 211     -29.922  -8.500  22.562  1.00 94.44           C  
ATOM   1632  CD1 PHE A 211     -29.094  -7.410  22.812  1.00 94.44           C  
ATOM   1633  CD2 PHE A 211     -29.422  -9.562  21.828  1.00 94.44           C  
ATOM   1634  CE1 PHE A 211     -27.781  -7.383  22.312  1.00 94.44           C  
ATOM   1635  CE2 PHE A 211     -28.125  -9.547  21.328  1.00 94.44           C  
ATOM   1636  CZ  PHE A 211     -27.312  -8.453  21.578  1.00 94.44           C  
ATOM   1637  N   ALA A 212     -33.344  -9.609  25.812  1.00 93.88           N  
ATOM   1638  CA  ALA A 212     -34.688  -9.734  26.406  1.00 93.88           C  
ATOM   1639  C   ALA A 212     -35.750  -9.711  25.328  1.00 93.88           C  
ATOM   1640  CB  ALA A 212     -34.906  -8.609  27.406  1.00 93.88           C  
ATOM   1641  O   ALA A 212     -36.875  -9.289  25.578  1.00 93.88           O  
ATOM   1642  N   GLN A 213     -35.406  -9.938  24.109  1.00 92.94           N  
ATOM   1643  CA  GLN A 213     -36.344 -10.000  22.984  1.00 92.94           C  
ATOM   1644  C   GLN A 213     -36.000 -11.148  22.047  1.00 92.94           C  
ATOM   1645  CB  GLN A 213     -36.344  -8.672  22.219  1.00 92.94           C  
ATOM   1646  O   GLN A 213     -34.844 -11.602  22.000  1.00 92.94           O  
ATOM   1647  CG  GLN A 213     -34.938  -8.078  22.016  1.00 92.94           C  
ATOM   1648  CD  GLN A 213     -34.969  -6.730  21.328  1.00 92.94           C  
ATOM   1649  NE2 GLN A 213     -33.938  -5.926  21.531  1.00 92.94           N  
ATOM   1650  OE1 GLN A 213     -35.938  -6.414  20.594  1.00 92.94           O  
ATOM   1651  N   SER A 214     -36.938 -11.641  21.250  1.00 90.44           N  
ATOM   1652  CA  SER A 214     -36.812 -12.781  20.344  1.00 90.44           C  
ATOM   1653  C   SER A 214     -36.062 -12.391  19.078  1.00 90.44           C  
ATOM   1654  CB  SER A 214     -38.188 -13.352  19.984  1.00 90.44           C  
ATOM   1655  O   SER A 214     -35.500 -13.242  18.391  1.00 90.44           O  
ATOM   1656  OG  SER A 214     -39.000 -12.359  19.391  1.00 90.44           O  
ATOM   1657  N   SER A 215     -36.062 -11.070  18.844  1.00 90.62           N  
ATOM   1658  CA  SER A 215     -35.344 -10.508  17.703  1.00 90.62           C  
ATOM   1659  C   SER A 215     -35.156  -9.008  17.859  1.00 90.62           C  
ATOM   1660  CB  SER A 215     -36.062 -10.805  16.391  1.00 90.62           C  
ATOM   1661  O   SER A 215     -35.938  -8.336  18.516  1.00 90.62           O  
ATOM   1662  OG  SER A 215     -35.375 -10.258  15.297  1.00 90.62           O  
ATOM   1663  N   GLY A 216     -34.031  -8.516  17.250  1.00 93.00           N  
ATOM   1664  CA  GLY A 216     -33.750  -7.086  17.281  1.00 93.00           C  
ATOM   1665  C   GLY A 216     -33.719  -6.461  15.891  1.00 93.00           C  
ATOM   1666  O   GLY A 216     -33.781  -7.168  14.883  1.00 93.00           O  
ATOM   1667  N   ARG A 217     -33.781  -5.188  15.883  1.00 95.12           N  
ATOM   1668  CA  ARG A 217     -33.625  -4.402  14.656  1.00 95.12           C  
ATOM   1669  C   ARG A 217     -32.844  -3.125  14.922  1.00 95.12           C  
ATOM   1670  CB  ARG A 217     -35.000  -4.062  14.070  1.00 95.12           C  
ATOM   1671  O   ARG A 217     -33.094  -2.414  15.891  1.00 95.12           O  
ATOM   1672  CG  ARG A 217     -34.938  -3.375  12.719  1.00 95.12           C  
ATOM   1673  CD  ARG A 217     -36.312  -3.146  12.133  1.00 95.12           C  
ATOM   1674  NE  ARG A 217     -36.250  -2.473  10.844  1.00 95.12           N  
ATOM   1675  NH1 ARG A 217     -38.500  -2.684  10.391  1.00 95.12           N  
ATOM   1676  NH2 ARG A 217     -37.125  -1.646   8.883  1.00 95.12           N  
ATOM   1677  CZ  ARG A 217     -37.312  -2.270  10.039  1.00 95.12           C  
ATOM   1678  N   ILE A 218     -31.906  -2.971  14.016  1.00 96.81           N  
ATOM   1679  CA  ILE A 218     -31.078  -1.782  14.133  1.00 96.81           C  
ATOM   1680  C   ILE A 218     -31.234  -0.918  12.883  1.00 96.81           C  
ATOM   1681  CB  ILE A 218     -29.594  -2.156  14.352  1.00 96.81           C  
ATOM   1682  O   ILE A 218     -31.125  -1.415  11.758  1.00 96.81           O  
ATOM   1683  CG1 ILE A 218     -29.438  -3.002  15.617  1.00 96.81           C  
ATOM   1684  CG2 ILE A 218     -28.719  -0.896  14.422  1.00 96.81           C  
ATOM   1685  CD1 ILE A 218     -29.203  -4.484  15.352  1.00 96.81           C  
ATOM   1686  N   THR A 219     -31.484   0.363  13.172  1.00 96.62           N  
ATOM   1687  CA  THR A 219     -31.562   1.326  12.078  1.00 96.62           C  
ATOM   1688  C   THR A 219     -30.656   2.521  12.352  1.00 96.62           C  
ATOM   1689  CB  THR A 219     -33.000   1.814  11.867  1.00 96.62           C  
ATOM   1690  O   THR A 219     -30.750   3.152  13.406  1.00 96.62           O  
ATOM   1691  CG2 THR A 219     -33.125   2.713  10.641  1.00 96.62           C  
ATOM   1692  OG1 THR A 219     -33.875   0.681  11.695  1.00 96.62           O  
ATOM   1693  N   VAL A 220     -29.781   2.699  11.430  1.00 96.38           N  
ATOM   1694  CA  VAL A 220     -28.891   3.857  11.484  1.00 96.38           C  
ATOM   1695  C   VAL A 220     -29.125   4.742  10.258  1.00 96.38           C  
ATOM   1696  CB  VAL A 220     -27.406   3.432  11.562  1.00 96.38           C  
ATOM   1697  O   VAL A 220     -29.062   4.266   9.125  1.00 96.38           O  
ATOM   1698  CG1 VAL A 220     -26.500   4.656  11.648  1.00 96.38           C  
ATOM   1699  CG2 VAL A 220     -27.188   2.512  12.766  1.00 96.38           C  
ATOM   1700  N   SER A 221     -29.359   6.008  10.547  1.00 95.56           N  
ATOM   1701  CA  SER A 221     -29.703   6.867   9.414  1.00 95.56           C  
ATOM   1702  C   SER A 221     -29.047   8.234   9.539  1.00 95.56           C  
ATOM   1703  CB  SER A 221     -31.219   7.027   9.305  1.00 95.56           C  
ATOM   1704  O   SER A 221     -28.766   8.703  10.656  1.00 95.56           O  
ATOM   1705  OG  SER A 221     -31.734   7.637  10.469  1.00 95.56           O  
ATOM   1706  N   THR A 222     -28.750   8.766   8.383  1.00 94.38           N  
ATOM   1707  CA  THR A 222     -28.406  10.172   8.203  1.00 94.38           C  
ATOM   1708  C   THR A 222     -29.391  10.859   7.270  1.00 94.38           C  
ATOM   1709  CB  THR A 222     -26.969  10.320   7.645  1.00 94.38           C  
ATOM   1710  O   THR A 222     -30.344  10.234   6.785  1.00 94.38           O  
ATOM   1711  CG2 THR A 222     -25.969   9.555   8.492  1.00 94.38           C  
ATOM   1712  OG1 THR A 222     -26.938   9.812   6.305  1.00 94.38           O  
ATOM   1713  N   LYS A 223     -29.266  12.102   7.062  1.00 89.62           N  
ATOM   1714  CA  LYS A 223     -30.141  12.805   6.133  1.00 89.62           C  
ATOM   1715  C   LYS A 223     -30.078  12.180   4.742  1.00 89.62           C  
ATOM   1716  CB  LYS A 223     -29.750  14.289   6.055  1.00 89.62           C  
ATOM   1717  O   LYS A 223     -31.094  12.156   4.027  1.00 89.62           O  
ATOM   1718  CG  LYS A 223     -30.156  15.094   7.277  1.00 89.62           C  
ATOM   1719  CD  LYS A 223     -29.859  16.578   7.090  1.00 89.62           C  
ATOM   1720  CE  LYS A 223     -30.219  17.375   8.336  1.00 89.62           C  
ATOM   1721  NZ  LYS A 223     -29.891  18.828   8.172  1.00 89.62           N  
ATOM   1722  N   ARG A 224     -29.016  11.516   4.473  1.00 84.38           N  
ATOM   1723  CA  ARG A 224     -28.734  11.086   3.105  1.00 84.38           C  
ATOM   1724  C   ARG A 224     -28.766   9.570   2.986  1.00 84.38           C  
ATOM   1725  CB  ARG A 224     -27.375  11.617   2.646  1.00 84.38           C  
ATOM   1726  O   ARG A 224     -28.891   9.031   1.885  1.00 84.38           O  
ATOM   1727  CG  ARG A 224     -27.297  13.133   2.568  1.00 84.38           C  
ATOM   1728  CD  ARG A 224     -25.922  13.609   2.121  1.00 84.38           C  
ATOM   1729  NE  ARG A 224     -25.828  15.070   2.137  1.00 84.38           N  
ATOM   1730  NH1 ARG A 224     -23.672  15.141   1.299  1.00 84.38           N  
ATOM   1731  NH2 ARG A 224     -24.781  17.078   1.803  1.00 84.38           N  
ATOM   1732  CZ  ARG A 224     -24.766  15.758   1.746  1.00 84.38           C  
ATOM   1733  N   SER A 225     -28.688   8.891   4.059  1.00 88.62           N  
ATOM   1734  CA  SER A 225     -28.594   7.434   3.973  1.00 88.62           C  
ATOM   1735  C   SER A 225     -29.266   6.766   5.172  1.00 88.62           C  
ATOM   1736  CB  SER A 225     -27.141   6.992   3.879  1.00 88.62           C  
ATOM   1737  O   SER A 225     -29.375   7.371   6.242  1.00 88.62           O  
ATOM   1738  OG  SER A 225     -26.469   7.191   5.113  1.00 88.62           O  
ATOM   1739  N   GLN A 226     -29.797   5.629   4.895  1.00 92.12           N  
ATOM   1740  CA  GLN A 226     -30.406   4.820   5.945  1.00 92.12           C  
ATOM   1741  C   GLN A 226     -30.062   3.344   5.777  1.00 92.12           C  
ATOM   1742  CB  GLN A 226     -31.938   5.000   5.949  1.00 92.12           C  
ATOM   1743  O   GLN A 226     -30.125   2.811   4.668  1.00 92.12           O  
ATOM   1744  CG  GLN A 226     -32.625   4.234   7.059  1.00 92.12           C  
ATOM   1745  CD  GLN A 226     -34.156   4.438   7.047  1.00 92.12           C  
ATOM   1746  NE2 GLN A 226     -34.875   3.357   7.254  1.00 92.12           N  
ATOM   1747  OE1 GLN A 226     -34.625   5.555   6.852  1.00 92.12           O  
ATOM   1748  N   GLN A 227     -29.703   2.760   6.891  1.00 92.31           N  
ATOM   1749  CA  GLN A 227     -29.375   1.339   6.914  1.00 92.31           C  
ATOM   1750  C   GLN A 227     -30.125   0.614   8.023  1.00 92.31           C  
ATOM   1751  CB  GLN A 227     -27.859   1.145   7.094  1.00 92.31           C  
ATOM   1752  O   GLN A 227     -30.156   1.080   9.164  1.00 92.31           O  
ATOM   1753  CG  GLN A 227     -27.406  -0.289   6.875  1.00 92.31           C  
ATOM   1754  CD  GLN A 227     -25.891  -0.417   6.840  1.00 92.31           C  
ATOM   1755  NE2 GLN A 227     -25.375  -1.213   5.902  1.00 92.31           N  
ATOM   1756  OE1 GLN A 227     -25.188   0.195   7.645  1.00 92.31           O  
ATOM   1757  N   ALA A 228     -30.766  -0.430   7.641  1.00 94.88           N  
ATOM   1758  CA  ALA A 228     -31.469  -1.262   8.609  1.00 94.88           C  
ATOM   1759  C   ALA A 228     -30.969  -2.703   8.562  1.00 94.88           C  
ATOM   1760  CB  ALA A 228     -32.969  -1.213   8.359  1.00 94.88           C  
ATOM   1761  O   ALA A 228     -30.859  -3.293   7.488  1.00 94.88           O  
ATOM   1762  N   VAL A 229     -30.734  -3.234   9.688  1.00 95.00           N  
ATOM   1763  CA  VAL A 229     -30.156  -4.570   9.727  1.00 95.00           C  
ATOM   1764  C   VAL A 229     -30.906  -5.434  10.734  1.00 95.00           C  
ATOM   1765  CB  VAL A 229     -28.641  -4.523  10.094  1.00 95.00           C  
ATOM   1766  O   VAL A 229     -31.188  -4.992  11.852  1.00 95.00           O  
ATOM   1767  CG1 VAL A 229     -28.047  -5.926  10.062  1.00 95.00           C  
ATOM   1768  CG2 VAL A 229     -27.891  -3.594   9.141  1.00 95.00           C  
ATOM   1769  N   ILE A 230     -31.203  -6.617  10.328  1.00 94.81           N  
ATOM   1770  CA  ILE A 230     -31.797  -7.613  11.203  1.00 94.81           C  
ATOM   1771  C   ILE A 230     -30.781  -8.695  11.531  1.00 94.81           C  
ATOM   1772  CB  ILE A 230     -33.062  -8.242  10.562  1.00 94.81           C  
ATOM   1773  O   ILE A 230     -30.156  -9.258  10.633  1.00 94.81           O  
ATOM   1774  CG1 ILE A 230     -34.125  -7.164  10.273  1.00 94.81           C  
ATOM   1775  CG2 ILE A 230     -33.625  -9.336  11.461  1.00 94.81           C  
ATOM   1776  CD1 ILE A 230     -35.312  -7.652   9.453  1.00 94.81           C  
ATOM   1777  N   PRO A 231     -30.594  -8.984  12.852  1.00 94.81           N  
ATOM   1778  CA  PRO A 231     -29.594  -9.984  13.234  1.00 94.81           C  
ATOM   1779  C   PRO A 231     -29.938 -11.383  12.734  1.00 94.81           C  
ATOM   1780  CB  PRO A 231     -29.594  -9.930  14.758  1.00 94.81           C  
ATOM   1781  O   PRO A 231     -31.109 -11.734  12.633  1.00 94.81           O  
ATOM   1782  CG  PRO A 231     -30.938  -9.398  15.117  1.00 94.81           C  
ATOM   1783  CD  PRO A 231     -31.391  -8.461  14.031  1.00 94.81           C  
ATOM   1784  N   ASN A 232     -28.953 -12.086  12.367  1.00 93.69           N  
ATOM   1785  CA  ASN A 232     -29.094 -13.484  11.984  1.00 93.69           C  
ATOM   1786  C   ASN A 232     -28.844 -14.414  13.172  1.00 93.69           C  
ATOM   1787  CB  ASN A 232     -28.125 -13.828  10.844  1.00 93.69           C  
ATOM   1788  O   ASN A 232     -27.688 -14.680  13.539  1.00 93.69           O  
ATOM   1789  CG  ASN A 232     -28.344 -15.227  10.305  1.00 93.69           C  
ATOM   1790  ND2 ASN A 232     -27.703 -15.539   9.180  1.00 93.69           N  
ATOM   1791  OD1 ASN A 232     -29.078 -16.031  10.891  1.00 93.69           O  
ATOM   1792  N   ILE A 233     -29.953 -14.922  13.727  1.00 93.94           N  
ATOM   1793  CA  ILE A 233     -29.891 -15.781  14.906  1.00 93.94           C  
ATOM   1794  C   ILE A 233     -29.828 -17.250  14.469  1.00 93.94           C  
ATOM   1795  CB  ILE A 233     -31.094 -15.555  15.844  1.00 93.94           C  
ATOM   1796  O   ILE A 233     -30.688 -17.719  13.734  1.00 93.94           O  
ATOM   1797  CG1 ILE A 233     -31.203 -14.062  16.203  1.00 93.94           C  
ATOM   1798  CG2 ILE A 233     -30.953 -16.406  17.109  1.00 93.94           C  
ATOM   1799  CD1 ILE A 233     -32.594 -13.648  16.656  1.00 93.94           C  
ATOM   1800  N   GLY A 234     -28.734 -17.859  14.859  1.00 91.88           N  
ATOM   1801  CA  GLY A 234     -28.641 -19.266  14.469  1.00 91.88           C  
ATOM   1802  C   GLY A 234     -27.266 -19.859  14.719  1.00 91.88           C  
ATOM   1803  O   GLY A 234     -26.312 -19.125  15.008  1.00 91.88           O  
ATOM   1804  N   SER A 235     -27.266 -21.188  14.617  1.00 89.31           N  
ATOM   1805  CA  SER A 235     -26.031 -21.922  14.828  1.00 89.31           C  
ATOM   1806  C   SER A 235     -25.031 -21.656  13.695  1.00 89.31           C  
ATOM   1807  CB  SER A 235     -26.312 -23.422  14.930  1.00 89.31           C  
ATOM   1808  O   SER A 235     -25.422 -21.578  12.531  1.00 89.31           O  
ATOM   1809  OG  SER A 235     -27.094 -23.703  16.078  1.00 89.31           O  
ATOM   1810  N   ARG A 236     -23.719 -21.500  14.094  1.00 88.56           N  
ATOM   1811  CA  ARG A 236     -22.609 -21.281  13.156  1.00 88.56           C  
ATOM   1812  C   ARG A 236     -21.344 -22.000  13.633  1.00 88.56           C  
ATOM   1813  CB  ARG A 236     -22.344 -19.797  12.977  1.00 88.56           C  
ATOM   1814  O   ARG A 236     -21.219 -22.328  14.812  1.00 88.56           O  
ATOM   1815  CG  ARG A 236     -22.359 -19.000  14.273  1.00 88.56           C  
ATOM   1816  CD  ARG A 236     -22.359 -17.500  14.023  1.00 88.56           C  
ATOM   1817  NE  ARG A 236     -23.719 -17.000  13.828  1.00 88.56           N  
ATOM   1818  NH1 ARG A 236     -23.672 -15.555  15.625  1.00 88.56           N  
ATOM   1819  NH2 ARG A 236     -25.547 -15.695  14.320  1.00 88.56           N  
ATOM   1820  CZ  ARG A 236     -24.312 -16.078  14.594  1.00 88.56           C  
ATOM   1821  N   PRO A 237     -20.453 -22.172  12.625  1.00 86.25           N  
ATOM   1822  CA  PRO A 237     -19.172 -22.781  13.016  1.00 86.25           C  
ATOM   1823  C   PRO A 237     -18.406 -21.938  14.039  1.00 86.25           C  
ATOM   1824  CB  PRO A 237     -18.391 -22.844  11.695  1.00 86.25           C  
ATOM   1825  O   PRO A 237     -18.391 -20.703  13.945  1.00 86.25           O  
ATOM   1826  CG  PRO A 237     -19.453 -22.812  10.633  1.00 86.25           C  
ATOM   1827  CD  PRO A 237     -20.609 -21.984  11.141  1.00 86.25           C  
ATOM   1828  N   ARG A 238     -17.906 -22.562  14.977  1.00 84.81           N  
ATOM   1829  CA  ARG A 238     -17.172 -21.875  16.031  1.00 84.81           C  
ATOM   1830  C   ARG A 238     -15.836 -21.344  15.516  1.00 84.81           C  
ATOM   1831  CB  ARG A 238     -16.922 -22.828  17.219  1.00 84.81           C  
ATOM   1832  O   ARG A 238     -15.109 -22.047  14.812  1.00 84.81           O  
ATOM   1833  CG  ARG A 238     -18.203 -23.203  17.953  1.00 84.81           C  
ATOM   1834  CD  ARG A 238     -17.891 -24.016  19.203  1.00 84.81           C  
ATOM   1835  NE  ARG A 238     -19.047 -24.078  20.109  1.00 84.81           N  
ATOM   1836  NH1 ARG A 238     -19.547 -26.281  19.641  1.00 84.81           N  
ATOM   1837  NH2 ARG A 238     -20.828 -25.109  21.125  1.00 84.81           N  
ATOM   1838  CZ  ARG A 238     -19.797 -25.156  20.281  1.00 84.81           C  
ATOM   1839  N   VAL A 239     -15.680 -20.062  15.680  1.00 81.62           N  
ATOM   1840  CA  VAL A 239     -14.406 -19.406  15.406  1.00 81.62           C  
ATOM   1841  C   VAL A 239     -13.773 -18.938  16.719  1.00 81.62           C  
ATOM   1842  CB  VAL A 239     -14.586 -18.219  14.438  1.00 81.62           C  
ATOM   1843  O   VAL A 239     -14.367 -18.141  17.438  1.00 81.62           O  
ATOM   1844  CG1 VAL A 239     -13.242 -17.547  14.156  1.00 81.62           C  
ATOM   1845  CG2 VAL A 239     -15.234 -18.672  13.141  1.00 81.62           C  
ATOM   1846  N   ARG A 240     -12.680 -19.656  17.109  1.00 76.06           N  
ATOM   1847  CA  ARG A 240     -11.977 -19.312  18.328  1.00 76.06           C  
ATOM   1848  C   ARG A 240     -12.852 -19.562  19.562  1.00 76.06           C  
ATOM   1849  CB  ARG A 240     -11.539 -17.844  18.312  1.00 76.06           C  
ATOM   1850  O   ARG A 240     -12.930 -18.734  20.453  1.00 76.06           O  
ATOM   1851  CG  ARG A 240     -10.484 -17.531  17.250  1.00 76.06           C  
ATOM   1852  CD  ARG A 240      -9.961 -16.109  17.375  1.00 76.06           C  
ATOM   1853  NE  ARG A 240     -10.969 -15.125  17.000  1.00 76.06           N  
ATOM   1854  NH1 ARG A 240     -10.055 -14.680  14.930  1.00 76.06           N  
ATOM   1855  NH2 ARG A 240     -11.961 -13.594  15.602  1.00 76.06           N  
ATOM   1856  CZ  ARG A 240     -10.992 -14.469  15.844  1.00 76.06           C  
ATOM   1857  N   ASP A 241     -13.727 -20.672  19.453  1.00 78.81           N  
ATOM   1858  CA  ASP A 241     -14.578 -21.219  20.484  1.00 78.81           C  
ATOM   1859  C   ASP A 241     -15.766 -20.297  20.781  1.00 78.81           C  
ATOM   1860  CB  ASP A 241     -13.781 -21.469  21.781  1.00 78.81           C  
ATOM   1861  O   ASP A 241     -16.312 -20.312  21.891  1.00 78.81           O  
ATOM   1862  CG  ASP A 241     -12.781 -22.609  21.641  1.00 78.81           C  
ATOM   1863  OD1 ASP A 241     -13.055 -23.578  20.906  1.00 78.81           O  
ATOM   1864  OD2 ASP A 241     -11.719 -22.531  22.297  1.00 78.81           O  
ATOM   1865  N   ILE A 242     -16.016 -19.375  19.797  1.00 84.12           N  
ATOM   1866  CA  ILE A 242     -17.141 -18.469  19.906  1.00 84.12           C  
ATOM   1867  C   ILE A 242     -18.188 -18.781  18.844  1.00 84.12           C  
ATOM   1868  CB  ILE A 242     -16.703 -16.984  19.797  1.00 84.12           C  
ATOM   1869  O   ILE A 242     -17.891 -18.734  17.641  1.00 84.12           O  
ATOM   1870  CG1 ILE A 242     -15.664 -16.656  20.875  1.00 84.12           C  
ATOM   1871  CG2 ILE A 242     -17.906 -16.047  19.891  1.00 84.12           C  
ATOM   1872  CD1 ILE A 242     -15.023 -15.281  20.719  1.00 84.12           C  
ATOM   1873  N   PRO A 243     -19.375 -19.094  19.297  1.00 87.56           N  
ATOM   1874  CA  PRO A 243     -20.406 -19.547  18.375  1.00 87.56           C  
ATOM   1875  C   PRO A 243     -21.250 -18.391  17.828  1.00 87.56           C  
ATOM   1876  CB  PRO A 243     -21.266 -20.484  19.234  1.00 87.56           C  
ATOM   1877  O   PRO A 243     -22.078 -18.594  16.938  1.00 87.56           O  
ATOM   1878  CG  PRO A 243     -21.109 -19.953  20.641  1.00 87.56           C  
ATOM   1879  CD  PRO A 243     -19.734 -19.375  20.781  1.00 87.56           C  
ATOM   1880  N   SER A 244     -20.953 -17.109  18.312  1.00 89.75           N  
ATOM   1881  CA  SER A 244     -21.641 -15.914  17.859  1.00 89.75           C  
ATOM   1882  C   SER A 244     -20.781 -15.078  16.922  1.00 89.75           C  
ATOM   1883  CB  SER A 244     -22.078 -15.062  19.062  1.00 89.75           C  
ATOM   1884  O   SER A 244     -19.562 -15.250  16.891  1.00 89.75           O  
ATOM   1885  OG  SER A 244     -22.906 -15.812  19.938  1.00 89.75           O  
ATOM   1886  N   ARG A 245     -21.391 -14.133  16.078  1.00 91.69           N  
ATOM   1887  CA  ARG A 245     -20.688 -13.273  15.133  1.00 91.69           C  
ATOM   1888  C   ARG A 245     -21.109 -11.820  15.289  1.00 91.69           C  
ATOM   1889  CB  ARG A 245     -20.938 -13.742  13.695  1.00 91.69           C  
ATOM   1890  O   ARG A 245     -22.234 -11.539  15.695  1.00 91.69           O  
ATOM   1891  CG  ARG A 245     -20.406 -15.133  13.406  1.00 91.69           C  
ATOM   1892  CD  ARG A 245     -18.875 -15.156  13.352  1.00 91.69           C  
ATOM   1893  NE  ARG A 245     -18.375 -16.469  12.945  1.00 91.69           N  
ATOM   1894  NH1 ARG A 245     -18.438 -17.391  15.062  1.00 91.69           N  
ATOM   1895  NH2 ARG A 245     -17.719 -18.641  13.281  1.00 91.69           N  
ATOM   1896  CZ  ARG A 245     -18.188 -17.500  13.766  1.00 91.69           C  
ATOM   1897  N   ILE A 246     -20.141 -11.031  14.898  1.00 94.00           N  
ATOM   1898  CA  ILE A 246     -20.438  -9.609  14.852  1.00 94.00           C  
ATOM   1899  C   ILE A 246     -20.281  -9.094  13.422  1.00 94.00           C  
ATOM   1900  CB  ILE A 246     -19.547  -8.805  15.812  1.00 94.00           C  
ATOM   1901  O   ILE A 246     -19.312  -9.406  12.750  1.00 94.00           O  
ATOM   1902  CG1 ILE A 246     -19.781  -9.250  17.266  1.00 94.00           C  
ATOM   1903  CG2 ILE A 246     -19.797  -7.297  15.664  1.00 94.00           C  
ATOM   1904  CD1 ILE A 246     -18.812  -8.625  18.266  1.00 94.00           C  
ATOM   1905  N   SER A 247     -21.281  -8.414  13.023  1.00 95.88           N  
ATOM   1906  CA  SER A 247     -21.156  -7.695  11.758  1.00 95.88           C  
ATOM   1907  C   SER A 247     -20.906  -6.211  11.984  1.00 95.88           C  
ATOM   1908  CB  SER A 247     -22.406  -7.887  10.906  1.00 95.88           C  
ATOM   1909  O   SER A 247     -21.688  -5.535  12.641  1.00 95.88           O  
ATOM   1910  OG  SER A 247     -22.578  -9.250  10.555  1.00 95.88           O  
ATOM   1911  N   ILE A 248     -19.781  -5.699  11.438  1.00 96.38           N  
ATOM   1912  CA  ILE A 248     -19.359  -4.320  11.664  1.00 96.38           C  
ATOM   1913  C   ILE A 248     -19.797  -3.449  10.492  1.00 96.38           C  
ATOM   1914  CB  ILE A 248     -17.828  -4.227  11.875  1.00 96.38           C  
ATOM   1915  O   ILE A 248     -19.516  -3.781   9.328  1.00 96.38           O  
ATOM   1916  CG1 ILE A 248     -17.391  -5.141  13.023  1.00 96.38           C  
ATOM   1917  CG2 ILE A 248     -17.422  -2.775  12.148  1.00 96.38           C  
ATOM   1918  CD1 ILE A 248     -17.984  -4.766  14.383  1.00 96.38           C  
ATOM   1919  N   TYR A 249     -20.438  -2.359  10.875  1.00 95.88           N  
ATOM   1920  CA  TYR A 249     -20.875  -1.372   9.891  1.00 95.88           C  
ATOM   1921  C   TYR A 249     -20.266  -0.007  10.180  1.00 95.88           C  
ATOM   1922  CB  TYR A 249     -22.406  -1.267   9.891  1.00 95.88           C  
ATOM   1923  O   TYR A 249     -19.703   0.210  11.250  1.00 95.88           O  
ATOM   1924  CG  TYR A 249     -23.109  -2.543   9.477  1.00 95.88           C  
ATOM   1925  CD1 TYR A 249     -23.469  -2.770   8.148  1.00 95.88           C  
ATOM   1926  CD2 TYR A 249     -23.406  -3.523  10.414  1.00 95.88           C  
ATOM   1927  CE1 TYR A 249     -24.109  -3.943   7.770  1.00 95.88           C  
ATOM   1928  CE2 TYR A 249     -24.047  -4.699  10.047  1.00 95.88           C  
ATOM   1929  OH  TYR A 249     -25.031  -6.066   8.352  1.00 95.88           O  
ATOM   1930  CZ  TYR A 249     -24.391  -4.902   8.727  1.00 95.88           C  
ATOM   1931  N   TRP A 250     -20.438   0.933   9.234  1.00 94.81           N  
ATOM   1932  CA  TRP A 250     -19.891   2.271   9.422  1.00 94.81           C  
ATOM   1933  C   TRP A 250     -20.766   3.320   8.750  1.00 94.81           C  
ATOM   1934  CB  TRP A 250     -18.469   2.350   8.867  1.00 94.81           C  
ATOM   1935  O   TRP A 250     -21.484   3.016   7.793  1.00 94.81           O  
ATOM   1936  CG  TRP A 250     -18.344   1.944   7.430  1.00 94.81           C  
ATOM   1937  CD1 TRP A 250     -18.172   0.681   6.938  1.00 94.81           C  
ATOM   1938  CD2 TRP A 250     -18.406   2.811   6.289  1.00 94.81           C  
ATOM   1939  CE2 TRP A 250     -18.250   2.004   5.141  1.00 94.81           C  
ATOM   1940  CE3 TRP A 250     -18.578   4.195   6.133  1.00 94.81           C  
ATOM   1941  NE1 TRP A 250     -18.109   0.710   5.566  1.00 94.81           N  
ATOM   1942  CH2 TRP A 250     -18.422   3.891   3.723  1.00 94.81           C  
ATOM   1943  CZ2 TRP A 250     -18.250   2.535   3.850  1.00 94.81           C  
ATOM   1944  CZ3 TRP A 250     -18.578   4.719   4.844  1.00 94.81           C  
ATOM   1945  N   THR A 251     -20.734   4.492   9.336  1.00 94.19           N  
ATOM   1946  CA  THR A 251     -21.547   5.586   8.812  1.00 94.19           C  
ATOM   1947  C   THR A 251     -20.781   6.898   8.859  1.00 94.19           C  
ATOM   1948  CB  THR A 251     -22.875   5.727   9.602  1.00 94.19           C  
ATOM   1949  O   THR A 251     -20.203   7.246   9.891  1.00 94.19           O  
ATOM   1950  CG2 THR A 251     -23.750   6.824   9.000  1.00 94.19           C  
ATOM   1951  OG1 THR A 251     -23.578   4.484   9.555  1.00 94.19           O  
ATOM   1952  N   ILE A 252     -20.812   7.594   7.695  1.00 93.31           N  
ATOM   1953  CA  ILE A 252     -20.188   8.914   7.633  1.00 93.31           C  
ATOM   1954  C   ILE A 252     -21.250   9.992   7.875  1.00 93.31           C  
ATOM   1955  CB  ILE A 252     -19.500   9.148   6.277  1.00 93.31           C  
ATOM   1956  O   ILE A 252     -22.297  10.000   7.223  1.00 93.31           O  
ATOM   1957  CG1 ILE A 252     -18.344   8.148   6.090  1.00 93.31           C  
ATOM   1958  CG2 ILE A 252     -18.984  10.594   6.172  1.00 93.31           C  
ATOM   1959  CD1 ILE A 252     -17.719   8.172   4.699  1.00 93.31           C  
ATOM   1960  N   VAL A 253     -20.938  10.859   8.797  1.00 94.38           N  
ATOM   1961  CA  VAL A 253     -21.828  11.977   9.078  1.00 94.38           C  
ATOM   1962  C   VAL A 253     -21.172  13.289   8.672  1.00 94.38           C  
ATOM   1963  CB  VAL A 253     -22.219  12.023  10.578  1.00 94.38           C  
ATOM   1964  O   VAL A 253     -20.188  13.711   9.289  1.00 94.38           O  
ATOM   1965  CG1 VAL A 253     -23.250  13.133  10.836  1.00 94.38           C  
ATOM   1966  CG2 VAL A 253     -22.781  10.672  11.016  1.00 94.38           C  
ATOM   1967  N   LYS A 254     -21.703  13.945   7.668  1.00 93.69           N  
ATOM   1968  CA  LYS A 254     -21.125  15.180   7.141  1.00 93.69           C  
ATOM   1969  C   LYS A 254     -21.484  16.375   8.023  1.00 93.69           C  
ATOM   1970  CB  LYS A 254     -21.625  15.430   5.711  1.00 93.69           C  
ATOM   1971  O   LYS A 254     -22.438  16.312   8.805  1.00 93.69           O  
ATOM   1972  CG  LYS A 254     -21.172  14.375   4.711  1.00 93.69           C  
ATOM   1973  CD  LYS A 254     -21.531  14.773   3.283  1.00 93.69           C  
ATOM   1974  CE  LYS A 254     -21.016  13.750   2.275  1.00 93.69           C  
ATOM   1975  NZ  LYS A 254     -21.406  14.109   0.878  1.00 93.69           N  
ATOM   1976  N   PRO A 255     -20.688  17.406   7.797  1.00 94.00           N  
ATOM   1977  CA  PRO A 255     -20.969  18.609   8.562  1.00 94.00           C  
ATOM   1978  C   PRO A 255     -22.406  19.125   8.359  1.00 94.00           C  
ATOM   1979  CB  PRO A 255     -19.953  19.625   8.023  1.00 94.00           C  
ATOM   1980  O   PRO A 255     -22.859  19.234   7.223  1.00 94.00           O  
ATOM   1981  CG  PRO A 255     -18.828  18.797   7.508  1.00 94.00           C  
ATOM   1982  CD  PRO A 255     -19.391  17.516   6.941  1.00 94.00           C  
ATOM   1983  N   GLY A 256     -23.172  19.344   9.500  1.00 93.19           N  
ATOM   1984  CA  GLY A 256     -24.531  19.844   9.414  1.00 93.19           C  
ATOM   1985  C   GLY A 256     -25.578  18.750   9.359  1.00 93.19           C  
ATOM   1986  O   GLY A 256     -26.766  19.031   9.352  1.00 93.19           O  
ATOM   1987  N   ASP A 257     -25.141  17.484   9.266  1.00 94.81           N  
ATOM   1988  CA  ASP A 257     -26.016  16.312   9.250  1.00 94.81           C  
ATOM   1989  C   ASP A 257     -26.219  15.758  10.664  1.00 94.81           C  
ATOM   1990  CB  ASP A 257     -25.453  15.234   8.336  1.00 94.81           C  
ATOM   1991  O   ASP A 257     -25.531  16.172  11.602  1.00 94.81           O  
ATOM   1992  CG  ASP A 257     -26.516  14.281   7.809  1.00 94.81           C  
ATOM   1993  OD1 ASP A 257     -27.688  14.430   8.180  1.00 94.81           O  
ATOM   1994  OD2 ASP A 257     -26.156  13.375   7.023  1.00 94.81           O  
ATOM   1995  N   ILE A 258     -27.156  14.797  10.781  1.00 94.62           N  
ATOM   1996  CA  ILE A 258     -27.469  14.211  12.078  1.00 94.62           C  
ATOM   1997  C   ILE A 258     -27.406  12.688  11.984  1.00 94.62           C  
ATOM   1998  CB  ILE A 258     -28.859  14.656  12.578  1.00 94.62           C  
ATOM   1999  O   ILE A 258     -27.875  12.094  11.008  1.00 94.62           O  
ATOM   2000  CG1 ILE A 258     -28.906  16.188  12.703  1.00 94.62           C  
ATOM   2001  CG2 ILE A 258     -29.188  13.984  13.914  1.00 94.62           C  
ATOM   2002  CD1 ILE A 258     -30.312  16.734  12.898  1.00 94.62           C  
ATOM   2003  N   LEU A 259     -26.750  12.094  12.969  1.00 96.50           N  
ATOM   2004  CA  LEU A 259     -26.766  10.641  13.086  1.00 96.50           C  
ATOM   2005  C   LEU A 259     -27.922  10.172  13.961  1.00 96.50           C  
ATOM   2006  CB  LEU A 259     -25.438  10.148  13.664  1.00 96.50           C  
ATOM   2007  O   LEU A 259     -28.047  10.602  15.109  1.00 96.50           O  
ATOM   2008  CG  LEU A 259     -25.328   8.641  13.930  1.00 96.50           C  
ATOM   2009  CD1 LEU A 259     -25.250   7.879  12.609  1.00 96.50           C  
ATOM   2010  CD2 LEU A 259     -24.125   8.336  14.805  1.00 96.50           C  
ATOM   2011  N   LEU A 260     -28.734   9.305  13.383  1.00 96.44           N  
ATOM   2012  CA  LEU A 260     -29.828   8.719  14.133  1.00 96.44           C  
ATOM   2013  C   LEU A 260     -29.656   7.207  14.273  1.00 96.44           C  
ATOM   2014  CB  LEU A 260     -31.172   9.016  13.445  1.00 96.44           C  
ATOM   2015  O   LEU A 260     -29.500   6.500  13.273  1.00 96.44           O  
ATOM   2016  CG  LEU A 260     -31.562  10.492  13.336  1.00 96.44           C  
ATOM   2017  CD1 LEU A 260     -32.750  10.648  12.414  1.00 96.44           C  
ATOM   2018  CD2 LEU A 260     -31.844  11.070  14.711  1.00 96.44           C  
ATOM   2019  N   ILE A 261     -29.688   6.703  15.516  1.00 96.94           N  
ATOM   2020  CA  ILE A 261     -29.562   5.270  15.766  1.00 96.94           C  
ATOM   2021  C   ILE A 261     -30.781   4.770  16.531  1.00 96.94           C  
ATOM   2022  CB  ILE A 261     -28.266   4.941  16.531  1.00 96.94           C  
ATOM   2023  O   ILE A 261     -31.094   5.293  17.609  1.00 96.94           O  
ATOM   2024  CG1 ILE A 261     -27.047   5.434  15.766  1.00 96.94           C  
ATOM   2025  CG2 ILE A 261     -28.172   3.438  16.812  1.00 96.94           C  
ATOM   2026  CD1 ILE A 261     -25.719   5.246  16.500  1.00 96.94           C  
ATOM   2027  N   ASN A 262     -31.438   3.850  15.945  1.00 96.31           N  
ATOM   2028  CA  ASN A 262     -32.562   3.162  16.594  1.00 96.31           C  
ATOM   2029  C   ASN A 262     -32.281   1.664  16.703  1.00 96.31           C  
ATOM   2030  CB  ASN A 262     -33.844   3.416  15.820  1.00 96.31           C  
ATOM   2031  O   ASN A 262     -31.969   1.004  15.719  1.00 96.31           O  
ATOM   2032  CG  ASN A 262     -34.312   4.859  15.898  1.00 96.31           C  
ATOM   2033  ND2 ASN A 262     -34.906   5.352  14.820  1.00 96.31           N  
ATOM   2034  OD1 ASN A 262     -34.125   5.527  16.922  1.00 96.31           O  
ATOM   2035  N   SER A 263     -32.500   1.183  17.953  1.00 95.88           N  
ATOM   2036  CA  SER A 263     -32.219  -0.236  18.141  1.00 95.88           C  
ATOM   2037  C   SER A 263     -33.188  -0.854  19.156  1.00 95.88           C  
ATOM   2038  CB  SER A 263     -30.766  -0.439  18.609  1.00 95.88           C  
ATOM   2039  O   SER A 263     -33.406  -0.292  20.219  1.00 95.88           O  
ATOM   2040  OG  SER A 263     -30.531  -1.799  18.938  1.00 95.88           O  
ATOM   2041  N   THR A 264     -33.750  -1.969  18.797  1.00 95.06           N  
ATOM   2042  CA  THR A 264     -34.594  -2.732  19.703  1.00 95.06           C  
ATOM   2043  C   THR A 264     -33.812  -3.902  20.312  1.00 95.06           C  
ATOM   2044  CB  THR A 264     -35.844  -3.262  18.984  1.00 95.06           C  
ATOM   2045  O   THR A 264     -34.344  -4.625  21.172  1.00 95.06           O  
ATOM   2046  CG2 THR A 264     -36.719  -2.113  18.484  1.00 95.06           C  
ATOM   2047  OG1 THR A 264     -35.438  -4.066  17.875  1.00 95.06           O  
ATOM   2048  N   GLY A 265     -32.438  -4.031  19.953  1.00 94.19           N  
ATOM   2049  CA  GLY A 265     -31.547  -5.059  20.469  1.00 94.19           C  
ATOM   2050  C   GLY A 265     -30.406  -5.371  19.531  1.00 94.19           C  
ATOM   2051  O   GLY A 265     -30.375  -4.887  18.391  1.00 94.19           O  
ATOM   2052  N   ASN A 266     -29.312  -6.027  19.984  1.00 95.44           N  
ATOM   2053  CA  ASN A 266     -28.203  -6.598  19.219  1.00 95.44           C  
ATOM   2054  C   ASN A 266     -27.266  -5.516  18.719  1.00 95.44           C  
ATOM   2055  CB  ASN A 266     -28.734  -7.434  18.047  1.00 95.44           C  
ATOM   2056  O   ASN A 266     -26.453  -5.762  17.828  1.00 95.44           O  
ATOM   2057  CG  ASN A 266     -29.547  -8.633  18.500  1.00 95.44           C  
ATOM   2058  ND2 ASN A 266     -28.906  -9.797  18.531  1.00 95.44           N  
ATOM   2059  OD1 ASN A 266     -30.734  -8.508  18.828  1.00 95.44           O  
ATOM   2060  N   LEU A 267     -27.375  -4.262  19.250  1.00 96.31           N  
ATOM   2061  CA  LEU A 267     -26.547  -3.145  18.797  1.00 96.31           C  
ATOM   2062  C   LEU A 267     -25.188  -3.170  19.484  1.00 96.31           C  
ATOM   2063  CB  LEU A 267     -27.250  -1.812  19.078  1.00 96.31           C  
ATOM   2064  O   LEU A 267     -25.109  -3.266  20.703  1.00 96.31           O  
ATOM   2065  CG  LEU A 267     -26.453  -0.546  18.750  1.00 96.31           C  
ATOM   2066  CD1 LEU A 267     -26.188  -0.464  17.250  1.00 96.31           C  
ATOM   2067  CD2 LEU A 267     -27.203   0.692  19.234  1.00 96.31           C  
ATOM   2068  N   ILE A 268     -24.156  -3.260  18.703  1.00 95.75           N  
ATOM   2069  CA  ILE A 268     -22.812  -2.865  19.125  1.00 95.75           C  
ATOM   2070  C   ILE A 268     -22.578  -1.396  18.781  1.00 95.75           C  
ATOM   2071  CB  ILE A 268     -21.734  -3.748  18.453  1.00 95.75           C  
ATOM   2072  O   ILE A 268     -22.375  -1.046  17.609  1.00 95.75           O  
ATOM   2073  CG1 ILE A 268     -22.047  -5.234  18.688  1.00 95.75           C  
ATOM   2074  CG2 ILE A 268     -20.344  -3.391  18.984  1.00 95.75           C  
ATOM   2075  CD1 ILE A 268     -21.938  -5.672  20.141  1.00 95.75           C  
ATOM   2076  N   ALA A 269     -22.688  -0.585  19.875  1.00 95.44           N  
ATOM   2077  CA  ALA A 269     -22.812   0.861  19.703  1.00 95.44           C  
ATOM   2078  C   ALA A 269     -21.438   1.517  19.578  1.00 95.44           C  
ATOM   2079  CB  ALA A 269     -23.578   1.468  20.875  1.00 95.44           C  
ATOM   2080  O   ALA A 269     -20.453   1.015  20.125  1.00 95.44           O  
ATOM   2081  N   PRO A 270     -21.438   2.574  18.844  1.00 95.75           N  
ATOM   2082  CA  PRO A 270     -20.188   3.330  18.781  1.00 95.75           C  
ATOM   2083  C   PRO A 270     -19.828   4.008  20.094  1.00 95.75           C  
ATOM   2084  CB  PRO A 270     -20.453   4.371  17.688  1.00 95.75           C  
ATOM   2085  O   PRO A 270     -20.719   4.457  20.828  1.00 95.75           O  
ATOM   2086  CG  PRO A 270     -21.938   4.566  17.703  1.00 95.75           C  
ATOM   2087  CD  PRO A 270     -22.578   3.277  18.141  1.00 95.75           C  
ATOM   2088  N   ARG A 271     -18.625   4.031  20.406  1.00 94.12           N  
ATOM   2089  CA  ARG A 271     -18.141   4.727  21.594  1.00 94.12           C  
ATOM   2090  C   ARG A 271     -17.781   6.172  21.281  1.00 94.12           C  
ATOM   2091  CB  ARG A 271     -16.922   4.000  22.188  1.00 94.12           C  
ATOM   2092  O   ARG A 271     -17.781   7.027  22.172  1.00 94.12           O  
ATOM   2093  CG  ARG A 271     -16.547   4.477  23.594  1.00 94.12           C  
ATOM   2094  CD  ARG A 271     -15.820   3.396  24.375  1.00 94.12           C  
ATOM   2095  NE  ARG A 271     -16.734   2.643  25.234  1.00 94.12           N  
ATOM   2096  NH1 ARG A 271     -15.148   1.102  25.906  1.00 94.12           N  
ATOM   2097  NH2 ARG A 271     -17.297   0.959  26.688  1.00 94.12           N  
ATOM   2098  CZ  ARG A 271     -16.391   1.569  25.938  1.00 94.12           C  
ATOM   2099  N   GLY A 272     -17.531   6.473  20.047  1.00 94.69           N  
ATOM   2100  CA  GLY A 272     -17.172   7.785  19.531  1.00 94.69           C  
ATOM   2101  C   GLY A 272     -17.047   7.824  18.016  1.00 94.69           C  
ATOM   2102  O   GLY A 272     -17.656   7.020  17.328  1.00 94.69           O  
ATOM   2103  N   TYR A 273     -16.234   8.805  17.516  1.00 95.06           N  
ATOM   2104  CA  TYR A 273     -16.078   8.945  16.078  1.00 95.06           C  
ATOM   2105  C   TYR A 273     -14.617   9.148  15.695  1.00 95.06           C  
ATOM   2106  CB  TYR A 273     -16.922  10.117  15.562  1.00 95.06           C  
ATOM   2107  O   TYR A 273     -13.805   9.555  16.531  1.00 95.06           O  
ATOM   2108  CG  TYR A 273     -16.484  11.461  16.109  1.00 95.06           C  
ATOM   2109  CD1 TYR A 273     -17.094  12.000  17.250  1.00 95.06           C  
ATOM   2110  CD2 TYR A 273     -15.484  12.195  15.484  1.00 95.06           C  
ATOM   2111  CE1 TYR A 273     -16.703  13.234  17.750  1.00 95.06           C  
ATOM   2112  CE2 TYR A 273     -15.086  13.430  15.984  1.00 95.06           C  
ATOM   2113  OH  TYR A 273     -15.305  15.164  17.609  1.00 95.06           O  
ATOM   2114  CZ  TYR A 273     -15.695  13.938  17.109  1.00 95.06           C  
ATOM   2115  N   PHE A 274     -14.336   8.734  14.383  1.00 93.75           N  
ATOM   2116  CA  PHE A 274     -13.047   9.055  13.781  1.00 93.75           C  
ATOM   2117  C   PHE A 274     -13.141  10.305  12.914  1.00 93.75           C  
ATOM   2118  CB  PHE A 274     -12.531   7.875  12.953  1.00 93.75           C  
ATOM   2119  O   PHE A 274     -14.102  10.469  12.164  1.00 93.75           O  
ATOM   2120  CG  PHE A 274     -12.219   6.648  13.766  1.00 93.75           C  
ATOM   2121  CD1 PHE A 274     -10.961   6.457  14.312  1.00 93.75           C  
ATOM   2122  CD2 PHE A 274     -13.195   5.684  13.984  1.00 93.75           C  
ATOM   2123  CE1 PHE A 274     -10.672   5.320  15.062  1.00 93.75           C  
ATOM   2124  CE2 PHE A 274     -12.914   4.547  14.734  1.00 93.75           C  
ATOM   2125  CZ  PHE A 274     -11.656   4.363  15.273  1.00 93.75           C  
ATOM   2126  N   LYS A 275     -12.195  11.156  13.125  1.00 92.00           N  
ATOM   2127  CA  LYS A 275     -12.109  12.320  12.250  1.00 92.00           C  
ATOM   2128  C   LYS A 275     -11.562  11.930  10.875  1.00 92.00           C  
ATOM   2129  CB  LYS A 275     -11.227  13.398  12.875  1.00 92.00           C  
ATOM   2130  O   LYS A 275     -10.445  11.422  10.766  1.00 92.00           O  
ATOM   2131  CG  LYS A 275     -11.156  14.688  12.070  1.00 92.00           C  
ATOM   2132  CD  LYS A 275     -10.289  15.734  12.758  1.00 92.00           C  
ATOM   2133  CE  LYS A 275     -10.172  17.000  11.922  1.00 92.00           C  
ATOM   2134  NZ  LYS A 275      -9.320  18.031  12.594  1.00 92.00           N  
ATOM   2135  N   ILE A 276     -12.383  12.180   9.781  1.00 88.56           N  
ATOM   2136  CA  ILE A 276     -11.953  11.836   8.430  1.00 88.56           C  
ATOM   2137  C   ILE A 276     -11.289  13.047   7.777  1.00 88.56           C  
ATOM   2138  CB  ILE A 276     -13.141  11.352   7.562  1.00 88.56           C  
ATOM   2139  O   ILE A 276     -11.859  14.141   7.746  1.00 88.56           O  
ATOM   2140  CG1 ILE A 276     -13.789  10.117   8.195  1.00 88.56           C  
ATOM   2141  CG2 ILE A 276     -12.672  11.047   6.133  1.00 88.56           C  
ATOM   2142  CD1 ILE A 276     -12.875   8.906   8.289  1.00 88.56           C  
ATOM   2143  N   ARG A 277      -9.977  12.820   7.344  1.00 83.88           N  
ATOM   2144  CA  ARG A 277      -9.242  13.875   6.648  1.00 83.88           C  
ATOM   2145  C   ARG A 277      -9.008  13.508   5.188  1.00 83.88           C  
ATOM   2146  CB  ARG A 277      -7.902  14.141   7.344  1.00 83.88           C  
ATOM   2147  O   ARG A 277      -8.945  12.328   4.840  1.00 83.88           O  
ATOM   2148  CG  ARG A 277      -8.039  14.648   8.766  1.00 83.88           C  
ATOM   2149  CD  ARG A 277      -6.684  14.984   9.375  1.00 83.88           C  
ATOM   2150  NE  ARG A 277      -6.812  15.422  10.766  1.00 83.88           N  
ATOM   2151  NH1 ARG A 277      -4.586  15.992  11.000  1.00 83.88           N  
ATOM   2152  NH2 ARG A 277      -6.039  16.281  12.750  1.00 83.88           N  
ATOM   2153  CZ  ARG A 277      -5.812  15.898  11.500  1.00 83.88           C  
ATOM   2154  N   SER A 278      -9.055  14.570   4.410  1.00 77.75           N  
ATOM   2155  CA  SER A 278      -8.641  14.344   3.027  1.00 77.75           C  
ATOM   2156  C   SER A 278      -7.121  14.367   2.896  1.00 77.75           C  
ATOM   2157  CB  SER A 278      -9.258  15.391   2.104  1.00 77.75           C  
ATOM   2158  O   SER A 278      -6.477  15.336   3.312  1.00 77.75           O  
ATOM   2159  OG  SER A 278     -10.680  15.328   2.152  1.00 77.75           O  
ATOM   2160  N   GLY A 279      -6.523  13.125   2.643  1.00 77.25           N  
ATOM   2161  CA  GLY A 279      -5.078  13.086   2.498  1.00 77.25           C  
ATOM   2162  C   GLY A 279      -4.613  12.148   1.400  1.00 77.25           C  
ATOM   2163  O   GLY A 279      -5.422  11.672   0.603  1.00 77.25           O  
ATOM   2164  N   LYS A 280      -3.256  12.055   1.257  1.00 81.12           N  
ATOM   2165  CA  LYS A 280      -2.631  11.219   0.239  1.00 81.12           C  
ATOM   2166  C   LYS A 280      -2.014   9.969   0.860  1.00 81.12           C  
ATOM   2167  CB  LYS A 280      -1.565  12.000  -0.527  1.00 81.12           C  
ATOM   2168  O   LYS A 280      -1.186   9.305   0.236  1.00 81.12           O  
ATOM   2169  CG  LYS A 280      -2.121  13.156  -1.354  1.00 81.12           C  
ATOM   2170  CD  LYS A 280      -1.020  13.867  -2.129  1.00 81.12           C  
ATOM   2171  CE  LYS A 280      -1.568  15.039  -2.934  1.00 81.12           C  
ATOM   2172  NZ  LYS A 280      -0.490  15.750  -3.686  1.00 81.12           N  
ATOM   2173  N   SER A 281      -2.434   9.648   2.119  1.00 88.94           N  
ATOM   2174  CA  SER A 281      -1.912   8.469   2.799  1.00 88.94           C  
ATOM   2175  C   SER A 281      -2.500   7.191   2.211  1.00 88.94           C  
ATOM   2176  CB  SER A 281      -2.209   8.539   4.297  1.00 88.94           C  
ATOM   2177  O   SER A 281      -3.533   7.227   1.542  1.00 88.94           O  
ATOM   2178  OG  SER A 281      -1.604   9.680   4.879  1.00 88.94           O  
ATOM   2179  N   SER A 282      -1.797   6.152   2.561  1.00 89.50           N  
ATOM   2180  CA  SER A 282      -2.258   4.891   1.986  1.00 89.50           C  
ATOM   2181  C   SER A 282      -1.907   3.713   2.887  1.00 89.50           C  
ATOM   2182  CB  SER A 282      -1.652   4.684   0.598  1.00 89.50           C  
ATOM   2183  O   SER A 282      -1.290   3.891   3.939  1.00 89.50           O  
ATOM   2184  OG  SER A 282      -2.289   3.605  -0.070  1.00 89.50           O  
ATOM   2185  N   ILE A 283      -2.361   2.480   2.436  1.00 89.38           N  
ATOM   2186  CA  ILE A 283      -2.111   1.233   3.150  1.00 89.38           C  
ATOM   2187  C   ILE A 283      -1.556   0.188   2.186  1.00 89.38           C  
ATOM   2188  CB  ILE A 283      -3.395   0.705   3.830  1.00 89.38           C  
ATOM   2189  O   ILE A 283      -1.948   0.142   1.017  1.00 89.38           O  
ATOM   2190  CG1 ILE A 283      -3.082  -0.542   4.664  1.00 89.38           C  
ATOM   2191  CG2 ILE A 283      -4.477   0.409   2.787  1.00 89.38           C  
ATOM   2192  CD1 ILE A 283      -4.227  -0.989   5.562  1.00 89.38           C  
ATOM   2193  N   MET A 284      -0.635  -0.617   2.691  1.00 89.75           N  
ATOM   2194  CA  MET A 284      -0.021  -1.650   1.863  1.00 89.75           C  
ATOM   2195  C   MET A 284       0.232  -2.918   2.674  1.00 89.75           C  
ATOM   2196  CB  MET A 284       1.291  -1.146   1.258  1.00 89.75           C  
ATOM   2197  O   MET A 284       0.726  -2.852   3.801  1.00 89.75           O  
ATOM   2198  CG  MET A 284       1.984  -2.164   0.365  1.00 89.75           C  
ATOM   2199  SD  MET A 284       3.570  -1.537  -0.312  1.00 89.75           S  
ATOM   2200  CE  MET A 284       2.965  -0.156  -1.321  1.00 89.75           C  
ATOM   2201  N   ARG A 285      -0.093  -3.938   2.102  1.00 91.62           N  
ATOM   2202  CA  ARG A 285       0.246  -5.223   2.709  1.00 91.62           C  
ATOM   2203  C   ARG A 285       1.661  -5.648   2.336  1.00 91.62           C  
ATOM   2204  CB  ARG A 285      -0.755  -6.297   2.285  1.00 91.62           C  
ATOM   2205  O   ARG A 285       1.980  -5.789   1.153  1.00 91.62           O  
ATOM   2206  CG  ARG A 285      -0.652  -7.586   3.088  1.00 91.62           C  
ATOM   2207  CD  ARG A 285      -1.805  -8.531   2.787  1.00 91.62           C  
ATOM   2208  NE  ARG A 285      -1.603  -9.844   3.402  1.00 91.62           N  
ATOM   2209  NH1 ARG A 285      -3.836 -10.430   3.369  1.00 91.62           N  
ATOM   2210  NH2 ARG A 285      -2.277 -11.875   4.227  1.00 91.62           N  
ATOM   2211  CZ  ARG A 285      -2.572 -10.711   3.666  1.00 91.62           C  
ATOM   2212  N   SER A 286       2.506  -5.875   3.297  1.00 92.69           N  
ATOM   2213  CA  SER A 286       3.893  -6.242   3.035  1.00 92.69           C  
ATOM   2214  C   SER A 286       4.523  -6.922   4.246  1.00 92.69           C  
ATOM   2215  CB  SER A 286       4.711  -5.008   2.648  1.00 92.69           C  
ATOM   2216  O   SER A 286       4.277  -6.520   5.387  1.00 92.69           O  
ATOM   2217  OG  SER A 286       6.070  -5.352   2.439  1.00 92.69           O  
ATOM   2218  N   ASP A 287       5.352  -7.887   3.955  1.00 94.31           N  
ATOM   2219  CA  ASP A 287       6.094  -8.555   5.020  1.00 94.31           C  
ATOM   2220  C   ASP A 287       7.574  -8.180   4.973  1.00 94.31           C  
ATOM   2221  CB  ASP A 287       5.934 -10.070   4.918  1.00 94.31           C  
ATOM   2222  O   ASP A 287       8.383  -8.734   5.719  1.00 94.31           O  
ATOM   2223  CG  ASP A 287       4.547 -10.547   5.305  1.00 94.31           C  
ATOM   2224  OD1 ASP A 287       3.951  -9.992   6.250  1.00 94.31           O  
ATOM   2225  OD2 ASP A 287       4.047 -11.500   4.660  1.00 94.31           O  
ATOM   2226  N   ALA A 288       7.887  -7.340   4.059  1.00 94.12           N  
ATOM   2227  CA  ALA A 288       9.258  -6.859   3.949  1.00 94.12           C  
ATOM   2228  C   ALA A 288       9.664  -6.062   5.188  1.00 94.12           C  
ATOM   2229  CB  ALA A 288       9.422  -6.004   2.695  1.00 94.12           C  
ATOM   2230  O   ALA A 288       8.852  -5.324   5.750  1.00 94.12           O  
ATOM   2231  N   PRO A 289      10.875  -6.270   5.699  1.00 94.75           N  
ATOM   2232  CA  PRO A 289      11.336  -5.512   6.867  1.00 94.75           C  
ATOM   2233  C   PRO A 289      11.484  -4.020   6.582  1.00 94.75           C  
ATOM   2234  CB  PRO A 289      12.688  -6.145   7.191  1.00 94.75           C  
ATOM   2235  O   PRO A 289      11.703  -3.627   5.434  1.00 94.75           O  
ATOM   2236  CG  PRO A 289      13.180  -6.691   5.887  1.00 94.75           C  
ATOM   2237  CD  PRO A 289      11.984  -7.086   5.062  1.00 94.75           C  
ATOM   2238  N   ILE A 290      11.203  -3.260   7.664  1.00 94.62           N  
ATOM   2239  CA  ILE A 290      11.367  -1.814   7.562  1.00 94.62           C  
ATOM   2240  C   ILE A 290      12.805  -1.436   7.922  1.00 94.62           C  
ATOM   2241  CB  ILE A 290      10.375  -1.065   8.477  1.00 94.62           C  
ATOM   2242  O   ILE A 290      13.297  -1.795   8.992  1.00 94.62           O  
ATOM   2243  CG1 ILE A 290       8.930  -1.390   8.070  1.00 94.62           C  
ATOM   2244  CG2 ILE A 290      10.625   0.444   8.430  1.00 94.62           C  
ATOM   2245  CD1 ILE A 290       7.883  -0.856   9.039  1.00 94.62           C  
ATOM   2246  N   GLY A 291      13.531  -0.802   6.969  1.00 92.69           N  
ATOM   2247  CA  GLY A 291      14.922  -0.455   7.180  1.00 92.69           C  
ATOM   2248  C   GLY A 291      15.188   1.036   7.090  1.00 92.69           C  
ATOM   2249  O   GLY A 291      14.312   1.805   6.688  1.00 92.69           O  
ATOM   2250  N   LYS A 292      16.391   1.469   7.668  1.00 92.44           N  
ATOM   2251  CA  LYS A 292      16.844   2.857   7.598  1.00 92.44           C  
ATOM   2252  C   LYS A 292      17.453   3.170   6.238  1.00 92.44           C  
ATOM   2253  CB  LYS A 292      17.844   3.158   8.711  1.00 92.44           C  
ATOM   2254  O   LYS A 292      18.656   2.951   6.031  1.00 92.44           O  
ATOM   2255  CG  LYS A 292      17.250   3.092  10.109  1.00 92.44           C  
ATOM   2256  CD  LYS A 292      18.281   3.465  11.172  1.00 92.44           C  
ATOM   2257  CE  LYS A 292      17.703   3.348  12.578  1.00 92.44           C  
ATOM   2258  NZ  LYS A 292      18.703   3.717  13.617  1.00 92.44           N  
ATOM   2259  N   CYS A 293      16.703   3.465   5.219  1.00 92.62           N  
ATOM   2260  CA  CYS A 293      17.125   3.812   3.869  1.00 92.62           C  
ATOM   2261  C   CYS A 293      16.203   4.863   3.262  1.00 92.62           C  
ATOM   2262  CB  CYS A 293      17.156   2.570   2.979  1.00 92.62           C  
ATOM   2263  O   CYS A 293      15.141   5.156   3.814  1.00 92.62           O  
ATOM   2264  SG  CYS A 293      15.562   1.729   2.857  1.00 92.62           S  
ATOM   2265  N   LYS A 294      16.703   5.461   2.232  1.00 92.56           N  
ATOM   2266  CA  LYS A 294      15.969   6.539   1.580  1.00 92.56           C  
ATOM   2267  C   LYS A 294      15.492   6.117   0.194  1.00 92.56           C  
ATOM   2268  CB  LYS A 294      16.828   7.797   1.476  1.00 92.56           C  
ATOM   2269  O   LYS A 294      16.297   5.777  -0.670  1.00 92.56           O  
ATOM   2270  CG  LYS A 294      16.094   9.016   0.940  1.00 92.56           C  
ATOM   2271  CD  LYS A 294      17.000  10.234   0.888  1.00 92.56           C  
ATOM   2272  CE  LYS A 294      16.281  11.438   0.291  1.00 92.56           C  
ATOM   2273  NZ  LYS A 294      17.172  12.641   0.242  1.00 92.56           N  
ATOM   2274  N   SER A 295      14.211   6.078   0.081  1.00 91.81           N  
ATOM   2275  CA  SER A 295      13.609   5.809  -1.219  1.00 91.81           C  
ATOM   2276  C   SER A 295      12.195   6.367  -1.295  1.00 91.81           C  
ATOM   2277  CB  SER A 295      13.594   4.309  -1.502  1.00 91.81           C  
ATOM   2278  O   SER A 295      11.383   6.137  -0.396  1.00 91.81           O  
ATOM   2279  OG  SER A 295      12.953   4.035  -2.740  1.00 91.81           O  
ATOM   2280  N   GLU A 296      11.883   7.027  -2.336  1.00 90.06           N  
ATOM   2281  CA  GLU A 296      10.570   7.645  -2.539  1.00 90.06           C  
ATOM   2282  C   GLU A 296       9.555   6.629  -3.055  1.00 90.06           C  
ATOM   2283  CB  GLU A 296      10.680   8.820  -3.512  1.00 90.06           C  
ATOM   2284  O   GLU A 296       8.352   6.816  -2.896  1.00 90.06           O  
ATOM   2285  CG  GLU A 296      11.445  10.016  -2.951  1.00 90.06           C  
ATOM   2286  CD  GLU A 296      11.477  11.203  -3.896  1.00 90.06           C  
ATOM   2287  OE1 GLU A 296      12.000  12.273  -3.510  1.00 90.06           O  
ATOM   2288  OE2 GLU A 296      10.969  11.070  -5.035  1.00 90.06           O  
ATOM   2289  N   CYS A 297      10.031   5.527  -3.641  1.00 92.31           N  
ATOM   2290  CA  CYS A 297       9.164   4.504  -4.219  1.00 92.31           C  
ATOM   2291  C   CYS A 297       9.125   3.260  -3.342  1.00 92.31           C  
ATOM   2292  CB  CYS A 297       9.633   4.137  -5.625  1.00 92.31           C  
ATOM   2293  O   CYS A 297      10.164   2.641  -3.090  1.00 92.31           O  
ATOM   2294  SG  CYS A 297       8.594   2.914  -6.445  1.00 92.31           S  
ATOM   2295  N   ILE A 298       7.914   2.850  -2.959  1.00 93.25           N  
ATOM   2296  CA  ILE A 298       7.730   1.706  -2.074  1.00 93.25           C  
ATOM   2297  C   ILE A 298       6.809   0.685  -2.736  1.00 93.25           C  
ATOM   2298  CB  ILE A 298       7.160   2.137  -0.705  1.00 93.25           C  
ATOM   2299  O   ILE A 298       5.777   1.050  -3.311  1.00 93.25           O  
ATOM   2300  CG1 ILE A 298       8.109   3.121  -0.015  1.00 93.25           C  
ATOM   2301  CG2 ILE A 298       6.898   0.914   0.180  1.00 93.25           C  
ATOM   2302  CD1 ILE A 298       7.543   3.744   1.253  1.00 93.25           C  
ATOM   2303  N   THR A 299       7.211  -0.596  -2.623  1.00 93.12           N  
ATOM   2304  CA  THR A 299       6.387  -1.705  -3.096  1.00 93.12           C  
ATOM   2305  C   THR A 299       6.184  -2.738  -1.992  1.00 93.12           C  
ATOM   2306  CB  THR A 299       7.020  -2.381  -4.328  1.00 93.12           C  
ATOM   2307  O   THR A 299       6.844  -2.682  -0.953  1.00 93.12           O  
ATOM   2308  CG2 THR A 299       7.434  -1.350  -5.371  1.00 93.12           C  
ATOM   2309  OG1 THR A 299       8.180  -3.119  -3.916  1.00 93.12           O  
ATOM   2310  N   PRO A 300       5.188  -3.668  -2.240  1.00 90.38           N  
ATOM   2311  CA  PRO A 300       4.969  -4.703  -1.228  1.00 90.38           C  
ATOM   2312  C   PRO A 300       6.211  -5.562  -0.984  1.00 90.38           C  
ATOM   2313  CB  PRO A 300       3.834  -5.539  -1.819  1.00 90.38           C  
ATOM   2314  O   PRO A 300       6.375  -6.117   0.105  1.00 90.38           O  
ATOM   2315  CG  PRO A 300       3.070  -4.590  -2.684  1.00 90.38           C  
ATOM   2316  CD  PRO A 300       4.039  -3.641  -3.324  1.00 90.38           C  
ATOM   2317  N   ASN A 301       7.055  -5.652  -2.037  1.00 91.31           N  
ATOM   2318  CA  ASN A 301       8.242  -6.496  -1.926  1.00 91.31           C  
ATOM   2319  C   ASN A 301       9.469  -5.684  -1.520  1.00 91.31           C  
ATOM   2320  CB  ASN A 301       8.500  -7.230  -3.242  1.00 91.31           C  
ATOM   2321  O   ASN A 301      10.578  -6.219  -1.459  1.00 91.31           O  
ATOM   2322  CG  ASN A 301       7.387  -8.195  -3.605  1.00 91.31           C  
ATOM   2323  ND2 ASN A 301       7.570  -8.930  -4.695  1.00 91.31           N  
ATOM   2324  OD1 ASN A 301       6.371  -8.273  -2.912  1.00 91.31           O  
ATOM   2325  N   GLY A 302       9.336  -4.438  -1.185  1.00 92.94           N  
ATOM   2326  CA  GLY A 302      10.453  -3.594  -0.787  1.00 92.94           C  
ATOM   2327  C   GLY A 302      10.578  -2.342  -1.632  1.00 92.94           C  
ATOM   2328  O   GLY A 302       9.930  -2.215  -2.670  1.00 92.94           O  
ATOM   2329  N   SER A 303      11.445  -1.377  -1.157  1.00 94.38           N  
ATOM   2330  CA  SER A 303      11.586  -0.096  -1.844  1.00 94.38           C  
ATOM   2331  C   SER A 303      12.453  -0.227  -3.090  1.00 94.38           C  
ATOM   2332  CB  SER A 303      12.180   0.954  -0.904  1.00 94.38           C  
ATOM   2333  O   SER A 303      13.320  -1.101  -3.158  1.00 94.38           O  
ATOM   2334  OG  SER A 303      11.328   1.175   0.207  1.00 94.38           O  
ATOM   2335  N   ILE A 304      12.148   0.622  -4.141  1.00 92.50           N  
ATOM   2336  CA  ILE A 304      12.898   0.657  -5.395  1.00 92.50           C  
ATOM   2337  C   ILE A 304      13.672   1.967  -5.496  1.00 92.50           C  
ATOM   2338  CB  ILE A 304      11.961   0.494  -6.613  1.00 92.50           C  
ATOM   2339  O   ILE A 304      13.133   3.041  -5.230  1.00 92.50           O  
ATOM   2340  CG1 ILE A 304      11.203  -0.837  -6.531  1.00 92.50           C  
ATOM   2341  CG2 ILE A 304      12.750   0.594  -7.922  1.00 92.50           C  
ATOM   2342  CD1 ILE A 304      10.109  -0.994  -7.578  1.00 92.50           C  
ATOM   2343  N   PRO A 305      14.938   1.865  -5.871  1.00 88.06           N  
ATOM   2344  CA  PRO A 305      15.711   3.090  -6.109  1.00 88.06           C  
ATOM   2345  C   PRO A 305      15.227   3.859  -7.336  1.00 88.06           C  
ATOM   2346  CB  PRO A 305      17.141   2.578  -6.305  1.00 88.06           C  
ATOM   2347  O   PRO A 305      14.734   3.256  -8.297  1.00 88.06           O  
ATOM   2348  CG  PRO A 305      16.984   1.153  -6.730  1.00 88.06           C  
ATOM   2349  CD  PRO A 305      15.664   0.646  -6.211  1.00 88.06           C  
ATOM   2350  N   ASN A 306      15.062   5.102  -7.289  1.00 83.06           N  
ATOM   2351  CA  ASN A 306      14.539   5.938  -8.359  1.00 83.06           C  
ATOM   2352  C   ASN A 306      15.633   6.301  -9.367  1.00 83.06           C  
ATOM   2353  CB  ASN A 306      13.898   7.203  -7.793  1.00 83.06           C  
ATOM   2354  O   ASN A 306      15.617   7.391  -9.938  1.00 83.06           O  
ATOM   2355  CG  ASN A 306      12.812   7.762  -8.695  1.00 83.06           C  
ATOM   2356  ND2 ASN A 306      12.289   8.930  -8.336  1.00 83.06           N  
ATOM   2357  OD1 ASN A 306      12.453   7.152  -9.703  1.00 83.06           O  
ATOM   2358  N   ASP A 307      16.578   5.430  -9.734  1.00 85.25           N  
ATOM   2359  CA  ASP A 307      17.719   5.719 -10.594  1.00 85.25           C  
ATOM   2360  C   ASP A 307      17.375   5.484 -12.062  1.00 85.25           C  
ATOM   2361  CB  ASP A 307      18.922   4.863 -10.195  1.00 85.25           C  
ATOM   2362  O   ASP A 307      18.047   6.000 -12.953  1.00 85.25           O  
ATOM   2363  CG  ASP A 307      18.594   3.383 -10.117  1.00 85.25           C  
ATOM   2364  OD1 ASP A 307      17.406   3.025  -9.992  1.00 85.25           O  
ATOM   2365  OD2 ASP A 307      19.547   2.566 -10.172  1.00 85.25           O  
ATOM   2366  N   LYS A 308      16.297   4.816 -12.297  1.00 89.38           N  
ATOM   2367  CA  LYS A 308      15.883   4.504 -13.656  1.00 89.38           C  
ATOM   2368  C   LYS A 308      14.438   4.934 -13.906  1.00 89.38           C  
ATOM   2369  CB  LYS A 308      16.031   3.010 -13.938  1.00 89.38           C  
ATOM   2370  O   LYS A 308      13.656   5.070 -12.961  1.00 89.38           O  
ATOM   2371  CG  LYS A 308      17.469   2.510 -13.852  1.00 89.38           C  
ATOM   2372  CD  LYS A 308      17.562   1.021 -14.164  1.00 89.38           C  
ATOM   2373  CE  LYS A 308      19.000   0.511 -14.031  1.00 89.38           C  
ATOM   2374  NZ  LYS A 308      19.109  -0.919 -14.445  1.00 89.38           N  
ATOM   2375  N   PRO A 309      14.172   5.141 -15.141  1.00 84.75           N  
ATOM   2376  CA  PRO A 309      12.867   5.703 -15.500  1.00 84.75           C  
ATOM   2377  C   PRO A 309      11.750   4.664 -15.484  1.00 84.75           C  
ATOM   2378  CB  PRO A 309      13.094   6.234 -16.922  1.00 84.75           C  
ATOM   2379  O   PRO A 309      10.578   5.016 -15.336  1.00 84.75           O  
ATOM   2380  CG  PRO A 309      14.234   5.434 -17.453  1.00 84.75           C  
ATOM   2381  CD  PRO A 309      15.133   5.062 -16.312  1.00 84.75           C  
ATOM   2382  N   PHE A 310      12.133   3.330 -15.594  1.00 90.06           N  
ATOM   2383  CA  PHE A 310      11.141   2.264 -15.570  1.00 90.06           C  
ATOM   2384  C   PHE A 310      11.492   1.217 -14.523  1.00 90.06           C  
ATOM   2385  CB  PHE A 310      11.023   1.606 -16.953  1.00 90.06           C  
ATOM   2386  O   PHE A 310      12.656   1.086 -14.133  1.00 90.06           O  
ATOM   2387  CG  PHE A 310      10.695   2.572 -18.062  1.00 90.06           C  
ATOM   2388  CD1 PHE A 310       9.422   3.117 -18.172  1.00 90.06           C  
ATOM   2389  CD2 PHE A 310      11.664   2.934 -18.984  1.00 90.06           C  
ATOM   2390  CE1 PHE A 310       9.125   4.012 -19.203  1.00 90.06           C  
ATOM   2391  CE2 PHE A 310      11.375   3.826 -20.016  1.00 90.06           C  
ATOM   2392  CZ  PHE A 310      10.102   4.363 -20.109  1.00 90.06           C  
ATOM   2393  N   GLN A 311      10.469   0.481 -14.031  1.00 91.81           N  
ATOM   2394  CA  GLN A 311      10.648  -0.633 -13.109  1.00 91.81           C  
ATOM   2395  C   GLN A 311       9.719  -1.795 -13.461  1.00 91.81           C  
ATOM   2396  CB  GLN A 311      10.398  -0.182 -11.672  1.00 91.81           C  
ATOM   2397  O   GLN A 311       8.664  -1.593 -14.055  1.00 91.81           O  
ATOM   2398  CG  GLN A 311       8.961   0.217 -11.391  1.00 91.81           C  
ATOM   2399  CD  GLN A 311       8.109  -0.950 -10.922  1.00 91.81           C  
ATOM   2400  NE2 GLN A 311       6.801  -0.854 -11.148  1.00 91.81           N  
ATOM   2401  OE1 GLN A 311       8.617  -1.930 -10.375  1.00 91.81           O  
ATOM   2402  N   ASN A 312      10.273  -3.066 -13.195  1.00 91.00           N  
ATOM   2403  CA  ASN A 312       9.477  -4.270 -13.414  1.00 91.00           C  
ATOM   2404  C   ASN A 312       9.305  -5.074 -12.133  1.00 91.00           C  
ATOM   2405  CB  ASN A 312      10.117  -5.141 -14.500  1.00 91.00           C  
ATOM   2406  O   ASN A 312       9.023  -6.273 -12.180  1.00 91.00           O  
ATOM   2407  CG  ASN A 312       9.320  -6.395 -14.789  1.00 91.00           C  
ATOM   2408  ND2 ASN A 312       9.625  -7.051 -15.906  1.00 91.00           N  
ATOM   2409  OD1 ASN A 312       8.430  -6.773 -14.023  1.00 91.00           O  
ATOM   2410  N   VAL A 313       9.500  -4.465 -11.016  1.00 89.56           N  
ATOM   2411  CA  VAL A 313       9.484  -5.105  -9.703  1.00 89.56           C  
ATOM   2412  C   VAL A 313       8.039  -5.340  -9.258  1.00 89.56           C  
ATOM   2413  CB  VAL A 313      10.234  -4.266  -8.648  1.00 89.56           C  
ATOM   2414  O   VAL A 313       7.660  -6.469  -8.938  1.00 89.56           O  
ATOM   2415  CG1 VAL A 313      10.117  -4.898  -7.266  1.00 89.56           C  
ATOM   2416  CG2 VAL A 313      11.703  -4.109  -9.047  1.00 89.56           C  
ATOM   2417  N   ASN A 314       7.258  -4.312  -9.156  1.00 88.25           N  
ATOM   2418  CA  ASN A 314       5.867  -4.469  -8.742  1.00 88.25           C  
ATOM   2419  C   ASN A 314       4.973  -3.416  -9.391  1.00 88.25           C  
ATOM   2420  CB  ASN A 314       5.746  -4.410  -7.219  1.00 88.25           C  
ATOM   2421  O   ASN A 314       5.332  -2.240  -9.445  1.00 88.25           O  
ATOM   2422  CG  ASN A 314       4.445  -5.000  -6.711  1.00 88.25           C  
ATOM   2423  ND2 ASN A 314       4.547  -6.012  -5.855  1.00 88.25           N  
ATOM   2424  OD1 ASN A 314       3.359  -4.551  -7.082  1.00 88.25           O  
ATOM   2425  N   ARG A 315       3.795  -3.852  -9.719  1.00 83.88           N  
ATOM   2426  CA  ARG A 315       2.828  -2.955 -10.344  1.00 83.88           C  
ATOM   2427  C   ARG A 315       2.229  -1.996  -9.320  1.00 83.88           C  
ATOM   2428  CB  ARG A 315       1.717  -3.754 -11.023  1.00 83.88           C  
ATOM   2429  O   ARG A 315       1.868  -0.866  -9.656  1.00 83.88           O  
ATOM   2430  CG  ARG A 315       2.193  -4.586 -12.211  1.00 83.88           C  
ATOM   2431  CD  ARG A 315       1.072  -5.438 -12.781  1.00 83.88           C  
ATOM   2432  NE  ARG A 315       1.551  -6.301 -13.859  1.00 83.88           N  
ATOM   2433  NH1 ARG A 315      -0.511  -6.523 -14.875  1.00 83.88           N  
ATOM   2434  NH2 ARG A 315       1.327  -7.570 -15.766  1.00 83.88           N  
ATOM   2435  CZ  ARG A 315       0.788  -6.797 -14.828  1.00 83.88           C  
ATOM   2436  N   ILE A 316       2.031  -2.518  -8.125  1.00 83.62           N  
ATOM   2437  CA  ILE A 316       1.475  -1.726  -7.035  1.00 83.62           C  
ATOM   2438  C   ILE A 316       2.594  -0.969  -6.320  1.00 83.62           C  
ATOM   2439  CB  ILE A 316       0.703  -2.611  -6.031  1.00 83.62           C  
ATOM   2440  O   ILE A 316       3.479  -1.581  -5.719  1.00 83.62           O  
ATOM   2441  CG1 ILE A 316      -0.404  -3.393  -6.746  1.00 83.62           C  
ATOM   2442  CG2 ILE A 316       0.126  -1.763  -4.895  1.00 83.62           C  
ATOM   2443  CD1 ILE A 316      -1.073  -4.453  -5.883  1.00 83.62           C  
ATOM   2444  N   THR A 317       2.508   0.394  -6.441  1.00 87.69           N  
ATOM   2445  CA  THR A 317       3.588   1.194  -5.875  1.00 87.69           C  
ATOM   2446  C   THR A 317       3.029   2.363  -5.066  1.00 87.69           C  
ATOM   2447  CB  THR A 317       4.523   1.727  -6.973  1.00 87.69           C  
ATOM   2448  O   THR A 317       1.885   2.773  -5.270  1.00 87.69           O  
ATOM   2449  CG2 THR A 317       5.105   0.585  -7.801  1.00 87.69           C  
ATOM   2450  OG1 THR A 317       3.789   2.602  -7.840  1.00 87.69           O  
ATOM   2451  N   TYR A 318       3.764   2.857  -4.109  1.00 89.38           N  
ATOM   2452  CA  TYR A 318       3.434   4.043  -3.324  1.00 89.38           C  
ATOM   2453  C   TYR A 318       4.547   5.078  -3.408  1.00 89.38           C  
ATOM   2454  CB  TYR A 318       3.178   3.668  -1.862  1.00 89.38           C  
ATOM   2455  O   TYR A 318       5.719   4.762  -3.182  1.00 89.38           O  
ATOM   2456  CG  TYR A 318       2.846   4.848  -0.981  1.00 89.38           C  
ATOM   2457  CD1 TYR A 318       3.828   5.457  -0.204  1.00 89.38           C  
ATOM   2458  CD2 TYR A 318       1.552   5.352  -0.923  1.00 89.38           C  
ATOM   2459  CE1 TYR A 318       3.525   6.547   0.611  1.00 89.38           C  
ATOM   2460  CE2 TYR A 318       1.239   6.438  -0.113  1.00 89.38           C  
ATOM   2461  OH  TYR A 318       1.928   8.102   1.454  1.00 89.38           O  
ATOM   2462  CZ  TYR A 318       2.232   7.027   0.649  1.00 89.38           C  
ATOM   2463  N   GLY A 319       4.172   6.371  -3.723  1.00 87.88           N  
ATOM   2464  CA  GLY A 319       5.152   7.441  -3.826  1.00 87.88           C  
ATOM   2465  C   GLY A 319       5.609   7.699  -5.250  1.00 87.88           C  
ATOM   2466  O   GLY A 319       4.938   7.297  -6.203  1.00 87.88           O  
ATOM   2467  N   ALA A 320       6.676   8.422  -5.434  1.00 88.50           N  
ATOM   2468  CA  ALA A 320       7.246   8.742  -6.738  1.00 88.50           C  
ATOM   2469  C   ALA A 320       8.047   7.562  -7.289  1.00 88.50           C  
ATOM   2470  CB  ALA A 320       8.125   9.984  -6.645  1.00 88.50           C  
ATOM   2471  O   ALA A 320       9.250   7.445  -7.031  1.00 88.50           O  
ATOM   2472  N   CYS A 321       7.363   6.605  -8.008  1.00 88.94           N  
ATOM   2473  CA  CYS A 321       7.988   5.379  -8.500  1.00 88.94           C  
ATOM   2474  C   CYS A 321       8.156   5.414 -10.016  1.00 88.94           C  
ATOM   2475  CB  CYS A 321       7.160   4.160  -8.094  1.00 88.94           C  
ATOM   2476  O   CYS A 321       7.332   6.000 -10.719  1.00 88.94           O  
ATOM   2477  SG  CYS A 321       6.891   4.020  -6.312  1.00 88.94           S  
ATOM   2478  N   PRO A 322       9.383   4.852 -10.469  1.00 87.56           N  
ATOM   2479  CA  PRO A 322       9.508   4.664 -11.922  1.00 87.56           C  
ATOM   2480  C   PRO A 322       8.320   3.912 -12.516  1.00 87.56           C  
ATOM   2481  CB  PRO A 322      10.797   3.854 -12.062  1.00 87.56           C  
ATOM   2482  O   PRO A 322       7.691   3.102 -11.836  1.00 87.56           O  
ATOM   2483  CG  PRO A 322      11.531   4.074 -10.781  1.00 87.56           C  
ATOM   2484  CD  PRO A 322      10.523   4.312  -9.688  1.00 87.56           C  
ATOM   2485  N   ARG A 323       8.000   4.160 -13.703  1.00 84.69           N  
ATOM   2486  CA  ARG A 323       6.816   3.592 -14.344  1.00 84.69           C  
ATOM   2487  C   ARG A 323       6.973   2.088 -14.547  1.00 84.69           C  
ATOM   2488  CB  ARG A 323       6.555   4.277 -15.688  1.00 84.69           C  
ATOM   2489  O   ARG A 323       8.039   1.616 -14.945  1.00 84.69           O  
ATOM   2490  CG  ARG A 323       6.129   5.730 -15.562  1.00 84.69           C  
ATOM   2491  CD  ARG A 323       4.688   5.859 -15.094  1.00 84.69           C  
ATOM   2492  NE  ARG A 323       4.230   7.246 -15.125  1.00 84.69           N  
ATOM   2493  NH1 ARG A 323       2.072   6.770 -14.453  1.00 84.69           N  
ATOM   2494  NH2 ARG A 323       2.689   8.930 -14.891  1.00 84.69           N  
ATOM   2495  CZ  ARG A 323       2.998   7.645 -14.820  1.00 84.69           C  
ATOM   2496  N   TYR A 324       5.918   1.461 -14.188  1.00 86.38           N  
ATOM   2497  CA  TYR A 324       5.941   0.008 -14.312  1.00 86.38           C  
ATOM   2498  C   TYR A 324       5.840  -0.413 -15.773  1.00 86.38           C  
ATOM   2499  CB  TYR A 324       4.801  -0.622 -13.508  1.00 86.38           C  
ATOM   2500  O   TYR A 324       5.000   0.104 -16.516  1.00 86.38           O  
ATOM   2501  CG  TYR A 324       4.754  -2.127 -13.602  1.00 86.38           C  
ATOM   2502  CD1 TYR A 324       3.916  -2.764 -14.508  1.00 86.38           C  
ATOM   2503  CD2 TYR A 324       5.547  -2.916 -12.773  1.00 86.38           C  
ATOM   2504  CE1 TYR A 324       3.867  -4.152 -14.594  1.00 86.38           C  
ATOM   2505  CE2 TYR A 324       5.504  -4.305 -12.844  1.00 86.38           C  
ATOM   2506  OH  TYR A 324       4.621  -6.285 -13.844  1.00 86.38           O  
ATOM   2507  CZ  TYR A 324       4.664  -4.914 -13.766  1.00 86.38           C  
ATOM   2508  N   VAL A 325       6.668  -1.331 -16.250  1.00 87.94           N  
ATOM   2509  CA  VAL A 325       6.629  -1.974 -17.547  1.00 87.94           C  
ATOM   2510  C   VAL A 325       6.793  -3.482 -17.391  1.00 87.94           C  
ATOM   2511  CB  VAL A 325       7.723  -1.416 -18.500  1.00 87.94           C  
ATOM   2512  O   VAL A 325       7.484  -3.945 -16.484  1.00 87.94           O  
ATOM   2513  CG1 VAL A 325       7.500   0.072 -18.750  1.00 87.94           C  
ATOM   2514  CG2 VAL A 325       9.109  -1.654 -17.891  1.00 87.94           C  
ATOM   2515  N   LYS A 326       6.094  -4.211 -18.109  1.00 85.88           N  
ATOM   2516  CA  LYS A 326       6.117  -5.664 -18.016  1.00 85.88           C  
ATOM   2517  C   LYS A 326       7.383  -6.238 -18.641  1.00 85.88           C  
ATOM   2518  CB  LYS A 326       4.879  -6.273 -18.672  1.00 85.88           C  
ATOM   2519  O   LYS A 326       7.516  -7.457 -18.781  1.00 85.88           O  
ATOM   2520  CG  LYS A 326       4.641  -7.730 -18.312  1.00 85.88           C  
ATOM   2521  CD  LYS A 326       3.312  -8.234 -18.875  1.00 85.88           C  
ATOM   2522  CE  LYS A 326       3.066  -9.688 -18.516  1.00 85.88           C  
ATOM   2523  NZ  LYS A 326       1.763 -10.180 -19.047  1.00 85.88           N  
ATOM   2524  N   GLN A 327       8.312  -5.453 -19.031  1.00 86.94           N  
ATOM   2525  CA  GLN A 327       9.570  -5.875 -19.641  1.00 86.94           C  
ATOM   2526  C   GLN A 327      10.695  -5.918 -18.594  1.00 86.94           C  
ATOM   2527  CB  GLN A 327       9.953  -4.941 -20.781  1.00 86.94           C  
ATOM   2528  O   GLN A 327      10.844  -4.992 -17.797  1.00 86.94           O  
ATOM   2529  CG  GLN A 327       8.922  -4.895 -21.906  1.00 86.94           C  
ATOM   2530  CD  GLN A 327       8.914  -6.156 -22.750  1.00 86.94           C  
ATOM   2531  NE2 GLN A 327       7.773  -6.449 -23.359  1.00 86.94           N  
ATOM   2532  OE1 GLN A 327       9.922  -6.859 -22.844  1.00 86.94           O  
ATOM   2533  N   SER A 328      11.430  -7.008 -18.656  1.00 86.81           N  
ATOM   2534  CA  SER A 328      12.508  -7.203 -17.688  1.00 86.81           C  
ATOM   2535  C   SER A 328      13.758  -6.426 -18.094  1.00 86.81           C  
ATOM   2536  CB  SER A 328      12.844  -8.688 -17.547  1.00 86.81           C  
ATOM   2537  O   SER A 328      14.586  -6.102 -17.234  1.00 86.81           O  
ATOM   2538  OG  SER A 328      13.188  -9.242 -18.812  1.00 86.81           O  
ATOM   2539  N   THR A 329      13.758  -6.039 -19.438  1.00 88.56           N  
ATOM   2540  CA  THR A 329      14.930  -5.297 -19.906  1.00 88.56           C  
ATOM   2541  C   THR A 329      14.555  -4.348 -21.047  1.00 88.56           C  
ATOM   2542  CB  THR A 329      16.047  -6.250 -20.375  1.00 88.56           C  
ATOM   2543  O   THR A 329      13.836  -4.727 -21.969  1.00 88.56           O  
ATOM   2544  CG2 THR A 329      15.570  -7.117 -21.547  1.00 88.56           C  
ATOM   2545  OG1 THR A 329      17.172  -5.480 -20.797  1.00 88.56           O  
ATOM   2546  N   LEU A 330      14.953  -3.146 -20.906  1.00 89.12           N  
ATOM   2547  CA  LEU A 330      14.914  -2.131 -21.953  1.00 89.12           C  
ATOM   2548  C   LEU A 330      16.250  -1.389 -22.031  1.00 89.12           C  
ATOM   2549  CB  LEU A 330      13.781  -1.138 -21.688  1.00 89.12           C  
ATOM   2550  O   LEU A 330      16.578  -0.602 -21.141  1.00 89.12           O  
ATOM   2551  CG  LEU A 330      12.359  -1.695 -21.781  1.00 89.12           C  
ATOM   2552  CD1 LEU A 330      11.352  -0.659 -21.297  1.00 89.12           C  
ATOM   2553  CD2 LEU A 330      12.047  -2.129 -23.219  1.00 89.12           C  
ATOM   2554  N   LYS A 331      17.016  -1.714 -23.031  1.00 89.94           N  
ATOM   2555  CA  LYS A 331      18.344  -1.137 -23.156  1.00 89.94           C  
ATOM   2556  C   LYS A 331      18.375  -0.022 -24.203  1.00 89.94           C  
ATOM   2557  CB  LYS A 331      19.375  -2.217 -23.516  1.00 89.94           C  
ATOM   2558  O   LYS A 331      17.844  -0.177 -25.297  1.00 89.94           O  
ATOM   2559  CG  LYS A 331      19.578  -3.258 -22.422  1.00 89.94           C  
ATOM   2560  CD  LYS A 331      20.625  -4.297 -22.844  1.00 89.94           C  
ATOM   2561  CE  LYS A 331      20.812  -5.359 -21.766  1.00 89.94           C  
ATOM   2562  NZ  LYS A 331      21.766  -6.422 -22.203  1.00 89.94           N  
ATOM   2563  N   LEU A 332      18.891   1.086 -23.797  1.00 86.88           N  
ATOM   2564  CA  LEU A 332      19.078   2.203 -24.703  1.00 86.88           C  
ATOM   2565  C   LEU A 332      20.531   2.256 -25.203  1.00 86.88           C  
ATOM   2566  CB  LEU A 332      18.719   3.525 -24.031  1.00 86.88           C  
ATOM   2567  O   LEU A 332      21.469   2.283 -24.406  1.00 86.88           O  
ATOM   2568  CG  LEU A 332      18.812   4.781 -24.891  1.00 86.88           C  
ATOM   2569  CD1 LEU A 332      17.750   4.770 -25.984  1.00 86.88           C  
ATOM   2570  CD2 LEU A 332      18.703   6.035 -24.031  1.00 86.88           C  
ATOM   2571  N   ALA A 333      20.672   2.197 -26.484  1.00 82.88           N  
ATOM   2572  CA  ALA A 333      22.000   2.246 -27.094  1.00 82.88           C  
ATOM   2573  C   ALA A 333      22.656   3.605 -26.859  1.00 82.88           C  
ATOM   2574  CB  ALA A 333      21.922   1.938 -28.578  1.00 82.88           C  
ATOM   2575  O   ALA A 333      22.109   4.641 -27.250  1.00 82.88           O  
ATOM   2576  N   THR A 334      23.766   3.689 -26.125  1.00 73.81           N  
ATOM   2577  CA  THR A 334      24.469   4.930 -25.828  1.00 73.81           C  
ATOM   2578  C   THR A 334      25.797   4.988 -26.609  1.00 73.81           C  
ATOM   2579  CB  THR A 334      24.750   5.078 -24.328  1.00 73.81           C  
ATOM   2580  O   THR A 334      26.422   6.051 -26.703  1.00 73.81           O  
ATOM   2581  CG2 THR A 334      23.453   5.246 -23.547  1.00 73.81           C  
ATOM   2582  OG1 THR A 334      25.438   3.912 -23.859  1.00 73.81           O  
ATOM   2583  N   GLY A 335      26.062   3.869 -27.234  1.00 66.19           N  
ATOM   2584  CA  GLY A 335      27.281   3.727 -28.016  1.00 66.19           C  
ATOM   2585  C   GLY A 335      27.016   3.412 -29.484  1.00 66.19           C  
ATOM   2586  O   GLY A 335      25.859   3.453 -29.922  1.00 66.19           O  
ATOM   2587  N   MET A 336      28.094   3.266 -30.328  1.00 68.62           N  
ATOM   2588  CA  MET A 336      27.969   3.018 -31.750  1.00 68.62           C  
ATOM   2589  C   MET A 336      27.859   1.523 -32.031  1.00 68.62           C  
ATOM   2590  CB  MET A 336      29.172   3.607 -32.500  1.00 68.62           C  
ATOM   2591  O   MET A 336      28.125   0.698 -31.172  1.00 68.62           O  
ATOM   2592  CG  MET A 336      29.344   5.102 -32.312  1.00 68.62           C  
ATOM   2593  SD  MET A 336      30.844   5.754 -33.125  1.00 68.62           S  
ATOM   2594  CE  MET A 336      30.516   5.258 -34.844  1.00 68.62           C  
ATOM   2595  N   ARG A 337      27.438   1.240 -33.188  1.00 72.69           N  
ATOM   2596  CA  ARG A 337      27.375  -0.144 -33.656  1.00 72.69           C  
ATOM   2597  C   ARG A 337      28.750  -0.805 -33.562  1.00 72.69           C  
ATOM   2598  CB  ARG A 337      26.844  -0.215 -35.094  1.00 72.69           C  
ATOM   2599  O   ARG A 337      29.750  -0.203 -33.938  1.00 72.69           O  
ATOM   2600  CG  ARG A 337      26.469  -1.618 -35.531  1.00 72.69           C  
ATOM   2601  CD  ARG A 337      25.766  -1.608 -36.875  1.00 72.69           C  
ATOM   2602  NE  ARG A 337      25.438  -2.959 -37.344  1.00 72.69           N  
ATOM   2603  NH1 ARG A 337      24.188  -2.277 -39.156  1.00 72.69           N  
ATOM   2604  NH2 ARG A 337      24.469  -4.512 -38.719  1.00 72.69           N  
ATOM   2605  CZ  ARG A 337      24.703  -3.246 -38.406  1.00 72.69           C  
ATOM   2606  N   ASN A 338      28.719  -2.012 -32.906  1.00 70.06           N  
ATOM   2607  CA  ASN A 338      29.969  -2.756 -32.719  1.00 70.06           C  
ATOM   2608  C   ASN A 338      30.375  -3.471 -34.031  1.00 70.06           C  
ATOM   2609  CB  ASN A 338      29.844  -3.760 -31.578  1.00 70.06           C  
ATOM   2610  O   ASN A 338      29.594  -4.262 -34.562  1.00 70.06           O  
ATOM   2611  CG  ASN A 338      31.188  -4.363 -31.188  1.00 70.06           C  
ATOM   2612  ND2 ASN A 338      31.156  -5.559 -30.609  1.00 70.06           N  
ATOM   2613  OD1 ASN A 338      32.250  -3.760 -31.406  1.00 70.06           O  
ATOM   2614  N   VAL A 339      31.375  -3.125 -34.656  1.00 63.34           N  
ATOM   2615  CA  VAL A 339      31.891  -3.785 -35.844  1.00 63.34           C  
ATOM   2616  C   VAL A 339      33.125  -4.629 -35.469  1.00 63.34           C  
ATOM   2617  CB  VAL A 339      32.281  -2.766 -36.938  1.00 63.34           C  
ATOM   2618  O   VAL A 339      34.125  -4.098 -35.031  1.00 63.34           O  
ATOM   2619  CG1 VAL A 339      32.750  -3.480 -38.188  1.00 63.34           C  
ATOM   2620  CG2 VAL A 339      31.078  -1.862 -37.250  1.00 63.34           C  
ATOM   2621  N   PRO A 340      32.938  -5.930 -35.344  1.00 54.22           N  
ATOM   2622  CA  PRO A 340      34.031  -6.789 -34.906  1.00 54.22           C  
ATOM   2623  C   PRO A 340      35.250  -6.660 -35.812  1.00 54.22           C  
ATOM   2624  CB  PRO A 340      33.438  -8.195 -35.000  1.00 54.22           C  
ATOM   2625  O   PRO A 340      35.125  -6.457 -37.031  1.00 54.22           O  
ATOM   2626  CG  PRO A 340      32.094  -8.008 -35.656  1.00 54.22           C  
ATOM   2627  CD  PRO A 340      31.859  -6.539 -35.812  1.00 54.22           C  
ATOM   2628  N   GLU A 341      36.531  -6.289 -35.281  1.00 45.50           N  
ATOM   2629  CA  GLU A 341      37.844  -6.320 -35.906  1.00 45.50           C  
ATOM   2630  C   GLU A 341      38.188  -7.711 -36.469  1.00 45.50           C  
ATOM   2631  CB  GLU A 341      38.938  -5.887 -34.906  1.00 45.50           C  
ATOM   2632  O   GLU A 341      38.062  -8.703 -35.719  1.00 45.50           O  
ATOM   2633  CG  GLU A 341      40.219  -5.453 -35.562  1.00 45.50           C  
ATOM   2634  CD  GLU A 341      41.250  -4.891 -34.562  1.00 45.50           C  
ATOM   2635  OE1 GLU A 341      42.375  -4.566 -34.969  1.00 45.50           O  
ATOM   2636  OE2 GLU A 341      40.875  -4.773 -33.375  1.00 45.50           O  
ATOM   2637  N   LYS A 342      37.969  -7.934 -37.781  1.00 44.62           N  
ATOM   2638  CA  LYS A 342      38.375  -9.227 -38.312  1.00 44.62           C  
ATOM   2639  C   LYS A 342      39.844  -9.195 -38.750  1.00 44.62           C  
ATOM   2640  CB  LYS A 342      37.500  -9.625 -39.500  1.00 44.62           C  
ATOM   2641  O   LYS A 342      40.312  -8.219 -39.344  1.00 44.62           O  
ATOM   2642  CG  LYS A 342      36.250 -10.398 -39.125  1.00 44.62           C  
ATOM   2643  CD  LYS A 342      35.500 -10.875 -40.344  1.00 44.62           C  
ATOM   2644  CE  LYS A 342      34.188 -11.570 -39.938  1.00 44.62           C  
ATOM   2645  NZ  LYS A 342      33.438 -12.078 -41.156  1.00 44.62           N  
ATOM   2646  N   GLN A 343      40.812  -9.938 -38.156  1.00 35.81           N  
ATOM   2647  CA  GLN A 343      42.188 -10.469 -38.219  1.00 35.81           C  
ATOM   2648  C   GLN A 343      42.656 -10.641 -39.656  1.00 35.81           C  
ATOM   2649  CB  GLN A 343      42.281 -11.797 -37.469  1.00 35.81           C  
ATOM   2650  O   GLN A 343      41.844 -11.031 -40.531  1.00 35.81           O  
ATOM   2651  CG  GLN A 343      42.531 -11.648 -35.969  1.00 35.81           C  
ATOM   2652  CD  GLN A 343      42.812 -12.977 -35.312  1.00 35.81           C  
ATOM   2653  NE2 GLN A 343      42.594 -13.016 -34.000  1.00 35.81           N  
ATOM   2654  OE1 GLN A 343      43.188 -13.953 -35.938  1.00 35.81           O  
ATOM   2655  N   THR A 344      43.625  -9.805 -40.250  1.00 38.50           N  
ATOM   2656  CA  THR A 344      44.375 -10.078 -41.469  1.00 38.50           C  
ATOM   2657  C   THR A 344      44.375 -11.570 -41.781  1.00 38.50           C  
ATOM   2658  CB  THR A 344      45.844  -9.578 -41.375  1.00 38.50           C  
ATOM   2659  O   THR A 344      44.656 -12.391 -40.906  1.00 38.50           O  
ATOM   2660  CG2 THR A 344      45.906  -8.055 -41.375  1.00 38.50           C  
ATOM   2661  OG1 THR A 344      46.406 -10.047 -40.125  1.00 38.50           O  
ATOM   2662  N   ARG A 345      43.312 -12.133 -42.625  1.00 36.34           N  
ATOM   2663  CA  ARG A 345      43.281 -13.531 -43.000  1.00 36.34           C  
ATOM   2664  C   ARG A 345      44.500 -13.914 -43.812  1.00 36.34           C  
ATOM   2665  CB  ARG A 345      42.000 -13.820 -43.844  1.00 36.34           C  
ATOM   2666  O   ARG A 345      44.750 -15.094 -44.062  1.00 36.34           O  
ATOM   2667  CG  ARG A 345      40.719 -13.805 -43.031  1.00 36.34           C  
ATOM   2668  CD  ARG A 345      39.562 -14.414 -43.781  1.00 36.34           C  
ATOM   2669  NE  ARG A 345      38.406 -14.672 -42.938  1.00 36.34           N  
ATOM   2670  NH1 ARG A 345      36.875 -14.711 -44.625  1.00 36.34           N  
ATOM   2671  NH2 ARG A 345      36.188 -15.047 -42.469  1.00 36.34           N  
ATOM   2672  CZ  ARG A 345      37.156 -14.812 -43.344  1.00 36.34           C  
ATOM   2673  N   GLY A 346      45.656 -12.867 -43.719  1.00 41.06           N  
ATOM   2674  CA  GLY A 346      46.875 -13.305 -44.375  1.00 41.06           C  
ATOM   2675  C   GLY A 346      46.656 -14.070 -45.656  1.00 41.06           C  
ATOM   2676  O   GLY A 346      45.594 -13.953 -46.250  1.00 41.06           O  
ATOM   2677  N   ILE A 347      47.438 -14.531 -46.406  1.00 36.03           N  
ATOM   2678  CA  ILE A 347      47.656 -15.195 -47.688  1.00 36.03           C  
ATOM   2679  C   ILE A 347      46.594 -16.250 -47.906  1.00 36.03           C  
ATOM   2680  CB  ILE A 347      49.062 -15.844 -47.750  1.00 36.03           C  
ATOM   2681  O   ILE A 347      46.125 -16.453 -49.031  1.00 36.03           O  
ATOM   2682  CG1 ILE A 347      50.094 -14.844 -48.312  1.00 36.03           C  
ATOM   2683  CG2 ILE A 347      49.031 -17.125 -48.594  1.00 36.03           C  
ATOM   2684  CD1 ILE A 347      51.531 -15.281 -48.156  1.00 36.03           C  
ATOM   2685  N   PHE A 348      45.844 -16.781 -46.875  1.00 34.44           N  
ATOM   2686  CA  PHE A 348      44.844 -17.828 -47.000  1.00 34.44           C  
ATOM   2687  C   PHE A 348      43.438 -17.234 -47.125  1.00 34.44           C  
ATOM   2688  CB  PHE A 348      44.906 -18.766 -45.781  1.00 34.44           C  
ATOM   2689  O   PHE A 348      42.625 -17.766 -47.844  1.00 34.44           O  
ATOM   2690  CG  PHE A 348      46.062 -19.703 -45.781  1.00 34.44           C  
ATOM   2691  CD1 PHE A 348      46.094 -20.812 -46.625  1.00 34.44           C  
ATOM   2692  CD2 PHE A 348      47.156 -19.484 -44.938  1.00 34.44           C  
ATOM   2693  CE1 PHE A 348      47.188 -21.688 -46.656  1.00 34.44           C  
ATOM   2694  CE2 PHE A 348      48.250 -20.359 -44.969  1.00 34.44           C  
ATOM   2695  CZ  PHE A 348      48.250 -21.453 -45.812  1.00 34.44           C  
ATOM   2696  N   GLY A 349      43.281 -16.031 -46.750  1.00 39.28           N  
ATOM   2697  CA  GLY A 349      42.156 -15.148 -46.938  1.00 39.28           C  
ATOM   2698  C   GLY A 349      42.125 -14.438 -48.281  1.00 39.28           C  
ATOM   2699  O   GLY A 349      41.094 -14.266 -48.906  1.00 39.28           O  
ATOM   2700  N   ALA A 350      43.312 -14.141 -48.875  1.00 37.50           N  
ATOM   2701  CA  ALA A 350      43.562 -13.617 -50.219  1.00 37.50           C  
ATOM   2702  C   ALA A 350      43.375 -14.695 -51.281  1.00 37.50           C  
ATOM   2703  CB  ALA A 350      45.000 -13.039 -50.281  1.00 37.50           C  
ATOM   2704  O   ALA A 350      42.875 -14.430 -52.344  1.00 37.50           O  
ATOM   2705  N   ILE A 351      43.531 -15.906 -50.906  1.00 35.19           N  
ATOM   2706  CA  ILE A 351      43.438 -17.078 -51.781  1.00 35.19           C  
ATOM   2707  C   ILE A 351      41.969 -17.547 -51.844  1.00 35.19           C  
ATOM   2708  CB  ILE A 351      44.344 -18.219 -51.312  1.00 35.19           C  
ATOM   2709  O   ILE A 351      41.469 -17.844 -52.938  1.00 35.19           O  
ATOM   2710  CG1 ILE A 351      45.812 -17.797 -51.406  1.00 35.19           C  
ATOM   2711  CG2 ILE A 351      44.094 -19.500 -52.125  1.00 35.19           C  
ATOM   2712  CD1 ILE A 351      46.781 -18.812 -50.812  1.00 35.19           C  
ATOM   2713  N   ALA A 352      41.250 -17.484 -50.812  1.00 38.09           N  
ATOM   2714  CA  ALA A 352      39.812 -17.781 -50.719  1.00 38.09           C  
ATOM   2715  C   ALA A 352      38.969 -16.625 -51.312  1.00 38.09           C  
ATOM   2716  CB  ALA A 352      39.406 -18.047 -49.281  1.00 38.09           C  
ATOM   2717  O   ALA A 352      37.969 -16.859 -51.969  1.00 38.09           O  
ATOM   2718  N   GLY A 353      39.438 -15.516 -51.250  1.00 39.16           N  
ATOM   2719  CA  GLY A 353      38.875 -14.289 -51.812  1.00 39.16           C  
ATOM   2720  C   GLY A 353      39.188 -14.141 -53.312  1.00 39.16           C  
ATOM   2721  O   GLY A 353      38.344 -13.625 -54.062  1.00 39.16           O  
ATOM   2722  N   PHE A 354      40.281 -14.633 -53.812  1.00 35.72           N  
ATOM   2723  CA  PHE A 354      40.656 -14.703 -55.219  1.00 35.72           C  
ATOM   2724  C   PHE A 354      39.875 -15.781 -55.938  1.00 35.72           C  
ATOM   2725  CB  PHE A 354      42.156 -14.984 -55.375  1.00 35.72           C  
ATOM   2726  O   PHE A 354      39.438 -15.586 -57.094  1.00 35.72           O  
ATOM   2727  CG  PHE A 354      42.656 -14.906 -56.781  1.00 35.72           C  
ATOM   2728  CD1 PHE A 354      42.906 -16.062 -57.531  1.00 35.72           C  
ATOM   2729  CD2 PHE A 354      42.875 -13.672 -57.375  1.00 35.72           C  
ATOM   2730  CE1 PHE A 354      43.375 -15.992 -58.844  1.00 35.72           C  
ATOM   2731  CE2 PHE A 354      43.344 -13.594 -58.688  1.00 35.72           C  
ATOM   2732  CZ  PHE A 354      43.594 -14.750 -59.406  1.00 35.72           C  
ATOM   2733  N   ILE A 355      39.406 -16.766 -55.281  1.00 40.94           N  
ATOM   2734  CA  ILE A 355      38.656 -17.875 -55.844  1.00 40.94           C  
ATOM   2735  C   ILE A 355      37.188 -17.516 -55.875  1.00 40.94           C  
ATOM   2736  CB  ILE A 355      38.844 -19.156 -54.969  1.00 40.94           C  
ATOM   2737  O   ILE A 355      36.469 -17.875 -56.844  1.00 40.94           O  
ATOM   2738  CG1 ILE A 355      40.312 -19.609 -55.031  1.00 40.94           C  
ATOM   2739  CG2 ILE A 355      37.938 -20.281 -55.469  1.00 40.94           C  
ATOM   2740  CD1 ILE A 355      40.656 -20.766 -54.094  1.00 40.94           C  
ATOM   2741  N   GLU A 356      36.781 -16.578 -55.125  1.00 36.12           N  
ATOM   2742  CA  GLU A 356      35.375 -16.203 -54.938  1.00 36.12           C  
ATOM   2743  C   GLU A 356      35.062 -14.906 -55.688  1.00 36.12           C  
ATOM   2744  CB  GLU A 356      35.031 -16.062 -53.469  1.00 36.12           C  
ATOM   2745  O   GLU A 356      33.969 -14.758 -56.250  1.00 36.12           O  
ATOM   2746  CG  GLU A 356      34.750 -17.391 -52.750  1.00 36.12           C  
ATOM   2747  CD  GLU A 356      34.500 -17.250 -51.281  1.00 36.12           C  
ATOM   2748  OE1 GLU A 356      34.312 -18.266 -50.594  1.00 36.12           O  
ATOM   2749  OE2 GLU A 356      34.469 -16.094 -50.781  1.00 36.12           O  
ATOM   2750  N   ASN A 357      36.125 -14.117 -56.125  1.00 33.66           N  
ATOM   2751  CA  ASN A 357      35.781 -12.859 -56.750  1.00 33.66           C  
ATOM   2752  C   ASN A 357      36.969 -12.195 -57.438  1.00 33.66           C  
ATOM   2753  CB  ASN A 357      35.125 -11.906 -55.750  1.00 33.66           C  
ATOM   2754  O   ASN A 357      37.000 -10.977 -57.594  1.00 33.66           O  
ATOM   2755  CG  ASN A 357      33.719 -12.305 -55.375  1.00 33.66           C  
ATOM   2756  ND2 ASN A 357      33.281 -11.938 -54.156  1.00 33.66           N  
ATOM   2757  OD1 ASN A 357      33.000 -12.938 -56.156  1.00 33.66           O  
ATOM   2758  N   GLY A 358      38.062 -13.047 -57.812  1.00 38.88           N  
ATOM   2759  CA  GLY A 358      39.219 -12.531 -58.531  1.00 38.88           C  
ATOM   2760  C   GLY A 358      40.000 -11.500 -57.719  1.00 38.88           C  
ATOM   2761  O   GLY A 358      40.156 -11.633 -56.500  1.00 38.88           O  
ATOM   2762  N   TRP A 359      40.781 -10.469 -58.250  1.00 39.47           N  
ATOM   2763  CA  TRP A 359      41.688  -9.469 -57.688  1.00 39.47           C  
ATOM   2764  C   TRP A 359      41.031  -8.672 -56.594  1.00 39.47           C  
ATOM   2765  CB  TRP A 359      42.156  -8.523 -58.812  1.00 39.47           C  
ATOM   2766  O   TRP A 359      41.688  -8.383 -55.562  1.00 39.47           O  
ATOM   2767  CG  TRP A 359      43.500  -7.875 -58.531  1.00 39.47           C  
ATOM   2768  CD1 TRP A 359      43.750  -6.535 -58.469  1.00 39.47           C  
ATOM   2769  CD2 TRP A 359      44.750  -8.539 -58.312  1.00 39.47           C  
ATOM   2770  CE2 TRP A 359      45.719  -7.543 -58.094  1.00 39.47           C  
ATOM   2771  CE3 TRP A 359      45.125  -9.891 -58.250  1.00 39.47           C  
ATOM   2772  NE1 TRP A 359      45.094  -6.328 -58.188  1.00 39.47           N  
ATOM   2773  CH2 TRP A 359      47.406  -9.172 -57.781  1.00 39.47           C  
ATOM   2774  CZ2 TRP A 359      47.062  -7.852 -57.844  1.00 39.47           C  
ATOM   2775  CZ3 TRP A 359      46.469 -10.195 -58.000  1.00 39.47           C  
ATOM   2776  N   GLU A 360      39.719  -8.477 -56.625  1.00 36.84           N  
ATOM   2777  CA  GLU A 360      38.844  -7.852 -55.625  1.00 36.84           C  
ATOM   2778  C   GLU A 360      38.594  -8.805 -54.469  1.00 36.84           C  
ATOM   2779  CB  GLU A 360      37.531  -7.391 -56.250  1.00 36.84           C  
ATOM   2780  O   GLU A 360      38.531  -8.383 -53.312  1.00 36.84           O  
ATOM   2781  CG  GLU A 360      37.625  -6.051 -56.969  1.00 36.84           C  
ATOM   2782  CD  GLU A 360      36.312  -5.598 -57.562  1.00 36.84           C  
ATOM   2783  OE1 GLU A 360      36.281  -4.535 -58.219  1.00 36.84           O  
ATOM   2784  OE2 GLU A 360      35.312  -6.312 -57.375  1.00 36.84           O  
ATOM   2785  N   GLY A 361      38.531 -10.086 -54.625  1.00 39.38           N  
ATOM   2786  CA  GLY A 361      38.375 -11.195 -53.688  1.00 39.38           C  
ATOM   2787  C   GLY A 361      39.688 -11.531 -52.969  1.00 39.38           C  
ATOM   2788  O   GLY A 361      39.656 -11.922 -51.812  1.00 39.38           O  
ATOM   2789  N   MET A 362      40.781 -11.188 -53.594  1.00 42.72           N  
ATOM   2790  CA  MET A 362      42.125 -11.375 -53.062  1.00 42.72           C  
ATOM   2791  C   MET A 362      42.469 -10.266 -52.062  1.00 42.72           C  
ATOM   2792  CB  MET A 362      43.156 -11.414 -54.188  1.00 42.72           C  
ATOM   2793  O   MET A 362      43.031 -10.531 -51.000  1.00 42.72           O  
ATOM   2794  CG  MET A 362      44.594 -11.562 -53.719  1.00 42.72           C  
ATOM   2795  SD  MET A 362      45.812 -11.391 -55.094  1.00 42.72           S  
ATOM   2796  CE  MET A 362      45.781  -9.586 -55.312  1.00 42.72           C  
ATOM   2797  N   MET A 363      42.094  -9.117 -52.312  1.00 39.31           N  
ATOM   2798  CA  MET A 363      42.281  -7.930 -51.500  1.00 39.31           C  
ATOM   2799  C   MET A 363      41.312  -7.918 -50.312  1.00 39.31           C  
ATOM   2800  CB  MET A 363      42.094  -6.660 -52.344  1.00 39.31           C  
ATOM   2801  O   MET A 363      41.719  -7.590 -49.188  1.00 39.31           O  
ATOM   2802  CG  MET A 363      43.281  -6.348 -53.250  1.00 39.31           C  
ATOM   2803  SD  MET A 363      44.812  -6.012 -52.312  1.00 39.31           S  
ATOM   2804  CE  MET A 363      45.250  -4.375 -52.969  1.00 39.31           C  
ATOM   2805  N   ASP A 364      40.219  -8.500 -50.500  1.00 41.06           N  
ATOM   2806  CA  ASP A 364      39.125  -8.695 -49.562  1.00 41.06           C  
ATOM   2807  C   ASP A 364      39.438  -9.859 -48.625  1.00 41.06           C  
ATOM   2808  CB  ASP A 364      37.812  -8.953 -50.281  1.00 41.06           C  
ATOM   2809  O   ASP A 364      39.156  -9.789 -47.406  1.00 41.06           O  
ATOM   2810  CG  ASP A 364      37.219  -7.695 -50.906  1.00 41.06           C  
ATOM   2811  OD1 ASP A 364      37.719  -6.582 -50.594  1.00 41.06           O  
ATOM   2812  OD2 ASP A 364      36.281  -7.820 -51.719  1.00 41.06           O  
ATOM   2813  N   GLY A 365      40.000 -10.820 -49.031  1.00 35.62           N  
ATOM   2814  CA  GLY A 365      40.500 -12.016 -48.375  1.00 35.62           C  
ATOM   2815  C   GLY A 365      41.781 -11.781 -47.594  1.00 35.62           C  
ATOM   2816  O   GLY A 365      41.969 -12.367 -46.531  1.00 35.62           O  
ATOM   2817  N   TRP A 366      42.625 -10.766 -48.000  1.00 37.22           N  
ATOM   2818  CA  TRP A 366      43.906 -10.367 -47.406  1.00 37.22           C  
ATOM   2819  C   TRP A 366      43.688  -9.352 -46.281  1.00 37.22           C  
ATOM   2820  CB  TRP A 366      44.812  -9.789 -48.469  1.00 37.22           C  
ATOM   2821  O   TRP A 366      44.281  -9.469 -45.219  1.00 37.22           O  
ATOM   2822  CG  TRP A 366      46.219  -9.531 -48.000  1.00 37.22           C  
ATOM   2823  CD1 TRP A 366      46.719  -8.367 -47.438  1.00 37.22           C  
ATOM   2824  CD2 TRP A 366      47.312 -10.453 -48.000  1.00 37.22           C  
ATOM   2825  CE2 TRP A 366      48.438  -9.781 -47.469  1.00 37.22           C  
ATOM   2826  CE3 TRP A 366      47.469 -11.781 -48.438  1.00 37.22           C  
ATOM   2827  NE1 TRP A 366      48.031  -8.516 -47.125  1.00 37.22           N  
ATOM   2828  CH2 TRP A 366      49.781 -11.695 -47.750  1.00 37.22           C  
ATOM   2829  CZ2 TRP A 366      49.688 -10.398 -47.312  1.00 37.22           C  
ATOM   2830  CZ3 TRP A 366      48.688 -12.391 -48.281  1.00 37.22           C  
ATOM   2831  N   TYR A 367      42.656  -8.562 -46.312  1.00 36.00           N  
ATOM   2832  CA  TYR A 367      42.406  -7.445 -45.406  1.00 36.00           C  
ATOM   2833  C   TYR A 367      41.062  -7.598 -44.719  1.00 36.00           C  
ATOM   2834  CB  TYR A 367      42.469  -6.117 -46.188  1.00 36.00           C  
ATOM   2835  O   TYR A 367      40.781  -6.891 -43.750  1.00 36.00           O  
ATOM   2836  CG  TYR A 367      43.844  -5.742 -46.656  1.00 36.00           C  
ATOM   2837  CD1 TYR A 367      44.812  -5.309 -45.781  1.00 36.00           C  
ATOM   2838  CD2 TYR A 367      44.156  -5.816 -48.000  1.00 36.00           C  
ATOM   2839  CE1 TYR A 367      46.094  -4.961 -46.219  1.00 36.00           C  
ATOM   2840  CE2 TYR A 367      45.438  -5.473 -48.469  1.00 36.00           C  
ATOM   2841  OH  TYR A 367      47.656  -4.699 -48.000  1.00 36.00           O  
ATOM   2842  CZ  TYR A 367      46.406  -5.047 -47.562  1.00 36.00           C  
ATOM   2843  N   GLY A 368      40.375  -8.734 -44.750  1.00 29.80           N  
ATOM   2844  CA  GLY A 368      39.125  -9.023 -44.031  1.00 29.80           C  
ATOM   2845  C   GLY A 368      38.094  -7.926 -44.156  1.00 29.80           C  
ATOM   2846  O   GLY A 368      37.469  -7.527 -43.156  1.00 29.80           O  
ATOM   2847  N   PHE A 369      37.656  -7.363 -45.312  1.00 30.30           N  
ATOM   2848  CA  PHE A 369      36.625  -6.328 -45.344  1.00 30.30           C  
ATOM   2849  C   PHE A 369      35.344  -6.859 -46.000  1.00 30.30           C  
ATOM   2850  CB  PHE A 369      37.125  -5.102 -46.125  1.00 30.30           C  
ATOM   2851  O   PHE A 369      35.406  -7.531 -47.031  1.00 30.30           O  
ATOM   2852  CG  PHE A 369      38.219  -4.352 -45.406  1.00 30.30           C  
ATOM   2853  CD1 PHE A 369      37.938  -3.561 -44.312  1.00 30.30           C  
ATOM   2854  CD2 PHE A 369      39.531  -4.434 -45.844  1.00 30.30           C  
ATOM   2855  CE1 PHE A 369      38.938  -2.863 -43.656  1.00 30.30           C  
ATOM   2856  CE2 PHE A 369      40.562  -3.740 -45.188  1.00 30.30           C  
ATOM   2857  CZ  PHE A 369      40.250  -2.955 -44.094  1.00 30.30           C  
ATOM   2858  N   ARG A 370      34.312  -6.965 -45.156  1.00 30.27           N  
ATOM   2859  CA  ARG A 370      32.969  -6.984 -45.750  1.00 30.27           C  
ATOM   2860  C   ARG A 370      32.344  -5.590 -45.750  1.00 30.27           C  
ATOM   2861  CB  ARG A 370      32.062  -7.957 -44.969  1.00 30.27           C  
ATOM   2862  O   ARG A 370      32.344  -4.902 -44.719  1.00 30.27           O  
ATOM   2863  CG  ARG A 370      31.656  -9.180 -45.781  1.00 30.27           C  
ATOM   2864  CD  ARG A 370      30.828 -10.148 -44.938  1.00 30.27           C  
ATOM   2865  NE  ARG A 370      29.500 -10.336 -45.531  1.00 30.27           N  
ATOM   2866  NH1 ARG A 370      28.734 -11.719 -43.844  1.00 30.27           N  
ATOM   2867  NH2 ARG A 370      27.359 -11.180 -45.594  1.00 30.27           N  
ATOM   2868  CZ  ARG A 370      28.531 -11.078 -45.000  1.00 30.27           C  
ATOM   2869  N   HIS A 371      32.312  -4.828 -46.938  1.00 25.34           N  
ATOM   2870  CA  HIS A 371      31.359  -3.971 -47.594  1.00 25.34           C  
ATOM   2871  C   HIS A 371      29.922  -4.422 -47.281  1.00 25.34           C  
ATOM   2872  CB  HIS A 371      31.594  -3.959 -49.094  1.00 25.34           C  
ATOM   2873  O   HIS A 371      29.625  -5.617 -47.344  1.00 25.34           O  
ATOM   2874  CG  HIS A 371      31.812  -2.590 -49.656  1.00 25.34           C  
ATOM   2875  CD2 HIS A 371      32.156  -2.184 -50.906  1.00 25.34           C  
ATOM   2876  ND1 HIS A 371      31.703  -1.447 -48.906  1.00 25.34           N  
ATOM   2877  CE1 HIS A 371      31.969  -0.393 -49.656  1.00 25.34           C  
ATOM   2878  NE2 HIS A 371      32.219  -0.813 -50.875  1.00 25.34           N  
ATOM   2879  N   GLN A 372      29.109  -3.535 -46.594  1.00 29.75           N  
ATOM   2880  CA  GLN A 372      27.781  -3.254 -47.125  1.00 29.75           C  
ATOM   2881  C   GLN A 372      27.312  -1.861 -46.719  1.00 29.75           C  
ATOM   2882  CB  GLN A 372      26.781  -4.309 -46.688  1.00 29.75           C  
ATOM   2883  O   GLN A 372      27.312  -1.516 -45.562  1.00 29.75           O  
ATOM   2884  CG  GLN A 372      26.625  -5.469 -47.656  1.00 29.75           C  
ATOM   2885  CD  GLN A 372      25.578  -6.477 -47.188  1.00 29.75           C  
ATOM   2886  NE2 GLN A 372      25.312  -7.469 -48.031  1.00 29.75           N  
ATOM   2887  OE1 GLN A 372      25.031  -6.367 -46.094  1.00 29.75           O  
ATOM   2888  N   ASN A 373      27.219  -0.821 -47.719  1.00 27.83           N  
ATOM   2889  CA  ASN A 373      26.406   0.250 -48.312  1.00 27.83           C  
ATOM   2890  C   ASN A 373      24.953   0.143 -47.844  1.00 27.83           C  
ATOM   2891  CB  ASN A 373      26.500   0.244 -49.812  1.00 27.83           C  
ATOM   2892  O   ASN A 373      24.406  -0.956 -47.781  1.00 27.83           O  
ATOM   2893  CG  ASN A 373      27.906   0.513 -50.344  1.00 27.83           C  
ATOM   2894  ND2 ASN A 373      28.172   0.141 -51.562  1.00 27.83           N  
ATOM   2895  OD1 ASN A 373      28.750   1.051 -49.594  1.00 27.83           O  
ATOM   2896  N   SER A 374      24.312   1.281 -47.219  1.00 28.52           N  
ATOM   2897  CA  SER A 374      23.125   1.907 -47.812  1.00 28.52           C  
ATOM   2898  C   SER A 374      22.344   2.711 -46.781  1.00 28.52           C  
ATOM   2899  CB  SER A 374      22.219   0.852 -48.469  1.00 28.52           C  
ATOM   2900  O   SER A 374      22.062   2.217 -45.688  1.00 28.52           O  
ATOM   2901  OG  SER A 374      21.672   0.002 -47.469  1.00 28.52           O  
ATOM   2902  N   GLU A 375      22.484   4.086 -46.750  1.00 27.78           N  
ATOM   2903  CA  GLU A 375      21.719   5.320 -46.938  1.00 27.78           C  
ATOM   2904  C   GLU A 375      20.719   5.527 -45.812  1.00 27.78           C  
ATOM   2905  CB  GLU A 375      20.984   5.309 -48.281  1.00 27.78           C  
ATOM   2906  O   GLU A 375      19.969   4.617 -45.469  1.00 27.78           O  
ATOM   2907  CG  GLU A 375      21.922   5.375 -49.500  1.00 27.78           C  
ATOM   2908  CD  GLU A 375      21.203   5.770 -50.781  1.00 27.78           C  
ATOM   2909  OE1 GLU A 375      21.891   6.008 -51.781  1.00 27.78           O  
ATOM   2910  OE2 GLU A 375      19.953   5.844 -50.750  1.00 27.78           O  
ATOM   2911  N   GLY A 376      20.922   6.688 -44.969  1.00 27.64           N  
ATOM   2912  CA  GLY A 376      19.719   7.457 -44.656  1.00 27.64           C  
ATOM   2913  C   GLY A 376      20.000   8.578 -43.656  1.00 27.64           C  
ATOM   2914  O   GLY A 376      20.875   8.461 -42.812  1.00 27.64           O  
ATOM   2915  N   ARG A 377      20.062   9.867 -44.125  1.00 23.94           N  
ATOM   2916  CA  ARG A 377      20.078  11.297 -43.812  1.00 23.94           C  
ATOM   2917  C   ARG A 377      19.453  11.562 -42.438  1.00 23.94           C  
ATOM   2918  CB  ARG A 377      19.328  12.086 -44.875  1.00 23.94           C  
ATOM   2919  O   ARG A 377      18.344  11.102 -42.156  1.00 23.94           O  
ATOM   2920  CG  ARG A 377      20.188  12.445 -46.094  1.00 23.94           C  
ATOM   2921  CD  ARG A 377      19.531  13.500 -46.969  1.00 23.94           C  
ATOM   2922  NE  ARG A 377      20.375  13.875 -48.094  1.00 23.94           N  
ATOM   2923  NH1 ARG A 377      18.750  15.117 -49.156  1.00 23.94           N  
ATOM   2924  NH2 ARG A 377      20.828  14.906 -50.094  1.00 23.94           N  
ATOM   2925  CZ  ARG A 377      19.984  14.633 -49.125  1.00 23.94           C  
ATOM   2926  N   GLY A 378      20.328  11.609 -41.312  1.00 27.30           N  
ATOM   2927  CA  GLY A 378      19.875  12.438 -40.219  1.00 27.30           C  
ATOM   2928  C   GLY A 378      20.844  12.469 -39.031  1.00 27.30           C  
ATOM   2929  O   GLY A 378      21.672  11.570 -38.906  1.00 27.30           O  
ATOM   2930  N   GLN A 379      21.500  13.523 -38.531  1.00 27.00           N  
ATOM   2931  CA  GLN A 379      22.422  14.164 -37.594  1.00 27.00           C  
ATOM   2932  C   GLN A 379      22.438  13.422 -36.281  1.00 27.00           C  
ATOM   2933  CB  GLN A 379      22.016  15.625 -37.375  1.00 27.00           C  
ATOM   2934  O   GLN A 379      21.391  13.156 -35.688  1.00 27.00           O  
ATOM   2935  CG  GLN A 379      23.156  16.609 -37.594  1.00 27.00           C  
ATOM   2936  CD  GLN A 379      22.672  18.016 -37.906  1.00 27.00           C  
ATOM   2937  NE2 GLN A 379      23.609  18.906 -38.219  1.00 27.00           N  
ATOM   2938  OE1 GLN A 379      21.469  18.297 -37.844  1.00 27.00           O  
ATOM   2939  N   ALA A 380      23.547  12.523 -35.719  1.00 34.38           N  
ATOM   2940  CA  ALA A 380      23.734  11.930 -34.406  1.00 34.38           C  
ATOM   2941  C   ALA A 380      24.281  12.953 -33.406  1.00 34.38           C  
ATOM   2942  CB  ALA A 380      24.656  10.711 -34.469  1.00 34.38           C  
ATOM   2943  O   ALA A 380      25.172  13.734 -33.750  1.00 34.38           O  
ATOM   2944  N   ALA A 381      23.547  13.102 -32.188  1.00 32.22           N  
ATOM   2945  CA  ALA A 381      23.484  13.852 -30.938  1.00 32.22           C  
ATOM   2946  C   ALA A 381      24.672  13.531 -30.047  1.00 32.22           C  
ATOM   2947  CB  ALA A 381      22.172  13.539 -30.203  1.00 32.22           C  
ATOM   2948  O   ALA A 381      25.094  12.375 -29.938  1.00 32.22           O  
ATOM   2949  N   ASP A 382      25.609  14.391 -29.781  1.00 29.66           N  
ATOM   2950  CA  ASP A 382      26.688  14.664 -28.828  1.00 29.66           C  
ATOM   2951  C   ASP A 382      26.312  14.195 -27.422  1.00 29.66           C  
ATOM   2952  CB  ASP A 382      27.047  16.156 -28.812  1.00 29.66           C  
ATOM   2953  O   ASP A 382      25.125  14.117 -27.094  1.00 29.66           O  
ATOM   2954  CG  ASP A 382      26.719  16.812 -27.484  1.00 29.66           C  
ATOM   2955  OD1 ASP A 382      26.375  16.109 -26.516  1.00 29.66           O  
ATOM   2956  OD2 ASP A 382      26.812  18.062 -27.422  1.00 29.66           O  
ATOM   2957  N   LEU A 383      27.031  13.172 -26.719  1.00 34.72           N  
ATOM   2958  CA  LEU A 383      27.031  12.656 -25.359  1.00 34.72           C  
ATOM   2959  C   LEU A 383      26.234  13.570 -24.422  1.00 34.72           C  
ATOM   2960  CB  LEU A 383      28.453  12.484 -24.844  1.00 34.72           C  
ATOM   2961  O   LEU A 383      25.469  13.102 -23.594  1.00 34.72           O  
ATOM   2962  CG  LEU A 383      28.625  11.711 -23.531  1.00 34.72           C  
ATOM   2963  CD1 LEU A 383      28.875  10.234 -23.828  1.00 34.72           C  
ATOM   2964  CD2 LEU A 383      29.750  12.297 -22.703  1.00 34.72           C  
ATOM   2965  N   LYS A 384      26.234  14.828 -24.625  1.00 38.16           N  
ATOM   2966  CA  LYS A 384      25.469  15.828 -23.891  1.00 38.16           C  
ATOM   2967  C   LYS A 384      24.016  15.867 -24.375  1.00 38.16           C  
ATOM   2968  CB  LYS A 384      26.109  17.219 -24.031  1.00 38.16           C  
ATOM   2969  O   LYS A 384      23.094  15.977 -23.562  1.00 38.16           O  
ATOM   2970  CG  LYS A 384      25.672  18.203 -22.969  1.00 38.16           C  
ATOM   2971  CD  LYS A 384      26.453  19.516 -23.078  1.00 38.16           C  
ATOM   2972  CE  LYS A 384      25.969  20.531 -22.047  1.00 38.16           C  
ATOM   2973  NZ  LYS A 384      26.734  21.812 -22.156  1.00 38.16           N  
ATOM   2974  N   SER A 385      23.844  15.586 -25.578  1.00 37.62           N  
ATOM   2975  CA  SER A 385      22.531  15.586 -26.219  1.00 37.62           C  
ATOM   2976  C   SER A 385      21.781  14.289 -25.953  1.00 37.62           C  
ATOM   2977  CB  SER A 385      22.672  15.789 -27.734  1.00 37.62           C  
ATOM   2978  O   SER A 385      20.562  14.305 -25.719  1.00 37.62           O  
ATOM   2979  OG  SER A 385      21.594  15.180 -28.422  1.00 37.62           O  
ATOM   2980  N   THR A 386      22.484  13.250 -25.766  1.00 38.50           N  
ATOM   2981  CA  THR A 386      22.000  11.938 -25.359  1.00 38.50           C  
ATOM   2982  C   THR A 386      21.656  11.922 -23.875  1.00 38.50           C  
ATOM   2983  CB  THR A 386      23.031  10.844 -25.656  1.00 38.50           C  
ATOM   2984  O   THR A 386      20.641  11.375 -23.469  1.00 38.50           O  
ATOM   2985  CG2 THR A 386      22.453   9.453 -25.469  1.00 38.50           C  
ATOM   2986  OG1 THR A 386      23.484  10.969 -27.016  1.00 38.50           O  
ATOM   2987  N   GLN A 387      22.422  12.539 -23.094  1.00 39.94           N  
ATOM   2988  CA  GLN A 387      22.141  12.734 -21.672  1.00 39.94           C  
ATOM   2989  C   GLN A 387      21.000  13.719 -21.453  1.00 39.94           C  
ATOM   2990  CB  GLN A 387      23.406  13.219 -20.938  1.00 39.94           C  
ATOM   2991  O   GLN A 387      20.172  13.531 -20.562  1.00 39.94           O  
ATOM   2992  CG  GLN A 387      23.312  13.109 -19.422  1.00 39.94           C  
ATOM   2993  CD  GLN A 387      23.125  11.680 -18.953  1.00 39.94           C  
ATOM   2994  NE2 GLN A 387      22.219  11.484 -18.000  1.00 39.94           N  
ATOM   2995  OE1 GLN A 387      23.781  10.758 -19.453  1.00 39.94           O  
ATOM   2996  N   ALA A 388      20.828  14.703 -22.297  1.00 46.84           N  
ATOM   2997  CA  ALA A 388      19.734  15.664 -22.312  1.00 46.84           C  
ATOM   2998  C   ALA A 388      18.422  14.992 -22.734  1.00 46.84           C  
ATOM   2999  CB  ALA A 388      20.047  16.828 -23.234  1.00 46.84           C  
ATOM   3000  O   ALA A 388      17.359  15.281 -22.188  1.00 46.84           O  
ATOM   3001  N   ALA A 389      18.516  14.016 -23.641  1.00 43.47           N  
ATOM   3002  CA  ALA A 389      17.375  13.211 -24.078  1.00 43.47           C  
ATOM   3003  C   ALA A 389      16.953  12.242 -22.984  1.00 43.47           C  
ATOM   3004  CB  ALA A 389      17.719  12.453 -25.344  1.00 43.47           C  
ATOM   3005  O   ALA A 389      15.750  12.047 -22.750  1.00 43.47           O  
ATOM   3006  N   ILE A 390      17.906  11.586 -22.312  1.00 45.84           N  
ATOM   3007  CA  ILE A 390      17.656  10.734 -21.156  1.00 45.84           C  
ATOM   3008  C   ILE A 390      17.031  11.555 -20.031  1.00 45.84           C  
ATOM   3009  CB  ILE A 390      18.969  10.062 -20.672  1.00 45.84           C  
ATOM   3010  O   ILE A 390      16.078  11.125 -19.391  1.00 45.84           O  
ATOM   3011  CG1 ILE A 390      19.469   9.055 -21.703  1.00 45.84           C  
ATOM   3012  CG2 ILE A 390      18.750   9.391 -19.312  1.00 45.84           C  
ATOM   3013  CD1 ILE A 390      20.812   8.438 -21.375  1.00 45.84           C  
ATOM   3014  N   ASP A 391      17.562  12.727 -19.844  1.00 48.12           N  
ATOM   3015  CA  ASP A 391      17.047  13.641 -18.812  1.00 48.12           C  
ATOM   3016  C   ASP A 391      15.672  14.172 -19.188  1.00 48.12           C  
ATOM   3017  CB  ASP A 391      18.031  14.797 -18.609  1.00 48.12           C  
ATOM   3018  O   ASP A 391      14.828  14.375 -18.312  1.00 48.12           O  
ATOM   3019  CG  ASP A 391      19.297  14.391 -17.875  1.00 48.12           C  
ATOM   3020  OD1 ASP A 391      19.312  13.305 -17.250  1.00 48.12           O  
ATOM   3021  OD2 ASP A 391      20.281  15.156 -17.922  1.00 48.12           O  
ATOM   3022  N   GLN A 392      15.383  14.453 -20.484  1.00 50.16           N  
ATOM   3023  CA  GLN A 392      14.094  14.875 -21.000  1.00 50.16           C  
ATOM   3024  C   GLN A 392      13.055  13.766 -20.875  1.00 50.16           C  
ATOM   3025  CB  GLN A 392      14.211  15.320 -22.453  1.00 50.16           C  
ATOM   3026  O   GLN A 392      11.891  14.031 -20.562  1.00 50.16           O  
ATOM   3027  CG  GLN A 392      13.023  16.125 -22.953  1.00 50.16           C  
ATOM   3028  CD  GLN A 392      13.195  16.594 -24.391  1.00 50.16           C  
ATOM   3029  NE2 GLN A 392      12.188  17.281 -24.906  1.00 50.16           N  
ATOM   3030  OE1 GLN A 392      14.234  16.359 -25.016  1.00 50.16           O  
ATOM   3031  N   ILE A 393      13.469  12.492 -21.078  1.00 44.28           N  
ATOM   3032  CA  ILE A 393      12.648  11.305 -20.859  1.00 44.28           C  
ATOM   3033  C   ILE A 393      12.352  11.141 -19.375  1.00 44.28           C  
ATOM   3034  CB  ILE A 393      13.344  10.039 -21.406  1.00 44.28           C  
ATOM   3035  O   ILE A 393      11.203  10.898 -18.984  1.00 44.28           O  
ATOM   3036  CG1 ILE A 393      13.469  10.109 -22.938  1.00 44.28           C  
ATOM   3037  CG2 ILE A 393      12.578   8.781 -20.984  1.00 44.28           C  
ATOM   3038  CD1 ILE A 393      14.305   9.000 -23.547  1.00 44.28           C  
ATOM   3039  N   SER A 394      13.398  11.367 -18.547  1.00 41.94           N  
ATOM   3040  CA  SER A 394      13.273  11.289 -17.094  1.00 41.94           C  
ATOM   3041  C   SER A 394      12.453  12.453 -16.547  1.00 41.94           C  
ATOM   3042  CB  SER A 394      14.656  11.281 -16.438  1.00 41.94           C  
ATOM   3043  O   SER A 394      11.617  12.266 -15.664  1.00 41.94           O  
ATOM   3044  OG  SER A 394      14.547  11.148 -15.031  1.00 41.94           O  
ATOM   3045  N   GLY A 395      12.656  13.703 -17.031  1.00 42.81           N  
ATOM   3046  CA  GLY A 395      11.930  14.914 -16.672  1.00 42.81           C  
ATOM   3047  C   GLY A 395      10.477  14.883 -17.109  1.00 42.81           C  
ATOM   3048  O   GLY A 395       9.586  15.273 -16.359  1.00 42.81           O  
ATOM   3049  N   LYS A 396      10.156  14.453 -18.344  1.00 44.97           N  
ATOM   3050  CA  LYS A 396       8.812  14.297 -18.891  1.00 44.97           C  
ATOM   3051  C   LYS A 396       8.094  13.117 -18.250  1.00 44.97           C  
ATOM   3052  CB  LYS A 396       8.875  14.102 -20.406  1.00 44.97           C  
ATOM   3053  O   LYS A 396       6.887  13.188 -17.984  1.00 44.97           O  
ATOM   3054  CG  LYS A 396       9.031  15.391 -21.203  1.00 44.97           C  
ATOM   3055  CD  LYS A 396       8.930  15.148 -22.703  1.00 44.97           C  
ATOM   3056  CE  LYS A 396       9.148  16.438 -23.484  1.00 44.97           C  
ATOM   3057  NZ  LYS A 396       8.961  16.219 -24.953  1.00 44.97           N  
ATOM   3058  N   LEU A 397       8.820  12.164 -17.828  1.00 41.88           N  
ATOM   3059  CA  LEU A 397       8.344  10.977 -17.125  1.00 41.88           C  
ATOM   3060  C   LEU A 397       8.094  11.266 -15.656  1.00 41.88           C  
ATOM   3061  CB  LEU A 397       9.352   9.836 -17.266  1.00 41.88           C  
ATOM   3062  O   LEU A 397       7.117  10.789 -15.078  1.00 41.88           O  
ATOM   3063  CG  LEU A 397       8.859   8.438 -16.891  1.00 41.88           C  
ATOM   3064  CD1 LEU A 397       7.797   7.965 -17.875  1.00 41.88           C  
ATOM   3065  CD2 LEU A 397      10.023   7.453 -16.828  1.00 41.88           C  
ATOM   3066  N   ASN A 398       8.984  12.117 -15.039  1.00 45.31           N  
ATOM   3067  CA  ASN A 398       8.820  12.562 -13.656  1.00 45.31           C  
ATOM   3068  C   ASN A 398       7.586  13.438 -13.492  1.00 45.31           C  
ATOM   3069  CB  ASN A 398      10.070  13.305 -13.172  1.00 45.31           C  
ATOM   3070  O   ASN A 398       6.891  13.359 -12.477  1.00 45.31           O  
ATOM   3071  CG  ASN A 398      11.219  12.375 -12.852  1.00 45.31           C  
ATOM   3072  ND2 ASN A 398      12.430  12.914 -12.805  1.00 45.31           N  
ATOM   3073  OD1 ASN A 398      11.023  11.172 -12.648  1.00 45.31           O  
ATOM   3074  N   ARG A 399       7.148  14.281 -14.555  1.00 48.56           N  
ATOM   3075  CA  ARG A 399       5.949  15.117 -14.609  1.00 48.56           C  
ATOM   3076  C   ARG A 399       4.711  14.273 -14.891  1.00 48.56           C  
ATOM   3077  CB  ARG A 399       6.098  16.203 -15.672  1.00 48.56           C  
ATOM   3078  O   ARG A 399       3.645  14.508 -14.328  1.00 48.56           O  
ATOM   3079  CG  ARG A 399       5.066  17.312 -15.555  1.00 48.56           C  
ATOM   3080  CD  ARG A 399       5.305  18.406 -16.578  1.00 48.56           C  
ATOM   3081  NE  ARG A 399       4.230  19.406 -16.578  1.00 48.56           N  
ATOM   3082  NH1 ARG A 399       5.227  20.797 -18.125  1.00 48.56           N  
ATOM   3083  NH2 ARG A 399       3.191  21.344 -17.219  1.00 48.56           N  
ATOM   3084  CZ  ARG A 399       4.219  20.516 -17.312  1.00 48.56           C  
ATOM   3085  N   LEU A 400       4.918  13.219 -15.602  1.00 40.75           N  
ATOM   3086  CA  LEU A 400       3.863  12.281 -15.969  1.00 40.75           C  
ATOM   3087  C   LEU A 400       3.699  11.203 -14.906  1.00 40.75           C  
ATOM   3088  CB  LEU A 400       4.176  11.633 -17.328  1.00 40.75           C  
ATOM   3089  O   LEU A 400       2.588  10.727 -14.664  1.00 40.75           O  
ATOM   3090  CG  LEU A 400       3.578  12.320 -18.547  1.00 40.75           C  
ATOM   3091  CD1 LEU A 400       4.566  12.273 -19.719  1.00 40.75           C  
ATOM   3092  CD2 LEU A 400       2.256  11.672 -18.938  1.00 40.75           C  
ATOM   3093  N   ILE A 401       4.781  10.852 -14.156  1.00 47.56           N  
ATOM   3094  CA  ILE A 401       4.828   9.859 -13.094  1.00 47.56           C  
ATOM   3095  C   ILE A 401       4.090  10.383 -11.867  1.00 47.56           C  
ATOM   3096  CB  ILE A 401       6.281   9.492 -12.727  1.00 47.56           C  
ATOM   3097  O   ILE A 401       3.336   9.648 -11.219  1.00 47.56           O  
ATOM   3098  CG1 ILE A 401       6.941   8.719 -13.875  1.00 47.56           C  
ATOM   3099  CG2 ILE A 401       6.324   8.680 -11.430  1.00 47.56           C  
ATOM   3100  CD1 ILE A 401       8.430   8.477 -13.680  1.00 47.56           C  
ATOM   3101  N   GLY A 402       4.285  11.711 -11.453  1.00 44.88           N  
ATOM   3102  CA  GLY A 402       3.580  12.383 -10.375  1.00 44.88           C  
ATOM   3103  C   GLY A 402       2.084  12.469 -10.602  1.00 44.88           C  
ATOM   3104  O   GLY A 402       1.296  12.273  -9.672  1.00 44.88           O  
ATOM   3105  N   LYS A 403       1.574  12.570 -11.922  1.00 39.50           N  
ATOM   3106  CA  LYS A 403       0.187  12.781 -12.328  1.00 39.50           C  
ATOM   3107  C   LYS A 403      -0.498  11.461 -12.656  1.00 39.50           C  
ATOM   3108  CB  LYS A 403       0.116  13.719 -13.539  1.00 39.50           C  
ATOM   3109  O   LYS A 403      -1.682  11.273 -12.359  1.00 39.50           O  
ATOM   3110  CG  LYS A 403       0.208  15.195 -13.180  1.00 39.50           C  
ATOM   3111  CD  LYS A 403      -0.054  16.078 -14.398  1.00 39.50           C  
ATOM   3112  CE  LYS A 403       0.126  17.547 -14.062  1.00 39.50           C  
ATOM   3113  NZ  LYS A 403      -0.229  18.422 -15.219  1.00 39.50           N  
ATOM   3114  N   THR A 404       0.268  10.367 -13.031  1.00 46.34           N  
ATOM   3115  CA  THR A 404      -0.224   9.047 -13.414  1.00 46.34           C  
ATOM   3116  C   THR A 404      -0.262   8.109 -12.211  1.00 46.34           C  
ATOM   3117  CB  THR A 404       0.647   8.422 -14.523  1.00 46.34           C  
ATOM   3118  O   THR A 404      -1.207   7.336 -12.047  1.00 46.34           O  
ATOM   3119  CG2 THR A 404      -0.187   8.094 -15.758  1.00 46.34           C  
ATOM   3120  OG1 THR A 404       1.674   9.352 -14.891  1.00 46.34           O  
ATOM   3121  N   ASN A 405       0.759   8.102 -11.281  1.00 43.72           N  
ATOM   3122  CA  ASN A 405       0.802   7.336 -10.039  1.00 43.72           C  
ATOM   3123  C   ASN A 405      -0.276   7.793  -9.062  1.00 43.72           C  
ATOM   3124  CB  ASN A 405       2.186   7.438  -9.391  1.00 43.72           C  
ATOM   3125  O   ASN A 405      -0.882   6.973  -8.375  1.00 43.72           O  
ATOM   3126  CG  ASN A 405       3.189   6.484 -10.008  1.00 43.72           C  
ATOM   3127  ND2 ASN A 405       4.469   6.699  -9.719  1.00 43.72           N  
ATOM   3128  OD1 ASN A 405       2.820   5.559 -10.734  1.00 43.72           O  
ATOM   3129  N   GLU A 406      -0.623   9.109  -9.070  1.00 46.75           N  
ATOM   3130  CA  GLU A 406      -1.708   9.695  -8.297  1.00 46.75           C  
ATOM   3131  C   GLU A 406      -3.070   9.281  -8.844  1.00 46.75           C  
ATOM   3132  CB  GLU A 406      -1.592  11.227  -8.289  1.00 46.75           C  
ATOM   3133  O   GLU A 406      -3.994   9.000  -8.078  1.00 46.75           O  
ATOM   3134  CG  GLU A 406      -2.381  11.891  -7.168  1.00 46.75           C  
ATOM   3135  CD  GLU A 406      -2.139  13.391  -7.078  1.00 46.75           C  
ATOM   3136  OE1 GLU A 406      -2.744  14.055  -6.203  1.00 46.75           O  
ATOM   3137  OE2 GLU A 406      -1.338  13.906  -7.891  1.00 46.75           O  
ATOM   3138  N   LYS A 407      -3.170   9.102 -10.195  1.00 38.81           N  
ATOM   3139  CA  LYS A 407      -4.414   8.758 -10.883  1.00 38.81           C  
ATOM   3140  C   LYS A 407      -4.680   7.254 -10.805  1.00 38.81           C  
ATOM   3141  CB  LYS A 407      -4.367   9.203 -12.344  1.00 38.81           C  
ATOM   3142  O   LYS A 407      -5.832   6.828 -10.664  1.00 38.81           O  
ATOM   3143  CG  LYS A 407      -4.582  10.695 -12.531  1.00 38.81           C  
ATOM   3144  CD  LYS A 407      -4.723  11.055 -14.008  1.00 38.81           C  
ATOM   3145  CE  LYS A 407      -4.910  12.555 -14.211  1.00 38.81           C  
ATOM   3146  NZ  LYS A 407      -5.020  12.914 -15.656  1.00 38.81           N  
ATOM   3147  N   PHE A 408      -3.643   6.281 -10.758  1.00 48.50           N  
ATOM   3148  CA  PHE A 408      -3.744   4.832 -10.625  1.00 48.50           C  
ATOM   3149  C   PHE A 408      -4.160   4.445  -9.211  1.00 48.50           C  
ATOM   3150  CB  PHE A 408      -2.414   4.160 -10.984  1.00 48.50           C  
ATOM   3151  O   PHE A 408      -5.004   3.564  -9.023  1.00 48.50           O  
ATOM   3152  CG  PHE A 408      -2.270   3.850 -12.453  1.00 48.50           C  
ATOM   3153  CD1 PHE A 408      -2.896   2.738 -13.008  1.00 48.50           C  
ATOM   3154  CD2 PHE A 408      -1.506   4.664 -13.273  1.00 48.50           C  
ATOM   3155  CE1 PHE A 408      -2.764   2.447 -14.359  1.00 48.50           C  
ATOM   3156  CE2 PHE A 408      -1.369   4.379 -14.633  1.00 48.50           C  
ATOM   3157  CZ  PHE A 408      -1.997   3.270 -15.172  1.00 48.50           C  
ATOM   3158  N   HIS A 409      -3.543   5.188  -8.297  1.00 49.62           N  
ATOM   3159  CA  HIS A 409      -3.889   5.000  -6.891  1.00 49.62           C  
ATOM   3160  C   HIS A 409      -5.297   5.500  -6.598  1.00 49.62           C  
ATOM   3161  CB  HIS A 409      -2.879   5.715  -5.988  1.00 49.62           C  
ATOM   3162  O   HIS A 409      -6.027   4.891  -5.809  1.00 49.62           O  
ATOM   3163  CG  HIS A 409      -1.646   4.914  -5.715  1.00 49.62           C  
ATOM   3164  CD2 HIS A 409      -0.342   5.172  -5.973  1.00 49.62           C  
ATOM   3165  ND1 HIS A 409      -1.682   3.680  -5.105  1.00 49.62           N  
ATOM   3166  CE1 HIS A 409      -0.449   3.213  -4.996  1.00 49.62           C  
ATOM   3167  NE2 HIS A 409       0.383   4.102  -5.516  1.00 49.62           N  
ATOM   3168  N   GLN A 410      -5.758   6.613  -7.238  1.00 42.09           N  
ATOM   3169  CA  GLN A 410      -7.098   7.184  -7.133  1.00 42.09           C  
ATOM   3170  C   GLN A 410      -8.133   6.285  -7.805  1.00 42.09           C  
ATOM   3171  CB  GLN A 410      -7.133   8.578  -7.750  1.00 42.09           C  
ATOM   3172  O   GLN A 410      -9.242   6.117  -7.297  1.00 42.09           O  
ATOM   3173  CG  GLN A 410      -6.586   9.672  -6.840  1.00 42.09           C  
ATOM   3174  CD  GLN A 410      -6.594  11.039  -7.492  1.00 42.09           C  
ATOM   3175  NE2 GLN A 410      -6.148  12.055  -6.754  1.00 42.09           N  
ATOM   3176  OE1 GLN A 410      -6.996  11.188  -8.648  1.00 42.09           O  
ATOM   3177  N   ILE A 411      -7.812   5.617  -8.945  1.00 42.66           N  
ATOM   3178  CA  ILE A 411      -8.641   4.680  -9.695  1.00 42.66           C  
ATOM   3179  C   ILE A 411      -8.797   3.385  -8.906  1.00 42.66           C  
ATOM   3180  CB  ILE A 411      -8.039   4.387 -11.086  1.00 42.66           C  
ATOM   3181  O   ILE A 411      -9.891   2.814  -8.844  1.00 42.66           O  
ATOM   3182  CG1 ILE A 411      -8.102   5.637 -11.969  1.00 42.66           C  
ATOM   3183  CG2 ILE A 411      -8.758   3.209 -11.750  1.00 42.66           C  
ATOM   3184  CD1 ILE A 411      -7.375   5.492 -13.305  1.00 42.66           C  
ATOM   3185  N   GLU A 412      -7.680   2.838  -8.297  1.00 45.34           N  
ATOM   3186  CA  GLU A 412      -7.727   1.692  -7.395  1.00 45.34           C  
ATOM   3187  C   GLU A 412      -8.586   1.988  -6.168  1.00 45.34           C  
ATOM   3188  CB  GLU A 412      -6.316   1.293  -6.957  1.00 45.34           C  
ATOM   3189  O   GLU A 412      -9.320   1.118  -5.695  1.00 45.34           O  
ATOM   3190  CG  GLU A 412      -6.230  -0.098  -6.348  1.00 45.34           C  
ATOM   3191  CD  GLU A 412      -4.805  -0.539  -6.055  1.00 45.34           C  
ATOM   3192  OE1 GLU A 412      -4.613  -1.657  -5.527  1.00 45.34           O  
ATOM   3193  OE2 GLU A 412      -3.873   0.242  -6.352  1.00 45.34           O  
ATOM   3194  N   LYS A 413      -8.547   3.277  -5.664  1.00 49.66           N  
ATOM   3195  CA  LYS A 413      -9.305   3.818  -4.539  1.00 49.66           C  
ATOM   3196  C   LYS A 413     -10.789   3.889  -4.863  1.00 49.66           C  
ATOM   3197  CB  LYS A 413      -8.781   5.207  -4.160  1.00 49.66           C  
ATOM   3198  O   LYS A 413     -11.633   3.572  -4.016  1.00 49.66           O  
ATOM   3199  CG  LYS A 413      -9.398   5.773  -2.891  1.00 49.66           C  
ATOM   3200  CD  LYS A 413      -8.852   7.160  -2.574  1.00 49.66           C  
ATOM   3201  CE  LYS A 413      -9.547   7.773  -1.365  1.00 49.66           C  
ATOM   3202  NZ  LYS A 413      -9.023   9.141  -1.061  1.00 49.66           N  
ATOM   3203  N   GLU A 414     -11.227   4.293  -6.105  1.00 44.59           N  
ATOM   3204  CA  GLU A 414     -12.586   4.488  -6.598  1.00 44.59           C  
ATOM   3205  C   GLU A 414     -13.227   3.156  -6.980  1.00 44.59           C  
ATOM   3206  CB  GLU A 414     -12.594   5.441  -7.793  1.00 44.59           C  
ATOM   3207  O   GLU A 414     -14.438   2.977  -6.828  1.00 44.59           O  
ATOM   3208  CG  GLU A 414     -12.359   6.898  -7.422  1.00 44.59           C  
ATOM   3209  CD  GLU A 414     -12.922   7.875  -8.438  1.00 44.59           C  
ATOM   3210  OE1 GLU A 414     -12.914   9.102  -8.172  1.00 44.59           O  
ATOM   3211  OE2 GLU A 414     -13.383   7.414  -9.508  1.00 44.59           O  
ATOM   3212  N   PHE A 415     -12.500   2.168  -7.316  1.00 42.16           N  
ATOM   3213  CA  PHE A 415     -12.938   0.846  -7.750  1.00 42.16           C  
ATOM   3214  C   PHE A 415     -13.156  -0.072  -6.555  1.00 42.16           C  
ATOM   3215  CB  PHE A 415     -11.914   0.228  -8.711  1.00 42.16           C  
ATOM   3216  O   PHE A 415     -13.984  -0.979  -6.602  1.00 42.16           O  
ATOM   3217  CG  PHE A 415     -12.023   0.730 -10.125  1.00 42.16           C  
ATOM   3218  CD1 PHE A 415     -13.078   0.333 -10.938  1.00 42.16           C  
ATOM   3219  CD2 PHE A 415     -11.070   1.600 -10.641  1.00 42.16           C  
ATOM   3220  CE1 PHE A 415     -13.188   0.795 -12.242  1.00 42.16           C  
ATOM   3221  CE2 PHE A 415     -11.172   2.066 -11.945  1.00 42.16           C  
ATOM   3222  CZ  PHE A 415     -12.227   1.662 -12.750  1.00 42.16           C  
ATOM   3223  N   SER A 416     -12.539   0.232  -5.328  1.00 42.88           N  
ATOM   3224  CA  SER A 416     -12.812  -0.415  -4.051  1.00 42.88           C  
ATOM   3225  C   SER A 416     -14.242  -0.140  -3.584  1.00 42.88           C  
ATOM   3226  CB  SER A 416     -11.820   0.059  -2.988  1.00 42.88           C  
ATOM   3227  O   SER A 416     -14.859  -0.988  -2.941  1.00 42.88           O  
ATOM   3228  OG  SER A 416     -12.094   1.396  -2.605  1.00 42.88           O  
ATOM   3229  N   GLU A 417     -14.953   0.883  -4.004  1.00 43.62           N  
ATOM   3230  CA  GLU A 417     -16.297   1.351  -3.707  1.00 43.62           C  
ATOM   3231  C   GLU A 417     -17.328   0.636  -4.574  1.00 43.62           C  
ATOM   3232  CB  GLU A 417     -16.406   2.865  -3.910  1.00 43.62           C  
ATOM   3233  O   GLU A 417     -18.438   0.334  -4.109  1.00 43.62           O  
ATOM   3234  CG  GLU A 417     -17.656   3.480  -3.314  1.00 43.62           C  
ATOM   3235  CD  GLU A 417     -17.719   4.992  -3.475  1.00 43.62           C  
ATOM   3236  OE1 GLU A 417     -18.766   5.598  -3.125  1.00 43.62           O  
ATOM   3237  OE2 GLU A 417     -16.719   5.574  -3.955  1.00 43.62           O  
ATOM   3238  N   VAL A 418     -16.938  -0.246  -5.621  1.00 45.94           N  
ATOM   3239  CA  VAL A 418     -17.906  -0.852  -6.535  1.00 45.94           C  
ATOM   3240  C   VAL A 418     -17.562  -2.324  -6.750  1.00 45.94           C  
ATOM   3241  CB  VAL A 418     -17.953  -0.112  -7.891  1.00 45.94           C  
ATOM   3242  O   VAL A 418     -18.000  -2.938  -7.727  1.00 45.94           O  
ATOM   3243  CG1 VAL A 418     -18.969  -0.752  -8.828  1.00 45.94           C  
ATOM   3244  CG2 VAL A 418     -18.266   1.368  -7.684  1.00 45.94           C  
ATOM   3245  N   GLU A 419     -17.047  -3.244  -5.828  1.00 38.19           N  
ATOM   3246  CA  GLU A 419     -16.141  -4.398  -5.836  1.00 38.19           C  
ATOM   3247  C   GLU A 419     -16.938  -5.707  -5.840  1.00 38.19           C  
ATOM   3248  CB  GLU A 419     -15.203  -4.355  -4.633  1.00 38.19           C  
ATOM   3249  O   GLU A 419     -16.453  -6.727  -6.336  1.00 38.19           O  
ATOM   3250  CG  GLU A 419     -13.953  -5.207  -4.801  1.00 38.19           C  
ATOM   3251  CD  GLU A 419     -13.016  -5.141  -3.609  1.00 38.19           C  
ATOM   3252  OE1 GLU A 419     -11.914  -5.738  -3.664  1.00 38.19           O  
ATOM   3253  OE2 GLU A 419     -13.383  -4.480  -2.607  1.00 38.19           O  
ATOM   3254  N   GLY A 420     -18.016  -5.938  -6.434  1.00 43.34           N  
ATOM   3255  CA  GLY A 420     -18.438  -7.305  -6.691  1.00 43.34           C  
ATOM   3256  C   GLY A 420     -18.766  -7.562  -8.148  1.00 43.34           C  
ATOM   3257  O   GLY A 420     -18.469  -8.633  -8.680  1.00 43.34           O  
ATOM   3258  N   ARG A 421     -18.797  -6.656  -9.055  1.00 42.81           N  
ATOM   3259  CA  ARG A 421     -19.016  -6.688 -10.492  1.00 42.81           C  
ATOM   3260  C   ARG A 421     -17.875  -5.996 -11.234  1.00 42.81           C  
ATOM   3261  CB  ARG A 421     -20.344  -6.027 -10.859  1.00 42.81           C  
ATOM   3262  O   ARG A 421     -17.516  -6.387 -12.352  1.00 42.81           O  
ATOM   3263  CG  ARG A 421     -21.562  -6.887 -10.547  1.00 42.81           C  
ATOM   3264  CD  ARG A 421     -22.859  -6.176 -10.898  1.00 42.81           C  
ATOM   3265  NE  ARG A 421     -23.047  -6.070 -12.344  1.00 42.81           N  
ATOM   3266  NH1 ARG A 421     -24.969  -4.812 -12.227  1.00 42.81           N  
ATOM   3267  NH2 ARG A 421     -24.109  -5.395 -14.266  1.00 42.81           N  
ATOM   3268  CZ  ARG A 421     -24.047  -5.426 -12.938  1.00 42.81           C  
ATOM   3269  N   VAL A 422     -16.812  -5.496 -10.594  1.00 46.91           N  
ATOM   3270  CA  VAL A 422     -15.766  -4.641 -11.133  1.00 46.91           C  
ATOM   3271  C   VAL A 422     -14.398  -5.266 -10.859  1.00 46.91           C  
ATOM   3272  CB  VAL A 422     -15.828  -3.217 -10.539  1.00 46.91           C  
ATOM   3273  O   VAL A 422     -13.414  -4.941 -11.531  1.00 46.91           O  
ATOM   3274  CG1 VAL A 422     -14.664  -2.369 -11.039  1.00 46.91           C  
ATOM   3275  CG2 VAL A 422     -17.156  -2.553 -10.875  1.00 46.91           C  
ATOM   3276  N   GLN A 423     -14.234  -6.301  -9.930  1.00 41.09           N  
ATOM   3277  CA  GLN A 423     -12.961  -6.953  -9.625  1.00 41.09           C  
ATOM   3278  C   GLN A 423     -12.391  -7.645 -10.859  1.00 41.09           C  
ATOM   3279  CB  GLN A 423     -13.133  -7.961  -8.492  1.00 41.09           C  
ATOM   3280  O   GLN A 423     -11.180  -7.621 -11.086  1.00 41.09           O  
ATOM   3281  CG  GLN A 423     -13.062  -7.344  -7.102  1.00 41.09           C  
ATOM   3282  CD  GLN A 423     -13.266  -8.359  -5.992  1.00 41.09           C  
ATOM   3283  NE2 GLN A 423     -13.078  -7.930  -4.750  1.00 41.09           N  
ATOM   3284  OE1 GLN A 423     -13.586  -9.523  -6.254  1.00 41.09           O  
ATOM   3285  N   ASP A 424     -13.242  -8.000 -11.750  1.00 46.81           N  
ATOM   3286  CA  ASP A 424     -12.836  -8.586 -13.023  1.00 46.81           C  
ATOM   3287  C   ASP A 424     -12.500  -7.500 -14.047  1.00 46.81           C  
ATOM   3288  CB  ASP A 424     -13.938  -9.492 -13.570  1.00 46.81           C  
ATOM   3289  O   ASP A 424     -11.562  -7.656 -14.836  1.00 46.81           O  
ATOM   3290  CG  ASP A 424     -13.953 -10.867 -12.922  1.00 46.81           C  
ATOM   3291  OD1 ASP A 424     -12.992 -11.211 -12.203  1.00 46.81           O  
ATOM   3292  OD2 ASP A 424     -14.938 -11.609 -13.125  1.00 46.81           O  
ATOM   3293  N   LEU A 425     -13.148  -6.375 -13.875  1.00 44.72           N  
ATOM   3294  CA  LEU A 425     -12.945  -5.227 -14.750  1.00 44.72           C  
ATOM   3295  C   LEU A 425     -11.688  -4.457 -14.352  1.00 44.72           C  
ATOM   3296  CB  LEU A 425     -14.164  -4.297 -14.703  1.00 44.72           C  
ATOM   3297  O   LEU A 425     -10.961  -3.959 -15.219  1.00 44.72           O  
ATOM   3298  CG  LEU A 425     -14.500  -3.559 -16.000  1.00 44.72           C  
ATOM   3299  CD1 LEU A 425     -15.234  -4.484 -16.953  1.00 44.72           C  
ATOM   3300  CD2 LEU A 425     -15.336  -2.314 -15.703  1.00 44.72           C  
ATOM   3301  N   GLU A 426     -11.336  -4.340 -13.148  1.00 44.41           N  
ATOM   3302  CA  GLU A 426     -10.094  -3.789 -12.617  1.00 44.41           C  
ATOM   3303  C   GLU A 426      -8.891  -4.598 -13.078  1.00 44.41           C  
ATOM   3304  CB  GLU A 426     -10.148  -3.738 -11.086  1.00 44.41           C  
ATOM   3305  O   GLU A 426      -7.863  -4.031 -13.453  1.00 44.41           O  
ATOM   3306  CG  GLU A 426      -8.945  -3.059 -10.453  1.00 44.41           C  
ATOM   3307  CD  GLU A 426      -8.930  -3.145  -8.938  1.00 44.41           C  
ATOM   3308  OE1 GLU A 426      -7.961  -2.666  -8.305  1.00 44.41           O  
ATOM   3309  OE2 GLU A 426      -9.898  -3.699  -8.375  1.00 44.41           O  
ATOM   3310  N   LYS A 427      -8.945  -5.926 -13.039  1.00 47.56           N  
ATOM   3311  CA  LYS A 427      -7.875  -6.809 -13.508  1.00 47.56           C  
ATOM   3312  C   LYS A 427      -7.664  -6.668 -15.016  1.00 47.56           C  
ATOM   3313  CB  LYS A 427      -8.188  -8.266 -13.156  1.00 47.56           C  
ATOM   3314  O   LYS A 427      -6.527  -6.629 -15.484  1.00 47.56           O  
ATOM   3315  CG  LYS A 427      -7.043  -9.227 -13.430  1.00 47.56           C  
ATOM   3316  CD  LYS A 427      -7.398 -10.648 -13.023  1.00 47.56           C  
ATOM   3317  CE  LYS A 427      -6.297 -11.633 -13.391  1.00 47.56           C  
ATOM   3318  NZ  LYS A 427      -6.641 -13.031 -12.992  1.00 47.56           N  
ATOM   3319  N   TYR A 428      -8.742  -6.527 -15.727  1.00 54.69           N  
ATOM   3320  CA  TYR A 428      -8.711  -6.383 -17.172  1.00 54.69           C  
ATOM   3321  C   TYR A 428      -8.227  -4.996 -17.578  1.00 54.69           C  
ATOM   3322  CB  TYR A 428     -10.102  -6.641 -17.766  1.00 54.69           C  
ATOM   3323  O   TYR A 428      -7.406  -4.855 -18.484  1.00 54.69           O  
ATOM   3324  CG  TYR A 428     -10.117  -6.680 -19.281  1.00 54.69           C  
ATOM   3325  CD1 TYR A 428     -10.484  -5.559 -20.016  1.00 54.69           C  
ATOM   3326  CD2 TYR A 428      -9.773  -7.836 -19.969  1.00 54.69           C  
ATOM   3327  CE1 TYR A 428     -10.500  -5.590 -21.406  1.00 54.69           C  
ATOM   3328  CE2 TYR A 428      -9.789  -7.883 -21.359  1.00 54.69           C  
ATOM   3329  OH  TYR A 428     -10.172  -6.793 -23.453  1.00 54.69           O  
ATOM   3330  CZ  TYR A 428     -10.148  -6.754 -22.062  1.00 54.69           C  
ATOM   3331  N   VAL A 429      -8.633  -3.932 -16.938  1.00 57.84           N  
ATOM   3332  CA  VAL A 429      -8.250  -2.549 -17.203  1.00 57.84           C  
ATOM   3333  C   VAL A 429      -6.789  -2.332 -16.797  1.00 57.84           C  
ATOM   3334  CB  VAL A 429      -9.156  -1.553 -16.438  1.00 57.84           C  
ATOM   3335  O   VAL A 429      -6.023  -1.711 -17.547  1.00 57.84           O  
ATOM   3336  CG1 VAL A 429      -8.602  -0.134 -16.531  1.00 57.84           C  
ATOM   3337  CG2 VAL A 429     -10.578  -1.607 -17.000  1.00 57.84           C  
ATOM   3338  N   GLU A 430      -6.367  -2.908 -15.703  1.00 59.78           N  
ATOM   3339  CA  GLU A 430      -4.984  -2.805 -15.242  1.00 59.78           C  
ATOM   3340  C   GLU A 430      -4.035  -3.545 -16.172  1.00 59.78           C  
ATOM   3341  CB  GLU A 430      -4.852  -3.350 -13.820  1.00 59.78           C  
ATOM   3342  O   GLU A 430      -2.939  -3.059 -16.469  1.00 59.78           O  
ATOM   3343  CG  GLU A 430      -5.398  -2.414 -12.750  1.00 59.78           C  
ATOM   3344  CD  GLU A 430      -5.223  -2.949 -11.336  1.00 59.78           C  
ATOM   3345  OE1 GLU A 430      -5.566  -2.232 -10.367  1.00 59.78           O  
ATOM   3346  OE2 GLU A 430      -4.734  -4.094 -11.195  1.00 59.78           O  
ATOM   3347  N   ASP A 431      -4.430  -4.684 -16.672  1.00 62.97           N  
ATOM   3348  CA  ASP A 431      -3.643  -5.484 -17.609  1.00 62.97           C  
ATOM   3349  C   ASP A 431      -3.504  -4.777 -18.953  1.00 62.97           C  
ATOM   3350  CB  ASP A 431      -4.277  -6.863 -17.797  1.00 62.97           C  
ATOM   3351  O   ASP A 431      -2.426  -4.773 -19.547  1.00 62.97           O  
ATOM   3352  CG  ASP A 431      -3.926  -7.836 -16.688  1.00 62.97           C  
ATOM   3353  OD1 ASP A 431      -3.125  -7.480 -15.789  1.00 62.97           O  
ATOM   3354  OD2 ASP A 431      -4.453  -8.969 -16.703  1.00 62.97           O  
ATOM   3355  N   THR A 432      -4.578  -4.152 -19.375  1.00 68.19           N  
ATOM   3356  CA  THR A 432      -4.586  -3.443 -20.641  1.00 68.19           C  
ATOM   3357  C   THR A 432      -3.748  -2.170 -20.562  1.00 68.19           C  
ATOM   3358  CB  THR A 432      -6.023  -3.088 -21.078  1.00 68.19           C  
ATOM   3359  O   THR A 432      -3.014  -1.843 -21.500  1.00 68.19           O  
ATOM   3360  CG2 THR A 432      -6.039  -2.477 -22.484  1.00 68.19           C  
ATOM   3361  OG1 THR A 432      -6.824  -4.273 -21.078  1.00 68.19           O  
ATOM   3362  N   LYS A 433      -3.805  -1.483 -19.500  1.00 68.88           N  
ATOM   3363  CA  LYS A 433      -3.029  -0.264 -19.297  1.00 68.88           C  
ATOM   3364  C   LYS A 433      -1.533  -0.563 -19.266  1.00 68.88           C  
ATOM   3365  CB  LYS A 433      -3.451   0.427 -18.000  1.00 68.88           C  
ATOM   3366  O   LYS A 433      -0.742   0.139 -19.906  1.00 68.88           O  
ATOM   3367  CG  LYS A 433      -2.797   1.783 -17.781  1.00 68.88           C  
ATOM   3368  CD  LYS A 433      -3.297   2.443 -16.500  1.00 68.88           C  
ATOM   3369  CE  LYS A 433      -2.545   3.734 -16.203  1.00 68.88           C  
ATOM   3370  NZ  LYS A 433      -3.023   4.383 -14.953  1.00 68.88           N  
ATOM   3371  N   VAL A 434      -1.185  -1.570 -18.578  1.00 72.00           N  
ATOM   3372  CA  VAL A 434       0.208  -1.985 -18.438  1.00 72.00           C  
ATOM   3373  C   VAL A 434       0.750  -2.441 -19.797  1.00 72.00           C  
ATOM   3374  CB  VAL A 434       0.361  -3.115 -17.406  1.00 72.00           C  
ATOM   3375  O   VAL A 434       1.868  -2.084 -20.172  1.00 72.00           O  
ATOM   3376  CG1 VAL A 434       1.790  -3.656 -17.391  1.00 72.00           C  
ATOM   3377  CG2 VAL A 434      -0.027  -2.613 -16.016  1.00 72.00           C  
ATOM   3378  N   ASP A 435      -0.031  -3.223 -20.500  1.00 73.81           N  
ATOM   3379  CA  ASP A 435       0.354  -3.713 -21.828  1.00 73.81           C  
ATOM   3380  C   ASP A 435       0.523  -2.561 -22.812  1.00 73.81           C  
ATOM   3381  CB  ASP A 435      -0.683  -4.707 -22.344  1.00 73.81           C  
ATOM   3382  O   ASP A 435       1.458  -2.557 -23.609  1.00 73.81           O  
ATOM   3383  CG  ASP A 435      -0.593  -6.070 -21.672  1.00 73.81           C  
ATOM   3384  OD1 ASP A 435       0.451  -6.379 -21.062  1.00 73.81           O  
ATOM   3385  OD2 ASP A 435      -1.574  -6.840 -21.766  1.00 73.81           O  
ATOM   3386  N   LEU A 436      -0.334  -1.629 -22.703  1.00 72.19           N  
ATOM   3387  CA  LEU A 436      -0.272  -0.464 -23.594  1.00 72.19           C  
ATOM   3388  C   LEU A 436       0.985   0.355 -23.312  1.00 72.19           C  
ATOM   3389  CB  LEU A 436      -1.516   0.411 -23.406  1.00 72.19           C  
ATOM   3390  O   LEU A 436       1.680   0.763 -24.250  1.00 72.19           O  
ATOM   3391  CG  LEU A 436      -1.630   1.626 -24.328  1.00 72.19           C  
ATOM   3392  CD1 LEU A 436      -1.793   1.179 -25.781  1.00 72.19           C  
ATOM   3393  CD2 LEU A 436      -2.797   2.512 -23.906  1.00 72.19           C  
ATOM   3394  N   TRP A 437       1.210   0.574 -22.094  1.00 71.88           N  
ATOM   3395  CA  TRP A 437       2.377   1.365 -21.719  1.00 71.88           C  
ATOM   3396  C   TRP A 437       3.668   0.624 -22.047  1.00 71.88           C  
ATOM   3397  CB  TRP A 437       2.334   1.706 -20.234  1.00 71.88           C  
ATOM   3398  O   TRP A 437       4.652   1.236 -22.469  1.00 71.88           O  
ATOM   3399  CG  TRP A 437       1.382   2.811 -19.875  1.00 71.88           C  
ATOM   3400  CD1 TRP A 437       0.219   2.703 -19.172  1.00 71.88           C  
ATOM   3401  CD2 TRP A 437       1.508   4.191 -20.234  1.00 71.88           C  
ATOM   3402  CE2 TRP A 437       0.385   4.863 -19.703  1.00 71.88           C  
ATOM   3403  CE3 TRP A 437       2.465   4.926 -20.953  1.00 71.88           C  
ATOM   3404  NE1 TRP A 437      -0.385   3.934 -19.062  1.00 71.88           N  
ATOM   3405  CH2 TRP A 437       1.143   6.934 -20.578  1.00 71.88           C  
ATOM   3406  CZ2 TRP A 437       0.192   6.238 -19.875  1.00 71.88           C  
ATOM   3407  CZ3 TRP A 437       2.270   6.293 -21.109  1.00 71.88           C  
ATOM   3408  N   SER A 438       3.656  -0.670 -21.781  1.00 74.00           N  
ATOM   3409  CA  SER A 438       4.809  -1.508 -22.094  1.00 74.00           C  
ATOM   3410  C   SER A 438       5.137  -1.461 -23.594  1.00 74.00           C  
ATOM   3411  CB  SER A 438       4.555  -2.953 -21.672  1.00 74.00           C  
ATOM   3412  O   SER A 438       6.301  -1.325 -23.969  1.00 74.00           O  
ATOM   3413  OG  SER A 438       4.324  -3.029 -20.281  1.00 74.00           O  
ATOM   3414  N   TYR A 439       4.168  -1.522 -24.406  1.00 76.56           N  
ATOM   3415  CA  TYR A 439       4.336  -1.466 -25.859  1.00 76.56           C  
ATOM   3416  C   TYR A 439       4.836  -0.095 -26.297  1.00 76.56           C  
ATOM   3417  CB  TYR A 439       3.016  -1.791 -26.562  1.00 76.56           C  
ATOM   3418  O   TYR A 439       5.730   0.007 -27.141  1.00 76.56           O  
ATOM   3419  CG  TYR A 439       2.729  -3.270 -26.672  1.00 76.56           C  
ATOM   3420  CD1 TYR A 439       3.574  -4.113 -27.375  1.00 76.56           C  
ATOM   3421  CD2 TYR A 439       1.615  -3.826 -26.047  1.00 76.56           C  
ATOM   3422  CE1 TYR A 439       3.312  -5.477 -27.484  1.00 76.56           C  
ATOM   3423  CE2 TYR A 439       1.346  -5.188 -26.141  1.00 76.56           C  
ATOM   3424  OH  TYR A 439       1.937  -7.352 -26.953  1.00 76.56           O  
ATOM   3425  CZ  TYR A 439       2.199  -6.004 -26.859  1.00 76.56           C  
ATOM   3426  N   ASN A 440       4.266   0.939 -25.750  1.00 79.56           N  
ATOM   3427  CA  ASN A 440       4.672   2.301 -26.078  1.00 79.56           C  
ATOM   3428  C   ASN A 440       6.117   2.570 -25.672  1.00 79.56           C  
ATOM   3429  CB  ASN A 440       3.734   3.316 -25.438  1.00 79.56           C  
ATOM   3430  O   ASN A 440       6.863   3.225 -26.406  1.00 79.56           O  
ATOM   3431  CG  ASN A 440       2.379   3.381 -26.109  1.00 79.56           C  
ATOM   3432  ND2 ASN A 440       1.420   4.023 -25.453  1.00 79.56           N  
ATOM   3433  OD1 ASN A 440       2.195   2.855 -27.203  1.00 79.56           O  
ATOM   3434  N   ALA A 441       6.445   2.062 -24.578  1.00 79.31           N  
ATOM   3435  CA  ALA A 441       7.812   2.238 -24.094  1.00 79.31           C  
ATOM   3436  C   ALA A 441       8.805   1.479 -24.969  1.00 79.31           C  
ATOM   3437  CB  ALA A 441       7.922   1.777 -22.641  1.00 79.31           C  
ATOM   3438  O   ALA A 441       9.867   2.006 -25.312  1.00 79.31           O  
ATOM   3439  N   GLU A 442       8.445   0.240 -25.172  1.00 81.19           N  
ATOM   3440  CA  GLU A 442       9.289  -0.582 -26.031  1.00 81.19           C  
ATOM   3441  C   GLU A 442       9.469   0.068 -27.406  1.00 81.19           C  
ATOM   3442  CB  GLU A 442       8.688  -1.982 -26.188  1.00 81.19           C  
ATOM   3443  O   GLU A 442      10.578   0.090 -27.938  1.00 81.19           O  
ATOM   3444  CG  GLU A 442       9.602  -2.959 -26.922  1.00 81.19           C  
ATOM   3445  CD  GLU A 442       9.016  -4.359 -27.016  1.00 81.19           C  
ATOM   3446  OE1 GLU A 442       9.648  -5.234 -27.656  1.00 81.19           O  
ATOM   3447  OE2 GLU A 442       7.926  -4.586 -26.453  1.00 81.19           O  
ATOM   3448  N   LEU A 443       8.445   0.487 -27.922  1.00 82.12           N  
ATOM   3449  CA  LEU A 443       8.477   1.153 -29.219  1.00 82.12           C  
ATOM   3450  C   LEU A 443       9.352   2.400 -29.172  1.00 82.12           C  
ATOM   3451  CB  LEU A 443       7.059   1.529 -29.656  1.00 82.12           C  
ATOM   3452  O   LEU A 443      10.148   2.639 -30.078  1.00 82.12           O  
ATOM   3453  CG  LEU A 443       6.934   2.248 -31.000  1.00 82.12           C  
ATOM   3454  CD1 LEU A 443       7.488   1.374 -32.125  1.00 82.12           C  
ATOM   3455  CD2 LEU A 443       5.484   2.625 -31.281  1.00 82.12           C  
ATOM   3456  N   LEU A 444       9.172   3.275 -28.234  1.00 78.06           N  
ATOM   3457  CA  LEU A 444       9.961   4.492 -28.062  1.00 78.06           C  
ATOM   3458  C   LEU A 444      11.445   4.172 -27.984  1.00 78.06           C  
ATOM   3459  CB  LEU A 444       9.523   5.246 -26.812  1.00 78.06           C  
ATOM   3460  O   LEU A 444      12.266   4.824 -28.641  1.00 78.06           O  
ATOM   3461  CG  LEU A 444      10.156   6.617 -26.578  1.00 78.06           C  
ATOM   3462  CD1 LEU A 444       9.625   7.625 -27.594  1.00 78.06           C  
ATOM   3463  CD2 LEU A 444       9.906   7.098 -25.156  1.00 78.06           C  
ATOM   3464  N   VAL A 445      11.766   3.186 -27.172  1.00 80.50           N  
ATOM   3465  CA  VAL A 445      13.156   2.783 -27.000  1.00 80.50           C  
ATOM   3466  C   VAL A 445      13.711   2.268 -28.328  1.00 80.50           C  
ATOM   3467  CB  VAL A 445      13.312   1.703 -25.906  1.00 80.50           C  
ATOM   3468  O   VAL A 445      14.828   2.613 -28.719  1.00 80.50           O  
ATOM   3469  CG1 VAL A 445      14.734   1.142 -25.891  1.00 80.50           C  
ATOM   3470  CG2 VAL A 445      12.953   2.277 -24.531  1.00 80.50           C  
ATOM   3471  N   ALA A 446      12.977   1.479 -29.016  1.00 83.38           N  
ATOM   3472  CA  ALA A 446      13.383   0.923 -30.297  1.00 83.38           C  
ATOM   3473  C   ALA A 446      13.617   2.029 -31.328  1.00 83.38           C  
ATOM   3474  CB  ALA A 446      12.344  -0.065 -30.812  1.00 83.38           C  
ATOM   3475  O   ALA A 446      14.586   1.985 -32.094  1.00 83.38           O  
ATOM   3476  N   LEU A 447      12.758   3.002 -31.391  1.00 77.75           N  
ATOM   3477  CA  LEU A 447      12.891   4.129 -32.312  1.00 77.75           C  
ATOM   3478  C   LEU A 447      14.141   4.938 -32.000  1.00 77.75           C  
ATOM   3479  CB  LEU A 447      11.656   5.031 -32.219  1.00 77.75           C  
ATOM   3480  O   LEU A 447      14.859   5.348 -32.906  1.00 77.75           O  
ATOM   3481  CG  LEU A 447      10.391   4.516 -32.906  1.00 77.75           C  
ATOM   3482  CD1 LEU A 447       9.195   5.406 -32.562  1.00 77.75           C  
ATOM   3483  CD2 LEU A 447      10.594   4.441 -34.438  1.00 77.75           C  
ATOM   3484  N   GLU A 448      14.344   5.199 -30.688  1.00 75.31           N  
ATOM   3485  CA  GLU A 448      15.523   5.945 -30.266  1.00 75.31           C  
ATOM   3486  C   GLU A 448      16.812   5.191 -30.594  1.00 75.31           C  
ATOM   3487  CB  GLU A 448      15.461   6.227 -28.750  1.00 75.31           C  
ATOM   3488  O   GLU A 448      17.797   5.797 -31.016  1.00 75.31           O  
ATOM   3489  CG  GLU A 448      16.516   7.203 -28.266  1.00 75.31           C  
ATOM   3490  CD  GLU A 448      16.406   8.578 -28.906  1.00 75.31           C  
ATOM   3491  OE1 GLU A 448      17.438   9.289 -28.984  1.00 75.31           O  
ATOM   3492  OE2 GLU A 448      15.297   8.945 -29.328  1.00 75.31           O  
ATOM   3493  N   ASN A 449      16.875   3.906 -30.297  1.00 81.38           N  
ATOM   3494  CA  ASN A 449      18.031   3.076 -30.656  1.00 81.38           C  
ATOM   3495  C   ASN A 449      18.344   3.156 -32.125  1.00 81.38           C  
ATOM   3496  CB  ASN A 449      17.781   1.623 -30.234  1.00 81.38           C  
ATOM   3497  O   ASN A 449      19.500   3.330 -32.531  1.00 81.38           O  
ATOM   3498  CG  ASN A 449      17.969   1.402 -28.750  1.00 81.38           C  
ATOM   3499  ND2 ASN A 449      17.531   0.244 -28.266  1.00 81.38           N  
ATOM   3500  OD1 ASN A 449      18.500   2.266 -28.031  1.00 81.38           O  
ATOM   3501  N   GLN A 450      17.281   2.914 -33.000  1.00 76.69           N  
ATOM   3502  CA  GLN A 450      17.484   2.955 -34.438  1.00 76.69           C  
ATOM   3503  C   GLN A 450      18.031   4.309 -34.875  1.00 76.69           C  
ATOM   3504  CB  GLN A 450      16.188   2.654 -35.188  1.00 76.69           C  
ATOM   3505  O   GLN A 450      18.969   4.375 -35.688  1.00 76.69           O  
ATOM   3506  CG  GLN A 450      16.328   2.578 -36.688  1.00 76.69           C  
ATOM   3507  CD  GLN A 450      17.016   1.307 -37.156  1.00 76.69           C  
ATOM   3508  NE2 GLN A 450      17.562   1.330 -38.375  1.00 76.69           N  
ATOM   3509  OE1 GLN A 450      17.062   0.310 -36.406  1.00 76.69           O  
ATOM   3510  N   HIS A 451      17.422   5.352 -34.406  1.00 73.38           N  
ATOM   3511  CA  HIS A 451      17.844   6.711 -34.750  1.00 73.38           C  
ATOM   3512  C   HIS A 451      19.266   6.984 -34.312  1.00 73.38           C  
ATOM   3513  CB  HIS A 451      16.875   7.727 -34.125  1.00 73.38           C  
ATOM   3514  O   HIS A 451      20.078   7.523 -35.062  1.00 73.38           O  
ATOM   3515  CG  HIS A 451      17.250   9.148 -34.406  1.00 73.38           C  
ATOM   3516  CD2 HIS A 451      16.984   9.930 -35.500  1.00 73.38           C  
ATOM   3517  ND1 HIS A 451      17.969   9.930 -33.531  1.00 73.38           N  
ATOM   3518  CE1 HIS A 451      18.141  11.133 -34.062  1.00 73.38           C  
ATOM   3519  NE2 HIS A 451      17.547  11.156 -35.250  1.00 73.38           N  
ATOM   3520  N   THR A 452      19.609   6.758 -33.031  1.00 67.88           N  
ATOM   3521  CA  THR A 452      20.922   7.023 -32.438  1.00 67.88           C  
ATOM   3522  C   THR A 452      22.016   6.238 -33.156  1.00 67.88           C  
ATOM   3523  CB  THR A 452      20.938   6.676 -30.938  1.00 67.88           C  
ATOM   3524  O   THR A 452      23.078   6.777 -33.438  1.00 67.88           O  
ATOM   3525  CG2 THR A 452      22.266   7.047 -30.297  1.00 67.88           C  
ATOM   3526  OG1 THR A 452      19.891   7.391 -30.266  1.00 67.88           O  
ATOM   3527  N   ILE A 453      21.781   5.004 -33.375  1.00 72.19           N  
ATOM   3528  CA  ILE A 453      22.734   4.117 -34.031  1.00 72.19           C  
ATOM   3529  C   ILE A 453      22.984   4.582 -35.469  1.00 72.19           C  
ATOM   3530  CB  ILE A 453      22.266   2.650 -34.031  1.00 72.19           C  
ATOM   3531  O   ILE A 453      24.141   4.699 -35.906  1.00 72.19           O  
ATOM   3532  CG1 ILE A 453      22.172   2.129 -32.594  1.00 72.19           C  
ATOM   3533  CG2 ILE A 453      23.172   1.771 -34.875  1.00 72.19           C  
ATOM   3534  CD1 ILE A 453      21.484   0.781 -32.438  1.00 72.19           C  
ATOM   3535  N   ASP A 454      21.938   4.758 -36.219  1.00 69.50           N  
ATOM   3536  CA  ASP A 454      22.016   5.156 -37.625  1.00 69.50           C  
ATOM   3537  C   ASP A 454      22.688   6.523 -37.750  1.00 69.50           C  
ATOM   3538  CB  ASP A 454      20.625   5.172 -38.250  1.00 69.50           C  
ATOM   3539  O   ASP A 454      23.500   6.734 -38.656  1.00 69.50           O  
ATOM   3540  CG  ASP A 454      20.062   3.783 -38.469  1.00 69.50           C  
ATOM   3541  OD1 ASP A 454      20.828   2.795 -38.406  1.00 69.50           O  
ATOM   3542  OD2 ASP A 454      18.844   3.676 -38.719  1.00 69.50           O  
ATOM   3543  N   LEU A 455      22.328   7.441 -36.938  1.00 64.62           N  
ATOM   3544  CA  LEU A 455      22.875   8.789 -36.969  1.00 64.62           C  
ATOM   3545  C   LEU A 455      24.375   8.773 -36.656  1.00 64.62           C  
ATOM   3546  CB  LEU A 455      22.141   9.688 -35.969  1.00 64.62           C  
ATOM   3547  O   LEU A 455      25.156   9.430 -37.344  1.00 64.62           O  
ATOM   3548  CG  LEU A 455      22.547  11.164 -35.938  1.00 64.62           C  
ATOM   3549  CD1 LEU A 455      22.266  11.812 -37.281  1.00 64.62           C  
ATOM   3550  CD2 LEU A 455      21.828  11.898 -34.812  1.00 64.62           C  
ATOM   3551  N   THR A 456      24.750   8.180 -35.656  1.00 65.88           N  
ATOM   3552  CA  THR A 456      26.141   8.078 -35.219  1.00 65.88           C  
ATOM   3553  C   THR A 456      26.984   7.395 -36.281  1.00 65.88           C  
ATOM   3554  CB  THR A 456      26.250   7.305 -33.875  1.00 65.88           C  
ATOM   3555  O   THR A 456      28.109   7.832 -36.562  1.00 65.88           O  
ATOM   3556  CG2 THR A 456      25.703   8.125 -32.719  1.00 65.88           C  
ATOM   3557  OG1 THR A 456      25.516   6.078 -34.000  1.00 65.88           O  
ATOM   3558  N   ASP A 457      26.531   6.379 -36.781  1.00 66.56           N  
ATOM   3559  CA  ASP A 457      27.219   5.656 -37.844  1.00 66.56           C  
ATOM   3560  C   ASP A 457      27.422   6.539 -39.062  1.00 66.56           C  
ATOM   3561  CB  ASP A 457      26.438   4.395 -38.219  1.00 66.56           C  
ATOM   3562  O   ASP A 457      28.484   6.523 -39.688  1.00 66.56           O  
ATOM   3563  CG  ASP A 457      26.750   3.211 -37.312  1.00 66.56           C  
ATOM   3564  OD1 ASP A 457      27.578   3.352 -36.375  1.00 66.56           O  
ATOM   3565  OD2 ASP A 457      26.172   2.129 -37.531  1.00 66.56           O  
ATOM   3566  N   SER A 458      26.438   7.328 -39.438  1.00 65.94           N  
ATOM   3567  CA  SER A 458      26.484   8.227 -40.594  1.00 65.94           C  
ATOM   3568  C   SER A 458      27.516   9.336 -40.375  1.00 65.94           C  
ATOM   3569  CB  SER A 458      25.109   8.844 -40.844  1.00 65.94           C  
ATOM   3570  O   SER A 458      28.281   9.648 -41.281  1.00 65.94           O  
ATOM   3571  OG  SER A 458      25.188   9.828 -41.875  1.00 65.94           O  
ATOM   3572  N   GLU A 459      27.484  10.094 -39.281  1.00 66.69           N  
ATOM   3573  CA  GLU A 459      28.422  11.156 -38.969  1.00 66.69           C  
ATOM   3574  C   GLU A 459      29.859  10.633 -38.906  1.00 66.69           C  
ATOM   3575  CB  GLU A 459      28.047  11.797 -37.625  1.00 66.69           C  
ATOM   3576  O   GLU A 459      30.781  11.305 -39.344  1.00 66.69           O  
ATOM   3577  CG  GLU A 459      26.828  12.695 -37.688  1.00 66.69           C  
ATOM   3578  CD  GLU A 459      26.562  13.453 -36.406  1.00 66.69           C  
ATOM   3579  OE1 GLU A 459      25.672  14.328 -36.375  1.00 66.69           O  
ATOM   3580  OE2 GLU A 459      27.266  13.172 -35.406  1.00 66.69           O  
ATOM   3581  N   MET A 460      29.922   9.523 -38.344  1.00 68.62           N  
ATOM   3582  CA  MET A 460      31.250   8.906 -38.281  1.00 68.62           C  
ATOM   3583  C   MET A 460      31.781   8.562 -39.656  1.00 68.62           C  
ATOM   3584  CB  MET A 460      31.188   7.645 -37.406  1.00 68.62           C  
ATOM   3585  O   MET A 460      32.969   8.727 -39.906  1.00 68.62           O  
ATOM   3586  CG  MET A 460      31.109   7.930 -35.906  1.00 68.62           C  
ATOM   3587  SD  MET A 460      32.469   9.023 -35.312  1.00 68.62           S  
ATOM   3588  CE  MET A 460      33.906   7.984 -35.688  1.00 68.62           C  
ATOM   3589  N   ASN A 461      30.969   8.094 -40.438  1.00 69.56           N  
ATOM   3590  CA  ASN A 461      31.344   7.781 -41.812  1.00 69.56           C  
ATOM   3591  C   ASN A 461      31.766   9.031 -42.594  1.00 69.56           C  
ATOM   3592  CB  ASN A 461      30.188   7.086 -42.531  1.00 69.56           C  
ATOM   3593  O   ASN A 461      32.719   9.000 -43.344  1.00 69.56           O  
ATOM   3594  CG  ASN A 461      30.078   5.617 -42.188  1.00 69.56           C  
ATOM   3595  ND2 ASN A 461      28.906   5.039 -42.406  1.00 69.56           N  
ATOM   3596  OD1 ASN A 461      31.047   5.004 -41.719  1.00 69.56           O  
ATOM   3597  N   LYS A 462      31.031  10.094 -42.438  1.00 72.31           N  
ATOM   3598  CA  LYS A 462      31.375  11.367 -43.031  1.00 72.31           C  
ATOM   3599  C   LYS A 462      32.750  11.844 -42.562  1.00 72.31           C  
ATOM   3600  CB  LYS A 462      30.328  12.430 -42.719  1.00 72.31           C  
ATOM   3601  O   LYS A 462      33.562  12.305 -43.375  1.00 72.31           O  
ATOM   3602  CG  LYS A 462      29.062  12.312 -43.531  1.00 72.31           C  
ATOM   3603  CD  LYS A 462      28.078  13.430 -43.219  1.00 72.31           C  
ATOM   3604  CE  LYS A 462      26.750  13.250 -43.969  1.00 72.31           C  
ATOM   3605  NZ  LYS A 462      25.766  14.312 -43.594  1.00 72.31           N  
ATOM   3606  N   LEU A 463      32.938  11.742 -41.250  1.00 73.81           N  
ATOM   3607  CA  LEU A 463      34.219  12.102 -40.656  1.00 73.81           C  
ATOM   3608  C   LEU A 463      35.312  11.211 -41.188  1.00 73.81           C  
ATOM   3609  CB  LEU A 463      34.125  11.977 -39.125  1.00 73.81           C  
ATOM   3610  O   LEU A 463      36.438  11.695 -41.469  1.00 73.81           O  
ATOM   3611  CG  LEU A 463      35.375  12.406 -38.344  1.00 73.81           C  
ATOM   3612  CD1 LEU A 463      35.719  13.875 -38.625  1.00 73.81           C  
ATOM   3613  CD2 LEU A 463      35.188  12.172 -36.875  1.00 73.81           C  
ATOM   3614  N   PHE A 464      35.031   9.930 -41.219  1.00 74.38           N  
ATOM   3615  CA  PHE A 464      36.000   8.969 -41.750  1.00 74.38           C  
ATOM   3616  C   PHE A 464      36.375   9.305 -43.156  1.00 74.38           C  
ATOM   3617  CB  PHE A 464      35.438   7.543 -41.656  1.00 74.38           C  
ATOM   3618  O   PHE A 464      37.562   9.312 -43.500  1.00 74.38           O  
ATOM   3619  CG  PHE A 464      36.438   6.477 -42.031  1.00 74.38           C  
ATOM   3620  CD1 PHE A 464      36.500   5.969 -43.312  1.00 74.38           C  
ATOM   3621  CD2 PHE A 464      37.281   5.977 -41.062  1.00 74.38           C  
ATOM   3622  CE1 PHE A 464      37.406   4.980 -43.656  1.00 74.38           C  
ATOM   3623  CE2 PHE A 464      38.219   4.988 -41.375  1.00 74.38           C  
ATOM   3624  CZ  PHE A 464      38.281   4.492 -42.688  1.00 74.38           C  
ATOM   3625  N   GLU A 465      35.406   9.562 -44.062  1.00 77.44           N  
ATOM   3626  CA  GLU A 465      35.625   9.914 -45.438  1.00 77.44           C  
ATOM   3627  C   GLU A 465      36.406  11.219 -45.562  1.00 77.44           C  
ATOM   3628  CB  GLU A 465      34.312  10.023 -46.188  1.00 77.44           C  
ATOM   3629  O   GLU A 465      37.312  11.336 -46.406  1.00 77.44           O  
ATOM   3630  CG  GLU A 465      33.688   8.680 -46.531  1.00 77.44           C  
ATOM   3631  CD  GLU A 465      34.594   7.758 -47.312  1.00 77.44           C  
ATOM   3632  OE1 GLU A 465      34.562   6.527 -47.094  1.00 77.44           O  
ATOM   3633  OE2 GLU A 465      35.312   8.273 -48.188  1.00 77.44           O  
ATOM   3634  N   LYS A 466      36.062  12.156 -44.781  1.00 82.00           N  
ATOM   3635  CA  LYS A 466      36.750  13.453 -44.781  1.00 82.00           C  
ATOM   3636  C   LYS A 466      38.188  13.305 -44.375  1.00 82.00           C  
ATOM   3637  CB  LYS A 466      36.031  14.414 -43.812  1.00 82.00           C  
ATOM   3638  O   LYS A 466      39.094  13.922 -45.000  1.00 82.00           O  
ATOM   3639  CG  LYS A 466      36.469  15.859 -43.969  1.00 82.00           C  
ATOM   3640  CD  LYS A 466      35.625  16.781 -43.094  1.00 82.00           C  
ATOM   3641  CE  LYS A 466      36.125  18.234 -43.188  1.00 82.00           C  
ATOM   3642  NZ  LYS A 466      35.281  19.141 -42.344  1.00 82.00           N  
ATOM   3643  N   THR A 467      38.438  12.570 -43.281  1.00 79.19           N  
ATOM   3644  CA  THR A 467      39.781  12.312 -42.781  1.00 79.19           C  
ATOM   3645  C   THR A 467      40.594  11.539 -43.812  1.00 79.19           C  
ATOM   3646  CB  THR A 467      39.750  11.516 -41.469  1.00 79.19           C  
ATOM   3647  O   THR A 467      41.781  11.812 -44.000  1.00 79.19           O  
ATOM   3648  CG2 THR A 467      41.156  11.352 -40.875  1.00 79.19           C  
ATOM   3649  OG1 THR A 467      38.938  12.211 -40.531  1.00 79.19           O  
ATOM   3650  N   LYS A 468      39.938  10.586 -44.438  1.00 81.50           N  
ATOM   3651  CA  LYS A 468      40.594   9.828 -45.500  1.00 81.50           C  
ATOM   3652  C   LYS A 468      41.000  10.742 -46.625  1.00 81.50           C  
ATOM   3653  CB  LYS A 468      39.625   8.742 -46.031  1.00 81.50           C  
ATOM   3654  O   LYS A 468      42.125  10.609 -47.156  1.00 81.50           O  
ATOM   3655  CG  LYS A 468      40.250   7.828 -47.062  1.00 81.50           C  
ATOM   3656  CD  LYS A 468      39.281   6.742 -47.500  1.00 81.50           C  
ATOM   3657  CE  LYS A 468      39.906   5.855 -48.594  1.00 81.50           C  
ATOM   3658  NZ  LYS A 468      38.938   4.773 -49.000  1.00 81.50           N  
ATOM   3659  N   LYS A 469      40.188  11.711 -47.062  1.00 84.31           N  
ATOM   3660  CA  LYS A 469      40.500  12.672 -48.125  1.00 84.31           C  
ATOM   3661  C   LYS A 469      41.656  13.586 -47.750  1.00 84.31           C  
ATOM   3662  CB  LYS A 469      39.250  13.500 -48.438  1.00 84.31           C  
ATOM   3663  O   LYS A 469      42.469  13.930 -48.594  1.00 84.31           O  
ATOM   3664  CG  LYS A 469      38.219  12.766 -49.281  1.00 84.31           C  
ATOM   3665  CD  LYS A 469      37.062  13.680 -49.688  1.00 84.31           C  
ATOM   3666  CE  LYS A 469      36.000  12.930 -50.469  1.00 84.31           C  
ATOM   3667  NZ  LYS A 469      34.844  13.820 -50.812  1.00 84.31           N  
ATOM   3668  N   GLN A 470      41.719  13.984 -46.500  1.00 83.81           N  
ATOM   3669  CA  GLN A 470      42.750  14.867 -45.969  1.00 83.81           C  
ATOM   3670  C   GLN A 470      44.094  14.164 -45.938  1.00 83.81           C  
ATOM   3671  CB  GLN A 470      42.375  15.367 -44.562  1.00 83.81           C  
ATOM   3672  O   GLN A 470      45.125  14.758 -46.281  1.00 83.81           O  
ATOM   3673  CG  GLN A 470      41.312  16.453 -44.562  1.00 83.81           C  
ATOM   3674  CD  GLN A 470      41.062  17.016 -43.188  1.00 83.81           C  
ATOM   3675  NE2 GLN A 470      40.719  18.297 -43.125  1.00 83.81           N  
ATOM   3676  OE1 GLN A 470      41.125  16.297 -42.188  1.00 83.81           O  
ATOM   3677  N   LEU A 471      44.062  12.867 -45.438  1.00 82.38           N  
ATOM   3678  CA  LEU A 471      45.281  12.102 -45.188  1.00 82.38           C  
ATOM   3679  C   LEU A 471      45.812  11.500 -46.500  1.00 82.38           C  
ATOM   3680  CB  LEU A 471      45.031  10.984 -44.188  1.00 82.38           C  
ATOM   3681  O   LEU A 471      47.031  11.281 -46.656  1.00 82.38           O  
ATOM   3682  CG  LEU A 471      44.844  11.430 -42.719  1.00 82.38           C  
ATOM   3683  CD1 LEU A 471      44.344  10.258 -41.875  1.00 82.38           C  
ATOM   3684  CD2 LEU A 471      46.125  12.008 -42.156  1.00 82.38           C  
ATOM   3685  N   ARG A 472      45.031  11.367 -47.531  1.00 84.31           N  
ATOM   3686  CA  ARG A 472      45.375  10.875 -48.844  1.00 84.31           C  
ATOM   3687  C   ARG A 472      46.438   9.781 -48.781  1.00 84.31           C  
ATOM   3688  CB  ARG A 472      45.875  12.023 -49.750  1.00 84.31           C  
ATOM   3689  O   ARG A 472      46.188   8.719 -48.219  1.00 84.31           O  
ATOM   3690  CG  ARG A 472      44.781  13.016 -50.125  1.00 84.31           C  
ATOM   3691  CD  ARG A 472      45.312  14.117 -51.031  1.00 84.31           C  
ATOM   3692  NE  ARG A 472      44.250  15.031 -51.438  1.00 84.31           N  
ATOM   3693  NH1 ARG A 472      45.625  16.328 -52.781  1.00 84.31           N  
ATOM   3694  NH2 ARG A 472      43.406  16.844 -52.594  1.00 84.31           N  
ATOM   3695  CZ  ARG A 472      44.438  16.062 -52.281  1.00 84.31           C  
ATOM   3696  N   GLU A 473      47.594   9.914 -49.438  1.00 81.12           N  
ATOM   3697  CA  GLU A 473      48.625   8.914 -49.562  1.00 81.12           C  
ATOM   3698  C   GLU A 473      49.469   8.812 -48.281  1.00 81.12           C  
ATOM   3699  CB  GLU A 473      49.562   9.250 -50.750  1.00 81.12           C  
ATOM   3700  O   GLU A 473      50.312   7.934 -48.156  1.00 81.12           O  
ATOM   3701  CG  GLU A 473      50.156  10.641 -50.688  1.00 81.12           C  
ATOM   3702  CD  GLU A 473      50.156  11.375 -52.000  1.00 81.12           C  
ATOM   3703  OE1 GLU A 473      50.844  12.406 -52.156  1.00 81.12           O  
ATOM   3704  OE2 GLU A 473      49.406  10.914 -52.938  1.00 81.12           O  
ATOM   3705  N   ASN A 474      49.250   9.742 -47.312  1.00 82.44           N  
ATOM   3706  CA  ASN A 474      50.031   9.820 -46.094  1.00 82.44           C  
ATOM   3707  C   ASN A 474      49.531   8.805 -45.062  1.00 82.44           C  
ATOM   3708  CB  ASN A 474      49.969  11.234 -45.500  1.00 82.44           C  
ATOM   3709  O   ASN A 474      50.219   8.562 -44.062  1.00 82.44           O  
ATOM   3710  CG  ASN A 474      50.688  12.242 -46.375  1.00 82.44           C  
ATOM   3711  ND2 ASN A 474      50.406  13.523 -46.188  1.00 82.44           N  
ATOM   3712  OD1 ASN A 474      51.531  11.875 -47.219  1.00 82.44           O  
ATOM   3713  N   ALA A 475      48.344   8.078 -45.281  1.00 82.94           N  
ATOM   3714  CA  ALA A 475      47.781   7.125 -44.344  1.00 82.94           C  
ATOM   3715  C   ALA A 475      47.094   5.980 -45.094  1.00 82.94           C  
ATOM   3716  CB  ALA A 475      46.781   7.820 -43.406  1.00 82.94           C  
ATOM   3717  O   ALA A 475      46.719   6.113 -46.250  1.00 82.94           O  
ATOM   3718  N   GLU A 476      47.000   4.797 -44.469  1.00 78.50           N  
ATOM   3719  CA  GLU A 476      46.312   3.613 -44.969  1.00 78.50           C  
ATOM   3720  C   GLU A 476      45.156   3.223 -44.062  1.00 78.50           C  
ATOM   3721  CB  GLU A 476      47.281   2.441 -45.125  1.00 78.50           C  
ATOM   3722  O   GLU A 476      45.312   3.166 -42.844  1.00 78.50           O  
ATOM   3723  CG  GLU A 476      46.688   1.198 -45.750  1.00 78.50           C  
ATOM   3724  CD  GLU A 476      47.656   0.048 -45.875  1.00 78.50           C  
ATOM   3725  OE1 GLU A 476      47.281  -1.000 -46.469  1.00 78.50           O  
ATOM   3726  OE2 GLU A 476      48.812   0.195 -45.406  1.00 78.50           O  
ATOM   3727  N   ASP A 477      44.031   3.094 -44.781  1.00 73.44           N  
ATOM   3728  CA  ASP A 477      42.844   2.635 -44.094  1.00 73.44           C  
ATOM   3729  C   ASP A 477      43.000   1.187 -43.625  1.00 73.44           C  
ATOM   3730  CB  ASP A 477      41.594   2.770 -45.000  1.00 73.44           C  
ATOM   3731  O   ASP A 477      43.156   0.281 -44.469  1.00 73.44           O  
ATOM   3732  CG  ASP A 477      40.312   2.391 -44.281  1.00 73.44           C  
ATOM   3733  OD1 ASP A 477      40.375   1.902 -43.125  1.00 73.44           O  
ATOM   3734  OD2 ASP A 477      39.219   2.578 -44.875  1.00 73.44           O  
ATOM   3735  N   MET A 478      42.844   0.895 -42.375  1.00 65.56           N  
ATOM   3736  CA  MET A 478      43.094  -0.406 -41.750  1.00 65.56           C  
ATOM   3737  C   MET A 478      41.812  -1.229 -41.719  1.00 65.56           C  
ATOM   3738  CB  MET A 478      43.656  -0.236 -40.344  1.00 65.56           C  
ATOM   3739  O   MET A 478      41.844  -2.410 -41.344  1.00 65.56           O  
ATOM   3740  CG  MET A 478      45.031   0.412 -40.312  1.00 65.56           C  
ATOM   3741  SD  MET A 478      45.688   0.585 -38.625  1.00 65.56           S  
ATOM   3742  CE  MET A 478      46.031  -1.153 -38.219  1.00 65.56           C  
ATOM   3743  N   GLY A 479      40.656  -0.632 -42.125  1.00 58.19           N  
ATOM   3744  CA  GLY A 479      39.406  -1.409 -42.250  1.00 58.19           C  
ATOM   3745  C   GLY A 479      38.750  -1.640 -40.906  1.00 58.19           C  
ATOM   3746  O   GLY A 479      37.719  -2.348 -40.844  1.00 58.19           O  
ATOM   3747  N   ASN A 480      39.219  -1.162 -39.844  1.00 55.78           N  
ATOM   3748  CA  ASN A 480      38.656  -1.296 -38.500  1.00 55.78           C  
ATOM   3749  C   ASN A 480      38.312   0.064 -37.906  1.00 55.78           C  
ATOM   3750  CB  ASN A 480      39.625  -2.055 -37.594  1.00 55.78           C  
ATOM   3751  O   ASN A 480      38.156   0.185 -36.688  1.00 55.78           O  
ATOM   3752  CG  ASN A 480      40.969  -1.356 -37.469  1.00 55.78           C  
ATOM   3753  ND2 ASN A 480      41.844  -1.919 -36.656  1.00 55.78           N  
ATOM   3754  OD1 ASN A 480      41.219  -0.320 -38.094  1.00 55.78           O  
ATOM   3755  N   GLY A 481      38.188   1.083 -38.938  1.00 61.00           N  
ATOM   3756  CA  GLY A 481      37.844   2.406 -38.438  1.00 61.00           C  
ATOM   3757  C   GLY A 481      39.031   3.189 -37.938  1.00 61.00           C  
ATOM   3758  O   GLY A 481      38.875   4.254 -37.344  1.00 61.00           O  
ATOM   3759  N   CYS A 482      40.281   2.670 -38.250  1.00 68.81           N  
ATOM   3760  CA  CYS A 482      41.531   3.301 -37.906  1.00 68.81           C  
ATOM   3761  C   CYS A 482      42.375   3.533 -39.156  1.00 68.81           C  
ATOM   3762  CB  CYS A 482      42.312   2.441 -36.906  1.00 68.81           C  
ATOM   3763  O   CYS A 482      42.250   2.820 -40.156  1.00 68.81           O  
ATOM   3764  SG  CYS A 482      41.438   2.186 -35.344  1.00 68.81           S  
ATOM   3765  N   PHE A 483      43.250   4.695 -39.062  1.00 72.75           N  
ATOM   3766  CA  PHE A 483      44.219   4.992 -40.125  1.00 72.75           C  
ATOM   3767  C   PHE A 483      45.656   4.762 -39.625  1.00 72.75           C  
ATOM   3768  CB  PHE A 483      44.062   6.438 -40.594  1.00 72.75           C  
ATOM   3769  O   PHE A 483      46.000   5.133 -38.500  1.00 72.75           O  
ATOM   3770  CG  PHE A 483      42.750   6.715 -41.281  1.00 72.75           C  
ATOM   3771  CD1 PHE A 483      42.500   6.316 -42.594  1.00 72.75           C  
ATOM   3772  CD2 PHE A 483      41.719   7.367 -40.594  1.00 72.75           C  
ATOM   3773  CE1 PHE A 483      41.281   6.570 -43.188  1.00 72.75           C  
ATOM   3774  CE2 PHE A 483      40.500   7.625 -41.188  1.00 72.75           C  
ATOM   3775  CZ  PHE A 483      40.281   7.227 -42.500  1.00 72.75           C  
ATOM   3776  N   LYS A 484      46.281   3.932 -40.438  1.00 78.31           N  
ATOM   3777  CA  LYS A 484      47.719   3.863 -40.219  1.00 78.31           C  
ATOM   3778  C   LYS A 484      48.438   5.023 -40.906  1.00 78.31           C  
ATOM   3779  CB  LYS A 484      48.281   2.531 -40.719  1.00 78.31           C  
ATOM   3780  O   LYS A 484      48.438   5.113 -42.156  1.00 78.31           O  
ATOM   3781  CG  LYS A 484      49.719   2.279 -40.344  1.00 78.31           C  
ATOM   3782  CD  LYS A 484      50.188   0.886 -40.750  1.00 78.31           C  
ATOM   3783  CE  LYS A 484      51.625   0.607 -40.281  1.00 78.31           C  
ATOM   3784  NZ  LYS A 484      52.031  -0.782 -40.625  1.00 78.31           N  
ATOM   3785  N   ILE A 485      49.062   5.992 -40.062  1.00 81.81           N  
ATOM   3786  CA  ILE A 485      49.688   7.191 -40.594  1.00 81.81           C  
ATOM   3787  C   ILE A 485      51.188   6.938 -40.750  1.00 81.81           C  
ATOM   3788  CB  ILE A 485      49.469   8.406 -39.656  1.00 81.81           C  
ATOM   3789  O   ILE A 485      51.875   6.496 -39.781  1.00 81.81           O  
ATOM   3790  CG1 ILE A 485      47.969   8.648 -39.469  1.00 81.81           C  
ATOM   3791  CG2 ILE A 485      50.156   9.656 -40.219  1.00 81.81           C  
ATOM   3792  CD1 ILE A 485      47.625   9.742 -38.469  1.00 81.81           C  
ATOM   3793  N   TYR A 486      51.750   7.180 -41.938  1.00 79.69           N  
ATOM   3794  CA  TYR A 486      53.094   6.766 -42.312  1.00 79.69           C  
ATOM   3795  C   TYR A 486      54.094   7.895 -42.094  1.00 79.69           C  
ATOM   3796  CB  TYR A 486      53.125   6.309 -43.750  1.00 79.69           C  
ATOM   3797  O   TYR A 486      55.250   7.809 -42.531  1.00 79.69           O  
ATOM   3798  CG  TYR A 486      52.500   4.965 -44.000  1.00 79.69           C  
ATOM   3799  CD1 TYR A 486      53.094   3.791 -43.562  1.00 79.69           C  
ATOM   3800  CD2 TYR A 486      51.250   4.867 -44.656  1.00 79.69           C  
ATOM   3801  CE1 TYR A 486      52.500   2.551 -43.781  1.00 79.69           C  
ATOM   3802  CE2 TYR A 486      50.656   3.633 -44.875  1.00 79.69           C  
ATOM   3803  OH  TYR A 486      50.688   1.257 -44.656  1.00 79.69           O  
ATOM   3804  CZ  TYR A 486      51.281   2.482 -44.438  1.00 79.69           C  
ATOM   3805  N   HIS A 487      53.688   9.008 -41.312  1.00 78.75           N  
ATOM   3806  CA  HIS A 487      54.594  10.078 -40.875  1.00 78.75           C  
ATOM   3807  C   HIS A 487      54.406  10.367 -39.375  1.00 78.75           C  
ATOM   3808  CB  HIS A 487      54.344  11.352 -41.688  1.00 78.75           C  
ATOM   3809  O   HIS A 487      53.406   9.984 -38.781  1.00 78.75           O  
ATOM   3810  CG  HIS A 487      52.969  11.922 -41.531  1.00 78.75           C  
ATOM   3811  CD2 HIS A 487      51.875  11.805 -42.281  1.00 78.75           C  
ATOM   3812  ND1 HIS A 487      52.656  12.734 -40.469  1.00 78.75           N  
ATOM   3813  CE1 HIS A 487      51.375  13.094 -40.562  1.00 78.75           C  
ATOM   3814  NE2 HIS A 487      50.875  12.539 -41.656  1.00 78.75           N  
ATOM   3815  N   LYS A 488      55.406  10.922 -38.750  1.00 78.94           N  
ATOM   3816  CA  LYS A 488      55.312  11.312 -37.344  1.00 78.94           C  
ATOM   3817  C   LYS A 488      54.250  12.414 -37.156  1.00 78.94           C  
ATOM   3818  CB  LYS A 488      56.656  11.781 -36.812  1.00 78.94           C  
ATOM   3819  O   LYS A 488      54.281  13.430 -37.875  1.00 78.94           O  
ATOM   3820  CG  LYS A 488      57.688  10.664 -36.656  1.00 78.94           C  
ATOM   3821  CD  LYS A 488      59.000  11.188 -36.094  1.00 78.94           C  
ATOM   3822  CE  LYS A 488      60.062  10.094 -36.031  1.00 78.94           C  
ATOM   3823  NZ  LYS A 488      61.344  10.602 -35.469  1.00 78.94           N  
ATOM   3824  N   CYS A 489      53.219  12.031 -36.406  1.00 76.75           N  
ATOM   3825  CA  CYS A 489      52.156  12.977 -36.188  1.00 76.75           C  
ATOM   3826  C   CYS A 489      52.125  13.469 -34.750  1.00 76.75           C  
ATOM   3827  CB  CYS A 489      50.812  12.344 -36.531  1.00 76.75           C  
ATOM   3828  O   CYS A 489      51.750  12.734 -33.844  1.00 76.75           O  
ATOM   3829  SG  CYS A 489      49.438  13.531 -36.656  1.00 76.75           S  
ATOM   3830  N   ASP A 490      52.656  14.656 -34.438  1.00 73.31           N  
ATOM   3831  CA  ASP A 490      52.719  15.273 -33.125  1.00 73.31           C  
ATOM   3832  C   ASP A 490      51.375  15.977 -32.812  1.00 73.31           C  
ATOM   3833  CB  ASP A 490      53.875  16.266 -33.031  1.00 73.31           C  
ATOM   3834  O   ASP A 490      50.438  15.945 -33.625  1.00 73.31           O  
ATOM   3835  CG  ASP A 490      53.781  17.359 -34.094  1.00 73.31           C  
ATOM   3836  OD1 ASP A 490      52.844  17.359 -34.906  1.00 73.31           O  
ATOM   3837  OD2 ASP A 490      54.688  18.219 -34.125  1.00 73.31           O  
ATOM   3838  N   ASN A 491      51.125  16.500 -31.609  1.00 72.50           N  
ATOM   3839  CA  ASN A 491      49.906  17.141 -31.156  1.00 72.50           C  
ATOM   3840  C   ASN A 491      49.469  18.234 -32.125  1.00 72.50           C  
ATOM   3841  CB  ASN A 491      50.125  17.734 -29.750  1.00 72.50           C  
ATOM   3842  O   ASN A 491      48.281  18.453 -32.312  1.00 72.50           O  
ATOM   3843  CG  ASN A 491      50.062  16.672 -28.656  1.00 72.50           C  
ATOM   3844  ND2 ASN A 491      50.469  17.047 -27.453  1.00 72.50           N  
ATOM   3845  OD1 ASN A 491      49.625  15.547 -28.906  1.00 72.50           O  
ATOM   3846  N   ALA A 492      50.469  18.875 -32.750  1.00 72.50           N  
ATOM   3847  CA  ALA A 492      50.219  19.922 -33.750  1.00 72.50           C  
ATOM   3848  C   ALA A 492      49.625  19.344 -35.031  1.00 72.50           C  
ATOM   3849  CB  ALA A 492      51.500  20.672 -34.062  1.00 72.50           C  
ATOM   3850  O   ALA A 492      48.719  19.922 -35.625  1.00 72.50           O  
ATOM   3851  N   CYS A 493      50.156  18.219 -35.500  1.00 77.75           N  
ATOM   3852  CA  CYS A 493      49.656  17.453 -36.656  1.00 77.75           C  
ATOM   3853  C   CYS A 493      48.250  16.922 -36.375  1.00 77.75           C  
ATOM   3854  CB  CYS A 493      50.594  16.297 -36.969  1.00 77.75           C  
ATOM   3855  O   CYS A 493      47.344  17.062 -37.219  1.00 77.75           O  
ATOM   3856  SG  CYS A 493      49.969  15.195 -38.250  1.00 77.75           S  
ATOM   3857  N   ILE A 494      48.000  16.391 -35.219  1.00 73.25           N  
ATOM   3858  CA  ILE A 494      46.719  15.891 -34.812  1.00 73.25           C  
ATOM   3859  C   ILE A 494      45.719  17.047 -34.750  1.00 73.25           C  
ATOM   3860  CB  ILE A 494      46.781  15.172 -33.438  1.00 73.25           C  
ATOM   3861  O   ILE A 494      44.531  16.891 -35.125  1.00 73.25           O  
ATOM   3862  CG1 ILE A 494      47.594  13.875 -33.594  1.00 73.25           C  
ATOM   3863  CG2 ILE A 494      45.375  14.898 -32.906  1.00 73.25           C  
ATOM   3864  CD1 ILE A 494      47.719  13.086 -32.281  1.00 73.25           C  
ATOM   3865  N   GLY A 495      46.156  18.203 -34.250  1.00 72.44           N  
ATOM   3866  CA  GLY A 495      45.375  19.422 -34.188  1.00 72.44           C  
ATOM   3867  C   GLY A 495      45.000  19.953 -35.562  1.00 72.44           C  
ATOM   3868  O   GLY A 495      43.906  20.453 -35.750  1.00 72.44           O  
ATOM   3869  N   SER A 496      45.844  19.766 -36.531  1.00 79.44           N  
ATOM   3870  CA  SER A 496      45.625  20.172 -37.906  1.00 79.44           C  
ATOM   3871  C   SER A 496      44.594  19.250 -38.594  1.00 79.44           C  
ATOM   3872  CB  SER A 496      46.906  20.188 -38.688  1.00 79.44           C  
ATOM   3873  O   SER A 496      43.812  19.688 -39.438  1.00 79.44           O  
ATOM   3874  OG  SER A 496      47.438  18.875 -38.875  1.00 79.44           O  
ATOM   3875  N   ILE A 497      44.562  17.984 -38.312  1.00 78.38           N  
ATOM   3876  CA  ILE A 497      43.625  16.984 -38.781  1.00 78.38           C  
ATOM   3877  C   ILE A 497      42.250  17.250 -38.156  1.00 78.38           C  
ATOM   3878  CB  ILE A 497      44.094  15.547 -38.469  1.00 78.38           C  
ATOM   3879  O   ILE A 497      41.219  17.219 -38.844  1.00 78.38           O  
ATOM   3880  CG1 ILE A 497      45.375  15.234 -39.219  1.00 78.38           C  
ATOM   3881  CG2 ILE A 497      43.000  14.539 -38.812  1.00 78.38           C  
ATOM   3882  CD1 ILE A 497      46.031  13.906 -38.844  1.00 78.38           C  
ATOM   3883  N   ARG A 498      42.281  17.672 -36.906  1.00 75.19           N  
ATOM   3884  CA  ARG A 498      41.062  17.984 -36.156  1.00 75.19           C  
ATOM   3885  C   ARG A 498      40.438  19.281 -36.656  1.00 75.19           C  
ATOM   3886  CB  ARG A 498      41.375  18.094 -34.656  1.00 75.19           C  
ATOM   3887  O   ARG A 498      39.219  19.391 -36.750  1.00 75.19           O  
ATOM   3888  CG  ARG A 498      40.125  18.297 -33.781  1.00 75.19           C  
ATOM   3889  CD  ARG A 498      40.469  18.359 -32.312  1.00 75.19           C  
ATOM   3890  NE  ARG A 498      39.281  18.578 -31.484  1.00 75.19           N  
ATOM   3891  NH1 ARG A 498      40.375  18.281 -29.469  1.00 75.19           N  
ATOM   3892  NH2 ARG A 498      38.125  18.734 -29.516  1.00 75.19           N  
ATOM   3893  CZ  ARG A 498      39.281  18.531 -30.156  1.00 75.19           C  
ATOM   3894  N   ASN A 499      41.250  20.359 -37.000  1.00 78.12           N  
ATOM   3895  CA  ASN A 499      40.844  21.703 -37.375  1.00 78.12           C  
ATOM   3896  C   ASN A 499      40.719  21.828 -38.906  1.00 78.12           C  
ATOM   3897  CB  ASN A 499      41.812  22.750 -36.844  1.00 78.12           C  
ATOM   3898  O   ASN A 499      40.531  22.922 -39.438  1.00 78.12           O  
ATOM   3899  CG  ASN A 499      41.688  22.938 -35.344  1.00 78.12           C  
ATOM   3900  ND2 ASN A 499      42.719  23.500 -34.719  1.00 78.12           N  
ATOM   3901  OD1 ASN A 499      40.656  22.562 -34.750  1.00 78.12           O  
ATOM   3902  N   GLU A 500      40.906  20.641 -39.562  1.00 80.25           N  
ATOM   3903  CA  GLU A 500      40.750  20.516 -41.031  1.00 80.25           C  
ATOM   3904  C   GLU A 500      41.750  21.375 -41.750  1.00 80.25           C  
ATOM   3905  CB  GLU A 500      39.312  20.922 -41.438  1.00 80.25           C  
ATOM   3906  O   GLU A 500      41.500  21.875 -42.844  1.00 80.25           O  
ATOM   3907  CG  GLU A 500      38.250  19.984 -40.938  1.00 80.25           C  
ATOM   3908  CD  GLU A 500      36.844  20.375 -41.406  1.00 80.25           C  
ATOM   3909  OE1 GLU A 500      35.844  19.750 -40.938  1.00 80.25           O  
ATOM   3910  OE2 GLU A 500      36.719  21.312 -42.219  1.00 80.25           O  
ATOM   3911  N   THR A 501      42.875  21.656 -41.281  1.00 84.75           N  
ATOM   3912  CA  THR A 501      43.938  22.469 -41.844  1.00 84.75           C  
ATOM   3913  C   THR A 501      45.156  21.625 -42.188  1.00 84.75           C  
ATOM   3914  CB  THR A 501      44.344  23.625 -40.906  1.00 84.75           C  
ATOM   3915  O   THR A 501      46.250  22.141 -42.406  1.00 84.75           O  
ATOM   3916  CG2 THR A 501      43.188  24.594 -40.688  1.00 84.75           C  
ATOM   3917  OG1 THR A 501      44.719  23.078 -39.656  1.00 84.75           O  
ATOM   3918  N   TYR A 502      44.906  20.266 -42.156  1.00 82.69           N  
ATOM   3919  CA  TYR A 502      46.000  19.328 -42.438  1.00 82.69           C  
ATOM   3920  C   TYR A 502      46.438  19.453 -43.875  1.00 82.69           C  
ATOM   3921  CB  TYR A 502      45.531  17.891 -42.156  1.00 82.69           C  
ATOM   3922  O   TYR A 502      45.625  19.422 -44.812  1.00 82.69           O  
ATOM   3923  CG  TYR A 502      46.594  16.859 -42.469  1.00 82.69           C  
ATOM   3924  CD1 TYR A 502      46.594  16.172 -43.656  1.00 82.69           C  
ATOM   3925  CD2 TYR A 502      47.594  16.562 -41.531  1.00 82.69           C  
ATOM   3926  CE1 TYR A 502      47.562  15.211 -43.938  1.00 82.69           C  
ATOM   3927  CE2 TYR A 502      48.562  15.609 -41.781  1.00 82.69           C  
ATOM   3928  OH  TYR A 502      49.500  13.992 -43.281  1.00 82.69           O  
ATOM   3929  CZ  TYR A 502      48.531  14.938 -43.000  1.00 82.69           C  
ATOM   3930  N   ASP A 503      47.750  19.781 -44.062  1.00 85.31           N  
ATOM   3931  CA  ASP A 503      48.375  19.875 -45.406  1.00 85.31           C  
ATOM   3932  C   ASP A 503      49.156  18.609 -45.719  1.00 85.31           C  
ATOM   3933  CB  ASP A 503      49.312  21.109 -45.469  1.00 85.31           C  
ATOM   3934  O   ASP A 503      50.250  18.406 -45.219  1.00 85.31           O  
ATOM   3935  CG  ASP A 503      49.812  21.375 -46.875  1.00 85.31           C  
ATOM   3936  OD1 ASP A 503      49.625  20.531 -47.750  1.00 85.31           O  
ATOM   3937  OD2 ASP A 503      50.406  22.453 -47.062  1.00 85.31           O  
ATOM   3938  N   HIS A 504      48.562  17.812 -46.656  1.00 81.94           N  
ATOM   3939  CA  HIS A 504      49.125  16.500 -46.969  1.00 81.94           C  
ATOM   3940  C   HIS A 504      50.469  16.641 -47.656  1.00 81.94           C  
ATOM   3941  CB  HIS A 504      48.156  15.711 -47.875  1.00 81.94           C  
ATOM   3942  O   HIS A 504      51.312  15.734 -47.594  1.00 81.94           O  
ATOM   3943  CG  HIS A 504      48.156  16.188 -49.281  1.00 81.94           C  
ATOM   3944  CD2 HIS A 504      48.750  15.695 -50.406  1.00 81.94           C  
ATOM   3945  ND1 HIS A 504      47.438  17.297 -49.688  1.00 81.94           N  
ATOM   3946  CE1 HIS A 504      47.625  17.469 -51.000  1.00 81.94           C  
ATOM   3947  NE2 HIS A 504      48.406  16.500 -51.438  1.00 81.94           N  
ATOM   3948  N   ASN A 505      50.844  17.734 -48.281  1.00 83.00           N  
ATOM   3949  CA  ASN A 505      52.094  18.000 -49.000  1.00 83.00           C  
ATOM   3950  C   ASN A 505      53.281  18.109 -48.031  1.00 83.00           C  
ATOM   3951  CB  ASN A 505      52.000  19.266 -49.844  1.00 83.00           C  
ATOM   3952  O   ASN A 505      54.406  17.734 -48.375  1.00 83.00           O  
ATOM   3953  CG  ASN A 505      51.062  19.109 -51.031  1.00 83.00           C  
ATOM   3954  ND2 ASN A 505      50.375  20.188 -51.375  1.00 83.00           N  
ATOM   3955  OD1 ASN A 505      50.938  18.016 -51.594  1.00 83.00           O  
ATOM   3956  N   VAL A 506      53.000  18.547 -46.906  1.00 83.56           N  
ATOM   3957  CA  VAL A 506      54.000  18.812 -45.906  1.00 83.56           C  
ATOM   3958  C   VAL A 506      54.594  17.500 -45.406  1.00 83.56           C  
ATOM   3959  CB  VAL A 506      53.438  19.625 -44.719  1.00 83.56           C  
ATOM   3960  O   VAL A 506      55.812  17.391 -45.156  1.00 83.56           O  
ATOM   3961  CG1 VAL A 506      54.438  19.719 -43.562  1.00 83.56           C  
ATOM   3962  CG2 VAL A 506      53.000  21.016 -45.156  1.00 83.56           C  
ATOM   3963  N   TYR A 507      53.750  16.391 -45.375  1.00 80.75           N  
ATOM   3964  CA  TYR A 507      54.156  15.133 -44.750  1.00 80.75           C  
ATOM   3965  C   TYR A 507      54.312  14.031 -45.781  1.00 80.75           C  
ATOM   3966  CB  TYR A 507      53.125  14.719 -43.688  1.00 80.75           C  
ATOM   3967  O   TYR A 507      54.531  12.875 -45.438  1.00 80.75           O  
ATOM   3968  CG  TYR A 507      52.938  15.727 -42.594  1.00 80.75           C  
ATOM   3969  CD1 TYR A 507      53.875  15.859 -41.562  1.00 80.75           C  
ATOM   3970  CD2 TYR A 507      51.812  16.562 -42.562  1.00 80.75           C  
ATOM   3971  CE1 TYR A 507      53.719  16.781 -40.531  1.00 80.75           C  
ATOM   3972  CE2 TYR A 507      51.625  17.484 -41.531  1.00 80.75           C  
ATOM   3973  OH  TYR A 507      52.438  18.516 -39.531  1.00 80.75           O  
ATOM   3974  CZ  TYR A 507      52.594  17.594 -40.531  1.00 80.75           C  
ATOM   3975  N   ARG A 508      54.125  14.367 -47.031  1.00 80.44           N  
ATOM   3976  CA  ARG A 508      54.094  13.445 -48.156  1.00 80.44           C  
ATOM   3977  C   ARG A 508      55.438  12.727 -48.312  1.00 80.44           C  
ATOM   3978  CB  ARG A 508      53.750  14.195 -49.438  1.00 80.44           C  
ATOM   3979  O   ARG A 508      55.469  11.508 -48.531  1.00 80.44           O  
ATOM   3980  CG  ARG A 508      53.562  13.289 -50.656  1.00 80.44           C  
ATOM   3981  CD  ARG A 508      53.094  14.070 -51.875  1.00 80.44           C  
ATOM   3982  NE  ARG A 508      53.031  13.219 -53.062  1.00 80.44           N  
ATOM   3983  NH1 ARG A 508      51.906  14.773 -54.375  1.00 80.44           N  
ATOM   3984  NH2 ARG A 508      52.469  12.727 -55.219  1.00 80.44           N  
ATOM   3985  CZ  ARG A 508      52.469  13.578 -54.219  1.00 80.44           C  
ATOM   3986  N   ASP A 509      56.594  13.438 -48.219  1.00 79.19           N  
ATOM   3987  CA  ASP A 509      57.906  12.891 -48.438  1.00 79.19           C  
ATOM   3988  C   ASP A 509      58.281  11.898 -47.344  1.00 79.19           C  
ATOM   3989  CB  ASP A 509      58.938  14.016 -48.500  1.00 79.19           C  
ATOM   3990  O   ASP A 509      58.812  10.820 -47.625  1.00 79.19           O  
ATOM   3991  CG  ASP A 509      58.906  14.789 -49.812  1.00 79.19           C  
ATOM   3992  OD1 ASP A 509      58.375  14.258 -50.812  1.00 79.19           O  
ATOM   3993  OD2 ASP A 509      59.406  15.938 -49.844  1.00 79.19           O  
ATOM   3994  N   GLU A 510      57.906  12.258 -46.094  1.00 79.50           N  
ATOM   3995  CA  GLU A 510      58.125  11.398 -44.938  1.00 79.50           C  
ATOM   3996  C   GLU A 510      57.219  10.164 -45.000  1.00 79.50           C  
ATOM   3997  CB  GLU A 510      57.875  12.180 -43.656  1.00 79.50           C  
ATOM   3998  O   GLU A 510      57.688   9.055 -44.656  1.00 79.50           O  
ATOM   3999  CG  GLU A 510      58.281  11.414 -42.375  1.00 79.50           C  
ATOM   4000  CD  GLU A 510      58.062  12.211 -41.125  1.00 79.50           C  
ATOM   4001  OE1 GLU A 510      58.312  11.680 -40.000  1.00 79.50           O  
ATOM   4002  OE2 GLU A 510      57.594  13.367 -41.219  1.00 79.50           O  
ATOM   4003  N   ALA A 511      55.969  10.320 -45.344  1.00 76.88           N  
ATOM   4004  CA  ALA A 511      54.969   9.273 -45.438  1.00 76.88           C  
ATOM   4005  C   ALA A 511      55.312   8.297 -46.562  1.00 76.88           C  
ATOM   4006  CB  ALA A 511      53.594   9.875 -45.688  1.00 76.88           C  
ATOM   4007  O   ALA A 511      55.188   7.082 -46.406  1.00 76.88           O  
ATOM   4008  N   LEU A 512      55.781   8.781 -47.812  1.00 79.25           N  
ATOM   4009  CA  LEU A 512      56.156   7.973 -48.938  1.00 79.25           C  
ATOM   4010  C   LEU A 512      57.438   7.176 -48.656  1.00 79.25           C  
ATOM   4011  CB  LEU A 512      56.375   8.852 -50.188  1.00 79.25           C  
ATOM   4012  O   LEU A 512      57.562   6.023 -49.062  1.00 79.25           O  
ATOM   4013  CG  LEU A 512      55.125   9.344 -50.906  1.00 79.25           C  
ATOM   4014  CD1 LEU A 512      55.469  10.383 -51.938  1.00 79.25           C  
ATOM   4015  CD2 LEU A 512      54.375   8.172 -51.531  1.00 79.25           C  
ATOM   4016  N   ASN A 513      58.406   7.762 -47.906  1.00 75.94           N  
ATOM   4017  CA  ASN A 513      59.656   7.129 -47.500  1.00 75.94           C  
ATOM   4018  C   ASN A 513      59.406   6.008 -46.500  1.00 75.94           C  
ATOM   4019  CB  ASN A 513      60.594   8.164 -46.906  1.00 75.94           C  
ATOM   4020  O   ASN A 513      60.062   4.969 -46.531  1.00 75.94           O  
ATOM   4021  CG  ASN A 513      61.344   8.938 -48.000  1.00 75.94           C  
ATOM   4022  ND2 ASN A 513      61.938  10.070 -47.594  1.00 75.94           N  
ATOM   4023  OD1 ASN A 513      61.406   8.508 -49.156  1.00 75.94           O  
ATOM   4024  N   ASN A 514      58.438   6.180 -45.625  1.00 71.31           N  
ATOM   4025  CA  ASN A 514      58.062   5.211 -44.625  1.00 71.31           C  
ATOM   4026  C   ASN A 514      57.156   4.117 -45.156  1.00 71.31           C  
ATOM   4027  CB  ASN A 514      57.375   5.910 -43.438  1.00 71.31           C  
ATOM   4028  O   ASN A 514      57.156   2.988 -44.688  1.00 71.31           O  
ATOM   4029  CG  ASN A 514      58.344   6.691 -42.562  1.00 71.31           C  
ATOM   4030  ND2 ASN A 514      57.844   7.695 -41.875  1.00 71.31           N  
ATOM   4031  OD1 ASN A 514      59.531   6.398 -42.562  1.00 71.31           O  
ATOM   4032  N   ARG A 515      56.281   4.484 -46.188  1.00 65.12           N  
ATOM   4033  CA  ARG A 515      55.375   3.549 -46.875  1.00 65.12           C  
ATOM   4034  C   ARG A 515      56.188   2.584 -47.750  1.00 65.12           C  
ATOM   4035  CB  ARG A 515      54.344   4.305 -47.719  1.00 65.12           C  
ATOM   4036  O   ARG A 515      55.844   1.400 -47.844  1.00 65.12           O  
ATOM   4037  CG  ARG A 515      53.188   3.443 -48.188  1.00 65.12           C  
ATOM   4038  CD  ARG A 515      52.125   4.273 -48.875  1.00 65.12           C  
ATOM   4039  NE  ARG A 515      51.000   3.453 -49.281  1.00 65.12           N  
ATOM   4040  NH1 ARG A 515      49.875   5.156 -50.375  1.00 65.12           N  
ATOM   4041  NH2 ARG A 515      48.969   3.061 -50.281  1.00 65.12           N  
ATOM   4042  CZ  ARG A 515      49.938   3.893 -50.000  1.00 65.12           C  
ATOM   4043  N   PHE A 516      57.250   3.070 -48.375  1.00 60.06           N  
ATOM   4044  CA  PHE A 516      58.062   2.305 -49.312  1.00 60.06           C  
ATOM   4045  C   PHE A 516      59.344   1.810 -48.656  1.00 60.06           C  
ATOM   4046  CB  PHE A 516      58.375   3.152 -50.562  1.00 60.06           C  
ATOM   4047  O   PHE A 516      60.219   1.309 -49.344  1.00 60.06           O  
ATOM   4048  CG  PHE A 516      57.188   3.479 -51.406  1.00 60.06           C  
ATOM   4049  CD1 PHE A 516      56.562   2.492 -52.156  1.00 60.06           C  
ATOM   4050  CD2 PHE A 516      56.688   4.773 -51.469  1.00 60.06           C  
ATOM   4051  CE1 PHE A 516      55.438   2.791 -52.938  1.00 60.06           C  
ATOM   4052  CE2 PHE A 516      55.594   5.082 -52.250  1.00 60.06           C  
ATOM   4053  CZ  PHE A 516      54.969   4.086 -53.000  1.00 60.06           C  
ATOM   4054  N   GLN A 517      59.438   1.896 -47.250  1.00 49.53           N  
ATOM   4055  CA  GLN A 517      60.594   1.270 -46.562  1.00 49.53           C  
ATOM   4056  C   GLN A 517      60.531  -0.250 -46.719  1.00 49.53           C  
ATOM   4057  CB  GLN A 517      60.625   1.671 -45.094  1.00 49.53           C  
ATOM   4058  O   GLN A 517      59.531  -0.873 -46.344  1.00 49.53           O  
ATOM   4059  CG  GLN A 517      61.469   2.904 -44.812  1.00 49.53           C  
ATOM   4060  CD  GLN A 517      61.719   3.133 -43.344  1.00 49.53           C  
ATOM   4061  NE2 GLN A 517      62.594   4.051 -43.031  1.00 49.53           N  
ATOM   4062  OE1 GLN A 517      61.062   2.488 -42.500  1.00 49.53           O  
ATOM   4063  N   ILE A 518      60.906  -0.790 -47.875  1.00 38.69           N  
ATOM   4064  CA  ILE A 518      61.219  -2.209 -47.969  1.00 38.69           C  
ATOM   4065  C   ILE A 518      62.125  -2.627 -46.844  1.00 38.69           C  
ATOM   4066  CB  ILE A 518      61.875  -2.529 -49.344  1.00 38.69           C  
ATOM   4067  O   ILE A 518      63.250  -2.100 -46.688  1.00 38.69           O  
ATOM   4068  CG1 ILE A 518      61.000  -2.059 -50.500  1.00 38.69           C  
ATOM   4069  CG2 ILE A 518      62.188  -4.027 -49.438  1.00 38.69           C  
ATOM   4070  CD1 ILE A 518      61.656  -2.143 -51.844  1.00 38.69           C  
ATOM   4071  N   LYS A 519      61.656  -2.758 -45.562  1.00 35.84           N  
ATOM   4072  CA  LYS A 519      62.438  -3.498 -44.594  1.00 35.84           C  
ATOM   4073  C   LYS A 519      63.031  -4.770 -45.219  1.00 35.84           C  
ATOM   4074  CB  LYS A 519      61.594  -3.848 -43.375  1.00 35.84           C  
ATOM   4075  O   LYS A 519      62.281  -5.562 -45.812  1.00 35.84           O  
ATOM   4076  CG  LYS A 519      61.625  -2.793 -42.281  1.00 35.84           C  
ATOM   4077  CD  LYS A 519      60.938  -3.273 -41.000  1.00 35.84           C  
ATOM   4078  CE  LYS A 519      60.906  -2.195 -39.938  1.00 35.84           C  
ATOM   4079  NZ  LYS A 519      60.188  -2.652 -38.719  1.00 35.84           N  
ATOM   4080  N   GLY A 520      64.125  -4.680 -45.969  1.00 31.30           N  
ATOM   4081  CA  GLY A 520      64.938  -5.871 -46.156  1.00 31.30           C  
ATOM   4082  C   GLY A 520      64.625  -6.973 -45.156  1.00 31.30           C  
ATOM   4083  O   GLY A 520      64.312  -6.695 -44.000  1.00 31.30           O  
ATOM   4084  N   VAL A 521      63.625  -7.918 -45.375  1.00 30.98           N  
ATOM   4085  CA  VAL A 521      63.500  -9.102 -44.531  1.00 30.98           C  
ATOM   4086  C   VAL A 521      64.688  -9.188 -43.562  1.00 30.98           C  
ATOM   4087  CB  VAL A 521      63.406 -10.391 -45.375  1.00 30.98           C  
ATOM   4088  O   VAL A 521      65.812  -9.203 -43.969  1.00 30.98           O  
ATOM   4089  CG1 VAL A 521      63.250 -11.617 -44.469  1.00 30.98           C  
ATOM   4090  CG2 VAL A 521      62.219 -10.312 -46.344  1.00 30.98           C  
ATOM   4091  N   GLU A 522      64.750  -8.562 -42.344  1.00 35.16           N  
ATOM   4092  CA  GLU A 522      65.625  -8.914 -41.219  1.00 35.16           C  
ATOM   4093  C   GLU A 522      65.375 -10.336 -40.750  1.00 35.16           C  
ATOM   4094  CB  GLU A 522      65.438  -7.930 -40.062  1.00 35.16           C  
ATOM   4095  O   GLU A 522      64.188 -10.672 -40.375  1.00 35.16           O  
ATOM   4096  CG  GLU A 522      66.625  -7.047 -39.812  1.00 35.16           C  
ATOM   4097  CD  GLU A 522      66.438  -6.066 -38.688  1.00 35.16           C  
ATOM   4098  OE1 GLU A 522      67.375  -5.309 -38.344  1.00 35.16           O  
ATOM   4099  OE2 GLU A 522      65.312  -6.051 -38.094  1.00 35.16           O  
ATOM   4100  N   LEU A 523      65.625 -11.289 -41.531  1.00 31.03           N  
ATOM   4101  CA  LEU A 523      65.625 -12.711 -41.219  1.00 31.03           C  
ATOM   4102  C   LEU A 523      66.375 -12.953 -39.875  1.00 31.03           C  
ATOM   4103  CB  LEU A 523      66.312 -13.516 -42.312  1.00 31.03           C  
ATOM   4104  O   LEU A 523      67.500 -12.492 -39.688  1.00 31.03           O  
ATOM   4105  CG  LEU A 523      65.500 -13.812 -43.562  1.00 31.03           C  
ATOM   4106  CD1 LEU A 523      66.375 -13.852 -44.812  1.00 31.03           C  
ATOM   4107  CD2 LEU A 523      64.750 -15.133 -43.375  1.00 31.03           C  
ATOM   4108  N   LYS A 524      65.750 -12.867 -38.719  1.00 36.56           N  
ATOM   4109  CA  LYS A 524      66.062 -13.391 -37.406  1.00 36.56           C  
ATOM   4110  C   LYS A 524      67.062 -14.570 -37.531  1.00 36.56           C  
ATOM   4111  CB  LYS A 524      64.812 -13.812 -36.656  1.00 36.56           C  
ATOM   4112  O   LYS A 524      66.812 -15.500 -38.312  1.00 36.56           O  
ATOM   4113  CG  LYS A 524      64.250 -12.711 -35.781  1.00 36.56           C  
ATOM   4114  CD  LYS A 524      63.094 -13.242 -34.906  1.00 36.56           C  
ATOM   4115  CE  LYS A 524      62.469 -12.125 -34.094  1.00 36.56           C  
ATOM   4116  NZ  LYS A 524      61.406 -12.648 -33.188  1.00 36.56           N  
ATOM   4117  N   SER A 525      68.375 -14.344 -37.719  1.00 42.47           N  
ATOM   4118  CA  SER A 525      69.625 -15.055 -37.562  1.00 42.47           C  
ATOM   4119  C   SER A 525      69.375 -16.484 -37.062  1.00 42.47           C  
ATOM   4120  CB  SER A 525      70.562 -14.312 -36.625  1.00 42.47           C  
ATOM   4121  O   SER A 525      70.125 -17.391 -37.438  1.00 42.47           O  
ATOM   4122  OG  SER A 525      70.562 -14.945 -35.344  1.00 42.47           O  
ATOM   4123  N   GLY A 526      68.062 -16.984 -37.031  1.00 47.16           N  
ATOM   4124  CA  GLY A 526      67.750 -18.359 -36.688  1.00 47.16           C  
ATOM   4125  C   GLY A 526      66.812 -19.047 -37.688  1.00 47.16           C  
ATOM   4126  O   GLY A 526      66.875 -20.266 -37.844  1.00 47.16           O  
ATOM   4127  N   TYR A 527      66.188 -18.312 -38.656  1.00 45.81           N  
ATOM   4128  CA  TYR A 527      65.312 -18.734 -39.719  1.00 45.81           C  
ATOM   4129  C   TYR A 527      65.938 -18.578 -41.094  1.00 45.81           C  
ATOM   4130  CB  TYR A 527      64.000 -17.922 -39.688  1.00 45.81           C  
ATOM   4131  O   TYR A 527      65.562 -19.234 -42.062  1.00 45.81           O  
ATOM   4132  CG  TYR A 527      62.844 -18.656 -39.031  1.00 45.81           C  
ATOM   4133  CD1 TYR A 527      62.031 -19.500 -39.781  1.00 45.81           C  
ATOM   4134  CD2 TYR A 527      62.562 -18.500 -37.688  1.00 45.81           C  
ATOM   4135  CE1 TYR A 527      60.969 -20.172 -39.188  1.00 45.81           C  
ATOM   4136  CE2 TYR A 527      61.500 -19.172 -37.062  1.00 45.81           C  
ATOM   4137  OH  TYR A 527      59.656 -20.672 -37.250  1.00 45.81           O  
ATOM   4138  CZ  TYR A 527      60.719 -20.016 -37.844  1.00 45.81           C  
ATOM   4139  N   LYS A 528      67.188 -17.812 -41.312  1.00 48.84           N  
ATOM   4140  CA  LYS A 528      68.000 -17.672 -42.469  1.00 48.84           C  
ATOM   4141  C   LYS A 528      68.750 -18.969 -42.812  1.00 48.84           C  
ATOM   4142  CB  LYS A 528      69.000 -16.531 -42.281  1.00 48.84           C  
ATOM   4143  O   LYS A 528      68.875 -19.359 -43.969  1.00 48.84           O  
ATOM   4144  CG  LYS A 528      69.750 -16.109 -43.562  1.00 48.84           C  
ATOM   4145  CD  LYS A 528      70.688 -14.961 -43.281  1.00 48.84           C  
ATOM   4146  CE  LYS A 528      71.562 -14.648 -44.531  1.00 48.84           C  
ATOM   4147  NZ  LYS A 528      72.438 -13.484 -44.312  1.00 48.84           N  
ATOM   4148  N   ASP A 529      68.938 -19.812 -41.750  1.00 52.75           N  
ATOM   4149  CA  ASP A 529      69.625 -21.094 -41.938  1.00 52.75           C  
ATOM   4150  C   ASP A 529      68.625 -22.234 -42.188  1.00 52.75           C  
ATOM   4151  CB  ASP A 529      70.500 -21.406 -40.719  1.00 52.75           C  
ATOM   4152  O   ASP A 529      68.875 -23.125 -43.000  1.00 52.75           O  
ATOM   4153  CG  ASP A 529      71.812 -20.656 -40.719  1.00 52.75           C  
ATOM   4154  OD1 ASP A 529      72.250 -20.172 -41.781  1.00 52.75           O  
ATOM   4155  OD2 ASP A 529      72.438 -20.578 -39.656  1.00 52.75           O  
ATOM   4156  N   TRP A 530      67.438 -22.109 -41.688  1.00 61.78           N  
ATOM   4157  CA  TRP A 530      66.375 -23.109 -41.781  1.00 61.78           C  
ATOM   4158  C   TRP A 530      65.625 -22.922 -43.062  1.00 61.78           C  
ATOM   4159  CB  TRP A 530      65.438 -23.016 -40.594  1.00 61.78           C  
ATOM   4160  O   TRP A 530      65.250 -23.891 -43.750  1.00 61.78           O  
ATOM   4161  CG  TRP A 530      64.188 -23.844 -40.719  1.00 61.78           C  
ATOM   4162  CD1 TRP A 530      63.156 -23.625 -41.562  1.00 61.78           C  
ATOM   4163  CD2 TRP A 530      63.875 -25.031 -39.969  1.00 61.78           C  
ATOM   4164  CE2 TRP A 530      62.625 -25.469 -40.438  1.00 61.78           C  
ATOM   4165  CE3 TRP A 530      64.562 -25.766 -38.969  1.00 61.78           C  
ATOM   4166  NE1 TRP A 530      62.219 -24.594 -41.406  1.00 61.78           N  
ATOM   4167  CH2 TRP A 530      62.656 -27.312 -38.938  1.00 61.78           C  
ATOM   4168  CZ2 TRP A 530      62.000 -26.609 -39.906  1.00 61.78           C  
ATOM   4169  CZ3 TRP A 530      63.906 -26.891 -38.469  1.00 61.78           C  
ATOM   4170  N   ILE A 531      65.250 -21.641 -43.469  1.00 63.53           N  
ATOM   4171  CA  ILE A 531      64.562 -21.297 -44.719  1.00 63.53           C  
ATOM   4172  C   ILE A 531      65.562 -21.469 -45.906  1.00 63.53           C  
ATOM   4173  CB  ILE A 531      64.000 -19.859 -44.688  1.00 63.53           C  
ATOM   4174  O   ILE A 531      65.125 -21.922 -46.969  1.00 63.53           O  
ATOM   4175  CG1 ILE A 531      62.812 -19.781 -43.750  1.00 63.53           C  
ATOM   4176  CG2 ILE A 531      63.656 -19.391 -46.094  1.00 63.53           C  
ATOM   4177  CD1 ILE A 531      62.375 -18.375 -43.406  1.00 63.53           C  
ATOM   4178  N   LEU A 532      66.875 -21.203 -45.781  1.00 65.31           N  
ATOM   4179  CA  LEU A 532      67.875 -21.469 -46.750  1.00 65.31           C  
ATOM   4180  C   LEU A 532      68.188 -22.969 -46.875  1.00 65.31           C  
ATOM   4181  CB  LEU A 532      69.188 -20.750 -46.375  1.00 65.31           C  
ATOM   4182  O   LEU A 532      68.375 -23.484 -47.969  1.00 65.31           O  
ATOM   4183  CG  LEU A 532      69.750 -19.750 -47.406  1.00 65.31           C  
ATOM   4184  CD1 LEU A 532      69.875 -18.359 -46.781  1.00 65.31           C  
ATOM   4185  CD2 LEU A 532      71.062 -20.203 -47.938  1.00 65.31           C  
ATOM   4186  N   TRP A 533      68.000 -23.781 -45.750  1.00 67.94           N  
ATOM   4187  CA  TRP A 533      68.188 -25.234 -45.750  1.00 67.94           C  
ATOM   4188  C   TRP A 533      66.938 -25.922 -46.344  1.00 67.94           C  
ATOM   4189  CB  TRP A 533      68.438 -25.734 -44.312  1.00 67.94           C  
ATOM   4190  O   TRP A 533      67.062 -26.938 -47.031  1.00 67.94           O  
ATOM   4191  CG  TRP A 533      69.875 -25.844 -43.938  1.00 67.94           C  
ATOM   4192  CD1 TRP A 533      70.625 -24.953 -43.219  1.00 67.94           C  
ATOM   4193  CD2 TRP A 533      70.750 -26.922 -44.281  1.00 67.94           C  
ATOM   4194  CE2 TRP A 533      72.000 -26.609 -43.719  1.00 67.94           C  
ATOM   4195  CE3 TRP A 533      70.562 -28.125 -44.969  1.00 67.94           C  
ATOM   4196  NE1 TRP A 533      71.875 -25.406 -43.094  1.00 67.94           N  
ATOM   4197  CH2 TRP A 533      72.938 -28.625 -44.562  1.00 67.94           C  
ATOM   4198  CZ2 TRP A 533      73.125 -27.469 -43.875  1.00 67.94           C  
ATOM   4199  CZ3 TRP A 533      71.688 -28.969 -45.125  1.00 67.94           C  
ATOM   4200  N   ILE A 534      65.688 -25.328 -46.125  1.00 72.44           N  
ATOM   4201  CA  ILE A 534      64.438 -25.859 -46.688  1.00 72.44           C  
ATOM   4202  C   ILE A 534      64.312 -25.516 -48.156  1.00 72.44           C  
ATOM   4203  CB  ILE A 534      63.219 -25.312 -45.906  1.00 72.44           C  
ATOM   4204  O   ILE A 534      63.906 -26.344 -48.969  1.00 72.44           O  
ATOM   4205  CG1 ILE A 534      63.188 -25.859 -44.469  1.00 72.44           C  
ATOM   4206  CG2 ILE A 534      61.938 -25.656 -46.656  1.00 72.44           C  
ATOM   4207  CD1 ILE A 534      62.094 -25.281 -43.625  1.00 72.44           C  
ATOM   4208  N   SER A 535      64.812 -24.297 -48.594  1.00 70.25           N  
ATOM   4209  CA  SER A 535      64.812 -23.891 -50.000  1.00 70.25           C  
ATOM   4210  C   SER A 535      65.938 -24.641 -50.750  1.00 70.25           C  
ATOM   4211  CB  SER A 535      65.062 -22.391 -50.094  1.00 70.25           C  
ATOM   4212  O   SER A 535      65.750 -25.047 -51.875  1.00 70.25           O  
ATOM   4213  OG  SER A 535      65.812 -22.078 -51.250  1.00 70.25           O  
ATOM   4214  N   PHE A 536      67.125 -24.875 -50.031  1.00 74.81           N  
ATOM   4215  CA  PHE A 536      68.250 -25.688 -50.562  1.00 74.81           C  
ATOM   4216  C   PHE A 536      67.812 -27.141 -50.656  1.00 74.81           C  
ATOM   4217  CB  PHE A 536      69.438 -25.562 -49.656  1.00 74.81           C  
ATOM   4218  O   PHE A 536      68.125 -27.797 -51.688  1.00 74.81           O  
ATOM   4219  CG  PHE A 536      70.688 -26.266 -50.219  1.00 74.81           C  
ATOM   4220  CD1 PHE A 536      71.062 -27.516 -49.719  1.00 74.81           C  
ATOM   4221  CD2 PHE A 536      71.438 -25.703 -51.219  1.00 74.81           C  
ATOM   4222  CE1 PHE A 536      72.188 -28.172 -50.219  1.00 74.81           C  
ATOM   4223  CE2 PHE A 536      72.562 -26.359 -51.719  1.00 74.81           C  
ATOM   4224  CZ  PHE A 536      72.938 -27.594 -51.219  1.00 74.81           C  
ATOM   4225  N   ALA A 537      67.000 -27.703 -49.688  1.00 74.25           N  
ATOM   4226  CA  ALA A 537      66.500 -29.078 -49.688  1.00 74.25           C  
ATOM   4227  C   ALA A 537      65.438 -29.266 -50.750  1.00 74.25           C  
ATOM   4228  CB  ALA A 537      66.000 -29.438 -48.312  1.00 74.25           C  
ATOM   4229  O   ALA A 537      65.438 -30.281 -51.469  1.00 74.25           O  
ATOM   4230  N   MET A 538      64.562 -28.219 -50.906  1.00 74.12           N  
ATOM   4231  CA  MET A 538      63.469 -28.266 -51.906  1.00 74.12           C  
ATOM   4232  C   MET A 538      64.062 -28.078 -53.312  1.00 74.12           C  
ATOM   4233  CB  MET A 538      62.438 -27.188 -51.594  1.00 74.12           C  
ATOM   4234  O   MET A 538      63.562 -28.719 -54.250  1.00 74.12           O  
ATOM   4235  CG  MET A 538      61.531 -27.516 -50.438  1.00 74.12           C  
ATOM   4236  SD  MET A 538      60.531 -29.016 -50.719  1.00 74.12           S  
ATOM   4237  CE  MET A 538      59.406 -28.406 -52.031  1.00 74.12           C  
ATOM   4238  N   SER A 539      65.062 -27.203 -53.469  1.00 77.00           N  
ATOM   4239  CA  SER A 539      65.750 -27.031 -54.750  1.00 77.00           C  
ATOM   4240  C   SER A 539      66.562 -28.266 -55.125  1.00 77.00           C  
ATOM   4241  CB  SER A 539      66.688 -25.812 -54.688  1.00 77.00           C  
ATOM   4242  O   SER A 539      66.625 -28.672 -56.281  1.00 77.00           O  
ATOM   4243  OG  SER A 539      67.812 -26.047 -53.844  1.00 77.00           O  
ATOM   4244  N   CYS A 540      67.188 -28.969 -54.125  1.00 77.38           N  
ATOM   4245  CA  CYS A 540      67.875 -30.219 -54.344  1.00 77.38           C  
ATOM   4246  C   CYS A 540      66.938 -31.359 -54.688  1.00 77.38           C  
ATOM   4247  CB  CYS A 540      68.688 -30.578 -53.094  1.00 77.38           C  
ATOM   4248  O   CYS A 540      67.250 -32.188 -55.531  1.00 77.38           O  
ATOM   4249  SG  CYS A 540      70.500 -30.375 -53.281  1.00 77.38           S  
ATOM   4250  N   PHE A 541      65.750 -31.344 -54.031  1.00 77.62           N  
ATOM   4251  CA  PHE A 541      64.688 -32.312 -54.281  1.00 77.62           C  
ATOM   4252  C   PHE A 541      64.125 -32.156 -55.688  1.00 77.62           C  
ATOM   4253  CB  PHE A 541      63.594 -32.219 -53.250  1.00 77.62           C  
ATOM   4254  O   PHE A 541      63.938 -33.125 -56.406  1.00 77.62           O  
ATOM   4255  CG  PHE A 541      62.656 -33.375 -53.250  1.00 77.62           C  
ATOM   4256  CD1 PHE A 541      61.406 -33.312 -53.875  1.00 77.62           C  
ATOM   4257  CD2 PHE A 541      62.969 -34.562 -52.594  1.00 77.62           C  
ATOM   4258  CE1 PHE A 541      60.531 -34.375 -53.906  1.00 77.62           C  
ATOM   4259  CE2 PHE A 541      62.125 -35.656 -52.594  1.00 77.62           C  
ATOM   4260  CZ  PHE A 541      60.875 -35.562 -53.250  1.00 77.62           C  
ATOM   4261  N   LEU A 542      63.906 -30.938 -56.094  1.00 78.94           N  
ATOM   4262  CA  LEU A 542      63.406 -30.656 -57.438  1.00 78.94           C  
ATOM   4263  C   LEU A 542      64.438 -31.000 -58.500  1.00 78.94           C  
ATOM   4264  CB  LEU A 542      63.000 -29.188 -57.562  1.00 78.94           C  
ATOM   4265  O   LEU A 542      64.125 -31.531 -59.562  1.00 78.94           O  
ATOM   4266  CG  LEU A 542      61.688 -28.781 -56.906  1.00 78.94           C  
ATOM   4267  CD1 LEU A 542      61.531 -27.266 -56.906  1.00 78.94           C  
ATOM   4268  CD2 LEU A 542      60.500 -29.438 -57.625  1.00 78.94           C  
ATOM   4269  N   LEU A 543      65.688 -30.734 -58.188  1.00 82.12           N  
ATOM   4270  CA  LEU A 543      66.812 -31.094 -59.094  1.00 82.12           C  
ATOM   4271  C   LEU A 543      66.938 -32.625 -59.188  1.00 82.12           C  
ATOM   4272  CB  LEU A 543      68.125 -30.500 -58.594  1.00 82.12           C  
ATOM   4273  O   LEU A 543      67.125 -33.156 -60.281  1.00 82.12           O  
ATOM   4274  CG  LEU A 543      68.562 -29.219 -59.281  1.00 82.12           C  
ATOM   4275  CD1 LEU A 543      69.625 -28.531 -58.469  1.00 82.12           C  
ATOM   4276  CD2 LEU A 543      69.062 -29.516 -60.719  1.00 82.12           C  
ATOM   4277  N   CYS A 544      66.750 -33.375 -58.125  1.00 80.31           N  
ATOM   4278  CA  CYS A 544      66.750 -34.844 -58.125  1.00 80.31           C  
ATOM   4279  C   CYS A 544      65.625 -35.438 -58.906  1.00 80.31           C  
ATOM   4280  CB  CYS A 544      66.750 -35.375 -56.688  1.00 80.31           C  
ATOM   4281  O   CYS A 544      65.750 -36.406 -59.625  1.00 80.31           O  
ATOM   4282  SG  CYS A 544      68.312 -35.125 -55.781  1.00 80.31           S  
ATOM   4283  N   ILE A 545      64.438 -34.781 -58.719  1.00 80.00           N  
ATOM   4284  CA  ILE A 545      63.250 -35.219 -59.469  1.00 80.00           C  
ATOM   4285  C   ILE A 545      63.438 -34.969 -60.969  1.00 80.00           C  
ATOM   4286  CB  ILE A 545      61.969 -34.500 -58.969  1.00 80.00           C  
ATOM   4287  O   ILE A 545      63.094 -35.812 -61.781  1.00 80.00           O  
ATOM   4288  CG1 ILE A 545      61.625 -34.938 -57.531  1.00 80.00           C  
ATOM   4289  CG2 ILE A 545      60.812 -34.750 -59.906  1.00 80.00           C  
ATOM   4290  CD1 ILE A 545      60.438 -34.219 -56.938  1.00 80.00           C  
ATOM   4291  N   ALA A 546      64.000 -33.844 -61.250  1.00 80.38           N  
ATOM   4292  CA  ALA A 546      64.250 -33.500 -62.656  1.00 80.38           C  
ATOM   4293  C   ALA A 546      65.312 -34.438 -63.250  1.00 80.38           C  
ATOM   4294  CB  ALA A 546      64.750 -32.031 -62.781  1.00 80.38           C  
ATOM   4295  O   ALA A 546      65.188 -34.875 -64.375  1.00 80.38           O  
ATOM   4296  N   LEU A 547      66.438 -34.781 -62.500  1.00 80.31           N  
ATOM   4297  CA  LEU A 547      67.500 -35.688 -62.906  1.00 80.31           C  
ATOM   4298  C   LEU A 547      66.938 -37.094 -63.031  1.00 80.31           C  
ATOM   4299  CB  LEU A 547      68.625 -35.656 -61.938  1.00 80.31           C  
ATOM   4300  O   LEU A 547      67.250 -37.812 -64.000  1.00 80.31           O  
ATOM   4301  CG  LEU A 547      69.750 -34.625 -62.219  1.00 80.31           C  
ATOM   4302  CD1 LEU A 547      70.438 -34.250 -60.906  1.00 80.31           C  
ATOM   4303  CD2 LEU A 547      70.750 -35.125 -63.250  1.00 80.31           C  
ATOM   4304  N   LEU A 548      66.062 -37.531 -62.062  1.00 80.31           N  
ATOM   4305  CA  LEU A 548      65.438 -38.844 -62.125  1.00 80.31           C  
ATOM   4306  C   LEU A 548      64.500 -38.938 -63.312  1.00 80.31           C  
ATOM   4307  CB  LEU A 548      64.688 -39.156 -60.844  1.00 80.31           C  
ATOM   4308  O   LEU A 548      64.375 -39.969 -63.969  1.00 80.31           O  
ATOM   4309  CG  LEU A 548      65.562 -39.625 -59.656  1.00 80.31           C  
ATOM   4310  CD1 LEU A 548      64.750 -39.594 -58.375  1.00 80.31           C  
ATOM   4311  CD2 LEU A 548      66.125 -41.031 -59.906  1.00 80.31           C  
ATOM   4312  N   GLY A 549      63.750 -37.812 -63.500  1.00 80.50           N  
ATOM   4313  CA  GLY A 549      62.906 -37.719 -64.688  1.00 80.50           C  
ATOM   4314  C   GLY A 549      63.688 -37.781 -65.938  1.00 80.50           C  
ATOM   4315  O   GLY A 549      63.250 -38.438 -66.938  1.00 80.50           O  
ATOM   4316  N   PHE A 550      64.812 -37.156 -66.000  1.00 77.94           N  
ATOM   4317  CA  PHE A 550      65.750 -37.156 -67.188  1.00 77.94           C  
ATOM   4318  C   PHE A 550      66.375 -38.531 -67.375  1.00 77.94           C  
ATOM   4319  CB  PHE A 550      66.812 -36.094 -67.000  1.00 77.94           C  
ATOM   4320  O   PHE A 550      66.438 -39.031 -68.500  1.00 77.94           O  
ATOM   4321  CG  PHE A 550      67.688 -35.906 -68.250  1.00 77.94           C  
ATOM   4322  CD1 PHE A 550      68.875 -36.531 -68.375  1.00 77.94           C  
ATOM   4323  CD2 PHE A 550      67.188 -35.125 -69.312  1.00 77.94           C  
ATOM   4324  CE1 PHE A 550      69.688 -36.375 -69.500  1.00 77.94           C  
ATOM   4325  CE2 PHE A 550      68.000 -34.969 -70.438  1.00 77.94           C  
ATOM   4326  CZ  PHE A 550      69.250 -35.594 -70.562  1.00 77.94           C  
ATOM   4327  N   ILE A 551      66.812 -39.219 -66.250  1.00 77.75           N  
ATOM   4328  CA  ILE A 551      67.375 -40.562 -66.312  1.00 77.75           C  
ATOM   4329  C   ILE A 551      66.375 -41.562 -66.750  1.00 77.75           C  
ATOM   4330  CB  ILE A 551      68.000 -40.969 -64.938  1.00 77.75           C  
ATOM   4331  O   ILE A 551      66.625 -42.469 -67.562  1.00 77.75           O  
ATOM   4332  CG1 ILE A 551      69.188 -40.094 -64.625  1.00 77.75           C  
ATOM   4333  CG2 ILE A 551      68.375 -42.438 -64.938  1.00 77.75           C  
ATOM   4334  CD1 ILE A 551      69.750 -40.312 -63.188  1.00 77.75           C  
ATOM   4335  N   MET A 552      65.125 -41.406 -66.188  1.00 72.50           N  
ATOM   4336  CA  MET A 552      64.000 -42.281 -66.562  1.00 72.50           C  
ATOM   4337  C   MET A 552      63.594 -42.031 -68.000  1.00 72.50           C  
ATOM   4338  CB  MET A 552      62.812 -42.031 -65.625  1.00 72.50           C  
ATOM   4339  O   MET A 552      63.281 -42.969 -68.750  1.00 72.50           O  
ATOM   4340  CG  MET A 552      62.969 -42.625 -64.250  1.00 72.50           C  
ATOM   4341  SD  MET A 552      62.844 -44.469 -64.250  1.00 72.50           S  
ATOM   4342  CE  MET A 552      61.062 -44.625 -64.500  1.00 72.50           C  
ATOM   4343  N   TRP A 553      63.594 -40.719 -68.438  1.00 74.00           N  
ATOM   4344  CA  TRP A 553      63.344 -40.344 -69.812  1.00 74.00           C  
ATOM   4345  C   TRP A 553      64.438 -40.844 -70.688  1.00 74.00           C  
ATOM   4346  CB  TRP A 553      63.188 -38.812 -69.938  1.00 74.00           C  
ATOM   4347  O   TRP A 553      64.188 -41.344 -71.812  1.00 74.00           O  
ATOM   4348  CG  TRP A 553      62.844 -38.344 -71.312  1.00 74.00           C  
ATOM   4349  CD1 TRP A 553      61.656 -38.438 -71.938  1.00 74.00           C  
ATOM   4350  CD2 TRP A 553      63.750 -37.719 -72.188  1.00 74.00           C  
ATOM   4351  CE2 TRP A 553      63.000 -37.438 -73.375  1.00 74.00           C  
ATOM   4352  CE3 TRP A 553      65.062 -37.344 -72.188  1.00 74.00           C  
ATOM   4353  NE1 TRP A 553      61.719 -37.875 -73.188  1.00 74.00           N  
ATOM   4354  CH2 TRP A 553      64.875 -36.469 -74.438  1.00 74.00           C  
ATOM   4355  CZ2 TRP A 553      63.531 -36.812 -74.500  1.00 74.00           C  
ATOM   4356  CZ3 TRP A 553      65.625 -36.719 -73.312  1.00 74.00           C  
ATOM   4357  N   ALA A 554      65.750 -40.750 -70.312  1.00 70.75           N  
ATOM   4358  CA  ALA A 554      66.938 -41.188 -71.062  1.00 70.75           C  
ATOM   4359  C   ALA A 554      67.000 -42.719 -71.062  1.00 70.75           C  
ATOM   4360  CB  ALA A 554      68.188 -40.594 -70.438  1.00 70.75           C  
ATOM   4361  O   ALA A 554      67.438 -43.312 -72.062  1.00 70.75           O  
ATOM   4362  N   CYS A 555      66.438 -43.469 -70.000  1.00 67.12           N  
ATOM   4363  CA  CYS A 555      66.438 -44.938 -69.938  1.00 67.12           C  
ATOM   4364  C   CYS A 555      65.250 -45.469 -70.750  1.00 67.12           C  
ATOM   4365  CB  CYS A 555      66.250 -45.406 -68.438  1.00 67.12           C  
ATOM   4366  O   CYS A 555      65.375 -46.562 -71.312  1.00 67.12           O  
ATOM   4367  SG  CYS A 555      67.812 -45.438 -67.562  1.00 67.12           S  
ATOM   4368  N   GLN A 556      64.125 -44.625 -71.000  1.00 63.91           N  
ATOM   4369  CA  GLN A 556      62.938 -44.969 -71.812  1.00 63.91           C  
ATOM   4370  C   GLN A 556      63.188 -44.719 -73.312  1.00 63.91           C  
ATOM   4371  CB  GLN A 556      61.719 -44.188 -71.312  1.00 63.91           C  
ATOM   4372  O   GLN A 556      62.656 -45.438 -74.125  1.00 63.91           O  
ATOM   4373  CG  GLN A 556      61.000 -44.844 -70.125  1.00 63.91           C  
ATOM   4374  CD  GLN A 556      59.750 -44.094 -69.750  1.00 63.91           C  
ATOM   4375  NE2 GLN A 556      58.844 -44.812 -69.062  1.00 63.91           N  
ATOM   4376  OE1 GLN A 556      59.562 -42.906 -70.062  1.00 63.91           O  
ATOM   4377  N   LYS A 557      64.188 -43.812 -73.625  1.00 62.38           N  
ATOM   4378  CA  LYS A 557      64.500 -43.406 -75.000  1.00 62.38           C  
ATOM   4379  C   LYS A 557      65.875 -43.969 -75.438  1.00 62.38           C  
ATOM   4380  CB  LYS A 557      64.500 -41.875 -75.125  1.00 62.38           C  
ATOM   4381  O   LYS A 557      66.188 -43.844 -76.625  1.00 62.38           O  
ATOM   4382  CG  LYS A 557      63.156 -41.281 -75.500  1.00 62.38           C  
ATOM   4383  CD  LYS A 557      63.312 -39.844 -76.000  1.00 62.38           C  
ATOM   4384  CE  LYS A 557      61.969 -39.219 -76.375  1.00 62.38           C  
ATOM   4385  NZ  LYS A 557      62.125 -37.875 -76.938  1.00 62.38           N  
ATOM   4386  N   GLY A 558      66.312 -45.219 -74.750  1.00 58.22           N  
ATOM   4387  CA  GLY A 558      67.312 -46.125 -75.312  1.00 58.22           C  
ATOM   4388  C   GLY A 558      68.625 -45.500 -75.500  1.00 58.22           C  
ATOM   4389  O   GLY A 558      69.500 -46.094 -76.188  1.00 58.22           O  
ATOM   4390  N   ASN A 559      69.250 -44.438 -74.688  1.00 55.75           N  
ATOM   4391  CA  ASN A 559      70.500 -43.750 -74.812  1.00 55.75           C  
ATOM   4392  C   ASN A 559      71.312 -43.750 -73.500  1.00 55.75           C  
ATOM   4393  CB  ASN A 559      70.312 -42.312 -75.312  1.00 55.75           C  
ATOM   4394  O   ASN A 559      72.500 -43.438 -73.500  1.00 55.75           O  
ATOM   4395  CG  ASN A 559      71.062 -42.031 -76.625  1.00 55.75           C  
ATOM   4396  ND2 ASN A 559      70.875 -40.844 -77.188  1.00 55.75           N  
ATOM   4397  OD1 ASN A 559      71.875 -42.875 -77.062  1.00 55.75           O  
ATOM   4398  N   ILE A 560      71.000 -44.656 -72.438  1.00 52.31           N  
ATOM   4399  CA  ILE A 560      71.812 -44.844 -71.250  1.00 52.31           C  
ATOM   4400  C   ILE A 560      71.688 -46.281 -70.750  1.00 52.31           C  
ATOM   4401  CB  ILE A 560      71.438 -43.875 -70.125  1.00 52.31           C  
ATOM   4402  O   ILE A 560      70.562 -46.781 -70.500  1.00 52.31           O  
ATOM   4403  CG1 ILE A 560      71.750 -42.438 -70.562  1.00 52.31           C  
ATOM   4404  CG2 ILE A 560      72.188 -44.219 -68.812  1.00 52.31           C  
ATOM   4405  CD1 ILE A 560      71.125 -41.375 -69.625  1.00 52.31           C  
ATOM   4406  N   ARG A 561      72.438 -47.312 -71.188  1.00 48.72           N  
ATOM   4407  CA  ARG A 561      72.812 -48.656 -70.750  1.00 48.72           C  
ATOM   4408  C   ARG A 561      73.375 -48.656 -69.375  1.00 48.72           C  
ATOM   4409  CB  ARG A 561      73.750 -49.312 -71.750  1.00 48.72           C  
ATOM   4410  O   ARG A 561      74.438 -48.062 -69.125  1.00 48.72           O  
ATOM   4411  CG  ARG A 561      73.125 -50.094 -72.875  1.00 48.72           C  
ATOM   4412  CD  ARG A 561      74.125 -50.844 -73.688  1.00 48.72           C  
ATOM   4413  NE  ARG A 561      73.500 -51.594 -74.750  1.00 48.72           N  
ATOM   4414  NH1 ARG A 561      75.438 -52.594 -75.500  1.00 48.72           N  
ATOM   4415  NH2 ARG A 561      73.438 -53.062 -76.562  1.00 48.72           N  
ATOM   4416  CZ  ARG A 561      74.125 -52.406 -75.625  1.00 48.72           C  
ATOM   4417  N   CYS A 562      72.500 -48.469 -68.188  1.00 50.97           N  
ATOM   4418  CA  CYS A 562      72.875 -48.594 -66.812  1.00 50.97           C  
ATOM   4419  C   CYS A 562      73.062 -50.031 -66.375  1.00 50.97           C  
ATOM   4420  CB  CYS A 562      71.812 -47.938 -65.938  1.00 50.97           C  
ATOM   4421  O   CYS A 562      72.125 -50.844 -66.562  1.00 50.97           O  
ATOM   4422  SG  CYS A 562      72.375 -46.406 -65.125  1.00 50.97           S  
ATOM   4423  N   ASN A 563      74.312 -50.719 -66.562  1.00 45.78           N  
ATOM   4424  CA  ASN A 563      75.000 -51.875 -65.938  1.00 45.78           C  
ATOM   4425  C   ASN A 563      75.312 -51.594 -64.500  1.00 45.78           C  
ATOM   4426  CB  ASN A 563      76.250 -52.219 -66.750  1.00 45.78           C  
ATOM   4427  O   ASN A 563      76.188 -50.781 -64.188  1.00 45.78           O  
ATOM   4428  CG  ASN A 563      76.000 -53.281 -67.750  1.00 45.78           C  
ATOM   4429  ND2 ASN A 563      77.000 -53.562 -68.625  1.00 45.78           N  
ATOM   4430  OD1 ASN A 563      74.875 -53.844 -67.875  1.00 45.78           O  
ATOM   4431  N   ILE A 564      74.375 -51.500 -63.500  1.00 48.22           N  
ATOM   4432  CA  ILE A 564      74.812 -51.750 -62.156  1.00 48.22           C  
ATOM   4433  C   ILE A 564      73.812 -52.656 -61.438  1.00 48.22           C  
ATOM   4434  CB  ILE A 564      75.062 -50.438 -61.344  1.00 48.22           C  
ATOM   4435  O   ILE A 564      72.625 -52.344 -61.438  1.00 48.22           O  
ATOM   4436  CG1 ILE A 564      76.125 -49.625 -62.000  1.00 48.22           C  
ATOM   4437  CG2 ILE A 564      75.375 -50.750 -59.875  1.00 48.22           C  
ATOM   4438  CD1 ILE A 564      76.188 -48.188 -61.500  1.00 48.22           C  
ATOM   4439  N   CYS A 565      74.062 -54.094 -61.281  1.00 40.50           N  
ATOM   4440  CA  CYS A 565      73.875 -55.250 -60.406  1.00 40.50           C  
ATOM   4441  C   CYS A 565      73.938 -54.812 -58.938  1.00 40.50           C  
ATOM   4442  CB  CYS A 565      74.938 -56.281 -60.688  1.00 40.50           C  
ATOM   4443  O   CYS A 565      74.812 -54.062 -58.531  1.00 40.50           O  
ATOM   4444  SG  CYS A 565      74.562 -57.312 -62.125  1.00 40.50           S  
ATOM   4445  N   ILE A 566      72.625 -54.938 -58.219  1.00 36.50           N  
ATOM   4446  CA  ILE A 566      72.250 -54.844 -56.812  1.00 36.50           C  
ATOM   4447  C   ILE A 566      73.500 -54.688 -55.938  1.00 36.50           C  
ATOM   4448  CB  ILE A 566      71.438 -56.094 -56.375  1.00 36.50           C  
ATOM   4449  O   ILE A 566      74.500 -55.406 -56.125  1.00 36.50           O  
ATOM   4450  CG1 ILE A 566      70.125 -56.188 -57.156  1.00 36.50           C  
ATOM   4451  CG2 ILE A 566      71.188 -56.062 -54.875  1.00 36.50           C  
ATOM   4452  CD1 ILE A 566      69.375 -57.500 -56.969  1.00 36.50           C  
TER    4453      ILE A 566                                                      
ENDMDL                                                                          
END                                                                             
