# Supplementary material for: Future Sequon Finder - A novel approach for predicting future N-linked glycosylation sequon locations on viral surface proteins
Source: PLoS One. 2025 Aug 14;20(8):e0328174. doi: 10.1371/journal.pone.0328174 (PMC12352829; doi:10.1371/journal.pone.0328174)
Supplement: S3 File — (ZIP) [file pone.0328174.s004.zip › S3_File/S3_File/Human H3N2/Future Prediction Strains/ANorway007322024H3N2_1ad7f_unrelaxed_rank_001_alphafold2_ptm_model_1_seed_000.pdb]

MODEL     1                                                                     
ATOM      1  N   MET A   1      76.312   3.938  -6.293  1.00 45.06           N  
ATOM      2  CA  MET A   1      76.250   2.885  -7.305  1.00 45.06           C  
ATOM      3  C   MET A   1      74.875   2.336  -7.469  1.00 45.06           C  
ATOM      4  CB  MET A   1      77.250   1.753  -6.934  1.00 45.06           C  
ATOM      5  O   MET A   1      74.438   2.016  -8.586  1.00 45.06           O  
ATOM      6  CG  MET A   1      78.375   1.596  -7.898  1.00 45.06           C  
ATOM      7  SD  MET A   1      79.375   0.069  -7.590  1.00 45.06           S  
ATOM      8  CE  MET A   1      80.750   0.764  -6.691  1.00 45.06           C  
ATOM      9  N   LYS A   2      73.938   2.516  -6.492  1.00 48.25           N  
ATOM     10  CA  LYS A   2      72.500   2.168  -6.477  1.00 48.25           C  
ATOM     11  C   LYS A   2      71.625   3.318  -7.004  1.00 48.25           C  
ATOM     12  CB  LYS A   2      72.062   1.788  -5.066  1.00 48.25           C  
ATOM     13  O   LYS A   2      70.625   3.094  -7.691  1.00 48.25           O  
ATOM     14  CG  LYS A   2      72.438   0.377  -4.652  1.00 48.25           C  
ATOM     15  CD  LYS A   2      71.875   0.008  -3.297  1.00 48.25           C  
ATOM     16  CE  LYS A   2      72.250  -1.387  -2.861  1.00 48.25           C  
ATOM     17  NZ  LYS A   2      71.750  -1.744  -1.521  1.00 48.25           N  
ATOM     18  N   ALA A   3      72.188   4.559  -6.988  1.00 57.72           N  
ATOM     19  CA  ALA A   3      71.500   5.762  -7.508  1.00 57.72           C  
ATOM     20  C   ALA A   3      71.812   5.961  -8.984  1.00 57.72           C  
ATOM     21  CB  ALA A   3      71.938   6.988  -6.703  1.00 57.72           C  
ATOM     22  O   ALA A   3      71.000   6.367  -9.766  1.00 57.72           O  
ATOM     23  N   ILE A   4      72.938   5.410  -9.438  1.00 66.94           N  
ATOM     24  CA  ILE A   4      73.438   5.441 -10.820  1.00 66.94           C  
ATOM     25  C   ILE A   4      72.812   4.289 -11.602  1.00 66.94           C  
ATOM     26  CB  ILE A   4      74.938   5.359 -10.883  1.00 66.94           C  
ATOM     27  O   ILE A   4      72.375   4.461 -12.758  1.00 66.94           O  
ATOM     28  CG1 ILE A   4      75.562   6.609 -10.266  1.00 66.94           C  
ATOM     29  CG2 ILE A   4      75.438   5.176 -12.336  1.00 66.94           C  
ATOM     30  CD1 ILE A   4      77.125   6.543 -10.125  1.00 66.94           C  
ATOM     31  N   ILE A   5      72.375   3.238 -10.969  1.00 65.19           N  
ATOM     32  CA  ILE A   5      71.750   2.057 -11.516  1.00 65.19           C  
ATOM     33  C   ILE A   5      70.250   2.289 -11.562  1.00 65.19           C  
ATOM     34  CB  ILE A   5      72.062   0.796 -10.680  1.00 65.19           C  
ATOM     35  O   ILE A   5      69.562   1.902 -12.531  1.00 65.19           O  
ATOM     36  CG1 ILE A   5      73.562   0.463 -10.766  1.00 65.19           C  
ATOM     37  CG2 ILE A   5      71.188  -0.388 -11.141  1.00 65.19           C  
ATOM     38  CD1 ILE A   5      74.000  -0.667  -9.852  1.00 65.19           C  
ATOM     39  N   ALA A   6      69.750   3.166 -10.711  1.00 61.53           N  
ATOM     40  CA  ALA A   6      68.312   3.551 -10.664  1.00 61.53           C  
ATOM     41  C   ALA A   6      68.000   4.668 -11.656  1.00 61.53           C  
ATOM     42  CB  ALA A   6      67.938   3.982  -9.250  1.00 61.53           C  
ATOM     43  O   ALA A   6      67.000   4.660 -12.312  1.00 61.53           O  
ATOM     44  N   LEU A   7      69.000   5.449 -11.969  1.00 63.12           N  
ATOM     45  CA  LEU A   7      68.938   6.523 -12.953  1.00 63.12           C  
ATOM     46  C   LEU A   7      69.188   5.996 -14.359  1.00 63.12           C  
ATOM     47  CB  LEU A   7      69.938   7.633 -12.625  1.00 63.12           C  
ATOM     48  O   LEU A   7      68.500   6.445 -15.312  1.00 63.12           O  
ATOM     49  CG  LEU A   7      69.312   8.992 -12.234  1.00 63.12           C  
ATOM     50  CD1 LEU A   7      70.000   9.500 -10.953  1.00 63.12           C  
ATOM     51  CD2 LEU A   7      69.500   9.992 -13.367  1.00 63.12           C  
ATOM     52  N   SER A   8      69.875   4.891 -14.492  1.00 62.09           N  
ATOM     53  CA  SER A   8      70.188   4.172 -15.734  1.00 62.09           C  
ATOM     54  C   SER A   8      69.000   3.252 -16.109  1.00 62.09           C  
ATOM     55  CB  SER A   8      71.438   3.357 -15.609  1.00 62.09           C  
ATOM     56  O   SER A   8      68.688   3.121 -17.281  1.00 62.09           O  
ATOM     57  OG  SER A   8      71.188   1.982 -15.844  1.00 62.09           O  
ATOM     58  N   ASN A   9      68.250   2.795 -15.102  1.00 55.09           N  
ATOM     59  CA  ASN A   9      67.062   1.970 -15.258  1.00 55.09           C  
ATOM     60  C   ASN A   9      65.812   2.822 -15.508  1.00 55.09           C  
ATOM     61  CB  ASN A   9      66.812   1.080 -14.031  1.00 55.09           C  
ATOM     62  O   ASN A   9      64.938   2.447 -16.297  1.00 55.09           O  
ATOM     63  CG  ASN A   9      67.625  -0.228 -14.125  1.00 55.09           C  
ATOM     64  ND2 ASN A   9      68.125  -0.672 -13.000  1.00 55.09           N  
ATOM     65  OD1 ASN A   9      67.688  -0.833 -15.195  1.00 55.09           O  
ATOM     66  N   ILE A  10      65.875   4.098 -15.086  1.00 61.59           N  
ATOM     67  CA  ILE A  10      64.812   5.090 -15.312  1.00 61.59           C  
ATOM     68  C   ILE A  10      65.000   5.758 -16.672  1.00 61.59           C  
ATOM     69  CB  ILE A  10      64.812   6.152 -14.188  1.00 61.59           C  
ATOM     70  O   ILE A  10      64.062   6.008 -17.391  1.00 61.59           O  
ATOM     71  CG1 ILE A  10      64.375   5.512 -12.852  1.00 61.59           C  
ATOM     72  CG2 ILE A  10      63.844   7.305 -14.547  1.00 61.59           C  
ATOM     73  CD1 ILE A  10      64.562   6.430 -11.648  1.00 61.59           C  
ATOM     74  N   LEU A  11      66.375   5.840 -17.062  1.00 56.44           N  
ATOM     75  CA  LEU A  11      66.750   6.387 -18.359  1.00 56.44           C  
ATOM     76  C   LEU A  11      66.625   5.348 -19.453  1.00 56.44           C  
ATOM     77  CB  LEU A  11      68.188   6.879 -18.312  1.00 56.44           C  
ATOM     78  O   LEU A  11      66.188   5.684 -20.578  1.00 56.44           O  
ATOM     79  CG  LEU A  11      68.500   8.258 -18.922  1.00 56.44           C  
ATOM     80  CD1 LEU A  11      68.688   9.297 -17.812  1.00 56.44           C  
ATOM     81  CD2 LEU A  11      69.688   8.211 -19.828  1.00 56.44           C  
ATOM     82  N   CYS A  12      66.625   4.016 -19.109  1.00 51.03           N  
ATOM     83  CA  CYS A  12      66.438   2.877 -19.984  1.00 51.03           C  
ATOM     84  C   CYS A  12      64.938   2.584 -20.109  1.00 51.03           C  
ATOM     85  CB  CYS A  12      67.125   1.640 -19.469  1.00 51.03           C  
ATOM     86  O   CYS A  12      64.438   2.193 -21.172  1.00 51.03           O  
ATOM     87  SG  CYS A  12      68.812   1.479 -20.109  1.00 51.03           S  
ATOM     88  N   LEU A  13      64.125   2.998 -19.094  1.00 45.12           N  
ATOM     89  CA  LEU A  13      62.688   2.879 -19.062  1.00 45.12           C  
ATOM     90  C   LEU A  13      62.031   4.094 -19.703  1.00 45.12           C  
ATOM     91  CB  LEU A  13      62.188   2.713 -17.625  1.00 45.12           C  
ATOM     92  O   LEU A  13      61.000   3.975 -20.359  1.00 45.12           O  
ATOM     93  CG  LEU A  13      62.188   1.289 -17.078  1.00 45.12           C  
ATOM     94  CD1 LEU A  13      62.312   1.316 -15.555  1.00 45.12           C  
ATOM     95  CD2 LEU A  13      60.906   0.549 -17.500  1.00 45.12           C  
ATOM     96  N   VAL A  14      62.844   5.219 -19.766  1.00 45.66           N  
ATOM     97  CA  VAL A  14      62.438   6.453 -20.422  1.00 45.66           C  
ATOM     98  C   VAL A  14      62.812   6.398 -21.906  1.00 45.66           C  
ATOM     99  CB  VAL A  14      63.062   7.695 -19.766  1.00 45.66           C  
ATOM    100  O   VAL A  14      62.062   6.855 -22.766  1.00 45.66           O  
ATOM    101  CG1 VAL A  14      62.719   8.961 -20.547  1.00 45.66           C  
ATOM    102  CG2 VAL A  14      62.594   7.820 -18.312  1.00 45.66           C  
ATOM    103  N   PHE A  15      63.938   5.539 -22.250  1.00 41.50           N  
ATOM    104  CA  PHE A  15      64.375   5.332 -23.625  1.00 41.50           C  
ATOM    105  C   PHE A  15      63.688   4.094 -24.219  1.00 41.50           C  
ATOM    106  CB  PHE A  15      65.875   5.203 -23.703  1.00 41.50           C  
ATOM    107  O   PHE A  15      63.562   3.980 -25.438  1.00 41.50           O  
ATOM    108  CG  PHE A  15      66.625   6.516 -23.578  1.00 41.50           C  
ATOM    109  CD1 PHE A  15      66.625   7.430 -24.625  1.00 41.50           C  
ATOM    110  CD2 PHE A  15      67.312   6.832 -22.406  1.00 41.50           C  
ATOM    111  CE1 PHE A  15      67.312   8.641 -24.500  1.00 41.50           C  
ATOM    112  CE2 PHE A  15      67.938   8.047 -22.281  1.00 41.50           C  
ATOM    113  CZ  PHE A  15      67.938   8.945 -23.328  1.00 41.50           C  
ATOM    114  N   ALA A  16      63.094   3.174 -23.391  1.00 37.56           N  
ATOM    115  CA  ALA A  16      62.312   2.000 -23.766  1.00 37.56           C  
ATOM    116  C   ALA A  16      60.812   2.326 -23.797  1.00 37.56           C  
ATOM    117  CB  ALA A  16      62.562   0.848 -22.797  1.00 37.56           C  
ATOM    118  O   ALA A  16      60.000   1.535 -24.297  1.00 37.56           O  
ATOM    119  N   GLN A  17      60.406   3.562 -23.422  1.00 30.78           N  
ATOM    120  CA  GLN A  17      59.125   4.152 -23.734  1.00 30.78           C  
ATOM    121  C   GLN A  17      59.125   4.832 -25.094  1.00 30.78           C  
ATOM    122  CB  GLN A  17      58.719   5.156 -22.641  1.00 30.78           C  
ATOM    123  O   GLN A  17      60.000   5.664 -25.375  1.00 30.78           O  
ATOM    124  CG  GLN A  17      57.844   4.566 -21.562  1.00 30.78           C  
ATOM    125  CD  GLN A  17      57.469   5.570 -20.484  1.00 30.78           C  
ATOM    126  NE2 GLN A  17      56.312   5.410 -19.875  1.00 30.78           N  
ATOM    127  OE1 GLN A  17      58.250   6.480 -20.188  1.00 30.78           O  
ATOM    128  N   LYS A  18      59.406   4.125 -26.109  1.00 30.69           N  
ATOM    129  CA  LYS A  18      59.094   4.656 -27.422  1.00 30.69           C  
ATOM    130  C   LYS A  18      58.531   6.074 -27.328  1.00 30.69           C  
ATOM    131  CB  LYS A  18      58.062   3.748 -28.141  1.00 30.69           C  
ATOM    132  O   LYS A  18      57.500   6.297 -26.688  1.00 30.69           O  
ATOM    133  CG  LYS A  18      58.438   3.459 -29.594  1.00 30.69           C  
ATOM    134  CD  LYS A  18      57.438   2.477 -30.219  1.00 30.69           C  
ATOM    135  CE  LYS A  18      57.844   2.125 -31.656  1.00 30.69           C  
ATOM    136  NZ  LYS A  18      56.969   1.062 -32.219  1.00 30.69           N  
ATOM    137  N   ILE A  19      59.219   7.152 -26.812  1.00 27.09           N  
ATOM    138  CA  ILE A  19      58.938   8.500 -27.297  1.00 27.09           C  
ATOM    139  C   ILE A  19      58.406   8.422 -28.719  1.00 27.09           C  
ATOM    140  CB  ILE A  19      60.219   9.375 -27.266  1.00 27.09           C  
ATOM    141  O   ILE A  19      59.000   7.793 -29.594  1.00 27.09           O  
ATOM    142  CG1 ILE A  19      60.812   9.414 -25.844  1.00 27.09           C  
ATOM    143  CG2 ILE A  19      59.906  10.789 -27.766  1.00 27.09           C  
ATOM    144  CD1 ILE A  19      62.188  10.062 -25.766  1.00 27.09           C  
ATOM    145  N   PRO A  20      57.062   8.305 -28.953  1.00 29.14           N  
ATOM    146  CA  PRO A  20      56.656   8.289 -30.359  1.00 29.14           C  
ATOM    147  C   PRO A  20      57.594   9.078 -31.266  1.00 29.14           C  
ATOM    148  CB  PRO A  20      55.250   8.930 -30.312  1.00 29.14           C  
ATOM    149  O   PRO A  20      57.875  10.242 -30.984  1.00 29.14           O  
ATOM    150  CG  PRO A  20      55.188   9.578 -28.969  1.00 29.14           C  
ATOM    151  CD  PRO A  20      56.500   9.391 -28.266  1.00 29.14           C  
ATOM    152  N   GLY A  21      59.000   8.922 -31.359  1.00 28.38           N  
ATOM    153  CA  GLY A  21      59.625   9.320 -32.625  1.00 28.38           C  
ATOM    154  C   GLY A  21      58.625   9.758 -33.656  1.00 28.38           C  
ATOM    155  O   GLY A  21      57.594   9.109 -33.844  1.00 28.38           O  
ATOM    156  N   ASN A  22      58.062  10.945 -33.625  1.00 30.62           N  
ATOM    157  CA  ASN A  22      57.750  11.836 -34.719  1.00 30.62           C  
ATOM    158  C   ASN A  22      57.938  11.141 -36.062  1.00 30.62           C  
ATOM    159  CB  ASN A  22      58.594  13.102 -34.656  1.00 30.62           C  
ATOM    160  O   ASN A  22      59.062  11.055 -36.594  1.00 30.62           O  
ATOM    161  CG  ASN A  22      58.000  14.242 -35.469  1.00 30.62           C  
ATOM    162  ND2 ASN A  22      58.844  15.242 -35.781  1.00 30.62           N  
ATOM    163  OD1 ASN A  22      56.812  14.234 -35.812  1.00 30.62           O  
ATOM    164  N   ASP A  23      57.656   9.812 -36.219  1.00 39.84           N  
ATOM    165  CA  ASP A  23      57.469   9.391 -37.594  1.00 39.84           C  
ATOM    166  C   ASP A  23      56.312  10.109 -38.250  1.00 39.84           C  
ATOM    167  CB  ASP A  23      57.281   7.879 -37.688  1.00 39.84           C  
ATOM    168  O   ASP A  23      55.156   9.883 -37.875  1.00 39.84           O  
ATOM    169  CG  ASP A  23      58.594   7.105 -37.594  1.00 39.84           C  
ATOM    170  OD1 ASP A  23      59.688   7.723 -37.688  1.00 39.84           O  
ATOM    171  OD2 ASP A  23      58.531   5.871 -37.406  1.00 39.84           O  
ATOM    172  N   ASN A  24      56.219  11.414 -38.281  1.00 47.00           N  
ATOM    173  CA  ASN A  24      55.500  12.438 -39.031  1.00 47.00           C  
ATOM    174  C   ASN A  24      55.094  11.938 -40.406  1.00 47.00           C  
ATOM    175  CB  ASN A  24      56.344  13.703 -39.156  1.00 47.00           C  
ATOM    176  O   ASN A  24      54.531  12.688 -41.188  1.00 47.00           O  
ATOM    177  CG  ASN A  24      56.406  14.500 -37.875  1.00 47.00           C  
ATOM    178  ND2 ASN A  24      57.312  15.477 -37.812  1.00 47.00           N  
ATOM    179  OD1 ASN A  24      55.656  14.234 -36.938  1.00 47.00           O  
ATOM    180  N   SER A  25      54.812  10.547 -40.625  1.00 52.56           N  
ATOM    181  CA  SER A  25      54.406  10.422 -42.031  1.00 52.56           C  
ATOM    182  C   SER A  25      53.219   9.508 -42.156  1.00 52.56           C  
ATOM    183  CB  SER A  25      55.562   9.883 -42.875  1.00 52.56           C  
ATOM    184  O   SER A  25      52.625   9.391 -43.250  1.00 52.56           O  
ATOM    185  OG  SER A  25      55.969   8.602 -42.406  1.00 52.56           O  
ATOM    186  N   THR A  26      52.469   9.016 -40.906  1.00 61.94           N  
ATOM    187  CA  THR A  26      51.312   8.164 -41.156  1.00 61.94           C  
ATOM    188  C   THR A  26      50.250   8.398 -40.062  1.00 61.94           C  
ATOM    189  CB  THR A  26      51.688   6.676 -41.188  1.00 61.94           C  
ATOM    190  O   THR A  26      50.594   8.555 -38.875  1.00 61.94           O  
ATOM    191  CG2 THR A  26      52.562   6.367 -42.375  1.00 61.94           C  
ATOM    192  OG1 THR A  26      52.406   6.352 -39.969  1.00 61.94           O  
ATOM    193  N   ALA A  27      49.094   8.945 -40.406  1.00 68.25           N  
ATOM    194  CA  ALA A  27      47.875   9.219 -39.594  1.00 68.25           C  
ATOM    195  C   ALA A  27      46.875   8.078 -39.688  1.00 68.25           C  
ATOM    196  CB  ALA A  27      47.250  10.531 -40.031  1.00 68.25           C  
ATOM    197  O   ALA A  27      46.875   7.328 -40.688  1.00 68.25           O  
ATOM    198  N   THR A  28      46.312   7.680 -38.562  1.00 70.69           N  
ATOM    199  CA  THR A  28      45.250   6.656 -38.500  1.00 70.69           C  
ATOM    200  C   THR A  28      43.875   7.297 -38.344  1.00 70.69           C  
ATOM    201  CB  THR A  28      45.531   5.656 -37.375  1.00 70.69           C  
ATOM    202  O   THR A  28      43.688   8.148 -37.469  1.00 70.69           O  
ATOM    203  CG2 THR A  28      44.500   4.516 -37.406  1.00 70.69           C  
ATOM    204  OG1 THR A  28      46.844   5.113 -37.500  1.00 70.69           O  
ATOM    205  N   LEU A  29      43.000   7.031 -39.281  1.00 71.50           N  
ATOM    206  CA  LEU A  29      41.594   7.488 -39.219  1.00 71.50           C  
ATOM    207  C   LEU A  29      40.656   6.336 -38.906  1.00 71.50           C  
ATOM    208  CB  LEU A  29      41.219   8.125 -40.562  1.00 71.50           C  
ATOM    209  O   LEU A  29      40.562   5.379 -39.656  1.00 71.50           O  
ATOM    210  CG  LEU A  29      39.750   8.609 -40.656  1.00 71.50           C  
ATOM    211  CD1 LEU A  29      39.531   9.805 -39.750  1.00 71.50           C  
ATOM    212  CD2 LEU A  29      39.438   8.961 -42.125  1.00 71.50           C  
ATOM    213  N   CYS A  30      40.031   6.406 -37.750  1.00 67.94           N  
ATOM    214  CA  CYS A  30      39.062   5.387 -37.344  1.00 67.94           C  
ATOM    215  C   CYS A  30      37.625   5.930 -37.375  1.00 67.94           C  
ATOM    216  CB  CYS A  30      39.375   4.875 -35.938  1.00 67.94           C  
ATOM    217  O   CYS A  30      37.375   6.992 -36.812  1.00 67.94           O  
ATOM    218  SG  CYS A  30      41.031   4.117 -35.781  1.00 67.94           S  
ATOM    219  N   LEU A  31      36.781   5.246 -38.156  1.00 63.34           N  
ATOM    220  CA  LEU A  31      35.406   5.668 -38.312  1.00 63.34           C  
ATOM    221  C   LEU A  31      34.469   4.840 -37.406  1.00 63.34           C  
ATOM    222  CB  LEU A  31      34.938   5.543 -39.781  1.00 63.34           C  
ATOM    223  O   LEU A  31      34.469   3.611 -37.500  1.00 63.34           O  
ATOM    224  CG  LEU A  31      35.688   6.402 -40.781  1.00 63.34           C  
ATOM    225  CD1 LEU A  31      35.438   5.902 -42.188  1.00 63.34           C  
ATOM    226  CD2 LEU A  31      35.312   7.867 -40.656  1.00 63.34           C  
ATOM    227  N   GLY A  32      34.094   5.551 -36.219  1.00 56.56           N  
ATOM    228  CA  GLY A  32      32.938   5.109 -35.500  1.00 56.56           C  
ATOM    229  C   GLY A  32      33.062   3.699 -34.938  1.00 56.56           C  
ATOM    230  O   GLY A  32      32.094   3.145 -34.406  1.00 56.56           O  
ATOM    231  N   HIS A  33      34.281   2.852 -34.844  1.00 54.72           N  
ATOM    232  CA  HIS A  33      34.406   1.560 -34.156  1.00 54.72           C  
ATOM    233  C   HIS A  33      35.375   1.638 -32.969  1.00 54.72           C  
ATOM    234  CB  HIS A  33      34.875   0.490 -35.156  1.00 54.72           C  
ATOM    235  O   HIS A  33      36.562   1.821 -33.156  1.00 54.72           O  
ATOM    236  CG  HIS A  33      33.844   0.073 -36.125  1.00 54.72           C  
ATOM    237  CD2 HIS A  33      33.000  -0.989 -36.156  1.00 54.72           C  
ATOM    238  ND1 HIS A  33      33.562   0.789 -37.281  1.00 54.72           N  
ATOM    239  CE1 HIS A  33      32.594   0.183 -37.938  1.00 54.72           C  
ATOM    240  NE2 HIS A  33      32.219  -0.898 -37.281  1.00 54.72           N  
ATOM    241  N   HIS A  34      34.906   2.340 -31.938  1.00 55.94           N  
ATOM    242  CA  HIS A  34      35.688   2.330 -30.719  1.00 55.94           C  
ATOM    243  C   HIS A  34      35.531   1.017 -29.953  1.00 55.94           C  
ATOM    244  CB  HIS A  34      35.312   3.508 -29.812  1.00 55.94           C  
ATOM    245  O   HIS A  34      34.406   0.584 -29.703  1.00 55.94           O  
ATOM    246  CG  HIS A  34      35.812   4.828 -30.312  1.00 55.94           C  
ATOM    247  CD2 HIS A  34      35.188   5.828 -30.969  1.00 55.94           C  
ATOM    248  ND1 HIS A  34      37.125   5.238 -30.156  1.00 55.94           N  
ATOM    249  CE1 HIS A  34      37.250   6.438 -30.688  1.00 55.94           C  
ATOM    250  NE2 HIS A  34      36.094   6.820 -31.188  1.00 55.94           N  
ATOM    251  N   ALA A  35      36.406   0.045 -30.203  1.00 59.31           N  
ATOM    252  CA  ALA A  35      36.438  -1.150 -29.359  1.00 59.31           C  
ATOM    253  C   ALA A  35      36.750  -0.798 -27.906  1.00 59.31           C  
ATOM    254  CB  ALA A  35      37.438  -2.158 -29.891  1.00 59.31           C  
ATOM    255  O   ALA A  35      37.625   0.033 -27.641  1.00 59.31           O  
ATOM    256  N   VAL A  36      35.844  -1.075 -27.062  1.00 63.72           N  
ATOM    257  CA  VAL A  36      36.031  -0.909 -25.625  1.00 63.72           C  
ATOM    258  C   VAL A  36      36.406  -2.250 -25.000  1.00 63.72           C  
ATOM    259  CB  VAL A  36      34.781  -0.335 -24.938  1.00 63.72           C  
ATOM    260  O   VAL A  36      35.969  -3.305 -25.469  1.00 63.72           O  
ATOM    261  CG1 VAL A  36      34.562   1.124 -25.344  1.00 63.72           C  
ATOM    262  CG2 VAL A  36      33.562  -1.175 -25.297  1.00 63.72           C  
ATOM    263  N   PRO A  37      37.500  -2.266 -24.156  1.00 60.88           N  
ATOM    264  CA  PRO A  37      38.062  -3.459 -23.500  1.00 60.88           C  
ATOM    265  C   PRO A  37      37.000  -4.254 -22.750  1.00 60.88           C  
ATOM    266  CB  PRO A  37      39.094  -2.893 -22.547  1.00 60.88           C  
ATOM    267  O   PRO A  37      37.031  -5.484 -22.719  1.00 60.88           O  
ATOM    268  CG  PRO A  37      39.125  -1.424 -22.812  1.00 60.88           C  
ATOM    269  CD  PRO A  37      38.000  -1.105 -23.781  1.00 60.88           C  
ATOM    270  N   ASN A  38      35.781  -3.689 -22.453  1.00 67.12           N  
ATOM    271  CA  ASN A  38      34.688  -4.344 -21.734  1.00 67.12           C  
ATOM    272  C   ASN A  38      33.344  -3.803 -22.172  1.00 67.12           C  
ATOM    273  CB  ASN A  38      34.875  -4.180 -20.219  1.00 67.12           C  
ATOM    274  O   ASN A  38      32.750  -2.932 -21.516  1.00 67.12           O  
ATOM    275  CG  ASN A  38      35.938  -5.086 -19.656  1.00 67.12           C  
ATOM    276  ND2 ASN A  38      36.312  -4.844 -18.406  1.00 67.12           N  
ATOM    277  OD1 ASN A  38      36.406  -6.000 -20.328  1.00 67.12           O  
ATOM    278  N   GLY A  39      32.906  -4.152 -23.391  1.00 73.56           N  
ATOM    279  CA  GLY A  39      31.594  -3.771 -23.891  1.00 73.56           C  
ATOM    280  C   GLY A  39      30.453  -4.324 -23.062  1.00 73.56           C  
ATOM    281  O   GLY A  39      30.672  -5.137 -22.156  1.00 73.56           O  
ATOM    282  N   THR A  40      29.328  -3.678 -23.031  1.00 84.19           N  
ATOM    283  CA  THR A  40      28.125  -4.094 -22.328  1.00 84.19           C  
ATOM    284  C   THR A  40      27.297  -5.035 -23.188  1.00 84.19           C  
ATOM    285  CB  THR A  40      27.266  -2.877 -21.922  1.00 84.19           C  
ATOM    286  O   THR A  40      27.188  -4.844 -24.406  1.00 84.19           O  
ATOM    287  CG2 THR A  40      27.734  -2.307 -20.578  1.00 84.19           C  
ATOM    288  OG1 THR A  40      27.391  -1.860 -22.922  1.00 84.19           O  
ATOM    289  N   VAL A  41      26.797  -6.074 -22.625  1.00 88.50           N  
ATOM    290  CA  VAL A  41      26.031  -7.086 -23.328  1.00 88.50           C  
ATOM    291  C   VAL A  41      24.547  -6.715 -23.312  1.00 88.50           C  
ATOM    292  CB  VAL A  41      26.234  -8.492 -22.734  1.00 88.50           C  
ATOM    293  O   VAL A  41      24.000  -6.371 -22.266  1.00 88.50           O  
ATOM    294  CG1 VAL A  41      25.375  -9.523 -23.453  1.00 88.50           C  
ATOM    295  CG2 VAL A  41      27.703  -8.883 -22.781  1.00 88.50           C  
ATOM    296  N   VAL A  42      24.016  -6.719 -24.531  1.00 88.31           N  
ATOM    297  CA  VAL A  42      22.578  -6.445 -24.625  1.00 88.31           C  
ATOM    298  C   VAL A  42      21.891  -7.574 -25.375  1.00 88.31           C  
ATOM    299  CB  VAL A  42      22.312  -5.090 -25.312  1.00 88.31           C  
ATOM    300  O   VAL A  42      22.516  -8.289 -26.156  1.00 88.31           O  
ATOM    301  CG1 VAL A  42      22.938  -3.943 -24.516  1.00 88.31           C  
ATOM    302  CG2 VAL A  42      22.844  -5.105 -26.734  1.00 88.31           C  
ATOM    303  N   LYS A  43      20.547  -7.703 -25.141  1.00 87.06           N  
ATOM    304  CA  LYS A  43      19.734  -8.703 -25.812  1.00 87.06           C  
ATOM    305  C   LYS A  43      19.031  -8.109 -27.031  1.00 87.06           C  
ATOM    306  CB  LYS A  43      18.703  -9.305 -24.859  1.00 87.06           C  
ATOM    307  O   LYS A  43      18.500  -7.000 -26.969  1.00 87.06           O  
ATOM    308  CG  LYS A  43      17.938 -10.500 -25.422  1.00 87.06           C  
ATOM    309  CD  LYS A  43      17.016 -11.117 -24.375  1.00 87.06           C  
ATOM    310  CE  LYS A  43      16.250 -12.297 -24.938  1.00 87.06           C  
ATOM    311  NZ  LYS A  43      15.375 -12.938 -23.922  1.00 87.06           N  
ATOM    312  N   THR A  44      19.094  -8.805 -28.203  1.00 84.56           N  
ATOM    313  CA  THR A  44      18.328  -8.477 -29.406  1.00 84.56           C  
ATOM    314  C   THR A  44      17.328  -9.586 -29.719  1.00 84.56           C  
ATOM    315  CB  THR A  44      19.250  -8.250 -30.609  1.00 84.56           C  
ATOM    316  O   THR A  44      17.312 -10.625 -29.062  1.00 84.56           O  
ATOM    317  CG2 THR A  44      20.344  -7.230 -30.297  1.00 84.56           C  
ATOM    318  OG1 THR A  44      19.859  -9.492 -30.984  1.00 84.56           O  
ATOM    319  N   ILE A  45      16.500  -9.406 -30.766  1.00 80.25           N  
ATOM    320  CA  ILE A  45      15.484 -10.383 -31.156  1.00 80.25           C  
ATOM    321  C   ILE A  45      16.172 -11.664 -31.641  1.00 80.25           C  
ATOM    322  CB  ILE A  45      14.555  -9.828 -32.250  1.00 80.25           C  
ATOM    323  O   ILE A  45      15.664 -12.766 -31.422  1.00 80.25           O  
ATOM    324  CG1 ILE A  45      13.797  -8.602 -31.750  1.00 80.25           C  
ATOM    325  CG2 ILE A  45      13.594 -10.906 -32.750  1.00 80.25           C  
ATOM    326  CD1 ILE A  45      12.977  -7.887 -32.812  1.00 80.25           C  
ATOM    327  N   THR A  46      17.359 -11.500 -32.281  1.00 77.12           N  
ATOM    328  CA  THR A  46      18.016 -12.586 -32.969  1.00 77.12           C  
ATOM    329  C   THR A  46      19.156 -13.172 -32.125  1.00 77.12           C  
ATOM    330  CB  THR A  46      18.578 -12.109 -34.344  1.00 77.12           C  
ATOM    331  O   THR A  46      19.547 -14.312 -32.344  1.00 77.12           O  
ATOM    332  CG2 THR A  46      17.453 -11.750 -35.312  1.00 77.12           C  
ATOM    333  OG1 THR A  46      19.406 -10.953 -34.125  1.00 77.12           O  
ATOM    334  N   ASN A  47      19.594 -12.383 -31.203  1.00 81.94           N  
ATOM    335  CA  ASN A  47      20.719 -12.820 -30.391  1.00 81.94           C  
ATOM    336  C   ASN A  47      20.578 -12.359 -28.953  1.00 81.94           C  
ATOM    337  CB  ASN A  47      22.047 -12.320 -30.984  1.00 81.94           C  
ATOM    338  O   ASN A  47      20.266 -11.195 -28.688  1.00 81.94           O  
ATOM    339  CG  ASN A  47      23.250 -13.023 -30.406  1.00 81.94           C  
ATOM    340  ND2 ASN A  47      24.328 -13.078 -31.172  1.00 81.94           N  
ATOM    341  OD1 ASN A  47      23.219 -13.516 -29.281  1.00 81.94           O  
ATOM    342  N   ASP A  48      20.891 -13.219 -28.031  1.00 82.19           N  
ATOM    343  CA  ASP A  48      20.719 -12.969 -26.594  1.00 82.19           C  
ATOM    344  C   ASP A  48      21.984 -12.359 -26.000  1.00 82.19           C  
ATOM    345  CB  ASP A  48      20.359 -14.258 -25.859  1.00 82.19           C  
ATOM    346  O   ASP A  48      21.953 -11.828 -24.891  1.00 82.19           O  
ATOM    347  CG  ASP A  48      18.953 -14.742 -26.172  1.00 82.19           C  
ATOM    348  OD1 ASP A  48      18.109 -13.922 -26.578  1.00 82.19           O  
ATOM    349  OD2 ASP A  48      18.688 -15.945 -25.984  1.00 82.19           O  
ATOM    350  N   ARG A  49      23.062 -12.281 -26.797  1.00 85.94           N  
ATOM    351  CA  ARG A  49      24.312 -11.727 -26.281  1.00 85.94           C  
ATOM    352  C   ARG A  49      25.016 -10.906 -27.359  1.00 85.94           C  
ATOM    353  CB  ARG A  49      25.219 -12.844 -25.781  1.00 85.94           C  
ATOM    354  O   ARG A  49      25.859 -11.430 -28.094  1.00 85.94           O  
ATOM    355  CG  ARG A  49      24.719 -13.531 -24.516  1.00 85.94           C  
ATOM    356  CD  ARG A  49      25.750 -14.508 -23.969  1.00 85.94           C  
ATOM    357  NE  ARG A  49      25.328 -15.055 -22.672  1.00 85.94           N  
ATOM    358  NH1 ARG A  49      27.188 -16.391 -22.406  1.00 85.94           N  
ATOM    359  NH2 ARG A  49      25.547 -16.359 -20.812  1.00 85.94           N  
ATOM    360  CZ  ARG A  49      26.031 -15.938 -21.969  1.00 85.94           C  
ATOM    361  N   ILE A  50      24.859  -9.695 -27.438  1.00 82.75           N  
ATOM    362  CA  ILE A  50      25.547  -8.773 -28.328  1.00 82.75           C  
ATOM    363  C   ILE A  50      26.297  -7.727 -27.500  1.00 82.75           C  
ATOM    364  CB  ILE A  50      24.562  -8.086 -29.312  1.00 82.75           C  
ATOM    365  O   ILE A  50      25.703  -7.059 -26.656  1.00 82.75           O  
ATOM    366  CG1 ILE A  50      23.891  -9.133 -30.188  1.00 82.75           C  
ATOM    367  CG2 ILE A  50      25.297  -7.039 -30.156  1.00 82.75           C  
ATOM    368  CD1 ILE A  50      22.812  -8.555 -31.109  1.00 82.75           C  
ATOM    369  N   GLU A  51      27.562  -7.664 -27.766  1.00 82.81           N  
ATOM    370  CA  GLU A  51      28.391  -6.707 -27.031  1.00 82.81           C  
ATOM    371  C   GLU A  51      28.359  -5.336 -27.703  1.00 82.81           C  
ATOM    372  CB  GLU A  51      29.828  -7.211 -26.906  1.00 82.81           C  
ATOM    373  O   GLU A  51      28.703  -5.211 -28.875  1.00 82.81           O  
ATOM    374  CG  GLU A  51      30.656  -6.465 -25.875  1.00 82.81           C  
ATOM    375  CD  GLU A  51      32.031  -7.051 -25.688  1.00 82.81           C  
ATOM    376  OE1 GLU A  51      32.812  -6.555 -24.828  1.00 82.81           O  
ATOM    377  OE2 GLU A  51      32.375  -8.023 -26.422  1.00 82.81           O  
ATOM    378  N   VAL A  52      28.031  -4.312 -26.953  1.00 80.19           N  
ATOM    379  CA  VAL A  52      27.938  -2.961 -27.484  1.00 80.19           C  
ATOM    380  C   VAL A  52      28.875  -2.035 -26.703  1.00 80.19           C  
ATOM    381  CB  VAL A  52      26.500  -2.422 -27.438  1.00 80.19           C  
ATOM    382  O   VAL A  52      29.312  -2.367 -25.594  1.00 80.19           O  
ATOM    383  CG1 VAL A  52      25.578  -3.273 -28.312  1.00 80.19           C  
ATOM    384  CG2 VAL A  52      25.984  -2.383 -26.000  1.00 80.19           C  
ATOM    385  N   THR A  53      29.234  -0.922 -27.250  1.00 72.62           N  
ATOM    386  CA  THR A  53      30.188   0.036 -26.688  1.00 72.62           C  
ATOM    387  C   THR A  53      29.578   0.736 -25.469  1.00 72.62           C  
ATOM    388  CB  THR A  53      30.594   1.087 -27.719  1.00 72.62           C  
ATOM    389  O   THR A  53      30.297   1.101 -24.531  1.00 72.62           O  
ATOM    390  CG2 THR A  53      31.422   0.452 -28.844  1.00 72.62           C  
ATOM    391  OG1 THR A  53      29.422   1.687 -28.297  1.00 72.62           O  
ATOM    392  N   ASN A  54      28.219   0.932 -25.500  1.00 77.75           N  
ATOM    393  CA  ASN A  54      27.500   1.544 -24.375  1.00 77.75           C  
ATOM    394  C   ASN A  54      26.047   1.073 -24.312  1.00 77.75           C  
ATOM    395  CB  ASN A  54      27.562   3.070 -24.469  1.00 77.75           C  
ATOM    396  O   ASN A  54      25.438   0.807 -25.344  1.00 77.75           O  
ATOM    397  CG  ASN A  54      27.234   3.750 -23.156  1.00 77.75           C  
ATOM    398  ND2 ASN A  54      27.125   5.074 -23.188  1.00 77.75           N  
ATOM    399  OD1 ASN A  54      27.094   3.094 -22.125  1.00 77.75           O  
ATOM    400  N   ALA A  55      25.469   1.006 -23.156  1.00 86.38           N  
ATOM    401  CA  ALA A  55      24.062   0.654 -22.938  1.00 86.38           C  
ATOM    402  C   ALA A  55      23.500   1.363 -21.719  1.00 86.38           C  
ATOM    403  CB  ALA A  55      23.922  -0.858 -22.797  1.00 86.38           C  
ATOM    404  O   ALA A  55      24.234   1.699 -20.797  1.00 86.38           O  
ATOM    405  N   THR A  56      22.266   1.710 -21.781  1.00 87.19           N  
ATOM    406  CA  THR A  56      21.578   2.350 -20.672  1.00 87.19           C  
ATOM    407  C   THR A  56      20.594   1.381 -20.016  1.00 87.19           C  
ATOM    408  CB  THR A  56      20.828   3.613 -21.125  1.00 87.19           C  
ATOM    409  O   THR A  56      19.875   0.666 -20.703  1.00 87.19           O  
ATOM    410  CG2 THR A  56      20.156   4.316 -19.953  1.00 87.19           C  
ATOM    411  OG1 THR A  56      21.750   4.516 -21.750  1.00 87.19           O  
ATOM    412  N   GLU A  57      20.672   1.357 -18.609  1.00 92.88           N  
ATOM    413  CA  GLU A  57      19.734   0.517 -17.875  1.00 92.88           C  
ATOM    414  C   GLU A  57      18.344   1.160 -17.812  1.00 92.88           C  
ATOM    415  CB  GLU A  57      20.250   0.241 -16.453  1.00 92.88           C  
ATOM    416  O   GLU A  57      18.219   2.338 -17.469  1.00 92.88           O  
ATOM    417  CG  GLU A  57      19.344  -0.667 -15.641  1.00 92.88           C  
ATOM    418  CD  GLU A  57      19.203  -2.061 -16.219  1.00 92.88           C  
ATOM    419  OE1 GLU A  57      18.094  -2.416 -16.672  1.00 92.88           O  
ATOM    420  OE2 GLU A  57      20.219  -2.805 -16.234  1.00 92.88           O  
ATOM    421  N   LEU A  58      17.344   0.289 -18.094  1.00 90.25           N  
ATOM    422  CA  LEU A  58      15.992   0.826 -18.156  1.00 90.25           C  
ATOM    423  C   LEU A  58      15.195   0.440 -16.922  1.00 90.25           C  
ATOM    424  CB  LEU A  58      15.281   0.324 -19.422  1.00 90.25           C  
ATOM    425  O   LEU A  58      14.086   0.933 -16.719  1.00 90.25           O  
ATOM    426  CG  LEU A  58      15.883   0.759 -20.766  1.00 90.25           C  
ATOM    427  CD1 LEU A  58      15.070   0.184 -21.922  1.00 90.25           C  
ATOM    428  CD2 LEU A  58      15.945   2.279 -20.844  1.00 90.25           C  
ATOM    429  N   VAL A  59      15.797  -0.495 -16.047  1.00 92.50           N  
ATOM    430  CA  VAL A  59      15.055  -0.990 -14.891  1.00 92.50           C  
ATOM    431  C   VAL A  59      15.641  -0.404 -13.609  1.00 92.50           C  
ATOM    432  CB  VAL A  59      15.070  -2.533 -14.820  1.00 92.50           C  
ATOM    433  O   VAL A  59      16.844  -0.490 -13.375  1.00 92.50           O  
ATOM    434  CG1 VAL A  59      14.305  -3.031 -13.594  1.00 92.50           C  
ATOM    435  CG2 VAL A  59      14.469  -3.125 -16.094  1.00 92.50           C  
ATOM    436  N   GLN A  60      14.711   0.205 -12.789  1.00 92.44           N  
ATOM    437  CA  GLN A  60      15.078   0.634 -11.445  1.00 92.44           C  
ATOM    438  C   GLN A  60      15.062  -0.538 -10.469  1.00 92.44           C  
ATOM    439  CB  GLN A  60      14.148   1.741 -10.953  1.00 92.44           C  
ATOM    440  O   GLN A  60      14.023  -1.172 -10.273  1.00 92.44           O  
ATOM    441  CG  GLN A  60      14.508   2.293  -9.586  1.00 92.44           C  
ATOM    442  CD  GLN A  60      15.836   3.035  -9.586  1.00 92.44           C  
ATOM    443  NE2 GLN A  60      16.703   2.691  -8.641  1.00 92.44           N  
ATOM    444  OE1 GLN A  60      16.078   3.910 -10.422  1.00 92.44           O  
ATOM    445  N   ASN A  61      16.219  -0.794  -9.789  1.00 90.06           N  
ATOM    446  CA  ASN A  61      16.312  -1.977  -8.938  1.00 90.06           C  
ATOM    447  C   ASN A  61      16.531  -1.601  -7.477  1.00 90.06           C  
ATOM    448  CB  ASN A  61      17.438  -2.898  -9.430  1.00 90.06           C  
ATOM    449  O   ASN A  61      16.719  -2.475  -6.629  1.00 90.06           O  
ATOM    450  CG  ASN A  61      18.797  -2.230  -9.391  1.00 90.06           C  
ATOM    451  ND2 ASN A  61      19.828  -2.961  -9.797  1.00 90.06           N  
ATOM    452  OD1 ASN A  61      18.922  -1.069  -8.992  1.00 90.06           O  
ATOM    453  N   SER A  62      16.453  -0.295  -7.254  1.00 89.75           N  
ATOM    454  CA  SER A  62      16.672   0.133  -5.875  1.00 89.75           C  
ATOM    455  C   SER A  62      15.641   1.164  -5.441  1.00 89.75           C  
ATOM    456  CB  SER A  62      18.078   0.712  -5.715  1.00 89.75           C  
ATOM    457  O   SER A  62      15.055   1.854  -6.281  1.00 89.75           O  
ATOM    458  OG  SER A  62      18.250   1.867  -6.520  1.00 89.75           O  
ATOM    459  N   SER A  63      15.422   1.125  -4.094  1.00 90.50           N  
ATOM    460  CA  SER A  63      14.492   2.082  -3.494  1.00 90.50           C  
ATOM    461  C   SER A  63      15.234   3.115  -2.652  1.00 90.50           C  
ATOM    462  CB  SER A  63      13.461   1.360  -2.633  1.00 90.50           C  
ATOM    463  O   SER A  63      16.375   2.883  -2.234  1.00 90.50           O  
ATOM    464  OG  SER A  63      14.031   0.928  -1.412  1.00 90.50           O  
ATOM    465  N   ILE A  64      14.695   4.246  -2.404  1.00 91.62           N  
ATOM    466  CA  ILE A  64      15.234   5.312  -1.568  1.00 91.62           C  
ATOM    467  C   ILE A  64      15.242   4.867  -0.108  1.00 91.62           C  
ATOM    468  CB  ILE A  64      14.422   6.617  -1.725  1.00 91.62           C  
ATOM    469  O   ILE A  64      16.094   5.309   0.675  1.00 91.62           O  
ATOM    470  CG1 ILE A  64      14.445   7.090  -3.184  1.00 91.62           C  
ATOM    471  CG2 ILE A  64      14.961   7.703  -0.789  1.00 91.62           C  
ATOM    472  CD1 ILE A  64      13.477   8.227  -3.482  1.00 91.62           C  
ATOM    473  N   GLY A  65      14.445   3.838   0.187  1.00 91.19           N  
ATOM    474  CA  GLY A  65      14.469   3.277   1.528  1.00 91.19           C  
ATOM    475  C   GLY A  65      13.609   4.043   2.514  1.00 91.19           C  
ATOM    476  O   GLY A  65      13.539   3.686   3.691  1.00 91.19           O  
ATOM    477  N   LYS A  66      13.000   5.180   2.133  1.00 95.12           N  
ATOM    478  CA  LYS A  66      12.016   5.945   2.895  1.00 95.12           C  
ATOM    479  C   LYS A  66      10.812   6.309   2.029  1.00 95.12           C  
ATOM    480  CB  LYS A  66      12.648   7.211   3.473  1.00 95.12           C  
ATOM    481  O   LYS A  66      10.914   6.359   0.801  1.00 95.12           O  
ATOM    482  CG  LYS A  66      13.250   8.133   2.426  1.00 95.12           C  
ATOM    483  CD  LYS A  66      13.984   9.305   3.070  1.00 95.12           C  
ATOM    484  CE  LYS A  66      14.648  10.188   2.025  1.00 95.12           C  
ATOM    485  NZ  LYS A  66      15.453  11.281   2.656  1.00 95.12           N  
ATOM    486  N   ILE A  67       9.664   6.520   2.678  1.00 95.12           N  
ATOM    487  CA  ILE A  67       8.469   6.996   1.993  1.00 95.12           C  
ATOM    488  C   ILE A  67       8.531   8.516   1.847  1.00 95.12           C  
ATOM    489  CB  ILE A  67       7.184   6.582   2.744  1.00 95.12           C  
ATOM    490  O   ILE A  67       8.633   9.234   2.842  1.00 95.12           O  
ATOM    491  CG1 ILE A  67       7.055   5.055   2.783  1.00 95.12           C  
ATOM    492  CG2 ILE A  67       5.949   7.219   2.098  1.00 95.12           C  
ATOM    493  CD1 ILE A  67       5.875   4.555   3.605  1.00 95.12           C  
ATOM    494  N   CYS A  68       8.555   8.984   0.591  1.00 94.25           N  
ATOM    495  CA  CYS A  68       8.641  10.414   0.334  1.00 94.25           C  
ATOM    496  C   CYS A  68       7.309  11.102   0.595  1.00 94.25           C  
ATOM    497  CB  CYS A  68       9.086  10.680  -1.104  1.00 94.25           C  
ATOM    498  O   CYS A  68       6.266  10.633   0.139  1.00 94.25           O  
ATOM    499  SG  CYS A  68      10.789  10.156  -1.446  1.00 94.25           S  
ATOM    500  N   ASN A  69       7.289  12.195   1.384  1.00 91.81           N  
ATOM    501  CA  ASN A  69       6.070  12.852   1.839  1.00 91.81           C  
ATOM    502  C   ASN A  69       5.609  13.922   0.856  1.00 91.81           C  
ATOM    503  CB  ASN A  69       6.270  13.461   3.230  1.00 91.81           C  
ATOM    504  O   ASN A  69       4.621  14.617   1.104  1.00 91.81           O  
ATOM    505  CG  ASN A  69       7.305  14.570   3.240  1.00 91.81           C  
ATOM    506  ND2 ASN A  69       7.395  15.281   4.352  1.00 91.81           N  
ATOM    507  OD1 ASN A  69       8.016  14.781   2.254  1.00 91.81           O  
ATOM    508  N   SER A  70       6.238  14.078  -0.334  1.00 91.94           N  
ATOM    509  CA  SER A  70       5.852  14.938  -1.446  1.00 91.94           C  
ATOM    510  C   SER A  70       5.953  14.203  -2.777  1.00 91.94           C  
ATOM    511  CB  SER A  70       6.723  16.188  -1.481  1.00 91.94           C  
ATOM    512  O   SER A  70       6.914  13.469  -3.016  1.00 91.94           O  
ATOM    513  OG  SER A  70       6.305  17.062  -2.516  1.00 91.94           O  
ATOM    514  N   PRO A  71       4.832  14.375  -3.648  1.00 92.12           N  
ATOM    515  CA  PRO A  71       3.732  15.344  -3.656  1.00 92.12           C  
ATOM    516  C   PRO A  71       2.488  14.828  -2.934  1.00 92.12           C  
ATOM    517  CB  PRO A  71       3.453  15.547  -5.145  1.00 92.12           C  
ATOM    518  O   PRO A  71       1.494  15.547  -2.820  1.00 92.12           O  
ATOM    519  CG  PRO A  71       3.766  14.234  -5.777  1.00 92.12           C  
ATOM    520  CD  PRO A  71       4.887  13.594  -5.016  1.00 92.12           C  
ATOM    521  N   HIS A  72       2.445  13.547  -2.459  1.00 91.88           N  
ATOM    522  CA  HIS A  72       1.262  12.977  -1.826  1.00 91.88           C  
ATOM    523  C   HIS A  72       1.178  13.375  -0.356  1.00 91.88           C  
ATOM    524  CB  HIS A  72       1.265  11.453  -1.961  1.00 91.88           C  
ATOM    525  O   HIS A  72       2.205  13.562   0.302  1.00 91.88           O  
ATOM    526  CG  HIS A  72       1.321  10.977  -3.377  1.00 91.88           C  
ATOM    527  CD2 HIS A  72       2.246  10.234  -4.027  1.00 91.88           C  
ATOM    528  ND1 HIS A  72       0.337  11.266  -4.297  1.00 91.88           N  
ATOM    529  CE1 HIS A  72       0.656  10.719  -5.457  1.00 91.88           C  
ATOM    530  NE2 HIS A  72       1.810  10.086  -5.320  1.00 91.88           N  
ATOM    531  N   GLN A  73      -0.048  13.586   0.102  1.00 93.06           N  
ATOM    532  CA  GLN A  73      -0.294  13.781   1.527  1.00 93.06           C  
ATOM    533  C   GLN A  73      -0.295  12.445   2.268  1.00 93.06           C  
ATOM    534  CB  GLN A  73      -1.622  14.508   1.752  1.00 93.06           C  
ATOM    535  O   GLN A  73      -1.241  11.664   2.148  1.00 93.06           O  
ATOM    536  CG  GLN A  73      -1.860  14.914   3.199  1.00 93.06           C  
ATOM    537  CD  GLN A  73      -3.137  15.719   3.377  1.00 93.06           C  
ATOM    538  NE2 GLN A  73      -3.299  16.328   4.551  1.00 93.06           N  
ATOM    539  OE1 GLN A  73      -3.971  15.797   2.469  1.00 93.06           O  
ATOM    540  N   ILE A  74       0.805  12.180   3.023  1.00 94.12           N  
ATOM    541  CA  ILE A  74       0.980  10.898   3.701  1.00 94.12           C  
ATOM    542  C   ILE A  74       0.539  11.016   5.156  1.00 94.12           C  
ATOM    543  CB  ILE A  74       2.445  10.414   3.623  1.00 94.12           C  
ATOM    544  O   ILE A  74       0.994  11.914   5.879  1.00 94.12           O  
ATOM    545  CG1 ILE A  74       2.932  10.406   2.170  1.00 94.12           C  
ATOM    546  CG2 ILE A  74       2.590   9.023   4.254  1.00 94.12           C  
ATOM    547  CD1 ILE A  74       2.148   9.477   1.258  1.00 94.12           C  
ATOM    548  N   LEU A  75      -0.381  10.164   5.555  1.00 93.94           N  
ATOM    549  CA  LEU A  75      -0.780  10.078   6.957  1.00 93.94           C  
ATOM    550  C   LEU A  75      -0.188   8.836   7.617  1.00 93.94           C  
ATOM    551  CB  LEU A  75      -2.307  10.055   7.078  1.00 93.94           C  
ATOM    552  O   LEU A  75      -0.480   7.711   7.207  1.00 93.94           O  
ATOM    553  CG  LEU A  75      -2.873  10.102   8.500  1.00 93.94           C  
ATOM    554  CD1 LEU A  75      -2.512  11.422   9.172  1.00 93.94           C  
ATOM    555  CD2 LEU A  75      -4.387   9.906   8.477  1.00 93.94           C  
ATOM    556  N   ASP A  76       0.687   9.078   8.531  1.00 93.94           N  
ATOM    557  CA  ASP A  76       1.296   7.984   9.281  1.00 93.94           C  
ATOM    558  C   ASP A  76       0.350   7.469  10.367  1.00 93.94           C  
ATOM    559  CB  ASP A  76       2.617   8.438   9.914  1.00 93.94           C  
ATOM    560  O   ASP A  76      -0.013   8.203  11.281  1.00 93.94           O  
ATOM    561  CG  ASP A  76       3.426   7.281  10.477  1.00 93.94           C  
ATOM    562  OD1 ASP A  76       2.926   6.137  10.492  1.00 93.94           O  
ATOM    563  OD2 ASP A  76       4.570   7.520  10.914  1.00 93.94           O  
ATOM    564  N   GLY A  77       0.057   6.148  10.281  1.00 91.81           N  
ATOM    565  CA  GLY A  77      -0.897   5.504  11.164  1.00 91.81           C  
ATOM    566  C   GLY A  77      -0.333   5.227  12.547  1.00 91.81           C  
ATOM    567  O   GLY A  77      -1.083   4.953  13.484  1.00 91.81           O  
ATOM    568  N   GLY A  78       1.062   5.391  12.695  1.00 91.31           N  
ATOM    569  CA  GLY A  78       1.706   5.148  13.977  1.00 91.31           C  
ATOM    570  C   GLY A  78       1.320   3.816  14.594  1.00 91.31           C  
ATOM    571  O   GLY A  78       1.482   2.766  13.969  1.00 91.31           O  
ATOM    572  N   ASN A  79       0.700   3.852  15.781  1.00 90.25           N  
ATOM    573  CA  ASN A  79       0.282   2.646  16.484  1.00 90.25           C  
ATOM    574  C   ASN A  79      -1.178   2.307  16.203  1.00 90.25           C  
ATOM    575  CB  ASN A  79       0.505   2.803  18.000  1.00 90.25           C  
ATOM    576  O   ASN A  79      -1.768   1.465  16.875  1.00 90.25           O  
ATOM    577  CG  ASN A  79       1.975   2.832  18.359  1.00 90.25           C  
ATOM    578  ND2 ASN A  79       2.279   3.377  19.531  1.00 90.25           N  
ATOM    579  OD1 ASN A  79       2.830   2.369  17.609  1.00 90.25           O  
ATOM    580  N   CYS A  80      -1.736   3.025  15.211  1.00 91.38           N  
ATOM    581  CA  CYS A  80      -3.158   2.855  14.930  1.00 91.38           C  
ATOM    582  C   CYS A  80      -3.373   2.316  13.523  1.00 91.38           C  
ATOM    583  CB  CYS A  80      -3.898   4.184  15.094  1.00 91.38           C  
ATOM    584  O   CYS A  80      -2.812   2.840  12.555  1.00 91.38           O  
ATOM    585  SG  CYS A  80      -3.967   4.770  16.797  1.00 91.38           S  
ATOM    586  N   THR A  81      -4.129   1.183  13.453  1.00 92.06           N  
ATOM    587  CA  THR A  81      -4.578   0.725  12.148  1.00 92.06           C  
ATOM    588  C   THR A  81      -5.809   1.511  11.695  1.00 92.06           C  
ATOM    589  CB  THR A  81      -4.906  -0.780  12.164  1.00 92.06           C  
ATOM    590  O   THR A  81      -6.418   2.230  12.484  1.00 92.06           O  
ATOM    591  CG2 THR A  81      -3.709  -1.598  12.633  1.00 92.06           C  
ATOM    592  OG1 THR A  81      -6.012  -1.014  13.047  1.00 92.06           O  
ATOM    593  N   LEU A  82      -6.094   1.437  10.406  1.00 91.44           N  
ATOM    594  CA  LEU A  82      -7.246   2.150   9.875  1.00 91.44           C  
ATOM    595  C   LEU A  82      -8.523   1.754  10.609  1.00 91.44           C  
ATOM    596  CB  LEU A  82      -7.402   1.869   8.375  1.00 91.44           C  
ATOM    597  O   LEU A  82      -9.344   2.613  10.945  1.00 91.44           O  
ATOM    598  CG  LEU A  82      -8.531   2.609   7.660  1.00 91.44           C  
ATOM    599  CD1 LEU A  82      -8.352   4.117   7.797  1.00 91.44           C  
ATOM    600  CD2 LEU A  82      -8.594   2.201   6.191  1.00 91.44           C  
ATOM    601  N   ILE A  83      -8.812   0.444  10.891  1.00 92.69           N  
ATOM    602  CA  ILE A  83     -10.008  -0.036  11.570  1.00 92.69           C  
ATOM    603  C   ILE A  83     -10.039   0.500  13.000  1.00 92.69           C  
ATOM    604  CB  ILE A  83     -10.078  -1.579  11.578  1.00 92.69           C  
ATOM    605  O   ILE A  83     -11.094   0.867  13.516  1.00 92.69           O  
ATOM    606  CG1 ILE A  83     -11.406  -2.055  12.172  1.00 92.69           C  
ATOM    607  CG2 ILE A  83      -8.891  -2.170  12.344  1.00 92.69           C  
ATOM    608  CD1 ILE A  83     -12.633  -1.558  11.430  1.00 92.69           C  
ATOM    609  N   ASP A  84      -8.836   0.560  13.656  1.00 92.69           N  
ATOM    610  CA  ASP A  84      -8.750   1.110  15.008  1.00 92.69           C  
ATOM    611  C   ASP A  84      -9.156   2.584  15.023  1.00 92.69           C  
ATOM    612  CB  ASP A  84      -7.340   0.947  15.570  1.00 92.69           C  
ATOM    613  O   ASP A  84      -9.820   3.039  15.953  1.00 92.69           O  
ATOM    614  CG  ASP A  84      -6.969  -0.503  15.820  1.00 92.69           C  
ATOM    615  OD1 ASP A  84      -7.867  -1.326  16.094  1.00 92.69           O  
ATOM    616  OD2 ASP A  84      -5.762  -0.825  15.758  1.00 92.69           O  
ATOM    617  N   ALA A  85      -8.711   3.289  14.016  1.00 92.38           N  
ATOM    618  CA  ALA A  85      -9.086   4.695  13.875  1.00 92.38           C  
ATOM    619  C   ALA A  85     -10.586   4.844  13.641  1.00 92.38           C  
ATOM    620  CB  ALA A  85      -8.305   5.340  12.727  1.00 92.38           C  
ATOM    621  O   ALA A  85     -11.219   5.742  14.195  1.00 92.38           O  
ATOM    622  N   LEU A  86     -11.188   3.912  12.906  1.00 92.75           N  
ATOM    623  CA  LEU A  86     -12.609   3.943  12.594  1.00 92.75           C  
ATOM    624  C   LEU A  86     -13.445   3.703  13.844  1.00 92.75           C  
ATOM    625  CB  LEU A  86     -12.945   2.896  11.523  1.00 92.75           C  
ATOM    626  O   LEU A  86     -14.516   4.297  14.000  1.00 92.75           O  
ATOM    627  CG  LEU A  86     -12.578   3.254  10.086  1.00 92.75           C  
ATOM    628  CD1 LEU A  86     -12.812   2.059   9.164  1.00 92.75           C  
ATOM    629  CD2 LEU A  86     -13.383   4.461   9.609  1.00 92.75           C  
ATOM    630  N   LEU A  87     -12.969   2.855  14.672  1.00 93.12           N  
ATOM    631  CA  LEU A  87     -13.703   2.480  15.875  1.00 93.12           C  
ATOM    632  C   LEU A  87     -13.500   3.512  16.969  1.00 93.12           C  
ATOM    633  CB  LEU A  87     -13.258   1.099  16.359  1.00 93.12           C  
ATOM    634  O   LEU A  87     -14.289   3.578  17.922  1.00 93.12           O  
ATOM    635  CG  LEU A  87     -13.539  -0.075  15.422  1.00 93.12           C  
ATOM    636  CD1 LEU A  87     -13.016  -1.374  16.031  1.00 93.12           C  
ATOM    637  CD2 LEU A  87     -15.031  -0.181  15.133  1.00 93.12           C  
ATOM    638  N   GLY A  88     -12.492   4.395  16.781  1.00 91.31           N  
ATOM    639  CA  GLY A  88     -12.180   5.402  17.781  1.00 91.31           C  
ATOM    640  C   GLY A  88     -11.430   4.844  18.984  1.00 91.31           C  
ATOM    641  O   GLY A  88     -11.719   5.203  20.125  1.00 91.31           O  
ATOM    642  N   ASP A  89     -10.516   3.959  18.656  1.00 91.31           N  
ATOM    643  CA  ASP A  89      -9.633   3.475  19.703  1.00 91.31           C  
ATOM    644  C   ASP A  89      -8.914   4.633  20.391  1.00 91.31           C  
ATOM    645  CB  ASP A  89      -8.609   2.488  19.125  1.00 91.31           C  
ATOM    646  O   ASP A  89      -8.492   5.590  19.734  1.00 91.31           O  
ATOM    647  CG  ASP A  89      -7.977   1.608  20.188  1.00 91.31           C  
ATOM    648  OD1 ASP A  89      -7.758   2.082  21.328  1.00 91.31           O  
ATOM    649  OD2 ASP A  89      -7.688   0.430  19.891  1.00 91.31           O  
ATOM    650  N   PRO A  90      -8.852   4.625  21.688  1.00 87.88           N  
ATOM    651  CA  PRO A  90      -8.312   5.750  22.453  1.00 87.88           C  
ATOM    652  C   PRO A  90      -6.941   6.195  21.953  1.00 87.88           C  
ATOM    653  CB  PRO A  90      -8.219   5.199  23.875  1.00 87.88           C  
ATOM    654  O   PRO A  90      -6.641   7.391  21.938  1.00 87.88           O  
ATOM    655  CG  PRO A  90      -9.328   4.199  23.969  1.00 87.88           C  
ATOM    656  CD  PRO A  90      -9.461   3.510  22.641  1.00 87.88           C  
ATOM    657  N   GLN A  91      -6.125   5.324  21.453  1.00 86.94           N  
ATOM    658  CA  GLN A  91      -4.793   5.664  20.953  1.00 86.94           C  
ATOM    659  C   GLN A  91      -4.863   6.305  19.578  1.00 86.94           C  
ATOM    660  CB  GLN A  91      -3.902   4.422  20.922  1.00 86.94           C  
ATOM    661  O   GLN A  91      -3.889   6.906  19.109  1.00 86.94           O  
ATOM    662  CG  GLN A  91      -4.398   3.340  19.969  1.00 86.94           C  
ATOM    663  CD  GLN A  91      -3.561   2.076  20.016  1.00 86.94           C  
ATOM    664  NE2 GLN A  91      -4.051   1.012  19.391  1.00 86.94           N  
ATOM    665  OE1 GLN A  91      -2.482   2.059  20.625  1.00 86.94           O  
ATOM    666  N   CYS A  92      -6.035   6.316  18.938  1.00 89.88           N  
ATOM    667  CA  CYS A  92      -6.184   6.812  17.578  1.00 89.88           C  
ATOM    668  C   CYS A  92      -7.016   8.086  17.547  1.00 89.88           C  
ATOM    669  CB  CYS A  92      -6.832   5.754  16.688  1.00 89.88           C  
ATOM    670  O   CYS A  92      -7.469   8.523  16.484  1.00 89.88           O  
ATOM    671  SG  CYS A  92      -5.883   4.223  16.562  1.00 89.88           S  
ATOM    672  N   ASP A  93      -7.227   8.734  18.625  1.00 83.62           N  
ATOM    673  CA  ASP A  93      -8.086   9.906  18.750  1.00 83.62           C  
ATOM    674  C   ASP A  93      -7.574  11.055  17.875  1.00 83.62           C  
ATOM    675  CB  ASP A  93      -8.180  10.367  20.203  1.00 83.62           C  
ATOM    676  O   ASP A  93      -8.359  11.875  17.391  1.00 83.62           O  
ATOM    677  CG  ASP A  93      -9.117   9.508  21.031  1.00 83.62           C  
ATOM    678  OD1 ASP A  93      -9.891   8.703  20.453  1.00 83.62           O  
ATOM    679  OD2 ASP A  93      -9.094   9.633  22.281  1.00 83.62           O  
ATOM    680  N   GLY A  94      -6.359  11.070  17.516  1.00 85.00           N  
ATOM    681  CA  GLY A  94      -5.730  12.133  16.750  1.00 85.00           C  
ATOM    682  C   GLY A  94      -6.000  12.023  15.258  1.00 85.00           C  
ATOM    683  O   GLY A  94      -5.688  12.945  14.500  1.00 85.00           O  
ATOM    684  N   PHE A  95      -6.691  11.008  14.805  1.00 86.31           N  
ATOM    685  CA  PHE A  95      -6.883  10.742  13.383  1.00 86.31           C  
ATOM    686  C   PHE A  95      -8.250  11.219  12.922  1.00 86.31           C  
ATOM    687  CB  PHE A  95      -6.723   9.242  13.094  1.00 86.31           C  
ATOM    688  O   PHE A  95      -8.594  11.102  11.750  1.00 86.31           O  
ATOM    689  CG  PHE A  95      -5.305   8.758  13.188  1.00 86.31           C  
ATOM    690  CD1 PHE A  95      -4.379   9.078  12.203  1.00 86.31           C  
ATOM    691  CD2 PHE A  95      -4.898   7.973  14.258  1.00 86.31           C  
ATOM    692  CE1 PHE A  95      -3.062   8.625  12.289  1.00 86.31           C  
ATOM    693  CE2 PHE A  95      -3.584   7.516  14.352  1.00 86.31           C  
ATOM    694  CZ  PHE A  95      -2.670   7.840  13.359  1.00 86.31           C  
ATOM    695  N   GLN A  96      -9.023  11.906  13.852  1.00 83.31           N  
ATOM    696  CA  GLN A  96     -10.352  12.414  13.516  1.00 83.31           C  
ATOM    697  C   GLN A  96     -10.258  13.555  12.500  1.00 83.31           C  
ATOM    698  CB  GLN A  96     -11.078  12.883  14.773  1.00 83.31           C  
ATOM    699  O   GLN A  96      -9.484  14.492  12.680  1.00 83.31           O  
ATOM    700  CG  GLN A  96     -12.531  13.281  14.523  1.00 83.31           C  
ATOM    701  CD  GLN A  96     -13.250  13.680  15.797  1.00 83.31           C  
ATOM    702  NE2 GLN A  96     -14.555  13.930  15.688  1.00 83.31           N  
ATOM    703  OE1 GLN A  96     -12.648  13.758  16.875  1.00 83.31           O  
ATOM    704  N   ASN A  97     -10.977  13.414  11.367  1.00 83.62           N  
ATOM    705  CA  ASN A  97     -11.148  14.445  10.344  1.00 83.62           C  
ATOM    706  C   ASN A  97      -9.859  14.680   9.562  1.00 83.62           C  
ATOM    707  CB  ASN A  97     -11.625  15.750  10.977  1.00 83.62           C  
ATOM    708  O   ASN A  97      -9.648  15.758   9.008  1.00 83.62           O  
ATOM    709  CG  ASN A  97     -13.008  15.633  11.594  1.00 83.62           C  
ATOM    710  ND2 ASN A  97     -13.219  16.328  12.711  1.00 83.62           N  
ATOM    711  OD1 ASN A  97     -13.875  14.930  11.070  1.00 83.62           O  
ATOM    712  N   LYS A  98      -8.898  13.781   9.680  1.00 89.19           N  
ATOM    713  CA  LYS A  98      -7.668  13.867   8.898  1.00 89.19           C  
ATOM    714  C   LYS A  98      -7.887  13.367   7.473  1.00 89.19           C  
ATOM    715  CB  LYS A  98      -6.555  13.055   9.570  1.00 89.19           C  
ATOM    716  O   LYS A  98      -8.664  12.438   7.246  1.00 89.19           O  
ATOM    717  CG  LYS A  98      -6.113  13.609  10.914  1.00 89.19           C  
ATOM    718  CD  LYS A  98      -5.211  14.828  10.750  1.00 89.19           C  
ATOM    719  CE  LYS A  98      -4.637  15.289  12.086  1.00 89.19           C  
ATOM    720  NZ  LYS A  98      -3.775  16.500  11.938  1.00 89.19           N  
ATOM    721  N   GLU A  99      -7.289  14.039   6.570  1.00 91.19           N  
ATOM    722  CA  GLU A  99      -7.336  13.648   5.164  1.00 91.19           C  
ATOM    723  C   GLU A  99      -5.984  13.125   4.691  1.00 91.19           C  
ATOM    724  CB  GLU A  99      -7.777  14.820   4.289  1.00 91.19           C  
ATOM    725  O   GLU A  99      -4.938  13.555   5.184  1.00 91.19           O  
ATOM    726  CG  GLU A  99      -9.195  15.305   4.578  1.00 91.19           C  
ATOM    727  CD  GLU A  99      -9.633  16.438   3.670  1.00 91.19           C  
ATOM    728  OE1 GLU A  99     -10.797  16.891   3.789  1.00 91.19           O  
ATOM    729  OE2 GLU A  99      -8.812  16.875   2.834  1.00 91.19           O  
ATOM    730  N   TRP A 100      -6.090  12.172   3.770  1.00 92.94           N  
ATOM    731  CA  TRP A 100      -4.832  11.617   3.279  1.00 92.94           C  
ATOM    732  C   TRP A 100      -4.965  11.164   1.830  1.00 92.94           C  
ATOM    733  CB  TRP A 100      -4.383  10.445   4.156  1.00 92.94           C  
ATOM    734  O   TRP A 100      -6.074  10.891   1.360  1.00 92.94           O  
ATOM    735  CG  TRP A 100      -5.324   9.281   4.141  1.00 92.94           C  
ATOM    736  CD1 TRP A 100      -5.301   8.211   3.287  1.00 92.94           C  
ATOM    737  CD2 TRP A 100      -6.438   9.070   5.016  1.00 92.94           C  
ATOM    738  CE2 TRP A 100      -7.043   7.848   4.637  1.00 92.94           C  
ATOM    739  CE3 TRP A 100      -6.980   9.789   6.086  1.00 92.94           C  
ATOM    740  NE1 TRP A 100      -6.328   7.348   3.582  1.00 92.94           N  
ATOM    741  CH2 TRP A 100      -8.680   8.062   6.336  1.00 92.94           C  
ATOM    742  CZ2 TRP A 100      -8.164   7.336   5.293  1.00 92.94           C  
ATOM    743  CZ3 TRP A 100      -8.102   9.281   6.734  1.00 92.94           C  
ATOM    744  N   ASP A 101      -3.812  11.203   1.144  1.00 92.38           N  
ATOM    745  CA  ASP A 101      -3.727  10.508  -0.135  1.00 92.38           C  
ATOM    746  C   ASP A 101      -3.322   9.047   0.063  1.00 92.38           C  
ATOM    747  CB  ASP A 101      -2.730  11.203  -1.063  1.00 92.38           C  
ATOM    748  O   ASP A 101      -3.875   8.148  -0.578  1.00 92.38           O  
ATOM    749  CG  ASP A 101      -3.205  12.570  -1.518  1.00 92.38           C  
ATOM    750  OD1 ASP A 101      -4.434  12.805  -1.583  1.00 92.38           O  
ATOM    751  OD2 ASP A 101      -2.346  13.430  -1.817  1.00 92.38           O  
ATOM    752  N   LEU A 102      -2.432   8.852   1.015  1.00 92.75           N  
ATOM    753  CA  LEU A 102      -1.965   7.516   1.369  1.00 92.75           C  
ATOM    754  C   LEU A 102      -1.872   7.355   2.883  1.00 92.75           C  
ATOM    755  CB  LEU A 102      -0.601   7.238   0.730  1.00 92.75           C  
ATOM    756  O   LEU A 102      -1.180   8.125   3.551  1.00 92.75           O  
ATOM    757  CG  LEU A 102      -0.027   5.836   0.942  1.00 92.75           C  
ATOM    758  CD1 LEU A 102      -0.849   4.805   0.175  1.00 92.75           C  
ATOM    759  CD2 LEU A 102       1.436   5.785   0.513  1.00 92.75           C  
ATOM    760  N   PHE A 103      -2.615   6.426   3.484  1.00 93.44           N  
ATOM    761  CA  PHE A 103      -2.537   6.043   4.891  1.00 93.44           C  
ATOM    762  C   PHE A 103      -1.552   4.898   5.086  1.00 93.44           C  
ATOM    763  CB  PHE A 103      -3.920   5.641   5.414  1.00 93.44           C  
ATOM    764  O   PHE A 103      -1.697   3.834   4.477  1.00 93.44           O  
ATOM    765  CG  PHE A 103      -3.963   5.426   6.902  1.00 93.44           C  
ATOM    766  CD1 PHE A 103      -3.576   4.211   7.453  1.00 93.44           C  
ATOM    767  CD2 PHE A 103      -4.391   6.438   7.754  1.00 93.44           C  
ATOM    768  CE1 PHE A 103      -3.613   4.008   8.836  1.00 93.44           C  
ATOM    769  CE2 PHE A 103      -4.434   6.242   9.133  1.00 93.44           C  
ATOM    770  CZ  PHE A 103      -4.047   5.023   9.672  1.00 93.44           C  
ATOM    771  N   VAL A 104      -0.532   5.098   5.914  1.00 94.38           N  
ATOM    772  CA  VAL A 104       0.492   4.082   6.133  1.00 94.38           C  
ATOM    773  C   VAL A 104       0.219   3.346   7.441  1.00 94.38           C  
ATOM    774  CB  VAL A 104       1.908   4.699   6.152  1.00 94.38           C  
ATOM    775  O   VAL A 104       0.232   3.949   8.516  1.00 94.38           O  
ATOM    776  CG1 VAL A 104       2.959   3.631   6.449  1.00 94.38           C  
ATOM    777  CG2 VAL A 104       2.207   5.391   4.824  1.00 94.38           C  
ATOM    778  N   GLU A 105      -0.056   2.068   7.305  1.00 93.50           N  
ATOM    779  CA  GLU A 105      -0.220   1.212   8.477  1.00 93.50           C  
ATOM    780  C   GLU A 105       1.102   0.562   8.875  1.00 93.50           C  
ATOM    781  CB  GLU A 105      -1.276   0.135   8.211  1.00 93.50           C  
ATOM    782  O   GLU A 105       1.800  -0.005   8.031  1.00 93.50           O  
ATOM    783  CG  GLU A 105      -2.703   0.665   8.188  1.00 93.50           C  
ATOM    784  CD  GLU A 105      -3.746  -0.427   8.016  1.00 93.50           C  
ATOM    785  OE1 GLU A 105      -4.930  -0.197   8.359  1.00 93.50           O  
ATOM    786  OE2 GLU A 105      -3.377  -1.523   7.539  1.00 93.50           O  
ATOM    787  N   ARG A 106       1.352   0.614  10.211  1.00 93.88           N  
ATOM    788  CA  ARG A 106       2.605   0.050  10.703  1.00 93.88           C  
ATOM    789  C   ARG A 106       2.393  -1.354  11.258  1.00 93.88           C  
ATOM    790  CB  ARG A 106       3.219   0.953  11.773  1.00 93.88           C  
ATOM    791  O   ARG A 106       1.315  -1.669  11.766  1.00 93.88           O  
ATOM    792  CG  ARG A 106       3.432   2.389  11.320  1.00 93.88           C  
ATOM    793  CD  ARG A 106       4.578   2.504  10.328  1.00 93.88           C  
ATOM    794  NE  ARG A 106       4.910   3.896  10.047  1.00 93.88           N  
ATOM    795  NH1 ARG A 106       6.734   3.408   8.711  1.00 93.88           N  
ATOM    796  NH2 ARG A 106       6.141   5.590   9.094  1.00 93.88           N  
ATOM    797  CZ  ARG A 106       5.926   4.293   9.289  1.00 93.88           C  
ATOM    798  N   SER A 107       3.398  -2.180  11.070  1.00 91.69           N  
ATOM    799  CA  SER A 107       3.322  -3.541  11.594  1.00 91.69           C  
ATOM    800  C   SER A 107       3.236  -3.545  13.117  1.00 91.69           C  
ATOM    801  CB  SER A 107       4.535  -4.359  11.141  1.00 91.69           C  
ATOM    802  O   SER A 107       2.701  -4.484  13.711  1.00 91.69           O  
ATOM    803  OG  SER A 107       5.738  -3.754  11.578  1.00 91.69           O  
ATOM    804  N   ARG A 108       3.676  -2.533  13.797  1.00 90.12           N  
ATOM    805  CA  ARG A 108       3.695  -2.447  15.258  1.00 90.12           C  
ATOM    806  C   ARG A 108       2.342  -2.000  15.797  1.00 90.12           C  
ATOM    807  CB  ARG A 108       4.789  -1.485  15.727  1.00 90.12           C  
ATOM    808  O   ARG A 108       2.131  -1.978  17.016  1.00 90.12           O  
ATOM    809  CG  ARG A 108       4.629  -0.067  15.203  1.00 90.12           C  
ATOM    810  CD  ARG A 108       5.773   0.833  15.648  1.00 90.12           C  
ATOM    811  NE  ARG A 108       5.605   2.199  15.156  1.00 90.12           N  
ATOM    812  NH1 ARG A 108       7.309   3.086  16.438  1.00 90.12           N  
ATOM    813  NH2 ARG A 108       6.102   4.438  15.039  1.00 90.12           N  
ATOM    814  CZ  ARG A 108       6.340   3.238  15.547  1.00 90.12           C  
ATOM    815  N   ALA A 109       1.446  -1.605  14.898  1.00 89.19           N  
ATOM    816  CA  ALA A 109       0.136  -1.128  15.328  1.00 89.19           C  
ATOM    817  C   ALA A 109      -0.625  -2.217  16.078  1.00 89.19           C  
ATOM    818  CB  ALA A 109      -0.676  -0.645  14.133  1.00 89.19           C  
ATOM    819  O   ALA A 109      -0.677  -3.365  15.633  1.00 89.19           O  
ATOM    820  N   ASN A 110      -1.143  -1.890  17.203  1.00 85.38           N  
ATOM    821  CA  ASN A 110      -1.907  -2.814  18.031  1.00 85.38           C  
ATOM    822  C   ASN A 110      -3.066  -2.113  18.734  1.00 85.38           C  
ATOM    823  CB  ASN A 110      -0.997  -3.494  19.062  1.00 85.38           C  
ATOM    824  O   ASN A 110      -3.020  -0.902  18.953  1.00 85.38           O  
ATOM    825  CG  ASN A 110      -0.454  -2.523  20.094  1.00 85.38           C  
ATOM    826  ND2 ASN A 110       0.317  -3.039  21.031  1.00 85.38           N  
ATOM    827  OD1 ASN A 110      -0.727  -1.321  20.031  1.00 85.38           O  
ATOM    828  N   SER A 111      -4.215  -2.873  18.906  1.00 83.19           N  
ATOM    829  CA  SER A 111      -5.340  -2.334  19.656  1.00 83.19           C  
ATOM    830  C   SER A 111      -5.359  -2.871  21.078  1.00 83.19           C  
ATOM    831  CB  SER A 111      -6.660  -2.666  18.953  1.00 83.19           C  
ATOM    832  O   SER A 111      -5.203  -4.074  21.297  1.00 83.19           O  
ATOM    833  OG  SER A 111      -7.762  -2.256  19.750  1.00 83.19           O  
ATOM    834  N   SER A 112      -5.453  -2.051  22.031  1.00 78.19           N  
ATOM    835  CA  SER A 112      -5.496  -2.475  23.422  1.00 78.19           C  
ATOM    836  C   SER A 112      -6.934  -2.520  23.938  1.00 78.19           C  
ATOM    837  CB  SER A 112      -4.660  -1.537  24.297  1.00 78.19           C  
ATOM    838  O   SER A 112      -7.164  -2.799  25.125  1.00 78.19           O  
ATOM    839  OG  SER A 112      -5.109  -0.199  24.172  1.00 78.19           O  
ATOM    840  N   CYS A 113      -7.906  -2.346  23.016  1.00 86.75           N  
ATOM    841  CA  CYS A 113      -9.312  -2.297  23.406  1.00 86.75           C  
ATOM    842  C   CYS A 113      -9.953  -3.676  23.297  1.00 86.75           C  
ATOM    843  CB  CYS A 113     -10.070  -1.304  22.516  1.00 86.75           C  
ATOM    844  O   CYS A 113      -9.258  -4.680  23.141  1.00 86.75           O  
ATOM    845  SG  CYS A 113      -9.812   0.423  22.984  1.00 86.75           S  
ATOM    846  N   TYR A 114     -11.305  -3.832  23.438  1.00 87.44           N  
ATOM    847  CA  TYR A 114     -12.062  -5.078  23.375  1.00 87.44           C  
ATOM    848  C   TYR A 114     -11.727  -5.863  22.109  1.00 87.44           C  
ATOM    849  CB  TYR A 114     -13.562  -4.805  23.438  1.00 87.44           C  
ATOM    850  O   TYR A 114     -11.641  -5.289  21.031  1.00 87.44           O  
ATOM    851  CG  TYR A 114     -14.352  -5.891  24.125  1.00 87.44           C  
ATOM    852  CD1 TYR A 114     -14.859  -6.973  23.422  1.00 87.44           C  
ATOM    853  CD2 TYR A 114     -14.594  -5.832  25.500  1.00 87.44           C  
ATOM    854  CE1 TYR A 114     -15.594  -7.973  24.047  1.00 87.44           C  
ATOM    855  CE2 TYR A 114     -15.328  -6.828  26.141  1.00 87.44           C  
ATOM    856  OH  TYR A 114     -16.531  -8.883  26.047  1.00 87.44           O  
ATOM    857  CZ  TYR A 114     -15.812  -7.895  25.406  1.00 87.44           C  
ATOM    858  N   PRO A 115     -11.445  -7.148  22.219  1.00 90.38           N  
ATOM    859  CA  PRO A 115     -11.180  -7.961  21.031  1.00 90.38           C  
ATOM    860  C   PRO A 115     -12.344  -7.961  20.047  1.00 90.38           C  
ATOM    861  CB  PRO A 115     -10.945  -9.359  21.609  1.00 90.38           C  
ATOM    862  O   PRO A 115     -13.500  -8.094  20.453  1.00 90.38           O  
ATOM    863  CG  PRO A 115     -10.703  -9.141  23.062  1.00 90.38           C  
ATOM    864  CD  PRO A 115     -11.344  -7.844  23.469  1.00 90.38           C  
ATOM    865  N   TYR A 116     -12.055  -7.781  18.750  1.00 92.44           N  
ATOM    866  CA  TYR A 116     -13.109  -7.699  17.750  1.00 92.44           C  
ATOM    867  C   TYR A 116     -12.695  -8.383  16.453  1.00 92.44           C  
ATOM    868  CB  TYR A 116     -13.477  -6.234  17.469  1.00 92.44           C  
ATOM    869  O   TYR A 116     -11.500  -8.570  16.188  1.00 92.44           O  
ATOM    870  CG  TYR A 116     -12.328  -5.414  16.938  1.00 92.44           C  
ATOM    871  CD1 TYR A 116     -11.539  -4.648  17.797  1.00 92.44           C  
ATOM    872  CD2 TYR A 116     -12.039  -5.398  15.578  1.00 92.44           C  
ATOM    873  CE1 TYR A 116     -10.484  -3.885  17.297  1.00 92.44           C  
ATOM    874  CE2 TYR A 116     -10.984  -4.641  15.078  1.00 92.44           C  
ATOM    875  OH  TYR A 116      -9.164  -3.137  15.461  1.00 92.44           O  
ATOM    876  CZ  TYR A 116     -10.211  -3.889  15.945  1.00 92.44           C  
ATOM    877  N   ASP A 117     -13.688  -8.797  15.703  1.00 93.44           N  
ATOM    878  CA  ASP A 117     -13.516  -9.250  14.328  1.00 93.44           C  
ATOM    879  C   ASP A 117     -14.422  -8.477  13.375  1.00 93.44           C  
ATOM    880  CB  ASP A 117     -13.797 -10.750  14.219  1.00 93.44           C  
ATOM    881  O   ASP A 117     -15.484  -8.000  13.773  1.00 93.44           O  
ATOM    882  CG  ASP A 117     -15.242 -11.109  14.523  1.00 93.44           C  
ATOM    883  OD1 ASP A 117     -15.633 -11.078  15.711  1.00 93.44           O  
ATOM    884  OD2 ASP A 117     -15.984 -11.422  13.570  1.00 93.44           O  
ATOM    885  N   VAL A 118     -13.977  -8.375  12.141  1.00 93.44           N  
ATOM    886  CA  VAL A 118     -14.742  -7.688  11.109  1.00 93.44           C  
ATOM    887  C   VAL A 118     -14.984  -8.625   9.930  1.00 93.44           C  
ATOM    888  CB  VAL A 118     -14.023  -6.406  10.633  1.00 93.44           C  
ATOM    889  O   VAL A 118     -14.078  -8.867   9.125  1.00 93.44           O  
ATOM    890  CG1 VAL A 118     -14.914  -5.602   9.695  1.00 93.44           C  
ATOM    891  CG2 VAL A 118     -13.602  -5.555  11.828  1.00 93.44           C  
ATOM    892  N   PRO A 119     -16.141  -9.383   9.828  1.00 87.50           N  
ATOM    893  CA  PRO A 119     -16.469 -10.398   8.828  1.00 87.50           C  
ATOM    894  C   PRO A 119     -16.297  -9.891   7.395  1.00 87.50           C  
ATOM    895  CB  PRO A 119     -17.938 -10.727   9.117  1.00 87.50           C  
ATOM    896  O   PRO A 119     -15.797 -10.625   6.535  1.00 87.50           O  
ATOM    897  CG  PRO A 119     -18.109 -10.453  10.578  1.00 87.50           C  
ATOM    898  CD  PRO A 119     -17.234  -9.281  10.945  1.00 87.50           C  
ATOM    899  N   ASP A 120     -16.266  -8.617   6.992  1.00 86.44           N  
ATOM    900  CA  ASP A 120     -16.062  -8.031   5.668  1.00 86.44           C  
ATOM    901  C   ASP A 120     -15.109  -6.848   5.730  1.00 86.44           C  
ATOM    902  CB  ASP A 120     -17.406  -7.598   5.070  1.00 86.44           C  
ATOM    903  O   ASP A 120     -15.383  -5.793   5.145  1.00 86.44           O  
ATOM    904  CG  ASP A 120     -17.344  -7.359   3.572  1.00 86.44           C  
ATOM    905  OD1 ASP A 120     -16.422  -7.883   2.914  1.00 86.44           O  
ATOM    906  OD2 ASP A 120     -18.219  -6.637   3.047  1.00 86.44           O  
ATOM    907  N   TYR A 121     -13.953  -7.113   6.328  1.00 87.88           N  
ATOM    908  CA  TYR A 121     -13.008  -6.043   6.605  1.00 87.88           C  
ATOM    909  C   TYR A 121     -12.367  -5.535   5.316  1.00 87.88           C  
ATOM    910  CB  TYR A 121     -11.922  -6.520   7.578  1.00 87.88           C  
ATOM    911  O   TYR A 121     -12.148  -4.332   5.156  1.00 87.88           O  
ATOM    912  CG  TYR A 121     -10.867  -5.484   7.859  1.00 87.88           C  
ATOM    913  CD1 TYR A 121      -9.523  -5.742   7.594  1.00 87.88           C  
ATOM    914  CD2 TYR A 121     -11.203  -4.242   8.391  1.00 87.88           C  
ATOM    915  CE1 TYR A 121      -8.539  -4.793   7.855  1.00 87.88           C  
ATOM    916  CE2 TYR A 121     -10.227  -3.285   8.656  1.00 87.88           C  
ATOM    917  OH  TYR A 121      -7.934  -2.625   8.648  1.00 87.88           O  
ATOM    918  CZ  TYR A 121      -8.898  -3.568   8.383  1.00 87.88           C  
ATOM    919  N   ALA A 122     -12.047  -6.410   4.398  1.00 85.25           N  
ATOM    920  CA  ALA A 122     -11.367  -6.035   3.160  1.00 85.25           C  
ATOM    921  C   ALA A 122     -12.180  -5.008   2.377  1.00 85.25           C  
ATOM    922  CB  ALA A 122     -11.117  -7.273   2.301  1.00 85.25           C  
ATOM    923  O   ALA A 122     -11.625  -4.020   1.881  1.00 85.25           O  
ATOM    924  N   SER A 123     -13.547  -5.223   2.346  1.00 86.31           N  
ATOM    925  CA  SER A 123     -14.430  -4.305   1.640  1.00 86.31           C  
ATOM    926  C   SER A 123     -14.516  -2.959   2.355  1.00 86.31           C  
ATOM    927  CB  SER A 123     -15.836  -4.902   1.505  1.00 86.31           C  
ATOM    928  O   SER A 123     -14.484  -1.905   1.714  1.00 86.31           O  
ATOM    929  OG  SER A 123     -15.797  -6.098   0.741  1.00 86.31           O  
ATOM    930  N   LEU A 124     -14.641  -3.070   3.572  1.00 90.06           N  
ATOM    931  CA  LEU A 124     -14.672  -1.847   4.367  1.00 90.06           C  
ATOM    932  C   LEU A 124     -13.367  -1.072   4.227  1.00 90.06           C  
ATOM    933  CB  LEU A 124     -14.930  -2.170   5.840  1.00 90.06           C  
ATOM    934  O   LEU A 124     -13.383   0.144   4.020  1.00 90.06           O  
ATOM    935  CG  LEU A 124     -14.898  -0.989   6.812  1.00 90.06           C  
ATOM    936  CD1 LEU A 124     -15.977   0.025   6.449  1.00 90.06           C  
ATOM    937  CD2 LEU A 124     -15.070  -1.470   8.250  1.00 90.06           C  
ATOM    938  N   ARG A 125     -12.297  -1.844   4.383  1.00 89.50           N  
ATOM    939  CA  ARG A 125     -10.961  -1.271   4.262  1.00 89.50           C  
ATOM    940  C   ARG A 125     -10.789  -0.552   2.928  1.00 89.50           C  
ATOM    941  CB  ARG A 125      -9.898  -2.357   4.414  1.00 89.50           C  
ATOM    942  O   ARG A 125     -10.266   0.562   2.881  1.00 89.50           O  
ATOM    943  CG  ARG A 125      -8.469  -1.832   4.383  1.00 89.50           C  
ATOM    944  CD  ARG A 125      -7.453  -2.945   4.590  1.00 89.50           C  
ATOM    945  NE  ARG A 125      -6.082  -2.457   4.449  1.00 89.50           N  
ATOM    946  NH1 ARG A 125      -5.641  -2.439   6.719  1.00 89.50           N  
ATOM    947  NH2 ARG A 125      -4.027  -1.784   5.223  1.00 89.50           N  
ATOM    948  CZ  ARG A 125      -5.254  -2.229   5.465  1.00 89.50           C  
ATOM    949  N   SER A 126     -11.156  -1.107   1.911  1.00 85.38           N  
ATOM    950  CA  SER A 126     -11.062  -0.542   0.569  1.00 85.38           C  
ATOM    951  C   SER A 126     -11.945   0.692   0.426  1.00 85.38           C  
ATOM    952  CB  SER A 126     -11.453  -1.584  -0.480  1.00 85.38           C  
ATOM    953  O   SER A 126     -11.539   1.692  -0.164  1.00 85.38           O  
ATOM    954  OG  SER A 126     -11.398  -1.030  -1.784  1.00 85.38           O  
ATOM    955  N   LEU A 127     -13.156   0.602   0.917  1.00 87.75           N  
ATOM    956  CA  LEU A 127     -14.109   1.700   0.840  1.00 87.75           C  
ATOM    957  C   LEU A 127     -13.578   2.936   1.559  1.00 87.75           C  
ATOM    958  CB  LEU A 127     -15.453   1.284   1.444  1.00 87.75           C  
ATOM    959  O   LEU A 127     -13.578   4.035   0.997  1.00 87.75           O  
ATOM    960  CG  LEU A 127     -16.547   2.352   1.461  1.00 87.75           C  
ATOM    961  CD1 LEU A 127     -17.031   2.631   0.043  1.00 87.75           C  
ATOM    962  CD2 LEU A 127     -17.703   1.916   2.354  1.00 87.75           C  
ATOM    963  N   VAL A 128     -13.102   2.754   2.730  1.00 89.56           N  
ATOM    964  CA  VAL A 128     -12.625   3.857   3.561  1.00 89.56           C  
ATOM    965  C   VAL A 128     -11.305   4.391   3.008  1.00 89.56           C  
ATOM    966  CB  VAL A 128     -12.453   3.424   5.035  1.00 89.56           C  
ATOM    967  O   VAL A 128     -11.078   5.602   2.990  1.00 89.56           O  
ATOM    968  CG1 VAL A 128     -11.844   4.559   5.859  1.00 89.56           C  
ATOM    969  CG2 VAL A 128     -13.789   2.984   5.621  1.00 89.56           C  
ATOM    970  N   ALA A 129     -10.461   3.465   2.580  1.00 87.75           N  
ATOM    971  CA  ALA A 129      -9.180   3.848   1.986  1.00 87.75           C  
ATOM    972  C   ALA A 129      -9.391   4.754   0.775  1.00 87.75           C  
ATOM    973  CB  ALA A 129      -8.383   2.607   1.589  1.00 87.75           C  
ATOM    974  O   ALA A 129      -8.680   5.750   0.609  1.00 87.75           O  
ATOM    975  N   SER A 130     -10.391   4.500   0.005  1.00 87.12           N  
ATOM    976  CA  SER A 130     -10.656   5.250  -1.218  1.00 87.12           C  
ATOM    977  C   SER A 130     -11.195   6.641  -0.905  1.00 87.12           C  
ATOM    978  CB  SER A 130     -11.656   4.496  -2.100  1.00 87.12           C  
ATOM    979  O   SER A 130     -11.016   7.570  -1.696  1.00 87.12           O  
ATOM    980  OG  SER A 130     -12.938   4.461  -1.495  1.00 87.12           O  
ATOM    981  N   SER A 131     -11.891   6.766   0.173  1.00 88.56           N  
ATOM    982  CA  SER A 131     -12.492   8.031   0.578  1.00 88.56           C  
ATOM    983  C   SER A 131     -11.430   9.047   0.990  1.00 88.56           C  
ATOM    984  CB  SER A 131     -13.477   7.816   1.729  1.00 88.56           C  
ATOM    985  O   SER A 131     -11.570  10.242   0.728  1.00 88.56           O  
ATOM    986  OG  SER A 131     -14.055   9.039   2.133  1.00 88.56           O  
ATOM    987  N   GLY A 132     -10.273   8.555   1.607  1.00 88.81           N  
ATOM    988  CA  GLY A 132      -9.117   9.359   1.953  1.00 88.81           C  
ATOM    989  C   GLY A 132      -9.375  10.305   3.113  1.00 88.81           C  
ATOM    990  O   GLY A 132      -8.680  11.312   3.268  1.00 88.81           O  
ATOM    991  N   THR A 133     -10.461  10.062   3.861  1.00 89.69           N  
ATOM    992  CA  THR A 133     -10.773  10.883   5.027  1.00 89.69           C  
ATOM    993  C   THR A 133     -11.492  10.055   6.094  1.00 89.69           C  
ATOM    994  CB  THR A 133     -11.641  12.094   4.641  1.00 89.69           C  
ATOM    995  O   THR A 133     -12.188   9.094   5.770  1.00 89.69           O  
ATOM    996  CG2 THR A 133     -12.969  11.648   4.043  1.00 89.69           C  
ATOM    997  OG1 THR A 133     -11.898  12.883   5.812  1.00 89.69           O  
ATOM    998  N   LEU A 134     -11.305  10.422   7.398  1.00 86.25           N  
ATOM    999  CA  LEU A 134     -12.055   9.875   8.523  1.00 86.25           C  
ATOM   1000  C   LEU A 134     -12.961  10.938   9.133  1.00 86.25           C  
ATOM   1001  CB  LEU A 134     -11.102   9.328   9.586  1.00 86.25           C  
ATOM   1002  O   LEU A 134     -12.820  11.273  10.312  1.00 86.25           O  
ATOM   1003  CG  LEU A 134     -10.234   8.133   9.172  1.00 86.25           C  
ATOM   1004  CD1 LEU A 134      -9.227   7.805  10.273  1.00 86.25           C  
ATOM   1005  CD2 LEU A 134     -11.102   6.922   8.859  1.00 86.25           C  
ATOM   1006  N   GLU A 135     -13.680  11.594   8.273  1.00 90.94           N  
ATOM   1007  CA  GLU A 135     -14.617  12.609   8.742  1.00 90.94           C  
ATOM   1008  C   GLU A 135     -15.828  11.977   9.430  1.00 90.94           C  
ATOM   1009  CB  GLU A 135     -15.078  13.492   7.582  1.00 90.94           C  
ATOM   1010  O   GLU A 135     -16.641  11.312   8.773  1.00 90.94           O  
ATOM   1011  CG  GLU A 135     -15.914  14.688   8.016  1.00 90.94           C  
ATOM   1012  CD  GLU A 135     -16.375  15.547   6.848  1.00 90.94           C  
ATOM   1013  OE1 GLU A 135     -17.234  16.453   7.055  1.00 90.94           O  
ATOM   1014  OE2 GLU A 135     -15.891  15.328   5.719  1.00 90.94           O  
ATOM   1015  N   PHE A 136     -15.922  12.203  10.727  1.00 92.56           N  
ATOM   1016  CA  PHE A 136     -16.922  11.570  11.570  1.00 92.56           C  
ATOM   1017  C   PHE A 136     -17.875  12.617  12.156  1.00 92.56           C  
ATOM   1018  CB  PHE A 136     -16.266  10.773  12.695  1.00 92.56           C  
ATOM   1019  O   PHE A 136     -17.422  13.641  12.680  1.00 92.56           O  
ATOM   1020  CG  PHE A 136     -17.234  10.125  13.633  1.00 92.56           C  
ATOM   1021  CD1 PHE A 136     -17.500  10.680  14.883  1.00 92.56           C  
ATOM   1022  CD2 PHE A 136     -17.906   8.961  13.273  1.00 92.56           C  
ATOM   1023  CE1 PHE A 136     -18.406  10.086  15.758  1.00 92.56           C  
ATOM   1024  CE2 PHE A 136     -18.797   8.352  14.141  1.00 92.56           C  
ATOM   1025  CZ  PHE A 136     -19.047   8.914  15.383  1.00 92.56           C  
ATOM   1026  N   LYS A 137     -19.125  12.383  12.047  1.00 93.44           N  
ATOM   1027  CA  LYS A 137     -20.141  13.266  12.602  1.00 93.44           C  
ATOM   1028  C   LYS A 137     -21.047  12.516  13.578  1.00 93.44           C  
ATOM   1029  CB  LYS A 137     -20.984  13.898  11.492  1.00 93.44           C  
ATOM   1030  O   LYS A 137     -21.562  11.438  13.250  1.00 93.44           O  
ATOM   1031  CG  LYS A 137     -20.219  14.875  10.617  1.00 93.44           C  
ATOM   1032  CD  LYS A 137     -21.141  15.648   9.688  1.00 93.44           C  
ATOM   1033  CE  LYS A 137     -20.391  16.672   8.859  1.00 93.44           C  
ATOM   1034  NZ  LYS A 137     -21.281  17.391   7.902  1.00 93.44           N  
ATOM   1035  N   ASN A 138     -21.141  13.133  14.719  1.00 92.69           N  
ATOM   1036  CA  ASN A 138     -22.047  12.523  15.695  1.00 92.69           C  
ATOM   1037  C   ASN A 138     -23.500  12.672  15.266  1.00 92.69           C  
ATOM   1038  CB  ASN A 138     -21.828  13.133  17.078  1.00 92.69           C  
ATOM   1039  O   ASN A 138     -23.906  13.711  14.734  1.00 92.69           O  
ATOM   1040  CG  ASN A 138     -20.578  12.617  17.766  1.00 92.69           C  
ATOM   1041  ND2 ASN A 138     -20.016  13.430  18.641  1.00 92.69           N  
ATOM   1042  OD1 ASN A 138     -20.125  11.500  17.500  1.00 92.69           O  
ATOM   1043  N   GLU A 139     -24.234  11.609  15.445  1.00 92.12           N  
ATOM   1044  CA  GLU A 139     -25.656  11.594  15.141  1.00 92.12           C  
ATOM   1045  C   GLU A 139     -26.484  11.234  16.375  1.00 92.12           C  
ATOM   1046  CB  GLU A 139     -25.953  10.609  14.000  1.00 92.12           C  
ATOM   1047  O   GLU A 139     -26.078  10.391  17.172  1.00 92.12           O  
ATOM   1048  CG  GLU A 139     -27.328  10.797  13.367  1.00 92.12           C  
ATOM   1049  CD  GLU A 139     -27.406  10.250  11.953  1.00 92.12           C  
ATOM   1050  OE1 GLU A 139     -28.062  10.875  11.094  1.00 92.12           O  
ATOM   1051  OE2 GLU A 139     -26.812   9.180  11.703  1.00 92.12           O  
ATOM   1052  N   SER A 140     -27.516  11.984  16.672  1.00 89.81           N  
ATOM   1053  CA  SER A 140     -28.328  11.773  17.859  1.00 89.81           C  
ATOM   1054  C   SER A 140     -29.312  10.625  17.656  1.00 89.81           C  
ATOM   1055  CB  SER A 140     -29.094  13.055  18.219  1.00 89.81           C  
ATOM   1056  O   SER A 140     -30.234  10.734  16.859  1.00 89.81           O  
ATOM   1057  OG  SER A 140     -28.188  14.109  18.516  1.00 89.81           O  
ATOM   1058  N   PHE A 141     -29.016   9.445  18.312  1.00 91.69           N  
ATOM   1059  CA  PHE A 141     -29.891   8.289  18.312  1.00 91.69           C  
ATOM   1060  C   PHE A 141     -30.766   8.273  19.562  1.00 91.69           C  
ATOM   1061  CB  PHE A 141     -29.094   6.988  18.234  1.00 91.69           C  
ATOM   1062  O   PHE A 141     -30.328   8.695  20.641  1.00 91.69           O  
ATOM   1063  CG  PHE A 141     -28.297   6.852  16.953  1.00 91.69           C  
ATOM   1064  CD1 PHE A 141     -28.828   6.199  15.859  1.00 91.69           C  
ATOM   1065  CD2 PHE A 141     -27.016   7.379  16.875  1.00 91.69           C  
ATOM   1066  CE1 PHE A 141     -28.094   6.074  14.680  1.00 91.69           C  
ATOM   1067  CE2 PHE A 141     -26.266   7.254  15.695  1.00 91.69           C  
ATOM   1068  CZ  PHE A 141     -26.812   6.602  14.602  1.00 91.69           C  
ATOM   1069  N   ASN A 142     -32.062   8.016  19.500  1.00 90.00           N  
ATOM   1070  CA  ASN A 142     -32.969   7.902  20.641  1.00 90.00           C  
ATOM   1071  C   ASN A 142     -32.938   6.504  21.250  1.00 90.00           C  
ATOM   1072  CB  ASN A 142     -34.406   8.273  20.219  1.00 90.00           C  
ATOM   1073  O   ASN A 142     -33.781   5.664  20.922  1.00 90.00           O  
ATOM   1074  CG  ASN A 142     -35.312   8.469  21.406  1.00 90.00           C  
ATOM   1075  ND2 ASN A 142     -36.594   8.727  21.141  1.00 90.00           N  
ATOM   1076  OD1 ASN A 142     -34.875   8.391  22.562  1.00 90.00           O  
ATOM   1077  N   TRP A 143     -31.859   6.168  21.953  1.00 91.44           N  
ATOM   1078  CA  TRP A 143     -31.781   4.898  22.672  1.00 91.44           C  
ATOM   1079  C   TRP A 143     -32.438   5.000  24.047  1.00 91.44           C  
ATOM   1080  CB  TRP A 143     -30.312   4.461  22.828  1.00 91.44           C  
ATOM   1081  O   TRP A 143     -31.906   5.625  24.953  1.00 91.44           O  
ATOM   1082  CG  TRP A 143     -29.531   4.473  21.547  1.00 91.44           C  
ATOM   1083  CD1 TRP A 143     -28.453   5.254  21.250  1.00 91.44           C  
ATOM   1084  CD2 TRP A 143     -29.781   3.664  20.406  1.00 91.44           C  
ATOM   1085  CE2 TRP A 143     -28.797   4.008  19.438  1.00 91.44           C  
ATOM   1086  CE3 TRP A 143     -30.734   2.682  20.078  1.00 91.44           C  
ATOM   1087  NE1 TRP A 143     -28.016   4.977  19.984  1.00 91.44           N  
ATOM   1088  CH2 TRP A 143     -29.688   2.445  17.891  1.00 91.44           C  
ATOM   1089  CZ2 TRP A 143     -28.750   3.402  18.172  1.00 91.44           C  
ATOM   1090  CZ3 TRP A 143     -30.672   2.080  18.828  1.00 91.44           C  
ATOM   1091  N   THR A 144     -33.688   4.582  24.312  1.00 91.12           N  
ATOM   1092  CA  THR A 144     -34.469   4.770  25.531  1.00 91.12           C  
ATOM   1093  C   THR A 144     -34.500   3.486  26.359  1.00 91.12           C  
ATOM   1094  CB  THR A 144     -35.906   5.223  25.234  1.00 91.12           C  
ATOM   1095  O   THR A 144     -34.531   2.389  25.797  1.00 91.12           O  
ATOM   1096  CG2 THR A 144     -35.906   6.562  24.500  1.00 91.12           C  
ATOM   1097  OG1 THR A 144     -36.531   4.234  24.406  1.00 91.12           O  
ATOM   1098  N   GLY A 145     -34.250   3.713  27.672  1.00 91.12           N  
ATOM   1099  CA  GLY A 145     -34.500   2.604  28.594  1.00 91.12           C  
ATOM   1100  C   GLY A 145     -33.312   1.669  28.719  1.00 91.12           C  
ATOM   1101  O   GLY A 145     -33.469   0.542  29.188  1.00 91.12           O  
ATOM   1102  N   VAL A 146     -32.094   2.150  28.156  1.00 93.81           N  
ATOM   1103  CA  VAL A 146     -30.859   1.365  28.250  1.00 93.81           C  
ATOM   1104  C   VAL A 146     -29.703   2.258  28.703  1.00 93.81           C  
ATOM   1105  CB  VAL A 146     -30.516   0.691  26.906  1.00 93.81           C  
ATOM   1106  O   VAL A 146     -29.766   3.480  28.547  1.00 93.81           O  
ATOM   1107  CG1 VAL A 146     -31.578  -0.331  26.516  1.00 93.81           C  
ATOM   1108  CG2 VAL A 146     -30.359   1.742  25.797  1.00 93.81           C  
ATOM   1109  N   LYS A 147     -28.719   1.708  29.328  1.00 93.06           N  
ATOM   1110  CA  LYS A 147     -27.453   2.396  29.609  1.00 93.06           C  
ATOM   1111  C   LYS A 147     -26.609   2.514  28.344  1.00 93.06           C  
ATOM   1112  CB  LYS A 147     -26.672   1.665  30.703  1.00 93.06           C  
ATOM   1113  O   LYS A 147     -26.500   1.557  27.578  1.00 93.06           O  
ATOM   1114  CG  LYS A 147     -27.328   1.726  32.062  1.00 93.06           C  
ATOM   1115  CD  LYS A 147     -26.453   1.049  33.125  1.00 93.06           C  
ATOM   1116  CE  LYS A 147     -27.125   1.082  34.500  1.00 93.06           C  
ATOM   1117  NZ  LYS A 147     -26.281   0.403  35.531  1.00 93.06           N  
ATOM   1118  N   GLN A 148     -26.156   3.768  28.156  1.00 87.62           N  
ATOM   1119  CA  GLN A 148     -25.344   4.090  26.984  1.00 87.62           C  
ATOM   1120  C   GLN A 148     -23.906   4.418  27.375  1.00 87.62           C  
ATOM   1121  CB  GLN A 148     -25.969   5.266  26.219  1.00 87.62           C  
ATOM   1122  O   GLN A 148     -23.656   4.965  28.453  1.00 87.62           O  
ATOM   1123  CG  GLN A 148     -27.391   5.016  25.766  1.00 87.62           C  
ATOM   1124  CD  GLN A 148     -27.984   6.184  24.984  1.00 87.62           C  
ATOM   1125  NE2 GLN A 148     -29.219   6.543  25.297  1.00 87.62           N  
ATOM   1126  OE1 GLN A 148     -27.312   6.762  24.125  1.00 87.62           O  
ATOM   1127  N   ASN A 149     -22.938   3.504  27.359  1.00 81.12           N  
ATOM   1128  CA  ASN A 149     -21.531   3.752  27.609  1.00 81.12           C  
ATOM   1129  C   ASN A 149     -20.875   2.600  28.375  1.00 81.12           C  
ATOM   1130  CB  ASN A 149     -21.344   5.066  28.375  1.00 81.12           C  
ATOM   1131  O   ASN A 149     -20.312   2.805  29.438  1.00 81.12           O  
ATOM   1132  CG  ASN A 149     -21.766   6.273  27.562  1.00 81.12           C  
ATOM   1133  ND2 ASN A 149     -22.359   7.258  28.234  1.00 81.12           N  
ATOM   1134  OD1 ASN A 149     -21.562   6.324  26.344  1.00 81.12           O  
ATOM   1135  N   GLY A 150     -20.984   1.541  27.859  1.00 78.25           N  
ATOM   1136  CA  GLY A 150     -20.250   0.426  28.422  1.00 78.25           C  
ATOM   1137  C   GLY A 150     -18.750   0.636  28.406  1.00 78.25           C  
ATOM   1138  O   GLY A 150     -18.219   1.258  27.469  1.00 78.25           O  
ATOM   1139  N   THR A 151     -18.141   0.439  29.594  1.00 81.75           N  
ATOM   1140  CA  THR A 151     -16.703   0.629  29.656  1.00 81.75           C  
ATOM   1141  C   THR A 151     -15.992  -0.701  29.906  1.00 81.75           C  
ATOM   1142  CB  THR A 151     -16.312   1.627  30.766  1.00 81.75           C  
ATOM   1143  O   THR A 151     -16.609  -1.662  30.359  1.00 81.75           O  
ATOM   1144  CG2 THR A 151     -16.938   2.996  30.516  1.00 81.75           C  
ATOM   1145  OG1 THR A 151     -16.781   1.131  32.031  1.00 81.75           O  
ATOM   1146  N   SER A 152     -14.797  -0.740  29.344  1.00 77.50           N  
ATOM   1147  CA  SER A 152     -13.969  -1.921  29.562  1.00 77.50           C  
ATOM   1148  C   SER A 152     -12.570  -1.536  30.031  1.00 77.50           C  
ATOM   1149  CB  SER A 152     -13.867  -2.744  28.266  1.00 77.50           C  
ATOM   1150  O   SER A 152     -12.000  -0.543  29.578  1.00 77.50           O  
ATOM   1151  OG  SER A 152     -12.969  -3.828  28.438  1.00 77.50           O  
ATOM   1152  N   SER A 153     -12.055  -2.270  30.984  1.00 78.38           N  
ATOM   1153  CA  SER A 153     -10.703  -2.023  31.484  1.00 78.38           C  
ATOM   1154  C   SER A 153      -9.656  -2.312  30.406  1.00 78.38           C  
ATOM   1155  CB  SER A 153     -10.430  -2.877  32.719  1.00 78.38           C  
ATOM   1156  O   SER A 153      -8.516  -1.863  30.516  1.00 78.38           O  
ATOM   1157  OG  SER A 153     -10.578  -4.254  32.438  1.00 78.38           O  
ATOM   1158  N   ALA A 154     -10.094  -2.982  29.406  1.00 77.44           N  
ATOM   1159  CA  ALA A 154      -9.234  -3.375  28.297  1.00 77.44           C  
ATOM   1160  C   ALA A 154      -8.969  -2.197  27.359  1.00 77.44           C  
ATOM   1161  CB  ALA A 154      -9.852  -4.535  27.516  1.00 77.44           C  
ATOM   1162  O   ALA A 154      -7.945  -2.164  26.672  1.00 77.44           O  
ATOM   1163  N   CYS A 155      -9.883  -1.207  27.438  1.00 83.88           N  
ATOM   1164  CA  CYS A 155      -9.758   0.026  26.672  1.00 83.88           C  
ATOM   1165  C   CYS A 155      -9.500   1.216  27.594  1.00 83.88           C  
ATOM   1166  CB  CYS A 155     -11.023   0.273  25.859  1.00 83.88           C  
ATOM   1167  O   CYS A 155     -10.344   1.574  28.406  1.00 83.88           O  
ATOM   1168  SG  CYS A 155     -10.836   1.562  24.594  1.00 83.88           S  
ATOM   1169  N   LYS A 156      -8.234   1.584  27.625  1.00 84.38           N  
ATOM   1170  CA  LYS A 156      -7.879   2.656  28.562  1.00 84.38           C  
ATOM   1171  C   LYS A 156      -7.648   3.969  27.812  1.00 84.38           C  
ATOM   1172  CB  LYS A 156      -6.629   2.279  29.359  1.00 84.38           C  
ATOM   1173  O   LYS A 156      -6.969   3.998  26.781  1.00 84.38           O  
ATOM   1174  CG  LYS A 156      -6.836   1.118  30.312  1.00 84.38           C  
ATOM   1175  CD  LYS A 156      -5.633   0.929  31.234  1.00 84.38           C  
ATOM   1176  CE  LYS A 156      -5.855  -0.200  32.219  1.00 84.38           C  
ATOM   1177  NZ  LYS A 156      -4.691  -0.371  33.156  1.00 84.38           N  
ATOM   1178  N   ARG A 157      -8.305   4.938  28.125  1.00 84.12           N  
ATOM   1179  CA  ARG A 157      -7.996   6.312  27.750  1.00 84.12           C  
ATOM   1180  C   ARG A 157      -7.320   7.059  28.891  1.00 84.12           C  
ATOM   1181  CB  ARG A 157      -9.266   7.051  27.312  1.00 84.12           C  
ATOM   1182  O   ARG A 157      -7.965   7.402  29.891  1.00 84.12           O  
ATOM   1183  CG  ARG A 157      -9.008   8.367  26.594  1.00 84.12           C  
ATOM   1184  CD  ARG A 157     -10.297   9.000  26.094  1.00 84.12           C  
ATOM   1185  NE  ARG A 157     -10.742   8.383  24.844  1.00 84.12           N  
ATOM   1186  NH1 ARG A 157     -12.922   8.055  25.562  1.00 84.12           N  
ATOM   1187  NH2 ARG A 157     -12.281   7.402  23.453  1.00 84.12           N  
ATOM   1188  CZ  ARG A 157     -11.984   7.949  24.625  1.00 84.12           C  
ATOM   1189  N   GLY A 158      -6.035   7.047  28.828  1.00 83.31           N  
ATOM   1190  CA  GLY A 158      -5.281   7.473  29.984  1.00 83.31           C  
ATOM   1191  C   GLY A 158      -5.285   6.453  31.109  1.00 83.31           C  
ATOM   1192  O   GLY A 158      -4.945   5.285  30.891  1.00 83.31           O  
ATOM   1193  N   SER A 159      -5.824   6.805  32.312  1.00 82.19           N  
ATOM   1194  CA  SER A 159      -5.875   5.910  33.469  1.00 82.19           C  
ATOM   1195  C   SER A 159      -7.297   5.414  33.719  1.00 82.19           C  
ATOM   1196  CB  SER A 159      -5.344   6.613  34.719  1.00 82.19           C  
ATOM   1197  O   SER A 159      -7.523   4.586  34.594  1.00 82.19           O  
ATOM   1198  OG  SER A 159      -6.039   7.828  34.938  1.00 82.19           O  
ATOM   1199  N   SER A 160      -8.250   5.824  32.812  1.00 85.62           N  
ATOM   1200  CA  SER A 160      -9.656   5.496  33.000  1.00 85.62           C  
ATOM   1201  C   SER A 160     -10.117   4.434  32.031  1.00 85.62           C  
ATOM   1202  CB  SER A 160     -10.523   6.746  32.875  1.00 85.62           C  
ATOM   1203  O   SER A 160      -9.656   4.414  30.875  1.00 85.62           O  
ATOM   1204  OG  SER A 160     -10.141   7.734  33.812  1.00 85.62           O  
ATOM   1205  N   SER A 161     -10.953   3.557  32.531  1.00 86.12           N  
ATOM   1206  CA  SER A 161     -11.594   2.598  31.641  1.00 86.12           C  
ATOM   1207  C   SER A 161     -12.492   3.301  30.625  1.00 86.12           C  
ATOM   1208  CB  SER A 161     -12.414   1.587  32.438  1.00 86.12           C  
ATOM   1209  O   SER A 161     -13.227   4.227  30.969  1.00 86.12           O  
ATOM   1210  OG  SER A 161     -11.586   0.868  33.344  1.00 86.12           O  
ATOM   1211  N   SER A 162     -12.312   2.893  29.438  1.00 88.25           N  
ATOM   1212  CA  SER A 162     -13.062   3.490  28.344  1.00 88.25           C  
ATOM   1213  C   SER A 162     -13.539   2.430  27.359  1.00 88.25           C  
ATOM   1214  CB  SER A 162     -12.219   4.535  27.609  1.00 88.25           C  
ATOM   1215  O   SER A 162     -13.484   1.232  27.641  1.00 88.25           O  
ATOM   1216  OG  SER A 162     -13.008   5.273  26.703  1.00 88.25           O  
ATOM   1217  N   PHE A 163     -14.133   2.969  26.266  1.00 90.31           N  
ATOM   1218  CA  PHE A 163     -14.602   2.168  25.141  1.00 90.31           C  
ATOM   1219  C   PHE A 163     -14.320   2.879  23.812  1.00 90.31           C  
ATOM   1220  CB  PHE A 163     -16.094   1.869  25.266  1.00 90.31           C  
ATOM   1221  O   PHE A 163     -13.719   3.957  23.797  1.00 90.31           O  
ATOM   1222  CG  PHE A 163     -16.578   0.785  24.344  1.00 90.31           C  
ATOM   1223  CD1 PHE A 163     -17.562   1.047  23.391  1.00 90.31           C  
ATOM   1224  CD2 PHE A 163     -16.047  -0.498  24.422  1.00 90.31           C  
ATOM   1225  CE1 PHE A 163     -18.016   0.045  22.531  1.00 90.31           C  
ATOM   1226  CE2 PHE A 163     -16.500  -1.504  23.562  1.00 90.31           C  
ATOM   1227  CZ  PHE A 163     -17.484  -1.231  22.625  1.00 90.31           C  
ATOM   1228  N   PHE A 164     -14.570   2.178  22.719  1.00 91.88           N  
ATOM   1229  CA  PHE A 164     -14.414   2.826  21.422  1.00 91.88           C  
ATOM   1230  C   PHE A 164     -15.211   4.125  21.375  1.00 91.88           C  
ATOM   1231  CB  PHE A 164     -14.859   1.889  20.297  1.00 91.88           C  
ATOM   1232  O   PHE A 164     -16.406   4.137  21.656  1.00 91.88           O  
ATOM   1233  CG  PHE A 164     -14.102   0.590  20.250  1.00 91.88           C  
ATOM   1234  CD1 PHE A 164     -12.742   0.575  19.969  1.00 91.88           C  
ATOM   1235  CD2 PHE A 164     -14.750  -0.615  20.500  1.00 91.88           C  
ATOM   1236  CE1 PHE A 164     -12.039  -0.625  19.922  1.00 91.88           C  
ATOM   1237  CE2 PHE A 164     -14.047  -1.818  20.453  1.00 91.88           C  
ATOM   1238  CZ  PHE A 164     -12.695  -1.821  20.172  1.00 91.88           C  
ATOM   1239  N   SER A 165     -14.633   5.285  21.016  1.00 91.12           N  
ATOM   1240  CA  SER A 165     -15.234   6.609  21.094  1.00 91.12           C  
ATOM   1241  C   SER A 165     -16.312   6.797  20.031  1.00 91.12           C  
ATOM   1242  CB  SER A 165     -14.172   7.695  20.953  1.00 91.12           C  
ATOM   1243  O   SER A 165     -17.141   7.699  20.125  1.00 91.12           O  
ATOM   1244  OG  SER A 165     -13.516   7.590  19.703  1.00 91.12           O  
ATOM   1245  N   ARG A 166     -16.359   5.863  18.969  1.00 92.56           N  
ATOM   1246  CA  ARG A 166     -17.297   6.016  17.875  1.00 92.56           C  
ATOM   1247  C   ARG A 166     -18.453   5.012  17.984  1.00 92.56           C  
ATOM   1248  CB  ARG A 166     -16.594   5.844  16.516  1.00 92.56           C  
ATOM   1249  O   ARG A 166     -19.312   4.938  17.109  1.00 92.56           O  
ATOM   1250  CG  ARG A 166     -15.461   6.828  16.297  1.00 92.56           C  
ATOM   1251  CD  ARG A 166     -15.961   8.266  16.250  1.00 92.56           C  
ATOM   1252  NE  ARG A 166     -14.883   9.203  15.945  1.00 92.56           N  
ATOM   1253  NH1 ARG A 166     -15.523  10.766  17.531  1.00 92.56           N  
ATOM   1254  NH2 ARG A 166     -13.688  11.148  16.219  1.00 92.56           N  
ATOM   1255  CZ  ARG A 166     -14.703  10.367  16.562  1.00 92.56           C  
ATOM   1256  N   LEU A 167     -18.406   4.273  19.062  1.00 94.50           N  
ATOM   1257  CA  LEU A 167     -19.453   3.277  19.297  1.00 94.50           C  
ATOM   1258  C   LEU A 167     -20.062   3.455  20.688  1.00 94.50           C  
ATOM   1259  CB  LEU A 167     -18.875   1.863  19.156  1.00 94.50           C  
ATOM   1260  O   LEU A 167     -19.422   4.012  21.578  1.00 94.50           O  
ATOM   1261  CG  LEU A 167     -18.312   1.494  17.781  1.00 94.50           C  
ATOM   1262  CD1 LEU A 167     -17.562   0.172  17.859  1.00 94.50           C  
ATOM   1263  CD2 LEU A 167     -19.422   1.419  16.750  1.00 94.50           C  
ATOM   1264  N   ASN A 168     -21.266   2.982  20.781  1.00 93.31           N  
ATOM   1265  CA  ASN A 168     -21.984   2.943  22.062  1.00 93.31           C  
ATOM   1266  C   ASN A 168     -22.359   1.517  22.453  1.00 93.31           C  
ATOM   1267  CB  ASN A 168     -23.219   3.828  22.016  1.00 93.31           C  
ATOM   1268  O   ASN A 168     -22.984   0.803  21.672  1.00 93.31           O  
ATOM   1269  CG  ASN A 168     -22.891   5.309  22.047  1.00 93.31           C  
ATOM   1270  ND2 ASN A 168     -23.797   6.129  21.516  1.00 93.31           N  
ATOM   1271  OD1 ASN A 168     -21.828   5.707  22.531  1.00 93.31           O  
ATOM   1272  N   TRP A 169     -21.875   1.229  23.641  1.00 93.62           N  
ATOM   1273  CA  TRP A 169     -22.234  -0.090  24.156  1.00 93.62           C  
ATOM   1274  C   TRP A 169     -23.531  -0.030  24.953  1.00 93.62           C  
ATOM   1275  CB  TRP A 169     -21.109  -0.652  25.031  1.00 93.62           C  
ATOM   1276  O   TRP A 169     -23.547   0.466  26.078  1.00 93.62           O  
ATOM   1277  CG  TRP A 169     -21.281  -2.092  25.406  1.00 93.62           C  
ATOM   1278  CD1 TRP A 169     -22.328  -2.906  25.062  1.00 93.62           C  
ATOM   1279  CD2 TRP A 169     -20.391  -2.889  26.188  1.00 93.62           C  
ATOM   1280  CE2 TRP A 169     -20.969  -4.176  26.297  1.00 93.62           C  
ATOM   1281  CE3 TRP A 169     -19.172  -2.637  26.828  1.00 93.62           C  
ATOM   1282  NE1 TRP A 169     -22.141  -4.160  25.594  1.00 93.62           N  
ATOM   1283  CH2 TRP A 169     -19.156  -4.938  27.609  1.00 93.62           C  
ATOM   1284  CZ2 TRP A 169     -20.359  -5.211  27.000  1.00 93.62           C  
ATOM   1285  CZ3 TRP A 169     -18.562  -3.668  27.531  1.00 93.62           C  
ATOM   1286  N   LEU A 170     -24.641  -0.637  24.375  1.00 94.81           N  
ATOM   1287  CA  LEU A 170     -25.953  -0.595  25.016  1.00 94.81           C  
ATOM   1288  C   LEU A 170     -26.141  -1.779  25.969  1.00 94.81           C  
ATOM   1289  CB  LEU A 170     -27.062  -0.592  23.969  1.00 94.81           C  
ATOM   1290  O   LEU A 170     -25.969  -2.932  25.562  1.00 94.81           O  
ATOM   1291  CG  LEU A 170     -26.984   0.489  22.891  1.00 94.81           C  
ATOM   1292  CD1 LEU A 170     -28.219   0.456  22.000  1.00 94.81           C  
ATOM   1293  CD2 LEU A 170     -26.812   1.864  23.531  1.00 94.81           C  
ATOM   1294  N   THR A 171     -26.438  -1.488  27.250  1.00 94.19           N  
ATOM   1295  CA  THR A 171     -26.672  -2.527  28.234  1.00 94.19           C  
ATOM   1296  C   THR A 171     -27.953  -2.258  29.000  1.00 94.19           C  
ATOM   1297  CB  THR A 171     -25.500  -2.633  29.234  1.00 94.19           C  
ATOM   1298  O   THR A 171     -28.562  -1.192  28.859  1.00 94.19           O  
ATOM   1299  CG2 THR A 171     -24.203  -3.004  28.516  1.00 94.19           C  
ATOM   1300  OG1 THR A 171     -25.312  -1.374  29.891  1.00 94.19           O  
ATOM   1301  N   SER A 172     -28.328  -3.236  29.734  1.00 93.81           N  
ATOM   1302  CA  SER A 172     -29.594  -3.158  30.469  1.00 93.81           C  
ATOM   1303  C   SER A 172     -29.547  -2.064  31.531  1.00 93.81           C  
ATOM   1304  CB  SER A 172     -29.922  -4.500  31.125  1.00 93.81           C  
ATOM   1305  O   SER A 172     -28.500  -1.798  32.125  1.00 93.81           O  
ATOM   1306  OG  SER A 172     -29.016  -4.781  32.156  1.00 93.81           O  
ATOM   1307  N   LEU A 173     -30.609  -1.280  31.688  1.00 93.31           N  
ATOM   1308  CA  LEU A 173     -30.859  -0.299  32.750  1.00 93.31           C  
ATOM   1309  C   LEU A 173     -31.891  -0.815  33.719  1.00 93.31           C  
ATOM   1310  CB  LEU A 173     -31.328   1.026  32.125  1.00 93.31           C  
ATOM   1311  O   LEU A 173     -33.031  -1.133  33.344  1.00 93.31           O  
ATOM   1312  CG  LEU A 173     -31.562   2.172  33.125  1.00 93.31           C  
ATOM   1313  CD1 LEU A 173     -30.250   2.600  33.781  1.00 93.31           C  
ATOM   1314  CD2 LEU A 173     -32.219   3.350  32.406  1.00 93.31           C  
ATOM   1315  N   ASN A 174     -31.453  -1.039  35.031  1.00 91.00           N  
ATOM   1316  CA  ASN A 174     -32.312  -1.570  36.062  1.00 91.00           C  
ATOM   1317  C   ASN A 174     -32.875  -2.947  35.688  1.00 91.00           C  
ATOM   1318  CB  ASN A 174     -33.469  -0.603  36.344  1.00 91.00           C  
ATOM   1319  O   ASN A 174     -34.062  -3.215  35.844  1.00 91.00           O  
ATOM   1320  CG  ASN A 174     -33.000   0.731  36.875  1.00 91.00           C  
ATOM   1321  ND2 ASN A 174     -33.688   1.801  36.500  1.00 91.00           N  
ATOM   1322  OD1 ASN A 174     -32.031   0.799  37.625  1.00 91.00           O  
ATOM   1323  N   ASN A 175     -31.984  -3.801  34.969  1.00 91.62           N  
ATOM   1324  CA  ASN A 175     -32.250  -5.191  34.625  1.00 91.62           C  
ATOM   1325  C   ASN A 175     -33.344  -5.305  33.562  1.00 91.62           C  
ATOM   1326  CB  ASN A 175     -32.625  -5.992  35.844  1.00 91.62           C  
ATOM   1327  O   ASN A 175     -34.094  -6.293  33.531  1.00 91.62           O  
ATOM   1328  CG  ASN A 175     -31.453  -6.258  36.781  1.00 91.62           C  
ATOM   1329  ND2 ASN A 175     -31.719  -6.410  38.062  1.00 91.62           N  
ATOM   1330  OD1 ASN A 175     -30.312  -6.328  36.312  1.00 91.62           O  
ATOM   1331  N   ILE A 176     -33.531  -4.176  32.906  1.00 93.44           N  
ATOM   1332  CA  ILE A 176     -34.469  -4.145  31.797  1.00 93.44           C  
ATOM   1333  C   ILE A 176     -33.781  -3.678  30.516  1.00 93.44           C  
ATOM   1334  CB  ILE A 176     -35.688  -3.223  32.094  1.00 93.44           C  
ATOM   1335  O   ILE A 176     -33.000  -2.711  30.547  1.00 93.44           O  
ATOM   1336  CG1 ILE A 176     -36.406  -3.713  33.375  1.00 93.44           C  
ATOM   1337  CG2 ILE A 176     -36.625  -3.148  30.906  1.00 93.44           C  
ATOM   1338  CD1 ILE A 176     -37.469  -2.742  33.875  1.00 93.44           C  
ATOM   1339  N   TYR A 177     -34.062  -4.328  29.422  1.00 94.44           N  
ATOM   1340  CA  TYR A 177     -33.594  -3.945  28.109  1.00 94.44           C  
ATOM   1341  C   TYR A 177     -34.750  -3.934  27.094  1.00 94.44           C  
ATOM   1342  CB  TYR A 177     -32.500  -4.895  27.625  1.00 94.44           C  
ATOM   1343  O   TYR A 177     -35.062  -4.969  26.516  1.00 94.44           O  
ATOM   1344  CG  TYR A 177     -31.734  -4.398  26.422  1.00 94.44           C  
ATOM   1345  CD1 TYR A 177     -32.312  -4.469  25.156  1.00 94.44           C  
ATOM   1346  CD2 TYR A 177     -30.469  -3.863  26.547  1.00 94.44           C  
ATOM   1347  CE1 TYR A 177     -31.609  -4.012  24.031  1.00 94.44           C  
ATOM   1348  CE2 TYR A 177     -29.766  -3.404  25.438  1.00 94.44           C  
ATOM   1349  OH  TYR A 177     -29.656  -3.033  23.078  1.00 94.44           O  
ATOM   1350  CZ  TYR A 177     -30.344  -3.484  24.188  1.00 94.44           C  
ATOM   1351  N   PRO A 178     -35.344  -2.799  26.938  1.00 94.94           N  
ATOM   1352  CA  PRO A 178     -36.438  -2.732  25.953  1.00 94.94           C  
ATOM   1353  C   PRO A 178     -35.938  -2.846  24.516  1.00 94.94           C  
ATOM   1354  CB  PRO A 178     -37.062  -1.359  26.203  1.00 94.94           C  
ATOM   1355  O   PRO A 178     -34.781  -2.502  24.234  1.00 94.94           O  
ATOM   1356  CG  PRO A 178     -35.969  -0.549  26.828  1.00 94.94           C  
ATOM   1357  CD  PRO A 178     -35.062  -1.472  27.594  1.00 94.94           C  
ATOM   1358  N   ALA A 179     -36.781  -3.402  23.719  1.00 94.38           N  
ATOM   1359  CA  ALA A 179     -36.406  -3.482  22.297  1.00 94.38           C  
ATOM   1360  C   ALA A 179     -36.094  -2.100  21.734  1.00 94.38           C  
ATOM   1361  CB  ALA A 179     -37.531  -4.148  21.500  1.00 94.38           C  
ATOM   1362  O   ALA A 179     -36.812  -1.135  22.016  1.00 94.38           O  
ATOM   1363  N   GLN A 180     -34.969  -2.076  21.016  1.00 95.44           N  
ATOM   1364  CA  GLN A 180     -34.531  -0.835  20.391  1.00 95.44           C  
ATOM   1365  C   GLN A 180     -34.969  -0.794  18.922  1.00 95.44           C  
ATOM   1366  CB  GLN A 180     -33.031  -0.664  20.500  1.00 95.44           C  
ATOM   1367  O   GLN A 180     -34.750  -1.759  18.188  1.00 95.44           O  
ATOM   1368  CG  GLN A 180     -32.500  -0.706  21.938  1.00 95.44           C  
ATOM   1369  CD  GLN A 180     -33.094   0.398  22.797  1.00 95.44           C  
ATOM   1370  NE2 GLN A 180     -33.594   0.030  23.984  1.00 95.44           N  
ATOM   1371  OE1 GLN A 180     -33.094   1.571  22.422  1.00 95.44           O  
ATOM   1372  N   ASN A 181     -35.656   0.372  18.609  1.00 95.00           N  
ATOM   1373  CA  ASN A 181     -36.062   0.617  17.234  1.00 95.00           C  
ATOM   1374  C   ASN A 181     -35.750   2.043  16.797  1.00 95.00           C  
ATOM   1375  CB  ASN A 181     -37.562   0.335  17.078  1.00 95.00           C  
ATOM   1376  O   ASN A 181     -36.406   2.990  17.219  1.00 95.00           O  
ATOM   1377  CG  ASN A 181     -38.000   0.270  15.633  1.00 95.00           C  
ATOM   1378  ND2 ASN A 181     -39.250  -0.104  15.406  1.00 95.00           N  
ATOM   1379  OD1 ASN A 181     -37.219   0.551  14.719  1.00 95.00           O  
ATOM   1380  N   VAL A 182     -34.719   2.109  15.906  1.00 93.88           N  
ATOM   1381  CA  VAL A 182     -34.281   3.432  15.492  1.00 93.88           C  
ATOM   1382  C   VAL A 182     -34.344   3.549  13.969  1.00 93.88           C  
ATOM   1383  CB  VAL A 182     -32.844   3.717  15.992  1.00 93.88           C  
ATOM   1384  O   VAL A 182     -34.031   2.596  13.258  1.00 93.88           O  
ATOM   1385  CG1 VAL A 182     -32.281   4.988  15.352  1.00 93.88           C  
ATOM   1386  CG2 VAL A 182     -32.812   3.824  17.516  1.00 93.88           C  
ATOM   1387  N   THR A 183     -34.875   4.703  13.609  1.00 94.44           N  
ATOM   1388  CA  THR A 183     -34.906   5.043  12.195  1.00 94.44           C  
ATOM   1389  C   THR A 183     -34.156   6.336  11.914  1.00 94.44           C  
ATOM   1390  CB  THR A 183     -36.375   5.184  11.703  1.00 94.44           C  
ATOM   1391  O   THR A 183     -34.438   7.367  12.531  1.00 94.44           O  
ATOM   1392  CG2 THR A 183     -36.438   5.355  10.188  1.00 94.44           C  
ATOM   1393  OG1 THR A 183     -37.094   4.012  12.070  1.00 94.44           O  
ATOM   1394  N   MET A 184     -33.250   6.156  10.898  1.00 94.44           N  
ATOM   1395  CA  MET A 184     -32.438   7.309  10.570  1.00 94.44           C  
ATOM   1396  C   MET A 184     -32.406   7.555   9.070  1.00 94.44           C  
ATOM   1397  CB  MET A 184     -31.000   7.109  11.102  1.00 94.44           C  
ATOM   1398  O   MET A 184     -31.734   6.820   8.328  1.00 94.44           O  
ATOM   1399  CG  MET A 184     -30.125   8.344  10.969  1.00 94.44           C  
ATOM   1400  SD  MET A 184     -30.797   9.789  11.875  1.00 94.44           S  
ATOM   1401  CE  MET A 184     -30.703   9.164  13.578  1.00 94.44           C  
ATOM   1402  N   PRO A 185     -33.094   8.648   8.680  1.00 93.88           N  
ATOM   1403  CA  PRO A 185     -33.031   8.953   7.246  1.00 93.88           C  
ATOM   1404  C   PRO A 185     -31.750   9.664   6.836  1.00 93.88           C  
ATOM   1405  CB  PRO A 185     -34.250   9.867   7.043  1.00 93.88           C  
ATOM   1406  O   PRO A 185     -31.172  10.406   7.633  1.00 93.88           O  
ATOM   1407  CG  PRO A 185     -34.469  10.508   8.375  1.00 93.88           C  
ATOM   1408  CD  PRO A 185     -34.031   9.562   9.445  1.00 93.88           C  
ATOM   1409  N   ASN A 186     -31.328   9.297   5.648  1.00 94.94           N  
ATOM   1410  CA  ASN A 186     -30.203  10.039   5.070  1.00 94.94           C  
ATOM   1411  C   ASN A 186     -30.703  11.164   4.160  1.00 94.94           C  
ATOM   1412  CB  ASN A 186     -29.281   9.102   4.297  1.00 94.94           C  
ATOM   1413  O   ASN A 186     -31.062  10.922   3.006  1.00 94.94           O  
ATOM   1414  CG  ASN A 186     -28.047   9.805   3.775  1.00 94.94           C  
ATOM   1415  ND2 ASN A 186     -27.172   9.062   3.098  1.00 94.94           N  
ATOM   1416  OD1 ASN A 186     -27.859  11.008   3.982  1.00 94.94           O  
ATOM   1417  N   LYS A 187     -30.641  12.375   4.648  1.00 93.38           N  
ATOM   1418  CA  LYS A 187     -31.156  13.523   3.914  1.00 93.38           C  
ATOM   1419  C   LYS A 187     -30.047  14.273   3.193  1.00 93.38           C  
ATOM   1420  CB  LYS A 187     -31.906  14.477   4.855  1.00 93.38           C  
ATOM   1421  O   LYS A 187     -30.297  15.227   2.459  1.00 93.38           O  
ATOM   1422  CG  LYS A 187     -33.125  13.867   5.500  1.00 93.38           C  
ATOM   1423  CD  LYS A 187     -33.812  14.852   6.430  1.00 93.38           C  
ATOM   1424  CE  LYS A 187     -35.031  14.227   7.121  1.00 93.38           C  
ATOM   1425  NZ  LYS A 187     -35.656  15.164   8.102  1.00 93.38           N  
ATOM   1426  N   GLU A 188     -28.906  13.750   3.389  1.00 92.69           N  
ATOM   1427  CA  GLU A 188     -27.734  14.398   2.787  1.00 92.69           C  
ATOM   1428  C   GLU A 188     -27.500  13.891   1.366  1.00 92.69           C  
ATOM   1429  CB  GLU A 188     -26.500  14.164   3.643  1.00 92.69           C  
ATOM   1430  O   GLU A 188     -28.062  12.875   0.960  1.00 92.69           O  
ATOM   1431  CG  GLU A 188     -26.641  14.641   5.082  1.00 92.69           C  
ATOM   1432  CD  GLU A 188     -26.703  16.156   5.199  1.00 92.69           C  
ATOM   1433  OE1 GLU A 188     -27.172  16.656   6.246  1.00 92.69           O  
ATOM   1434  OE2 GLU A 188     -26.297  16.844   4.242  1.00 92.69           O  
ATOM   1435  N   GLN A 189     -26.719  14.594   0.555  1.00 92.38           N  
ATOM   1436  CA  GLN A 189     -26.438  14.234  -0.833  1.00 92.38           C  
ATOM   1437  C   GLN A 189     -25.203  13.344  -0.939  1.00 92.38           C  
ATOM   1438  CB  GLN A 189     -26.266  15.484  -1.688  1.00 92.38           C  
ATOM   1439  O   GLN A 189     -24.594  13.242  -2.008  1.00 92.38           O  
ATOM   1440  CG  GLN A 189     -27.531  16.328  -1.812  1.00 92.38           C  
ATOM   1441  CD  GLN A 189     -28.656  15.602  -2.518  1.00 92.38           C  
ATOM   1442  NE2 GLN A 189     -29.891  15.852  -2.086  1.00 92.38           N  
ATOM   1443  OE1 GLN A 189     -28.422  14.820  -3.445  1.00 92.38           O  
ATOM   1444  N   PHE A 190     -24.719  12.766   0.146  1.00 92.44           N  
ATOM   1445  CA  PHE A 190     -23.594  11.844   0.157  1.00 92.44           C  
ATOM   1446  C   PHE A 190     -23.938  10.586   0.941  1.00 92.44           C  
ATOM   1447  CB  PHE A 190     -22.359  12.516   0.757  1.00 92.44           C  
ATOM   1448  O   PHE A 190     -24.891  10.570   1.722  1.00 92.44           O  
ATOM   1449  CG  PHE A 190     -22.578  13.094   2.129  1.00 92.44           C  
ATOM   1450  CD1 PHE A 190     -22.906  14.438   2.287  1.00 92.44           C  
ATOM   1451  CD2 PHE A 190     -22.469  12.297   3.258  1.00 92.44           C  
ATOM   1452  CE1 PHE A 190     -23.125  14.977   3.555  1.00 92.44           C  
ATOM   1453  CE2 PHE A 190     -22.688  12.828   4.527  1.00 92.44           C  
ATOM   1454  CZ  PHE A 190     -23.000  14.164   4.676  1.00 92.44           C  
ATOM   1455  N   ASP A 191     -23.125   9.500   0.699  1.00 93.12           N  
ATOM   1456  CA  ASP A 191     -23.312   8.234   1.396  1.00 93.12           C  
ATOM   1457  C   ASP A 191     -22.844   8.328   2.848  1.00 93.12           C  
ATOM   1458  CB  ASP A 191     -22.562   7.109   0.677  1.00 93.12           C  
ATOM   1459  O   ASP A 191     -21.797   8.922   3.131  1.00 93.12           O  
ATOM   1460  CG  ASP A 191     -23.109   6.820  -0.708  1.00 93.12           C  
ATOM   1461  OD1 ASP A 191     -24.188   7.336  -1.054  1.00 93.12           O  
ATOM   1462  OD2 ASP A 191     -22.453   6.066  -1.461  1.00 93.12           O  
ATOM   1463  N   LYS A 192     -23.625   7.824   3.760  1.00 95.19           N  
ATOM   1464  CA  LYS A 192     -23.250   7.719   5.168  1.00 95.19           C  
ATOM   1465  C   LYS A 192     -22.844   6.289   5.520  1.00 95.19           C  
ATOM   1466  CB  LYS A 192     -24.406   8.164   6.066  1.00 95.19           C  
ATOM   1467  O   LYS A 192     -23.531   5.332   5.164  1.00 95.19           O  
ATOM   1468  CG  LYS A 192     -24.719   9.648   5.965  1.00 95.19           C  
ATOM   1469  CD  LYS A 192     -25.844  10.047   6.922  1.00 95.19           C  
ATOM   1470  CE  LYS A 192     -26.094  11.555   6.898  1.00 95.19           C  
ATOM   1471  NZ  LYS A 192     -27.203  11.945   7.812  1.00 95.19           N  
ATOM   1472  N   LEU A 193     -21.688   6.180   6.098  1.00 95.12           N  
ATOM   1473  CA  LEU A 193     -21.234   4.887   6.590  1.00 95.12           C  
ATOM   1474  C   LEU A 193     -21.438   4.773   8.094  1.00 95.12           C  
ATOM   1475  CB  LEU A 193     -19.750   4.676   6.246  1.00 95.12           C  
ATOM   1476  O   LEU A 193     -20.875   5.555   8.867  1.00 95.12           O  
ATOM   1477  CG  LEU A 193     -19.094   3.436   6.844  1.00 95.12           C  
ATOM   1478  CD1 LEU A 193     -19.672   2.170   6.230  1.00 95.12           C  
ATOM   1479  CD2 LEU A 193     -17.578   3.482   6.629  1.00 95.12           C  
ATOM   1480  N   TYR A 194     -22.219   3.816   8.484  1.00 95.81           N  
ATOM   1481  CA  TYR A 194     -22.453   3.533   9.898  1.00 95.81           C  
ATOM   1482  C   TYR A 194     -21.703   2.273  10.328  1.00 95.81           C  
ATOM   1483  CB  TYR A 194     -23.938   3.381  10.188  1.00 95.81           C  
ATOM   1484  O   TYR A 194     -21.797   1.237   9.664  1.00 95.81           O  
ATOM   1485  CG  TYR A 194     -24.719   4.672  10.078  1.00 95.81           C  
ATOM   1486  CD1 TYR A 194     -24.891   5.500  11.188  1.00 95.81           C  
ATOM   1487  CD2 TYR A 194     -25.281   5.070   8.867  1.00 95.81           C  
ATOM   1488  CE1 TYR A 194     -25.594   6.688  11.094  1.00 95.81           C  
ATOM   1489  CE2 TYR A 194     -25.984   6.262   8.766  1.00 95.81           C  
ATOM   1490  OH  TYR A 194     -26.859   8.242   9.781  1.00 95.81           O  
ATOM   1491  CZ  TYR A 194     -26.141   7.062   9.883  1.00 95.81           C  
ATOM   1492  N   ILE A 195     -20.969   2.432  11.422  1.00 96.12           N  
ATOM   1493  CA  ILE A 195     -20.297   1.275  12.008  1.00 96.12           C  
ATOM   1494  C   ILE A 195     -21.047   0.819  13.258  1.00 96.12           C  
ATOM   1495  CB  ILE A 195     -18.828   1.591  12.359  1.00 96.12           C  
ATOM   1496  O   ILE A 195     -21.406   1.636  14.109  1.00 96.12           O  
ATOM   1497  CG1 ILE A 195     -18.062   2.078  11.117  1.00 96.12           C  
ATOM   1498  CG2 ILE A 195     -18.141   0.364  12.969  1.00 96.12           C  
ATOM   1499  CD1 ILE A 195     -17.875   1.007  10.055  1.00 96.12           C  
ATOM   1500  N   TRP A 196     -21.344  -0.453  13.297  1.00 96.44           N  
ATOM   1501  CA  TRP A 196     -22.016  -1.021  14.461  1.00 96.44           C  
ATOM   1502  C   TRP A 196     -21.484  -2.416  14.773  1.00 96.44           C  
ATOM   1503  CB  TRP A 196     -23.531  -1.079  14.219  1.00 96.44           C  
ATOM   1504  O   TRP A 196     -20.734  -2.988  13.992  1.00 96.44           O  
ATOM   1505  CG  TRP A 196     -23.922  -1.860  13.000  1.00 96.44           C  
ATOM   1506  CD1 TRP A 196     -23.922  -1.423  11.703  1.00 96.44           C  
ATOM   1507  CD2 TRP A 196     -24.391  -3.215  12.969  1.00 96.44           C  
ATOM   1508  CE2 TRP A 196     -24.641  -3.535  11.617  1.00 96.44           C  
ATOM   1509  CE3 TRP A 196     -24.594  -4.191  13.945  1.00 96.44           C  
ATOM   1510  NE1 TRP A 196     -24.359  -2.426  10.867  1.00 96.44           N  
ATOM   1511  CH2 TRP A 196     -25.312  -5.730  12.203  1.00 96.44           C  
ATOM   1512  CZ2 TRP A 196     -25.109  -4.793  11.219  1.00 96.44           C  
ATOM   1513  CZ3 TRP A 196     -25.062  -5.441  13.555  1.00 96.44           C  
ATOM   1514  N   GLY A 197     -21.906  -2.959  15.945  1.00 96.44           N  
ATOM   1515  CA  GLY A 197     -21.328  -4.246  16.312  1.00 96.44           C  
ATOM   1516  C   GLY A 197     -22.266  -5.078  17.172  1.00 96.44           C  
ATOM   1517  O   GLY A 197     -23.328  -4.613  17.578  1.00 96.44           O  
ATOM   1518  N   VAL A 198     -21.812  -6.340  17.438  1.00 96.69           N  
ATOM   1519  CA  VAL A 198     -22.562  -7.285  18.266  1.00 96.69           C  
ATOM   1520  C   VAL A 198     -21.656  -7.840  19.359  1.00 96.69           C  
ATOM   1521  CB  VAL A 198     -23.141  -8.438  17.422  1.00 96.69           C  
ATOM   1522  O   VAL A 198     -20.578  -8.367  19.078  1.00 96.69           O  
ATOM   1523  CG1 VAL A 198     -23.938  -9.406  18.297  1.00 96.69           C  
ATOM   1524  CG2 VAL A 198     -24.016  -7.891  16.297  1.00 96.69           C  
ATOM   1525  N   HIS A 199     -22.125  -7.617  20.531  1.00 95.25           N  
ATOM   1526  CA  HIS A 199     -21.375  -8.156  21.656  1.00 95.25           C  
ATOM   1527  C   HIS A 199     -21.719  -9.625  21.891  1.00 95.25           C  
ATOM   1528  CB  HIS A 199     -21.672  -7.344  22.922  1.00 95.25           C  
ATOM   1529  O   HIS A 199     -22.891  -9.992  21.953  1.00 95.25           O  
ATOM   1530  CG  HIS A 199     -20.859  -7.777  24.109  1.00 95.25           C  
ATOM   1531  CD2 HIS A 199     -19.531  -7.793  24.328  1.00 95.25           C  
ATOM   1532  ND1 HIS A 199     -21.453  -8.266  25.266  1.00 95.25           N  
ATOM   1533  CE1 HIS A 199     -20.500  -8.570  26.141  1.00 95.25           C  
ATOM   1534  NE2 HIS A 199     -19.328  -8.289  25.594  1.00 95.25           N  
ATOM   1535  N   HIS A 200     -20.641 -10.453  22.016  1.00 94.88           N  
ATOM   1536  CA  HIS A 200     -20.781 -11.883  22.250  1.00 94.88           C  
ATOM   1537  C   HIS A 200     -20.312 -12.250  23.656  1.00 94.88           C  
ATOM   1538  CB  HIS A 200     -20.016 -12.688  21.219  1.00 94.88           C  
ATOM   1539  O   HIS A 200     -19.125 -12.438  23.891  1.00 94.88           O  
ATOM   1540  CG  HIS A 200     -20.375 -12.344  19.797  1.00 94.88           C  
ATOM   1541  CD2 HIS A 200     -19.766 -11.547  18.891  1.00 94.88           C  
ATOM   1542  ND1 HIS A 200     -21.500 -12.852  19.188  1.00 94.88           N  
ATOM   1543  CE1 HIS A 200     -21.562 -12.383  17.953  1.00 94.88           C  
ATOM   1544  NE2 HIS A 200     -20.531 -11.586  17.750  1.00 94.88           N  
ATOM   1545  N   PRO A 201     -21.250 -12.352  24.578  1.00 94.12           N  
ATOM   1546  CA  PRO A 201     -20.859 -12.641  25.953  1.00 94.12           C  
ATOM   1547  C   PRO A 201     -20.297 -14.055  26.125  1.00 94.12           C  
ATOM   1548  CB  PRO A 201     -22.156 -12.477  26.734  1.00 94.12           C  
ATOM   1549  O   PRO A 201     -20.672 -14.961  25.375  1.00 94.12           O  
ATOM   1550  CG  PRO A 201     -23.000 -11.562  25.891  1.00 94.12           C  
ATOM   1551  CD  PRO A 201     -22.688 -11.828  24.438  1.00 94.12           C  
ATOM   1552  N   ASP A 202     -19.547 -14.250  27.172  1.00 93.81           N  
ATOM   1553  CA  ASP A 202     -18.812 -15.484  27.391  1.00 93.81           C  
ATOM   1554  C   ASP A 202     -19.672 -16.516  28.109  1.00 93.81           C  
ATOM   1555  CB  ASP A 202     -17.547 -15.203  28.219  1.00 93.81           C  
ATOM   1556  O   ASP A 202     -19.422 -17.719  28.000  1.00 93.81           O  
ATOM   1557  CG  ASP A 202     -17.844 -14.539  29.547  1.00 93.81           C  
ATOM   1558  OD1 ASP A 202     -18.688 -13.625  29.594  1.00 93.81           O  
ATOM   1559  OD2 ASP A 202     -17.219 -14.938  30.562  1.00 93.81           O  
ATOM   1560  N   THR A 203     -20.734 -16.094  28.844  1.00 94.69           N  
ATOM   1561  CA  THR A 203     -21.609 -17.000  29.562  1.00 94.69           C  
ATOM   1562  C   THR A 203     -23.062 -16.516  29.484  1.00 94.69           C  
ATOM   1563  CB  THR A 203     -21.203 -17.141  31.031  1.00 94.69           C  
ATOM   1564  O   THR A 203     -23.312 -15.344  29.203  1.00 94.69           O  
ATOM   1565  CG2 THR A 203     -19.750 -17.609  31.156  1.00 94.69           C  
ATOM   1566  OG1 THR A 203     -21.328 -15.867  31.688  1.00 94.69           O  
ATOM   1567  N   ASP A 204     -23.953 -17.422  29.750  1.00 95.06           N  
ATOM   1568  CA  ASP A 204     -25.375 -17.094  29.797  1.00 95.06           C  
ATOM   1569  C   ASP A 204     -25.656 -16.109  30.922  1.00 95.06           C  
ATOM   1570  CB  ASP A 204     -26.203 -18.359  29.984  1.00 95.06           C  
ATOM   1571  O   ASP A 204     -26.516 -15.234  30.797  1.00 95.06           O  
ATOM   1572  CG  ASP A 204     -26.219 -19.250  28.750  1.00 95.06           C  
ATOM   1573  OD1 ASP A 204     -26.219 -18.719  27.625  1.00 95.06           O  
ATOM   1574  OD2 ASP A 204     -26.234 -20.484  28.922  1.00 95.06           O  
ATOM   1575  N   LYS A 205     -24.906 -16.250  32.031  1.00 94.44           N  
ATOM   1576  CA  LYS A 205     -25.047 -15.328  33.156  1.00 94.44           C  
ATOM   1577  C   LYS A 205     -24.703 -13.898  32.750  1.00 94.44           C  
ATOM   1578  CB  LYS A 205     -24.141 -15.773  34.312  1.00 94.44           C  
ATOM   1579  O   LYS A 205     -25.438 -12.969  33.062  1.00 94.44           O  
ATOM   1580  CG  LYS A 205     -24.312 -14.945  35.562  1.00 94.44           C  
ATOM   1581  CD  LYS A 205     -23.406 -15.438  36.688  1.00 94.44           C  
ATOM   1582  CE  LYS A 205     -23.500 -14.555  37.938  1.00 94.44           C  
ATOM   1583  NZ  LYS A 205     -22.609 -15.023  39.031  1.00 94.44           N  
ATOM   1584  N   ASN A 206     -23.609 -13.703  32.125  1.00 92.69           N  
ATOM   1585  CA  ASN A 206     -23.172 -12.398  31.641  1.00 92.69           C  
ATOM   1586  C   ASN A 206     -24.125 -11.828  30.594  1.00 92.69           C  
ATOM   1587  CB  ASN A 206     -21.750 -12.477  31.062  1.00 92.69           C  
ATOM   1588  O   ASN A 206     -24.391 -10.625  30.578  1.00 92.69           O  
ATOM   1589  CG  ASN A 206     -20.688 -12.547  32.125  1.00 92.69           C  
ATOM   1590  ND2 ASN A 206     -19.453 -12.844  31.734  1.00 92.69           N  
ATOM   1591  OD1 ASN A 206     -20.969 -12.344  33.312  1.00 92.69           O  
ATOM   1592  N   GLN A 207     -24.688 -12.656  29.734  1.00 95.00           N  
ATOM   1593  CA  GLN A 207     -25.688 -12.266  28.750  1.00 95.00           C  
ATOM   1594  C   GLN A 207     -26.922 -11.695  29.438  1.00 95.00           C  
ATOM   1595  CB  GLN A 207     -26.094 -13.453  27.875  1.00 95.00           C  
ATOM   1596  O   GLN A 207     -27.406 -10.617  29.078  1.00 95.00           O  
ATOM   1597  CG  GLN A 207     -27.297 -13.188  26.984  1.00 95.00           C  
ATOM   1598  CD  GLN A 207     -27.016 -12.141  25.922  1.00 95.00           C  
ATOM   1599  NE2 GLN A 207     -28.047 -11.438  25.484  1.00 95.00           N  
ATOM   1600  OE1 GLN A 207     -25.859 -11.969  25.484  1.00 95.00           O  
ATOM   1601  N   PHE A 208     -27.406 -12.422  30.391  1.00 95.00           N  
ATOM   1602  CA  PHE A 208     -28.594 -11.992  31.109  1.00 95.00           C  
ATOM   1603  C   PHE A 208     -28.328 -10.742  31.938  1.00 95.00           C  
ATOM   1604  CB  PHE A 208     -29.109 -13.117  32.031  1.00 95.00           C  
ATOM   1605  O   PHE A 208     -29.141  -9.820  31.969  1.00 95.00           O  
ATOM   1606  CG  PHE A 208     -30.469 -12.852  32.594  1.00 95.00           C  
ATOM   1607  CD1 PHE A 208     -30.625 -12.266  33.844  1.00 95.00           C  
ATOM   1608  CD2 PHE A 208     -31.625 -13.195  31.891  1.00 95.00           C  
ATOM   1609  CE1 PHE A 208     -31.891 -12.023  34.375  1.00 95.00           C  
ATOM   1610  CE2 PHE A 208     -32.875 -12.961  32.406  1.00 95.00           C  
ATOM   1611  CZ  PHE A 208     -33.000 -12.375  33.656  1.00 95.00           C  
ATOM   1612  N   SER A 209     -27.172 -10.688  32.531  1.00 93.44           N  
ATOM   1613  CA  SER A 209     -26.797  -9.547  33.344  1.00 93.44           C  
ATOM   1614  C   SER A 209     -26.688  -8.281  32.500  1.00 93.44           C  
ATOM   1615  CB  SER A 209     -25.484  -9.812  34.062  1.00 93.44           C  
ATOM   1616  O   SER A 209     -27.094  -7.199  32.938  1.00 93.44           O  
ATOM   1617  OG  SER A 209     -25.047  -8.664  34.750  1.00 93.44           O  
ATOM   1618  N   LEU A 210     -26.172  -8.367  31.359  1.00 92.88           N  
ATOM   1619  CA  LEU A 210     -25.875  -7.215  30.516  1.00 92.88           C  
ATOM   1620  C   LEU A 210     -27.109  -6.816  29.703  1.00 92.88           C  
ATOM   1621  CB  LEU A 210     -24.703  -7.516  29.578  1.00 92.88           C  
ATOM   1622  O   LEU A 210     -27.375  -5.629  29.516  1.00 92.88           O  
ATOM   1623  CG  LEU A 210     -23.328  -7.570  30.219  1.00 92.88           C  
ATOM   1624  CD1 LEU A 210     -22.312  -8.164  29.250  1.00 92.88           C  
ATOM   1625  CD2 LEU A 210     -22.891  -6.180  30.672  1.00 92.88           C  
ATOM   1626  N   PHE A 211     -27.938  -7.777  29.312  1.00 94.69           N  
ATOM   1627  CA  PHE A 211     -28.984  -7.449  28.344  1.00 94.69           C  
ATOM   1628  C   PHE A 211     -30.344  -7.879  28.859  1.00 94.69           C  
ATOM   1629  CB  PHE A 211     -28.688  -8.117  27.000  1.00 94.69           C  
ATOM   1630  O   PHE A 211     -31.359  -7.680  28.188  1.00 94.69           O  
ATOM   1631  CG  PHE A 211     -27.359  -7.730  26.406  1.00 94.69           C  
ATOM   1632  CD1 PHE A 211     -27.125  -6.426  25.984  1.00 94.69           C  
ATOM   1633  CD2 PHE A 211     -26.359  -8.672  26.250  1.00 94.69           C  
ATOM   1634  CE1 PHE A 211     -25.891  -6.062  25.438  1.00 94.69           C  
ATOM   1635  CE2 PHE A 211     -25.125  -8.320  25.703  1.00 94.69           C  
ATOM   1636  CZ  PHE A 211     -24.891  -7.016  25.297  1.00 94.69           C  
ATOM   1637  N   ALA A 212     -30.453  -8.516  30.062  1.00 94.06           N  
ATOM   1638  CA  ALA A 212     -31.688  -8.914  30.750  1.00 94.06           C  
ATOM   1639  C   ALA A 212     -32.469  -9.922  29.922  1.00 94.06           C  
ATOM   1640  CB  ALA A 212     -32.531  -7.691  31.062  1.00 94.06           C  
ATOM   1641  O   ALA A 212     -33.719  -9.992  30.031  1.00 94.06           O  
ATOM   1642  N   GLN A 213     -31.875 -10.523  28.953  1.00 93.12           N  
ATOM   1643  CA  GLN A 213     -32.500 -11.547  28.125  1.00 93.12           C  
ATOM   1644  C   GLN A 213     -31.531 -12.711  27.875  1.00 93.12           C  
ATOM   1645  CB  GLN A 213     -32.938 -10.953  26.797  1.00 93.12           C  
ATOM   1646  O   GLN A 213     -30.312 -12.555  27.953  1.00 93.12           O  
ATOM   1647  CG  GLN A 213     -32.094  -9.773  26.328  1.00 93.12           C  
ATOM   1648  CD  GLN A 213     -32.656  -9.109  25.078  1.00 93.12           C  
ATOM   1649  NE2 GLN A 213     -32.281  -7.855  24.859  1.00 93.12           N  
ATOM   1650  OE1 GLN A 213     -33.438  -9.711  24.328  1.00 93.12           O  
ATOM   1651  N   SER A 214     -32.062 -13.906  27.547  1.00 90.81           N  
ATOM   1652  CA  SER A 214     -31.297 -15.133  27.344  1.00 90.81           C  
ATOM   1653  C   SER A 214     -30.594 -15.133  25.984  1.00 90.81           C  
ATOM   1654  CB  SER A 214     -32.219 -16.359  27.453  1.00 90.81           C  
ATOM   1655  O   SER A 214     -29.609 -15.859  25.781  1.00 90.81           O  
ATOM   1656  OG  SER A 214     -33.250 -16.281  26.516  1.00 90.81           O  
ATOM   1657  N   SER A 215     -31.141 -14.266  25.109  1.00 90.81           N  
ATOM   1658  CA  SER A 215     -30.547 -14.078  23.781  1.00 90.81           C  
ATOM   1659  C   SER A 215     -31.047 -12.789  23.125  1.00 90.81           C  
ATOM   1660  CB  SER A 215     -30.875 -15.273  22.891  1.00 90.81           C  
ATOM   1661  O   SER A 215     -32.125 -12.312  23.438  1.00 90.81           O  
ATOM   1662  OG  SER A 215     -30.312 -15.094  21.594  1.00 90.81           O  
ATOM   1663  N   GLY A 216     -30.172 -12.234  22.266  1.00 93.12           N  
ATOM   1664  CA  GLY A 216     -30.531 -11.031  21.531  1.00 93.12           C  
ATOM   1665  C   GLY A 216     -30.531 -11.219  20.031  1.00 93.12           C  
ATOM   1666  O   GLY A 216     -30.125 -12.273  19.531  1.00 93.12           O  
ATOM   1667  N   ARG A 217     -31.141 -10.312  19.375  1.00 95.25           N  
ATOM   1668  CA  ARG A 217     -31.156 -10.266  17.922  1.00 95.25           C  
ATOM   1669  C   ARG A 217     -31.047  -8.828  17.406  1.00 95.25           C  
ATOM   1670  CB  ARG A 217     -32.438 -10.914  17.375  1.00 95.25           C  
ATOM   1671  O   ARG A 217     -31.734  -7.938  17.906  1.00 95.25           O  
ATOM   1672  CG  ARG A 217     -32.438 -11.047  15.859  1.00 95.25           C  
ATOM   1673  CD  ARG A 217     -33.688 -11.781  15.375  1.00 95.25           C  
ATOM   1674  NE  ARG A 217     -33.719 -11.875  13.914  1.00 95.25           N  
ATOM   1675  NH1 ARG A 217     -35.594 -13.227  13.844  1.00 95.25           N  
ATOM   1676  NH2 ARG A 217     -34.594 -12.578  11.898  1.00 95.25           N  
ATOM   1677  CZ  ARG A 217     -34.625 -12.562  13.227  1.00 95.25           C  
ATOM   1678  N   ILE A 218     -30.141  -8.734  16.484  1.00 96.94           N  
ATOM   1679  CA  ILE A 218     -29.938  -7.414  15.898  1.00 96.94           C  
ATOM   1680  C   ILE A 218     -30.234  -7.453  14.406  1.00 96.94           C  
ATOM   1681  CB  ILE A 218     -28.484  -6.914  16.141  1.00 96.94           C  
ATOM   1682  O   ILE A 218     -29.734  -8.328  13.688  1.00 96.94           O  
ATOM   1683  CG1 ILE A 218     -28.188  -6.848  17.641  1.00 96.94           C  
ATOM   1684  CG2 ILE A 218     -28.266  -5.551  15.477  1.00 96.94           C  
ATOM   1685  CD1 ILE A 218     -27.344  -8.000  18.156  1.00 96.94           C  
ATOM   1686  N   THR A 219     -31.078  -6.484  14.016  1.00 96.75           N  
ATOM   1687  CA  THR A 219     -31.391  -6.344  12.602  1.00 96.75           C  
ATOM   1688  C   THR A 219     -31.141  -4.914  12.133  1.00 96.75           C  
ATOM   1689  CB  THR A 219     -32.844  -6.738  12.305  1.00 96.75           C  
ATOM   1690  O   THR A 219     -31.656  -3.963  12.719  1.00 96.75           O  
ATOM   1691  CG2 THR A 219     -33.125  -6.727  10.805  1.00 96.75           C  
ATOM   1692  OG1 THR A 219     -33.094  -8.055  12.812  1.00 96.75           O  
ATOM   1693  N   VAL A 220     -30.281  -4.824  11.180  1.00 96.62           N  
ATOM   1694  CA  VAL A 220     -30.000  -3.537  10.547  1.00 96.62           C  
ATOM   1695  C   VAL A 220     -30.391  -3.588   9.070  1.00 96.62           C  
ATOM   1696  CB  VAL A 220     -28.516  -3.143  10.695  1.00 96.62           C  
ATOM   1697  O   VAL A 220     -29.953  -4.477   8.336  1.00 96.62           O  
ATOM   1698  CG1 VAL A 220     -28.250  -1.782  10.047  1.00 96.62           C  
ATOM   1699  CG2 VAL A 220     -28.109  -3.129  12.164  1.00 96.62           C  
ATOM   1700  N   SER A 221     -31.203  -2.619   8.688  1.00 95.94           N  
ATOM   1701  CA  SER A 221     -31.703  -2.695   7.316  1.00 95.94           C  
ATOM   1702  C   SER A 221     -31.734  -1.317   6.664  1.00 95.94           C  
ATOM   1703  CB  SER A 221     -33.094  -3.314   7.285  1.00 95.94           C  
ATOM   1704  O   SER A 221     -31.875  -0.302   7.352  1.00 95.94           O  
ATOM   1705  OG  SER A 221     -34.000  -2.523   8.023  1.00 95.94           O  
ATOM   1706  N   THR A 222     -31.516  -1.362   5.375  1.00 94.88           N  
ATOM   1707  CA  THR A 222     -31.781  -0.247   4.473  1.00 94.88           C  
ATOM   1708  C   THR A 222     -32.812  -0.638   3.418  1.00 94.88           C  
ATOM   1709  CB  THR A 222     -30.484   0.228   3.779  1.00 94.88           C  
ATOM   1710  O   THR A 222     -33.312  -1.769   3.412  1.00 94.88           O  
ATOM   1711  CG2 THR A 222     -29.406   0.540   4.801  1.00 94.88           C  
ATOM   1712  OG1 THR A 222     -30.016  -0.799   2.896  1.00 94.88           O  
ATOM   1713  N   LYS A 223     -33.219   0.216   2.596  1.00 90.25           N  
ATOM   1714  CA  LYS A 223     -34.156  -0.109   1.527  1.00 90.25           C  
ATOM   1715  C   LYS A 223     -33.625  -1.235   0.647  1.00 90.25           C  
ATOM   1716  CB  LYS A 223     -34.469   1.127   0.676  1.00 90.25           C  
ATOM   1717  O   LYS A 223     -34.406  -2.057   0.146  1.00 90.25           O  
ATOM   1718  CG  LYS A 223     -35.375   2.143   1.352  1.00 90.25           C  
ATOM   1719  CD  LYS A 223     -35.719   3.289   0.412  1.00 90.25           C  
ATOM   1720  CE  LYS A 223     -36.594   4.324   1.098  1.00 90.25           C  
ATOM   1721  NZ  LYS A 223     -36.906   5.469   0.193  1.00 90.25           N  
ATOM   1722  N   ARG A 224     -32.344  -1.386   0.649  1.00 85.38           N  
ATOM   1723  CA  ARG A 224     -31.688  -2.250  -0.334  1.00 85.38           C  
ATOM   1724  C   ARG A 224     -31.031  -3.453   0.340  1.00 85.38           C  
ATOM   1725  CB  ARG A 224     -30.641  -1.468  -1.135  1.00 85.38           C  
ATOM   1726  O   ARG A 224     -30.734  -4.453  -0.317  1.00 85.38           O  
ATOM   1727  CG  ARG A 224     -31.234  -0.346  -1.979  1.00 85.38           C  
ATOM   1728  CD  ARG A 224     -30.156   0.408  -2.740  1.00 85.38           C  
ATOM   1729  NE  ARG A 224     -30.703   1.540  -3.479  1.00 85.38           N  
ATOM   1730  NH1 ARG A 224     -28.688   2.193  -4.395  1.00 85.38           N  
ATOM   1731  NH2 ARG A 224     -30.594   3.361  -4.875  1.00 85.38           N  
ATOM   1732  CZ  ARG A 224     -30.000   2.363  -4.246  1.00 85.38           C  
ATOM   1733  N   SER A 225     -30.844  -3.385   1.603  1.00 89.19           N  
ATOM   1734  CA  SER A 225     -30.109  -4.469   2.258  1.00 89.19           C  
ATOM   1735  C   SER A 225     -30.609  -4.676   3.688  1.00 89.19           C  
ATOM   1736  CB  SER A 225     -28.609  -4.184   2.262  1.00 89.19           C  
ATOM   1737  O   SER A 225     -31.141  -3.754   4.309  1.00 89.19           O  
ATOM   1738  OG  SER A 225     -28.297  -3.127   3.156  1.00 89.19           O  
ATOM   1739  N   GLN A 226     -30.531  -5.891   4.098  1.00 92.56           N  
ATOM   1740  CA  GLN A 226     -30.891  -6.250   5.469  1.00 92.56           C  
ATOM   1741  C   GLN A 226     -29.906  -7.273   6.039  1.00 92.56           C  
ATOM   1742  CB  GLN A 226     -32.312  -6.797   5.527  1.00 92.56           C  
ATOM   1743  O   GLN A 226     -29.547  -8.242   5.363  1.00 92.56           O  
ATOM   1744  CG  GLN A 226     -32.781  -7.141   6.934  1.00 92.56           C  
ATOM   1745  CD  GLN A 226     -34.219  -7.676   6.965  1.00 92.56           C  
ATOM   1746  NE2 GLN A 226     -34.438  -8.664   7.816  1.00 92.56           N  
ATOM   1747  OE1 GLN A 226     -35.094  -7.199   6.234  1.00 92.56           O  
ATOM   1748  N   GLN A 227     -29.531  -7.004   7.254  1.00 92.69           N  
ATOM   1749  CA  GLN A 227     -28.625  -7.898   7.961  1.00 92.69           C  
ATOM   1750  C   GLN A 227     -29.141  -8.227   9.359  1.00 92.69           C  
ATOM   1751  CB  GLN A 227     -27.219  -7.281   8.062  1.00 92.69           C  
ATOM   1752  O   GLN A 227     -29.547  -7.332  10.102  1.00 92.69           O  
ATOM   1753  CG  GLN A 227     -26.156  -8.242   8.578  1.00 92.69           C  
ATOM   1754  CD  GLN A 227     -24.750  -7.680   8.461  1.00 92.69           C  
ATOM   1755  NE2 GLN A 227     -23.812  -8.523   8.062  1.00 92.69           N  
ATOM   1756  OE1 GLN A 227     -24.516  -6.496   8.727  1.00 92.69           O  
ATOM   1757  N   ALA A 228     -29.219  -9.469   9.633  1.00 95.12           N  
ATOM   1758  CA  ALA A 228     -29.641  -9.922  10.953  1.00 95.12           C  
ATOM   1759  C   ALA A 228     -28.562 -10.797  11.602  1.00 95.12           C  
ATOM   1760  CB  ALA A 228     -30.953 -10.688  10.867  1.00 95.12           C  
ATOM   1761  O   ALA A 228     -28.047 -11.719  10.961  1.00 95.12           O  
ATOM   1762  N   VAL A 229     -28.281 -10.547  12.805  1.00 95.25           N  
ATOM   1763  CA  VAL A 229     -27.203 -11.266  13.461  1.00 95.25           C  
ATOM   1764  C   VAL A 229     -27.656 -11.750  14.836  1.00 95.25           C  
ATOM   1765  CB  VAL A 229     -25.938 -10.375  13.602  1.00 95.25           C  
ATOM   1766  O   VAL A 229     -28.266 -10.992  15.594  1.00 95.25           O  
ATOM   1767  CG1 VAL A 229     -24.781 -11.164  14.227  1.00 95.25           C  
ATOM   1768  CG2 VAL A 229     -25.531  -9.812  12.242  1.00 95.25           C  
ATOM   1769  N   ILE A 230     -27.359 -12.953  15.125  1.00 95.00           N  
ATOM   1770  CA  ILE A 230     -27.609 -13.531  16.438  1.00 95.00           C  
ATOM   1771  C   ILE A 230     -26.281 -13.719  17.172  1.00 95.00           C  
ATOM   1772  CB  ILE A 230     -28.344 -14.883  16.328  1.00 95.00           C  
ATOM   1773  O   ILE A 230     -25.344 -14.305  16.641  1.00 95.00           O  
ATOM   1774  CG1 ILE A 230     -29.703 -14.695  15.633  1.00 95.00           C  
ATOM   1775  CG2 ILE A 230     -28.531 -15.516  17.719  1.00 95.00           C  
ATOM   1776  CD1 ILE A 230     -30.422 -15.992  15.297  1.00 95.00           C  
ATOM   1777  N   PRO A 231     -26.203 -13.195  18.438  1.00 95.06           N  
ATOM   1778  CA  PRO A 231     -24.938 -13.297  19.172  1.00 95.06           C  
ATOM   1779  C   PRO A 231     -24.562 -14.742  19.500  1.00 95.06           C  
ATOM   1780  CB  PRO A 231     -25.203 -12.500  20.453  1.00 95.06           C  
ATOM   1781  O   PRO A 231     -25.438 -15.586  19.703  1.00 95.06           O  
ATOM   1782  CG  PRO A 231     -26.703 -12.531  20.609  1.00 95.06           C  
ATOM   1783  CD  PRO A 231     -27.328 -12.586  19.250  1.00 95.06           C  
ATOM   1784  N   ASN A 232     -23.312 -15.008  19.438  1.00 93.81           N  
ATOM   1785  CA  ASN A 232     -22.781 -16.297  19.844  1.00 93.81           C  
ATOM   1786  C   ASN A 232     -22.359 -16.297  21.312  1.00 93.81           C  
ATOM   1787  CB  ASN A 232     -21.594 -16.688  18.953  1.00 93.81           C  
ATOM   1788  O   ASN A 232     -21.281 -15.805  21.641  1.00 93.81           O  
ATOM   1789  CG  ASN A 232     -21.094 -18.094  19.234  1.00 93.81           C  
ATOM   1790  ND2 ASN A 232     -20.219 -18.594  18.375  1.00 93.81           N  
ATOM   1791  OD1 ASN A 232     -21.500 -18.734  20.203  1.00 93.81           O  
ATOM   1792  N   ILE A 233     -23.219 -16.891  22.156  1.00 94.19           N  
ATOM   1793  CA  ILE A 233     -22.969 -16.922  23.594  1.00 94.19           C  
ATOM   1794  C   ILE A 233     -22.219 -18.203  23.953  1.00 94.19           C  
ATOM   1795  CB  ILE A 233     -24.297 -16.828  24.391  1.00 94.19           C  
ATOM   1796  O   ILE A 233     -22.672 -19.297  23.656  1.00 94.19           O  
ATOM   1797  CG1 ILE A 233     -25.094 -15.602  23.953  1.00 94.19           C  
ATOM   1798  CG2 ILE A 233     -24.016 -16.797  25.891  1.00 94.19           C  
ATOM   1799  CD1 ILE A 233     -26.578 -15.688  24.281  1.00 94.19           C  
ATOM   1800  N   GLY A 234     -21.047 -17.984  24.484  1.00 92.25           N  
ATOM   1801  CA  GLY A 234     -20.281 -19.172  24.859  1.00 92.25           C  
ATOM   1802  C   GLY A 234     -18.844 -18.859  25.250  1.00 92.25           C  
ATOM   1803  O   GLY A 234     -18.375 -17.750  25.047  1.00 92.25           O  
ATOM   1804  N   SER A 235     -18.266 -19.906  25.844  1.00 89.75           N  
ATOM   1805  CA  SER A 235     -16.875 -19.781  26.281  1.00 89.75           C  
ATOM   1806  C   SER A 235     -15.930 -19.688  25.094  1.00 89.75           C  
ATOM   1807  CB  SER A 235     -16.484 -20.969  27.156  1.00 89.75           C  
ATOM   1808  O   SER A 235     -16.125 -20.375  24.078  1.00 89.75           O  
ATOM   1809  OG  SER A 235     -17.250 -20.969  28.359  1.00 89.75           O  
ATOM   1810  N   ARG A 236     -14.906 -18.781  25.219  1.00 89.25           N  
ATOM   1811  CA  ARG A 236     -13.867 -18.594  24.203  1.00 89.25           C  
ATOM   1812  C   ARG A 236     -12.516 -18.312  24.844  1.00 89.25           C  
ATOM   1813  CB  ARG A 236     -14.250 -17.438  23.266  1.00 89.25           C  
ATOM   1814  O   ARG A 236     -12.453 -17.922  26.016  1.00 89.25           O  
ATOM   1815  CG  ARG A 236     -14.703 -16.188  23.984  1.00 89.25           C  
ATOM   1816  CD  ARG A 236     -15.367 -15.195  23.031  1.00 89.25           C  
ATOM   1817  NE  ARG A 236     -16.766 -15.531  22.797  1.00 89.25           N  
ATOM   1818  NH1 ARG A 236     -17.562 -13.414  23.234  1.00 89.25           N  
ATOM   1819  NH2 ARG A 236     -19.016 -15.094  22.656  1.00 89.25           N  
ATOM   1820  CZ  ARG A 236     -17.781 -14.680  22.906  1.00 89.25           C  
ATOM   1821  N   PRO A 237     -11.484 -18.531  24.000  1.00 86.75           N  
ATOM   1822  CA  PRO A 237     -10.148 -18.203  24.516  1.00 86.75           C  
ATOM   1823  C   PRO A 237     -10.000 -16.734  24.891  1.00 86.75           C  
ATOM   1824  CB  PRO A 237      -9.227 -18.562  23.344  1.00 86.75           C  
ATOM   1825  O   PRO A 237     -10.508 -15.859  24.188  1.00 86.75           O  
ATOM   1826  CG  PRO A 237     -10.016 -19.531  22.516  1.00 86.75           C  
ATOM   1827  CD  PRO A 237     -11.469 -19.188  22.641  1.00 86.75           C  
ATOM   1828  N   ARG A 238      -9.422 -16.531  25.953  1.00 85.38           N  
ATOM   1829  CA  ARG A 238      -9.227 -15.164  26.438  1.00 85.38           C  
ATOM   1830  C   ARG A 238      -8.195 -14.430  25.594  1.00 85.38           C  
ATOM   1831  CB  ARG A 238      -8.797 -15.180  27.906  1.00 85.38           C  
ATOM   1832  O   ARG A 238      -7.133 -14.969  25.281  1.00 85.38           O  
ATOM   1833  CG  ARG A 238      -9.867 -15.664  28.859  1.00 85.38           C  
ATOM   1834  CD  ARG A 238      -9.445 -15.500  30.312  1.00 85.38           C  
ATOM   1835  NE  ARG A 238     -10.586 -15.617  31.219  1.00 85.38           N  
ATOM   1836  NH1 ARG A 238      -9.945 -17.672  32.094  1.00 85.38           N  
ATOM   1837  NH2 ARG A 238     -11.859 -16.656  32.844  1.00 85.38           N  
ATOM   1838  CZ  ARG A 238     -10.797 -16.641  32.031  1.00 85.38           C  
ATOM   1839  N   VAL A 239      -8.625 -13.328  25.062  1.00 82.44           N  
ATOM   1840  CA  VAL A 239      -7.742 -12.398  24.375  1.00 82.44           C  
ATOM   1841  C   VAL A 239      -7.602 -11.117  25.188  1.00 82.44           C  
ATOM   1842  CB  VAL A 239      -8.266 -12.070  22.953  1.00 82.44           C  
ATOM   1843  O   VAL A 239      -8.594 -10.430  25.453  1.00 82.44           O  
ATOM   1844  CG1 VAL A 239      -7.320 -11.109  22.250  1.00 82.44           C  
ATOM   1845  CG2 VAL A 239      -8.430 -13.352  22.141  1.00 82.44           C  
ATOM   1846  N   ARG A 240      -6.383 -10.961  25.797  1.00 77.19           N  
ATOM   1847  CA  ARG A 240      -6.113  -9.781  26.609  1.00 77.19           C  
ATOM   1848  C   ARG A 240      -6.973  -9.773  27.859  1.00 77.19           C  
ATOM   1849  CB  ARG A 240      -6.359  -8.500  25.797  1.00 77.19           C  
ATOM   1850  O   ARG A 240      -7.555  -8.750  28.219  1.00 77.19           O  
ATOM   1851  CG  ARG A 240      -5.383  -8.305  24.656  1.00 77.19           C  
ATOM   1852  CD  ARG A 240      -5.562  -6.945  23.984  1.00 77.19           C  
ATOM   1853  NE  ARG A 240      -6.820  -6.863  23.250  1.00 77.19           N  
ATOM   1854  NH1 ARG A 240      -5.883  -7.270  21.188  1.00 77.19           N  
ATOM   1855  NH2 ARG A 240      -8.141  -6.926  21.375  1.00 77.19           N  
ATOM   1856  CZ  ARG A 240      -6.945  -7.020  21.938  1.00 77.19           C  
ATOM   1857  N   ASP A 241      -7.250 -11.039  28.422  1.00 80.38           N  
ATOM   1858  CA  ASP A 241      -7.934 -11.336  29.672  1.00 80.38           C  
ATOM   1859  C   ASP A 241      -9.430 -11.055  29.562  1.00 80.38           C  
ATOM   1860  CB  ASP A 241      -7.328 -10.523  30.828  1.00 80.38           C  
ATOM   1861  O   ASP A 241     -10.086 -10.766  30.562  1.00 80.38           O  
ATOM   1862  CG  ASP A 241      -5.926 -10.969  31.203  1.00 80.38           C  
ATOM   1863  OD1 ASP A 241      -5.621 -12.172  31.078  1.00 80.38           O  
ATOM   1864  OD2 ASP A 241      -5.125 -10.109  31.625  1.00 80.38           O  
ATOM   1865  N   ILE A 242      -9.906 -10.961  28.281  1.00 85.00           N  
ATOM   1866  CA  ILE A 242     -11.320 -10.742  28.031  1.00 85.00           C  
ATOM   1867  C   ILE A 242     -11.930 -11.984  27.375  1.00 85.00           C  
ATOM   1868  CB  ILE A 242     -11.555  -9.500  27.141  1.00 85.00           C  
ATOM   1869  O   ILE A 242     -11.492 -12.398  26.297  1.00 85.00           O  
ATOM   1870  CG1 ILE A 242     -10.961  -8.258  27.812  1.00 85.00           C  
ATOM   1871  CG2 ILE A 242     -13.047  -9.305  26.859  1.00 85.00           C  
ATOM   1872  CD1 ILE A 242     -10.961  -7.020  26.922  1.00 85.00           C  
ATOM   1873  N   PRO A 243     -12.922 -12.516  28.031  1.00 88.31           N  
ATOM   1874  CA  PRO A 243     -13.500 -13.773  27.562  1.00 88.31           C  
ATOM   1875  C   PRO A 243     -14.664 -13.570  26.594  1.00 88.31           C  
ATOM   1876  CB  PRO A 243     -13.977 -14.445  28.859  1.00 88.31           C  
ATOM   1877  O   PRO A 243     -15.164 -14.531  26.016  1.00 88.31           O  
ATOM   1878  CG  PRO A 243     -14.312 -13.312  29.766  1.00 88.31           C  
ATOM   1879  CD  PRO A 243     -13.375 -12.172  29.484  1.00 88.31           C  
ATOM   1880  N   SER A 244     -15.016 -12.234  26.312  1.00 90.38           N  
ATOM   1881  CA  SER A 244     -16.078 -11.875  25.391  1.00 90.38           C  
ATOM   1882  C   SER A 244     -15.516 -11.312  24.094  1.00 90.38           C  
ATOM   1883  CB  SER A 244     -17.031 -10.852  26.031  1.00 90.38           C  
ATOM   1884  O   SER A 244     -14.352 -10.906  24.031  1.00 90.38           O  
ATOM   1885  OG  SER A 244     -17.578 -11.359  27.234  1.00 90.38           O  
ATOM   1886  N   ARG A 245     -16.344 -11.289  22.953  1.00 92.06           N  
ATOM   1887  CA  ARG A 245     -15.922 -10.789  21.641  1.00 92.06           C  
ATOM   1888  C   ARG A 245     -16.953  -9.828  21.062  1.00 92.06           C  
ATOM   1889  CB  ARG A 245     -15.703 -11.953  20.672  1.00 92.06           C  
ATOM   1890  O   ARG A 245     -18.141  -9.930  21.359  1.00 92.06           O  
ATOM   1891  CG  ARG A 245     -14.578 -12.898  21.078  1.00 92.06           C  
ATOM   1892  CD  ARG A 245     -13.211 -12.250  20.922  1.00 92.06           C  
ATOM   1893  NE  ARG A 245     -12.133 -13.195  21.188  1.00 92.06           N  
ATOM   1894  NH1 ARG A 245     -12.141 -12.875  23.469  1.00 92.06           N  
ATOM   1895  NH2 ARG A 245     -10.664 -14.352  22.531  1.00 92.06           N  
ATOM   1896  CZ  ARG A 245     -11.648 -13.469  22.391  1.00 92.06           C  
ATOM   1897  N   ILE A 246     -16.375  -8.984  20.250  1.00 94.31           N  
ATOM   1898  CA  ILE A 246     -17.250  -8.094  19.500  1.00 94.31           C  
ATOM   1899  C   ILE A 246     -17.094  -8.344  18.000  1.00 94.31           C  
ATOM   1900  CB  ILE A 246     -16.969  -6.613  19.828  1.00 94.31           C  
ATOM   1901  O   ILE A 246     -15.977  -8.469  17.500  1.00 94.31           O  
ATOM   1902  CG1 ILE A 246     -17.234  -6.336  21.312  1.00 94.31           C  
ATOM   1903  CG2 ILE A 246     -17.797  -5.691  18.938  1.00 94.31           C  
ATOM   1904  CD1 ILE A 246     -16.812  -4.941  21.766  1.00 94.31           C  
ATOM   1905  N   SER A 247     -18.188  -8.484  17.391  1.00 96.19           N  
ATOM   1906  CA  SER A 247     -18.172  -8.516  15.938  1.00 96.19           C  
ATOM   1907  C   SER A 247     -18.641  -7.191  15.344  1.00 96.19           C  
ATOM   1908  CB  SER A 247     -19.062  -9.648  15.422  1.00 96.19           C  
ATOM   1909  O   SER A 247     -19.750  -6.730  15.633  1.00 96.19           O  
ATOM   1910  OG  SER A 247     -18.578 -10.914  15.844  1.00 96.19           O  
ATOM   1911  N   ILE A 248     -17.781  -6.555  14.523  1.00 96.62           N  
ATOM   1912  CA  ILE A 248     -18.047  -5.230  13.969  1.00 96.62           C  
ATOM   1913  C   ILE A 248     -18.609  -5.363  12.555  1.00 96.62           C  
ATOM   1914  CB  ILE A 248     -16.766  -4.359  13.961  1.00 96.62           C  
ATOM   1915  O   ILE A 248     -18.031  -6.055  11.711  1.00 96.62           O  
ATOM   1916  CG1 ILE A 248     -16.172  -4.273  15.367  1.00 96.62           C  
ATOM   1917  CG2 ILE A 248     -17.078  -2.965  13.406  1.00 96.62           C  
ATOM   1918  CD1 ILE A 248     -17.078  -3.588  16.375  1.00 96.62           C  
ATOM   1919  N   TYR A 249     -19.719  -4.656  12.406  1.00 96.19           N  
ATOM   1920  CA  TYR A 249     -20.391  -4.605  11.109  1.00 96.19           C  
ATOM   1921  C   TYR A 249     -20.469  -3.174  10.594  1.00 96.19           C  
ATOM   1922  CB  TYR A 249     -21.781  -5.223  11.188  1.00 96.19           C  
ATOM   1923  O   TYR A 249     -20.234  -2.225  11.344  1.00 96.19           O  
ATOM   1924  CG  TYR A 249     -21.781  -6.684  11.570  1.00 96.19           C  
ATOM   1925  CD1 TYR A 249     -21.781  -7.676  10.594  1.00 96.19           C  
ATOM   1926  CD2 TYR A 249     -21.797  -7.074  12.906  1.00 96.19           C  
ATOM   1927  CE1 TYR A 249     -21.781  -9.023  10.938  1.00 96.19           C  
ATOM   1928  CE2 TYR A 249     -21.797  -8.414  13.258  1.00 96.19           C  
ATOM   1929  OH  TYR A 249     -21.781 -10.719  12.617  1.00 96.19           O  
ATOM   1930  CZ  TYR A 249     -21.781  -9.383  12.273  1.00 96.19           C  
ATOM   1931  N   TRP A 250     -20.875  -3.012   9.328  1.00 95.12           N  
ATOM   1932  CA  TRP A 250     -21.000  -1.677   8.750  1.00 95.12           C  
ATOM   1933  C   TRP A 250     -22.125  -1.632   7.719  1.00 95.12           C  
ATOM   1934  CB  TRP A 250     -19.688  -1.244   8.102  1.00 95.12           C  
ATOM   1935  O   TRP A 250     -22.469  -2.656   7.125  1.00 95.12           O  
ATOM   1936  CG  TRP A 250     -19.172  -2.201   7.070  1.00 95.12           C  
ATOM   1937  CD1 TRP A 250     -18.375  -3.295   7.281  1.00 95.12           C  
ATOM   1938  CD2 TRP A 250     -19.406  -2.148   5.660  1.00 95.12           C  
ATOM   1939  CE2 TRP A 250     -18.719  -3.242   5.078  1.00 95.12           C  
ATOM   1940  CE3 TRP A 250     -20.125  -1.281   4.832  1.00 95.12           C  
ATOM   1941  NE1 TRP A 250     -18.109  -3.924   6.090  1.00 95.12           N  
ATOM   1942  CH2 TRP A 250     -19.469  -2.629   2.916  1.00 95.12           C  
ATOM   1943  CZ2 TRP A 250     -18.750  -3.492   3.705  1.00 95.12           C  
ATOM   1944  CZ3 TRP A 250     -20.156  -1.531   3.463  1.00 95.12           C  
ATOM   1945  N   THR A 251     -22.719  -0.467   7.621  1.00 94.75           N  
ATOM   1946  CA  THR A 251     -23.828  -0.281   6.691  1.00 94.75           C  
ATOM   1947  C   THR A 251     -23.719   1.069   5.988  1.00 94.75           C  
ATOM   1948  CB  THR A 251     -25.172  -0.381   7.410  1.00 94.75           C  
ATOM   1949  O   THR A 251     -23.516   2.100   6.633  1.00 94.75           O  
ATOM   1950  CG2 THR A 251     -26.344  -0.260   6.426  1.00 94.75           C  
ATOM   1951  OG1 THR A 251     -25.266  -1.646   8.078  1.00 94.75           O  
ATOM   1952  N   ILE A 252     -23.844   1.007   4.637  1.00 93.88           N  
ATOM   1953  CA  ILE A 252     -23.859   2.236   3.852  1.00 93.88           C  
ATOM   1954  C   ILE A 252     -25.297   2.676   3.607  1.00 93.88           C  
ATOM   1955  CB  ILE A 252     -23.125   2.059   2.506  1.00 93.88           C  
ATOM   1956  O   ILE A 252     -26.125   1.885   3.145  1.00 93.88           O  
ATOM   1957  CG1 ILE A 252     -21.641   1.748   2.750  1.00 93.88           C  
ATOM   1958  CG2 ILE A 252     -23.281   3.307   1.633  1.00 93.88           C  
ATOM   1959  CD1 ILE A 252     -20.875   1.362   1.493  1.00 93.88           C  
ATOM   1960  N   VAL A 253     -25.562   3.898   3.918  1.00 94.88           N  
ATOM   1961  CA  VAL A 253     -26.891   4.469   3.674  1.00 94.88           C  
ATOM   1962  C   VAL A 253     -26.797   5.543   2.592  1.00 94.88           C  
ATOM   1963  CB  VAL A 253     -27.500   5.062   4.965  1.00 94.88           C  
ATOM   1964  O   VAL A 253     -26.219   6.609   2.814  1.00 94.88           O  
ATOM   1965  CG1 VAL A 253     -28.922   5.559   4.711  1.00 94.88           C  
ATOM   1966  CG2 VAL A 253     -27.484   4.023   6.086  1.00 94.88           C  
ATOM   1967  N   LYS A 254     -27.375   5.301   1.447  1.00 94.19           N  
ATOM   1968  CA  LYS A 254     -27.312   6.211   0.309  1.00 94.19           C  
ATOM   1969  C   LYS A 254     -28.281   7.375   0.487  1.00 94.19           C  
ATOM   1970  CB  LYS A 254     -27.625   5.469  -0.992  1.00 94.19           C  
ATOM   1971  O   LYS A 254     -29.234   7.285   1.271  1.00 94.19           O  
ATOM   1972  CG  LYS A 254     -26.594   4.406  -1.353  1.00 94.19           C  
ATOM   1973  CD  LYS A 254     -26.859   3.824  -2.736  1.00 94.19           C  
ATOM   1974  CE  LYS A 254     -25.797   2.799  -3.121  1.00 94.19           C  
ATOM   1975  NZ  LYS A 254     -26.062   2.195  -4.457  1.00 94.19           N  
ATOM   1976  N   PRO A 255     -27.984   8.398  -0.302  1.00 94.38           N  
ATOM   1977  CA  PRO A 255     -28.906   9.539  -0.240  1.00 94.38           C  
ATOM   1978  C   PRO A 255     -30.344   9.164  -0.542  1.00 94.38           C  
ATOM   1979  CB  PRO A 255     -28.344  10.484  -1.309  1.00 94.38           C  
ATOM   1980  O   PRO A 255     -30.609   8.477  -1.528  1.00 94.38           O  
ATOM   1981  CG  PRO A 255     -26.906  10.125  -1.429  1.00 94.38           C  
ATOM   1982  CD  PRO A 255     -26.766   8.648  -1.220  1.00 94.38           C  
ATOM   1983  N   GLY A 256     -31.312   9.531   0.379  1.00 93.56           N  
ATOM   1984  CA  GLY A 256     -32.719   9.242   0.172  1.00 93.56           C  
ATOM   1985  C   GLY A 256     -33.156   7.926   0.782  1.00 93.56           C  
ATOM   1986  O   GLY A 256     -34.344   7.582   0.751  1.00 93.56           O  
ATOM   1987  N   ASP A 257     -32.219   7.145   1.322  1.00 95.06           N  
ATOM   1988  CA  ASP A 257     -32.500   5.875   1.987  1.00 95.06           C  
ATOM   1989  C   ASP A 257     -32.656   6.066   3.492  1.00 95.06           C  
ATOM   1990  CB  ASP A 257     -31.359   4.879   1.705  1.00 95.06           C  
ATOM   1991  O   ASP A 257     -32.406   7.148   4.020  1.00 95.06           O  
ATOM   1992  CG  ASP A 257     -31.812   3.430   1.841  1.00 95.06           C  
ATOM   1993  OD1 ASP A 257     -32.969   3.180   2.191  1.00 95.06           O  
ATOM   1994  OD2 ASP A 257     -30.969   2.531   1.597  1.00 95.06           O  
ATOM   1995  N   ILE A 258     -33.094   5.008   4.184  1.00 94.88           N  
ATOM   1996  CA  ILE A 258     -33.312   5.070   5.625  1.00 94.88           C  
ATOM   1997  C   ILE A 258     -32.594   3.922   6.316  1.00 94.88           C  
ATOM   1998  CB  ILE A 258     -34.844   5.027   5.957  1.00 94.88           C  
ATOM   1999  O   ILE A 258     -32.594   2.791   5.824  1.00 94.88           O  
ATOM   2000  CG1 ILE A 258     -35.562   6.199   5.285  1.00 94.88           C  
ATOM   2001  CG2 ILE A 258     -35.062   5.039   7.473  1.00 94.88           C  
ATOM   2002  CD1 ILE A 258     -37.062   6.066   5.293  1.00 94.88           C  
ATOM   2003  N   LEU A 259     -31.922   4.258   7.402  1.00 96.69           N  
ATOM   2004  CA  LEU A 259     -31.312   3.234   8.250  1.00 96.69           C  
ATOM   2005  C   LEU A 259     -32.281   2.797   9.344  1.00 96.69           C  
ATOM   2006  CB  LEU A 259     -30.016   3.750   8.875  1.00 96.69           C  
ATOM   2007  O   LEU A 259     -32.750   3.625  10.117  1.00 96.69           O  
ATOM   2008  CG  LEU A 259     -29.312   2.811   9.852  1.00 96.69           C  
ATOM   2009  CD1 LEU A 259     -28.703   1.629   9.109  1.00 96.69           C  
ATOM   2010  CD2 LEU A 259     -28.250   3.562  10.648  1.00 96.69           C  
ATOM   2011  N   LEU A 260     -32.531   1.495   9.383  1.00 96.62           N  
ATOM   2012  CA  LEU A 260     -33.375   0.929  10.430  1.00 96.62           C  
ATOM   2013  C   LEU A 260     -32.594  -0.036  11.305  1.00 96.62           C  
ATOM   2014  CB  LEU A 260     -34.594   0.209   9.820  1.00 96.62           C  
ATOM   2015  O   LEU A 260     -31.984  -0.986  10.797  1.00 96.62           O  
ATOM   2016  CG  LEU A 260     -35.562   1.073   9.008  1.00 96.62           C  
ATOM   2017  CD1 LEU A 260     -36.531   0.193   8.250  1.00 96.62           C  
ATOM   2018  CD2 LEU A 260     -36.281   2.053   9.914  1.00 96.62           C  
ATOM   2019  N   ILE A 261     -32.594   0.185  12.633  1.00 97.00           N  
ATOM   2020  CA  ILE A 261     -31.891  -0.702  13.562  1.00 97.00           C  
ATOM   2021  C   ILE A 261     -32.875  -1.244  14.586  1.00 97.00           C  
ATOM   2022  CB  ILE A 261     -30.734   0.020  14.273  1.00 97.00           C  
ATOM   2023  O   ILE A 261     -33.562  -0.474  15.273  1.00 97.00           O  
ATOM   2024  CG1 ILE A 261     -29.719   0.556  13.242  1.00 97.00           C  
ATOM   2025  CG2 ILE A 261     -30.047  -0.917  15.266  1.00 97.00           C  
ATOM   2026  CD1 ILE A 261     -28.594   1.379  13.844  1.00 97.00           C  
ATOM   2027  N   ASN A 262     -33.000  -2.506  14.609  1.00 96.50           N  
ATOM   2028  CA  ASN A 262     -33.781  -3.205  15.617  1.00 96.50           C  
ATOM   2029  C   ASN A 262     -32.938  -4.145  16.453  1.00 96.50           C  
ATOM   2030  CB  ASN A 262     -34.938  -3.982  14.953  1.00 96.50           C  
ATOM   2031  O   ASN A 262     -32.188  -4.973  15.914  1.00 96.50           O  
ATOM   2032  CG  ASN A 262     -35.969  -3.074  14.320  1.00 96.50           C  
ATOM   2033  ND2 ASN A 262     -36.562  -3.527  13.227  1.00 96.50           N  
ATOM   2034  OD1 ASN A 262     -36.219  -1.975  14.812  1.00 96.50           O  
ATOM   2035  N   SER A 263     -33.094  -3.986  17.781  1.00 96.06           N  
ATOM   2036  CA  SER A 263     -32.250  -4.820  18.641  1.00 96.06           C  
ATOM   2037  C   SER A 263     -33.000  -5.215  19.906  1.00 96.06           C  
ATOM   2038  CB  SER A 263     -30.969  -4.090  19.000  1.00 96.06           C  
ATOM   2039  O   SER A 263     -33.625  -4.371  20.562  1.00 96.06           O  
ATOM   2040  OG  SER A 263     -30.219  -4.836  19.953  1.00 96.06           O  
ATOM   2041  N   THR A 264     -32.969  -6.469  20.234  1.00 95.19           N  
ATOM   2042  CA  THR A 264     -33.531  -6.973  21.484  1.00 95.19           C  
ATOM   2043  C   THR A 264     -32.438  -7.188  22.531  1.00 95.19           C  
ATOM   2044  CB  THR A 264     -34.312  -8.289  21.250  1.00 95.19           C  
ATOM   2045  O   THR A 264     -32.750  -7.535  23.672  1.00 95.19           O  
ATOM   2046  CG2 THR A 264     -35.500  -8.078  20.328  1.00 95.19           C  
ATOM   2047  OG1 THR A 264     -33.438  -9.258  20.672  1.00 95.19           O  
ATOM   2048  N   GLY A 265     -31.125  -6.848  22.156  1.00 94.38           N  
ATOM   2049  CA  GLY A 265     -29.953  -6.945  23.031  1.00 94.38           C  
ATOM   2050  C   GLY A 265     -28.656  -7.121  22.281  1.00 94.38           C  
ATOM   2051  O   GLY A 265     -28.656  -7.316  21.062  1.00 94.38           O  
ATOM   2052  N   ASN A 266     -27.484  -6.895  22.891  1.00 95.75           N  
ATOM   2053  CA  ASN A 266     -26.125  -7.191  22.438  1.00 95.75           C  
ATOM   2054  C   ASN A 266     -25.672  -6.203  21.359  1.00 95.75           C  
ATOM   2055  CB  ASN A 266     -26.047  -8.625  21.906  1.00 95.75           C  
ATOM   2056  O   ASN A 266     -24.703  -6.469  20.641  1.00 95.75           O  
ATOM   2057  CG  ASN A 266     -26.312  -9.656  22.984  1.00 95.75           C  
ATOM   2058  ND2 ASN A 266     -25.250 -10.234  23.531  1.00 95.75           N  
ATOM   2059  OD1 ASN A 266     -27.469  -9.938  23.312  1.00 95.75           O  
ATOM   2060  N   LEU A 267     -26.406  -5.062  21.172  1.00 96.56           N  
ATOM   2061  CA  LEU A 267     -26.078  -4.078  20.141  1.00 96.56           C  
ATOM   2062  C   LEU A 267     -24.969  -3.148  20.609  1.00 96.56           C  
ATOM   2063  CB  LEU A 267     -27.328  -3.264  19.781  1.00 96.56           C  
ATOM   2064  O   LEU A 267     -25.047  -2.572  21.703  1.00 96.56           O  
ATOM   2065  CG  LEU A 267     -27.109  -2.137  18.766  1.00 96.56           C  
ATOM   2066  CD1 LEU A 267     -26.688  -2.707  17.422  1.00 96.56           C  
ATOM   2067  CD2 LEU A 267     -28.391  -1.308  18.609  1.00 96.56           C  
ATOM   2068  N   ILE A 268     -23.891  -3.139  19.906  1.00 96.06           N  
ATOM   2069  CA  ILE A 268     -22.922  -2.039  19.922  1.00 96.06           C  
ATOM   2070  C   ILE A 268     -23.297  -1.006  18.875  1.00 96.06           C  
ATOM   2071  CB  ILE A 268     -21.484  -2.541  19.703  1.00 96.06           C  
ATOM   2072  O   ILE A 268     -23.078  -1.222  17.672  1.00 96.06           O  
ATOM   2073  CG1 ILE A 268     -21.156  -3.680  20.672  1.00 96.06           C  
ATOM   2074  CG2 ILE A 268     -20.484  -1.392  19.844  1.00 96.06           C  
ATOM   2075  CD1 ILE A 268     -21.109  -3.252  22.125  1.00 96.06           C  
ATOM   2076  N   ALA A 269     -23.938   0.081  19.391  1.00 95.75           N  
ATOM   2077  CA  ALA A 269     -24.656   1.021  18.531  1.00 95.75           C  
ATOM   2078  C   ALA A 269     -23.703   2.062  17.953  1.00 95.75           C  
ATOM   2079  CB  ALA A 269     -25.781   1.703  19.297  1.00 95.75           C  
ATOM   2080  O   ALA A 269     -22.688   2.402  18.578  1.00 95.75           O  
ATOM   2081  N   PRO A 270     -24.016   2.486  16.766  1.00 96.00           N  
ATOM   2082  CA  PRO A 270     -23.234   3.578  16.203  1.00 96.00           C  
ATOM   2083  C   PRO A 270     -23.422   4.895  16.953  1.00 96.00           C  
ATOM   2084  CB  PRO A 270     -23.750   3.689  14.773  1.00 96.00           C  
ATOM   2085  O   PRO A 270     -24.516   5.188  17.438  1.00 96.00           O  
ATOM   2086  CG  PRO A 270     -25.156   3.184  14.844  1.00 96.00           C  
ATOM   2087  CD  PRO A 270     -25.234   2.150  15.930  1.00 96.00           C  
ATOM   2088  N   ARG A 271     -22.406   5.605  17.109  1.00 94.31           N  
ATOM   2089  CA  ARG A 271     -22.469   6.926  17.734  1.00 94.31           C  
ATOM   2090  C   ARG A 271     -22.719   8.008  16.688  1.00 94.31           C  
ATOM   2091  CB  ARG A 271     -21.172   7.223  18.500  1.00 94.31           C  
ATOM   2092  O   ARG A 271     -23.234   9.078  17.000  1.00 94.31           O  
ATOM   2093  CG  ARG A 271     -21.266   8.445  19.391  1.00 94.31           C  
ATOM   2094  CD  ARG A 271     -20.312   8.336  20.578  1.00 94.31           C  
ATOM   2095  NE  ARG A 271     -21.031   8.016  21.812  1.00 94.31           N  
ATOM   2096  NH1 ARG A 271     -19.125   7.746  23.094  1.00 94.31           N  
ATOM   2097  NH2 ARG A 271     -21.188   7.477  24.047  1.00 94.31           N  
ATOM   2098  CZ  ARG A 271     -20.438   7.746  22.984  1.00 94.31           C  
ATOM   2099  N   GLY A 272     -22.438   7.734  15.438  1.00 94.88           N  
ATOM   2100  CA  GLY A 272     -22.594   8.617  14.289  1.00 94.88           C  
ATOM   2101  C   GLY A 272     -22.266   7.953  12.969  1.00 94.88           C  
ATOM   2102  O   GLY A 272     -22.344   6.730  12.844  1.00 94.88           O  
ATOM   2103  N   TYR A 273     -21.875   8.797  11.969  1.00 95.25           N  
ATOM   2104  CA  TYR A 273     -21.578   8.258  10.648  1.00 95.25           C  
ATOM   2105  C   TYR A 273     -20.312   8.883  10.078  1.00 95.25           C  
ATOM   2106  CB  TYR A 273     -22.750   8.492   9.688  1.00 95.25           C  
ATOM   2107  O   TYR A 273     -19.891   9.969  10.500  1.00 95.25           O  
ATOM   2108  CG  TYR A 273     -23.047   9.953   9.430  1.00 95.25           C  
ATOM   2109  CD1 TYR A 273     -23.984  10.633  10.180  1.00 95.25           C  
ATOM   2110  CD2 TYR A 273     -22.375  10.648   8.430  1.00 95.25           C  
ATOM   2111  CE1 TYR A 273     -24.266  11.977   9.945  1.00 95.25           C  
ATOM   2112  CE2 TYR A 273     -22.641  11.992   8.188  1.00 95.25           C  
ATOM   2113  OH  TYR A 273     -23.844  13.977   8.711  1.00 95.25           O  
ATOM   2114  CZ  TYR A 273     -23.578  12.648   8.945  1.00 95.25           C  
ATOM   2115  N   PHE A 274     -19.672   8.062   9.141  1.00 94.12           N  
ATOM   2116  CA  PHE A 274     -18.562   8.594   8.344  1.00 94.12           C  
ATOM   2117  C   PHE A 274     -19.062   9.039   6.977  1.00 94.12           C  
ATOM   2118  CB  PHE A 274     -17.469   7.539   8.188  1.00 94.12           C  
ATOM   2119  O   PHE A 274     -19.859   8.359   6.344  1.00 94.12           O  
ATOM   2120  CG  PHE A 274     -16.781   7.176   9.484  1.00 94.12           C  
ATOM   2121  CD1 PHE A 274     -15.680   7.883   9.930  1.00 94.12           C  
ATOM   2122  CD2 PHE A 274     -17.266   6.121  10.258  1.00 94.12           C  
ATOM   2123  CE1 PHE A 274     -15.047   7.547  11.125  1.00 94.12           C  
ATOM   2124  CE2 PHE A 274     -16.641   5.777  11.453  1.00 94.12           C  
ATOM   2125  CZ  PHE A 274     -15.531   6.492  11.883  1.00 94.12           C  
ATOM   2126  N   LYS A 275     -18.625  10.203   6.621  1.00 92.50           N  
ATOM   2127  CA  LYS A 275     -18.906  10.672   5.270  1.00 92.50           C  
ATOM   2128  C   LYS A 275     -18.031   9.953   4.242  1.00 92.50           C  
ATOM   2129  CB  LYS A 275     -18.703  12.180   5.168  1.00 92.50           C  
ATOM   2130  O   LYS A 275     -16.812  10.023   4.309  1.00 92.50           O  
ATOM   2131  CG  LYS A 275     -19.078  12.766   3.816  1.00 92.50           C  
ATOM   2132  CD  LYS A 275     -18.891  14.281   3.791  1.00 92.50           C  
ATOM   2133  CE  LYS A 275     -19.203  14.859   2.420  1.00 92.50           C  
ATOM   2134  NZ  LYS A 275     -19.016  16.344   2.389  1.00 92.50           N  
ATOM   2135  N   ILE A 276     -18.688   9.227   3.271  1.00 89.56           N  
ATOM   2136  CA  ILE A 276     -17.938   8.500   2.252  1.00 89.56           C  
ATOM   2137  C   ILE A 276     -17.797   9.359   1.001  1.00 89.56           C  
ATOM   2138  CB  ILE A 276     -18.625   7.156   1.900  1.00 89.56           C  
ATOM   2139  O   ILE A 276     -18.797   9.875   0.479  1.00 89.56           O  
ATOM   2140  CG1 ILE A 276     -18.750   6.277   3.152  1.00 89.56           C  
ATOM   2141  CG2 ILE A 276     -17.844   6.430   0.798  1.00 89.56           C  
ATOM   2142  CD1 ILE A 276     -17.406   5.875   3.762  1.00 89.56           C  
ATOM   2143  N   ARG A 277     -16.484   9.570   0.583  1.00 84.56           N  
ATOM   2144  CA  ARG A 277     -16.203  10.328  -0.630  1.00 84.56           C  
ATOM   2145  C   ARG A 277     -15.578   9.438  -1.698  1.00 84.56           C  
ATOM   2146  CB  ARG A 277     -15.273  11.500  -0.322  1.00 84.56           C  
ATOM   2147  O   ARG A 277     -14.930   8.438  -1.380  1.00 84.56           O  
ATOM   2148  CG  ARG A 277     -15.859  12.516   0.643  1.00 84.56           C  
ATOM   2149  CD  ARG A 277     -14.922  13.695   0.864  1.00 84.56           C  
ATOM   2150  NE  ARG A 277     -15.469  14.648   1.828  1.00 84.56           N  
ATOM   2151  NH1 ARG A 277     -13.781  16.203   1.573  1.00 84.56           N  
ATOM   2152  NH2 ARG A 277     -15.500  16.609   3.033  1.00 84.56           N  
ATOM   2153  CZ  ARG A 277     -14.914  15.812   2.143  1.00 84.56           C  
ATOM   2154  N   SER A 278     -15.953   9.797  -2.902  1.00 79.25           N  
ATOM   2155  CA  SER A 278     -15.250   9.133  -3.994  1.00 79.25           C  
ATOM   2156  C   SER A 278     -13.898   9.781  -4.254  1.00 79.25           C  
ATOM   2157  CB  SER A 278     -16.094   9.164  -5.270  1.00 79.25           C  
ATOM   2158  O   SER A 278     -13.805  10.992  -4.457  1.00 79.25           O  
ATOM   2159  OG  SER A 278     -17.328   8.500  -5.074  1.00 79.25           O  
ATOM   2160  N   GLY A 279     -12.797   9.008  -3.895  1.00 78.56           N  
ATOM   2161  CA  GLY A 279     -11.477   9.570  -4.121  1.00 78.56           C  
ATOM   2162  C   GLY A 279     -10.469   8.547  -4.617  1.00 78.56           C  
ATOM   2163  O   GLY A 279     -10.844   7.430  -4.980  1.00 78.56           O  
ATOM   2164  N   LYS A 280      -9.211   9.031  -4.816  1.00 81.62           N  
ATOM   2165  CA  LYS A 280      -8.125   8.195  -5.320  1.00 81.62           C  
ATOM   2166  C   LYS A 280      -7.129   7.859  -4.215  1.00 81.62           C  
ATOM   2167  CB  LYS A 280      -7.406   8.891  -6.480  1.00 81.62           C  
ATOM   2168  O   LYS A 280      -6.004   7.441  -4.492  1.00 81.62           O  
ATOM   2169  CG  LYS A 280      -8.273   9.086  -7.715  1.00 81.62           C  
ATOM   2170  CD  LYS A 280      -7.492   9.742  -8.844  1.00 81.62           C  
ATOM   2171  CE  LYS A 280      -8.367   9.977 -10.070  1.00 81.62           C  
ATOM   2172  NZ  LYS A 280      -7.609  10.633 -11.180  1.00 81.62           N  
ATOM   2173  N   SER A 281      -7.547   8.031  -2.947  1.00 89.25           N  
ATOM   2174  CA  SER A 281      -6.676   7.734  -1.818  1.00 89.25           C  
ATOM   2175  C   SER A 281      -6.539   6.230  -1.606  1.00 89.25           C  
ATOM   2176  CB  SER A 281      -7.203   8.391  -0.542  1.00 89.25           C  
ATOM   2177  O   SER A 281      -7.359   5.453  -2.096  1.00 89.25           O  
ATOM   2178  OG  SER A 281      -7.262   9.797  -0.689  1.00 89.25           O  
ATOM   2179  N   SER A 282      -5.512   5.953  -0.850  1.00 90.19           N  
ATOM   2180  CA  SER A 282      -5.273   4.527  -0.644  1.00 90.19           C  
ATOM   2181  C   SER A 282      -4.598   4.270   0.698  1.00 90.19           C  
ATOM   2182  CB  SER A 282      -4.418   3.959  -1.775  1.00 90.19           C  
ATOM   2183  O   SER A 282      -4.312   5.207   1.446  1.00 90.19           O  
ATOM   2184  OG  SER A 282      -4.395   2.543  -1.727  1.00 90.19           O  
ATOM   2185  N   ILE A 283      -4.379   2.949   1.006  1.00 89.81           N  
ATOM   2186  CA  ILE A 283      -3.730   2.502   2.232  1.00 89.81           C  
ATOM   2187  C   ILE A 283      -2.619   1.509   1.897  1.00 89.81           C  
ATOM   2188  CB  ILE A 283      -4.742   1.862   3.209  1.00 89.81           C  
ATOM   2189  O   ILE A 283      -2.752   0.710   0.968  1.00 89.81           O  
ATOM   2190  CG1 ILE A 283      -4.059   1.508   4.535  1.00 89.81           C  
ATOM   2191  CG2 ILE A 283      -5.391   0.626   2.578  1.00 89.81           C  
ATOM   2192  CD1 ILE A 283      -5.023   1.102   5.641  1.00 89.81           C  
ATOM   2193  N   MET A 284      -1.527   1.602   2.664  1.00 90.06           N  
ATOM   2194  CA  MET A 284      -0.389   0.717   2.430  1.00 90.06           C  
ATOM   2195  C   MET A 284       0.258   0.302   3.746  1.00 90.06           C  
ATOM   2196  CB  MET A 284       0.644   1.396   1.530  1.00 90.06           C  
ATOM   2197  O   MET A 284       0.471   1.137   4.629  1.00 90.06           O  
ATOM   2198  CG  MET A 284       1.856   0.531   1.228  1.00 90.06           C  
ATOM   2199  SD  MET A 284       3.094   1.396   0.184  1.00 90.06           S  
ATOM   2200  CE  MET A 284       2.125   1.633  -1.332  1.00 90.06           C  
ATOM   2201  N   ARG A 285       0.521  -0.870   3.809  1.00 91.69           N  
ATOM   2202  CA  ARG A 285       1.284  -1.355   4.953  1.00 91.69           C  
ATOM   2203  C   ARG A 285       2.783  -1.191   4.723  1.00 91.69           C  
ATOM   2204  CB  ARG A 285       0.955  -2.822   5.238  1.00 91.69           C  
ATOM   2205  O   ARG A 285       3.328  -1.725   3.754  1.00 91.69           O  
ATOM   2206  CG  ARG A 285       1.488  -3.328   6.570  1.00 91.69           C  
ATOM   2207  CD  ARG A 285       0.952  -4.715   6.902  1.00 91.69           C  
ATOM   2208  NE  ARG A 285       1.596  -5.270   8.086  1.00 91.69           N  
ATOM   2209  NH1 ARG A 285      -0.090  -6.781   8.547  1.00 91.69           N  
ATOM   2210  NH2 ARG A 285       1.757  -6.668   9.906  1.00 91.69           N  
ATOM   2211  CZ  ARG A 285       1.086  -6.238   8.844  1.00 91.69           C  
ATOM   2212  N   SER A 286       3.480  -0.502   5.594  1.00 92.75           N  
ATOM   2213  CA  SER A 286       4.910  -0.252   5.430  1.00 92.75           C  
ATOM   2214  C   SER A 286       5.559   0.138   6.754  1.00 92.75           C  
ATOM   2215  CB  SER A 286       5.145   0.846   4.391  1.00 92.75           C  
ATOM   2216  O   SER A 286       4.965   0.873   7.547  1.00 92.75           O  
ATOM   2217  OG  SER A 286       6.531   1.127   4.262  1.00 92.75           O  
ATOM   2218  N   ASP A 287       6.770  -0.316   6.914  1.00 94.50           N  
ATOM   2219  CA  ASP A 287       7.535   0.067   8.094  1.00 94.50           C  
ATOM   2220  C   ASP A 287       8.680   1.011   7.727  1.00 94.50           C  
ATOM   2221  CB  ASP A 287       8.086  -1.173   8.805  1.00 94.50           C  
ATOM   2222  O   ASP A 287       9.508   1.353   8.570  1.00 94.50           O  
ATOM   2223  CG  ASP A 287       7.012  -1.979   9.508  1.00 94.50           C  
ATOM   2224  OD1 ASP A 287       6.070  -1.378  10.078  1.00 94.50           O  
ATOM   2225  OD2 ASP A 287       7.105  -3.225   9.500  1.00 94.50           O  
ATOM   2226  N   ALA A 288       8.742   1.311   6.484  1.00 94.44           N  
ATOM   2227  CA  ALA A 288       9.758   2.252   6.016  1.00 94.44           C  
ATOM   2228  C   ALA A 288       9.547   3.635   6.629  1.00 94.44           C  
ATOM   2229  CB  ALA A 288       9.734   2.340   4.492  1.00 94.44           C  
ATOM   2230  O   ALA A 288       8.406   4.074   6.805  1.00 94.44           O  
ATOM   2231  N   PRO A 289      10.617   4.309   7.055  1.00 95.06           N  
ATOM   2232  CA  PRO A 289      10.477   5.652   7.621  1.00 95.06           C  
ATOM   2233  C   PRO A 289      10.000   6.680   6.598  1.00 95.06           C  
ATOM   2234  CB  PRO A 289      11.898   5.977   8.094  1.00 95.06           C  
ATOM   2235  O   PRO A 289      10.227   6.512   5.395  1.00 95.06           O  
ATOM   2236  CG  PRO A 289      12.789   5.168   7.219  1.00 95.06           C  
ATOM   2237  CD  PRO A 289      12.070   3.910   6.828  1.00 95.06           C  
ATOM   2238  N   ILE A 290       9.227   7.633   7.160  1.00 95.00           N  
ATOM   2239  CA  ILE A 290       8.750   8.727   6.320  1.00 95.00           C  
ATOM   2240  C   ILE A 290       9.781   9.852   6.309  1.00 95.00           C  
ATOM   2241  CB  ILE A 290       7.383   9.258   6.805  1.00 95.00           C  
ATOM   2242  O   ILE A 290      10.188  10.344   7.363  1.00 95.00           O  
ATOM   2243  CG1 ILE A 290       6.332   8.141   6.758  1.00 95.00           C  
ATOM   2244  CG2 ILE A 290       6.941  10.461   5.965  1.00 95.00           C  
ATOM   2245  CD1 ILE A 290       5.008   8.508   7.410  1.00 95.00           C  
ATOM   2246  N   GLY A 291      10.305  10.188   5.094  1.00 93.00           N  
ATOM   2247  CA  GLY A 291      11.336  11.203   4.977  1.00 93.00           C  
ATOM   2248  C   GLY A 291      10.930  12.375   4.098  1.00 93.00           C  
ATOM   2249  O   GLY A 291       9.891  12.328   3.436  1.00 93.00           O  
ATOM   2250  N   LYS A 292      11.719  13.523   4.262  1.00 92.75           N  
ATOM   2251  CA  LYS A 292      11.508  14.711   3.441  1.00 92.75           C  
ATOM   2252  C   LYS A 292      12.156  14.555   2.066  1.00 92.75           C  
ATOM   2253  CB  LYS A 292      12.070  15.953   4.141  1.00 92.75           C  
ATOM   2254  O   LYS A 292      13.352  14.812   1.902  1.00 92.75           O  
ATOM   2255  CG  LYS A 292      11.336  16.328   5.418  1.00 92.75           C  
ATOM   2256  CD  LYS A 292      11.891  17.609   6.031  1.00 92.75           C  
ATOM   2257  CE  LYS A 292      11.195  17.953   7.340  1.00 92.75           C  
ATOM   2258  NZ  LYS A 292      11.719  19.219   7.934  1.00 92.75           N  
ATOM   2259  N   CYS A 293      11.531  13.938   1.087  1.00 92.81           N  
ATOM   2260  CA  CYS A 293      11.977  13.719  -0.285  1.00 92.81           C  
ATOM   2261  C   CYS A 293      10.797  13.773  -1.255  1.00 92.81           C  
ATOM   2262  CB  CYS A 293      12.695  12.383  -0.410  1.00 92.81           C  
ATOM   2263  O   CYS A 293       9.641  13.766  -0.833  1.00 92.81           O  
ATOM   2264  SG  CYS A 293      11.680  10.961   0.066  1.00 92.81           S  
ATOM   2265  N   LYS A 294      11.148  13.914  -2.477  1.00 92.62           N  
ATOM   2266  CA  LYS A 294      10.133  14.047  -3.518  1.00 92.62           C  
ATOM   2267  C   LYS A 294      10.133  12.828  -4.438  1.00 92.62           C  
ATOM   2268  CB  LYS A 294      10.359  15.320  -4.332  1.00 92.62           C  
ATOM   2269  O   LYS A 294      11.141  12.523  -5.074  1.00 92.62           O  
ATOM   2270  CG  LYS A 294       9.258  15.602  -5.348  1.00 92.62           C  
ATOM   2271  CD  LYS A 294       9.523  16.891  -6.109  1.00 92.62           C  
ATOM   2272  CE  LYS A 294       8.469  17.156  -7.172  1.00 92.62           C  
ATOM   2273  NZ  LYS A 294       8.719  18.422  -7.918  1.00 92.62           N  
ATOM   2274  N   SER A 295       9.047  12.141  -4.402  1.00 91.75           N  
ATOM   2275  CA  SER A 295       8.852  11.023  -5.316  1.00 91.75           C  
ATOM   2276  C   SER A 295       7.363  10.734  -5.535  1.00 91.75           C  
ATOM   2277  CB  SER A 295       9.539   9.766  -4.785  1.00 91.75           C  
ATOM   2278  O   SER A 295       6.598  10.641  -4.574  1.00 91.75           O  
ATOM   2279  OG  SER A 295       9.305   8.656  -5.637  1.00 91.75           O  
ATOM   2280  N   GLU A 296       6.965  10.570  -6.738  1.00 90.06           N  
ATOM   2281  CA  GLU A 296       5.574  10.320  -7.105  1.00 90.06           C  
ATOM   2282  C   GLU A 296       5.211   8.844  -6.922  1.00 90.06           C  
ATOM   2283  CB  GLU A 296       5.312  10.750  -8.547  1.00 90.06           C  
ATOM   2284  O   GLU A 296       4.035   8.508  -6.766  1.00 90.06           O  
ATOM   2285  CG  GLU A 296       5.363  12.250  -8.766  1.00 90.06           C  
ATOM   2286  CD  GLU A 296       5.012  12.672 -10.180  1.00 90.06           C  
ATOM   2287  OE1 GLU A 296       4.883  13.891 -10.445  1.00 90.06           O  
ATOM   2288  OE2 GLU A 296       4.867  11.773 -11.039  1.00 90.06           O  
ATOM   2289  N   CYS A 297       6.211   7.961  -6.910  1.00 92.44           N  
ATOM   2290  CA  CYS A 297       5.988   6.527  -6.797  1.00 92.44           C  
ATOM   2291  C   CYS A 297       6.367   6.023  -5.410  1.00 92.44           C  
ATOM   2292  CB  CYS A 297       6.789   5.773  -7.859  1.00 92.44           C  
ATOM   2293  O   CYS A 297       7.516   6.156  -4.988  1.00 92.44           O  
ATOM   2294  SG  CYS A 297       6.535   3.984  -7.828  1.00 92.44           S  
ATOM   2295  N   ILE A 298       5.414   5.344  -4.730  1.00 93.00           N  
ATOM   2296  CA  ILE A 298       5.617   4.855  -3.369  1.00 93.00           C  
ATOM   2297  C   ILE A 298       5.371   3.352  -3.318  1.00 93.00           C  
ATOM   2298  CB  ILE A 298       4.691   5.586  -2.367  1.00 93.00           C  
ATOM   2299  O   ILE A 298       4.395   2.855  -3.891  1.00 93.00           O  
ATOM   2300  CG1 ILE A 298       4.977   7.094  -2.379  1.00 93.00           C  
ATOM   2301  CG2 ILE A 298       4.863   5.008  -0.959  1.00 93.00           C  
ATOM   2302  CD1 ILE A 298       3.990   7.914  -1.561  1.00 93.00           C  
ATOM   2303  N   THR A 299       6.281   2.652  -2.604  1.00 93.31           N  
ATOM   2304  CA  THR A 299       6.133   1.221  -2.365  1.00 93.31           C  
ATOM   2305  C   THR A 299       6.230   0.908  -0.875  1.00 93.31           C  
ATOM   2306  CB  THR A 299       7.199   0.415  -3.131  1.00 93.31           C  
ATOM   2307  O   THR A 299       6.602   1.770  -0.077  1.00 93.31           O  
ATOM   2308  CG2 THR A 299       7.281   0.855  -4.590  1.00 93.31           C  
ATOM   2309  OG1 THR A 299       8.477   0.615  -2.514  1.00 93.31           O  
ATOM   2310  N   PRO A 300       5.820  -0.367  -0.523  1.00 90.25           N  
ATOM   2311  CA  PRO A 300       5.906  -0.734   0.892  1.00 90.25           C  
ATOM   2312  C   PRO A 300       7.332  -0.658   1.435  1.00 90.25           C  
ATOM   2313  CB  PRO A 300       5.391  -2.176   0.915  1.00 90.25           C  
ATOM   2314  O   PRO A 300       7.531  -0.447   2.635  1.00 90.25           O  
ATOM   2315  CG  PRO A 300       4.453  -2.264  -0.245  1.00 90.25           C  
ATOM   2316  CD  PRO A 300       4.996  -1.419  -1.363  1.00 90.25           C  
ATOM   2317  N   ASN A 301       8.305  -0.857   0.518  1.00 91.25           N  
ATOM   2318  CA  ASN A 301       9.703  -0.862   0.947  1.00 91.25           C  
ATOM   2319  C   ASN A 301      10.352   0.506   0.758  1.00 91.25           C  
ATOM   2320  CB  ASN A 301      10.492  -1.934   0.194  1.00 91.25           C  
ATOM   2321  O   ASN A 301      11.555   0.664   0.980  1.00 91.25           O  
ATOM   2322  CG  ASN A 301      10.000  -3.336   0.487  1.00 91.25           C  
ATOM   2323  ND2 ASN A 301      10.594  -4.324  -0.172  1.00 91.25           N  
ATOM   2324  OD1 ASN A 301       9.086  -3.531   1.298  1.00 91.25           O  
ATOM   2325  N   GLY A 302       9.617   1.538   0.403  1.00 92.94           N  
ATOM   2326  CA  GLY A 302      10.156   2.873   0.195  1.00 92.94           C  
ATOM   2327  C   GLY A 302       9.852   3.430  -1.184  1.00 92.94           C  
ATOM   2328  O   GLY A 302       9.391   2.703  -2.064  1.00 92.94           O  
ATOM   2329  N   SER A 303      10.125   4.773  -1.382  1.00 94.44           N  
ATOM   2330  CA  SER A 303       9.789   5.430  -2.639  1.00 94.44           C  
ATOM   2331  C   SER A 303      10.812   5.117  -3.721  1.00 94.44           C  
ATOM   2332  CB  SER A 303       9.688   6.945  -2.441  1.00 94.44           C  
ATOM   2333  O   SER A 303      11.977   4.840  -3.418  1.00 94.44           O  
ATOM   2334  OG  SER A 303       8.656   7.266  -1.521  1.00 94.44           O  
ATOM   2335  N   ILE A 304      10.352   5.074  -5.020  1.00 92.44           N  
ATOM   2336  CA  ILE A 304      11.195   4.828  -6.184  1.00 92.44           C  
ATOM   2337  C   ILE A 304      11.320   6.109  -7.008  1.00 92.44           C  
ATOM   2338  CB  ILE A 304      10.641   3.680  -7.051  1.00 92.44           C  
ATOM   2339  O   ILE A 304      10.328   6.781  -7.273  1.00 92.44           O  
ATOM   2340  CG1 ILE A 304      10.562   2.385  -6.238  1.00 92.44           C  
ATOM   2341  CG2 ILE A 304      11.508   3.484  -8.305  1.00 92.44           C  
ATOM   2342  CD1 ILE A 304       9.852   1.246  -6.953  1.00 92.44           C  
ATOM   2343  N   PRO A 305      12.570   6.426  -7.402  1.00 87.44           N  
ATOM   2344  CA  PRO A 305      12.742   7.570  -8.297  1.00 87.44           C  
ATOM   2345  C   PRO A 305      12.195   7.312  -9.695  1.00 87.44           C  
ATOM   2346  CB  PRO A 305      14.266   7.758  -8.336  1.00 87.44           C  
ATOM   2347  O   PRO A 305      12.180   6.168 -10.164  1.00 87.44           O  
ATOM   2348  CG  PRO A 305      14.820   6.422  -7.957  1.00 87.44           C  
ATOM   2349  CD  PRO A 305      13.797   5.688  -7.148  1.00 87.44           C  
ATOM   2350  N   ASN A 306      11.422   8.133 -10.266  1.00 83.12           N  
ATOM   2351  CA  ASN A 306      10.766   7.984 -11.555  1.00 83.12           C  
ATOM   2352  C   ASN A 306      11.727   8.258 -12.711  1.00 83.12           C  
ATOM   2353  CB  ASN A 306       9.547   8.914 -11.648  1.00 83.12           C  
ATOM   2354  O   ASN A 306      11.320   8.758 -13.758  1.00 83.12           O  
ATOM   2355  CG  ASN A 306       8.438   8.336 -12.500  1.00 83.12           C  
ATOM   2356  ND2 ASN A 306       7.355   9.086 -12.656  1.00 83.12           N  
ATOM   2357  OD1 ASN A 306       8.547   7.215 -13.008  1.00 83.12           O  
ATOM   2358  N   ASP A 307      13.008   7.891 -12.688  1.00 85.50           N  
ATOM   2359  CA  ASP A 307      14.031   8.211 -13.688  1.00 85.50           C  
ATOM   2360  C   ASP A 307      14.070   7.148 -14.781  1.00 85.50           C  
ATOM   2361  CB  ASP A 307      15.406   8.344 -13.031  1.00 85.50           C  
ATOM   2362  O   ASP A 307      14.570   7.398 -15.883  1.00 85.50           O  
ATOM   2363  CG  ASP A 307      15.773   7.141 -12.172  1.00 85.50           C  
ATOM   2364  OD1 ASP A 307      14.867   6.383 -11.766  1.00 85.50           O  
ATOM   2365  OD2 ASP A 307      16.969   6.953 -11.906  1.00 85.50           O  
ATOM   2366  N   LYS A 308      13.484   6.031 -14.531  1.00 89.94           N  
ATOM   2367  CA  LYS A 308      13.477   4.930 -15.492  1.00 89.94           C  
ATOM   2368  C   LYS A 308      12.055   4.465 -15.773  1.00 89.94           C  
ATOM   2369  CB  LYS A 308      14.312   3.760 -14.977  1.00 89.94           C  
ATOM   2370  O   LYS A 308      11.148   4.664 -14.961  1.00 89.94           O  
ATOM   2371  CG  LYS A 308      15.789   4.094 -14.781  1.00 89.94           C  
ATOM   2372  CD  LYS A 308      16.578   2.885 -14.289  1.00 89.94           C  
ATOM   2373  CE  LYS A 308      18.031   3.227 -14.055  1.00 89.94           C  
ATOM   2374  NZ  LYS A 308      18.828   2.021 -13.672  1.00 89.94           N  
ATOM   2375  N   PRO A 309      11.906   3.902 -16.938  1.00 85.19           N  
ATOM   2376  CA  PRO A 309      10.570   3.541 -17.406  1.00 85.19           C  
ATOM   2377  C   PRO A 309      10.039   2.258 -16.766  1.00 85.19           C  
ATOM   2378  CB  PRO A 309      10.758   3.361 -18.906  1.00 85.19           C  
ATOM   2379  O   PRO A 309       8.828   2.037 -16.719  1.00 85.19           O  
ATOM   2380  CG  PRO A 309      12.211   3.041 -19.078  1.00 85.19           C  
ATOM   2381  CD  PRO A 309      12.977   3.734 -17.984  1.00 85.19           C  
ATOM   2382  N   PHE A 310      11.008   1.401 -16.234  1.00 90.75           N  
ATOM   2383  CA  PHE A 310      10.609   0.158 -15.594  1.00 90.75           C  
ATOM   2384  C   PHE A 310      11.188   0.068 -14.188  1.00 90.75           C  
ATOM   2385  CB  PHE A 310      11.055  -1.050 -16.422  1.00 90.75           C  
ATOM   2386  O   PHE A 310      12.195   0.709 -13.883  1.00 90.75           O  
ATOM   2387  CG  PHE A 310      10.547  -1.030 -17.844  1.00 90.75           C  
ATOM   2388  CD1 PHE A 310       9.211  -1.255 -18.125  1.00 90.75           C  
ATOM   2389  CD2 PHE A 310      11.422  -0.788 -18.891  1.00 90.75           C  
ATOM   2390  CE1 PHE A 310       8.742  -1.237 -19.438  1.00 90.75           C  
ATOM   2391  CE2 PHE A 310      10.961  -0.768 -20.203  1.00 90.75           C  
ATOM   2392  CZ  PHE A 310       9.617  -0.994 -20.484  1.00 90.75           C  
ATOM   2393  N   GLN A 311      10.516  -0.750 -13.305  1.00 92.81           N  
ATOM   2394  CA  GLN A 311      11.008  -1.029 -11.961  1.00 92.81           C  
ATOM   2395  C   GLN A 311      10.758  -2.484 -11.578  1.00 92.81           C  
ATOM   2396  CB  GLN A 311      10.352  -0.096 -10.945  1.00 92.81           C  
ATOM   2397  O   GLN A 311       9.828  -3.115 -12.086  1.00 92.81           O  
ATOM   2398  CG  GLN A 311       8.852  -0.325 -10.773  1.00 92.81           C  
ATOM   2399  CD  GLN A 311       8.531  -1.359  -9.711  1.00 92.81           C  
ATOM   2400  NE2 GLN A 311       7.375  -1.995  -9.836  1.00 92.81           N  
ATOM   2401  OE1 GLN A 311       9.328  -1.586  -8.789  1.00 92.81           O  
ATOM   2402  N   ASN A 312      11.750  -3.043 -10.781  1.00 92.06           N  
ATOM   2403  CA  ASN A 312      11.609  -4.406 -10.273  1.00 92.06           C  
ATOM   2404  C   ASN A 312      11.664  -4.449  -8.750  1.00 92.06           C  
ATOM   2405  CB  ASN A 312      12.688  -5.312 -10.867  1.00 92.06           C  
ATOM   2406  O   ASN A 312      12.008  -5.480  -8.164  1.00 92.06           O  
ATOM   2407  CG  ASN A 312      14.062  -5.039 -10.289  1.00 92.06           C  
ATOM   2408  ND2 ASN A 312      14.969  -5.992 -10.453  1.00 92.06           N  
ATOM   2409  OD1 ASN A 312      14.305  -3.982  -9.703  1.00 92.06           O  
ATOM   2410  N   VAL A 313      11.375  -3.391  -8.078  1.00 89.81           N  
ATOM   2411  CA  VAL A 313      11.469  -3.221  -6.633  1.00 89.81           C  
ATOM   2412  C   VAL A 313      10.242  -3.834  -5.957  1.00 89.81           C  
ATOM   2413  CB  VAL A 313      11.602  -1.730  -6.242  1.00 89.81           C  
ATOM   2414  O   VAL A 313      10.375  -4.676  -5.066  1.00 89.81           O  
ATOM   2415  CG1 VAL A 313      11.602  -1.566  -4.723  1.00 89.81           C  
ATOM   2416  CG2 VAL A 313      12.875  -1.134  -6.844  1.00 89.81           C  
ATOM   2417  N   ASN A 314       9.055  -3.375  -6.320  1.00 88.19           N  
ATOM   2418  CA  ASN A 314       7.840  -3.916  -5.723  1.00 88.19           C  
ATOM   2419  C   ASN A 314       6.668  -3.879  -6.699  1.00 88.19           C  
ATOM   2420  CB  ASN A 314       7.484  -3.156  -4.441  1.00 88.19           C  
ATOM   2421  O   ASN A 314       6.457  -2.875  -7.383  1.00 88.19           O  
ATOM   2422  CG  ASN A 314       6.520  -3.920  -3.557  1.00 88.19           C  
ATOM   2423  ND2 ASN A 314       6.930  -4.184  -2.320  1.00 88.19           N  
ATOM   2424  OD1 ASN A 314       5.418  -4.273  -3.979  1.00 88.19           O  
ATOM   2425  N   ARG A 315       5.863  -4.930  -6.629  1.00 85.56           N  
ATOM   2426  CA  ARG A 315       4.703  -5.020  -7.508  1.00 85.56           C  
ATOM   2427  C   ARG A 315       3.588  -4.086  -7.039  1.00 85.56           C  
ATOM   2428  CB  ARG A 315       4.188  -6.457  -7.574  1.00 85.56           C  
ATOM   2429  O   ARG A 315       2.799  -3.598  -7.848  1.00 85.56           O  
ATOM   2430  CG  ARG A 315       5.180  -7.438  -8.180  1.00 85.56           C  
ATOM   2431  CD  ARG A 315       4.684  -8.875  -8.078  1.00 85.56           C  
ATOM   2432  NE  ARG A 315       5.664  -9.820  -8.609  1.00 85.56           N  
ATOM   2433  NH1 ARG A 315       4.152 -11.539  -8.898  1.00 85.56           N  
ATOM   2434  NH2 ARG A 315       6.355 -11.844  -9.445  1.00 85.56           N  
ATOM   2435  CZ  ARG A 315       5.387 -11.062  -8.984  1.00 85.56           C  
ATOM   2436  N   ILE A 316       3.480  -3.920  -5.711  1.00 84.88           N  
ATOM   2437  CA  ILE A 316       2.473  -3.051  -5.113  1.00 84.88           C  
ATOM   2438  C   ILE A 316       3.000  -1.618  -5.051  1.00 84.88           C  
ATOM   2439  CB  ILE A 316       2.074  -3.537  -3.703  1.00 84.88           C  
ATOM   2440  O   ILE A 316       3.975  -1.338  -4.352  1.00 84.88           O  
ATOM   2441  CG1 ILE A 316       1.558  -4.980  -3.760  1.00 84.88           C  
ATOM   2442  CG2 ILE A 316       1.026  -2.604  -3.088  1.00 84.88           C  
ATOM   2443  CD1 ILE A 316       1.336  -5.613  -2.395  1.00 84.88           C  
ATOM   2444  N   THR A 317       2.297  -0.708  -5.824  1.00 88.50           N  
ATOM   2445  CA  THR A 317       2.795   0.660  -5.902  1.00 88.50           C  
ATOM   2446  C   THR A 317       1.654   1.661  -5.746  1.00 88.50           C  
ATOM   2447  CB  THR A 317       3.527   0.914  -7.230  1.00 88.50           C  
ATOM   2448  O   THR A 317       0.491   1.324  -5.977  1.00 88.50           O  
ATOM   2449  CG2 THR A 317       4.688  -0.061  -7.418  1.00 88.50           C  
ATOM   2450  OG1 THR A 317       2.605   0.755  -8.312  1.00 88.50           O  
ATOM   2451  N   TYR A 318       1.923   2.869  -5.281  1.00 89.12           N  
ATOM   2452  CA  TYR A 318       0.979   3.979  -5.191  1.00 89.12           C  
ATOM   2453  C   TYR A 318       1.521   5.215  -5.898  1.00 89.12           C  
ATOM   2454  CB  TYR A 318       0.675   4.309  -3.725  1.00 89.12           C  
ATOM   2455  O   TYR A 318       2.656   5.629  -5.656  1.00 89.12           O  
ATOM   2456  CG  TYR A 318      -0.285   5.461  -3.549  1.00 89.12           C  
ATOM   2457  CD1 TYR A 318       0.181   6.746  -3.287  1.00 89.12           C  
ATOM   2458  CD2 TYR A 318      -1.658   5.262  -3.641  1.00 89.12           C  
ATOM   2459  CE1 TYR A 318      -0.700   7.809  -3.121  1.00 89.12           C  
ATOM   2460  CE2 TYR A 318      -2.549   6.320  -3.477  1.00 89.12           C  
ATOM   2461  OH  TYR A 318      -2.938   8.633  -3.055  1.00 89.12           O  
ATOM   2462  CZ  TYR A 318      -2.061   7.586  -3.219  1.00 89.12           C  
ATOM   2463  N   GLY A 319       0.684   5.840  -6.781  1.00 88.06           N  
ATOM   2464  CA  GLY A 319       1.094   7.027  -7.520  1.00 88.06           C  
ATOM   2465  C   GLY A 319       1.601   6.719  -8.914  1.00 88.06           C  
ATOM   2466  O   GLY A 319       1.329   5.645  -9.453  1.00 88.06           O  
ATOM   2467  N   ALA A 320       2.256   7.633  -9.562  1.00 88.31           N  
ATOM   2468  CA  ALA A 320       2.820   7.484 -10.898  1.00 88.31           C  
ATOM   2469  C   ALA A 320       4.137   6.707 -10.859  1.00 88.31           C  
ATOM   2470  CB  ALA A 320       3.033   8.852 -11.547  1.00 88.31           C  
ATOM   2471  O   ALA A 320       5.207   7.301 -10.727  1.00 88.31           O  
ATOM   2472  N   CYS A 321       4.066   5.340 -10.898  1.00 89.06           N  
ATOM   2473  CA  CYS A 321       5.238   4.480 -10.758  1.00 89.06           C  
ATOM   2474  C   CYS A 321       5.602   3.836 -12.094  1.00 89.06           C  
ATOM   2475  CB  CYS A 321       4.992   3.398  -9.711  1.00 89.06           C  
ATOM   2476  O   CYS A 321       4.723   3.537 -12.906  1.00 89.06           O  
ATOM   2477  SG  CYS A 321       4.547   4.047  -8.086  1.00 89.06           S  
ATOM   2478  N   PRO A 322       7.004   3.748 -12.359  1.00 88.19           N  
ATOM   2479  CA  PRO A 322       7.410   2.941 -13.508  1.00 88.19           C  
ATOM   2480  C   PRO A 322       6.805   1.541 -13.500  1.00 88.19           C  
ATOM   2481  CB  PRO A 322       8.938   2.877 -13.375  1.00 88.19           C  
ATOM   2482  O   PRO A 322       6.523   0.996 -12.430  1.00 88.19           O  
ATOM   2483  CG  PRO A 322       9.289   4.020 -12.477  1.00 88.19           C  
ATOM   2484  CD  PRO A 322       8.133   4.277 -11.555  1.00 88.19           C  
ATOM   2485  N   ARG A 323       6.609   0.997 -14.617  1.00 85.81           N  
ATOM   2486  CA  ARG A 323       5.934  -0.291 -14.727  1.00 85.81           C  
ATOM   2487  C   ARG A 323       6.793  -1.412 -14.156  1.00 85.81           C  
ATOM   2488  CB  ARG A 323       5.586  -0.594 -16.188  1.00 85.81           C  
ATOM   2489  O   ARG A 323       8.000  -1.462 -14.398  1.00 85.81           O  
ATOM   2490  CG  ARG A 323       4.473   0.278 -16.750  1.00 85.81           C  
ATOM   2491  CD  ARG A 323       3.123  -0.062 -16.125  1.00 85.81           C  
ATOM   2492  NE  ARG A 323       2.039   0.695 -16.750  1.00 85.81           N  
ATOM   2493  NH1 ARG A 323       0.352  -0.373 -15.586  1.00 85.81           N  
ATOM   2494  NH2 ARG A 323      -0.156   1.273 -17.094  1.00 85.81           N  
ATOM   2495  CZ  ARG A 323       0.748   0.530 -16.469  1.00 85.81           C  
ATOM   2496  N   TYR A 324       6.129  -2.238 -13.422  1.00 88.31           N  
ATOM   2497  CA  TYR A 324       6.836  -3.361 -12.812  1.00 88.31           C  
ATOM   2498  C   TYR A 324       7.129  -4.445 -13.844  1.00 88.31           C  
ATOM   2499  CB  TYR A 324       6.016  -3.945 -11.656  1.00 88.31           C  
ATOM   2500  O   TYR A 324       6.246  -4.832 -14.617  1.00 88.31           O  
ATOM   2501  CG  TYR A 324       6.684  -5.113 -10.977  1.00 88.31           C  
ATOM   2502  CD1 TYR A 324       6.426  -6.422 -11.375  1.00 88.31           C  
ATOM   2503  CD2 TYR A 324       7.570  -4.910  -9.922  1.00 88.31           C  
ATOM   2504  CE1 TYR A 324       7.039  -7.500 -10.742  1.00 88.31           C  
ATOM   2505  CE2 TYR A 324       8.188  -5.980  -9.281  1.00 88.31           C  
ATOM   2506  OH  TYR A 324       8.523  -8.336  -9.070  1.00 88.31           O  
ATOM   2507  CZ  TYR A 324       7.914  -7.270  -9.703  1.00 88.31           C  
ATOM   2508  N   VAL A 325       8.367  -4.953 -13.898  1.00 90.25           N  
ATOM   2509  CA  VAL A 325       8.797  -6.070 -14.734  1.00 90.25           C  
ATOM   2510  C   VAL A 325       9.562  -7.082 -13.891  1.00 90.25           C  
ATOM   2511  CB  VAL A 325       9.664  -5.590 -15.914  1.00 90.25           C  
ATOM   2512  O   VAL A 325      10.234  -6.715 -12.922  1.00 90.25           O  
ATOM   2513  CG1 VAL A 325       8.867  -4.672 -16.844  1.00 90.25           C  
ATOM   2514  CG2 VAL A 325      10.914  -4.875 -15.406  1.00 90.25           C  
ATOM   2515  N   LYS A 326       9.438  -8.297 -14.188  1.00 88.81           N  
ATOM   2516  CA  LYS A 326      10.078  -9.367 -13.430  1.00 88.81           C  
ATOM   2517  C   LYS A 326      11.555  -9.492 -13.805  1.00 88.81           C  
ATOM   2518  CB  LYS A 326       9.367 -10.695 -13.672  1.00 88.81           C  
ATOM   2519  O   LYS A 326      12.242 -10.398 -13.344  1.00 88.81           O  
ATOM   2520  CG  LYS A 326       7.996 -10.789 -13.023  1.00 88.81           C  
ATOM   2521  CD  LYS A 326       7.375 -12.164 -13.227  1.00 88.81           C  
ATOM   2522  CE  LYS A 326       6.000 -12.258 -12.578  1.00 88.81           C  
ATOM   2523  NZ  LYS A 326       5.402 -13.617 -12.734  1.00 88.81           N  
ATOM   2524  N   GLN A 327      12.023  -8.609 -14.602  1.00 88.12           N  
ATOM   2525  CA  GLN A 327      13.414  -8.602 -15.039  1.00 88.12           C  
ATOM   2526  C   GLN A 327      14.266  -7.684 -14.164  1.00 88.12           C  
ATOM   2527  CB  GLN A 327      13.516  -8.180 -16.500  1.00 88.12           C  
ATOM   2528  O   GLN A 327      13.844  -6.570 -13.836  1.00 88.12           O  
ATOM   2529  CG  GLN A 327      12.758  -9.086 -17.453  1.00 88.12           C  
ATOM   2530  CD  GLN A 327      13.367 -10.477 -17.562  1.00 88.12           C  
ATOM   2531  NE2 GLN A 327      12.594 -11.422 -18.094  1.00 88.12           N  
ATOM   2532  OE1 GLN A 327      14.516 -10.695 -17.172  1.00 88.12           O  
ATOM   2533  N   SER A 328      15.398  -8.203 -13.781  1.00 88.19           N  
ATOM   2534  CA  SER A 328      16.297  -7.430 -12.930  1.00 88.19           C  
ATOM   2535  C   SER A 328      17.094  -6.422 -13.750  1.00 88.19           C  
ATOM   2536  CB  SER A 328      17.250  -8.352 -12.180  1.00 88.19           C  
ATOM   2537  O   SER A 328      17.562  -5.406 -13.227  1.00 88.19           O  
ATOM   2538  OG  SER A 328      17.984  -9.172 -13.078  1.00 88.19           O  
ATOM   2539  N   THR A 329      17.141  -6.711 -15.102  1.00 90.19           N  
ATOM   2540  CA  THR A 329      17.891  -5.809 -15.969  1.00 90.19           C  
ATOM   2541  C   THR A 329      17.297  -5.785 -17.375  1.00 90.19           C  
ATOM   2542  CB  THR A 329      19.375  -6.207 -16.047  1.00 90.19           C  
ATOM   2543  O   THR A 329      16.938  -6.832 -17.922  1.00 90.19           O  
ATOM   2544  CG2 THR A 329      19.531  -7.613 -16.609  1.00 90.19           C  
ATOM   2545  OG1 THR A 329      20.062  -5.281 -16.891  1.00 90.19           O  
ATOM   2546  N   LEU A 330      17.125  -4.645 -17.875  1.00 90.56           N  
ATOM   2547  CA  LEU A 330      16.781  -4.379 -19.266  1.00 90.56           C  
ATOM   2548  C   LEU A 330      17.656  -3.275 -19.844  1.00 90.56           C  
ATOM   2549  CB  LEU A 330      15.305  -3.992 -19.406  1.00 90.56           C  
ATOM   2550  O   LEU A 330      17.469  -2.096 -19.547  1.00 90.56           O  
ATOM   2551  CG  LEU A 330      14.289  -5.094 -19.109  1.00 90.56           C  
ATOM   2552  CD1 LEU A 330      12.875  -4.523 -19.109  1.00 90.56           C  
ATOM   2553  CD2 LEU A 330      14.414  -6.223 -20.125  1.00 90.56           C  
ATOM   2554  N   LYS A 331      18.609  -3.666 -20.688  1.00 91.75           N  
ATOM   2555  CA  LYS A 331      19.594  -2.711 -21.188  1.00 91.75           C  
ATOM   2556  C   LYS A 331      19.266  -2.303 -22.625  1.00 91.75           C  
ATOM   2557  CB  LYS A 331      21.000  -3.297 -21.109  1.00 91.75           C  
ATOM   2558  O   LYS A 331      19.031  -3.156 -23.469  1.00 91.75           O  
ATOM   2559  CG  LYS A 331      21.500  -3.521 -19.688  1.00 91.75           C  
ATOM   2560  CD  LYS A 331      22.922  -4.078 -19.688  1.00 91.75           C  
ATOM   2561  CE  LYS A 331      23.422  -4.316 -18.266  1.00 91.75           C  
ATOM   2562  NZ  LYS A 331      24.766  -4.945 -18.250  1.00 91.75           N  
ATOM   2563  N   LEU A 332      19.203  -1.048 -22.828  1.00 88.19           N  
ATOM   2564  CA  LEU A 332      18.984  -0.492 -24.156  1.00 88.19           C  
ATOM   2565  C   LEU A 332      20.312  -0.046 -24.781  1.00 88.19           C  
ATOM   2566  CB  LEU A 332      18.016   0.687 -24.094  1.00 88.19           C  
ATOM   2567  O   LEU A 332      21.047   0.737 -24.172  1.00 88.19           O  
ATOM   2568  CG  LEU A 332      17.656   1.338 -25.438  1.00 88.19           C  
ATOM   2569  CD1 LEU A 332      16.797   0.394 -26.281  1.00 88.19           C  
ATOM   2570  CD2 LEU A 332      16.938   2.664 -25.219  1.00 88.19           C  
ATOM   2571  N   ALA A 333      20.609  -0.614 -25.922  1.00 82.88           N  
ATOM   2572  CA  ALA A 333      21.859  -0.295 -26.609  1.00 82.88           C  
ATOM   2573  C   ALA A 333      21.891   1.170 -27.031  1.00 82.88           C  
ATOM   2574  CB  ALA A 333      22.047  -1.203 -27.812  1.00 82.88           C  
ATOM   2575  O   ALA A 333      20.984   1.646 -27.719  1.00 82.88           O  
ATOM   2576  N   THR A 334      22.828   1.983 -26.547  1.00 74.38           N  
ATOM   2577  CA  THR A 334      23.000   3.389 -26.906  1.00 74.38           C  
ATOM   2578  C   THR A 334      24.281   3.596 -27.719  1.00 74.38           C  
ATOM   2579  CB  THR A 334      23.031   4.281 -25.656  1.00 74.38           C  
ATOM   2580  O   THR A 334      24.484   4.668 -28.281  1.00 74.38           O  
ATOM   2581  CG2 THR A 334      21.672   4.285 -24.938  1.00 74.38           C  
ATOM   2582  OG1 THR A 334      24.031   3.787 -24.750  1.00 74.38           O  
ATOM   2583  N   GLY A 335      24.984   2.527 -27.766  1.00 67.25           N  
ATOM   2584  CA  GLY A 335      26.250   2.520 -28.500  1.00 67.25           C  
ATOM   2585  C   GLY A 335      26.266   1.502 -29.625  1.00 67.25           C  
ATOM   2586  O   GLY A 335      25.250   0.878 -29.938  1.00 67.25           O  
ATOM   2587  N   MET A 336      27.344   1.415 -30.422  1.00 68.94           N  
ATOM   2588  CA  MET A 336      27.484   0.506 -31.547  1.00 68.94           C  
ATOM   2589  C   MET A 336      27.969  -0.867 -31.094  1.00 68.94           C  
ATOM   2590  CB  MET A 336      28.453   1.080 -32.594  1.00 68.94           C  
ATOM   2591  O   MET A 336      28.422  -1.023 -29.953  1.00 68.94           O  
ATOM   2592  CG  MET A 336      28.062   2.449 -33.094  1.00 68.94           C  
ATOM   2593  SD  MET A 336      29.312   3.160 -34.250  1.00 68.94           S  
ATOM   2594  CE  MET A 336      29.406   1.833 -35.469  1.00 68.94           C  
ATOM   2595  N   ARG A 337      27.766  -1.760 -31.938  1.00 70.75           N  
ATOM   2596  CA  ARG A 337      28.281  -3.104 -31.672  1.00 70.75           C  
ATOM   2597  C   ARG A 337      29.781  -3.074 -31.391  1.00 70.75           C  
ATOM   2598  CB  ARG A 337      28.000  -4.020 -32.875  1.00 70.75           C  
ATOM   2599  O   ARG A 337      30.531  -2.391 -32.094  1.00 70.75           O  
ATOM   2600  CG  ARG A 337      28.281  -5.488 -32.594  1.00 70.75           C  
ATOM   2601  CD  ARG A 337      27.797  -6.375 -33.750  1.00 70.75           C  
ATOM   2602  NE  ARG A 337      28.109  -7.781 -33.500  1.00 70.75           N  
ATOM   2603  NH1 ARG A 337      26.938  -8.570 -35.312  1.00 70.75           N  
ATOM   2604  NH2 ARG A 337      28.031 -10.031 -33.938  1.00 70.75           N  
ATOM   2605  CZ  ARG A 337      27.688  -8.789 -34.250  1.00 70.75           C  
ATOM   2606  N   ASN A 338      30.078  -3.711 -30.219  1.00 70.56           N  
ATOM   2607  CA  ASN A 338      31.484  -3.762 -29.812  1.00 70.56           C  
ATOM   2608  C   ASN A 338      32.250  -4.816 -30.609  1.00 70.56           C  
ATOM   2609  CB  ASN A 338      31.609  -4.027 -28.312  1.00 70.56           C  
ATOM   2610  O   ASN A 338      31.953  -6.008 -30.516  1.00 70.56           O  
ATOM   2611  CG  ASN A 338      33.031  -3.830 -27.797  1.00 70.56           C  
ATOM   2612  ND2 ASN A 338      33.344  -4.484 -26.688  1.00 70.56           N  
ATOM   2613  OD1 ASN A 338      33.812  -3.098 -28.391  1.00 70.56           O  
ATOM   2614  N   VAL A 339      32.969  -4.477 -31.422  1.00 62.59           N  
ATOM   2615  CA  VAL A 339      33.812  -5.398 -32.188  1.00 62.59           C  
ATOM   2616  C   VAL A 339      35.250  -5.324 -31.703  1.00 62.59           C  
ATOM   2617  CB  VAL A 339      33.750  -5.094 -33.719  1.00 62.59           C  
ATOM   2618  O   VAL A 339      35.906  -4.293 -31.844  1.00 62.59           O  
ATOM   2619  CG1 VAL A 339      34.562  -6.109 -34.500  1.00 62.59           C  
ATOM   2620  CG2 VAL A 339      32.312  -5.082 -34.188  1.00 62.59           C  
ATOM   2621  N   PRO A 340      35.594  -6.250 -30.734  1.00 54.62           N  
ATOM   2622  CA  PRO A 340      37.000  -6.215 -30.281  1.00 54.62           C  
ATOM   2623  C   PRO A 340      37.969  -6.238 -31.438  1.00 54.62           C  
ATOM   2624  CB  PRO A 340      37.125  -7.480 -29.422  1.00 54.62           C  
ATOM   2625  O   PRO A 340      37.750  -6.898 -32.438  1.00 54.62           O  
ATOM   2626  CG  PRO A 340      35.812  -8.203 -29.625  1.00 54.62           C  
ATOM   2627  CD  PRO A 340      34.906  -7.340 -30.453  1.00 54.62           C  
ATOM   2628  N   GLU A 341      38.750  -5.242 -31.594  1.00 48.38           N  
ATOM   2629  CA  GLU A 341      39.844  -5.168 -32.562  1.00 48.38           C  
ATOM   2630  C   GLU A 341      40.844  -6.312 -32.344  1.00 48.38           C  
ATOM   2631  CB  GLU A 341      40.562  -3.822 -32.438  1.00 48.38           C  
ATOM   2632  O   GLU A 341      41.219  -6.609 -31.219  1.00 48.38           O  
ATOM   2633  CG  GLU A 341      41.156  -3.334 -33.750  1.00 48.38           C  
ATOM   2634  CD  GLU A 341      41.688  -1.918 -33.688  1.00 48.38           C  
ATOM   2635  OE1 GLU A 341      42.250  -1.425 -34.688  1.00 48.38           O  
ATOM   2636  OE2 GLU A 341      41.562  -1.297 -32.594  1.00 48.38           O  
ATOM   2637  N   LYS A 342      40.719  -7.488 -33.062  1.00 43.00           N  
ATOM   2638  CA  LYS A 342      41.594  -8.641 -33.156  1.00 43.00           C  
ATOM   2639  C   LYS A 342      43.062  -8.195 -33.281  1.00 43.00           C  
ATOM   2640  CB  LYS A 342      41.250  -9.500 -34.375  1.00 43.00           C  
ATOM   2641  O   LYS A 342      43.375  -7.266 -34.000  1.00 43.00           O  
ATOM   2642  CG  LYS A 342      40.031 -10.391 -34.156  1.00 43.00           C  
ATOM   2643  CD  LYS A 342      39.781 -11.297 -35.375  1.00 43.00           C  
ATOM   2644  CE  LYS A 342      38.500 -12.109 -35.188  1.00 43.00           C  
ATOM   2645  NZ  LYS A 342      38.250 -13.008 -36.344  1.00 43.00           N  
ATOM   2646  N   GLN A 343      43.969  -8.227 -32.188  1.00 37.19           N  
ATOM   2647  CA  GLN A 343      45.406  -8.094 -31.969  1.00 37.19           C  
ATOM   2648  C   GLN A 343      46.219  -8.703 -33.125  1.00 37.19           C  
ATOM   2649  CB  GLN A 343      45.844  -8.758 -30.656  1.00 37.19           C  
ATOM   2650  O   GLN A 343      45.844  -9.773 -33.625  1.00 37.19           O  
ATOM   2651  CG  GLN A 343      45.844  -7.805 -29.469  1.00 37.19           C  
ATOM   2652  CD  GLN A 343      46.406  -8.438 -28.219  1.00 37.19           C  
ATOM   2653  NE2 GLN A 343      46.000  -7.922 -27.062  1.00 37.19           N  
ATOM   2654  OE1 GLN A 343      47.188  -9.391 -28.281  1.00 37.19           O  
ATOM   2655  N   THR A 344      46.938  -7.957 -34.031  1.00 38.38           N  
ATOM   2656  CA  THR A 344      48.000  -8.492 -34.875  1.00 38.38           C  
ATOM   2657  C   THR A 344      48.875  -9.461 -34.062  1.00 38.38           C  
ATOM   2658  CB  THR A 344      48.906  -7.359 -35.438  1.00 38.38           C  
ATOM   2659  O   THR A 344      49.312  -9.141 -32.969  1.00 38.38           O  
ATOM   2660  CG2 THR A 344      48.156  -6.555 -36.500  1.00 38.38           C  
ATOM   2661  OG1 THR A 344      49.281  -6.480 -34.375  1.00 38.38           O  
ATOM   2662  N   ARG A 345      48.562 -10.766 -33.906  1.00 37.72           N  
ATOM   2663  CA  ARG A 345      49.344 -11.828 -33.281  1.00 37.72           C  
ATOM   2664  C   ARG A 345      50.688 -12.031 -33.969  1.00 37.72           C  
ATOM   2665  CB  ARG A 345      48.562 -13.141 -33.281  1.00 37.72           C  
ATOM   2666  O   ARG A 345      51.562 -12.711 -33.438  1.00 37.72           O  
ATOM   2667  CG  ARG A 345      47.375 -13.148 -32.312  1.00 37.72           C  
ATOM   2668  CD  ARG A 345      46.844 -14.555 -32.094  1.00 37.72           C  
ATOM   2669  NE  ARG A 345      45.938 -14.609 -30.938  1.00 37.72           N  
ATOM   2670  NH1 ARG A 345      44.906 -16.578 -31.594  1.00 37.72           N  
ATOM   2671  NH2 ARG A 345      44.250 -15.523 -29.672  1.00 37.72           N  
ATOM   2672  CZ  ARG A 345      45.031 -15.570 -30.734  1.00 37.72           C  
ATOM   2673  N   GLY A 346      51.094 -10.883 -34.969  1.00 40.44           N  
ATOM   2674  CA  GLY A 346      52.406 -11.039 -35.562  1.00 40.44           C  
ATOM   2675  C   GLY A 346      52.719 -12.477 -35.938  1.00 40.44           C  
ATOM   2676  O   GLY A 346      51.812 -13.297 -36.062  1.00 40.44           O  
ATOM   2677  N   ILE A 347      53.750 -12.859 -36.469  1.00 37.66           N  
ATOM   2678  CA  ILE A 347      54.375 -14.055 -37.031  1.00 37.66           C  
ATOM   2679  C   ILE A 347      54.062 -15.266 -36.156  1.00 37.66           C  
ATOM   2680  CB  ILE A 347      55.906 -13.891 -37.156  1.00 37.66           C  
ATOM   2681  O   ILE A 347      53.812 -16.359 -36.656  1.00 37.66           O  
ATOM   2682  CG1 ILE A 347      56.250 -13.023 -38.375  1.00 37.66           C  
ATOM   2683  CG2 ILE A 347      56.594 -15.250 -37.250  1.00 37.66           C  
ATOM   2684  CD1 ILE A 347      57.688 -12.578 -38.469  1.00 37.66           C  
ATOM   2685  N   PHE A 348      53.656 -15.125 -34.844  1.00 36.84           N  
ATOM   2686  CA  PHE A 348      53.375 -16.219 -33.938  1.00 36.84           C  
ATOM   2687  C   PHE A 348      51.875 -16.516 -33.906  1.00 36.84           C  
ATOM   2688  CB  PHE A 348      53.875 -15.898 -32.531  1.00 36.84           C  
ATOM   2689  O   PHE A 348      51.469 -17.672 -33.812  1.00 36.84           O  
ATOM   2690  CG  PHE A 348      55.375 -16.047 -32.375  1.00 36.84           C  
ATOM   2691  CD1 PHE A 348      55.938 -17.297 -32.281  1.00 36.84           C  
ATOM   2692  CD2 PHE A 348      56.188 -14.922 -32.312  1.00 36.84           C  
ATOM   2693  CE1 PHE A 348      57.312 -17.438 -32.125  1.00 36.84           C  
ATOM   2694  CE2 PHE A 348      57.562 -15.047 -32.156  1.00 36.84           C  
ATOM   2695  CZ  PHE A 348      58.125 -16.312 -32.062  1.00 36.84           C  
ATOM   2696  N   GLY A 349      51.000 -15.633 -34.375  1.00 42.19           N  
ATOM   2697  CA  GLY A 349      49.594 -15.695 -34.656  1.00 42.19           C  
ATOM   2698  C   GLY A 349      49.281 -16.219 -36.062  1.00 42.19           C  
ATOM   2699  O   GLY A 349      48.312 -16.953 -36.250  1.00 42.19           O  
ATOM   2700  N   ALA A 350      50.156 -15.977 -37.031  1.00 37.97           N  
ATOM   2701  CA  ALA A 350      50.188 -16.516 -38.375  1.00 37.97           C  
ATOM   2702  C   ALA A 350      50.656 -17.969 -38.375  1.00 37.97           C  
ATOM   2703  CB  ALA A 350      51.062 -15.664 -39.281  1.00 37.97           C  
ATOM   2704  O   ALA A 350      50.125 -18.797 -39.125  1.00 37.97           O  
ATOM   2705  N   ILE A 351      51.344 -18.328 -37.406  1.00 38.78           N  
ATOM   2706  CA  ILE A 351      51.906 -19.672 -37.250  1.00 38.78           C  
ATOM   2707  C   ILE A 351      50.938 -20.547 -36.500  1.00 38.78           C  
ATOM   2708  CB  ILE A 351      53.281 -19.641 -36.531  1.00 38.78           C  
ATOM   2709  O   ILE A 351      50.688 -21.703 -36.906  1.00 38.78           O  
ATOM   2710  CG1 ILE A 351      54.312 -18.875 -37.344  1.00 38.78           C  
ATOM   2711  CG2 ILE A 351      53.750 -21.047 -36.219  1.00 38.78           C  
ATOM   2712  CD1 ILE A 351      55.625 -18.672 -36.625  1.00 38.78           C  
ATOM   2713  N   ALA A 352      50.156 -20.078 -35.625  1.00 41.25           N  
ATOM   2714  CA  ALA A 352      49.094 -20.750 -34.875  1.00 41.25           C  
ATOM   2715  C   ALA A 352      47.812 -20.812 -35.719  1.00 41.25           C  
ATOM   2716  CB  ALA A 352      48.812 -20.031 -33.562  1.00 41.25           C  
ATOM   2717  O   ALA A 352      47.094 -21.812 -35.719  1.00 41.25           O  
ATOM   2718  N   GLY A 353      47.562 -19.969 -36.594  1.00 43.41           N  
ATOM   2719  CA  GLY A 353      46.469 -19.844 -37.562  1.00 43.41           C  
ATOM   2720  C   GLY A 353      46.719 -20.688 -38.812  1.00 43.41           C  
ATOM   2721  O   GLY A 353      45.781 -21.234 -39.375  1.00 43.41           O  
ATOM   2722  N   PHE A 354      47.969 -20.875 -39.188  1.00 35.00           N  
ATOM   2723  CA  PHE A 354      48.375 -21.781 -40.250  1.00 35.00           C  
ATOM   2724  C   PHE A 354      48.312 -23.234 -39.781  1.00 35.00           C  
ATOM   2725  CB  PHE A 354      49.812 -21.438 -40.688  1.00 35.00           C  
ATOM   2726  O   PHE A 354      47.906 -24.109 -40.562  1.00 35.00           O  
ATOM   2727  CG  PHE A 354      50.219 -22.141 -41.969  1.00 35.00           C  
ATOM   2728  CD1 PHE A 354      51.062 -23.250 -41.938  1.00 35.00           C  
ATOM   2729  CD2 PHE A 354      49.781 -21.656 -43.188  1.00 35.00           C  
ATOM   2730  CE1 PHE A 354      51.438 -23.891 -43.094  1.00 35.00           C  
ATOM   2731  CE2 PHE A 354      50.188 -22.297 -44.375  1.00 35.00           C  
ATOM   2732  CZ  PHE A 354      51.000 -23.406 -44.312  1.00 35.00           C  
ATOM   2733  N   ILE A 355      48.312 -23.516 -38.562  1.00 45.38           N  
ATOM   2734  CA  ILE A 355      48.250 -24.844 -37.938  1.00 45.38           C  
ATOM   2735  C   ILE A 355      46.812 -25.250 -37.719  1.00 45.38           C  
ATOM   2736  CB  ILE A 355      49.062 -24.906 -36.625  1.00 45.38           C  
ATOM   2737  O   ILE A 355      46.438 -26.406 -37.906  1.00 45.38           O  
ATOM   2738  CG1 ILE A 355      50.531 -24.625 -36.875  1.00 45.38           C  
ATOM   2739  CG2 ILE A 355      48.844 -26.250 -35.938  1.00 45.38           C  
ATOM   2740  CD1 ILE A 355      51.375 -24.500 -35.594  1.00 45.38           C  
ATOM   2741  N   GLU A 356      45.906 -24.281 -37.688  1.00 38.41           N  
ATOM   2742  CA  GLU A 356      44.500 -24.500 -37.344  1.00 38.41           C  
ATOM   2743  C   GLU A 356      43.594 -24.375 -38.531  1.00 38.41           C  
ATOM   2744  CB  GLU A 356      44.062 -23.500 -36.250  1.00 38.41           C  
ATOM   2745  O   GLU A 356      42.594 -25.109 -38.688  1.00 38.41           O  
ATOM   2746  CG  GLU A 356      44.438 -23.922 -34.844  1.00 38.41           C  
ATOM   2747  CD  GLU A 356      44.062 -22.906 -33.781  1.00 38.41           C  
ATOM   2748  OE1 GLU A 356      44.312 -23.141 -32.594  1.00 38.41           O  
ATOM   2749  OE2 GLU A 356      43.469 -21.859 -34.156  1.00 38.41           O  
ATOM   2750  N   ASN A 357      44.000 -23.797 -39.719  1.00 32.94           N  
ATOM   2751  CA  ASN A 357      43.062 -23.672 -40.844  1.00 32.94           C  
ATOM   2752  C   ASN A 357      43.781 -23.281 -42.125  1.00 32.94           C  
ATOM   2753  CB  ASN A 357      41.969 -22.672 -40.500  1.00 32.94           C  
ATOM   2754  O   ASN A 357      43.188 -22.688 -43.031  1.00 32.94           O  
ATOM   2755  CG  ASN A 357      40.969 -23.219 -39.531  1.00 32.94           C  
ATOM   2756  ND2 ASN A 357      40.344 -22.328 -38.750  1.00 32.94           N  
ATOM   2757  OD1 ASN A 357      40.750 -24.438 -39.438  1.00 32.94           O  
ATOM   2758  N   GLY A 358      45.156 -23.641 -42.312  1.00 36.59           N  
ATOM   2759  CA  GLY A 358      45.938 -23.391 -43.500  1.00 36.59           C  
ATOM   2760  C   GLY A 358      45.969 -21.906 -43.906  1.00 36.59           C  
ATOM   2761  O   GLY A 358      46.000 -21.047 -43.031  1.00 36.59           O  
ATOM   2762  N   TRP A 359      46.125 -21.406 -45.125  1.00 39.88           N  
ATOM   2763  CA  TRP A 359      46.312 -20.078 -45.719  1.00 39.88           C  
ATOM   2764  C   TRP A 359      45.281 -19.094 -45.219  1.00 39.88           C  
ATOM   2765  CB  TRP A 359      46.281 -20.156 -47.250  1.00 39.88           C  
ATOM   2766  O   TRP A 359      45.625 -17.938 -44.906  1.00 39.88           O  
ATOM   2767  CG  TRP A 359      47.000 -19.031 -47.938  1.00 39.88           C  
ATOM   2768  CD1 TRP A 359      46.469 -18.172 -48.875  1.00 39.88           C  
ATOM   2769  CD2 TRP A 359      48.344 -18.625 -47.719  1.00 39.88           C  
ATOM   2770  CE2 TRP A 359      48.594 -17.531 -48.562  1.00 39.88           C  
ATOM   2771  CE3 TRP A 359      49.375 -19.094 -46.906  1.00 39.88           C  
ATOM   2772  NE1 TRP A 359      47.438 -17.266 -49.250  1.00 39.88           N  
ATOM   2773  CH2 TRP A 359      50.812 -17.359 -47.812  1.00 39.88           C  
ATOM   2774  CZ2 TRP A 359      49.844 -16.875 -48.625  1.00 39.88           C  
ATOM   2775  CZ3 TRP A 359      50.625 -18.438 -46.969  1.00 39.88           C  
ATOM   2776  N   GLU A 360      44.062 -19.594 -44.875  1.00 35.62           N  
ATOM   2777  CA  GLU A 360      42.969 -18.844 -44.250  1.00 35.62           C  
ATOM   2778  C   GLU A 360      43.188 -18.688 -42.750  1.00 35.62           C  
ATOM   2779  CB  GLU A 360      41.625 -19.531 -44.500  1.00 35.62           C  
ATOM   2780  O   GLU A 360      42.875 -17.641 -42.156  1.00 35.62           O  
ATOM   2781  CG  GLU A 360      41.000 -19.141 -45.844  1.00 35.62           C  
ATOM   2782  CD  GLU A 360      39.656 -19.828 -46.094  1.00 35.62           C  
ATOM   2783  OE1 GLU A 360      39.062 -19.625 -47.188  1.00 35.62           O  
ATOM   2784  OE2 GLU A 360      39.188 -20.562 -45.188  1.00 35.62           O  
ATOM   2785  N   GLY A 361      43.906 -19.516 -42.062  1.00 37.31           N  
ATOM   2786  CA  GLY A 361      44.312 -19.578 -40.688  1.00 37.31           C  
ATOM   2787  C   GLY A 361      45.594 -18.797 -40.406  1.00 37.31           C  
ATOM   2788  O   GLY A 361      45.750 -18.234 -39.312  1.00 37.31           O  
ATOM   2789  N   MET A 362      46.375 -18.516 -41.469  1.00 41.19           N  
ATOM   2790  CA  MET A 362      47.594 -17.734 -41.438  1.00 41.19           C  
ATOM   2791  C   MET A 362      47.312 -16.250 -41.531  1.00 41.19           C  
ATOM   2792  CB  MET A 362      48.531 -18.141 -42.594  1.00 41.19           C  
ATOM   2793  O   MET A 362      47.906 -15.445 -40.812  1.00 41.19           O  
ATOM   2794  CG  MET A 362      49.812 -17.328 -42.688  1.00 41.19           C  
ATOM   2795  SD  MET A 362      50.781 -17.688 -44.188  1.00 41.19           S  
ATOM   2796  CE  MET A 362      49.844 -16.734 -45.406  1.00 41.19           C  
ATOM   2797  N   MET A 363      46.281 -15.898 -42.156  1.00 38.69           N  
ATOM   2798  CA  MET A 363      45.812 -14.539 -42.375  1.00 38.69           C  
ATOM   2799  C   MET A 363      44.969 -14.070 -41.156  1.00 38.69           C  
ATOM   2800  CB  MET A 363      44.969 -14.453 -43.625  1.00 38.69           C  
ATOM   2801  O   MET A 363      45.094 -12.922 -40.719  1.00 38.69           O  
ATOM   2802  CG  MET A 363      45.781 -14.438 -44.906  1.00 38.69           C  
ATOM   2803  SD  MET A 363      46.906 -12.977 -45.000  1.00 38.69           S  
ATOM   2804  CE  MET A 363      46.281 -12.211 -46.531  1.00 38.69           C  
ATOM   2805  N   ASP A 364      44.344 -14.969 -40.500  1.00 38.91           N  
ATOM   2806  CA  ASP A 364      43.531 -14.812 -39.281  1.00 38.91           C  
ATOM   2807  C   ASP A 364      44.406 -14.727 -38.031  1.00 38.91           C  
ATOM   2808  CB  ASP A 364      42.531 -15.969 -39.156  1.00 38.91           C  
ATOM   2809  O   ASP A 364      44.094 -13.961 -37.125  1.00 38.91           O  
ATOM   2810  CG  ASP A 364      41.312 -15.820 -40.062  1.00 38.91           C  
ATOM   2811  OD1 ASP A 364      41.125 -14.727 -40.625  1.00 38.91           O  
ATOM   2812  OD2 ASP A 364      40.562 -16.797 -40.188  1.00 38.91           O  
ATOM   2813  N   GLY A 365      45.500 -15.312 -38.156  1.00 35.72           N  
ATOM   2814  CA  GLY A 365      46.500 -15.422 -37.094  1.00 35.72           C  
ATOM   2815  C   GLY A 365      47.531 -14.305 -37.156  1.00 35.72           C  
ATOM   2816  O   GLY A 365      48.062 -13.891 -36.094  1.00 35.72           O  
ATOM   2817  N   TRP A 366      47.719 -13.547 -38.312  1.00 36.81           N  
ATOM   2818  CA  TRP A 366      48.688 -12.516 -38.625  1.00 36.81           C  
ATOM   2819  C   TRP A 366      48.156 -11.125 -38.312  1.00 36.81           C  
ATOM   2820  CB  TRP A 366      49.125 -12.586 -40.094  1.00 36.81           C  
ATOM   2821  O   TRP A 366      48.844 -10.289 -37.719  1.00 36.81           O  
ATOM   2822  CG  TRP A 366      50.281 -11.695 -40.406  1.00 36.81           C  
ATOM   2823  CD1 TRP A 366      50.250 -10.406 -40.875  1.00 36.81           C  
ATOM   2824  CD2 TRP A 366      51.688 -12.039 -40.344  1.00 36.81           C  
ATOM   2825  CE2 TRP A 366      52.406 -10.906 -40.750  1.00 36.81           C  
ATOM   2826  CE3 TRP A 366      52.375 -13.195 -39.969  1.00 36.81           C  
ATOM   2827  NE1 TRP A 366      51.500  -9.922 -41.062  1.00 36.81           N  
ATOM   2828  CH2 TRP A 366      54.469 -12.039 -40.438  1.00 36.81           C  
ATOM   2829  CZ2 TRP A 366      53.812 -10.891 -40.812  1.00 36.81           C  
ATOM   2830  CZ3 TRP A 366      53.781 -13.180 -40.000  1.00 36.81           C  
ATOM   2831  N   TYR A 367      47.000 -10.867 -38.219  1.00 37.50           N  
ATOM   2832  CA  TYR A 367      46.438  -9.523 -38.156  1.00 37.50           C  
ATOM   2833  C   TYR A 367      45.781  -9.273 -36.812  1.00 37.50           C  
ATOM   2834  CB  TYR A 367      45.406  -9.320 -39.281  1.00 37.50           C  
ATOM   2835  O   TYR A 367      45.406  -8.141 -36.500  1.00 37.50           O  
ATOM   2836  CG  TYR A 367      46.000  -9.273 -40.656  1.00 37.50           C  
ATOM   2837  CD1 TYR A 367      46.781  -8.180 -41.062  1.00 37.50           C  
ATOM   2838  CD2 TYR A 367      45.844 -10.320 -41.562  1.00 37.50           C  
ATOM   2839  CE1 TYR A 367      47.344  -8.133 -42.344  1.00 37.50           C  
ATOM   2840  CE2 TYR A 367      46.375 -10.289 -42.844  1.00 37.50           C  
ATOM   2841  OH  TYR A 367      47.688  -9.148 -44.469  1.00 37.50           O  
ATOM   2842  CZ  TYR A 367      47.125  -9.188 -43.219  1.00 37.50           C  
ATOM   2843  N   GLY A 368      45.969  -9.844 -35.656  1.00 34.94           N  
ATOM   2844  CA  GLY A 368      45.750  -9.773 -34.219  1.00 34.94           C  
ATOM   2845  C   GLY A 368      46.094  -8.422 -33.625  1.00 34.94           C  
ATOM   2846  O   GLY A 368      47.000  -8.305 -32.781  1.00 34.94           O  
ATOM   2847  N   PHE A 369      45.406  -7.109 -33.812  1.00 32.28           N  
ATOM   2848  CA  PHE A 369      45.875  -5.969 -33.031  1.00 32.28           C  
ATOM   2849  C   PHE A 369      44.688  -5.215 -32.406  1.00 32.28           C  
ATOM   2850  CB  PHE A 369      46.719  -5.027 -33.875  1.00 32.28           C  
ATOM   2851  O   PHE A 369      43.656  -5.043 -33.062  1.00 32.28           O  
ATOM   2852  CG  PHE A 369      48.031  -5.617 -34.312  1.00 32.28           C  
ATOM   2853  CD1 PHE A 369      49.062  -5.746 -33.438  1.00 32.28           C  
ATOM   2854  CD2 PHE A 369      48.188  -6.047 -35.625  1.00 32.28           C  
ATOM   2855  CE1 PHE A 369      50.281  -6.293 -33.844  1.00 32.28           C  
ATOM   2856  CE2 PHE A 369      49.406  -6.598 -36.031  1.00 32.28           C  
ATOM   2857  CZ  PHE A 369      50.469  -6.715 -35.156  1.00 32.28           C  
ATOM   2858  N   ARG A 370      44.906  -4.586 -30.922  1.00 26.88           N  
ATOM   2859  CA  ARG A 370      44.406  -3.631 -29.938  1.00 26.88           C  
ATOM   2860  C   ARG A 370      45.375  -2.471 -29.766  1.00 26.88           C  
ATOM   2861  CB  ARG A 370      44.156  -4.320 -28.594  1.00 26.88           C  
ATOM   2862  O   ARG A 370      46.594  -2.686 -29.594  1.00 26.88           O  
ATOM   2863  CG  ARG A 370      42.688  -4.438 -28.219  1.00 26.88           C  
ATOM   2864  CD  ARG A 370      42.500  -5.223 -26.922  1.00 26.88           C  
ATOM   2865  NE  ARG A 370      41.594  -4.531 -26.016  1.00 26.88           N  
ATOM   2866  NH1 ARG A 370      41.781  -6.098 -24.328  1.00 26.88           N  
ATOM   2867  NH2 ARG A 370      40.438  -4.258 -24.047  1.00 26.88           N  
ATOM   2868  CZ  ARG A 370      41.281  -4.965 -24.797  1.00 26.88           C  
ATOM   2869  N   HIS A 371      44.781  -1.177 -30.141  1.00 25.64           N  
ATOM   2870  CA  HIS A 371      45.469   0.020 -29.672  1.00 25.64           C  
ATOM   2871  C   HIS A 371      44.500   0.974 -28.984  1.00 25.64           C  
ATOM   2872  CB  HIS A 371      46.156   0.731 -30.828  1.00 25.64           C  
ATOM   2873  O   HIS A 371      43.344   1.146 -29.438  1.00 25.64           O  
ATOM   2874  CG  HIS A 371      46.062   2.223 -30.766  1.00 25.64           C  
ATOM   2875  CD2 HIS A 371      46.656   3.186 -31.500  1.00 25.64           C  
ATOM   2876  ND1 HIS A 371      45.250   2.875 -29.859  1.00 25.64           N  
ATOM   2877  CE1 HIS A 371      45.375   4.180 -30.047  1.00 25.64           C  
ATOM   2878  NE2 HIS A 371      46.219   4.395 -31.031  1.00 25.64           N  
ATOM   2879  N   GLN A 372      44.750   1.444 -27.578  1.00 30.19           N  
ATOM   2880  CA  GLN A 372      44.500   2.541 -26.641  1.00 30.19           C  
ATOM   2881  C   GLN A 372      45.094   3.848 -27.172  1.00 30.19           C  
ATOM   2882  CB  GLN A 372      45.094   2.215 -25.266  1.00 30.19           C  
ATOM   2883  O   GLN A 372      46.219   3.867 -27.672  1.00 30.19           O  
ATOM   2884  CG  GLN A 372      44.094   1.515 -24.344  1.00 30.19           C  
ATOM   2885  CD  GLN A 372      44.688   1.184 -22.984  1.00 30.19           C  
ATOM   2886  NE2 GLN A 372      43.875   0.691 -22.078  1.00 30.19           N  
ATOM   2887  OE1 GLN A 372      45.906   1.367 -22.766  1.00 30.19           O  
ATOM   2888  N   ASN A 373      44.188   4.863 -27.500  1.00 26.69           N  
ATOM   2889  CA  ASN A 373      44.656   6.223 -27.234  1.00 26.69           C  
ATOM   2890  C   ASN A 373      43.469   7.219 -27.219  1.00 26.69           C  
ATOM   2891  CB  ASN A 373      45.688   6.641 -28.281  1.00 26.69           C  
ATOM   2892  O   ASN A 373      42.562   7.137 -28.047  1.00 26.69           O  
ATOM   2893  CG  ASN A 373      46.969   5.840 -28.188  1.00 26.69           C  
ATOM   2894  ND2 ASN A 373      47.750   5.844 -29.250  1.00 26.69           N  
ATOM   2895  OD1 ASN A 373      47.250   5.223 -27.156  1.00 26.69           O  
ATOM   2896  N   SER A 374      43.094   7.789 -26.000  1.00 26.20           N  
ATOM   2897  CA  SER A 374      42.938   9.062 -25.312  1.00 26.20           C  
ATOM   2898  C   SER A 374      42.844  10.219 -26.297  1.00 26.20           C  
ATOM   2899  CB  SER A 374      44.125   9.312 -24.344  1.00 26.20           C  
ATOM   2900  O   SER A 374      43.594  10.289 -27.266  1.00 26.20           O  
ATOM   2901  OG  SER A 374      45.312   9.531 -25.078  1.00 26.20           O  
ATOM   2902  N   GLU A 375      41.594  10.438 -26.734  1.00 25.05           N  
ATOM   2903  CA  GLU A 375      41.000  11.750 -26.891  1.00 25.05           C  
ATOM   2904  C   GLU A 375      40.125  11.812 -28.156  1.00 25.05           C  
ATOM   2905  CB  GLU A 375      42.062  12.844 -26.938  1.00 25.05           C  
ATOM   2906  O   GLU A 375      40.625  11.562 -29.250  1.00 25.05           O  
ATOM   2907  CG  GLU A 375      42.688  13.141 -25.578  1.00 25.05           C  
ATOM   2908  CD  GLU A 375      43.469  14.445 -25.562  1.00 25.05           C  
ATOM   2909  OE1 GLU A 375      43.906  14.875 -24.469  1.00 25.05           O  
ATOM   2910  OE2 GLU A 375      43.656  15.055 -26.641  1.00 25.05           O  
ATOM   2911  N   GLY A 376      38.750  11.547 -27.922  1.00 28.62           N  
ATOM   2912  CA  GLY A 376      37.812  12.289 -28.719  1.00 28.62           C  
ATOM   2913  C   GLY A 376      36.344  11.969 -28.375  1.00 28.62           C  
ATOM   2914  O   GLY A 376      36.000  10.805 -28.266  1.00 28.62           O  
ATOM   2915  N   ARG A 377      35.781  12.539 -27.312  1.00 24.06           N  
ATOM   2916  CA  ARG A 377      34.406  12.742 -26.859  1.00 24.06           C  
ATOM   2917  C   ARG A 377      33.469  12.945 -28.031  1.00 24.06           C  
ATOM   2918  CB  ARG A 377      34.312  13.938 -25.906  1.00 24.06           C  
ATOM   2919  O   ARG A 377      33.594  13.914 -28.797  1.00 24.06           O  
ATOM   2920  CG  ARG A 377      34.625  13.594 -24.453  1.00 24.06           C  
ATOM   2921  CD  ARG A 377      34.219  14.719 -23.516  1.00 24.06           C  
ATOM   2922  NE  ARG A 377      34.469  14.367 -22.125  1.00 24.06           N  
ATOM   2923  NH1 ARG A 377      34.062  16.500 -21.297  1.00 24.06           N  
ATOM   2924  NH2 ARG A 377      34.625  14.789 -19.875  1.00 24.06           N  
ATOM   2925  CZ  ARG A 377      34.375  15.219 -21.094  1.00 24.06           C  
ATOM   2926  N   GLY A 378      33.188  11.898 -28.875  1.00 30.59           N  
ATOM   2927  CA  GLY A 378      32.031  12.047 -29.719  1.00 30.59           C  
ATOM   2928  C   GLY A 378      31.219  10.773 -29.859  1.00 30.59           C  
ATOM   2929  O   GLY A 378      31.797   9.695 -30.047  1.00 30.59           O  
ATOM   2930  N   GLN A 379      30.203  10.484 -28.938  1.00 33.34           N  
ATOM   2931  CA  GLN A 379      29.141   9.500 -28.781  1.00 33.34           C  
ATOM   2932  C   GLN A 379      28.406   9.289 -30.094  1.00 33.34           C  
ATOM   2933  CB  GLN A 379      28.156   9.930 -27.688  1.00 33.34           C  
ATOM   2934  O   GLN A 379      27.969  10.250 -30.734  1.00 33.34           O  
ATOM   2935  CG  GLN A 379      28.516   9.406 -26.312  1.00 33.34           C  
ATOM   2936  CD  GLN A 379      27.703  10.055 -25.203  1.00 33.34           C  
ATOM   2937  NE2 GLN A 379      28.016   9.727 -23.953  1.00 33.34           N  
ATOM   2938  OE1 GLN A 379      26.797  10.859 -25.469  1.00 33.34           O  
ATOM   2939  N   ALA A 380      28.859   8.297 -30.953  1.00 32.22           N  
ATOM   2940  CA  ALA A 380      28.078   7.793 -32.094  1.00 32.22           C  
ATOM   2941  C   ALA A 380      26.922   6.910 -31.609  1.00 32.22           C  
ATOM   2942  CB  ALA A 380      28.984   7.012 -33.031  1.00 32.22           C  
ATOM   2943  O   ALA A 380      27.125   5.973 -30.828  1.00 32.22           O  
ATOM   2944  N   ALA A 381      25.578   7.500 -31.672  1.00 36.06           N  
ATOM   2945  CA  ALA A 381      24.125   7.516 -31.797  1.00 36.06           C  
ATOM   2946  C   ALA A 381      23.547   8.828 -31.281  1.00 36.06           C  
ATOM   2947  CB  ALA A 381      23.516   6.336 -31.031  1.00 36.06           C  
ATOM   2948  O   ALA A 381      24.062   9.414 -30.312  1.00 36.06           O  
ATOM   2949  N   ASP A 382      23.234   9.789 -32.094  1.00 40.31           N  
ATOM   2950  CA  ASP A 382      22.594  11.078 -31.906  1.00 40.31           C  
ATOM   2951  C   ASP A 382      21.906  11.148 -30.531  1.00 40.31           C  
ATOM   2952  CB  ASP A 382      21.562  11.336 -33.000  1.00 40.31           C  
ATOM   2953  O   ASP A 382      21.031  10.344 -30.234  1.00 40.31           O  
ATOM   2954  CG  ASP A 382      20.672  12.531 -32.719  1.00 40.31           C  
ATOM   2955  OD1 ASP A 382      21.000  13.336 -31.812  1.00 40.31           O  
ATOM   2956  OD2 ASP A 382      19.641  12.680 -33.406  1.00 40.31           O  
ATOM   2957  N   LEU A 383      22.672  11.180 -29.344  1.00 39.81           N  
ATOM   2958  CA  LEU A 383      22.141  11.484 -28.016  1.00 39.81           C  
ATOM   2959  C   LEU A 383      20.688  11.906 -28.094  1.00 39.81           C  
ATOM   2960  CB  LEU A 383      22.969  12.594 -27.344  1.00 39.81           C  
ATOM   2961  O   LEU A 383      19.875  11.500 -27.266  1.00 39.81           O  
ATOM   2962  CG  LEU A 383      22.703  12.836 -25.859  1.00 39.81           C  
ATOM   2963  CD1 LEU A 383      23.766  12.133 -25.016  1.00 39.81           C  
ATOM   2964  CD2 LEU A 383      22.672  14.328 -25.562  1.00 39.81           C  
ATOM   2965  N   LYS A 384      20.312  12.531 -29.266  1.00 44.44           N  
ATOM   2966  CA  LYS A 384      18.969  13.055 -29.469  1.00 44.44           C  
ATOM   2967  C   LYS A 384      18.016  11.945 -29.906  1.00 44.44           C  
ATOM   2968  CB  LYS A 384      18.984  14.164 -30.516  1.00 44.44           C  
ATOM   2969  O   LYS A 384      16.859  11.883 -29.438  1.00 44.44           O  
ATOM   2970  CG  LYS A 384      17.719  15.008 -30.547  1.00 44.44           C  
ATOM   2971  CD  LYS A 384      17.828  16.156 -31.531  1.00 44.44           C  
ATOM   2972  CE  LYS A 384      16.547  16.969 -31.609  1.00 44.44           C  
ATOM   2973  NZ  LYS A 384      16.656  18.109 -32.562  1.00 44.44           N  
ATOM   2974  N   SER A 385      18.406  10.977 -30.703  1.00 45.06           N  
ATOM   2975  CA  SER A 385      17.594   9.867 -31.188  1.00 45.06           C  
ATOM   2976  C   SER A 385      17.422   8.797 -30.109  1.00 45.06           C  
ATOM   2977  CB  SER A 385      18.234   9.242 -32.438  1.00 45.06           C  
ATOM   2978  O   SER A 385      16.328   8.242 -29.969  1.00 45.06           O  
ATOM   2979  OG  SER A 385      17.484   8.117 -32.875  1.00 45.06           O  
ATOM   2980  N   THR A 386      18.375   8.633 -29.312  1.00 44.78           N  
ATOM   2981  CA  THR A 386      18.359   7.746 -28.156  1.00 44.78           C  
ATOM   2982  C   THR A 386      17.469   8.312 -27.047  1.00 44.78           C  
ATOM   2983  CB  THR A 386      19.781   7.523 -27.609  1.00 44.78           C  
ATOM   2984  O   THR A 386      16.688   7.574 -26.438  1.00 44.78           O  
ATOM   2985  CG2 THR A 386      19.797   6.445 -26.531  1.00 44.78           C  
ATOM   2986  OG1 THR A 386      20.641   7.125 -28.688  1.00 44.78           O  
ATOM   2987  N   GLN A 387      17.562   9.516 -26.812  1.00 49.78           N  
ATOM   2988  CA  GLN A 387      16.672  10.188 -25.875  1.00 49.78           C  
ATOM   2989  C   GLN A 387      15.242  10.219 -26.391  1.00 49.78           C  
ATOM   2990  CB  GLN A 387      17.172  11.609 -25.594  1.00 49.78           C  
ATOM   2991  O   GLN A 387      14.297  10.078 -25.609  1.00 49.78           O  
ATOM   2992  CG  GLN A 387      16.500  12.266 -24.391  1.00 49.78           C  
ATOM   2993  CD  GLN A 387      16.734  11.500 -23.094  1.00 49.78           C  
ATOM   2994  NE2 GLN A 387      15.680  11.320 -22.312  1.00 49.78           N  
ATOM   2995  OE1 GLN A 387      17.859  11.062 -22.812  1.00 49.78           O  
ATOM   2996  N   ALA A 388      15.117  10.289 -27.719  1.00 56.62           N  
ATOM   2997  CA  ALA A 388      13.805  10.258 -28.375  1.00 56.62           C  
ATOM   2998  C   ALA A 388      13.172   8.875 -28.250  1.00 56.62           C  
ATOM   2999  CB  ALA A 388      13.930  10.664 -29.844  1.00 56.62           C  
ATOM   3000  O   ALA A 388      11.961   8.758 -28.031  1.00 56.62           O  
ATOM   3001  N   ALA A 389      13.984   7.824 -28.391  1.00 50.41           N  
ATOM   3002  CA  ALA A 389      13.531   6.445 -28.234  1.00 50.41           C  
ATOM   3003  C   ALA A 389      13.148   6.160 -26.781  1.00 50.41           C  
ATOM   3004  CB  ALA A 389      14.602   5.469 -28.703  1.00 50.41           C  
ATOM   3005  O   ALA A 389      12.125   5.520 -26.516  1.00 50.41           O  
ATOM   3006  N   ILE A 390      13.953   6.602 -25.844  1.00 54.00           N  
ATOM   3007  CA  ILE A 390      13.672   6.488 -24.422  1.00 54.00           C  
ATOM   3008  C   ILE A 390      12.414   7.281 -24.078  1.00 54.00           C  
ATOM   3009  CB  ILE A 390      14.867   6.984 -23.562  1.00 54.00           C  
ATOM   3010  O   ILE A 390      11.547   6.797 -23.344  1.00 54.00           O  
ATOM   3011  CG1 ILE A 390      16.062   6.039 -23.734  1.00 54.00           C  
ATOM   3012  CG2 ILE A 390      14.461   7.109 -22.094  1.00 54.00           C  
ATOM   3013  CD1 ILE A 390      17.344   6.535 -23.047  1.00 54.00           C  
ATOM   3014  N   ASP A 391      12.336   8.484 -24.594  1.00 58.09           N  
ATOM   3015  CA  ASP A 391      11.180   9.344 -24.375  1.00 58.09           C  
ATOM   3016  C   ASP A 391       9.914   8.727 -24.984  1.00 58.09           C  
ATOM   3017  CB  ASP A 391      11.422  10.734 -24.969  1.00 58.09           C  
ATOM   3018  O   ASP A 391       8.828   8.844 -24.406  1.00 58.09           O  
ATOM   3019  CG  ASP A 391      12.414  11.555 -24.172  1.00 58.09           C  
ATOM   3020  OD1 ASP A 391      12.688  11.211 -23.000  1.00 58.09           O  
ATOM   3021  OD2 ASP A 391      12.922  12.562 -24.719  1.00 58.09           O  
ATOM   3022  N   GLN A 392      10.062   8.102 -26.172  1.00 57.84           N  
ATOM   3023  CA  GLN A 392       8.945   7.422 -26.828  1.00 57.84           C  
ATOM   3024  C   GLN A 392       8.461   6.230 -26.016  1.00 57.84           C  
ATOM   3025  CB  GLN A 392       9.359   6.961 -28.234  1.00 57.84           C  
ATOM   3026  O   GLN A 392       7.258   5.992 -25.906  1.00 57.84           O  
ATOM   3027  CG  GLN A 392       8.188   6.500 -29.094  1.00 57.84           C  
ATOM   3028  CD  GLN A 392       8.617   6.074 -30.484  1.00 57.84           C  
ATOM   3029  NE2 GLN A 392       7.652   5.641 -31.297  1.00 57.84           N  
ATOM   3030  OE1 GLN A 392       9.797   6.141 -30.828  1.00 57.84           O  
ATOM   3031  N   ILE A 393       9.383   5.504 -25.422  1.00 52.28           N  
ATOM   3032  CA  ILE A 393       9.086   4.387 -24.531  1.00 52.28           C  
ATOM   3033  C   ILE A 393       8.414   4.906 -23.266  1.00 52.28           C  
ATOM   3034  CB  ILE A 393      10.359   3.592 -24.188  1.00 52.28           C  
ATOM   3035  O   ILE A 393       7.391   4.367 -22.828  1.00 52.28           O  
ATOM   3036  CG1 ILE A 393      10.922   2.895 -25.422  1.00 52.28           C  
ATOM   3037  CG2 ILE A 393      10.070   2.578 -23.062  1.00 52.28           C  
ATOM   3038  CD1 ILE A 393      12.273   2.240 -25.219  1.00 52.28           C  
ATOM   3039  N   SER A 394       8.992   5.961 -22.719  1.00 51.38           N  
ATOM   3040  CA  SER A 394       8.453   6.598 -21.516  1.00 51.38           C  
ATOM   3041  C   SER A 394       7.086   7.215 -21.781  1.00 51.38           C  
ATOM   3042  CB  SER A 394       9.414   7.676 -21.000  1.00 51.38           C  
ATOM   3043  O   SER A 394       6.176   7.105 -20.969  1.00 51.38           O  
ATOM   3044  OG  SER A 394       8.930   8.250 -19.797  1.00 51.38           O  
ATOM   3045  N   GLY A 395       6.922   7.965 -22.891  1.00 51.44           N  
ATOM   3046  CA  GLY A 395       5.672   8.578 -23.297  1.00 51.44           C  
ATOM   3047  C   GLY A 395       4.566   7.570 -23.547  1.00 51.44           C  
ATOM   3048  O   GLY A 395       3.426   7.777 -23.141  1.00 51.44           O  
ATOM   3049  N   LYS A 396       4.859   6.465 -24.250  1.00 54.66           N  
ATOM   3050  CA  LYS A 396       3.920   5.387 -24.547  1.00 54.66           C  
ATOM   3051  C   LYS A 396       3.566   4.617 -23.266  1.00 54.66           C  
ATOM   3052  CB  LYS A 396       4.500   4.434 -25.578  1.00 54.66           C  
ATOM   3053  O   LYS A 396       2.414   4.223 -23.078  1.00 54.66           O  
ATOM   3054  CG  LYS A 396       4.418   4.953 -27.016  1.00 54.66           C  
ATOM   3055  CD  LYS A 396       4.902   3.916 -28.016  1.00 54.66           C  
ATOM   3056  CE  LYS A 396       4.867   4.453 -29.438  1.00 54.66           C  
ATOM   3057  NZ  LYS A 396       5.234   3.406 -30.438  1.00 54.66           N  
ATOM   3058  N   LEU A 397       4.477   4.594 -22.375  1.00 48.09           N  
ATOM   3059  CA  LEU A 397       4.324   3.920 -21.078  1.00 48.09           C  
ATOM   3060  C   LEU A 397       3.539   4.789 -20.109  1.00 48.09           C  
ATOM   3061  CB  LEU A 397       5.691   3.576 -20.484  1.00 48.09           C  
ATOM   3062  O   LEU A 397       2.711   4.285 -19.344  1.00 48.09           O  
ATOM   3063  CG  LEU A 397       5.691   2.635 -19.281  1.00 48.09           C  
ATOM   3064  CD1 LEU A 397       5.172   1.259 -19.688  1.00 48.09           C  
ATOM   3065  CD2 LEU A 397       7.094   2.529 -18.688  1.00 48.09           C  
ATOM   3066  N   ASN A 398       3.840   6.086 -20.109  1.00 52.69           N  
ATOM   3067  CA  ASN A 398       3.125   7.043 -19.266  1.00 52.69           C  
ATOM   3068  C   ASN A 398       1.640   7.094 -19.609  1.00 52.69           C  
ATOM   3069  CB  ASN A 398       3.746   8.438 -19.391  1.00 52.69           C  
ATOM   3070  O   ASN A 398       0.796   7.242 -18.719  1.00 52.69           O  
ATOM   3071  CG  ASN A 398       5.039   8.570 -18.609  1.00 52.69           C  
ATOM   3072  ND2 ASN A 398       5.832   9.578 -18.953  1.00 52.69           N  
ATOM   3073  OD1 ASN A 398       5.324   7.770 -17.719  1.00 52.69           O  
ATOM   3074  N   ARG A 399       1.195   6.875 -20.891  1.00 52.88           N  
ATOM   3075  CA  ARG A 399      -0.180   6.809 -21.375  1.00 52.88           C  
ATOM   3076  C   ARG A 399      -0.840   5.496 -20.969  1.00 52.88           C  
ATOM   3077  CB  ARG A 399      -0.225   6.969 -22.906  1.00 52.88           C  
ATOM   3078  O   ARG A 399      -2.018   5.477 -20.609  1.00 52.88           O  
ATOM   3079  CG  ARG A 399      -0.162   8.414 -23.375  1.00 52.88           C  
ATOM   3080  CD  ARG A 399      -0.282   8.516 -24.891  1.00 52.88           C  
ATOM   3081  NE  ARG A 399      -0.060   9.883 -25.359  1.00 52.88           N  
ATOM   3082  NH1 ARG A 399      -0.010   9.328 -27.594  1.00 52.88           N  
ATOM   3083  NH2 ARG A 399       0.263  11.508 -26.938  1.00 52.88           N  
ATOM   3084  CZ  ARG A 399       0.064  10.234 -26.625  1.00 52.88           C  
ATOM   3085  N   LEU A 400      -0.031   4.516 -20.906  1.00 45.38           N  
ATOM   3086  CA  LEU A 400      -0.472   3.180 -20.531  1.00 45.38           C  
ATOM   3087  C   LEU A 400      -0.476   3.023 -19.016  1.00 45.38           C  
ATOM   3088  CB  LEU A 400       0.429   2.115 -21.156  1.00 45.38           C  
ATOM   3089  O   LEU A 400      -1.337   2.336 -18.453  1.00 45.38           O  
ATOM   3090  CG  LEU A 400      -0.010   1.579 -22.516  1.00 45.38           C  
ATOM   3091  CD1 LEU A 400       1.207   1.286 -23.391  1.00 45.38           C  
ATOM   3092  CD2 LEU A 400      -0.868   0.330 -22.359  1.00 45.38           C  
ATOM   3093  N   ILE A 401       0.457   3.750 -18.281  1.00 49.72           N  
ATOM   3094  CA  ILE A 401       0.629   3.730 -16.828  1.00 49.72           C  
ATOM   3095  C   ILE A 401      -0.541   4.449 -16.156  1.00 49.72           C  
ATOM   3096  CB  ILE A 401       1.967   4.379 -16.406  1.00 49.72           C  
ATOM   3097  O   ILE A 401      -1.068   3.982 -15.148  1.00 49.72           O  
ATOM   3098  CG1 ILE A 401       3.146   3.508 -16.859  1.00 49.72           C  
ATOM   3099  CG2 ILE A 401       2.002   4.613 -14.898  1.00 49.72           C  
ATOM   3100  CD1 ILE A 401       4.508   4.152 -16.641  1.00 49.72           C  
ATOM   3101  N   GLY A 402      -0.983   5.664 -16.641  1.00 44.56           N  
ATOM   3102  CA  GLY A 402      -2.125   6.422 -16.156  1.00 44.56           C  
ATOM   3103  C   GLY A 402      -3.438   5.668 -16.281  1.00 44.56           C  
ATOM   3104  O   GLY A 402      -4.281   5.734 -15.383  1.00 44.56           O  
ATOM   3105  N   LYS A 403      -3.604   4.684 -17.281  1.00 40.59           N  
ATOM   3106  CA  LYS A 403      -4.828   3.971 -17.609  1.00 40.59           C  
ATOM   3107  C   LYS A 403      -4.840   2.572 -17.000  1.00 40.59           C  
ATOM   3108  CB  LYS A 403      -4.992   3.879 -19.141  1.00 40.59           C  
ATOM   3109  O   LYS A 403      -5.887   2.082 -16.578  1.00 40.59           O  
ATOM   3110  CG  LYS A 403      -5.555   5.141 -19.766  1.00 40.59           C  
ATOM   3111  CD  LYS A 403      -5.859   4.934 -21.250  1.00 40.59           C  
ATOM   3112  CE  LYS A 403      -6.336   6.219 -21.906  1.00 40.59           C  
ATOM   3113  NZ  LYS A 403      -6.715   6.000 -23.344  1.00 40.59           N  
ATOM   3114  N   THR A 404      -3.613   1.949 -16.703  1.00 45.12           N  
ATOM   3115  CA  THR A 404      -3.445   0.589 -16.203  1.00 45.12           C  
ATOM   3116  C   THR A 404      -3.244   0.587 -14.695  1.00 45.12           C  
ATOM   3117  CB  THR A 404      -2.256  -0.113 -16.891  1.00 45.12           C  
ATOM   3118  O   THR A 404      -3.744  -0.298 -13.992  1.00 45.12           O  
ATOM   3119  CG2 THR A 404      -2.709  -0.898 -18.109  1.00 45.12           C  
ATOM   3120  OG1 THR A 404      -1.296   0.871 -17.297  1.00 45.12           O  
ATOM   3121  N   ASN A 405      -2.467   1.555 -14.008  1.00 43.81           N  
ATOM   3122  CA  ASN A 405      -2.312   1.712 -12.570  1.00 43.81           C  
ATOM   3123  C   ASN A 405      -3.633   2.094 -11.906  1.00 43.81           C  
ATOM   3124  CB  ASN A 405      -1.238   2.754 -12.250  1.00 43.81           C  
ATOM   3125  O   ASN A 405      -3.912   1.670 -10.781  1.00 43.81           O  
ATOM   3126  CG  ASN A 405       0.164   2.182 -12.305  1.00 43.81           C  
ATOM   3127  ND2 ASN A 405       1.161   3.057 -12.344  1.00 43.81           N  
ATOM   3128  OD1 ASN A 405       0.350   0.961 -12.320  1.00 43.81           O  
ATOM   3129  N   GLU A 406      -4.582   2.752 -12.586  1.00 44.62           N  
ATOM   3130  CA  GLU A 406      -5.934   3.133 -12.188  1.00 44.62           C  
ATOM   3131  C   GLU A 406      -6.879   1.936 -12.234  1.00 44.62           C  
ATOM   3132  CB  GLU A 406      -6.465   4.254 -13.086  1.00 44.62           C  
ATOM   3133  O   GLU A 406      -7.738   1.785 -11.359  1.00 44.62           O  
ATOM   3134  CG  GLU A 406      -6.086   5.648 -12.617  1.00 44.62           C  
ATOM   3135  CD  GLU A 406      -6.562   6.750 -13.555  1.00 44.62           C  
ATOM   3136  OE1 GLU A 406      -6.191   7.926 -13.344  1.00 44.62           O  
ATOM   3137  OE2 GLU A 406      -7.312   6.430 -14.508  1.00 44.62           O  
ATOM   3138  N   LYS A 407      -6.629   0.992 -13.180  1.00 33.72           N  
ATOM   3139  CA  LYS A 407      -7.477  -0.172 -13.414  1.00 33.72           C  
ATOM   3140  C   LYS A 407      -7.055  -1.349 -12.539  1.00 33.72           C  
ATOM   3141  CB  LYS A 407      -7.434  -0.575 -14.891  1.00 33.72           C  
ATOM   3142  O   LYS A 407      -7.898  -2.133 -12.094  1.00 33.72           O  
ATOM   3143  CG  LYS A 407      -8.320   0.272 -15.789  1.00 33.72           C  
ATOM   3144  CD  LYS A 407      -8.398  -0.297 -17.203  1.00 33.72           C  
ATOM   3145  CE  LYS A 407      -9.227   0.585 -18.125  1.00 33.72           C  
ATOM   3146  NZ  LYS A 407      -9.312   0.024 -19.500  1.00 33.72           N  
ATOM   3147  N   PHE A 408      -5.711  -1.517 -12.047  1.00 39.34           N  
ATOM   3148  CA  PHE A 408      -5.180  -2.574 -11.195  1.00 39.34           C  
ATOM   3149  C   PHE A 408      -5.594  -2.361  -9.742  1.00 39.34           C  
ATOM   3150  CB  PHE A 408      -3.652  -2.631 -11.297  1.00 39.34           C  
ATOM   3151  O   PHE A 408      -5.938  -3.316  -9.047  1.00 39.34           O  
ATOM   3152  CG  PHE A 408      -3.152  -3.527 -12.398  1.00 39.34           C  
ATOM   3153  CD1 PHE A 408      -3.045  -4.898 -12.211  1.00 39.34           C  
ATOM   3154  CD2 PHE A 408      -2.791  -2.996 -13.633  1.00 39.34           C  
ATOM   3155  CE1 PHE A 408      -2.582  -5.730 -13.227  1.00 39.34           C  
ATOM   3156  CE2 PHE A 408      -2.328  -3.820 -14.656  1.00 39.34           C  
ATOM   3157  CZ  PHE A 408      -2.225  -5.188 -14.453  1.00 39.34           C  
ATOM   3158  N   HIS A 409      -5.734  -1.066  -9.305  1.00 43.28           N  
ATOM   3159  CA  HIS A 409      -6.277  -0.711  -7.996  1.00 43.28           C  
ATOM   3160  C   HIS A 409      -7.781  -0.949  -7.938  1.00 43.28           C  
ATOM   3161  CB  HIS A 409      -5.961   0.749  -7.664  1.00 43.28           C  
ATOM   3162  O   HIS A 409      -8.312  -1.354  -6.902  1.00 43.28           O  
ATOM   3163  CG  HIS A 409      -4.559   0.970  -7.203  1.00 43.28           C  
ATOM   3164  CD2 HIS A 409      -3.555   1.713  -7.727  1.00 43.28           C  
ATOM   3165  ND1 HIS A 409      -4.047   0.384  -6.062  1.00 43.28           N  
ATOM   3166  CE1 HIS A 409      -2.787   0.759  -5.910  1.00 43.28           C  
ATOM   3167  NE2 HIS A 409      -2.465   1.564  -6.906  1.00 43.28           N  
ATOM   3168  N   GLN A 410      -8.492  -0.800  -9.102  1.00 37.16           N  
ATOM   3169  CA  GLN A 410      -9.930  -1.004  -9.258  1.00 37.16           C  
ATOM   3170  C   GLN A 410     -10.266  -2.490  -9.305  1.00 37.16           C  
ATOM   3171  CB  GLN A 410     -10.438  -0.304 -10.516  1.00 37.16           C  
ATOM   3172  O   GLN A 410     -11.297  -2.916  -8.773  1.00 37.16           O  
ATOM   3173  CG  GLN A 410     -10.828   1.150 -10.297  1.00 37.16           C  
ATOM   3174  CD  GLN A 410     -11.242   1.848 -11.578  1.00 37.16           C  
ATOM   3175  NE2 GLN A 410     -11.594   3.125 -11.469  1.00 37.16           N  
ATOM   3176  OE1 GLN A 410     -11.250   1.243 -12.656  1.00 37.16           O  
ATOM   3177  N   ILE A 411      -9.359  -3.404  -9.906  1.00 35.81           N  
ATOM   3178  CA  ILE A 411      -9.477  -4.855 -10.000  1.00 35.81           C  
ATOM   3179  C   ILE A 411      -9.219  -5.480  -8.633  1.00 35.81           C  
ATOM   3180  CB  ILE A 411      -8.500  -5.434 -11.047  1.00 35.81           C  
ATOM   3181  O   ILE A 411      -9.898  -6.430  -8.234  1.00 35.81           O  
ATOM   3182  CG1 ILE A 411      -8.914  -5.004 -12.461  1.00 35.81           C  
ATOM   3183  CG2 ILE A 411      -8.438  -6.961 -10.938  1.00 35.81           C  
ATOM   3184  CD1 ILE A 411      -7.918  -5.398 -13.539  1.00 35.81           C  
ATOM   3185  N   GLU A 412      -8.227  -5.000  -7.816  1.00 37.25           N  
ATOM   3186  CA  GLU A 412      -8.062  -5.348  -6.410  1.00 37.25           C  
ATOM   3187  C   GLU A 412      -9.297  -4.957  -5.594  1.00 37.25           C  
ATOM   3188  CB  GLU A 412      -6.816  -4.676  -5.832  1.00 37.25           C  
ATOM   3189  O   GLU A 412      -9.688  -5.672  -4.668  1.00 37.25           O  
ATOM   3190  CG  GLU A 412      -6.227  -5.402  -4.633  1.00 37.25           C  
ATOM   3191  CD  GLU A 412      -4.883  -4.840  -4.191  1.00 37.25           C  
ATOM   3192  OE1 GLU A 412      -4.328  -5.324  -3.178  1.00 37.25           O  
ATOM   3193  OE2 GLU A 412      -4.383  -3.912  -4.863  1.00 37.25           O  
ATOM   3194  N   LYS A 413     -10.055  -3.861  -5.973  1.00 42.41           N  
ATOM   3195  CA  LYS A 413     -11.266  -3.227  -5.457  1.00 42.41           C  
ATOM   3196  C   LYS A 413     -12.492  -4.090  -5.719  1.00 42.41           C  
ATOM   3197  CB  LYS A 413     -11.453  -1.845  -6.086  1.00 42.41           C  
ATOM   3198  O   LYS A 413     -13.367  -4.219  -4.855  1.00 42.41           O  
ATOM   3199  CG  LYS A 413     -12.594  -1.041  -5.484  1.00 42.41           C  
ATOM   3200  CD  LYS A 413     -12.742   0.316  -6.160  1.00 42.41           C  
ATOM   3201  CE  LYS A 413     -13.953   1.078  -5.629  1.00 42.41           C  
ATOM   3202  NZ  LYS A 413     -14.109   2.400  -6.309  1.00 42.41           N  
ATOM   3203  N   GLU A 414     -12.648  -4.828  -6.875  1.00 38.22           N  
ATOM   3204  CA  GLU A 414     -13.789  -5.602  -7.348  1.00 38.22           C  
ATOM   3205  C   GLU A 414     -13.688  -7.062  -6.910  1.00 38.22           C  
ATOM   3206  CB  GLU A 414     -13.906  -5.516  -8.875  1.00 38.22           C  
ATOM   3207  O   GLU A 414     -14.703  -7.723  -6.684  1.00 38.22           O  
ATOM   3208  CG  GLU A 414     -14.445  -4.188  -9.375  1.00 38.22           C  
ATOM   3209  CD  GLU A 414     -15.141  -4.289 -10.719  1.00 38.22           C  
ATOM   3210  OE1 GLU A 414     -15.758  -3.291 -11.164  1.00 38.22           O  
ATOM   3211  OE2 GLU A 414     -15.078  -5.375 -11.336  1.00 38.22           O  
ATOM   3212  N   PHE A 415     -12.547  -7.566  -6.488  1.00 35.41           N  
ATOM   3213  CA  PHE A 415     -12.258  -8.953  -6.145  1.00 35.41           C  
ATOM   3214  C   PHE A 415     -12.297  -9.156  -4.633  1.00 35.41           C  
ATOM   3215  CB  PHE A 415     -10.898  -9.375  -6.695  1.00 35.41           C  
ATOM   3216  O   PHE A 415     -12.570 -10.258  -4.156  1.00 35.41           O  
ATOM   3217  CG  PHE A 415     -10.898  -9.672  -8.172  1.00 35.41           C  
ATOM   3218  CD1 PHE A 415     -11.500 -10.820  -8.664  1.00 35.41           C  
ATOM   3219  CD2 PHE A 415     -10.305  -8.789  -9.070  1.00 35.41           C  
ATOM   3220  CE1 PHE A 415     -11.508 -11.094 -10.031  1.00 35.41           C  
ATOM   3221  CE2 PHE A 415     -10.312  -9.055 -10.430  1.00 35.41           C  
ATOM   3222  CZ  PHE A 415     -10.906 -10.203 -10.914  1.00 35.41           C  
ATOM   3223  N   SER A 416     -12.336  -8.008  -3.775  1.00 38.75           N  
ATOM   3224  CA  SER A 416     -12.531  -8.008  -2.330  1.00 38.75           C  
ATOM   3225  C   SER A 416     -13.969  -8.352  -1.969  1.00 38.75           C  
ATOM   3226  CB  SER A 416     -12.156  -6.648  -1.740  1.00 38.75           C  
ATOM   3227  O   SER A 416     -14.234  -8.914  -0.904  1.00 38.75           O  
ATOM   3228  OG  SER A 416     -13.070  -5.648  -2.166  1.00 38.75           O  
ATOM   3229  N   GLU A 417     -14.953  -8.328  -2.836  1.00 41.47           N  
ATOM   3230  CA  GLU A 417     -16.375  -8.602  -2.703  1.00 41.47           C  
ATOM   3231  C   GLU A 417     -16.688 -10.070  -2.990  1.00 41.47           C  
ATOM   3232  CB  GLU A 417     -17.188  -7.707  -3.637  1.00 41.47           C  
ATOM   3233  O   GLU A 417     -17.578 -10.656  -2.379  1.00 41.47           O  
ATOM   3234  CG  GLU A 417     -18.656  -7.566  -3.236  1.00 41.47           C  
ATOM   3235  CD  GLU A 417     -19.438  -6.605  -4.125  1.00 41.47           C  
ATOM   3236  OE1 GLU A 417     -20.672  -6.500  -3.967  1.00 41.47           O  
ATOM   3237  OE2 GLU A 417     -18.797  -5.957  -4.988  1.00 41.47           O  
ATOM   3238  N   VAL A 418     -15.672 -10.984  -3.361  1.00 41.25           N  
ATOM   3239  CA  VAL A 418     -15.969 -12.391  -3.646  1.00 41.25           C  
ATOM   3240  C   VAL A 418     -14.859 -13.273  -3.088  1.00 41.25           C  
ATOM   3241  CB  VAL A 418     -16.141 -12.633  -5.164  1.00 41.25           C  
ATOM   3242  O   VAL A 418     -13.758 -13.312  -3.635  1.00 41.25           O  
ATOM   3243  CG1 VAL A 418     -16.500 -14.094  -5.438  1.00 41.25           C  
ATOM   3244  CG2 VAL A 418     -17.203 -11.695  -5.742  1.00 41.25           C  
ATOM   3245  N   GLU A 419     -14.438 -13.258  -1.693  1.00 37.34           N  
ATOM   3246  CA  GLU A 419     -13.164 -13.461  -1.012  1.00 37.34           C  
ATOM   3247  C   GLU A 419     -13.055 -14.875  -0.444  1.00 37.34           C  
ATOM   3248  CB  GLU A 419     -12.977 -12.430   0.105  1.00 37.34           C  
ATOM   3249  O   GLU A 419     -12.227 -15.141   0.432  1.00 37.34           O  
ATOM   3250  CG  GLU A 419     -11.531 -12.039   0.347  1.00 37.34           C  
ATOM   3251  CD  GLU A 419     -11.367 -10.961   1.408  1.00 37.34           C  
ATOM   3252  OE1 GLU A 419     -10.227 -10.508   1.649  1.00 37.34           O  
ATOM   3253  OE2 GLU A 419     -12.398 -10.562   2.006  1.00 37.34           O  
ATOM   3254  N   GLY A 420     -12.797 -15.992  -1.199  1.00 44.31           N  
ATOM   3255  CA  GLY A 420     -11.984 -17.125  -0.799  1.00 44.31           C  
ATOM   3256  C   GLY A 420     -11.594 -18.016  -1.962  1.00 44.31           C  
ATOM   3257  O   GLY A 420     -10.469 -18.531  -2.010  1.00 44.31           O  
ATOM   3258  N   ARG A 421     -12.219 -17.953  -3.137  1.00 39.56           N  
ATOM   3259  CA  ARG A 421     -11.930 -18.609  -4.410  1.00 39.56           C  
ATOM   3260  C   ARG A 421     -11.398 -17.609  -5.434  1.00 39.56           C  
ATOM   3261  CB  ARG A 421     -13.180 -19.297  -4.953  1.00 39.56           C  
ATOM   3262  O   ARG A 421     -10.547 -17.953  -6.258  1.00 39.56           O  
ATOM   3263  CG  ARG A 421     -13.555 -20.578  -4.207  1.00 39.56           C  
ATOM   3264  CD  ARG A 421     -14.820 -21.203  -4.770  1.00 39.56           C  
ATOM   3265  NE  ARG A 421     -14.602 -21.766  -6.098  1.00 39.56           N  
ATOM   3266  NH1 ARG A 421     -16.797 -22.391  -6.422  1.00 39.56           N  
ATOM   3267  NH2 ARG A 421     -15.234 -22.797  -8.047  1.00 39.56           N  
ATOM   3268  CZ  ARG A 421     -15.547 -22.328  -6.852  1.00 39.56           C  
ATOM   3269  N   VAL A 422     -11.344 -16.422  -5.148  1.00 44.84           N  
ATOM   3270  CA  VAL A 422     -11.047 -15.297  -6.039  1.00 44.84           C  
ATOM   3271  C   VAL A 422      -9.711 -14.672  -5.648  1.00 44.84           C  
ATOM   3272  CB  VAL A 422     -12.164 -14.234  -6.008  1.00 44.84           C  
ATOM   3273  O   VAL A 422      -8.969 -14.195  -6.508  1.00 44.84           O  
ATOM   3274  CG1 VAL A 422     -11.781 -13.023  -6.855  1.00 44.84           C  
ATOM   3275  CG2 VAL A 422     -13.484 -14.836  -6.492  1.00 44.84           C  
ATOM   3276  N   GLN A 423      -9.258 -14.883  -4.336  1.00 41.06           N  
ATOM   3277  CA  GLN A 423      -7.957 -14.391  -3.908  1.00 41.06           C  
ATOM   3278  C   GLN A 423      -6.824 -15.117  -4.629  1.00 41.06           C  
ATOM   3279  CB  GLN A 423      -7.793 -14.531  -2.395  1.00 41.06           C  
ATOM   3280  O   GLN A 423      -5.836 -14.500  -5.031  1.00 41.06           O  
ATOM   3281  CG  GLN A 423      -8.570 -13.500  -1.590  1.00 41.06           C  
ATOM   3282  CD  GLN A 423      -8.414 -13.688  -0.092  1.00 41.06           C  
ATOM   3283  NE2 GLN A 423      -8.891 -12.711   0.678  1.00 41.06           N  
ATOM   3284  OE1 GLN A 423      -7.871 -14.695   0.369  1.00 41.06           O  
ATOM   3285  N   ASP A 424      -7.035 -16.453  -4.863  1.00 45.50           N  
ATOM   3286  CA  ASP A 424      -6.090 -17.266  -5.625  1.00 45.50           C  
ATOM   3287  C   ASP A 424      -6.145 -16.922  -7.113  1.00 45.50           C  
ATOM   3288  CB  ASP A 424      -6.371 -18.750  -5.414  1.00 45.50           C  
ATOM   3289  O   ASP A 424      -5.109 -16.875  -7.781  1.00 45.50           O  
ATOM   3290  CG  ASP A 424      -5.949 -19.250  -4.039  1.00 45.50           C  
ATOM   3291  OD1 ASP A 424      -5.172 -18.547  -3.352  1.00 45.50           O  
ATOM   3292  OD2 ASP A 424      -6.395 -20.344  -3.645  1.00 45.50           O  
ATOM   3293  N   LEU A 425      -7.340 -16.641  -7.590  1.00 44.47           N  
ATOM   3294  CA  LEU A 425      -7.566 -16.234  -8.977  1.00 44.47           C  
ATOM   3295  C   LEU A 425      -7.027 -14.828  -9.227  1.00 44.47           C  
ATOM   3296  CB  LEU A 425      -9.055 -16.297  -9.312  1.00 44.47           C  
ATOM   3297  O   LEU A 425      -6.469 -14.562 -10.297  1.00 44.47           O  
ATOM   3298  CG  LEU A 425      -9.422 -16.234 -10.797  1.00 44.47           C  
ATOM   3299  CD1 LEU A 425      -8.969 -17.516 -11.500  1.00 44.47           C  
ATOM   3300  CD2 LEU A 425     -10.914 -16.016 -10.977  1.00 44.47           C  
ATOM   3301  N   GLU A 426      -7.238 -13.953  -8.328  1.00 49.09           N  
ATOM   3302  CA  GLU A 426      -6.645 -12.617  -8.359  1.00 49.09           C  
ATOM   3303  C   GLU A 426      -5.121 -12.695  -8.406  1.00 49.09           C  
ATOM   3304  CB  GLU A 426      -7.094 -11.805  -7.145  1.00 49.09           C  
ATOM   3305  O   GLU A 426      -4.480 -11.961  -9.172  1.00 49.09           O  
ATOM   3306  CG  GLU A 426      -6.617 -10.359  -7.164  1.00 49.09           C  
ATOM   3307  CD  GLU A 426      -6.941  -9.602  -5.887  1.00 49.09           C  
ATOM   3308  OE1 GLU A 426      -6.504  -8.438  -5.742  1.00 49.09           O  
ATOM   3309  OE2 GLU A 426      -7.645 -10.172  -5.023  1.00 49.09           O  
ATOM   3310  N   LYS A 427      -4.504 -13.477  -7.566  1.00 53.56           N  
ATOM   3311  CA  LYS A 427      -3.059 -13.688  -7.555  1.00 53.56           C  
ATOM   3312  C   LYS A 427      -2.576 -14.273  -8.875  1.00 53.56           C  
ATOM   3313  CB  LYS A 427      -2.658 -14.609  -6.398  1.00 53.56           C  
ATOM   3314  O   LYS A 427      -1.546 -13.852  -9.406  1.00 53.56           O  
ATOM   3315  CG  LYS A 427      -1.155 -14.719  -6.188  1.00 53.56           C  
ATOM   3316  CD  LYS A 427      -0.823 -15.609  -4.996  1.00 53.56           C  
ATOM   3317  CE  LYS A 427       0.680 -15.797  -4.836  1.00 53.56           C  
ATOM   3318  NZ  LYS A 427       1.011 -16.656  -3.668  1.00 53.56           N  
ATOM   3319  N   TYR A 428      -3.330 -15.258  -9.406  1.00 57.62           N  
ATOM   3320  CA  TYR A 428      -3.018 -15.906 -10.672  1.00 57.62           C  
ATOM   3321  C   TYR A 428      -3.174 -14.930 -11.836  1.00 57.62           C  
ATOM   3322  CB  TYR A 428      -3.916 -17.125 -10.891  1.00 57.62           C  
ATOM   3323  O   TYR A 428      -2.320 -14.875 -12.719  1.00 57.62           O  
ATOM   3324  CG  TYR A 428      -3.596 -17.906 -12.148  1.00 57.62           C  
ATOM   3325  CD1 TYR A 428      -4.324 -17.703 -13.320  1.00 57.62           C  
ATOM   3326  CD2 TYR A 428      -2.564 -18.828 -12.164  1.00 57.62           C  
ATOM   3327  CE1 TYR A 428      -4.035 -18.406 -14.477  1.00 57.62           C  
ATOM   3328  CE2 TYR A 428      -2.266 -19.547 -13.320  1.00 57.62           C  
ATOM   3329  OH  TYR A 428      -2.713 -20.031 -15.617  1.00 57.62           O  
ATOM   3330  CZ  TYR A 428      -3.006 -19.328 -14.469  1.00 57.62           C  
ATOM   3331  N   VAL A 429      -4.215 -14.180 -11.930  1.00 64.50           N  
ATOM   3332  CA  VAL A 429      -4.500 -13.211 -12.977  1.00 64.50           C  
ATOM   3333  C   VAL A 429      -3.465 -12.086 -12.938  1.00 64.50           C  
ATOM   3334  CB  VAL A 429      -5.922 -12.625 -12.844  1.00 64.50           C  
ATOM   3335  O   VAL A 429      -2.932 -11.688 -13.977  1.00 64.50           O  
ATOM   3336  CG1 VAL A 429      -6.121 -11.453 -13.805  1.00 64.50           C  
ATOM   3337  CG2 VAL A 429      -6.969 -13.711 -13.102  1.00 64.50           C  
ATOM   3338  N   GLU A 430      -3.166 -11.633 -11.703  1.00 66.75           N  
ATOM   3339  CA  GLU A 430      -2.166 -10.586 -11.539  1.00 66.75           C  
ATOM   3340  C   GLU A 430      -0.780 -11.070 -11.953  1.00 66.75           C  
ATOM   3341  CB  GLU A 430      -2.139 -10.102 -10.086  1.00 66.75           C  
ATOM   3342  O   GLU A 430      -0.033 -10.336 -12.609  1.00 66.75           O  
ATOM   3343  CG  GLU A 430      -3.295  -9.180  -9.719  1.00 66.75           C  
ATOM   3344  CD  GLU A 430      -3.189  -7.805 -10.352  1.00 66.75           C  
ATOM   3345  OE1 GLU A 430      -4.227  -7.113 -10.484  1.00 66.75           O  
ATOM   3346  OE2 GLU A 430      -2.062  -7.410 -10.727  1.00 66.75           O  
ATOM   3347  N   ASP A 431      -0.500 -12.250 -11.648  1.00 70.69           N  
ATOM   3348  CA  ASP A 431       0.780 -12.859 -11.992  1.00 70.69           C  
ATOM   3349  C   ASP A 431       0.908 -13.047 -13.500  1.00 70.69           C  
ATOM   3350  CB  ASP A 431       0.945 -14.203 -11.273  1.00 70.69           C  
ATOM   3351  O   ASP A 431       1.969 -12.797 -14.078  1.00 70.69           O  
ATOM   3352  CG  ASP A 431       1.385 -14.047  -9.828  1.00 70.69           C  
ATOM   3353  OD1 ASP A 431       1.732 -12.922  -9.414  1.00 70.69           O  
ATOM   3354  OD2 ASP A 431       1.387 -15.070  -9.102  1.00 70.69           O  
ATOM   3355  N   THR A 432      -0.115 -13.539 -14.125  1.00 71.31           N  
ATOM   3356  CA  THR A 432      -0.131 -13.727 -15.570  1.00 71.31           C  
ATOM   3357  C   THR A 432      -0.006 -12.391 -16.297  1.00 71.31           C  
ATOM   3358  CB  THR A 432      -1.418 -14.445 -16.016  1.00 71.31           C  
ATOM   3359  O   THR A 432       0.705 -12.289 -17.297  1.00 71.31           O  
ATOM   3360  CG2 THR A 432      -1.374 -14.766 -17.516  1.00 71.31           C  
ATOM   3361  OG1 THR A 432      -1.562 -15.664 -15.289  1.00 71.31           O  
ATOM   3362  N   LYS A 433      -0.681 -11.438 -15.883  1.00 74.69           N  
ATOM   3363  CA  LYS A 433      -0.592 -10.094 -16.438  1.00 74.69           C  
ATOM   3364  C   LYS A 433       0.833  -9.555 -16.359  1.00 74.69           C  
ATOM   3365  CB  LYS A 433      -1.555  -9.148 -15.727  1.00 74.69           C  
ATOM   3366  O   LYS A 433       1.352  -9.000 -17.328  1.00 74.69           O  
ATOM   3367  CG  LYS A 433      -1.618  -7.754 -16.328  1.00 74.69           C  
ATOM   3368  CD  LYS A 433      -2.592  -6.859 -15.570  1.00 74.69           C  
ATOM   3369  CE  LYS A 433      -2.510  -5.414 -16.047  1.00 74.69           C  
ATOM   3370  NZ  LYS A 433      -3.428  -4.527 -15.266  1.00 74.69           N  
ATOM   3371  N   ILE A 434       1.371  -9.727 -15.227  1.00 81.81           N  
ATOM   3372  CA  ILE A 434       2.732  -9.258 -14.984  1.00 81.81           C  
ATOM   3373  C   ILE A 434       3.703  -9.992 -15.898  1.00 81.81           C  
ATOM   3374  CB  ILE A 434       3.139  -9.445 -13.508  1.00 81.81           C  
ATOM   3375  O   ILE A 434       4.609  -9.391 -16.469  1.00 81.81           O  
ATOM   3376  CG1 ILE A 434       2.336  -8.492 -12.602  1.00 81.81           C  
ATOM   3377  CG2 ILE A 434       4.645  -9.219 -13.328  1.00 81.81           C  
ATOM   3378  CD1 ILE A 434       2.525  -8.750 -11.117  1.00 81.81           C  
ATOM   3379  N   ASP A 435       3.514 -11.266 -15.977  1.00 79.69           N  
ATOM   3380  CA  ASP A 435       4.348 -12.078 -16.859  1.00 79.69           C  
ATOM   3381  C   ASP A 435       4.230 -11.609 -18.312  1.00 79.69           C  
ATOM   3382  CB  ASP A 435       3.961 -13.555 -16.750  1.00 79.69           C  
ATOM   3383  O   ASP A 435       5.238 -11.500 -19.016  1.00 79.69           O  
ATOM   3384  CG  ASP A 435       4.484 -14.211 -15.484  1.00 79.69           C  
ATOM   3385  OD1 ASP A 435       5.402 -13.664 -14.844  1.00 79.69           O  
ATOM   3386  OD2 ASP A 435       3.971 -15.297 -15.125  1.00 79.69           O  
ATOM   3387  N   LEU A 436       3.094 -11.414 -18.734  1.00 73.75           N  
ATOM   3388  CA  LEU A 436       2.844 -10.961 -20.094  1.00 73.75           C  
ATOM   3389  C   LEU A 436       3.498  -9.609 -20.344  1.00 73.75           C  
ATOM   3390  CB  LEU A 436       1.338 -10.875 -20.359  1.00 73.75           C  
ATOM   3391  O   LEU A 436       4.152  -9.414 -21.375  1.00 73.75           O  
ATOM   3392  CG  LEU A 436       0.922 -10.516 -21.781  1.00 73.75           C  
ATOM   3393  CD1 LEU A 436       1.347 -11.617 -22.750  1.00 73.75           C  
ATOM   3394  CD2 LEU A 436      -0.582 -10.281 -21.859  1.00 73.75           C  
ATOM   3395  N   TRP A 437       3.258  -8.758 -19.391  1.00 78.88           N  
ATOM   3396  CA  TRP A 437       3.820  -7.422 -19.531  1.00 78.88           C  
ATOM   3397  C   TRP A 437       5.344  -7.465 -19.531  1.00 78.88           C  
ATOM   3398  CB  TRP A 437       3.320  -6.512 -18.406  1.00 78.88           C  
ATOM   3399  O   TRP A 437       5.996  -6.750 -20.297  1.00 78.88           O  
ATOM   3400  CG  TRP A 437       3.820  -5.102 -18.500  1.00 78.88           C  
ATOM   3401  CD1 TRP A 437       4.633  -4.457 -17.609  1.00 78.88           C  
ATOM   3402  CD2 TRP A 437       3.535  -4.156 -19.531  1.00 78.88           C  
ATOM   3403  CE2 TRP A 437       4.211  -2.959 -19.203  1.00 78.88           C  
ATOM   3404  CE3 TRP A 437       2.775  -4.211 -20.703  1.00 78.88           C  
ATOM   3405  NE1 TRP A 437       4.871  -3.168 -18.031  1.00 78.88           N  
ATOM   3406  CH2 TRP A 437       3.395  -1.900 -21.156  1.00 78.88           C  
ATOM   3407  CZ2 TRP A 437       4.145  -1.822 -20.016  1.00 78.88           C  
ATOM   3408  CZ3 TRP A 437       2.713  -3.076 -21.516  1.00 78.88           C  
ATOM   3409  N   SER A 438       5.863  -8.219 -18.641  1.00 83.56           N  
ATOM   3410  CA  SER A 438       7.309  -8.391 -18.547  1.00 83.56           C  
ATOM   3411  C   SER A 438       7.895  -8.930 -19.844  1.00 83.56           C  
ATOM   3412  CB  SER A 438       7.664  -9.320 -17.391  1.00 83.56           C  
ATOM   3413  O   SER A 438       8.938  -8.469 -20.312  1.00 83.56           O  
ATOM   3414  OG  SER A 438       7.246  -8.773 -16.156  1.00 83.56           O  
ATOM   3415  N   TYR A 439       7.250  -9.828 -20.484  1.00 80.56           N  
ATOM   3416  CA  TYR A 439       7.664 -10.375 -21.766  1.00 80.56           C  
ATOM   3417  C   TYR A 439       7.590  -9.312 -22.859  1.00 80.56           C  
ATOM   3418  CB  TYR A 439       6.797 -11.578 -22.141  1.00 80.56           C  
ATOM   3419  O   TYR A 439       8.484  -9.219 -23.703  1.00 80.56           O  
ATOM   3420  CG  TYR A 439       7.207 -12.859 -21.453  1.00 80.56           C  
ATOM   3421  CD1 TYR A 439       8.477 -13.398 -21.656  1.00 80.56           C  
ATOM   3422  CD2 TYR A 439       6.324 -13.539 -20.625  1.00 80.56           C  
ATOM   3423  CE1 TYR A 439       8.859 -14.578 -21.016  1.00 80.56           C  
ATOM   3424  CE2 TYR A 439       6.695 -14.719 -20.000  1.00 80.56           C  
ATOM   3425  OH  TYR A 439       8.336 -16.406 -19.578  1.00 80.56           O  
ATOM   3426  CZ  TYR A 439       7.961 -15.234 -20.203  1.00 80.56           C  
ATOM   3427  N   ASN A 440       6.500  -8.570 -22.922  1.00 79.00           N  
ATOM   3428  CA  ASN A 440       6.336  -7.500 -23.891  1.00 79.00           C  
ATOM   3429  C   ASN A 440       7.434  -6.449 -23.766  1.00 79.00           C  
ATOM   3430  CB  ASN A 440       4.957  -6.848 -23.750  1.00 79.00           C  
ATOM   3431  O   ASN A 440       7.938  -5.941 -24.766  1.00 79.00           O  
ATOM   3432  CG  ASN A 440       3.840  -7.715 -24.297  1.00 79.00           C  
ATOM   3433  ND2 ASN A 440       2.604  -7.363 -23.969  1.00 79.00           N  
ATOM   3434  OD1 ASN A 440       4.086  -8.695 -25.000  1.00 79.00           O  
ATOM   3435  N   ALA A 441       7.699  -6.137 -22.562  1.00 79.38           N  
ATOM   3436  CA  ALA A 441       8.758  -5.164 -22.312  1.00 79.38           C  
ATOM   3437  C   ALA A 441      10.102  -5.668 -22.828  1.00 79.38           C  
ATOM   3438  CB  ALA A 441       8.852  -4.855 -20.812  1.00 79.38           C  
ATOM   3439  O   ALA A 441      10.844  -4.922 -23.469  1.00 79.38           O  
ATOM   3440  N   GLU A 442      10.430  -6.914 -22.500  1.00 83.00           N  
ATOM   3441  CA  GLU A 442      11.656  -7.543 -22.984  1.00 83.00           C  
ATOM   3442  C   GLU A 442      11.711  -7.543 -24.516  1.00 83.00           C  
ATOM   3443  CB  GLU A 442      11.773  -8.977 -22.453  1.00 83.00           C  
ATOM   3444  O   GLU A 442      12.758  -7.262 -25.109  1.00 83.00           O  
ATOM   3445  CG  GLU A 442      13.102  -9.641 -22.766  1.00 83.00           C  
ATOM   3446  CD  GLU A 442      13.211 -11.055 -22.234  1.00 83.00           C  
ATOM   3447  OE1 GLU A 442      14.234 -11.727 -22.469  1.00 83.00           O  
ATOM   3448  OE2 GLU A 442      12.250 -11.500 -21.547  1.00 83.00           O  
ATOM   3449  N   LEU A 443      10.664  -7.895 -25.125  1.00 80.12           N  
ATOM   3450  CA  LEU A 443      10.555  -7.930 -26.578  1.00 80.12           C  
ATOM   3451  C   LEU A 443      10.758  -6.539 -27.172  1.00 80.12           C  
ATOM   3452  CB  LEU A 443       9.195  -8.484 -27.000  1.00 80.12           C  
ATOM   3453  O   LEU A 443      11.469  -6.383 -28.172  1.00 80.12           O  
ATOM   3454  CG  LEU A 443       8.938  -8.570 -28.500  1.00 80.12           C  
ATOM   3455  CD1 LEU A 443       9.977  -9.461 -29.172  1.00 80.12           C  
ATOM   3456  CD2 LEU A 443       7.527  -9.086 -28.781  1.00 80.12           C  
ATOM   3457  N   LEU A 444      10.055  -5.609 -26.688  1.00 76.25           N  
ATOM   3458  CA  LEU A 444      10.172  -4.227 -27.125  1.00 76.25           C  
ATOM   3459  C   LEU A 444      11.625  -3.766 -27.094  1.00 76.25           C  
ATOM   3460  CB  LEU A 444       9.305  -3.305 -26.266  1.00 76.25           C  
ATOM   3461  O   LEU A 444      12.125  -3.176 -28.047  1.00 76.25           O  
ATOM   3462  CG  LEU A 444       9.273  -1.831 -26.672  1.00 76.25           C  
ATOM   3463  CD1 LEU A 444       8.484  -1.656 -27.969  1.00 76.25           C  
ATOM   3464  CD2 LEU A 444       8.680  -0.981 -25.562  1.00 76.25           C  
ATOM   3465  N   VAL A 445      12.281  -3.980 -25.969  1.00 80.44           N  
ATOM   3466  CA  VAL A 445      13.672  -3.584 -25.797  1.00 80.44           C  
ATOM   3467  C   VAL A 445      14.555  -4.328 -26.797  1.00 80.44           C  
ATOM   3468  CB  VAL A 445      14.164  -3.852 -24.359  1.00 80.44           C  
ATOM   3469  O   VAL A 445      15.445  -3.732 -27.406  1.00 80.44           O  
ATOM   3470  CG1 VAL A 445      15.672  -3.621 -24.234  1.00 80.44           C  
ATOM   3471  CG2 VAL A 445      13.406  -2.967 -23.359  1.00 80.44           C  
ATOM   3472  N   ALA A 446      14.344  -5.562 -26.984  1.00 81.44           N  
ATOM   3473  CA  ALA A 446      15.109  -6.391 -27.922  1.00 81.44           C  
ATOM   3474  C   ALA A 446      14.953  -5.887 -29.344  1.00 81.44           C  
ATOM   3475  CB  ALA A 446      14.672  -7.848 -27.812  1.00 81.44           C  
ATOM   3476  O   ALA A 446      15.930  -5.840 -30.109  1.00 81.44           O  
ATOM   3477  N   LEU A 447      13.789  -5.551 -29.766  1.00 73.06           N  
ATOM   3478  CA  LEU A 447      13.516  -5.023 -31.094  1.00 73.06           C  
ATOM   3479  C   LEU A 447      14.250  -3.705 -31.328  1.00 73.06           C  
ATOM   3480  CB  LEU A 447      12.008  -4.820 -31.297  1.00 73.06           C  
ATOM   3481  O   LEU A 447      14.820  -3.484 -32.375  1.00 73.06           O  
ATOM   3482  CG  LEU A 447      11.188  -6.082 -31.562  1.00 73.06           C  
ATOM   3483  CD1 LEU A 447       9.695  -5.766 -31.484  1.00 73.06           C  
ATOM   3484  CD2 LEU A 447      11.547  -6.680 -32.906  1.00 73.06           C  
ATOM   3485  N   GLU A 448      14.148  -2.834 -30.328  1.00 76.25           N  
ATOM   3486  CA  GLU A 448      14.820  -1.541 -30.406  1.00 76.25           C  
ATOM   3487  C   GLU A 448      16.344  -1.710 -30.484  1.00 76.25           C  
ATOM   3488  CB  GLU A 448      14.453  -0.660 -29.219  1.00 76.25           C  
ATOM   3489  O   GLU A 448      17.016  -0.986 -31.219  1.00 76.25           O  
ATOM   3490  CG  GLU A 448      14.875   0.793 -29.375  1.00 76.25           C  
ATOM   3491  CD  GLU A 448      14.211   1.496 -30.547  1.00 76.25           C  
ATOM   3492  OE1 GLU A 448      14.672   2.590 -30.938  1.00 76.25           O  
ATOM   3493  OE2 GLU A 448      13.219   0.949 -31.062  1.00 76.25           O  
ATOM   3494  N   ASN A 449      16.875  -2.570 -29.703  1.00 80.25           N  
ATOM   3495  CA  ASN A 449      18.312  -2.863 -29.734  1.00 80.25           C  
ATOM   3496  C   ASN A 449      18.750  -3.344 -31.125  1.00 80.25           C  
ATOM   3497  CB  ASN A 449      18.672  -3.904 -28.672  1.00 80.25           C  
ATOM   3498  O   ASN A 449      19.781  -2.916 -31.625  1.00 80.25           O  
ATOM   3499  CG  ASN A 449      18.750  -3.311 -27.281  1.00 80.25           C  
ATOM   3500  ND2 ASN A 449      18.734  -4.168 -26.266  1.00 80.25           N  
ATOM   3501  OD1 ASN A 449      18.828  -2.090 -27.109  1.00 80.25           O  
ATOM   3502  N   GLN A 450      17.953  -4.285 -31.703  1.00 74.62           N  
ATOM   3503  CA  GLN A 450      18.266  -4.793 -33.031  1.00 74.62           C  
ATOM   3504  C   GLN A 450      18.266  -3.672 -34.062  1.00 74.62           C  
ATOM   3505  CB  GLN A 450      17.281  -5.887 -33.438  1.00 74.62           C  
ATOM   3506  O   GLN A 450      19.172  -3.584 -34.906  1.00 74.62           O  
ATOM   3507  CG  GLN A 450      17.578  -6.523 -34.781  1.00 74.62           C  
ATOM   3508  CD  GLN A 450      18.766  -7.473 -34.719  1.00 74.62           C  
ATOM   3509  NE2 GLN A 450      19.547  -7.520 -35.812  1.00 74.62           N  
ATOM   3510  OE1 GLN A 450      18.984  -8.156 -33.719  1.00 74.62           O  
ATOM   3511  N   HIS A 451      17.203  -2.955 -34.031  1.00 72.19           N  
ATOM   3512  CA  HIS A 451      17.047  -1.842 -34.969  1.00 72.19           C  
ATOM   3513  C   HIS A 451      18.203  -0.851 -34.844  1.00 72.19           C  
ATOM   3514  CB  HIS A 451      15.719  -1.130 -34.719  1.00 72.19           C  
ATOM   3515  O   HIS A 451      18.781  -0.428 -35.844  1.00 72.19           O  
ATOM   3516  CG  HIS A 451      15.492   0.040 -35.625  1.00 72.19           C  
ATOM   3517  CD2 HIS A 451      15.055   0.103 -36.906  1.00 72.19           C  
ATOM   3518  ND1 HIS A 451      15.727   1.340 -35.250  1.00 72.19           N  
ATOM   3519  CE1 HIS A 451      15.445   2.154 -36.250  1.00 72.19           C  
ATOM   3520  NE2 HIS A 451      15.031   1.429 -37.281  1.00 72.19           N  
ATOM   3521  N   THR A 452      18.484  -0.372 -33.656  1.00 68.19           N  
ATOM   3522  CA  THR A 452      19.531   0.608 -33.375  1.00 68.19           C  
ATOM   3523  C   THR A 452      20.891   0.088 -33.812  1.00 68.19           C  
ATOM   3524  CB  THR A 452      19.562   0.960 -31.875  1.00 68.19           C  
ATOM   3525  O   THR A 452      21.672   0.812 -34.438  1.00 68.19           O  
ATOM   3526  CG2 THR A 452      20.625   2.025 -31.594  1.00 68.19           C  
ATOM   3527  OG1 THR A 452      18.281   1.452 -31.484  1.00 68.19           O  
ATOM   3528  N   ILE A 453      21.156  -1.092 -33.500  1.00 71.62           N  
ATOM   3529  CA  ILE A 453      22.438  -1.696 -33.812  1.00 71.62           C  
ATOM   3530  C   ILE A 453      22.578  -1.874 -35.344  1.00 71.62           C  
ATOM   3531  CB  ILE A 453      22.609  -3.053 -33.094  1.00 71.62           C  
ATOM   3532  O   ILE A 453      23.625  -1.546 -35.906  1.00 71.62           O  
ATOM   3533  CG1 ILE A 453      22.672  -2.852 -31.578  1.00 71.62           C  
ATOM   3534  CG2 ILE A 453      23.875  -3.771 -33.594  1.00 71.62           C  
ATOM   3535  CD1 ILE A 453      22.594  -4.145 -30.781  1.00 71.62           C  
ATOM   3536  N   ASP A 454      21.578  -2.426 -36.031  1.00 71.25           N  
ATOM   3537  CA  ASP A 454      21.594  -2.678 -37.469  1.00 71.25           C  
ATOM   3538  C   ASP A 454      21.688  -1.372 -38.250  1.00 71.25           C  
ATOM   3539  CB  ASP A 454      20.359  -3.463 -37.875  1.00 71.25           C  
ATOM   3540  O   ASP A 454      22.406  -1.293 -39.250  1.00 71.25           O  
ATOM   3541  CG  ASP A 454      20.406  -4.926 -37.469  1.00 71.25           C  
ATOM   3542  OD1 ASP A 454      21.484  -5.406 -37.062  1.00 71.25           O  
ATOM   3543  OD2 ASP A 454      19.359  -5.602 -37.562  1.00 71.25           O  
ATOM   3544  N   LEU A 455      20.891  -0.453 -37.906  1.00 67.38           N  
ATOM   3545  CA  LEU A 455      20.891   0.847 -38.562  1.00 67.38           C  
ATOM   3546  C   LEU A 455      22.250   1.527 -38.406  1.00 67.38           C  
ATOM   3547  CB  LEU A 455      19.797   1.744 -37.969  1.00 67.38           C  
ATOM   3548  O   LEU A 455      22.781   2.066 -39.375  1.00 67.38           O  
ATOM   3549  CG  LEU A 455      19.625   3.109 -38.625  1.00 67.38           C  
ATOM   3550  CD1 LEU A 455      19.188   2.939 -40.094  1.00 67.38           C  
ATOM   3551  CD2 LEU A 455      18.594   3.947 -37.875  1.00 67.38           C  
ATOM   3552  N   THR A 456      22.750   1.576 -37.188  1.00 66.25           N  
ATOM   3553  CA  THR A 456      24.047   2.188 -36.938  1.00 66.25           C  
ATOM   3554  C   THR A 456      25.156   1.478 -37.719  1.00 66.25           C  
ATOM   3555  CB  THR A 456      24.391   2.158 -35.438  1.00 66.25           C  
ATOM   3556  O   THR A 456      26.047   2.125 -38.281  1.00 66.25           O  
ATOM   3557  CG2 THR A 456      23.484   3.104 -34.656  1.00 66.25           C  
ATOM   3558  OG1 THR A 456      24.219   0.825 -34.938  1.00 66.25           O  
ATOM   3559  N   ASP A 457      25.109   0.222 -37.750  1.00 66.50           N  
ATOM   3560  CA  ASP A 457      26.078  -0.576 -38.500  1.00 66.50           C  
ATOM   3561  C   ASP A 457      25.984  -0.289 -40.000  1.00 66.50           C  
ATOM   3562  CB  ASP A 457      25.859  -2.068 -38.219  1.00 66.50           C  
ATOM   3563  O   ASP A 457      27.016  -0.177 -40.656  1.00 66.50           O  
ATOM   3564  CG  ASP A 457      26.516  -2.545 -36.938  1.00 66.50           C  
ATOM   3565  OD1 ASP A 457      27.188  -1.737 -36.250  1.00 66.50           O  
ATOM   3566  OD2 ASP A 457      26.359  -3.740 -36.594  1.00 66.50           O  
ATOM   3567  N   SER A 458      24.781  -0.242 -40.500  1.00 64.56           N  
ATOM   3568  CA  SER A 458      24.547   0.036 -41.938  1.00 64.56           C  
ATOM   3569  C   SER A 458      25.078   1.415 -42.312  1.00 64.56           C  
ATOM   3570  CB  SER A 458      23.062  -0.060 -42.250  1.00 64.56           C  
ATOM   3571  O   SER A 458      25.719   1.572 -43.344  1.00 64.56           O  
ATOM   3572  OG  SER A 458      22.828   0.329 -43.594  1.00 64.56           O  
ATOM   3573  N   GLU A 459      24.750   2.457 -41.562  1.00 66.56           N  
ATOM   3574  CA  GLU A 459      25.203   3.822 -41.812  1.00 66.56           C  
ATOM   3575  C   GLU A 459      26.719   3.924 -41.719  1.00 66.56           C  
ATOM   3576  CB  GLU A 459      24.547   4.789 -40.812  1.00 66.56           C  
ATOM   3577  O   GLU A 459      27.344   4.637 -42.500  1.00 66.56           O  
ATOM   3578  CG  GLU A 459      23.078   5.062 -41.125  1.00 66.56           C  
ATOM   3579  CD  GLU A 459      22.453   6.102 -40.188  1.00 66.56           C  
ATOM   3580  OE1 GLU A 459      21.297   6.500 -40.406  1.00 66.56           O  
ATOM   3581  OE2 GLU A 459      23.156   6.520 -39.219  1.00 66.56           O  
ATOM   3582  N   MET A 460      27.219   3.238 -40.750  1.00 66.94           N  
ATOM   3583  CA  MET A 460      28.656   3.223 -40.562  1.00 66.94           C  
ATOM   3584  C   MET A 460      29.344   2.547 -41.750  1.00 66.94           C  
ATOM   3585  CB  MET A 460      29.047   2.510 -39.281  1.00 66.94           C  
ATOM   3586  O   MET A 460      30.406   2.996 -42.219  1.00 66.94           O  
ATOM   3587  CG  MET A 460      28.781   3.336 -38.031  1.00 66.94           C  
ATOM   3588  SD  MET A 460      29.609   4.973 -38.062  1.00 66.94           S  
ATOM   3589  CE  MET A 460      31.344   4.453 -38.125  1.00 66.94           C  
ATOM   3590  N   ASN A 461      28.812   1.472 -42.188  1.00 66.31           N  
ATOM   3591  CA  ASN A 461      29.328   0.770 -43.375  1.00 66.31           C  
ATOM   3592  C   ASN A 461      29.312   1.658 -44.594  1.00 66.31           C  
ATOM   3593  CB  ASN A 461      28.531  -0.512 -43.625  1.00 66.31           C  
ATOM   3594  O   ASN A 461      30.250   1.643 -45.406  1.00 66.31           O  
ATOM   3595  CG  ASN A 461      28.922  -1.638 -42.688  1.00 66.31           C  
ATOM   3596  ND2 ASN A 461      28.047  -2.621 -42.531  1.00 66.31           N  
ATOM   3597  OD1 ASN A 461      30.000  -1.622 -42.094  1.00 66.31           O  
ATOM   3598  N   LYS A 462      28.234   2.365 -44.781  1.00 69.19           N  
ATOM   3599  CA  LYS A 462      28.125   3.311 -45.906  1.00 69.19           C  
ATOM   3600  C   LYS A 462      29.203   4.387 -45.812  1.00 69.19           C  
ATOM   3601  CB  LYS A 462      26.734   3.961 -45.906  1.00 69.19           C  
ATOM   3602  O   LYS A 462      29.828   4.730 -46.812  1.00 69.19           O  
ATOM   3603  CG  LYS A 462      25.641   3.068 -46.469  1.00 69.19           C  
ATOM   3604  CD  LYS A 462      24.297   3.789 -46.500  1.00 69.19           C  
ATOM   3605  CE  LYS A 462      23.188   2.863 -46.969  1.00 69.19           C  
ATOM   3606  NZ  LYS A 462      21.859   3.551 -46.969  1.00 69.19           N  
ATOM   3607  N   LEU A 463      29.359   4.918 -44.594  1.00 70.81           N  
ATOM   3608  CA  LEU A 463      30.375   5.922 -44.344  1.00 70.81           C  
ATOM   3609  C   LEU A 463      31.781   5.355 -44.625  1.00 70.81           C  
ATOM   3610  CB  LEU A 463      30.297   6.426 -42.906  1.00 70.81           C  
ATOM   3611  O   LEU A 463      32.625   6.039 -45.188  1.00 70.81           O  
ATOM   3612  CG  LEU A 463      31.250   7.559 -42.531  1.00 70.81           C  
ATOM   3613  CD1 LEU A 463      30.984   8.781 -43.406  1.00 70.81           C  
ATOM   3614  CD2 LEU A 463      31.094   7.910 -41.062  1.00 70.81           C  
ATOM   3615  N   PHE A 464      31.984   4.164 -44.062  1.00 70.00           N  
ATOM   3616  CA  PHE A 464      33.250   3.494 -44.281  1.00 70.00           C  
ATOM   3617  C   PHE A 464      33.562   3.334 -45.750  1.00 70.00           C  
ATOM   3618  CB  PHE A 464      33.250   2.125 -43.594  1.00 70.00           C  
ATOM   3619  O   PHE A 464      34.688   3.613 -46.188  1.00 70.00           O  
ATOM   3620  CG  PHE A 464      34.625   1.451 -43.562  1.00 70.00           C  
ATOM   3621  CD1 PHE A 464      34.938   0.529 -44.562  1.00 70.00           C  
ATOM   3622  CD2 PHE A 464      35.531   1.739 -42.594  1.00 70.00           C  
ATOM   3623  CE1 PHE A 464      36.188  -0.097 -44.562  1.00 70.00           C  
ATOM   3624  CE2 PHE A 464      36.781   1.118 -42.562  1.00 70.00           C  
ATOM   3625  CZ  PHE A 464      37.094   0.200 -43.562  1.00 70.00           C  
ATOM   3626  N   GLU A 465      32.625   2.855 -46.531  1.00 73.44           N  
ATOM   3627  CA  GLU A 465      32.781   2.654 -47.969  1.00 73.44           C  
ATOM   3628  C   GLU A 465      33.031   3.977 -48.688  1.00 73.44           C  
ATOM   3629  CB  GLU A 465      31.531   1.974 -48.562  1.00 73.44           C  
ATOM   3630  O   GLU A 465      33.875   4.047 -49.625  1.00 73.44           O  
ATOM   3631  CG  GLU A 465      31.453   0.488 -48.250  1.00 73.44           C  
ATOM   3632  CD  GLU A 465      32.656  -0.302 -48.719  1.00 73.44           C  
ATOM   3633  OE1 GLU A 465      33.062  -1.253 -48.031  1.00 73.44           O  
ATOM   3634  OE2 GLU A 465      33.188   0.035 -49.812  1.00 73.44           O  
ATOM   3635  N   LYS A 466      32.344   4.957 -48.312  1.00 81.06           N  
ATOM   3636  CA  LYS A 466      32.500   6.293 -48.906  1.00 81.06           C  
ATOM   3637  C   LYS A 466      33.906   6.848 -48.625  1.00 81.06           C  
ATOM   3638  CB  LYS A 466      31.438   7.242 -48.312  1.00 81.06           C  
ATOM   3639  O   LYS A 466      34.500   7.430 -49.531  1.00 81.06           O  
ATOM   3640  CG  LYS A 466      31.344   8.570 -49.062  1.00 81.06           C  
ATOM   3641  CD  LYS A 466      30.203   9.422 -48.531  1.00 81.06           C  
ATOM   3642  CE  LYS A 466      30.141  10.773 -49.219  1.00 81.06           C  
ATOM   3643  NZ  LYS A 466      28.984  11.602 -48.719  1.00 81.06           N  
ATOM   3644  N   THR A 467      34.344   6.754 -47.375  1.00 79.06           N  
ATOM   3645  CA  THR A 467      35.656   7.211 -46.969  1.00 79.06           C  
ATOM   3646  C   THR A 467      36.750   6.434 -47.688  1.00 79.06           C  
ATOM   3647  CB  THR A 467      35.844   7.066 -45.438  1.00 79.06           C  
ATOM   3648  O   THR A 467      37.750   7.008 -48.094  1.00 79.06           O  
ATOM   3649  CG2 THR A 467      37.188   7.664 -45.000  1.00 79.06           C  
ATOM   3650  OG1 THR A 467      34.781   7.742 -44.781  1.00 79.06           O  
ATOM   3651  N   LYS A 468      36.531   5.160 -47.781  1.00 80.38           N  
ATOM   3652  CA  LYS A 468      37.438   4.309 -48.531  1.00 80.38           C  
ATOM   3653  C   LYS A 468      37.562   4.773 -49.969  1.00 80.38           C  
ATOM   3654  CB  LYS A 468      36.969   2.852 -48.469  1.00 80.38           C  
ATOM   3655  O   LYS A 468      38.656   4.832 -50.531  1.00 80.38           O  
ATOM   3656  CG  LYS A 468      37.938   1.875 -49.156  1.00 80.38           C  
ATOM   3657  CD  LYS A 468      37.438   0.438 -49.031  1.00 80.38           C  
ATOM   3658  CE  LYS A 468      38.375  -0.535 -49.750  1.00 80.38           C  
ATOM   3659  NZ  LYS A 468      37.906  -1.947 -49.594  1.00 80.38           N  
ATOM   3660  N   LYS A 469      36.469   5.141 -50.625  1.00 84.62           N  
ATOM   3661  CA  LYS A 469      36.438   5.625 -52.000  1.00 84.62           C  
ATOM   3662  C   LYS A 469      37.188   6.957 -52.125  1.00 84.62           C  
ATOM   3663  CB  LYS A 469      35.000   5.766 -52.500  1.00 84.62           C  
ATOM   3664  O   LYS A 469      37.875   7.199 -53.125  1.00 84.62           O  
ATOM   3665  CG  LYS A 469      34.344   4.445 -52.844  1.00 84.62           C  
ATOM   3666  CD  LYS A 469      32.938   4.656 -53.438  1.00 84.62           C  
ATOM   3667  CE  LYS A 469      32.250   3.334 -53.750  1.00 84.62           C  
ATOM   3668  NZ  LYS A 469      30.891   3.539 -54.281  1.00 84.62           N  
ATOM   3669  N   GLN A 470      37.062   7.816 -51.156  1.00 84.12           N  
ATOM   3670  CA  GLN A 470      37.656   9.133 -51.125  1.00 84.12           C  
ATOM   3671  C   GLN A 470      39.188   9.031 -50.969  1.00 84.12           C  
ATOM   3672  CB  GLN A 470      37.094   9.984 -50.000  1.00 84.12           C  
ATOM   3673  O   GLN A 470      39.938   9.750 -51.625  1.00 84.12           O  
ATOM   3674  CG  GLN A 470      35.688  10.539 -50.312  1.00 84.12           C  
ATOM   3675  CD  GLN A 470      35.188  11.469 -49.219  1.00 84.12           C  
ATOM   3676  NE2 GLN A 470      34.344  12.430 -49.625  1.00 84.12           N  
ATOM   3677  OE1 GLN A 470      35.531  11.312 -48.062  1.00 84.12           O  
ATOM   3678  N   LEU A 471      39.656   8.148 -50.031  1.00 83.44           N  
ATOM   3679  CA  LEU A 471      41.031   8.023 -49.625  1.00 83.44           C  
ATOM   3680  C   LEU A 471      41.812   7.180 -50.656  1.00 83.44           C  
ATOM   3681  CB  LEU A 471      41.156   7.402 -48.250  1.00 83.44           C  
ATOM   3682  O   LEU A 471      43.031   7.363 -50.812  1.00 83.44           O  
ATOM   3683  CG  LEU A 471      40.750   8.297 -47.062  1.00 83.44           C  
ATOM   3684  CD1 LEU A 471      40.688   7.480 -45.781  1.00 83.44           C  
ATOM   3685  CD2 LEU A 471      41.719   9.461 -46.906  1.00 83.44           C  
ATOM   3686  N   ARG A 472      41.219   6.379 -51.406  1.00 85.00           N  
ATOM   3687  CA  ARG A 472      41.781   5.547 -52.469  1.00 85.00           C  
ATOM   3688  C   ARG A 472      43.156   5.020 -52.094  1.00 85.00           C  
ATOM   3689  CB  ARG A 472      41.875   6.332 -53.781  1.00 85.00           C  
ATOM   3690  O   ARG A 472      43.281   4.254 -51.125  1.00 85.00           O  
ATOM   3691  CG  ARG A 472      40.531   6.637 -54.406  1.00 85.00           C  
ATOM   3692  CD  ARG A 472      40.656   7.383 -55.719  1.00 85.00           C  
ATOM   3693  NE  ARG A 472      39.375   7.621 -56.375  1.00 85.00           N  
ATOM   3694  NH1 ARG A 472      40.250   8.719 -58.188  1.00 85.00           N  
ATOM   3695  NH2 ARG A 472      38.000   8.414 -58.000  1.00 85.00           N  
ATOM   3696  CZ  ARG A 472      39.219   8.250 -57.531  1.00 85.00           C  
ATOM   3697  N   GLU A 473      44.219   5.293 -52.844  1.00 82.69           N  
ATOM   3698  CA  GLU A 473      45.562   4.762 -52.656  1.00 82.69           C  
ATOM   3699  C   GLU A 473      46.312   5.477 -51.531  1.00 82.69           C  
ATOM   3700  CB  GLU A 473      46.375   4.875 -53.969  1.00 82.69           C  
ATOM   3701  O   GLU A 473      47.406   5.082 -51.156  1.00 82.69           O  
ATOM   3702  CG  GLU A 473      46.438   6.293 -54.531  1.00 82.69           C  
ATOM   3703  CD  GLU A 473      46.281   6.363 -56.031  1.00 82.69           C  
ATOM   3704  OE1 GLU A 473      46.531   7.434 -56.625  1.00 82.69           O  
ATOM   3705  OE2 GLU A 473      45.844   5.340 -56.625  1.00 82.69           O  
ATOM   3706  N   ASN A 474      45.750   6.594 -51.031  1.00 83.62           N  
ATOM   3707  CA  ASN A 474      46.375   7.430 -50.031  1.00 83.62           C  
ATOM   3708  C   ASN A 474      46.219   6.820 -48.625  1.00 83.62           C  
ATOM   3709  CB  ASN A 474      45.781   8.836 -50.031  1.00 83.62           C  
ATOM   3710  O   ASN A 474      46.875   7.254 -47.688  1.00 83.62           O  
ATOM   3711  CG  ASN A 474      46.125   9.609 -51.312  1.00 83.62           C  
ATOM   3712  ND2 ASN A 474      45.375  10.664 -51.594  1.00 83.62           N  
ATOM   3713  OD1 ASN A 474      47.062   9.250 -52.000  1.00 83.62           O  
ATOM   3714  N   ALA A 475      45.375   5.707 -48.469  1.00 84.25           N  
ATOM   3715  CA  ALA A 475      45.125   5.059 -47.188  1.00 84.25           C  
ATOM   3716  C   ALA A 475      44.938   3.553 -47.344  1.00 84.25           C  
ATOM   3717  CB  ALA A 475      43.938   5.672 -46.500  1.00 84.25           C  
ATOM   3718  O   ALA A 475      44.625   3.082 -48.438  1.00 84.25           O  
ATOM   3719  N   GLU A 476      45.250   2.781 -46.375  1.00 80.38           N  
ATOM   3720  CA  GLU A 476      45.062   1.336 -46.312  1.00 80.38           C  
ATOM   3721  C   GLU A 476      44.062   0.954 -45.219  1.00 80.38           C  
ATOM   3722  CB  GLU A 476      46.406   0.623 -46.094  1.00 80.38           C  
ATOM   3723  O   GLU A 476      44.156   1.437 -44.094  1.00 80.38           O  
ATOM   3724  CG  GLU A 476      46.312  -0.895 -46.125  1.00 80.38           C  
ATOM   3725  CD  GLU A 476      47.625  -1.589 -45.938  1.00 80.38           C  
ATOM   3726  OE1 GLU A 476      47.688  -2.834 -46.031  1.00 80.38           O  
ATOM   3727  OE2 GLU A 476      48.625  -0.881 -45.656  1.00 80.38           O  
ATOM   3728  N   ASP A 477      43.125   0.154 -45.781  1.00 76.88           N  
ATOM   3729  CA  ASP A 477      42.125  -0.380 -44.844  1.00 76.88           C  
ATOM   3730  C   ASP A 477      42.781  -1.378 -43.875  1.00 76.88           C  
ATOM   3731  CB  ASP A 477      41.000  -1.043 -45.625  1.00 76.88           C  
ATOM   3732  O   ASP A 477      43.281  -2.422 -44.312  1.00 76.88           O  
ATOM   3733  CG  ASP A 477      39.875  -1.534 -44.719  1.00 76.88           C  
ATOM   3734  OD1 ASP A 477      40.031  -1.460 -43.469  1.00 76.88           O  
ATOM   3735  OD2 ASP A 477      38.844  -2.002 -45.219  1.00 76.88           O  
ATOM   3736  N   MET A 478      42.656  -1.190 -42.656  1.00 68.00           N  
ATOM   3737  CA  MET A 478      43.312  -1.968 -41.594  1.00 68.00           C  
ATOM   3738  C   MET A 478      42.406  -3.098 -41.125  1.00 68.00           C  
ATOM   3739  CB  MET A 478      43.719  -1.069 -40.438  1.00 68.00           C  
ATOM   3740  O   MET A 478      42.844  -3.955 -40.344  1.00 68.00           O  
ATOM   3741  CG  MET A 478      44.750  -0.017 -40.781  1.00 68.00           C  
ATOM   3742  SD  MET A 478      45.188   1.045 -39.344  1.00 68.00           S  
ATOM   3743  CE  MET A 478      46.156  -0.135 -38.344  1.00 68.00           C  
ATOM   3744  N   GLY A 479      41.125  -3.172 -41.656  1.00 60.19           N  
ATOM   3745  CA  GLY A 479      40.281  -4.297 -41.344  1.00 60.19           C  
ATOM   3746  C   GLY A 479      39.656  -4.195 -39.969  1.00 60.19           C  
ATOM   3747  O   GLY A 479      38.969  -5.129 -39.500  1.00 60.19           O  
ATOM   3748  N   ASN A 480      39.875  -3.152 -39.219  1.00 55.97           N  
ATOM   3749  CA  ASN A 480      39.344  -2.938 -37.875  1.00 55.97           C  
ATOM   3750  C   ASN A 480      38.500  -1.660 -37.781  1.00 55.97           C  
ATOM   3751  CB  ASN A 480      40.500  -2.893 -36.875  1.00 55.97           C  
ATOM   3752  O   ASN A 480      38.281  -1.123 -36.719  1.00 55.97           O  
ATOM   3753  CG  ASN A 480      41.500  -1.791 -37.156  1.00 55.97           C  
ATOM   3754  ND2 ASN A 480      42.469  -1.647 -36.281  1.00 55.97           N  
ATOM   3755  OD1 ASN A 480      41.375  -1.075 -38.156  1.00 55.97           O  
ATOM   3756  N   GLY A 481      38.031  -1.277 -39.125  1.00 61.03           N  
ATOM   3757  CA  GLY A 481      37.188  -0.079 -39.125  1.00 61.03           C  
ATOM   3758  C   GLY A 481      38.000   1.203 -39.062  1.00 61.03           C  
ATOM   3759  O   GLY A 481      37.469   2.289 -38.875  1.00 61.03           O  
ATOM   3760  N   CYS A 482      39.344   1.084 -39.250  1.00 69.81           N  
ATOM   3761  CA  CYS A 482      40.281   2.199 -39.312  1.00 69.81           C  
ATOM   3762  C   CYS A 482      41.094   2.188 -40.594  1.00 69.81           C  
ATOM   3763  CB  CYS A 482      41.250   2.152 -38.125  1.00 69.81           C  
ATOM   3764  O   CYS A 482      41.250   1.134 -41.219  1.00 69.81           O  
ATOM   3765  SG  CYS A 482      40.438   2.254 -36.500  1.00 69.81           S  
ATOM   3766  N   PHE A 483      41.531   3.508 -41.031  1.00 74.19           N  
ATOM   3767  CA  PHE A 483      42.375   3.670 -42.188  1.00 74.19           C  
ATOM   3768  C   PHE A 483      43.750   4.156 -41.781  1.00 74.19           C  
ATOM   3769  CB  PHE A 483      41.750   4.648 -43.188  1.00 74.19           C  
ATOM   3770  O   PHE A 483      43.875   5.039 -40.938  1.00 74.19           O  
ATOM   3771  CG  PHE A 483      40.438   4.160 -43.781  1.00 74.19           C  
ATOM   3772  CD1 PHE A 483      40.438   3.236 -44.812  1.00 74.19           C  
ATOM   3773  CD2 PHE A 483      39.219   4.629 -43.281  1.00 74.19           C  
ATOM   3774  CE1 PHE A 483      39.250   2.783 -45.375  1.00 74.19           C  
ATOM   3775  CE2 PHE A 483      38.031   4.180 -43.844  1.00 74.19           C  
ATOM   3776  CZ  PHE A 483      38.031   3.258 -44.875  1.00 74.19           C  
ATOM   3777  N   LYS A 484      44.719   3.365 -42.281  1.00 80.50           N  
ATOM   3778  CA  LYS A 484      46.094   3.893 -42.188  1.00 80.50           C  
ATOM   3779  C   LYS A 484      46.375   4.867 -43.312  1.00 80.50           C  
ATOM   3780  CB  LYS A 484      47.094   2.754 -42.188  1.00 80.50           C  
ATOM   3781  O   LYS A 484      46.406   4.473 -44.469  1.00 80.50           O  
ATOM   3782  CG  LYS A 484      48.531   3.193 -41.875  1.00 80.50           C  
ATOM   3783  CD  LYS A 484      49.469   2.002 -41.781  1.00 80.50           C  
ATOM   3784  CE  LYS A 484      50.875   2.436 -41.406  1.00 80.50           C  
ATOM   3785  NZ  LYS A 484      51.781   1.267 -41.250  1.00 80.50           N  
ATOM   3786  N   ILE A 485      46.594   6.250 -42.906  1.00 83.19           N  
ATOM   3787  CA  ILE A 485      46.812   7.297 -43.906  1.00 83.19           C  
ATOM   3788  C   ILE A 485      48.281   7.520 -44.125  1.00 83.19           C  
ATOM   3789  CB  ILE A 485      46.094   8.617 -43.500  1.00 83.19           C  
ATOM   3790  O   ILE A 485      49.031   7.730 -43.156  1.00 83.19           O  
ATOM   3791  CG1 ILE A 485      44.594   8.391 -43.281  1.00 83.19           C  
ATOM   3792  CG2 ILE A 485      46.344   9.703 -44.562  1.00 83.19           C  
ATOM   3793  CD1 ILE A 485      43.875   9.609 -42.750  1.00 83.19           C  
ATOM   3794  N   TYR A 486      48.781   7.449 -45.344  1.00 80.94           N  
ATOM   3795  CA  TYR A 486      50.188   7.410 -45.688  1.00 80.94           C  
ATOM   3796  C   TYR A 486      50.719   8.805 -46.000  1.00 80.94           C  
ATOM   3797  CB  TYR A 486      50.438   6.461 -46.844  1.00 80.94           C  
ATOM   3798  O   TYR A 486      51.844   8.953 -46.469  1.00 80.94           O  
ATOM   3799  CG  TYR A 486      50.344   5.000 -46.469  1.00 80.94           C  
ATOM   3800  CD1 TYR A 486      51.312   4.387 -45.688  1.00 80.94           C  
ATOM   3801  CD2 TYR A 486      49.281   4.234 -46.906  1.00 80.94           C  
ATOM   3802  CE1 TYR A 486      51.219   3.039 -45.344  1.00 80.94           C  
ATOM   3803  CE2 TYR A 486      49.156   2.889 -46.594  1.00 80.94           C  
ATOM   3804  OH  TYR A 486      50.031   0.968 -45.469  1.00 80.94           O  
ATOM   3805  CZ  TYR A 486      50.125   2.301 -45.812  1.00 80.94           C  
ATOM   3806  N   HIS A 487      49.906   9.922 -45.719  1.00 79.75           N  
ATOM   3807  CA  HIS A 487      50.344  11.305 -45.844  1.00 79.75           C  
ATOM   3808  C   HIS A 487      50.000  12.094 -44.562  1.00 79.75           C  
ATOM   3809  CB  HIS A 487      49.688  11.977 -47.062  1.00 79.75           C  
ATOM   3810  O   HIS A 487      49.188  11.656 -43.750  1.00 79.75           O  
ATOM   3811  CG  HIS A 487      48.188  12.062 -46.969  1.00 79.75           C  
ATOM   3812  CD2 HIS A 487      47.219  11.273 -47.500  1.00 79.75           C  
ATOM   3813  ND1 HIS A 487      47.531  13.055 -46.250  1.00 79.75           N  
ATOM   3814  CE1 HIS A 487      46.250  12.875 -46.375  1.00 79.75           C  
ATOM   3815  NE2 HIS A 487      46.031  11.797 -47.125  1.00 79.75           N  
ATOM   3816  N   LYS A 488      50.750  13.156 -44.312  1.00 79.94           N  
ATOM   3817  CA  LYS A 488      50.438  14.016 -43.188  1.00 79.94           C  
ATOM   3818  C   LYS A 488      49.062  14.664 -43.344  1.00 79.94           C  
ATOM   3819  CB  LYS A 488      51.500  15.094 -43.031  1.00 79.94           C  
ATOM   3820  O   LYS A 488      48.750  15.258 -44.375  1.00 79.94           O  
ATOM   3821  CG  LYS A 488      52.844  14.562 -42.562  1.00 79.94           C  
ATOM   3822  CD  LYS A 488      53.875  15.688 -42.375  1.00 79.94           C  
ATOM   3823  CE  LYS A 488      55.250  15.148 -42.000  1.00 79.94           C  
ATOM   3824  NZ  LYS A 488      56.250  16.250 -41.844  1.00 79.94           N  
ATOM   3825  N   CYS A 489      48.219  14.305 -42.344  1.00 78.25           N  
ATOM   3826  CA  CYS A 489      46.844  14.828 -42.406  1.00 78.25           C  
ATOM   3827  C   CYS A 489      46.594  15.812 -41.281  1.00 78.25           C  
ATOM   3828  CB  CYS A 489      45.844  13.688 -42.344  1.00 78.25           C  
ATOM   3829  O   CYS A 489      46.438  15.406 -40.125  1.00 78.25           O  
ATOM   3830  SG  CYS A 489      44.156  14.188 -42.812  1.00 78.25           S  
ATOM   3831  N   ASP A 490      46.656  17.094 -41.531  1.00 76.88           N  
ATOM   3832  CA  ASP A 490      46.406  18.141 -40.562  1.00 76.88           C  
ATOM   3833  C   ASP A 490      44.906  18.391 -40.375  1.00 76.88           C  
ATOM   3834  CB  ASP A 490      47.094  19.438 -40.969  1.00 76.88           C  
ATOM   3835  O   ASP A 490      44.062  17.703 -41.031  1.00 76.88           O  
ATOM   3836  CG  ASP A 490      46.688  19.938 -42.344  1.00 76.88           C  
ATOM   3837  OD1 ASP A 490      45.844  19.281 -43.000  1.00 76.88           O  
ATOM   3838  OD2 ASP A 490      47.219  20.984 -42.781  1.00 76.88           O  
ATOM   3839  N   ASN A 491      44.406  19.234 -39.469  1.00 73.38           N  
ATOM   3840  CA  ASN A 491      43.000  19.531 -39.188  1.00 73.38           C  
ATOM   3841  C   ASN A 491      42.250  19.922 -40.438  1.00 73.38           C  
ATOM   3842  CB  ASN A 491      42.906  20.641 -38.125  1.00 73.38           C  
ATOM   3843  O   ASN A 491      41.062  19.594 -40.562  1.00 73.38           O  
ATOM   3844  CG  ASN A 491      43.219  20.141 -36.719  1.00 73.38           C  
ATOM   3845  ND2 ASN A 491      43.406  21.078 -35.812  1.00 73.38           N  
ATOM   3846  OD1 ASN A 491      43.250  18.938 -36.469  1.00 73.38           O  
ATOM   3847  N   ALA A 492      42.938  20.594 -41.375  1.00 76.00           N  
ATOM   3848  CA  ALA A 492      42.344  21.000 -42.656  1.00 76.00           C  
ATOM   3849  C   ALA A 492      42.094  19.781 -43.562  1.00 76.00           C  
ATOM   3850  CB  ALA A 492      43.281  21.969 -43.375  1.00 76.00           C  
ATOM   3851  O   ALA A 492      41.062  19.719 -44.219  1.00 76.00           O  
ATOM   3852  N   CYS A 493      43.000  18.828 -43.625  1.00 79.69           N  
ATOM   3853  CA  CYS A 493      42.875  17.562 -44.344  1.00 79.69           C  
ATOM   3854  C   CYS A 493      41.750  16.719 -43.719  1.00 79.69           C  
ATOM   3855  CB  CYS A 493      44.188  16.781 -44.281  1.00 79.69           C  
ATOM   3856  O   CYS A 493      40.906  16.203 -44.469  1.00 79.69           O  
ATOM   3857  SG  CYS A 493      44.062  15.125 -45.000  1.00 79.69           S  
ATOM   3858  N   ILE A 494      41.656  16.609 -42.438  1.00 74.31           N  
ATOM   3859  CA  ILE A 494      40.625  15.883 -41.750  1.00 74.31           C  
ATOM   3860  C   ILE A 494      39.250  16.531 -42.000  1.00 74.31           C  
ATOM   3861  CB  ILE A 494      40.906  15.836 -40.219  1.00 74.31           C  
ATOM   3862  O   ILE A 494      38.250  15.844 -42.188  1.00 74.31           O  
ATOM   3863  CG1 ILE A 494      42.125  14.969 -39.938  1.00 74.31           C  
ATOM   3864  CG2 ILE A 494      39.656  15.312 -39.469  1.00 74.31           C  
ATOM   3865  CD1 ILE A 494      42.469  14.875 -38.438  1.00 74.31           C  
ATOM   3866  N   GLY A 495      39.219  17.859 -42.031  1.00 73.81           N  
ATOM   3867  CA  GLY A 495      38.031  18.641 -42.344  1.00 73.81           C  
ATOM   3868  C   GLY A 495      37.562  18.438 -43.781  1.00 73.81           C  
ATOM   3869  O   GLY A 495      36.344  18.375 -44.031  1.00 73.81           O  
ATOM   3870  N   SER A 496      38.469  18.203 -44.688  1.00 81.06           N  
ATOM   3871  CA  SER A 496      38.125  17.922 -46.094  1.00 81.06           C  
ATOM   3872  C   SER A 496      37.562  16.516 -46.250  1.00 81.06           C  
ATOM   3873  CB  SER A 496      39.375  18.078 -46.969  1.00 81.06           C  
ATOM   3874  O   SER A 496      36.719  16.281 -47.125  1.00 81.06           O  
ATOM   3875  OG  SER A 496      40.344  17.094 -46.656  1.00 81.06           O  
ATOM   3876  N   ILE A 497      38.000  15.523 -45.500  1.00 80.62           N  
ATOM   3877  CA  ILE A 497      37.469  14.164 -45.469  1.00 80.62           C  
ATOM   3878  C   ILE A 497      36.094  14.164 -44.844  1.00 80.62           C  
ATOM   3879  CB  ILE A 497      38.406  13.219 -44.688  1.00 80.62           C  
ATOM   3880  O   ILE A 497      35.156  13.516 -45.344  1.00 80.62           O  
ATOM   3881  CG1 ILE A 497      39.781  13.102 -45.375  1.00 80.62           C  
ATOM   3882  CG2 ILE A 497      37.781  11.844 -44.500  1.00 80.62           C  
ATOM   3883  CD1 ILE A 497      40.812  12.344 -44.594  1.00 80.62           C  
ATOM   3884  N   ARG A 498      35.938  15.008 -43.844  1.00 74.56           N  
ATOM   3885  CA  ARG A 498      34.656  15.148 -43.156  1.00 74.56           C  
ATOM   3886  C   ARG A 498      33.625  15.820 -44.062  1.00 74.56           C  
ATOM   3887  CB  ARG A 498      34.812  15.945 -41.875  1.00 74.56           C  
ATOM   3888  O   ARG A 498      32.438  15.438 -44.062  1.00 74.56           O  
ATOM   3889  CG  ARG A 498      33.562  16.016 -41.000  1.00 74.56           C  
ATOM   3890  CD  ARG A 498      33.781  16.781 -39.719  1.00 74.56           C  
ATOM   3891  NE  ARG A 498      32.562  16.875 -38.906  1.00 74.56           N  
ATOM   3892  NH1 ARG A 498      33.594  17.828 -37.094  1.00 74.56           N  
ATOM   3893  NH2 ARG A 498      31.344  17.391 -37.031  1.00 74.56           N  
ATOM   3894  CZ  ARG A 498      32.500  17.359 -37.688  1.00 74.56           C  
ATOM   3895  N   ASN A 499      34.000  16.906 -44.844  1.00 78.25           N  
ATOM   3896  CA  ASN A 499      33.125  17.719 -45.688  1.00 78.25           C  
ATOM   3897  C   ASN A 499      33.031  17.172 -47.094  1.00 78.25           C  
ATOM   3898  CB  ASN A 499      33.594  19.172 -45.719  1.00 78.25           C  
ATOM   3899  O   ASN A 499      32.469  17.828 -48.000  1.00 78.25           O  
ATOM   3900  CG  ASN A 499      33.375  19.891 -44.406  1.00 78.25           C  
ATOM   3901  ND2 ASN A 499      34.094  20.969 -44.156  1.00 78.25           N  
ATOM   3902  OD1 ASN A 499      32.531  19.469 -43.594  1.00 78.25           O  
ATOM   3903  N   GLU A 500      33.656  15.953 -47.250  1.00 80.31           N  
ATOM   3904  CA  GLU A 500      33.625  15.219 -48.531  1.00 80.31           C  
ATOM   3905  C   GLU A 500      34.281  16.016 -49.656  1.00 80.31           C  
ATOM   3906  CB  GLU A 500      32.188  14.891 -48.906  1.00 80.31           C  
ATOM   3907  O   GLU A 500      33.906  15.898 -50.812  1.00 80.31           O  
ATOM   3908  CG  GLU A 500      31.500  13.906 -47.969  1.00 80.31           C  
ATOM   3909  CD  GLU A 500      30.078  13.547 -48.375  1.00 80.31           C  
ATOM   3910  OE1 GLU A 500      29.391  12.844 -47.625  1.00 80.31           O  
ATOM   3911  OE2 GLU A 500      29.672  13.977 -49.500  1.00 80.31           O  
ATOM   3912  N   THR A 501      35.188  16.859 -49.438  1.00 85.06           N  
ATOM   3913  CA  THR A 501      35.906  17.688 -50.406  1.00 85.06           C  
ATOM   3914  C   THR A 501      37.375  17.281 -50.500  1.00 85.06           C  
ATOM   3915  CB  THR A 501      35.812  19.188 -50.031  1.00 85.06           C  
ATOM   3916  O   THR A 501      38.188  18.016 -51.031  1.00 85.06           O  
ATOM   3917  CG2 THR A 501      34.375  19.688 -50.094  1.00 85.06           C  
ATOM   3918  OG1 THR A 501      36.312  19.375 -48.688  1.00 85.06           O  
ATOM   3919  N   TYR A 502      37.656  16.062 -49.906  1.00 83.12           N  
ATOM   3920  CA  TYR A 502      39.000  15.531 -49.938  1.00 83.12           C  
ATOM   3921  C   TYR A 502      39.469  15.211 -51.344  1.00 83.12           C  
ATOM   3922  CB  TYR A 502      39.094  14.273 -49.062  1.00 83.12           C  
ATOM   3923  O   TYR A 502      38.750  14.531 -52.094  1.00 83.12           O  
ATOM   3924  CG  TYR A 502      40.469  13.641 -49.031  1.00 83.12           C  
ATOM   3925  CD1 TYR A 502      40.781  12.578 -49.875  1.00 83.12           C  
ATOM   3926  CD2 TYR A 502      41.469  14.117 -48.188  1.00 83.12           C  
ATOM   3927  CE1 TYR A 502      42.031  11.992 -49.844  1.00 83.12           C  
ATOM   3928  CE2 TYR A 502      42.719  13.539 -48.156  1.00 83.12           C  
ATOM   3929  OH  TYR A 502      44.250  11.898 -48.969  1.00 83.12           O  
ATOM   3930  CZ  TYR A 502      43.000  12.477 -49.000  1.00 83.12           C  
ATOM   3931  N   ASP A 503      40.562  15.891 -51.781  1.00 86.06           N  
ATOM   3932  CA  ASP A 503      41.156  15.656 -53.094  1.00 86.06           C  
ATOM   3933  C   ASP A 503      42.375  14.719 -52.969  1.00 86.06           C  
ATOM   3934  CB  ASP A 503      41.594  16.984 -53.719  1.00 86.06           C  
ATOM   3935  O   ASP A 503      43.438  15.133 -52.562  1.00 86.06           O  
ATOM   3936  CG  ASP A 503      42.031  16.812 -55.188  1.00 86.06           C  
ATOM   3937  OD1 ASP A 503      42.156  15.672 -55.656  1.00 86.06           O  
ATOM   3938  OD2 ASP A 503      42.250  17.859 -55.844  1.00 86.06           O  
ATOM   3939  N   HIS A 504      42.156  13.445 -53.469  1.00 83.25           N  
ATOM   3940  CA  HIS A 504      43.156  12.406 -53.281  1.00 83.25           C  
ATOM   3941  C   HIS A 504      44.406  12.719 -54.094  1.00 83.25           C  
ATOM   3942  CB  HIS A 504      42.594  11.039 -53.719  1.00 83.25           C  
ATOM   3943  O   HIS A 504      45.500  12.273 -53.750  1.00 83.25           O  
ATOM   3944  CG  HIS A 504      42.469  10.875 -55.188  1.00 83.25           C  
ATOM   3945  CD2 HIS A 504      43.281  10.266 -56.094  1.00 83.25           C  
ATOM   3946  ND1 HIS A 504      41.406  11.359 -55.906  1.00 83.25           N  
ATOM   3947  CE1 HIS A 504      41.562  11.062 -57.188  1.00 83.25           C  
ATOM   3948  NE2 HIS A 504      42.719  10.398 -57.312  1.00 83.25           N  
ATOM   3949  N   ASN A 505      44.406  13.547 -55.188  1.00 84.44           N  
ATOM   3950  CA  ASN A 505      45.500  13.914 -56.062  1.00 84.44           C  
ATOM   3951  C   ASN A 505      46.531  14.789 -55.344  1.00 84.44           C  
ATOM   3952  CB  ASN A 505      45.000  14.617 -57.312  1.00 84.44           C  
ATOM   3953  O   ASN A 505      47.719  14.719 -55.625  1.00 84.44           O  
ATOM   3954  CG  ASN A 505      44.219  13.695 -58.250  1.00 84.44           C  
ATOM   3955  ND2 ASN A 505      43.219  14.234 -58.938  1.00 84.44           N  
ATOM   3956  OD1 ASN A 505      44.531  12.500 -58.344  1.00 84.44           O  
ATOM   3957  N   VAL A 506      46.062  15.523 -54.469  1.00 84.12           N  
ATOM   3958  CA  VAL A 506      46.875  16.500 -53.719  1.00 84.12           C  
ATOM   3959  C   VAL A 506      47.875  15.781 -52.812  1.00 84.12           C  
ATOM   3960  CB  VAL A 506      45.969  17.453 -52.906  1.00 84.12           C  
ATOM   3961  O   VAL A 506      49.000  16.203 -52.688  1.00 84.12           O  
ATOM   3962  CG1 VAL A 506      46.844  18.344 -52.000  1.00 84.12           C  
ATOM   3963  CG2 VAL A 506      45.125  18.312 -53.812  1.00 84.12           C  
ATOM   3964  N   TYR A 507      47.469  14.555 -52.281  1.00 81.81           N  
ATOM   3965  CA  TYR A 507      48.250  13.875 -51.250  1.00 81.81           C  
ATOM   3966  C   TYR A 507      48.844  12.578 -51.781  1.00 81.81           C  
ATOM   3967  CB  TYR A 507      47.406  13.586 -50.000  1.00 81.81           C  
ATOM   3968  O   TYR A 507      49.500  11.820 -51.031  1.00 81.81           O  
ATOM   3969  CG  TYR A 507      46.812  14.820 -49.375  1.00 81.81           C  
ATOM   3970  CD1 TYR A 507      47.625  15.664 -48.594  1.00 81.81           C  
ATOM   3971  CD2 TYR A 507      45.500  15.156 -49.562  1.00 81.81           C  
ATOM   3972  CE1 TYR A 507      47.094  16.797 -48.000  1.00 81.81           C  
ATOM   3973  CE2 TYR A 507      44.938  16.297 -48.969  1.00 81.81           C  
ATOM   3974  OH  TYR A 507      45.219  18.234 -47.594  1.00 81.81           O  
ATOM   3975  CZ  TYR A 507      45.750  17.109 -48.188  1.00 81.81           C  
ATOM   3976  N   ARG A 508      48.656  12.320 -53.062  1.00 81.81           N  
ATOM   3977  CA  ARG A 508      49.000  11.070 -53.719  1.00 81.81           C  
ATOM   3978  C   ARG A 508      50.500  10.844 -53.719  1.00 81.81           C  
ATOM   3979  CB  ARG A 508      48.469  11.055 -55.156  1.00 81.81           C  
ATOM   3980  O   ARG A 508      50.969   9.742 -53.438  1.00 81.81           O  
ATOM   3981  CG  ARG A 508      48.656   9.734 -55.875  1.00 81.81           C  
ATOM   3982  CD  ARG A 508      48.000   9.734 -57.250  1.00 81.81           C  
ATOM   3983  NE  ARG A 508      48.281   8.508 -57.969  1.00 81.81           N  
ATOM   3984  NH1 ARG A 508      46.781   8.930 -59.688  1.00 81.81           N  
ATOM   3985  NH2 ARG A 508      48.062   7.016 -59.719  1.00 81.81           N  
ATOM   3986  CZ  ARG A 508      47.719   8.156 -59.125  1.00 81.81           C  
ATOM   3987  N   ASP A 509      51.312  11.883 -54.062  1.00 80.56           N  
ATOM   3988  CA  ASP A 509      52.781  11.789 -54.188  1.00 80.56           C  
ATOM   3989  C   ASP A 509      53.438  11.516 -52.812  1.00 80.56           C  
ATOM   3990  CB  ASP A 509      53.344  13.070 -54.781  1.00 80.56           C  
ATOM   3991  O   ASP A 509      54.312  10.664 -52.719  1.00 80.56           O  
ATOM   3992  CG  ASP A 509      53.094  13.180 -56.281  1.00 80.56           C  
ATOM   3993  OD1 ASP A 509      52.844  12.141 -56.938  1.00 80.56           O  
ATOM   3994  OD2 ASP A 509      53.156  14.312 -56.812  1.00 80.56           O  
ATOM   3995  N   GLU A 510      52.875  12.211 -51.781  1.00 80.50           N  
ATOM   3996  CA  GLU A 510      53.344  12.039 -50.406  1.00 80.50           C  
ATOM   3997  C   GLU A 510      52.938  10.664 -49.875  1.00 80.50           C  
ATOM   3998  CB  GLU A 510      52.750  13.133 -49.500  1.00 80.50           C  
ATOM   3999  O   GLU A 510      53.750  10.016 -49.188  1.00 80.50           O  
ATOM   4000  CG  GLU A 510      53.344  13.148 -48.094  1.00 80.50           C  
ATOM   4001  CD  GLU A 510      52.812  14.266 -47.250  1.00 80.50           C  
ATOM   4002  OE1 GLU A 510      53.219  14.375 -46.062  1.00 80.50           O  
ATOM   4003  OE2 GLU A 510      51.969  15.039 -47.719  1.00 80.50           O  
ATOM   4004  N   ALA A 511      51.750  10.203 -50.094  1.00 79.44           N  
ATOM   4005  CA  ALA A 511      51.188   8.914 -49.656  1.00 79.44           C  
ATOM   4006  C   ALA A 511      51.938   7.762 -50.344  1.00 79.44           C  
ATOM   4007  CB  ALA A 511      49.688   8.844 -49.969  1.00 79.44           C  
ATOM   4008  O   ALA A 511      52.250   6.758 -49.688  1.00 79.44           O  
ATOM   4009  N   LEU A 512      52.250   7.840 -51.719  1.00 81.06           N  
ATOM   4010  CA  LEU A 512      52.938   6.816 -52.469  1.00 81.06           C  
ATOM   4011  C   LEU A 512      54.406   6.703 -52.000  1.00 81.06           C  
ATOM   4012  CB  LEU A 512      52.906   7.137 -53.969  1.00 81.06           C  
ATOM   4013  O   LEU A 512      54.938   5.602 -51.938  1.00 81.06           O  
ATOM   4014  CG  LEU A 512      51.594   6.820 -54.688  1.00 81.06           C  
ATOM   4015  CD1 LEU A 512      51.594   7.383 -56.094  1.00 81.06           C  
ATOM   4016  CD2 LEU A 512      51.344   5.312 -54.688  1.00 81.06           C  
ATOM   4017  N   ASN A 513      55.062   7.836 -51.688  1.00 77.62           N  
ATOM   4018  CA  ASN A 513      56.438   7.898 -51.219  1.00 77.62           C  
ATOM   4019  C   ASN A 513      56.562   7.270 -49.812  1.00 77.62           C  
ATOM   4020  CB  ASN A 513      56.938   9.344 -51.188  1.00 77.62           C  
ATOM   4021  O   ASN A 513      57.531   6.602 -49.531  1.00 77.62           O  
ATOM   4022  CG  ASN A 513      57.375   9.828 -52.562  1.00 77.62           C  
ATOM   4023  ND2 ASN A 513      57.469  11.141 -52.719  1.00 77.62           N  
ATOM   4024  OD1 ASN A 513      57.625   9.031 -53.438  1.00 77.62           O  
ATOM   4025  N   ASN A 514      55.531   7.426 -49.000  1.00 72.69           N  
ATOM   4026  CA  ASN A 514      55.500   6.895 -47.625  1.00 72.69           C  
ATOM   4027  C   ASN A 514      55.062   5.426 -47.625  1.00 72.69           C  
ATOM   4028  CB  ASN A 514      54.531   7.727 -46.750  1.00 72.69           C  
ATOM   4029  O   ASN A 514      55.469   4.676 -46.719  1.00 72.69           O  
ATOM   4030  CG  ASN A 514      55.125   9.070 -46.375  1.00 72.69           C  
ATOM   4031  ND2 ASN A 514      54.250  10.023 -46.062  1.00 72.69           N  
ATOM   4032  OD1 ASN A 514      56.344   9.250 -46.375  1.00 72.69           O  
ATOM   4033  N   ARG A 515      54.219   5.012 -48.562  1.00 67.31           N  
ATOM   4034  CA  ARG A 515      53.750   3.633 -48.719  1.00 67.31           C  
ATOM   4035  C   ARG A 515      54.906   2.734 -49.219  1.00 67.31           C  
ATOM   4036  CB  ARG A 515      52.594   3.559 -49.688  1.00 67.31           C  
ATOM   4037  O   ARG A 515      55.000   1.588 -48.781  1.00 67.31           O  
ATOM   4038  CG  ARG A 515      51.844   2.236 -49.656  1.00 67.31           C  
ATOM   4039  CD  ARG A 515      50.562   2.271 -50.500  1.00 67.31           C  
ATOM   4040  NE  ARG A 515      49.844   1.021 -50.438  1.00 67.31           N  
ATOM   4041  NH1 ARG A 515      48.250   1.611 -52.031  1.00 67.31           N  
ATOM   4042  NH2 ARG A 515      48.156  -0.436 -51.000  1.00 67.31           N  
ATOM   4043  CZ  ARG A 515      48.750   0.734 -51.156  1.00 67.31           C  
ATOM   4044  N   PHE A 516      55.781   3.238 -50.062  1.00 62.03           N  
ATOM   4045  CA  PHE A 516      56.844   2.477 -50.719  1.00 62.03           C  
ATOM   4046  C   PHE A 516      58.188   2.752 -50.031  1.00 62.03           C  
ATOM   4047  CB  PHE A 516      56.938   2.811 -52.188  1.00 62.03           C  
ATOM   4048  O   PHE A 516      59.250   2.352 -50.531  1.00 62.03           O  
ATOM   4049  CG  PHE A 516      55.750   2.340 -53.000  1.00 62.03           C  
ATOM   4050  CD1 PHE A 516      55.562   0.985 -53.219  1.00 62.03           C  
ATOM   4051  CD2 PHE A 516      54.844   3.252 -53.531  1.00 62.03           C  
ATOM   4052  CE1 PHE A 516      54.469   0.545 -53.969  1.00 62.03           C  
ATOM   4053  CE2 PHE A 516      53.750   2.820 -54.250  1.00 62.03           C  
ATOM   4054  CZ  PHE A 516      53.562   1.467 -54.500  1.00 62.03           C  
ATOM   4055  N   GLN A 517      58.250   3.430 -48.750  1.00 52.22           N  
ATOM   4056  CA  GLN A 517      59.469   3.592 -48.000  1.00 52.22           C  
ATOM   4057  C   GLN A 517      60.031   2.244 -47.562  1.00 52.22           C  
ATOM   4058  CB  GLN A 517      59.281   4.504 -46.812  1.00 52.22           C  
ATOM   4059  O   GLN A 517      59.344   1.475 -46.906  1.00 52.22           O  
ATOM   4060  CG  GLN A 517      59.562   5.973 -47.062  1.00 52.22           C  
ATOM   4061  CD  GLN A 517      59.594   6.816 -45.812  1.00 52.22           C  
ATOM   4062  NE2 GLN A 517      60.062   8.055 -45.938  1.00 52.22           N  
ATOM   4063  OE1 GLN A 517      59.188   6.359 -44.750  1.00 52.22           O  
ATOM   4064  N   ILE A 518      60.750   1.494 -48.406  1.00 39.97           N  
ATOM   4065  CA  ILE A 518      61.625   0.375 -48.031  1.00 39.97           C  
ATOM   4066  C   ILE A 518      62.562   0.808 -46.938  1.00 39.97           C  
ATOM   4067  CB  ILE A 518      62.406  -0.164 -49.250  1.00 39.97           C  
ATOM   4068  O   ILE A 518      63.344   1.747 -47.094  1.00 39.97           O  
ATOM   4069  CG1 ILE A 518      61.469  -0.549 -50.375  1.00 39.97           C  
ATOM   4070  CG2 ILE A 518      63.281  -1.354 -48.844  1.00 39.97           C  
ATOM   4071  CD1 ILE A 518      62.156  -0.886 -51.688  1.00 39.97           C  
ATOM   4072  N   LYS A 519      62.125   0.931 -45.625  1.00 37.41           N  
ATOM   4073  CA  LYS A 519      63.094   1.041 -44.531  1.00 37.41           C  
ATOM   4074  C   LYS A 519      64.250   0.086 -44.750  1.00 37.41           C  
ATOM   4075  CB  LYS A 519      62.406   0.763 -43.188  1.00 37.41           C  
ATOM   4076  O   LYS A 519      64.062  -1.110 -44.969  1.00 37.41           O  
ATOM   4077  CG  LYS A 519      61.844   2.002 -42.500  1.00 37.41           C  
ATOM   4078  CD  LYS A 519      61.344   1.693 -41.094  1.00 37.41           C  
ATOM   4079  CE  LYS A 519      60.719   2.916 -40.438  1.00 37.41           C  
ATOM   4080  NZ  LYS A 519      60.219   2.613 -39.062  1.00 37.41           N  
ATOM   4081  N   GLY A 520      65.250   0.419 -45.531  1.00 32.66           N  
ATOM   4082  CA  GLY A 520      66.562  -0.261 -45.438  1.00 32.66           C  
ATOM   4083  C   GLY A 520      66.812  -0.881 -44.062  1.00 32.66           C  
ATOM   4084  O   GLY A 520      66.312  -0.346 -43.031  1.00 32.66           O  
ATOM   4085  N   VAL A 521      66.438  -2.174 -43.750  1.00 32.12           N  
ATOM   4086  CA  VAL A 521      66.812  -2.859 -42.531  1.00 32.12           C  
ATOM   4087  C   VAL A 521      67.875  -2.051 -41.781  1.00 32.12           C  
ATOM   4088  CB  VAL A 521      67.312  -4.289 -42.812  1.00 32.12           C  
ATOM   4089  O   VAL A 521      68.938  -1.754 -42.344  1.00 32.12           O  
ATOM   4090  CG1 VAL A 521      67.750  -4.980 -41.500  1.00 32.12           C  
ATOM   4091  CG2 VAL A 521      66.250  -5.105 -43.531  1.00 32.12           C  
ATOM   4092  N   GLU A 522      67.688  -1.050 -40.875  1.00 35.78           N  
ATOM   4093  CA  GLU A 522      68.562  -0.485 -39.875  1.00 35.78           C  
ATOM   4094  C   GLU A 522      68.938  -1.533 -38.844  1.00 35.78           C  
ATOM   4095  CB  GLU A 522      67.938   0.712 -39.188  1.00 35.78           C  
ATOM   4096  O   GLU A 522      68.125  -2.123 -38.188  1.00 35.78           O  
ATOM   4097  CG  GLU A 522      68.562   2.045 -39.500  1.00 35.78           C  
ATOM   4098  CD  GLU A 522      67.875   3.227 -38.812  1.00 35.78           C  
ATOM   4099  OE1 GLU A 522      68.375   4.371 -38.969  1.00 35.78           O  
ATOM   4100  OE2 GLU A 522      66.875   3.004 -38.125  1.00 35.78           O  
ATOM   4101  N   LEU A 523      69.750  -2.447 -39.188  1.00 31.97           N  
ATOM   4102  CA  LEU A 523      70.375  -3.439 -38.344  1.00 31.97           C  
ATOM   4103  C   LEU A 523      71.000  -2.779 -37.125  1.00 31.97           C  
ATOM   4104  CB  LEU A 523      71.438  -4.219 -39.125  1.00 31.97           C  
ATOM   4105  O   LEU A 523      71.812  -1.832 -37.250  1.00 31.97           O  
ATOM   4106  CG  LEU A 523      70.938  -5.348 -40.000  1.00 31.97           C  
ATOM   4107  CD1 LEU A 523      71.875  -5.496 -41.250  1.00 31.97           C  
ATOM   4108  CD2 LEU A 523      70.875  -6.660 -39.250  1.00 31.97           C  
ATOM   4109  N   LYS A 524      70.375  -2.547 -36.000  1.00 37.25           N  
ATOM   4110  CA  LYS A 524      70.750  -2.242 -34.656  1.00 37.25           C  
ATOM   4111  C   LYS A 524      72.125  -2.844 -34.344  1.00 37.25           C  
ATOM   4112  CB  LYS A 524      69.750  -2.754 -33.625  1.00 37.25           C  
ATOM   4113  O   LYS A 524      72.438  -4.004 -34.688  1.00 37.25           O  
ATOM   4114  CG  LYS A 524      68.688  -1.750 -33.281  1.00 37.25           C  
ATOM   4115  CD  LYS A 524      67.812  -2.223 -32.125  1.00 37.25           C  
ATOM   4116  CE  LYS A 524      66.688  -1.234 -31.812  1.00 37.25           C  
ATOM   4117  NZ  LYS A 524      65.875  -1.677 -30.641  1.00 37.25           N  
ATOM   4118  N   SER A 525      73.250  -2.143 -34.625  1.00 44.00           N  
ATOM   4119  CA  SER A 525      74.688  -2.174 -34.312  1.00 44.00           C  
ATOM   4120  C   SER A 525      75.000  -3.301 -33.344  1.00 44.00           C  
ATOM   4121  CB  SER A 525      75.125  -0.836 -33.750  1.00 44.00           C  
ATOM   4122  O   SER A 525      76.062  -3.885 -33.406  1.00 44.00           O  
ATOM   4123  OG  SER A 525      75.125  -0.869 -32.312  1.00 44.00           O  
ATOM   4124  N   GLY A 526      73.938  -4.129 -32.875  1.00 47.69           N  
ATOM   4125  CA  GLY A 526      74.188  -5.277 -32.000  1.00 47.69           C  
ATOM   4126  C   GLY A 526      73.750  -6.590 -32.656  1.00 47.69           C  
ATOM   4127  O   GLY A 526      74.312  -7.641 -32.344  1.00 47.69           O  
ATOM   4128  N   TYR A 527      73.000  -6.578 -33.812  1.00 46.06           N  
ATOM   4129  CA  TYR A 527      72.500  -7.676 -34.625  1.00 46.06           C  
ATOM   4130  C   TYR A 527      73.312  -7.777 -35.938  1.00 46.06           C  
ATOM   4131  CB  TYR A 527      71.000  -7.484 -34.938  1.00 46.06           C  
ATOM   4132  O   TYR A 527      73.438  -8.859 -36.531  1.00 46.06           O  
ATOM   4133  CG  TYR A 527      70.125  -8.516 -34.312  1.00 46.06           C  
ATOM   4134  CD1 TYR A 527      69.875  -9.719 -34.969  1.00 46.06           C  
ATOM   4135  CD2 TYR A 527      69.562  -8.297 -33.062  1.00 46.06           C  
ATOM   4136  CE1 TYR A 527      69.000 -10.672 -34.375  1.00 46.06           C  
ATOM   4137  CE2 TYR A 527      68.750  -9.242 -32.469  1.00 46.06           C  
ATOM   4138  OH  TYR A 527      67.688 -11.367 -32.531  1.00 46.06           O  
ATOM   4139  CZ  TYR A 527      68.500 -10.430 -33.125  1.00 46.06           C  
ATOM   4140  N   LYS A 528      74.125  -6.715 -36.406  1.00 50.28           N  
ATOM   4141  CA  LYS A 528      75.062  -6.680 -37.500  1.00 50.28           C  
ATOM   4142  C   LYS A 528      76.312  -7.539 -37.219  1.00 50.28           C  
ATOM   4143  CB  LYS A 528      75.500  -5.238 -37.812  1.00 50.28           C  
ATOM   4144  O   LYS A 528      76.812  -8.258 -38.094  1.00 50.28           O  
ATOM   4145  CG  LYS A 528      76.188  -5.055 -39.156  1.00 50.28           C  
ATOM   4146  CD  LYS A 528      76.562  -3.602 -39.406  1.00 50.28           C  
ATOM   4147  CE  LYS A 528      77.375  -3.441 -40.688  1.00 50.28           C  
ATOM   4148  NZ  LYS A 528      77.688  -2.010 -40.969  1.00 50.28           N  
ATOM   4149  N   ASP A 529      76.625  -7.730 -35.906  1.00 54.09           N  
ATOM   4150  CA  ASP A 529      77.750  -8.547 -35.469  1.00 54.09           C  
ATOM   4151  C   ASP A 529      77.312 -10.000 -35.250  1.00 54.09           C  
ATOM   4152  CB  ASP A 529      78.375  -7.977 -34.219  1.00 54.09           C  
ATOM   4153  O   ASP A 529      78.062 -10.930 -35.594  1.00 54.09           O  
ATOM   4154  CG  ASP A 529      79.312  -6.797 -34.500  1.00 54.09           C  
ATOM   4155  OD1 ASP A 529      79.688  -6.594 -35.656  1.00 54.09           O  
ATOM   4156  OD2 ASP A 529      79.625  -6.062 -33.531  1.00 54.09           O  
ATOM   4157  N   TRP A 530      76.125 -10.234 -34.875  1.00 61.06           N  
ATOM   4158  CA  TRP A 530      75.500 -11.547 -34.594  1.00 61.06           C  
ATOM   4159  C   TRP A 530      75.062 -12.203 -35.906  1.00 61.06           C  
ATOM   4160  CB  TRP A 530      74.375 -11.430 -33.594  1.00 61.06           C  
ATOM   4161  O   TRP A 530      75.250 -13.406 -36.094  1.00 61.06           O  
ATOM   4162  CG  TRP A 530      73.562 -12.688 -33.469  1.00 61.06           C  
ATOM   4163  CD1 TRP A 530      72.688 -13.211 -34.375  1.00 61.06           C  
ATOM   4164  CD2 TRP A 530      73.562 -13.578 -32.344  1.00 61.06           C  
ATOM   4165  CE2 TRP A 530      72.688 -14.625 -32.625  1.00 61.06           C  
ATOM   4166  CE3 TRP A 530      74.250 -13.602 -31.125  1.00 61.06           C  
ATOM   4167  NE1 TRP A 530      72.125 -14.375 -33.875  1.00 61.06           N  
ATOM   4168  CH2 TRP A 530      73.125 -15.664 -30.562  1.00 61.06           C  
ATOM   4169  CZ2 TRP A 530      72.438 -15.672 -31.750  1.00 61.06           C  
ATOM   4170  CZ3 TRP A 530      74.000 -14.648 -30.234  1.00 61.06           C  
ATOM   4171  N   ILE A 531      74.438 -11.422 -36.812  1.00 64.25           N  
ATOM   4172  CA  ILE A 531      73.938 -11.875 -38.125  1.00 64.25           C  
ATOM   4173  C   ILE A 531      75.125 -12.055 -39.031  1.00 64.25           C  
ATOM   4174  CB  ILE A 531      72.938 -10.891 -38.750  1.00 64.25           C  
ATOM   4175  O   ILE A 531      75.188 -12.984 -39.844  1.00 64.25           O  
ATOM   4176  CG1 ILE A 531      71.562 -10.984 -38.000  1.00 64.25           C  
ATOM   4177  CG2 ILE A 531      72.750 -11.172 -40.219  1.00 64.25           C  
ATOM   4178  CD1 ILE A 531      70.625  -9.859 -38.344  1.00 64.25           C  
ATOM   4179  N   LEU A 532      76.250 -11.266 -38.938  1.00 65.81           N  
ATOM   4180  CA  LEU A 532      77.500 -11.422 -39.656  1.00 65.81           C  
ATOM   4181  C   LEU A 532      78.312 -12.617 -39.094  1.00 65.81           C  
ATOM   4182  CB  LEU A 532      78.375 -10.156 -39.531  1.00 65.81           C  
ATOM   4183  O   LEU A 532      78.938 -13.359 -39.875  1.00 65.81           O  
ATOM   4184  CG  LEU A 532      78.750  -9.477 -40.844  1.00 65.81           C  
ATOM   4185  CD1 LEU A 532      78.250  -8.055 -40.875  1.00 65.81           C  
ATOM   4186  CD2 LEU A 532      80.312  -9.484 -40.969  1.00 65.81           C  
ATOM   4187  N   TRP A 533      78.188 -12.984 -37.781  1.00 68.19           N  
ATOM   4188  CA  TRP A 533      78.812 -14.125 -37.125  1.00 68.19           C  
ATOM   4189  C   TRP A 533      78.062 -15.422 -37.469  1.00 68.19           C  
ATOM   4190  CB  TRP A 533      78.875 -13.930 -35.625  1.00 68.19           C  
ATOM   4191  O   TRP A 533      78.688 -16.453 -37.688  1.00 68.19           O  
ATOM   4192  CG  TRP A 533      80.125 -13.258 -35.156  1.00 68.19           C  
ATOM   4193  CD1 TRP A 533      80.250 -11.938 -34.812  1.00 68.19           C  
ATOM   4194  CD2 TRP A 533      81.375 -13.867 -34.938  1.00 68.19           C  
ATOM   4195  CE2 TRP A 533      82.250 -12.859 -34.500  1.00 68.19           C  
ATOM   4196  CE3 TRP A 533      81.875 -15.172 -35.125  1.00 68.19           C  
ATOM   4197  NE1 TRP A 533      81.562 -11.695 -34.406  1.00 68.19           N  
ATOM   4198  CH2 TRP A 533      84.062 -14.398 -34.375  1.00 68.19           C  
ATOM   4199  CZ2 TRP A 533      83.625 -13.117 -34.219  1.00 68.19           C  
ATOM   4200  CZ3 TRP A 533      83.250 -15.422 -34.844  1.00 68.19           C  
ATOM   4201  N   ILE A 534      76.688 -15.359 -37.625  1.00 72.88           N  
ATOM   4202  CA  ILE A 534      75.875 -16.500 -37.969  1.00 72.88           C  
ATOM   4203  C   ILE A 534      76.000 -16.781 -39.469  1.00 72.88           C  
ATOM   4204  CB  ILE A 534      74.375 -16.266 -37.594  1.00 72.88           C  
ATOM   4205  O   ILE A 534      76.062 -17.953 -39.875  1.00 72.88           O  
ATOM   4206  CG1 ILE A 534      74.188 -16.234 -36.062  1.00 72.88           C  
ATOM   4207  CG2 ILE A 534      73.500 -17.359 -38.219  1.00 72.88           C  
ATOM   4208  CD1 ILE A 534      72.812 -15.898 -35.594  1.00 72.88           C  
ATOM   4209  N   SER A 535      76.062 -15.734 -40.344  1.00 71.00           N  
ATOM   4210  CA  SER A 535      76.312 -15.867 -41.781  1.00 71.00           C  
ATOM   4211  C   SER A 535      77.750 -16.344 -42.062  1.00 71.00           C  
ATOM   4212  CB  SER A 535      76.062 -14.539 -42.500  1.00 71.00           C  
ATOM   4213  O   SER A 535      77.938 -17.156 -42.969  1.00 71.00           O  
ATOM   4214  OG  SER A 535      76.812 -14.453 -43.688  1.00 71.00           O  
ATOM   4215  N   PHE A 536      78.750 -15.820 -41.219  1.00 74.75           N  
ATOM   4216  CA  PHE A 536      80.125 -16.250 -41.312  1.00 74.75           C  
ATOM   4217  C   PHE A 536      80.250 -17.703 -40.844  1.00 74.75           C  
ATOM   4218  CB  PHE A 536      81.000 -15.352 -40.438  1.00 74.75           C  
ATOM   4219  O   PHE A 536      80.938 -18.500 -41.469  1.00 74.75           O  
ATOM   4220  CG  PHE A 536      82.500 -15.680 -40.562  1.00 74.75           C  
ATOM   4221  CD1 PHE A 536      83.125 -16.406 -39.562  1.00 74.75           C  
ATOM   4222  CD2 PHE A 536      83.250 -15.258 -41.656  1.00 74.75           C  
ATOM   4223  CE1 PHE A 536      84.500 -16.703 -39.656  1.00 74.75           C  
ATOM   4224  CE2 PHE A 536      84.562 -15.555 -41.750  1.00 74.75           C  
ATOM   4225  CZ  PHE A 536      85.188 -16.281 -40.750  1.00 74.75           C  
ATOM   4226  N   ALA A 537      79.500 -18.156 -39.781  1.00 74.44           N  
ATOM   4227  CA  ALA A 537      79.500 -19.516 -39.281  1.00 74.44           C  
ATOM   4228  C   ALA A 537      78.812 -20.469 -40.250  1.00 74.44           C  
ATOM   4229  CB  ALA A 537      78.812 -19.562 -37.906  1.00 74.44           C  
ATOM   4230  O   ALA A 537      79.312 -21.594 -40.469  1.00 74.44           O  
ATOM   4231  N   MET A 538      77.688 -19.984 -40.875  1.00 74.69           N  
ATOM   4232  CA  MET A 538      76.938 -20.797 -41.844  1.00 74.69           C  
ATOM   4233  C   MET A 538      77.688 -20.906 -43.156  1.00 74.69           C  
ATOM   4234  CB  MET A 538      75.562 -20.188 -42.094  1.00 74.69           C  
ATOM   4235  O   MET A 538      77.688 -21.969 -43.781  1.00 74.69           O  
ATOM   4236  CG  MET A 538      74.562 -20.406 -40.938  1.00 74.69           C  
ATOM   4237  SD  MET A 538      74.250 -22.172 -40.625  1.00 74.69           S  
ATOM   4238  CE  MET A 538      73.312 -22.609 -42.125  1.00 74.69           C  
ATOM   4239  N   SER A 539      78.438 -19.828 -43.562  1.00 77.94           N  
ATOM   4240  CA  SER A 539      79.312 -19.859 -44.750  1.00 77.94           C  
ATOM   4241  C   SER A 539      80.500 -20.734 -44.531  1.00 77.94           C  
ATOM   4242  CB  SER A 539      79.688 -18.438 -45.125  1.00 77.94           C  
ATOM   4243  O   SER A 539      80.938 -21.453 -45.438  1.00 77.94           O  
ATOM   4244  OG  SER A 539      80.625 -17.906 -44.188  1.00 77.94           O  
ATOM   4245  N   CYS A 540      81.062 -20.766 -43.312  1.00 78.00           N  
ATOM   4246  CA  CYS A 540      82.188 -21.625 -42.938  1.00 78.00           C  
ATOM   4247  C   CYS A 540      81.750 -23.078 -42.875  1.00 78.00           C  
ATOM   4248  CB  CYS A 540      82.750 -21.188 -41.594  1.00 78.00           C  
ATOM   4249  O   CYS A 540      82.500 -23.969 -43.281  1.00 78.00           O  
ATOM   4250  SG  CYS A 540      84.438 -20.453 -41.719  1.00 78.00           S  
ATOM   4251  N   PHE A 541      80.500 -23.312 -42.375  1.00 77.75           N  
ATOM   4252  CA  PHE A 541      79.938 -24.641 -42.312  1.00 77.75           C  
ATOM   4253  C   PHE A 541      79.688 -25.203 -43.688  1.00 77.75           C  
ATOM   4254  CB  PHE A 541      78.688 -24.625 -41.469  1.00 77.75           C  
ATOM   4255  O   PHE A 541      79.938 -26.375 -43.969  1.00 77.75           O  
ATOM   4256  CG  PHE A 541      78.188 -26.000 -41.062  1.00 77.75           C  
ATOM   4257  CD1 PHE A 541      77.188 -26.641 -41.781  1.00 77.75           C  
ATOM   4258  CD2 PHE A 541      78.750 -26.641 -39.969  1.00 77.75           C  
ATOM   4259  CE1 PHE A 541      76.750 -27.906 -41.406  1.00 77.75           C  
ATOM   4260  CE2 PHE A 541      78.312 -27.906 -39.594  1.00 77.75           C  
ATOM   4261  CZ  PHE A 541      77.312 -28.531 -40.312  1.00 77.75           C  
ATOM   4262  N   LEU A 542      79.188 -24.391 -44.562  1.00 80.56           N  
ATOM   4263  CA  LEU A 542      78.875 -24.812 -45.938  1.00 80.56           C  
ATOM   4264  C   LEU A 542      80.188 -25.078 -46.688  1.00 80.56           C  
ATOM   4265  CB  LEU A 542      78.062 -23.766 -46.656  1.00 80.56           C  
ATOM   4266  O   LEU A 542      80.250 -26.031 -47.469  1.00 80.56           O  
ATOM   4267  CG  LEU A 542      76.562 -23.719 -46.344  1.00 80.56           C  
ATOM   4268  CD1 LEU A 542      75.938 -22.469 -46.938  1.00 80.56           C  
ATOM   4269  CD2 LEU A 542      75.875 -24.984 -46.812  1.00 80.56           C  
ATOM   4270  N   LEU A 543      81.188 -24.250 -46.438  1.00 82.31           N  
ATOM   4271  CA  LEU A 543      82.500 -24.453 -47.031  1.00 82.31           C  
ATOM   4272  C   LEU A 543      83.125 -25.734 -46.531  1.00 82.31           C  
ATOM   4273  CB  LEU A 543      83.438 -23.266 -46.719  1.00 82.31           C  
ATOM   4274  O   LEU A 543      83.750 -26.469 -47.281  1.00 82.31           O  
ATOM   4275  CG  LEU A 543      83.625 -22.250 -47.875  1.00 82.31           C  
ATOM   4276  CD1 LEU A 543      84.188 -20.953 -47.312  1.00 82.31           C  
ATOM   4277  CD2 LEU A 543      84.500 -22.828 -48.938  1.00 82.31           C  
ATOM   4278  N   CYS A 544      83.000 -26.094 -45.250  1.00 80.81           N  
ATOM   4279  CA  CYS A 544      83.500 -27.328 -44.656  1.00 80.81           C  
ATOM   4280  C   CYS A 544      82.812 -28.547 -45.219  1.00 80.81           C  
ATOM   4281  CB  CYS A 544      83.312 -27.297 -43.125  1.00 80.81           C  
ATOM   4282  O   CYS A 544      83.438 -29.562 -45.500  1.00 80.81           O  
ATOM   4283  SG  CYS A 544      84.500 -26.203 -42.281  1.00 80.81           S  
ATOM   4284  N   ILE A 545      81.500 -28.391 -45.406  1.00 80.69           N  
ATOM   4285  CA  ILE A 545      80.688 -29.484 -46.000  1.00 80.69           C  
ATOM   4286  C   ILE A 545      81.125 -29.688 -47.438  1.00 80.69           C  
ATOM   4287  CB  ILE A 545      79.188 -29.188 -45.906  1.00 80.69           C  
ATOM   4288  O   ILE A 545      81.188 -30.828 -47.906  1.00 80.69           O  
ATOM   4289  CG1 ILE A 545      78.688 -29.203 -44.438  1.00 80.69           C  
ATOM   4290  CG2 ILE A 545      78.375 -30.188 -46.750  1.00 80.69           C  
ATOM   4291  CD1 ILE A 545      77.250 -28.828 -44.250  1.00 80.69           C  
ATOM   4292  N   ALA A 546      81.312 -28.625 -48.125  1.00 81.19           N  
ATOM   4293  CA  ALA A 546      81.750 -28.703 -49.531  1.00 81.19           C  
ATOM   4294  C   ALA A 546      83.125 -29.297 -49.625  1.00 81.19           C  
ATOM   4295  CB  ALA A 546      81.688 -27.312 -50.188  1.00 81.19           C  
ATOM   4296  O   ALA A 546      83.438 -30.109 -50.500  1.00 81.19           O  
ATOM   4297  N   LEU A 547      84.125 -28.906 -48.719  1.00 80.88           N  
ATOM   4298  CA  LEU A 547      85.438 -29.422 -48.688  1.00 80.88           C  
ATOM   4299  C   LEU A 547      85.438 -30.906 -48.281  1.00 80.88           C  
ATOM   4300  CB  LEU A 547      86.312 -28.625 -47.719  1.00 80.88           C  
ATOM   4301  O   LEU A 547      86.188 -31.703 -48.844  1.00 80.88           O  
ATOM   4302  CG  LEU A 547      87.062 -27.422 -48.281  1.00 80.88           C  
ATOM   4303  CD1 LEU A 547      87.312 -26.375 -47.219  1.00 80.88           C  
ATOM   4304  CD2 LEU A 547      88.375 -27.875 -48.938  1.00 80.88           C  
ATOM   4305  N   LEU A 548      84.625 -31.266 -47.281  1.00 80.69           N  
ATOM   4306  CA  LEU A 548      84.438 -32.656 -46.875  1.00 80.69           C  
ATOM   4307  C   LEU A 548      83.875 -33.500 -48.000  1.00 80.69           C  
ATOM   4308  CB  LEU A 548      83.625 -32.781 -45.594  1.00 80.69           C  
ATOM   4309  O   LEU A 548      84.250 -34.656 -48.188  1.00 80.69           O  
ATOM   4310  CG  LEU A 548      84.312 -32.438 -44.281  1.00 80.69           C  
ATOM   4311  CD1 LEU A 548      83.250 -32.250 -43.188  1.00 80.69           C  
ATOM   4312  CD2 LEU A 548      85.312 -33.531 -43.906  1.00 80.69           C  
ATOM   4313  N   GLY A 549      82.812 -32.875 -48.656  1.00 81.25           N  
ATOM   4314  CA  GLY A 549      82.250 -33.500 -49.844  1.00 81.25           C  
ATOM   4315  C   GLY A 549      83.312 -33.719 -50.938  1.00 81.25           C  
ATOM   4316  O   GLY A 549      83.312 -34.750 -51.594  1.00 81.25           O  
ATOM   4317  N   PHE A 550      84.188 -32.750 -51.125  1.00 78.50           N  
ATOM   4318  CA  PHE A 550      85.250 -32.812 -52.125  1.00 78.50           C  
ATOM   4319  C   PHE A 550      86.312 -33.812 -51.719  1.00 78.50           C  
ATOM   4320  CB  PHE A 550      85.875 -31.438 -52.344  1.00 78.50           C  
ATOM   4321  O   PHE A 550      86.812 -34.594 -52.531  1.00 78.50           O  
ATOM   4322  CG  PHE A 550      86.812 -31.359 -53.500  1.00 78.50           C  
ATOM   4323  CD1 PHE A 550      88.188 -31.469 -53.281  1.00 78.50           C  
ATOM   4324  CD2 PHE A 550      86.375 -31.188 -54.781  1.00 78.50           C  
ATOM   4325  CE1 PHE A 550      89.062 -31.406 -54.375  1.00 78.50           C  
ATOM   4326  CE2 PHE A 550      87.250 -31.125 -55.875  1.00 78.50           C  
ATOM   4327  CZ  PHE A 550      88.625 -31.234 -55.656  1.00 78.50           C  
ATOM   4328  N   ILE A 551      86.688 -33.844 -50.438  1.00 78.25           N  
ATOM   4329  CA  ILE A 551      87.688 -34.812 -49.906  1.00 78.25           C  
ATOM   4330  C   ILE A 551      87.125 -36.219 -50.000  1.00 78.25           C  
ATOM   4331  CB  ILE A 551      88.062 -34.469 -48.438  1.00 78.25           C  
ATOM   4332  O   ILE A 551      87.875 -37.156 -50.344  1.00 78.25           O  
ATOM   4333  CG1 ILE A 551      88.812 -33.125 -48.375  1.00 78.25           C  
ATOM   4334  CG2 ILE A 551      88.875 -35.594 -47.812  1.00 78.25           C  
ATOM   4335  CD1 ILE A 551      89.062 -32.656 -46.938  1.00 78.25           C  
ATOM   4336  N   MET A 552      85.812 -36.375 -49.625  1.00 72.94           N  
ATOM   4337  CA  MET A 552      85.188 -37.656 -49.719  1.00 72.94           C  
ATOM   4338  C   MET A 552      85.000 -38.094 -51.188  1.00 72.94           C  
ATOM   4339  CB  MET A 552      83.812 -37.594 -49.062  1.00 72.94           C  
ATOM   4340  O   MET A 552      85.125 -39.281 -51.500  1.00 72.94           O  
ATOM   4341  CG  MET A 552      83.812 -37.562 -47.531  1.00 72.94           C  
ATOM   4342  SD  MET A 552      84.312 -39.188 -46.844  1.00 72.94           S  
ATOM   4343  CE  MET A 552      82.750 -40.125 -47.125  1.00 72.94           C  
ATOM   4344  N   TRP A 553      84.688 -37.125 -52.031  1.00 74.50           N  
ATOM   4345  CA  TRP A 553      84.625 -37.344 -53.469  1.00 74.50           C  
ATOM   4346  C   TRP A 553      86.000 -37.656 -54.062  1.00 74.50           C  
ATOM   4347  CB  TRP A 553      84.000 -36.125 -54.188  1.00 74.50           C  
ATOM   4348  O   TRP A 553      86.125 -38.562 -54.906  1.00 74.50           O  
ATOM   4349  CG  TRP A 553      83.812 -36.312 -55.656  1.00 74.50           C  
ATOM   4350  CD1 TRP A 553      82.875 -37.094 -56.281  1.00 74.50           C  
ATOM   4351  CD2 TRP A 553      84.625 -35.750 -56.719  1.00 74.50           C  
ATOM   4352  CE2 TRP A 553      84.062 -36.188 -57.938  1.00 74.50           C  
ATOM   4353  CE3 TRP A 553      85.688 -34.875 -56.719  1.00 74.50           C  
ATOM   4354  NE1 TRP A 553      83.000 -37.031 -57.656  1.00 74.50           N  
ATOM   4355  CH2 TRP A 553      85.688 -34.969 -59.156  1.00 74.50           C  
ATOM   4356  CZ2 TRP A 553      84.562 -35.812 -59.156  1.00 74.50           C  
ATOM   4357  CZ3 TRP A 553      86.250 -34.500 -57.969  1.00 74.50           C  
ATOM   4358  N   ALA A 554      87.062 -36.969 -53.625  1.00 71.19           N  
ATOM   4359  CA  ALA A 554      88.438 -37.156 -54.062  1.00 71.19           C  
ATOM   4360  C   ALA A 554      89.000 -38.438 -53.469  1.00 71.19           C  
ATOM   4361  CB  ALA A 554      89.312 -35.969 -53.625  1.00 71.19           C  
ATOM   4362  O   ALA A 554      89.812 -39.125 -54.094  1.00 71.19           O  
ATOM   4363  N   CYS A 555      88.500 -38.969 -52.219  1.00 67.31           N  
ATOM   4364  CA  CYS A 555      88.938 -40.219 -51.594  1.00 67.31           C  
ATOM   4365  C   CYS A 555      88.188 -41.406 -52.250  1.00 67.31           C  
ATOM   4366  CB  CYS A 555      88.625 -40.188 -50.125  1.00 67.31           C  
ATOM   4367  O   CYS A 555      88.750 -42.500 -52.344  1.00 67.31           O  
ATOM   4368  SG  CYS A 555      89.875 -39.344 -49.125  1.00 67.31           S  
ATOM   4369  N   GLN A 556      86.938 -41.188 -52.906  1.00 64.12           N  
ATOM   4370  CA  GLN A 556      86.125 -42.188 -53.594  1.00 64.12           C  
ATOM   4371  C   GLN A 556      86.562 -42.375 -55.031  1.00 64.12           C  
ATOM   4372  CB  GLN A 556      84.625 -41.812 -53.531  1.00 64.12           C  
ATOM   4373  O   GLN A 556      86.500 -43.469 -55.594  1.00 64.12           O  
ATOM   4374  CG  GLN A 556      83.938 -42.219 -52.250  1.00 64.12           C  
ATOM   4375  CD  GLN A 556      82.438 -41.938 -52.250  1.00 64.12           C  
ATOM   4376  NE2 GLN A 556      81.688 -42.656 -51.438  1.00 64.12           N  
ATOM   4377  OE1 GLN A 556      81.938 -41.094 -53.031  1.00 64.12           O  
ATOM   4378  N   LYS A 557      87.250 -41.375 -55.656  1.00 62.47           N  
ATOM   4379  CA  LYS A 557      87.688 -41.344 -57.062  1.00 62.47           C  
ATOM   4380  C   LYS A 557      89.188 -41.469 -57.188  1.00 62.47           C  
ATOM   4381  CB  LYS A 557      87.188 -40.062 -57.750  1.00 62.47           C  
ATOM   4382  O   LYS A 557      89.750 -41.656 -58.281  1.00 62.47           O  
ATOM   4383  CG  LYS A 557      85.875 -40.188 -58.438  1.00 62.47           C  
ATOM   4384  CD  LYS A 557      85.625 -39.031 -59.375  1.00 62.47           C  
ATOM   4385  CE  LYS A 557      84.250 -39.125 -60.062  1.00 62.47           C  
ATOM   4386  NZ  LYS A 557      84.062 -38.062 -61.062  1.00 62.47           N  
ATOM   4387  N   GLY A 558      89.875 -42.188 -56.031  1.00 57.03           N  
ATOM   4388  CA  GLY A 558      91.188 -42.812 -56.188  1.00 57.03           C  
ATOM   4389  C   GLY A 558      92.312 -41.844 -56.531  1.00 57.03           C  
ATOM   4390  O   GLY A 558      93.438 -42.250 -56.812  1.00 57.03           O  
ATOM   4391  N   ASN A 559      92.312 -40.438 -56.094  1.00 54.91           N  
ATOM   4392  CA  ASN A 559      93.375 -39.469 -56.375  1.00 54.91           C  
ATOM   4393  C   ASN A 559      93.812 -38.750 -55.094  1.00 54.91           C  
ATOM   4394  CB  ASN A 559      92.875 -38.438 -57.406  1.00 54.91           C  
ATOM   4395  O   ASN A 559      94.875 -38.094 -55.094  1.00 54.91           O  
ATOM   4396  CG  ASN A 559      93.812 -38.250 -58.562  1.00 54.91           C  
ATOM   4397  ND2 ASN A 559      93.438 -37.438 -59.531  1.00 54.91           N  
ATOM   4398  OD1 ASN A 559      94.875 -38.875 -58.625  1.00 54.91           O  
ATOM   4399  N   ILE A 560      93.625 -39.281 -53.781  1.00 50.59           N  
ATOM   4400  CA  ILE A 560      94.250 -38.812 -52.562  1.00 50.59           C  
ATOM   4401  C   ILE A 560      94.375 -39.938 -51.562  1.00 50.59           C  
ATOM   4402  CB  ILE A 560      93.375 -37.656 -51.906  1.00 50.59           C  
ATOM   4403  O   ILE A 560      93.438 -40.656 -51.219  1.00 50.59           O  
ATOM   4404  CG1 ILE A 560      93.375 -36.438 -52.844  1.00 50.59           C  
ATOM   4405  CG2 ILE A 560      93.938 -37.312 -50.531  1.00 50.59           C  
ATOM   4406  CD1 ILE A 560      92.312 -35.406 -52.438  1.00 50.59           C  
ATOM   4407  N   ARG A 561      95.438 -40.781 -51.594  1.00 46.81           N  
ATOM   4408  CA  ARG A 561      96.125 -41.719 -50.688  1.00 46.81           C  
ATOM   4409  C   ARG A 561      96.438 -41.062 -49.375  1.00 46.81           C  
ATOM   4410  CB  ARG A 561      97.375 -42.312 -51.312  1.00 46.81           C  
ATOM   4411  O   ARG A 561      97.188 -40.094 -49.312  1.00 46.81           O  
ATOM   4412  CG  ARG A 561      97.188 -43.594 -52.062  1.00 46.81           C  
ATOM   4413  CD  ARG A 561      98.500 -44.219 -52.531  1.00 46.81           C  
ATOM   4414  NE  ARG A 561      98.250 -45.469 -53.250  1.00 46.81           N  
ATOM   4415  NH1 ARG A 561     100.500 -45.938 -53.500  1.00 46.81           N  
ATOM   4416  NH2 ARG A 561      98.938 -47.375 -54.312  1.00 46.81           N  
ATOM   4417  CZ  ARG A 561      99.250 -46.250 -53.688  1.00 46.81           C  
ATOM   4418  N   CYS A 562      95.312 -40.719 -48.438  1.00 49.59           N  
ATOM   4419  CA  CYS A 562      95.562 -40.219 -47.094  1.00 49.59           C  
ATOM   4420  C   CYS A 562      96.000 -41.312 -46.156  1.00 49.59           C  
ATOM   4421  CB  CYS A 562      94.250 -39.594 -46.562  1.00 49.59           C  
ATOM   4422  O   CYS A 562      95.312 -42.312 -45.969  1.00 49.59           O  
ATOM   4423  SG  CYS A 562      94.312 -37.781 -46.438  1.00 49.59           S  
ATOM   4424  N   ASN A 563      97.375 -41.625 -46.000  1.00 44.59           N  
ATOM   4425  CA  ASN A 563      98.250 -42.188 -45.000  1.00 44.59           C  
ATOM   4426  C   ASN A 563      98.312 -41.281 -43.750  1.00 44.59           C  
ATOM   4427  CB  ASN A 563      99.688 -42.375 -45.562  1.00 44.59           C  
ATOM   4428  O   ASN A 563      98.812 -40.188 -43.812  1.00 44.59           O  
ATOM   4429  CG  ASN A 563      99.875 -43.781 -46.094  1.00 44.59           C  
ATOM   4430  ND2 ASN A 563     101.062 -44.000 -46.750  1.00 44.59           N  
ATOM   4431  OD1 ASN A 563      99.000 -44.656 -45.969  1.00 44.59           O  
ATOM   4432  N   ILE A 564      97.188 -41.125 -42.938  1.00 45.38           N  
ATOM   4433  CA  ILE A 564      97.500 -40.719 -41.562  1.00 45.38           C  
ATOM   4434  C   ILE A 564      96.625 -41.469 -40.594  1.00 45.38           C  
ATOM   4435  CB  ILE A 564      97.312 -39.188 -41.375  1.00 45.38           C  
ATOM   4436  O   ILE A 564      95.375 -41.469 -40.750  1.00 45.38           O  
ATOM   4437  CG1 ILE A 564      98.312 -38.438 -42.281  1.00 45.38           C  
ATOM   4438  CG2 ILE A 564      97.500 -38.812 -39.906  1.00 45.38           C  
ATOM   4439  CD1 ILE A 564      98.000 -36.938 -42.406  1.00 45.38           C  
ATOM   4440  N   CYS A 565      97.125 -42.688 -39.906  1.00 39.16           N  
ATOM   4441  CA  CYS A 565      97.062 -43.406 -38.625  1.00 39.16           C  
ATOM   4442  C   CYS A 565      96.875 -42.469 -37.469  1.00 39.16           C  
ATOM   4443  CB  CYS A 565      98.375 -44.250 -38.469  1.00 39.16           C  
ATOM   4444  O   CYS A 565      97.562 -41.438 -37.406  1.00 39.16           O  
ATOM   4445  SG  CYS A 565      98.375 -45.781 -39.375  1.00 39.16           S  
ATOM   4446  N   ILE A 566      95.625 -42.594 -36.781  1.00 34.16           N  
ATOM   4447  CA  ILE A 566      95.062 -42.125 -35.531  1.00 34.16           C  
ATOM   4448  C   ILE A 566      96.000 -41.125 -34.875  1.00 34.16           C  
ATOM   4449  CB  ILE A 566      94.750 -43.312 -34.594  1.00 34.16           C  
ATOM   4450  O   ILE A 566      97.188 -41.375 -34.781  1.00 34.16           O  
ATOM   4451  CG1 ILE A 566      93.750 -44.281 -35.188  1.00 34.16           C  
ATOM   4452  CG2 ILE A 566      94.312 -42.812 -33.219  1.00 34.16           C  
ATOM   4453  CD1 ILE A 566      93.562 -45.562 -34.406  1.00 34.16           C  
TER    4454      ILE A 566                                                      
ENDMDL                                                                          
END                                                                             
