# Supplementary material for: Future Sequon Finder - A novel approach for predicting future N-linked glycosylation sequon locations on viral surface proteins
Source: PLoS One. 2025 Aug 14;20(8):e0328174. doi: 10.1371/journal.pone.0328174 (PMC12352829; doi:10.1371/journal.pone.0328174)
Supplement: S3 File — (ZIP) [file pone.0328174.s004.zip › S3_File/S3_File/Human H3N2/Future Prediction Strains/AOklahoma146222024H3N2_e0d02_unrelaxed_rank_001_alphafold2_ptm_model_1_seed_000.pdb]

MODEL     1                                                                     
ATOM      1  N   MET A   1      14.508 -15.875 -72.125  1.00 45.03           N  
ATOM      2  CA  MET A   1      15.062 -14.531 -72.312  1.00 45.03           C  
ATOM      3  C   MET A   1      14.859 -13.695 -71.062  1.00 45.03           C  
ATOM      4  CB  MET A   1      14.422 -13.836 -73.500  1.00 45.03           C  
ATOM      5  O   MET A   1      15.727 -12.898 -70.688  1.00 45.03           O  
ATOM      6  CG  MET A   1      15.359 -13.672 -74.688  1.00 45.03           C  
ATOM      7  SD  MET A   1      14.680 -12.539 -75.938  1.00 45.03           S  
ATOM      8  CE  MET A   1      14.016 -13.750 -77.125  1.00 45.03           C  
ATOM      9  N   LYS A   2      13.891 -14.039 -70.125  1.00 46.59           N  
ATOM     10  CA  LYS A   2      13.594 -13.453 -68.812  1.00 46.59           C  
ATOM     11  C   LYS A   2      14.406 -14.133 -67.688  1.00 46.59           C  
ATOM     12  CB  LYS A   2      12.102 -13.555 -68.500  1.00 46.59           C  
ATOM     13  O   LYS A   2      14.836 -13.477 -66.750  1.00 46.59           O  
ATOM     14  CG  LYS A   2      11.250 -12.523 -69.250  1.00 46.59           C  
ATOM     15  CD  LYS A   2       9.797 -12.570 -68.750  1.00 46.59           C  
ATOM     16  CE  LYS A   2       8.930 -11.586 -69.562  1.00 46.59           C  
ATOM     17  NZ  LYS A   2       7.496 -11.680 -69.125  1.00 46.59           N  
ATOM     18  N   ALA A   3      14.867 -15.367 -67.938  1.00 56.84           N  
ATOM     19  CA  ALA A   3      15.703 -16.156 -67.062  1.00 56.84           C  
ATOM     20  C   ALA A   3      17.188 -15.828 -67.250  1.00 56.84           C  
ATOM     21  CB  ALA A   3      15.453 -17.641 -67.250  1.00 56.84           C  
ATOM     22  O   ALA A   3      17.953 -15.758 -66.312  1.00 56.84           O  
ATOM     23  N   ILE A   4      17.531 -15.375 -68.438  1.00 66.81           N  
ATOM     24  CA  ILE A   4      18.875 -14.969 -68.812  1.00 66.81           C  
ATOM     25  C   ILE A   4      19.125 -13.516 -68.438  1.00 66.81           C  
ATOM     26  CB  ILE A   4      19.078 -15.141 -70.312  1.00 66.81           C  
ATOM     27  O   ILE A   4      20.219 -13.164 -67.938  1.00 66.81           O  
ATOM     28  CG1 ILE A   4      19.016 -16.625 -70.688  1.00 66.81           C  
ATOM     29  CG2 ILE A   4      20.406 -14.516 -70.812  1.00 66.81           C  
ATOM     30  CD1 ILE A   4      19.031 -16.891 -72.188  1.00 66.81           C  
ATOM     31  N   ILE A   5      18.125 -12.719 -68.312  1.00 64.62           N  
ATOM     32  CA  ILE A   5      18.125 -11.320 -67.875  1.00 64.62           C  
ATOM     33  C   ILE A   5      18.094 -11.234 -66.312  1.00 64.62           C  
ATOM     34  CB  ILE A   5      16.938 -10.547 -68.500  1.00 64.62           C  
ATOM     35  O   ILE A   5      18.781 -10.398 -65.750  1.00 64.62           O  
ATOM     36  CG1 ILE A   5      17.047 -10.500 -70.000  1.00 64.62           C  
ATOM     37  CG2 ILE A   5      16.859  -9.133 -67.875  1.00 64.62           C  
ATOM     38  CD1 ILE A   5      15.836  -9.906 -70.688  1.00 64.62           C  
ATOM     39  N   ALA A   6      17.531 -12.258 -65.688  1.00 62.56           N  
ATOM     40  CA  ALA A   6      17.469 -12.367 -64.250  1.00 62.56           C  
ATOM     41  C   ALA A   6      18.766 -12.953 -63.688  1.00 62.56           C  
ATOM     42  CB  ALA A   6      16.281 -13.227 -63.844  1.00 62.56           C  
ATOM     43  O   ALA A   6      19.250 -12.500 -62.656  1.00 62.56           O  
ATOM     44  N   LEU A   7      19.422 -13.742 -64.500  1.00 62.88           N  
ATOM     45  CA  LEU A   7      20.703 -14.344 -64.125  1.00 62.88           C  
ATOM     46  C   LEU A   7      21.844 -13.383 -64.438  1.00 62.88           C  
ATOM     47  CB  LEU A   7      20.906 -15.656 -64.938  1.00 62.88           C  
ATOM     48  O   LEU A   7      22.812 -13.312 -63.656  1.00 62.88           O  
ATOM     49  CG  LEU A   7      20.891 -16.938 -64.062  1.00 62.88           C  
ATOM     50  CD1 LEU A   7      20.047 -18.000 -64.812  1.00 62.88           C  
ATOM     51  CD2 LEU A   7      22.312 -17.438 -63.844  1.00 62.88           C  
ATOM     52  N   SER A   8      21.688 -12.453 -65.375  1.00 59.25           N  
ATOM     53  CA  SER A   8      22.609 -11.391 -65.750  1.00 59.25           C  
ATOM     54  C   SER A   8      22.500 -10.203 -64.812  1.00 59.25           C  
ATOM     55  CB  SER A   8      22.328 -10.922 -67.188  1.00 59.25           C  
ATOM     56  O   SER A   8      23.500  -9.586 -64.438  1.00 59.25           O  
ATOM     57  OG  SER A   8      22.453  -9.508 -67.250  1.00 59.25           O  
ATOM     58  N   ASN A   9      21.328 -10.008 -64.125  1.00 53.12           N  
ATOM     59  CA  ASN A   9      21.031  -8.984 -63.156  1.00 53.12           C  
ATOM     60  C   ASN A   9      21.438  -9.438 -61.750  1.00 53.12           C  
ATOM     61  CB  ASN A   9      19.562  -8.602 -63.188  1.00 53.12           C  
ATOM     62  O   ASN A   9      21.938  -8.641 -60.969  1.00 53.12           O  
ATOM     63  CG  ASN A   9      19.266  -7.500 -64.188  1.00 53.12           C  
ATOM     64  ND2 ASN A   9      18.141  -7.629 -64.875  1.00 53.12           N  
ATOM     65  OD1 ASN A   9      20.031  -6.547 -64.312  1.00 53.12           O  
ATOM     66  N   ILE A  10      21.469 -10.758 -61.562  1.00 62.72           N  
ATOM     67  CA  ILE A  10      21.922 -11.398 -60.312  1.00 62.72           C  
ATOM     68  C   ILE A  10      23.438 -11.539 -60.344  1.00 62.72           C  
ATOM     69  CB  ILE A  10      21.250 -12.773 -60.125  1.00 62.72           C  
ATOM     70  O   ILE A  10      24.094 -11.312 -59.312  1.00 62.72           O  
ATOM     71  CG1 ILE A  10      19.734 -12.617 -59.938  1.00 62.72           C  
ATOM     72  CG2 ILE A  10      21.891 -13.516 -58.938  1.00 62.72           C  
ATOM     73  CD1 ILE A  10      18.969 -13.930 -59.938  1.00 62.72           C  
ATOM     74  N   LEU A  11      23.984 -11.727 -61.625  1.00 56.81           N  
ATOM     75  CA  LEU A  11      25.422 -11.812 -61.844  1.00 56.81           C  
ATOM     76  C   LEU A  11      26.062 -10.430 -61.844  1.00 56.81           C  
ATOM     77  CB  LEU A  11      25.719 -12.523 -63.188  1.00 56.81           C  
ATOM     78  O   LEU A  11      27.188 -10.258 -61.344  1.00 56.81           O  
ATOM     79  CG  LEU A  11      26.844 -13.555 -63.156  1.00 56.81           C  
ATOM     80  CD1 LEU A  11      26.266 -14.969 -63.188  1.00 56.81           C  
ATOM     81  CD2 LEU A  11      27.797 -13.336 -64.312  1.00 56.81           C  
ATOM     82  N   CYS A  12      25.281  -9.359 -62.156  1.00 50.66           N  
ATOM     83  CA  CYS A  12      25.672  -7.953 -62.125  1.00 50.66           C  
ATOM     84  C   CYS A  12      25.516  -7.383 -60.719  1.00 50.66           C  
ATOM     85  CB  CYS A  12      24.844  -7.141 -63.125  1.00 50.66           C  
ATOM     86  O   CYS A  12      26.328  -6.559 -60.312  1.00 50.66           O  
ATOM     87  SG  CYS A  12      25.531  -7.086 -64.812  1.00 50.66           S  
ATOM     88  N   LEU A  13      24.641  -7.977 -59.938  1.00 45.44           N  
ATOM     89  CA  LEU A  13      24.406  -7.605 -58.531  1.00 45.44           C  
ATOM     90  C   LEU A  13      25.359  -8.359 -57.625  1.00 45.44           C  
ATOM     91  CB  LEU A  13      22.953  -7.887 -58.156  1.00 45.44           C  
ATOM     92  O   LEU A  13      25.797  -7.816 -56.594  1.00 45.44           O  
ATOM     93  CG  LEU A  13      21.938  -6.809 -58.500  1.00 45.44           C  
ATOM     94  CD1 LEU A  13      20.547  -7.418 -58.625  1.00 45.44           C  
ATOM     95  CD2 LEU A  13      21.938  -5.695 -57.469  1.00 45.44           C  
ATOM     96  N   VAL A  14      25.859  -9.539 -58.156  1.00 44.66           N  
ATOM     97  CA  VAL A  14      26.859 -10.352 -57.469  1.00 44.66           C  
ATOM     98  C   VAL A  14      28.266  -9.820 -57.812  1.00 44.66           C  
ATOM     99  CB  VAL A  14      26.750 -11.844 -57.875  1.00 44.66           C  
ATOM    100  O   VAL A  14      29.141  -9.797 -56.938  1.00 44.66           O  
ATOM    101  CG1 VAL A  14      27.891 -12.648 -57.250  1.00 44.66           C  
ATOM    102  CG2 VAL A  14      25.391 -12.406 -57.469  1.00 44.66           C  
ATOM    103  N   PHE A  15      28.422  -9.109 -59.031  1.00 40.75           N  
ATOM    104  CA  PHE A  15      29.672  -8.492 -59.469  1.00 40.75           C  
ATOM    105  C   PHE A  15      29.719  -7.031 -59.031  1.00 40.75           C  
ATOM    106  CB  PHE A  15      29.859  -8.609 -60.969  1.00 40.75           C  
ATOM    107  O   PHE A  15      30.812  -6.461 -58.875  1.00 40.75           O  
ATOM    108  CG  PHE A  15      30.312  -9.969 -61.438  1.00 40.75           C  
ATOM    109  CD1 PHE A  15      31.625 -10.375 -61.219  1.00 40.75           C  
ATOM    110  CD2 PHE A  15      29.438 -10.836 -62.062  1.00 40.75           C  
ATOM    111  CE1 PHE A  15      32.062 -11.633 -61.656  1.00 40.75           C  
ATOM    112  CE2 PHE A  15      29.859 -12.094 -62.500  1.00 40.75           C  
ATOM    113  CZ  PHE A  15      31.172 -12.492 -62.281  1.00 40.75           C  
ATOM    114  N   ALA A  16      28.594  -6.375 -58.656  1.00 38.31           N  
ATOM    115  CA  ALA A  16      28.438  -5.020 -58.125  1.00 38.31           C  
ATOM    116  C   ALA A  16      28.422  -5.023 -56.594  1.00 38.31           C  
ATOM    117  CB  ALA A  16      27.156  -4.383 -58.656  1.00 38.31           C  
ATOM    118  O   ALA A  16      28.547  -3.969 -55.969  1.00 38.31           O  
ATOM    119  N   GLN A  17      28.469  -6.211 -55.969  1.00 30.56           N  
ATOM    120  CA  GLN A  17      28.828  -6.387 -54.562  1.00 30.56           C  
ATOM    121  C   GLN A  17      30.328  -6.516 -54.375  1.00 30.56           C  
ATOM    122  CB  GLN A  17      28.125  -7.617 -53.969  1.00 30.56           C  
ATOM    123  O   GLN A  17      30.969  -7.348 -55.031  1.00 30.56           O  
ATOM    124  CG  GLN A  17      26.766  -7.316 -53.375  1.00 30.56           C  
ATOM    125  CD  GLN A  17      26.094  -8.555 -52.812  1.00 30.56           C  
ATOM    126  NE2 GLN A  17      25.281  -8.367 -51.750  1.00 30.56           N  
ATOM    127  OE1 GLN A  17      26.281  -9.664 -53.312  1.00 30.56           O  
ATOM    128  N   LYS A  18      31.094  -5.508 -54.719  1.00 31.62           N  
ATOM    129  CA  LYS A  18      32.469  -5.449 -54.250  1.00 31.62           C  
ATOM    130  C   LYS A  18      32.812  -6.652 -53.406  1.00 31.62           C  
ATOM    131  CB  LYS A  18      32.750  -4.152 -53.500  1.00 31.62           C  
ATOM    132  O   LYS A  18      32.250  -6.832 -52.312  1.00 31.62           O  
ATOM    133  CG  LYS A  18      34.031  -3.439 -53.906  1.00 31.62           C  
ATOM    134  CD  LYS A  18      34.188  -2.111 -53.188  1.00 31.62           C  
ATOM    135  CE  LYS A  18      35.406  -1.359 -53.656  1.00 31.62           C  
ATOM    136  NZ  LYS A  18      35.500   0.005 -53.062  1.00 31.62           N  
ATOM    137  N   ILE A  19      32.656  -7.973 -53.844  1.00 27.86           N  
ATOM    138  CA  ILE A  19      33.500  -9.039 -53.281  1.00 27.86           C  
ATOM    139  C   ILE A  19      34.875  -8.500 -52.938  1.00 27.86           C  
ATOM    140  CB  ILE A  19      33.594 -10.234 -54.250  1.00 27.86           C  
ATOM    141  O   ILE A  19      35.562  -7.910 -53.812  1.00 27.86           O  
ATOM    142  CG1 ILE A  19      32.219 -10.742 -54.625  1.00 27.86           C  
ATOM    143  CG2 ILE A  19      34.438 -11.359 -53.656  1.00 27.86           C  
ATOM    144  CD1 ILE A  19      32.219 -11.781 -55.750  1.00 27.86           C  
ATOM    145  N   PRO A  20      35.156  -7.938 -51.719  1.00 30.50           N  
ATOM    146  CA  PRO A  20      36.531  -7.461 -51.469  1.00 30.50           C  
ATOM    147  C   PRO A  20      37.562  -8.234 -52.281  1.00 30.50           C  
ATOM    148  CB  PRO A  20      36.719  -7.684 -49.969  1.00 30.50           C  
ATOM    149  O   PRO A  20      37.594  -9.469 -52.250  1.00 30.50           O  
ATOM    150  CG  PRO A  20      35.594  -8.609 -49.594  1.00 30.50           C  
ATOM    151  CD  PRO A  20      34.812  -8.969 -50.812  1.00 30.50           C  
ATOM    152  N   GLY A  21      37.594  -8.430 -53.688  1.00 30.20           N  
ATOM    153  CA  GLY A  21      38.844  -8.680 -54.375  1.00 30.20           C  
ATOM    154  C   GLY A  21      40.062  -8.727 -53.469  1.00 30.20           C  
ATOM    155  O   GLY A  21      40.188  -7.895 -52.562  1.00 30.20           O  
ATOM    156  N   ASN A  22      40.344  -9.805 -52.750  1.00 33.38           N  
ATOM    157  CA  ASN A  22      41.625 -10.328 -52.375  1.00 33.38           C  
ATOM    158  C   ASN A  22      42.750  -9.398 -52.812  1.00 33.38           C  
ATOM    159  CB  ASN A  22      41.844 -11.727 -52.938  1.00 33.38           C  
ATOM    160  O   ASN A  22      43.250  -9.477 -53.938  1.00 33.38           O  
ATOM    161  CG  ASN A  22      42.875 -12.523 -52.156  1.00 33.38           C  
ATOM    162  ND2 ASN A  22      43.406 -13.578 -52.781  1.00 33.38           N  
ATOM    163  OD1 ASN A  22      43.188 -12.203 -51.000  1.00 33.38           O  
ATOM    164  N   ASP A  23      42.594  -8.086 -52.750  1.00 43.44           N  
ATOM    165  CA  ASP A  23      43.812  -7.277 -52.812  1.00 43.44           C  
ATOM    166  C   ASP A  23      44.656  -7.445 -51.562  1.00 43.44           C  
ATOM    167  CB  ASP A  23      43.469  -5.801 -53.000  1.00 43.44           C  
ATOM    168  O   ASP A  23      44.219  -7.078 -50.469  1.00 43.44           O  
ATOM    169  CG  ASP A  23      43.188  -5.449 -54.469  1.00 43.44           C  
ATOM    170  OD1 ASP A  23      43.469  -6.277 -55.344  1.00 43.44           O  
ATOM    171  OD2 ASP A  23      42.688  -4.336 -54.719  1.00 43.44           O  
ATOM    172  N   ASN A  24      45.125  -8.617 -51.188  1.00 51.09           N  
ATOM    173  CA  ASN A  24      46.094  -9.047 -50.219  1.00 51.09           C  
ATOM    174  C   ASN A  24      47.125  -7.945 -49.906  1.00 51.09           C  
ATOM    175  CB  ASN A  24      46.812 -10.312 -50.688  1.00 51.09           C  
ATOM    176  O   ASN A  24      48.062  -8.156 -49.125  1.00 51.09           O  
ATOM    177  CG  ASN A  24      45.938 -11.531 -50.688  1.00 51.09           C  
ATOM    178  ND2 ASN A  24      46.406 -12.617 -51.281  1.00 51.09           N  
ATOM    179  OD1 ASN A  24      44.812 -11.500 -50.125  1.00 51.09           O  
ATOM    180  N   SER A  25      46.812  -6.625 -50.281  1.00 56.56           N  
ATOM    181  CA  SER A  25      47.906  -5.707 -50.062  1.00 56.56           C  
ATOM    182  C   SER A  25      47.500  -4.555 -49.156  1.00 56.56           C  
ATOM    183  CB  SER A  25      48.438  -5.156 -51.375  1.00 56.56           C  
ATOM    184  O   SER A  25      48.344  -3.783 -48.688  1.00 56.56           O  
ATOM    185  OG  SER A  25      47.406  -4.488 -52.094  1.00 56.56           O  
ATOM    186  N   THR A  26      46.062  -4.496 -48.625  1.00 66.44           N  
ATOM    187  CA  THR A  26      45.625  -3.400 -47.750  1.00 66.44           C  
ATOM    188  C   THR A  26      44.688  -3.902 -46.688  1.00 66.44           C  
ATOM    189  CB  THR A  26      44.969  -2.281 -48.562  1.00 66.44           C  
ATOM    190  O   THR A  26      43.906  -4.844 -46.906  1.00 66.44           O  
ATOM    191  CG2 THR A  26      45.938  -1.633 -49.531  1.00 66.44           C  
ATOM    192  OG1 THR A  26      43.875  -2.834 -49.312  1.00 66.44           O  
ATOM    193  N   ALA A  27      44.906  -3.709 -45.406  1.00 75.88           N  
ATOM    194  CA  ALA A  27      44.156  -4.055 -44.219  1.00 75.88           C  
ATOM    195  C   ALA A  27      43.500  -2.824 -43.625  1.00 75.88           C  
ATOM    196  CB  ALA A  27      45.094  -4.707 -43.188  1.00 75.88           C  
ATOM    197  O   ALA A  27      43.906  -1.693 -43.844  1.00 75.88           O  
ATOM    198  N   THR A  28      42.219  -2.996 -43.125  1.00 76.19           N  
ATOM    199  CA  THR A  28      41.500  -1.938 -42.438  1.00 76.19           C  
ATOM    200  C   THR A  28      41.469  -2.188 -40.906  1.00 76.19           C  
ATOM    201  CB  THR A  28      40.031  -1.821 -42.938  1.00 76.19           C  
ATOM    202  O   THR A  28      41.125  -3.287 -40.469  1.00 76.19           O  
ATOM    203  CG2 THR A  28      39.312  -0.636 -42.312  1.00 76.19           C  
ATOM    204  OG1 THR A  28      40.062  -1.646 -44.375  1.00 76.19           O  
ATOM    205  N   LEU A  29      42.062  -1.307 -40.188  1.00 75.38           N  
ATOM    206  CA  LEU A  29      42.062  -1.325 -38.750  1.00 75.38           C  
ATOM    207  C   LEU A  29      41.125  -0.272 -38.188  1.00 75.38           C  
ATOM    208  CB  LEU A  29      43.469  -1.089 -38.188  1.00 75.38           C  
ATOM    209  O   LEU A  29      41.312   0.926 -38.406  1.00 75.38           O  
ATOM    210  CG  LEU A  29      43.625  -1.039 -36.688  1.00 75.38           C  
ATOM    211  CD1 LEU A  29      43.375  -2.416 -36.062  1.00 75.38           C  
ATOM    212  CD2 LEU A  29      45.000  -0.530 -36.281  1.00 75.38           C  
ATOM    213  N   CYS A  30      40.125  -0.748 -37.500  1.00 70.69           N  
ATOM    214  CA  CYS A  30      39.156   0.153 -36.906  1.00 70.69           C  
ATOM    215  C   CYS A  30      39.250   0.140 -35.375  1.00 70.69           C  
ATOM    216  CB  CYS A  30      37.719  -0.235 -37.312  1.00 70.69           C  
ATOM    217  O   CYS A  30      39.219  -0.923 -34.750  1.00 70.69           O  
ATOM    218  SG  CYS A  30      37.469  -0.176 -39.094  1.00 70.69           S  
ATOM    219  N   LEU A  31      39.656   1.274 -34.812  1.00 64.94           N  
ATOM    220  CA  LEU A  31      39.781   1.435 -33.375  1.00 64.94           C  
ATOM    221  C   LEU A  31      38.594   2.148 -32.781  1.00 64.94           C  
ATOM    222  CB  LEU A  31      41.062   2.213 -33.031  1.00 64.94           C  
ATOM    223  O   LEU A  31      38.125   3.166 -33.312  1.00 64.94           O  
ATOM    224  CG  LEU A  31      42.375   1.566 -33.469  1.00 64.94           C  
ATOM    225  CD1 LEU A  31      43.469   2.625 -33.594  1.00 64.94           C  
ATOM    226  CD2 LEU A  31      42.812   0.488 -32.469  1.00 64.94           C  
ATOM    227  N   GLY A  32      37.750   1.190 -32.094  1.00 56.53           N  
ATOM    228  CA  GLY A  32      36.719   1.670 -31.172  1.00 56.53           C  
ATOM    229  C   GLY A  32      35.812   2.723 -31.781  1.00 56.53           C  
ATOM    230  O   GLY A  32      34.938   3.264 -31.094  1.00 56.53           O  
ATOM    231  N   HIS A  33      35.031   2.479 -32.969  1.00 53.41           N  
ATOM    232  CA  HIS A  33      33.719   3.059 -33.312  1.00 53.41           C  
ATOM    233  C   HIS A  33      33.062   2.316 -34.469  1.00 53.41           C  
ATOM    234  CB  HIS A  33      33.875   4.543 -33.625  1.00 53.41           C  
ATOM    235  O   HIS A  33      33.625   2.250 -35.562  1.00 53.41           O  
ATOM    236  CG  HIS A  33      34.219   5.395 -32.469  1.00 53.41           C  
ATOM    237  CD2 HIS A  33      33.469   6.145 -31.641  1.00 53.41           C  
ATOM    238  ND1 HIS A  33      35.531   5.543 -32.031  1.00 53.41           N  
ATOM    239  CE1 HIS A  33      35.562   6.348 -30.984  1.00 53.41           C  
ATOM    240  NE2 HIS A  33      34.312   6.727 -30.719  1.00 53.41           N  
ATOM    241  N   HIS A  34      32.500   1.209 -34.219  1.00 53.75           N  
ATOM    242  CA  HIS A  34      31.562   0.701 -35.250  1.00 53.75           C  
ATOM    243  C   HIS A  34      30.438   1.699 -35.531  1.00 53.75           C  
ATOM    244  CB  HIS A  34      30.969  -0.641 -34.812  1.00 53.75           C  
ATOM    245  O   HIS A  34      29.828   2.217 -34.594  1.00 53.75           O  
ATOM    246  CG  HIS A  34      31.938  -1.781 -34.906  1.00 53.75           C  
ATOM    247  CD2 HIS A  34      32.625  -2.445 -33.969  1.00 53.75           C  
ATOM    248  ND1 HIS A  34      32.281  -2.363 -36.094  1.00 53.75           N  
ATOM    249  CE1 HIS A  34      33.125  -3.340 -35.906  1.00 53.75           C  
ATOM    250  NE2 HIS A  34      33.375  -3.410 -34.594  1.00 53.75           N  
ATOM    251  N   ALA A  35      30.672   2.682 -36.469  1.00 56.56           N  
ATOM    252  CA  ALA A  35      29.531   3.451 -36.938  1.00 56.56           C  
ATOM    253  C   ALA A  35      28.328   2.545 -37.219  1.00 56.56           C  
ATOM    254  CB  ALA A  35      29.891   4.223 -38.219  1.00 56.56           C  
ATOM    255  O   ALA A  35      28.453   1.511 -37.875  1.00 56.56           O  
ATOM    256  N   VAL A  36      27.406   2.654 -36.344  1.00 62.34           N  
ATOM    257  CA  VAL A  36      26.156   1.932 -36.562  1.00 62.34           C  
ATOM    258  C   VAL A  36      25.156   2.824 -37.281  1.00 62.34           C  
ATOM    259  CB  VAL A  36      25.547   1.445 -35.219  1.00 62.34           C  
ATOM    260  O   VAL A  36      25.172   4.047 -37.125  1.00 62.34           O  
ATOM    261  CG1 VAL A  36      26.375   0.298 -34.625  1.00 62.34           C  
ATOM    262  CG2 VAL A  36      25.453   2.600 -34.219  1.00 62.34           C  
ATOM    263  N   PRO A  37      24.594   2.357 -38.469  1.00 58.59           N  
ATOM    264  CA  PRO A  37      23.641   3.076 -39.312  1.00 58.59           C  
ATOM    265  C   PRO A  37      22.500   3.715 -38.531  1.00 58.59           C  
ATOM    266  CB  PRO A  37      23.125   1.985 -40.250  1.00 58.59           C  
ATOM    267  O   PRO A  37      22.047   4.805 -38.875  1.00 58.59           O  
ATOM    268  CG  PRO A  37      23.938   0.778 -39.938  1.00 58.59           C  
ATOM    269  CD  PRO A  37      24.750   1.065 -38.719  1.00 58.59           C  
ATOM    270  N   ASN A  38      22.297   3.385 -37.188  1.00 64.38           N  
ATOM    271  CA  ASN A  38      21.234   3.938 -36.344  1.00 64.38           C  
ATOM    272  C   ASN A  38      21.609   3.887 -34.875  1.00 64.38           C  
ATOM    273  CB  ASN A  38      19.922   3.199 -36.562  1.00 64.38           C  
ATOM    274  O   ASN A  38      21.219   2.963 -34.156  1.00 64.38           O  
ATOM    275  CG  ASN A  38      19.234   3.609 -37.875  1.00 64.38           C  
ATOM    276  ND2 ASN A  38      18.250   2.840 -38.281  1.00 64.38           N  
ATOM    277  OD1 ASN A  38      19.609   4.609 -38.500  1.00 64.38           O  
ATOM    278  N   GLY A  39      22.531   4.734 -34.406  1.00 70.06           N  
ATOM    279  CA  GLY A  39      22.891   4.840 -33.000  1.00 70.06           C  
ATOM    280  C   GLY A  39      21.734   5.223 -32.094  1.00 70.06           C  
ATOM    281  O   GLY A  39      20.641   5.508 -32.594  1.00 70.06           O  
ATOM    282  N   THR A  40      21.734   4.863 -30.859  1.00 83.00           N  
ATOM    283  CA  THR A  40      20.719   5.191 -29.859  1.00 83.00           C  
ATOM    284  C   THR A  40      20.984   6.566 -29.266  1.00 83.00           C  
ATOM    285  CB  THR A  40      20.672   4.137 -28.750  1.00 83.00           C  
ATOM    286  O   THR A  40      22.141   6.965 -29.094  1.00 83.00           O  
ATOM    287  CG2 THR A  40      20.172   2.797 -29.266  1.00 83.00           C  
ATOM    288  OG1 THR A  40      22.000   3.953 -28.219  1.00 83.00           O  
ATOM    289  N   ILE A  41      19.953   7.359 -29.078  1.00 87.25           N  
ATOM    290  CA  ILE A  41      20.047   8.719 -28.562  1.00 87.25           C  
ATOM    291  C   ILE A  41      19.953   8.711 -27.031  1.00 87.25           C  
ATOM    292  CB  ILE A  41      18.969   9.633 -29.156  1.00 87.25           C  
ATOM    293  O   ILE A  41      19.047   8.086 -26.469  1.00 87.25           O  
ATOM    294  CG1 ILE A  41      19.109   9.719 -30.688  1.00 87.25           C  
ATOM    295  CG2 ILE A  41      19.016  11.031 -28.531  1.00 87.25           C  
ATOM    296  CD1 ILE A  41      17.969  10.445 -31.375  1.00 87.25           C  
ATOM    297  N   VAL A  42      20.938   9.352 -26.469  1.00 87.81           N  
ATOM    298  CA  VAL A  42      20.906   9.461 -25.016  1.00 87.81           C  
ATOM    299  C   VAL A  42      21.016  10.930 -24.609  1.00 87.81           C  
ATOM    300  CB  VAL A  42      22.016   8.633 -24.344  1.00 87.81           C  
ATOM    301  O   VAL A  42      21.547  11.750 -25.359  1.00 87.81           O  
ATOM    302  CG1 VAL A  42      21.859   7.148 -24.688  1.00 87.81           C  
ATOM    303  CG2 VAL A  42      23.391   9.141 -24.781  1.00 87.81           C  
ATOM    304  N   LYS A  43      20.484  11.258 -23.375  1.00 86.88           N  
ATOM    305  CA  LYS A  43      20.562  12.602 -22.812  1.00 86.88           C  
ATOM    306  C   LYS A  43      21.781  12.742 -21.906  1.00 86.88           C  
ATOM    307  CB  LYS A  43      19.297  12.938 -22.047  1.00 86.88           C  
ATOM    308  O   LYS A  43      22.062  11.859 -21.094  1.00 86.88           O  
ATOM    309  CG  LYS A  43      19.219  14.383 -21.578  1.00 86.88           C  
ATOM    310  CD  LYS A  43      17.875  14.688 -20.922  1.00 86.88           C  
ATOM    311  CE  LYS A  43      17.812  16.141 -20.438  1.00 86.88           C  
ATOM    312  NZ  LYS A  43      16.469  16.453 -19.844  1.00 86.88           N  
ATOM    313  N   THR A  44      22.578  13.828 -22.078  1.00 84.69           N  
ATOM    314  CA  THR A  44      23.672  14.211 -21.188  1.00 84.69           C  
ATOM    315  C   THR A  44      23.359  15.547 -20.500  1.00 84.69           C  
ATOM    316  CB  THR A  44      25.000  14.312 -21.938  1.00 84.69           C  
ATOM    317  O   THR A  44      22.344  16.172 -20.781  1.00 84.69           O  
ATOM    318  CG2 THR A  44      25.281  13.047 -22.750  1.00 84.69           C  
ATOM    319  OG1 THR A  44      24.953  15.438 -22.828  1.00 84.69           O  
ATOM    320  N   ILE A  45      24.219  16.016 -19.625  1.00 81.00           N  
ATOM    321  CA  ILE A  45      24.047  17.281 -18.906  1.00 81.00           C  
ATOM    322  C   ILE A  45      24.094  18.438 -19.891  1.00 81.00           C  
ATOM    323  CB  ILE A  45      25.109  17.453 -17.812  1.00 81.00           C  
ATOM    324  O   ILE A  45      23.406  19.453 -19.703  1.00 81.00           O  
ATOM    325  CG1 ILE A  45      25.016  16.328 -16.781  1.00 81.00           C  
ATOM    326  CG2 ILE A  45      24.984  18.828 -17.141  1.00 81.00           C  
ATOM    327  CD1 ILE A  45      26.156  16.312 -15.766  1.00 81.00           C  
ATOM    328  N   THR A  46      24.922  18.281 -20.953  1.00 78.38           N  
ATOM    329  CA  THR A  46      25.250  19.391 -21.844  1.00 78.38           C  
ATOM    330  C   THR A  46      24.438  19.297 -23.141  1.00 78.38           C  
ATOM    331  CB  THR A  46      26.750  19.406 -22.188  1.00 78.38           C  
ATOM    332  O   THR A  46      24.219  20.297 -23.812  1.00 78.38           O  
ATOM    333  CG2 THR A  46      27.578  19.750 -20.953  1.00 78.38           C  
ATOM    334  OG1 THR A  46      27.141  18.125 -22.672  1.00 78.38           O  
ATOM    335  N   ASN A  47      24.000  18.109 -23.406  1.00 81.38           N  
ATOM    336  CA  ASN A  47      23.266  17.906 -24.656  1.00 81.38           C  
ATOM    337  C   ASN A  47      22.141  16.891 -24.484  1.00 81.38           C  
ATOM    338  CB  ASN A  47      24.219  17.453 -25.766  1.00 81.38           C  
ATOM    339  O   ASN A  47      22.359  15.820 -23.891  1.00 81.38           O  
ATOM    340  CG  ASN A  47      23.594  17.547 -27.141  1.00 81.38           C  
ATOM    341  ND2 ASN A  47      24.422  17.797 -28.156  1.00 81.38           N  
ATOM    342  OD1 ASN A  47      22.391  17.391 -27.297  1.00 81.38           O  
ATOM    343  N   ASP A  48      21.031  17.188 -25.047  1.00 81.88           N  
ATOM    344  CA  ASP A  48      19.828  16.359 -24.891  1.00 81.88           C  
ATOM    345  C   ASP A  48      19.734  15.312 -25.984  1.00 81.88           C  
ATOM    346  CB  ASP A  48      18.578  17.250 -24.891  1.00 81.88           C  
ATOM    347  O   ASP A  48      18.938  14.375 -25.891  1.00 81.88           O  
ATOM    348  CG  ASP A  48      18.438  18.094 -23.641  1.00 81.88           C  
ATOM    349  OD1 ASP A  48      19.031  17.734 -22.594  1.00 81.88           O  
ATOM    350  OD2 ASP A  48      17.734  19.125 -23.688  1.00 81.88           O  
ATOM    351  N   ARG A  49      20.656  15.352 -26.969  1.00 84.88           N  
ATOM    352  CA  ARG A  49      20.594  14.398 -28.078  1.00 84.88           C  
ATOM    353  C   ARG A  49      22.000  13.969 -28.500  1.00 84.88           C  
ATOM    354  CB  ARG A  49      19.859  15.008 -29.266  1.00 84.88           C  
ATOM    355  O   ARG A  49      22.547  14.492 -29.469  1.00 84.88           O  
ATOM    356  CG  ARG A  49      18.375  15.211 -29.031  1.00 84.88           C  
ATOM    357  CD  ARG A  49      17.656  15.648 -30.297  1.00 84.88           C  
ATOM    358  NE  ARG A  49      16.203  15.695 -30.109  1.00 84.88           N  
ATOM    359  NH1 ARG A  49      15.734  16.422 -32.250  1.00 84.88           N  
ATOM    360  NH2 ARG A  49      14.031  16.062 -30.750  1.00 84.88           N  
ATOM    361  CZ  ARG A  49      15.328  16.062 -31.031  1.00 84.88           C  
ATOM    362  N   ILE A  50      22.531  12.977 -27.938  1.00 82.00           N  
ATOM    363  CA  ILE A  50      23.828  12.398 -28.297  1.00 82.00           C  
ATOM    364  C   ILE A  50      23.641  10.969 -28.797  1.00 82.00           C  
ATOM    365  CB  ILE A  50      24.812  12.430 -27.109  1.00 82.00           C  
ATOM    366  O   ILE A  50      23.031  10.148 -28.109  1.00 82.00           O  
ATOM    367  CG1 ILE A  50      25.094  13.875 -26.688  1.00 82.00           C  
ATOM    368  CG2 ILE A  50      26.109  11.703 -27.453  1.00 82.00           C  
ATOM    369  CD1 ILE A  50      25.969  14.000 -25.438  1.00 82.00           C  
ATOM    370  N   GLU A  51      24.094  10.750 -29.984  1.00 81.56           N  
ATOM    371  CA  GLU A  51      23.969   9.422 -30.562  1.00 81.56           C  
ATOM    372  C   GLU A  51      25.109   8.516 -30.109  1.00 81.56           C  
ATOM    373  CB  GLU A  51      23.953   9.508 -32.094  1.00 81.56           C  
ATOM    374  O   GLU A  51      26.281   8.836 -30.297  1.00 81.56           O  
ATOM    375  CG  GLU A  51      23.484   8.227 -32.781  1.00 81.56           C  
ATOM    376  CD  GLU A  51      23.344   8.367 -34.281  1.00 81.56           C  
ATOM    377  OE1 GLU A  51      22.891   7.402 -34.938  1.00 81.56           O  
ATOM    378  OE2 GLU A  51      23.672   9.453 -34.812  1.00 81.56           O  
ATOM    379  N   VAL A  52      24.750   7.363 -29.562  1.00 79.50           N  
ATOM    380  CA  VAL A  52      25.750   6.438 -29.047  1.00 79.50           C  
ATOM    381  C   VAL A  52      25.594   5.082 -29.734  1.00 79.50           C  
ATOM    382  CB  VAL A  52      25.641   6.270 -27.516  1.00 79.50           C  
ATOM    383  O   VAL A  52      24.562   4.793 -30.328  1.00 79.50           O  
ATOM    384  CG1 VAL A  52      25.922   7.598 -26.812  1.00 79.50           C  
ATOM    385  CG2 VAL A  52      24.266   5.730 -27.141  1.00 79.50           C  
ATOM    386  N   THR A  53      26.578   4.254 -29.719  1.00 73.50           N  
ATOM    387  CA  THR A  53      26.641   2.957 -30.375  1.00 73.50           C  
ATOM    388  C   THR A  53      25.719   1.953 -29.688  1.00 73.50           C  
ATOM    389  CB  THR A  53      28.078   2.408 -30.422  1.00 73.50           C  
ATOM    390  O   THR A  53      25.156   1.072 -30.344  1.00 73.50           O  
ATOM    391  CG2 THR A  53      28.969   3.254 -31.312  1.00 73.50           C  
ATOM    392  OG1 THR A  53      28.609   2.412 -29.094  1.00 73.50           O  
ATOM    393  N   ASN A  54      25.609   2.094 -28.328  1.00 78.75           N  
ATOM    394  CA  ASN A  54      24.719   1.234 -27.547  1.00 78.75           C  
ATOM    395  C   ASN A  54      24.219   1.942 -26.281  1.00 78.75           C  
ATOM    396  CB  ASN A  54      25.438  -0.067 -27.172  1.00 78.75           C  
ATOM    397  O   ASN A  54      24.938   2.756 -25.703  1.00 78.75           O  
ATOM    398  CG  ASN A  54      24.469  -1.160 -26.750  1.00 78.75           C  
ATOM    399  ND2 ASN A  54      25.016  -2.283 -26.281  1.00 78.75           N  
ATOM    400  OD1 ASN A  54      23.250  -0.999 -26.844  1.00 78.75           O  
ATOM    401  N   ALA A  55      23.016   1.650 -25.844  1.00 86.94           N  
ATOM    402  CA  ALA A  55      22.438   2.186 -24.609  1.00 86.94           C  
ATOM    403  C   ALA A  55      21.500   1.174 -23.969  1.00 86.94           C  
ATOM    404  CB  ALA A  55      21.703   3.490 -24.891  1.00 86.94           C  
ATOM    405  O   ALA A  55      20.922   0.323 -24.656  1.00 86.94           O  
ATOM    406  N   THR A  56      21.469   1.158 -22.672  1.00 87.94           N  
ATOM    407  CA  THR A  56      20.562   0.291 -21.922  1.00 87.94           C  
ATOM    408  C   THR A  56      19.406   1.093 -21.328  1.00 87.94           C  
ATOM    409  CB  THR A  56      21.312  -0.449 -20.797  1.00 87.94           C  
ATOM    410  O   THR A  56      19.625   2.170 -20.766  1.00 87.94           O  
ATOM    411  CG2 THR A  56      20.391  -1.410 -20.062  1.00 87.94           C  
ATOM    412  OG1 THR A  56      22.406  -1.190 -21.375  1.00 87.94           O  
ATOM    413  N   GLU A  57      18.141   0.523 -21.516  1.00 92.50           N  
ATOM    414  CA  GLU A  57      16.969   1.168 -20.938  1.00 92.50           C  
ATOM    415  C   GLU A  57      16.875   0.874 -19.438  1.00 92.50           C  
ATOM    416  CB  GLU A  57      15.695   0.715 -21.641  1.00 92.50           C  
ATOM    417  O   GLU A  57      16.969  -0.283 -19.016  1.00 92.50           O  
ATOM    418  CG  GLU A  57      14.438   1.396 -21.125  1.00 92.50           C  
ATOM    419  CD  GLU A  57      14.422   2.895 -21.391  1.00 92.50           C  
ATOM    420  OE1 GLU A  57      14.484   3.678 -20.406  1.00 92.50           O  
ATOM    421  OE2 GLU A  57      14.344   3.289 -22.562  1.00 92.50           O  
ATOM    422  N   LEU A  58      16.641   1.990 -18.703  1.00 89.94           N  
ATOM    423  CA  LEU A  58      16.641   1.847 -17.250  1.00 89.94           C  
ATOM    424  C   LEU A  58      15.219   1.849 -16.703  1.00 89.94           C  
ATOM    425  CB  LEU A  58      17.453   2.971 -16.594  1.00 89.94           C  
ATOM    426  O   LEU A  58      15.000   1.523 -15.539  1.00 89.94           O  
ATOM    427  CG  LEU A  58      18.938   3.023 -16.953  1.00 89.94           C  
ATOM    428  CD1 LEU A  58      19.609   4.199 -16.250  1.00 89.94           C  
ATOM    429  CD2 LEU A  58      19.625   1.712 -16.578  1.00 89.94           C  
ATOM    430  N   VAL A  59      14.219   2.223 -17.625  1.00 92.19           N  
ATOM    431  CA  VAL A  59      12.844   2.359 -17.141  1.00 92.19           C  
ATOM    432  C   VAL A  59      12.000   1.196 -17.656  1.00 92.19           C  
ATOM    433  CB  VAL A  59      12.227   3.705 -17.578  1.00 92.19           C  
ATOM    434  O   VAL A  59      11.992   0.917 -18.859  1.00 92.19           O  
ATOM    435  CG1 VAL A  59      10.781   3.824 -17.078  1.00 92.19           C  
ATOM    436  CG2 VAL A  59      13.070   4.871 -17.078  1.00 92.19           C  
ATOM    437  N   GLN A  60      11.328   0.516 -16.688  1.00 90.88           N  
ATOM    438  CA  GLN A  60      10.336  -0.502 -17.031  1.00 90.88           C  
ATOM    439  C   GLN A  60       8.984   0.128 -17.359  1.00 90.88           C  
ATOM    440  CB  GLN A  60      10.188  -1.510 -15.898  1.00 90.88           C  
ATOM    441  O   GLN A  60       8.383   0.792 -16.516  1.00 90.88           O  
ATOM    442  CG  GLN A  60       9.188  -2.623 -16.188  1.00 90.88           C  
ATOM    443  CD  GLN A  60       9.672  -3.578 -17.266  1.00 90.88           C  
ATOM    444  NE2 GLN A  60       8.812  -3.869 -18.234  1.00 90.88           N  
ATOM    445  OE1 GLN A  60      10.812  -4.051 -17.219  1.00 90.88           O  
ATOM    446  N   ASN A  61       8.516  -0.141 -18.578  1.00 88.88           N  
ATOM    447  CA  ASN A  61       7.273   0.504 -19.000  1.00 88.88           C  
ATOM    448  C   ASN A  61       6.168  -0.516 -19.250  1.00 88.88           C  
ATOM    449  CB  ASN A  61       7.508   1.345 -20.266  1.00 88.88           C  
ATOM    450  O   ASN A  61       5.059  -0.152 -19.641  1.00 88.88           O  
ATOM    451  CG  ASN A  61       8.336   2.586 -19.984  1.00 88.88           C  
ATOM    452  ND2 ASN A  61       8.898   3.166 -21.047  1.00 88.88           N  
ATOM    453  OD1 ASN A  61       8.461   3.021 -18.844  1.00 88.88           O  
ATOM    454  N   SER A  62       6.535  -1.735 -18.891  1.00 88.69           N  
ATOM    455  CA  SER A  62       5.535  -2.766 -19.156  1.00 88.69           C  
ATOM    456  C   SER A  62       5.203  -3.549 -17.891  1.00 88.69           C  
ATOM    457  CB  SER A  62       6.023  -3.725 -20.234  1.00 88.69           C  
ATOM    458  O   SER A  62       6.020  -3.627 -16.969  1.00 88.69           O  
ATOM    459  OG  SER A  62       7.195  -4.402 -19.828  1.00 88.69           O  
ATOM    460  N   SER A  63       3.924  -3.982 -17.891  1.00 89.12           N  
ATOM    461  CA  SER A  63       3.439  -4.793 -16.766  1.00 89.12           C  
ATOM    462  C   SER A  63       3.109  -6.211 -17.219  1.00 89.12           C  
ATOM    463  CB  SER A  63       2.205  -4.152 -16.141  1.00 89.12           C  
ATOM    464  O   SER A  63       2.807  -6.438 -18.391  1.00 89.12           O  
ATOM    465  OG  SER A  63       1.587  -5.043 -15.227  1.00 89.12           O  
ATOM    466  N   ILE A  64       3.195  -7.176 -16.391  1.00 91.25           N  
ATOM    467  CA  ILE A  64       2.873  -8.570 -16.656  1.00 91.25           C  
ATOM    468  C   ILE A  64       1.371  -8.727 -16.875  1.00 91.25           C  
ATOM    469  CB  ILE A  64       3.336  -9.484 -15.484  1.00 91.25           C  
ATOM    470  O   ILE A  64       0.934  -9.609 -17.609  1.00 91.25           O  
ATOM    471  CG1 ILE A  64       4.852  -9.367 -15.297  1.00 91.25           C  
ATOM    472  CG2 ILE A  64       2.920 -10.938 -15.734  1.00 91.25           C  
ATOM    473  CD1 ILE A  64       5.363 -10.039 -14.023  1.00 91.25           C  
ATOM    474  N   GLY A  65       0.632  -7.711 -16.438  1.00 91.00           N  
ATOM    475  CA  GLY A  65      -0.793  -7.707 -16.719  1.00 91.00           C  
ATOM    476  C   GLY A  65      -1.600  -8.562 -15.766  1.00 91.00           C  
ATOM    477  O   GLY A  65      -2.824  -8.648 -15.875  1.00 91.00           O  
ATOM    478  N   LYS A  66      -0.982  -9.320 -14.852  1.00 95.06           N  
ATOM    479  CA  LYS A  66      -1.613 -10.055 -13.758  1.00 95.06           C  
ATOM    480  C   LYS A  66      -0.905  -9.789 -12.438  1.00 95.06           C  
ATOM    481  CB  LYS A  66      -1.623 -11.555 -14.055  1.00 95.06           C  
ATOM    482  O   LYS A  66       0.267  -9.398 -12.422  1.00 95.06           O  
ATOM    483  CG  LYS A  66      -0.240 -12.148 -14.281  1.00 95.06           C  
ATOM    484  CD  LYS A  66      -0.323 -13.609 -14.719  1.00 95.06           C  
ATOM    485  CE  LYS A  66       1.059 -14.195 -14.961  1.00 95.06           C  
ATOM    486  NZ  LYS A  66       0.980 -15.602 -15.469  1.00 95.06           N  
ATOM    487  N   ILE A  67      -1.632  -9.938 -11.320  1.00 95.31           N  
ATOM    488  CA  ILE A  67      -1.052  -9.836  -9.984  1.00 95.31           C  
ATOM    489  C   ILE A  67      -0.390 -11.164  -9.609  1.00 95.31           C  
ATOM    490  CB  ILE A  67      -2.117  -9.453  -8.938  1.00 95.31           C  
ATOM    491  O   ILE A  67      -1.045 -12.203  -9.586  1.00 95.31           O  
ATOM    492  CG1 ILE A  67      -2.691  -8.062  -9.242  1.00 95.31           C  
ATOM    493  CG2 ILE A  67      -1.526  -9.508  -7.527  1.00 95.31           C  
ATOM    494  CD1 ILE A  67      -3.822  -7.645  -8.312  1.00 95.31           C  
ATOM    495  N   CYS A  68       0.920 -11.133  -9.430  1.00 94.50           N  
ATOM    496  CA  CYS A  68       1.665 -12.344  -9.102  1.00 94.50           C  
ATOM    497  C   CYS A  68       1.428 -12.750  -7.656  1.00 94.50           C  
ATOM    498  CB  CYS A  68       3.160 -12.133  -9.344  1.00 94.50           C  
ATOM    499  O   CYS A  68       1.505 -11.922  -6.746  1.00 94.50           O  
ATOM    500  SG  CYS A  68       3.594 -11.922 -11.086  1.00 94.50           S  
ATOM    501  N   ASN A  69       1.077 -14.031  -7.387  1.00 92.31           N  
ATOM    502  CA  ASN A  69       0.680 -14.516  -6.070  1.00 92.31           C  
ATOM    503  C   ASN A  69       1.881 -15.000  -5.266  1.00 92.31           C  
ATOM    504  CB  ASN A  69      -0.364 -15.625  -6.195  1.00 92.31           C  
ATOM    505  O   ASN A  69       1.726 -15.492  -4.145  1.00 92.31           O  
ATOM    506  CG  ASN A  69       0.173 -16.844  -6.910  1.00 92.31           C  
ATOM    507  ND2 ASN A  69      -0.597 -17.938  -6.895  1.00 92.31           N  
ATOM    508  OD1 ASN A  69       1.271 -16.828  -7.473  1.00 92.31           O  
ATOM    509  N   SER A  70       3.121 -14.844  -5.746  1.00 92.38           N  
ATOM    510  CA  SER A  70       4.383 -15.117  -5.062  1.00 92.38           C  
ATOM    511  C   SER A  70       5.375 -13.977  -5.266  1.00 92.38           C  
ATOM    512  CB  SER A  70       4.988 -16.422  -5.559  1.00 92.38           C  
ATOM    513  O   SER A  70       5.504 -13.445  -6.371  1.00 92.38           O  
ATOM    514  OG  SER A  70       6.180 -16.734  -4.855  1.00 92.38           O  
ATOM    515  N   PRO A  71       6.070 -13.562  -4.094  1.00 92.56           N  
ATOM    516  CA  PRO A  71       6.215 -14.156  -2.762  1.00 92.56           C  
ATOM    517  C   PRO A  71       5.152 -13.672  -1.779  1.00 92.56           C  
ATOM    518  CB  PRO A  71       7.613 -13.695  -2.326  1.00 92.56           C  
ATOM    519  O   PRO A  71       5.121 -14.117  -0.630  1.00 92.56           O  
ATOM    520  CG  PRO A  71       7.793 -12.359  -2.967  1.00 92.56           C  
ATOM    521  CD  PRO A  71       7.070 -12.359  -4.281  1.00 92.56           C  
ATOM    522  N   HIS A  72       4.273 -12.688  -2.127  1.00 92.38           N  
ATOM    523  CA  HIS A  72       3.281 -12.141  -1.210  1.00 92.38           C  
ATOM    524  C   HIS A  72       2.035 -13.016  -1.150  1.00 92.38           C  
ATOM    525  CB  HIS A  72       2.902 -10.711  -1.624  1.00 92.38           C  
ATOM    526  O   HIS A  72       1.662 -13.641  -2.146  1.00 92.38           O  
ATOM    527  CG  HIS A  72       4.070  -9.781  -1.698  1.00 92.38           C  
ATOM    528  CD2 HIS A  72       4.590  -9.086  -2.738  1.00 92.38           C  
ATOM    529  ND1 HIS A  72       4.848  -9.477  -0.603  1.00 92.38           N  
ATOM    530  CE1 HIS A  72       5.797  -8.633  -0.969  1.00 92.38           C  
ATOM    531  NE2 HIS A  72       5.664  -8.383  -2.260  1.00 92.38           N  
ATOM    532  N   GLN A  73       1.462 -13.102   0.042  1.00 93.44           N  
ATOM    533  CA  GLN A  73       0.163 -13.750   0.205  1.00 93.44           C  
ATOM    534  C   GLN A  73      -0.970 -12.820  -0.218  1.00 93.44           C  
ATOM    535  CB  GLN A  73      -0.038 -14.195   1.654  1.00 93.44           C  
ATOM    536  O   GLN A  73      -1.304 -11.875   0.498  1.00 93.44           O  
ATOM    537  CG  GLN A  73      -1.285 -15.039   1.871  1.00 93.44           C  
ATOM    538  CD  GLN A  73      -1.419 -15.531   3.299  1.00 93.44           C  
ATOM    539  NE2 GLN A  73      -2.391 -16.406   3.535  1.00 93.44           N  
ATOM    540  OE1 GLN A  73      -0.654 -15.133   4.184  1.00 93.44           O  
ATOM    541  N   ILE A  74      -1.560 -13.109  -1.395  1.00 94.50           N  
ATOM    542  CA  ILE A  74      -2.588 -12.242  -1.968  1.00 94.50           C  
ATOM    543  C   ILE A  74      -3.971 -12.797  -1.627  1.00 94.50           C  
ATOM    544  CB  ILE A  74      -2.426 -12.109  -3.498  1.00 94.50           C  
ATOM    545  O   ILE A  74      -4.262 -13.961  -1.885  1.00 94.50           O  
ATOM    546  CG1 ILE A  74      -0.990 -11.703  -3.850  1.00 94.50           C  
ATOM    547  CG2 ILE A  74      -3.436 -11.109  -4.062  1.00 94.50           C  
ATOM    548  CD1 ILE A  74      -0.570 -10.359  -3.266  1.00 94.50           C  
ATOM    549  N   LEU A  75      -4.777 -11.977  -1.002  1.00 94.38           N  
ATOM    550  CA  LEU A  75      -6.168 -12.328  -0.746  1.00 94.38           C  
ATOM    551  C   LEU A  75      -7.105 -11.586  -1.691  1.00 94.38           C  
ATOM    552  CB  LEU A  75      -6.543 -12.023   0.707  1.00 94.38           C  
ATOM    553  O   LEU A  75      -7.145 -10.352  -1.687  1.00 94.38           O  
ATOM    554  CG  LEU A  75      -7.938 -12.453   1.154  1.00 94.38           C  
ATOM    555  CD1 LEU A  75      -8.070 -13.977   1.095  1.00 94.38           C  
ATOM    556  CD2 LEU A  75      -8.234 -11.945   2.561  1.00 94.38           C  
ATOM    557  N   ASP A  76      -7.734 -12.336  -2.518  1.00 94.38           N  
ATOM    558  CA  ASP A  76      -8.703 -11.750  -3.445  1.00 94.38           C  
ATOM    559  C   ASP A  76     -10.031 -11.477  -2.748  1.00 94.38           C  
ATOM    560  CB  ASP A  76      -8.922 -12.680  -4.641  1.00 94.38           C  
ATOM    561  O   ASP A  76     -10.695 -12.398  -2.270  1.00 94.38           O  
ATOM    562  CG  ASP A  76      -9.695 -12.023  -5.770  1.00 94.38           C  
ATOM    563  OD1 ASP A  76     -10.180 -10.883  -5.594  1.00 94.38           O  
ATOM    564  OD2 ASP A  76      -9.828 -12.648  -6.840  1.00 94.38           O  
ATOM    565  N   GLY A  77     -10.445 -10.203  -2.809  1.00 92.19           N  
ATOM    566  CA  GLY A  77     -11.641  -9.734  -2.127  1.00 92.19           C  
ATOM    567  C   GLY A  77     -12.922 -10.109  -2.848  1.00 92.19           C  
ATOM    568  O   GLY A  77     -14.008 -10.023  -2.277  1.00 92.19           O  
ATOM    569  N   GLY A  78     -12.766 -10.648  -4.156  1.00 91.81           N  
ATOM    570  CA  GLY A  78     -13.930 -11.039  -4.934  1.00 91.81           C  
ATOM    571  C   GLY A  78     -15.000  -9.969  -4.996  1.00 91.81           C  
ATOM    572  O   GLY A  78     -14.734  -8.836  -5.406  1.00 91.81           O  
ATOM    573  N   ASN A  79     -16.188 -10.289  -4.492  1.00 90.69           N  
ATOM    574  CA  ASN A  79     -17.312  -9.352  -4.500  1.00 90.69           C  
ATOM    575  C   ASN A  79     -17.422  -8.594  -3.182  1.00 90.69           C  
ATOM    576  CB  ASN A  79     -18.625 -10.086  -4.793  1.00 90.69           C  
ATOM    577  O   ASN A  79     -18.422  -7.934  -2.918  1.00 90.69           O  
ATOM    578  CG  ASN A  79     -18.703 -10.602  -6.219  1.00 90.69           C  
ATOM    579  ND2 ASN A  79     -19.578 -11.570  -6.453  1.00 90.69           N  
ATOM    580  OD1 ASN A  79     -17.969 -10.133  -7.102  1.00 90.69           O  
ATOM    581  N   CYS A  80     -16.375  -8.758  -2.355  1.00 91.75           N  
ATOM    582  CA  CYS A  80     -16.422  -8.156  -1.027  1.00 91.75           C  
ATOM    583  C   CYS A  80     -15.336  -7.102  -0.862  1.00 91.75           C  
ATOM    584  CB  CYS A  80     -16.281  -9.227   0.052  1.00 91.75           C  
ATOM    585  O   CYS A  80     -14.172  -7.348  -1.183  1.00 91.75           O  
ATOM    586  SG  CYS A  80     -17.641 -10.398   0.107  1.00 91.75           S  
ATOM    587  N   THR A  81     -15.781  -5.887  -0.451  1.00 92.12           N  
ATOM    588  CA  THR A  81     -14.797  -4.898  -0.026  1.00 92.12           C  
ATOM    589  C   THR A  81     -14.297  -5.203   1.384  1.00 92.12           C  
ATOM    590  CB  THR A  81     -15.375  -3.475  -0.072  1.00 92.12           C  
ATOM    591  O   THR A  81     -14.883  -6.027   2.090  1.00 92.12           O  
ATOM    592  CG2 THR A  81     -15.922  -3.146  -1.459  1.00 92.12           C  
ATOM    593  OG1 THR A  81     -16.438  -3.369   0.882  1.00 92.12           O  
ATOM    594  N   LEU A  82     -13.188  -4.613   1.728  1.00 91.50           N  
ATOM    595  CA  LEU A  82     -12.625  -4.836   3.057  1.00 91.50           C  
ATOM    596  C   LEU A  82     -13.633  -4.488   4.141  1.00 91.50           C  
ATOM    597  CB  LEU A  82     -11.352  -4.004   3.244  1.00 91.50           C  
ATOM    598  O   LEU A  82     -13.781  -5.230   5.117  1.00 91.50           O  
ATOM    599  CG  LEU A  82     -10.625  -4.172   4.578  1.00 91.50           C  
ATOM    600  CD1 LEU A  82     -10.219  -5.629   4.781  1.00 91.50           C  
ATOM    601  CD2 LEU A  82      -9.398  -3.260   4.641  1.00 91.50           C  
ATOM    602  N   ILE A  83     -14.375  -3.350   4.070  1.00 92.50           N  
ATOM    603  CA  ILE A  83     -15.352  -2.920   5.059  1.00 92.50           C  
ATOM    604  C   ILE A  83     -16.500  -3.928   5.117  1.00 92.50           C  
ATOM    605  CB  ILE A  83     -15.898  -1.510   4.742  1.00 92.50           C  
ATOM    606  O   ILE A  83     -17.016  -4.238   6.199  1.00 92.50           O  
ATOM    607  CG1 ILE A  83     -16.797  -1.017   5.883  1.00 92.50           C  
ATOM    608  CG2 ILE A  83     -16.656  -1.507   3.410  1.00 92.50           C  
ATOM    609  CD1 ILE A  83     -16.094  -0.905   7.227  1.00 92.50           C  
ATOM    610  N   ASP A  84     -16.922  -4.441   3.930  1.00 92.62           N  
ATOM    611  CA  ASP A  84     -17.969  -5.453   3.887  1.00 92.62           C  
ATOM    612  C   ASP A  84     -17.547  -6.715   4.633  1.00 92.62           C  
ATOM    613  CB  ASP A  84     -18.344  -5.793   2.439  1.00 92.62           C  
ATOM    614  O   ASP A  84     -18.359  -7.336   5.328  1.00 92.62           O  
ATOM    615  CG  ASP A  84     -19.016  -4.641   1.711  1.00 92.62           C  
ATOM    616  OD1 ASP A  84     -19.703  -3.828   2.361  1.00 92.62           O  
ATOM    617  OD2 ASP A  84     -18.844  -4.551   0.474  1.00 92.62           O  
ATOM    618  N   ALA A  85     -16.312  -7.090   4.414  1.00 92.62           N  
ATOM    619  CA  ALA A  85     -15.758  -8.242   5.121  1.00 92.62           C  
ATOM    620  C   ALA A  85     -15.703  -7.988   6.625  1.00 92.62           C  
ATOM    621  CB  ALA A  85     -14.367  -8.570   4.594  1.00 92.62           C  
ATOM    622  O   ALA A  85     -16.016  -8.883   7.422  1.00 92.62           O  
ATOM    623  N   LEU A  86     -15.414  -6.742   7.031  1.00 93.06           N  
ATOM    624  CA  LEU A  86     -15.320  -6.359   8.438  1.00 93.06           C  
ATOM    625  C   LEU A  86     -16.688  -6.430   9.117  1.00 93.06           C  
ATOM    626  CB  LEU A  86     -14.742  -4.945   8.562  1.00 93.06           C  
ATOM    627  O   LEU A  86     -16.781  -6.848  10.273  1.00 93.06           O  
ATOM    628  CG  LEU A  86     -13.227  -4.816   8.438  1.00 93.06           C  
ATOM    629  CD1 LEU A  86     -12.820  -3.346   8.398  1.00 93.06           C  
ATOM    630  CD2 LEU A  86     -12.523  -5.543   9.578  1.00 93.06           C  
ATOM    631  N   LEU A  87     -17.688  -6.035   8.414  1.00 93.44           N  
ATOM    632  CA  LEU A  87     -19.031  -5.984   8.969  1.00 93.44           C  
ATOM    633  C   LEU A  87     -19.672  -7.367   8.945  1.00 93.44           C  
ATOM    634  CB  LEU A  87     -19.891  -4.996   8.180  1.00 93.44           C  
ATOM    635  O   LEU A  87     -20.625  -7.625   9.695  1.00 93.44           O  
ATOM    636  CG  LEU A  87     -19.469  -3.529   8.234  1.00 93.44           C  
ATOM    637  CD1 LEU A  87     -20.391  -2.674   7.375  1.00 93.44           C  
ATOM    638  CD2 LEU A  87     -19.453  -3.031   9.672  1.00 93.44           C  
ATOM    639  N   GLY A  88     -19.078  -8.273   8.156  1.00 91.75           N  
ATOM    640  CA  GLY A  88     -19.625  -9.617   8.023  1.00 91.75           C  
ATOM    641  C   GLY A  88     -20.828  -9.680   7.109  1.00 91.75           C  
ATOM    642  O   GLY A  88     -21.812 -10.359   7.410  1.00 91.75           O  
ATOM    643  N   ASP A  89     -20.703  -8.945   6.043  1.00 91.62           N  
ATOM    644  CA  ASP A  89     -21.734  -9.055   5.016  1.00 91.62           C  
ATOM    645  C   ASP A  89     -21.922 -10.508   4.582  1.00 91.62           C  
ATOM    646  CB  ASP A  89     -21.375  -8.188   3.807  1.00 91.62           C  
ATOM    647  O   ASP A  89     -20.938 -11.258   4.457  1.00 91.62           O  
ATOM    648  CG  ASP A  89     -22.578  -7.867   2.936  1.00 91.62           C  
ATOM    649  OD1 ASP A  89     -23.516  -8.695   2.859  1.00 91.62           O  
ATOM    650  OD2 ASP A  89     -22.594  -6.781   2.318  1.00 91.62           O  
ATOM    651  N   PRO A  90     -23.141 -10.945   4.422  1.00 88.44           N  
ATOM    652  CA  PRO A  90     -23.422 -12.352   4.129  1.00 88.44           C  
ATOM    653  C   PRO A  90     -22.609 -12.898   2.957  1.00 88.44           C  
ATOM    654  CB  PRO A  90     -24.922 -12.344   3.797  1.00 88.44           C  
ATOM    655  O   PRO A  90     -22.188 -14.047   2.984  1.00 88.44           O  
ATOM    656  CG  PRO A  90     -25.484 -11.234   4.629  1.00 88.44           C  
ATOM    657  CD  PRO A  90     -24.500 -10.117   4.676  1.00 88.44           C  
ATOM    658  N   GLN A  91     -22.281 -12.117   1.975  1.00 87.44           N  
ATOM    659  CA  GLN A  91     -21.516 -12.555   0.815  1.00 87.44           C  
ATOM    660  C   GLN A  91     -20.031 -12.633   1.138  1.00 87.44           C  
ATOM    661  CB  GLN A  91     -21.750 -11.625  -0.372  1.00 87.44           C  
ATOM    662  O   GLN A  91     -19.250 -13.242   0.394  1.00 87.44           O  
ATOM    663  CG  GLN A  91     -21.297 -10.188  -0.127  1.00 87.44           C  
ATOM    664  CD  GLN A  91     -21.641  -9.258  -1.273  1.00 87.44           C  
ATOM    665  NE2 GLN A  91     -21.484  -7.957  -1.048  1.00 87.44           N  
ATOM    666  OE1 GLN A  91     -22.031  -9.703  -2.355  1.00 87.44           O  
ATOM    667  N   CYS A  92     -19.594 -12.141   2.301  1.00 90.38           N  
ATOM    668  CA  CYS A  92     -18.188 -12.070   2.660  1.00 90.38           C  
ATOM    669  C   CYS A  92     -17.875 -13.016   3.816  1.00 90.38           C  
ATOM    670  CB  CYS A  92     -17.781 -10.648   3.033  1.00 90.38           C  
ATOM    671  O   CYS A  92     -16.828 -12.891   4.461  1.00 90.38           O  
ATOM    672  SG  CYS A  92     -18.031  -9.453   1.701  1.00 90.38           S  
ATOM    673  N   ASP A  93     -18.672 -13.953   4.109  1.00 84.31           N  
ATOM    674  CA  ASP A  93     -18.531 -14.859   5.242  1.00 84.31           C  
ATOM    675  C   ASP A  93     -17.250 -15.688   5.125  1.00 84.31           C  
ATOM    676  CB  ASP A  93     -19.734 -15.789   5.355  1.00 84.31           C  
ATOM    677  O   ASP A  93     -16.656 -16.094   6.133  1.00 84.31           O  
ATOM    678  CG  ASP A  93     -20.953 -15.109   5.980  1.00 84.31           C  
ATOM    679  OD1 ASP A  93     -20.797 -14.008   6.555  1.00 84.31           O  
ATOM    680  OD2 ASP A  93     -22.062 -15.680   5.898  1.00 84.31           O  
ATOM    681  N   GLY A  94     -16.719 -15.852   3.982  1.00 85.94           N  
ATOM    682  CA  GLY A  94     -15.547 -16.656   3.717  1.00 85.94           C  
ATOM    683  C   GLY A  94     -14.250 -15.969   4.082  1.00 85.94           C  
ATOM    684  O   GLY A  94     -13.188 -16.594   4.086  1.00 85.94           O  
ATOM    685  N   PHE A  95     -14.289 -14.742   4.527  1.00 87.38           N  
ATOM    686  CA  PHE A  95     -13.094 -13.945   4.785  1.00 87.38           C  
ATOM    687  C   PHE A  95     -12.766 -13.922   6.273  1.00 87.38           C  
ATOM    688  CB  PHE A  95     -13.281 -12.516   4.262  1.00 87.38           C  
ATOM    689  O   PHE A  95     -11.820 -13.250   6.695  1.00 87.38           O  
ATOM    690  CG  PHE A  95     -13.234 -12.414   2.760  1.00 87.38           C  
ATOM    691  CD1 PHE A  95     -12.023 -12.492   2.078  1.00 87.38           C  
ATOM    692  CD2 PHE A  95     -14.398 -12.227   2.029  1.00 87.38           C  
ATOM    693  CE1 PHE A  95     -11.977 -12.391   0.690  1.00 87.38           C  
ATOM    694  CE2 PHE A  95     -14.367 -12.125   0.642  1.00 87.38           C  
ATOM    695  CZ  PHE A  95     -13.156 -12.211  -0.026  1.00 87.38           C  
ATOM    696  N   GLN A  96     -13.477 -14.766   7.062  1.00 84.56           N  
ATOM    697  CA  GLN A  96     -13.242 -14.828   8.500  1.00 84.56           C  
ATOM    698  C   GLN A  96     -11.883 -15.438   8.805  1.00 84.56           C  
ATOM    699  CB  GLN A  96     -14.344 -15.633   9.188  1.00 84.56           C  
ATOM    700  O   GLN A  96     -11.539 -16.516   8.289  1.00 84.56           O  
ATOM    701  CG  GLN A  96     -14.266 -15.617  10.711  1.00 84.56           C  
ATOM    702  CD  GLN A  96     -15.430 -16.328  11.375  1.00 84.56           C  
ATOM    703  NE2 GLN A  96     -15.453 -16.328  12.703  1.00 84.56           N  
ATOM    704  OE1 GLN A  96     -16.297 -16.891  10.695  1.00 84.56           O  
ATOM    705  N   ASN A  97     -11.031 -14.695   9.578  1.00 84.81           N  
ATOM    706  CA  ASN A  97      -9.750 -15.148  10.109  1.00 84.81           C  
ATOM    707  C   ASN A  97      -8.719 -15.336   9.000  1.00 84.81           C  
ATOM    708  CB  ASN A  97      -9.930 -16.453  10.898  1.00 84.81           C  
ATOM    709  O   ASN A  97      -7.797 -16.141   9.141  1.00 84.81           O  
ATOM    710  CG  ASN A  97     -10.781 -16.266  12.141  1.00 84.81           C  
ATOM    711  ND2 ASN A  97     -11.586 -17.281  12.453  1.00 84.81           N  
ATOM    712  OD1 ASN A  97     -10.711 -15.234  12.805  1.00 84.81           O  
ATOM    713  N   LYS A  98      -8.961 -14.781   7.840  1.00 90.25           N  
ATOM    714  CA  LYS A  98      -8.000 -14.836   6.738  1.00 90.25           C  
ATOM    715  C   LYS A  98      -6.887 -13.812   6.934  1.00 90.25           C  
ATOM    716  CB  LYS A  98      -8.711 -14.586   5.402  1.00 90.25           C  
ATOM    717  O   LYS A  98      -7.113 -12.727   7.473  1.00 90.25           O  
ATOM    718  CG  LYS A  98      -9.711 -15.672   5.027  1.00 90.25           C  
ATOM    719  CD  LYS A  98      -9.008 -16.938   4.531  1.00 90.25           C  
ATOM    720  CE  LYS A  98     -10.008 -17.953   4.008  1.00 90.25           C  
ATOM    721  NZ  LYS A  98      -9.336 -19.203   3.561  1.00 90.25           N  
ATOM    722  N   GLU A  99      -5.707 -14.195   6.598  1.00 91.69           N  
ATOM    723  CA  GLU A  99      -4.539 -13.312   6.648  1.00 91.69           C  
ATOM    724  C   GLU A  99      -4.031 -12.992   5.246  1.00 91.69           C  
ATOM    725  CB  GLU A  99      -3.424 -13.953   7.477  1.00 91.69           C  
ATOM    726  O   GLU A  99      -4.172 -13.797   4.324  1.00 91.69           O  
ATOM    727  CG  GLU A  99      -3.795 -14.180   8.938  1.00 91.69           C  
ATOM    728  CD  GLU A  99      -2.666 -14.789   9.750  1.00 91.69           C  
ATOM    729  OE1 GLU A  99      -2.826 -14.953  10.984  1.00 91.69           O  
ATOM    730  OE2 GLU A  99      -1.611 -15.102   9.156  1.00 91.69           O  
ATOM    731  N   TRP A 100      -3.488 -11.797   5.164  1.00 93.38           N  
ATOM    732  CA  TRP A 100      -2.996 -11.414   3.846  1.00 93.38           C  
ATOM    733  C   TRP A 100      -1.819 -10.453   3.963  1.00 93.38           C  
ATOM    734  CB  TRP A 100      -4.117 -10.773   3.020  1.00 93.38           C  
ATOM    735  O   TRP A 100      -1.653  -9.781   4.988  1.00 93.38           O  
ATOM    736  CG  TRP A 100      -4.645  -9.492   3.598  1.00 93.38           C  
ATOM    737  CD1 TRP A 100      -4.195  -8.227   3.340  1.00 93.38           C  
ATOM    738  CD2 TRP A 100      -5.715  -9.359   4.535  1.00 93.38           C  
ATOM    739  CE2 TRP A 100      -5.863  -7.980   4.801  1.00 93.38           C  
ATOM    740  CE3 TRP A 100      -6.566 -10.266   5.176  1.00 93.38           C  
ATOM    741  NE1 TRP A 100      -4.926  -7.312   4.062  1.00 93.38           N  
ATOM    742  CH2 TRP A 100      -7.652  -8.406   6.297  1.00 93.38           C  
ATOM    743  CZ2 TRP A 100      -6.832  -7.488   5.684  1.00 93.38           C  
ATOM    744  CZ3 TRP A 100      -7.527  -9.781   6.051  1.00 93.38           C  
ATOM    745  N   ASP A 101      -0.968 -10.500   2.908  1.00 92.56           N  
ATOM    746  CA  ASP A 101       0.004  -9.422   2.730  1.00 92.56           C  
ATOM    747  C   ASP A 101      -0.592  -8.273   1.923  1.00 92.56           C  
ATOM    748  CB  ASP A 101       1.267  -9.945   2.047  1.00 92.56           C  
ATOM    749  O   ASP A 101      -0.382  -7.102   2.250  1.00 92.56           O  
ATOM    750  CG  ASP A 101       2.062 -10.898   2.920  1.00 92.56           C  
ATOM    751  OD1 ASP A 101       1.993 -10.789   4.164  1.00 92.56           O  
ATOM    752  OD2 ASP A 101       2.766 -11.773   2.359  1.00 92.56           O  
ATOM    753  N   LEU A 102      -1.388  -8.641   0.936  1.00 93.06           N  
ATOM    754  CA  LEU A 102      -2.088  -7.676   0.095  1.00 93.06           C  
ATOM    755  C   LEU A 102      -3.527  -8.117  -0.154  1.00 93.06           C  
ATOM    756  CB  LEU A 102      -1.356  -7.500  -1.238  1.00 93.06           C  
ATOM    757  O   LEU A 102      -3.766  -9.211  -0.670  1.00 93.06           O  
ATOM    758  CG  LEU A 102      -1.926  -6.445  -2.188  1.00 93.06           C  
ATOM    759  CD1 LEU A 102      -1.717  -5.047  -1.613  1.00 93.06           C  
ATOM    760  CD2 LEU A 102      -1.285  -6.562  -3.566  1.00 93.06           C  
ATOM    761  N   PHE A 103      -4.516  -7.355   0.278  1.00 93.75           N  
ATOM    762  CA  PHE A 103      -5.930  -7.551  -0.004  1.00 93.75           C  
ATOM    763  C   PHE A 103      -6.336  -6.812  -1.276  1.00 93.75           C  
ATOM    764  CB  PHE A 103      -6.785  -7.070   1.174  1.00 93.75           C  
ATOM    765  O   PHE A 103      -6.164  -5.598  -1.379  1.00 93.75           O  
ATOM    766  CG  PHE A 103      -8.242  -7.418   1.045  1.00 93.75           C  
ATOM    767  CD1 PHE A 103      -9.094  -6.629   0.283  1.00 93.75           C  
ATOM    768  CD2 PHE A 103      -8.766  -8.539   1.687  1.00 93.75           C  
ATOM    769  CE1 PHE A 103     -10.445  -6.945   0.162  1.00 93.75           C  
ATOM    770  CE2 PHE A 103     -10.109  -8.859   1.570  1.00 93.75           C  
ATOM    771  CZ  PHE A 103     -10.953  -8.062   0.809  1.00 93.75           C  
ATOM    772  N   VAL A 104      -6.836  -7.531  -2.260  1.00 94.56           N  
ATOM    773  CA  VAL A 104      -7.211  -6.926  -3.535  1.00 94.56           C  
ATOM    774  C   VAL A 104      -8.719  -6.688  -3.574  1.00 94.56           C  
ATOM    775  CB  VAL A 104      -6.777  -7.812  -4.727  1.00 94.56           C  
ATOM    776  O   VAL A 104      -9.500  -7.633  -3.502  1.00 94.56           O  
ATOM    777  CG1 VAL A 104      -7.258  -7.211  -6.047  1.00 94.56           C  
ATOM    778  CG2 VAL A 104      -5.262  -7.992  -4.738  1.00 94.56           C  
ATOM    779  N   GLU A 105      -9.070  -5.441  -3.637  1.00 93.50           N  
ATOM    780  CA  GLU A 105     -10.469  -5.066  -3.801  1.00 93.50           C  
ATOM    781  C   GLU A 105     -10.828  -4.914  -5.273  1.00 93.50           C  
ATOM    782  CB  GLU A 105     -10.766  -3.766  -3.049  1.00 93.50           C  
ATOM    783  O   GLU A 105     -10.133  -4.227  -6.023  1.00 93.50           O  
ATOM    784  CG  GLU A 105     -10.820  -3.928  -1.537  1.00 93.50           C  
ATOM    785  CD  GLU A 105     -11.227  -2.654  -0.812  1.00 93.50           C  
ATOM    786  OE1 GLU A 105     -11.648  -2.732   0.365  1.00 93.50           O  
ATOM    787  OE2 GLU A 105     -11.125  -1.568  -1.427  1.00 93.50           O  
ATOM    788  N   ARG A 106     -12.008  -5.508  -5.625  1.00 94.00           N  
ATOM    789  CA  ARG A 106     -12.430  -5.457  -7.020  1.00 94.00           C  
ATOM    790  C   ARG A 106     -13.430  -4.332  -7.246  1.00 94.00           C  
ATOM    791  CB  ARG A 106     -13.039  -6.797  -7.445  1.00 94.00           C  
ATOM    792  O   ARG A 106     -14.188  -3.977  -6.344  1.00 94.00           O  
ATOM    793  CG  ARG A 106     -12.125  -7.988  -7.223  1.00 94.00           C  
ATOM    794  CD  ARG A 106     -10.961  -8.000  -8.203  1.00 94.00           C  
ATOM    795  NE  ARG A 106     -10.195  -9.242  -8.125  1.00 94.00           N  
ATOM    796  NH1 ARG A 106      -8.820  -8.758  -9.906  1.00 94.00           N  
ATOM    797  NH2 ARG A 106      -8.570 -10.727  -8.766  1.00 94.00           N  
ATOM    798  CZ  ARG A 106      -9.195  -9.570  -8.930  1.00 94.00           C  
ATOM    799  N   SER A 107     -13.336  -3.736  -8.422  1.00 91.62           N  
ATOM    800  CA  SER A 107     -14.281  -2.674  -8.766  1.00 91.62           C  
ATOM    801  C   SER A 107     -15.711  -3.191  -8.797  1.00 91.62           C  
ATOM    802  CB  SER A 107     -13.922  -2.066 -10.125  1.00 91.62           C  
ATOM    803  O   SER A 107     -16.656  -2.428  -8.586  1.00 91.62           O  
ATOM    804  OG  SER A 107     -13.930  -3.057 -11.141  1.00 91.62           O  
ATOM    805  N   ARG A 108     -15.938  -4.465  -8.984  1.00 90.31           N  
ATOM    806  CA  ARG A 108     -17.266  -5.070  -9.078  1.00 90.31           C  
ATOM    807  C   ARG A 108     -17.844  -5.348  -7.695  1.00 90.31           C  
ATOM    808  CB  ARG A 108     -17.203  -6.363  -9.891  1.00 90.31           C  
ATOM    809  O   ARG A 108     -19.000  -5.750  -7.566  1.00 90.31           O  
ATOM    810  CG  ARG A 108     -16.281  -7.422  -9.305  1.00 90.31           C  
ATOM    811  CD  ARG A 108     -16.219  -8.664 -10.180  1.00 90.31           C  
ATOM    812  NE  ARG A 108     -15.320  -9.672  -9.625  1.00 90.31           N  
ATOM    813  NH1 ARG A 108     -15.750 -11.250 -11.258  1.00 90.31           N  
ATOM    814  NH2 ARG A 108     -14.273 -11.711  -9.562  1.00 90.31           N  
ATOM    815  CZ  ARG A 108     -15.117 -10.875 -10.148  1.00 90.31           C  
ATOM    816  N   ALA A 109     -17.000  -5.172  -6.660  1.00 89.12           N  
ATOM    817  CA  ALA A 109     -17.453  -5.445  -5.301  1.00 89.12           C  
ATOM    818  C   ALA A 109     -18.625  -4.551  -4.930  1.00 89.12           C  
ATOM    819  CB  ALA A 109     -16.312  -5.250  -4.309  1.00 89.12           C  
ATOM    820  O   ALA A 109     -18.609  -3.346  -5.188  1.00 89.12           O  
ATOM    821  N   ASN A 110     -19.625  -5.094  -4.441  1.00 84.88           N  
ATOM    822  CA  ASN A 110     -20.828  -4.379  -4.027  1.00 84.88           C  
ATOM    823  C   ASN A 110     -21.422  -4.961  -2.742  1.00 84.88           C  
ATOM    824  CB  ASN A 110     -21.875  -4.391  -5.141  1.00 84.88           C  
ATOM    825  O   ASN A 110     -21.203  -6.133  -2.436  1.00 84.88           O  
ATOM    826  CG  ASN A 110     -22.406  -5.781  -5.430  1.00 84.88           C  
ATOM    827  ND2 ASN A 110     -23.344  -5.879  -6.367  1.00 84.88           N  
ATOM    828  OD1 ASN A 110     -21.984  -6.762  -4.809  1.00 84.88           O  
ATOM    829  N   SER A 111     -21.984  -4.039  -1.890  1.00 82.31           N  
ATOM    830  CA  SER A 111     -22.656  -4.504  -0.686  1.00 82.31           C  
ATOM    831  C   SER A 111     -24.156  -4.656  -0.924  1.00 82.31           C  
ATOM    832  CB  SER A 111     -22.422  -3.537   0.474  1.00 82.31           C  
ATOM    833  O   SER A 111     -24.797  -3.748  -1.458  1.00 82.31           O  
ATOM    834  OG  SER A 111     -23.188  -3.904   1.605  1.00 82.31           O  
ATOM    835  N   SER A 112     -24.703  -5.723  -0.712  1.00 76.88           N  
ATOM    836  CA  SER A 112     -26.125  -5.957  -0.926  1.00 76.88           C  
ATOM    837  C   SER A 112     -26.906  -5.891   0.386  1.00 76.88           C  
ATOM    838  CB  SER A 112     -26.359  -7.316  -1.589  1.00 76.88           C  
ATOM    839  O   SER A 112     -28.109  -6.121   0.412  1.00 76.88           O  
ATOM    840  OG  SER A 112     -25.797  -8.359  -0.801  1.00 76.88           O  
ATOM    841  N   CYS A 113     -26.219  -5.445   1.480  1.00 87.12           N  
ATOM    842  CA  CYS A 113     -26.828  -5.422   2.809  1.00 87.12           C  
ATOM    843  C   CYS A 113     -27.328  -4.027   3.154  1.00 87.12           C  
ATOM    844  CB  CYS A 113     -25.828  -5.887   3.863  1.00 87.12           C  
ATOM    845  O   CYS A 113     -27.438  -3.166   2.279  1.00 87.12           O  
ATOM    846  SG  CYS A 113     -26.594  -6.543   5.359  1.00 87.12           S  
ATOM    847  N   TYR A 114     -27.781  -3.711   4.410  1.00 88.81           N  
ATOM    848  CA  TYR A 114     -28.297  -2.430   4.867  1.00 88.81           C  
ATOM    849  C   TYR A 114     -27.375  -1.287   4.469  1.00 88.81           C  
ATOM    850  CB  TYR A 114     -28.500  -2.438   6.387  1.00 88.81           C  
ATOM    851  O   TYR A 114     -26.156  -1.386   4.629  1.00 88.81           O  
ATOM    852  CG  TYR A 114     -29.578  -1.505   6.863  1.00 88.81           C  
ATOM    853  CD1 TYR A 114     -29.328  -0.156   7.090  1.00 88.81           C  
ATOM    854  CD2 TYR A 114     -30.875  -1.971   7.086  1.00 88.81           C  
ATOM    855  CE1 TYR A 114     -30.328   0.707   7.531  1.00 88.81           C  
ATOM    856  CE2 TYR A 114     -31.875  -1.117   7.523  1.00 88.81           C  
ATOM    857  OH  TYR A 114     -32.594   1.066   8.180  1.00 88.81           O  
ATOM    858  CZ  TYR A 114     -31.594   0.218   7.742  1.00 88.81           C  
ATOM    859  N   PRO A 115     -27.875  -0.198   3.889  1.00 91.12           N  
ATOM    860  CA  PRO A 115     -27.031   0.938   3.520  1.00 91.12           C  
ATOM    861  C   PRO A 115     -26.312   1.558   4.719  1.00 91.12           C  
ATOM    862  CB  PRO A 115     -28.016   1.930   2.900  1.00 91.12           C  
ATOM    863  O   PRO A 115     -26.922   1.758   5.770  1.00 91.12           O  
ATOM    864  CG  PRO A 115     -29.234   1.116   2.600  1.00 91.12           C  
ATOM    865  CD  PRO A 115     -29.250  -0.076   3.514  1.00 91.12           C  
ATOM    866  N   TYR A 116     -25.000   1.853   4.582  1.00 92.94           N  
ATOM    867  CA  TYR A 116     -24.234   2.385   5.699  1.00 92.94           C  
ATOM    868  C   TYR A 116     -23.203   3.408   5.215  1.00 92.94           C  
ATOM    869  CB  TYR A 116     -23.516   1.253   6.449  1.00 92.94           C  
ATOM    870  O   TYR A 116     -22.844   3.420   4.039  1.00 92.94           O  
ATOM    871  CG  TYR A 116     -22.531   0.483   5.602  1.00 92.94           C  
ATOM    872  CD1 TYR A 116     -22.906  -0.695   4.961  1.00 92.94           C  
ATOM    873  CD2 TYR A 116     -21.234   0.932   5.438  1.00 92.94           C  
ATOM    874  CE1 TYR A 116     -22.016  -1.409   4.180  1.00 92.94           C  
ATOM    875  CE2 TYR A 116     -20.312   0.226   4.656  1.00 92.94           C  
ATOM    876  OH  TYR A 116     -19.812  -1.644   3.260  1.00 92.94           O  
ATOM    877  CZ  TYR A 116     -20.719  -0.941   4.031  1.00 92.94           C  
ATOM    878  N   ASP A 117     -22.828   4.250   6.113  1.00 93.62           N  
ATOM    879  CA  ASP A 117     -21.688   5.145   5.934  1.00 93.62           C  
ATOM    880  C   ASP A 117     -20.688   5.004   7.078  1.00 93.62           C  
ATOM    881  CB  ASP A 117     -22.156   6.598   5.824  1.00 93.62           C  
ATOM    882  O   ASP A 117     -21.062   4.648   8.195  1.00 93.62           O  
ATOM    883  CG  ASP A 117     -22.797   7.109   7.102  1.00 93.62           C  
ATOM    884  OD1 ASP A 117     -23.969   6.777   7.375  1.00 93.62           O  
ATOM    885  OD2 ASP A 117     -22.125   7.855   7.844  1.00 93.62           O  
ATOM    886  N   VAL A 118     -19.438   5.258   6.758  1.00 93.56           N  
ATOM    887  CA  VAL A 118     -18.375   5.199   7.750  1.00 93.56           C  
ATOM    888  C   VAL A 118     -17.672   6.551   7.836  1.00 93.56           C  
ATOM    889  CB  VAL A 118     -17.359   4.086   7.418  1.00 93.56           C  
ATOM    890  O   VAL A 118     -16.906   6.914   6.945  1.00 93.56           O  
ATOM    891  CG1 VAL A 118     -16.344   3.934   8.547  1.00 93.56           C  
ATOM    892  CG2 VAL A 118     -18.078   2.764   7.160  1.00 93.56           C  
ATOM    893  N   PRO A 119     -18.031   7.453   8.805  1.00 88.62           N  
ATOM    894  CA  PRO A 119     -17.500   8.812   8.914  1.00 88.62           C  
ATOM    895  C   PRO A 119     -15.977   8.852   8.906  1.00 88.62           C  
ATOM    896  CB  PRO A 119     -18.047   9.297  10.266  1.00 88.62           C  
ATOM    897  O   PRO A 119     -15.383   9.727   8.273  1.00 88.62           O  
ATOM    898  CG  PRO A 119     -19.328   8.539  10.453  1.00 88.62           C  
ATOM    899  CD  PRO A 119     -19.156   7.172   9.859  1.00 88.62           C  
ATOM    900  N   ASP A 120     -15.180   7.918   9.406  1.00 87.25           N  
ATOM    901  CA  ASP A 120     -13.719   7.848   9.430  1.00 87.25           C  
ATOM    902  C   ASP A 120     -13.219   6.570   8.766  1.00 87.25           C  
ATOM    903  CB  ASP A 120     -13.203   7.930  10.867  1.00 87.25           C  
ATOM    904  O   ASP A 120     -12.398   5.848   9.336  1.00 87.25           O  
ATOM    905  CG  ASP A 120     -11.719   8.227  10.953  1.00 87.25           C  
ATOM    906  OD1 ASP A 120     -11.148   8.742   9.969  1.00 87.25           O  
ATOM    907  OD2 ASP A 120     -11.117   7.945  12.008  1.00 87.25           O  
ATOM    908  N   TYR A 121     -13.680   6.363   7.508  1.00 87.44           N  
ATOM    909  CA  TYR A 121     -13.438   5.109   6.805  1.00 87.44           C  
ATOM    910  C   TYR A 121     -11.969   4.973   6.426  1.00 87.44           C  
ATOM    911  CB  TYR A 121     -14.305   5.020   5.547  1.00 87.44           C  
ATOM    912  O   TYR A 121     -11.391   3.887   6.539  1.00 87.44           O  
ATOM    913  CG  TYR A 121     -14.023   3.805   4.699  1.00 87.44           C  
ATOM    914  CD1 TYR A 121     -13.562   3.936   3.391  1.00 87.44           C  
ATOM    915  CD2 TYR A 121     -14.227   2.521   5.199  1.00 87.44           C  
ATOM    916  CE1 TYR A 121     -13.305   2.818   2.604  1.00 87.44           C  
ATOM    917  CE2 TYR A 121     -13.969   1.397   4.422  1.00 87.44           C  
ATOM    918  OH  TYR A 121     -13.250   0.445   2.354  1.00 87.44           O  
ATOM    919  CZ  TYR A 121     -13.508   1.556   3.127  1.00 87.44           C  
ATOM    920  N   ALA A 122     -11.320   6.051   5.988  1.00 85.50           N  
ATOM    921  CA  ALA A 122      -9.930   6.012   5.523  1.00 85.50           C  
ATOM    922  C   ALA A 122      -9.000   5.523   6.629  1.00 85.50           C  
ATOM    923  CB  ALA A 122      -9.500   7.387   5.031  1.00 85.50           C  
ATOM    924  O   ALA A 122      -8.117   4.695   6.387  1.00 85.50           O  
ATOM    925  N   SER A 123      -9.258   6.027   7.887  1.00 87.31           N  
ATOM    926  CA  SER A 123      -8.438   5.629   9.031  1.00 87.31           C  
ATOM    927  C   SER A 123      -8.664   4.164   9.383  1.00 87.31           C  
ATOM    928  CB  SER A 123      -8.742   6.512  10.242  1.00 87.31           C  
ATOM    929  O   SER A 123      -7.711   3.436   9.664  1.00 87.31           O  
ATOM    930  OG  SER A 123      -8.422   7.867   9.969  1.00 87.31           O  
ATOM    931  N   LEU A 124      -9.859   3.852   9.391  1.00 90.44           N  
ATOM    932  CA  LEU A 124     -10.195   2.459   9.664  1.00 90.44           C  
ATOM    933  C   LEU A 124      -9.586   1.535   8.617  1.00 90.44           C  
ATOM    934  CB  LEU A 124     -11.711   2.268   9.719  1.00 90.44           C  
ATOM    935  O   LEU A 124      -8.992   0.508   8.953  1.00 90.44           O  
ATOM    936  CG  LEU A 124     -12.211   0.835   9.922  1.00 90.44           C  
ATOM    937  CD1 LEU A 124     -11.695   0.277  11.242  1.00 90.44           C  
ATOM    938  CD2 LEU A 124     -13.727   0.786   9.867  1.00 90.44           C  
ATOM    939  N   ARG A 125      -9.812   1.954   7.383  1.00 89.44           N  
ATOM    940  CA  ARG A 125      -9.289   1.196   6.250  1.00 89.44           C  
ATOM    941  C   ARG A 125      -7.785   1.001   6.371  1.00 89.44           C  
ATOM    942  CB  ARG A 125      -9.625   1.899   4.934  1.00 89.44           C  
ATOM    943  O   ARG A 125      -7.277  -0.100   6.152  1.00 89.44           O  
ATOM    944  CG  ARG A 125      -9.180   1.134   3.697  1.00 89.44           C  
ATOM    945  CD  ARG A 125      -9.594   1.846   2.416  1.00 89.44           C  
ATOM    946  NE  ARG A 125      -9.039   1.187   1.234  1.00 89.44           N  
ATOM    947  NH1 ARG A 125     -10.945  -0.039   0.777  1.00 89.44           N  
ATOM    948  NH2 ARG A 125      -9.102  -0.232  -0.571  1.00 89.44           N  
ATOM    949  CZ  ARG A 125      -9.695   0.307   0.483  1.00 89.44           C  
ATOM    950  N   SER A 126      -7.098   1.957   6.629  1.00 86.06           N  
ATOM    951  CA  SER A 126      -5.648   1.920   6.789  1.00 86.06           C  
ATOM    952  C   SER A 126      -5.242   1.036   7.961  1.00 86.06           C  
ATOM    953  CB  SER A 126      -5.094   3.332   6.984  1.00 86.06           C  
ATOM    954  O   SER A 126      -4.285   0.265   7.863  1.00 86.06           O  
ATOM    955  OG  SER A 126      -3.691   3.297   7.184  1.00 86.06           O  
ATOM    956  N   LEU A 127      -5.910   1.200   9.062  1.00 88.88           N  
ATOM    957  CA  LEU A 127      -5.625   0.429  10.266  1.00 88.88           C  
ATOM    958  C   LEU A 127      -5.773  -1.065  10.008  1.00 88.88           C  
ATOM    959  CB  LEU A 127      -6.551   0.854  11.406  1.00 88.88           C  
ATOM    960  O   LEU A 127      -4.879  -1.850  10.328  1.00 88.88           O  
ATOM    961  CG  LEU A 127      -6.383   0.108  12.734  1.00 88.88           C  
ATOM    962  CD1 LEU A 127      -5.051   0.469  13.383  1.00 88.88           C  
ATOM    963  CD2 LEU A 127      -7.543   0.421  13.672  1.00 88.88           C  
ATOM    964  N   VAL A 128      -6.859  -1.440   9.406  1.00 90.06           N  
ATOM    965  CA  VAL A 128      -7.168  -2.846   9.164  1.00 90.06           C  
ATOM    966  C   VAL A 128      -6.254  -3.389   8.062  1.00 90.06           C  
ATOM    967  CB  VAL A 128      -8.648  -3.039   8.766  1.00 90.06           C  
ATOM    968  O   VAL A 128      -5.781  -4.523   8.148  1.00 90.06           O  
ATOM    969  CG1 VAL A 128      -8.922  -4.500   8.398  1.00 90.06           C  
ATOM    970  CG2 VAL A 128      -9.570  -2.582   9.891  1.00 90.06           C  
ATOM    971  N   ALA A 129      -6.023  -2.566   7.055  1.00 88.12           N  
ATOM    972  CA  ALA A 129      -5.129  -2.953   5.965  1.00 88.12           C  
ATOM    973  C   ALA A 129      -3.732  -3.270   6.484  1.00 88.12           C  
ATOM    974  CB  ALA A 129      -5.062  -1.847   4.914  1.00 88.12           C  
ATOM    975  O   ALA A 129      -3.125  -4.266   6.086  1.00 88.12           O  
ATOM    976  N   SER A 130      -3.270  -2.523   7.406  1.00 87.50           N  
ATOM    977  CA  SER A 130      -1.922  -2.684   7.945  1.00 87.50           C  
ATOM    978  C   SER A 130      -1.821  -3.930   8.820  1.00 87.50           C  
ATOM    979  CB  SER A 130      -1.519  -1.450   8.750  1.00 87.50           C  
ATOM    980  O   SER A 130      -0.747  -4.520   8.945  1.00 87.50           O  
ATOM    981  OG  SER A 130      -2.299  -1.342   9.930  1.00 87.50           O  
ATOM    982  N   SER A 131      -2.885  -4.273   9.484  1.00 89.06           N  
ATOM    983  CA  SER A 131      -2.920  -5.426  10.375  1.00 89.06           C  
ATOM    984  C   SER A 131      -2.809  -6.730   9.594  1.00 89.06           C  
ATOM    985  CB  SER A 131      -4.207  -5.426  11.203  1.00 89.06           C  
ATOM    986  O   SER A 131      -2.189  -7.691  10.062  1.00 89.06           O  
ATOM    987  OG  SER A 131      -4.254  -6.555  12.062  1.00 89.06           O  
ATOM    988  N   GLY A 132      -3.389  -6.773   8.336  1.00 89.00           N  
ATOM    989  CA  GLY A 132      -3.258  -7.891   7.406  1.00 89.00           C  
ATOM    990  C   GLY A 132      -4.027  -9.117   7.844  1.00 89.00           C  
ATOM    991  O   GLY A 132      -3.686 -10.242   7.461  1.00 89.00           O  
ATOM    992  N   THR A 133      -4.973  -8.930   8.750  1.00 90.12           N  
ATOM    993  CA  THR A 133      -5.797 -10.047   9.211  1.00 90.12           C  
ATOM    994  C   THR A 133      -7.203  -9.570   9.562  1.00 90.12           C  
ATOM    995  CB  THR A 133      -5.164 -10.750  10.422  1.00 90.12           C  
ATOM    996  O   THR A 133      -7.387  -8.438  10.008  1.00 90.12           O  
ATOM    997  CG2 THR A 133      -4.984  -9.781  11.586  1.00 90.12           C  
ATOM    998  OG1 THR A 133      -6.012 -11.828  10.844  1.00 90.12           O  
ATOM    999  N   LEU A 134      -8.219 -10.438   9.375  1.00 86.62           N  
ATOM   1000  CA  LEU A 134      -9.578 -10.242   9.852  1.00 86.62           C  
ATOM   1001  C   LEU A 134      -9.930 -11.234  10.945  1.00 86.62           C  
ATOM   1002  CB  LEU A 134     -10.578 -10.367   8.695  1.00 86.62           C  
ATOM   1003  O   LEU A 134     -10.883 -12.008  10.820  1.00 86.62           O  
ATOM   1004  CG  LEU A 134     -10.492  -9.305   7.602  1.00 86.62           C  
ATOM   1005  CD1 LEU A 134     -11.414  -9.656   6.441  1.00 86.62           C  
ATOM   1006  CD2 LEU A 134     -10.844  -7.930   8.172  1.00 86.62           C  
ATOM   1007  N   GLU A 135      -9.031 -11.391  11.859  1.00 91.00           N  
ATOM   1008  CA  GLU A 135      -9.266 -12.281  12.992  1.00 91.00           C  
ATOM   1009  C   GLU A 135     -10.312 -11.703  13.945  1.00 91.00           C  
ATOM   1010  CB  GLU A 135      -7.965 -12.562  13.742  1.00 91.00           C  
ATOM   1011  O   GLU A 135     -10.055 -10.695  14.602  1.00 91.00           O  
ATOM   1012  CG  GLU A 135      -8.086 -13.633  14.812  1.00 91.00           C  
ATOM   1013  CD  GLU A 135      -6.781 -13.891  15.555  1.00 91.00           C  
ATOM   1014  OE1 GLU A 135      -6.797 -14.617  16.578  1.00 91.00           O  
ATOM   1015  OE2 GLU A 135      -5.738 -13.359  15.109  1.00 91.00           O  
ATOM   1016  N   PHE A 136     -11.438 -12.359  14.000  1.00 92.94           N  
ATOM   1017  CA  PHE A 136     -12.594 -11.883  14.750  1.00 92.94           C  
ATOM   1018  C   PHE A 136     -12.938 -12.836  15.883  1.00 92.94           C  
ATOM   1019  CB  PHE A 136     -13.797 -11.711  13.820  1.00 92.94           C  
ATOM   1020  O   PHE A 136     -13.016 -14.047  15.680  1.00 92.94           O  
ATOM   1021  CG  PHE A 136     -15.047 -11.250  14.531  1.00 92.94           C  
ATOM   1022  CD1 PHE A 136     -16.062 -12.156  14.836  1.00 92.94           C  
ATOM   1023  CD2 PHE A 136     -15.211  -9.922  14.891  1.00 92.94           C  
ATOM   1024  CE1 PHE A 136     -17.219 -11.734  15.484  1.00 92.94           C  
ATOM   1025  CE2 PHE A 136     -16.359  -9.500  15.547  1.00 92.94           C  
ATOM   1026  CZ  PHE A 136     -17.359 -10.406  15.844  1.00 92.94           C  
ATOM   1027  N   LYS A 137     -13.109 -12.328  17.047  1.00 93.81           N  
ATOM   1028  CA  LYS A 137     -13.477 -13.117  18.219  1.00 93.81           C  
ATOM   1029  C   LYS A 137     -14.781 -12.602  18.828  1.00 93.81           C  
ATOM   1030  CB  LYS A 137     -12.359 -13.086  19.266  1.00 93.81           C  
ATOM   1031  O   LYS A 137     -14.930 -11.406  19.078  1.00 93.81           O  
ATOM   1032  CG  LYS A 137     -11.102 -13.828  18.828  1.00 93.81           C  
ATOM   1033  CD  LYS A 137     -10.125 -13.977  20.000  1.00 93.81           C  
ATOM   1034  CE  LYS A 137      -8.883 -14.766  19.578  1.00 93.81           C  
ATOM   1035  NZ  LYS A 137      -7.902 -14.875  20.703  1.00 93.81           N  
ATOM   1036  N   ASP A 138     -15.648 -13.570  19.000  1.00 93.06           N  
ATOM   1037  CA  ASP A 138     -16.906 -13.195  19.641  1.00 93.06           C  
ATOM   1038  C   ASP A 138     -16.688 -12.844  21.109  1.00 93.06           C  
ATOM   1039  CB  ASP A 138     -17.922 -14.328  19.531  1.00 93.06           C  
ATOM   1040  O   ASP A 138     -15.891 -13.484  21.797  1.00 93.06           O  
ATOM   1041  CG  ASP A 138     -18.484 -14.484  18.125  1.00 93.06           C  
ATOM   1042  OD1 ASP A 138     -18.547 -13.477  17.375  1.00 93.06           O  
ATOM   1043  OD2 ASP A 138     -18.844 -15.617  17.750  1.00 93.06           O  
ATOM   1044  N   GLU A 139     -17.359 -11.781  21.500  1.00 92.62           N  
ATOM   1045  CA  GLU A 139     -17.312 -11.336  22.891  1.00 92.62           C  
ATOM   1046  C   GLU A 139     -18.703 -11.359  23.516  1.00 92.62           C  
ATOM   1047  CB  GLU A 139     -16.719  -9.930  22.984  1.00 92.62           C  
ATOM   1048  O   GLU A 139     -19.688 -11.039  22.859  1.00 92.62           O  
ATOM   1049  CG  GLU A 139     -16.281  -9.539  24.391  1.00 92.62           C  
ATOM   1050  CD  GLU A 139     -15.219  -8.445  24.406  1.00 92.62           C  
ATOM   1051  OE1 GLU A 139     -14.406  -8.398  25.359  1.00 92.62           O  
ATOM   1052  OE2 GLU A 139     -15.203  -7.625  23.453  1.00 92.62           O  
ATOM   1053  N   ASN A 140     -18.828 -11.914  24.672  1.00 90.06           N  
ATOM   1054  CA  ASN A 140     -20.109 -12.039  25.344  1.00 90.06           C  
ATOM   1055  C   ASN A 140     -20.531 -10.734  26.000  1.00 90.06           C  
ATOM   1056  CB  ASN A 140     -20.062 -13.172  26.375  1.00 90.06           C  
ATOM   1057  O   ASN A 140     -20.125 -10.445  27.125  1.00 90.06           O  
ATOM   1058  CG  ASN A 140     -19.938 -14.539  25.734  1.00 90.06           C  
ATOM   1059  ND2 ASN A 140     -19.375 -15.484  26.469  1.00 90.06           N  
ATOM   1060  OD1 ASN A 140     -20.328 -14.742  24.578  1.00 90.06           O  
ATOM   1061  N   PHE A 141     -21.375  -9.945  25.281  1.00 91.88           N  
ATOM   1062  CA  PHE A 141     -21.953  -8.719  25.828  1.00 91.88           C  
ATOM   1063  C   PHE A 141     -23.250  -9.008  26.562  1.00 91.88           C  
ATOM   1064  CB  PHE A 141     -22.188  -7.691  24.703  1.00 91.88           C  
ATOM   1065  O   PHE A 141     -24.031  -9.867  26.141  1.00 91.88           O  
ATOM   1066  CG  PHE A 141     -20.922  -7.215  24.047  1.00 91.88           C  
ATOM   1067  CD1 PHE A 141     -20.234  -6.113  24.531  1.00 91.88           C  
ATOM   1068  CD2 PHE A 141     -20.422  -7.871  22.922  1.00 91.88           C  
ATOM   1069  CE1 PHE A 141     -19.062  -5.672  23.922  1.00 91.88           C  
ATOM   1070  CE2 PHE A 141     -19.266  -7.434  22.297  1.00 91.88           C  
ATOM   1071  CZ  PHE A 141     -18.578  -6.332  22.797  1.00 91.88           C  
ATOM   1072  N   ASN A 142     -23.500  -8.508  27.750  1.00 90.12           N  
ATOM   1073  CA  ASN A 142     -24.734  -8.656  28.500  1.00 90.12           C  
ATOM   1074  C   ASN A 142     -25.781  -7.625  28.094  1.00 90.12           C  
ATOM   1075  CB  ASN A 142     -24.453  -8.555  30.000  1.00 90.12           C  
ATOM   1076  O   ASN A 142     -25.922  -6.586  28.734  1.00 90.12           O  
ATOM   1077  CG  ASN A 142     -25.641  -8.984  30.844  1.00 90.12           C  
ATOM   1078  ND2 ASN A 142     -25.531  -8.797  32.156  1.00 90.12           N  
ATOM   1079  OD1 ASN A 142     -26.641  -9.477  30.328  1.00 90.12           O  
ATOM   1080  N   TRP A 143     -26.375  -7.797  26.891  1.00 91.75           N  
ATOM   1081  CA  TRP A 143     -27.469  -6.930  26.453  1.00 91.75           C  
ATOM   1082  C   TRP A 143     -28.797  -7.402  27.016  1.00 91.75           C  
ATOM   1083  CB  TRP A 143     -27.531  -6.883  24.922  1.00 91.75           C  
ATOM   1084  O   TRP A 143     -29.328  -8.430  26.594  1.00 91.75           O  
ATOM   1085  CG  TRP A 143     -26.219  -6.582  24.266  1.00 91.75           C  
ATOM   1086  CD1 TRP A 143     -25.500  -7.406  23.438  1.00 91.75           C  
ATOM   1087  CD2 TRP A 143     -25.469  -5.367  24.375  1.00 91.75           C  
ATOM   1088  CE2 TRP A 143     -24.297  -5.527  23.594  1.00 91.75           C  
ATOM   1089  CE3 TRP A 143     -25.672  -4.160  25.047  1.00 91.75           C  
ATOM   1090  NE1 TRP A 143     -24.344  -6.777  23.031  1.00 91.75           N  
ATOM   1091  CH2 TRP A 143     -23.562  -3.352  24.156  1.00 91.75           C  
ATOM   1092  CZ2 TRP A 143     -23.344  -4.523  23.469  1.00 91.75           C  
ATOM   1093  CZ3 TRP A 143     -24.703  -3.162  24.938  1.00 91.75           C  
ATOM   1094  N   THR A 144     -29.406  -6.855  28.078  1.00 91.50           N  
ATOM   1095  CA  THR A 144     -30.594  -7.332  28.766  1.00 91.50           C  
ATOM   1096  C   THR A 144     -31.797  -6.449  28.438  1.00 91.50           C  
ATOM   1097  CB  THR A 144     -30.391  -7.371  30.297  1.00 91.50           C  
ATOM   1098  O   THR A 144     -31.656  -5.242  28.234  1.00 91.50           O  
ATOM   1099  CG2 THR A 144     -29.266  -8.320  30.672  1.00 91.50           C  
ATOM   1100  OG1 THR A 144     -30.078  -6.055  30.750  1.00 91.50           O  
ATOM   1101  N   GLY A 145     -32.906  -7.188  28.203  1.00 91.44           N  
ATOM   1102  CA  GLY A 145     -34.156  -6.449  28.094  1.00 91.44           C  
ATOM   1103  C   GLY A 145     -34.406  -5.895  26.703  1.00 91.44           C  
ATOM   1104  O   GLY A 145     -35.281  -5.027  26.516  1.00 91.44           O  
ATOM   1105  N   VAL A 146     -33.500  -6.379  25.672  1.00 94.12           N  
ATOM   1106  CA  VAL A 146     -33.656  -5.957  24.281  1.00 94.12           C  
ATOM   1107  C   VAL A 146     -33.562  -7.172  23.359  1.00 94.12           C  
ATOM   1108  CB  VAL A 146     -32.625  -4.898  23.891  1.00 94.12           C  
ATOM   1109  O   VAL A 146     -33.000  -8.203  23.750  1.00 94.12           O  
ATOM   1110  CG1 VAL A 146     -32.812  -3.615  24.703  1.00 94.12           C  
ATOM   1111  CG2 VAL A 146     -31.203  -5.445  24.094  1.00 94.12           C  
ATOM   1112  N   LYS A 147     -34.156  -7.082  22.188  1.00 93.69           N  
ATOM   1113  CA  LYS A 147     -33.906  -8.047  21.125  1.00 93.69           C  
ATOM   1114  C   LYS A 147     -32.594  -7.805  20.438  1.00 93.69           C  
ATOM   1115  CB  LYS A 147     -35.062  -7.992  20.109  1.00 93.69           C  
ATOM   1116  O   LYS A 147     -32.219  -6.660  20.156  1.00 93.69           O  
ATOM   1117  CG  LYS A 147     -36.406  -8.477  20.641  1.00 93.69           C  
ATOM   1118  CD  LYS A 147     -37.469  -8.484  19.547  1.00 93.69           C  
ATOM   1119  CE  LYS A 147     -38.812  -8.945  20.094  1.00 93.69           C  
ATOM   1120  NZ  LYS A 147     -39.875  -8.938  19.031  1.00 93.69           N  
ATOM   1121  N   GLN A 148     -31.812  -8.836  20.141  1.00 89.94           N  
ATOM   1122  CA  GLN A 148     -30.469  -8.727  19.609  1.00 89.94           C  
ATOM   1123  C   GLN A 148     -30.391  -9.266  18.188  1.00 89.94           C  
ATOM   1124  CB  GLN A 148     -29.469  -9.469  20.516  1.00 89.94           C  
ATOM   1125  O   GLN A 148     -29.344  -9.188  17.547  1.00 89.94           O  
ATOM   1126  CG  GLN A 148     -29.422  -8.938  21.938  1.00 89.94           C  
ATOM   1127  CD  GLN A 148     -28.406  -9.664  22.797  1.00 89.94           C  
ATOM   1128  NE2 GLN A 148     -28.828 -10.078  23.984  1.00 89.94           N  
ATOM   1129  OE1 GLN A 148     -27.250  -9.859  22.391  1.00 89.94           O  
ATOM   1130  N   ASN A 149     -31.484  -9.609  17.469  1.00 83.44           N  
ATOM   1131  CA  ASN A 149     -31.453 -10.242  16.156  1.00 83.44           C  
ATOM   1132  C   ASN A 149     -32.250  -9.438  15.125  1.00 83.44           C  
ATOM   1133  CB  ASN A 149     -32.000 -11.672  16.250  1.00 83.44           C  
ATOM   1134  O   ASN A 149     -33.125  -9.969  14.453  1.00 83.44           O  
ATOM   1135  CG  ASN A 149     -33.375 -11.727  16.891  1.00 83.44           C  
ATOM   1136  ND2 ASN A 149     -34.062 -12.867  16.766  1.00 83.44           N  
ATOM   1137  OD1 ASN A 149     -33.844 -10.750  17.500  1.00 83.44           O  
ATOM   1138  N   GLY A 150     -31.969  -8.195  15.094  1.00 82.00           N  
ATOM   1139  CA  GLY A 150     -32.562  -7.418  14.023  1.00 82.00           C  
ATOM   1140  C   GLY A 150     -32.156  -7.887  12.641  1.00 82.00           C  
ATOM   1141  O   GLY A 150     -30.984  -8.211  12.414  1.00 82.00           O  
ATOM   1142  N   THR A 151     -33.156  -8.203  11.828  1.00 85.38           N  
ATOM   1143  CA  THR A 151     -32.844  -8.672  10.484  1.00 85.38           C  
ATOM   1144  C   THR A 151     -33.438  -7.750   9.430  1.00 85.38           C  
ATOM   1145  CB  THR A 151     -33.312 -10.109  10.258  1.00 85.38           C  
ATOM   1146  O   THR A 151     -34.344  -6.973   9.734  1.00 85.38           O  
ATOM   1147  CG2 THR A 151     -32.688 -11.070  11.273  1.00 85.38           C  
ATOM   1148  OG1 THR A 151     -34.750 -10.156  10.391  1.00 85.38           O  
ATOM   1149  N   SER A 152     -32.781  -7.770   8.289  1.00 82.69           N  
ATOM   1150  CA  SER A 152     -33.281  -6.973   7.172  1.00 82.69           C  
ATOM   1151  C   SER A 152     -33.344  -7.797   5.891  1.00 82.69           C  
ATOM   1152  CB  SER A 152     -32.406  -5.742   6.961  1.00 82.69           C  
ATOM   1153  O   SER A 152     -32.469  -8.617   5.637  1.00 82.69           O  
ATOM   1154  OG  SER A 152     -32.812  -5.016   5.816  1.00 82.69           O  
ATOM   1155  N   SER A 153     -34.406  -7.641   5.117  1.00 82.44           N  
ATOM   1156  CA  SER A 153     -34.531  -8.328   3.838  1.00 82.44           C  
ATOM   1157  C   SER A 153     -33.469  -7.859   2.846  1.00 82.44           C  
ATOM   1158  CB  SER A 153     -35.938  -8.102   3.254  1.00 82.44           C  
ATOM   1159  O   SER A 153     -33.219  -8.523   1.836  1.00 82.44           O  
ATOM   1160  OG  SER A 153     -36.188  -6.723   3.102  1.00 82.44           O  
ATOM   1161  N   ALA A 154     -32.875  -6.797   3.223  1.00 81.00           N  
ATOM   1162  CA  ALA A 154     -31.844  -6.195   2.398  1.00 81.00           C  
ATOM   1163  C   ALA A 154     -30.531  -6.957   2.535  1.00 81.00           C  
ATOM   1164  CB  ALA A 154     -31.641  -4.730   2.775  1.00 81.00           C  
ATOM   1165  O   ALA A 154     -29.672  -6.895   1.649  1.00 81.00           O  
ATOM   1166  N   CYS A 155     -30.422  -7.723   3.637  1.00 85.81           N  
ATOM   1167  CA  CYS A 155     -29.250  -8.562   3.902  1.00 85.81           C  
ATOM   1168  C   CYS A 155     -29.641 -10.039   3.895  1.00 85.81           C  
ATOM   1169  CB  CYS A 155     -28.625  -8.195   5.246  1.00 85.81           C  
ATOM   1170  O   CYS A 155     -30.266 -10.523   4.836  1.00 85.81           O  
ATOM   1171  SG  CYS A 155     -28.047  -6.484   5.340  1.00 85.81           S  
ATOM   1172  N   LYS A 156     -29.547 -10.625   2.701  1.00 85.88           N  
ATOM   1173  CA  LYS A 156     -30.000 -12.008   2.576  1.00 85.88           C  
ATOM   1174  C   LYS A 156     -28.844 -12.984   2.701  1.00 85.88           C  
ATOM   1175  CB  LYS A 156     -30.719 -12.219   1.240  1.00 85.88           C  
ATOM   1176  O   LYS A 156     -27.781 -12.789   2.082  1.00 85.88           O  
ATOM   1177  CG  LYS A 156     -32.062 -11.500   1.132  1.00 85.88           C  
ATOM   1178  CD  LYS A 156     -32.812 -11.891  -0.135  1.00 85.88           C  
ATOM   1179  CE  LYS A 156     -34.156 -11.195  -0.228  1.00 85.88           C  
ATOM   1180  NZ  LYS A 156     -34.906 -11.602  -1.454  1.00 85.88           N  
ATOM   1181  N   ARG A 157     -28.875 -13.828   3.576  1.00 85.56           N  
ATOM   1182  CA  ARG A 157     -28.016 -15.016   3.627  1.00 85.56           C  
ATOM   1183  C   ARG A 157     -28.750 -16.250   3.105  1.00 85.56           C  
ATOM   1184  CB  ARG A 157     -27.531 -15.258   5.055  1.00 85.56           C  
ATOM   1185  O   ARG A 157     -29.641 -16.781   3.779  1.00 85.56           O  
ATOM   1186  CG  ARG A 157     -26.344 -16.219   5.145  1.00 85.56           C  
ATOM   1187  CD  ARG A 157     -25.844 -16.344   6.574  1.00 85.56           C  
ATOM   1188  NE  ARG A 157     -24.906 -15.273   6.910  1.00 85.56           N  
ATOM   1189  NH1 ARG A 157     -26.219 -14.375   8.586  1.00 85.56           N  
ATOM   1190  NH2 ARG A 157     -24.188 -13.430   8.086  1.00 85.56           N  
ATOM   1191  CZ  ARG A 157     -25.109 -14.359   7.859  1.00 85.56           C  
ATOM   1192  N   GLY A 158     -28.531 -16.484   1.854  1.00 84.50           N  
ATOM   1193  CA  GLY A 158     -29.375 -17.453   1.173  1.00 84.50           C  
ATOM   1194  C   GLY A 158     -30.766 -16.922   0.873  1.00 84.50           C  
ATOM   1195  O   GLY A 158     -30.906 -15.875   0.248  1.00 84.50           O  
ATOM   1196  N   SER A 159     -31.828 -17.562   1.415  1.00 83.44           N  
ATOM   1197  CA  SER A 159     -33.219 -17.156   1.187  1.00 83.44           C  
ATOM   1198  C   SER A 159     -33.812 -16.500   2.428  1.00 83.44           C  
ATOM   1199  CB  SER A 159     -34.062 -18.359   0.774  1.00 83.44           C  
ATOM   1200  O   SER A 159     -34.938 -16.016   2.398  1.00 83.44           O  
ATOM   1201  OG  SER A 159     -33.938 -19.406   1.719  1.00 83.44           O  
ATOM   1202  N   SER A 160     -33.000 -16.359   3.494  1.00 87.19           N  
ATOM   1203  CA  SER A 160     -33.469 -15.836   4.770  1.00 87.19           C  
ATOM   1204  C   SER A 160     -32.938 -14.422   5.004  1.00 87.19           C  
ATOM   1205  CB  SER A 160     -33.031 -16.750   5.922  1.00 87.19           C  
ATOM   1206  O   SER A 160     -31.812 -14.094   4.629  1.00 87.19           O  
ATOM   1207  OG  SER A 160     -33.531 -18.047   5.750  1.00 87.19           O  
ATOM   1208  N   SER A 161     -33.844 -13.602   5.566  1.00 87.56           N  
ATOM   1209  CA  SER A 161     -33.406 -12.281   6.004  1.00 87.56           C  
ATOM   1210  C   SER A 161     -32.344 -12.375   7.090  1.00 87.56           C  
ATOM   1211  CB  SER A 161     -34.594 -11.469   6.516  1.00 87.56           C  
ATOM   1212  O   SER A 161     -32.469 -13.188   8.008  1.00 87.56           O  
ATOM   1213  OG  SER A 161     -35.562 -11.289   5.488  1.00 87.56           O  
ATOM   1214  N   SER A 162     -31.359 -11.617   6.898  1.00 89.44           N  
ATOM   1215  CA  SER A 162     -30.234 -11.602   7.836  1.00 89.44           C  
ATOM   1216  C   SER A 162     -29.734 -10.180   8.070  1.00 89.44           C  
ATOM   1217  CB  SER A 162     -29.094 -12.477   7.320  1.00 89.44           C  
ATOM   1218  O   SER A 162     -30.422  -9.211   7.738  1.00 89.44           O  
ATOM   1219  OG  SER A 162     -28.094 -12.648   8.320  1.00 89.44           O  
ATOM   1220  N   PHE A 163     -28.609 -10.148   8.805  1.00 91.38           N  
ATOM   1221  CA  PHE A 163     -27.906  -8.906   9.109  1.00 91.38           C  
ATOM   1222  C   PHE A 163     -26.391  -9.109   9.102  1.00 91.38           C  
ATOM   1223  CB  PHE A 163     -28.344  -8.352  10.469  1.00 91.38           C  
ATOM   1224  O   PHE A 163     -25.922 -10.195   8.758  1.00 91.38           O  
ATOM   1225  CG  PHE A 163     -27.969  -6.918  10.703  1.00 91.38           C  
ATOM   1226  CD1 PHE A 163     -27.141  -6.570  11.766  1.00 91.38           C  
ATOM   1227  CD2 PHE A 163     -28.422  -5.922   9.852  1.00 91.38           C  
ATOM   1228  CE1 PHE A 163     -26.781  -5.242  11.984  1.00 91.38           C  
ATOM   1229  CE2 PHE A 163     -28.062  -4.590  10.062  1.00 91.38           C  
ATOM   1230  CZ  PHE A 163     -27.250  -4.254  11.125  1.00 91.38           C  
ATOM   1231  N   PHE A 164     -25.656  -8.039   9.250  1.00 92.69           N  
ATOM   1232  CA  PHE A 164     -24.203  -8.172   9.352  1.00 92.69           C  
ATOM   1233  C   PHE A 164     -23.828  -9.180  10.438  1.00 92.69           C  
ATOM   1234  CB  PHE A 164     -23.547  -6.816   9.648  1.00 92.69           C  
ATOM   1235  O   PHE A 164     -24.281  -9.062  11.578  1.00 92.69           O  
ATOM   1236  CG  PHE A 164     -23.812  -5.777   8.594  1.00 92.69           C  
ATOM   1237  CD1 PHE A 164     -23.359  -5.957   7.293  1.00 92.69           C  
ATOM   1238  CD2 PHE A 164     -24.531  -4.625   8.898  1.00 92.69           C  
ATOM   1239  CE1 PHE A 164     -23.609  -4.996   6.312  1.00 92.69           C  
ATOM   1240  CE2 PHE A 164     -24.766  -3.660   7.926  1.00 92.69           C  
ATOM   1241  CZ  PHE A 164     -24.312  -3.846   6.633  1.00 92.69           C  
ATOM   1242  N   SER A 165     -23.000 -10.203  10.180  1.00 91.75           N  
ATOM   1243  CA  SER A 165     -22.719 -11.312  11.086  1.00 91.75           C  
ATOM   1244  C   SER A 165     -21.828 -10.867  12.250  1.00 91.75           C  
ATOM   1245  CB  SER A 165     -22.031 -12.461  10.328  1.00 91.75           C  
ATOM   1246  O   SER A 165     -21.734 -11.562  13.258  1.00 91.75           O  
ATOM   1247  OG  SER A 165     -20.812 -12.023   9.750  1.00 91.75           O  
ATOM   1248  N   ARG A 166     -21.188  -9.609  12.148  1.00 93.06           N  
ATOM   1249  CA  ARG A 166     -20.281  -9.148  13.188  1.00 93.06           C  
ATOM   1250  C   ARG A 166     -20.906  -8.047  14.023  1.00 93.06           C  
ATOM   1251  CB  ARG A 166     -18.969  -8.648  12.562  1.00 93.06           C  
ATOM   1252  O   ARG A 166     -20.250  -7.441  14.875  1.00 93.06           O  
ATOM   1253  CG  ARG A 166     -18.250  -9.688  11.727  1.00 93.06           C  
ATOM   1254  CD  ARG A 166     -17.812 -10.883  12.570  1.00 93.06           C  
ATOM   1255  NE  ARG A 166     -17.078 -11.859  11.773  1.00 93.06           N  
ATOM   1256  NH1 ARG A 166     -18.031 -13.711  12.773  1.00 93.06           N  
ATOM   1257  NH2 ARG A 166     -16.469 -13.977  11.117  1.00 93.06           N  
ATOM   1258  CZ  ARG A 166     -17.188 -13.180  11.891  1.00 93.06           C  
ATOM   1259  N   LEU A 167     -22.172  -7.801  13.758  1.00 95.06           N  
ATOM   1260  CA  LEU A 167     -22.906  -6.773  14.484  1.00 95.06           C  
ATOM   1261  C   LEU A 167     -24.234  -7.324  15.008  1.00 95.06           C  
ATOM   1262  CB  LEU A 167     -23.156  -5.559  13.594  1.00 95.06           C  
ATOM   1263  O   LEU A 167     -24.781  -8.273  14.453  1.00 95.06           O  
ATOM   1264  CG  LEU A 167     -21.922  -4.824  13.078  1.00 95.06           C  
ATOM   1265  CD1 LEU A 167     -22.312  -3.828  11.992  1.00 95.06           C  
ATOM   1266  CD2 LEU A 167     -21.203  -4.117  14.227  1.00 95.06           C  
ATOM   1267  N   ASN A 168     -24.672  -6.723  16.062  1.00 94.44           N  
ATOM   1268  CA  ASN A 168     -26.000  -6.996  16.609  1.00 94.44           C  
ATOM   1269  C   ASN A 168     -26.906  -5.777  16.516  1.00 94.44           C  
ATOM   1270  CB  ASN A 168     -25.891  -7.469  18.062  1.00 94.44           C  
ATOM   1271  O   ASN A 168     -26.531  -4.684  16.953  1.00 94.44           O  
ATOM   1272  CG  ASN A 168     -25.250  -8.836  18.188  1.00 94.44           C  
ATOM   1273  ND2 ASN A 168     -24.469  -9.031  19.250  1.00 94.44           N  
ATOM   1274  OD1 ASN A 168     -25.438  -9.703  17.344  1.00 94.44           O  
ATOM   1275  N   TRP A 169     -28.031  -6.066  15.898  1.00 94.38           N  
ATOM   1276  CA  TRP A 169     -29.031  -4.992  15.852  1.00 94.38           C  
ATOM   1277  C   TRP A 169     -29.969  -5.066  17.047  1.00 94.38           C  
ATOM   1278  CB  TRP A 169     -29.828  -5.062  14.555  1.00 94.38           C  
ATOM   1279  O   TRP A 169     -30.844  -5.918  17.109  1.00 94.38           O  
ATOM   1280  CG  TRP A 169     -30.672  -3.848  14.297  1.00 94.38           C  
ATOM   1281  CD1 TRP A 169     -30.828  -2.766  15.109  1.00 94.38           C  
ATOM   1282  CD2 TRP A 169     -31.469  -3.596  13.133  1.00 94.38           C  
ATOM   1283  CE2 TRP A 169     -32.094  -2.340  13.320  1.00 94.38           C  
ATOM   1284  CE3 TRP A 169     -31.734  -4.312  11.961  1.00 94.38           C  
ATOM   1285  NE1 TRP A 169     -31.688  -1.854  14.531  1.00 94.38           N  
ATOM   1286  CH2 TRP A 169     -33.188  -2.504  11.227  1.00 94.38           C  
ATOM   1287  CZ2 TRP A 169     -32.938  -1.782  12.367  1.00 94.38           C  
ATOM   1288  CZ3 TRP A 169     -32.594  -3.756  11.016  1.00 94.38           C  
ATOM   1289  N   LEU A 170     -29.797  -4.062  18.016  1.00 95.12           N  
ATOM   1290  CA  LEU A 170     -30.594  -4.059  19.234  1.00 95.12           C  
ATOM   1291  C   LEU A 170     -31.906  -3.309  19.031  1.00 95.12           C  
ATOM   1292  CB  LEU A 170     -29.812  -3.422  20.391  1.00 95.12           C  
ATOM   1293  O   LEU A 170     -31.906  -2.156  18.594  1.00 95.12           O  
ATOM   1294  CG  LEU A 170     -28.422  -4.000  20.656  1.00 95.12           C  
ATOM   1295  CD1 LEU A 170     -27.828  -3.371  21.922  1.00 95.12           C  
ATOM   1296  CD2 LEU A 170     -28.484  -5.516  20.797  1.00 95.12           C  
ATOM   1297  N   THR A 171     -33.031  -3.977  19.297  1.00 94.44           N  
ATOM   1298  CA  THR A 171     -34.344  -3.365  19.172  1.00 94.44           C  
ATOM   1299  C   THR A 171     -35.188  -3.611  20.422  1.00 94.44           C  
ATOM   1300  CB  THR A 171     -35.094  -3.904  17.938  1.00 94.44           C  
ATOM   1301  O   THR A 171     -34.781  -4.375  21.312  1.00 94.44           O  
ATOM   1302  CG2 THR A 171     -34.375  -3.572  16.656  1.00 94.44           C  
ATOM   1303  OG1 THR A 171     -35.250  -5.328  18.047  1.00 94.44           O  
ATOM   1304  N   SER A 172     -36.250  -2.930  20.469  1.00 94.12           N  
ATOM   1305  CA  SER A 172     -37.094  -2.998  21.656  1.00 94.12           C  
ATOM   1306  C   SER A 172     -37.688  -4.398  21.828  1.00 94.12           C  
ATOM   1307  CB  SER A 172     -38.250  -1.976  21.547  1.00 94.12           C  
ATOM   1308  O   SER A 172     -37.969  -5.090  20.844  1.00 94.12           O  
ATOM   1309  OG  SER A 172     -39.156  -2.334  20.531  1.00 94.12           O  
ATOM   1310  N   LEU A 173     -37.719  -4.941  23.047  1.00 93.69           N  
ATOM   1311  CA  LEU A 173     -38.375  -6.172  23.469  1.00 93.69           C  
ATOM   1312  C   LEU A 173     -39.656  -5.867  24.266  1.00 93.69           C  
ATOM   1313  CB  LEU A 173     -37.438  -7.031  24.312  1.00 93.69           C  
ATOM   1314  O   LEU A 173     -39.594  -5.184  25.297  1.00 93.69           O  
ATOM   1315  CG  LEU A 173     -37.969  -8.383  24.781  1.00 93.69           C  
ATOM   1316  CD1 LEU A 173     -38.219  -9.297  23.594  1.00 93.69           C  
ATOM   1317  CD2 LEU A 173     -37.000  -9.031  25.766  1.00 93.69           C  
ATOM   1318  N   ASN A 174     -40.844  -6.273  23.703  1.00 91.38           N  
ATOM   1319  CA  ASN A 174     -42.125  -6.012  24.344  1.00 91.38           C  
ATOM   1320  C   ASN A 174     -42.344  -4.516  24.531  1.00 91.38           C  
ATOM   1321  CB  ASN A 174     -42.219  -6.734  25.688  1.00 91.38           C  
ATOM   1322  O   ASN A 174     -42.781  -4.082  25.609  1.00 91.38           O  
ATOM   1323  CG  ASN A 174     -42.156  -8.242  25.547  1.00 91.38           C  
ATOM   1324  ND2 ASN A 174     -41.500  -8.898  26.500  1.00 91.38           N  
ATOM   1325  OD1 ASN A 174     -42.656  -8.812  24.594  1.00 91.38           O  
ATOM   1326  N   ASN A 175     -41.875  -3.664  23.500  1.00 91.88           N  
ATOM   1327  CA  ASN A 175     -42.094  -2.225  23.422  1.00 91.88           C  
ATOM   1328  C   ASN A 175     -41.344  -1.480  24.516  1.00 91.88           C  
ATOM   1329  CB  ASN A 175     -43.594  -1.906  23.500  1.00 91.88           C  
ATOM   1330  O   ASN A 175     -41.781  -0.425  24.984  1.00 91.88           O  
ATOM   1331  CG  ASN A 175     -44.312  -2.258  22.219  1.00 91.88           C  
ATOM   1332  ND2 ASN A 175     -45.594  -2.594  22.344  1.00 91.88           N  
ATOM   1333  OD1 ASN A 175     -43.750  -2.227  21.125  1.00 91.88           O  
ATOM   1334  N   ILE A 176     -40.344  -2.197  25.031  1.00 93.62           N  
ATOM   1335  CA  ILE A 176     -39.469  -1.597  26.031  1.00 93.62           C  
ATOM   1336  C   ILE A 176     -38.031  -1.682  25.562  1.00 93.62           C  
ATOM   1337  CB  ILE A 176     -39.625  -2.281  27.406  1.00 93.62           C  
ATOM   1338  O   ILE A 176     -37.594  -2.723  25.062  1.00 93.62           O  
ATOM   1339  CG1 ILE A 176     -41.094  -2.162  27.891  1.00 93.62           C  
ATOM   1340  CG2 ILE A 176     -38.656  -1.679  28.422  1.00 93.62           C  
ATOM   1341  CD1 ILE A 176     -41.375  -2.998  29.125  1.00 93.62           C  
ATOM   1342  N   TYR A 177     -37.281  -0.625  25.781  1.00 94.50           N  
ATOM   1343  CA  TYR A 177     -35.844  -0.565  25.516  1.00 94.50           C  
ATOM   1344  C   TYR A 177     -35.094   0.061  26.688  1.00 94.50           C  
ATOM   1345  CB  TYR A 177     -35.562   0.229  24.234  1.00 94.50           C  
ATOM   1346  O   TYR A 177     -34.969   1.285  26.766  1.00 94.50           O  
ATOM   1347  CG  TYR A 177     -34.156   0.071  23.719  1.00 94.50           C  
ATOM   1348  CD1 TYR A 177     -33.094   0.708  24.344  1.00 94.50           C  
ATOM   1349  CD2 TYR A 177     -33.875  -0.714  22.594  1.00 94.50           C  
ATOM   1350  CE1 TYR A 177     -31.781   0.567  23.859  1.00 94.50           C  
ATOM   1351  CE2 TYR A 177     -32.594  -0.862  22.109  1.00 94.50           C  
ATOM   1352  OH  TYR A 177     -30.266  -0.362  22.281  1.00 94.50           O  
ATOM   1353  CZ  TYR A 177     -31.547  -0.219  22.750  1.00 94.50           C  
ATOM   1354  N   PRO A 178     -34.688  -0.764  27.609  1.00 94.94           N  
ATOM   1355  CA  PRO A 178     -33.938  -0.212  28.750  1.00 94.94           C  
ATOM   1356  C   PRO A 178     -32.562   0.313  28.344  1.00 94.94           C  
ATOM   1357  CB  PRO A 178     -33.812  -1.403  29.703  1.00 94.94           C  
ATOM   1358  O   PRO A 178     -31.984  -0.138  27.359  1.00 94.94           O  
ATOM   1359  CG  PRO A 178     -33.906  -2.607  28.812  1.00 94.94           C  
ATOM   1360  CD  PRO A 178     -34.750  -2.277  27.641  1.00 94.94           C  
ATOM   1361  N   ALA A 179     -32.125   1.290  29.094  1.00 94.38           N  
ATOM   1362  CA  ALA A 179     -30.797   1.806  28.828  1.00 94.38           C  
ATOM   1363  C   ALA A 179     -29.750   0.696  28.922  1.00 94.38           C  
ATOM   1364  CB  ALA A 179     -30.453   2.932  29.797  1.00 94.38           C  
ATOM   1365  O   ALA A 179     -29.797  -0.131  29.828  1.00 94.38           O  
ATOM   1366  N   GLN A 180     -28.891   0.707  27.875  1.00 95.50           N  
ATOM   1367  CA  GLN A 180     -27.812  -0.272  27.828  1.00 95.50           C  
ATOM   1368  C   GLN A 180     -26.516   0.321  28.344  1.00 95.50           C  
ATOM   1369  CB  GLN A 180     -27.625  -0.784  26.391  1.00 95.50           C  
ATOM   1370  O   GLN A 180     -26.125   1.422  27.953  1.00 95.50           O  
ATOM   1371  CG  GLN A 180     -28.891  -1.380  25.781  1.00 95.50           C  
ATOM   1372  CD  GLN A 180     -29.422  -2.568  26.562  1.00 95.50           C  
ATOM   1373  NE2 GLN A 180     -30.688  -2.520  26.922  1.00 95.50           N  
ATOM   1374  OE1 GLN A 180     -28.688  -3.521  26.844  1.00 95.50           O  
ATOM   1375  N   ASN A 181     -25.938  -0.484  29.328  1.00 95.06           N  
ATOM   1376  CA  ASN A 181     -24.656  -0.105  29.906  1.00 95.06           C  
ATOM   1377  C   ASN A 181     -23.703  -1.298  29.984  1.00 95.06           C  
ATOM   1378  CB  ASN A 181     -24.844   0.522  31.281  1.00 95.06           C  
ATOM   1379  O   ASN A 181     -23.891  -2.186  30.828  1.00 95.06           O  
ATOM   1380  CG  ASN A 181     -23.578   1.188  31.812  1.00 95.06           C  
ATOM   1381  ND2 ASN A 181     -23.688   1.815  32.969  1.00 95.06           N  
ATOM   1382  OD1 ASN A 181     -22.531   1.142  31.172  1.00 95.06           O  
ATOM   1383  N   VAL A 182     -22.672  -1.225  29.125  1.00 93.94           N  
ATOM   1384  CA  VAL A 182     -21.750  -2.357  29.062  1.00 93.94           C  
ATOM   1385  C   VAL A 182     -20.328  -1.876  29.281  1.00 93.94           C  
ATOM   1386  CB  VAL A 182     -21.875  -3.109  27.719  1.00 93.94           C  
ATOM   1387  O   VAL A 182     -19.938  -0.812  28.797  1.00 93.94           O  
ATOM   1388  CG1 VAL A 182     -20.750  -4.133  27.578  1.00 93.94           C  
ATOM   1389  CG2 VAL A 182     -23.234  -3.787  27.594  1.00 93.94           C  
ATOM   1390  N   THR A 183     -19.688  -2.676  30.094  1.00 94.38           N  
ATOM   1391  CA  THR A 183     -18.266  -2.439  30.344  1.00 94.38           C  
ATOM   1392  C   THR A 183     -17.438  -3.668  29.969  1.00 94.38           C  
ATOM   1393  CB  THR A 183     -18.000  -2.076  31.812  1.00 94.38           C  
ATOM   1394  O   THR A 183     -17.703  -4.770  30.453  1.00 94.38           O  
ATOM   1395  CG2 THR A 183     -16.547  -1.700  32.031  1.00 94.38           C  
ATOM   1396  OG1 THR A 183     -18.828  -0.965  32.188  1.00 94.38           O  
ATOM   1397  N   MET A 184     -16.422  -3.316  29.141  1.00 94.44           N  
ATOM   1398  CA  MET A 184     -15.594  -4.418  28.672  1.00 94.44           C  
ATOM   1399  C   MET A 184     -14.109  -4.078  28.797  1.00 94.44           C  
ATOM   1400  CB  MET A 184     -15.922  -4.750  27.203  1.00 94.44           C  
ATOM   1401  O   MET A 184     -13.578  -3.291  28.016  1.00 94.44           O  
ATOM   1402  CG  MET A 184     -15.234  -6.004  26.703  1.00 94.44           C  
ATOM   1403  SD  MET A 184     -15.672  -7.496  27.672  1.00 94.44           S  
ATOM   1404  CE  MET A 184     -17.453  -7.590  27.328  1.00 94.44           C  
ATOM   1405  N   PRO A 185     -13.477  -4.762  29.766  1.00 93.81           N  
ATOM   1406  CA  PRO A 185     -12.039  -4.504  29.906  1.00 93.81           C  
ATOM   1407  C   PRO A 185     -11.203  -5.262  28.875  1.00 93.81           C  
ATOM   1408  CB  PRO A 185     -11.719  -4.992  31.312  1.00 93.81           C  
ATOM   1409  O   PRO A 185     -11.594  -6.352  28.438  1.00 93.81           O  
ATOM   1410  CG  PRO A 185     -12.750  -6.035  31.594  1.00 93.81           C  
ATOM   1411  CD  PRO A 185     -14.008  -5.676  30.859  1.00 93.81           C  
ATOM   1412  N   ASN A 186     -10.164  -4.586  28.453  1.00 94.88           N  
ATOM   1413  CA  ASN A 186      -9.188  -5.273  27.609  1.00 94.88           C  
ATOM   1414  C   ASN A 186      -8.039  -5.844  28.438  1.00 94.88           C  
ATOM   1415  CB  ASN A 186      -8.648  -4.336  26.531  1.00 94.88           C  
ATOM   1416  O   ASN A 186      -7.113  -5.113  28.812  1.00 94.88           O  
ATOM   1417  CG  ASN A 186      -7.727  -5.035  25.562  1.00 94.88           C  
ATOM   1418  ND2 ASN A 186      -7.203  -4.289  24.594  1.00 94.88           N  
ATOM   1419  OD1 ASN A 186      -7.484  -6.242  25.672  1.00 94.88           O  
ATOM   1420  N   LYS A 187      -8.062  -7.129  28.672  1.00 93.12           N  
ATOM   1421  CA  LYS A 187      -7.078  -7.781  29.531  1.00 93.12           C  
ATOM   1422  C   LYS A 187      -5.969  -8.422  28.703  1.00 93.12           C  
ATOM   1423  CB  LYS A 187      -7.746  -8.836  30.406  1.00 93.12           C  
ATOM   1424  O   LYS A 187      -5.008  -8.961  29.250  1.00 93.12           O  
ATOM   1425  CG  LYS A 187      -8.758  -8.258  31.391  1.00 93.12           C  
ATOM   1426  CD  LYS A 187      -9.398  -9.352  32.250  1.00 93.12           C  
ATOM   1427  CE  LYS A 187     -10.445  -8.789  33.188  1.00 93.12           C  
ATOM   1428  NZ  LYS A 187     -11.117  -9.867  33.969  1.00 93.12           N  
ATOM   1429  N   GLU A 188      -6.137  -8.266  27.453  1.00 92.44           N  
ATOM   1430  CA  GLU A 188      -5.172  -8.883  26.547  1.00 92.44           C  
ATOM   1431  C   GLU A 188      -3.992  -7.949  26.281  1.00 92.44           C  
ATOM   1432  CB  GLU A 188      -5.844  -9.258  25.219  1.00 92.44           C  
ATOM   1433  O   GLU A 188      -4.055  -6.758  26.594  1.00 92.44           O  
ATOM   1434  CG  GLU A 188      -7.043 -10.188  25.391  1.00 92.44           C  
ATOM   1435  CD  GLU A 188      -6.664 -11.586  25.844  1.00 92.44           C  
ATOM   1436  OE1 GLU A 188      -7.543 -12.320  26.344  1.00 92.44           O  
ATOM   1437  OE2 GLU A 188      -5.473 -11.945  25.703  1.00 92.44           O  
ATOM   1438  N   GLN A 189      -2.873  -8.453  25.750  1.00 92.25           N  
ATOM   1439  CA  GLN A 189      -1.669  -7.672  25.484  1.00 92.25           C  
ATOM   1440  C   GLN A 189      -1.686  -7.086  24.078  1.00 92.25           C  
ATOM   1441  CB  GLN A 189      -0.419  -8.531  25.688  1.00 92.25           C  
ATOM   1442  O   GLN A 189      -0.638  -6.734  23.531  1.00 92.25           O  
ATOM   1443  CG  GLN A 189      -0.208  -8.984  27.125  1.00 92.25           C  
ATOM   1444  CD  GLN A 189       0.053  -7.832  28.078  1.00 92.25           C  
ATOM   1445  NE2 GLN A 189      -0.450  -7.945  29.297  1.00 92.25           N  
ATOM   1446  OE1 GLN A 189       0.702  -6.844  27.703  1.00 92.25           O  
ATOM   1447  N   PHE A 190      -2.812  -7.066  23.391  1.00 92.50           N  
ATOM   1448  CA  PHE A 190      -2.961  -6.473  22.078  1.00 92.50           C  
ATOM   1449  C   PHE A 190      -4.172  -5.551  22.016  1.00 92.50           C  
ATOM   1450  CB  PHE A 190      -3.090  -7.566  21.000  1.00 92.50           C  
ATOM   1451  O   PHE A 190      -5.051  -5.625  22.891  1.00 92.50           O  
ATOM   1452  CG  PHE A 190      -4.195  -8.547  21.281  1.00 92.50           C  
ATOM   1453  CD1 PHE A 190      -3.932  -9.758  21.906  1.00 92.50           C  
ATOM   1454  CD2 PHE A 190      -5.504  -8.266  20.906  1.00 92.50           C  
ATOM   1455  CE1 PHE A 190      -4.953 -10.672  22.156  1.00 92.50           C  
ATOM   1456  CE2 PHE A 190      -6.531  -9.172  21.141  1.00 92.50           C  
ATOM   1457  CZ  PHE A 190      -6.254 -10.375  21.766  1.00 92.50           C  
ATOM   1458  N   ASP A 191      -4.195  -4.645  20.984  1.00 93.12           N  
ATOM   1459  CA  ASP A 191      -5.305  -3.715  20.797  1.00 93.12           C  
ATOM   1460  C   ASP A 191      -6.539  -4.438  20.250  1.00 93.12           C  
ATOM   1461  CB  ASP A 191      -4.898  -2.590  19.844  1.00 93.12           C  
ATOM   1462  O   ASP A 191      -6.430  -5.297  19.375  1.00 93.12           O  
ATOM   1463  CG  ASP A 191      -3.805  -1.698  20.406  1.00 93.12           C  
ATOM   1464  OD1 ASP A 191      -3.496  -1.804  21.609  1.00 93.12           O  
ATOM   1465  OD2 ASP A 191      -3.252  -0.881  19.641  1.00 93.12           O  
ATOM   1466  N   LYS A 192      -7.672  -4.176  20.812  1.00 95.31           N  
ATOM   1467  CA  LYS A 192      -8.953  -4.680  20.328  1.00 95.31           C  
ATOM   1468  C   LYS A 192      -9.695  -3.609  19.531  1.00 95.31           C  
ATOM   1469  CB  LYS A 192      -9.812  -5.176  21.484  1.00 95.31           C  
ATOM   1470  O   LYS A 192      -9.805  -2.465  19.984  1.00 95.31           O  
ATOM   1471  CG  LYS A 192      -9.266  -6.410  22.188  1.00 95.31           C  
ATOM   1472  CD  LYS A 192     -10.188  -6.883  23.297  1.00 95.31           C  
ATOM   1473  CE  LYS A 192      -9.695  -8.180  23.922  1.00 95.31           C  
ATOM   1474  NZ  LYS A 192     -10.586  -8.633  25.031  1.00 95.31           N  
ATOM   1475  N   LEU A 193     -10.078  -3.959  18.359  1.00 95.38           N  
ATOM   1476  CA  LEU A 193     -10.906  -3.068  17.547  1.00 95.38           C  
ATOM   1477  C   LEU A 193     -12.367  -3.482  17.594  1.00 95.38           C  
ATOM   1478  CB  LEU A 193     -10.414  -3.062  16.094  1.00 95.38           C  
ATOM   1479  O   LEU A 193     -12.719  -4.594  17.188  1.00 95.38           O  
ATOM   1480  CG  LEU A 193     -11.289  -2.305  15.086  1.00 95.38           C  
ATOM   1481  CD1 LEU A 193     -11.258  -0.809  15.383  1.00 95.38           C  
ATOM   1482  CD2 LEU A 193     -10.820  -2.576  13.656  1.00 95.38           C  
ATOM   1483  N   TYR A 194     -13.188  -2.609  18.094  1.00 96.12           N  
ATOM   1484  CA  TYR A 194     -14.625  -2.832  18.141  1.00 96.12           C  
ATOM   1485  C   TYR A 194     -15.336  -2.014  17.062  1.00 96.12           C  
ATOM   1486  CB  TYR A 194     -15.188  -2.480  19.516  1.00 96.12           C  
ATOM   1487  O   TYR A 194     -15.102  -0.809  16.938  1.00 96.12           O  
ATOM   1488  CG  TYR A 194     -14.766  -3.439  20.609  1.00 96.12           C  
ATOM   1489  CD1 TYR A 194     -15.531  -4.566  20.891  1.00 96.12           C  
ATOM   1490  CD2 TYR A 194     -13.609  -3.219  21.344  1.00 96.12           C  
ATOM   1491  CE1 TYR A 194     -15.148  -5.453  21.906  1.00 96.12           C  
ATOM   1492  CE2 TYR A 194     -13.219  -4.098  22.344  1.00 96.12           C  
ATOM   1493  OH  TYR A 194     -13.609  -6.082  23.609  1.00 96.12           O  
ATOM   1494  CZ  TYR A 194     -13.992  -5.211  22.609  1.00 96.12           C  
ATOM   1495  N   ILE A 195     -16.172  -2.713  16.297  1.00 96.38           N  
ATOM   1496  CA  ILE A 195     -17.000  -2.033  15.320  1.00 96.38           C  
ATOM   1497  C   ILE A 195     -18.422  -1.924  15.836  1.00 96.38           C  
ATOM   1498  CB  ILE A 195     -16.969  -2.764  13.953  1.00 96.38           C  
ATOM   1499  O   ILE A 195     -19.000  -2.902  16.328  1.00 96.38           O  
ATOM   1500  CG1 ILE A 195     -15.531  -2.896  13.445  1.00 96.38           C  
ATOM   1501  CG2 ILE A 195     -17.844  -2.035  12.938  1.00 96.38           C  
ATOM   1502  CD1 ILE A 195     -14.875  -1.569  13.094  1.00 96.38           C  
ATOM   1503  N   TRP A 196     -18.953  -0.742  15.781  1.00 96.62           N  
ATOM   1504  CA  TRP A 196     -20.344  -0.515  16.203  1.00 96.62           C  
ATOM   1505  C   TRP A 196     -21.016   0.518  15.312  1.00 96.62           C  
ATOM   1506  CB  TRP A 196     -20.375  -0.057  17.656  1.00 96.62           C  
ATOM   1507  O   TRP A 196     -20.359   1.170  14.492  1.00 96.62           O  
ATOM   1508  CG  TRP A 196     -19.594   1.188  17.938  1.00 96.62           C  
ATOM   1509  CD1 TRP A 196     -18.250   1.283  18.125  1.00 96.62           C  
ATOM   1510  CD2 TRP A 196     -20.109   2.518  18.047  1.00 96.62           C  
ATOM   1511  CE2 TRP A 196     -19.016   3.371  18.312  1.00 96.62           C  
ATOM   1512  CE3 TRP A 196     -21.391   3.072  17.953  1.00 96.62           C  
ATOM   1513  NE1 TRP A 196     -17.891   2.594  18.359  1.00 96.62           N  
ATOM   1514  CH2 TRP A 196     -20.438   5.266  18.375  1.00 96.62           C  
ATOM   1515  CZ2 TRP A 196     -19.172   4.750  18.484  1.00 96.62           C  
ATOM   1516  CZ3 TRP A 196     -21.547   4.445  18.125  1.00 96.62           C  
ATOM   1517  N   GLY A 197     -22.344   0.655  15.477  1.00 96.69           N  
ATOM   1518  CA  GLY A 197     -23.031   1.561  14.570  1.00 96.69           C  
ATOM   1519  C   GLY A 197     -24.266   2.193  15.188  1.00 96.69           C  
ATOM   1520  O   GLY A 197     -24.656   1.854  16.312  1.00 96.69           O  
ATOM   1521  N   VAL A 198     -24.875   3.143  14.398  1.00 96.94           N  
ATOM   1522  CA  VAL A 198     -26.078   3.852  14.812  1.00 96.94           C  
ATOM   1523  C   VAL A 198     -27.141   3.760  13.711  1.00 96.94           C  
ATOM   1524  CB  VAL A 198     -25.781   5.332  15.141  1.00 96.94           C  
ATOM   1525  O   VAL A 198     -26.875   4.117  12.562  1.00 96.94           O  
ATOM   1526  CG1 VAL A 198     -27.047   6.051  15.578  1.00 96.94           C  
ATOM   1527  CG2 VAL A 198     -24.703   5.430  16.219  1.00 96.94           C  
ATOM   1528  N   HIS A 199     -28.219   3.219  14.133  1.00 95.62           N  
ATOM   1529  CA  HIS A 199     -29.328   3.131  13.195  1.00 95.62           C  
ATOM   1530  C   HIS A 199     -30.109   4.445  13.125  1.00 95.62           C  
ATOM   1531  CB  HIS A 199     -30.281   1.989  13.578  1.00 95.62           C  
ATOM   1532  O   HIS A 199     -30.484   5.000  14.156  1.00 95.62           O  
ATOM   1533  CG  HIS A 199     -31.391   1.771  12.602  1.00 95.62           C  
ATOM   1534  CD2 HIS A 199     -31.375   1.386  11.305  1.00 95.62           C  
ATOM   1535  ND1 HIS A 199     -32.719   1.954  12.938  1.00 95.62           N  
ATOM   1536  CE1 HIS A 199     -33.469   1.689  11.875  1.00 95.62           C  
ATOM   1537  NE2 HIS A 199     -32.656   1.343  10.875  1.00 95.62           N  
ATOM   1538  N   HIS A 200     -30.297   4.930  11.867  1.00 95.19           N  
ATOM   1539  CA  HIS A 200     -31.047   6.164  11.625  1.00 95.19           C  
ATOM   1540  C   HIS A 200     -32.375   5.879  10.961  1.00 95.19           C  
ATOM   1541  CB  HIS A 200     -30.219   7.121  10.766  1.00 95.19           C  
ATOM   1542  O   HIS A 200     -32.438   5.707   9.742  1.00 95.19           O  
ATOM   1543  CG  HIS A 200     -28.875   7.434  11.336  1.00 95.19           C  
ATOM   1544  CD2 HIS A 200     -27.641   6.922  11.055  1.00 95.19           C  
ATOM   1545  ND1 HIS A 200     -28.688   8.383  12.312  1.00 95.19           N  
ATOM   1546  CE1 HIS A 200     -27.391   8.438  12.617  1.00 95.19           C  
ATOM   1547  NE2 HIS A 200     -26.750   7.566  11.875  1.00 95.19           N  
ATOM   1548  N   PRO A 201     -33.438   5.820  11.750  1.00 94.56           N  
ATOM   1549  CA  PRO A 201     -34.719   5.488  11.180  1.00 94.56           C  
ATOM   1550  C   PRO A 201     -35.281   6.590  10.281  1.00 94.56           C  
ATOM   1551  CB  PRO A 201     -35.625   5.301  12.422  1.00 94.56           C  
ATOM   1552  O   PRO A 201     -34.969   7.770  10.484  1.00 94.56           O  
ATOM   1553  CG  PRO A 201     -34.656   4.961  13.523  1.00 94.56           C  
ATOM   1554  CD  PRO A 201     -33.375   5.695  13.281  1.00 94.56           C  
ATOM   1555  N   ASP A 202     -36.188   6.223   9.422  1.00 94.19           N  
ATOM   1556  CA  ASP A 202     -36.688   7.109   8.391  1.00 94.19           C  
ATOM   1557  C   ASP A 202     -37.875   7.949   8.922  1.00 94.19           C  
ATOM   1558  CB  ASP A 202     -37.156   6.305   7.168  1.00 94.19           C  
ATOM   1559  O   ASP A 202     -38.156   9.023   8.391  1.00 94.19           O  
ATOM   1560  CG  ASP A 202     -38.219   5.270   7.500  1.00 94.19           C  
ATOM   1561  OD1 ASP A 202     -38.094   4.578   8.531  1.00 94.19           O  
ATOM   1562  OD2 ASP A 202     -39.188   5.141   6.723  1.00 94.19           O  
ATOM   1563  N   THR A 203     -38.562   7.496   9.961  1.00 94.88           N  
ATOM   1564  CA  THR A 203     -39.688   8.219  10.531  1.00 94.88           C  
ATOM   1565  C   THR A 203     -39.688   8.102  12.055  1.00 94.88           C  
ATOM   1566  CB  THR A 203     -41.031   7.691   9.977  1.00 94.88           C  
ATOM   1567  O   THR A 203     -39.062   7.199  12.617  1.00 94.88           O  
ATOM   1568  CG2 THR A 203     -41.062   7.797   8.453  1.00 94.88           C  
ATOM   1569  OG1 THR A 203     -41.188   6.320  10.352  1.00 94.88           O  
ATOM   1570  N   ASP A 204     -40.406   9.008  12.672  1.00 95.12           N  
ATOM   1571  CA  ASP A 204     -40.594   8.969  14.117  1.00 95.12           C  
ATOM   1572  C   ASP A 204     -41.312   7.703  14.547  1.00 95.12           C  
ATOM   1573  CB  ASP A 204     -41.344  10.211  14.594  1.00 95.12           C  
ATOM   1574  O   ASP A 204     -41.031   7.137  15.602  1.00 95.12           O  
ATOM   1575  CG  ASP A 204     -40.500  11.477  14.508  1.00 95.12           C  
ATOM   1576  OD1 ASP A 204     -39.281  11.422  14.727  1.00 95.12           O  
ATOM   1577  OD2 ASP A 204     -41.094  12.547  14.219  1.00 95.12           O  
ATOM   1578  N   LYS A 205     -42.250   7.285  13.688  1.00 94.62           N  
ATOM   1579  CA  LYS A 205     -43.000   6.059  13.945  1.00 94.62           C  
ATOM   1580  C   LYS A 205     -42.062   4.852  14.008  1.00 94.62           C  
ATOM   1581  CB  LYS A 205     -44.062   5.840  12.867  1.00 94.62           C  
ATOM   1582  O   LYS A 205     -42.188   4.027  14.922  1.00 94.62           O  
ATOM   1583  CG  LYS A 205     -44.969   4.648  13.133  1.00 94.62           C  
ATOM   1584  CD  LYS A 205     -46.031   4.492  12.031  1.00 94.62           C  
ATOM   1585  CE  LYS A 205     -46.875   3.246  12.242  1.00 94.62           C  
ATOM   1586  NZ  LYS A 205     -47.906   3.086  11.172  1.00 94.62           N  
ATOM   1587  N   ASN A 206     -41.219   4.676  13.055  1.00 93.00           N  
ATOM   1588  CA  ASN A 206     -40.250   3.590  13.000  1.00 93.00           C  
ATOM   1589  C   ASN A 206     -39.281   3.662  14.156  1.00 93.00           C  
ATOM   1590  CB  ASN A 206     -39.500   3.605  11.664  1.00 93.00           C  
ATOM   1591  O   ASN A 206     -38.875   2.633  14.711  1.00 93.00           O  
ATOM   1592  CG  ASN A 206     -40.344   3.051  10.523  1.00 93.00           C  
ATOM   1593  ND2 ASN A 206     -39.844   3.232   9.297  1.00 93.00           N  
ATOM   1594  OD1 ASN A 206     -41.406   2.465  10.742  1.00 93.00           O  
ATOM   1595  N   GLN A 207     -38.844   4.848  14.562  1.00 95.12           N  
ATOM   1596  CA  GLN A 207     -38.000   5.066  15.719  1.00 95.12           C  
ATOM   1597  C   GLN A 207     -38.656   4.539  17.000  1.00 95.12           C  
ATOM   1598  CB  GLN A 207     -37.656   6.551  15.875  1.00 95.12           C  
ATOM   1599  O   GLN A 207     -38.031   3.799  17.750  1.00 95.12           O  
ATOM   1600  CG  GLN A 207     -36.938   6.891  17.172  1.00 95.12           C  
ATOM   1601  CD  GLN A 207     -35.562   6.285  17.250  1.00 95.12           C  
ATOM   1602  NE2 GLN A 207     -35.094   6.008  18.453  1.00 95.12           N  
ATOM   1603  OE1 GLN A 207     -34.906   6.066  16.219  1.00 95.12           O  
ATOM   1604  N   PHE A 208     -39.844   4.953  17.188  1.00 95.19           N  
ATOM   1605  CA  PHE A 208     -40.594   4.543  18.375  1.00 95.19           C  
ATOM   1606  C   PHE A 208     -40.844   3.041  18.359  1.00 95.19           C  
ATOM   1607  CB  PHE A 208     -41.906   5.312  18.500  1.00 95.19           C  
ATOM   1608  O   PHE A 208     -40.719   2.367  19.375  1.00 95.19           O  
ATOM   1609  CG  PHE A 208     -42.594   5.133  19.828  1.00 95.19           C  
ATOM   1610  CD1 PHE A 208     -43.562   4.172  20.000  1.00 95.19           C  
ATOM   1611  CD2 PHE A 208     -42.250   5.926  20.922  1.00 95.19           C  
ATOM   1612  CE1 PHE A 208     -44.219   4.004  21.219  1.00 95.19           C  
ATOM   1613  CE2 PHE A 208     -42.875   5.766  22.141  1.00 95.19           C  
ATOM   1614  CZ  PHE A 208     -43.844   4.805  22.297  1.00 95.19           C  
ATOM   1615  N   SER A 209     -41.188   2.529  17.234  1.00 93.69           N  
ATOM   1616  CA  SER A 209     -41.500   1.109  17.078  1.00 93.69           C  
ATOM   1617  C   SER A 209     -40.250   0.252  17.359  1.00 93.69           C  
ATOM   1618  CB  SER A 209     -42.000   0.817  15.680  1.00 93.69           C  
ATOM   1619  O   SER A 209     -40.344  -0.797  18.000  1.00 93.69           O  
ATOM   1620  OG  SER A 209     -42.219  -0.574  15.492  1.00 93.69           O  
ATOM   1621  N   LEU A 210     -39.156   0.639  16.938  1.00 93.25           N  
ATOM   1622  CA  LEU A 210     -37.906  -0.146  17.031  1.00 93.25           C  
ATOM   1623  C   LEU A 210     -37.219   0.051  18.375  1.00 93.25           C  
ATOM   1624  CB  LEU A 210     -36.969   0.238  15.898  1.00 93.25           C  
ATOM   1625  O   LEU A 210     -36.688  -0.899  18.953  1.00 93.25           O  
ATOM   1626  CG  LEU A 210     -37.344  -0.243  14.500  1.00 93.25           C  
ATOM   1627  CD1 LEU A 210     -36.469   0.452  13.453  1.00 93.25           C  
ATOM   1628  CD2 LEU A 210     -37.188  -1.758  14.398  1.00 93.25           C  
ATOM   1629  N   PHE A 211     -37.344   1.229  18.969  1.00 94.81           N  
ATOM   1630  CA  PHE A 211     -36.500   1.509  20.125  1.00 94.81           C  
ATOM   1631  C   PHE A 211     -37.344   1.979  21.297  1.00 94.81           C  
ATOM   1632  CB  PHE A 211     -35.438   2.562  19.797  1.00 94.81           C  
ATOM   1633  O   PHE A 211     -36.844   2.262  22.375  1.00 94.81           O  
ATOM   1634  CG  PHE A 211     -34.531   2.172  18.656  1.00 94.81           C  
ATOM   1635  CD1 PHE A 211     -33.656   1.104  18.781  1.00 94.81           C  
ATOM   1636  CD2 PHE A 211     -34.562   2.873  17.453  1.00 94.81           C  
ATOM   1637  CE1 PHE A 211     -32.812   0.739  17.734  1.00 94.81           C  
ATOM   1638  CE2 PHE A 211     -33.750   2.514  16.406  1.00 94.81           C  
ATOM   1639  CZ  PHE A 211     -32.875   1.448  16.531  1.00 94.81           C  
ATOM   1640  N   ALA A 212     -38.719   2.113  21.141  1.00 94.12           N  
ATOM   1641  CA  ALA A 212     -39.688   2.459  22.172  1.00 94.12           C  
ATOM   1642  C   ALA A 212     -39.406   3.838  22.766  1.00 94.12           C  
ATOM   1643  CB  ALA A 212     -39.688   1.404  23.281  1.00 94.12           C  
ATOM   1644  O   ALA A 212     -39.719   4.102  23.922  1.00 94.12           O  
ATOM   1645  N   GLN A 213     -38.625   4.621  22.109  1.00 93.06           N  
ATOM   1646  CA  GLN A 213     -38.312   5.984  22.531  1.00 93.06           C  
ATOM   1647  C   GLN A 213     -38.344   6.941  21.344  1.00 93.06           C  
ATOM   1648  CB  GLN A 213     -36.938   6.031  23.203  1.00 93.06           C  
ATOM   1649  O   GLN A 213     -38.156   6.523  20.188  1.00 93.06           O  
ATOM   1650  CG  GLN A 213     -36.188   4.715  23.156  1.00 93.06           C  
ATOM   1651  CD  GLN A 213     -34.906   4.742  23.969  1.00 93.06           C  
ATOM   1652  NE2 GLN A 213     -34.438   3.566  24.391  1.00 93.06           N  
ATOM   1653  OE1 GLN A 213     -34.344   5.809  24.234  1.00 93.06           O  
ATOM   1654  N   SER A 214     -38.531   8.258  21.578  1.00 90.62           N  
ATOM   1655  CA  SER A 214     -38.656   9.297  20.562  1.00 90.62           C  
ATOM   1656  C   SER A 214     -37.312   9.703  20.016  1.00 90.62           C  
ATOM   1657  CB  SER A 214     -39.375  10.523  21.125  1.00 90.62           C  
ATOM   1658  O   SER A 214     -37.219  10.250  18.906  1.00 90.62           O  
ATOM   1659  OG  SER A 214     -38.688  11.031  22.266  1.00 90.62           O  
ATOM   1660  N   SER A 215     -36.281   9.352  20.828  1.00 90.75           N  
ATOM   1661  CA  SER A 215     -34.906   9.602  20.422  1.00 90.75           C  
ATOM   1662  C   SER A 215     -33.938   8.766  21.234  1.00 90.75           C  
ATOM   1663  CB  SER A 215     -34.562  11.086  20.547  1.00 90.75           C  
ATOM   1664  O   SER A 215     -34.219   8.391  22.375  1.00 90.75           O  
ATOM   1665  OG  SER A 215     -33.219  11.328  20.172  1.00 90.75           O  
ATOM   1666  N   GLY A 216     -32.781   8.461  20.594  1.00 93.12           N  
ATOM   1667  CA  GLY A 216     -31.734   7.707  21.281  1.00 93.12           C  
ATOM   1668  C   GLY A 216     -30.406   8.445  21.359  1.00 93.12           C  
ATOM   1669  O   GLY A 216     -30.250   9.500  20.734  1.00 93.12           O  
ATOM   1670  N   ARG A 217     -29.578   7.984  22.219  1.00 95.25           N  
ATOM   1671  CA  ARG A 217     -28.219   8.492  22.375  1.00 95.25           C  
ATOM   1672  C   ARG A 217     -27.234   7.359  22.672  1.00 95.25           C  
ATOM   1673  CB  ARG A 217     -28.141   9.547  23.469  1.00 95.25           C  
ATOM   1674  O   ARG A 217     -27.500   6.512  23.516  1.00 95.25           O  
ATOM   1675  CG  ARG A 217     -26.797  10.242  23.578  1.00 95.25           C  
ATOM   1676  CD  ARG A 217     -26.812  11.352  24.625  1.00 95.25           C  
ATOM   1677  NE  ARG A 217     -25.516  12.008  24.734  1.00 95.25           N  
ATOM   1678  NH1 ARG A 217     -26.234  13.633  26.203  1.00 95.25           N  
ATOM   1679  NH2 ARG A 217     -24.047  13.594  25.516  1.00 95.25           N  
ATOM   1680  CZ  ARG A 217     -25.266  13.078  25.484  1.00 95.25           C  
ATOM   1681  N   ILE A 218     -26.188   7.430  21.906  1.00 96.94           N  
ATOM   1682  CA  ILE A 218     -25.172   6.410  22.094  1.00 96.94           C  
ATOM   1683  C   ILE A 218     -23.844   7.066  22.484  1.00 96.94           C  
ATOM   1684  CB  ILE A 218     -24.984   5.566  20.812  1.00 96.94           C  
ATOM   1685  O   ILE A 218     -23.406   8.023  21.844  1.00 96.94           O  
ATOM   1686  CG1 ILE A 218     -26.297   4.891  20.406  1.00 96.94           C  
ATOM   1687  CG2 ILE A 218     -23.875   4.531  21.000  1.00 96.94           C  
ATOM   1688  CD1 ILE A 218     -27.047   5.590  19.281  1.00 96.94           C  
ATOM   1689  N   THR A 219     -23.297   6.516  23.562  1.00 96.81           N  
ATOM   1690  CA  THR A 219     -21.984   6.977  24.000  1.00 96.81           C  
ATOM   1691  C   THR A 219     -21.016   5.801  24.172  1.00 96.81           C  
ATOM   1692  CB  THR A 219     -22.078   7.746  25.344  1.00 96.81           C  
ATOM   1693  O   THR A 219     -21.328   4.832  24.859  1.00 96.81           O  
ATOM   1694  CG2 THR A 219     -20.734   8.352  25.719  1.00 96.81           C  
ATOM   1695  OG1 THR A 219     -23.047   8.797  25.203  1.00 96.81           O  
ATOM   1696  N   VAL A 220     -19.969   5.898  23.438  1.00 96.75           N  
ATOM   1697  CA  VAL A 220     -18.891   4.910  23.547  1.00 96.75           C  
ATOM   1698  C   VAL A 220     -17.609   5.582  24.016  1.00 96.75           C  
ATOM   1699  CB  VAL A 220     -18.656   4.184  22.203  1.00 96.75           C  
ATOM   1700  O   VAL A 220     -17.156   6.562  23.422  1.00 96.75           O  
ATOM   1701  CG1 VAL A 220     -17.562   3.129  22.344  1.00 96.75           C  
ATOM   1702  CG2 VAL A 220     -19.953   3.549  21.703  1.00 96.75           C  
ATOM   1703  N   SER A 221     -17.062   5.008  25.062  1.00 96.12           N  
ATOM   1704  CA  SER A 221     -15.906   5.691  25.625  1.00 96.12           C  
ATOM   1705  C   SER A 221     -14.836   4.699  26.062  1.00 96.12           C  
ATOM   1706  CB  SER A 221     -16.312   6.559  26.828  1.00 96.12           C  
ATOM   1707  O   SER A 221     -15.141   3.551  26.391  1.00 96.12           O  
ATOM   1708  OG  SER A 221     -16.875   5.762  27.844  1.00 96.12           O  
ATOM   1709  N   THR A 222     -13.609   5.184  25.953  1.00 95.19           N  
ATOM   1710  CA  THR A 222     -12.430   4.566  26.562  1.00 95.19           C  
ATOM   1711  C   THR A 222     -11.766   5.523  27.547  1.00 95.19           C  
ATOM   1712  CB  THR A 222     -11.414   4.129  25.500  1.00 95.19           C  
ATOM   1713  O   THR A 222     -12.234   6.645  27.750  1.00 95.19           O  
ATOM   1714  CG2 THR A 222     -12.070   3.256  24.438  1.00 95.19           C  
ATOM   1715  OG1 THR A 222     -10.867   5.293  24.875  1.00 95.19           O  
ATOM   1716  N   LYS A 223     -10.781   5.133  28.219  1.00 90.69           N  
ATOM   1717  CA  LYS A 223     -10.062   6.012  29.141  1.00 90.69           C  
ATOM   1718  C   LYS A 223      -9.547   7.254  28.422  1.00 90.69           C  
ATOM   1719  CB  LYS A 223      -8.898   5.270  29.797  1.00 90.69           C  
ATOM   1720  O   LYS A 223      -9.492   8.336  29.000  1.00 90.69           O  
ATOM   1721  CG  LYS A 223      -9.328   4.277  30.875  1.00 90.69           C  
ATOM   1722  CD  LYS A 223      -8.125   3.656  31.578  1.00 90.69           C  
ATOM   1723  CE  LYS A 223      -8.555   2.643  32.625  1.00 90.69           C  
ATOM   1724  NZ  LYS A 223      -7.375   2.006  33.281  1.00 90.69           N  
ATOM   1725  N   ARG A 224      -9.375   7.141  27.141  1.00 86.25           N  
ATOM   1726  CA  ARG A 224      -8.656   8.156  26.391  1.00 86.25           C  
ATOM   1727  C   ARG A 224      -9.586   8.867  25.406  1.00 86.25           C  
ATOM   1728  CB  ARG A 224      -7.477   7.539  25.625  1.00 86.25           C  
ATOM   1729  O   ARG A 224      -9.273   9.969  24.938  1.00 86.25           O  
ATOM   1730  CG  ARG A 224      -6.410   6.949  26.547  1.00 86.25           C  
ATOM   1731  CD  ARG A 224      -5.266   6.340  25.734  1.00 86.25           C  
ATOM   1732  NE  ARG A 224      -4.289   5.688  26.609  1.00 86.25           N  
ATOM   1733  NH1 ARG A 224      -2.846   5.109  24.906  1.00 86.25           N  
ATOM   1734  NH2 ARG A 224      -2.346   4.551  27.062  1.00 86.25           N  
ATOM   1735  CZ  ARG A 224      -3.162   5.117  26.188  1.00 86.25           C  
ATOM   1736  N   SER A 225     -10.695   8.297  25.125  1.00 89.81           N  
ATOM   1737  CA  SER A 225     -11.555   8.891  24.094  1.00 89.81           C  
ATOM   1738  C   SER A 225     -13.031   8.633  24.391  1.00 89.81           C  
ATOM   1739  CB  SER A 225     -11.195   8.352  22.719  1.00 89.81           C  
ATOM   1740  O   SER A 225     -13.367   7.676  25.094  1.00 89.81           O  
ATOM   1741  OG  SER A 225     -11.578   6.992  22.594  1.00 89.81           O  
ATOM   1742  N   GLN A 226     -13.812   9.555  23.984  1.00 92.81           N  
ATOM   1743  CA  GLN A 226     -15.266   9.438  24.109  1.00 92.81           C  
ATOM   1744  C   GLN A 226     -15.977   9.945  22.859  1.00 92.81           C  
ATOM   1745  CB  GLN A 226     -15.758  10.203  25.344  1.00 92.81           C  
ATOM   1746  O   GLN A 226     -15.633  11.000  22.328  1.00 92.81           O  
ATOM   1747  CG  GLN A 226     -17.250  10.086  25.578  1.00 92.81           C  
ATOM   1748  CD  GLN A 226     -17.719  10.844  26.812  1.00 92.81           C  
ATOM   1749  NE2 GLN A 226     -18.875  11.492  26.719  1.00 92.81           N  
ATOM   1750  OE1 GLN A 226     -17.031  10.852  27.844  1.00 92.81           O  
ATOM   1751  N   GLN A 227     -16.953   9.148  22.469  1.00 93.12           N  
ATOM   1752  CA  GLN A 227     -17.766   9.500  21.312  1.00 93.12           C  
ATOM   1753  C   GLN A 227     -19.250   9.391  21.625  1.00 93.12           C  
ATOM   1754  CB  GLN A 227     -17.406   8.609  20.109  1.00 93.12           C  
ATOM   1755  O   GLN A 227     -19.703   8.383  22.172  1.00 93.12           O  
ATOM   1756  CG  GLN A 227     -18.047   9.062  18.797  1.00 93.12           C  
ATOM   1757  CD  GLN A 227     -17.500   8.312  17.609  1.00 93.12           C  
ATOM   1758  NE2 GLN A 227     -17.312   9.023  16.500  1.00 93.12           N  
ATOM   1759  OE1 GLN A 227     -17.250   7.105  17.672  1.00 93.12           O  
ATOM   1760  N   ALA A 228     -19.938  10.430  21.359  1.00 95.31           N  
ATOM   1761  CA  ALA A 228     -21.391  10.438  21.547  1.00 95.31           C  
ATOM   1762  C   ALA A 228     -22.109  10.773  20.234  1.00 95.31           C  
ATOM   1763  CB  ALA A 228     -21.781  11.438  22.625  1.00 95.31           C  
ATOM   1764  O   ALA A 228     -21.750  11.742  19.562  1.00 95.31           O  
ATOM   1765  N   VAL A 229     -23.094  10.047  19.953  1.00 95.44           N  
ATOM   1766  CA  VAL A 229     -23.781  10.219  18.672  1.00 95.44           C  
ATOM   1767  C   VAL A 229     -25.297  10.242  18.891  1.00 95.44           C  
ATOM   1768  CB  VAL A 229     -23.406   9.109  17.672  1.00 95.44           C  
ATOM   1769  O   VAL A 229     -25.828   9.398  19.594  1.00 95.44           O  
ATOM   1770  CG1 VAL A 229     -24.078   9.344  16.312  1.00 95.44           C  
ATOM   1771  CG2 VAL A 229     -21.875   9.039  17.500  1.00 95.44           C  
ATOM   1772  N   ILE A 230     -25.922  11.164  18.266  1.00 95.25           N  
ATOM   1773  CA  ILE A 230     -27.375  11.258  18.250  1.00 95.25           C  
ATOM   1774  C   ILE A 230     -27.906  10.867  16.875  1.00 95.25           C  
ATOM   1775  CB  ILE A 230     -27.859  12.672  18.625  1.00 95.25           C  
ATOM   1776  O   ILE A 230     -27.469  11.414  15.859  1.00 95.25           O  
ATOM   1777  CG1 ILE A 230     -27.375  13.039  20.047  1.00 95.25           C  
ATOM   1778  CG2 ILE A 230     -29.375  12.773  18.531  1.00 95.25           C  
ATOM   1779  CD1 ILE A 230     -27.641  14.492  20.422  1.00 95.25           C  
ATOM   1780  N   PRO A 231     -28.859   9.883  16.844  1.00 95.12           N  
ATOM   1781  CA  PRO A 231     -29.375   9.430  15.539  1.00 95.12           C  
ATOM   1782  C   PRO A 231     -30.125  10.531  14.789  1.00 95.12           C  
ATOM   1783  CB  PRO A 231     -30.328   8.281  15.914  1.00 95.12           C  
ATOM   1784  O   PRO A 231     -30.750  11.398  15.414  1.00 95.12           O  
ATOM   1785  CG  PRO A 231     -30.734   8.570  17.328  1.00 95.12           C  
ATOM   1786  CD  PRO A 231     -29.609   9.281  18.016  1.00 95.12           C  
ATOM   1787  N   ASN A 232     -29.953  10.547  13.531  1.00 93.94           N  
ATOM   1788  CA  ASN A 232     -30.688  11.453  12.656  1.00 93.94           C  
ATOM   1789  C   ASN A 232     -31.969  10.805  12.125  1.00 93.94           C  
ATOM   1790  CB  ASN A 232     -29.797  11.906  11.492  1.00 93.94           C  
ATOM   1791  O   ASN A 232     -31.922  10.008  11.195  1.00 93.94           O  
ATOM   1792  CG  ASN A 232     -30.453  12.961  10.633  1.00 93.94           C  
ATOM   1793  ND2 ASN A 232     -29.703  13.516   9.688  1.00 93.94           N  
ATOM   1794  OD1 ASN A 232     -31.641  13.281  10.812  1.00 93.94           O  
ATOM   1795  N   ILE A 233     -33.094  11.219  12.727  1.00 94.38           N  
ATOM   1796  CA  ILE A 233     -34.375  10.664  12.359  1.00 94.38           C  
ATOM   1797  C   ILE A 233     -35.031  11.523  11.273  1.00 94.38           C  
ATOM   1798  CB  ILE A 233     -35.312  10.555  13.586  1.00 94.38           C  
ATOM   1799  O   ILE A 233     -35.188  12.727  11.453  1.00 94.38           O  
ATOM   1800  CG1 ILE A 233     -34.656   9.766  14.711  1.00 94.38           C  
ATOM   1801  CG2 ILE A 233     -36.656   9.914  13.195  1.00 94.38           C  
ATOM   1802  CD1 ILE A 233     -35.219  10.047  16.094  1.00 94.38           C  
ATOM   1803  N   GLY A 234     -35.250  10.875  10.156  1.00 92.38           N  
ATOM   1804  CA  GLY A 234     -35.875  11.656   9.094  1.00 92.38           C  
ATOM   1805  C   GLY A 234     -35.875  10.938   7.758  1.00 92.38           C  
ATOM   1806  O   GLY A 234     -35.219   9.898   7.602  1.00 92.38           O  
ATOM   1807  N   SER A 235     -36.688  11.539   6.879  1.00 90.06           N  
ATOM   1808  CA  SER A 235     -36.812  10.984   5.535  1.00 90.06           C  
ATOM   1809  C   SER A 235     -35.500  11.156   4.750  1.00 90.06           C  
ATOM   1810  CB  SER A 235     -37.969  11.648   4.781  1.00 90.06           C  
ATOM   1811  O   SER A 235     -34.844  12.188   4.844  1.00 90.06           O  
ATOM   1812  OG  SER A 235     -39.219  11.359   5.402  1.00 90.06           O  
ATOM   1813  N   ARG A 236     -35.125  10.078   3.986  1.00 89.94           N  
ATOM   1814  CA  ARG A 236     -33.969  10.070   3.127  1.00 89.94           C  
ATOM   1815  C   ARG A 236     -34.219   9.281   1.848  1.00 89.94           C  
ATOM   1816  CB  ARG A 236     -32.750   9.492   3.869  1.00 89.94           C  
ATOM   1817  O   ARG A 236     -35.125   8.469   1.792  1.00 89.94           O  
ATOM   1818  CG  ARG A 236     -33.031   8.148   4.531  1.00 89.94           C  
ATOM   1819  CD  ARG A 236     -31.938   7.770   5.516  1.00 89.94           C  
ATOM   1820  NE  ARG A 236     -32.094   8.469   6.789  1.00 89.94           N  
ATOM   1821  NH1 ARG A 236     -32.438   6.555   8.031  1.00 89.94           N  
ATOM   1822  NH2 ARG A 236     -32.438   8.609   9.055  1.00 89.94           N  
ATOM   1823  CZ  ARG A 236     -32.312   7.875   7.957  1.00 89.94           C  
ATOM   1824  N   PRO A 237     -33.344   9.594   0.858  1.00 87.69           N  
ATOM   1825  CA  PRO A 237     -33.469   8.828  -0.384  1.00 87.69           C  
ATOM   1826  C   PRO A 237     -33.312   7.328  -0.172  1.00 87.69           C  
ATOM   1827  CB  PRO A 237     -32.375   9.391  -1.264  1.00 87.69           C  
ATOM   1828  O   PRO A 237     -32.438   6.906   0.607  1.00 87.69           O  
ATOM   1829  CG  PRO A 237     -32.062  10.734  -0.683  1.00 87.69           C  
ATOM   1830  CD  PRO A 237     -32.312  10.688   0.794  1.00 87.69           C  
ATOM   1831  N   ARG A 238     -34.125   6.613  -0.767  1.00 86.50           N  
ATOM   1832  CA  ARG A 238     -34.062   5.160  -0.643  1.00 86.50           C  
ATOM   1833  C   ARG A 238     -32.844   4.586  -1.369  1.00 86.50           C  
ATOM   1834  CB  ARG A 238     -35.344   4.531  -1.188  1.00 86.50           C  
ATOM   1835  O   ARG A 238     -32.562   4.984  -2.498  1.00 86.50           O  
ATOM   1836  CG  ARG A 238     -36.594   4.828  -0.352  1.00 86.50           C  
ATOM   1837  CD  ARG A 238     -37.812   4.043  -0.838  1.00 86.50           C  
ATOM   1838  NE  ARG A 238     -38.875   4.066   0.140  1.00 86.50           N  
ATOM   1839  NH1 ARG A 238     -40.219   5.535  -1.055  1.00 86.50           N  
ATOM   1840  NH2 ARG A 238     -40.938   4.723   0.965  1.00 86.50           N  
ATOM   1841  CZ  ARG A 238     -40.000   4.777   0.015  1.00 86.50           C  
ATOM   1842  N   VAL A 239     -32.094   3.869  -0.629  1.00 83.44           N  
ATOM   1843  CA  VAL A 239     -31.000   3.092  -1.176  1.00 83.44           C  
ATOM   1844  C   VAL A 239     -31.297   1.601  -1.057  1.00 83.44           C  
ATOM   1845  CB  VAL A 239     -29.656   3.422  -0.463  1.00 83.44           C  
ATOM   1846  O   VAL A 239     -31.500   1.089   0.046  1.00 83.44           O  
ATOM   1847  CG1 VAL A 239     -28.516   2.604  -1.055  1.00 83.44           C  
ATOM   1848  CG2 VAL A 239     -29.359   4.918  -0.561  1.00 83.44           C  
ATOM   1849  N   ARG A 240     -31.578   0.980  -2.258  1.00 78.56           N  
ATOM   1850  CA  ARG A 240     -31.891  -0.444  -2.293  1.00 78.56           C  
ATOM   1851  C   ARG A 240     -33.219  -0.731  -1.571  1.00 78.56           C  
ATOM   1852  CB  ARG A 240     -30.766  -1.262  -1.668  1.00 78.56           C  
ATOM   1853  O   ARG A 240     -33.281  -1.682  -0.792  1.00 78.56           O  
ATOM   1854  CG  ARG A 240     -29.453  -1.207  -2.449  1.00 78.56           C  
ATOM   1855  CD  ARG A 240     -28.422  -2.154  -1.874  1.00 78.56           C  
ATOM   1856  NE  ARG A 240     -27.938  -1.703  -0.570  1.00 78.56           N  
ATOM   1857  NH1 ARG A 240     -26.125  -0.535  -1.408  1.00 78.56           N  
ATOM   1858  NH2 ARG A 240     -26.516  -0.591   0.851  1.00 78.56           N  
ATOM   1859  CZ  ARG A 240     -26.859  -0.944  -0.379  1.00 78.56           C  
ATOM   1860  N   ASP A 241     -34.188   0.271  -1.688  1.00 82.38           N  
ATOM   1861  CA  ASP A 241     -35.562   0.230  -1.221  1.00 82.38           C  
ATOM   1862  C   ASP A 241     -35.625   0.327   0.302  1.00 82.38           C  
ATOM   1863  CB  ASP A 241     -36.250  -1.050  -1.697  1.00 82.38           C  
ATOM   1864  O   ASP A 241     -36.562  -0.167   0.919  1.00 82.38           O  
ATOM   1865  CG  ASP A 241     -36.500  -1.064  -3.193  1.00 82.38           C  
ATOM   1866  OD1 ASP A 241     -36.781   0.008  -3.777  1.00 82.38           O  
ATOM   1867  OD2 ASP A 241     -36.438  -2.158  -3.795  1.00 82.38           O  
ATOM   1868  N   ILE A 242     -34.500   0.803   0.885  1.00 86.69           N  
ATOM   1869  CA  ILE A 242     -34.438   1.001   2.330  1.00 86.69           C  
ATOM   1870  C   ILE A 242     -34.344   2.494   2.643  1.00 86.69           C  
ATOM   1871  CB  ILE A 242     -33.250   0.252   2.953  1.00 86.69           C  
ATOM   1872  O   ILE A 242     -33.406   3.174   2.197  1.00 86.69           O  
ATOM   1873  CG1 ILE A 242     -33.312  -1.247   2.643  1.00 86.69           C  
ATOM   1874  CG2 ILE A 242     -33.188   0.496   4.465  1.00 86.69           C  
ATOM   1875  CD1 ILE A 242     -32.094  -2.041   3.074  1.00 86.69           C  
ATOM   1876  N   PRO A 243     -35.312   2.945   3.416  1.00 89.44           N  
ATOM   1877  CA  PRO A 243     -35.406   4.379   3.693  1.00 89.44           C  
ATOM   1878  C   PRO A 243     -34.625   4.793   4.941  1.00 89.44           C  
ATOM   1879  CB  PRO A 243     -36.906   4.605   3.889  1.00 89.44           C  
ATOM   1880  O   PRO A 243     -34.469   5.984   5.223  1.00 89.44           O  
ATOM   1881  CG  PRO A 243     -37.406   3.307   4.422  1.00 89.44           C  
ATOM   1882  CD  PRO A 243     -36.594   2.191   3.822  1.00 89.44           C  
ATOM   1883  N   SER A 244     -33.969   3.785   5.641  1.00 91.44           N  
ATOM   1884  CA  SER A 244     -33.156   4.008   6.836  1.00 91.44           C  
ATOM   1885  C   SER A 244     -31.688   3.850   6.539  1.00 91.44           C  
ATOM   1886  CB  SER A 244     -33.594   3.041   7.949  1.00 91.44           C  
ATOM   1887  O   SER A 244     -31.312   3.258   5.523  1.00 91.44           O  
ATOM   1888  OG  SER A 244     -34.938   3.197   8.273  1.00 91.44           O  
ATOM   1889  N   ARG A 245     -30.750   4.426   7.438  1.00 92.81           N  
ATOM   1890  CA  ARG A 245     -29.297   4.359   7.266  1.00 92.81           C  
ATOM   1891  C   ARG A 245     -28.609   3.920   8.555  1.00 92.81           C  
ATOM   1892  CB  ARG A 245     -28.750   5.711   6.812  1.00 92.81           C  
ATOM   1893  O   ARG A 245     -29.109   4.180   9.648  1.00 92.81           O  
ATOM   1894  CG  ARG A 245     -29.250   6.164   5.453  1.00 92.81           C  
ATOM   1895  CD  ARG A 245     -28.656   5.336   4.324  1.00 92.81           C  
ATOM   1896  NE  ARG A 245     -29.047   5.852   3.016  1.00 92.81           N  
ATOM   1897  NH1 ARG A 245     -31.078   4.762   2.965  1.00 92.81           N  
ATOM   1898  NH2 ARG A 245     -30.438   6.090   1.208  1.00 92.81           N  
ATOM   1899  CZ  ARG A 245     -30.188   5.566   2.398  1.00 92.81           C  
ATOM   1900  N   ILE A 246     -27.484   3.326   8.281  1.00 94.88           N  
ATOM   1901  CA  ILE A 246     -26.641   2.988   9.422  1.00 94.88           C  
ATOM   1902  C   ILE A 246     -25.312   3.734   9.320  1.00 94.88           C  
ATOM   1903  CB  ILE A 246     -26.391   1.465   9.508  1.00 94.88           C  
ATOM   1904  O   ILE A 246     -24.703   3.783   8.250  1.00 94.88           O  
ATOM   1905  CG1 ILE A 246     -27.719   0.721   9.734  1.00 94.88           C  
ATOM   1906  CG2 ILE A 246     -25.391   1.144  10.625  1.00 94.88           C  
ATOM   1907  CD1 ILE A 246     -27.594  -0.794   9.656  1.00 94.88           C  
ATOM   1908  N   SER A 247     -24.984   4.328  10.383  1.00 96.44           N  
ATOM   1909  CA  SER A 247     -23.641   4.895  10.469  1.00 96.44           C  
ATOM   1910  C   SER A 247     -22.719   4.008  11.297  1.00 96.44           C  
ATOM   1911  CB  SER A 247     -23.703   6.301  11.078  1.00 96.44           C  
ATOM   1912  O   SER A 247     -23.000   3.730  12.461  1.00 96.44           O  
ATOM   1913  OG  SER A 247     -24.422   7.180  10.242  1.00 96.44           O  
ATOM   1914  N   ILE A 248     -21.609   3.551  10.688  1.00 96.81           N  
ATOM   1915  CA  ILE A 248     -20.688   2.613  11.328  1.00 96.81           C  
ATOM   1916  C   ILE A 248     -19.516   3.375  11.945  1.00 96.81           C  
ATOM   1917  CB  ILE A 248     -20.172   1.562  10.320  1.00 96.81           C  
ATOM   1918  O   ILE A 248     -18.875   4.188  11.281  1.00 96.81           O  
ATOM   1919  CG1 ILE A 248     -21.344   0.826   9.664  1.00 96.81           C  
ATOM   1920  CG2 ILE A 248     -19.219   0.576  11.008  1.00 96.81           C  
ATOM   1921  CD1 ILE A 248     -22.203   0.026  10.633  1.00 96.81           C  
ATOM   1922  N   TYR A 249     -19.328   3.053  13.227  1.00 96.50           N  
ATOM   1923  CA  TYR A 249     -18.234   3.631  13.977  1.00 96.50           C  
ATOM   1924  C   TYR A 249     -17.281   2.545  14.469  1.00 96.50           C  
ATOM   1925  CB  TYR A 249     -18.750   4.445  15.164  1.00 96.50           C  
ATOM   1926  O   TYR A 249     -17.594   1.356  14.414  1.00 96.50           O  
ATOM   1927  CG  TYR A 249     -19.594   5.629  14.766  1.00 96.50           C  
ATOM   1928  CD1 TYR A 249     -19.016   6.891  14.602  1.00 96.50           C  
ATOM   1929  CD2 TYR A 249     -20.953   5.492  14.555  1.00 96.50           C  
ATOM   1930  CE1 TYR A 249     -19.797   7.988  14.234  1.00 96.50           C  
ATOM   1931  CE2 TYR A 249     -21.750   6.582  14.188  1.00 96.50           C  
ATOM   1932  OH  TYR A 249     -21.922   8.906  13.672  1.00 96.50           O  
ATOM   1933  CZ  TYR A 249     -21.156   7.824  14.031  1.00 96.50           C  
ATOM   1934  N   TRP A 250     -16.109   2.955  14.984  1.00 95.38           N  
ATOM   1935  CA  TRP A 250     -15.141   1.992  15.492  1.00 95.38           C  
ATOM   1936  C   TRP A 250     -14.352   2.572  16.656  1.00 95.38           C  
ATOM   1937  CB  TRP A 250     -14.172   1.568  14.375  1.00 95.38           C  
ATOM   1938  O   TRP A 250     -14.211   3.791  16.781  1.00 95.38           O  
ATOM   1939  CG  TRP A 250     -13.461   2.713  13.719  1.00 95.38           C  
ATOM   1940  CD1 TRP A 250     -13.906   3.467  12.672  1.00 95.38           C  
ATOM   1941  CD2 TRP A 250     -12.172   3.229  14.070  1.00 95.38           C  
ATOM   1942  CE2 TRP A 250     -11.898   4.297  13.188  1.00 95.38           C  
ATOM   1943  CE3 TRP A 250     -11.219   2.893  15.039  1.00 95.38           C  
ATOM   1944  NE1 TRP A 250     -12.969   4.422  12.344  1.00 95.38           N  
ATOM   1945  CH2 TRP A 250      -9.805   4.684  14.211  1.00 95.38           C  
ATOM   1946  CZ2 TRP A 250     -10.711   5.031  13.250  1.00 95.38           C  
ATOM   1947  CZ3 TRP A 250     -10.039   3.625  15.102  1.00 95.38           C  
ATOM   1948  N   THR A 251     -13.953   1.697  17.531  1.00 95.19           N  
ATOM   1949  CA  THR A 251     -13.211   2.107  18.719  1.00 95.19           C  
ATOM   1950  C   THR A 251     -12.078   1.128  19.016  1.00 95.19           C  
ATOM   1951  CB  THR A 251     -14.141   2.217  19.938  1.00 95.19           C  
ATOM   1952  O   THR A 251     -12.297  -0.087  19.031  1.00 95.19           O  
ATOM   1953  CG2 THR A 251     -13.375   2.717  21.156  1.00 95.19           C  
ATOM   1954  OG1 THR A 251     -15.203   3.129  19.656  1.00 95.19           O  
ATOM   1955  N   ILE A 252     -10.875   1.711  19.219  1.00 94.25           N  
ATOM   1956  CA  ILE A 252      -9.727   0.893  19.609  1.00 94.25           C  
ATOM   1957  C   ILE A 252      -9.586   0.891  21.125  1.00 94.25           C  
ATOM   1958  CB  ILE A 252      -8.430   1.395  18.953  1.00 94.25           C  
ATOM   1959  O   ILE A 252      -9.562   1.952  21.750  1.00 94.25           O  
ATOM   1960  CG1 ILE A 252      -8.523   1.291  17.422  1.00 94.25           C  
ATOM   1961  CG2 ILE A 252      -7.219   0.611  19.469  1.00 94.25           C  
ATOM   1962  CD1 ILE A 252      -7.371   1.949  16.672  1.00 94.25           C  
ATOM   1963  N   VAL A 253      -9.508  -0.274  21.672  1.00 95.19           N  
ATOM   1964  CA  VAL A 253      -9.297  -0.419  23.109  1.00 95.19           C  
ATOM   1965  C   VAL A 253      -7.910  -1.005  23.375  1.00 95.19           C  
ATOM   1966  CB  VAL A 253     -10.383  -1.308  23.750  1.00 95.19           C  
ATOM   1967  O   VAL A 253      -7.652  -2.172  23.062  1.00 95.19           O  
ATOM   1968  CG1 VAL A 253     -10.203  -1.363  25.266  1.00 95.19           C  
ATOM   1969  CG2 VAL A 253     -11.773  -0.793  23.391  1.00 95.19           C  
ATOM   1970  N   LYS A 254      -7.031  -0.224  23.938  1.00 94.38           N  
ATOM   1971  CA  LYS A 254      -5.656  -0.634  24.203  1.00 94.38           C  
ATOM   1972  C   LYS A 254      -5.574  -1.546  25.422  1.00 94.38           C  
ATOM   1973  CB  LYS A 254      -4.758   0.590  24.391  1.00 94.38           C  
ATOM   1974  O   LYS A 254      -6.484  -1.558  26.250  1.00 94.38           O  
ATOM   1975  CG  LYS A 254      -4.633   1.472  23.172  1.00 94.38           C  
ATOM   1976  CD  LYS A 254      -3.613   2.584  23.375  1.00 94.38           C  
ATOM   1977  CE  LYS A 254      -3.428   3.420  22.125  1.00 94.38           C  
ATOM   1978  NZ  LYS A 254      -2.416   4.504  22.312  1.00 94.38           N  
ATOM   1979  N   PRO A 255      -4.434  -2.244  25.453  1.00 94.44           N  
ATOM   1980  CA  PRO A 255      -4.242  -3.109  26.609  1.00 94.44           C  
ATOM   1981  C   PRO A 255      -4.316  -2.346  27.938  1.00 94.44           C  
ATOM   1982  CB  PRO A 255      -2.840  -3.686  26.391  1.00 94.44           C  
ATOM   1983  O   PRO A 255      -3.676  -1.303  28.094  1.00 94.44           O  
ATOM   1984  CG  PRO A 255      -2.631  -3.633  24.922  1.00 94.44           C  
ATOM   1985  CD  PRO A 255      -3.316  -2.408  24.375  1.00 94.44           C  
ATOM   1986  N   GLY A 256      -5.191  -2.814  28.891  1.00 93.56           N  
ATOM   1987  CA  GLY A 256      -5.328  -2.176  30.203  1.00 93.56           C  
ATOM   1988  C   GLY A 256      -6.414  -1.119  30.234  1.00 93.56           C  
ATOM   1989  O   GLY A 256      -6.699  -0.551  31.281  1.00 93.56           O  
ATOM   1990  N   ASP A 257      -7.043  -0.815  29.094  1.00 95.12           N  
ATOM   1991  CA  ASP A 257      -8.141   0.139  28.969  1.00 95.12           C  
ATOM   1992  C   ASP A 257      -9.492  -0.564  29.062  1.00 95.12           C  
ATOM   1993  CB  ASP A 257      -8.039   0.905  27.641  1.00 95.12           C  
ATOM   1994  O   ASP A 257      -9.562  -1.795  29.047  1.00 95.12           O  
ATOM   1995  CG  ASP A 257      -8.742   2.250  27.688  1.00 95.12           C  
ATOM   1996  OD1 ASP A 257      -9.328   2.600  28.734  1.00 95.12           O  
ATOM   1997  OD2 ASP A 257      -8.703   2.967  26.656  1.00 95.12           O  
ATOM   1998  N   ILE A 258     -10.562   0.211  29.156  1.00 95.00           N  
ATOM   1999  CA  ILE A 258     -11.906  -0.340  29.281  1.00 95.00           C  
ATOM   2000  C   ILE A 258     -12.828   0.281  28.234  1.00 95.00           C  
ATOM   2001  CB  ILE A 258     -12.469  -0.104  30.703  1.00 95.00           C  
ATOM   2002  O   ILE A 258     -12.758   1.485  27.984  1.00 95.00           O  
ATOM   2003  CG1 ILE A 258     -11.562  -0.749  31.750  1.00 95.00           C  
ATOM   2004  CG2 ILE A 258     -13.898  -0.644  30.812  1.00 95.00           C  
ATOM   2005  CD1 ILE A 258     -11.844  -0.296  33.188  1.00 95.00           C  
ATOM   2006  N   LEU A 259     -13.609  -0.571  27.609  1.00 96.75           N  
ATOM   2007  CA  LEU A 259     -14.648  -0.092  26.703  1.00 96.75           C  
ATOM   2008  C   LEU A 259     -15.961   0.102  27.438  1.00 96.75           C  
ATOM   2009  CB  LEU A 259     -14.836  -1.072  25.547  1.00 96.75           C  
ATOM   2010  O   LEU A 259     -16.469  -0.829  28.078  1.00 96.75           O  
ATOM   2011  CG  LEU A 259     -15.961  -0.741  24.547  1.00 96.75           C  
ATOM   2012  CD1 LEU A 259     -15.570   0.457  23.688  1.00 96.75           C  
ATOM   2013  CD2 LEU A 259     -16.281  -1.950  23.688  1.00 96.75           C  
ATOM   2014  N   LEU A 260     -16.484   1.311  27.359  1.00 96.75           N  
ATOM   2015  CA  LEU A 260     -17.781   1.613  27.953  1.00 96.75           C  
ATOM   2016  C   LEU A 260     -18.797   2.002  26.875  1.00 96.75           C  
ATOM   2017  CB  LEU A 260     -17.656   2.740  28.984  1.00 96.75           C  
ATOM   2018  O   LEU A 260     -18.562   2.934  26.109  1.00 96.75           O  
ATOM   2019  CG  LEU A 260     -16.766   2.457  30.188  1.00 96.75           C  
ATOM   2020  CD1 LEU A 260     -16.516   3.738  30.969  1.00 96.75           C  
ATOM   2021  CD2 LEU A 260     -17.391   1.392  31.078  1.00 96.75           C  
ATOM   2022  N   ILE A 261     -19.953   1.305  26.828  1.00 97.12           N  
ATOM   2023  CA  ILE A 261     -21.000   1.623  25.875  1.00 97.12           C  
ATOM   2024  C   ILE A 261     -22.297   1.939  26.625  1.00 97.12           C  
ATOM   2025  CB  ILE A 261     -21.234   0.465  24.875  1.00 97.12           C  
ATOM   2026  O   ILE A 261     -22.766   1.138  27.422  1.00 97.12           O  
ATOM   2027  CG1 ILE A 261     -19.938   0.161  24.109  1.00 97.12           C  
ATOM   2028  CG2 ILE A 261     -22.375   0.798  23.906  1.00 97.12           C  
ATOM   2029  CD1 ILE A 261     -20.031  -1.046  23.188  1.00 97.12           C  
ATOM   2030  N   ASN A 262     -22.781   3.094  26.391  1.00 96.56           N  
ATOM   2031  CA  ASN A 262     -24.078   3.520  26.891  1.00 96.56           C  
ATOM   2032  C   ASN A 262     -25.031   3.873  25.766  1.00 96.56           C  
ATOM   2033  CB  ASN A 262     -23.922   4.707  27.844  1.00 96.56           C  
ATOM   2034  O   ASN A 262     -24.703   4.680  24.891  1.00 96.56           O  
ATOM   2035  CG  ASN A 262     -23.188   4.340  29.125  1.00 96.56           C  
ATOM   2036  ND2 ASN A 262     -22.406   5.277  29.641  1.00 96.56           N  
ATOM   2037  OD1 ASN A 262     -23.328   3.223  29.625  1.00 96.56           O  
ATOM   2038  N   SER A 263     -26.234   3.260  25.844  1.00 96.12           N  
ATOM   2039  CA  SER A 263     -27.172   3.514  24.766  1.00 96.12           C  
ATOM   2040  C   SER A 263     -28.609   3.557  25.281  1.00 96.12           C  
ATOM   2041  CB  SER A 263     -27.047   2.447  23.672  1.00 96.12           C  
ATOM   2042  O   SER A 263     -29.031   2.678  26.031  1.00 96.12           O  
ATOM   2043  OG  SER A 263     -28.047   2.611  22.688  1.00 96.12           O  
ATOM   2044  N   THR A 264     -29.344   4.562  24.906  1.00 95.19           N  
ATOM   2045  CA  THR A 264     -30.766   4.676  25.219  1.00 95.19           C  
ATOM   2046  C   THR A 264     -31.625   4.262  24.031  1.00 95.19           C  
ATOM   2047  CB  THR A 264     -31.125   6.109  25.656  1.00 95.19           C  
ATOM   2048  O   THR A 264     -32.844   4.219  24.125  1.00 95.19           O  
ATOM   2049  CG2 THR A 264     -30.406   6.500  26.938  1.00 95.19           C  
ATOM   2050  OG1 THR A 264     -30.766   7.020  24.609  1.00 95.19           O  
ATOM   2051  N   GLY A 265     -30.938   3.803  22.875  1.00 94.38           N  
ATOM   2052  CA  GLY A 265     -31.594   3.330  21.672  1.00 94.38           C  
ATOM   2053  C   GLY A 265     -30.734   3.506  20.422  1.00 94.38           C  
ATOM   2054  O   GLY A 265     -29.688   4.137  20.469  1.00 94.38           O  
ATOM   2055  N   ASN A 266     -31.047   2.814  19.297  1.00 95.88           N  
ATOM   2056  CA  ASN A 266     -30.500   2.975  17.953  1.00 95.88           C  
ATOM   2057  C   ASN A 266     -29.094   2.389  17.844  1.00 95.88           C  
ATOM   2058  CB  ASN A 266     -30.500   4.449  17.547  1.00 95.88           C  
ATOM   2059  O   ASN A 266     -28.375   2.688  16.891  1.00 95.88           O  
ATOM   2060  CG  ASN A 266     -31.891   5.035  17.469  1.00 95.88           C  
ATOM   2061  ND2 ASN A 266     -32.438   5.125  16.250  1.00 95.88           N  
ATOM   2062  OD1 ASN A 266     -32.500   5.406  18.484  1.00 95.88           O  
ATOM   2063  N   LEU A 267     -28.641   1.579  18.875  1.00 96.69           N  
ATOM   2064  CA  LEU A 267     -27.312   1.006  18.891  1.00 96.69           C  
ATOM   2065  C   LEU A 267     -27.234  -0.243  18.016  1.00 96.69           C  
ATOM   2066  CB  LEU A 267     -26.891   0.664  20.312  1.00 96.69           C  
ATOM   2067  O   LEU A 267     -28.062  -1.148  18.156  1.00 96.69           O  
ATOM   2068  CG  LEU A 267     -25.531  -0.035  20.484  1.00 96.69           C  
ATOM   2069  CD1 LEU A 267     -24.406   0.885  20.031  1.00 96.69           C  
ATOM   2070  CD2 LEU A 267     -25.328  -0.473  21.922  1.00 96.69           C  
ATOM   2071  N   ILE A 268     -26.422  -0.211  17.031  1.00 96.50           N  
ATOM   2072  CA  ILE A 268     -25.906  -1.417  16.391  1.00 96.50           C  
ATOM   2073  C   ILE A 268     -24.641  -1.879  17.109  1.00 96.50           C  
ATOM   2074  CB  ILE A 268     -25.609  -1.182  14.891  1.00 96.50           C  
ATOM   2075  O   ILE A 268     -23.562  -1.285  16.938  1.00 96.50           O  
ATOM   2076  CG1 ILE A 268     -26.844  -0.583  14.195  1.00 96.50           C  
ATOM   2077  CG2 ILE A 268     -25.188  -2.486  14.211  1.00 96.50           C  
ATOM   2078  CD1 ILE A 268     -28.047  -1.506  14.180  1.00 96.50           C  
ATOM   2079  N   ALA A 269     -24.859  -2.932  17.953  1.00 96.25           N  
ATOM   2080  CA  ALA A 269     -23.859  -3.311  18.953  1.00 96.25           C  
ATOM   2081  C   ALA A 269     -22.812  -4.234  18.344  1.00 96.25           C  
ATOM   2082  CB  ALA A 269     -24.531  -3.982  20.141  1.00 96.25           C  
ATOM   2083  O   ALA A 269     -23.094  -4.996  17.422  1.00 96.25           O  
ATOM   2084  N   PRO A 270     -21.625  -4.078  18.859  1.00 96.38           N  
ATOM   2085  CA  PRO A 270     -20.594  -5.023  18.422  1.00 96.38           C  
ATOM   2086  C   PRO A 270     -20.875  -6.453  18.875  1.00 96.38           C  
ATOM   2087  CB  PRO A 270     -19.312  -4.484  19.078  1.00 96.38           C  
ATOM   2088  O   PRO A 270     -21.391  -6.664  19.969  1.00 96.38           O  
ATOM   2089  CG  PRO A 270     -19.797  -3.754  20.297  1.00 96.38           C  
ATOM   2090  CD  PRO A 270     -21.156  -3.207  20.016  1.00 96.38           C  
ATOM   2091  N   ARG A 271     -20.609  -7.363  18.047  1.00 94.94           N  
ATOM   2092  CA  ARG A 271     -20.734  -8.773  18.406  1.00 94.94           C  
ATOM   2093  C   ARG A 271     -19.453  -9.289  19.047  1.00 94.94           C  
ATOM   2094  CB  ARG A 271     -21.094  -9.609  17.172  1.00 94.94           C  
ATOM   2095  O   ARG A 271     -19.484 -10.227  19.844  1.00 94.94           O  
ATOM   2096  CG  ARG A 271     -21.406 -11.062  17.484  1.00 94.94           C  
ATOM   2097  CD  ARG A 271     -22.250 -11.703  16.391  1.00 94.94           C  
ATOM   2098  NE  ARG A 271     -22.672 -13.055  16.766  1.00 94.94           N  
ATOM   2099  NH1 ARG A 271     -23.969 -13.375  14.883  1.00 94.94           N  
ATOM   2100  NH2 ARG A 271     -23.797 -15.031  16.453  1.00 94.94           N  
ATOM   2101  CZ  ARG A 271     -23.484 -13.812  16.031  1.00 94.94           C  
ATOM   2102  N   GLY A 272     -18.328  -8.688  18.750  1.00 95.12           N  
ATOM   2103  CA  GLY A 272     -17.000  -9.023  19.250  1.00 95.12           C  
ATOM   2104  C   GLY A 272     -15.945  -8.008  18.859  1.00 95.12           C  
ATOM   2105  O   GLY A 272     -16.250  -6.832  18.641  1.00 95.12           O  
ATOM   2106  N   TYR A 273     -14.656  -8.477  18.781  1.00 95.38           N  
ATOM   2107  CA  TYR A 273     -13.570  -7.562  18.453  1.00 95.38           C  
ATOM   2108  C   TYR A 273     -12.625  -8.180  17.438  1.00 95.38           C  
ATOM   2109  CB  TYR A 273     -12.789  -7.184  19.719  1.00 95.38           C  
ATOM   2110  O   TYR A 273     -12.586  -9.406  17.281  1.00 95.38           O  
ATOM   2111  CG  TYR A 273     -12.117  -8.352  20.391  1.00 95.38           C  
ATOM   2112  CD1 TYR A 273     -12.742  -9.047  21.422  1.00 95.38           C  
ATOM   2113  CD2 TYR A 273     -10.852  -8.773  20.000  1.00 95.38           C  
ATOM   2114  CE1 TYR A 273     -12.125 -10.125  22.047  1.00 95.38           C  
ATOM   2115  CE2 TYR A 273     -10.227  -9.852  20.609  1.00 95.38           C  
ATOM   2116  OH  TYR A 273     -10.250 -11.586  22.250  1.00 95.38           O  
ATOM   2117  CZ  TYR A 273     -10.867 -10.516  21.641  1.00 95.38           C  
ATOM   2118  N   PHE A 274     -11.938  -7.230  16.672  1.00 94.44           N  
ATOM   2119  CA  PHE A 274     -10.844  -7.645  15.805  1.00 94.44           C  
ATOM   2120  C   PHE A 274      -9.500  -7.438  16.484  1.00 94.44           C  
ATOM   2121  CB  PHE A 274     -10.891  -6.871  14.484  1.00 94.44           C  
ATOM   2122  O   PHE A 274      -9.281  -6.418  17.141  1.00 94.44           O  
ATOM   2123  CG  PHE A 274     -12.102  -7.168  13.648  1.00 94.44           C  
ATOM   2124  CD1 PHE A 274     -12.086  -8.211  12.727  1.00 94.44           C  
ATOM   2125  CD2 PHE A 274     -13.258  -6.406  13.773  1.00 94.44           C  
ATOM   2126  CE1 PHE A 274     -13.211  -8.492  11.945  1.00 94.44           C  
ATOM   2127  CE2 PHE A 274     -14.375  -6.676  13.000  1.00 94.44           C  
ATOM   2128  CZ  PHE A 274     -14.352  -7.719  12.086  1.00 94.44           C  
ATOM   2129  N   LYS A 275      -8.711  -8.445  16.375  1.00 92.50           N  
ATOM   2130  CA  LYS A 275      -7.344  -8.305  16.859  1.00 92.50           C  
ATOM   2131  C   LYS A 275      -6.500  -7.453  15.922  1.00 92.50           C  
ATOM   2132  CB  LYS A 275      -6.699  -9.680  17.047  1.00 92.50           C  
ATOM   2133  O   LYS A 275      -6.336  -7.801  14.750  1.00 92.50           O  
ATOM   2134  CG  LYS A 275      -5.312  -9.633  17.672  1.00 92.50           C  
ATOM   2135  CD  LYS A 275      -4.742 -11.031  17.875  1.00 92.50           C  
ATOM   2136  CE  LYS A 275      -3.326 -10.984  18.438  1.00 92.50           C  
ATOM   2137  NZ  LYS A 275      -2.760 -12.352  18.625  1.00 92.50           N  
ATOM   2138  N   ILE A 276      -5.961  -6.297  16.453  1.00 89.56           N  
ATOM   2139  CA  ILE A 276      -5.148  -5.414  15.617  1.00 89.56           C  
ATOM   2140  C   ILE A 276      -3.670  -5.738  15.820  1.00 89.56           C  
ATOM   2141  CB  ILE A 276      -5.418  -3.928  15.938  1.00 89.56           C  
ATOM   2142  O   ILE A 276      -3.188  -5.801  16.953  1.00 89.56           O  
ATOM   2143  CG1 ILE A 276      -6.902  -3.598  15.727  1.00 89.56           C  
ATOM   2144  CG2 ILE A 276      -4.531  -3.021  15.078  1.00 89.56           C  
ATOM   2145  CD1 ILE A 276      -7.379  -3.766  14.297  1.00 89.56           C  
ATOM   2146  N   ARG A 277      -2.977  -6.027  14.648  1.00 84.12           N  
ATOM   2147  CA  ARG A 277      -1.543  -6.293  14.680  1.00 84.12           C  
ATOM   2148  C   ARG A 277      -0.774  -5.238  13.891  1.00 84.12           C  
ATOM   2149  CB  ARG A 277      -1.244  -7.688  14.117  1.00 84.12           C  
ATOM   2150  O   ARG A 277      -1.316  -4.633  12.961  1.00 84.12           O  
ATOM   2151  CG  ARG A 277      -1.887  -8.820  14.906  1.00 84.12           C  
ATOM   2152  CD  ARG A 277      -1.547 -10.180  14.320  1.00 84.12           C  
ATOM   2153  NE  ARG A 277      -2.223 -11.258  15.031  1.00 84.12           N  
ATOM   2154  NH1 ARG A 277      -1.185 -12.961  13.867  1.00 84.12           N  
ATOM   2155  NH2 ARG A 277      -2.703 -13.453  15.516  1.00 84.12           N  
ATOM   2156  CZ  ARG A 277      -2.035 -12.555  14.805  1.00 84.12           C  
ATOM   2157  N   SER A 278       0.413  -4.992  14.430  1.00 79.62           N  
ATOM   2158  CA  SER A 278       1.298  -4.156  13.625  1.00 79.62           C  
ATOM   2159  C   SER A 278       1.964  -4.961  12.516  1.00 79.62           C  
ATOM   2160  CB  SER A 278       2.367  -3.506  14.508  1.00 79.62           C  
ATOM   2161  O   SER A 278       2.580  -5.996  12.773  1.00 79.62           O  
ATOM   2162  OG  SER A 278       1.772  -2.678  15.492  1.00 79.62           O  
ATOM   2163  N   GLY A 279       1.551  -4.656  11.234  1.00 78.81           N  
ATOM   2164  CA  GLY A 279       2.148  -5.395  10.133  1.00 78.81           C  
ATOM   2165  C   GLY A 279       2.436  -4.531   8.922  1.00 78.81           C  
ATOM   2166  O   GLY A 279       2.312  -3.305   8.984  1.00 78.81           O  
ATOM   2167  N   LYS A 280       3.023  -5.172   7.871  1.00 82.38           N  
ATOM   2168  CA  LYS A 280       3.385  -4.500   6.625  1.00 82.38           C  
ATOM   2169  C   LYS A 280       2.393  -4.828   5.516  1.00 82.38           C  
ATOM   2170  CB  LYS A 280       4.801  -4.887   6.195  1.00 82.38           C  
ATOM   2171  O   LYS A 280       2.684  -4.625   4.336  1.00 82.38           O  
ATOM   2172  CG  LYS A 280       5.887  -4.422   7.152  1.00 82.38           C  
ATOM   2173  CD  LYS A 280       7.273  -4.801   6.648  1.00 82.38           C  
ATOM   2174  CE  LYS A 280       8.359  -4.363   7.621  1.00 82.38           C  
ATOM   2175  NZ  LYS A 280       9.727  -4.738   7.133  1.00 82.38           N  
ATOM   2176  N   SER A 281       1.175  -5.309   5.895  1.00 89.31           N  
ATOM   2177  CA  SER A 281       0.151  -5.652   4.914  1.00 89.31           C  
ATOM   2178  C   SER A 281      -0.532  -4.406   4.367  1.00 89.31           C  
ATOM   2179  CB  SER A 281      -0.892  -6.586   5.535  1.00 89.31           C  
ATOM   2180  O   SER A 281      -0.461  -3.334   4.973  1.00 89.31           O  
ATOM   2181  OG  SER A 281      -0.288  -7.781   5.992  1.00 89.31           O  
ATOM   2182  N   SER A 282      -1.174  -4.656   3.270  1.00 90.31           N  
ATOM   2183  CA  SER A 282      -1.816  -3.504   2.648  1.00 90.31           C  
ATOM   2184  C   SER A 282      -3.023  -3.926   1.816  1.00 90.31           C  
ATOM   2185  CB  SER A 282      -0.821  -2.744   1.770  1.00 90.31           C  
ATOM   2186  O   SER A 282      -3.330  -5.117   1.716  1.00 90.31           O  
ATOM   2187  OG  SER A 282      -1.357  -1.495   1.367  1.00 90.31           O  
ATOM   2188  N   ILE A 283      -3.723  -2.930   1.238  1.00 89.12           N  
ATOM   2189  CA  ILE A 283      -4.895  -3.137   0.392  1.00 89.12           C  
ATOM   2190  C   ILE A 283      -4.723  -2.371  -0.919  1.00 89.12           C  
ATOM   2191  CB  ILE A 283      -6.191  -2.695   1.104  1.00 89.12           C  
ATOM   2192  O   ILE A 283      -4.152  -1.278  -0.937  1.00 89.12           O  
ATOM   2193  CG1 ILE A 283      -7.414  -3.027   0.240  1.00 89.12           C  
ATOM   2194  CG2 ILE A 283      -6.145  -1.202   1.438  1.00 89.12           C  
ATOM   2195  CD1 ILE A 283      -8.742  -2.850   0.957  1.00 89.12           C  
ATOM   2196  N   MET A 284      -5.207  -2.967  -2.008  1.00 89.31           N  
ATOM   2197  CA  MET A 284      -5.094  -2.338  -3.322  1.00 89.31           C  
ATOM   2198  C   MET A 284      -6.344  -2.598  -4.160  1.00 89.31           C  
ATOM   2199  CB  MET A 284      -3.855  -2.852  -4.059  1.00 89.31           C  
ATOM   2200  O   MET A 284      -6.840  -3.725  -4.207  1.00 89.31           O  
ATOM   2201  CG  MET A 284      -3.662  -2.236  -5.434  1.00 89.31           C  
ATOM   2202  SD  MET A 284      -2.188  -2.904  -6.301  1.00 89.31           S  
ATOM   2203  CE  MET A 284      -0.875  -2.332  -5.188  1.00 89.31           C  
ATOM   2204  N   ARG A 285      -6.758  -1.631  -4.730  1.00 91.25           N  
ATOM   2205  CA  ARG A 285      -7.848  -1.793  -5.688  1.00 91.25           C  
ATOM   2206  C   ARG A 285      -7.316  -2.201  -7.059  1.00 91.25           C  
ATOM   2207  CB  ARG A 285      -8.656  -0.501  -5.805  1.00 91.25           C  
ATOM   2208  O   ARG A 285      -6.508  -1.486  -7.656  1.00 91.25           O  
ATOM   2209  CG  ARG A 285      -9.961  -0.660  -6.570  1.00 91.25           C  
ATOM   2210  CD  ARG A 285     -10.828   0.592  -6.480  1.00 91.25           C  
ATOM   2211  NE  ARG A 285     -11.977   0.516  -7.371  1.00 91.25           N  
ATOM   2212  NH1 ARG A 285     -13.203   2.129  -6.258  1.00 91.25           N  
ATOM   2213  NH2 ARG A 285     -14.078   1.097  -8.109  1.00 91.25           N  
ATOM   2214  CZ  ARG A 285     -13.086   1.247  -7.242  1.00 91.25           C  
ATOM   2215  N   SER A 286      -7.766  -3.287  -7.590  1.00 92.62           N  
ATOM   2216  CA  SER A 286      -7.277  -3.783  -8.875  1.00 92.62           C  
ATOM   2217  C   SER A 286      -8.258  -4.773  -9.492  1.00 92.62           C  
ATOM   2218  CB  SER A 286      -5.910  -4.445  -8.711  1.00 92.62           C  
ATOM   2219  O   SER A 286      -8.852  -5.590  -8.781  1.00 92.62           O  
ATOM   2220  OG  SER A 286      -5.453  -4.973  -9.945  1.00 92.62           O  
ATOM   2221  N   ASP A 287      -8.359  -4.707 -10.773  1.00 94.69           N  
ATOM   2222  CA  ASP A 287      -9.188  -5.668 -11.492  1.00 94.69           C  
ATOM   2223  C   ASP A 287      -8.336  -6.641 -12.297  1.00 94.69           C  
ATOM   2224  CB  ASP A 287     -10.164  -4.938 -12.422  1.00 94.69           C  
ATOM   2225  O   ASP A 287      -8.859  -7.461 -13.055  1.00 94.69           O  
ATOM   2226  CG  ASP A 287     -11.281  -4.227 -11.672  1.00 94.69           C  
ATOM   2227  OD1 ASP A 287     -11.766  -4.758 -10.648  1.00 94.69           O  
ATOM   2228  OD2 ASP A 287     -11.680  -3.125 -12.109  1.00 94.69           O  
ATOM   2229  N   ALA A 288      -7.078  -6.457 -12.180  1.00 94.56           N  
ATOM   2230  CA  ALA A 288      -6.152  -7.363 -12.859  1.00 94.56           C  
ATOM   2231  C   ALA A 288      -6.289  -8.781 -12.320  1.00 94.56           C  
ATOM   2232  CB  ALA A 288      -4.715  -6.871 -12.695  1.00 94.56           C  
ATOM   2233  O   ALA A 288      -6.512  -8.984 -11.125  1.00 94.56           O  
ATOM   2234  N   PRO A 289      -6.262  -9.789 -13.195  1.00 95.12           N  
ATOM   2235  CA  PRO A 289      -6.355 -11.180 -12.734  1.00 95.12           C  
ATOM   2236  C   PRO A 289      -5.148 -11.609 -11.898  1.00 95.12           C  
ATOM   2237  CB  PRO A 289      -6.434 -11.977 -14.031  1.00 95.12           C  
ATOM   2238  O   PRO A 289      -4.055 -11.070 -12.070  1.00 95.12           O  
ATOM   2239  CG  PRO A 289      -5.734 -11.133 -15.047  1.00 95.12           C  
ATOM   2240  CD  PRO A 289      -5.926  -9.688 -14.672  1.00 95.12           C  
ATOM   2241  N   ILE A 290      -5.473 -12.500 -10.938  1.00 95.12           N  
ATOM   2242  CA  ILE A 290      -4.410 -13.062 -10.109  1.00 95.12           C  
ATOM   2243  C   ILE A 290      -3.840 -14.312 -10.789  1.00 95.12           C  
ATOM   2244  CB  ILE A 290      -4.918 -13.406  -8.695  1.00 95.12           C  
ATOM   2245  O   ILE A 290      -4.582 -15.234 -11.133  1.00 95.12           O  
ATOM   2246  CG1 ILE A 290      -5.438 -12.148  -7.992  1.00 95.12           C  
ATOM   2247  CG2 ILE A 290      -3.814 -14.078  -7.871  1.00 95.12           C  
ATOM   2248  CD1 ILE A 290      -6.148 -12.422  -6.672  1.00 95.12           C  
ATOM   2249  N   GLY A 291      -2.531 -14.281 -11.102  1.00 93.00           N  
ATOM   2250  CA  GLY A 291      -1.900 -15.391 -11.805  1.00 93.00           C  
ATOM   2251  C   GLY A 291      -0.750 -16.016 -11.031  1.00 93.00           C  
ATOM   2252  O   GLY A 291      -0.333 -15.484 -10.000  1.00 93.00           O  
ATOM   2253  N   GLU A 292      -0.370 -17.266 -11.477  1.00 92.81           N  
ATOM   2254  CA  GLU A 292       0.768 -17.969 -10.891  1.00 92.81           C  
ATOM   2255  C   GLU A 292       2.086 -17.453 -11.461  1.00 92.81           C  
ATOM   2256  CB  GLU A 292       0.643 -19.484 -11.125  1.00 92.81           C  
ATOM   2257  O   GLU A 292       2.498 -17.859 -12.555  1.00 92.81           O  
ATOM   2258  CG  GLU A 292      -0.529 -20.109 -10.398  1.00 92.81           C  
ATOM   2259  CD  GLU A 292      -0.602 -21.625 -10.578  1.00 92.81           C  
ATOM   2260  OE1 GLU A 292      -1.482 -22.266  -9.969  1.00 92.81           O  
ATOM   2261  OE2 GLU A 292       0.229 -22.156 -11.344  1.00 92.81           O  
ATOM   2262  N   CYS A 293       2.676 -16.406 -10.969  1.00 92.94           N  
ATOM   2263  CA  CYS A 293       3.941 -15.789 -11.367  1.00 92.94           C  
ATOM   2264  C   CYS A 293       4.664 -15.211 -10.156  1.00 92.94           C  
ATOM   2265  CB  CYS A 293       3.707 -14.695 -12.398  1.00 92.94           C  
ATOM   2266  O   CYS A 293       4.086 -15.102  -9.070  1.00 92.94           O  
ATOM   2267  SG  CYS A 293       2.625 -13.367 -11.828  1.00 92.94           S  
ATOM   2268  N   LYS A 294       5.902 -14.992 -10.359  1.00 92.94           N  
ATOM   2269  CA  LYS A 294       6.746 -14.500  -9.273  1.00 92.94           C  
ATOM   2270  C   LYS A 294       7.184 -13.062  -9.531  1.00 92.94           C  
ATOM   2271  CB  LYS A 294       7.969 -15.398  -9.094  1.00 92.94           C  
ATOM   2272  O   LYS A 294       7.855 -12.781 -10.531  1.00 92.94           O  
ATOM   2273  CG  LYS A 294       8.820 -15.047  -7.887  1.00 92.94           C  
ATOM   2274  CD  LYS A 294      10.000 -16.000  -7.742  1.00 92.94           C  
ATOM   2275  CE  LYS A 294      10.891 -15.609  -6.570  1.00 92.94           C  
ATOM   2276  NZ  LYS A 294      12.055 -16.547  -6.418  1.00 92.94           N  
ATOM   2277  N   SER A 295       6.738 -12.211  -8.695  1.00 91.88           N  
ATOM   2278  CA  SER A 295       7.160 -10.820  -8.742  1.00 91.88           C  
ATOM   2279  C   SER A 295       7.008 -10.148  -7.383  1.00 91.88           C  
ATOM   2280  CB  SER A 295       6.352 -10.047  -9.789  1.00 91.88           C  
ATOM   2281  O   SER A 295       5.953 -10.242  -6.750  1.00 91.88           O  
ATOM   2282  OG  SER A 295       6.730  -8.680  -9.812  1.00 91.88           O  
ATOM   2283  N   GLU A 296       7.996  -9.484  -6.945  1.00 90.25           N  
ATOM   2284  CA  GLU A 296       8.016  -8.812  -5.645  1.00 90.25           C  
ATOM   2285  C   GLU A 296       7.289  -7.477  -5.699  1.00 90.25           C  
ATOM   2286  CB  GLU A 296       9.453  -8.617  -5.168  1.00 90.25           C  
ATOM   2287  O   GLU A 296       6.836  -6.969  -4.672  1.00 90.25           O  
ATOM   2288  CG  GLU A 296      10.172  -9.906  -4.805  1.00 90.25           C  
ATOM   2289  CD  GLU A 296      11.578  -9.688  -4.281  1.00 90.25           C  
ATOM   2290  OE1 GLU A 296      12.211 -10.664  -3.812  1.00 90.25           O  
ATOM   2291  OE2 GLU A 296      12.055  -8.531  -4.336  1.00 90.25           O  
ATOM   2292  N   CYS A 297       7.129  -6.883  -6.902  1.00 92.44           N  
ATOM   2293  CA  CYS A 297       6.488  -5.586  -7.074  1.00 92.44           C  
ATOM   2294  C   CYS A 297       5.105  -5.734  -7.695  1.00 92.44           C  
ATOM   2295  CB  CYS A 297       7.355  -4.672  -7.941  1.00 92.44           C  
ATOM   2296  O   CYS A 297       4.973  -6.285  -8.789  1.00 92.44           O  
ATOM   2297  SG  CYS A 297       6.664  -3.018  -8.172  1.00 92.44           S  
ATOM   2298  N   ILE A 298       4.078  -5.133  -7.047  1.00 92.69           N  
ATOM   2299  CA  ILE A 298       2.695  -5.254  -7.492  1.00 92.69           C  
ATOM   2300  C   ILE A 298       2.088  -3.863  -7.676  1.00 92.69           C  
ATOM   2301  CB  ILE A 298       1.850  -6.078  -6.496  1.00 92.69           C  
ATOM   2302  O   ILE A 298       2.283  -2.979  -6.840  1.00 92.69           O  
ATOM   2303  CG1 ILE A 298       2.426  -7.492  -6.355  1.00 92.69           C  
ATOM   2304  CG2 ILE A 298       0.385  -6.129  -6.945  1.00 92.69           C  
ATOM   2305  CD1 ILE A 298       1.779  -8.312  -5.250  1.00 92.69           C  
ATOM   2306  N   THR A 299       1.357  -3.711  -8.781  1.00 93.06           N  
ATOM   2307  CA  THR A 299       0.610  -2.486  -9.055  1.00 93.06           C  
ATOM   2308  C   THR A 299      -0.854  -2.801  -9.344  1.00 93.06           C  
ATOM   2309  CB  THR A 299       1.219  -1.711 -10.234  1.00 93.06           C  
ATOM   2310  O   THR A 299      -1.221  -3.963  -9.531  1.00 93.06           O  
ATOM   2311  CG2 THR A 299       2.730  -1.575 -10.086  1.00 93.06           C  
ATOM   2312  OG1 THR A 299       0.930  -2.406 -11.453  1.00 93.06           O  
ATOM   2313  N   PRO A 300      -1.688  -1.722  -9.328  1.00 89.88           N  
ATOM   2314  CA  PRO A 300      -3.104  -1.955  -9.617  1.00 89.88           C  
ATOM   2315  C   PRO A 300      -3.330  -2.555 -11.000  1.00 89.88           C  
ATOM   2316  CB  PRO A 300      -3.719  -0.557  -9.516  1.00 89.88           C  
ATOM   2317  O   PRO A 300      -4.336  -3.232 -11.227  1.00 89.88           O  
ATOM   2318  CG  PRO A 300      -2.846   0.177  -8.555  1.00 89.88           C  
ATOM   2319  CD  PRO A 300      -1.428  -0.270  -8.758  1.00 89.88           C  
ATOM   2320  N   ASN A 301      -2.414  -2.289 -11.891  1.00 91.44           N  
ATOM   2321  CA  ASN A 301      -2.566  -2.764 -13.258  1.00 91.44           C  
ATOM   2322  C   ASN A 301      -1.797  -4.062 -13.492  1.00 91.44           C  
ATOM   2323  CB  ASN A 301      -2.113  -1.691 -14.250  1.00 91.44           C  
ATOM   2324  O   ASN A 301      -1.729  -4.555 -14.617  1.00 91.44           O  
ATOM   2325  CG  ASN A 301      -3.020  -0.476 -14.250  1.00 91.44           C  
ATOM   2326  ND2 ASN A 301      -2.508   0.644 -14.750  1.00 91.44           N  
ATOM   2327  OD1 ASN A 301      -4.168  -0.542 -13.805  1.00 91.44           O  
ATOM   2328  N   GLY A 302      -1.252  -4.637 -12.492  1.00 93.06           N  
ATOM   2329  CA  GLY A 302      -0.509  -5.883 -12.617  1.00 93.06           C  
ATOM   2330  C   GLY A 302       0.903  -5.789 -12.070  1.00 93.06           C  
ATOM   2331  O   GLY A 302       1.396  -4.695 -11.789  1.00 93.06           O  
ATOM   2332  N   SER A 303       1.583  -6.973 -11.922  1.00 94.31           N  
ATOM   2333  CA  SER A 303       2.914  -7.012 -11.328  1.00 94.31           C  
ATOM   2334  C   SER A 303       3.977  -6.535 -12.305  1.00 94.31           C  
ATOM   2335  CB  SER A 303       3.246  -8.430 -10.852  1.00 94.31           C  
ATOM   2336  O   SER A 303       3.812  -6.672 -13.523  1.00 94.31           O  
ATOM   2337  OG  SER A 303       2.340  -8.844  -9.844  1.00 94.31           O  
ATOM   2338  N   ILE A 304       5.043  -5.902 -11.789  1.00 92.38           N  
ATOM   2339  CA  ILE A 304       6.160  -5.383 -12.570  1.00 92.38           C  
ATOM   2340  C   ILE A 304       7.418  -6.195 -12.266  1.00 92.38           C  
ATOM   2341  CB  ILE A 304       6.406  -3.887 -12.273  1.00 92.38           C  
ATOM   2342  O   ILE A 304       7.730  -6.461 -11.102  1.00 92.38           O  
ATOM   2343  CG1 ILE A 304       5.152  -3.066 -12.602  1.00 92.38           C  
ATOM   2344  CG2 ILE A 304       7.613  -3.375 -13.070  1.00 92.38           C  
ATOM   2345  CD1 ILE A 304       5.227  -1.616 -12.141  1.00 92.38           C  
ATOM   2346  N   PRO A 305       8.125  -6.621 -13.328  1.00 88.31           N  
ATOM   2347  CA  PRO A 305       9.414  -7.285 -13.094  1.00 88.31           C  
ATOM   2348  C   PRO A 305      10.453  -6.359 -12.469  1.00 88.31           C  
ATOM   2349  CB  PRO A 305       9.844  -7.723 -14.492  1.00 88.31           C  
ATOM   2350  O   PRO A 305      10.430  -5.148 -12.711  1.00 88.31           O  
ATOM   2351  CG  PRO A 305       9.094  -6.824 -15.422  1.00 88.31           C  
ATOM   2352  CD  PRO A 305       7.871  -6.316 -14.711  1.00 88.31           C  
ATOM   2353  N   ASN A 306      11.180  -6.828 -11.562  1.00 82.94           N  
ATOM   2354  CA  ASN A 306      12.164  -6.027 -10.836  1.00 82.94           C  
ATOM   2355  C   ASN A 306      13.516  -6.027 -11.539  1.00 82.94           C  
ATOM   2356  CB  ASN A 306      12.312  -6.531  -9.398  1.00 82.94           C  
ATOM   2357  O   ASN A 306      14.562  -5.965 -10.883  1.00 82.94           O  
ATOM   2358  CG  ASN A 306      12.945  -5.504  -8.477  1.00 82.94           C  
ATOM   2359  ND2 ASN A 306      13.273  -5.918  -7.262  1.00 82.94           N  
ATOM   2360  OD1 ASN A 306      13.133  -4.348  -8.859  1.00 82.94           O  
ATOM   2361  N   ASP A 307      13.672  -6.016 -12.867  1.00 85.06           N  
ATOM   2362  CA  ASP A 307      14.914  -6.148 -13.617  1.00 85.06           C  
ATOM   2363  C   ASP A 307      15.539  -4.781 -13.891  1.00 85.06           C  
ATOM   2364  CB  ASP A 307      14.664  -6.883 -14.938  1.00 85.06           C  
ATOM   2365  O   ASP A 307      16.734  -4.688 -14.203  1.00 85.06           O  
ATOM   2366  CG  ASP A 307      13.523  -6.281 -15.742  1.00 85.06           C  
ATOM   2367  OD1 ASP A 307      12.633  -5.637 -15.156  1.00 85.06           O  
ATOM   2368  OD2 ASP A 307      13.516  -6.457 -16.984  1.00 85.06           O  
ATOM   2369  N   LYS A 308      14.797  -3.762 -13.672  1.00 89.44           N  
ATOM   2370  CA  LYS A 308      15.281  -2.404 -13.898  1.00 89.44           C  
ATOM   2371  C   LYS A 308      15.125  -1.547 -12.648  1.00 89.44           C  
ATOM   2372  CB  LYS A 308      14.539  -1.759 -15.070  1.00 89.44           C  
ATOM   2373  O   LYS A 308      14.305  -1.845 -11.781  1.00 89.44           O  
ATOM   2374  CG  LYS A 308      14.734  -2.473 -16.391  1.00 89.44           C  
ATOM   2375  CD  LYS A 308      14.008  -1.761 -17.531  1.00 89.44           C  
ATOM   2376  CE  LYS A 308      14.180  -2.490 -18.859  1.00 89.44           C  
ATOM   2377  NZ  LYS A 308      13.508  -1.769 -19.969  1.00 89.44           N  
ATOM   2378  N   PRO A 309      15.945  -0.558 -12.594  1.00 85.25           N  
ATOM   2379  CA  PRO A 309      16.016   0.260 -11.375  1.00 85.25           C  
ATOM   2380  C   PRO A 309      14.859   1.257 -11.273  1.00 85.25           C  
ATOM   2381  CB  PRO A 309      17.359   0.986 -11.516  1.00 85.25           C  
ATOM   2382  O   PRO A 309      14.523   1.701 -10.172  1.00 85.25           O  
ATOM   2383  CG  PRO A 309      17.625   1.015 -12.984  1.00 85.25           C  
ATOM   2384  CD  PRO A 309      17.016  -0.213 -13.602  1.00 85.25           C  
ATOM   2385  N   PHE A 310      14.227   1.604 -12.461  1.00 90.69           N  
ATOM   2386  CA  PHE A 310      13.109   2.539 -12.469  1.00 90.69           C  
ATOM   2387  C   PHE A 310      11.898   1.937 -13.172  1.00 90.69           C  
ATOM   2388  CB  PHE A 310      13.508   3.855 -13.141  1.00 90.69           C  
ATOM   2389  O   PHE A 310      12.039   1.002 -13.961  1.00 90.69           O  
ATOM   2390  CG  PHE A 310      14.727   4.500 -12.539  1.00 90.69           C  
ATOM   2391  CD1 PHE A 310      14.680   5.082 -11.281  1.00 90.69           C  
ATOM   2392  CD2 PHE A 310      15.930   4.523 -13.242  1.00 90.69           C  
ATOM   2393  CE1 PHE A 310      15.805   5.680 -10.727  1.00 90.69           C  
ATOM   2394  CE2 PHE A 310      17.062   5.117 -12.688  1.00 90.69           C  
ATOM   2395  CZ  PHE A 310      17.000   5.695 -11.430  1.00 90.69           C  
ATOM   2396  N   GLN A 311      10.703   2.486 -12.859  1.00 92.19           N  
ATOM   2397  CA  GLN A 311       9.469   2.109 -13.539  1.00 92.19           C  
ATOM   2398  C   GLN A 311       8.562   3.320 -13.750  1.00 92.19           C  
ATOM   2399  CB  GLN A 311       8.727   1.032 -12.750  1.00 92.19           C  
ATOM   2400  O   GLN A 311       8.648   4.301 -13.008  1.00 92.19           O  
ATOM   2401  CG  GLN A 311       8.188   1.516 -11.406  1.00 92.19           C  
ATOM   2402  CD  GLN A 311       6.789   2.088 -11.508  1.00 92.19           C  
ATOM   2403  NE2 GLN A 311       6.445   2.982 -10.586  1.00 92.19           N  
ATOM   2404  OE1 GLN A 311       6.020   1.729 -12.406  1.00 92.19           O  
ATOM   2405  N   ASN A 312       7.859   3.293 -14.883  1.00 91.31           N  
ATOM   2406  CA  ASN A 312       6.898   4.348 -15.203  1.00 91.31           C  
ATOM   2407  C   ASN A 312       5.488   3.787 -15.367  1.00 91.31           C  
ATOM   2408  CB  ASN A 312       7.328   5.102 -16.469  1.00 91.31           C  
ATOM   2409  O   ASN A 312       4.703   4.309 -16.156  1.00 91.31           O  
ATOM   2410  CG  ASN A 312       6.395   6.250 -16.797  1.00 91.31           C  
ATOM   2411  ND2 ASN A 312       6.969   7.391 -17.172  1.00 91.31           N  
ATOM   2412  OD1 ASN A 312       5.172   6.117 -16.719  1.00 91.31           O  
ATOM   2413  N   VAL A 313       5.199   2.695 -14.773  1.00 88.12           N  
ATOM   2414  CA  VAL A 313       3.949   1.960 -14.922  1.00 88.12           C  
ATOM   2415  C   VAL A 313       2.891   2.539 -13.984  1.00 88.12           C  
ATOM   2416  CB  VAL A 313       4.141   0.452 -14.648  1.00 88.12           C  
ATOM   2417  O   VAL A 313       1.799   2.910 -14.430  1.00 88.12           O  
ATOM   2418  CG1 VAL A 313       2.803  -0.284 -14.719  1.00 88.12           C  
ATOM   2419  CG2 VAL A 313       5.137  -0.151 -15.633  1.00 88.12           C  
ATOM   2420  N   ASN A 314       3.160   2.514 -12.695  1.00 86.69           N  
ATOM   2421  CA  ASN A 314       2.193   3.057 -11.742  1.00 86.69           C  
ATOM   2422  C   ASN A 314       2.885   3.656 -10.523  1.00 86.69           C  
ATOM   2423  CB  ASN A 314       1.199   1.977 -11.312  1.00 86.69           C  
ATOM   2424  O   ASN A 314       3.828   3.072  -9.992  1.00 86.69           O  
ATOM   2425  CG  ASN A 314      -0.065   2.555 -10.711  1.00 86.69           C  
ATOM   2426  ND2 ASN A 314      -1.203   2.270 -11.328  1.00 86.69           N  
ATOM   2427  OD1 ASN A 314      -0.019   3.252  -9.695  1.00 86.69           O  
ATOM   2428  N   ARG A 315       2.307   4.734 -10.055  1.00 84.56           N  
ATOM   2429  CA  ARG A 315       2.857   5.406  -8.883  1.00 84.56           C  
ATOM   2430  C   ARG A 315       2.553   4.621  -7.609  1.00 84.56           C  
ATOM   2431  CB  ARG A 315       2.303   6.828  -8.766  1.00 84.56           C  
ATOM   2432  O   ARG A 315       3.334   4.645  -6.656  1.00 84.56           O  
ATOM   2433  CG  ARG A 315       2.713   7.742  -9.906  1.00 84.56           C  
ATOM   2434  CD  ARG A 315       2.053   9.109  -9.797  1.00 84.56           C  
ATOM   2435  NE  ARG A 315       2.363   9.953 -10.945  1.00 84.56           N  
ATOM   2436  NH1 ARG A 315       2.154  11.953  -9.805  1.00 84.56           N  
ATOM   2437  NH2 ARG A 315       2.697  11.953 -12.031  1.00 84.56           N  
ATOM   2438  CZ  ARG A 315       2.404  11.281 -10.922  1.00 84.56           C  
ATOM   2439  N   ILE A 316       1.387   4.016  -7.578  1.00 84.44           N  
ATOM   2440  CA  ILE A 316       0.966   3.211  -6.438  1.00 84.44           C  
ATOM   2441  C   ILE A 316       1.510   1.792  -6.582  1.00 84.44           C  
ATOM   2442  CB  ILE A 316      -0.573   3.186  -6.305  1.00 84.44           C  
ATOM   2443  O   ILE A 316       1.181   1.087  -7.539  1.00 84.44           O  
ATOM   2444  CG1 ILE A 316      -1.124   4.609  -6.188  1.00 84.44           C  
ATOM   2445  CG2 ILE A 316      -0.994   2.334  -5.102  1.00 84.44           C  
ATOM   2446  CD1 ILE A 316      -2.643   4.691  -6.234  1.00 84.44           C  
ATOM   2447  N   THR A 317       2.350   1.387  -5.578  1.00 88.00           N  
ATOM   2448  CA  THR A 317       2.982   0.077  -5.688  1.00 88.00           C  
ATOM   2449  C   THR A 317       2.992  -0.632  -4.336  1.00 88.00           C  
ATOM   2450  CB  THR A 317       4.422   0.194  -6.219  1.00 88.00           C  
ATOM   2451  O   THR A 317       2.873   0.010  -3.291  1.00 88.00           O  
ATOM   2452  CG2 THR A 317       4.457   0.900  -7.570  1.00 88.00           C  
ATOM   2453  OG1 THR A 317       5.211   0.939  -5.281  1.00 88.00           O  
ATOM   2454  N   TYR A 318       3.082  -1.952  -4.293  1.00 88.81           N  
ATOM   2455  CA  TYR A 318       3.227  -2.768  -3.094  1.00 88.81           C  
ATOM   2456  C   TYR A 318       4.395  -3.738  -3.230  1.00 88.81           C  
ATOM   2457  CB  TYR A 318       1.936  -3.541  -2.811  1.00 88.81           C  
ATOM   2458  O   TYR A 318       4.508  -4.445  -4.234  1.00 88.81           O  
ATOM   2459  CG  TYR A 318       2.010  -4.418  -1.584  1.00 88.81           C  
ATOM   2460  CD1 TYR A 318       2.303  -5.773  -1.690  1.00 88.81           C  
ATOM   2461  CD2 TYR A 318       1.785  -3.891  -0.317  1.00 88.81           C  
ATOM   2462  CE1 TYR A 318       2.371  -6.586  -0.563  1.00 88.81           C  
ATOM   2463  CE2 TYR A 318       1.850  -4.691   0.818  1.00 88.81           C  
ATOM   2464  OH  TYR A 318       2.209  -6.836   1.805  1.00 88.81           O  
ATOM   2465  CZ  TYR A 318       2.143  -6.039   0.685  1.00 88.81           C  
ATOM   2466  N   GLY A 319       5.273  -3.826  -2.201  1.00 88.19           N  
ATOM   2467  CA  GLY A 319       6.430  -4.707  -2.223  1.00 88.19           C  
ATOM   2468  C   GLY A 319       7.703  -4.008  -2.668  1.00 88.19           C  
ATOM   2469  O   GLY A 319       7.781  -2.779  -2.648  1.00 88.19           O  
ATOM   2470  N   ALA A 320       8.727  -4.723  -3.035  1.00 88.69           N  
ATOM   2471  CA  ALA A 320      10.008  -4.199  -3.506  1.00 88.69           C  
ATOM   2472  C   ALA A 320       9.922  -3.789  -4.973  1.00 88.69           C  
ATOM   2473  CB  ALA A 320      11.109  -5.234  -3.303  1.00 88.69           C  
ATOM   2474  O   ALA A 320      10.242  -4.582  -5.863  1.00 88.69           O  
ATOM   2475  N   CYS A 321       9.461  -2.525  -5.277  1.00 88.56           N  
ATOM   2476  CA  CYS A 321       9.234  -2.053  -6.637  1.00 88.56           C  
ATOM   2477  C   CYS A 321      10.289  -1.027  -7.039  1.00 88.56           C  
ATOM   2478  CB  CYS A 321       7.840  -1.444  -6.773  1.00 88.56           C  
ATOM   2479  O   CYS A 321      10.766  -0.260  -6.199  1.00 88.56           O  
ATOM   2480  SG  CYS A 321       6.508  -2.564  -6.289  1.00 88.56           S  
ATOM   2481  N   PRO A 322      10.727  -1.134  -8.375  1.00 87.94           N  
ATOM   2482  CA  PRO A 322      11.578  -0.056  -8.883  1.00 87.94           C  
ATOM   2483  C   PRO A 322      10.961   1.327  -8.688  1.00 87.94           C  
ATOM   2484  CB  PRO A 322      11.711  -0.384 -10.375  1.00 87.94           C  
ATOM   2485  O   PRO A 322       9.742   1.465  -8.664  1.00 87.94           O  
ATOM   2486  CG  PRO A 322      11.359  -1.833 -10.477  1.00 87.94           C  
ATOM   2487  CD  PRO A 322      10.383  -2.166  -9.391  1.00 87.94           C  
ATOM   2488  N   ARG A 323      11.758   2.268  -8.547  1.00 85.88           N  
ATOM   2489  CA  ARG A 323      11.289   3.613  -8.234  1.00 85.88           C  
ATOM   2490  C   ARG A 323      10.539   4.215  -9.422  1.00 85.88           C  
ATOM   2491  CB  ARG A 323      12.453   4.520  -7.836  1.00 85.88           C  
ATOM   2492  O   ARG A 323      10.977   4.098 -10.562  1.00 85.88           O  
ATOM   2493  CG  ARG A 323      13.078   4.164  -6.496  1.00 85.88           C  
ATOM   2494  CD  ARG A 323      12.188   4.578  -5.332  1.00 85.88           C  
ATOM   2495  NE  ARG A 323      12.844   4.371  -4.047  1.00 85.88           N  
ATOM   2496  NH1 ARG A 323      11.109   5.219  -2.783  1.00 85.88           N  
ATOM   2497  NH2 ARG A 323      13.008   4.453  -1.758  1.00 85.88           N  
ATOM   2498  CZ  ARG A 323      12.320   4.680  -2.865  1.00 85.88           C  
ATOM   2499  N   TYR A 324       9.469   4.828  -9.047  1.00 87.44           N  
ATOM   2500  CA  TYR A 324       8.641   5.434 -10.078  1.00 87.44           C  
ATOM   2501  C   TYR A 324       9.258   6.730 -10.586  1.00 87.44           C  
ATOM   2502  CB  TYR A 324       7.227   5.703  -9.547  1.00 87.44           C  
ATOM   2503  O   TYR A 324       9.695   7.566  -9.789  1.00 87.44           O  
ATOM   2504  CG  TYR A 324       6.309   6.344 -10.562  1.00 87.44           C  
ATOM   2505  CD1 TYR A 324       6.156   7.727 -10.617  1.00 87.44           C  
ATOM   2506  CD2 TYR A 324       5.594   5.566 -11.469  1.00 87.44           C  
ATOM   2507  CE1 TYR A 324       5.312   8.320 -11.555  1.00 87.44           C  
ATOM   2508  CE2 TYR A 324       4.746   6.148 -12.406  1.00 87.44           C  
ATOM   2509  OH  TYR A 324       3.773   8.109 -13.359  1.00 87.44           O  
ATOM   2510  CZ  TYR A 324       4.613   7.523 -12.438  1.00 87.44           C  
ATOM   2511  N   VAL A 325       9.344   6.941 -11.891  1.00 90.06           N  
ATOM   2512  CA  VAL A 325       9.797   8.164 -12.539  1.00 90.06           C  
ATOM   2513  C   VAL A 325       8.789   8.586 -13.609  1.00 90.06           C  
ATOM   2514  CB  VAL A 325      11.195   7.992 -13.164  1.00 90.06           C  
ATOM   2515  O   VAL A 325       8.156   7.738 -14.234  1.00 90.06           O  
ATOM   2516  CG1 VAL A 325      12.242   7.715 -12.086  1.00 90.06           C  
ATOM   2517  CG2 VAL A 325      11.180   6.863 -14.195  1.00 90.06           C  
ATOM   2518  N   LYS A 326       8.562   9.836 -13.758  1.00 88.31           N  
ATOM   2519  CA  LYS A 326       7.594  10.367 -14.711  1.00 88.31           C  
ATOM   2520  C   LYS A 326       8.148  10.359 -16.125  1.00 88.31           C  
ATOM   2521  CB  LYS A 326       7.176  11.781 -14.312  1.00 88.31           C  
ATOM   2522  O   LYS A 326       7.633  11.047 -17.000  1.00 88.31           O  
ATOM   2523  CG  LYS A 326       6.273  11.844 -13.094  1.00 88.31           C  
ATOM   2524  CD  LYS A 326       5.801  13.266 -12.820  1.00 88.31           C  
ATOM   2525  CE  LYS A 326       4.898  13.336 -11.594  1.00 88.31           C  
ATOM   2526  NZ  LYS A 326       4.402  14.719 -11.344  1.00 88.31           N  
ATOM   2527  N   GLN A 327       9.172   9.633 -16.344  1.00 87.94           N  
ATOM   2528  CA  GLN A 327       9.797   9.500 -17.656  1.00 87.94           C  
ATOM   2529  C   GLN A 327       9.531   8.117 -18.250  1.00 87.94           C  
ATOM   2530  CB  GLN A 327      11.297   9.758 -17.562  1.00 87.94           C  
ATOM   2531  O   GLN A 327       9.625   7.109 -17.547  1.00 87.94           O  
ATOM   2532  CG  GLN A 327      11.656  11.148 -17.062  1.00 87.94           C  
ATOM   2533  CD  GLN A 327      11.445  12.219 -18.125  1.00 87.94           C  
ATOM   2534  NE2 GLN A 327      11.367  13.477 -17.688  1.00 87.94           N  
ATOM   2535  OE1 GLN A 327      11.359  11.922 -19.312  1.00 87.94           O  
ATOM   2536  N   SER A 328       9.156   8.148 -19.469  1.00 88.06           N  
ATOM   2537  CA  SER A 328       8.844   6.895 -20.156  1.00 88.06           C  
ATOM   2538  C   SER A 328      10.117   6.184 -20.609  1.00 88.06           C  
ATOM   2539  CB  SER A 328       7.938   7.152 -21.359  1.00 88.06           C  
ATOM   2540  O   SER A 328      10.109   4.969 -20.812  1.00 88.06           O  
ATOM   2541  OG  SER A 328       8.531   8.078 -22.250  1.00 88.06           O  
ATOM   2542  N   THR A 329      11.242   7.000 -20.609  1.00 90.12           N  
ATOM   2543  CA  THR A 329      12.500   6.402 -21.047  1.00 90.12           C  
ATOM   2544  C   THR A 329      13.688   7.090 -20.359  1.00 90.12           C  
ATOM   2545  CB  THR A 329      12.664   6.480 -22.578  1.00 90.12           C  
ATOM   2546  O   THR A 329      13.719   8.312 -20.266  1.00 90.12           O  
ATOM   2547  CG2 THR A 329      12.703   7.930 -23.047  1.00 90.12           C  
ATOM   2548  OG1 THR A 329      13.891   5.836 -22.953  1.00 90.12           O  
ATOM   2549  N   LEU A 330      14.547   6.340 -19.875  1.00 90.69           N  
ATOM   2550  CA  LEU A 330      15.859   6.742 -19.375  1.00 90.69           C  
ATOM   2551  C   LEU A 330      16.938   5.785 -19.859  1.00 90.69           C  
ATOM   2552  CB  LEU A 330      15.859   6.805 -17.844  1.00 90.69           C  
ATOM   2553  O   LEU A 330      16.969   4.621 -19.453  1.00 90.69           O  
ATOM   2554  CG  LEU A 330      15.016   7.910 -17.219  1.00 90.69           C  
ATOM   2555  CD1 LEU A 330      14.961   7.730 -15.703  1.00 90.69           C  
ATOM   2556  CD2 LEU A 330      15.578   9.281 -17.578  1.00 90.69           C  
ATOM   2557  N   LYS A 331      17.766   6.281 -20.750  1.00 91.62           N  
ATOM   2558  CA  LYS A 331      18.750   5.414 -21.375  1.00 91.62           C  
ATOM   2559  C   LYS A 331      20.156   5.711 -20.844  1.00 91.62           C  
ATOM   2560  CB  LYS A 331      18.719   5.574 -22.891  1.00 91.62           C  
ATOM   2561  O   LYS A 331      20.562   6.875 -20.781  1.00 91.62           O  
ATOM   2562  CG  LYS A 331      17.422   5.094 -23.531  1.00 91.62           C  
ATOM   2563  CD  LYS A 331      17.453   5.258 -25.047  1.00 91.62           C  
ATOM   2564  CE  LYS A 331      16.156   4.805 -25.688  1.00 91.62           C  
ATOM   2565  NZ  LYS A 331      16.156   5.031 -27.172  1.00 91.62           N  
ATOM   2566  N   LEU A 332      20.797   4.719 -20.422  1.00 88.19           N  
ATOM   2567  CA  LEU A 332      22.172   4.816 -19.969  1.00 88.19           C  
ATOM   2568  C   LEU A 332      23.141   4.395 -21.078  1.00 88.19           C  
ATOM   2569  CB  LEU A 332      22.391   3.947 -18.734  1.00 88.19           C  
ATOM   2570  O   LEU A 332      23.031   3.293 -21.625  1.00 88.19           O  
ATOM   2571  CG  LEU A 332      23.781   3.996 -18.109  1.00 88.19           C  
ATOM   2572  CD1 LEU A 332      24.047   5.367 -17.484  1.00 88.19           C  
ATOM   2573  CD2 LEU A 332      23.953   2.895 -17.062  1.00 88.19           C  
ATOM   2574  N   ALA A 333      23.984   5.289 -21.453  1.00 83.56           N  
ATOM   2575  CA  ALA A 333      24.953   5.023 -22.516  1.00 83.56           C  
ATOM   2576  C   ALA A 333      25.938   3.928 -22.109  1.00 83.56           C  
ATOM   2577  CB  ALA A 333      25.703   6.301 -22.875  1.00 83.56           C  
ATOM   2578  O   ALA A 333      26.578   4.023 -21.062  1.00 83.56           O  
ATOM   2579  N   THR A 334      25.969   2.783 -22.766  1.00 75.62           N  
ATOM   2580  CA  THR A 334      26.891   1.681 -22.516  1.00 75.62           C  
ATOM   2581  C   THR A 334      27.938   1.593 -23.625  1.00 75.62           C  
ATOM   2582  CB  THR A 334      26.156   0.340 -22.406  1.00 75.62           C  
ATOM   2583  O   THR A 334      28.938   0.870 -23.500  1.00 75.62           O  
ATOM   2584  CG2 THR A 334      25.266   0.305 -21.172  1.00 75.62           C  
ATOM   2585  OG1 THR A 334      25.328   0.160 -23.578  1.00 75.62           O  
ATOM   2586  N   GLY A 335      27.719   2.406 -24.609  1.00 68.00           N  
ATOM   2587  CA  GLY A 335      28.594   2.473 -25.766  1.00 68.00           C  
ATOM   2588  C   GLY A 335      29.156   3.861 -26.016  1.00 68.00           C  
ATOM   2589  O   GLY A 335      28.938   4.773 -25.203  1.00 68.00           O  
ATOM   2590  N   MET A 336      30.016   4.043 -27.016  1.00 69.56           N  
ATOM   2591  CA  MET A 336      30.672   5.305 -27.328  1.00 69.56           C  
ATOM   2592  C   MET A 336      29.812   6.168 -28.234  1.00 69.56           C  
ATOM   2593  CB  MET A 336      32.031   5.047 -28.000  1.00 69.56           C  
ATOM   2594  O   MET A 336      28.812   5.699 -28.781  1.00 69.56           O  
ATOM   2595  CG  MET A 336      33.000   4.227 -27.141  1.00 69.56           C  
ATOM   2596  SD  MET A 336      34.594   3.928 -27.969  1.00 69.56           S  
ATOM   2597  CE  MET A 336      34.094   4.070 -29.703  1.00 69.56           C  
ATOM   2598  N   ARG A 337      30.172   7.375 -28.344  1.00 72.31           N  
ATOM   2599  CA  ARG A 337      29.500   8.305 -29.234  1.00 72.31           C  
ATOM   2600  C   ARG A 337      29.531   7.789 -30.672  1.00 72.31           C  
ATOM   2601  CB  ARG A 337      30.125   9.688 -29.156  1.00 72.31           C  
ATOM   2602  O   ARG A 337      30.562   7.316 -31.141  1.00 72.31           O  
ATOM   2603  CG  ARG A 337      29.312  10.781 -29.844  1.00 72.31           C  
ATOM   2604  CD  ARG A 337      29.906  12.164 -29.578  1.00 72.31           C  
ATOM   2605  NE  ARG A 337      29.141  13.203 -30.266  1.00 72.31           N  
ATOM   2606  NH1 ARG A 337      30.312  14.961 -29.328  1.00 72.31           N  
ATOM   2607  NH2 ARG A 337      28.609  15.367 -30.812  1.00 72.31           N  
ATOM   2608  CZ  ARG A 337      29.359  14.508 -30.141  1.00 72.31           C  
ATOM   2609  N   ASN A 338      28.312   7.719 -31.281  1.00 69.56           N  
ATOM   2610  CA  ASN A 338      28.188   7.242 -32.656  1.00 69.56           C  
ATOM   2611  C   ASN A 338      28.656   8.281 -33.656  1.00 69.56           C  
ATOM   2612  CB  ASN A 338      26.734   6.844 -32.938  1.00 69.56           C  
ATOM   2613  O   ASN A 338      28.203   9.422 -33.656  1.00 69.56           O  
ATOM   2614  CG  ASN A 338      26.594   6.082 -34.250  1.00 69.56           C  
ATOM   2615  ND2 ASN A 338      25.422   6.184 -34.875  1.00 69.56           N  
ATOM   2616  OD1 ASN A 338      27.531   5.406 -34.688  1.00 69.56           O  
ATOM   2617  N   VAL A 339      29.641   8.023 -34.344  1.00 62.56           N  
ATOM   2618  CA  VAL A 339      30.109   8.875 -35.438  1.00 62.56           C  
ATOM   2619  C   VAL A 339      29.688   8.281 -36.781  1.00 62.56           C  
ATOM   2620  CB  VAL A 339      31.641   9.062 -35.375  1.00 62.56           C  
ATOM   2621  O   VAL A 339      30.141   7.191 -37.125  1.00 62.56           O  
ATOM   2622  CG1 VAL A 339      32.094  10.008 -36.500  1.00 62.56           C  
ATOM   2623  CG2 VAL A 339      32.094   9.578 -34.031  1.00 62.56           C  
ATOM   2624  N   PRO A 340      28.578   8.719 -37.375  1.00 53.06           N  
ATOM   2625  CA  PRO A 340      28.094   8.141 -38.625  1.00 53.06           C  
ATOM   2626  C   PRO A 340      29.188   8.000 -39.656  1.00 53.06           C  
ATOM   2627  CB  PRO A 340      27.016   9.141 -39.062  1.00 53.06           C  
ATOM   2628  O   PRO A 340      30.109   8.812 -39.719  1.00 53.06           O  
ATOM   2629  CG  PRO A 340      27.125  10.273 -38.094  1.00 53.06           C  
ATOM   2630  CD  PRO A 340      28.109   9.906 -37.031  1.00 53.06           C  
ATOM   2631  N   GLU A 341      29.422   6.746 -40.250  1.00 43.66           N  
ATOM   2632  CA  GLU A 341      30.234   6.410 -41.406  1.00 43.66           C  
ATOM   2633  C   GLU A 341      29.984   7.398 -42.562  1.00 43.66           C  
ATOM   2634  CB  GLU A 341      29.938   4.984 -41.875  1.00 43.66           C  
ATOM   2635  O   GLU A 341      28.844   7.754 -42.844  1.00 43.66           O  
ATOM   2636  CG  GLU A 341      31.016   4.398 -42.781  1.00 43.66           C  
ATOM   2637  CD  GLU A 341      30.781   2.934 -43.125  1.00 43.66           C  
ATOM   2638  OE1 GLU A 341      31.562   2.361 -43.906  1.00 43.66           O  
ATOM   2639  OE2 GLU A 341      29.797   2.355 -42.594  1.00 43.66           O  
ATOM   2640  N   LYS A 342      30.891   8.352 -42.812  1.00 45.84           N  
ATOM   2641  CA  LYS A 342      30.984   9.281 -43.906  1.00 45.84           C  
ATOM   2642  C   LYS A 342      30.500   8.633 -45.219  1.00 45.84           C  
ATOM   2643  CB  LYS A 342      32.438   9.766 -44.094  1.00 45.84           C  
ATOM   2644  O   LYS A 342      30.906   7.516 -45.562  1.00 45.84           O  
ATOM   2645  CG  LYS A 342      32.781  10.953 -43.219  1.00 45.84           C  
ATOM   2646  CD  LYS A 342      34.188  11.469 -43.531  1.00 45.84           C  
ATOM   2647  CE  LYS A 342      34.594  12.594 -42.562  1.00 45.84           C  
ATOM   2648  NZ  LYS A 342      35.938  13.125 -42.906  1.00 45.84           N  
ATOM   2649  N   GLN A 343      29.375   8.836 -45.844  1.00 35.56           N  
ATOM   2650  CA  GLN A 343      29.109   8.648 -47.250  1.00 35.56           C  
ATOM   2651  C   GLN A 343      29.938   9.617 -48.094  1.00 35.56           C  
ATOM   2652  CB  GLN A 343      27.625   8.828 -47.562  1.00 35.56           C  
ATOM   2653  O   GLN A 343      30.078  10.797 -47.750  1.00 35.56           O  
ATOM   2654  CG  GLN A 343      26.812   7.543 -47.469  1.00 35.56           C  
ATOM   2655  CD  GLN A 343      25.375   7.719 -47.938  1.00 35.56           C  
ATOM   2656  NE2 GLN A 343      24.500   6.836 -47.469  1.00 35.56           N  
ATOM   2657  OE1 GLN A 343      25.062   8.633 -48.688  1.00 35.56           O  
ATOM   2658  N   THR A 344      31.203   9.305 -48.625  1.00 36.78           N  
ATOM   2659  CA  THR A 344      31.844  10.109 -49.656  1.00 36.78           C  
ATOM   2660  C   THR A 344      30.844  11.016 -50.375  1.00 36.78           C  
ATOM   2661  CB  THR A 344      32.531   9.211 -50.719  1.00 36.78           C  
ATOM   2662  O   THR A 344      29.797  10.555 -50.844  1.00 36.78           O  
ATOM   2663  CG2 THR A 344      33.781   8.523 -50.125  1.00 36.78           C  
ATOM   2664  OG1 THR A 344      31.625   8.219 -51.156  1.00 36.78           O  
ATOM   2665  N   ARG A 345      30.453  12.266 -49.719  1.00 36.59           N  
ATOM   2666  CA  ARG A 345      29.531  13.156 -50.406  1.00 36.59           C  
ATOM   2667  C   ARG A 345      30.109  13.648 -51.719  1.00 36.59           C  
ATOM   2668  CB  ARG A 345      29.156  14.344 -49.500  1.00 36.59           C  
ATOM   2669  O   ARG A 345      29.406  14.250 -52.531  1.00 36.59           O  
ATOM   2670  CG  ARG A 345      28.234  13.992 -48.344  1.00 36.59           C  
ATOM   2671  CD  ARG A 345      27.641  15.234 -47.719  1.00 36.59           C  
ATOM   2672  NE  ARG A 345      26.516  14.898 -46.844  1.00 36.59           N  
ATOM   2673  NH1 ARG A 345      26.750  16.766 -45.500  1.00 36.59           N  
ATOM   2674  NH2 ARG A 345      25.094  15.242 -45.062  1.00 36.59           N  
ATOM   2675  CZ  ARG A 345      26.125  15.641 -45.781  1.00 36.59           C  
ATOM   2676  N   GLY A 346      31.031  12.711 -52.344  1.00 41.34           N  
ATOM   2677  CA  GLY A 346      31.344  12.984 -53.750  1.00 41.34           C  
ATOM   2678  C   GLY A 346      31.203  14.453 -54.094  1.00 41.34           C  
ATOM   2679  O   GLY A 346      31.109  15.312 -53.219  1.00 41.34           O  
ATOM   2680  N   ILE A 347      31.484  15.031 -55.062  1.00 35.75           N  
ATOM   2681  CA  ILE A 347      31.562  16.266 -55.844  1.00 35.75           C  
ATOM   2682  C   ILE A 347      30.422  17.188 -55.469  1.00 35.75           C  
ATOM   2683  CB  ILE A 347      31.547  15.969 -57.375  1.00 35.75           C  
ATOM   2684  O   ILE A 347      30.594  18.406 -55.406  1.00 35.75           O  
ATOM   2685  CG1 ILE A 347      32.969  15.820 -57.875  1.00 35.75           C  
ATOM   2686  CG2 ILE A 347      30.797  17.062 -58.125  1.00 35.75           C  
ATOM   2687  CD1 ILE A 347      33.062  15.219 -59.281  1.00 35.75           C  
ATOM   2688  N   PHE A 348      29.266  16.703 -54.812  1.00 33.56           N  
ATOM   2689  CA  PHE A 348      28.094  17.516 -54.531  1.00 33.56           C  
ATOM   2690  C   PHE A 348      28.141  18.016 -53.062  1.00 33.56           C  
ATOM   2691  CB  PHE A 348      26.812  16.734 -54.750  1.00 33.56           C  
ATOM   2692  O   PHE A 348      27.719  19.125 -52.781  1.00 33.56           O  
ATOM   2693  CG  PHE A 348      26.453  16.578 -56.219  1.00 33.56           C  
ATOM   2694  CD1 PHE A 348      25.906  17.641 -56.938  1.00 33.56           C  
ATOM   2695  CD2 PHE A 348      26.672  15.375 -56.875  1.00 33.56           C  
ATOM   2696  CE1 PHE A 348      25.578  17.516 -58.281  1.00 33.56           C  
ATOM   2697  CE2 PHE A 348      26.344  15.234 -58.219  1.00 33.56           C  
ATOM   2698  CZ  PHE A 348      25.797  16.297 -58.906  1.00 33.56           C  
ATOM   2699  N   GLY A 349      28.922  17.422 -52.188  1.00 37.47           N  
ATOM   2700  CA  GLY A 349      29.312  17.812 -50.844  1.00 37.47           C  
ATOM   2701  C   GLY A 349      30.469  18.797 -50.812  1.00 37.47           C  
ATOM   2702  O   GLY A 349      30.484  19.703 -49.969  1.00 37.47           O  
ATOM   2703  N   ALA A 350      31.391  18.797 -51.781  1.00 34.94           N  
ATOM   2704  CA  ALA A 350      32.469  19.734 -52.062  1.00 34.94           C  
ATOM   2705  C   ALA A 350      31.953  21.031 -52.656  1.00 34.94           C  
ATOM   2706  CB  ALA A 350      33.500  19.094 -52.969  1.00 34.94           C  
ATOM   2707  O   ALA A 350      32.438  22.109 -52.344  1.00 34.94           O  
ATOM   2708  N   ILE A 351      30.844  20.953 -53.281  1.00 35.28           N  
ATOM   2709  CA  ILE A 351      30.203  22.094 -53.938  1.00 35.28           C  
ATOM   2710  C   ILE A 351      29.328  22.844 -52.938  1.00 35.28           C  
ATOM   2711  CB  ILE A 351      29.359  21.625 -55.156  1.00 35.28           C  
ATOM   2712  O   ILE A 351      29.344  24.078 -52.875  1.00 35.28           O  
ATOM   2713  CG1 ILE A 351      30.266  21.016 -56.219  1.00 35.28           C  
ATOM   2714  CG2 ILE A 351      28.547  22.797 -55.719  1.00 35.28           C  
ATOM   2715  CD1 ILE A 351      29.500  20.406 -57.375  1.00 35.28           C  
ATOM   2716  N   ALA A 352      28.750  22.156 -51.969  1.00 37.75           N  
ATOM   2717  CA  ALA A 352      27.953  22.719 -50.906  1.00 37.75           C  
ATOM   2718  C   ALA A 352      28.844  23.250 -49.781  1.00 37.75           C  
ATOM   2719  CB  ALA A 352      26.969  21.688 -50.375  1.00 37.75           C  
ATOM   2720  O   ALA A 352      28.562  24.297 -49.188  1.00 37.75           O  
ATOM   2721  N   GLY A 353      29.906  22.719 -49.562  1.00 39.62           N  
ATOM   2722  CA  GLY A 353      30.953  23.109 -48.625  1.00 39.62           C  
ATOM   2723  C   GLY A 353      31.797  24.266 -49.125  1.00 39.62           C  
ATOM   2724  O   GLY A 353      32.219  25.109 -48.344  1.00 39.62           O  
ATOM   2725  N   PHE A 354      32.000  24.406 -50.438  1.00 34.31           N  
ATOM   2726  CA  PHE A 354      32.656  25.531 -51.125  1.00 34.31           C  
ATOM   2727  C   PHE A 354      31.750  26.750 -51.094  1.00 34.31           C  
ATOM   2728  CB  PHE A 354      33.000  25.156 -52.562  1.00 34.31           C  
ATOM   2729  O   PHE A 354      32.219  27.875 -50.875  1.00 34.31           O  
ATOM   2730  CG  PHE A 354      33.844  26.203 -53.250  1.00 34.31           C  
ATOM   2731  CD1 PHE A 354      33.281  27.078 -54.156  1.00 34.31           C  
ATOM   2732  CD2 PHE A 354      35.219  26.297 -53.000  1.00 34.31           C  
ATOM   2733  CE1 PHE A 354      34.031  28.047 -54.812  1.00 34.31           C  
ATOM   2734  CE2 PHE A 354      35.969  27.250 -53.656  1.00 34.31           C  
ATOM   2735  CZ  PHE A 354      35.406  28.125 -54.562  1.00 34.31           C  
ATOM   2736  N   ILE A 355      30.484  26.594 -51.000  1.00 39.62           N  
ATOM   2737  CA  ILE A 355      29.484  27.656 -51.000  1.00 39.62           C  
ATOM   2738  C   ILE A 355      29.297  28.172 -49.562  1.00 39.62           C  
ATOM   2739  CB  ILE A 355      28.141  27.172 -51.562  1.00 39.62           C  
ATOM   2740  O   ILE A 355      29.125  29.375 -49.344  1.00 39.62           O  
ATOM   2741  CG1 ILE A 355      28.312  26.766 -53.031  1.00 39.62           C  
ATOM   2742  CG2 ILE A 355      27.062  28.266 -51.438  1.00 39.62           C  
ATOM   2743  CD1 ILE A 355      27.062  26.156 -53.656  1.00 39.62           C  
ATOM   2744  N   GLU A 356      29.625  27.375 -48.594  1.00 37.59           N  
ATOM   2745  CA  GLU A 356      29.375  27.656 -47.156  1.00 37.59           C  
ATOM   2746  C   GLU A 356      30.656  28.094 -46.469  1.00 37.59           C  
ATOM   2747  CB  GLU A 356      28.797  26.438 -46.469  1.00 37.59           C  
ATOM   2748  O   GLU A 356      30.641  28.984 -45.625  1.00 37.59           O  
ATOM   2749  CG  GLU A 356      27.297  26.281 -46.656  1.00 37.59           C  
ATOM   2750  CD  GLU A 356      26.719  25.031 -46.000  1.00 37.59           C  
ATOM   2751  OE1 GLU A 356      25.500  24.781 -46.125  1.00 37.59           O  
ATOM   2752  OE2 GLU A 356      27.516  24.281 -45.375  1.00 37.59           O  
ATOM   2753  N   ASN A 357      31.859  27.859 -47.031  1.00 33.66           N  
ATOM   2754  CA  ASN A 357      33.031  28.219 -46.281  1.00 33.66           C  
ATOM   2755  C   ASN A 357      34.312  28.219 -47.156  1.00 33.66           C  
ATOM   2756  CB  ASN A 357      33.219  27.266 -45.094  1.00 33.66           C  
ATOM   2757  O   ASN A 357      35.406  28.094 -46.625  1.00 33.66           O  
ATOM   2758  CG  ASN A 357      32.188  27.484 -44.000  1.00 33.66           C  
ATOM   2759  ND2 ASN A 357      31.875  26.438 -43.250  1.00 33.66           N  
ATOM   2760  OD1 ASN A 357      31.688  28.609 -43.812  1.00 33.66           O  
ATOM   2761  N   GLY A 358      34.094  28.422 -48.594  1.00 35.94           N  
ATOM   2762  CA  GLY A 358      35.219  28.484 -49.500  1.00 35.94           C  
ATOM   2763  C   GLY A 358      36.062  27.219 -49.500  1.00 35.94           C  
ATOM   2764  O   GLY A 358      35.531  26.125 -49.375  1.00 35.94           O  
ATOM   2765  N   TRP A 359      37.438  27.156 -49.844  1.00 41.53           N  
ATOM   2766  CA  TRP A 359      38.406  26.062 -50.062  1.00 41.53           C  
ATOM   2767  C   TRP A 359      38.406  25.109 -48.875  1.00 41.53           C  
ATOM   2768  CB  TRP A 359      39.812  26.641 -50.281  1.00 41.53           C  
ATOM   2769  O   TRP A 359      38.469  23.891 -49.031  1.00 41.53           O  
ATOM   2770  CG  TRP A 359      40.375  26.344 -51.625  1.00 41.53           C  
ATOM   2771  CD1 TRP A 359      40.750  27.234 -52.562  1.00 41.53           C  
ATOM   2772  CD2 TRP A 359      40.594  25.047 -52.188  1.00 41.53           C  
ATOM   2773  CE2 TRP A 359      41.125  25.234 -53.469  1.00 41.53           C  
ATOM   2774  CE3 TRP A 359      40.438  23.734 -51.719  1.00 41.53           C  
ATOM   2775  NE1 TRP A 359      41.219  26.594 -53.688  1.00 41.53           N  
ATOM   2776  CH2 TRP A 359      41.312  22.906 -53.844  1.00 41.53           C  
ATOM   2777  CZ2 TRP A 359      41.500  24.172 -54.312  1.00 41.53           C  
ATOM   2778  CZ3 TRP A 359      40.781  22.672 -52.562  1.00 41.53           C  
ATOM   2779  N   GLU A 360      38.125  25.609 -47.625  1.00 39.66           N  
ATOM   2780  CA  GLU A 360      37.969  24.859 -46.375  1.00 39.66           C  
ATOM   2781  C   GLU A 360      36.594  24.172 -46.344  1.00 39.66           C  
ATOM   2782  CB  GLU A 360      38.156  25.766 -45.156  1.00 39.66           C  
ATOM   2783  O   GLU A 360      36.500  23.031 -45.844  1.00 39.66           O  
ATOM   2784  CG  GLU A 360      39.594  26.016 -44.781  1.00 39.66           C  
ATOM   2785  CD  GLU A 360      39.750  26.891 -43.562  1.00 39.66           C  
ATOM   2786  OE1 GLU A 360      40.906  27.172 -43.188  1.00 39.66           O  
ATOM   2787  OE2 GLU A 360      38.719  27.312 -43.000  1.00 39.66           O  
ATOM   2788  N   GLY A 361      35.594  24.656 -46.938  1.00 40.00           N  
ATOM   2789  CA  GLY A 361      34.250  24.172 -47.094  1.00 40.00           C  
ATOM   2790  C   GLY A 361      34.125  23.141 -48.219  1.00 40.00           C  
ATOM   2791  O   GLY A 361      33.312  22.203 -48.094  1.00 40.00           O  
ATOM   2792  N   MET A 362      35.031  23.266 -49.188  1.00 42.09           N  
ATOM   2793  CA  MET A 362      35.156  22.359 -50.312  1.00 42.09           C  
ATOM   2794  C   MET A 362      35.844  21.062 -49.906  1.00 42.09           C  
ATOM   2795  CB  MET A 362      35.906  23.016 -51.469  1.00 42.09           C  
ATOM   2796  O   MET A 362      35.375  19.969 -50.281  1.00 42.09           O  
ATOM   2797  CG  MET A 362      36.062  22.125 -52.688  1.00 42.09           C  
ATOM   2798  SD  MET A 362      37.125  22.875 -54.000  1.00 42.09           S  
ATOM   2799  CE  MET A 362      38.750  22.656 -53.250  1.00 42.09           C  
ATOM   2800  N   VAL A 363      36.781  21.172 -49.156  1.00 42.69           N  
ATOM   2801  CA  VAL A 363      37.562  20.062 -48.594  1.00 42.69           C  
ATOM   2802  C   VAL A 363      36.750  19.375 -47.500  1.00 42.69           C  
ATOM   2803  CB  VAL A 363      38.906  20.531 -48.031  1.00 42.69           C  
ATOM   2804  O   VAL A 363      36.688  18.141 -47.438  1.00 42.69           O  
ATOM   2805  CG1 VAL A 363      39.656  19.359 -47.375  1.00 42.69           C  
ATOM   2806  CG2 VAL A 363      39.781  21.141 -49.156  1.00 42.69           C  
ATOM   2807  N   ASP A 364      35.938  20.188 -46.812  1.00 42.75           N  
ATOM   2808  CA  ASP A 364      35.031  19.781 -45.750  1.00 42.75           C  
ATOM   2809  C   ASP A 364      33.781  19.125 -46.344  1.00 42.75           C  
ATOM   2810  CB  ASP A 364      34.625  21.000 -44.906  1.00 42.75           C  
ATOM   2811  O   ASP A 364      33.281  18.141 -45.781  1.00 42.75           O  
ATOM   2812  CG  ASP A 364      35.750  21.500 -44.031  1.00 42.75           C  
ATOM   2813  OD1 ASP A 364      36.781  20.781 -43.844  1.00 42.75           O  
ATOM   2814  OD2 ASP A 364      35.625  22.625 -43.500  1.00 42.75           O  
ATOM   2815  N   GLY A 365      33.406  19.562 -47.375  1.00 36.72           N  
ATOM   2816  CA  GLY A 365      32.281  19.094 -48.188  1.00 36.72           C  
ATOM   2817  C   GLY A 365      32.625  17.891 -49.031  1.00 36.72           C  
ATOM   2818  O   GLY A 365      31.781  17.000 -49.219  1.00 36.72           O  
ATOM   2819  N   TRP A 366      33.906  17.734 -49.500  1.00 36.25           N  
ATOM   2820  CA  TRP A 366      34.469  16.672 -50.312  1.00 36.25           C  
ATOM   2821  C   TRP A 366      34.875  15.477 -49.438  1.00 36.25           C  
ATOM   2822  CB  TRP A 366      35.656  17.172 -51.125  1.00 36.25           C  
ATOM   2823  O   TRP A 366      34.594  14.328 -49.781  1.00 36.25           O  
ATOM   2824  CG  TRP A 366      36.125  16.219 -52.188  1.00 36.25           C  
ATOM   2825  CD1 TRP A 366      37.062  15.242 -52.062  1.00 36.25           C  
ATOM   2826  CD2 TRP A 366      35.656  16.156 -53.531  1.00 36.25           C  
ATOM   2827  CE2 TRP A 366      36.375  15.117 -54.156  1.00 36.25           C  
ATOM   2828  CE3 TRP A 366      34.719  16.875 -54.281  1.00 36.25           C  
ATOM   2829  NE1 TRP A 366      37.219  14.570 -53.250  1.00 36.25           N  
ATOM   2830  CH2 TRP A 366      35.219  15.508 -56.219  1.00 36.25           C  
ATOM   2831  CZ2 TRP A 366      36.156  14.781 -55.500  1.00 36.25           C  
ATOM   2832  CZ3 TRP A 366      34.500  16.547 -55.594  1.00 36.25           C  
ATOM   2833  N   TYR A 367      35.219  15.766 -48.281  1.00 36.81           N  
ATOM   2834  CA  TYR A 367      35.750  14.766 -47.375  1.00 36.81           C  
ATOM   2835  C   TYR A 367      34.906  14.656 -46.094  1.00 36.81           C  
ATOM   2836  CB  TYR A 367      37.219  15.109 -46.969  1.00 36.81           C  
ATOM   2837  O   TYR A 367      35.062  13.711 -45.312  1.00 36.81           O  
ATOM   2838  CG  TYR A 367      38.188  14.984 -48.125  1.00 36.81           C  
ATOM   2839  CD1 TYR A 367      38.562  13.742 -48.594  1.00 36.81           C  
ATOM   2840  CD2 TYR A 367      38.719  16.125 -48.719  1.00 36.81           C  
ATOM   2841  CE1 TYR A 367      39.469  13.617 -49.625  1.00 36.81           C  
ATOM   2842  CE2 TYR A 367      39.625  16.016 -49.750  1.00 36.81           C  
ATOM   2843  OH  TYR A 367      40.906  14.648 -51.250  1.00 36.81           O  
ATOM   2844  CZ  TYR A 367      40.000  14.758 -50.219  1.00 36.81           C  
ATOM   2845  N   GLY A 368      33.719  15.492 -45.969  1.00 35.66           N  
ATOM   2846  CA  GLY A 368      32.812  15.438 -44.844  1.00 35.66           C  
ATOM   2847  C   GLY A 368      33.469  15.852 -43.531  1.00 35.66           C  
ATOM   2848  O   GLY A 368      33.156  15.289 -42.469  1.00 35.66           O  
ATOM   2849  N   PHE A 369      34.344  16.844 -43.344  1.00 34.75           N  
ATOM   2850  CA  PHE A 369      35.000  17.156 -42.062  1.00 34.75           C  
ATOM   2851  C   PHE A 369      34.219  18.203 -41.312  1.00 34.75           C  
ATOM   2852  CB  PHE A 369      36.438  17.625 -42.312  1.00 34.75           C  
ATOM   2853  O   PHE A 369      33.844  19.234 -41.844  1.00 34.75           O  
ATOM   2854  CG  PHE A 369      37.344  16.562 -42.844  1.00 34.75           C  
ATOM   2855  CD1 PHE A 369      37.781  15.531 -42.000  1.00 34.75           C  
ATOM   2856  CD2 PHE A 369      37.750  16.578 -44.156  1.00 34.75           C  
ATOM   2857  CE1 PHE A 369      38.625  14.539 -42.500  1.00 34.75           C  
ATOM   2858  CE2 PHE A 369      38.625  15.586 -44.656  1.00 34.75           C  
ATOM   2859  CZ  PHE A 369      39.031  14.570 -43.812  1.00 34.75           C  
ATOM   2860  N   ARG A 370      33.781  17.938 -39.875  1.00 31.72           N  
ATOM   2861  CA  ARG A 370      33.688  18.797 -38.719  1.00 31.72           C  
ATOM   2862  C   ARG A 370      34.469  18.219 -37.531  1.00 31.72           C  
ATOM   2863  CB  ARG A 370      32.219  19.000 -38.312  1.00 31.72           C  
ATOM   2864  O   ARG A 370      34.250  17.062 -37.156  1.00 31.72           O  
ATOM   2865  CG  ARG A 370      31.641  20.328 -38.750  1.00 31.72           C  
ATOM   2866  CD  ARG A 370      30.219  20.531 -38.219  1.00 31.72           C  
ATOM   2867  NE  ARG A 370      29.828  21.938 -38.219  1.00 31.72           N  
ATOM   2868  NH1 ARG A 370      27.875  21.625 -37.062  1.00 31.72           N  
ATOM   2869  NH2 ARG A 370      28.469  23.734 -37.781  1.00 31.72           N  
ATOM   2870  CZ  ARG A 370      28.719  22.438 -37.688  1.00 31.72           C  
ATOM   2871  N   HIS A 371      35.781  18.562 -37.281  1.00 29.27           N  
ATOM   2872  CA  HIS A 371      36.594  18.344 -36.094  1.00 29.27           C  
ATOM   2873  C   HIS A 371      36.281  19.344 -35.000  1.00 29.27           C  
ATOM   2874  CB  HIS A 371      38.094  18.406 -36.438  1.00 29.27           C  
ATOM   2875  O   HIS A 371      36.250  20.547 -35.250  1.00 29.27           O  
ATOM   2876  CG  HIS A 371      38.469  17.625 -37.656  1.00 29.27           C  
ATOM   2877  CD2 HIS A 371      39.594  17.578 -38.375  1.00 29.27           C  
ATOM   2878  ND1 HIS A 371      37.594  16.750 -38.281  1.00 29.27           N  
ATOM   2879  CE1 HIS A 371      38.188  16.203 -39.312  1.00 29.27           C  
ATOM   2880  NE2 HIS A 371      39.406  16.703 -39.406  1.00 29.27           N  
ATOM   2881  N   GLN A 372      35.344  19.031 -34.062  1.00 31.17           N  
ATOM   2882  CA  GLN A 372      35.344  19.828 -32.844  1.00 31.17           C  
ATOM   2883  C   GLN A 372      36.094  19.109 -31.719  1.00 31.17           C  
ATOM   2884  CB  GLN A 372      33.938  20.141 -32.375  1.00 31.17           C  
ATOM   2885  O   GLN A 372      35.844  17.938 -31.438  1.00 31.17           O  
ATOM   2886  CG  GLN A 372      33.344  21.422 -32.969  1.00 31.17           C  
ATOM   2887  CD  GLN A 372      32.000  21.781 -32.406  1.00 31.17           C  
ATOM   2888  NE2 GLN A 372      31.500  22.953 -32.781  1.00 31.17           N  
ATOM   2889  OE1 GLN A 372      31.391  21.000 -31.672  1.00 31.17           O  
ATOM   2890  N   ASN A 373      37.438  19.406 -31.547  1.00 27.81           N  
ATOM   2891  CA  ASN A 373      38.375  19.359 -30.438  1.00 27.81           C  
ATOM   2892  C   ASN A 373      37.750  19.734 -29.109  1.00 27.81           C  
ATOM   2893  CB  ASN A 373      39.594  20.266 -30.719  1.00 27.81           C  
ATOM   2894  O   ASN A 373      37.125  20.797 -29.000  1.00 27.81           O  
ATOM   2895  CG  ASN A 373      40.312  19.891 -32.000  1.00 27.81           C  
ATOM   2896  ND2 ASN A 373      41.062  20.844 -32.562  1.00 27.81           N  
ATOM   2897  OD1 ASN A 373      40.219  18.750 -32.469  1.00 27.81           O  
ATOM   2898  N   SER A 374      37.281  18.656 -28.297  1.00 31.36           N  
ATOM   2899  CA  SER A 374      37.094  19.203 -26.953  1.00 31.36           C  
ATOM   2900  C   SER A 374      37.719  18.297 -25.906  1.00 31.36           C  
ATOM   2901  CB  SER A 374      35.625  19.391 -26.656  1.00 31.36           C  
ATOM   2902  O   SER A 374      37.625  17.062 -25.984  1.00 31.36           O  
ATOM   2903  OG  SER A 374      34.969  18.141 -26.547  1.00 31.36           O  
ATOM   2904  N   GLU A 375      38.938  18.547 -25.438  1.00 26.42           N  
ATOM   2905  CA  GLU A 375      39.781  18.719 -24.250  1.00 26.42           C  
ATOM   2906  C   GLU A 375      39.094  18.141 -23.016  1.00 26.42           C  
ATOM   2907  CB  GLU A 375      40.125  20.188 -24.031  1.00 26.42           C  
ATOM   2908  O   GLU A 375      37.938  18.469 -22.719  1.00 26.42           O  
ATOM   2909  CG  GLU A 375      41.125  20.750 -25.031  1.00 26.42           C  
ATOM   2910  CD  GLU A 375      41.625  22.141 -24.656  1.00 26.42           C  
ATOM   2911  OE1 GLU A 375      42.531  22.656 -25.344  1.00 26.42           O  
ATOM   2912  OE2 GLU A 375      41.094  22.719 -23.688  1.00 26.42           O  
ATOM   2913  N   GLY A 376      39.438  16.797 -22.531  1.00 27.78           N  
ATOM   2914  CA  GLY A 376      39.312  16.594 -21.094  1.00 27.78           C  
ATOM   2915  C   GLY A 376      39.906  15.273 -20.625  1.00 27.78           C  
ATOM   2916  O   GLY A 376      39.938  14.305 -21.391  1.00 27.78           O  
ATOM   2917  N   ARG A 377      41.000  15.203 -19.875  1.00 24.39           N  
ATOM   2918  CA  ARG A 377      41.906  14.336 -19.156  1.00 24.39           C  
ATOM   2919  C   ARG A 377      41.188  13.422 -18.188  1.00 24.39           C  
ATOM   2920  CB  ARG A 377      42.969  15.164 -18.406  1.00 24.39           C  
ATOM   2921  O   ARG A 377      40.375  13.891 -17.391  1.00 24.39           O  
ATOM   2922  CG  ARG A 377      44.219  15.484 -19.234  1.00 24.39           C  
ATOM   2923  CD  ARG A 377      45.344  16.016 -18.359  1.00 24.39           C  
ATOM   2924  NE  ARG A 377      46.531  16.312 -19.156  1.00 24.39           N  
ATOM   2925  NH1 ARG A 377      47.562  17.547 -17.500  1.00 24.39           N  
ATOM   2926  NH2 ARG A 377      48.594  17.234 -19.531  1.00 24.39           N  
ATOM   2927  CZ  ARG A 377      47.562  17.031 -18.719  1.00 24.39           C  
ATOM   2928  N   GLY A 378      40.844  12.039 -18.562  1.00 27.98           N  
ATOM   2929  CA  GLY A 378      40.656  11.070 -17.484  1.00 27.98           C  
ATOM   2930  C   GLY A 378      40.312   9.680 -17.984  1.00 27.98           C  
ATOM   2931  O   GLY A 378      39.906   9.516 -19.141  1.00 27.98           O  
ATOM   2932  N   GLN A 379      40.906   8.531 -17.656  1.00 26.92           N  
ATOM   2933  CA  GLN A 379      41.188   7.098 -17.672  1.00 26.92           C  
ATOM   2934  C   GLN A 379      39.938   6.305 -18.047  1.00 26.92           C  
ATOM   2935  CB  GLN A 379      41.719   6.633 -16.328  1.00 26.92           C  
ATOM   2936  O   GLN A 379      38.812   6.629 -17.609  1.00 26.92           O  
ATOM   2937  CG  GLN A 379      43.156   6.180 -16.359  1.00 26.92           C  
ATOM   2938  CD  GLN A 379      43.812   6.168 -14.977  1.00 26.92           C  
ATOM   2939  NE2 GLN A 379      45.094   5.910 -14.930  1.00 26.92           N  
ATOM   2940  OE1 GLN A 379      43.125   6.387 -13.961  1.00 26.92           O  
ATOM   2941  N   ALA A 380      39.688   5.387 -19.219  1.00 29.17           N  
ATOM   2942  CA  ALA A 380      38.719   4.496 -19.828  1.00 29.17           C  
ATOM   2943  C   ALA A 380      37.938   3.707 -18.781  1.00 29.17           C  
ATOM   2944  CB  ALA A 380      39.406   3.543 -20.812  1.00 29.17           C  
ATOM   2945  O   ALA A 380      38.531   3.277 -17.781  1.00 29.17           O  
ATOM   2946  N   ALA A 381      36.438   3.535 -18.875  1.00 32.31           N  
ATOM   2947  CA  ALA A 381      35.625   2.619 -18.094  1.00 32.31           C  
ATOM   2948  C   ALA A 381      35.469   1.269 -18.781  1.00 32.31           C  
ATOM   2949  CB  ALA A 381      34.250   3.227 -17.812  1.00 32.31           C  
ATOM   2950  O   ALA A 381      35.219   1.209 -19.984  1.00 32.31           O  
ATOM   2951  N   ASP A 382      36.125   0.238 -18.469  1.00 34.00           N  
ATOM   2952  CA  ASP A 382      36.062  -1.217 -18.578  1.00 34.00           C  
ATOM   2953  C   ASP A 382      34.656  -1.738 -18.312  1.00 34.00           C  
ATOM   2954  CB  ASP A 382      37.031  -1.855 -17.578  1.00 34.00           C  
ATOM   2955  O   ASP A 382      33.875  -1.114 -17.594  1.00 34.00           O  
ATOM   2956  CG  ASP A 382      36.594  -3.234 -17.125  1.00 34.00           C  
ATOM   2957  OD1 ASP A 382      35.906  -3.939 -17.875  1.00 34.00           O  
ATOM   2958  OD2 ASP A 382      36.969  -3.617 -15.984  1.00 34.00           O  
ATOM   2959  N   LEU A 383      33.906  -2.488 -19.328  1.00 37.66           N  
ATOM   2960  CA  LEU A 383      32.656  -3.234 -19.250  1.00 37.66           C  
ATOM   2961  C   LEU A 383      32.344  -3.605 -17.797  1.00 37.66           C  
ATOM   2962  CB  LEU A 383      32.719  -4.496 -20.109  1.00 37.66           C  
ATOM   2963  O   LEU A 383      31.188  -3.500 -17.375  1.00 37.66           O  
ATOM   2964  CG  LEU A 383      31.422  -5.273 -20.281  1.00 37.66           C  
ATOM   2965  CD1 LEU A 383      30.688  -4.812 -21.547  1.00 37.66           C  
ATOM   2966  CD2 LEU A 383      31.688  -6.773 -20.328  1.00 37.66           C  
ATOM   2967  N   LYS A 384      33.281  -3.855 -17.000  1.00 43.19           N  
ATOM   2968  CA  LYS A 384      33.156  -4.176 -15.586  1.00 43.19           C  
ATOM   2969  C   LYS A 384      32.906  -2.918 -14.758  1.00 43.19           C  
ATOM   2970  CB  LYS A 384      34.406  -4.895 -15.078  1.00 43.19           C  
ATOM   2971  O   LYS A 384      32.125  -2.934 -13.820  1.00 43.19           O  
ATOM   2972  CG  LYS A 384      34.250  -5.586 -13.734  1.00 43.19           C  
ATOM   2973  CD  LYS A 384      35.469  -6.367 -13.336  1.00 43.19           C  
ATOM   2974  CE  LYS A 384      35.312  -7.012 -11.969  1.00 43.19           C  
ATOM   2975  NZ  LYS A 384      36.531  -7.793 -11.578  1.00 43.19           N  
ATOM   2976  N   SER A 385      33.406  -1.800 -15.156  1.00 38.78           N  
ATOM   2977  CA  SER A 385      33.281  -0.515 -14.477  1.00 38.78           C  
ATOM   2978  C   SER A 385      31.922   0.131 -14.766  1.00 38.78           C  
ATOM   2979  CB  SER A 385      34.406   0.430 -14.898  1.00 38.78           C  
ATOM   2980  O   SER A 385      31.312   0.715 -13.867  1.00 38.78           O  
ATOM   2981  OG  SER A 385      34.312   1.674 -14.227  1.00 38.78           O  
ATOM   2982  N   THR A 386      31.453  -0.149 -15.914  1.00 41.38           N  
ATOM   2983  CA  THR A 386      30.109   0.262 -16.344  1.00 41.38           C  
ATOM   2984  C   THR A 386      29.047  -0.591 -15.672  1.00 41.38           C  
ATOM   2985  CB  THR A 386      29.969   0.166 -17.875  1.00 41.38           C  
ATOM   2986  O   THR A 386      28.016  -0.072 -15.234  1.00 41.38           O  
ATOM   2987  CG2 THR A 386      28.672   0.805 -18.344  1.00 41.38           C  
ATOM   2988  OG1 THR A 386      31.078   0.840 -18.500  1.00 41.38           O  
ATOM   2989  N   GLN A 387      29.266  -1.798 -15.547  1.00 43.03           N  
ATOM   2990  CA  GLN A 387      28.391  -2.705 -14.805  1.00 43.03           C  
ATOM   2991  C   GLN A 387      28.453  -2.424 -13.305  1.00 43.03           C  
ATOM   2992  CB  GLN A 387      28.781  -4.160 -15.078  1.00 43.03           C  
ATOM   2993  O   GLN A 387      27.438  -2.492 -12.609  1.00 43.03           O  
ATOM   2994  CG  GLN A 387      27.734  -5.168 -14.617  1.00 43.03           C  
ATOM   2995  CD  GLN A 387      26.391  -4.973 -15.297  1.00 43.03           C  
ATOM   2996  NE2 GLN A 387      25.312  -5.027 -14.516  1.00 43.03           N  
ATOM   2997  OE1 GLN A 387      26.312  -4.770 -16.516  1.00 43.03           O  
ATOM   2998  N   ALA A 388      29.562  -2.000 -12.773  1.00 50.94           N  
ATOM   2999  CA  ALA A 388      29.750  -1.579 -11.391  1.00 50.94           C  
ATOM   3000  C   ALA A 388      29.016  -0.272 -11.109  1.00 50.94           C  
ATOM   3001  CB  ALA A 388      31.234  -1.426 -11.078  1.00 50.94           C  
ATOM   3002  O   ALA A 388      28.438  -0.099 -10.039  1.00 50.94           O  
ATOM   3003  N   ALA A 389      29.000   0.576 -12.125  1.00 46.91           N  
ATOM   3004  CA  ALA A 389      28.250   1.831 -12.031  1.00 46.91           C  
ATOM   3005  C   ALA A 389      26.750   1.582 -12.047  1.00 46.91           C  
ATOM   3006  CB  ALA A 389      28.656   2.771 -13.164  1.00 46.91           C  
ATOM   3007  O   ALA A 389      26.000   2.205 -11.289  1.00 46.91           O  
ATOM   3008  N   ILE A 390      26.312   0.653 -12.898  1.00 50.91           N  
ATOM   3009  CA  ILE A 390      24.922   0.220 -12.961  1.00 50.91           C  
ATOM   3010  C   ILE A 390      24.531  -0.436 -11.648  1.00 50.91           C  
ATOM   3011  CB  ILE A 390      24.688  -0.755 -14.141  1.00 50.91           C  
ATOM   3012  O   ILE A 390      23.453  -0.160 -11.109  1.00 50.91           O  
ATOM   3013  CG1 ILE A 390      24.891  -0.033 -15.477  1.00 50.91           C  
ATOM   3014  CG2 ILE A 390      23.297  -1.386 -14.047  1.00 50.91           C  
ATOM   3015  CD1 ILE A 390      24.828  -0.952 -16.688  1.00 50.91           C  
ATOM   3016  N   ASP A 391      25.391  -1.232 -11.117  1.00 53.38           N  
ATOM   3017  CA  ASP A 391      25.156  -1.938  -9.859  1.00 53.38           C  
ATOM   3018  C   ASP A 391      25.156  -0.972  -8.680  1.00 53.38           C  
ATOM   3019  CB  ASP A 391      26.219  -3.025  -9.648  1.00 53.38           C  
ATOM   3020  O   ASP A 391      24.406  -1.151  -7.719  1.00 53.38           O  
ATOM   3021  CG  ASP A 391      26.031  -4.215 -10.578  1.00 53.38           C  
ATOM   3022  OD1 ASP A 391      24.938  -4.379 -11.156  1.00 53.38           O  
ATOM   3023  OD2 ASP A 391      27.000  -4.996 -10.734  1.00 53.38           O  
ATOM   3024  N   GLN A 392      26.047   0.074  -8.711  1.00 52.34           N  
ATOM   3025  CA  GLN A 392      26.109   1.114  -7.691  1.00 52.34           C  
ATOM   3026  C   GLN A 392      24.844   1.965  -7.684  1.00 52.34           C  
ATOM   3027  CB  GLN A 392      27.344   2.002  -7.914  1.00 52.34           C  
ATOM   3028  O   GLN A 392      24.344   2.334  -6.617  1.00 52.34           O  
ATOM   3029  CG  GLN A 392      27.688   2.887  -6.723  1.00 52.34           C  
ATOM   3030  CD  GLN A 392      28.922   3.730  -6.957  1.00 52.34           C  
ATOM   3031  NE2 GLN A 392      29.297   4.531  -5.961  1.00 52.34           N  
ATOM   3032  OE1 GLN A 392      29.547   3.660  -8.016  1.00 52.34           O  
ATOM   3033  N   ILE A 393      24.312   2.281  -8.875  1.00 48.31           N  
ATOM   3034  CA  ILE A 393      23.047   2.994  -9.039  1.00 48.31           C  
ATOM   3035  C   ILE A 393      21.891   2.135  -8.523  1.00 48.31           C  
ATOM   3036  CB  ILE A 393      22.812   3.379 -10.516  1.00 48.31           C  
ATOM   3037  O   ILE A 393      21.031   2.619  -7.785  1.00 48.31           O  
ATOM   3038  CG1 ILE A 393      23.844   4.410 -10.977  1.00 48.31           C  
ATOM   3039  CG2 ILE A 393      21.375   3.910 -10.711  1.00 48.31           C  
ATOM   3040  CD1 ILE A 393      23.812   4.699 -12.469  1.00 48.31           C  
ATOM   3041  N   SER A 394      21.953   0.806  -8.898  1.00 46.38           N  
ATOM   3042  CA  SER A 394      20.938  -0.153  -8.469  1.00 46.38           C  
ATOM   3043  C   SER A 394      21.031  -0.410  -6.969  1.00 46.38           C  
ATOM   3044  CB  SER A 394      21.094  -1.471  -9.227  1.00 46.38           C  
ATOM   3045  O   SER A 394      20.016  -0.490  -6.285  1.00 46.38           O  
ATOM   3046  OG  SER A 394      20.078  -2.383  -8.859  1.00 46.38           O  
ATOM   3047  N   GLY A 395      22.234  -0.577  -6.406  1.00 47.62           N  
ATOM   3048  CA  GLY A 395      22.500  -0.799  -4.996  1.00 47.62           C  
ATOM   3049  C   GLY A 395      22.141   0.388  -4.125  1.00 47.62           C  
ATOM   3050  O   GLY A 395      21.562   0.222  -3.047  1.00 47.62           O  
ATOM   3051  N   LYS A 396      22.453   1.613  -4.488  1.00 50.22           N  
ATOM   3052  CA  LYS A 396      22.125   2.854  -3.793  1.00 50.22           C  
ATOM   3053  C   LYS A 396      20.625   3.139  -3.871  1.00 50.22           C  
ATOM   3054  CB  LYS A 396      22.922   4.027  -4.375  1.00 50.22           C  
ATOM   3055  O   LYS A 396      20.031   3.615  -2.902  1.00 50.22           O  
ATOM   3056  CG  LYS A 396      24.359   4.098  -3.896  1.00 50.22           C  
ATOM   3057  CD  LYS A 396      25.047   5.363  -4.395  1.00 50.22           C  
ATOM   3058  CE  LYS A 396      26.500   5.426  -3.934  1.00 50.22           C  
ATOM   3059  NZ  LYS A 396      27.141   6.723  -4.301  1.00 50.22           N  
ATOM   3060  N   LEU A 397      20.078   2.689  -4.906  1.00 46.16           N  
ATOM   3061  CA  LEU A 397      18.641   2.836  -5.156  1.00 46.16           C  
ATOM   3062  C   LEU A 397      17.844   1.827  -4.340  1.00 46.16           C  
ATOM   3063  CB  LEU A 397      18.344   2.660  -6.648  1.00 46.16           C  
ATOM   3064  O   LEU A 397      16.781   2.158  -3.799  1.00 46.16           O  
ATOM   3065  CG  LEU A 397      16.922   3.027  -7.098  1.00 46.16           C  
ATOM   3066  CD1 LEU A 397      16.672   4.520  -6.902  1.00 46.16           C  
ATOM   3067  CD2 LEU A 397      16.703   2.631  -8.555  1.00 46.16           C  
ATOM   3068  N   ASN A 398      18.375   0.551  -4.305  1.00 49.84           N  
ATOM   3069  CA  ASN A 398      17.750  -0.489  -3.492  1.00 49.84           C  
ATOM   3070  C   ASN A 398      17.766  -0.128  -2.010  1.00 49.84           C  
ATOM   3071  CB  ASN A 398      18.438  -1.834  -3.717  1.00 49.84           C  
ATOM   3072  O   ASN A 398      16.797  -0.408  -1.290  1.00 49.84           O  
ATOM   3073  CG  ASN A 398      18.047  -2.480  -5.031  1.00 49.84           C  
ATOM   3074  ND2 ASN A 398      18.859  -3.424  -5.492  1.00 49.84           N  
ATOM   3075  OD1 ASN A 398      17.031  -2.133  -5.629  1.00 49.84           O  
ATOM   3076  N   ARG A 399      18.781   0.615  -1.438  1.00 52.25           N  
ATOM   3077  CA  ARG A 399      18.906   1.101  -0.068  1.00 52.25           C  
ATOM   3078  C   ARG A 399      17.984   2.285   0.186  1.00 52.25           C  
ATOM   3079  CB  ARG A 399      20.359   1.496   0.223  1.00 52.25           C  
ATOM   3080  O   ARG A 399      17.375   2.389   1.254  1.00 52.25           O  
ATOM   3081  CG  ARG A 399      20.672   1.688   1.701  1.00 52.25           C  
ATOM   3082  CD  ARG A 399      22.141   2.000   1.940  1.00 52.25           C  
ATOM   3083  NE  ARG A 399      22.391   2.338   3.338  1.00 52.25           N  
ATOM   3084  NH1 ARG A 399      24.688   2.488   3.092  1.00 52.25           N  
ATOM   3085  NH2 ARG A 399      23.719   2.861   5.137  1.00 52.25           N  
ATOM   3086  CZ  ARG A 399      23.594   2.562   3.852  1.00 52.25           C  
ATOM   3087  N   LEU A 400      17.812   3.066  -0.797  1.00 45.06           N  
ATOM   3088  CA  LEU A 400      16.953   4.246  -0.743  1.00 45.06           C  
ATOM   3089  C   LEU A 400      15.492   3.859  -0.925  1.00 45.06           C  
ATOM   3090  CB  LEU A 400      17.359   5.258  -1.814  1.00 45.06           C  
ATOM   3091  O   LEU A 400      14.602   4.469  -0.323  1.00 45.06           O  
ATOM   3092  CG  LEU A 400      18.375   6.320  -1.391  1.00 45.06           C  
ATOM   3093  CD1 LEU A 400      19.359   6.598  -2.523  1.00 45.06           C  
ATOM   3094  CD2 LEU A 400      17.672   7.602  -0.966  1.00 45.06           C  
ATOM   3095  N   ILE A 401      15.250   2.762  -1.712  1.00 48.88           N  
ATOM   3096  CA  ILE A 401      13.922   2.234  -1.994  1.00 48.88           C  
ATOM   3097  C   ILE A 401      13.336   1.606  -0.730  1.00 48.88           C  
ATOM   3098  CB  ILE A 401      13.953   1.201  -3.141  1.00 48.88           C  
ATOM   3099  O   ILE A 401      12.164   1.816  -0.410  1.00 48.88           O  
ATOM   3100  CG1 ILE A 401      14.289   1.889  -4.469  1.00 48.88           C  
ATOM   3101  CG2 ILE A 401      12.617   0.455  -3.234  1.00 48.88           C  
ATOM   3102  CD1 ILE A 401      14.539   0.923  -5.621  1.00 48.88           C  
ATOM   3103  N   GLY A 402      14.094   0.742   0.051  1.00 43.50           N  
ATOM   3104  CA  GLY A 402      13.703   0.113   1.302  1.00 43.50           C  
ATOM   3105  C   GLY A 402      13.391   1.112   2.400  1.00 43.50           C  
ATOM   3106  O   GLY A 402      12.430   0.937   3.152  1.00 43.50           O  
ATOM   3107  N   LYS A 403      14.039   2.307   2.459  1.00 41.72           N  
ATOM   3108  CA  LYS A 403      13.961   3.324   3.504  1.00 41.72           C  
ATOM   3109  C   LYS A 403      12.922   4.387   3.158  1.00 41.72           C  
ATOM   3110  CB  LYS A 403      15.328   3.977   3.719  1.00 41.72           C  
ATOM   3111  O   LYS A 403      12.211   4.875   4.039  1.00 41.72           O  
ATOM   3112  CG  LYS A 403      16.266   3.176   4.613  1.00 41.72           C  
ATOM   3113  CD  LYS A 403      17.531   3.949   4.922  1.00 41.72           C  
ATOM   3114  CE  LYS A 403      18.516   3.117   5.750  1.00 41.72           C  
ATOM   3115  NZ  LYS A 403      19.719   3.902   6.133  1.00 41.72           N  
ATOM   3116  N   THR A 404      12.641   4.645   1.882  1.00 42.50           N  
ATOM   3117  CA  THR A 404      11.711   5.652   1.381  1.00 42.50           C  
ATOM   3118  C   THR A 404      10.320   5.059   1.201  1.00 42.50           C  
ATOM   3119  CB  THR A 404      12.195   6.242   0.044  1.00 42.50           C  
ATOM   3120  O   THR A 404       9.312   5.723   1.471  1.00 42.50           O  
ATOM   3121  CG2 THR A 404      12.180   7.766   0.080  1.00 42.50           C  
ATOM   3122  OG1 THR A 404      13.531   5.797  -0.212  1.00 42.50           O  
ATOM   3123  N   ASN A 405      10.172   3.748   0.749  1.00 41.41           N  
ATOM   3124  CA  ASN A 405       8.906   3.027   0.651  1.00 41.41           C  
ATOM   3125  C   ASN A 405       8.281   2.805   2.025  1.00 41.41           C  
ATOM   3126  CB  ASN A 405       9.102   1.688  -0.064  1.00 41.41           C  
ATOM   3127  O   ASN A 405       7.059   2.908   2.180  1.00 41.41           O  
ATOM   3128  CG  ASN A 405       9.148   1.833  -1.572  1.00 41.41           C  
ATOM   3129  ND2 ASN A 405       9.609   0.791  -2.254  1.00 41.41           N  
ATOM   3130  OD1 ASN A 405       8.773   2.873  -2.119  1.00 41.41           O  
ATOM   3131  N   GLU A 406       9.047   2.607   3.057  1.00 43.66           N  
ATOM   3132  CA  GLU A 406       8.648   2.475   4.453  1.00 43.66           C  
ATOM   3133  C   GLU A 406       8.164   3.809   5.020  1.00 43.66           C  
ATOM   3134  CB  GLU A 406       9.805   1.934   5.297  1.00 43.66           C  
ATOM   3135  O   GLU A 406       7.172   3.857   5.746  1.00 43.66           O  
ATOM   3136  CG  GLU A 406       9.383   1.420   6.664  1.00 43.66           C  
ATOM   3137  CD  GLU A 406      10.523   0.779   7.441  1.00 43.66           C  
ATOM   3138  OE1 GLU A 406      10.297   0.342   8.594  1.00 43.66           O  
ATOM   3139  OE2 GLU A 406      11.648   0.715   6.895  1.00 43.66           O  
ATOM   3140  N   LYS A 407       8.812   4.891   4.633  1.00 35.56           N  
ATOM   3141  CA  LYS A 407       8.523   6.238   5.117  1.00 35.56           C  
ATOM   3142  C   LYS A 407       7.336   6.844   4.379  1.00 35.56           C  
ATOM   3143  CB  LYS A 407       9.750   7.141   4.961  1.00 35.56           C  
ATOM   3144  O   LYS A 407       6.531   7.570   4.969  1.00 35.56           O  
ATOM   3145  CG  LYS A 407      10.797   6.949   6.047  1.00 35.56           C  
ATOM   3146  CD  LYS A 407      11.898   8.000   5.949  1.00 35.56           C  
ATOM   3147  CE  LYS A 407      12.969   7.789   7.016  1.00 35.56           C  
ATOM   3148  NZ  LYS A 407      14.055   8.805   6.914  1.00 35.56           N  
ATOM   3149  N   PHE A 408       7.066   6.520   3.037  1.00 41.28           N  
ATOM   3150  CA  PHE A 408       5.938   6.957   2.223  1.00 41.28           C  
ATOM   3151  C   PHE A 408       4.656   6.258   2.652  1.00 41.28           C  
ATOM   3152  CB  PHE A 408       6.211   6.691   0.739  1.00 41.28           C  
ATOM   3153  O   PHE A 408       3.590   6.875   2.697  1.00 41.28           O  
ATOM   3154  CG  PHE A 408       7.023   7.766   0.069  1.00 41.28           C  
ATOM   3155  CD1 PHE A 408       6.449   8.984  -0.267  1.00 41.28           C  
ATOM   3156  CD2 PHE A 408       8.367   7.555  -0.226  1.00 41.28           C  
ATOM   3157  CE1 PHE A 408       7.199   9.977  -0.887  1.00 41.28           C  
ATOM   3158  CE2 PHE A 408       9.125   8.547  -0.846  1.00 41.28           C  
ATOM   3159  CZ  PHE A 408       8.539   9.758  -1.176  1.00 41.28           C  
ATOM   3160  N   HIS A 409       4.801   4.965   3.035  1.00 43.41           N  
ATOM   3161  CA  HIS A 409       3.695   4.211   3.615  1.00 43.41           C  
ATOM   3162  C   HIS A 409       3.334   4.738   5.000  1.00 43.41           C  
ATOM   3163  CB  HIS A 409       4.051   2.725   3.697  1.00 43.41           C  
ATOM   3164  O   HIS A 409       2.158   4.777   5.367  1.00 43.41           O  
ATOM   3165  CG  HIS A 409       3.916   2.004   2.393  1.00 43.41           C  
ATOM   3166  CD2 HIS A 409       4.832   1.341   1.646  1.00 43.41           C  
ATOM   3167  ND1 HIS A 409       2.723   1.915   1.710  1.00 43.41           N  
ATOM   3168  CE1 HIS A 409       2.910   1.226   0.597  1.00 43.41           C  
ATOM   3169  NE2 HIS A 409       4.180   0.865   0.535  1.00 43.41           N  
ATOM   3170  N   GLN A 410       4.332   5.234   5.773  1.00 37.78           N  
ATOM   3171  CA  GLN A 410       4.184   5.824   7.102  1.00 37.78           C  
ATOM   3172  C   GLN A 410       3.584   7.227   7.016  1.00 37.78           C  
ATOM   3173  CB  GLN A 410       5.535   5.879   7.816  1.00 37.78           C  
ATOM   3174  O   GLN A 410       2.758   7.605   7.848  1.00 37.78           O  
ATOM   3175  CG  GLN A 410       5.953   4.551   8.438  1.00 37.78           C  
ATOM   3176  CD  GLN A 410       7.320   4.613   9.094  1.00 37.78           C  
ATOM   3177  NE2 GLN A 410       7.738   3.512   9.703  1.00 37.78           N  
ATOM   3178  OE1 GLN A 410       8.000   5.645   9.047  1.00 37.78           O  
ATOM   3179  N   ILE A 411       3.879   8.039   5.996  1.00 37.72           N  
ATOM   3180  CA  ILE A 411       3.389   9.383   5.715  1.00 37.72           C  
ATOM   3181  C   ILE A 411       1.957   9.312   5.188  1.00 37.72           C  
ATOM   3182  CB  ILE A 411       4.297  10.117   4.703  1.00 37.72           C  
ATOM   3183  O   ILE A 411       1.119  10.148   5.535  1.00 37.72           O  
ATOM   3184  CG1 ILE A 411       5.668  10.406   5.324  1.00 37.72           C  
ATOM   3185  CG2 ILE A 411       3.633  11.414   4.223  1.00 37.72           C  
ATOM   3186  CD1 ILE A 411       6.688  10.961   4.340  1.00 37.72           C  
ATOM   3187  N   GLU A 412       1.623   8.312   4.348  1.00 39.03           N  
ATOM   3188  CA  GLU A 412       0.263   8.000   3.922  1.00 39.03           C  
ATOM   3189  C   GLU A 412      -0.610   7.602   5.109  1.00 39.03           C  
ATOM   3190  CB  GLU A 412       0.273   6.883   2.875  1.00 39.03           C  
ATOM   3191  O   GLU A 412      -1.788   7.957   5.168  1.00 39.03           O  
ATOM   3192  CG  GLU A 412      -1.001   6.805   2.045  1.00 39.03           C  
ATOM   3193  CD  GLU A 412      -0.918   5.797   0.912  1.00 39.03           C  
ATOM   3194  OE1 GLU A 412      -1.923   5.613   0.188  1.00 39.03           O  
ATOM   3195  OE2 GLU A 412       0.160   5.184   0.746  1.00 39.03           O  
ATOM   3196  N   LYS A 413      -0.028   6.887   6.148  1.00 42.72           N  
ATOM   3197  CA  LYS A 413      -0.603   6.465   7.426  1.00 42.72           C  
ATOM   3198  C   LYS A 413      -0.901   7.668   8.320  1.00 42.72           C  
ATOM   3199  CB  LYS A 413       0.339   5.500   8.148  1.00 42.72           C  
ATOM   3200  O   LYS A 413      -1.934   7.707   8.992  1.00 42.72           O  
ATOM   3201  CG  LYS A 413      -0.247   4.895   9.414  1.00 42.72           C  
ATOM   3202  CD  LYS A 413       0.744   3.959  10.094  1.00 42.72           C  
ATOM   3203  CE  LYS A 413       0.204   3.443  11.422  1.00 42.72           C  
ATOM   3204  NZ  LYS A 413       1.182   2.545  12.102  1.00 42.72           N  
ATOM   3205  N   GLU A 414      -0.110   8.820   8.305  1.00 39.22           N  
ATOM   3206  CA  GLU A 414      -0.186  10.000   9.156  1.00 39.22           C  
ATOM   3207  C   GLU A 414      -1.087  11.070   8.539  1.00 39.22           C  
ATOM   3208  CB  GLU A 414       1.212  10.570   9.406  1.00 39.22           C  
ATOM   3209  O   GLU A 414      -1.754  11.812   9.258  1.00 39.22           O  
ATOM   3210  CG  GLU A 414       2.051   9.750  10.367  1.00 39.22           C  
ATOM   3211  CD  GLU A 414       2.648  10.570  11.500  1.00 39.22           C  
ATOM   3212  OE1 GLU A 414       3.174   9.977  12.469  1.00 39.22           O  
ATOM   3213  OE2 GLU A 414       2.594  11.820  11.414  1.00 39.22           O  
ATOM   3214  N   PHE A 415      -1.370  11.078   7.281  1.00 37.78           N  
ATOM   3215  CA  PHE A 415      -2.143  12.031   6.500  1.00 37.78           C  
ATOM   3216  C   PHE A 415      -3.584  11.570   6.344  1.00 37.78           C  
ATOM   3217  CB  PHE A 415      -1.506  12.242   5.125  1.00 37.78           C  
ATOM   3218  O   PHE A 415      -4.496  12.391   6.230  1.00 37.78           O  
ATOM   3219  CG  PHE A 415      -0.307  13.148   5.141  1.00 37.78           C  
ATOM   3220  CD1 PHE A 415      -0.456  14.516   5.344  1.00 37.78           C  
ATOM   3221  CD2 PHE A 415       0.970  12.641   4.949  1.00 37.78           C  
ATOM   3222  CE1 PHE A 415       0.652  15.359   5.359  1.00 37.78           C  
ATOM   3223  CE2 PHE A 415       2.082  13.477   4.961  1.00 37.78           C  
ATOM   3224  CZ  PHE A 415       1.921  14.836   5.168  1.00 37.78           C  
ATOM   3225  N   SER A 416      -3.928  10.242   6.656  1.00 41.53           N  
ATOM   3226  CA  SER A 416      -5.262   9.656   6.730  1.00 41.53           C  
ATOM   3227  C   SER A 416      -5.988  10.094   7.996  1.00 41.53           C  
ATOM   3228  CB  SER A 416      -5.176   8.133   6.680  1.00 41.53           C  
ATOM   3229  O   SER A 416      -7.215  10.203   8.008  1.00 41.53           O  
ATOM   3230  OG  SER A 416      -4.961   7.598   7.977  1.00 41.53           O  
ATOM   3231  N   GLU A 417      -5.402  10.672   9.008  1.00 43.56           N  
ATOM   3232  CA  GLU A 417      -5.887  11.141  10.305  1.00 43.56           C  
ATOM   3233  C   GLU A 417      -6.262  12.617  10.250  1.00 43.56           C  
ATOM   3234  CB  GLU A 417      -4.836  10.898  11.391  1.00 43.56           C  
ATOM   3235  O   GLU A 417      -7.199  13.047  10.922  1.00 43.56           O  
ATOM   3236  CG  GLU A 417      -5.406  10.883  12.805  1.00 43.56           C  
ATOM   3237  CD  GLU A 417      -4.371  10.531  13.859  1.00 43.56           C  
ATOM   3238  OE1 GLU A 417      -4.695  10.594  15.070  1.00 43.56           O  
ATOM   3239  OE2 GLU A 417      -3.230  10.188  13.477  1.00 43.56           O  
ATOM   3240  N   VAL A 418      -6.133  13.383   8.977  1.00 42.16           N  
ATOM   3241  CA  VAL A 418      -6.539  14.789   8.906  1.00 42.16           C  
ATOM   3242  C   VAL A 418      -7.207  15.062   7.566  1.00 42.16           C  
ATOM   3243  CB  VAL A 418      -5.340  15.734   9.117  1.00 42.16           C  
ATOM   3244  O   VAL A 418      -6.543  15.078   6.527  1.00 42.16           O  
ATOM   3245  CG1 VAL A 418      -5.793  17.188   9.094  1.00 42.16           C  
ATOM   3246  CG2 VAL A 418      -4.629  15.422  10.430  1.00 42.16           C  
ATOM   3247  N   GLU A 419      -8.422  14.453   7.156  1.00 39.00           N  
ATOM   3248  CA  GLU A 419      -8.922  14.078   5.836  1.00 39.00           C  
ATOM   3249  C   GLU A 419     -10.047  15.008   5.387  1.00 39.00           C  
ATOM   3250  CB  GLU A 419      -9.406  12.625   5.840  1.00 39.00           C  
ATOM   3251  O   GLU A 419     -10.438  14.992   4.219  1.00 39.00           O  
ATOM   3252  CG  GLU A 419      -9.336  11.945   4.477  1.00 39.00           C  
ATOM   3253  CD  GLU A 419      -9.750  10.484   4.508  1.00 39.00           C  
ATOM   3254  OE1 GLU A 419      -9.680   9.812   3.459  1.00 39.00           O  
ATOM   3255  OE2 GLU A 419     -10.164  10.016   5.594  1.00 39.00           O  
ATOM   3256  N   GLY A 420      -9.906  16.250   5.078  1.00 45.69           N  
ATOM   3257  CA  GLY A 420     -10.695  16.984   4.098  1.00 45.69           C  
ATOM   3258  C   GLY A 420      -9.984  18.219   3.574  1.00 45.69           C  
ATOM   3259  O   GLY A 420     -10.062  18.531   2.385  1.00 45.69           O  
ATOM   3260  N   ARG A 421      -8.938  18.750   4.137  1.00 42.00           N  
ATOM   3261  CA  ARG A 421      -8.047  19.844   3.750  1.00 42.00           C  
ATOM   3262  C   ARG A 421      -6.641  19.312   3.459  1.00 42.00           C  
ATOM   3263  CB  ARG A 421      -7.992  20.906   4.844  1.00 42.00           C  
ATOM   3264  O   ARG A 421      -5.941  19.844   2.596  1.00 42.00           O  
ATOM   3265  CG  ARG A 421      -9.242  21.766   4.930  1.00 42.00           C  
ATOM   3266  CD  ARG A 421      -9.156  22.781   6.062  1.00 42.00           C  
ATOM   3267  NE  ARG A 421      -8.180  23.828   5.770  1.00 42.00           N  
ATOM   3268  NH1 ARG A 421      -8.375  24.859   7.820  1.00 42.00           N  
ATOM   3269  NH2 ARG A 421      -6.934  25.688   6.242  1.00 42.00           N  
ATOM   3270  CZ  ARG A 421      -7.832  24.797   6.613  1.00 42.00           C  
ATOM   3271  N   VAL A 422      -6.375  18.078   3.641  1.00 47.69           N  
ATOM   3272  CA  VAL A 422      -5.078  17.422   3.580  1.00 47.69           C  
ATOM   3273  C   VAL A 422      -5.031  16.484   2.375  1.00 47.69           C  
ATOM   3274  CB  VAL A 422      -4.785  16.625   4.879  1.00 47.69           C  
ATOM   3275  O   VAL A 422      -3.971  16.281   1.780  1.00 47.69           O  
ATOM   3276  CG1 VAL A 422      -3.486  15.836   4.746  1.00 47.69           C  
ATOM   3277  CG2 VAL A 422      -4.715  17.578   6.074  1.00 47.69           C  
ATOM   3278  N   GLN A 423      -6.207  16.156   1.761  1.00 42.75           N  
ATOM   3279  CA  GLN A 423      -6.234  15.266   0.600  1.00 42.75           C  
ATOM   3280  C   GLN A 423      -5.652  15.961  -0.630  1.00 42.75           C  
ATOM   3281  CB  GLN A 423      -7.664  14.805   0.312  1.00 42.75           C  
ATOM   3282  O   GLN A 423      -4.914  15.344  -1.401  1.00 42.75           O  
ATOM   3283  CG  GLN A 423      -8.164  13.727   1.264  1.00 42.75           C  
ATOM   3284  CD  GLN A 423      -9.594  13.305   0.971  1.00 42.75           C  
ATOM   3285  NE2 GLN A 423     -10.047  12.250   1.640  1.00 42.75           N  
ATOM   3286  OE1 GLN A 423     -10.281  13.922   0.151  1.00 42.75           O  
ATOM   3287  N   ASP A 424      -5.898  17.281  -0.753  1.00 45.62           N  
ATOM   3288  CA  ASP A 424      -5.336  18.094  -1.825  1.00 45.62           C  
ATOM   3289  C   ASP A 424      -3.852  18.359  -1.584  1.00 45.62           C  
ATOM   3290  CB  ASP A 424      -6.098  19.406  -1.957  1.00 45.62           C  
ATOM   3291  O   ASP A 424      -3.049  18.328  -2.520  1.00 45.62           O  
ATOM   3292  CG  ASP A 424      -7.461  19.250  -2.605  1.00 45.62           C  
ATOM   3293  OD1 ASP A 424      -7.719  18.188  -3.223  1.00 45.62           O  
ATOM   3294  OD2 ASP A 424      -8.281  20.188  -2.504  1.00 45.62           O  
ATOM   3295  N   LEU A 425      -3.492  18.531  -0.340  1.00 44.31           N  
ATOM   3296  CA  LEU A 425      -2.115  18.766   0.086  1.00 44.31           C  
ATOM   3297  C   LEU A 425      -1.298  17.469  -0.010  1.00 44.31           C  
ATOM   3298  CB  LEU A 425      -2.078  19.297   1.520  1.00 44.31           C  
ATOM   3299  O   LEU A 425      -0.124  17.516  -0.386  1.00 44.31           O  
ATOM   3300  CG  LEU A 425      -0.760  19.922   1.976  1.00 44.31           C  
ATOM   3301  CD1 LEU A 425      -0.497  21.219   1.213  1.00 44.31           C  
ATOM   3302  CD2 LEU A 425      -0.781  20.172   3.479  1.00 44.31           C  
ATOM   3303  N   GLU A 426      -1.812  16.375   0.319  1.00 48.06           N  
ATOM   3304  CA  GLU A 426      -1.218  15.062   0.128  1.00 48.06           C  
ATOM   3305  C   GLU A 426      -0.957  14.781  -1.349  1.00 48.06           C  
ATOM   3306  CB  GLU A 426      -2.119  13.977   0.719  1.00 48.06           C  
ATOM   3307  O   GLU A 426       0.099  14.258  -1.710  1.00 48.06           O  
ATOM   3308  CG  GLU A 426      -1.504  12.586   0.696  1.00 48.06           C  
ATOM   3309  CD  GLU A 426      -2.457  11.500   1.164  1.00 48.06           C  
ATOM   3310  OE1 GLU A 426      -2.094  10.305   1.101  1.00 48.06           O  
ATOM   3311  OE2 GLU A 426      -3.580  11.844   1.597  1.00 48.06           O  
ATOM   3312  N   LYS A 427      -1.922  15.047  -2.203  1.00 50.22           N  
ATOM   3313  CA  LYS A 427      -1.778  14.891  -3.648  1.00 50.22           C  
ATOM   3314  C   LYS A 427      -0.695  15.820  -4.195  1.00 50.22           C  
ATOM   3315  CB  LYS A 427      -3.107  15.164  -4.352  1.00 50.22           C  
ATOM   3316  O   LYS A 427       0.103  15.414  -5.043  1.00 50.22           O  
ATOM   3317  CG  LYS A 427      -3.102  14.836  -5.836  1.00 50.22           C  
ATOM   3318  CD  LYS A 427      -4.465  15.086  -6.473  1.00 50.22           C  
ATOM   3319  CE  LYS A 427      -4.434  14.844  -7.973  1.00 50.22           C  
ATOM   3320  NZ  LYS A 427      -5.766  15.102  -8.602  1.00 50.22           N  
ATOM   3321  N   TYR A 428      -0.687  17.062  -3.695  1.00 54.41           N  
ATOM   3322  CA  TYR A 428       0.304  18.062  -4.090  1.00 54.41           C  
ATOM   3323  C   TYR A 428       1.693  17.672  -3.600  1.00 54.41           C  
ATOM   3324  CB  TYR A 428      -0.073  19.438  -3.545  1.00 54.41           C  
ATOM   3325  O   TYR A 428       2.670  17.766  -4.348  1.00 54.41           O  
ATOM   3326  CG  TYR A 428       0.851  20.547  -3.998  1.00 54.41           C  
ATOM   3327  CD1 TYR A 428       1.883  21.000  -3.178  1.00 54.41           C  
ATOM   3328  CD2 TYR A 428       0.694  21.141  -5.246  1.00 54.41           C  
ATOM   3329  CE1 TYR A 428       2.734  22.016  -3.590  1.00 54.41           C  
ATOM   3330  CE2 TYR A 428       1.541  22.156  -5.668  1.00 54.41           C  
ATOM   3331  OH  TYR A 428       3.398  23.594  -5.246  1.00 54.41           O  
ATOM   3332  CZ  TYR A 428       2.557  22.594  -4.832  1.00 54.41           C  
ATOM   3333  N   VAL A 429       1.871  17.266  -2.402  1.00 63.12           N  
ATOM   3334  CA  VAL A 429       3.135  16.859  -1.798  1.00 63.12           C  
ATOM   3335  C   VAL A 429       3.648  15.602  -2.482  1.00 63.12           C  
ATOM   3336  CB  VAL A 429       2.984  16.625  -0.279  1.00 63.12           C  
ATOM   3337  O   VAL A 429       4.832  15.500  -2.812  1.00 63.12           O  
ATOM   3338  CG1 VAL A 429       4.246  15.977   0.292  1.00 63.12           C  
ATOM   3339  CG2 VAL A 429       2.686  17.938   0.440  1.00 63.12           C  
ATOM   3340  N   GLU A 430       2.736  14.617  -2.707  1.00 64.75           N  
ATOM   3341  CA  GLU A 430       3.105  13.391  -3.402  1.00 64.75           C  
ATOM   3342  C   GLU A 430       3.559  13.680  -4.832  1.00 64.75           C  
ATOM   3343  CB  GLU A 430       1.936  12.406  -3.410  1.00 64.75           C  
ATOM   3344  O   GLU A 430       4.531  13.094  -5.309  1.00 64.75           O  
ATOM   3345  CG  GLU A 430       1.693  11.727  -2.070  1.00 64.75           C  
ATOM   3346  CD  GLU A 430       2.871  10.883  -1.604  1.00 64.75           C  
ATOM   3347  OE1 GLU A 430       3.104  10.789  -0.378  1.00 64.75           O  
ATOM   3348  OE2 GLU A 430       3.566  10.312  -2.473  1.00 64.75           O  
ATOM   3349  N   ASP A 431       2.900  14.562  -5.441  1.00 68.50           N  
ATOM   3350  CA  ASP A 431       3.225  14.961  -6.809  1.00 68.50           C  
ATOM   3351  C   ASP A 431       4.570  15.680  -6.863  1.00 68.50           C  
ATOM   3352  CB  ASP A 431       2.123  15.859  -7.379  1.00 68.50           C  
ATOM   3353  O   ASP A 431       5.371  15.438  -7.770  1.00 68.50           O  
ATOM   3354  CG  ASP A 431       0.932  15.078  -7.898  1.00 68.50           C  
ATOM   3355  OD1 ASP A 431       0.993  13.828  -7.945  1.00 68.50           O  
ATOM   3356  OD2 ASP A 431      -0.077  15.719  -8.273  1.00 68.50           O  
ATOM   3357  N   THR A 432       4.801  16.578  -5.969  1.00 70.31           N  
ATOM   3358  CA  THR A 432       6.059  17.312  -5.906  1.00 70.31           C  
ATOM   3359  C   THR A 432       7.223  16.375  -5.598  1.00 70.31           C  
ATOM   3360  CB  THR A 432       6.000  18.422  -4.844  1.00 70.31           C  
ATOM   3361  O   THR A 432       8.305  16.516  -6.164  1.00 70.31           O  
ATOM   3362  CG2 THR A 432       7.266  19.281  -4.863  1.00 70.31           C  
ATOM   3363  OG1 THR A 432       4.871  19.266  -5.102  1.00 70.31           O  
ATOM   3364  N   LYS A 433       7.051  15.469  -4.742  1.00 72.50           N  
ATOM   3365  CA  LYS A 433       8.055  14.461  -4.414  1.00 72.50           C  
ATOM   3366  C   LYS A 433       8.438  13.641  -5.645  1.00 72.50           C  
ATOM   3367  CB  LYS A 433       7.551  13.539  -3.305  1.00 72.50           C  
ATOM   3368  O   LYS A 433       9.617  13.414  -5.902  1.00 72.50           O  
ATOM   3369  CG  LYS A 433       8.570  12.516  -2.834  1.00 72.50           C  
ATOM   3370  CD  LYS A 433       8.008  11.625  -1.738  1.00 72.50           C  
ATOM   3371  CE  LYS A 433       8.953  10.477  -1.403  1.00 72.50           C  
ATOM   3372  NZ  LYS A 433       8.398   9.586  -0.347  1.00 72.50           N  
ATOM   3373  N   ILE A 434       7.422  13.180  -6.285  1.00 80.25           N  
ATOM   3374  CA  ILE A 434       7.625  12.383  -7.488  1.00 80.25           C  
ATOM   3375  C   ILE A 434       8.367  13.203  -8.539  1.00 80.25           C  
ATOM   3376  CB  ILE A 434       6.285  11.867  -8.055  1.00 80.25           C  
ATOM   3377  O   ILE A 434       9.273  12.703  -9.211  1.00 80.25           O  
ATOM   3378  CG1 ILE A 434       5.660  10.844  -7.102  1.00 80.25           C  
ATOM   3379  CG2 ILE A 434       6.484  11.266  -9.453  1.00 80.25           C  
ATOM   3380  CD1 ILE A 434       4.242  10.430  -7.477  1.00 80.25           C  
ATOM   3381  N   ASP A 435       7.961  14.438  -8.695  1.00 78.25           N  
ATOM   3382  CA  ASP A 435       8.609  15.344  -9.641  1.00 78.25           C  
ATOM   3383  C   ASP A 435      10.078  15.547  -9.281  1.00 78.25           C  
ATOM   3384  CB  ASP A 435       7.887  16.688  -9.680  1.00 78.25           C  
ATOM   3385  O   ASP A 435      10.953  15.516 -10.156  1.00 78.25           O  
ATOM   3386  CG  ASP A 435       6.578  16.641 -10.453  1.00 78.25           C  
ATOM   3387  OD1 ASP A 435       6.371  15.688 -11.234  1.00 78.25           O  
ATOM   3388  OD2 ASP A 435       5.750  17.562 -10.273  1.00 78.25           O  
ATOM   3389  N   LEU A 436      10.320  15.797  -8.102  1.00 73.31           N  
ATOM   3390  CA  LEU A 436      11.688  16.016  -7.629  1.00 73.31           C  
ATOM   3391  C   LEU A 436      12.539  14.773  -7.859  1.00 73.31           C  
ATOM   3392  CB  LEU A 436      11.688  16.375  -6.145  1.00 73.31           C  
ATOM   3393  O   LEU A 436      13.672  14.867  -8.352  1.00 73.31           O  
ATOM   3394  CG  LEU A 436      13.047  16.734  -5.535  1.00 73.31           C  
ATOM   3395  CD1 LEU A 436      13.609  17.984  -6.180  1.00 73.31           C  
ATOM   3396  CD2 LEU A 436      12.930  16.906  -4.023  1.00 73.31           C  
ATOM   3397  N   TRP A 437      11.945  13.633  -7.453  1.00 79.62           N  
ATOM   3398  CA  TRP A 437      12.664  12.375  -7.629  1.00 79.62           C  
ATOM   3399  C   TRP A 437      12.922  12.102  -9.109  1.00 79.62           C  
ATOM   3400  CB  TRP A 437      11.875  11.219  -7.012  1.00 79.62           C  
ATOM   3401  O   TRP A 437      14.008  11.648  -9.484  1.00 79.62           O  
ATOM   3402  CG  TRP A 437      12.477   9.867  -7.270  1.00 79.62           C  
ATOM   3403  CD1 TRP A 437      11.992   8.891  -8.102  1.00 79.62           C  
ATOM   3404  CD2 TRP A 437      13.672   9.336  -6.684  1.00 79.62           C  
ATOM   3405  CE2 TRP A 437      13.852   8.039  -7.207  1.00 79.62           C  
ATOM   3406  CE3 TRP A 437      14.602   9.836  -5.766  1.00 79.62           C  
ATOM   3407  NE1 TRP A 437      12.820   7.793  -8.070  1.00 79.62           N  
ATOM   3408  CH2 TRP A 437      15.828   7.742  -5.945  1.00 79.62           C  
ATOM   3409  CZ2 TRP A 437      14.930   7.230  -6.844  1.00 79.62           C  
ATOM   3410  CZ3 TRP A 437      15.680   9.031  -5.406  1.00 79.62           C  
ATOM   3411  N   SER A 438      11.914  12.266  -9.875  1.00 84.12           N  
ATOM   3412  CA  SER A 438      12.016  12.055 -11.312  1.00 84.12           C  
ATOM   3413  C   SER A 438      13.094  12.945 -11.930  1.00 84.12           C  
ATOM   3414  CB  SER A 438      10.672  12.320 -11.992  1.00 84.12           C  
ATOM   3415  O   SER A 438      13.875  12.492 -12.773  1.00 84.12           O  
ATOM   3416  OG  SER A 438       9.695  11.391 -11.562  1.00 84.12           O  
ATOM   3417  N   TYR A 439      13.227  14.164 -11.523  1.00 81.25           N  
ATOM   3418  CA  TYR A 439      14.258  15.086 -11.984  1.00 81.25           C  
ATOM   3419  C   TYR A 439      15.641  14.625 -11.547  1.00 81.25           C  
ATOM   3420  CB  TYR A 439      13.984  16.500 -11.453  1.00 81.25           C  
ATOM   3421  O   TYR A 439      16.594  14.680 -12.320  1.00 81.25           O  
ATOM   3422  CG  TYR A 439      12.953  17.266 -12.250  1.00 81.25           C  
ATOM   3423  CD1 TYR A 439      13.195  17.609 -13.578  1.00 81.25           C  
ATOM   3424  CD2 TYR A 439      11.742  17.625 -11.688  1.00 81.25           C  
ATOM   3425  CE1 TYR A 439      12.250  18.312 -14.320  1.00 81.25           C  
ATOM   3426  CE2 TYR A 439      10.789  18.328 -12.414  1.00 81.25           C  
ATOM   3427  OH  TYR A 439      10.117  19.375 -14.461  1.00 81.25           O  
ATOM   3428  CZ  TYR A 439      11.055  18.672 -13.727  1.00 81.25           C  
ATOM   3429  N   ASN A 440      15.773  14.250 -10.281  1.00 79.94           N  
ATOM   3430  CA  ASN A 440      17.047  13.758  -9.766  1.00 79.94           C  
ATOM   3431  C   ASN A 440      17.516  12.523 -10.523  1.00 79.94           C  
ATOM   3432  CB  ASN A 440      16.922  13.445  -8.273  1.00 79.94           C  
ATOM   3433  O   ASN A 440      18.719  12.383 -10.797  1.00 79.94           O  
ATOM   3434  CG  ASN A 440      16.891  14.695  -7.414  1.00 79.94           C  
ATOM   3435  ND2 ASN A 440      16.500  14.539  -6.156  1.00 79.94           N  
ATOM   3436  OD1 ASN A 440      17.219  15.789  -7.879  1.00 79.94           O  
ATOM   3437  N   ALA A 441      16.594  11.672 -10.750  1.00 80.19           N  
ATOM   3438  CA  ALA A 441      16.922  10.461 -11.508  1.00 80.19           C  
ATOM   3439  C   ALA A 441      17.422  10.812 -12.906  1.00 80.19           C  
ATOM   3440  CB  ALA A 441      15.695   9.547 -11.602  1.00 80.19           C  
ATOM   3441  O   ALA A 441      18.422  10.258 -13.375  1.00 80.19           O  
ATOM   3442  N   GLU A 442      16.688  11.727 -13.570  1.00 84.50           N  
ATOM   3443  CA  GLU A 442      17.094  12.195 -14.898  1.00 84.50           C  
ATOM   3444  C   GLU A 442      18.484  12.820 -14.859  1.00 84.50           C  
ATOM   3445  CB  GLU A 442      16.078  13.203 -15.438  1.00 84.50           C  
ATOM   3446  O   GLU A 442      19.297  12.578 -15.750  1.00 84.50           O  
ATOM   3447  CG  GLU A 442      16.328  13.633 -16.875  1.00 84.50           C  
ATOM   3448  CD  GLU A 442      15.312  14.625 -17.391  1.00 84.50           C  
ATOM   3449  OE1 GLU A 442      15.461  15.102 -18.547  1.00 84.50           O  
ATOM   3450  OE2 GLU A 442      14.352  14.938 -16.656  1.00 84.50           O  
ATOM   3451  N   LEU A 443      18.719  13.641 -13.945  1.00 82.69           N  
ATOM   3452  CA  LEU A 443      20.000  14.297 -13.773  1.00 82.69           C  
ATOM   3453  C   LEU A 443      21.109  13.281 -13.555  1.00 82.69           C  
ATOM   3454  CB  LEU A 443      19.953  15.273 -12.594  1.00 82.69           C  
ATOM   3455  O   LEU A 443      22.203  13.398 -14.133  1.00 82.69           O  
ATOM   3456  CG  LEU A 443      21.250  16.031 -12.281  1.00 82.69           C  
ATOM   3457  CD1 LEU A 443      21.672  16.859 -13.484  1.00 82.69           C  
ATOM   3458  CD2 LEU A 443      21.062  16.906 -11.047  1.00 82.69           C  
ATOM   3459  N   LEU A 444      20.922  12.414 -12.664  1.00 78.38           N  
ATOM   3460  CA  LEU A 444      21.891  11.367 -12.375  1.00 78.38           C  
ATOM   3461  C   LEU A 444      22.266  10.602 -13.641  1.00 78.38           C  
ATOM   3462  CB  LEU A 444      21.344  10.398 -11.328  1.00 78.38           C  
ATOM   3463  O   LEU A 444      23.453  10.367 -13.906  1.00 78.38           O  
ATOM   3464  CG  LEU A 444      22.266   9.266 -10.891  1.00 78.38           C  
ATOM   3465  CD1 LEU A 444      23.469   9.828 -10.133  1.00 78.38           C  
ATOM   3466  CD2 LEU A 444      21.516   8.258 -10.031  1.00 78.38           C  
ATOM   3467  N   VAL A 445      21.281  10.180 -14.367  1.00 82.25           N  
ATOM   3468  CA  VAL A 445      21.500   9.438 -15.602  1.00 82.25           C  
ATOM   3469  C   VAL A 445      22.266  10.305 -16.594  1.00 82.25           C  
ATOM   3470  CB  VAL A 445      20.172   8.961 -16.219  1.00 82.25           C  
ATOM   3471  O   VAL A 445      23.203   9.836 -17.250  1.00 82.25           O  
ATOM   3472  CG1 VAL A 445      20.406   8.375 -17.609  1.00 82.25           C  
ATOM   3473  CG2 VAL A 445      19.484   7.938 -15.312  1.00 82.25           C  
ATOM   3474  N   ALA A 446      21.906  11.523 -16.750  1.00 83.25           N  
ATOM   3475  CA  ALA A 446      22.562  12.469 -17.641  1.00 83.25           C  
ATOM   3476  C   ALA A 446      24.031  12.656 -17.281  1.00 83.25           C  
ATOM   3477  CB  ALA A 446      21.828  13.812 -17.625  1.00 83.25           C  
ATOM   3478  O   ALA A 446      24.891  12.719 -18.156  1.00 83.25           O  
ATOM   3479  N   LEU A 447      24.312  12.797 -16.047  1.00 75.12           N  
ATOM   3480  CA  LEU A 447      25.672  12.938 -15.570  1.00 75.12           C  
ATOM   3481  C   LEU A 447      26.500  11.703 -15.906  1.00 75.12           C  
ATOM   3482  CB  LEU A 447      25.688  13.180 -14.062  1.00 75.12           C  
ATOM   3483  O   LEU A 447      27.656  11.812 -16.344  1.00 75.12           O  
ATOM   3484  CG  LEU A 447      25.312  14.594 -13.594  1.00 75.12           C  
ATOM   3485  CD1 LEU A 447      25.125  14.617 -12.086  1.00 75.12           C  
ATOM   3486  CD2 LEU A 447      26.375  15.594 -14.023  1.00 75.12           C  
ATOM   3487  N   GLU A 448      25.906  10.562 -15.641  1.00 77.69           N  
ATOM   3488  CA  GLU A 448      26.578   9.305 -15.938  1.00 77.69           C  
ATOM   3489  C   GLU A 448      26.812   9.133 -17.438  1.00 77.69           C  
ATOM   3490  CB  GLU A 448      25.781   8.117 -15.398  1.00 77.69           C  
ATOM   3491  O   GLU A 448      27.875   8.641 -17.844  1.00 77.69           O  
ATOM   3492  CG  GLU A 448      25.797   8.000 -13.875  1.00 77.69           C  
ATOM   3493  CD  GLU A 448      27.188   7.719 -13.320  1.00 77.69           C  
ATOM   3494  OE1 GLU A 448      27.375   7.855 -12.086  1.00 77.69           O  
ATOM   3495  OE2 GLU A 448      28.078   7.363 -14.109  1.00 77.69           O  
ATOM   3496  N   ASN A 449      25.875   9.430 -18.234  1.00 81.88           N  
ATOM   3497  CA  ASN A 449      26.016   9.383 -19.688  1.00 81.88           C  
ATOM   3498  C   ASN A 449      27.141  10.289 -20.172  1.00 81.88           C  
ATOM   3499  CB  ASN A 449      24.703   9.781 -20.375  1.00 81.88           C  
ATOM   3500  O   ASN A 449      27.938   9.891 -21.031  1.00 81.88           O  
ATOM   3501  CG  ASN A 449      23.672   8.664 -20.344  1.00 81.88           C  
ATOM   3502  ND2 ASN A 449      22.406   9.008 -20.594  1.00 81.88           N  
ATOM   3503  OD1 ASN A 449      24.000   7.500 -20.094  1.00 81.88           O  
ATOM   3504  N   GLN A 450      27.141  11.562 -19.656  1.00 76.75           N  
ATOM   3505  CA  GLN A 450      28.203  12.492 -20.031  1.00 76.75           C  
ATOM   3506  C   GLN A 450      29.562  11.914 -19.688  1.00 76.75           C  
ATOM   3507  CB  GLN A 450      28.000  13.836 -19.328  1.00 76.75           C  
ATOM   3508  O   GLN A 450      30.500  11.992 -20.500  1.00 76.75           O  
ATOM   3509  CG  GLN A 450      29.031  14.891 -19.734  1.00 76.75           C  
ATOM   3510  CD  GLN A 450      28.797  15.438 -21.125  1.00 76.75           C  
ATOM   3511  NE2 GLN A 450      29.875  15.719 -21.844  1.00 76.75           N  
ATOM   3512  OE1 GLN A 450      27.641  15.602 -21.562  1.00 76.75           O  
ATOM   3513  N   HIS A 451      29.609  11.492 -18.469  1.00 73.31           N  
ATOM   3514  CA  HIS A 451      30.859  10.906 -17.984  1.00 73.31           C  
ATOM   3515  C   HIS A 451      31.297   9.734 -18.859  1.00 73.31           C  
ATOM   3516  CB  HIS A 451      30.719  10.453 -16.531  1.00 73.31           C  
ATOM   3517  O   HIS A 451      32.469   9.656 -19.250  1.00 73.31           O  
ATOM   3518  CG  HIS A 451      31.938   9.812 -15.969  1.00 73.31           C  
ATOM   3519  CD2 HIS A 451      33.062  10.359 -15.430  1.00 73.31           C  
ATOM   3520  ND1 HIS A 451      32.125   8.445 -15.930  1.00 73.31           N  
ATOM   3521  CE1 HIS A 451      33.281   8.180 -15.391  1.00 73.31           C  
ATOM   3522  NE2 HIS A 451      33.875   9.320 -15.070  1.00 73.31           N  
ATOM   3523  N   THR A 452      30.484   8.766 -19.125  1.00 68.81           N  
ATOM   3524  CA  THR A 452      30.750   7.555 -19.891  1.00 68.81           C  
ATOM   3525  C   THR A 452      31.141   7.906 -21.328  1.00 68.81           C  
ATOM   3526  CB  THR A 452      29.531   6.621 -19.906  1.00 68.81           C  
ATOM   3527  O   THR A 452      32.125   7.359 -21.859  1.00 68.81           O  
ATOM   3528  CG2 THR A 452      29.828   5.344 -20.688  1.00 68.81           C  
ATOM   3529  OG1 THR A 452      29.188   6.273 -18.562  1.00 68.81           O  
ATOM   3530  N   ILE A 453      30.500   8.766 -21.922  1.00 73.38           N  
ATOM   3531  CA  ILE A 453      30.719   9.148 -23.312  1.00 73.38           C  
ATOM   3532  C   ILE A 453      32.031   9.914 -23.438  1.00 73.38           C  
ATOM   3533  CB  ILE A 453      29.547  10.008 -23.844  1.00 73.38           C  
ATOM   3534  O   ILE A 453      32.844   9.641 -24.328  1.00 73.38           O  
ATOM   3535  CG1 ILE A 453      28.250   9.180 -23.906  1.00 73.38           C  
ATOM   3536  CG2 ILE A 453      29.891  10.578 -25.234  1.00 73.38           C  
ATOM   3537  CD1 ILE A 453      27.000   9.992 -24.188  1.00 73.38           C  
ATOM   3538  N   ASP A 454      32.156  10.898 -22.609  1.00 70.56           N  
ATOM   3539  CA  ASP A 454      33.375  11.742 -22.641  1.00 70.56           C  
ATOM   3540  C   ASP A 454      34.625  10.922 -22.344  1.00 70.56           C  
ATOM   3541  CB  ASP A 454      33.250  12.891 -21.641  1.00 70.56           C  
ATOM   3542  O   ASP A 454      35.656  11.133 -22.969  1.00 70.56           O  
ATOM   3543  CG  ASP A 454      32.281  13.977 -22.094  1.00 70.56           C  
ATOM   3544  OD1 ASP A 454      31.891  13.984 -23.281  1.00 70.56           O  
ATOM   3545  OD2 ASP A 454      31.906  14.828 -21.266  1.00 70.56           O  
ATOM   3546  N   LEU A 455      34.531  10.109 -21.422  1.00 66.12           N  
ATOM   3547  CA  LEU A 455      35.656   9.258 -21.047  1.00 66.12           C  
ATOM   3548  C   LEU A 455      36.000   8.297 -22.188  1.00 66.12           C  
ATOM   3549  CB  LEU A 455      35.312   8.469 -19.781  1.00 66.12           C  
ATOM   3550  O   LEU A 455      37.188   8.141 -22.516  1.00 66.12           O  
ATOM   3551  CG  LEU A 455      36.438   7.582 -19.219  1.00 66.12           C  
ATOM   3552  CD1 LEU A 455      37.625   8.430 -18.812  1.00 66.12           C  
ATOM   3553  CD2 LEU A 455      35.938   6.758 -18.047  1.00 66.12           C  
ATOM   3554  N   THR A 456      35.062   7.613 -22.719  1.00 67.12           N  
ATOM   3555  CA  THR A 456      35.250   6.641 -23.797  1.00 67.12           C  
ATOM   3556  C   THR A 456      35.781   7.324 -25.047  1.00 67.12           C  
ATOM   3557  CB  THR A 456      33.938   5.910 -24.125  1.00 67.12           C  
ATOM   3558  O   THR A 456      36.688   6.789 -25.719  1.00 67.12           O  
ATOM   3559  CG2 THR A 456      33.500   4.996 -22.984  1.00 67.12           C  
ATOM   3560  OG1 THR A 456      32.906   6.879 -24.359  1.00 67.12           O  
ATOM   3561  N   ASP A 457      35.281   8.359 -25.375  1.00 67.00           N  
ATOM   3562  CA  ASP A 457      35.688   9.133 -26.547  1.00 67.00           C  
ATOM   3563  C   ASP A 457      37.125   9.625 -26.391  1.00 67.00           C  
ATOM   3564  CB  ASP A 457      34.750  10.320 -26.750  1.00 67.00           C  
ATOM   3565  O   ASP A 457      37.906   9.578 -27.344  1.00 67.00           O  
ATOM   3566  CG  ASP A 457      34.781  10.852 -28.172  1.00 67.00           C  
ATOM   3567  OD1 ASP A 457      35.031  10.062 -29.125  1.00 67.00           O  
ATOM   3568  OD2 ASP A 457      34.562  12.070 -28.359  1.00 67.00           O  
ATOM   3569  N   SER A 458      37.469  10.117 -25.281  1.00 65.75           N  
ATOM   3570  CA  SER A 458      38.812  10.609 -25.000  1.00 65.75           C  
ATOM   3571  C   SER A 458      39.844   9.492 -25.094  1.00 65.75           C  
ATOM   3572  CB  SER A 458      38.844  11.250 -23.609  1.00 65.75           C  
ATOM   3573  O   SER A 458      40.906   9.672 -25.672  1.00 65.75           O  
ATOM   3574  OG  SER A 458      40.188  11.625 -23.281  1.00 65.75           O  
ATOM   3575  N   GLU A 459      39.688   8.352 -24.453  1.00 67.94           N  
ATOM   3576  CA  GLU A 459      40.562   7.180 -24.500  1.00 67.94           C  
ATOM   3577  C   GLU A 459      40.719   6.660 -25.922  1.00 67.94           C  
ATOM   3578  CB  GLU A 459      40.031   6.070 -23.594  1.00 67.94           C  
ATOM   3579  O   GLU A 459      41.812   6.258 -26.344  1.00 67.94           O  
ATOM   3580  CG  GLU A 459      40.188   6.348 -22.109  1.00 67.94           C  
ATOM   3581  CD  GLU A 459      39.719   5.211 -21.219  1.00 67.94           C  
ATOM   3582  OE1 GLU A 459      39.938   5.270 -19.984  1.00 67.94           O  
ATOM   3583  OE2 GLU A 459      39.125   4.254 -21.766  1.00 67.94           O  
ATOM   3584  N   MET A 460      39.656   6.719 -26.500  1.00 70.25           N  
ATOM   3585  CA  MET A 460      39.656   6.270 -27.891  1.00 70.25           C  
ATOM   3586  C   MET A 460      40.469   7.219 -28.766  1.00 70.25           C  
ATOM   3587  CB  MET A 460      38.250   6.156 -28.438  1.00 70.25           C  
ATOM   3588  O   MET A 460      41.219   6.777 -29.656  1.00 70.25           O  
ATOM   3589  CG  MET A 460      37.469   4.953 -27.906  1.00 70.25           C  
ATOM   3590  SD  MET A 460      38.375   3.379 -28.156  1.00 70.25           S  
ATOM   3591  CE  MET A 460      38.469   3.348 -29.969  1.00 70.25           C  
ATOM   3592  N   ASN A 461      40.344   8.422 -28.531  1.00 69.88           N  
ATOM   3593  CA  ASN A 461      41.125   9.430 -29.250  1.00 69.88           C  
ATOM   3594  C   ASN A 461      42.594   9.281 -28.984  1.00 69.88           C  
ATOM   3595  CB  ASN A 461      40.656  10.836 -28.859  1.00 69.88           C  
ATOM   3596  O   ASN A 461      43.406   9.422 -29.906  1.00 69.88           O  
ATOM   3597  CG  ASN A 461      39.344  11.234 -29.547  1.00 69.88           C  
ATOM   3598  ND2 ASN A 461      38.656  12.227 -29.000  1.00 69.88           N  
ATOM   3599  OD1 ASN A 461      38.969  10.656 -30.562  1.00 69.88           O  
ATOM   3600  N   LYS A 462      42.938   9.070 -27.750  1.00 75.00           N  
ATOM   3601  CA  LYS A 462      44.312   8.828 -27.375  1.00 75.00           C  
ATOM   3602  C   LYS A 462      44.875   7.605 -28.109  1.00 75.00           C  
ATOM   3603  CB  LYS A 462      44.469   8.648 -25.859  1.00 75.00           C  
ATOM   3604  O   LYS A 462      46.000   7.637 -28.609  1.00 75.00           O  
ATOM   3605  CG  LYS A 462      44.406   9.945 -25.078  1.00 75.00           C  
ATOM   3606  CD  LYS A 462      44.594   9.703 -23.594  1.00 75.00           C  
ATOM   3607  CE  LYS A 462      44.438  10.992 -22.781  1.00 75.00           C  
ATOM   3608  NZ  LYS A 462      44.562  10.750 -21.312  1.00 75.00           N  
ATOM   3609  N   LEU A 463      44.062   6.570 -28.031  1.00 75.56           N  
ATOM   3610  CA  LEU A 463      44.406   5.336 -28.734  1.00 75.56           C  
ATOM   3611  C   LEU A 463      44.562   5.578 -30.234  1.00 75.56           C  
ATOM   3612  CB  LEU A 463      43.375   4.254 -28.484  1.00 75.56           C  
ATOM   3613  O   LEU A 463      45.500   5.059 -30.859  1.00 75.56           O  
ATOM   3614  CG  LEU A 463      43.656   2.873 -29.062  1.00 75.56           C  
ATOM   3615  CD1 LEU A 463      44.969   2.328 -28.500  1.00 75.56           C  
ATOM   3616  CD2 LEU A 463      42.500   1.914 -28.781  1.00 75.56           C  
ATOM   3617  N   PHE A 464      43.594   6.309 -30.750  1.00 75.25           N  
ATOM   3618  CA  PHE A 464      43.594   6.629 -32.156  1.00 75.25           C  
ATOM   3619  C   PHE A 464      44.875   7.402 -32.531  1.00 75.25           C  
ATOM   3620  CB  PHE A 464      42.375   7.441 -32.562  1.00 75.25           C  
ATOM   3621  O   PHE A 464      45.531   7.094 -33.531  1.00 75.25           O  
ATOM   3622  CG  PHE A 464      42.188   7.625 -34.031  1.00 75.25           C  
ATOM   3623  CD1 PHE A 464      42.656   8.766 -34.656  1.00 75.25           C  
ATOM   3624  CD2 PHE A 464      41.562   6.656 -34.781  1.00 75.25           C  
ATOM   3625  CE1 PHE A 464      42.500   8.938 -36.031  1.00 75.25           C  
ATOM   3626  CE2 PHE A 464      41.406   6.820 -36.156  1.00 75.25           C  
ATOM   3627  CZ  PHE A 464      41.875   7.961 -36.781  1.00 75.25           C  
ATOM   3628  N   GLU A 465      45.219   8.445 -31.781  1.00 79.62           N  
ATOM   3629  CA  GLU A 465      46.406   9.266 -32.000  1.00 79.62           C  
ATOM   3630  C   GLU A 465      47.688   8.445 -31.875  1.00 79.62           C  
ATOM   3631  CB  GLU A 465      46.438  10.445 -31.016  1.00 79.62           C  
ATOM   3632  O   GLU A 465      48.594   8.609 -32.656  1.00 79.62           O  
ATOM   3633  CG  GLU A 465      45.469  11.562 -31.359  1.00 79.62           C  
ATOM   3634  CD  GLU A 465      45.688  12.141 -32.750  1.00 79.62           C  
ATOM   3635  OE1 GLU A 465      44.688  12.500 -33.438  1.00 79.62           O  
ATOM   3636  OE2 GLU A 465      46.875  12.234 -33.156  1.00 79.62           O  
ATOM   3637  N   LYS A 466      47.688   7.633 -30.875  1.00 83.12           N  
ATOM   3638  CA  LYS A 466      48.844   6.750 -30.656  1.00 83.12           C  
ATOM   3639  C   LYS A 466      49.031   5.797 -31.828  1.00 83.12           C  
ATOM   3640  CB  LYS A 466      48.656   5.953 -29.359  1.00 83.12           C  
ATOM   3641  O   LYS A 466      50.156   5.574 -32.250  1.00 83.12           O  
ATOM   3642  CG  LYS A 466      49.906   5.227 -28.891  1.00 83.12           C  
ATOM   3643  CD  LYS A 466      49.688   4.566 -27.531  1.00 83.12           C  
ATOM   3644  CE  LYS A 466      50.938   3.793 -27.094  1.00 83.12           C  
ATOM   3645  NZ  LYS A 466      50.719   3.168 -25.750  1.00 83.12           N  
ATOM   3646  N   THR A 467      47.938   5.164 -32.219  1.00 81.62           N  
ATOM   3647  CA  THR A 467      47.969   4.246 -33.375  1.00 81.62           C  
ATOM   3648  C   THR A 467      48.375   4.973 -34.656  1.00 81.62           C  
ATOM   3649  CB  THR A 467      46.594   3.586 -33.562  1.00 81.62           C  
ATOM   3650  O   THR A 467      49.125   4.430 -35.469  1.00 81.62           O  
ATOM   3651  CG2 THR A 467      46.625   2.541 -34.688  1.00 81.62           C  
ATOM   3652  OG1 THR A 467      46.188   2.951 -32.344  1.00 81.62           O  
ATOM   3653  N   LYS A 468      47.812   6.164 -34.812  1.00 82.88           N  
ATOM   3654  CA  LYS A 468      48.188   7.012 -35.938  1.00 82.88           C  
ATOM   3655  C   LYS A 468      49.688   7.301 -35.938  1.00 82.88           C  
ATOM   3656  CB  LYS A 468      47.375   8.320 -35.906  1.00 82.88           C  
ATOM   3657  O   LYS A 468      50.312   7.234 -37.000  1.00 82.88           O  
ATOM   3658  CG  LYS A 468      47.625   9.211 -37.125  1.00 82.88           C  
ATOM   3659  CD  LYS A 468      46.781  10.477 -37.031  1.00 82.88           C  
ATOM   3660  CE  LYS A 468      47.031  11.391 -38.250  1.00 82.88           C  
ATOM   3661  NZ  LYS A 468      46.188  12.617 -38.188  1.00 82.88           N  
ATOM   3662  N   LYS A 469      50.312   7.594 -34.812  1.00 85.12           N  
ATOM   3663  CA  LYS A 469      51.750   7.875 -34.656  1.00 85.12           C  
ATOM   3664  C   LYS A 469      52.562   6.637 -34.969  1.00 85.12           C  
ATOM   3665  CB  LYS A 469      52.062   8.367 -33.250  1.00 85.12           C  
ATOM   3666  O   LYS A 469      53.656   6.742 -35.594  1.00 85.12           O  
ATOM   3667  CG  LYS A 469      51.656   9.812 -33.000  1.00 85.12           C  
ATOM   3668  CD  LYS A 469      52.094  10.281 -31.625  1.00 85.12           C  
ATOM   3669  CE  LYS A 469      51.656  11.711 -31.344  1.00 85.12           C  
ATOM   3670  NZ  LYS A 469      52.031  12.156 -29.969  1.00 85.12           N  
ATOM   3671  N   GLN A 470      52.062   5.500 -34.562  1.00 84.69           N  
ATOM   3672  CA  GLN A 470      52.750   4.230 -34.812  1.00 84.69           C  
ATOM   3673  C   GLN A 470      52.750   3.855 -36.281  1.00 84.69           C  
ATOM   3674  CB  GLN A 470      52.094   3.119 -33.969  1.00 84.69           C  
ATOM   3675  O   GLN A 470      53.750   3.389 -36.812  1.00 84.69           O  
ATOM   3676  CG  GLN A 470      52.438   3.164 -32.500  1.00 84.69           C  
ATOM   3677  CD  GLN A 470      51.875   1.982 -31.719  1.00 84.69           C  
ATOM   3678  NE2 GLN A 470      52.656   1.455 -30.797  1.00 84.69           N  
ATOM   3679  OE1 GLN A 470      50.750   1.549 -31.953  1.00 84.69           O  
ATOM   3680  N   LEU A 471      51.531   4.047 -36.938  1.00 84.12           N  
ATOM   3681  CA  LEU A 471      51.312   3.613 -38.312  1.00 84.12           C  
ATOM   3682  C   LEU A 471      51.906   4.625 -39.281  1.00 84.12           C  
ATOM   3683  CB  LEU A 471      49.844   3.414 -38.562  1.00 84.12           C  
ATOM   3684  O   LEU A 471      52.281   4.262 -40.406  1.00 84.12           O  
ATOM   3685  CG  LEU A 471      49.188   2.195 -37.906  1.00 84.12           C  
ATOM   3686  CD1 LEU A 471      47.656   2.264 -38.062  1.00 84.12           C  
ATOM   3687  CD2 LEU A 471      49.719   0.906 -38.531  1.00 84.12           C  
ATOM   3688  N   ARG A 472      52.156   5.855 -38.906  1.00 84.88           N  
ATOM   3689  CA  ARG A 472      52.750   6.934 -39.688  1.00 84.88           C  
ATOM   3690  C   ARG A 472      52.344   6.840 -41.156  1.00 84.88           C  
ATOM   3691  CB  ARG A 472      54.281   6.910 -39.594  1.00 84.88           C  
ATOM   3692  O   ARG A 472      51.156   6.992 -41.500  1.00 84.88           O  
ATOM   3693  CG  ARG A 472      54.781   7.324 -38.219  1.00 84.88           C  
ATOM   3694  CD  ARG A 472      56.312   7.324 -38.156  1.00 84.88           C  
ATOM   3695  NE  ARG A 472      56.812   7.793 -36.875  1.00 84.88           N  
ATOM   3696  NH1 ARG A 472      59.031   7.578 -37.406  1.00 84.88           N  
ATOM   3697  NH2 ARG A 472      58.438   8.344 -35.344  1.00 84.88           N  
ATOM   3698  CZ  ARG A 472      58.094   7.902 -36.531  1.00 84.88           C  
ATOM   3699  N   GLU A 473      53.250   6.727 -42.125  1.00 82.50           N  
ATOM   3700  CA  GLU A 473      53.031   6.746 -43.562  1.00 82.50           C  
ATOM   3701  C   GLU A 473      52.469   5.418 -44.062  1.00 82.50           C  
ATOM   3702  CB  GLU A 473      54.312   7.074 -44.312  1.00 82.50           C  
ATOM   3703  O   GLU A 473      52.094   5.285 -45.219  1.00 82.50           O  
ATOM   3704  CG  GLU A 473      55.469   6.152 -43.969  1.00 82.50           C  
ATOM   3705  CD  GLU A 473      56.781   6.891 -43.719  1.00 82.50           C  
ATOM   3706  OE1 GLU A 473      57.844   6.230 -43.531  1.00 82.50           O  
ATOM   3707  OE2 GLU A 473      56.750   8.141 -43.688  1.00 82.50           O  
ATOM   3708  N   ASN A 474      52.438   4.395 -43.188  1.00 83.62           N  
ATOM   3709  CA  ASN A 474      52.031   3.039 -43.531  1.00 83.62           C  
ATOM   3710  C   ASN A 474      50.500   2.893 -43.531  1.00 83.62           C  
ATOM   3711  CB  ASN A 474      52.656   2.021 -42.594  1.00 83.62           C  
ATOM   3712  O   ASN A 474      49.969   1.900 -44.031  1.00 83.62           O  
ATOM   3713  CG  ASN A 474      54.156   1.918 -42.750  1.00 83.62           C  
ATOM   3714  ND2 ASN A 474      54.844   1.343 -41.781  1.00 83.62           N  
ATOM   3715  OD1 ASN A 474      54.719   2.352 -43.781  1.00 83.62           O  
ATOM   3716  N   ALA A 475      49.719   3.920 -43.031  1.00 84.62           N  
ATOM   3717  CA  ALA A 475      48.250   3.867 -42.969  1.00 84.62           C  
ATOM   3718  C   ALA A 475      47.625   5.246 -43.219  1.00 84.62           C  
ATOM   3719  CB  ALA A 475      47.812   3.320 -41.625  1.00 84.62           C  
ATOM   3720  O   ALA A 475      48.312   6.266 -43.031  1.00 84.62           O  
ATOM   3721  N   GLU A 476      46.438   5.301 -43.781  1.00 81.38           N  
ATOM   3722  CA  GLU A 476      45.656   6.512 -44.000  1.00 81.38           C  
ATOM   3723  C   GLU A 476      44.406   6.520 -43.125  1.00 81.38           C  
ATOM   3724  CB  GLU A 476      45.281   6.648 -45.469  1.00 81.38           C  
ATOM   3725  O   GLU A 476      43.688   5.523 -43.062  1.00 81.38           O  
ATOM   3726  CG  GLU A 476      44.562   7.945 -45.812  1.00 81.38           C  
ATOM   3727  CD  GLU A 476      44.250   8.086 -47.281  1.00 81.38           C  
ATOM   3728  OE1 GLU A 476      43.719   9.141 -47.688  1.00 81.38           O  
ATOM   3729  OE2 GLU A 476      44.531   7.137 -48.062  1.00 81.38           O  
ATOM   3730  N   ASP A 477      44.344   7.633 -42.438  1.00 77.62           N  
ATOM   3731  CA  ASP A 477      43.156   7.844 -41.625  1.00 77.62           C  
ATOM   3732  C   ASP A 477      41.906   8.008 -42.531  1.00 77.62           C  
ATOM   3733  CB  ASP A 477      43.312   9.062 -40.719  1.00 77.62           C  
ATOM   3734  O   ASP A 477      41.844   8.961 -43.312  1.00 77.62           O  
ATOM   3735  CG  ASP A 477      42.156   9.281 -39.812  1.00 77.62           C  
ATOM   3736  OD1 ASP A 477      41.125   8.547 -39.906  1.00 77.62           O  
ATOM   3737  OD2 ASP A 477      42.219  10.195 -38.938  1.00 77.62           O  
ATOM   3738  N   MET A 478      40.938   7.184 -42.375  1.00 69.81           N  
ATOM   3739  CA  MET A 478      39.719   7.133 -43.219  1.00 69.81           C  
ATOM   3740  C   MET A 478      38.656   8.062 -42.688  1.00 69.81           C  
ATOM   3741  CB  MET A 478      39.188   5.699 -43.312  1.00 69.81           C  
ATOM   3742  O   MET A 478      37.625   8.273 -43.344  1.00 69.81           O  
ATOM   3743  CG  MET A 478      40.125   4.730 -44.000  1.00 69.81           C  
ATOM   3744  SD  MET A 478      39.469   3.025 -44.062  1.00 69.81           S  
ATOM   3745  CE  MET A 478      38.125   3.264 -45.281  1.00 69.81           C  
ATOM   3746  N   GLY A 479      38.875   8.672 -41.500  1.00 63.28           N  
ATOM   3747  CA  GLY A 479      37.969   9.664 -40.969  1.00 63.28           C  
ATOM   3748  C   GLY A 479      36.719   9.062 -40.344  1.00 63.28           C  
ATOM   3749  O   GLY A 479      35.781   9.781 -39.969  1.00 63.28           O  
ATOM   3750  N   ASN A 480      36.594   7.832 -40.281  1.00 59.38           N  
ATOM   3751  CA  ASN A 480      35.469   7.121 -39.688  1.00 59.38           C  
ATOM   3752  C   ASN A 480      35.906   6.250 -38.500  1.00 59.38           C  
ATOM   3753  CB  ASN A 480      34.750   6.273 -40.719  1.00 59.38           C  
ATOM   3754  O   ASN A 480      35.219   5.320 -38.125  1.00 59.38           O  
ATOM   3755  CG  ASN A 480      35.656   5.230 -41.344  1.00 59.38           C  
ATOM   3756  ND2 ASN A 480      35.125   4.430 -42.250  1.00 59.38           N  
ATOM   3757  OD1 ASN A 480      36.844   5.141 -41.031  1.00 59.38           O  
ATOM   3758  N   GLY A 481      37.219   6.715 -37.938  1.00 63.12           N  
ATOM   3759  CA  GLY A 481      37.688   5.949 -36.812  1.00 63.12           C  
ATOM   3760  C   GLY A 481      38.406   4.668 -37.219  1.00 63.12           C  
ATOM   3761  O   GLY A 481      38.719   3.840 -36.375  1.00 63.12           O  
ATOM   3762  N   CYS A 482      38.656   4.523 -38.562  1.00 72.31           N  
ATOM   3763  CA  CYS A 482      39.375   3.391 -39.125  1.00 72.31           C  
ATOM   3764  C   CYS A 482      40.594   3.854 -39.906  1.00 72.31           C  
ATOM   3765  CB  CYS A 482      38.438   2.598 -40.062  1.00 72.31           C  
ATOM   3766  O   CYS A 482      40.656   4.980 -40.375  1.00 72.31           O  
ATOM   3767  SG  CYS A 482      37.000   1.907 -39.250  1.00 72.31           S  
ATOM   3768  N   PHE A 483      41.656   2.939 -39.844  1.00 77.94           N  
ATOM   3769  CA  PHE A 483      42.875   3.166 -40.625  1.00 77.94           C  
ATOM   3770  C   PHE A 483      42.969   2.209 -41.812  1.00 77.94           C  
ATOM   3771  CB  PHE A 483      44.125   3.006 -39.750  1.00 77.94           C  
ATOM   3772  O   PHE A 483      42.688   1.018 -41.688  1.00 77.94           O  
ATOM   3773  CG  PHE A 483      44.219   4.035 -38.656  1.00 77.94           C  
ATOM   3774  CD1 PHE A 483      44.656   5.328 -38.938  1.00 77.94           C  
ATOM   3775  CD2 PHE A 483      43.906   3.715 -37.344  1.00 77.94           C  
ATOM   3776  CE1 PHE A 483      44.750   6.285 -37.938  1.00 77.94           C  
ATOM   3777  CE2 PHE A 483      44.000   4.664 -36.344  1.00 77.94           C  
ATOM   3778  CZ  PHE A 483      44.438   5.949 -36.625  1.00 77.94           C  
ATOM   3779  N   LYS A 484      43.094   2.900 -42.969  1.00 82.19           N  
ATOM   3780  CA  LYS A 484      43.469   2.070 -44.125  1.00 82.19           C  
ATOM   3781  C   LYS A 484      44.969   1.787 -44.125  1.00 82.19           C  
ATOM   3782  CB  LYS A 484      43.031   2.744 -45.438  1.00 82.19           C  
ATOM   3783  O   LYS A 484      45.781   2.703 -44.312  1.00 82.19           O  
ATOM   3784  CG  LYS A 484      43.156   1.852 -46.656  1.00 82.19           C  
ATOM   3785  CD  LYS A 484      42.594   2.521 -47.875  1.00 82.19           C  
ATOM   3786  CE  LYS A 484      42.656   1.602 -49.094  1.00 82.19           C  
ATOM   3787  NZ  LYS A 484      42.031   2.229 -50.312  1.00 82.19           N  
ATOM   3788  N   ILE A 485      45.344   0.443 -43.875  1.00 84.38           N  
ATOM   3789  CA  ILE A 485      46.750   0.037 -43.812  1.00 84.38           C  
ATOM   3790  C   ILE A 485      47.188  -0.443 -45.188  1.00 84.38           C  
ATOM   3791  CB  ILE A 485      46.938  -1.070 -42.750  1.00 84.38           C  
ATOM   3792  O   ILE A 485      46.562  -1.309 -45.812  1.00 84.38           O  
ATOM   3793  CG1 ILE A 485      46.438  -0.610 -41.406  1.00 84.38           C  
ATOM   3794  CG2 ILE A 485      48.438  -1.464 -42.688  1.00 84.38           C  
ATOM   3795  CD1 ILE A 485      46.469  -1.694 -40.312  1.00 84.38           C  
ATOM   3796  N   TYR A 486      48.281   0.153 -45.750  1.00 81.81           N  
ATOM   3797  CA  TYR A 486      48.719  -0.027 -47.125  1.00 81.81           C  
ATOM   3798  C   TYR A 486      49.750  -1.136 -47.219  1.00 81.81           C  
ATOM   3799  CB  TYR A 486      49.281   1.280 -47.688  1.00 81.81           C  
ATOM   3800  O   TYR A 486      50.438  -1.274 -48.250  1.00 81.81           O  
ATOM   3801  CG  TYR A 486      48.250   2.322 -47.969  1.00 81.81           C  
ATOM   3802  CD1 TYR A 486      47.406   2.213 -49.094  1.00 81.81           C  
ATOM   3803  CD2 TYR A 486      48.062   3.418 -47.125  1.00 81.81           C  
ATOM   3804  CE1 TYR A 486      46.469   3.172 -49.375  1.00 81.81           C  
ATOM   3805  CE2 TYR A 486      47.094   4.383 -47.406  1.00 81.81           C  
ATOM   3806  OH  TYR A 486      45.344   5.203 -48.812  1.00 81.81           O  
ATOM   3807  CZ  TYR A 486      46.312   4.250 -48.531  1.00 81.81           C  
ATOM   3808  N   HIS A 487      49.906  -2.004 -46.125  1.00 80.38           N  
ATOM   3809  CA  HIS A 487      50.688  -3.219 -46.156  1.00 80.38           C  
ATOM   3810  C   HIS A 487      49.938  -4.398 -45.562  1.00 80.38           C  
ATOM   3811  CB  HIS A 487      52.000  -3.010 -45.375  1.00 80.38           C  
ATOM   3812  O   HIS A 487      48.938  -4.215 -44.875  1.00 80.38           O  
ATOM   3813  CG  HIS A 487      51.812  -2.738 -43.906  1.00 80.38           C  
ATOM   3814  CD2 HIS A 487      51.750  -1.573 -43.219  1.00 80.38           C  
ATOM   3815  ND1 HIS A 487      51.625  -3.742 -43.000  1.00 80.38           N  
ATOM   3816  CE1 HIS A 487      51.500  -3.207 -41.781  1.00 80.38           C  
ATOM   3817  NE2 HIS A 487      51.562  -1.892 -41.906  1.00 80.38           N  
ATOM   3818  N   LYS A 488      50.312  -5.602 -45.938  1.00 81.06           N  
ATOM   3819  CA  LYS A 488      49.719  -6.793 -45.375  1.00 81.06           C  
ATOM   3820  C   LYS A 488      49.969  -6.891 -43.875  1.00 81.06           C  
ATOM   3821  CB  LYS A 488      50.219  -8.055 -46.062  1.00 81.06           C  
ATOM   3822  O   LYS A 488      51.125  -6.777 -43.438  1.00 81.06           O  
ATOM   3823  CG  LYS A 488      49.719  -8.195 -47.500  1.00 81.06           C  
ATOM   3824  CD  LYS A 488      50.219  -9.484 -48.156  1.00 81.06           C  
ATOM   3825  CE  LYS A 488      49.844  -9.578 -49.625  1.00 81.06           C  
ATOM   3826  NZ  LYS A 488      50.344 -10.828 -50.250  1.00 81.06           N  
ATOM   3827  N   CYS A 489      48.844  -6.855 -43.125  1.00 79.31           N  
ATOM   3828  CA  CYS A 489      48.969  -6.914 -41.688  1.00 79.31           C  
ATOM   3829  C   CYS A 489      48.406  -8.227 -41.125  1.00 79.31           C  
ATOM   3830  CB  CYS A 489      48.250  -5.734 -41.031  1.00 79.31           C  
ATOM   3831  O   CYS A 489      47.188  -8.414 -41.062  1.00 79.31           O  
ATOM   3832  SG  CYS A 489      48.656  -5.496 -39.281  1.00 79.31           S  
ATOM   3833  N   ASP A 490      49.250  -9.227 -40.844  1.00 78.38           N  
ATOM   3834  CA  ASP A 490      48.844 -10.516 -40.281  1.00 78.38           C  
ATOM   3835  C   ASP A 490      48.656 -10.414 -38.750  1.00 78.38           C  
ATOM   3836  CB  ASP A 490      49.906 -11.570 -40.594  1.00 78.38           C  
ATOM   3837  O   ASP A 490      48.781  -9.336 -38.188  1.00 78.38           O  
ATOM   3838  CG  ASP A 490      51.281 -11.211 -40.062  1.00 78.38           C  
ATOM   3839  OD1 ASP A 490      51.438 -10.148 -39.406  1.00 78.38           O  
ATOM   3840  OD2 ASP A 490      52.250 -11.984 -40.312  1.00 78.38           O  
ATOM   3841  N   ASN A 491      48.188 -11.445 -38.031  1.00 76.06           N  
ATOM   3842  CA  ASN A 491      47.906 -11.484 -36.625  1.00 76.06           C  
ATOM   3843  C   ASN A 491      49.094 -10.992 -35.781  1.00 76.06           C  
ATOM   3844  CB  ASN A 491      47.500 -12.898 -36.188  1.00 76.06           C  
ATOM   3845  O   ASN A 491      48.906 -10.352 -34.750  1.00 76.06           O  
ATOM   3846  CG  ASN A 491      46.062 -13.234 -36.531  1.00 76.06           C  
ATOM   3847  ND2 ASN A 491      45.719 -14.508 -36.375  1.00 76.06           N  
ATOM   3848  OD1 ASN A 491      45.281 -12.367 -36.938  1.00 76.06           O  
ATOM   3849  N   ALA A 492      50.312 -11.258 -36.312  1.00 78.00           N  
ATOM   3850  CA  ALA A 492      51.562 -10.828 -35.688  1.00 78.00           C  
ATOM   3851  C   ALA A 492      51.719  -9.320 -35.781  1.00 78.00           C  
ATOM   3852  CB  ALA A 492      52.750 -11.539 -36.312  1.00 78.00           C  
ATOM   3853  O   ALA A 492      52.156  -8.672 -34.812  1.00 78.00           O  
ATOM   3854  N   CYS A 493      51.438  -8.742 -36.938  1.00 81.12           N  
ATOM   3855  CA  CYS A 493      51.438  -7.301 -37.188  1.00 81.12           C  
ATOM   3856  C   CYS A 493      50.375  -6.609 -36.312  1.00 81.12           C  
ATOM   3857  CB  CYS A 493      51.188  -7.008 -38.656  1.00 81.12           C  
ATOM   3858  O   CYS A 493      50.656  -5.598 -35.688  1.00 81.12           O  
ATOM   3859  SG  CYS A 493      51.000  -5.250 -39.031  1.00 81.12           S  
ATOM   3860  N   ILE A 494      49.188  -7.117 -36.250  1.00 77.81           N  
ATOM   3861  CA  ILE A 494      48.094  -6.594 -35.438  1.00 77.81           C  
ATOM   3862  C   ILE A 494      48.500  -6.664 -33.969  1.00 77.81           C  
ATOM   3863  CB  ILE A 494      46.781  -7.367 -35.688  1.00 77.81           C  
ATOM   3864  O   ILE A 494      48.188  -5.742 -33.188  1.00 77.81           O  
ATOM   3865  CG1 ILE A 494      46.281  -7.125 -37.125  1.00 77.81           C  
ATOM   3866  CG2 ILE A 494      45.719  -6.969 -34.656  1.00 77.81           C  
ATOM   3867  CD1 ILE A 494      45.844  -5.691 -37.375  1.00 77.81           C  
ATOM   3868  N   GLY A 495      49.156  -7.762 -33.562  1.00 77.19           N  
ATOM   3869  CA  GLY A 495      49.656  -7.949 -32.219  1.00 77.19           C  
ATOM   3870  C   GLY A 495      50.750  -6.957 -31.844  1.00 77.19           C  
ATOM   3871  O   GLY A 495      50.812  -6.496 -30.703  1.00 77.19           O  
ATOM   3872  N   SER A 496      51.531  -6.543 -32.781  1.00 82.56           N  
ATOM   3873  CA  SER A 496      52.562  -5.547 -32.594  1.00 82.56           C  
ATOM   3874  C   SER A 496      51.969  -4.145 -32.469  1.00 82.56           C  
ATOM   3875  CB  SER A 496      53.562  -5.586 -33.781  1.00 82.56           C  
ATOM   3876  O   SER A 496      52.531  -3.311 -31.734  1.00 82.56           O  
ATOM   3877  OG  SER A 496      52.938  -5.156 -34.969  1.00 82.56           O  
ATOM   3878  N   ILE A 497      50.906  -3.803 -33.156  1.00 81.75           N  
ATOM   3879  CA  ILE A 497      50.156  -2.557 -33.031  1.00 81.75           C  
ATOM   3880  C   ILE A 497      49.438  -2.500 -31.688  1.00 81.75           C  
ATOM   3881  CB  ILE A 497      49.125  -2.408 -34.188  1.00 81.75           C  
ATOM   3882  O   ILE A 497      49.469  -1.470 -31.000  1.00 81.75           O  
ATOM   3883  CG1 ILE A 497      49.844  -2.309 -35.531  1.00 81.75           C  
ATOM   3884  CG2 ILE A 497      48.219  -1.189 -33.938  1.00 81.75           C  
ATOM   3885  CD1 ILE A 497      48.938  -2.344 -36.750  1.00 81.75           C  
ATOM   3886  N   ARG A 498      48.969  -3.652 -31.266  1.00 78.00           N  
ATOM   3887  CA  ARG A 498      48.281  -3.771 -29.984  1.00 78.00           C  
ATOM   3888  C   ARG A 498      49.281  -3.625 -28.828  1.00 78.00           C  
ATOM   3889  CB  ARG A 498      47.562  -5.113 -29.875  1.00 78.00           C  
ATOM   3890  O   ARG A 498      48.938  -3.006 -27.812  1.00 78.00           O  
ATOM   3891  CG  ARG A 498      46.719  -5.266 -28.625  1.00 78.00           C  
ATOM   3892  CD  ARG A 498      45.969  -6.594 -28.609  1.00 78.00           C  
ATOM   3893  NE  ARG A 498      45.156  -6.734 -27.406  1.00 78.00           N  
ATOM   3894  NH1 ARG A 498      44.000  -8.586 -28.156  1.00 78.00           N  
ATOM   3895  NH2 ARG A 498      43.531  -7.711 -26.094  1.00 78.00           N  
ATOM   3896  CZ  ARG A 498      44.219  -7.676 -27.219  1.00 78.00           C  
ATOM   3897  N   ASN A 499      50.531  -4.227 -28.906  1.00 80.56           N  
ATOM   3898  CA  ASN A 499      51.562  -4.270 -27.859  1.00 80.56           C  
ATOM   3899  C   ASN A 499      52.500  -3.092 -27.953  1.00 80.56           C  
ATOM   3900  CB  ASN A 499      52.312  -5.590 -27.906  1.00 80.56           C  
ATOM   3901  O   ASN A 499      53.531  -3.061 -27.266  1.00 80.56           O  
ATOM   3902  CG  ASN A 499      51.469  -6.773 -27.453  1.00 80.56           C  
ATOM   3903  ND2 ASN A 499      51.906  -7.973 -27.844  1.00 80.56           N  
ATOM   3904  OD1 ASN A 499      50.469  -6.609 -26.766  1.00 80.56           O  
ATOM   3905  N   GLU A 500      52.156  -2.148 -28.906  1.00 81.00           N  
ATOM   3906  CA  GLU A 500      52.906  -0.910 -29.094  1.00 81.00           C  
ATOM   3907  C   GLU A 500      54.344  -1.192 -29.547  1.00 81.00           C  
ATOM   3908  CB  GLU A 500      52.906  -0.079 -27.812  1.00 81.00           C  
ATOM   3909  O   GLU A 500      55.250  -0.438 -29.219  1.00 81.00           O  
ATOM   3910  CG  GLU A 500      51.531   0.454 -27.422  1.00 81.00           C  
ATOM   3911  CD  GLU A 500      51.562   1.311 -26.156  1.00 81.00           C  
ATOM   3912  OE1 GLU A 500      50.500   1.738 -25.703  1.00 81.00           O  
ATOM   3913  OE2 GLU A 500      52.688   1.558 -25.641  1.00 81.00           O  
ATOM   3914  N   THR A 501      54.625  -2.246 -30.172  1.00 85.50           N  
ATOM   3915  CA  THR A 501      55.969  -2.643 -30.656  1.00 85.50           C  
ATOM   3916  C   THR A 501      56.031  -2.604 -32.188  1.00 85.50           C  
ATOM   3917  CB  THR A 501      56.344  -4.051 -30.156  1.00 85.50           C  
ATOM   3918  O   THR A 501      56.938  -3.162 -32.781  1.00 85.50           O  
ATOM   3919  CG2 THR A 501      56.438  -4.090 -28.641  1.00 85.50           C  
ATOM   3920  OG1 THR A 501      55.344  -4.984 -30.594  1.00 85.50           O  
ATOM   3921  N   TYR A 502      54.969  -1.943 -32.750  1.00 83.50           N  
ATOM   3922  CA  TYR A 502      54.906  -1.842 -34.219  1.00 83.50           C  
ATOM   3923  C   TYR A 502      56.031  -0.992 -34.781  1.00 83.50           C  
ATOM   3924  CB  TYR A 502      53.562  -1.248 -34.625  1.00 83.50           C  
ATOM   3925  O   TYR A 502      56.250   0.130 -34.312  1.00 83.50           O  
ATOM   3926  CG  TYR A 502      53.406  -1.087 -36.125  1.00 83.50           C  
ATOM   3927  CD1 TYR A 502      53.656   0.138 -36.750  1.00 83.50           C  
ATOM   3928  CD2 TYR A 502      53.000  -2.158 -36.938  1.00 83.50           C  
ATOM   3929  CE1 TYR A 502      53.500   0.292 -38.125  1.00 83.50           C  
ATOM   3930  CE2 TYR A 502      52.875  -2.016 -38.312  1.00 83.50           C  
ATOM   3931  OH  TYR A 502      52.969  -0.643 -40.250  1.00 83.50           O  
ATOM   3932  CZ  TYR A 502      53.125  -0.789 -38.906  1.00 83.50           C  
ATOM   3933  N   ASP A 503      56.906  -1.599 -35.688  1.00 85.88           N  
ATOM   3934  CA  ASP A 503      58.000  -0.909 -36.344  1.00 85.88           C  
ATOM   3935  C   ASP A 503      57.594  -0.490 -37.750  1.00 85.88           C  
ATOM   3936  CB  ASP A 503      59.250  -1.798 -36.375  1.00 85.88           C  
ATOM   3937  O   ASP A 503      57.562  -1.321 -38.656  1.00 85.88           O  
ATOM   3938  CG  ASP A 503      60.469  -1.069 -36.875  1.00 85.88           C  
ATOM   3939  OD1 ASP A 503      60.344   0.080 -37.375  1.00 85.88           O  
ATOM   3940  OD2 ASP A 503      61.594  -1.650 -36.812  1.00 85.88           O  
ATOM   3941  N   HIS A 504      57.375   0.863 -37.906  1.00 82.50           N  
ATOM   3942  CA  HIS A 504      56.875   1.389 -39.156  1.00 82.50           C  
ATOM   3943  C   HIS A 504      57.875   1.224 -40.281  1.00 82.50           C  
ATOM   3944  CB  HIS A 504      56.500   2.863 -39.031  1.00 82.50           C  
ATOM   3945  O   HIS A 504      57.531   1.174 -41.469  1.00 82.50           O  
ATOM   3946  CG  HIS A 504      57.656   3.781 -38.938  1.00 82.50           C  
ATOM   3947  CD2 HIS A 504      58.188   4.660 -39.812  1.00 82.50           C  
ATOM   3948  ND1 HIS A 504      58.469   3.854 -37.812  1.00 82.50           N  
ATOM   3949  CE1 HIS A 504      59.438   4.742 -38.031  1.00 82.50           C  
ATOM   3950  NE2 HIS A 504      59.281   5.250 -39.250  1.00 82.50           N  
ATOM   3951  N   ASN A 505      59.188   1.096 -40.062  1.00 84.12           N  
ATOM   3952  CA  ASN A 505      60.281   0.957 -41.031  1.00 84.12           C  
ATOM   3953  C   ASN A 505      60.219  -0.387 -41.750  1.00 84.12           C  
ATOM   3954  CB  ASN A 505      61.625   1.130 -40.344  1.00 84.12           C  
ATOM   3955  O   ASN A 505      60.594  -0.488 -42.938  1.00 84.12           O  
ATOM   3956  CG  ASN A 505      61.875   2.553 -39.875  1.00 84.12           C  
ATOM   3957  ND2 ASN A 505      62.594   2.699 -38.781  1.00 84.12           N  
ATOM   3958  OD1 ASN A 505      61.438   3.512 -40.531  1.00 84.12           O  
ATOM   3959  N   VAL A 506      59.719  -1.322 -41.062  1.00 84.00           N  
ATOM   3960  CA  VAL A 506      59.688  -2.693 -41.562  1.00 84.00           C  
ATOM   3961  C   VAL A 506      58.688  -2.791 -42.719  1.00 84.00           C  
ATOM   3962  CB  VAL A 506      59.281  -3.688 -40.438  1.00 84.00           C  
ATOM   3963  O   VAL A 506      58.969  -3.488 -43.688  1.00 84.00           O  
ATOM   3964  CG1 VAL A 506      59.062  -5.086 -41.000  1.00 84.00           C  
ATOM   3965  CG2 VAL A 506      60.375  -3.719 -39.344  1.00 84.00           C  
ATOM   3966  N   TYR A 507      57.562  -1.955 -42.688  1.00 81.81           N  
ATOM   3967  CA  TYR A 507      56.469  -2.092 -43.625  1.00 81.81           C  
ATOM   3968  C   TYR A 507      56.375  -0.882 -44.562  1.00 81.81           C  
ATOM   3969  CB  TYR A 507      55.156  -2.266 -42.875  1.00 81.81           C  
ATOM   3970  O   TYR A 507      55.469  -0.764 -45.344  1.00 81.81           O  
ATOM   3971  CG  TYR A 507      55.094  -3.475 -42.000  1.00 81.81           C  
ATOM   3972  CD1 TYR A 507      54.969  -4.758 -42.500  1.00 81.81           C  
ATOM   3973  CD2 TYR A 507      55.219  -3.336 -40.594  1.00 81.81           C  
ATOM   3974  CE1 TYR A 507      54.938  -5.875 -41.688  1.00 81.81           C  
ATOM   3975  CE2 TYR A 507      55.188  -4.445 -39.781  1.00 81.81           C  
ATOM   3976  OH  TYR A 507      55.000  -6.809 -39.500  1.00 81.81           O  
ATOM   3977  CZ  TYR A 507      55.031  -5.707 -40.312  1.00 81.81           C  
ATOM   3978  N   ARG A 508      57.344   0.017 -44.469  1.00 81.44           N  
ATOM   3979  CA  ARG A 508      57.375   1.303 -45.156  1.00 81.44           C  
ATOM   3980  C   ARG A 508      57.438   1.112 -46.656  1.00 81.44           C  
ATOM   3981  CB  ARG A 508      58.531   2.146 -44.656  1.00 81.44           C  
ATOM   3982  O   ARG A 508      56.719   1.779 -47.406  1.00 81.44           O  
ATOM   3983  CG  ARG A 508      58.562   3.559 -45.219  1.00 81.44           C  
ATOM   3984  CD  ARG A 508      59.719   4.383 -44.656  1.00 81.44           C  
ATOM   3985  NE  ARG A 508      59.781   5.707 -45.250  1.00 81.44           N  
ATOM   3986  NH1 ARG A 508      61.219   6.586 -43.688  1.00 81.44           N  
ATOM   3987  NH2 ARG A 508      60.500   7.883 -45.438  1.00 81.44           N  
ATOM   3988  CZ  ARG A 508      60.500   6.723 -44.781  1.00 81.44           C  
ATOM   3989  N   ASP A 509      58.312   0.209 -47.156  1.00 79.69           N  
ATOM   3990  CA  ASP A 509      58.531  -0.029 -48.594  1.00 79.69           C  
ATOM   3991  C   ASP A 509      57.312  -0.638 -49.250  1.00 79.69           C  
ATOM   3992  CB  ASP A 509      59.750  -0.944 -48.781  1.00 79.69           C  
ATOM   3993  O   ASP A 509      56.906  -0.218 -50.344  1.00 79.69           O  
ATOM   3994  CG  ASP A 509      61.062  -0.235 -48.562  1.00 79.69           C  
ATOM   3995  OD1 ASP A 509      61.125   1.012 -48.625  1.00 79.69           O  
ATOM   3996  OD2 ASP A 509      62.094  -0.929 -48.281  1.00 79.69           O  
ATOM   3997  N   GLU A 510      56.656  -1.590 -48.500  1.00 80.06           N  
ATOM   3998  CA  GLU A 510      55.438  -2.240 -48.938  1.00 80.06           C  
ATOM   3999  C   GLU A 510      54.250  -1.264 -48.938  1.00 80.06           C  
ATOM   4000  CB  GLU A 510      55.094  -3.447 -48.062  1.00 80.06           C  
ATOM   4001  O   GLU A 510      53.438  -1.270 -49.875  1.00 80.06           O  
ATOM   4002  CG  GLU A 510      53.969  -4.297 -48.594  1.00 80.06           C  
ATOM   4003  CD  GLU A 510      53.688  -5.516 -47.719  1.00 80.06           C  
ATOM   4004  OE1 GLU A 510      52.750  -6.293 -48.031  1.00 80.06           O  
ATOM   4005  OE2 GLU A 510      54.375  -5.695 -46.688  1.00 80.06           O  
ATOM   4006  N   ALA A 511      54.125  -0.447 -47.938  1.00 78.69           N  
ATOM   4007  CA  ALA A 511      53.094   0.564 -47.750  1.00 78.69           C  
ATOM   4008  C   ALA A 511      53.219   1.665 -48.812  1.00 78.69           C  
ATOM   4009  CB  ALA A 511      53.156   1.162 -46.344  1.00 78.69           C  
ATOM   4010  O   ALA A 511      52.219   2.111 -49.375  1.00 78.69           O  
ATOM   4011  N   LEU A 512      54.469   2.207 -49.125  1.00 80.25           N  
ATOM   4012  CA  LEU A 512      54.719   3.244 -50.125  1.00 80.25           C  
ATOM   4013  C   LEU A 512      54.438   2.736 -51.531  1.00 80.25           C  
ATOM   4014  CB  LEU A 512      56.188   3.719 -50.000  1.00 80.25           C  
ATOM   4015  O   LEU A 512      53.938   3.479 -52.375  1.00 80.25           O  
ATOM   4016  CG  LEU A 512      56.500   4.680 -48.875  1.00 80.25           C  
ATOM   4017  CD1 LEU A 512      58.000   4.859 -48.719  1.00 80.25           C  
ATOM   4018  CD2 LEU A 512      55.812   6.023 -49.094  1.00 80.25           C  
ATOM   4019  N   ASN A 513      54.781   1.455 -51.844  1.00 76.94           N  
ATOM   4020  CA  ASN A 513      54.531   0.801 -53.125  1.00 76.94           C  
ATOM   4021  C   ASN A 513      53.031   0.620 -53.375  1.00 76.94           C  
ATOM   4022  CB  ASN A 513      55.250  -0.549 -53.188  1.00 76.94           C  
ATOM   4023  O   ASN A 513      52.594   0.772 -54.500  1.00 76.94           O  
ATOM   4024  CG  ASN A 513      56.719  -0.413 -53.500  1.00 76.94           C  
ATOM   4025  ND2 ASN A 513      57.500  -1.452 -53.219  1.00 76.94           N  
ATOM   4026  OD1 ASN A 513      57.156   0.619 -54.000  1.00 76.94           O  
ATOM   4027  N   ASN A 514      52.281   0.340 -52.312  1.00 72.38           N  
ATOM   4028  CA  ASN A 514      50.844   0.138 -52.406  1.00 72.38           C  
ATOM   4029  C   ASN A 514      50.094   1.466 -52.406  1.00 72.38           C  
ATOM   4030  CB  ASN A 514      50.344  -0.720 -51.219  1.00 72.38           C  
ATOM   4031  O   ASN A 514      49.000   1.553 -52.969  1.00 72.38           O  
ATOM   4032  CG  ASN A 514      50.719  -2.184 -51.375  1.00 72.38           C  
ATOM   4033  ND2 ASN A 514      50.812  -2.900 -50.281  1.00 72.38           N  
ATOM   4034  OD1 ASN A 514      50.906  -2.668 -52.500  1.00 72.38           O  
ATOM   4035  N   ARG A 515      50.656   2.547 -51.750  1.00 66.38           N  
ATOM   4036  CA  ARG A 515      50.094   3.893 -51.719  1.00 66.38           C  
ATOM   4037  C   ARG A 515      50.250   4.586 -53.062  1.00 66.38           C  
ATOM   4038  CB  ARG A 515      50.750   4.727 -50.625  1.00 66.38           C  
ATOM   4039  O   ARG A 515      49.344   5.309 -53.531  1.00 66.38           O  
ATOM   4040  CG  ARG A 515      49.969   5.961 -50.219  1.00 66.38           C  
ATOM   4041  CD  ARG A 515      50.562   6.660 -49.031  1.00 66.38           C  
ATOM   4042  NE  ARG A 515      49.781   7.812 -48.594  1.00 66.38           N  
ATOM   4043  NH1 ARG A 515      51.250   8.500 -46.969  1.00 66.38           N  
ATOM   4044  NH2 ARG A 515      49.312   9.672 -47.344  1.00 66.38           N  
ATOM   4045  CZ  ARG A 515      50.125   8.656 -47.656  1.00 66.38           C  
ATOM   4046  N   PHE A 516      51.375   4.359 -53.719  1.00 61.22           N  
ATOM   4047  CA  PHE A 516      51.719   5.008 -55.000  1.00 61.22           C  
ATOM   4048  C   PHE A 516      51.406   4.094 -56.188  1.00 61.22           C  
ATOM   4049  CB  PHE A 516      53.188   5.414 -55.000  1.00 61.22           C  
ATOM   4050  O   PHE A 516      51.844   4.363 -57.281  1.00 61.22           O  
ATOM   4051  CG  PHE A 516      53.531   6.516 -54.031  1.00 61.22           C  
ATOM   4052  CD1 PHE A 516      53.094   7.812 -54.250  1.00 61.22           C  
ATOM   4053  CD2 PHE A 516      54.281   6.250 -52.906  1.00 61.22           C  
ATOM   4054  CE1 PHE A 516      53.406   8.836 -53.344  1.00 61.22           C  
ATOM   4055  CE2 PHE A 516      54.594   7.266 -52.000  1.00 61.22           C  
ATOM   4056  CZ  PHE A 516      54.156   8.555 -52.219  1.00 61.22           C  
ATOM   4057  N   GLN A 517      50.594   2.971 -55.969  1.00 50.69           N  
ATOM   4058  CA  GLN A 517      50.188   2.193 -57.125  1.00 50.69           C  
ATOM   4059  C   GLN A 517      49.312   3.037 -58.062  1.00 50.69           C  
ATOM   4060  CB  GLN A 517      49.406   0.957 -56.688  1.00 50.69           C  
ATOM   4061  O   GLN A 517      48.312   3.594 -57.656  1.00 50.69           O  
ATOM   4062  CG  GLN A 517      50.250  -0.281 -56.469  1.00 50.69           C  
ATOM   4063  CD  GLN A 517      49.438  -1.541 -56.281  1.00 50.69           C  
ATOM   4064  NE2 GLN A 517      50.125  -2.689 -56.281  1.00 50.69           N  
ATOM   4065  OE1 GLN A 517      48.219  -1.483 -56.094  1.00 50.69           O  
ATOM   4066  N   ILE A 518      49.969   3.994 -58.812  1.00 38.44           N  
ATOM   4067  CA  ILE A 518      49.312   4.582 -59.969  1.00 38.44           C  
ATOM   4068  C   ILE A 518      48.656   3.482 -60.812  1.00 38.44           C  
ATOM   4069  CB  ILE A 518      50.312   5.375 -60.844  1.00 38.44           C  
ATOM   4070  O   ILE A 518      49.312   2.557 -61.250  1.00 38.44           O  
ATOM   4071  CG1 ILE A 518      51.000   6.445 -60.000  1.00 38.44           C  
ATOM   4072  CG2 ILE A 518      49.594   6.004 -62.031  1.00 38.44           C  
ATOM   4073  CD1 ILE A 518      52.188   7.125 -60.719  1.00 38.44           C  
ATOM   4074  N   LYS A 519      47.531   2.914 -60.344  1.00 35.75           N  
ATOM   4075  CA  LYS A 519      46.750   2.176 -61.344  1.00 35.75           C  
ATOM   4076  C   LYS A 519      46.750   2.910 -62.688  1.00 35.75           C  
ATOM   4077  CB  LYS A 519      45.312   1.949 -60.875  1.00 35.75           C  
ATOM   4078  O   LYS A 519      46.375   4.086 -62.750  1.00 35.75           O  
ATOM   4079  CG  LYS A 519      45.125   0.665 -60.062  1.00 35.75           C  
ATOM   4080  CD  LYS A 519      43.656   0.384 -59.812  1.00 35.75           C  
ATOM   4081  CE  LYS A 519      43.469  -0.869 -58.969  1.00 35.75           C  
ATOM   4082  NZ  LYS A 519      42.031  -1.125 -58.656  1.00 35.75           N  
ATOM   4083  N   GLY A 520      47.875   2.893 -63.438  1.00 30.94           N  
ATOM   4084  CA  GLY A 520      47.625   3.225 -64.812  1.00 30.94           C  
ATOM   4085  C   GLY A 520      46.156   3.129 -65.250  1.00 30.94           C  
ATOM   4086  O   GLY A 520      45.438   2.273 -64.750  1.00 30.94           O  
ATOM   4087  N   VAL A 521      45.312   4.230 -65.125  1.00 29.98           N  
ATOM   4088  CA  VAL A 521      44.000   4.184 -65.750  1.00 29.98           C  
ATOM   4089  C   VAL A 521      43.875   2.922 -66.625  1.00 29.98           C  
ATOM   4090  CB  VAL A 521      43.750   5.438 -66.625  1.00 29.98           C  
ATOM   4091  O   VAL A 521      44.719   2.680 -67.500  1.00 29.98           O  
ATOM   4092  CG1 VAL A 521      42.375   5.363 -67.250  1.00 29.98           C  
ATOM   4093  CG2 VAL A 521      43.875   6.703 -65.750  1.00 29.98           C  
ATOM   4094  N   GLU A 522      43.625   1.703 -66.125  1.00 34.75           N  
ATOM   4095  CA  GLU A 522      43.031   0.673 -67.000  1.00 34.75           C  
ATOM   4096  C   GLU A 522      41.812   1.209 -67.750  1.00 34.75           C  
ATOM   4097  CB  GLU A 522      42.625  -0.548 -66.188  1.00 34.75           C  
ATOM   4098  O   GLU A 522      40.844   1.689 -67.188  1.00 34.75           O  
ATOM   4099  CG  GLU A 522      43.438  -1.796 -66.500  1.00 34.75           C  
ATOM   4100  CD  GLU A 522      43.031  -3.000 -65.625  1.00 34.75           C  
ATOM   4101  OE1 GLU A 522      43.594  -4.094 -65.812  1.00 34.75           O  
ATOM   4102  OE2 GLU A 522      42.125  -2.848 -64.812  1.00 34.75           O  
ATOM   4103  N   LEU A 523      42.031   2.088 -68.688  1.00 29.91           N  
ATOM   4104  CA  LEU A 523      41.062   2.557 -69.625  1.00 29.91           C  
ATOM   4105  C   LEU A 523      40.188   1.400 -70.125  1.00 29.91           C  
ATOM   4106  CB  LEU A 523      41.750   3.256 -70.812  1.00 29.91           C  
ATOM   4107  O   LEU A 523      40.719   0.441 -70.688  1.00 29.91           O  
ATOM   4108  CG  LEU A 523      42.219   4.691 -70.562  1.00 29.91           C  
ATOM   4109  CD1 LEU A 523      43.438   4.992 -71.375  1.00 29.91           C  
ATOM   4110  CD2 LEU A 523      41.094   5.680 -70.875  1.00 29.91           C  
ATOM   4111  N   LYS A 524      39.219   0.958 -69.375  1.00 34.28           N  
ATOM   4112  CA  LYS A 524      38.156   0.120 -69.938  1.00 34.28           C  
ATOM   4113  C   LYS A 524      37.625   0.681 -71.250  1.00 34.28           C  
ATOM   4114  CB  LYS A 524      37.031  -0.009 -68.875  1.00 34.28           C  
ATOM   4115  O   LYS A 524      37.188   1.838 -71.312  1.00 34.28           O  
ATOM   4116  CG  LYS A 524      37.188  -1.190 -67.938  1.00 34.28           C  
ATOM   4117  CD  LYS A 524      35.906  -1.427 -67.125  1.00 34.28           C  
ATOM   4118  CE  LYS A 524      36.062  -2.588 -66.188  1.00 34.28           C  
ATOM   4119  NZ  LYS A 524      34.812  -2.842 -65.375  1.00 34.28           N  
ATOM   4120  N   SER A 525      38.375   0.683 -72.312  1.00 38.78           N  
ATOM   4121  CA  SER A 525      38.250   0.792 -73.750  1.00 38.78           C  
ATOM   4122  C   SER A 525      36.812   0.625 -74.188  1.00 38.78           C  
ATOM   4123  CB  SER A 525      39.125  -0.251 -74.438  1.00 38.78           C  
ATOM   4124  O   SER A 525      36.438   1.024 -75.312  1.00 38.78           O  
ATOM   4125  OG  SER A 525      38.344  -1.142 -75.250  1.00 38.78           O  
ATOM   4126  N   GLY A 526      35.750   1.075 -73.312  1.00 46.31           N  
ATOM   4127  CA  GLY A 526      34.438   1.022 -73.938  1.00 46.31           C  
ATOM   4128  C   GLY A 526      33.469   2.066 -73.375  1.00 46.31           C  
ATOM   4129  O   GLY A 526      32.594   2.537 -74.125  1.00 46.31           O  
ATOM   4130  N   TYR A 527      33.844   3.008 -72.375  1.00 45.88           N  
ATOM   4131  CA  TYR A 527      32.969   4.004 -71.750  1.00 45.88           C  
ATOM   4132  C   TYR A 527      33.656   5.367 -71.688  1.00 45.88           C  
ATOM   4133  CB  TYR A 527      32.594   3.572 -70.312  1.00 45.88           C  
ATOM   4134  O   TYR A 527      33.000   6.402 -71.750  1.00 45.88           O  
ATOM   4135  CG  TYR A 527      31.344   4.230 -69.812  1.00 45.88           C  
ATOM   4136  CD1 TYR A 527      31.406   5.371 -69.000  1.00 45.88           C  
ATOM   4137  CD2 TYR A 527      30.094   3.709 -70.125  1.00 45.88           C  
ATOM   4138  CE1 TYR A 527      30.250   5.977 -68.500  1.00 45.88           C  
ATOM   4139  CE2 TYR A 527      28.938   4.309 -69.625  1.00 45.88           C  
ATOM   4140  OH  TYR A 527      27.875   6.039 -68.375  1.00 45.88           O  
ATOM   4141  CZ  TYR A 527      29.016   5.441 -68.812  1.00 45.88           C  
ATOM   4142  N   LYS A 528      35.000   5.547 -72.000  1.00 47.47           N  
ATOM   4143  CA  LYS A 528      35.844   6.746 -72.125  1.00 47.47           C  
ATOM   4144  C   LYS A 528      35.719   7.355 -73.500  1.00 47.47           C  
ATOM   4145  CB  LYS A 528      37.281   6.426 -71.750  1.00 47.47           C  
ATOM   4146  O   LYS A 528      35.688   8.578 -73.625  1.00 47.47           O  
ATOM   4147  CG  LYS A 528      38.125   7.637 -71.375  1.00 47.47           C  
ATOM   4148  CD  LYS A 528      39.562   7.254 -71.062  1.00 47.47           C  
ATOM   4149  CE  LYS A 528      40.438   8.484 -70.812  1.00 47.47           C  
ATOM   4150  NZ  LYS A 528      41.812   8.117 -70.375  1.00 47.47           N  
ATOM   4151  N   ASP A 529      35.250   6.555 -74.500  1.00 52.56           N  
ATOM   4152  CA  ASP A 529      35.062   7.086 -75.812  1.00 52.56           C  
ATOM   4153  C   ASP A 529      33.656   7.664 -76.000  1.00 52.56           C  
ATOM   4154  CB  ASP A 529      35.312   6.000 -76.875  1.00 52.56           C  
ATOM   4155  O   ASP A 529      33.469   8.688 -76.688  1.00 52.56           O  
ATOM   4156  CG  ASP A 529      36.781   5.781 -77.125  1.00 52.56           C  
ATOM   4157  OD1 ASP A 529      37.625   6.648 -76.812  1.00 52.56           O  
ATOM   4158  OD2 ASP A 529      37.125   4.730 -77.750  1.00 52.56           O  
ATOM   4159  N   TRP A 530      32.750   7.234 -75.188  1.00 60.47           N  
ATOM   4160  CA  TRP A 530      31.375   7.656 -75.312  1.00 60.47           C  
ATOM   4161  C   TRP A 530      31.125   8.883 -74.438  1.00 60.47           C  
ATOM   4162  CB  TRP A 530      30.438   6.512 -74.875  1.00 60.47           C  
ATOM   4163  O   TRP A 530      30.406   9.805 -74.812  1.00 60.47           O  
ATOM   4164  CG  TRP A 530      29.016   6.930 -74.688  1.00 60.47           C  
ATOM   4165  CD1 TRP A 530      28.547   7.922 -73.812  1.00 60.47           C  
ATOM   4166  CD2 TRP A 530      27.859   6.363 -75.312  1.00 60.47           C  
ATOM   4167  CE2 TRP A 530      26.734   7.059 -74.812  1.00 60.47           C  
ATOM   4168  CE3 TRP A 530      27.672   5.332 -76.250  1.00 60.47           C  
ATOM   4169  NE1 TRP A 530      27.188   8.008 -73.938  1.00 60.47           N  
ATOM   4170  CH2 TRP A 530      25.281   5.742 -76.125  1.00 60.47           C  
ATOM   4171  CZ2 TRP A 530      25.438   6.758 -75.250  1.00 60.47           C  
ATOM   4172  CZ3 TRP A 530      26.375   5.031 -76.625  1.00 60.47           C  
ATOM   4173  N   ILE A 531      31.750   8.953 -73.188  1.00 61.66           N  
ATOM   4174  CA  ILE A 531      31.625  10.078 -72.312  1.00 61.66           C  
ATOM   4175  C   ILE A 531      32.500  11.227 -72.750  1.00 61.66           C  
ATOM   4176  CB  ILE A 531      32.000   9.680 -70.875  1.00 61.66           C  
ATOM   4177  O   ILE A 531      32.125  12.398 -72.688  1.00 61.66           O  
ATOM   4178  CG1 ILE A 531      30.938   8.734 -70.250  1.00 61.66           C  
ATOM   4179  CG2 ILE A 531      32.188  10.922 -69.938  1.00 61.66           C  
ATOM   4180  CD1 ILE A 531      31.391   8.016 -69.000  1.00 61.66           C  
ATOM   4181  N   LEU A 532      33.656  10.992 -73.312  1.00 64.38           N  
ATOM   4182  CA  LEU A 532      34.500  11.977 -74.000  1.00 64.38           C  
ATOM   4183  C   LEU A 532      33.906  12.477 -75.250  1.00 64.38           C  
ATOM   4184  CB  LEU A 532      35.906  11.383 -74.250  1.00 64.38           C  
ATOM   4185  O   LEU A 532      33.969  13.672 -75.625  1.00 64.38           O  
ATOM   4186  CG  LEU A 532      37.062  12.055 -73.562  1.00 64.38           C  
ATOM   4187  CD1 LEU A 532      37.875  11.023 -72.750  1.00 64.38           C  
ATOM   4188  CD2 LEU A 532      37.969  12.789 -74.562  1.00 64.38           C  
ATOM   4189  N   TRP A 533      33.094  11.617 -76.062  1.00 67.38           N  
ATOM   4190  CA  TRP A 533      32.375  11.984 -77.250  1.00 67.38           C  
ATOM   4191  C   TRP A 533      31.125  12.781 -76.938  1.00 67.38           C  
ATOM   4192  CB  TRP A 533      32.000  10.727 -78.062  1.00 67.38           C  
ATOM   4193  O   TRP A 533      30.781  13.734 -77.625  1.00 67.38           O  
ATOM   4194  CG  TRP A 533      33.031  10.328 -79.062  1.00 67.38           C  
ATOM   4195  CD1 TRP A 533      34.000   9.375 -78.938  1.00 67.38           C  
ATOM   4196  CD2 TRP A 533      33.188  10.867 -80.375  1.00 67.38           C  
ATOM   4197  CE2 TRP A 533      34.281  10.195 -81.000  1.00 67.38           C  
ATOM   4198  CE3 TRP A 533      32.531  11.852 -81.125  1.00 67.38           C  
ATOM   4199  NE1 TRP A 533      34.750   9.289 -80.062  1.00 67.38           N  
ATOM   4200  CH2 TRP A 533      34.031  11.453 -83.000  1.00 67.38           C  
ATOM   4201  CZ2 TRP A 533      34.719  10.477 -82.312  1.00 67.38           C  
ATOM   4202  CZ3 TRP A 533      32.938  12.133 -82.438  1.00 67.38           C  
ATOM   4203  N   ILE A 534      30.500  12.500 -75.750  1.00 72.88           N  
ATOM   4204  CA  ILE A 534      29.312  13.203 -75.250  1.00 72.88           C  
ATOM   4205  C   ILE A 534      29.719  14.547 -74.625  1.00 72.88           C  
ATOM   4206  CB  ILE A 534      28.531  12.367 -74.250  1.00 72.88           C  
ATOM   4207  O   ILE A 534      29.062  15.562 -74.875  1.00 72.88           O  
ATOM   4208  CG1 ILE A 534      27.953  11.109 -74.875  1.00 72.88           C  
ATOM   4209  CG2 ILE A 534      27.422  13.211 -73.562  1.00 72.88           C  
ATOM   4210  CD1 ILE A 534      27.250  10.164 -73.938  1.00 72.88           C  
ATOM   4211  N   SER A 535      30.891  14.617 -73.938  1.00 67.75           N  
ATOM   4212  CA  SER A 535      31.422  15.859 -73.375  1.00 67.75           C  
ATOM   4213  C   SER A 535      31.984  16.750 -74.500  1.00 67.75           C  
ATOM   4214  CB  SER A 535      32.500  15.562 -72.375  1.00 67.75           C  
ATOM   4215  O   SER A 535      31.781  17.969 -74.438  1.00 67.75           O  
ATOM   4216  OG  SER A 535      33.750  15.273 -73.000  1.00 67.75           O  
ATOM   4217  N   PHE A 536      32.594  16.078 -75.500  1.00 75.88           N  
ATOM   4218  CA  PHE A 536      33.094  16.781 -76.688  1.00 75.88           C  
ATOM   4219  C   PHE A 536      31.938  17.297 -77.562  1.00 75.88           C  
ATOM   4220  CB  PHE A 536      34.000  15.875 -77.562  1.00 75.88           C  
ATOM   4221  O   PHE A 536      31.953  18.438 -78.000  1.00 75.88           O  
ATOM   4222  CG  PHE A 536      34.625  16.562 -78.688  1.00 75.88           C  
ATOM   4223  CD1 PHE A 536      34.125  16.406 -80.000  1.00 75.88           C  
ATOM   4224  CD2 PHE A 536      35.750  17.391 -78.562  1.00 75.88           C  
ATOM   4225  CE1 PHE A 536      34.719  17.047 -81.062  1.00 75.88           C  
ATOM   4226  CE2 PHE A 536      36.344  18.031 -79.625  1.00 75.88           C  
ATOM   4227  CZ  PHE A 536      35.812  17.859 -80.875  1.00 75.88           C  
ATOM   4228  N   ALA A 537      30.828  16.547 -77.688  1.00 75.69           N  
ATOM   4229  CA  ALA A 537      29.625  16.922 -78.438  1.00 75.69           C  
ATOM   4230  C   ALA A 537      28.859  18.016 -77.688  1.00 75.69           C  
ATOM   4231  CB  ALA A 537      28.719  15.703 -78.625  1.00 75.69           C  
ATOM   4232  O   ALA A 537      28.375  18.969 -78.312  1.00 75.69           O  
ATOM   4233  N   MET A 538      28.797  17.969 -76.375  1.00 74.25           N  
ATOM   4234  CA  MET A 538      28.109  18.953 -75.562  1.00 74.25           C  
ATOM   4235  C   MET A 538      28.906  20.250 -75.438  1.00 74.25           C  
ATOM   4236  CB  MET A 538      27.859  18.422 -74.125  1.00 74.25           C  
ATOM   4237  O   MET A 538      28.328  21.344 -75.500  1.00 74.25           O  
ATOM   4238  CG  MET A 538      26.734  17.391 -74.062  1.00 74.25           C  
ATOM   4239  SD  MET A 538      25.125  18.094 -74.562  1.00 74.25           S  
ATOM   4240  CE  MET A 538      24.812  19.234 -73.188  1.00 74.25           C  
ATOM   4241  N   SER A 539      30.281  20.141 -75.438  1.00 76.62           N  
ATOM   4242  CA  SER A 539      31.141  21.312 -75.438  1.00 76.62           C  
ATOM   4243  C   SER A 539      31.109  21.984 -76.812  1.00 76.62           C  
ATOM   4244  CB  SER A 539      32.594  20.922 -75.125  1.00 76.62           C  
ATOM   4245  O   SER A 539      31.109  23.219 -76.875  1.00 76.62           O  
ATOM   4246  OG  SER A 539      33.312  20.578 -76.250  1.00 76.62           O  
ATOM   4247  N   CYS A 540      30.984  21.203 -77.875  1.00 79.25           N  
ATOM   4248  CA  CYS A 540      30.844  21.719 -79.250  1.00 79.25           C  
ATOM   4249  C   CYS A 540      29.484  22.375 -79.438  1.00 79.25           C  
ATOM   4250  CB  CYS A 540      31.047  20.609 -80.250  1.00 79.25           C  
ATOM   4251  O   CYS A 540      29.375  23.406 -80.125  1.00 79.25           O  
ATOM   4252  SG  CYS A 540      32.594  20.719 -81.188  1.00 79.25           S  
ATOM   4253  N   PHE A 541      28.438  21.812 -78.812  1.00 78.19           N  
ATOM   4254  CA  PHE A 541      27.078  22.344 -78.875  1.00 78.19           C  
ATOM   4255  C   PHE A 541      27.000  23.672 -78.125  1.00 78.19           C  
ATOM   4256  CB  PHE A 541      26.078  21.344 -78.312  1.00 78.19           C  
ATOM   4257  O   PHE A 541      26.375  24.625 -78.562  1.00 78.19           O  
ATOM   4258  CG  PHE A 541      24.719  21.422 -78.938  1.00 78.19           C  
ATOM   4259  CD1 PHE A 541      23.703  22.156 -78.375  1.00 78.19           C  
ATOM   4260  CD2 PHE A 541      24.453  20.750 -80.125  1.00 78.19           C  
ATOM   4261  CE1 PHE A 541      22.438  22.234 -78.938  1.00 78.19           C  
ATOM   4262  CE2 PHE A 541      23.203  20.828 -80.750  1.00 78.19           C  
ATOM   4263  CZ  PHE A 541      22.188  21.562 -80.125  1.00 78.19           C  
ATOM   4264  N   LEU A 542      27.625  23.766 -77.000  1.00 78.19           N  
ATOM   4265  CA  LEU A 542      27.641  24.969 -76.188  1.00 78.19           C  
ATOM   4266  C   LEU A 542      28.422  26.078 -76.875  1.00 78.19           C  
ATOM   4267  CB  LEU A 542      28.219  24.688 -74.812  1.00 78.19           C  
ATOM   4268  O   LEU A 542      28.016  27.250 -76.875  1.00 78.19           O  
ATOM   4269  CG  LEU A 542      27.281  24.062 -73.812  1.00 78.19           C  
ATOM   4270  CD1 LEU A 542      28.078  23.516 -72.625  1.00 78.19           C  
ATOM   4271  CD2 LEU A 542      26.250  25.078 -73.312  1.00 78.19           C  
ATOM   4272  N   LEU A 543      29.500  25.688 -77.500  1.00 81.56           N  
ATOM   4273  CA  LEU A 543      30.281  26.641 -78.312  1.00 81.56           C  
ATOM   4274  C   LEU A 543      29.484  27.141 -79.500  1.00 81.56           C  
ATOM   4275  CB  LEU A 543      31.594  25.984 -78.750  1.00 81.56           C  
ATOM   4276  O   LEU A 543      29.547  28.328 -79.812  1.00 81.56           O  
ATOM   4277  CG  LEU A 543      32.844  26.312 -77.938  1.00 81.56           C  
ATOM   4278  CD1 LEU A 543      33.938  25.297 -78.250  1.00 81.56           C  
ATOM   4279  CD2 LEU A 543      33.312  27.734 -78.188  1.00 81.56           C  
ATOM   4280  N   CYS A 544      28.703  26.328 -80.125  1.00 81.94           N  
ATOM   4281  CA  CYS A 544      27.859  26.719 -81.250  1.00 81.94           C  
ATOM   4282  C   CYS A 544      26.734  27.641 -80.812  1.00 81.94           C  
ATOM   4283  CB  CYS A 544      27.266  25.469 -81.938  1.00 81.94           C  
ATOM   4284  O   CYS A 544      26.406  28.609 -81.500  1.00 81.94           O  
ATOM   4285  SG  CYS A 544      28.453  24.547 -82.938  1.00 81.94           S  
ATOM   4286  N   ILE A 545      26.172  27.375 -79.625  1.00 81.06           N  
ATOM   4287  CA  ILE A 545      25.109  28.203 -79.062  1.00 81.06           C  
ATOM   4288  C   ILE A 545      25.672  29.594 -78.750  1.00 81.06           C  
ATOM   4289  CB  ILE A 545      24.484  27.562 -77.812  1.00 81.06           C  
ATOM   4290  O   ILE A 545      25.016  30.609 -79.000  1.00 81.06           O  
ATOM   4291  CG1 ILE A 545      23.719  26.281 -78.250  1.00 81.06           C  
ATOM   4292  CG2 ILE A 545      23.578  28.547 -77.125  1.00 81.06           C  
ATOM   4293  CD1 ILE A 545      23.156  25.516 -77.062  1.00 81.06           C  
ATOM   4294  N   VAL A 546      26.844  29.609 -78.188  1.00 80.38           N  
ATOM   4295  CA  VAL A 546      27.500  30.859 -77.875  1.00 80.38           C  
ATOM   4296  C   VAL A 546      27.859  31.625 -79.125  1.00 80.38           C  
ATOM   4297  CB  VAL A 546      28.750  30.609 -77.000  1.00 80.38           C  
ATOM   4298  O   VAL A 546      27.656  32.844 -79.188  1.00 80.38           O  
ATOM   4299  CG1 VAL A 546      29.531  31.906 -76.812  1.00 80.38           C  
ATOM   4300  CG2 VAL A 546      28.375  30.000 -75.625  1.00 80.38           C  
ATOM   4301  N   LEU A 547      28.344  30.969 -80.125  1.00 81.00           N  
ATOM   4302  CA  LEU A 547      28.703  31.578 -81.375  1.00 81.00           C  
ATOM   4303  C   LEU A 547      27.453  32.062 -82.125  1.00 81.00           C  
ATOM   4304  CB  LEU A 547      29.469  30.594 -82.250  1.00 81.00           C  
ATOM   4305  O   LEU A 547      27.453  33.156 -82.688  1.00 81.00           O  
ATOM   4306  CG  LEU A 547      30.984  30.688 -82.250  1.00 81.00           C  
ATOM   4307  CD1 LEU A 547      31.609  29.312 -82.500  1.00 81.00           C  
ATOM   4308  CD2 LEU A 547      31.484  31.719 -83.250  1.00 81.00           C  
ATOM   4309  N   LEU A 548      26.344  31.281 -82.125  1.00 81.19           N  
ATOM   4310  CA  LEU A 548      25.078  31.703 -82.688  1.00 81.19           C  
ATOM   4311  C   LEU A 548      24.484  32.875 -81.938  1.00 81.19           C  
ATOM   4312  CB  LEU A 548      24.078  30.547 -82.688  1.00 81.19           C  
ATOM   4313  O   LEU A 548      23.906  33.781 -82.562  1.00 81.19           O  
ATOM   4314  CG  LEU A 548      24.250  29.516 -83.812  1.00 81.19           C  
ATOM   4315  CD1 LEU A 548      23.453  28.250 -83.500  1.00 81.19           C  
ATOM   4316  CD2 LEU A 548      23.812  30.109 -85.188  1.00 81.19           C  
ATOM   4317  N   GLY A 549      24.609  32.844 -80.562  1.00 80.69           N  
ATOM   4318  CA  GLY A 549      24.203  33.969 -79.750  1.00 80.69           C  
ATOM   4319  C   GLY A 549      24.984  35.250 -80.062  1.00 80.69           C  
ATOM   4320  O   GLY A 549      24.422  36.344 -80.125  1.00 80.69           O  
ATOM   4321  N   PHE A 550      26.250  35.062 -80.312  1.00 78.31           N  
ATOM   4322  CA  PHE A 550      27.141  36.188 -80.688  1.00 78.31           C  
ATOM   4323  C   PHE A 550      26.828  36.688 -82.062  1.00 78.31           C  
ATOM   4324  CB  PHE A 550      28.609  35.750 -80.562  1.00 78.31           C  
ATOM   4325  O   PHE A 550      26.812  37.906 -82.312  1.00 78.31           O  
ATOM   4326  CG  PHE A 550      29.578  36.875 -80.625  1.00 78.31           C  
ATOM   4327  CD1 PHE A 550      30.219  37.219 -81.812  1.00 78.31           C  
ATOM   4328  CD2 PHE A 550      29.875  37.594 -79.500  1.00 78.31           C  
ATOM   4329  CE1 PHE A 550      31.125  38.281 -81.875  1.00 78.31           C  
ATOM   4330  CE2 PHE A 550      30.781  38.656 -79.500  1.00 78.31           C  
ATOM   4331  CZ  PHE A 550      31.406  39.000 -80.750  1.00 78.31           C  
ATOM   4332  N   ILE A 551      26.562  35.812 -83.062  1.00 78.56           N  
ATOM   4333  CA  ILE A 551      26.219  36.188 -84.375  1.00 78.56           C  
ATOM   4334  C   ILE A 551      24.859  36.875 -84.438  1.00 78.56           C  
ATOM   4335  CB  ILE A 551      26.188  34.938 -85.312  1.00 78.56           C  
ATOM   4336  O   ILE A 551      24.672  37.875 -85.125  1.00 78.56           O  
ATOM   4337  CG1 ILE A 551      27.594  34.344 -85.500  1.00 78.56           C  
ATOM   4338  CG2 ILE A 551      25.578  35.281 -86.688  1.00 78.56           C  
ATOM   4339  CD1 ILE A 551      27.641  33.031 -86.250  1.00 78.56           C  
ATOM   4340  N   MET A 552      23.906  36.406 -83.625  1.00 74.44           N  
ATOM   4341  CA  MET A 552      22.578  37.000 -83.500  1.00 74.44           C  
ATOM   4342  C   MET A 552      22.672  38.344 -82.812  1.00 74.44           C  
ATOM   4343  CB  MET A 552      21.641  36.094 -82.750  1.00 74.44           C  
ATOM   4344  O   MET A 552      21.969  39.312 -83.188  1.00 74.44           O  
ATOM   4345  CG  MET A 552      21.156  34.906 -83.562  1.00 74.44           C  
ATOM   4346  SD  MET A 552      19.906  35.344 -84.812  1.00 74.44           S  
ATOM   4347  CE  MET A 552      18.453  35.594 -83.750  1.00 74.44           C  
ATOM   4348  N   TRP A 553      23.531  38.406 -81.812  1.00 73.69           N  
ATOM   4349  CA  TRP A 553      23.812  39.625 -81.125  1.00 73.69           C  
ATOM   4350  C   TRP A 553      24.531  40.625 -82.000  1.00 73.69           C  
ATOM   4351  CB  TRP A 553      24.656  39.344 -79.875  1.00 73.69           C  
ATOM   4352  O   TRP A 553      24.219  41.812 -82.000  1.00 73.69           O  
ATOM   4353  CG  TRP A 553      24.938  40.562 -79.000  1.00 73.69           C  
ATOM   4354  CD1 TRP A 553      24.078  41.219 -78.188  1.00 73.69           C  
ATOM   4355  CD2 TRP A 553      26.188  41.281 -78.938  1.00 73.69           C  
ATOM   4356  CE2 TRP A 553      25.984  42.344 -78.062  1.00 73.69           C  
ATOM   4357  CE3 TRP A 553      27.438  41.125 -79.562  1.00 73.69           C  
ATOM   4358  NE1 TRP A 553      24.703  42.312 -77.625  1.00 73.69           N  
ATOM   4359  CH2 TRP A 553      28.234  43.062 -78.312  1.00 73.69           C  
ATOM   4360  CZ2 TRP A 553      27.016  43.250 -77.750  1.00 73.69           C  
ATOM   4361  CZ3 TRP A 553      28.453  42.000 -79.250  1.00 73.69           C  
ATOM   4362  N   ALA A 554      25.469  40.188 -82.812  1.00 71.50           N  
ATOM   4363  CA  ALA A 554      26.234  41.000 -83.750  1.00 71.50           C  
ATOM   4364  C   ALA A 554      25.359  41.406 -84.938  1.00 71.50           C  
ATOM   4365  CB  ALA A 554      27.453  40.219 -84.188  1.00 71.50           C  
ATOM   4366  O   ALA A 554      25.547  42.469 -85.500  1.00 71.50           O  
ATOM   4367  N   CYS A 555      24.281  40.594 -85.312  1.00 68.50           N  
ATOM   4368  CA  CYS A 555      23.328  40.906 -86.375  1.00 68.50           C  
ATOM   4369  C   CYS A 555      22.266  41.875 -85.938  1.00 68.50           C  
ATOM   4370  CB  CYS A 555      22.672  39.594 -86.875  1.00 68.50           C  
ATOM   4371  O   CYS A 555      21.766  42.688 -86.688  1.00 68.50           O  
ATOM   4372  SG  CYS A 555      23.656  38.688 -88.125  1.00 68.50           S  
ATOM   4373  N   GLN A 556      21.953  41.969 -84.562  1.00 65.69           N  
ATOM   4374  CA  GLN A 556      20.969  42.875 -83.938  1.00 65.69           C  
ATOM   4375  C   GLN A 556      21.578  44.219 -83.625  1.00 65.69           C  
ATOM   4376  CB  GLN A 556      20.438  42.219 -82.625  1.00 65.69           C  
ATOM   4377  O   GLN A 556      20.891  45.250 -83.688  1.00 65.69           O  
ATOM   4378  CG  GLN A 556      19.297  41.250 -82.875  1.00 65.69           C  
ATOM   4379  CD  GLN A 556      18.703  40.719 -81.562  1.00 65.69           C  
ATOM   4380  NE2 GLN A 556      17.453  40.281 -81.625  1.00 65.69           N  
ATOM   4381  OE1 GLN A 556      19.375  40.688 -80.562  1.00 65.69           O  
ATOM   4382  N   LYS A 557      22.938  44.344 -83.500  1.00 63.22           N  
ATOM   4383  CA  LYS A 557      23.688  45.562 -83.125  1.00 63.22           C  
ATOM   4384  C   LYS A 557      24.438  46.094 -84.375  1.00 63.22           C  
ATOM   4385  CB  LYS A 557      24.672  45.250 -82.000  1.00 63.22           C  
ATOM   4386  O   LYS A 557      25.000  47.219 -84.250  1.00 63.22           O  
ATOM   4387  CG  LYS A 557      24.062  45.375 -80.625  1.00 63.22           C  
ATOM   4388  CD  LYS A 557      25.125  45.656 -79.562  1.00 63.22           C  
ATOM   4389  CE  LYS A 557      24.516  45.750 -78.188  1.00 63.22           C  
ATOM   4390  NZ  LYS A 557      25.547  46.094 -77.125  1.00 63.22           N  
ATOM   4391  N   GLY A 558      23.906  45.750 -85.688  1.00 58.88           N  
ATOM   4392  CA  GLY A 558      24.234  46.469 -86.875  1.00 58.88           C  
ATOM   4393  C   GLY A 558      25.703  46.406 -87.250  1.00 58.88           C  
ATOM   4394  O   GLY A 558      26.172  47.156 -88.125  1.00 58.88           O  
ATOM   4395  N   ASN A 559      26.594  45.344 -86.938  1.00 56.28           N  
ATOM   4396  CA  ASN A 559      28.031  45.250 -87.188  1.00 56.28           C  
ATOM   4397  C   ASN A 559      28.359  43.938 -87.938  1.00 56.28           C  
ATOM   4398  CB  ASN A 559      28.828  45.312 -85.938  1.00 56.28           C  
ATOM   4399  O   ASN A 559      29.484  43.781 -88.438  1.00 56.28           O  
ATOM   4400  CG  ASN A 559      29.938  46.344 -85.938  1.00 56.28           C  
ATOM   4401  ND2 ASN A 559      30.641  46.500 -84.875  1.00 56.28           N  
ATOM   4402  OD1 ASN A 559      30.172  46.969 -87.000  1.00 56.28           O  
ATOM   4403  N   ILE A 560      27.328  43.219 -88.688  1.00 54.12           N  
ATOM   4404  CA  ILE A 560      27.641  42.125 -89.625  1.00 54.12           C  
ATOM   4405  C   ILE A 560      26.547  42.031 -90.688  1.00 54.12           C  
ATOM   4406  CB  ILE A 560      27.766  40.781 -88.812  1.00 54.12           C  
ATOM   4407  O   ILE A 560      25.359  42.000 -90.312  1.00 54.12           O  
ATOM   4408  CG1 ILE A 560      29.016  40.781 -87.938  1.00 54.12           C  
ATOM   4409  CG2 ILE A 560      27.828  39.594 -89.812  1.00 54.12           C  
ATOM   4410  CD1 ILE A 560      29.047  39.688 -86.938  1.00 54.12           C  
ATOM   4411  N   ARG A 561      26.594  42.625 -91.812  1.00 50.66           N  
ATOM   4412  CA  ARG A 561      25.844  42.500 -93.062  1.00 50.66           C  
ATOM   4413  C   ARG A 561      25.969  41.094 -93.625  1.00 50.66           C  
ATOM   4414  CB  ARG A 561      26.344  43.531 -94.125  1.00 50.66           C  
ATOM   4415  O   ARG A 561      27.078  40.625 -93.875  1.00 50.66           O  
ATOM   4416  CG  ARG A 561      25.609  44.844 -94.062  1.00 50.66           C  
ATOM   4417  CD  ARG A 561      25.953  45.750 -95.250  1.00 50.66           C  
ATOM   4418  NE  ARG A 561      25.250  47.031 -95.125  1.00 50.66           N  
ATOM   4419  NH1 ARG A 561      25.984  47.781 -97.188  1.00 50.66           N  
ATOM   4420  NH2 ARG A 561      24.625  49.094 -95.938  1.00 50.66           N  
ATOM   4421  CZ  ARG A 561      25.281  47.969 -96.125  1.00 50.66           C  
ATOM   4422  N   CYS A 562      25.172  40.062 -93.125  1.00 53.25           N  
ATOM   4423  CA  CYS A 562      25.062  38.719 -93.688  1.00 53.25           C  
ATOM   4424  C   CYS A 562      24.281  38.750 -95.000  1.00 53.25           C  
ATOM   4425  CB  CYS A 562      24.406  37.781 -92.688  1.00 53.25           C  
ATOM   4426  O   CYS A 562      23.141  39.219 -95.062  1.00 53.25           O  
ATOM   4427  SG  CYS A 562      25.531  36.531 -92.000  1.00 53.25           S  
ATOM   4428  N   ASN A 563      24.875  38.875 -96.250  1.00 47.06           N  
ATOM   4429  CA  ASN A 563      24.469  38.531 -97.562  1.00 47.06           C  
ATOM   4430  C   ASN A 563      24.547  37.031 -97.812  1.00 47.06           C  
ATOM   4431  CB  ASN A 563      25.344  39.281 -98.625  1.00 47.06           C  
ATOM   4432  O   ASN A 563      25.625  36.438 -97.812  1.00 47.06           O  
ATOM   4433  CG  ASN A 563      24.719  40.594 -99.062  1.00 47.06           C  
ATOM   4434  ND2 ASN A 563      25.469  41.375 -99.812  1.00 47.06           N  
ATOM   4435  OD1 ASN A 563      23.578  40.906 -98.688  1.00 47.06           O  
ATOM   4436  N   ILE A 564      23.641  36.219 -97.375  1.00 50.94           N  
ATOM   4437  CA  ILE A 564      23.406  35.031 -98.125  1.00 50.94           C  
ATOM   4438  C   ILE A 564      21.922  34.656 -98.062  1.00 50.94           C  
ATOM   4439  CB  ILE A 564      24.297  33.844 -97.688  1.00 50.94           C  
ATOM   4440  O   ILE A 564      21.359  34.531 -97.000  1.00 50.94           O  
ATOM   4441  CG1 ILE A 564      25.781  34.188 -97.938  1.00 50.94           C  
ATOM   4442  CG2 ILE A 564      23.922  32.562 -98.438  1.00 50.94           C  
ATOM   4443  CD1 ILE A 564      26.734  33.250 -97.188  1.00 50.94           C  
ATOM   4444  N   CYS A 565      21.047  34.906 -99.188  1.00 34.34           N  
ATOM   4445  CA  CYS A 565      19.938  34.375-100.000  1.00 34.34           C  
ATOM   4446  C   CYS A 565      20.094  32.875-100.188  1.00 34.34           C  
ATOM   4447  CB  CYS A 565      19.859  35.094-101.312  1.00 34.34           C  
ATOM   4448  O   CYS A 565      21.203  32.375-100.500  1.00 34.34           O  
ATOM   4449  SG  CYS A 565      19.109  36.719-101.250  1.00 34.34           S  
ATOM   4450  N   ILE A 566      19.328  32.031 -99.562  1.00 34.84           N  
ATOM   4451  CA  ILE A 566      18.766  30.688 -99.562  1.00 34.84           C  
ATOM   4452  C   ILE A 566      19.875  29.641 -99.562  1.00 34.84           C  
ATOM   4453  CB  ILE A 566      17.875  30.500-100.812  1.00 34.84           C  
ATOM   4454  O   ILE A 566      20.844  29.734-100.312  1.00 34.84           O  
ATOM   4455  CG1 ILE A 566      16.656  31.422-100.812  1.00 34.84           C  
ATOM   4456  CG2 ILE A 566      17.438  29.031-101.000  1.00 34.84           C  
ATOM   4457  CD1 ILE A 566      15.930  31.578-102.125  1.00 34.84           C  
TER    4458      ILE A 566                                                      
ENDMDL                                                                          
END                                                                             
