# Supplementary material for: Future Sequon Finder - A novel approach for predicting future N-linked glycosylation sequon locations on viral surface proteins
Source: PLoS One. 2025 Aug 14;20(8):e0328174. doi: 10.1371/journal.pone.0328174 (PMC12352829; doi:10.1371/journal.pone.0328174)
Supplement: S3 File — (ZIP) [file pone.0328174.s004.zip › S3_File/S3_File/Human H3N2/Future Prediction Strains/APhilippines22024H3N2_32d1d_unrelaxed_rank_001_alphafold2_ptm_model_1_seed_000.pdb]

MODEL     1                                                                     
ATOM      1  N   MET A   1      25.859 -19.328 -81.750  1.00 46.22           N  
ATOM      2  CA  MET A   1      26.453 -18.000 -81.812  1.00 46.22           C  
ATOM      3  C   MET A   1      25.859 -17.062 -80.812  1.00 46.22           C  
ATOM      4  CB  MET A   1      26.250 -17.422 -83.250  1.00 46.22           C  
ATOM      5  O   MET A   1      26.562 -16.203 -80.250  1.00 46.22           O  
ATOM      6  CG  MET A   1      27.531 -17.234 -84.000  1.00 46.22           C  
ATOM      7  SD  MET A   1      27.297 -16.250 -85.562  1.00 46.22           S  
ATOM      8  CE  MET A   1      27.359 -17.578 -86.812  1.00 46.22           C  
ATOM      9  N   LYS A   2      24.625 -17.375 -80.250  1.00 48.97           N  
ATOM     10  CA  LYS A   2      23.922 -16.688 -79.188  1.00 48.97           C  
ATOM     11  C   LYS A   2      24.328 -17.219 -77.812  1.00 48.97           C  
ATOM     12  CB  LYS A   2      22.406 -16.828 -79.312  1.00 48.97           C  
ATOM     13  O   LYS A   2      24.422 -16.453 -76.812  1.00 48.97           O  
ATOM     14  CG  LYS A   2      21.812 -15.914 -80.375  1.00 48.97           C  
ATOM     15  CD  LYS A   2      20.297 -15.984 -80.438  1.00 48.97           C  
ATOM     16  CE  LYS A   2      19.703 -15.125 -81.562  1.00 48.97           C  
ATOM     17  NZ  LYS A   2      18.219 -15.266 -81.625  1.00 48.97           N  
ATOM     18  N   ALA A   3      24.875 -18.438 -77.750  1.00 58.03           N  
ATOM     19  CA  ALA A   3      25.391 -19.094 -76.562  1.00 58.03           C  
ATOM     20  C   ALA A   3      26.859 -18.703 -76.312  1.00 58.03           C  
ATOM     21  CB  ALA A   3      25.266 -20.609 -76.625  1.00 58.03           C  
ATOM     22  O   ALA A   3      27.266 -18.500 -75.125  1.00 58.03           O  
ATOM     23  N   ILE A   4      27.547 -18.344 -77.312  1.00 66.88           N  
ATOM     24  CA  ILE A   4      28.938 -17.906 -77.312  1.00 66.88           C  
ATOM     25  C   ILE A   4      29.016 -16.406 -77.000  1.00 66.88           C  
ATOM     26  CB  ILE A   4      29.656 -18.219 -78.625  1.00 66.88           C  
ATOM     27  O   ILE A   4      29.875 -15.969 -76.250  1.00 66.88           O  
ATOM     28  CG1 ILE A   4      29.750 -19.719 -78.875  1.00 66.88           C  
ATOM     29  CG2 ILE A   4      31.031 -17.562 -78.688  1.00 66.88           C  
ATOM     30  CD1 ILE A   4      30.266 -20.109 -80.250  1.00 66.88           C  
ATOM     31  N   ILE A   5      28.016 -15.672 -77.312  1.00 65.69           N  
ATOM     32  CA  ILE A   5      27.859 -14.242 -77.062  1.00 65.69           C  
ATOM     33  C   ILE A   5      27.328 -14.016 -75.625  1.00 65.69           C  
ATOM     34  CB  ILE A   5      26.922 -13.586 -78.062  1.00 65.69           C  
ATOM     35  O   ILE A   5      27.766 -13.094 -74.938  1.00 65.69           O  
ATOM     36  CG1 ILE A   5      27.531 -13.680 -79.500  1.00 65.69           C  
ATOM     37  CG2 ILE A   5      26.625 -12.133 -77.688  1.00 65.69           C  
ATOM     38  CD1 ILE A   5      26.594 -13.219 -80.625  1.00 65.69           C  
ATOM     39  N   ALA A   6      26.594 -14.977 -75.125  1.00 62.50           N  
ATOM     40  CA  ALA A   6      26.047 -14.953 -73.750  1.00 62.50           C  
ATOM     41  C   ALA A   6      27.094 -15.406 -72.750  1.00 62.50           C  
ATOM     42  CB  ALA A   6      24.812 -15.828 -73.688  1.00 62.50           C  
ATOM     43  O   ALA A   6      27.203 -14.828 -71.688  1.00 62.50           O  
ATOM     44  N   LEU A   7      28.016 -16.219 -73.188  1.00 64.06           N  
ATOM     45  CA  LEU A   7      29.125 -16.703 -72.375  1.00 64.06           C  
ATOM     46  C   LEU A   7      30.266 -15.703 -72.375  1.00 64.06           C  
ATOM     47  CB  LEU A   7      29.609 -18.062 -72.875  1.00 64.06           C  
ATOM     48  O   LEU A   7      30.906 -15.500 -71.312  1.00 64.06           O  
ATOM     49  CG  LEU A   7      29.406 -19.250 -71.938  1.00 64.06           C  
ATOM     50  CD1 LEU A   7      28.859 -20.453 -72.688  1.00 64.06           C  
ATOM     51  CD2 LEU A   7      30.719 -19.625 -71.250  1.00 64.06           C  
ATOM     52  N   SER A   8      30.391 -14.898 -73.375  1.00 61.16           N  
ATOM     53  CA  SER A   8      31.359 -13.828 -73.500  1.00 61.16           C  
ATOM     54  C   SER A   8      30.906 -12.570 -72.812  1.00 61.16           C  
ATOM     55  CB  SER A   8      31.594 -13.508 -75.000  1.00 61.16           C  
ATOM     56  O   SER A   8      31.719 -11.867 -72.188  1.00 61.16           O  
ATOM     57  OG  SER A   8      31.531 -12.109 -75.250  1.00 61.16           O  
ATOM     58  N   ASN A   9      29.578 -12.383 -72.625  1.00 57.19           N  
ATOM     59  CA  ASN A   9      28.938 -11.281 -71.938  1.00 57.19           C  
ATOM     60  C   ASN A   9      28.859 -11.570 -70.438  1.00 57.19           C  
ATOM     61  CB  ASN A   9      27.547 -11.000 -72.500  1.00 57.19           C  
ATOM     62  O   ASN A   9      29.031 -10.672 -69.625  1.00 57.19           O  
ATOM     63  CG  ASN A   9      27.578 -10.016 -73.625  1.00 57.19           C  
ATOM     64  ND2 ASN A   9      26.766 -10.266 -74.688  1.00 57.19           N  
ATOM     65  OD1 ASN A   9      28.344  -9.039 -73.625  1.00 57.19           O  
ATOM     66  N   ILE A  10      28.859 -12.852 -70.062  1.00 62.50           N  
ATOM     67  CA  ILE A  10      28.875 -13.328 -68.688  1.00 62.50           C  
ATOM     68  C   ILE A  10      30.312 -13.375 -68.188  1.00 62.50           C  
ATOM     69  CB  ILE A  10      28.219 -14.727 -68.562  1.00 62.50           C  
ATOM     70  O   ILE A  10      30.578 -13.008 -67.062  1.00 62.50           O  
ATOM     71  CG1 ILE A  10      26.734 -14.656 -68.938  1.00 62.50           C  
ATOM     72  CG2 ILE A  10      28.422 -15.305 -67.188  1.00 62.50           C  
ATOM     73  CD1 ILE A  10      26.047 -16.016 -69.062  1.00 62.50           C  
ATOM     74  N   LEU A  11      31.250 -13.648 -69.125  1.00 57.88           N  
ATOM     75  CA  LEU A  11      32.688 -13.656 -68.875  1.00 57.88           C  
ATOM     76  C   LEU A  11      33.250 -12.234 -68.812  1.00 57.88           C  
ATOM     77  CB  LEU A  11      33.438 -14.469 -69.938  1.00 57.88           C  
ATOM     78  O   LEU A  11      34.094 -11.945 -67.938  1.00 57.88           O  
ATOM     79  CG  LEU A  11      34.438 -15.484 -69.375  1.00 57.88           C  
ATOM     80  CD1 LEU A  11      33.938 -16.906 -69.625  1.00 57.88           C  
ATOM     81  CD2 LEU A  11      35.812 -15.297 -70.062  1.00 57.88           C  
ATOM     82  N   CYS A  12      32.594 -11.281 -69.500  1.00 52.03           N  
ATOM     83  CA  CYS A  12      32.906  -9.859 -69.500  1.00 52.03           C  
ATOM     84  C   CYS A  12      32.250  -9.156 -68.312  1.00 52.03           C  
ATOM     85  CB  CYS A  12      32.438  -9.211 -70.812  1.00 52.03           C  
ATOM     86  O   CYS A  12      32.844  -8.234 -67.750  1.00 52.03           O  
ATOM     87  SG  CYS A  12      33.688  -9.250 -72.125  1.00 52.03           S  
ATOM     88  N   LEU A  13      31.141  -9.688 -67.812  1.00 46.44           N  
ATOM     89  CA  LEU A  13      30.422  -9.203 -66.625  1.00 46.44           C  
ATOM     90  C   LEU A  13      31.016  -9.797 -65.375  1.00 46.44           C  
ATOM     91  CB  LEU A  13      28.938  -9.562 -66.750  1.00 46.44           C  
ATOM     92  O   LEU A  13      31.047  -9.133 -64.312  1.00 46.44           O  
ATOM     93  CG  LEU A  13      28.062  -8.609 -67.562  1.00 46.44           C  
ATOM     94  CD1 LEU A  13      26.812  -9.336 -68.062  1.00 46.44           C  
ATOM     95  CD2 LEU A  13      27.672  -7.391 -66.750  1.00 46.44           C  
ATOM     96  N   VAL A  14      31.719 -10.969 -65.562  1.00 45.62           N  
ATOM     97  CA  VAL A  14      32.469 -11.617 -64.500  1.00 45.62           C  
ATOM     98  C   VAL A  14      33.844 -10.992 -64.375  1.00 45.62           C  
ATOM     99  CB  VAL A  14      32.594 -13.141 -64.688  1.00 45.62           C  
ATOM    100  O   VAL A  14      34.375 -10.805 -63.250  1.00 45.62           O  
ATOM    101  CG1 VAL A  14      33.469 -13.781 -63.625  1.00 45.62           C  
ATOM    102  CG2 VAL A  14      31.203 -13.781 -64.688  1.00 45.62           C  
ATOM    103  N   PHE A  15      34.375 -10.414 -65.500  1.00 41.94           N  
ATOM    104  CA  PHE A  15      35.656  -9.742 -65.562  1.00 41.94           C  
ATOM    105  C   PHE A  15      35.500  -8.242 -65.312  1.00 41.94           C  
ATOM    106  CB  PHE A  15      36.375 -10.008 -66.875  1.00 41.94           C  
ATOM    107  O   PHE A  15      36.438  -7.566 -64.875  1.00 41.94           O  
ATOM    108  CG  PHE A  15      37.031 -11.367 -66.938  1.00 41.94           C  
ATOM    109  CD1 PHE A  15      38.188 -11.648 -66.250  1.00 41.94           C  
ATOM    110  CD2 PHE A  15      36.469 -12.359 -67.750  1.00 41.94           C  
ATOM    111  CE1 PHE A  15      38.781 -12.906 -66.312  1.00 41.94           C  
ATOM    112  CE2 PHE A  15      37.062 -13.617 -67.812  1.00 41.94           C  
ATOM    113  CZ  PHE A  15      38.219 -13.891 -67.125  1.00 41.94           C  
ATOM    114  N   ALA A  16      34.250  -7.648 -65.500  1.00 39.56           N  
ATOM    115  CA  ALA A  16      33.844  -6.262 -65.250  1.00 39.56           C  
ATOM    116  C   ALA A  16      33.219  -6.070 -63.875  1.00 39.56           C  
ATOM    117  CB  ALA A  16      32.875  -5.828 -66.375  1.00 39.56           C  
ATOM    118  O   ALA A  16      33.031  -4.941 -63.438  1.00 39.56           O  
ATOM    119  N   GLN A  17      33.000  -7.137 -63.062  1.00 30.20           N  
ATOM    120  CA  GLN A  17      32.781  -7.109 -61.594  1.00 30.20           C  
ATOM    121  C   GLN A  17      34.125  -6.992 -60.844  1.00 30.20           C  
ATOM    122  CB  GLN A  17      32.031  -8.359 -61.156  1.00 30.20           C  
ATOM    123  O   GLN A  17      35.031  -7.762 -61.094  1.00 30.20           O  
ATOM    124  CG  GLN A  17      30.531  -8.195 -61.125  1.00 30.20           C  
ATOM    125  CD  GLN A  17      29.797  -9.445 -60.688  1.00 30.20           C  
ATOM    126  NE2 GLN A  17      28.656  -9.273 -60.031  1.00 30.20           N  
ATOM    127  OE1 GLN A  17      30.266 -10.570 -60.906  1.00 30.20           O  
ATOM    128  N   LYS A  18      34.781  -5.902 -60.969  1.00 31.52           N  
ATOM    129  CA  LYS A  18      35.844  -5.645 -60.000  1.00 31.52           C  
ATOM    130  C   LYS A  18      36.000  -6.793 -59.031  1.00 31.52           C  
ATOM    131  CB  LYS A  18      35.594  -4.332 -59.281  1.00 31.52           C  
ATOM    132  O   LYS A  18      35.062  -7.082 -58.250  1.00 31.52           O  
ATOM    133  CG  LYS A  18      36.781  -3.379 -59.281  1.00 31.52           C  
ATOM    134  CD  LYS A  18      36.438  -2.070 -58.562  1.00 31.52           C  
ATOM    135  CE  LYS A  18      37.594  -1.084 -58.656  1.00 31.52           C  
ATOM    136  NZ  LYS A  18      37.250   0.236 -58.062  1.00 31.52           N  
ATOM    137  N   ILE A  19      36.156  -8.094 -59.469  1.00 27.73           N  
ATOM    138  CA  ILE A  19      36.812  -9.023 -58.562  1.00 27.73           C  
ATOM    139  C   ILE A  19      37.844  -8.273 -57.719  1.00 27.73           C  
ATOM    140  CB  ILE A  19      37.469 -10.180 -59.344  1.00 27.73           C  
ATOM    141  O   ILE A  19      38.688  -7.562 -58.281  1.00 27.73           O  
ATOM    142  CG1 ILE A  19      36.438 -10.906 -60.219  1.00 27.73           C  
ATOM    143  CG2 ILE A  19      38.156 -11.156 -58.344  1.00 27.73           C  
ATOM    144  CD1 ILE A  19      37.062 -11.906 -61.188  1.00 27.73           C  
ATOM    145  N   PRO A  20      37.531  -7.656 -56.562  1.00 30.03           N  
ATOM    146  CA  PRO A  20      38.625  -7.016 -55.844  1.00 30.03           C  
ATOM    147  C   PRO A  20      40.000  -7.602 -56.219  1.00 30.03           C  
ATOM    148  CB  PRO A  20      38.312  -7.277 -54.375  1.00 30.03           C  
ATOM    149  O   PRO A  20      40.156  -8.820 -56.188  1.00 30.03           O  
ATOM    150  CG  PRO A  20      37.250  -8.320 -54.406  1.00 30.03           C  
ATOM    151  CD  PRO A  20      37.000  -8.719 -55.844  1.00 30.03           C  
ATOM    152  N   GLY A  21      40.500  -7.750 -57.562  1.00 29.62           N  
ATOM    153  CA  GLY A  21      41.938  -7.848 -57.719  1.00 29.62           C  
ATOM    154  C   GLY A  21      42.656  -7.945 -56.406  1.00 29.62           C  
ATOM    155  O   GLY A  21      42.375  -7.215 -55.469  1.00 29.62           O  
ATOM    156  N   ASN A  22      42.688  -9.070 -55.750  1.00 32.75           N  
ATOM    157  CA  ASN A  22      43.844  -9.492 -54.938  1.00 32.75           C  
ATOM    158  C   ASN A  22      44.969  -8.461 -54.969  1.00 32.75           C  
ATOM    159  CB  ASN A  22      44.375 -10.852 -55.438  1.00 32.75           C  
ATOM    160  O   ASN A  22      45.750  -8.406 -55.906  1.00 32.75           O  
ATOM    161  CG  ASN A  22      45.156 -11.578 -54.375  1.00 32.75           C  
ATOM    162  ND2 ASN A  22      45.969 -12.555 -54.812  1.00 32.75           N  
ATOM    163  OD1 ASN A  22      45.062 -11.273 -53.188  1.00 32.75           O  
ATOM    164  N   ASP A  23      44.688  -7.160 -54.969  1.00 42.00           N  
ATOM    165  CA  ASP A  23      45.750  -6.254 -54.594  1.00 42.00           C  
ATOM    166  C   ASP A  23      46.312  -6.605 -53.219  1.00 42.00           C  
ATOM    167  CB  ASP A  23      45.281  -4.801 -54.625  1.00 42.00           C  
ATOM    168  O   ASP A  23      45.656  -6.383 -52.219  1.00 42.00           O  
ATOM    169  CG  ASP A  23      45.281  -4.188 -56.000  1.00 42.00           C  
ATOM    170  OD1 ASP A  23      45.906  -4.781 -56.938  1.00 42.00           O  
ATOM    171  OD2 ASP A  23      44.719  -3.096 -56.188  1.00 42.00           O  
ATOM    172  N   ASN A  24      46.656  -7.820 -52.906  1.00 49.09           N  
ATOM    173  CA  ASN A  24      47.375  -8.375 -51.781  1.00 49.09           C  
ATOM    174  C   ASN A  24      48.438  -7.391 -51.250  1.00 49.09           C  
ATOM    175  CB  ASN A  24      48.031  -9.703 -52.156  1.00 49.09           C  
ATOM    176  O   ASN A  24      49.219  -7.730 -50.375  1.00 49.09           O  
ATOM    177  CG  ASN A  24      47.031 -10.828 -52.312  1.00 49.09           C  
ATOM    178  ND2 ASN A  24      47.500 -11.945 -52.875  1.00 49.09           N  
ATOM    179  OD1 ASN A  24      45.875 -10.688 -51.969  1.00 49.09           O  
ATOM    180  N   SER A  25      48.281  -6.047 -51.562  1.00 55.03           N  
ATOM    181  CA  SER A  25      49.406  -5.289 -51.031  1.00 55.03           C  
ATOM    182  C   SER A  25      48.938  -4.180 -50.094  1.00 55.03           C  
ATOM    183  CB  SER A  25      50.219  -4.695 -52.156  1.00 55.03           C  
ATOM    184  O   SER A  25      49.750  -3.525 -49.438  1.00 55.03           O  
ATOM    185  OG  SER A  25      49.438  -3.818 -52.969  1.00 55.03           O  
ATOM    186  N   THR A  26      47.438  -4.051 -49.812  1.00 65.12           N  
ATOM    187  CA  THR A  26      47.000  -2.980 -48.938  1.00 65.12           C  
ATOM    188  C   THR A  26      45.844  -3.463 -48.031  1.00 65.12           C  
ATOM    189  CB  THR A  26      46.531  -1.752 -49.750  1.00 65.12           C  
ATOM    190  O   THR A  26      45.031  -4.305 -48.469  1.00 65.12           O  
ATOM    191  CG2 THR A  26      47.688  -1.131 -50.500  1.00 65.12           C  
ATOM    192  OG1 THR A  26      45.531  -2.152 -50.688  1.00 65.12           O  
ATOM    193  N   ALA A  27      45.938  -3.453 -46.750  1.00 73.56           N  
ATOM    194  CA  ALA A  27      45.000  -3.822 -45.688  1.00 73.56           C  
ATOM    195  C   ALA A  27      44.344  -2.588 -45.094  1.00 73.56           C  
ATOM    196  CB  ALA A  27      45.719  -4.609 -44.594  1.00 73.56           C  
ATOM    197  O   ALA A  27      44.875  -1.479 -45.188  1.00 73.56           O  
ATOM    198  N   THR A  28      43.000  -2.703 -44.781  1.00 72.62           N  
ATOM    199  CA  THR A  28      42.250  -1.642 -44.125  1.00 72.62           C  
ATOM    200  C   THR A  28      42.000  -1.983 -42.656  1.00 72.62           C  
ATOM    201  CB  THR A  28      40.906  -1.388 -44.812  1.00 72.62           C  
ATOM    202  O   THR A  28      41.562  -3.084 -42.312  1.00 72.62           O  
ATOM    203  CG2 THR A  28      40.188  -0.194 -44.188  1.00 72.62           C  
ATOM    204  OG1 THR A  28      41.125  -1.129 -46.188  1.00 72.62           O  
ATOM    205  N   LEU A  29      42.562  -1.172 -41.812  1.00 71.75           N  
ATOM    206  CA  LEU A  29      42.375  -1.290 -40.344  1.00 71.75           C  
ATOM    207  C   LEU A  29      41.438  -0.212 -39.844  1.00 71.75           C  
ATOM    208  CB  LEU A  29      43.719  -1.193 -39.625  1.00 71.75           C  
ATOM    209  O   LEU A  29      41.719   0.981 -39.938  1.00 71.75           O  
ATOM    210  CG  LEU A  29      43.688  -1.256 -38.094  1.00 71.75           C  
ATOM    211  CD1 LEU A  29      43.281  -2.652 -37.625  1.00 71.75           C  
ATOM    212  CD2 LEU A  29      45.031  -0.860 -37.500  1.00 71.75           C  
ATOM    213  N   CYS A  30      40.344  -0.587 -39.375  1.00 68.75           N  
ATOM    214  CA  CYS A  30      39.375   0.335 -38.844  1.00 68.75           C  
ATOM    215  C   CYS A  30      39.281   0.219 -37.312  1.00 68.75           C  
ATOM    216  CB  CYS A  30      38.000   0.068 -39.469  1.00 68.75           C  
ATOM    217  O   CYS A  30      39.094  -0.872 -36.781  1.00 68.75           O  
ATOM    218  SG  CYS A  30      37.938   0.266 -41.250  1.00 68.75           S  
ATOM    219  N   LEU A  31      39.719   1.402 -36.688  1.00 62.34           N  
ATOM    220  CA  LEU A  31      39.688   1.490 -35.250  1.00 62.34           C  
ATOM    221  C   LEU A  31      38.500   2.289 -34.750  1.00 62.34           C  
ATOM    222  CB  LEU A  31      40.969   2.133 -34.719  1.00 62.34           C  
ATOM    223  O   LEU A  31      38.219   3.369 -35.281  1.00 62.34           O  
ATOM    224  CG  LEU A  31      42.281   1.375 -35.000  1.00 62.34           C  
ATOM    225  CD1 LEU A  31      43.469   2.338 -35.031  1.00 62.34           C  
ATOM    226  CD2 LEU A  31      42.500   0.281 -33.969  1.00 62.34           C  
ATOM    227  N   GLY A  32      37.531   1.638 -34.312  1.00 57.16           N  
ATOM    228  CA  GLY A  32      36.312   2.350 -33.938  1.00 57.16           C  
ATOM    229  C   GLY A  32      35.125   2.031 -34.812  1.00 57.16           C  
ATOM    230  O   GLY A  32      35.281   1.644 -35.969  1.00 57.16           O  
ATOM    231  N   HIS A  33      33.875   1.448 -34.375  1.00 52.53           N  
ATOM    232  CA  HIS A  33      32.594   0.747 -34.250  1.00 52.53           C  
ATOM    233  C   HIS A  33      32.062   0.318 -35.625  1.00 52.53           C  
ATOM    234  CB  HIS A  33      31.547   1.629 -33.562  1.00 52.53           C  
ATOM    235  O   HIS A  33      32.188   1.063 -36.594  1.00 52.53           O  
ATOM    236  CG  HIS A  33      31.891   1.949 -32.125  1.00 52.53           C  
ATOM    237  CD2 HIS A  33      31.516   1.360 -30.969  1.00 52.53           C  
ATOM    238  ND1 HIS A  33      32.719   2.996 -31.781  1.00 52.53           N  
ATOM    239  CE1 HIS A  33      32.844   3.035 -30.469  1.00 52.53           C  
ATOM    240  NE2 HIS A  33      32.125   2.055 -29.953  1.00 52.53           N  
ATOM    241  N   HIS A  34      32.031  -0.876 -36.000  1.00 52.81           N  
ATOM    242  CA  HIS A  34      31.125  -1.484 -36.969  1.00 52.81           C  
ATOM    243  C   HIS A  34      29.844  -0.675 -37.094  1.00 52.81           C  
ATOM    244  CB  HIS A  34      30.797  -2.924 -36.562  1.00 52.81           C  
ATOM    245  O   HIS A  34      29.203  -0.354 -36.094  1.00 52.81           O  
ATOM    246  CG  HIS A  34      31.844  -3.914 -36.969  1.00 52.81           C  
ATOM    247  CD2 HIS A  34      32.844  -4.492 -36.281  1.00 52.81           C  
ATOM    248  ND1 HIS A  34      31.906  -4.418 -38.250  1.00 52.81           N  
ATOM    249  CE1 HIS A  34      32.906  -5.266 -38.344  1.00 52.81           C  
ATOM    250  NE2 HIS A  34      33.500  -5.328 -37.156  1.00 52.81           N  
ATOM    251  N   ALA A  35      29.812   0.395 -37.969  1.00 57.81           N  
ATOM    252  CA  ALA A  35      28.531   1.009 -38.312  1.00 57.81           C  
ATOM    253  C   ALA A  35      27.422  -0.039 -38.406  1.00 57.81           C  
ATOM    254  CB  ALA A  35      28.656   1.772 -39.625  1.00 57.81           C  
ATOM    255  O   ALA A  35      27.641  -1.123 -38.969  1.00 57.81           O  
ATOM    256  N   VAL A  36      26.531   0.072 -37.500  1.00 63.69           N  
ATOM    257  CA  VAL A  36      25.328  -0.754 -37.625  1.00 63.69           C  
ATOM    258  C   VAL A  36      24.281  -0.021 -38.469  1.00 63.69           C  
ATOM    259  CB  VAL A  36      24.750  -1.123 -36.250  1.00 63.69           C  
ATOM    260  O   VAL A  36      24.172   1.207 -38.406  1.00 63.69           O  
ATOM    261  CG1 VAL A  36      25.656  -2.133 -35.531  1.00 63.69           C  
ATOM    262  CG2 VAL A  36      24.562   0.130 -35.406  1.00 63.69           C  
ATOM    263  N   PRO A  37      23.797  -0.643 -39.562  1.00 61.25           N  
ATOM    264  CA  PRO A  37      22.812  -0.074 -40.500  1.00 61.25           C  
ATOM    265  C   PRO A  37      21.625   0.561 -39.781  1.00 61.25           C  
ATOM    266  CB  PRO A  37      22.375  -1.283 -41.312  1.00 61.25           C  
ATOM    267  O   PRO A  37      21.109   1.594 -40.219  1.00 61.25           O  
ATOM    268  CG  PRO A  37      23.297  -2.387 -40.906  1.00 61.25           C  
ATOM    269  CD  PRO A  37      24.062  -1.943 -39.688  1.00 61.25           C  
ATOM    270  N   ASN A  38      21.359   0.269 -38.438  1.00 67.62           N  
ATOM    271  CA  ASN A  38      20.250   0.818 -37.688  1.00 67.62           C  
ATOM    272  C   ASN A  38      20.609   1.021 -36.219  1.00 67.62           C  
ATOM    273  CB  ASN A  38      19.016  -0.087 -37.781  1.00 67.62           C  
ATOM    274  O   ASN A  38      20.312   0.180 -35.375  1.00 67.62           O  
ATOM    275  CG  ASN A  38      18.328   0.037 -39.125  1.00 67.62           C  
ATOM    276  ND2 ASN A  38      17.438  -0.903 -39.438  1.00 67.62           N  
ATOM    277  OD1 ASN A  38      18.594   0.969 -39.906  1.00 67.62           O  
ATOM    278  N   GLY A  39      21.391   2.041 -35.844  1.00 72.94           N  
ATOM    279  CA  GLY A  39      21.750   2.385 -34.469  1.00 72.94           C  
ATOM    280  C   GLY A  39      20.547   2.811 -33.656  1.00 72.94           C  
ATOM    281  O   GLY A  39      19.453   2.959 -34.156  1.00 72.94           O  
ATOM    282  N   THR A  40      20.594   2.666 -32.375  1.00 84.31           N  
ATOM    283  CA  THR A  40      19.547   3.055 -31.422  1.00 84.31           C  
ATOM    284  C   THR A  40      19.750   4.492 -30.953  1.00 84.31           C  
ATOM    285  CB  THR A  40      19.531   2.115 -30.203  1.00 84.31           C  
ATOM    286  O   THR A  40      20.891   4.949 -30.797  1.00 84.31           O  
ATOM    287  CG2 THR A  40      18.969   0.746 -30.562  1.00 84.31           C  
ATOM    288  OG1 THR A  40      20.859   1.957 -29.703  1.00 84.31           O  
ATOM    289  N   ILE A  41      18.672   5.258 -30.812  1.00 87.62           N  
ATOM    290  CA  ILE A  41      18.734   6.668 -30.438  1.00 87.62           C  
ATOM    291  C   ILE A  41      18.609   6.805 -28.922  1.00 87.62           C  
ATOM    292  CB  ILE A  41      17.625   7.480 -31.156  1.00 87.62           C  
ATOM    293  O   ILE A  41      17.719   6.203 -28.312  1.00 87.62           O  
ATOM    294  CG1 ILE A  41      17.797   7.410 -32.656  1.00 87.62           C  
ATOM    295  CG2 ILE A  41      17.625   8.930 -30.656  1.00 87.62           C  
ATOM    296  CD1 ILE A  41      16.641   8.039 -33.469  1.00 87.62           C  
ATOM    297  N   VAL A  42      19.562   7.551 -28.422  1.00 87.88           N  
ATOM    298  CA  VAL A  42      19.500   7.812 -26.984  1.00 87.88           C  
ATOM    299  C   VAL A  42      19.547   9.320 -26.734  1.00 87.88           C  
ATOM    300  CB  VAL A  42      20.641   7.109 -26.219  1.00 87.88           C  
ATOM    301  O   VAL A  42      20.047  10.078 -27.562  1.00 87.88           O  
ATOM    302  CG1 VAL A  42      20.562   5.594 -26.406  1.00 87.88           C  
ATOM    303  CG2 VAL A  42      22.000   7.637 -26.703  1.00 87.88           C  
ATOM    304  N   LYS A  43      19.000   9.742 -25.531  1.00 85.94           N  
ATOM    305  CA  LYS A  43      19.016  11.148 -25.125  1.00 85.94           C  
ATOM    306  C   LYS A  43      20.219  11.445 -24.234  1.00 85.94           C  
ATOM    307  CB  LYS A  43      17.719  11.508 -24.391  1.00 85.94           C  
ATOM    308  O   LYS A  43      20.547  10.672 -23.328  1.00 85.94           O  
ATOM    309  CG  LYS A  43      17.562  12.992 -24.109  1.00 85.94           C  
ATOM    310  CD  LYS A  43      16.219  13.305 -23.484  1.00 85.94           C  
ATOM    311  CE  LYS A  43      16.062  14.789 -23.172  1.00 85.94           C  
ATOM    312  NZ  LYS A  43      14.719  15.102 -22.609  1.00 85.94           N  
ATOM    313  N   THR A  44      20.953  12.547 -24.547  1.00 81.81           N  
ATOM    314  CA  THR A  44      22.031  13.070 -23.703  1.00 81.81           C  
ATOM    315  C   THR A  44      21.672  14.453 -23.172  1.00 81.81           C  
ATOM    316  CB  THR A  44      23.359  13.148 -24.469  1.00 81.81           C  
ATOM    317  O   THR A  44      20.625  15.008 -23.516  1.00 81.81           O  
ATOM    318  CG2 THR A  44      23.688  11.812 -25.125  1.00 81.81           C  
ATOM    319  OG1 THR A  44      23.266  14.156 -25.484  1.00 81.81           O  
ATOM    320  N   ILE A  45      22.531  15.062 -22.344  1.00 76.31           N  
ATOM    321  CA  ILE A  45      22.297  16.391 -21.766  1.00 76.31           C  
ATOM    322  C   ILE A  45      22.297  17.438 -22.875  1.00 76.31           C  
ATOM    323  CB  ILE A  45      23.375  16.734 -20.703  1.00 76.31           C  
ATOM    324  O   ILE A  45      21.562  18.422 -22.797  1.00 76.31           O  
ATOM    325  CG1 ILE A  45      23.328  15.719 -19.562  1.00 76.31           C  
ATOM    326  CG2 ILE A  45      23.172  18.156 -20.188  1.00 76.31           C  
ATOM    327  CD1 ILE A  45      24.469  15.859 -18.562  1.00 76.31           C  
ATOM    328  N   THR A  46      23.125  17.203 -23.922  1.00 74.44           N  
ATOM    329  CA  THR A  46      23.406  18.219 -24.938  1.00 74.44           C  
ATOM    330  C   THR A  46      22.609  17.938 -26.203  1.00 74.44           C  
ATOM    331  CB  THR A  46      24.922  18.266 -25.266  1.00 74.44           C  
ATOM    332  O   THR A  46      22.359  18.859 -27.000  1.00 74.44           O  
ATOM    333  CG2 THR A  46      25.719  18.781 -24.078  1.00 74.44           C  
ATOM    334  OG1 THR A  46      25.375  16.953 -25.594  1.00 74.44           O  
ATOM    335  N   ASN A  47      22.219  16.703 -26.359  1.00 78.12           N  
ATOM    336  CA  ASN A  47      21.516  16.312 -27.562  1.00 78.12           C  
ATOM    337  C   ASN A  47      20.438  15.273 -27.281  1.00 78.12           C  
ATOM    338  CB  ASN A  47      22.484  15.797 -28.625  1.00 78.12           C  
ATOM    339  O   ASN A  47      20.688  14.281 -26.594  1.00 78.12           O  
ATOM    340  CG  ASN A  47      21.859  15.695 -30.000  1.00 78.12           C  
ATOM    341  ND2 ASN A  47      22.672  15.875 -31.031  1.00 78.12           N  
ATOM    342  OD1 ASN A  47      20.656  15.461 -30.141  1.00 78.12           O  
ATOM    343  N   ASP A  48      19.312  15.453 -27.875  1.00 81.44           N  
ATOM    344  CA  ASP A  48      18.141  14.602 -27.625  1.00 81.44           C  
ATOM    345  C   ASP A  48      18.109  13.438 -28.625  1.00 81.44           C  
ATOM    346  CB  ASP A  48      16.859  15.414 -27.703  1.00 81.44           C  
ATOM    347  O   ASP A  48      17.344  12.484 -28.438  1.00 81.44           O  
ATOM    348  CG  ASP A  48      16.688  16.375 -26.547  1.00 81.44           C  
ATOM    349  OD1 ASP A  48      17.297  16.156 -25.484  1.00 81.44           O  
ATOM    350  OD2 ASP A  48      15.938  17.359 -26.703  1.00 81.44           O  
ATOM    351  N   ARG A  49      19.016  13.398 -29.609  1.00 84.19           N  
ATOM    352  CA  ARG A  49      19.000  12.344 -30.609  1.00 84.19           C  
ATOM    353  C   ARG A  49      20.406  11.914 -30.984  1.00 84.19           C  
ATOM    354  CB  ARG A  49      18.250  12.812 -31.859  1.00 84.19           C  
ATOM    355  O   ARG A  49      20.938  12.320 -32.031  1.00 84.19           O  
ATOM    356  CG  ARG A  49      16.766  13.016 -31.656  1.00 84.19           C  
ATOM    357  CD  ARG A  49      16.047  13.312 -32.969  1.00 84.19           C  
ATOM    358  NE  ARG A  49      14.594  13.320 -32.781  1.00 84.19           N  
ATOM    359  NH1 ARG A  49      14.125  13.898 -34.969  1.00 84.19           N  
ATOM    360  NH2 ARG A  49      12.414  13.586 -33.500  1.00 84.19           N  
ATOM    361  CZ  ARG A  49      13.719  13.602 -33.750  1.00 84.19           C  
ATOM    362  N   ILE A  50      21.016  11.070 -30.266  1.00 80.25           N  
ATOM    363  CA  ILE A  50      22.328  10.516 -30.531  1.00 80.25           C  
ATOM    364  C   ILE A  50      22.203   9.031 -30.875  1.00 80.25           C  
ATOM    365  CB  ILE A  50      23.281  10.703 -29.344  1.00 80.25           C  
ATOM    366  O   ILE A  50      21.609   8.258 -30.125  1.00 80.25           O  
ATOM    367  CG1 ILE A  50      23.516  12.195 -29.062  1.00 80.25           C  
ATOM    368  CG2 ILE A  50      24.609   9.984 -29.594  1.00 80.25           C  
ATOM    369  CD1 ILE A  50      24.359  12.477 -27.844  1.00 80.25           C  
ATOM    370  N   GLU A  51      22.688   8.727 -32.062  1.00 81.00           N  
ATOM    371  CA  GLU A  51      22.625   7.336 -32.531  1.00 81.00           C  
ATOM    372  C   GLU A  51      23.781   6.516 -31.969  1.00 81.00           C  
ATOM    373  CB  GLU A  51      22.609   7.266 -34.062  1.00 81.00           C  
ATOM    374  O   GLU A  51      24.953   6.855 -32.188  1.00 81.00           O  
ATOM    375  CG  GLU A  51      22.188   5.906 -34.594  1.00 81.00           C  
ATOM    376  CD  GLU A  51      22.062   5.887 -36.094  1.00 81.00           C  
ATOM    377  OE1 GLU A  51      21.609   4.855 -36.656  1.00 81.00           O  
ATOM    378  OE2 GLU A  51      22.391   6.910 -36.750  1.00 81.00           O  
ATOM    379  N   VAL A  52      23.453   5.391 -31.297  1.00 78.75           N  
ATOM    380  CA  VAL A  52      24.484   4.543 -30.703  1.00 78.75           C  
ATOM    381  C   VAL A  52      24.359   3.125 -31.250  1.00 78.75           C  
ATOM    382  CB  VAL A  52      24.375   4.527 -29.156  1.00 78.75           C  
ATOM    383  O   VAL A  52      23.328   2.752 -31.812  1.00 78.75           O  
ATOM    384  CG1 VAL A  52      24.609   5.922 -28.578  1.00 78.75           C  
ATOM    385  CG2 VAL A  52      23.000   3.992 -28.719  1.00 78.75           C  
ATOM    386  N   THR A  53      25.359   2.342 -31.172  1.00 73.25           N  
ATOM    387  CA  THR A  53      25.453   0.989 -31.703  1.00 73.25           C  
ATOM    388  C   THR A  53      24.562   0.030 -30.906  1.00 73.25           C  
ATOM    389  CB  THR A  53      26.906   0.479 -31.703  1.00 73.25           C  
ATOM    390  O   THR A  53      24.047  -0.943 -31.469  1.00 73.25           O  
ATOM    391  CG2 THR A  53      27.766   1.269 -32.688  1.00 73.25           C  
ATOM    392  OG1 THR A  53      27.453   0.616 -30.375  1.00 73.25           O  
ATOM    393  N   ASN A  54      24.422   0.315 -29.562  1.00 80.50           N  
ATOM    394  CA  ASN A  54      23.562  -0.486 -28.688  1.00 80.50           C  
ATOM    395  C   ASN A  54      23.047   0.333 -27.516  1.00 80.50           C  
ATOM    396  CB  ASN A  54      24.328  -1.716 -28.188  1.00 80.50           C  
ATOM    397  O   ASN A  54      23.719   1.250 -27.047  1.00 80.50           O  
ATOM    398  CG  ASN A  54      23.406  -2.797 -27.656  1.00 80.50           C  
ATOM    399  ND2 ASN A  54      23.969  -3.844 -27.078  1.00 80.50           N  
ATOM    400  OD1 ASN A  54      22.172  -2.693 -27.781  1.00 80.50           O  
ATOM    401  N   ALA A  55      21.875   0.029 -27.000  1.00 87.62           N  
ATOM    402  CA  ALA A  55      21.281   0.671 -25.828  1.00 87.62           C  
ATOM    403  C   ALA A  55      20.406  -0.310 -25.047  1.00 87.62           C  
ATOM    404  CB  ALA A  55      20.453   1.886 -26.250  1.00 87.62           C  
ATOM    405  O   ALA A  55      19.875  -1.265 -25.609  1.00 87.62           O  
ATOM    406  N   THR A  56      20.391  -0.159 -23.750  1.00 88.56           N  
ATOM    407  CA  THR A  56      19.578  -0.982 -22.875  1.00 88.56           C  
ATOM    408  C   THR A  56      18.391  -0.181 -22.328  1.00 88.56           C  
ATOM    409  CB  THR A  56      20.391  -1.547 -21.703  1.00 88.56           C  
ATOM    410  O   THR A  56      18.547   0.965 -21.906  1.00 88.56           O  
ATOM    411  CG2 THR A  56      19.547  -2.463 -20.828  1.00 88.56           C  
ATOM    412  OG1 THR A  56      21.500  -2.291 -22.219  1.00 88.56           O  
ATOM    413  N   GLU A  57      17.156  -0.834 -22.422  1.00 93.25           N  
ATOM    414  CA  GLU A  57      15.969  -0.188 -21.875  1.00 93.25           C  
ATOM    415  C   GLU A  57      15.938  -0.288 -20.344  1.00 93.25           C  
ATOM    416  CB  GLU A  57      14.695  -0.805 -22.469  1.00 93.25           C  
ATOM    417  O   GLU A  57      16.125  -1.369 -19.781  1.00 93.25           O  
ATOM    418  CG  GLU A  57      13.414  -0.145 -21.984  1.00 93.25           C  
ATOM    419  CD  GLU A  57      13.289   1.308 -22.422  1.00 93.25           C  
ATOM    420  OE1 GLU A  57      13.367   2.207 -21.562  1.00 93.25           O  
ATOM    421  OE2 GLU A  57      13.109   1.548 -23.641  1.00 93.25           O  
ATOM    422  N   LEU A  58      15.617   0.905 -19.750  1.00 91.50           N  
ATOM    423  CA  LEU A  58      15.664   0.953 -18.297  1.00 91.50           C  
ATOM    424  C   LEU A  58      14.258   0.951 -17.703  1.00 91.50           C  
ATOM    425  CB  LEU A  58      16.422   2.193 -17.828  1.00 91.50           C  
ATOM    426  O   LEU A  58      14.086   0.801 -16.500  1.00 91.50           O  
ATOM    427  CG  LEU A  58      17.891   2.275 -18.219  1.00 91.50           C  
ATOM    428  CD1 LEU A  58      18.516   3.564 -17.688  1.00 91.50           C  
ATOM    429  CD2 LEU A  58      18.656   1.060 -17.703  1.00 91.50           C  
ATOM    430  N   VAL A  59      13.188   1.119 -18.609  1.00 93.00           N  
ATOM    431  CA  VAL A  59      11.812   1.235 -18.125  1.00 93.00           C  
ATOM    432  C   VAL A  59      11.039  -0.043 -18.438  1.00 93.00           C  
ATOM    433  CB  VAL A  59      11.094   2.459 -18.734  1.00 93.00           C  
ATOM    434  O   VAL A  59      11.016  -0.491 -19.594  1.00 93.00           O  
ATOM    435  CG1 VAL A  59       9.656   2.549 -18.219  1.00 93.00           C  
ATOM    436  CG2 VAL A  59      11.859   3.742 -18.422  1.00 93.00           C  
ATOM    437  N   GLN A  60      10.430  -0.615 -17.344  1.00 92.44           N  
ATOM    438  CA  GLN A  60       9.500  -1.724 -17.516  1.00 92.44           C  
ATOM    439  C   GLN A  60       8.117  -1.224 -17.953  1.00 92.44           C  
ATOM    440  CB  GLN A  60       9.383  -2.537 -16.234  1.00 92.44           C  
ATOM    441  O   GLN A  60       7.477  -0.461 -17.219  1.00 92.44           O  
ATOM    442  CG  GLN A  60       8.445  -3.730 -16.344  1.00 92.44           C  
ATOM    443  CD  GLN A  60       8.938  -4.781 -17.312  1.00 92.44           C  
ATOM    444  NE2 GLN A  60       8.078  -5.172 -18.250  1.00 92.44           N  
ATOM    445  OE1 GLN A  60      10.086  -5.238 -17.234  1.00 92.44           O  
ATOM    446  N   ASN A  61       7.637  -1.712 -19.125  1.00 90.25           N  
ATOM    447  CA  ASN A  61       6.395  -1.172 -19.656  1.00 90.25           C  
ATOM    448  C   ASN A  61       5.305  -2.238 -19.750  1.00 90.25           C  
ATOM    449  CB  ASN A  61       6.633  -0.551 -21.047  1.00 90.25           C  
ATOM    450  O   ASN A  61       4.203  -1.973 -20.219  1.00 90.25           O  
ATOM    451  CG  ASN A  61       7.172  -1.550 -22.047  1.00 90.25           C  
ATOM    452  ND2 ASN A  61       7.418  -1.089 -23.266  1.00 90.25           N  
ATOM    453  OD1 ASN A  61       7.367  -2.725 -21.719  1.00 90.25           O  
ATOM    454  N   SER A  62       5.680  -3.393 -19.203  1.00 89.75           N  
ATOM    455  CA  SER A  62       4.691  -4.465 -19.266  1.00 89.75           C  
ATOM    456  C   SER A  62       4.578  -5.203 -17.938  1.00 89.75           C  
ATOM    457  CB  SER A  62       5.043  -5.449 -20.375  1.00 89.75           C  
ATOM    458  O   SER A  62       5.520  -5.203 -17.141  1.00 89.75           O  
ATOM    459  OG  SER A  62       6.289  -6.074 -20.125  1.00 89.75           O  
ATOM    460  N   SER A  63       3.340  -5.715 -17.766  1.00 90.19           N  
ATOM    461  CA  SER A  63       3.068  -6.500 -16.562  1.00 90.19           C  
ATOM    462  C   SER A  63       2.916  -7.980 -16.891  1.00 90.19           C  
ATOM    463  CB  SER A  63       1.807  -5.992 -15.859  1.00 90.19           C  
ATOM    464  O   SER A  63       2.646  -8.344 -18.031  1.00 90.19           O  
ATOM    465  OG  SER A  63       0.647  -6.355 -16.594  1.00 90.19           O  
ATOM    466  N   ILE A  64       3.119  -8.859 -15.961  1.00 91.50           N  
ATOM    467  CA  ILE A  64       2.963 -10.297 -16.094  1.00 91.50           C  
ATOM    468  C   ILE A  64       1.487 -10.641 -16.281  1.00 91.50           C  
ATOM    469  CB  ILE A  64       3.521 -11.039 -14.852  1.00 91.50           C  
ATOM    470  O   ILE A  64       1.158 -11.641 -16.922  1.00 91.50           O  
ATOM    471  CG1 ILE A  64       5.016 -10.734 -14.680  1.00 91.50           C  
ATOM    472  CG2 ILE A  64       3.273 -12.547 -14.961  1.00 91.50           C  
ATOM    473  CD1 ILE A  64       5.598 -11.219 -13.359  1.00 91.50           C  
ATOM    474  N   GLY A  65       0.635  -9.672 -15.938  1.00 90.88           N  
ATOM    475  CA  GLY A  65      -0.782  -9.867 -16.203  1.00 90.88           C  
ATOM    476  C   GLY A  65      -1.480 -10.680 -15.125  1.00 90.88           C  
ATOM    477  O   GLY A  65      -2.684 -10.930 -15.211  1.00 90.88           O  
ATOM    478  N   LYS A  66      -0.775 -11.211 -14.125  1.00 95.06           N  
ATOM    479  CA  LYS A  66      -1.313 -11.867 -12.938  1.00 95.06           C  
ATOM    480  C   LYS A  66      -0.616 -11.375 -11.672  1.00 95.06           C  
ATOM    481  CB  LYS A  66      -1.176 -13.391 -13.055  1.00 95.06           C  
ATOM    482  O   LYS A  66       0.509 -10.875 -11.734  1.00 95.06           O  
ATOM    483  CG  LYS A  66       0.257 -13.867 -13.242  1.00 95.06           C  
ATOM    484  CD  LYS A  66       0.316 -15.367 -13.500  1.00 95.06           C  
ATOM    485  CE  LYS A  66       1.751 -15.859 -13.633  1.00 95.06           C  
ATOM    486  NZ  LYS A  66       1.812 -17.312 -13.953  1.00 95.06           N  
ATOM    487  N   ILE A  67      -1.307 -11.492 -10.539  1.00 95.44           N  
ATOM    488  CA  ILE A  67      -0.726 -11.172  -9.242  1.00 95.44           C  
ATOM    489  C   ILE A  67       0.060 -12.375  -8.719  1.00 95.44           C  
ATOM    490  CB  ILE A  67      -1.812 -10.758  -8.227  1.00 95.44           C  
ATOM    491  O   ILE A  67      -0.494 -13.461  -8.562  1.00 95.44           O  
ATOM    492  CG1 ILE A  67      -2.516  -9.477  -8.688  1.00 95.44           C  
ATOM    493  CG2 ILE A  67      -1.203 -10.578  -6.832  1.00 95.44           C  
ATOM    494  CD1 ILE A  67      -3.686  -9.062  -7.805  1.00 95.44           C  
ATOM    495  N   CYS A  68       1.371 -12.172  -8.555  1.00 94.38           N  
ATOM    496  CA  CYS A  68       2.230 -13.258  -8.086  1.00 94.38           C  
ATOM    497  C   CYS A  68       2.035 -13.508  -6.598  1.00 94.38           C  
ATOM    498  CB  CYS A  68       3.697 -12.938  -8.375  1.00 94.38           C  
ATOM    499  O   CYS A  68       2.033 -12.562  -5.801  1.00 94.38           O  
ATOM    500  SG  CYS A  68       4.105 -12.914 -10.133  1.00 94.38           S  
ATOM    501  N   ASN A  69       1.825 -14.773  -6.184  1.00 92.19           N  
ATOM    502  CA  ASN A  69       1.477 -15.133  -4.812  1.00 92.19           C  
ATOM    503  C   ASN A  69       2.721 -15.398  -3.969  1.00 92.19           C  
ATOM    504  CB  ASN A  69       0.549 -16.344  -4.789  1.00 92.19           C  
ATOM    505  O   ASN A  69       2.613 -15.758  -2.795  1.00 92.19           O  
ATOM    506  CG  ASN A  69       1.204 -17.594  -5.355  1.00 92.19           C  
ATOM    507  ND2 ASN A  69       0.545 -18.734  -5.199  1.00 92.19           N  
ATOM    508  OD1 ASN A  69       2.295 -17.531  -5.930  1.00 92.19           O  
ATOM    509  N   SER A  70       3.949 -15.180  -4.492  1.00 92.25           N  
ATOM    510  CA  SER A  70       5.230 -15.242  -3.793  1.00 92.25           C  
ATOM    511  C   SER A  70       6.102 -14.039  -4.137  1.00 92.25           C  
ATOM    512  CB  SER A  70       5.969 -16.531  -4.141  1.00 92.25           C  
ATOM    513  O   SER A  70       6.176 -13.625  -5.297  1.00 92.25           O  
ATOM    514  OG  SER A  70       7.188 -16.625  -3.422  1.00 92.25           O  
ATOM    515  N   PRO A  71       6.738 -13.406  -3.006  1.00 92.38           N  
ATOM    516  CA  PRO A  71       6.938 -13.828  -1.616  1.00 92.38           C  
ATOM    517  C   PRO A  71       5.824 -13.344  -0.689  1.00 92.38           C  
ATOM    518  CB  PRO A  71       8.281 -13.195  -1.241  1.00 92.38           C  
ATOM    519  O   PRO A  71       5.832 -13.656   0.505  1.00 92.38           O  
ATOM    520  CG  PRO A  71       8.336 -11.930  -2.029  1.00 92.38           C  
ATOM    521  CD  PRO A  71       7.625 -12.148  -3.336  1.00 92.38           C  
ATOM    522  N   HIS A  72       4.848 -12.500  -1.158  1.00 92.12           N  
ATOM    523  CA  HIS A  72       3.805 -11.945  -0.306  1.00 92.12           C  
ATOM    524  C   HIS A  72       2.662 -12.930  -0.112  1.00 92.12           C  
ATOM    525  CB  HIS A  72       3.273 -10.633  -0.897  1.00 92.12           C  
ATOM    526  O   HIS A  72       2.359 -13.719  -1.009  1.00 92.12           O  
ATOM    527  CG  HIS A  72       4.328  -9.594  -1.098  1.00 92.12           C  
ATOM    528  CD2 HIS A  72       4.758  -8.969  -2.219  1.00 92.12           C  
ATOM    529  ND1 HIS A  72       5.078  -9.086  -0.060  1.00 92.12           N  
ATOM    530  CE1 HIS A  72       5.926  -8.188  -0.537  1.00 92.12           C  
ATOM    531  NE2 HIS A  72       5.750  -8.102  -1.845  1.00 92.12           N  
ATOM    532  N   GLN A  73       2.113 -12.930   1.090  1.00 93.38           N  
ATOM    533  CA  GLN A  73       0.887 -13.672   1.354  1.00 93.38           C  
ATOM    534  C   GLN A  73      -0.336 -12.914   0.844  1.00 93.38           C  
ATOM    535  CB  GLN A  73       0.743 -13.953   2.850  1.00 93.38           C  
ATOM    536  O   GLN A  73      -0.752 -11.922   1.443  1.00 93.38           O  
ATOM    537  CG  GLN A  73      -0.403 -14.898   3.189  1.00 93.38           C  
ATOM    538  CD  GLN A  73      -0.469 -15.234   4.668  1.00 93.38           C  
ATOM    539  NE2 GLN A  73      -1.334 -16.188   5.023  1.00 93.38           N  
ATOM    540  OE1 GLN A  73       0.252 -14.656   5.484  1.00 93.38           O  
ATOM    541  N   ILE A  74      -0.905 -13.422  -0.265  1.00 94.62           N  
ATOM    542  CA  ILE A  74      -2.016 -12.742  -0.921  1.00 94.62           C  
ATOM    543  C   ILE A  74      -3.338 -13.367  -0.490  1.00 94.62           C  
ATOM    544  CB  ILE A  74      -1.876 -12.781  -2.459  1.00 94.62           C  
ATOM    545  O   ILE A  74      -3.510 -14.586  -0.585  1.00 94.62           O  
ATOM    546  CG1 ILE A  74      -0.492 -12.281  -2.887  1.00 94.62           C  
ATOM    547  CG2 ILE A  74      -2.986 -11.969  -3.127  1.00 94.62           C  
ATOM    548  CD1 ILE A  74      -0.205 -10.844  -2.477  1.00 94.62           C  
ATOM    549  N   LEU A  75      -4.242 -12.555   0.020  1.00 94.75           N  
ATOM    550  CA  LEU A  75      -5.590 -13.008   0.332  1.00 94.75           C  
ATOM    551  C   LEU A  75      -6.594 -12.469  -0.684  1.00 94.75           C  
ATOM    552  CB  LEU A  75      -5.992 -12.570   1.743  1.00 94.75           C  
ATOM    553  O   LEU A  75      -6.750 -11.258  -0.826  1.00 94.75           O  
ATOM    554  CG  LEU A  75      -7.336 -13.086   2.258  1.00 94.75           C  
ATOM    555  CD1 LEU A  75      -7.305 -14.609   2.375  1.00 94.75           C  
ATOM    556  CD2 LEU A  75      -7.676 -12.453   3.602  1.00 94.75           C  
ATOM    557  N   ASP A  76      -7.176 -13.383  -1.406  1.00 94.75           N  
ATOM    558  CA  ASP A  76      -8.195 -13.016  -2.385  1.00 94.75           C  
ATOM    559  C   ASP A  76      -9.539 -12.766  -1.706  1.00 94.75           C  
ATOM    560  CB  ASP A  76      -8.344 -14.109  -3.445  1.00 94.75           C  
ATOM    561  O   ASP A  76     -10.117 -13.672  -1.103  1.00 94.75           O  
ATOM    562  CG  ASP A  76      -9.180 -13.672  -4.633  1.00 94.75           C  
ATOM    563  OD1 ASP A  76      -9.773 -12.578  -4.590  1.00 94.75           O  
ATOM    564  OD2 ASP A  76      -9.258 -14.438  -5.621  1.00 94.75           O  
ATOM    565  N   GLY A  77     -10.047 -11.539  -1.928  1.00 92.75           N  
ATOM    566  CA  GLY A  77     -11.273 -11.086  -1.285  1.00 92.75           C  
ATOM    567  C   GLY A  77     -12.523 -11.648  -1.934  1.00 92.75           C  
ATOM    568  O   GLY A  77     -13.617 -11.562  -1.363  1.00 92.75           O  
ATOM    569  N   GLY A  78     -12.359 -12.320  -3.146  1.00 92.31           N  
ATOM    570  CA  GLY A  78     -13.492 -12.898  -3.852  1.00 92.31           C  
ATOM    571  C   GLY A  78     -14.648 -11.922  -4.031  1.00 92.31           C  
ATOM    572  O   GLY A  78     -14.469 -10.836  -4.574  1.00 92.31           O  
ATOM    573  N   ASN A  79     -15.820 -12.273  -3.482  1.00 91.25           N  
ATOM    574  CA  ASN A  79     -17.016 -11.445  -3.590  1.00 91.25           C  
ATOM    575  C   ASN A  79     -17.188 -10.555  -2.365  1.00 91.25           C  
ATOM    576  CB  ASN A  79     -18.250 -12.312  -3.793  1.00 91.25           C  
ATOM    577  O   ASN A  79     -18.250  -9.953  -2.172  1.00 91.25           O  
ATOM    578  CG  ASN A  79     -18.266 -13.008  -5.141  1.00 91.25           C  
ATOM    579  ND2 ASN A  79     -19.062 -14.070  -5.258  1.00 91.25           N  
ATOM    580  OD1 ASN A  79     -17.578 -12.594  -6.074  1.00 91.25           O  
ATOM    581  N   CYS A  80     -16.125 -10.516  -1.545  1.00 92.44           N  
ATOM    582  CA  CYS A  80     -16.250  -9.781  -0.289  1.00 92.44           C  
ATOM    583  C   CYS A  80     -15.297  -8.594  -0.258  1.00 92.44           C  
ATOM    584  CB  CYS A  80     -15.969 -10.703   0.898  1.00 92.44           C  
ATOM    585  O   CYS A  80     -14.125  -8.719  -0.611  1.00 92.44           O  
ATOM    586  SG  CYS A  80     -17.172 -12.031   1.092  1.00 92.44           S  
ATOM    587  N   THR A  81     -15.898  -7.422   0.121  1.00 92.56           N  
ATOM    588  CA  THR A  81     -15.031  -6.301   0.447  1.00 92.56           C  
ATOM    589  C   THR A  81     -14.414  -6.477   1.832  1.00 92.56           C  
ATOM    590  CB  THR A  81     -15.789  -4.965   0.387  1.00 92.56           C  
ATOM    591  O   THR A  81     -14.875  -7.305   2.621  1.00 92.56           O  
ATOM    592  CG2 THR A  81     -16.484  -4.789  -0.957  1.00 92.56           C  
ATOM    593  OG1 THR A  81     -16.766  -4.934   1.432  1.00 92.56           O  
ATOM    594  N   LEU A  82     -13.312  -5.758   2.029  1.00 92.19           N  
ATOM    595  CA  LEU A  82     -12.648  -5.836   3.326  1.00 92.19           C  
ATOM    596  C   LEU A  82     -13.633  -5.523   4.453  1.00 92.19           C  
ATOM    597  CB  LEU A  82     -11.461  -4.875   3.383  1.00 92.19           C  
ATOM    598  O   LEU A  82     -13.656  -6.223   5.469  1.00 92.19           O  
ATOM    599  CG  LEU A  82     -10.664  -4.859   4.688  1.00 92.19           C  
ATOM    600  CD1 LEU A  82     -10.109  -6.246   4.992  1.00 92.19           C  
ATOM    601  CD2 LEU A  82      -9.539  -3.832   4.617  1.00 92.19           C  
ATOM    602  N   ILE A  83     -14.445  -4.516   4.293  1.00 93.00           N  
ATOM    603  CA  ILE A  83     -15.391  -4.082   5.312  1.00 93.00           C  
ATOM    604  C   ILE A  83     -16.469  -5.145   5.504  1.00 93.00           C  
ATOM    605  CB  ILE A  83     -16.031  -2.725   4.945  1.00 93.00           C  
ATOM    606  O   ILE A  83     -16.875  -5.430   6.633  1.00 93.00           O  
ATOM    607  CG1 ILE A  83     -14.969  -1.628   4.867  1.00 93.00           C  
ATOM    608  CG2 ILE A  83     -17.125  -2.355   5.953  1.00 93.00           C  
ATOM    609  CD1 ILE A  83     -14.156  -1.463   6.148  1.00 93.00           C  
ATOM    610  N   ASP A  84     -16.953  -5.754   4.418  1.00 93.44           N  
ATOM    611  CA  ASP A  84     -17.922  -6.844   4.512  1.00 93.44           C  
ATOM    612  C   ASP A  84     -17.344  -8.023   5.297  1.00 93.44           C  
ATOM    613  CB  ASP A  84     -18.344  -7.305   3.113  1.00 93.44           C  
ATOM    614  O   ASP A  84     -18.062  -8.664   6.066  1.00 93.44           O  
ATOM    615  CG  ASP A  84     -19.234  -6.297   2.402  1.00 93.44           C  
ATOM    616  OD1 ASP A  84     -19.953  -5.531   3.080  1.00 93.44           O  
ATOM    617  OD2 ASP A  84     -19.219  -6.273   1.152  1.00 93.44           O  
ATOM    618  N   ALA A  85     -16.078  -8.305   4.984  1.00 93.50           N  
ATOM    619  CA  ALA A  85     -15.398  -9.359   5.730  1.00 93.50           C  
ATOM    620  C   ALA A  85     -15.312  -9.008   7.215  1.00 93.50           C  
ATOM    621  CB  ALA A  85     -14.000  -9.594   5.156  1.00 93.50           C  
ATOM    622  O   ALA A  85     -15.500  -9.875   8.070  1.00 93.50           O  
ATOM    623  N   LEU A  86     -15.109  -7.719   7.492  1.00 94.19           N  
ATOM    624  CA  LEU A  86     -15.000  -7.219   8.859  1.00 94.19           C  
ATOM    625  C   LEU A  86     -16.328  -7.371   9.602  1.00 94.19           C  
ATOM    626  CB  LEU A  86     -14.570  -5.746   8.859  1.00 94.19           C  
ATOM    627  O   LEU A  86     -16.344  -7.746  10.781  1.00 94.19           O  
ATOM    628  CG  LEU A  86     -14.320  -5.109  10.227  1.00 94.19           C  
ATOM    629  CD1 LEU A  86     -13.078  -5.707  10.867  1.00 94.19           C  
ATOM    630  CD2 LEU A  86     -14.188  -3.598  10.094  1.00 94.19           C  
ATOM    631  N   LEU A  87     -17.406  -7.125   8.984  1.00 94.00           N  
ATOM    632  CA  LEU A  87     -18.734  -7.148   9.586  1.00 94.00           C  
ATOM    633  C   LEU A  87     -19.250  -8.578   9.688  1.00 94.00           C  
ATOM    634  CB  LEU A  87     -19.703  -6.289   8.773  1.00 94.00           C  
ATOM    635  O   LEU A  87     -20.141  -8.867  10.492  1.00 94.00           O  
ATOM    636  CG  LEU A  87     -19.391  -4.793   8.711  1.00 94.00           C  
ATOM    637  CD1 LEU A  87     -20.406  -4.082   7.824  1.00 94.00           C  
ATOM    638  CD2 LEU A  87     -19.375  -4.188  10.109  1.00 94.00           C  
ATOM    639  N   GLY A  88     -18.625  -9.492   8.938  1.00 92.50           N  
ATOM    640  CA  GLY A  88     -19.062 -10.875   8.914  1.00 92.50           C  
ATOM    641  C   GLY A  88     -20.297 -11.102   8.055  1.00 92.50           C  
ATOM    642  O   GLY A  88     -21.203 -11.836   8.445  1.00 92.50           O  
ATOM    643  N   ASP A  89     -20.266 -10.430   6.957  1.00 92.12           N  
ATOM    644  CA  ASP A  89     -21.312 -10.695   5.977  1.00 92.12           C  
ATOM    645  C   ASP A  89     -21.375 -12.188   5.645  1.00 92.12           C  
ATOM    646  CB  ASP A  89     -21.062  -9.883   4.703  1.00 92.12           C  
ATOM    647  O   ASP A  89     -20.344 -12.852   5.527  1.00 92.12           O  
ATOM    648  CG  ASP A  89     -22.312  -9.766   3.834  1.00 92.12           C  
ATOM    649  OD1 ASP A  89     -23.109 -10.727   3.775  1.00 92.12           O  
ATOM    650  OD2 ASP A  89     -22.484  -8.703   3.199  1.00 92.12           O  
ATOM    651  N   PRO A  90     -22.578 -12.727   5.602  1.00 89.19           N  
ATOM    652  CA  PRO A  90     -22.750 -14.172   5.422  1.00 89.19           C  
ATOM    653  C   PRO A  90     -21.922 -14.734   4.270  1.00 89.19           C  
ATOM    654  CB  PRO A  90     -24.250 -14.312   5.133  1.00 89.19           C  
ATOM    655  O   PRO A  90     -21.375 -15.836   4.375  1.00 89.19           O  
ATOM    656  CG  PRO A  90     -24.891 -13.195   5.898  1.00 89.19           C  
ATOM    657  CD  PRO A  90     -24.000 -11.992   5.832  1.00 89.19           C  
ATOM    658  N   GLN A  91     -21.688 -14.023   3.213  1.00 88.56           N  
ATOM    659  CA  GLN A  91     -20.891 -14.484   2.072  1.00 88.56           C  
ATOM    660  C   GLN A  91     -19.406 -14.383   2.355  1.00 88.56           C  
ATOM    661  CB  GLN A  91     -21.250 -13.688   0.818  1.00 88.56           C  
ATOM    662  O   GLN A  91     -18.594 -14.984   1.646  1.00 88.56           O  
ATOM    663  CG  GLN A  91     -20.906 -12.203   0.918  1.00 88.56           C  
ATOM    664  CD  GLN A  91     -21.359 -11.422  -0.302  1.00 88.56           C  
ATOM    665  NE2 GLN A  91     -21.156 -10.102  -0.262  1.00 88.56           N  
ATOM    666  OE1 GLN A  91     -21.859 -11.992  -1.275  1.00 88.56           O  
ATOM    667  N   CYS A  92     -19.016 -13.734   3.459  1.00 91.31           N  
ATOM    668  CA  CYS A  92     -17.609 -13.516   3.775  1.00 91.31           C  
ATOM    669  C   CYS A  92     -17.203 -14.281   5.027  1.00 91.31           C  
ATOM    670  CB  CYS A  92     -17.344 -12.023   3.971  1.00 91.31           C  
ATOM    671  O   CYS A  92     -16.172 -13.984   5.641  1.00 91.31           O  
ATOM    672  SG  CYS A  92     -17.734 -11.016   2.523  1.00 91.31           S  
ATOM    673  N   ASP A  93     -17.906 -15.258   5.434  1.00 85.06           N  
ATOM    674  CA  ASP A  93     -17.672 -16.000   6.668  1.00 85.06           C  
ATOM    675  C   ASP A  93     -16.328 -16.719   6.629  1.00 85.06           C  
ATOM    676  CB  ASP A  93     -18.797 -17.016   6.910  1.00 85.06           C  
ATOM    677  O   ASP A  93     -15.711 -16.953   7.672  1.00 85.06           O  
ATOM    678  CG  ASP A  93     -20.047 -16.391   7.504  1.00 85.06           C  
ATOM    679  OD1 ASP A  93     -19.984 -15.227   7.961  1.00 85.06           O  
ATOM    680  OD2 ASP A  93     -21.094 -17.062   7.516  1.00 85.06           O  
ATOM    681  N   GLY A  94     -15.797 -16.938   5.488  1.00 87.06           N  
ATOM    682  CA  GLY A  94     -14.547 -17.672   5.309  1.00 87.06           C  
ATOM    683  C   GLY A  94     -13.320 -16.812   5.609  1.00 87.06           C  
ATOM    684  O   GLY A  94     -12.203 -17.344   5.684  1.00 87.06           O  
ATOM    685  N   PHE A  95     -13.469 -15.570   5.949  1.00 88.94           N  
ATOM    686  CA  PHE A  95     -12.359 -14.641   6.121  1.00 88.94           C  
ATOM    687  C   PHE A  95     -12.055 -14.422   7.598  1.00 88.94           C  
ATOM    688  CB  PHE A  95     -12.672 -13.297   5.445  1.00 88.94           C  
ATOM    689  O   PHE A  95     -11.242 -13.562   7.949  1.00 88.94           O  
ATOM    690  CG  PHE A  95     -12.602 -13.344   3.943  1.00 88.94           C  
ATOM    691  CD1 PHE A  95     -11.375 -13.383   3.293  1.00 88.94           C  
ATOM    692  CD2 PHE A  95     -13.766 -13.352   3.184  1.00 88.94           C  
ATOM    693  CE1 PHE A  95     -11.305 -13.422   1.901  1.00 88.94           C  
ATOM    694  CE2 PHE A  95     -13.703 -13.391   1.793  1.00 88.94           C  
ATOM    695  CZ  PHE A  95     -12.477 -13.422   1.154  1.00 88.94           C  
ATOM    696  N   GLN A  96     -12.562 -15.312   8.461  1.00 86.62           N  
ATOM    697  CA  GLN A  96     -12.289 -15.227   9.891  1.00 86.62           C  
ATOM    698  C   GLN A  96     -10.875 -15.688  10.211  1.00 86.62           C  
ATOM    699  CB  GLN A  96     -13.305 -16.047  10.688  1.00 86.62           C  
ATOM    700  O   GLN A  96     -10.445 -16.766   9.773  1.00 86.62           O  
ATOM    701  CG  GLN A  96     -13.180 -15.891  12.195  1.00 86.62           C  
ATOM    702  CD  GLN A  96     -14.281 -16.609  12.953  1.00 86.62           C  
ATOM    703  NE2 GLN A  96     -14.242 -16.516  14.273  1.00 86.62           N  
ATOM    704  OE1 GLN A  96     -15.164 -17.234  12.352  1.00 86.62           O  
ATOM    705  N   ASN A  97     -10.109 -14.820  10.922  1.00 87.38           N  
ATOM    706  CA  ASN A  97      -8.789 -15.125  11.461  1.00 87.38           C  
ATOM    707  C   ASN A  97      -7.766 -15.328  10.344  1.00 87.38           C  
ATOM    708  CB  ASN A  97      -8.836 -16.359  12.367  1.00 87.38           C  
ATOM    709  O   ASN A  97      -6.828 -16.109  10.492  1.00 87.38           O  
ATOM    710  CG  ASN A  97      -9.656 -16.125  13.617  1.00 87.38           C  
ATOM    711  ND2 ASN A  97     -10.375 -17.141  14.062  1.00 87.38           N  
ATOM    712  OD1 ASN A  97      -9.641 -15.023  14.188  1.00 87.38           O  
ATOM    713  N   LYS A  98      -8.039 -14.781   9.172  1.00 91.38           N  
ATOM    714  CA  LYS A  98      -7.098 -14.836   8.055  1.00 91.38           C  
ATOM    715  C   LYS A  98      -6.066 -13.719   8.148  1.00 91.38           C  
ATOM    716  CB  LYS A  98      -7.844 -14.750   6.719  1.00 91.38           C  
ATOM    717  O   LYS A  98      -6.383 -12.617   8.602  1.00 91.38           O  
ATOM    718  CG  LYS A  98      -8.766 -15.930   6.449  1.00 91.38           C  
ATOM    719  CD  LYS A  98      -7.984 -17.188   6.094  1.00 91.38           C  
ATOM    720  CE  LYS A  98      -8.906 -18.328   5.699  1.00 91.38           C  
ATOM    721  NZ  LYS A  98      -8.141 -19.578   5.383  1.00 91.38           N  
ATOM    722  N   GLU A  99      -4.871 -14.031   7.820  1.00 92.31           N  
ATOM    723  CA  GLU A  99      -3.779 -13.062   7.758  1.00 92.31           C  
ATOM    724  C   GLU A  99      -3.309 -12.852   6.324  1.00 92.31           C  
ATOM    725  CB  GLU A  99      -2.609 -13.516   8.633  1.00 92.31           C  
ATOM    726  O   GLU A  99      -3.361 -13.773   5.504  1.00 92.31           O  
ATOM    727  CG  GLU A  99      -2.953 -13.625  10.117  1.00 92.31           C  
ATOM    728  CD  GLU A  99      -1.776 -14.055  10.977  1.00 92.31           C  
ATOM    729  OE1 GLU A  99      -1.921 -14.109  12.219  1.00 92.31           O  
ATOM    730  OE2 GLU A  99      -0.700 -14.336  10.398  1.00 92.31           O  
ATOM    731  N   TRP A 100      -2.867 -11.609   6.109  1.00 93.62           N  
ATOM    732  CA  TRP A 100      -2.432 -11.320   4.746  1.00 93.62           C  
ATOM    733  C   TRP A 100      -1.384 -10.219   4.727  1.00 93.62           C  
ATOM    734  CB  TRP A 100      -3.625 -10.930   3.869  1.00 93.62           C  
ATOM    735  O   TRP A 100      -1.290  -9.430   5.668  1.00 93.62           O  
ATOM    736  CG  TRP A 100      -4.297  -9.656   4.293  1.00 93.62           C  
ATOM    737  CD1 TRP A 100      -4.012  -8.391   3.859  1.00 93.62           C  
ATOM    738  CD2 TRP A 100      -5.363  -9.523   5.238  1.00 93.62           C  
ATOM    739  CE2 TRP A 100      -5.676  -8.148   5.328  1.00 93.62           C  
ATOM    740  CE3 TRP A 100      -6.086 -10.438   6.016  1.00 93.62           C  
ATOM    741  NE1 TRP A 100      -4.836  -7.480   4.477  1.00 93.62           N  
ATOM    742  CH2 TRP A 100      -7.371  -8.586   6.922  1.00 93.62           C  
ATOM    743  CZ2 TRP A 100      -6.680  -7.668   6.168  1.00 93.62           C  
ATOM    744  CZ3 TRP A 100      -7.086  -9.953   6.852  1.00 93.62           C  
ATOM    745  N   ASP A 101      -0.533 -10.273   3.648  1.00 92.62           N  
ATOM    746  CA  ASP A 101       0.306  -9.125   3.332  1.00 92.62           C  
ATOM    747  C   ASP A 101      -0.426  -8.148   2.416  1.00 92.62           C  
ATOM    748  CB  ASP A 101       1.615  -9.570   2.682  1.00 92.62           C  
ATOM    749  O   ASP A 101      -0.347  -6.930   2.605  1.00 92.62           O  
ATOM    750  CG  ASP A 101       2.512 -10.352   3.631  1.00 92.62           C  
ATOM    751  OD1 ASP A 101       2.455 -10.109   4.855  1.00 92.62           O  
ATOM    752  OD2 ASP A 101       3.285 -11.203   3.148  1.00 92.62           O  
ATOM    753  N   LEU A 102      -1.184  -8.711   1.517  1.00 93.25           N  
ATOM    754  CA  LEU A 102      -1.976  -7.922   0.577  1.00 93.25           C  
ATOM    755  C   LEU A 102      -3.365  -8.523   0.399  1.00 93.25           C  
ATOM    756  CB  LEU A 102      -1.269  -7.836  -0.778  1.00 93.25           C  
ATOM    757  O   LEU A 102      -3.496  -9.695   0.030  1.00 93.25           O  
ATOM    758  CG  LEU A 102      -1.934  -6.949  -1.834  1.00 93.25           C  
ATOM    759  CD1 LEU A 102      -1.836  -5.484  -1.434  1.00 93.25           C  
ATOM    760  CD2 LEU A 102      -1.298  -7.180  -3.201  1.00 93.25           C  
ATOM    761  N   PHE A 103      -4.434  -7.789   0.734  1.00 94.19           N  
ATOM    762  CA  PHE A 103      -5.824  -8.148   0.487  1.00 94.19           C  
ATOM    763  C   PHE A 103      -6.289  -7.625  -0.866  1.00 94.19           C  
ATOM    764  CB  PHE A 103      -6.727  -7.609   1.600  1.00 94.19           C  
ATOM    765  O   PHE A 103      -6.230  -6.422  -1.122  1.00 94.19           O  
ATOM    766  CG  PHE A 103      -8.148  -8.102   1.521  1.00 94.19           C  
ATOM    767  CD1 PHE A 103      -9.070  -7.484   0.680  1.00 94.19           C  
ATOM    768  CD2 PHE A 103      -8.562  -9.180   2.291  1.00 94.19           C  
ATOM    769  CE1 PHE A 103     -10.383  -7.938   0.606  1.00 94.19           C  
ATOM    770  CE2 PHE A 103      -9.875  -9.641   2.223  1.00 94.19           C  
ATOM    771  CZ  PHE A 103     -10.781  -9.016   1.381  1.00 94.19           C  
ATOM    772  N   VAL A 104      -6.699  -8.516  -1.757  1.00 94.81           N  
ATOM    773  CA  VAL A 104      -7.129  -8.117  -3.092  1.00 94.81           C  
ATOM    774  C   VAL A 104      -8.656  -8.016  -3.135  1.00 94.81           C  
ATOM    775  CB  VAL A 104      -6.629  -9.102  -4.168  1.00 94.81           C  
ATOM    776  O   VAL A 104      -9.352  -9.016  -2.955  1.00 94.81           O  
ATOM    777  CG1 VAL A 104      -7.160  -8.711  -5.547  1.00 94.81           C  
ATOM    778  CG2 VAL A 104      -5.105  -9.156  -4.176  1.00 94.81           C  
ATOM    779  N   GLU A 105      -9.086  -6.820  -3.291  1.00 93.50           N  
ATOM    780  CA  GLU A 105     -10.516  -6.582  -3.459  1.00 93.50           C  
ATOM    781  C   GLU A 105     -10.906  -6.605  -4.934  1.00 93.50           C  
ATOM    782  CB  GLU A 105     -10.914  -5.246  -2.828  1.00 93.50           C  
ATOM    783  O   GLU A 105     -10.328  -5.883  -5.746  1.00 93.50           O  
ATOM    784  CG  GLU A 105     -10.984  -5.277  -1.309  1.00 93.50           C  
ATOM    785  CD  GLU A 105     -11.508  -3.984  -0.703  1.00 93.50           C  
ATOM    786  OE1 GLU A 105     -11.758  -3.945   0.522  1.00 93.50           O  
ATOM    787  OE2 GLU A 105     -11.656  -3.000  -1.460  1.00 93.50           O  
ATOM    788  N   ARG A 106     -12.000  -7.398  -5.254  1.00 94.12           N  
ATOM    789  CA  ARG A 106     -12.430  -7.547  -6.637  1.00 94.12           C  
ATOM    790  C   ARG A 106     -13.523  -6.539  -6.980  1.00 94.12           C  
ATOM    791  CB  ARG A 106     -12.930  -8.969  -6.895  1.00 94.12           C  
ATOM    792  O   ARG A 106     -14.289  -6.125  -6.105  1.00 94.12           O  
ATOM    793  CG  ARG A 106     -11.922 -10.047  -6.547  1.00 94.12           C  
ATOM    794  CD  ARG A 106     -10.758 -10.070  -7.527  1.00 94.12           C  
ATOM    795  NE  ARG A 106      -9.883 -11.227  -7.309  1.00 94.12           N  
ATOM    796  NH1 ARG A 106      -8.539 -10.812  -9.141  1.00 94.12           N  
ATOM    797  NH2 ARG A 106      -8.125 -12.617  -7.781  1.00 94.12           N  
ATOM    798  CZ  ARG A 106      -8.852 -11.547  -8.078  1.00 94.12           C  
ATOM    799  N   SER A 107     -13.484  -6.105  -8.219  1.00 91.75           N  
ATOM    800  CA  SER A 107     -14.523  -5.180  -8.672  1.00 91.75           C  
ATOM    801  C   SER A 107     -15.906  -5.805  -8.570  1.00 91.75           C  
ATOM    802  CB  SER A 107     -14.258  -4.750 -10.117  1.00 91.75           C  
ATOM    803  O   SER A 107     -16.906  -5.094  -8.430  1.00 91.75           O  
ATOM    804  OG  SER A 107     -14.227  -5.875 -10.984  1.00 91.75           O  
ATOM    805  N   ARG A 108     -16.031  -7.121  -8.578  1.00 90.50           N  
ATOM    806  CA  ARG A 108     -17.297  -7.836  -8.516  1.00 90.50           C  
ATOM    807  C   ARG A 108     -17.797  -7.941  -7.078  1.00 90.50           C  
ATOM    808  CB  ARG A 108     -17.156  -9.227  -9.133  1.00 90.50           C  
ATOM    809  O   ARG A 108     -18.906  -8.430  -6.832  1.00 90.50           O  
ATOM    810  CG  ARG A 108     -16.125 -10.102  -8.445  1.00 90.50           C  
ATOM    811  CD  ARG A 108     -15.992 -11.461  -9.133  1.00 90.50           C  
ATOM    812  NE  ARG A 108     -14.992 -12.297  -8.469  1.00 90.50           N  
ATOM    813  NH1 ARG A 108     -15.383 -14.156  -9.789  1.00 90.50           N  
ATOM    814  NH2 ARG A 108     -13.797 -14.234  -8.133  1.00 90.50           N  
ATOM    815  CZ  ARG A 108     -14.727 -13.562  -8.797  1.00 90.50           C  
ATOM    816  N   ALA A 109     -16.922  -7.539  -6.133  1.00 89.50           N  
ATOM    817  CA  ALA A 109     -17.312  -7.625  -4.727  1.00 89.50           C  
ATOM    818  C   ALA A 109     -18.562  -6.793  -4.449  1.00 89.50           C  
ATOM    819  CB  ALA A 109     -16.156  -7.172  -3.830  1.00 89.50           C  
ATOM    820  O   ALA A 109     -18.656  -5.641  -4.887  1.00 89.50           O  
ATOM    821  N   ASN A 110     -19.500  -7.367  -3.871  1.00 85.06           N  
ATOM    822  CA  ASN A 110     -20.750  -6.691  -3.539  1.00 85.06           C  
ATOM    823  C   ASN A 110     -21.250  -7.086  -2.152  1.00 85.06           C  
ATOM    824  CB  ASN A 110     -21.828  -6.992  -4.594  1.00 85.06           C  
ATOM    825  O   ASN A 110     -20.922  -8.156  -1.646  1.00 85.06           O  
ATOM    826  CG  ASN A 110     -22.250  -8.453  -4.602  1.00 85.06           C  
ATOM    827  ND2 ASN A 110     -23.172  -8.797  -5.488  1.00 85.06           N  
ATOM    828  OD1 ASN A 110     -21.734  -9.258  -3.814  1.00 85.06           O  
ATOM    829  N   SER A 111     -21.906  -6.074  -1.492  1.00 82.50           N  
ATOM    830  CA  SER A 111     -22.516  -6.348  -0.199  1.00 82.50           C  
ATOM    831  C   SER A 111     -23.969  -6.812  -0.363  1.00 82.50           C  
ATOM    832  CB  SER A 111     -22.469  -5.105   0.691  1.00 82.50           C  
ATOM    833  O   SER A 111     -24.766  -6.141  -1.019  1.00 82.50           O  
ATOM    834  OG  SER A 111     -23.172  -5.324   1.902  1.00 82.50           O  
ATOM    835  N   SER A 112     -24.312  -7.957   0.039  1.00 78.44           N  
ATOM    836  CA  SER A 112     -25.641  -8.516  -0.171  1.00 78.44           C  
ATOM    837  C   SER A 112     -26.438  -8.531   1.126  1.00 78.44           C  
ATOM    838  CB  SER A 112     -25.547  -9.930  -0.743  1.00 78.44           C  
ATOM    839  O   SER A 112     -27.578  -8.992   1.149  1.00 78.44           O  
ATOM    840  OG  SER A 112     -24.828 -10.781   0.133  1.00 78.44           O  
ATOM    841  N   CYS A 113     -25.891  -7.961   2.211  1.00 88.25           N  
ATOM    842  CA  CYS A 113     -26.531  -7.980   3.520  1.00 88.25           C  
ATOM    843  C   CYS A 113     -27.219  -6.645   3.812  1.00 88.25           C  
ATOM    844  CB  CYS A 113     -25.516  -8.297   4.613  1.00 88.25           C  
ATOM    845  O   CYS A 113     -27.438  -5.844   2.904  1.00 88.25           O  
ATOM    846  SG  CYS A 113     -26.266  -8.867   6.156  1.00 88.25           S  
ATOM    847  N   TYR A 114     -27.625  -6.312   5.090  1.00 90.50           N  
ATOM    848  CA  TYR A 114     -28.312  -5.078   5.469  1.00 90.50           C  
ATOM    849  C   TYR A 114     -27.547  -3.857   4.965  1.00 90.50           C  
ATOM    850  CB  TYR A 114     -28.469  -5.000   6.992  1.00 90.50           C  
ATOM    851  O   TYR A 114     -26.328  -3.775   5.113  1.00 90.50           O  
ATOM    852  CG  TYR A 114     -29.703  -4.230   7.434  1.00 90.50           C  
ATOM    853  CD1 TYR A 114     -29.688  -2.840   7.465  1.00 90.50           C  
ATOM    854  CD2 TYR A 114     -30.859  -4.898   7.816  1.00 90.50           C  
ATOM    855  CE1 TYR A 114     -30.812  -2.129   7.871  1.00 90.50           C  
ATOM    856  CE2 TYR A 114     -31.984  -4.195   8.227  1.00 90.50           C  
ATOM    857  OH  TYR A 114     -33.062  -2.115   8.656  1.00 90.50           O  
ATOM    858  CZ  TYR A 114     -31.953  -2.814   8.250  1.00 90.50           C  
ATOM    859  N   PRO A 115     -28.219  -2.904   4.297  1.00 92.06           N  
ATOM    860  CA  PRO A 115     -27.531  -1.703   3.809  1.00 92.06           C  
ATOM    861  C   PRO A 115     -26.891  -0.895   4.930  1.00 92.06           C  
ATOM    862  CB  PRO A 115     -28.656  -0.907   3.141  1.00 92.06           C  
ATOM    863  O   PRO A 115     -27.516  -0.656   5.965  1.00 92.06           O  
ATOM    864  CG  PRO A 115     -29.766  -1.889   2.969  1.00 92.06           C  
ATOM    865  CD  PRO A 115     -29.594  -2.996   3.967  1.00 92.06           C  
ATOM    866  N   TYR A 116     -25.609  -0.492   4.738  1.00 93.50           N  
ATOM    867  CA  TYR A 116     -24.891   0.234   5.777  1.00 93.50           C  
ATOM    868  C   TYR A 116     -23.984   1.311   5.172  1.00 93.50           C  
ATOM    869  CB  TYR A 116     -24.047  -0.728   6.621  1.00 93.50           C  
ATOM    870  O   TYR A 116     -23.625   1.233   3.998  1.00 93.50           O  
ATOM    871  CG  TYR A 116     -22.922  -1.386   5.855  1.00 93.50           C  
ATOM    872  CD1 TYR A 116     -23.109  -2.619   5.234  1.00 93.50           C  
ATOM    873  CD2 TYR A 116     -21.672  -0.775   5.754  1.00 93.50           C  
ATOM    874  CE1 TYR A 116     -22.078  -3.230   4.531  1.00 93.50           C  
ATOM    875  CE2 TYR A 116     -20.641  -1.377   5.055  1.00 93.50           C  
ATOM    876  OH  TYR A 116     -19.812  -3.201   3.750  1.00 93.50           O  
ATOM    877  CZ  TYR A 116     -20.844  -2.602   4.445  1.00 93.50           C  
ATOM    878  N   ASP A 117     -23.734   2.273   5.977  1.00 93.94           N  
ATOM    879  CA  ASP A 117     -22.703   3.264   5.684  1.00 93.94           C  
ATOM    880  C   ASP A 117     -21.672   3.350   6.820  1.00 93.94           C  
ATOM    881  CB  ASP A 117     -23.328   4.637   5.441  1.00 93.94           C  
ATOM    882  O   ASP A 117     -22.000   3.027   7.969  1.00 93.94           O  
ATOM    883  CG  ASP A 117     -24.000   5.211   6.676  1.00 93.94           C  
ATOM    884  OD1 ASP A 117     -25.125   4.781   7.016  1.00 93.94           O  
ATOM    885  OD2 ASP A 117     -23.406   6.102   7.316  1.00 93.94           O  
ATOM    886  N   VAL A 118     -20.500   3.676   6.477  1.00 93.75           N  
ATOM    887  CA  VAL A 118     -19.422   3.865   7.445  1.00 93.75           C  
ATOM    888  C   VAL A 118     -18.953   5.316   7.414  1.00 93.75           C  
ATOM    889  CB  VAL A 118     -18.234   2.910   7.176  1.00 93.75           C  
ATOM    890  O   VAL A 118     -18.297   5.742   6.457  1.00 93.75           O  
ATOM    891  CG1 VAL A 118     -17.172   3.039   8.273  1.00 93.75           C  
ATOM    892  CG2 VAL A 118     -18.734   1.468   7.070  1.00 93.75           C  
ATOM    893  N   PRO A 119     -19.406   6.152   8.445  1.00 90.25           N  
ATOM    894  CA  PRO A 119     -19.047   7.570   8.453  1.00 90.25           C  
ATOM    895  C   PRO A 119     -17.547   7.805   8.328  1.00 90.25           C  
ATOM    896  CB  PRO A 119     -19.578   8.055   9.805  1.00 90.25           C  
ATOM    897  O   PRO A 119     -17.109   8.711   7.609  1.00 90.25           O  
ATOM    898  CG  PRO A 119     -20.750   7.180  10.102  1.00 90.25           C  
ATOM    899  CD  PRO A 119     -20.453   5.801   9.594  1.00 90.25           C  
ATOM    900  N   ASP A 120     -16.672   7.027   8.906  1.00 88.62           N  
ATOM    901  CA  ASP A 120     -15.219   7.121   8.828  1.00 88.62           C  
ATOM    902  C   ASP A 120     -14.625   5.910   8.109  1.00 88.62           C  
ATOM    903  CB  ASP A 120     -14.609   7.246  10.227  1.00 88.62           C  
ATOM    904  O   ASP A 120     -13.703   5.266   8.617  1.00 88.62           O  
ATOM    905  CG  ASP A 120     -13.188   7.777  10.211  1.00 88.62           C  
ATOM    906  OD1 ASP A 120     -12.734   8.289   9.164  1.00 88.62           O  
ATOM    907  OD2 ASP A 120     -12.508   7.680  11.258  1.00 88.62           O  
ATOM    908  N   TYR A 121     -15.141   5.660   6.891  1.00 87.75           N  
ATOM    909  CA  TYR A 121     -14.828   4.465   6.113  1.00 87.75           C  
ATOM    910  C   TYR A 121     -13.344   4.395   5.793  1.00 87.75           C  
ATOM    911  CB  TYR A 121     -15.641   4.441   4.816  1.00 87.75           C  
ATOM    912  O   TYR A 121     -12.703   3.355   5.988  1.00 87.75           O  
ATOM    913  CG  TYR A 121     -15.258   3.320   3.879  1.00 87.75           C  
ATOM    914  CD1 TYR A 121     -14.344   3.533   2.848  1.00 87.75           C  
ATOM    915  CD2 TYR A 121     -15.805   2.049   4.023  1.00 87.75           C  
ATOM    916  CE1 TYR A 121     -13.984   2.506   1.980  1.00 87.75           C  
ATOM    917  CE2 TYR A 121     -15.453   1.015   3.162  1.00 87.75           C  
ATOM    918  OH  TYR A 121     -14.195   0.231   1.291  1.00 87.75           O  
ATOM    919  CZ  TYR A 121     -14.547   1.252   2.146  1.00 87.75           C  
ATOM    920  N   ALA A 122     -12.758   5.445   5.359  1.00 85.75           N  
ATOM    921  CA  ALA A 122     -11.367   5.477   4.910  1.00 85.75           C  
ATOM    922  C   ALA A 122     -10.414   5.148   6.055  1.00 85.75           C  
ATOM    923  CB  ALA A 122     -11.031   6.844   4.316  1.00 85.75           C  
ATOM    924  O   ALA A 122      -9.469   4.379   5.879  1.00 85.75           O  
ATOM    925  N   SER A 123     -10.719   5.699   7.258  1.00 88.00           N  
ATOM    926  CA  SER A 123      -9.867   5.465   8.422  1.00 88.00           C  
ATOM    927  C   SER A 123      -9.945   4.008   8.875  1.00 88.00           C  
ATOM    928  CB  SER A 123     -10.266   6.387   9.570  1.00 88.00           C  
ATOM    929  O   SER A 123      -8.922   3.396   9.188  1.00 88.00           O  
ATOM    930  OG  SER A 123     -10.070   7.746   9.219  1.00 88.00           O  
ATOM    931  N   LEU A 124     -11.109   3.574   8.906  1.00 91.06           N  
ATOM    932  CA  LEU A 124     -11.305   2.184   9.297  1.00 91.06           C  
ATOM    933  C   LEU A 124     -10.641   1.239   8.305  1.00 91.06           C  
ATOM    934  CB  LEU A 124     -12.797   1.862   9.414  1.00 91.06           C  
ATOM    935  O   LEU A 124      -9.953   0.296   8.695  1.00 91.06           O  
ATOM    936  CG  LEU A 124     -13.148   0.418   9.773  1.00 91.06           C  
ATOM    937  CD1 LEU A 124     -12.523   0.032  11.102  1.00 91.06           C  
ATOM    938  CD2 LEU A 124     -14.664   0.236   9.812  1.00 91.06           C  
ATOM    939  N   ARG A 125     -10.953   1.521   7.078  1.00 90.25           N  
ATOM    940  CA  ARG A 125     -10.375   0.724   6.004  1.00 90.25           C  
ATOM    941  C   ARG A 125      -8.852   0.703   6.098  1.00 90.25           C  
ATOM    942  CB  ARG A 125     -10.805   1.264   4.641  1.00 90.25           C  
ATOM    943  O   ARG A 125      -8.227  -0.352   5.957  1.00 90.25           O  
ATOM    944  CG  ARG A 125     -10.352   0.411   3.467  1.00 90.25           C  
ATOM    945  CD  ARG A 125     -10.867   0.951   2.141  1.00 90.25           C  
ATOM    946  NE  ARG A 125     -10.305   0.224   1.006  1.00 90.25           N  
ATOM    947  NH1 ARG A 125     -12.031  -1.312   0.875  1.00 90.25           N  
ATOM    948  NH2 ARG A 125     -10.273  -1.421  -0.597  1.00 90.25           N  
ATOM    949  CZ  ARG A 125     -10.875  -0.835   0.430  1.00 90.25           C  
ATOM    950  N   SER A 126      -8.266   1.754   6.270  1.00 86.62           N  
ATOM    951  CA  SER A 126      -6.816   1.889   6.391  1.00 86.62           C  
ATOM    952  C   SER A 126      -6.297   1.158   7.625  1.00 86.62           C  
ATOM    953  CB  SER A 126      -6.418   3.363   6.457  1.00 86.62           C  
ATOM    954  O   SER A 126      -5.262   0.492   7.566  1.00 86.62           O  
ATOM    955  OG  SER A 126      -5.016   3.500   6.621  1.00 86.62           O  
ATOM    956  N   LEU A 127      -6.934   1.351   8.695  1.00 89.12           N  
ATOM    957  CA  LEU A 127      -6.547   0.718   9.945  1.00 89.12           C  
ATOM    958  C   LEU A 127      -6.531  -0.800   9.812  1.00 89.12           C  
ATOM    959  CB  LEU A 127      -7.496   1.130  11.070  1.00 89.12           C  
ATOM    960  O   LEU A 127      -5.547  -1.451  10.172  1.00 89.12           O  
ATOM    961  CG  LEU A 127      -7.234   0.507  12.445  1.00 89.12           C  
ATOM    962  CD1 LEU A 127      -5.941   1.057  13.039  1.00 89.12           C  
ATOM    963  CD2 LEU A 127      -8.406   0.763  13.383  1.00 89.12           C  
ATOM    964  N   VAL A 128      -7.578  -1.327   9.242  1.00 90.62           N  
ATOM    965  CA  VAL A 128      -7.723  -2.773   9.109  1.00 90.62           C  
ATOM    966  C   VAL A 128      -6.738  -3.291   8.055  1.00 90.62           C  
ATOM    967  CB  VAL A 128      -9.164  -3.168   8.727  1.00 90.62           C  
ATOM    968  O   VAL A 128      -6.133  -4.352   8.234  1.00 90.62           O  
ATOM    969  CG1 VAL A 128      -9.273  -4.676   8.500  1.00 90.62           C  
ATOM    970  CG2 VAL A 128     -10.148  -2.713   9.805  1.00 90.62           C  
ATOM    971  N   ALA A 129      -6.590  -2.553   6.996  1.00 89.50           N  
ATOM    972  CA  ALA A 129      -5.648  -2.918   5.941  1.00 89.50           C  
ATOM    973  C   ALA A 129      -4.227  -3.004   6.480  1.00 89.50           C  
ATOM    974  CB  ALA A 129      -5.723  -1.912   4.793  1.00 89.50           C  
ATOM    975  O   ALA A 129      -3.490  -3.941   6.164  1.00 89.50           O  
ATOM    976  N   SER A 130      -3.900  -2.105   7.340  1.00 87.75           N  
ATOM    977  CA  SER A 130      -2.545  -2.033   7.875  1.00 87.75           C  
ATOM    978  C   SER A 130      -2.285  -3.156   8.875  1.00 87.75           C  
ATOM    979  CB  SER A 130      -2.309  -0.679   8.547  1.00 87.75           C  
ATOM    980  O   SER A 130      -1.138  -3.559   9.078  1.00 87.75           O  
ATOM    981  OG  SER A 130      -3.125  -0.537   9.695  1.00 87.75           O  
ATOM    982  N   SER A 131      -3.287  -3.600   9.539  1.00 89.38           N  
ATOM    983  CA  SER A 131      -3.170  -4.656  10.539  1.00 89.38           C  
ATOM    984  C   SER A 131      -2.859  -6.000   9.891  1.00 89.38           C  
ATOM    985  CB  SER A 131      -4.453  -4.762  11.367  1.00 89.38           C  
ATOM    986  O   SER A 131      -2.150  -6.824  10.469  1.00 89.38           O  
ATOM    987  OG  SER A 131      -4.375  -5.836  12.289  1.00 89.38           O  
ATOM    988  N   GLY A 132      -3.367  -6.234   8.664  1.00 89.81           N  
ATOM    989  CA  GLY A 132      -3.074  -7.418   7.871  1.00 89.81           C  
ATOM    990  C   GLY A 132      -3.682  -8.688   8.438  1.00 89.81           C  
ATOM    991  O   GLY A 132      -3.166  -9.781   8.211  1.00 89.81           O  
ATOM    992  N   THR A 133      -4.668  -8.492   9.273  1.00 91.25           N  
ATOM    993  CA  THR A 133      -5.344  -9.648   9.852  1.00 91.25           C  
ATOM    994  C   THR A 133      -6.805  -9.328  10.156  1.00 91.25           C  
ATOM    995  CB  THR A 133      -4.641 -10.117  11.141  1.00 91.25           C  
ATOM    996  O   THR A 133      -7.141  -8.180  10.469  1.00 91.25           O  
ATOM    997  CG2 THR A 133      -4.598  -9.000  12.180  1.00 91.25           C  
ATOM    998  OG1 THR A 133      -5.352 -11.234  11.688  1.00 91.25           O  
ATOM    999  N   LEU A 134      -7.680 -10.328  10.109  1.00 88.25           N  
ATOM   1000  CA  LEU A 134      -9.055 -10.281  10.586  1.00 88.25           C  
ATOM   1001  C   LEU A 134      -9.242 -11.203  11.789  1.00 88.25           C  
ATOM   1002  CB  LEU A 134     -10.031 -10.664   9.469  1.00 88.25           C  
ATOM   1003  O   LEU A 134     -10.086 -12.109  11.750  1.00 88.25           O  
ATOM   1004  CG  LEU A 134     -10.133  -9.695   8.297  1.00 88.25           C  
ATOM   1005  CD1 LEU A 134     -10.961 -10.305   7.176  1.00 88.25           C  
ATOM   1006  CD2 LEU A 134     -10.727  -8.367   8.750  1.00 88.25           C  
ATOM   1007  N   GLU A 135      -8.305 -11.164  12.703  1.00 91.75           N  
ATOM   1008  CA  GLU A 135      -8.383 -11.961  13.922  1.00 91.75           C  
ATOM   1009  C   GLU A 135      -9.469 -11.438  14.859  1.00 91.75           C  
ATOM   1010  CB  GLU A 135      -7.031 -11.969  14.641  1.00 91.75           C  
ATOM   1011  O   GLU A 135      -9.289 -10.422  15.523  1.00 91.75           O  
ATOM   1012  CG  GLU A 135      -6.953 -12.961  15.797  1.00 91.75           C  
ATOM   1013  CD  GLU A 135      -5.602 -12.969  16.484  1.00 91.75           C  
ATOM   1014  OE1 GLU A 135      -5.477 -13.594  17.562  1.00 91.75           O  
ATOM   1015  OE2 GLU A 135      -4.660 -12.344  15.953  1.00 91.75           O  
ATOM   1016  N   PHE A 136     -10.562 -12.164  14.930  1.00 93.50           N  
ATOM   1017  CA  PHE A 136     -11.758 -11.773  15.664  1.00 93.50           C  
ATOM   1018  C   PHE A 136     -11.961 -12.664  16.891  1.00 93.50           C  
ATOM   1019  CB  PHE A 136     -12.992 -11.836  14.766  1.00 93.50           C  
ATOM   1020  O   PHE A 136     -11.898 -13.898  16.781  1.00 93.50           O  
ATOM   1021  CG  PHE A 136     -14.273 -11.477  15.461  1.00 93.50           C  
ATOM   1022  CD1 PHE A 136     -15.172 -12.469  15.844  1.00 93.50           C  
ATOM   1023  CD2 PHE A 136     -14.586 -10.156  15.742  1.00 93.50           C  
ATOM   1024  CE1 PHE A 136     -16.359 -12.141  16.500  1.00 93.50           C  
ATOM   1025  CE2 PHE A 136     -15.773  -9.820  16.391  1.00 93.50           C  
ATOM   1026  CZ  PHE A 136     -16.656 -10.812  16.766  1.00 93.50           C  
ATOM   1027  N   LYS A 137     -12.148 -12.078  18.016  1.00 94.19           N  
ATOM   1028  CA  LYS A 137     -12.398 -12.805  19.266  1.00 94.19           C  
ATOM   1029  C   LYS A 137     -13.742 -12.414  19.859  1.00 94.19           C  
ATOM   1030  CB  LYS A 137     -11.273 -12.555  20.266  1.00 94.19           C  
ATOM   1031  O   LYS A 137     -14.031 -11.234  20.031  1.00 94.19           O  
ATOM   1032  CG  LYS A 137      -9.938 -13.148  19.859  1.00 94.19           C  
ATOM   1033  CD  LYS A 137      -8.922 -13.070  21.000  1.00 94.19           C  
ATOM   1034  CE  LYS A 137      -7.602 -13.719  20.625  1.00 94.19           C  
ATOM   1035  NZ  LYS A 137      -6.590 -13.602  21.719  1.00 94.19           N  
ATOM   1036  N   ASP A 138     -14.477 -13.453  20.109  1.00 93.00           N  
ATOM   1037  CA  ASP A 138     -15.766 -13.188  20.750  1.00 93.00           C  
ATOM   1038  C   ASP A 138     -15.570 -12.703  22.188  1.00 93.00           C  
ATOM   1039  CB  ASP A 138     -16.641 -14.445  20.734  1.00 93.00           C  
ATOM   1040  O   ASP A 138     -14.703 -13.203  22.906  1.00 93.00           O  
ATOM   1041  CG  ASP A 138     -17.188 -14.766  19.359  1.00 93.00           C  
ATOM   1042  OD1 ASP A 138     -17.391 -13.836  18.547  1.00 93.00           O  
ATOM   1043  OD2 ASP A 138     -17.422 -15.961  19.078  1.00 93.00           O  
ATOM   1044  N   GLU A 139     -16.328 -11.695  22.516  1.00 92.94           N  
ATOM   1045  CA  GLU A 139     -16.312 -11.133  23.875  1.00 92.94           C  
ATOM   1046  C   GLU A 139     -17.703 -11.141  24.484  1.00 92.94           C  
ATOM   1047  CB  GLU A 139     -15.750  -9.711  23.859  1.00 92.94           C  
ATOM   1048  O   GLU A 139     -18.688 -10.867  23.797  1.00 92.94           O  
ATOM   1049  CG  GLU A 139     -15.391  -9.180  25.234  1.00 92.94           C  
ATOM   1050  CD  GLU A 139     -14.477  -7.965  25.188  1.00 92.94           C  
ATOM   1051  OE1 GLU A 139     -13.734  -7.727  26.172  1.00 92.94           O  
ATOM   1052  OE2 GLU A 139     -14.500  -7.246  24.172  1.00 92.94           O  
ATOM   1053  N   SER A 140     -17.828 -11.641  25.672  1.00 90.69           N  
ATOM   1054  CA  SER A 140     -19.125 -11.766  26.328  1.00 90.69           C  
ATOM   1055  C   SER A 140     -19.578 -10.422  26.906  1.00 90.69           C  
ATOM   1056  CB  SER A 140     -19.078 -12.812  27.438  1.00 90.69           C  
ATOM   1057  O   SER A 140     -18.906  -9.852  27.766  1.00 90.69           O  
ATOM   1058  OG  SER A 140     -18.766 -14.094  26.906  1.00 90.69           O  
ATOM   1059  N   PHE A 141     -20.688  -9.852  26.297  1.00 92.38           N  
ATOM   1060  CA  PHE A 141     -21.312  -8.625  26.781  1.00 92.38           C  
ATOM   1061  C   PHE A 141     -22.578  -8.945  27.578  1.00 92.38           C  
ATOM   1062  CB  PHE A 141     -21.656  -7.707  25.609  1.00 92.38           C  
ATOM   1063  O   PHE A 141     -23.281  -9.914  27.281  1.00 92.38           O  
ATOM   1064  CG  PHE A 141     -20.453  -7.242  24.828  1.00 92.38           C  
ATOM   1065  CD1 PHE A 141     -19.844  -6.031  25.125  1.00 92.38           C  
ATOM   1066  CD2 PHE A 141     -19.953  -8.016  23.797  1.00 92.38           C  
ATOM   1067  CE1 PHE A 141     -18.734  -5.598  24.406  1.00 92.38           C  
ATOM   1068  CE2 PHE A 141     -18.844  -7.590  23.062  1.00 92.38           C  
ATOM   1069  CZ  PHE A 141     -18.234  -6.383  23.375  1.00 92.38           C  
ATOM   1070  N   ASN A 142     -22.828  -8.352  28.719  1.00 90.75           N  
ATOM   1071  CA  ASN A 142     -24.031  -8.531  29.531  1.00 90.75           C  
ATOM   1072  C   ASN A 142     -25.188  -7.676  29.016  1.00 90.75           C  
ATOM   1073  CB  ASN A 142     -23.734  -8.203  31.000  1.00 90.75           C  
ATOM   1074  O   ASN A 142     -25.469  -6.621  29.578  1.00 90.75           O  
ATOM   1075  CG  ASN A 142     -24.844  -8.656  31.922  1.00 90.75           C  
ATOM   1076  ND2 ASN A 142     -24.734  -8.305  33.188  1.00 90.75           N  
ATOM   1077  OD1 ASN A 142     -25.797  -9.312  31.500  1.00 90.75           O  
ATOM   1078  N   TRP A 143     -25.734  -8.031  27.828  1.00 92.12           N  
ATOM   1079  CA  TRP A 143     -26.906  -7.344  27.297  1.00 92.12           C  
ATOM   1080  C   TRP A 143     -28.188  -7.898  27.922  1.00 92.12           C  
ATOM   1081  CB  TRP A 143     -26.984  -7.477  25.781  1.00 92.12           C  
ATOM   1082  O   TRP A 143     -28.625  -9.000  27.594  1.00 92.12           O  
ATOM   1083  CG  TRP A 143     -25.703  -7.105  25.078  1.00 92.12           C  
ATOM   1084  CD1 TRP A 143     -24.906  -7.926  24.328  1.00 92.12           C  
ATOM   1085  CD2 TRP A 143     -25.078  -5.816  25.062  1.00 92.12           C  
ATOM   1086  CE2 TRP A 143     -23.906  -5.926  24.281  1.00 92.12           C  
ATOM   1087  CE3 TRP A 143     -25.406  -4.578  25.625  1.00 92.12           C  
ATOM   1088  NE1 TRP A 143     -23.828  -7.223  23.844  1.00 92.12           N  
ATOM   1089  CH2 TRP A 143     -23.391  -3.643  24.625  1.00 92.12           C  
ATOM   1090  CZ2 TRP A 143     -23.062  -4.844  24.062  1.00 92.12           C  
ATOM   1091  CZ3 TRP A 143     -24.562  -3.500  25.406  1.00 92.12           C  
ATOM   1092  N   THR A 144     -28.812  -7.344  28.969  1.00 91.88           N  
ATOM   1093  CA  THR A 144     -29.938  -7.883  29.703  1.00 91.88           C  
ATOM   1094  C   THR A 144     -31.234  -7.180  29.297  1.00 91.88           C  
ATOM   1095  CB  THR A 144     -29.734  -7.734  31.234  1.00 91.88           C  
ATOM   1096  O   THR A 144     -31.234  -5.988  29.000  1.00 91.88           O  
ATOM   1097  CG2 THR A 144     -28.500  -8.508  31.688  1.00 91.88           C  
ATOM   1098  OG1 THR A 144     -29.562  -6.352  31.547  1.00 91.88           O  
ATOM   1099  N   GLY A 145     -32.281  -8.062  29.141  1.00 92.19           N  
ATOM   1100  CA  GLY A 145     -33.594  -7.492  28.984  1.00 92.19           C  
ATOM   1101  C   GLY A 145     -33.906  -7.102  27.547  1.00 92.19           C  
ATOM   1102  O   GLY A 145     -34.844  -6.344  27.297  1.00 92.19           O  
ATOM   1103  N   VAL A 146     -32.969  -7.578  26.547  1.00 94.56           N  
ATOM   1104  CA  VAL A 146     -33.188  -7.297  25.125  1.00 94.56           C  
ATOM   1105  C   VAL A 146     -32.938  -8.562  24.312  1.00 94.56           C  
ATOM   1106  CB  VAL A 146     -32.250  -6.168  24.625  1.00 94.56           C  
ATOM   1107  O   VAL A 146     -32.281  -9.492  24.766  1.00 94.56           O  
ATOM   1108  CG1 VAL A 146     -32.562  -4.848  25.328  1.00 94.56           C  
ATOM   1109  CG2 VAL A 146     -30.781  -6.543  24.859  1.00 94.56           C  
ATOM   1110  N   LYS A 147     -33.531  -8.656  23.141  1.00 94.12           N  
ATOM   1111  CA  LYS A 147     -33.219  -9.680  22.156  1.00 94.12           C  
ATOM   1112  C   LYS A 147     -31.906  -9.344  21.438  1.00 94.12           C  
ATOM   1113  CB  LYS A 147     -34.344  -9.844  21.156  1.00 94.12           C  
ATOM   1114  O   LYS A 147     -31.672  -8.188  21.078  1.00 94.12           O  
ATOM   1115  CG  LYS A 147     -35.625 -10.414  21.750  1.00 94.12           C  
ATOM   1116  CD  LYS A 147     -36.688 -10.617  20.672  1.00 94.12           C  
ATOM   1117  CE  LYS A 147     -37.969 -11.180  21.266  1.00 94.12           C  
ATOM   1118  NZ  LYS A 147     -39.031 -11.359  20.234  1.00 94.12           N  
ATOM   1119  N   GLN A 148     -31.062 -10.312  21.188  1.00 90.56           N  
ATOM   1120  CA  GLN A 148     -29.734 -10.086  20.625  1.00 90.56           C  
ATOM   1121  C   GLN A 148     -29.625 -10.719  19.234  1.00 90.56           C  
ATOM   1122  CB  GLN A 148     -28.656 -10.648  21.547  1.00 90.56           C  
ATOM   1123  O   GLN A 148     -28.578 -10.609  18.594  1.00 90.56           O  
ATOM   1124  CG  GLN A 148     -28.641 -10.016  22.938  1.00 90.56           C  
ATOM   1125  CD  GLN A 148     -27.516 -10.555  23.812  1.00 90.56           C  
ATOM   1126  NE2 GLN A 148     -27.859 -10.914  25.047  1.00 90.56           N  
ATOM   1127  OE1 GLN A 148     -26.375 -10.648  23.391  1.00 90.56           O  
ATOM   1128  N   ASN A 149     -30.688 -11.219  18.594  1.00 84.56           N  
ATOM   1129  CA  ASN A 149     -30.594 -11.938  17.328  1.00 84.56           C  
ATOM   1130  C   ASN A 149     -31.500 -11.312  16.250  1.00 84.56           C  
ATOM   1131  CB  ASN A 149     -30.953 -13.414  17.516  1.00 84.56           C  
ATOM   1132  O   ASN A 149     -32.344 -11.992  15.672  1.00 84.56           O  
ATOM   1133  CG  ASN A 149     -32.281 -13.602  18.234  1.00 84.56           C  
ATOM   1134  ND2 ASN A 149     -32.812 -14.812  18.188  1.00 84.56           N  
ATOM   1135  OD1 ASN A 149     -32.812 -12.656  18.828  1.00 84.56           O  
ATOM   1136  N   GLY A 150     -31.344 -10.008  16.094  1.00 83.31           N  
ATOM   1137  CA  GLY A 150     -32.062  -9.398  14.977  1.00 83.31           C  
ATOM   1138  C   GLY A 150     -31.641  -9.969  13.625  1.00 83.31           C  
ATOM   1139  O   GLY A 150     -30.453 -10.242  13.406  1.00 83.31           O  
ATOM   1140  N   THR A 151     -32.656 -10.406  12.859  1.00 86.31           N  
ATOM   1141  CA  THR A 151     -32.344 -10.984  11.562  1.00 86.31           C  
ATOM   1142  C   THR A 151     -33.000 -10.195  10.438  1.00 86.31           C  
ATOM   1143  CB  THR A 151     -32.781 -12.461  11.484  1.00 86.31           C  
ATOM   1144  O   THR A 151     -33.938  -9.438  10.672  1.00 86.31           O  
ATOM   1145  CG2 THR A 151     -32.094 -13.289  12.570  1.00 86.31           C  
ATOM   1146  OG1 THR A 151     -34.188 -12.547  11.641  1.00 86.31           O  
ATOM   1147  N   SER A 152     -32.375 -10.258   9.273  1.00 84.38           N  
ATOM   1148  CA  SER A 152     -32.906  -9.609   8.078  1.00 84.38           C  
ATOM   1149  C   SER A 152     -32.906 -10.562   6.891  1.00 84.38           C  
ATOM   1150  CB  SER A 152     -32.094  -8.359   7.738  1.00 84.38           C  
ATOM   1151  O   SER A 152     -31.969 -11.328   6.691  1.00 84.38           O  
ATOM   1152  OG  SER A 152     -32.562  -7.777   6.531  1.00 84.38           O  
ATOM   1153  N   SER A 153     -33.969 -10.547   6.133  1.00 84.50           N  
ATOM   1154  CA  SER A 153     -34.094 -11.375   4.938  1.00 84.50           C  
ATOM   1155  C   SER A 153     -33.062 -10.969   3.881  1.00 84.50           C  
ATOM   1156  CB  SER A 153     -35.500 -11.289   4.352  1.00 84.50           C  
ATOM   1157  O   SER A 153     -32.781 -11.727   2.955  1.00 84.50           O  
ATOM   1158  OG  SER A 153     -35.844  -9.945   4.047  1.00 84.50           O  
ATOM   1159  N   ALA A 154     -32.562  -9.812   4.090  1.00 83.56           N  
ATOM   1160  CA  ALA A 154     -31.547  -9.258   3.180  1.00 83.56           C  
ATOM   1161  C   ALA A 154     -30.188  -9.914   3.396  1.00 83.56           C  
ATOM   1162  CB  ALA A 154     -31.438  -7.746   3.365  1.00 83.56           C  
ATOM   1163  O   ALA A 154     -29.359  -9.945   2.488  1.00 83.56           O  
ATOM   1164  N   CYS A 155     -30.016 -10.492   4.629  1.00 87.31           N  
ATOM   1165  CA  CYS A 155     -28.797 -11.211   4.988  1.00 87.31           C  
ATOM   1166  C   CYS A 155     -29.047 -12.711   5.078  1.00 87.31           C  
ATOM   1167  CB  CYS A 155     -28.234 -10.695   6.316  1.00 87.31           C  
ATOM   1168  O   CYS A 155     -29.656 -13.188   6.039  1.00 87.31           O  
ATOM   1169  SG  CYS A 155     -27.859  -8.930   6.312  1.00 87.31           S  
ATOM   1170  N   LYS A 156     -28.875 -13.375   3.934  1.00 87.06           N  
ATOM   1171  CA  LYS A 156     -29.188 -14.797   3.896  1.00 87.06           C  
ATOM   1172  C   LYS A 156     -27.953 -15.648   4.125  1.00 87.06           C  
ATOM   1173  CB  LYS A 156     -29.844 -15.164   2.561  1.00 87.06           C  
ATOM   1174  O   LYS A 156     -26.922 -15.445   3.479  1.00 87.06           O  
ATOM   1175  CG  LYS A 156     -31.234 -14.570   2.363  1.00 87.06           C  
ATOM   1176  CD  LYS A 156     -31.922 -15.172   1.149  1.00 87.06           C  
ATOM   1177  CE  LYS A 156     -33.344 -14.617   0.984  1.00 87.06           C  
ATOM   1178  NZ  LYS A 156     -34.031 -15.242  -0.177  1.00 87.06           N  
ATOM   1179  N   ARG A 157     -27.938 -16.406   5.102  1.00 86.69           N  
ATOM   1180  CA  ARG A 157     -26.984 -17.500   5.289  1.00 86.69           C  
ATOM   1181  C   ARG A 157     -27.609 -18.844   4.922  1.00 86.69           C  
ATOM   1182  CB  ARG A 157     -26.484 -17.531   6.730  1.00 86.69           C  
ATOM   1183  O   ARG A 157     -28.438 -19.359   5.664  1.00 86.69           O  
ATOM   1184  CG  ARG A 157     -25.188 -18.312   6.914  1.00 86.69           C  
ATOM   1185  CD  ARG A 157     -24.703 -18.250   8.352  1.00 86.69           C  
ATOM   1186  NE  ARG A 157     -23.750 -17.156   8.570  1.00 86.69           N  
ATOM   1187  NH1 ARG A 157     -25.203 -15.898   9.859  1.00 86.69           N  
ATOM   1188  NH2 ARG A 157     -23.094 -15.133   9.406  1.00 86.69           N  
ATOM   1189  CZ  ARG A 157     -24.016 -16.062   9.281  1.00 86.69           C  
ATOM   1190  N   GLY A 158     -27.359 -19.219   3.711  1.00 85.00           N  
ATOM   1191  CA  GLY A 158     -28.125 -20.328   3.164  1.00 85.00           C  
ATOM   1192  C   GLY A 158     -29.562 -19.984   2.844  1.00 85.00           C  
ATOM   1193  O   GLY A 158     -29.812 -19.016   2.109  1.00 85.00           O  
ATOM   1194  N   SER A 159     -30.547 -20.672   3.467  1.00 84.12           N  
ATOM   1195  CA  SER A 159     -31.969 -20.422   3.234  1.00 84.12           C  
ATOM   1196  C   SER A 159     -32.594 -19.688   4.406  1.00 84.12           C  
ATOM   1197  CB  SER A 159     -32.719 -21.734   2.990  1.00 84.12           C  
ATOM   1198  O   SER A 159     -33.781 -19.328   4.359  1.00 84.12           O  
ATOM   1199  OG  SER A 159     -32.500 -22.641   4.062  1.00 84.12           O  
ATOM   1200  N   SER A 160     -31.766 -19.328   5.422  1.00 88.06           N  
ATOM   1201  CA  SER A 160     -32.281 -18.703   6.641  1.00 88.06           C  
ATOM   1202  C   SER A 160     -31.875 -17.219   6.703  1.00 88.06           C  
ATOM   1203  CB  SER A 160     -31.750 -19.422   7.875  1.00 88.06           C  
ATOM   1204  O   SER A 160     -30.797 -16.844   6.258  1.00 88.06           O  
ATOM   1205  OG  SER A 160     -32.125 -20.781   7.863  1.00 88.06           O  
ATOM   1206  N   SER A 161     -32.844 -16.422   7.191  1.00 88.25           N  
ATOM   1207  CA  SER A 161     -32.531 -15.023   7.469  1.00 88.25           C  
ATOM   1208  C   SER A 161     -31.484 -14.906   8.570  1.00 88.25           C  
ATOM   1209  CB  SER A 161     -33.781 -14.266   7.871  1.00 88.25           C  
ATOM   1210  O   SER A 161     -31.531 -15.617   9.578  1.00 88.25           O  
ATOM   1211  OG  SER A 161     -34.750 -14.289   6.828  1.00 88.25           O  
ATOM   1212  N   SER A 162     -30.547 -14.102   8.281  1.00 90.00           N  
ATOM   1213  CA  SER A 162     -29.453 -13.891   9.219  1.00 90.00           C  
ATOM   1214  C   SER A 162     -29.094 -12.406   9.320  1.00 90.00           C  
ATOM   1215  CB  SER A 162     -28.219 -14.688   8.797  1.00 90.00           C  
ATOM   1216  O   SER A 162     -29.875 -11.547   8.930  1.00 90.00           O  
ATOM   1217  OG  SER A 162     -27.234 -14.672   9.812  1.00 90.00           O  
ATOM   1218  N   PHE A 163     -27.938 -12.211  10.008  1.00 92.00           N  
ATOM   1219  CA  PHE A 163     -27.375 -10.883  10.188  1.00 92.00           C  
ATOM   1220  C   PHE A 163     -25.844 -10.945  10.156  1.00 92.00           C  
ATOM   1221  CB  PHE A 163     -27.844 -10.273  11.516  1.00 92.00           C  
ATOM   1222  O   PHE A 163     -25.266 -12.000   9.898  1.00 92.00           O  
ATOM   1223  CG  PHE A 163     -27.578  -8.797  11.633  1.00 92.00           C  
ATOM   1224  CD1 PHE A 163     -26.781  -8.297  12.664  1.00 92.00           C  
ATOM   1225  CD2 PHE A 163     -28.109  -7.902  10.711  1.00 92.00           C  
ATOM   1226  CE1 PHE A 163     -26.531  -6.934  12.773  1.00 92.00           C  
ATOM   1227  CE2 PHE A 163     -27.859  -6.539  10.812  1.00 92.00           C  
ATOM   1228  CZ  PHE A 163     -27.062  -6.055  11.844  1.00 92.00           C  
ATOM   1229  N   PHE A 164     -25.203  -9.781  10.211  1.00 93.19           N  
ATOM   1230  CA  PHE A 164     -23.750  -9.781  10.289  1.00 93.19           C  
ATOM   1231  C   PHE A 164     -23.266 -10.664  11.430  1.00 93.19           C  
ATOM   1232  CB  PHE A 164     -23.219  -8.352  10.469  1.00 93.19           C  
ATOM   1233  O   PHE A 164     -23.719 -10.539  12.562  1.00 93.19           O  
ATOM   1234  CG  PHE A 164     -23.594  -7.422   9.352  1.00 93.19           C  
ATOM   1235  CD1 PHE A 164     -23.125  -7.645   8.062  1.00 93.19           C  
ATOM   1236  CD2 PHE A 164     -24.406  -6.320   9.586  1.00 93.19           C  
ATOM   1237  CE1 PHE A 164     -23.469  -6.781   7.020  1.00 93.19           C  
ATOM   1238  CE2 PHE A 164     -24.750  -5.457   8.547  1.00 93.19           C  
ATOM   1239  CZ  PHE A 164     -24.281  -5.688   7.270  1.00 93.19           C  
ATOM   1240  N   SER A 165     -22.312 -11.609  11.203  1.00 92.12           N  
ATOM   1241  CA  SER A 165     -21.906 -12.625  12.172  1.00 92.12           C  
ATOM   1242  C   SER A 165     -21.062 -12.008  13.289  1.00 92.12           C  
ATOM   1243  CB  SER A 165     -21.109 -13.727  11.477  1.00 92.12           C  
ATOM   1244  O   SER A 165     -20.891 -12.617  14.344  1.00 92.12           O  
ATOM   1245  OG  SER A 165     -19.938 -13.203  10.859  1.00 92.12           O  
ATOM   1246  N   ARG A 166     -20.562 -10.703  13.102  1.00 93.44           N  
ATOM   1247  CA  ARG A 166     -19.688 -10.078  14.086  1.00 93.44           C  
ATOM   1248  C   ARG A 166     -20.406  -8.977  14.844  1.00 93.44           C  
ATOM   1249  CB  ARG A 166     -18.438  -9.516  13.406  1.00 93.44           C  
ATOM   1250  O   ARG A 166     -19.797  -8.234  15.609  1.00 93.44           O  
ATOM   1251  CG  ARG A 166     -17.625 -10.555  12.641  1.00 93.44           C  
ATOM   1252  CD  ARG A 166     -17.078 -11.641  13.562  1.00 93.44           C  
ATOM   1253  NE  ARG A 166     -16.266 -12.609  12.836  1.00 93.44           N  
ATOM   1254  NH1 ARG A 166     -16.844 -14.406  14.172  1.00 93.44           N  
ATOM   1255  NH2 ARG A 166     -15.398 -14.688  12.414  1.00 93.44           N  
ATOM   1256  CZ  ARG A 166     -16.172 -13.898  13.141  1.00 93.44           C  
ATOM   1257  N   LEU A 167     -21.688  -8.867  14.586  1.00 95.25           N  
ATOM   1258  CA  LEU A 167     -22.500  -7.855  15.250  1.00 95.25           C  
ATOM   1259  C   LEU A 167     -23.766  -8.477  15.844  1.00 95.25           C  
ATOM   1260  CB  LEU A 167     -22.875  -6.742  14.266  1.00 95.25           C  
ATOM   1261  O   LEU A 167     -24.234  -9.508  15.367  1.00 95.25           O  
ATOM   1262  CG  LEU A 167     -21.719  -5.945  13.664  1.00 95.25           C  
ATOM   1263  CD1 LEU A 167     -22.219  -5.082  12.508  1.00 95.25           C  
ATOM   1264  CD2 LEU A 167     -21.062  -5.086  14.734  1.00 95.25           C  
ATOM   1265  N   ASN A 168     -24.234  -7.828  16.875  1.00 94.75           N  
ATOM   1266  CA  ASN A 168     -25.516  -8.172  17.469  1.00 94.75           C  
ATOM   1267  C   ASN A 168     -26.547  -7.062  17.281  1.00 94.75           C  
ATOM   1268  CB  ASN A 168     -25.344  -8.492  18.953  1.00 94.75           C  
ATOM   1269  O   ASN A 168     -26.281  -5.902  17.594  1.00 94.75           O  
ATOM   1270  CG  ASN A 168     -24.578  -9.781  19.203  1.00 94.75           C  
ATOM   1271  ND2 ASN A 168     -23.797  -9.820  20.266  1.00 94.75           N  
ATOM   1272  OD1 ASN A 168     -24.703 -10.742  18.422  1.00 94.75           O  
ATOM   1273  N   TRP A 169     -27.641  -7.516  16.719  1.00 94.94           N  
ATOM   1274  CA  TRP A 169     -28.734  -6.566  16.594  1.00 94.94           C  
ATOM   1275  C   TRP A 169     -29.656  -6.617  17.812  1.00 94.94           C  
ATOM   1276  CB  TRP A 169     -29.547  -6.848  15.320  1.00 94.94           C  
ATOM   1277  O   TRP A 169     -30.453  -7.551  17.953  1.00 94.94           O  
ATOM   1278  CG  TRP A 169     -30.547  -5.781  14.984  1.00 94.94           C  
ATOM   1279  CD1 TRP A 169     -30.844  -4.676  15.727  1.00 94.94           C  
ATOM   1280  CD2 TRP A 169     -31.375  -5.727  13.820  1.00 94.94           C  
ATOM   1281  CE2 TRP A 169     -32.156  -4.559  13.922  1.00 94.94           C  
ATOM   1282  CE3 TRP A 169     -31.531  -6.555  12.695  1.00 94.94           C  
ATOM   1283  NE1 TRP A 169     -31.828  -3.936  15.094  1.00 94.94           N  
ATOM   1284  CH2 TRP A 169     -33.219  -5.023  11.859  1.00 94.94           C  
ATOM   1285  CZ2 TRP A 169     -33.094  -4.195  12.945  1.00 94.94           C  
ATOM   1286  CZ3 TRP A 169     -32.469  -6.191  11.727  1.00 94.94           C  
ATOM   1287  N   LEU A 170     -29.594  -5.531  18.688  1.00 95.56           N  
ATOM   1288  CA  LEU A 170     -30.375  -5.500  19.922  1.00 95.56           C  
ATOM   1289  C   LEU A 170     -31.766  -4.922  19.672  1.00 95.56           C  
ATOM   1290  CB  LEU A 170     -29.656  -4.684  21.000  1.00 95.56           C  
ATOM   1291  O   LEU A 170     -31.891  -3.814  19.141  1.00 95.56           O  
ATOM   1292  CG  LEU A 170     -28.203  -5.082  21.297  1.00 95.56           C  
ATOM   1293  CD1 LEU A 170     -27.672  -4.293  22.484  1.00 95.56           C  
ATOM   1294  CD2 LEU A 170     -28.109  -6.582  21.547  1.00 95.56           C  
ATOM   1295  N   THR A 171     -32.812  -5.684  20.000  1.00 94.81           N  
ATOM   1296  CA  THR A 171     -34.188  -5.230  19.844  1.00 94.81           C  
ATOM   1297  C   THR A 171     -34.969  -5.461  21.141  1.00 94.81           C  
ATOM   1298  CB  THR A 171     -34.875  -5.949  18.688  1.00 94.81           C  
ATOM   1299  O   THR A 171     -34.469  -6.098  22.078  1.00 94.81           O  
ATOM   1300  CG2 THR A 171     -34.188  -5.641  17.359  1.00 94.81           C  
ATOM   1301  OG1 THR A 171     -34.844  -7.363  18.906  1.00 94.81           O  
ATOM   1302  N   SER A 172     -36.125  -4.918  21.156  1.00 94.50           N  
ATOM   1303  CA  SER A 172     -36.938  -4.984  22.344  1.00 94.50           C  
ATOM   1304  C   SER A 172     -37.375  -6.418  22.641  1.00 94.50           C  
ATOM   1305  CB  SER A 172     -38.188  -4.102  22.188  1.00 94.50           C  
ATOM   1306  O   SER A 172     -37.562  -7.215  21.734  1.00 94.50           O  
ATOM   1307  OG  SER A 172     -39.062  -4.645  21.203  1.00 94.50           O  
ATOM   1308  N   LEU A 173     -37.344  -6.844  23.906  1.00 93.94           N  
ATOM   1309  CA  LEU A 173     -37.875  -8.094  24.438  1.00 93.94           C  
ATOM   1310  C   LEU A 173     -39.156  -7.855  25.234  1.00 93.94           C  
ATOM   1311  CB  LEU A 173     -36.844  -8.773  25.344  1.00 93.94           C  
ATOM   1312  O   LEU A 173     -39.156  -7.086  26.188  1.00 93.94           O  
ATOM   1313  CG  LEU A 173     -37.219 -10.125  25.938  1.00 93.94           C  
ATOM   1314  CD1 LEU A 173     -37.406 -11.164  24.844  1.00 93.94           C  
ATOM   1315  CD2 LEU A 173     -36.188 -10.578  26.969  1.00 93.94           C  
ATOM   1316  N   ASN A 174     -40.281  -8.430  24.719  1.00 91.75           N  
ATOM   1317  CA  ASN A 174     -41.594  -8.250  25.344  1.00 91.75           C  
ATOM   1318  C   ASN A 174     -42.000  -6.777  25.406  1.00 91.75           C  
ATOM   1319  CB  ASN A 174     -41.594  -8.859  26.750  1.00 91.75           C  
ATOM   1320  O   ASN A 174     -42.469  -6.297  26.438  1.00 91.75           O  
ATOM   1321  CG  ASN A 174     -41.375 -10.359  26.734  1.00 91.75           C  
ATOM   1322  ND2 ASN A 174     -40.656 -10.859  27.734  1.00 91.75           N  
ATOM   1323  OD1 ASN A 174     -41.844 -11.062  25.844  1.00 91.75           O  
ATOM   1324  N   ASN A 175     -41.594  -5.965  24.297  1.00 92.25           N  
ATOM   1325  CA  ASN A 175     -41.969  -4.570  24.094  1.00 92.25           C  
ATOM   1326  C   ASN A 175     -41.281  -3.658  25.125  1.00 92.25           C  
ATOM   1327  CB  ASN A 175     -43.469  -4.402  24.156  1.00 92.25           C  
ATOM   1328  O   ASN A 175     -41.844  -2.623  25.500  1.00 92.25           O  
ATOM   1329  CG  ASN A 175     -44.156  -4.922  22.922  1.00 92.25           C  
ATOM   1330  ND2 ASN A 175     -45.406  -5.371  23.078  1.00 92.25           N  
ATOM   1331  OD1 ASN A 175     -43.594  -4.918  21.828  1.00 92.25           O  
ATOM   1332  N   ILE A 176     -40.219  -4.223  25.688  1.00 93.88           N  
ATOM   1333  CA  ILE A 176     -39.406  -3.451  26.625  1.00 93.88           C  
ATOM   1334  C   ILE A 176     -37.969  -3.416  26.141  1.00 93.88           C  
ATOM   1335  CB  ILE A 176     -39.469  -4.035  28.047  1.00 93.88           C  
ATOM   1336  O   ILE A 176     -37.406  -4.441  25.734  1.00 93.88           O  
ATOM   1337  CG1 ILE A 176     -40.938  -4.027  28.547  1.00 93.88           C  
ATOM   1338  CG2 ILE A 176     -38.562  -3.256  29.000  1.00 93.88           C  
ATOM   1339  CD1 ILE A 176     -41.125  -4.789  29.859  1.00 93.88           C  
ATOM   1340  N   TYR A 177     -37.344  -2.279  26.250  1.00 94.69           N  
ATOM   1341  CA  TYR A 177     -35.906  -2.084  25.953  1.00 94.69           C  
ATOM   1342  C   TYR A 177     -35.250  -1.282  27.062  1.00 94.69           C  
ATOM   1343  CB  TYR A 177     -35.750  -1.375  24.609  1.00 94.69           C  
ATOM   1344  O   TYR A 177     -35.250  -0.050  27.031  1.00 94.69           O  
ATOM   1345  CG  TYR A 177     -34.312  -1.414  24.078  1.00 94.69           C  
ATOM   1346  CD1 TYR A 177     -33.344  -0.598  24.641  1.00 94.69           C  
ATOM   1347  CD2 TYR A 177     -33.969  -2.264  23.047  1.00 94.69           C  
ATOM   1348  CE1 TYR A 177     -32.031  -0.629  24.156  1.00 94.69           C  
ATOM   1349  CE2 TYR A 177     -32.656  -2.303  22.562  1.00 94.69           C  
ATOM   1350  OH  TYR A 177     -30.406  -1.518  22.641  1.00 94.69           O  
ATOM   1351  CZ  TYR A 177     -31.703  -1.483  23.109  1.00 94.69           C  
ATOM   1352  N   PRO A 178     -34.719  -1.981  28.031  1.00 95.12           N  
ATOM   1353  CA  PRO A 178     -34.031  -1.258  29.109  1.00 95.12           C  
ATOM   1354  C   PRO A 178     -32.719  -0.620  28.641  1.00 95.12           C  
ATOM   1355  CB  PRO A 178     -33.750  -2.344  30.141  1.00 95.12           C  
ATOM   1356  O   PRO A 178     -32.094  -1.093  27.672  1.00 95.12           O  
ATOM   1357  CG  PRO A 178     -33.719  -3.621  29.375  1.00 95.12           C  
ATOM   1358  CD  PRO A 178     -34.625  -3.482  28.188  1.00 95.12           C  
ATOM   1359  N   ALA A 179     -32.406   0.472  29.281  1.00 94.44           N  
ATOM   1360  CA  ALA A 179     -31.125   1.105  28.938  1.00 94.44           C  
ATOM   1361  C   ALA A 179     -29.969   0.131  29.125  1.00 94.44           C  
ATOM   1362  CB  ALA A 179     -30.906   2.352  29.797  1.00 94.44           C  
ATOM   1363  O   ALA A 179     -29.906  -0.604  30.109  1.00 94.44           O  
ATOM   1364  N   GLN A 180     -29.141   0.129  28.078  1.00 95.69           N  
ATOM   1365  CA  GLN A 180     -27.953  -0.727  28.094  1.00 95.69           C  
ATOM   1366  C   GLN A 180     -26.734   0.050  28.547  1.00 95.69           C  
ATOM   1367  CB  GLN A 180     -27.719  -1.342  26.719  1.00 95.69           C  
ATOM   1368  O   GLN A 180     -26.469   1.148  28.047  1.00 95.69           O  
ATOM   1369  CG  GLN A 180     -28.906  -2.129  26.172  1.00 95.69           C  
ATOM   1370  CD  GLN A 180     -29.297  -3.295  27.062  1.00 95.69           C  
ATOM   1371  NE2 GLN A 180     -30.562  -3.371  27.422  1.00 95.69           N  
ATOM   1372  OE1 GLN A 180     -28.453  -4.125  27.422  1.00 95.69           O  
ATOM   1373  N   ASN A 181     -26.062  -0.587  29.578  1.00 95.31           N  
ATOM   1374  CA  ASN A 181     -24.828  -0.026  30.094  1.00 95.31           C  
ATOM   1375  C   ASN A 181     -23.750  -1.101  30.281  1.00 95.31           C  
ATOM   1376  CB  ASN A 181     -25.078   0.694  31.422  1.00 95.31           C  
ATOM   1377  O   ASN A 181     -23.828  -1.907  31.203  1.00 95.31           O  
ATOM   1378  CG  ASN A 181     -23.891   1.528  31.875  1.00 95.31           C  
ATOM   1379  ND2 ASN A 181     -24.062   2.250  32.969  1.00 95.31           N  
ATOM   1380  OD1 ASN A 181     -22.844   1.523  31.234  1.00 95.31           O  
ATOM   1381  N   VAL A 182     -22.750  -1.020  29.375  1.00 94.12           N  
ATOM   1382  CA  VAL A 182     -21.719  -2.057  29.391  1.00 94.12           C  
ATOM   1383  C   VAL A 182     -20.344  -1.415  29.547  1.00 94.12           C  
ATOM   1384  CB  VAL A 182     -21.781  -2.924  28.109  1.00 94.12           C  
ATOM   1385  O   VAL A 182     -20.078  -0.364  28.953  1.00 94.12           O  
ATOM   1386  CG1 VAL A 182     -20.547  -3.840  28.031  1.00 94.12           C  
ATOM   1387  CG2 VAL A 182     -23.062  -3.740  28.078  1.00 94.12           C  
ATOM   1388  N   THR A 183     -19.609  -2.072  30.406  1.00 94.62           N  
ATOM   1389  CA  THR A 183     -18.219  -1.673  30.609  1.00 94.62           C  
ATOM   1390  C   THR A 183     -17.281  -2.836  30.328  1.00 94.62           C  
ATOM   1391  CB  THR A 183     -17.984  -1.168  32.062  1.00 94.62           C  
ATOM   1392  O   THR A 183     -17.406  -3.912  30.906  1.00 94.62           O  
ATOM   1393  CG2 THR A 183     -16.562  -0.627  32.219  1.00 94.62           C  
ATOM   1394  OG1 THR A 183     -18.922  -0.122  32.344  1.00 94.62           O  
ATOM   1395  N   MET A 184     -16.312  -2.447  29.438  1.00 94.62           N  
ATOM   1396  CA  MET A 184     -15.375  -3.492  29.031  1.00 94.62           C  
ATOM   1397  C   MET A 184     -13.930  -3.000  29.125  1.00 94.62           C  
ATOM   1398  CB  MET A 184     -15.680  -3.957  27.609  1.00 94.62           C  
ATOM   1399  O   MET A 184     -13.477  -2.240  28.266  1.00 94.62           O  
ATOM   1400  CG  MET A 184     -14.891  -5.188  27.172  1.00 94.62           C  
ATOM   1401  SD  MET A 184     -15.227  -6.641  28.250  1.00 94.62           S  
ATOM   1402  CE  MET A 184     -16.984  -6.898  27.891  1.00 94.62           C  
ATOM   1403  N   PRO A 185     -13.227  -3.537  30.156  1.00 93.94           N  
ATOM   1404  CA  PRO A 185     -11.828  -3.137  30.250  1.00 93.94           C  
ATOM   1405  C   PRO A 185     -10.930  -3.896  29.266  1.00 93.94           C  
ATOM   1406  CB  PRO A 185     -11.461  -3.467  31.688  1.00 93.94           C  
ATOM   1407  O   PRO A 185     -11.211  -5.055  28.938  1.00 93.94           O  
ATOM   1408  CG  PRO A 185     -12.383  -4.574  32.094  1.00 93.94           C  
ATOM   1409  CD  PRO A 185     -13.672  -4.402  31.328  1.00 93.94           C  
ATOM   1410  N   ASN A 186      -9.953  -3.148  28.766  1.00 95.00           N  
ATOM   1411  CA  ASN A 186      -8.922  -3.811  27.969  1.00 95.00           C  
ATOM   1412  C   ASN A 186      -7.719  -4.195  28.812  1.00 95.00           C  
ATOM   1413  CB  ASN A 186      -8.492  -2.918  26.797  1.00 95.00           C  
ATOM   1414  O   ASN A 186      -6.867  -3.355  29.109  1.00 95.00           O  
ATOM   1415  CG  ASN A 186      -7.516  -3.605  25.875  1.00 95.00           C  
ATOM   1416  ND2 ASN A 186      -7.078  -2.893  24.844  1.00 95.00           N  
ATOM   1417  OD1 ASN A 186      -7.160  -4.770  26.078  1.00 95.00           O  
ATOM   1418  N   LYS A 187      -7.617  -5.477  29.141  1.00 93.25           N  
ATOM   1419  CA  LYS A 187      -6.559  -5.961  30.016  1.00 93.25           C  
ATOM   1420  C   LYS A 187      -5.402  -6.555  29.219  1.00 93.25           C  
ATOM   1421  CB  LYS A 187      -7.109  -7.000  31.000  1.00 93.25           C  
ATOM   1422  O   LYS A 187      -4.387  -6.949  29.797  1.00 93.25           O  
ATOM   1423  CG  LYS A 187      -8.164  -6.453  31.953  1.00 93.25           C  
ATOM   1424  CD  LYS A 187      -8.672  -7.535  32.906  1.00 93.25           C  
ATOM   1425  CE  LYS A 187      -9.758  -7.004  33.812  1.00 93.25           C  
ATOM   1426  NZ  LYS A 187     -10.312  -8.078  34.719  1.00 93.25           N  
ATOM   1427  N   GLU A 188      -5.605  -6.516  27.969  1.00 92.56           N  
ATOM   1428  CA  GLU A 188      -4.594  -7.094  27.094  1.00 92.56           C  
ATOM   1429  C   GLU A 188      -3.516  -6.070  26.750  1.00 92.56           C  
ATOM   1430  CB  GLU A 188      -5.238  -7.629  25.812  1.00 92.56           C  
ATOM   1431  O   GLU A 188      -3.703  -4.867  26.953  1.00 92.56           O  
ATOM   1432  CG  GLU A 188      -6.336  -8.656  26.062  1.00 92.56           C  
ATOM   1433  CD  GLU A 188      -5.816  -9.969  26.609  1.00 92.56           C  
ATOM   1434  OE1 GLU A 188      -6.617 -10.750  27.188  1.00 92.56           O  
ATOM   1435  OE2 GLU A 188      -4.602 -10.227  26.484  1.00 92.56           O  
ATOM   1436  N   GLN A 189      -2.367  -6.500  26.250  1.00 92.38           N  
ATOM   1437  CA  GLN A 189      -1.249  -5.625  25.922  1.00 92.38           C  
ATOM   1438  C   GLN A 189      -1.324  -5.168  24.469  1.00 92.38           C  
ATOM   1439  CB  GLN A 189       0.083  -6.332  26.172  1.00 92.38           C  
ATOM   1440  O   GLN A 189      -0.318  -4.758  23.875  1.00 92.38           O  
ATOM   1441  CG  GLN A 189       0.343  -6.633  27.641  1.00 92.38           C  
ATOM   1442  CD  GLN A 189       0.478  -5.379  28.484  1.00 92.38           C  
ATOM   1443  NE2 GLN A 189      -0.019  -5.434  29.719  1.00 92.38           N  
ATOM   1444  OE1 GLN A 189       1.025  -4.367  28.031  1.00 92.38           O  
ATOM   1445  N   PHE A 190      -2.445  -5.316  23.797  1.00 92.56           N  
ATOM   1446  CA  PHE A 190      -2.656  -4.855  22.422  1.00 92.56           C  
ATOM   1447  C   PHE A 190      -3.959  -4.070  22.312  1.00 92.56           C  
ATOM   1448  CB  PHE A 190      -2.672  -6.039  21.453  1.00 92.56           C  
ATOM   1449  O   PHE A 190      -4.820  -4.160  23.188  1.00 92.56           O  
ATOM   1450  CG  PHE A 190      -3.666  -7.109  21.812  1.00 92.56           C  
ATOM   1451  CD1 PHE A 190      -3.270  -8.234  22.531  1.00 92.56           C  
ATOM   1452  CD2 PHE A 190      -4.996  -6.992  21.438  1.00 92.56           C  
ATOM   1453  CE1 PHE A 190      -4.188  -9.227  22.859  1.00 92.56           C  
ATOM   1454  CE2 PHE A 190      -5.922  -7.977  21.766  1.00 92.56           C  
ATOM   1455  CZ  PHE A 190      -5.516  -9.094  22.484  1.00 92.56           C  
ATOM   1456  N   ASP A 191      -4.070  -3.273  21.203  1.00 93.12           N  
ATOM   1457  CA  ASP A 191      -5.270  -2.480  20.938  1.00 93.12           C  
ATOM   1458  C   ASP A 191      -6.430  -3.367  20.500  1.00 93.12           C  
ATOM   1459  CB  ASP A 191      -4.984  -1.413  19.891  1.00 93.12           C  
ATOM   1460  O   ASP A 191      -6.242  -4.281  19.688  1.00 93.12           O  
ATOM   1461  CG  ASP A 191      -3.977  -0.373  20.344  1.00 93.12           C  
ATOM   1462  OD1 ASP A 191      -3.648  -0.334  21.547  1.00 93.12           O  
ATOM   1463  OD2 ASP A 191      -3.510   0.416  19.500  1.00 93.12           O  
ATOM   1464  N   LYS A 192      -7.590  -3.158  21.062  1.00 95.38           N  
ATOM   1465  CA  LYS A 192      -8.812  -3.830  20.641  1.00 95.38           C  
ATOM   1466  C   LYS A 192      -9.680  -2.912  19.781  1.00 95.38           C  
ATOM   1467  CB  LYS A 192      -9.609  -4.305  21.859  1.00 95.38           C  
ATOM   1468  O   LYS A 192      -9.891  -1.749  20.125  1.00 95.38           O  
ATOM   1469  CG  LYS A 192      -8.930  -5.410  22.656  1.00 95.38           C  
ATOM   1470  CD  LYS A 192      -9.797  -5.875  23.812  1.00 95.38           C  
ATOM   1471  CE  LYS A 192      -9.172  -7.059  24.547  1.00 95.38           C  
ATOM   1472  NZ  LYS A 192     -10.000  -7.500  25.703  1.00 95.38           N  
ATOM   1473  N   LEU A 193     -10.023  -3.410  18.625  1.00 95.62           N  
ATOM   1474  CA  LEU A 193     -10.945  -2.686  17.766  1.00 95.62           C  
ATOM   1475  C   LEU A 193     -12.359  -3.240  17.891  1.00 95.62           C  
ATOM   1476  CB  LEU A 193     -10.477  -2.760  16.312  1.00 95.62           C  
ATOM   1477  O   LEU A 193     -12.602  -4.406  17.562  1.00 95.62           O  
ATOM   1478  CG  LEU A 193     -11.430  -2.178  15.258  1.00 95.62           C  
ATOM   1479  CD1 LEU A 193     -11.555  -0.668  15.438  1.00 95.62           C  
ATOM   1480  CD2 LEU A 193     -10.945  -2.518  13.852  1.00 95.62           C  
ATOM   1481  N   TYR A 194     -13.258  -2.406  18.344  1.00 96.38           N  
ATOM   1482  CA  TYR A 194     -14.672  -2.771  18.422  1.00 96.38           C  
ATOM   1483  C   TYR A 194     -15.469  -2.129  17.297  1.00 96.38           C  
ATOM   1484  CB  TYR A 194     -15.250  -2.354  19.781  1.00 96.38           C  
ATOM   1485  O   TYR A 194     -15.367  -0.925  17.062  1.00 96.38           O  
ATOM   1486  CG  TYR A 194     -14.734  -3.174  20.938  1.00 96.38           C  
ATOM   1487  CD1 TYR A 194     -15.391  -4.332  21.344  1.00 96.38           C  
ATOM   1488  CD2 TYR A 194     -13.586  -2.793  21.625  1.00 96.38           C  
ATOM   1489  CE1 TYR A 194     -14.922  -5.090  22.422  1.00 96.38           C  
ATOM   1490  CE2 TYR A 194     -13.109  -3.543  22.703  1.00 96.38           C  
ATOM   1491  OH  TYR A 194     -13.312  -5.434  24.141  1.00 96.38           O  
ATOM   1492  CZ  TYR A 194     -13.781  -4.688  23.078  1.00 96.38           C  
ATOM   1493  N   ILE A 195     -16.219  -2.988  16.625  1.00 96.69           N  
ATOM   1494  CA  ILE A 195     -17.125  -2.488  15.594  1.00 96.69           C  
ATOM   1495  C   ILE A 195     -18.547  -2.473  16.125  1.00 96.69           C  
ATOM   1496  CB  ILE A 195     -17.047  -3.342  14.305  1.00 96.69           C  
ATOM   1497  O   ILE A 195     -19.016  -3.455  16.719  1.00 96.69           O  
ATOM   1498  CG1 ILE A 195     -15.602  -3.391  13.789  1.00 96.69           C  
ATOM   1499  CG2 ILE A 195     -17.984  -2.795  13.234  1.00 96.69           C  
ATOM   1500  CD1 ILE A 195     -15.055  -2.041  13.344  1.00 96.69           C  
ATOM   1501  N   TRP A 196     -19.188  -1.340  15.992  1.00 96.88           N  
ATOM   1502  CA  TRP A 196     -20.578  -1.219  16.422  1.00 96.88           C  
ATOM   1503  C   TRP A 196     -21.375  -0.350  15.453  1.00 96.88           C  
ATOM   1504  CB  TRP A 196     -20.656  -0.633  17.828  1.00 96.88           C  
ATOM   1505  O   TRP A 196     -20.797   0.288  14.562  1.00 96.88           O  
ATOM   1506  CG  TRP A 196     -20.000   0.707  17.969  1.00 96.88           C  
ATOM   1507  CD1 TRP A 196     -18.672   0.956  18.141  1.00 96.88           C  
ATOM   1508  CD2 TRP A 196     -20.656   1.982  17.969  1.00 96.88           C  
ATOM   1509  CE2 TRP A 196     -19.656   2.963  18.125  1.00 96.88           C  
ATOM   1510  CE3 TRP A 196     -21.984   2.393  17.828  1.00 96.88           C  
ATOM   1511  NE1 TRP A 196     -18.453   2.311  18.234  1.00 96.88           N  
ATOM   1512  CH2 TRP A 196     -21.250   4.703  18.047  1.00 96.88           C  
ATOM   1513  CZ2 TRP A 196     -19.938   4.328  18.172  1.00 96.88           C  
ATOM   1514  CZ3 TRP A 196     -22.266   3.752  17.875  1.00 96.88           C  
ATOM   1515  N   GLY A 197     -22.703  -0.347  15.617  1.00 97.00           N  
ATOM   1516  CA  GLY A 197     -23.484   0.395  14.648  1.00 97.00           C  
ATOM   1517  C   GLY A 197     -24.766   0.957  15.234  1.00 97.00           C  
ATOM   1518  O   GLY A 197     -25.109   0.682  16.391  1.00 97.00           O  
ATOM   1519  N   VAL A 198     -25.469   1.778  14.383  1.00 97.25           N  
ATOM   1520  CA  VAL A 198     -26.734   2.395  14.758  1.00 97.25           C  
ATOM   1521  C   VAL A 198     -27.797   2.098  13.695  1.00 97.25           C  
ATOM   1522  CB  VAL A 198     -26.594   3.920  14.953  1.00 97.25           C  
ATOM   1523  O   VAL A 198     -27.594   2.383  12.516  1.00 97.25           O  
ATOM   1524  CG1 VAL A 198     -27.938   4.543  15.352  1.00 97.25           C  
ATOM   1525  CG2 VAL A 198     -25.531   4.223  16.000  1.00 97.25           C  
ATOM   1526  N   HIS A 199     -28.812   1.475  14.164  1.00 96.00           N  
ATOM   1527  CA  HIS A 199     -29.922   1.190  13.250  1.00 96.00           C  
ATOM   1528  C   HIS A 199     -30.828   2.408  13.086  1.00 96.00           C  
ATOM   1529  CB  HIS A 199     -30.734  -0.004  13.750  1.00 96.00           C  
ATOM   1530  O   HIS A 199     -31.250   3.004  14.078  1.00 96.00           O  
ATOM   1531  CG  HIS A 199     -31.828  -0.420  12.820  1.00 96.00           C  
ATOM   1532  CD2 HIS A 199     -31.781  -0.906  11.555  1.00 96.00           C  
ATOM   1533  ND1 HIS A 199     -33.156  -0.354  13.156  1.00 96.00           N  
ATOM   1534  CE1 HIS A 199     -33.875  -0.782  12.141  1.00 96.00           C  
ATOM   1535  NE2 HIS A 199     -33.062  -1.124  11.156  1.00 96.00           N  
ATOM   1536  N   HIS A 200     -31.078   2.773  11.797  1.00 95.44           N  
ATOM   1537  CA  HIS A 200     -31.938   3.902  11.461  1.00 95.44           C  
ATOM   1538  C   HIS A 200     -33.250   3.432  10.852  1.00 95.44           C  
ATOM   1539  CB  HIS A 200     -31.219   4.855  10.508  1.00 95.44           C  
ATOM   1540  O   HIS A 200     -33.312   3.146   9.656  1.00 95.44           O  
ATOM   1541  CG  HIS A 200     -29.906   5.355  11.016  1.00 95.44           C  
ATOM   1542  CD2 HIS A 200     -28.641   4.965  10.750  1.00 95.44           C  
ATOM   1543  ND1 HIS A 200     -29.812   6.383  11.930  1.00 95.44           N  
ATOM   1544  CE1 HIS A 200     -28.531   6.602  12.195  1.00 95.44           C  
ATOM   1545  NE2 HIS A 200     -27.797   5.754  11.492  1.00 95.44           N  
ATOM   1546  N   PRO A 201     -34.281   3.322  11.672  1.00 94.81           N  
ATOM   1547  CA  PRO A 201     -35.562   2.816  11.172  1.00 94.81           C  
ATOM   1548  C   PRO A 201     -36.219   3.771  10.180  1.00 94.81           C  
ATOM   1549  CB  PRO A 201     -36.406   2.664  12.438  1.00 94.81           C  
ATOM   1550  O   PRO A 201     -36.031   4.988  10.266  1.00 94.81           O  
ATOM   1551  CG  PRO A 201     -35.406   2.523  13.539  1.00 94.81           C  
ATOM   1552  CD  PRO A 201     -34.219   3.352  13.211  1.00 94.81           C  
ATOM   1553  N   ASP A 202     -37.094   3.236   9.375  1.00 94.38           N  
ATOM   1554  CA  ASP A 202     -37.719   3.973   8.281  1.00 94.38           C  
ATOM   1555  C   ASP A 202     -38.938   4.742   8.750  1.00 94.38           C  
ATOM   1556  CB  ASP A 202     -38.094   3.020   7.145  1.00 94.38           C  
ATOM   1557  O   ASP A 202     -39.344   5.723   8.125  1.00 94.38           O  
ATOM   1558  CG  ASP A 202     -39.031   1.917   7.586  1.00 94.38           C  
ATOM   1559  OD1 ASP A 202     -38.844   1.345   8.680  1.00 94.38           O  
ATOM   1560  OD2 ASP A 202     -40.000   1.616   6.836  1.00 94.38           O  
ATOM   1561  N   THR A 203     -39.594   4.320   9.859  1.00 94.94           N  
ATOM   1562  CA  THR A 203     -40.781   4.980  10.391  1.00 94.94           C  
ATOM   1563  C   THR A 203     -40.750   4.992  11.914  1.00 94.94           C  
ATOM   1564  CB  THR A 203     -42.062   4.289   9.898  1.00 94.94           C  
ATOM   1565  O   THR A 203     -40.031   4.199  12.539  1.00 94.94           O  
ATOM   1566  CG2 THR A 203     -42.125   4.254   8.375  1.00 94.94           C  
ATOM   1567  OG1 THR A 203     -42.094   2.949  10.398  1.00 94.94           O  
ATOM   1568  N   ASP A 204     -41.531   5.863  12.477  1.00 95.19           N  
ATOM   1569  CA  ASP A 204     -41.688   5.930  13.922  1.00 95.19           C  
ATOM   1570  C   ASP A 204     -42.312   4.637  14.469  1.00 95.19           C  
ATOM   1571  CB  ASP A 204     -42.562   7.125  14.320  1.00 95.19           C  
ATOM   1572  O   ASP A 204     -41.969   4.191  15.562  1.00 95.19           O  
ATOM   1573  CG  ASP A 204     -41.875   8.461  14.109  1.00 95.19           C  
ATOM   1574  OD1 ASP A 204     -40.656   8.555  14.367  1.00 95.19           O  
ATOM   1575  OD2 ASP A 204     -42.531   9.422  13.680  1.00 95.19           O  
ATOM   1576  N   LYS A 205     -43.188   4.047  13.664  1.00 94.69           N  
ATOM   1577  CA  LYS A 205     -43.812   2.777  14.031  1.00 94.69           C  
ATOM   1578  C   LYS A 205     -42.750   1.679  14.180  1.00 94.69           C  
ATOM   1579  CB  LYS A 205     -44.875   2.367  13.000  1.00 94.69           C  
ATOM   1580  O   LYS A 205     -42.781   0.924  15.156  1.00 94.69           O  
ATOM   1581  CG  LYS A 205     -45.656   1.114  13.367  1.00 94.69           C  
ATOM   1582  CD  LYS A 205     -46.688   0.765  12.305  1.00 94.69           C  
ATOM   1583  CE  LYS A 205     -47.406  -0.540  12.633  1.00 94.69           C  
ATOM   1584  NZ  LYS A 205     -48.406  -0.888  11.594  1.00 94.69           N  
ATOM   1585  N   ASN A 206     -41.906   1.527  13.219  1.00 93.19           N  
ATOM   1586  CA  ASN A 206     -40.844   0.544  13.234  1.00 93.19           C  
ATOM   1587  C   ASN A 206     -39.844   0.810  14.367  1.00 93.19           C  
ATOM   1588  CB  ASN A 206     -40.125   0.526  11.891  1.00 93.19           C  
ATOM   1589  O   ASN A 206     -39.344  -0.127  14.984  1.00 93.19           O  
ATOM   1590  CG  ASN A 206     -40.875  -0.208  10.812  1.00 93.19           C  
ATOM   1591  ND2 ASN A 206     -40.438  -0.089   9.570  1.00 93.19           N  
ATOM   1592  OD1 ASN A 206     -41.875  -0.875  11.094  1.00 93.19           O  
ATOM   1593  N   GLN A 207     -39.562   2.066  14.664  1.00 95.25           N  
ATOM   1594  CA  GLN A 207     -38.719   2.461  15.789  1.00 95.25           C  
ATOM   1595  C   GLN A 207     -39.281   1.965  17.109  1.00 95.25           C  
ATOM   1596  CB  GLN A 207     -38.531   3.980  15.828  1.00 95.25           C  
ATOM   1597  O   GLN A 207     -38.594   1.353  17.922  1.00 95.25           O  
ATOM   1598  CG  GLN A 207     -37.844   4.488  17.094  1.00 95.25           C  
ATOM   1599  CD  GLN A 207     -36.375   4.078  17.156  1.00 95.25           C  
ATOM   1600  NE2 GLN A 207     -35.875   3.959  18.375  1.00 95.25           N  
ATOM   1601  OE1 GLN A 207     -35.750   3.871  16.141  1.00 95.25           O  
ATOM   1602  N   PHE A 208     -40.531   2.250  17.297  1.00 95.38           N  
ATOM   1603  CA  PHE A 208     -41.219   1.857  18.531  1.00 95.38           C  
ATOM   1604  C   PHE A 208     -41.312   0.340  18.625  1.00 95.38           C  
ATOM   1605  CB  PHE A 208     -42.594   2.496  18.625  1.00 95.38           C  
ATOM   1606  O   PHE A 208     -41.125  -0.239  19.688  1.00 95.38           O  
ATOM   1607  CG  PHE A 208     -43.250   2.324  19.969  1.00 95.38           C  
ATOM   1608  CD1 PHE A 208     -44.156   1.279  20.188  1.00 95.38           C  
ATOM   1609  CD2 PHE A 208     -43.000   3.209  21.000  1.00 95.38           C  
ATOM   1610  CE1 PHE A 208     -44.750   1.118  21.422  1.00 95.38           C  
ATOM   1611  CE2 PHE A 208     -43.594   3.053  22.250  1.00 95.38           C  
ATOM   1612  CZ  PHE A 208     -44.469   2.008  22.453  1.00 95.38           C  
ATOM   1613  N   SER A 209     -41.625  -0.293  17.531  1.00 93.94           N  
ATOM   1614  CA  SER A 209     -41.781  -1.743  17.500  1.00 93.94           C  
ATOM   1615  C   SER A 209     -40.469  -2.449  17.828  1.00 93.94           C  
ATOM   1616  CB  SER A 209     -42.281  -2.193  16.125  1.00 93.94           C  
ATOM   1617  O   SER A 209     -40.438  -3.457  18.531  1.00 93.94           O  
ATOM   1618  OG  SER A 209     -42.312  -3.607  16.047  1.00 93.94           O  
ATOM   1619  N   LEU A 210     -39.406  -1.963  17.359  1.00 93.62           N  
ATOM   1620  CA  LEU A 210     -38.094  -2.609  17.484  1.00 93.62           C  
ATOM   1621  C   LEU A 210     -37.438  -2.248  18.797  1.00 93.62           C  
ATOM   1622  CB  LEU A 210     -37.188  -2.213  16.312  1.00 93.62           C  
ATOM   1623  O   LEU A 210     -36.781  -3.094  19.438  1.00 93.62           O  
ATOM   1624  CG  LEU A 210     -37.500  -2.828  14.953  1.00 93.62           C  
ATOM   1625  CD1 LEU A 210     -36.719  -2.129  13.852  1.00 93.62           C  
ATOM   1626  CD2 LEU A 210     -37.219  -4.324  14.961  1.00 93.62           C  
ATOM   1627  N   PHE A 211     -37.656  -1.042  19.312  1.00 95.00           N  
ATOM   1628  CA  PHE A 211     -36.844  -0.593  20.438  1.00 95.00           C  
ATOM   1629  C   PHE A 211     -37.719  -0.130  21.594  1.00 95.00           C  
ATOM   1630  CB  PHE A 211     -35.906   0.539  20.016  1.00 95.00           C  
ATOM   1631  O   PHE A 211     -37.219   0.287  22.641  1.00 95.00           O  
ATOM   1632  CG  PHE A 211     -34.969   0.167  18.891  1.00 95.00           C  
ATOM   1633  CD1 PHE A 211     -34.000  -0.797  19.078  1.00 95.00           C  
ATOM   1634  CD2 PHE A 211     -35.094   0.782  17.656  1.00 95.00           C  
ATOM   1635  CE1 PHE A 211     -33.125  -1.144  18.047  1.00 95.00           C  
ATOM   1636  CE2 PHE A 211     -34.219   0.440  16.609  1.00 95.00           C  
ATOM   1637  CZ  PHE A 211     -33.250  -0.522  16.812  1.00 95.00           C  
ATOM   1638  N   ALA A 212     -39.094  -0.156  21.438  1.00 94.31           N  
ATOM   1639  CA  ALA A 212     -40.094   0.174  22.453  1.00 94.31           C  
ATOM   1640  C   ALA A 212     -39.938   1.615  22.938  1.00 94.31           C  
ATOM   1641  CB  ALA A 212     -39.969  -0.789  23.641  1.00 94.31           C  
ATOM   1642  O   ALA A 212     -40.250   1.938  24.078  1.00 94.31           O  
ATOM   1643  N   GLN A 213     -39.219   2.418  22.203  1.00 92.88           N  
ATOM   1644  CA  GLN A 213     -39.000   3.832  22.484  1.00 92.88           C  
ATOM   1645  C   GLN A 213     -39.188   4.684  21.234  1.00 92.88           C  
ATOM   1646  CB  GLN A 213     -37.625   4.062  23.078  1.00 92.88           C  
ATOM   1647  O   GLN A 213     -39.000   4.207  20.125  1.00 92.88           O  
ATOM   1648  CG  GLN A 213     -37.406   3.367  24.422  1.00 92.88           C  
ATOM   1649  CD  GLN A 213     -36.188   3.912  25.172  1.00 92.88           C  
ATOM   1650  NE2 GLN A 213     -36.188   3.746  26.484  1.00 92.88           N  
ATOM   1651  OE1 GLN A 213     -35.281   4.477  24.562  1.00 92.88           O  
ATOM   1652  N   SER A 214     -39.562   5.973  21.391  1.00 90.50           N  
ATOM   1653  CA  SER A 214     -39.844   6.906  20.312  1.00 90.50           C  
ATOM   1654  C   SER A 214     -38.531   7.449  19.719  1.00 90.50           C  
ATOM   1655  CB  SER A 214     -40.719   8.062  20.781  1.00 90.50           C  
ATOM   1656  O   SER A 214     -38.500   7.938  18.594  1.00 90.50           O  
ATOM   1657  OG  SER A 214     -40.094   8.742  21.875  1.00 90.50           O  
ATOM   1658  N   SER A 215     -37.469   7.281  20.547  1.00 90.69           N  
ATOM   1659  CA  SER A 215     -36.156   7.691  20.125  1.00 90.69           C  
ATOM   1660  C   SER A 215     -35.062   6.973  20.906  1.00 90.69           C  
ATOM   1661  CB  SER A 215     -36.000   9.203  20.266  1.00 90.69           C  
ATOM   1662  O   SER A 215     -35.312   6.504  22.031  1.00 90.69           O  
ATOM   1663  OG  SER A 215     -35.938   9.578  21.641  1.00 90.69           O  
ATOM   1664  N   GLY A 216     -33.875   6.832  20.250  1.00 93.31           N  
ATOM   1665  CA  GLY A 216     -32.719   6.199  20.891  1.00 93.31           C  
ATOM   1666  C   GLY A 216     -31.484   7.066  20.891  1.00 93.31           C  
ATOM   1667  O   GLY A 216     -31.422   8.078  20.188  1.00 93.31           O  
ATOM   1668  N   ARG A 217     -30.625   6.750  21.797  1.00 95.44           N  
ATOM   1669  CA  ARG A 217     -29.312   7.398  21.875  1.00 95.44           C  
ATOM   1670  C   ARG A 217     -28.234   6.398  22.250  1.00 95.44           C  
ATOM   1671  CB  ARG A 217     -29.344   8.547  22.875  1.00 95.44           C  
ATOM   1672  O   ARG A 217     -28.406   5.602  23.172  1.00 95.44           O  
ATOM   1673  CG  ARG A 217     -28.078   9.375  22.906  1.00 95.44           C  
ATOM   1674  CD  ARG A 217     -28.188  10.562  23.859  1.00 95.44           C  
ATOM   1675  NE  ARG A 217     -26.953  11.344  23.891  1.00 95.44           N  
ATOM   1676  NH1 ARG A 217     -27.812  12.992  25.281  1.00 95.44           N  
ATOM   1677  NH2 ARG A 217     -25.641  13.109  24.531  1.00 95.44           N  
ATOM   1678  CZ  ARG A 217     -26.797  12.477  24.578  1.00 95.44           C  
ATOM   1679  N   ILE A 218     -27.203   6.523  21.484  1.00 97.06           N  
ATOM   1680  CA  ILE A 218     -26.078   5.633  21.734  1.00 97.06           C  
ATOM   1681  C   ILE A 218     -24.828   6.457  22.047  1.00 97.06           C  
ATOM   1682  CB  ILE A 218     -25.812   4.699  20.531  1.00 97.06           C  
ATOM   1683  O   ILE A 218     -24.484   7.391  21.312  1.00 97.06           O  
ATOM   1684  CG1 ILE A 218     -27.047   3.865  20.219  1.00 97.06           C  
ATOM   1685  CG2 ILE A 218     -24.594   3.801  20.797  1.00 97.06           C  
ATOM   1686  CD1 ILE A 218     -27.891   4.414  19.078  1.00 97.06           C  
ATOM   1687  N   THR A 219     -24.219   6.059  23.172  1.00 96.94           N  
ATOM   1688  CA  THR A 219     -22.953   6.691  23.547  1.00 96.94           C  
ATOM   1689  C   THR A 219     -21.875   5.645  23.797  1.00 96.94           C  
ATOM   1690  CB  THR A 219     -23.125   7.562  24.812  1.00 96.94           C  
ATOM   1691  O   THR A 219     -22.062   4.719  24.594  1.00 96.94           O  
ATOM   1692  CG2 THR A 219     -21.844   8.328  25.125  1.00 96.94           C  
ATOM   1693  OG1 THR A 219     -24.188   8.500  24.594  1.00 96.94           O  
ATOM   1694  N   VAL A 220     -20.844   5.773  23.031  1.00 96.88           N  
ATOM   1695  CA  VAL A 220     -19.688   4.914  23.219  1.00 96.88           C  
ATOM   1696  C   VAL A 220     -18.469   5.758  23.609  1.00 96.88           C  
ATOM   1697  CB  VAL A 220     -19.375   4.105  21.938  1.00 96.88           C  
ATOM   1698  O   VAL A 220     -18.125   6.723  22.922  1.00 96.88           O  
ATOM   1699  CG1 VAL A 220     -18.172   3.188  22.156  1.00 96.88           C  
ATOM   1700  CG2 VAL A 220     -20.594   3.297  21.516  1.00 96.88           C  
ATOM   1701  N   SER A 221     -17.859   5.336  24.703  1.00 96.19           N  
ATOM   1702  CA  SER A 221     -16.766   6.184  25.188  1.00 96.19           C  
ATOM   1703  C   SER A 221     -15.594   5.344  25.672  1.00 96.19           C  
ATOM   1704  CB  SER A 221     -17.266   7.090  26.312  1.00 96.19           C  
ATOM   1705  O   SER A 221     -15.773   4.203  26.094  1.00 96.19           O  
ATOM   1706  OG  SER A 221     -17.734   6.320  27.406  1.00 96.19           O  
ATOM   1707  N   THR A 222     -14.422   5.949  25.500  1.00 95.25           N  
ATOM   1708  CA  THR A 222     -13.180   5.516  26.141  1.00 95.25           C  
ATOM   1709  C   THR A 222     -12.625   6.613  27.047  1.00 95.25           C  
ATOM   1710  CB  THR A 222     -12.125   5.117  25.094  1.00 95.25           C  
ATOM   1711  O   THR A 222     -13.219   7.688  27.156  1.00 95.25           O  
ATOM   1712  CG2 THR A 222     -12.680   4.094  24.109  1.00 95.25           C  
ATOM   1713  OG1 THR A 222     -11.719   6.285  24.375  1.00 95.25           O  
ATOM   1714  N   LYS A 223     -11.602   6.371  27.734  1.00 90.69           N  
ATOM   1715  CA  LYS A 223     -10.984   7.395  28.562  1.00 90.69           C  
ATOM   1716  C   LYS A 223     -10.617   8.625  27.750  1.00 90.69           C  
ATOM   1717  CB  LYS A 223      -9.742   6.840  29.266  1.00 90.69           C  
ATOM   1718  O   LYS A 223     -10.688   9.758  28.234  1.00 90.69           O  
ATOM   1719  CG  LYS A 223     -10.047   5.891  30.406  1.00 90.69           C  
ATOM   1720  CD  LYS A 223      -8.781   5.461  31.141  1.00 90.69           C  
ATOM   1721  CE  LYS A 223      -9.086   4.484  32.281  1.00 90.69           C  
ATOM   1722  NZ  LYS A 223      -7.844   4.035  32.969  1.00 90.69           N  
ATOM   1723  N   ARG A 224     -10.430   8.438  26.469  1.00 86.38           N  
ATOM   1724  CA  ARG A 224      -9.836   9.469  25.641  1.00 86.38           C  
ATOM   1725  C   ARG A 224     -10.836   9.992  24.609  1.00 86.38           C  
ATOM   1726  CB  ARG A 224      -8.586   8.938  24.922  1.00 86.38           C  
ATOM   1727  O   ARG A 224     -10.656  11.078  24.047  1.00 86.38           O  
ATOM   1728  CG  ARG A 224      -7.457   8.555  25.859  1.00 86.38           C  
ATOM   1729  CD  ARG A 224      -6.246   8.031  25.109  1.00 86.38           C  
ATOM   1730  NE  ARG A 224      -5.195   7.582  26.016  1.00 86.38           N  
ATOM   1731  NH1 ARG A 224      -3.693   7.043  24.344  1.00 86.38           N  
ATOM   1732  NH2 ARG A 224      -3.121   6.746  26.547  1.00 86.38           N  
ATOM   1733  CZ  ARG A 224      -4.004   7.125  25.641  1.00 86.38           C  
ATOM   1734  N   SER A 225     -11.883   9.281  24.375  1.00 90.19           N  
ATOM   1735  CA  SER A 225     -12.805   9.695  23.312  1.00 90.19           C  
ATOM   1736  C   SER A 225     -14.234   9.297  23.641  1.00 90.19           C  
ATOM   1737  CB  SER A 225     -12.391   9.086  21.984  1.00 90.19           C  
ATOM   1738  O   SER A 225     -14.469   8.359  24.422  1.00 90.19           O  
ATOM   1739  OG  SER A 225     -12.625   7.688  21.969  1.00 90.19           O  
ATOM   1740  N   GLN A 226     -15.125  10.102  23.172  1.00 92.94           N  
ATOM   1741  CA  GLN A 226     -16.547   9.828  23.344  1.00 92.94           C  
ATOM   1742  C   GLN A 226     -17.312  10.148  22.062  1.00 92.94           C  
ATOM   1743  CB  GLN A 226     -17.125  10.641  24.516  1.00 92.94           C  
ATOM   1744  O   GLN A 226     -17.094  11.180  21.438  1.00 92.94           O  
ATOM   1745  CG  GLN A 226     -18.594  10.391  24.766  1.00 92.94           C  
ATOM   1746  CD  GLN A 226     -19.141  11.211  25.922  1.00 92.94           C  
ATOM   1747  NE2 GLN A 226     -20.328  11.766  25.734  1.00 92.94           N  
ATOM   1748  OE1 GLN A 226     -18.500  11.336  26.969  1.00 92.94           O  
ATOM   1749  N   GLN A 227     -18.188   9.211  21.719  1.00 93.25           N  
ATOM   1750  CA  GLN A 227     -19.047   9.375  20.547  1.00 93.25           C  
ATOM   1751  C   GLN A 227     -20.516   9.148  20.906  1.00 93.25           C  
ATOM   1752  CB  GLN A 227     -18.625   8.414  19.438  1.00 93.25           C  
ATOM   1753  O   GLN A 227     -20.859   8.156  21.562  1.00 93.25           O  
ATOM   1754  CG  GLN A 227     -19.281   8.711  18.094  1.00 93.25           C  
ATOM   1755  CD  GLN A 227     -18.688   7.906  16.953  1.00 93.25           C  
ATOM   1756  NE2 GLN A 227     -18.391   8.570  15.844  1.00 93.25           N  
ATOM   1757  OE1 GLN A 227     -18.484   6.691  17.078  1.00 93.25           O  
ATOM   1758  N   ALA A 228     -21.312  10.094  20.562  1.00 95.50           N  
ATOM   1759  CA  ALA A 228     -22.750   9.969  20.781  1.00 95.50           C  
ATOM   1760  C   ALA A 228     -23.516  10.109  19.469  1.00 95.50           C  
ATOM   1761  CB  ALA A 228     -23.234  11.023  21.781  1.00 95.50           C  
ATOM   1762  O   ALA A 228     -23.281  11.039  18.703  1.00 95.50           O  
ATOM   1763  N   VAL A 229     -24.422   9.250  19.250  1.00 95.69           N  
ATOM   1764  CA  VAL A 229     -25.125   9.234  17.969  1.00 95.69           C  
ATOM   1765  C   VAL A 229     -26.625   9.125  18.219  1.00 95.69           C  
ATOM   1766  CB  VAL A 229     -24.641   8.086  17.062  1.00 95.69           C  
ATOM   1767  O   VAL A 229     -27.078   8.289  19.000  1.00 95.69           O  
ATOM   1768  CG1 VAL A 229     -25.344   8.125  15.719  1.00 95.69           C  
ATOM   1769  CG2 VAL A 229     -23.125   8.148  16.891  1.00 95.69           C  
ATOM   1770  N   ILE A 230     -27.359   9.945  17.547  1.00 95.44           N  
ATOM   1771  CA  ILE A 230     -28.812   9.883  17.547  1.00 95.44           C  
ATOM   1772  C   ILE A 230     -29.312   9.320  16.219  1.00 95.44           C  
ATOM   1773  CB  ILE A 230     -29.438  11.273  17.797  1.00 95.44           C  
ATOM   1774  O   ILE A 230     -28.938   9.812  15.148  1.00 95.44           O  
ATOM   1775  CG1 ILE A 230     -28.984  11.812  19.172  1.00 95.44           C  
ATOM   1776  CG2 ILE A 230     -30.953  11.203  17.719  1.00 95.44           C  
ATOM   1777  CD1 ILE A 230     -29.406  13.258  19.422  1.00 95.44           C  
ATOM   1778  N   PRO A 231     -30.156   8.234  16.297  1.00 95.25           N  
ATOM   1779  CA  PRO A 231     -30.625   7.621  15.055  1.00 95.25           C  
ATOM   1780  C   PRO A 231     -31.484   8.570  14.219  1.00 95.25           C  
ATOM   1781  CB  PRO A 231     -31.453   6.426  15.539  1.00 95.25           C  
ATOM   1782  O   PRO A 231     -32.188   9.422  14.773  1.00 95.25           O  
ATOM   1783  CG  PRO A 231     -31.891   6.801  16.922  1.00 95.25           C  
ATOM   1784  CD  PRO A 231     -30.828   7.672  17.531  1.00 95.25           C  
ATOM   1785  N   ASN A 232     -31.312   8.500  12.953  1.00 94.00           N  
ATOM   1786  CA  ASN A 232     -32.125   9.250  12.008  1.00 94.00           C  
ATOM   1787  C   ASN A 232     -33.344   8.445  11.547  1.00 94.00           C  
ATOM   1788  CB  ASN A 232     -31.297   9.680  10.797  1.00 94.00           C  
ATOM   1789  O   ASN A 232     -33.219   7.586  10.672  1.00 94.00           O  
ATOM   1790  CG  ASN A 232     -32.062  10.602   9.859  1.00 94.00           C  
ATOM   1791  ND2 ASN A 232     -31.359  11.117   8.852  1.00 94.00           N  
ATOM   1792  OD1 ASN A 232     -33.250  10.844  10.039  1.00 94.00           O  
ATOM   1793  N   ILE A 233     -34.500   8.773  12.164  1.00 94.38           N  
ATOM   1794  CA  ILE A 233     -35.750   8.070  11.852  1.00 94.38           C  
ATOM   1795  C   ILE A 233     -36.469   8.766  10.695  1.00 94.38           C  
ATOM   1796  CB  ILE A 233     -36.656   7.984  13.078  1.00 94.38           C  
ATOM   1797  O   ILE A 233     -36.750   9.961  10.766  1.00 94.38           O  
ATOM   1798  CG1 ILE A 233     -35.938   7.379  14.273  1.00 94.38           C  
ATOM   1799  CG2 ILE A 233     -37.938   7.172  12.758  1.00 94.38           C  
ATOM   1800  CD1 ILE A 233     -36.594   7.648  15.617  1.00 94.38           C  
ATOM   1801  N   GLY A 234     -36.594   8.000   9.625  1.00 92.25           N  
ATOM   1802  CA  GLY A 234     -37.250   8.625   8.492  1.00 92.25           C  
ATOM   1803  C   GLY A 234     -37.219   7.766   7.238  1.00 92.25           C  
ATOM   1804  O   GLY A 234     -36.500   6.773   7.176  1.00 92.25           O  
ATOM   1805  N   SER A 235     -38.125   8.188   6.316  1.00 90.25           N  
ATOM   1806  CA  SER A 235     -38.219   7.473   5.051  1.00 90.25           C  
ATOM   1807  C   SER A 235     -36.969   7.676   4.195  1.00 90.25           C  
ATOM   1808  CB  SER A 235     -39.469   7.934   4.277  1.00 90.25           C  
ATOM   1809  O   SER A 235     -36.438   8.773   4.145  1.00 90.25           O  
ATOM   1810  OG  SER A 235     -40.656   7.590   4.973  1.00 90.25           O  
ATOM   1811  N   ARG A 236     -36.500   6.559   3.525  1.00 89.81           N  
ATOM   1812  CA  ARG A 236     -35.375   6.555   2.623  1.00 89.81           C  
ATOM   1813  C   ARG A 236     -35.594   5.617   1.443  1.00 89.81           C  
ATOM   1814  CB  ARG A 236     -34.094   6.148   3.371  1.00 89.81           C  
ATOM   1815  O   ARG A 236     -36.438   4.730   1.508  1.00 89.81           O  
ATOM   1816  CG  ARG A 236     -34.281   4.938   4.273  1.00 89.81           C  
ATOM   1817  CD  ARG A 236     -33.094   4.754   5.207  1.00 89.81           C  
ATOM   1818  NE  ARG A 236     -33.219   5.570   6.406  1.00 89.81           N  
ATOM   1819  NH1 ARG A 236     -33.250   3.785   7.871  1.00 89.81           N  
ATOM   1820  NH2 ARG A 236     -33.406   5.930   8.664  1.00 89.81           N  
ATOM   1821  CZ  ARG A 236     -33.281   5.094   7.645  1.00 89.81           C  
ATOM   1822  N   PRO A 237     -34.781   5.898   0.396  1.00 88.38           N  
ATOM   1823  CA  PRO A 237     -34.875   4.984  -0.746  1.00 88.38           C  
ATOM   1824  C   PRO A 237     -34.531   3.541  -0.378  1.00 88.38           C  
ATOM   1825  CB  PRO A 237     -33.844   5.543  -1.735  1.00 88.38           C  
ATOM   1826  O   PRO A 237     -33.625   3.295   0.415  1.00 88.38           O  
ATOM   1827  CG  PRO A 237     -33.656   6.969  -1.320  1.00 88.38           C  
ATOM   1828  CD  PRO A 237     -33.875   7.062   0.164  1.00 88.38           C  
ATOM   1829  N   ARG A 238     -35.281   2.686  -0.861  1.00 87.12           N  
ATOM   1830  CA  ARG A 238     -35.094   1.269  -0.585  1.00 87.12           C  
ATOM   1831  C   ARG A 238     -33.812   0.755  -1.275  1.00 87.12           C  
ATOM   1832  CB  ARG A 238     -36.281   0.449  -1.032  1.00 87.12           C  
ATOM   1833  O   ARG A 238     -33.594   1.050  -2.449  1.00 87.12           O  
ATOM   1834  CG  ARG A 238     -37.531   0.688  -0.195  1.00 87.12           C  
ATOM   1835  CD  ARG A 238     -38.656  -0.259  -0.580  1.00 87.12           C  
ATOM   1836  NE  ARG A 238     -39.750  -0.256   0.415  1.00 87.12           N  
ATOM   1837  NH1 ARG A 238     -41.156   1.073  -0.824  1.00 87.12           N  
ATOM   1838  NH2 ARG A 238     -41.812   0.313   1.243  1.00 87.12           N  
ATOM   1839  CZ  ARG A 238     -40.906   0.377   0.276  1.00 87.12           C  
ATOM   1840  N   VAL A 239     -32.969   0.220  -0.496  1.00 84.81           N  
ATOM   1841  CA  VAL A 239     -31.781  -0.481  -0.981  1.00 84.81           C  
ATOM   1842  C   VAL A 239     -31.906  -1.971  -0.668  1.00 84.81           C  
ATOM   1843  CB  VAL A 239     -30.500   0.093  -0.362  1.00 84.81           C  
ATOM   1844  O   VAL A 239     -32.031  -2.359   0.496  1.00 84.81           O  
ATOM   1845  CG1 VAL A 239     -29.266  -0.649  -0.889  1.00 84.81           C  
ATOM   1846  CG2 VAL A 239     -30.375   1.589  -0.652  1.00 84.81           C  
ATOM   1847  N   ARG A 240     -32.125  -2.762  -1.772  1.00 80.62           N  
ATOM   1848  CA  ARG A 240     -32.281  -4.207  -1.616  1.00 80.62           C  
ATOM   1849  C   ARG A 240     -33.531  -4.551  -0.832  1.00 80.62           C  
ATOM   1850  CB  ARG A 240     -31.031  -4.793  -0.919  1.00 80.62           C  
ATOM   1851  O   ARG A 240     -33.500  -5.406   0.055  1.00 80.62           O  
ATOM   1852  CG  ARG A 240     -29.766  -4.688  -1.733  1.00 80.62           C  
ATOM   1853  CD  ARG A 240     -28.609  -5.422  -1.065  1.00 80.62           C  
ATOM   1854  NE  ARG A 240     -28.156  -4.738   0.148  1.00 80.62           N  
ATOM   1855  NH1 ARG A 240     -26.656  -3.355  -0.929  1.00 80.62           N  
ATOM   1856  NH2 ARG A 240     -26.922  -3.221   1.344  1.00 80.62           N  
ATOM   1857  CZ  ARG A 240     -27.250  -3.773   0.185  1.00 80.62           C  
ATOM   1858  N   ASP A 241     -34.594  -3.705  -1.046  1.00 83.56           N  
ATOM   1859  CA  ASP A 241     -35.969  -3.852  -0.543  1.00 83.56           C  
ATOM   1860  C   ASP A 241     -36.031  -3.564   0.955  1.00 83.56           C  
ATOM   1861  CB  ASP A 241     -36.500  -5.258  -0.833  1.00 83.56           C  
ATOM   1862  O   ASP A 241     -36.906  -4.082   1.654  1.00 83.56           O  
ATOM   1863  CG  ASP A 241     -36.750  -5.504  -2.311  1.00 83.56           C  
ATOM   1864  OD1 ASP A 241     -37.156  -4.562  -3.025  1.00 83.56           O  
ATOM   1865  OD2 ASP A 241     -36.531  -6.648  -2.762  1.00 83.56           O  
ATOM   1866  N   ILE A 242     -34.969  -2.879   1.449  1.00 87.50           N  
ATOM   1867  CA  ILE A 242     -34.906  -2.498   2.857  1.00 87.50           C  
ATOM   1868  C   ILE A 242     -35.000  -0.979   2.984  1.00 87.50           C  
ATOM   1869  CB  ILE A 242     -33.625  -3.027   3.537  1.00 87.50           C  
ATOM   1870  O   ILE A 242     -34.156  -0.259   2.430  1.00 87.50           O  
ATOM   1871  CG1 ILE A 242     -33.562  -4.555   3.422  1.00 87.50           C  
ATOM   1872  CG2 ILE A 242     -33.562  -2.586   5.000  1.00 87.50           C  
ATOM   1873  CD1 ILE A 242     -32.250  -5.152   3.957  1.00 87.50           C  
ATOM   1874  N   PRO A 243     -35.969  -0.535   3.725  1.00 90.00           N  
ATOM   1875  CA  PRO A 243     -36.188   0.905   3.842  1.00 90.00           C  
ATOM   1876  C   PRO A 243     -35.469   1.533   5.016  1.00 90.00           C  
ATOM   1877  CB  PRO A 243     -37.719   0.997   4.043  1.00 90.00           C  
ATOM   1878  O   PRO A 243     -35.469   2.756   5.172  1.00 90.00           O  
ATOM   1879  CG  PRO A 243     -38.094  -0.276   4.734  1.00 90.00           C  
ATOM   1880  CD  PRO A 243     -37.188  -1.365   4.250  1.00 90.00           C  
ATOM   1881  N   SER A 244     -34.688   0.698   5.793  1.00 92.06           N  
ATOM   1882  CA  SER A 244     -33.906   1.132   6.934  1.00 92.06           C  
ATOM   1883  C   SER A 244     -32.406   1.077   6.617  1.00 92.06           C  
ATOM   1884  CB  SER A 244     -34.188   0.267   8.164  1.00 92.06           C  
ATOM   1885  O   SER A 244     -32.000   0.422   5.660  1.00 92.06           O  
ATOM   1886  OG  SER A 244     -35.594   0.319   8.484  1.00 92.06           O  
ATOM   1887  N   ARG A 245     -31.531   1.829   7.461  1.00 93.19           N  
ATOM   1888  CA  ARG A 245     -30.078   1.876   7.266  1.00 93.19           C  
ATOM   1889  C   ARG A 245     -29.344   1.627   8.578  1.00 93.19           C  
ATOM   1890  CB  ARG A 245     -29.656   3.225   6.676  1.00 93.19           C  
ATOM   1891  O   ARG A 245     -29.859   1.941   9.656  1.00 93.19           O  
ATOM   1892  CG  ARG A 245     -30.234   3.496   5.293  1.00 93.19           C  
ATOM   1893  CD  ARG A 245     -29.594   2.611   4.234  1.00 93.19           C  
ATOM   1894  NE  ARG A 245     -30.062   2.955   2.893  1.00 93.19           N  
ATOM   1895  NH1 ARG A 245     -31.984   1.679   3.008  1.00 93.19           N  
ATOM   1896  NH2 ARG A 245     -31.500   2.881   1.113  1.00 93.19           N  
ATOM   1897  CZ  ARG A 245     -31.188   2.504   2.340  1.00 93.19           C  
ATOM   1898  N   ILE A 246     -28.172   1.125   8.336  1.00 95.25           N  
ATOM   1899  CA  ILE A 246     -27.281   0.986   9.477  1.00 95.25           C  
ATOM   1900  C   ILE A 246     -26.047   1.855   9.273  1.00 95.25           C  
ATOM   1901  CB  ILE A 246     -26.875  -0.487   9.695  1.00 95.25           C  
ATOM   1902  O   ILE A 246     -25.469   1.876   8.180  1.00 95.25           O  
ATOM   1903  CG1 ILE A 246     -28.094  -1.339  10.031  1.00 95.25           C  
ATOM   1904  CG2 ILE A 246     -25.812  -0.593  10.805  1.00 95.25           C  
ATOM   1905  CD1 ILE A 246     -27.828  -2.834  10.086  1.00 95.25           C  
ATOM   1906  N   SER A 247     -25.766   2.557  10.273  1.00 96.81           N  
ATOM   1907  CA  SER A 247     -24.500   3.268  10.273  1.00 96.81           C  
ATOM   1908  C   SER A 247     -23.469   2.564  11.156  1.00 96.81           C  
ATOM   1909  CB  SER A 247     -24.688   4.711  10.750  1.00 96.81           C  
ATOM   1910  O   SER A 247     -23.703   2.363  12.352  1.00 96.81           O  
ATOM   1911  OG  SER A 247     -25.516   5.426   9.852  1.00 96.81           O  
ATOM   1912  N   ILE A 248     -22.312   2.176  10.570  1.00 97.06           N  
ATOM   1913  CA  ILE A 248     -21.281   1.403  11.266  1.00 97.06           C  
ATOM   1914  C   ILE A 248     -20.203   2.342  11.797  1.00 97.06           C  
ATOM   1915  CB  ILE A 248     -20.656   0.339  10.336  1.00 97.06           C  
ATOM   1916  O   ILE A 248     -19.656   3.160  11.055  1.00 97.06           O  
ATOM   1917  CG1 ILE A 248     -21.734  -0.586   9.773  1.00 97.06           C  
ATOM   1918  CG2 ILE A 248     -19.594  -0.462  11.086  1.00 97.06           C  
ATOM   1919  CD1 ILE A 248     -22.484  -1.384  10.836  1.00 97.06           C  
ATOM   1920  N   TYR A 249     -20.000   2.154  13.109  1.00 96.75           N  
ATOM   1921  CA  TYR A 249     -18.953   2.908  13.797  1.00 96.75           C  
ATOM   1922  C   TYR A 249     -17.891   1.977  14.352  1.00 96.75           C  
ATOM   1923  CB  TYR A 249     -19.547   3.754  14.922  1.00 96.75           C  
ATOM   1924  O   TYR A 249     -18.078   0.759  14.398  1.00 96.75           O  
ATOM   1925  CG  TYR A 249     -20.516   4.809  14.438  1.00 96.75           C  
ATOM   1926  CD1 TYR A 249     -20.094   6.109  14.180  1.00 96.75           C  
ATOM   1927  CD2 TYR A 249     -21.859   4.508  14.242  1.00 96.75           C  
ATOM   1928  CE1 TYR A 249     -20.984   7.086  13.734  1.00 96.75           C  
ATOM   1929  CE2 TYR A 249     -22.766   5.477  13.805  1.00 96.75           C  
ATOM   1930  OH  TYR A 249     -23.188   7.719  13.117  1.00 96.75           O  
ATOM   1931  CZ  TYR A 249     -22.312   6.758  13.555  1.00 96.75           C  
ATOM   1932  N   TRP A 250     -16.766   2.559  14.828  1.00 95.50           N  
ATOM   1933  CA  TRP A 250     -15.695   1.752  15.383  1.00 95.50           C  
ATOM   1934  C   TRP A 250     -14.977   2.502  16.500  1.00 95.50           C  
ATOM   1935  CB  TRP A 250     -14.695   1.358  14.297  1.00 95.50           C  
ATOM   1936  O   TRP A 250     -14.984   3.734  16.531  1.00 95.50           O  
ATOM   1937  CG  TRP A 250     -14.102   2.525  13.562  1.00 95.50           C  
ATOM   1938  CD1 TRP A 250     -14.617   3.160  12.469  1.00 95.50           C  
ATOM   1939  CD2 TRP A 250     -12.875   3.191  13.867  1.00 95.50           C  
ATOM   1940  CE2 TRP A 250     -12.711   4.223  12.922  1.00 95.50           C  
ATOM   1941  CE3 TRP A 250     -11.891   3.016  14.852  1.00 95.50           C  
ATOM   1942  NE1 TRP A 250     -13.789   4.184  12.078  1.00 95.50           N  
ATOM   1943  CH2 TRP A 250     -10.664   4.887  13.906  1.00 95.50           C  
ATOM   1944  CZ2 TRP A 250     -11.602   5.078  12.930  1.00 95.50           C  
ATOM   1945  CZ3 TRP A 250     -10.797   3.867  14.859  1.00 95.50           C  
ATOM   1946  N   THR A 251     -14.477   1.749  17.406  1.00 95.31           N  
ATOM   1947  CA  THR A 251     -13.766   2.330  18.547  1.00 95.31           C  
ATOM   1948  C   THR A 251     -12.539   1.498  18.906  1.00 95.31           C  
ATOM   1949  CB  THR A 251     -14.688   2.447  19.781  1.00 95.31           C  
ATOM   1950  O   THR A 251     -12.625   0.275  19.031  1.00 95.31           O  
ATOM   1951  CG2 THR A 251     -13.961   3.123  20.938  1.00 95.31           C  
ATOM   1952  OG1 THR A 251     -15.844   3.223  19.438  1.00 95.31           O  
ATOM   1953  N   ILE A 252     -11.391   2.219  19.031  1.00 94.50           N  
ATOM   1954  CA  ILE A 252     -10.164   1.558  19.453  1.00 94.50           C  
ATOM   1955  C   ILE A 252     -10.008   1.698  20.969  1.00 94.50           C  
ATOM   1956  CB  ILE A 252      -8.922   2.135  18.734  1.00 94.50           C  
ATOM   1957  O   ILE A 252     -10.086   2.807  21.516  1.00 94.50           O  
ATOM   1958  CG1 ILE A 252      -9.023   1.890  17.234  1.00 94.50           C  
ATOM   1959  CG2 ILE A 252      -7.637   1.530  19.312  1.00 94.50           C  
ATOM   1960  CD1 ILE A 252      -7.945   2.594  16.406  1.00 94.50           C  
ATOM   1961  N   VAL A 253      -9.797   0.587  21.625  1.00 95.19           N  
ATOM   1962  CA  VAL A 253      -9.562   0.585  23.062  1.00 95.19           C  
ATOM   1963  C   VAL A 253      -8.125   0.167  23.344  1.00 95.19           C  
ATOM   1964  CB  VAL A 253     -10.547  -0.354  23.797  1.00 95.19           C  
ATOM   1965  O   VAL A 253      -7.750  -0.991  23.141  1.00 95.19           O  
ATOM   1966  CG1 VAL A 253     -10.352  -0.265  25.312  1.00 95.19           C  
ATOM   1967  CG2 VAL A 253     -11.984  -0.013  23.422  1.00 95.19           C  
ATOM   1968  N   LYS A 254      -7.340   1.094  23.828  1.00 94.38           N  
ATOM   1969  CA  LYS A 254      -5.926   0.849  24.094  1.00 94.38           C  
ATOM   1970  C   LYS A 254      -5.746   0.057  25.391  1.00 94.38           C  
ATOM   1971  CB  LYS A 254      -5.160   2.170  24.172  1.00 94.38           C  
ATOM   1972  O   LYS A 254      -6.641   0.024  26.234  1.00 94.38           O  
ATOM   1973  CG  LYS A 254      -5.129   2.949  22.875  1.00 94.38           C  
ATOM   1974  CD  LYS A 254      -4.223   4.172  22.969  1.00 94.38           C  
ATOM   1975  CE  LYS A 254      -4.133   4.910  21.641  1.00 94.38           C  
ATOM   1976  NZ  LYS A 254      -3.244   6.105  21.734  1.00 94.38           N  
ATOM   1977  N   PRO A 255      -4.527  -0.513  25.469  1.00 94.56           N  
ATOM   1978  CA  PRO A 255      -4.238  -1.253  26.703  1.00 94.56           C  
ATOM   1979  C   PRO A 255      -4.387  -0.395  27.953  1.00 94.56           C  
ATOM   1980  CB  PRO A 255      -2.785  -1.694  26.500  1.00 94.56           C  
ATOM   1981  O   PRO A 255      -3.863   0.720  28.000  1.00 94.56           O  
ATOM   1982  CG  PRO A 255      -2.590  -1.745  25.031  1.00 94.56           C  
ATOM   1983  CD  PRO A 255      -3.402  -0.647  24.406  1.00 94.56           C  
ATOM   1984  N   GLY A 256      -5.215  -0.874  28.969  1.00 93.69           N  
ATOM   1985  CA  GLY A 256      -5.402  -0.144  30.203  1.00 93.69           C  
ATOM   1986  C   GLY A 256      -6.594   0.796  30.172  1.00 93.69           C  
ATOM   1987  O   GLY A 256      -6.930   1.420  31.188  1.00 93.69           O  
ATOM   1988  N   ASP A 257      -7.246   0.940  29.031  1.00 95.19           N  
ATOM   1989  CA  ASP A 257      -8.438   1.764  28.844  1.00 95.19           C  
ATOM   1990  C   ASP A 257      -9.711   0.940  29.016  1.00 95.19           C  
ATOM   1991  CB  ASP A 257      -8.422   2.418  27.453  1.00 95.19           C  
ATOM   1992  O   ASP A 257      -9.648  -0.289  29.109  1.00 95.19           O  
ATOM   1993  CG  ASP A 257      -9.266   3.678  27.391  1.00 95.19           C  
ATOM   1994  OD1 ASP A 257      -9.883   4.059  28.406  1.00 95.19           O  
ATOM   1995  OD2 ASP A 257      -9.312   4.297  26.312  1.00 95.19           O  
ATOM   1996  N   ILE A 258     -10.859   1.604  29.062  1.00 95.12           N  
ATOM   1997  CA  ILE A 258     -12.141   0.937  29.266  1.00 95.12           C  
ATOM   1998  C   ILE A 258     -13.125   1.370  28.188  1.00 95.12           C  
ATOM   1999  CB  ILE A 258     -12.711   1.235  30.672  1.00 95.12           C  
ATOM   2000  O   ILE A 258     -13.188   2.549  27.828  1.00 95.12           O  
ATOM   2001  CG1 ILE A 258     -11.734   0.775  31.750  1.00 95.12           C  
ATOM   2002  CG2 ILE A 258     -14.078   0.569  30.844  1.00 95.12           C  
ATOM   2003  CD1 ILE A 258     -12.062   1.310  33.156  1.00 95.12           C  
ATOM   2004  N   LEU A 259     -13.820   0.400  27.641  1.00 96.81           N  
ATOM   2005  CA  LEU A 259     -14.906   0.691  26.719  1.00 96.81           C  
ATOM   2006  C   LEU A 259     -16.234   0.809  27.453  1.00 96.81           C  
ATOM   2007  CB  LEU A 259     -15.000  -0.396  25.641  1.00 96.81           C  
ATOM   2008  O   LEU A 259     -16.641  -0.115  28.156  1.00 96.81           O  
ATOM   2009  CG  LEU A 259     -16.156  -0.268  24.641  1.00 96.81           C  
ATOM   2010  CD1 LEU A 259     -15.906   0.890  23.688  1.00 96.81           C  
ATOM   2011  CD2 LEU A 259     -16.359  -1.571  23.875  1.00 96.81           C  
ATOM   2012  N   LEU A 260     -16.891   1.960  27.281  1.00 96.81           N  
ATOM   2013  CA  LEU A 260     -18.203   2.174  27.859  1.00 96.81           C  
ATOM   2014  C   LEU A 260     -19.250   2.354  26.781  1.00 96.81           C  
ATOM   2015  CB  LEU A 260     -18.188   3.396  28.781  1.00 96.81           C  
ATOM   2016  O   LEU A 260     -19.125   3.227  25.922  1.00 96.81           O  
ATOM   2017  CG  LEU A 260     -17.266   3.322  30.000  1.00 96.81           C  
ATOM   2018  CD1 LEU A 260     -17.156   4.688  30.672  1.00 96.81           C  
ATOM   2019  CD2 LEU A 260     -17.766   2.273  30.984  1.00 96.81           C  
ATOM   2020  N   ILE A 261     -20.328   1.541  26.812  1.00 97.19           N  
ATOM   2021  CA  ILE A 261     -21.406   1.657  25.844  1.00 97.19           C  
ATOM   2022  C   ILE A 261     -22.719   1.903  26.578  1.00 97.19           C  
ATOM   2023  CB  ILE A 261     -21.516   0.396  24.953  1.00 97.19           C  
ATOM   2024  O   ILE A 261     -23.109   1.127  27.453  1.00 97.19           O  
ATOM   2025  CG1 ILE A 261     -20.203   0.156  24.203  1.00 97.19           C  
ATOM   2026  CG2 ILE A 261     -22.688   0.521  23.969  1.00 97.19           C  
ATOM   2027  CD1 ILE A 261     -20.172  -1.133  23.391  1.00 97.19           C  
ATOM   2028  N   ASN A 262     -23.312   2.992  26.266  1.00 96.69           N  
ATOM   2029  CA  ASN A 262     -24.656   3.324  26.750  1.00 96.69           C  
ATOM   2030  C   ASN A 262     -25.656   3.469  25.609  1.00 96.69           C  
ATOM   2031  CB  ASN A 262     -24.609   4.605  27.594  1.00 96.69           C  
ATOM   2032  O   ASN A 262     -25.406   4.219  24.656  1.00 96.69           O  
ATOM   2033  CG  ASN A 262     -23.828   4.438  28.875  1.00 96.69           C  
ATOM   2034  ND2 ASN A 262     -23.156   5.508  29.312  1.00 96.69           N  
ATOM   2035  OD1 ASN A 262     -23.812   3.359  29.469  1.00 96.69           O  
ATOM   2036  N   SER A 263     -26.781   2.748  25.766  1.00 96.25           N  
ATOM   2037  CA  SER A 263     -27.766   2.803  24.688  1.00 96.25           C  
ATOM   2038  C   SER A 263     -29.188   2.746  25.219  1.00 96.25           C  
ATOM   2039  CB  SER A 263     -27.531   1.655  23.703  1.00 96.25           C  
ATOM   2040  O   SER A 263     -29.500   1.907  26.062  1.00 96.25           O  
ATOM   2041  OG  SER A 263     -28.547   1.623  22.719  1.00 96.25           O  
ATOM   2042  N   THR A 264     -30.016   3.635  24.781  1.00 95.31           N  
ATOM   2043  CA  THR A 264     -31.438   3.629  25.109  1.00 95.31           C  
ATOM   2044  C   THR A 264     -32.250   3.021  23.969  1.00 95.31           C  
ATOM   2045  CB  THR A 264     -31.953   5.051  25.406  1.00 95.31           C  
ATOM   2046  O   THR A 264     -33.469   2.889  24.078  1.00 95.31           O  
ATOM   2047  CG2 THR A 264     -31.250   5.637  26.641  1.00 95.31           C  
ATOM   2048  OG1 THR A 264     -31.688   5.891  24.281  1.00 95.31           O  
ATOM   2049  N   GLY A 265     -31.547   2.518  22.859  1.00 94.62           N  
ATOM   2050  CA  GLY A 265     -32.156   1.868  21.703  1.00 94.62           C  
ATOM   2051  C   GLY A 265     -31.328   2.020  20.438  1.00 94.62           C  
ATOM   2052  O   GLY A 265     -30.328   2.752  20.422  1.00 94.62           O  
ATOM   2053  N   ASN A 266     -31.547   1.222  19.391  1.00 96.12           N  
ATOM   2054  CA  ASN A 266     -31.031   1.320  18.031  1.00 96.12           C  
ATOM   2055  C   ASN A 266     -29.578   0.878  17.953  1.00 96.12           C  
ATOM   2056  CB  ASN A 266     -31.188   2.748  17.500  1.00 96.12           C  
ATOM   2057  O   ASN A 266     -28.875   1.178  16.984  1.00 96.12           O  
ATOM   2058  CG  ASN A 266     -32.625   3.178  17.391  1.00 96.12           C  
ATOM   2059  ND2 ASN A 266     -33.188   3.100  16.172  1.00 96.12           N  
ATOM   2060  OD1 ASN A 266     -33.250   3.578  18.375  1.00 96.12           O  
ATOM   2061  N   LEU A 267     -29.047   0.207  19.031  1.00 97.00           N  
ATOM   2062  CA  LEU A 267     -27.656  -0.221  19.078  1.00 97.00           C  
ATOM   2063  C   LEU A 267     -27.469  -1.523  18.312  1.00 97.00           C  
ATOM   2064  CB  LEU A 267     -27.203  -0.396  20.531  1.00 97.00           C  
ATOM   2065  O   LEU A 267     -28.188  -2.496  18.531  1.00 97.00           O  
ATOM   2066  CG  LEU A 267     -25.781  -0.929  20.734  1.00 97.00           C  
ATOM   2067  CD1 LEU A 267     -24.766   0.064  20.188  1.00 97.00           C  
ATOM   2068  CD2 LEU A 267     -25.531  -1.218  22.203  1.00 97.00           C  
ATOM   2069  N   ILE A 268     -26.641  -1.490  17.312  1.00 96.88           N  
ATOM   2070  CA  ILE A 268     -26.000  -2.682  16.766  1.00 96.88           C  
ATOM   2071  C   ILE A 268     -24.688  -2.945  17.484  1.00 96.88           C  
ATOM   2072  CB  ILE A 268     -25.766  -2.543  15.242  1.00 96.88           C  
ATOM   2073  O   ILE A 268     -23.703  -2.256  17.250  1.00 96.88           O  
ATOM   2074  CG1 ILE A 268     -27.047  -2.125  14.523  1.00 96.88           C  
ATOM   2075  CG2 ILE A 268     -25.203  -3.848  14.664  1.00 96.88           C  
ATOM   2076  CD1 ILE A 268     -28.172  -3.156  14.617  1.00 96.88           C  
ATOM   2077  N   ALA A 269     -24.797  -3.947  18.422  1.00 96.50           N  
ATOM   2078  CA  ALA A 269     -23.766  -4.133  19.438  1.00 96.50           C  
ATOM   2079  C   ALA A 269     -22.625  -5.000  18.906  1.00 96.50           C  
ATOM   2080  CB  ALA A 269     -24.359  -4.758  20.703  1.00 96.50           C  
ATOM   2081  O   ALA A 269     -22.844  -5.859  18.047  1.00 96.50           O  
ATOM   2082  N   PRO A 270     -21.453  -4.691  19.375  1.00 96.44           N  
ATOM   2083  CA  PRO A 270     -20.328  -5.562  19.000  1.00 96.44           C  
ATOM   2084  C   PRO A 270     -20.469  -6.969  19.578  1.00 96.44           C  
ATOM   2085  CB  PRO A 270     -19.109  -4.844  19.594  1.00 96.44           C  
ATOM   2086  O   PRO A 270     -20.969  -7.137  20.703  1.00 96.44           O  
ATOM   2087  CG  PRO A 270     -19.656  -4.062  20.750  1.00 96.44           C  
ATOM   2088  CD  PRO A 270     -21.078  -3.682  20.438  1.00 96.44           C  
ATOM   2089  N   ARG A 271     -20.109  -7.918  18.844  1.00 95.06           N  
ATOM   2090  CA  ARG A 271     -20.078  -9.305  19.312  1.00 95.06           C  
ATOM   2091  C   ARG A 271     -18.734  -9.648  19.938  1.00 95.06           C  
ATOM   2092  CB  ARG A 271     -20.391 -10.258  18.156  1.00 95.06           C  
ATOM   2093  O   ARG A 271     -18.656 -10.562  20.766  1.00 95.06           O  
ATOM   2094  CG  ARG A 271     -20.609 -11.695  18.594  1.00 95.06           C  
ATOM   2095  CD  ARG A 271     -21.406 -12.484  17.562  1.00 95.06           C  
ATOM   2096  NE  ARG A 271     -21.703 -13.844  18.031  1.00 95.06           N  
ATOM   2097  NH1 ARG A 271     -23.031 -14.391  16.234  1.00 95.06           N  
ATOM   2098  NH2 ARG A 271     -22.672 -15.922  17.891  1.00 95.06           N  
ATOM   2099  CZ  ARG A 271     -22.469 -14.711  17.391  1.00 95.06           C  
ATOM   2100  N   GLY A 272     -17.719  -8.906  19.625  1.00 95.19           N  
ATOM   2101  CA  GLY A 272     -16.359  -9.062  20.094  1.00 95.19           C  
ATOM   2102  C   GLY A 272     -15.422  -7.973  19.609  1.00 95.19           C  
ATOM   2103  O   GLY A 272     -15.867  -6.859  19.312  1.00 95.19           O  
ATOM   2104  N   TYR A 273     -14.117  -8.320  19.531  1.00 95.56           N  
ATOM   2105  CA  TYR A 273     -13.133  -7.328  19.125  1.00 95.56           C  
ATOM   2106  C   TYR A 273     -12.141  -7.922  18.125  1.00 95.56           C  
ATOM   2107  CB  TYR A 273     -12.383  -6.766  20.328  1.00 95.56           C  
ATOM   2108  O   TYR A 273     -11.977  -9.141  18.062  1.00 95.56           O  
ATOM   2109  CG  TYR A 273     -11.586  -7.801  21.078  1.00 95.56           C  
ATOM   2110  CD1 TYR A 273     -12.133  -8.469  22.188  1.00 95.56           C  
ATOM   2111  CD2 TYR A 273     -10.289  -8.117  20.703  1.00 95.56           C  
ATOM   2112  CE1 TYR A 273     -11.398  -9.422  22.875  1.00 95.56           C  
ATOM   2113  CE2 TYR A 273      -9.547  -9.062  21.391  1.00 95.56           C  
ATOM   2114  OH  TYR A 273      -9.375 -10.656  23.172  1.00 95.56           O  
ATOM   2115  CZ  TYR A 273     -10.102  -9.711  22.484  1.00 95.56           C  
ATOM   2116  N   PHE A 274     -11.562  -6.965  17.281  1.00 94.94           N  
ATOM   2117  CA  PHE A 274     -10.438  -7.328  16.422  1.00 94.94           C  
ATOM   2118  C   PHE A 274      -9.117  -6.926  17.062  1.00 94.94           C  
ATOM   2119  CB  PHE A 274     -10.586  -6.676  15.047  1.00 94.94           C  
ATOM   2120  O   PHE A 274      -9.000  -5.832  17.625  1.00 94.94           O  
ATOM   2121  CG  PHE A 274     -11.758  -7.180  14.250  1.00 94.94           C  
ATOM   2122  CD1 PHE A 274     -11.625  -8.266  13.398  1.00 94.94           C  
ATOM   2123  CD2 PHE A 274     -13.000  -6.566  14.367  1.00 94.94           C  
ATOM   2124  CE1 PHE A 274     -12.711  -8.734  12.664  1.00 94.94           C  
ATOM   2125  CE2 PHE A 274     -14.094  -7.031  13.633  1.00 94.94           C  
ATOM   2126  CZ  PHE A 274     -13.945  -8.117  12.781  1.00 94.94           C  
ATOM   2127  N   LYS A 275      -8.219  -7.863  17.016  1.00 92.44           N  
ATOM   2128  CA  LYS A 275      -6.863  -7.531  17.453  1.00 92.44           C  
ATOM   2129  C   LYS A 275      -6.133  -6.695  16.406  1.00 92.44           C  
ATOM   2130  CB  LYS A 275      -6.070  -8.805  17.750  1.00 92.44           C  
ATOM   2131  O   LYS A 275      -5.957  -7.133  15.266  1.00 92.44           O  
ATOM   2132  CG  LYS A 275      -4.680  -8.547  18.312  1.00 92.44           C  
ATOM   2133  CD  LYS A 275      -3.949  -9.852  18.609  1.00 92.44           C  
ATOM   2134  CE  LYS A 275      -2.531  -9.602  19.109  1.00 92.44           C  
ATOM   2135  NZ  LYS A 275      -1.811 -10.875  19.406  1.00 92.44           N  
ATOM   2136  N   ILE A 276      -5.723  -5.445  16.812  1.00 89.19           N  
ATOM   2137  CA  ILE A 276      -5.027  -4.566  15.883  1.00 89.19           C  
ATOM   2138  C   ILE A 276      -3.520  -4.754  16.016  1.00 89.19           C  
ATOM   2139  CB  ILE A 276      -5.406  -3.086  16.109  1.00 89.19           C  
ATOM   2140  O   ILE A 276      -2.977  -4.680  17.125  1.00 89.19           O  
ATOM   2141  CG1 ILE A 276      -6.922  -2.893  15.953  1.00 89.19           C  
ATOM   2142  CG2 ILE A 276      -4.641  -2.180  15.141  1.00 89.19           C  
ATOM   2143  CD1 ILE A 276      -7.445  -3.203  14.555  1.00 89.19           C  
ATOM   2144  N   ARG A 277      -2.875  -5.125  14.844  1.00 83.31           N  
ATOM   2145  CA  ARG A 277      -1.424  -5.270  14.805  1.00 83.31           C  
ATOM   2146  C   ARG A 277      -0.789  -4.195  13.930  1.00 83.31           C  
ATOM   2147  CB  ARG A 277      -1.037  -6.660  14.289  1.00 83.31           C  
ATOM   2148  O   ARG A 277      -1.428  -3.678  13.008  1.00 83.31           O  
ATOM   2149  CG  ARG A 277      -1.530  -7.801  15.164  1.00 83.31           C  
ATOM   2150  CD  ARG A 277      -1.074  -9.156  14.641  1.00 83.31           C  
ATOM   2151  NE  ARG A 277      -1.593 -10.250  15.453  1.00 83.31           N  
ATOM   2152  NH1 ARG A 277      -0.404 -11.898  14.352  1.00 83.31           N  
ATOM   2153  NH2 ARG A 277      -1.796 -12.445  16.094  1.00 83.31           N  
ATOM   2154  CZ  ARG A 277      -1.263 -11.531  15.297  1.00 83.31           C  
ATOM   2155  N   SER A 278       0.379  -3.783  14.422  1.00 77.69           N  
ATOM   2156  CA  SER A 278       1.148  -2.904  13.547  1.00 77.69           C  
ATOM   2157  C   SER A 278       1.911  -3.701  12.500  1.00 77.69           C  
ATOM   2158  CB  SER A 278       2.125  -2.059  14.367  1.00 77.69           C  
ATOM   2159  O   SER A 278       2.650  -4.629  12.828  1.00 77.69           O  
ATOM   2160  OG  SER A 278       1.432  -1.252  15.305  1.00 77.69           O  
ATOM   2161  N   GLY A 279       1.422  -3.596  11.203  1.00 75.44           N  
ATOM   2162  CA  GLY A 279       2.121  -4.324  10.156  1.00 75.44           C  
ATOM   2163  C   GLY A 279       2.254  -3.539   8.867  1.00 75.44           C  
ATOM   2164  O   GLY A 279       1.945  -2.346   8.820  1.00 75.44           O  
ATOM   2165  N   LYS A 280       2.934  -4.156   7.852  1.00 81.19           N  
ATOM   2166  CA  LYS A 280       3.170  -3.561   6.543  1.00 81.19           C  
ATOM   2167  C   LYS A 280       2.174  -4.086   5.512  1.00 81.19           C  
ATOM   2168  CB  LYS A 280       4.602  -3.836   6.078  1.00 81.19           C  
ATOM   2169  O   LYS A 280       2.402  -3.967   4.305  1.00 81.19           O  
ATOM   2170  CG  LYS A 280       5.668  -3.168   6.930  1.00 81.19           C  
ATOM   2171  CD  LYS A 280       7.066  -3.430   6.383  1.00 81.19           C  
ATOM   2172  CE  LYS A 280       8.141  -2.781   7.250  1.00 81.19           C  
ATOM   2173  NZ  LYS A 280       9.508  -3.039   6.719  1.00 81.19           N  
ATOM   2174  N   SER A 281       1.034  -4.664   6.000  1.00 89.81           N  
ATOM   2175  CA  SER A 281       0.022  -5.207   5.102  1.00 89.81           C  
ATOM   2176  C   SER A 281      -0.786  -4.098   4.441  1.00 89.81           C  
ATOM   2177  CB  SER A 281      -0.917  -6.148   5.855  1.00 89.81           C  
ATOM   2178  O   SER A 281      -0.831  -2.971   4.941  1.00 89.81           O  
ATOM   2179  OG  SER A 281      -0.197  -7.234   6.418  1.00 89.81           O  
ATOM   2180  N   SER A 282      -1.419  -4.547   3.363  1.00 90.06           N  
ATOM   2181  CA  SER A 282      -2.170  -3.535   2.631  1.00 90.06           C  
ATOM   2182  C   SER A 282      -3.326  -4.156   1.853  1.00 90.06           C  
ATOM   2183  CB  SER A 282      -1.252  -2.773   1.672  1.00 90.06           C  
ATOM   2184  O   SER A 282      -3.514  -5.375   1.880  1.00 90.06           O  
ATOM   2185  OG  SER A 282      -1.913  -1.640   1.137  1.00 90.06           O  
ATOM   2186  N   ILE A 283      -4.129  -3.268   1.166  1.00 90.06           N  
ATOM   2187  CA  ILE A 283      -5.262  -3.674   0.344  1.00 90.06           C  
ATOM   2188  C   ILE A 283      -5.137  -3.059  -1.048  1.00 90.06           C  
ATOM   2189  CB  ILE A 283      -6.605  -3.270   0.991  1.00 90.06           C  
ATOM   2190  O   ILE A 283      -4.668  -1.927  -1.192  1.00 90.06           O  
ATOM   2191  CG1 ILE A 283      -7.777  -3.809   0.167  1.00 90.06           C  
ATOM   2192  CG2 ILE A 283      -6.695  -1.747   1.141  1.00 90.06           C  
ATOM   2193  CD1 ILE A 283      -9.133  -3.656   0.847  1.00 90.06           C  
ATOM   2194  N   MET A 284      -5.527  -3.799  -2.059  1.00 90.38           N  
ATOM   2195  CA  MET A 284      -5.457  -3.328  -3.439  1.00 90.38           C  
ATOM   2196  C   MET A 284      -6.676  -3.787  -4.230  1.00 90.38           C  
ATOM   2197  CB  MET A 284      -4.176  -3.822  -4.113  1.00 90.38           C  
ATOM   2198  O   MET A 284      -7.066  -4.953  -4.160  1.00 90.38           O  
ATOM   2199  CG  MET A 284      -4.023  -3.359  -5.551  1.00 90.38           C  
ATOM   2200  SD  MET A 284      -2.488  -3.992  -6.332  1.00 90.38           S  
ATOM   2201  CE  MET A 284      -1.241  -3.168  -5.309  1.00 90.38           C  
ATOM   2202  N   ARG A 285      -7.176  -2.922  -4.914  1.00 91.88           N  
ATOM   2203  CA  ARG A 285      -8.250  -3.283  -5.836  1.00 91.88           C  
ATOM   2204  C   ARG A 285      -7.688  -3.801  -7.156  1.00 91.88           C  
ATOM   2205  CB  ARG A 285      -9.172  -2.086  -6.086  1.00 91.88           C  
ATOM   2206  O   ARG A 285      -6.953  -3.090  -7.840  1.00 91.88           O  
ATOM   2207  CG  ARG A 285     -10.469  -2.445  -6.789  1.00 91.88           C  
ATOM   2208  CD  ARG A 285     -11.438  -1.271  -6.809  1.00 91.88           C  
ATOM   2209  NE  ARG A 285     -12.609  -1.554  -7.641  1.00 91.88           N  
ATOM   2210  NH1 ARG A 285     -13.992  -0.050  -6.566  1.00 91.88           N  
ATOM   2211  NH2 ARG A 285     -14.789  -1.300  -8.312  1.00 91.88           N  
ATOM   2212  CZ  ARG A 285     -13.797  -0.967  -7.504  1.00 91.88           C  
ATOM   2213  N   SER A 286      -8.039  -4.980  -7.547  1.00 92.88           N  
ATOM   2214  CA  SER A 286      -7.508  -5.582  -8.766  1.00 92.88           C  
ATOM   2215  C   SER A 286      -8.391  -6.730  -9.242  1.00 92.88           C  
ATOM   2216  CB  SER A 286      -6.082  -6.086  -8.539  1.00 92.88           C  
ATOM   2217  O   SER A 286      -8.914  -7.500  -8.438  1.00 92.88           O  
ATOM   2218  OG  SER A 286      -5.574  -6.707  -9.711  1.00 92.88           O  
ATOM   2219  N   ASP A 287      -8.469  -6.844 -10.547  1.00 94.62           N  
ATOM   2220  CA  ASP A 287      -9.203  -7.957 -11.133  1.00 94.62           C  
ATOM   2221  C   ASP A 287      -8.250  -8.938 -11.820  1.00 94.62           C  
ATOM   2222  CB  ASP A 287     -10.234  -7.449 -12.133  1.00 94.62           C  
ATOM   2223  O   ASP A 287      -8.695  -9.891 -12.469  1.00 94.62           O  
ATOM   2224  CG  ASP A 287     -11.414  -6.762 -11.469  1.00 94.62           C  
ATOM   2225  OD1 ASP A 287     -11.852  -7.207 -10.383  1.00 94.62           O  
ATOM   2226  OD2 ASP A 287     -11.922  -5.766 -12.031  1.00 94.62           O  
ATOM   2227  N   ALA A 288      -7.020  -8.625 -11.734  1.00 94.56           N  
ATOM   2228  CA  ALA A 288      -6.008  -9.516 -12.289  1.00 94.56           C  
ATOM   2229  C   ALA A 288      -6.016 -10.867 -11.586  1.00 94.56           C  
ATOM   2230  CB  ALA A 288      -4.625  -8.875 -12.195  1.00 94.56           C  
ATOM   2231  O   ALA A 288      -6.211 -10.945 -10.375  1.00 94.56           O  
ATOM   2232  N   PRO A 289      -5.906 -11.984 -12.344  1.00 95.25           N  
ATOM   2233  CA  PRO A 289      -5.871 -13.312 -11.719  1.00 95.25           C  
ATOM   2234  C   PRO A 289      -4.625 -13.523 -10.859  1.00 95.25           C  
ATOM   2235  CB  PRO A 289      -5.875 -14.266 -12.922  1.00 95.25           C  
ATOM   2236  O   PRO A 289      -3.590 -12.906 -11.102  1.00 95.25           O  
ATOM   2237  CG  PRO A 289      -5.262 -13.484 -14.031  1.00 95.25           C  
ATOM   2238  CD  PRO A 289      -5.582 -12.031 -13.836  1.00 95.25           C  
ATOM   2239  N   ILE A 290      -4.883 -14.336  -9.805  1.00 95.31           N  
ATOM   2240  CA  ILE A 290      -3.775 -14.695  -8.922  1.00 95.31           C  
ATOM   2241  C   ILE A 290      -3.088 -15.953  -9.445  1.00 95.31           C  
ATOM   2242  CB  ILE A 290      -4.254 -14.914  -7.469  1.00 95.31           C  
ATOM   2243  O   ILE A 290      -3.738 -16.984  -9.672  1.00 95.31           O  
ATOM   2244  CG1 ILE A 290      -4.891 -13.633  -6.922  1.00 95.31           C  
ATOM   2245  CG2 ILE A 290      -3.092 -15.367  -6.582  1.00 95.31           C  
ATOM   2246  CD1 ILE A 290      -5.582 -13.812  -5.578  1.00 95.31           C  
ATOM   2247  N   GLY A 291      -1.767 -15.836  -9.773  1.00 93.12           N  
ATOM   2248  CA  GLY A 291      -1.032 -16.953 -10.352  1.00 93.12           C  
ATOM   2249  C   GLY A 291       0.174 -17.359  -9.523  1.00 93.12           C  
ATOM   2250  O   GLY A 291       0.534 -16.672  -8.562  1.00 93.12           O  
ATOM   2251  N   GLU A 292       0.677 -18.609  -9.836  1.00 92.81           N  
ATOM   2252  CA  GLU A 292       1.880 -19.125  -9.188  1.00 92.81           C  
ATOM   2253  C   GLU A 292       3.141 -18.562  -9.836  1.00 92.81           C  
ATOM   2254  CB  GLU A 292       1.905 -20.656  -9.234  1.00 92.81           C  
ATOM   2255  O   GLU A 292       3.566 -19.031 -10.891  1.00 92.81           O  
ATOM   2256  CG  GLU A 292       0.800 -21.312  -8.422  1.00 92.81           C  
ATOM   2257  CD  GLU A 292       0.870 -22.828  -8.430  1.00 92.81           C  
ATOM   2258  OE1 GLU A 292       0.052 -23.484  -7.742  1.00 92.81           O  
ATOM   2259  OE2 GLU A 292       1.751 -23.375  -9.133  1.00 92.81           O  
ATOM   2260  N   CYS A 293       3.633 -17.406  -9.445  1.00 92.94           N  
ATOM   2261  CA  CYS A 293       4.836 -16.734  -9.922  1.00 92.94           C  
ATOM   2262  C   CYS A 293       5.496 -15.945  -8.797  1.00 92.94           C  
ATOM   2263  CB  CYS A 293       4.500 -15.805 -11.086  1.00 92.94           C  
ATOM   2264  O   CYS A 293       4.910 -15.758  -7.730  1.00 92.94           O  
ATOM   2265  SG  CYS A 293       3.299 -14.523 -10.672  1.00 92.94           S  
ATOM   2266  N   LYS A 294       6.730 -15.625  -9.062  1.00 92.81           N  
ATOM   2267  CA  LYS A 294       7.520 -14.922  -8.055  1.00 92.81           C  
ATOM   2268  C   LYS A 294       7.816 -13.492  -8.492  1.00 92.81           C  
ATOM   2269  CB  LYS A 294       8.828 -15.664  -7.785  1.00 92.81           C  
ATOM   2270  O   LYS A 294       8.469 -13.266  -9.516  1.00 92.81           O  
ATOM   2271  CG  LYS A 294       9.648 -15.086  -6.641  1.00 92.81           C  
ATOM   2272  CD  LYS A 294      10.914 -15.891  -6.391  1.00 92.81           C  
ATOM   2273  CE  LYS A 294      11.766 -15.273  -5.289  1.00 92.81           C  
ATOM   2274  NZ  LYS A 294      13.000 -16.062  -5.035  1.00 92.81           N  
ATOM   2275  N   SER A 295       7.250 -12.602  -7.746  1.00 92.00           N  
ATOM   2276  CA  SER A 295       7.527 -11.180  -7.969  1.00 92.00           C  
ATOM   2277  C   SER A 295       7.285 -10.367  -6.703  1.00 92.00           C  
ATOM   2278  CB  SER A 295       6.664 -10.641  -9.109  1.00 92.00           C  
ATOM   2279  O   SER A 295       6.234 -10.484  -6.074  1.00 92.00           O  
ATOM   2280  OG  SER A 295       6.906  -9.258  -9.312  1.00 92.00           O  
ATOM   2281  N   GLU A 296       8.203  -9.523  -6.352  1.00 90.19           N  
ATOM   2282  CA  GLU A 296       8.133  -8.703  -5.148  1.00 90.19           C  
ATOM   2283  C   GLU A 296       7.273  -7.461  -5.375  1.00 90.19           C  
ATOM   2284  CB  GLU A 296       9.539  -8.289  -4.699  1.00 90.19           C  
ATOM   2285  O   GLU A 296       6.734  -6.891  -4.422  1.00 90.19           O  
ATOM   2286  CG  GLU A 296      10.375  -9.445  -4.160  1.00 90.19           C  
ATOM   2287  CD  GLU A 296      11.742  -9.008  -3.650  1.00 90.19           C  
ATOM   2288  OE1 GLU A 296      12.484  -9.859  -3.115  1.00 90.19           O  
ATOM   2289  OE2 GLU A 296      12.062  -7.805  -3.789  1.00 90.19           O  
ATOM   2290  N   CYS A 297       7.125  -7.035  -6.637  1.00 92.50           N  
ATOM   2291  CA  CYS A 297       6.371  -5.832  -6.977  1.00 92.50           C  
ATOM   2292  C   CYS A 297       5.004  -6.191  -7.547  1.00 92.50           C  
ATOM   2293  CB  CYS A 297       7.145  -4.977  -7.977  1.00 92.50           C  
ATOM   2294  O   CYS A 297       4.910  -6.883  -8.562  1.00 92.50           O  
ATOM   2295  SG  CYS A 297       6.301  -3.447  -8.430  1.00 92.50           S  
ATOM   2296  N   ILE A 298       3.928  -5.621  -6.949  1.00 93.12           N  
ATOM   2297  CA  ILE A 298       2.559  -5.922  -7.355  1.00 93.12           C  
ATOM   2298  C   ILE A 298       1.827  -4.625  -7.695  1.00 93.12           C  
ATOM   2299  CB  ILE A 298       1.798  -6.691  -6.250  1.00 93.12           C  
ATOM   2300  O   ILE A 298       1.937  -3.633  -6.969  1.00 93.12           O  
ATOM   2301  CG1 ILE A 298       2.502  -8.016  -5.945  1.00 93.12           C  
ATOM   2302  CG2 ILE A 298       0.342  -6.926  -6.660  1.00 93.12           C  
ATOM   2303  CD1 ILE A 298       1.937  -8.750  -4.738  1.00 93.12           C  
ATOM   2304  N   THR A 299       1.094  -4.664  -8.812  1.00 93.38           N  
ATOM   2305  CA  THR A 299       0.237  -3.557  -9.227  1.00 93.38           C  
ATOM   2306  C   THR A 299      -1.192  -4.035  -9.461  1.00 93.38           C  
ATOM   2307  CB  THR A 299       0.769  -2.879 -10.500  1.00 93.38           C  
ATOM   2308  O   THR A 299      -1.450  -5.242  -9.492  1.00 93.38           O  
ATOM   2309  CG2 THR A 299       2.260  -2.582 -10.383  1.00 93.38           C  
ATOM   2310  OG1 THR A 299       0.551  -3.746 -11.617  1.00 93.38           O  
ATOM   2311  N   PRO A 300      -2.113  -3.031  -9.562  1.00 90.56           N  
ATOM   2312  CA  PRO A 300      -3.498  -3.430  -9.820  1.00 90.56           C  
ATOM   2313  C   PRO A 300      -3.658  -4.203 -11.125  1.00 90.56           C  
ATOM   2314  CB  PRO A 300      -4.246  -2.094  -9.875  1.00 90.56           C  
ATOM   2315  O   PRO A 300      -4.594  -4.996 -11.266  1.00 90.56           O  
ATOM   2316  CG  PRO A 300      -3.451  -1.174  -9.008  1.00 90.56           C  
ATOM   2317  CD  PRO A 300      -1.995  -1.505  -9.164  1.00 90.56           C  
ATOM   2318  N   ASN A 301      -2.738  -3.916 -12.062  1.00 91.69           N  
ATOM   2319  CA  ASN A 301      -2.820  -4.562 -13.367  1.00 91.69           C  
ATOM   2320  C   ASN A 301      -1.984  -5.836 -13.414  1.00 91.69           C  
ATOM   2321  CB  ASN A 301      -2.383  -3.600 -14.469  1.00 91.69           C  
ATOM   2322  O   ASN A 301      -1.943  -6.520 -14.438  1.00 91.69           O  
ATOM   2323  CG  ASN A 301      -3.303  -2.400 -14.594  1.00 91.69           C  
ATOM   2324  ND2 ASN A 301      -3.025  -1.541 -15.570  1.00 91.69           N  
ATOM   2325  OD1 ASN A 301      -4.254  -2.248 -13.828  1.00 91.69           O  
ATOM   2326  N   GLY A 302      -1.387  -6.266 -12.375  1.00 93.12           N  
ATOM   2327  CA  GLY A 302      -0.555  -7.457 -12.336  1.00 93.12           C  
ATOM   2328  C   GLY A 302       0.848  -7.188 -11.820  1.00 93.12           C  
ATOM   2329  O   GLY A 302       1.249  -6.031 -11.672  1.00 93.12           O  
ATOM   2330  N   SER A 303       1.613  -8.305 -11.523  1.00 94.44           N  
ATOM   2331  CA  SER A 303       2.949  -8.164 -10.953  1.00 94.44           C  
ATOM   2332  C   SER A 303       3.957  -7.723 -12.008  1.00 94.44           C  
ATOM   2333  CB  SER A 303       3.404  -9.477 -10.320  1.00 94.44           C  
ATOM   2334  O   SER A 303       3.791  -8.023 -13.195  1.00 94.44           O  
ATOM   2335  OG  SER A 303       2.553  -9.836  -9.242  1.00 94.44           O  
ATOM   2336  N   ILE A 304       4.973  -6.926 -11.578  1.00 92.50           N  
ATOM   2337  CA  ILE A 304       6.035  -6.418 -12.438  1.00 92.50           C  
ATOM   2338  C   ILE A 304       7.371  -7.043 -12.031  1.00 92.50           C  
ATOM   2339  CB  ILE A 304       6.125  -4.875 -12.383  1.00 92.50           C  
ATOM   2340  O   ILE A 304       7.695  -7.105 -10.844  1.00 92.50           O  
ATOM   2341  CG1 ILE A 304       4.793  -4.250 -12.805  1.00 92.50           C  
ATOM   2342  CG2 ILE A 304       7.273  -4.367 -13.258  1.00 92.50           C  
ATOM   2343  CD1 ILE A 304       4.715  -2.746 -12.570  1.00 92.50           C  
ATOM   2344  N   PRO A 305       8.141  -7.539 -13.047  1.00 88.44           N  
ATOM   2345  CA  PRO A 305       9.484  -8.023 -12.727  1.00 88.44           C  
ATOM   2346  C   PRO A 305      10.414  -6.918 -12.242  1.00 88.44           C  
ATOM   2347  CB  PRO A 305       9.969  -8.602 -14.062  1.00 88.44           C  
ATOM   2348  O   PRO A 305      10.258  -5.758 -12.633  1.00 88.44           O  
ATOM   2349  CG  PRO A 305       9.141  -7.914 -15.102  1.00 88.44           C  
ATOM   2350  CD  PRO A 305       7.859  -7.457 -14.461  1.00 88.44           C  
ATOM   2351  N   ASN A 306      11.211  -7.176 -11.297  1.00 82.62           N  
ATOM   2352  CA  ASN A 306      12.094  -6.184 -10.688  1.00 82.62           C  
ATOM   2353  C   ASN A 306      13.438  -6.117 -11.414  1.00 82.62           C  
ATOM   2354  CB  ASN A 306      12.305  -6.484  -9.203  1.00 82.62           C  
ATOM   2355  O   ASN A 306      14.469  -5.824 -10.797  1.00 82.62           O  
ATOM   2356  CG  ASN A 306      12.750  -5.270  -8.422  1.00 82.62           C  
ATOM   2357  ND2 ASN A 306      13.117  -5.477  -7.160  1.00 82.62           N  
ATOM   2358  OD1 ASN A 306      12.758  -4.148  -8.938  1.00 82.62           O  
ATOM   2359  N   ASP A 307      13.570  -6.312 -12.734  1.00 85.12           N  
ATOM   2360  CA  ASP A 307      14.820  -6.398 -13.484  1.00 85.12           C  
ATOM   2361  C   ASP A 307      15.266  -5.023 -13.977  1.00 85.12           C  
ATOM   2362  CB  ASP A 307      14.672  -7.359 -14.664  1.00 85.12           C  
ATOM   2363  O   ASP A 307      16.422  -4.832 -14.344  1.00 85.12           O  
ATOM   2364  CG  ASP A 307      13.492  -7.027 -15.555  1.00 85.12           C  
ATOM   2365  OD1 ASP A 307      12.531  -6.383 -15.078  1.00 85.12           O  
ATOM   2366  OD2 ASP A 307      13.508  -7.418 -16.750  1.00 85.12           O  
ATOM   2367  N   LYS A 308      14.422  -4.074 -13.883  1.00 90.06           N  
ATOM   2368  CA  LYS A 308      14.734  -2.715 -14.312  1.00 90.06           C  
ATOM   2369  C   LYS A 308      14.508  -1.717 -13.180  1.00 90.06           C  
ATOM   2370  CB  LYS A 308      13.891  -2.330 -15.531  1.00 90.06           C  
ATOM   2371  O   LYS A 308      13.719  -1.976 -12.266  1.00 90.06           O  
ATOM   2372  CG  LYS A 308      14.141  -3.189 -16.766  1.00 90.06           C  
ATOM   2373  CD  LYS A 308      13.297  -2.742 -17.938  1.00 90.06           C  
ATOM   2374  CE  LYS A 308      13.516  -3.629 -19.156  1.00 90.06           C  
ATOM   2375  NZ  LYS A 308      12.734  -3.156 -20.344  1.00 90.06           N  
ATOM   2376  N   PRO A 309      15.219  -0.667 -13.297  1.00 86.19           N  
ATOM   2377  CA  PRO A 309      15.203   0.310 -12.203  1.00 86.19           C  
ATOM   2378  C   PRO A 309      13.969   1.201 -12.219  1.00 86.19           C  
ATOM   2379  CB  PRO A 309      16.469   1.132 -12.453  1.00 86.19           C  
ATOM   2380  O   PRO A 309      13.578   1.746 -11.188  1.00 86.19           O  
ATOM   2381  CG  PRO A 309      16.734   0.987 -13.922  1.00 86.19           C  
ATOM   2382  CD  PRO A 309      16.250  -0.362 -14.359  1.00 86.19           C  
ATOM   2383  N   PHE A 310      13.336   1.330 -13.453  1.00 91.94           N  
ATOM   2384  CA  PHE A 310      12.148   2.166 -13.570  1.00 91.94           C  
ATOM   2385  C   PHE A 310      10.984   1.374 -14.156  1.00 91.94           C  
ATOM   2386  CB  PHE A 310      12.438   3.395 -14.445  1.00 91.94           C  
ATOM   2387  O   PHE A 310      11.188   0.359 -14.828  1.00 91.94           O  
ATOM   2388  CG  PHE A 310      13.609   4.207 -13.969  1.00 91.94           C  
ATOM   2389  CD1 PHE A 310      13.531   4.965 -12.812  1.00 91.94           C  
ATOM   2390  CD2 PHE A 310      14.797   4.215 -14.695  1.00 91.94           C  
ATOM   2391  CE1 PHE A 310      14.617   5.715 -12.375  1.00 91.94           C  
ATOM   2392  CE2 PHE A 310      15.891   4.965 -14.266  1.00 91.94           C  
ATOM   2393  CZ  PHE A 310      15.797   5.715 -13.102  1.00 91.94           C  
ATOM   2394  N   GLN A 311       9.719   1.841 -13.883  1.00 93.06           N  
ATOM   2395  CA  GLN A 311       8.508   1.280 -14.469  1.00 93.06           C  
ATOM   2396  C   GLN A 311       7.496   2.377 -14.797  1.00 93.06           C  
ATOM   2397  CB  GLN A 311       7.879   0.254 -13.523  1.00 93.06           C  
ATOM   2398  O   GLN A 311       7.516   3.447 -14.188  1.00 93.06           O  
ATOM   2399  CG  GLN A 311       7.344   0.854 -12.234  1.00 93.06           C  
ATOM   2400  CD  GLN A 311       5.898   1.299 -12.352  1.00 93.06           C  
ATOM   2401  NE2 GLN A 311       5.500   2.252 -11.516  1.00 93.06           N  
ATOM   2402  OE1 GLN A 311       5.141   0.790 -13.188  1.00 93.06           O  
ATOM   2403  N   ASN A 312       6.770   2.115 -15.906  1.00 92.12           N  
ATOM   2404  CA  ASN A 312       5.699   3.031 -16.281  1.00 92.12           C  
ATOM   2405  C   ASN A 312       4.348   2.322 -16.344  1.00 92.12           C  
ATOM   2406  CB  ASN A 312       6.008   3.689 -17.625  1.00 92.12           C  
ATOM   2407  O   ASN A 312       3.447   2.748 -17.062  1.00 92.12           O  
ATOM   2408  CG  ASN A 312       5.816   2.744 -18.797  1.00 92.12           C  
ATOM   2409  ND2 ASN A 312       5.805   3.295 -20.016  1.00 92.12           N  
ATOM   2410  OD1 ASN A 312       5.684   1.532 -18.625  1.00 92.12           O  
ATOM   2411  N   VAL A 313       4.180   1.232 -15.648  1.00 89.81           N  
ATOM   2412  CA  VAL A 313       3.008   0.366 -15.664  1.00 89.81           C  
ATOM   2413  C   VAL A 313       1.913   0.966 -14.781  1.00 89.81           C  
ATOM   2414  CB  VAL A 313       3.352  -1.062 -15.180  1.00 89.81           C  
ATOM   2415  O   VAL A 313       0.782   1.159 -15.234  1.00 89.81           O  
ATOM   2416  CG1 VAL A 313       2.094  -1.927 -15.117  1.00 89.81           C  
ATOM   2417  CG2 VAL A 313       4.391  -1.696 -16.109  1.00 89.81           C  
ATOM   2418  N   ASN A 314       2.195   1.170 -13.500  1.00 88.69           N  
ATOM   2419  CA  ASN A 314       1.206   1.751 -12.594  1.00 88.69           C  
ATOM   2420  C   ASN A 314       1.867   2.547 -11.477  1.00 88.69           C  
ATOM   2421  CB  ASN A 314       0.305   0.660 -12.016  1.00 88.69           C  
ATOM   2422  O   ASN A 314       2.865   2.109 -10.898  1.00 88.69           O  
ATOM   2423  CG  ASN A 314      -0.991   1.211 -11.453  1.00 88.69           C  
ATOM   2424  ND2 ASN A 314      -2.107   0.853 -12.078  1.00 88.69           N  
ATOM   2425  OD1 ASN A 314      -0.988   1.954 -10.469  1.00 88.69           O  
ATOM   2426  N   ARG A 315       1.214   3.645 -11.148  1.00 85.38           N  
ATOM   2427  CA  ARG A 315       1.732   4.492 -10.078  1.00 85.38           C  
ATOM   2428  C   ARG A 315       1.525   3.846  -8.719  1.00 85.38           C  
ATOM   2429  CB  ARG A 315       1.063   5.871 -10.117  1.00 85.38           C  
ATOM   2430  O   ARG A 315       2.318   4.055  -7.797  1.00 85.38           O  
ATOM   2431  CG  ARG A 315       1.350   6.664 -11.375  1.00 85.38           C  
ATOM   2432  CD  ARG A 315       0.560   7.965 -11.422  1.00 85.38           C  
ATOM   2433  NE  ARG A 315       0.769   8.680 -12.672  1.00 85.38           N  
ATOM   2434  NH1 ARG A 315       0.251  10.758 -11.812  1.00 85.38           N  
ATOM   2435  NH2 ARG A 315       0.834  10.547 -14.016  1.00 85.38           N  
ATOM   2436  CZ  ARG A 315       0.618   9.992 -12.828  1.00 85.38           C  
ATOM   2437  N   ILE A 316       0.403   3.119  -8.586  1.00 84.88           N  
ATOM   2438  CA  ILE A 316       0.067   2.432  -7.340  1.00 84.88           C  
ATOM   2439  C   ILE A 316       0.737   1.060  -7.316  1.00 84.88           C  
ATOM   2440  CB  ILE A 316      -1.462   2.285  -7.172  1.00 84.88           C  
ATOM   2441  O   ILE A 316       0.438   0.199  -8.148  1.00 84.88           O  
ATOM   2442  CG1 ILE A 316      -2.139   3.660  -7.227  1.00 84.88           C  
ATOM   2443  CG2 ILE A 316      -1.793   1.563  -5.863  1.00 84.88           C  
ATOM   2444  CD1 ILE A 316      -3.660   3.600  -7.262  1.00 84.88           C  
ATOM   2445  N   THR A 317       1.661   0.885  -6.312  1.00 88.50           N  
ATOM   2446  CA  THR A 317       2.418  -0.362  -6.266  1.00 88.50           C  
ATOM   2447  C   THR A 317       2.510  -0.889  -4.840  1.00 88.50           C  
ATOM   2448  CB  THR A 317       3.834  -0.176  -6.840  1.00 88.50           C  
ATOM   2449  O   THR A 317       2.363  -0.127  -3.879  1.00 88.50           O  
ATOM   2450  CG2 THR A 317       3.783   0.328  -8.281  1.00 88.50           C  
ATOM   2451  OG1 THR A 317       4.547   0.773  -6.039  1.00 88.50           O  
ATOM   2452  N   TYR A 318       2.660  -2.207  -4.621  1.00 89.44           N  
ATOM   2453  CA  TYR A 318       2.889  -2.855  -3.336  1.00 89.44           C  
ATOM   2454  C   TYR A 318       4.145  -3.717  -3.375  1.00 89.44           C  
ATOM   2455  CB  TYR A 318       1.682  -3.715  -2.945  1.00 89.44           C  
ATOM   2456  O   TYR A 318       4.312  -4.543  -4.273  1.00 89.44           O  
ATOM   2457  CG  TYR A 318       1.840  -4.418  -1.618  1.00 89.44           C  
ATOM   2458  CD1 TYR A 318       2.285  -5.734  -1.554  1.00 89.44           C  
ATOM   2459  CD2 TYR A 318       1.545  -3.764  -0.426  1.00 89.44           C  
ATOM   2460  CE1 TYR A 318       2.432  -6.387  -0.333  1.00 89.44           C  
ATOM   2461  CE2 TYR A 318       1.687  -4.406   0.800  1.00 89.44           C  
ATOM   2462  OH  TYR A 318       2.273  -6.355   2.047  1.00 89.44           O  
ATOM   2463  CZ  TYR A 318       2.131  -5.715   0.836  1.00 89.44           C  
ATOM   2464  N   GLY A 319       5.062  -3.541  -2.367  1.00 88.19           N  
ATOM   2465  CA  GLY A 319       6.301  -4.305  -2.309  1.00 88.19           C  
ATOM   2466  C   GLY A 319       7.488  -3.557  -2.883  1.00 88.19           C  
ATOM   2467  O   GLY A 319       7.453  -2.332  -3.020  1.00 88.19           O  
ATOM   2468  N   ALA A 320       8.555  -4.211  -3.180  1.00 88.25           N  
ATOM   2469  CA  ALA A 320       9.773  -3.641  -3.752  1.00 88.25           C  
ATOM   2470  C   ALA A 320       9.625  -3.441  -5.258  1.00 88.25           C  
ATOM   2471  CB  ALA A 320      10.969  -4.535  -3.447  1.00 88.25           C  
ATOM   2472  O   ALA A 320       9.977  -4.328  -6.043  1.00 88.25           O  
ATOM   2473  N   CYS A 321       9.062  -2.240  -5.703  1.00 89.19           N  
ATOM   2474  CA  CYS A 321       8.766  -1.974  -7.105  1.00 89.19           C  
ATOM   2475  C   CYS A 321       9.711  -0.925  -7.672  1.00 89.19           C  
ATOM   2476  CB  CYS A 321       7.316  -1.508  -7.270  1.00 89.19           C  
ATOM   2477  O   CYS A 321      10.133  -0.013  -6.961  1.00 89.19           O  
ATOM   2478  SG  CYS A 321       6.098  -2.664  -6.602  1.00 89.19           S  
ATOM   2479  N   PRO A 322      10.148  -1.201  -9.008  1.00 89.31           N  
ATOM   2480  CA  PRO A 322      10.898  -0.132  -9.680  1.00 89.31           C  
ATOM   2481  C   PRO A 322      10.180   1.213  -9.625  1.00 89.31           C  
ATOM   2482  CB  PRO A 322      11.016  -0.632 -11.117  1.00 89.31           C  
ATOM   2483  O   PRO A 322       8.945   1.256  -9.594  1.00 89.31           O  
ATOM   2484  CG  PRO A 322      10.797  -2.107 -11.031  1.00 89.31           C  
ATOM   2485  CD  PRO A 322       9.875  -2.385  -9.875  1.00 89.31           C  
ATOM   2486  N   ARG A 323      10.898   2.227  -9.641  1.00 86.31           N  
ATOM   2487  CA  ARG A 323      10.328   3.557  -9.469  1.00 86.31           C  
ATOM   2488  C   ARG A 323       9.500   3.957 -10.688  1.00 86.31           C  
ATOM   2489  CB  ARG A 323      11.430   4.590  -9.227  1.00 86.31           C  
ATOM   2490  O   ARG A 323       9.922   3.758 -11.828  1.00 86.31           O  
ATOM   2491  CG  ARG A 323      12.070   4.496  -7.848  1.00 86.31           C  
ATOM   2492  CD  ARG A 323      11.109   4.945  -6.750  1.00 86.31           C  
ATOM   2493  NE  ARG A 323      11.766   4.977  -5.445  1.00 86.31           N  
ATOM   2494  NH1 ARG A 323       9.977   5.938  -4.344  1.00 86.31           N  
ATOM   2495  NH2 ARG A 323      11.898   5.426  -3.197  1.00 86.31           N  
ATOM   2496  CZ  ARG A 323      11.211   5.445  -4.332  1.00 86.31           C  
ATOM   2497  N   TYR A 324       8.383   4.500 -10.367  1.00 89.19           N  
ATOM   2498  CA  TYR A 324       7.488   4.914 -11.438  1.00 89.19           C  
ATOM   2499  C   TYR A 324       7.988   6.191 -12.109  1.00 89.19           C  
ATOM   2500  CB  TYR A 324       6.066   5.129 -10.906  1.00 89.19           C  
ATOM   2501  O   TYR A 324       8.367   7.148 -11.430  1.00 89.19           O  
ATOM   2502  CG  TYR A 324       5.074   5.547 -11.961  1.00 89.19           C  
ATOM   2503  CD1 TYR A 324       4.816   6.895 -12.203  1.00 89.19           C  
ATOM   2504  CD2 TYR A 324       4.398   4.598 -12.719  1.00 89.19           C  
ATOM   2505  CE1 TYR A 324       3.900   7.281 -13.180  1.00 89.19           C  
ATOM   2506  CE2 TYR A 324       3.480   4.977 -13.688  1.00 89.19           C  
ATOM   2507  OH  TYR A 324       2.332   6.699 -14.875  1.00 89.19           O  
ATOM   2508  CZ  TYR A 324       3.238   6.320 -13.914  1.00 89.19           C  
ATOM   2509  N   VAL A 325       8.016   6.238 -13.469  1.00 90.56           N  
ATOM   2510  CA  VAL A 325       8.359   7.410 -14.266  1.00 90.56           C  
ATOM   2511  C   VAL A 325       7.312   7.605 -15.367  1.00 90.56           C  
ATOM   2512  CB  VAL A 325       9.766   7.277 -14.891  1.00 90.56           C  
ATOM   2513  O   VAL A 325       6.734   6.637 -15.867  1.00 90.56           O  
ATOM   2514  CG1 VAL A 325      10.836   7.211 -13.797  1.00 90.56           C  
ATOM   2515  CG2 VAL A 325       9.836   6.043 -15.789  1.00 90.56           C  
ATOM   2516  N   LYS A 326       7.027   8.812 -15.695  1.00 89.12           N  
ATOM   2517  CA  LYS A 326       6.031   9.133 -16.719  1.00 89.12           C  
ATOM   2518  C   LYS A 326       6.609   8.977 -18.125  1.00 89.12           C  
ATOM   2519  CB  LYS A 326       5.500  10.547 -16.516  1.00 89.12           C  
ATOM   2520  O   LYS A 326       6.059   9.508 -19.078  1.00 89.12           O  
ATOM   2521  CG  LYS A 326       4.598  10.711 -15.305  1.00 89.12           C  
ATOM   2522  CD  LYS A 326       4.016  12.117 -15.227  1.00 89.12           C  
ATOM   2523  CE  LYS A 326       3.115  12.281 -14.008  1.00 89.12           C  
ATOM   2524  NZ  LYS A 326       2.510  13.648 -13.945  1.00 89.12           N  
ATOM   2525  N   GLN A 327       7.684   8.328 -18.234  1.00 88.25           N  
ATOM   2526  CA  GLN A 327       8.336   8.070 -19.516  1.00 88.25           C  
ATOM   2527  C   GLN A 327       8.141   6.621 -19.953  1.00 88.25           C  
ATOM   2528  CB  GLN A 327       9.828   8.398 -19.438  1.00 88.25           C  
ATOM   2529  O   GLN A 327       8.242   5.703 -19.141  1.00 88.25           O  
ATOM   2530  CG  GLN A 327      10.117   9.859 -19.109  1.00 88.25           C  
ATOM   2531  CD  GLN A 327       9.758  10.789 -20.250  1.00 88.25           C  
ATOM   2532  NE2 GLN A 327       9.648  12.078 -19.938  1.00 88.25           N  
ATOM   2533  OE1 GLN A 327       9.586  10.359 -21.391  1.00 88.25           O  
ATOM   2534  N   SER A 328       7.801   6.508 -21.188  1.00 88.56           N  
ATOM   2535  CA  SER A 328       7.562   5.176 -21.734  1.00 88.56           C  
ATOM   2536  C   SER A 328       8.875   4.480 -22.078  1.00 88.56           C  
ATOM   2537  CB  SER A 328       6.668   5.254 -22.969  1.00 88.56           C  
ATOM   2538  O   SER A 328       8.938   3.250 -22.141  1.00 88.56           O  
ATOM   2539  OG  SER A 328       7.242   6.098 -23.953  1.00 88.56           O  
ATOM   2540  N   THR A 329       9.961   5.344 -22.203  1.00 90.56           N  
ATOM   2541  CA  THR A 329      11.250   4.762 -22.562  1.00 90.56           C  
ATOM   2542  C   THR A 329      12.391   5.590 -21.984  1.00 90.56           C  
ATOM   2543  CB  THR A 329      11.406   4.652 -24.078  1.00 90.56           C  
ATOM   2544  O   THR A 329      12.367   6.820 -22.047  1.00 90.56           O  
ATOM   2545  CG2 THR A 329      11.344   6.027 -24.750  1.00 90.56           C  
ATOM   2546  OG1 THR A 329      12.672   4.051 -24.391  1.00 90.56           O  
ATOM   2547  N   LEU A 330      13.289   4.949 -21.391  1.00 91.12           N  
ATOM   2548  CA  LEU A 330      14.578   5.477 -20.984  1.00 91.12           C  
ATOM   2549  C   LEU A 330      15.703   4.523 -21.359  1.00 91.12           C  
ATOM   2550  CB  LEU A 330      14.602   5.727 -19.469  1.00 91.12           C  
ATOM   2551  O   LEU A 330      15.812   3.428 -20.812  1.00 91.12           O  
ATOM   2552  CG  LEU A 330      13.680   6.836 -18.953  1.00 91.12           C  
ATOM   2553  CD1 LEU A 330      13.680   6.859 -17.422  1.00 91.12           C  
ATOM   2554  CD2 LEU A 330      14.109   8.188 -19.516  1.00 91.12           C  
ATOM   2555  N   LYS A 331      16.500   4.953 -22.344  1.00 92.12           N  
ATOM   2556  CA  LYS A 331      17.516   4.062 -22.875  1.00 92.12           C  
ATOM   2557  C   LYS A 331      18.906   4.477 -22.406  1.00 92.12           C  
ATOM   2558  CB  LYS A 331      17.469   4.051 -24.406  1.00 92.12           C  
ATOM   2559  O   LYS A 331      19.266   5.652 -22.484  1.00 92.12           O  
ATOM   2560  CG  LYS A 331      16.188   3.445 -24.984  1.00 92.12           C  
ATOM   2561  CD  LYS A 331      16.203   3.439 -26.500  1.00 92.12           C  
ATOM   2562  CE  LYS A 331      14.930   2.848 -27.078  1.00 92.12           C  
ATOM   2563  NZ  LYS A 331      14.906   2.912 -28.562  1.00 92.12           N  
ATOM   2564  N   LEU A 332      19.578   3.533 -21.891  1.00 88.56           N  
ATOM   2565  CA  LEU A 332      20.953   3.738 -21.453  1.00 88.56           C  
ATOM   2566  C   LEU A 332      21.938   3.252 -22.531  1.00 88.56           C  
ATOM   2567  CB  LEU A 332      21.219   3.016 -20.141  1.00 88.56           C  
ATOM   2568  O   LEU A 332      21.859   2.098 -22.953  1.00 88.56           O  
ATOM   2569  CG  LEU A 332      22.625   3.186 -19.547  1.00 88.56           C  
ATOM   2570  CD1 LEU A 332      22.828   4.617 -19.047  1.00 88.56           C  
ATOM   2571  CD2 LEU A 332      22.844   2.191 -18.406  1.00 88.56           C  
ATOM   2572  N   ALA A 333      22.734   4.145 -22.984  1.00 83.69           N  
ATOM   2573  CA  ALA A 333      23.703   3.812 -24.031  1.00 83.69           C  
ATOM   2574  C   ALA A 333      24.719   2.785 -23.547  1.00 83.69           C  
ATOM   2575  CB  ALA A 333      24.422   5.074 -24.516  1.00 83.69           C  
ATOM   2576  O   ALA A 333      25.375   2.994 -22.516  1.00 83.69           O  
ATOM   2577  N   THR A 334      24.781   1.603 -24.125  1.00 75.75           N  
ATOM   2578  CA  THR A 334      25.719   0.540 -23.766  1.00 75.75           C  
ATOM   2579  C   THR A 334      26.750   0.334 -24.875  1.00 75.75           C  
ATOM   2580  CB  THR A 334      24.969  -0.784 -23.500  1.00 75.75           C  
ATOM   2581  O   THR A 334      27.719  -0.403 -24.688  1.00 75.75           O  
ATOM   2582  CG2 THR A 334      24.094  -0.679 -22.266  1.00 75.75           C  
ATOM   2583  OG1 THR A 334      24.156  -1.107 -24.625  1.00 75.75           O  
ATOM   2584  N   GLY A 335      26.484   1.040 -25.938  1.00 66.88           N  
ATOM   2585  CA  GLY A 335      27.359   1.001 -27.109  1.00 66.88           C  
ATOM   2586  C   GLY A 335      27.891   2.367 -27.500  1.00 66.88           C  
ATOM   2587  O   GLY A 335      27.625   3.361 -26.828  1.00 66.88           O  
ATOM   2588  N   MET A 336      28.812   2.469 -28.500  1.00 67.94           N  
ATOM   2589  CA  MET A 336      29.438   3.715 -28.938  1.00 67.94           C  
ATOM   2590  C   MET A 336      28.516   4.473 -29.891  1.00 67.94           C  
ATOM   2591  CB  MET A 336      30.781   3.434 -29.609  1.00 67.94           C  
ATOM   2592  O   MET A 336      27.547   3.916 -30.406  1.00 67.94           O  
ATOM   2593  CG  MET A 336      31.766   2.703 -28.719  1.00 67.94           C  
ATOM   2594  SD  MET A 336      33.375   2.426 -29.547  1.00 67.94           S  
ATOM   2595  CE  MET A 336      32.844   1.549 -31.031  1.00 67.94           C  
ATOM   2596  N   ARG A 337      28.828   5.664 -30.094  1.00 70.50           N  
ATOM   2597  CA  ARG A 337      28.109   6.480 -31.062  1.00 70.50           C  
ATOM   2598  C   ARG A 337      28.172   5.852 -32.469  1.00 70.50           C  
ATOM   2599  CB  ARG A 337      28.688   7.895 -31.109  1.00 70.50           C  
ATOM   2600  O   ARG A 337      29.219   5.375 -32.875  1.00 70.50           O  
ATOM   2601  CG  ARG A 337      27.859   8.875 -31.922  1.00 70.50           C  
ATOM   2602  CD  ARG A 337      28.391  10.297 -31.797  1.00 70.50           C  
ATOM   2603  NE  ARG A 337      27.609  11.234 -32.594  1.00 70.50           N  
ATOM   2604  NH1 ARG A 337      28.750  13.117 -31.891  1.00 70.50           N  
ATOM   2605  NH2 ARG A 337      27.031  13.312 -33.375  1.00 70.50           N  
ATOM   2606  CZ  ARG A 337      27.797  12.555 -32.625  1.00 70.50           C  
ATOM   2607  N   ASN A 338      26.953   5.695 -33.031  1.00 68.56           N  
ATOM   2608  CA  ASN A 338      26.859   5.102 -34.375  1.00 68.56           C  
ATOM   2609  C   ASN A 338      27.219   6.109 -35.469  1.00 68.56           C  
ATOM   2610  CB  ASN A 338      25.453   4.551 -34.594  1.00 68.56           C  
ATOM   2611  O   ASN A 338      26.547   7.129 -35.625  1.00 68.56           O  
ATOM   2612  CG  ASN A 338      25.359   3.725 -35.875  1.00 68.56           C  
ATOM   2613  ND2 ASN A 338      24.156   3.641 -36.438  1.00 68.56           N  
ATOM   2614  OD1 ASN A 338      26.344   3.170 -36.344  1.00 68.56           O  
ATOM   2615  N   VAL A 339      28.250   5.945 -36.094  1.00 62.28           N  
ATOM   2616  CA  VAL A 339      28.641   6.793 -37.219  1.00 62.28           C  
ATOM   2617  C   VAL A 339      28.562   6.004 -38.531  1.00 62.28           C  
ATOM   2618  CB  VAL A 339      30.078   7.363 -37.031  1.00 62.28           C  
ATOM   2619  O   VAL A 339      29.344   5.074 -38.750  1.00 62.28           O  
ATOM   2620  CG1 VAL A 339      30.438   8.305 -38.188  1.00 62.28           C  
ATOM   2621  CG2 VAL A 339      30.188   8.078 -35.688  1.00 62.28           C  
ATOM   2622  N   PRO A 340      27.484   6.176 -39.312  1.00 52.88           N  
ATOM   2623  CA  PRO A 340      27.312   5.406 -40.562  1.00 52.88           C  
ATOM   2624  C   PRO A 340      28.469   5.598 -41.531  1.00 52.88           C  
ATOM   2625  CB  PRO A 340      26.000   5.961 -41.125  1.00 52.88           C  
ATOM   2626  O   PRO A 340      29.062   6.676 -41.594  1.00 52.88           O  
ATOM   2627  CG  PRO A 340      25.672   7.137 -40.281  1.00 52.88           C  
ATOM   2628  CD  PRO A 340      26.641   7.172 -39.125  1.00 52.88           C  
ATOM   2629  N   GLU A 341      29.141   4.492 -42.094  1.00 44.09           N  
ATOM   2630  CA  GLU A 341      30.125   4.492 -43.156  1.00 44.09           C  
ATOM   2631  C   GLU A 341      29.547   5.070 -44.438  1.00 44.09           C  
ATOM   2632  CB  GLU A 341      30.641   3.074 -43.406  1.00 44.09           C  
ATOM   2633  O   GLU A 341      28.516   4.594 -44.938  1.00 44.09           O  
ATOM   2634  CG  GLU A 341      31.969   3.029 -44.156  1.00 44.09           C  
ATOM   2635  CD  GLU A 341      32.594   1.636 -44.219  1.00 44.09           C  
ATOM   2636  OE1 GLU A 341      33.656   1.471 -44.812  1.00 44.09           O  
ATOM   2637  OE2 GLU A 341      31.969   0.702 -43.656  1.00 44.09           O  
ATOM   2638  N   LYS A 342      29.516   6.473 -44.719  1.00 45.19           N  
ATOM   2639  CA  LYS A 342      28.984   6.973 -45.969  1.00 45.19           C  
ATOM   2640  C   LYS A 342      30.094   7.109 -47.031  1.00 45.19           C  
ATOM   2641  CB  LYS A 342      28.297   8.320 -45.781  1.00 45.19           C  
ATOM   2642  O   LYS A 342      31.203   7.539 -46.719  1.00 45.19           O  
ATOM   2643  CG  LYS A 342      26.828   8.211 -45.406  1.00 45.19           C  
ATOM   2644  CD  LYS A 342      26.141   9.570 -45.375  1.00 45.19           C  
ATOM   2645  CE  LYS A 342      24.688   9.469 -44.938  1.00 45.19           C  
ATOM   2646  NZ  LYS A 342      24.016  10.797 -44.938  1.00 45.19           N  
ATOM   2647  N   GLN A 343      30.062   6.418 -48.375  1.00 36.38           N  
ATOM   2648  CA  GLN A 343      30.453   6.246 -49.750  1.00 36.38           C  
ATOM   2649  C   GLN A 343      30.859   7.574 -50.375  1.00 36.38           C  
ATOM   2650  CB  GLN A 343      29.328   5.605 -50.562  1.00 36.38           C  
ATOM   2651  O   GLN A 343      30.266   8.609 -50.094  1.00 36.38           O  
ATOM   2652  CG  GLN A 343      29.406   4.086 -50.625  1.00 36.38           C  
ATOM   2653  CD  GLN A 343      28.375   3.488 -51.562  1.00 36.38           C  
ATOM   2654  NE2 GLN A 343      28.031   2.223 -51.344  1.00 36.38           N  
ATOM   2655  OE1 GLN A 343      27.891   4.160 -52.500  1.00 36.38           O  
ATOM   2656  N   THR A 344      32.188   7.922 -50.688  1.00 36.62           N  
ATOM   2657  CA  THR A 344      32.875   8.922 -51.500  1.00 36.62           C  
ATOM   2658  C   THR A 344      31.844   9.734 -52.281  1.00 36.62           C  
ATOM   2659  CB  THR A 344      33.875   8.266 -52.469  1.00 36.62           C  
ATOM   2660  O   THR A 344      30.953   9.180 -52.938  1.00 36.62           O  
ATOM   2661  CG2 THR A 344      35.062   7.695 -51.719  1.00 36.62           C  
ATOM   2662  OG1 THR A 344      33.219   7.199 -53.156  1.00 36.62           O  
ATOM   2663  N   ARG A 345      31.281  10.969 -51.719  1.00 36.94           N  
ATOM   2664  CA  ARG A 345      30.422  11.852 -52.500  1.00 36.94           C  
ATOM   2665  C   ARG A 345      31.156  12.430 -53.688  1.00 36.94           C  
ATOM   2666  CB  ARG A 345      29.875  12.984 -51.625  1.00 36.94           C  
ATOM   2667  O   ARG A 345      32.219  13.070 -53.531  1.00 36.94           O  
ATOM   2668  CG  ARG A 345      28.812  12.539 -50.625  1.00 36.94           C  
ATOM   2669  CD  ARG A 345      28.031  13.719 -50.062  1.00 36.94           C  
ATOM   2670  NE  ARG A 345      26.812  13.289 -49.375  1.00 36.94           N  
ATOM   2671  NH1 ARG A 345      26.703  15.109 -47.969  1.00 36.94           N  
ATOM   2672  NH2 ARG A 345      25.094  13.477 -47.875  1.00 36.94           N  
ATOM   2673  CZ  ARG A 345      26.203  13.961 -48.406  1.00 36.94           C  
ATOM   2674  N   GLY A 346      31.922  11.547 -54.469  1.00 42.94           N  
ATOM   2675  CA  GLY A 346      32.375  11.891 -55.781  1.00 42.94           C  
ATOM   2676  C   GLY A 346      32.312  13.383 -56.094  1.00 42.94           C  
ATOM   2677  O   GLY A 346      32.188  14.188 -55.156  1.00 42.94           O  
ATOM   2678  N   ILE A 347      32.719  13.969 -57.031  1.00 39.19           N  
ATOM   2679  CA  ILE A 347      33.000  15.211 -57.750  1.00 39.19           C  
ATOM   2680  C   ILE A 347      31.875  16.203 -57.500  1.00 39.19           C  
ATOM   2681  CB  ILE A 347      33.188  14.961 -59.281  1.00 39.19           C  
ATOM   2682  O   ILE A 347      32.125  17.406 -57.375  1.00 39.19           O  
ATOM   2683  CG1 ILE A 347      34.656  14.680 -59.594  1.00 39.19           C  
ATOM   2684  CG2 ILE A 347      32.656  16.156 -60.062  1.00 39.19           C  
ATOM   2685  CD1 ILE A 347      34.875  14.141 -61.000  1.00 39.19           C  
ATOM   2686  N   PHE A 348      30.625  15.805 -57.094  1.00 36.41           N  
ATOM   2687  CA  PHE A 348      29.484  16.688 -56.875  1.00 36.41           C  
ATOM   2688  C   PHE A 348      29.391  17.141 -55.438  1.00 36.41           C  
ATOM   2689  CB  PHE A 348      28.188  15.992 -57.312  1.00 36.41           C  
ATOM   2690  O   PHE A 348      29.000  18.266 -55.156  1.00 36.41           O  
ATOM   2691  CG  PHE A 348      27.984  15.930 -58.781  1.00 36.41           C  
ATOM   2692  CD1 PHE A 348      27.594  17.047 -59.500  1.00 36.41           C  
ATOM   2693  CD2 PHE A 348      28.203  14.734 -59.469  1.00 36.41           C  
ATOM   2694  CE1 PHE A 348      27.422  16.984 -60.906  1.00 36.41           C  
ATOM   2695  CE2 PHE A 348      28.031  14.672 -60.875  1.00 36.41           C  
ATOM   2696  CZ  PHE A 348      27.625  15.797 -61.562  1.00 36.41           C  
ATOM   2697  N   GLY A 349      30.062  16.438 -54.562  1.00 43.94           N  
ATOM   2698  CA  GLY A 349      30.328  16.734 -53.156  1.00 43.94           C  
ATOM   2699  C   GLY A 349      31.516  17.656 -52.938  1.00 43.94           C  
ATOM   2700  O   GLY A 349      31.500  18.516 -52.062  1.00 43.94           O  
ATOM   2701  N   ALA A 350      32.500  17.641 -53.781  1.00 40.97           N  
ATOM   2702  CA  ALA A 350      33.688  18.500 -53.875  1.00 40.97           C  
ATOM   2703  C   ALA A 350      33.344  19.859 -54.469  1.00 40.97           C  
ATOM   2704  CB  ALA A 350      34.781  17.828 -54.719  1.00 40.97           C  
ATOM   2705  O   ALA A 350      33.844  20.891 -54.031  1.00 40.97           O  
ATOM   2706  N   ILE A 351      32.312  19.922 -55.188  1.00 39.84           N  
ATOM   2707  CA  ILE A 351      31.828  21.125 -55.875  1.00 39.84           C  
ATOM   2708  C   ILE A 351      30.875  21.891 -54.938  1.00 39.84           C  
ATOM   2709  CB  ILE A 351      31.125  20.781 -57.188  1.00 39.84           C  
ATOM   2710  O   ILE A 351      30.969  23.109 -54.844  1.00 39.84           O  
ATOM   2711  CG1 ILE A 351      32.125  20.156 -58.188  1.00 39.84           C  
ATOM   2712  CG2 ILE A 351      30.484  22.031 -57.812  1.00 39.84           C  
ATOM   2713  CD1 ILE A 351      31.484  19.641 -59.469  1.00 39.84           C  
ATOM   2714  N   ALA A 352      30.109  21.234 -54.188  1.00 41.19           N  
ATOM   2715  CA  ALA A 352      29.234  21.812 -53.156  1.00 41.19           C  
ATOM   2716  C   ALA A 352      30.016  22.203 -51.906  1.00 41.19           C  
ATOM   2717  CB  ALA A 352      28.125  20.812 -52.781  1.00 41.19           C  
ATOM   2718  O   ALA A 352      29.750  23.250 -51.312  1.00 41.19           O  
ATOM   2719  N   GLY A 353      31.047  21.578 -51.656  1.00 44.06           N  
ATOM   2720  CA  GLY A 353      32.000  21.844 -50.594  1.00 44.06           C  
ATOM   2721  C   GLY A 353      32.969  22.969 -50.906  1.00 44.06           C  
ATOM   2722  O   GLY A 353      33.344  23.734 -50.031  1.00 44.06           O  
ATOM   2723  N   PHE A 354      33.312  23.188 -52.156  1.00 39.03           N  
ATOM   2724  CA  PHE A 354      34.094  24.297 -52.656  1.00 39.03           C  
ATOM   2725  C   PHE A 354      33.281  25.578 -52.656  1.00 39.03           C  
ATOM   2726  CB  PHE A 354      34.625  24.000 -54.062  1.00 39.03           C  
ATOM   2727  O   PHE A 354      33.812  26.656 -52.312  1.00 39.03           O  
ATOM   2728  CG  PHE A 354      35.562  25.031 -54.594  1.00 39.03           C  
ATOM   2729  CD1 PHE A 354      35.125  25.984 -55.500  1.00 39.03           C  
ATOM   2730  CD2 PHE A 354      36.906  25.047 -54.188  1.00 39.03           C  
ATOM   2731  CE1 PHE A 354      36.000  26.953 -56.000  1.00 39.03           C  
ATOM   2732  CE2 PHE A 354      37.781  26.000 -54.688  1.00 39.03           C  
ATOM   2733  CZ  PHE A 354      37.344  26.953 -55.594  1.00 39.03           C  
ATOM   2734  N   ILE A 355      32.031  25.516 -52.781  1.00 44.62           N  
ATOM   2735  CA  ILE A 355      31.109  26.641 -52.812  1.00 44.62           C  
ATOM   2736  C   ILE A 355      30.781  27.094 -51.406  1.00 44.62           C  
ATOM   2737  CB  ILE A 355      29.812  26.297 -53.594  1.00 44.62           C  
ATOM   2738  O   ILE A 355      30.656  28.297 -51.125  1.00 44.62           O  
ATOM   2739  CG1 ILE A 355      30.141  25.953 -55.062  1.00 44.62           C  
ATOM   2740  CG2 ILE A 355      28.812  27.438 -53.500  1.00 44.62           C  
ATOM   2741  CD1 ILE A 355      28.938  25.500 -55.844  1.00 44.62           C  
ATOM   2742  N   GLU A 356      30.938  26.234 -50.438  1.00 38.84           N  
ATOM   2743  CA  GLU A 356      30.547  26.469 -49.062  1.00 38.84           C  
ATOM   2744  C   GLU A 356      31.750  26.781 -48.188  1.00 38.84           C  
ATOM   2745  CB  GLU A 356      29.797  25.250 -48.500  1.00 38.84           C  
ATOM   2746  O   GLU A 356      31.672  27.625 -47.281  1.00 38.84           O  
ATOM   2747  CG  GLU A 356      28.328  25.188 -48.906  1.00 38.84           C  
ATOM   2748  CD  GLU A 356      27.625  23.938 -48.375  1.00 38.84           C  
ATOM   2749  OE1 GLU A 356      26.422  23.766 -48.688  1.00 38.84           O  
ATOM   2750  OE2 GLU A 356      28.281  23.125 -47.688  1.00 38.84           O  
ATOM   2751  N   ASN A 357      33.031  26.531 -48.719  1.00 34.53           N  
ATOM   2752  CA  ASN A 357      34.125  26.797 -47.781  1.00 34.53           C  
ATOM   2753  C   ASN A 357      35.500  26.719 -48.469  1.00 34.53           C  
ATOM   2754  CB  ASN A 357      34.062  25.812 -46.594  1.00 34.53           C  
ATOM   2755  O   ASN A 357      36.500  26.484 -47.812  1.00 34.53           O  
ATOM   2756  CG  ASN A 357      32.906  26.062 -45.688  1.00 34.53           C  
ATOM   2757  ND2 ASN A 357      32.375  25.000 -45.094  1.00 34.53           N  
ATOM   2758  OD1 ASN A 357      32.438  27.203 -45.531  1.00 34.53           O  
ATOM   2759  N   GLY A 358      35.531  26.938 -49.875  1.00 38.50           N  
ATOM   2760  CA  GLY A 358      36.750  26.953 -50.625  1.00 38.50           C  
ATOM   2761  C   GLY A 358      37.500  25.641 -50.594  1.00 38.50           C  
ATOM   2762  O   GLY A 358      36.875  24.562 -50.594  1.00 38.50           O  
ATOM   2763  N   TRP A 359      38.938  25.484 -50.781  1.00 42.75           N  
ATOM   2764  CA  TRP A 359      39.812  24.359 -50.969  1.00 42.75           C  
ATOM   2765  C   TRP A 359      39.625  23.328 -49.844  1.00 42.75           C  
ATOM   2766  CB  TRP A 359      41.281  24.812 -50.969  1.00 42.75           C  
ATOM   2767  O   TRP A 359      39.625  22.109 -50.125  1.00 42.75           O  
ATOM   2768  CG  TRP A 359      42.188  23.922 -51.750  1.00 42.75           C  
ATOM   2769  CD1 TRP A 359      43.344  23.297 -51.281  1.00 42.75           C  
ATOM   2770  CD2 TRP A 359      42.062  23.562 -53.125  1.00 42.75           C  
ATOM   2771  CE2 TRP A 359      43.156  22.703 -53.438  1.00 42.75           C  
ATOM   2772  CE3 TRP A 359      41.156  23.859 -54.125  1.00 42.75           C  
ATOM   2773  NE1 TRP A 359      43.906  22.562 -52.281  1.00 42.75           N  
ATOM   2774  CH2 TRP A 359      42.438  22.469 -55.656  1.00 42.75           C  
ATOM   2775  CZ2 TRP A 359      43.344  22.156 -54.688  1.00 42.75           C  
ATOM   2776  CZ3 TRP A 359      41.344  23.312 -55.406  1.00 42.75           C  
ATOM   2777  N   GLU A 360      39.188  23.750 -48.719  1.00 39.56           N  
ATOM   2778  CA  GLU A 360      38.812  22.953 -47.531  1.00 39.56           C  
ATOM   2779  C   GLU A 360      37.406  22.391 -47.688  1.00 39.56           C  
ATOM   2780  CB  GLU A 360      38.906  23.812 -46.281  1.00 39.56           C  
ATOM   2781  O   GLU A 360      37.156  21.250 -47.281  1.00 39.56           O  
ATOM   2782  CG  GLU A 360      40.312  24.000 -45.750  1.00 39.56           C  
ATOM   2783  CD  GLU A 360      40.375  24.844 -44.469  1.00 39.56           C  
ATOM   2784  OE1 GLU A 360      41.500  25.062 -43.969  1.00 39.56           O  
ATOM   2785  OE2 GLU A 360      39.312  25.266 -44.000  1.00 39.56           O  
ATOM   2786  N   GLY A 361      36.500  22.984 -48.344  1.00 41.69           N  
ATOM   2787  CA  GLY A 361      35.156  22.609 -48.750  1.00 41.69           C  
ATOM   2788  C   GLY A 361      35.125  21.641 -49.906  1.00 41.69           C  
ATOM   2789  O   GLY A 361      34.250  20.766 -49.969  1.00 41.69           O  
ATOM   2790  N   MET A 362      36.156  21.656 -50.719  1.00 47.00           N  
ATOM   2791  CA  MET A 362      36.375  20.812 -51.906  1.00 47.00           C  
ATOM   2792  C   MET A 362      36.906  19.438 -51.469  1.00 47.00           C  
ATOM   2793  CB  MET A 362      37.312  21.469 -52.906  1.00 47.00           C  
ATOM   2794  O   MET A 362      36.438  18.406 -51.969  1.00 47.00           O  
ATOM   2795  CG  MET A 362      37.562  20.625 -54.125  1.00 47.00           C  
ATOM   2796  SD  MET A 362      38.844  21.359 -55.219  1.00 47.00           S  
ATOM   2797  CE  MET A 362      40.344  20.969 -54.250  1.00 47.00           C  
ATOM   2798  N   VAL A 363      37.719  19.391 -50.594  1.00 43.44           N  
ATOM   2799  CA  VAL A 363      38.312  18.188 -50.000  1.00 43.44           C  
ATOM   2800  C   VAL A 363      37.312  17.516 -49.094  1.00 43.44           C  
ATOM   2801  CB  VAL A 363      39.625  18.500 -49.250  1.00 43.44           C  
ATOM   2802  O   VAL A 363      37.125  16.297 -49.125  1.00 43.44           O  
ATOM   2803  CG1 VAL A 363      40.156  17.234 -48.562  1.00 43.44           C  
ATOM   2804  CG2 VAL A 363      40.656  19.078 -50.188  1.00 43.44           C  
ATOM   2805  N   ASP A 364      36.500  18.328 -48.594  1.00 45.38           N  
ATOM   2806  CA  ASP A 364      35.375  18.031 -47.688  1.00 45.38           C  
ATOM   2807  C   ASP A 364      34.188  17.469 -48.438  1.00 45.38           C  
ATOM   2808  CB  ASP A 364      34.969  19.297 -46.906  1.00 45.38           C  
ATOM   2809  O   ASP A 364      33.500  16.562 -47.969  1.00 45.38           O  
ATOM   2810  CG  ASP A 364      36.000  19.719 -45.906  1.00 45.38           C  
ATOM   2811  OD1 ASP A 364      36.906  18.922 -45.562  1.00 45.38           O  
ATOM   2812  OD2 ASP A 364      35.938  20.875 -45.438  1.00 45.38           O  
ATOM   2813  N   GLY A 365      33.938  17.969 -49.438  1.00 38.28           N  
ATOM   2814  CA  GLY A 365      32.906  17.594 -50.406  1.00 38.28           C  
ATOM   2815  C   GLY A 365      33.281  16.391 -51.250  1.00 38.28           C  
ATOM   2816  O   GLY A 365      32.406  15.586 -51.594  1.00 38.28           O  
ATOM   2817  N   TRP A 366      34.625  16.125 -51.438  1.00 38.00           N  
ATOM   2818  CA  TRP A 366      35.188  15.031 -52.219  1.00 38.00           C  
ATOM   2819  C   TRP A 366      35.406  13.789 -51.344  1.00 38.00           C  
ATOM   2820  CB  TRP A 366      36.531  15.469 -52.812  1.00 38.00           C  
ATOM   2821  O   TRP A 366      35.094  12.680 -51.781  1.00 38.00           O  
ATOM   2822  CG  TRP A 366      37.062  14.539 -53.875  1.00 38.00           C  
ATOM   2823  CD1 TRP A 366      37.906  13.469 -53.688  1.00 38.00           C  
ATOM   2824  CD2 TRP A 366      36.812  14.594 -55.281  1.00 38.00           C  
ATOM   2825  CE2 TRP A 366      37.500  13.523 -55.875  1.00 38.00           C  
ATOM   2826  CE3 TRP A 366      36.031  15.445 -56.094  1.00 38.00           C  
ATOM   2827  NE1 TRP A 366      38.156  12.859 -54.875  1.00 38.00           N  
ATOM   2828  CH2 TRP A 366      36.688  14.133 -58.031  1.00 38.00           C  
ATOM   2829  CZ2 TRP A 366      37.469  13.289 -57.250  1.00 38.00           C  
ATOM   2830  CZ3 TRP A 366      36.000  15.203 -57.469  1.00 38.00           C  
ATOM   2831  N   TYR A 367      35.562  14.000 -50.156  1.00 38.16           N  
ATOM   2832  CA  TYR A 367      35.875  12.938 -49.188  1.00 38.16           C  
ATOM   2833  C   TYR A 367      34.812  12.875 -48.094  1.00 38.16           C  
ATOM   2834  CB  TYR A 367      37.250  13.148 -48.562  1.00 38.16           C  
ATOM   2835  O   TYR A 367      34.781  11.922 -47.312  1.00 38.16           O  
ATOM   2836  CG  TYR A 367      38.406  12.969 -49.531  1.00 38.16           C  
ATOM   2837  CD1 TYR A 367      38.750  11.703 -50.000  1.00 38.16           C  
ATOM   2838  CD2 TYR A 367      39.125  14.062 -50.000  1.00 38.16           C  
ATOM   2839  CE1 TYR A 367      39.812  11.531 -50.906  1.00 38.16           C  
ATOM   2840  CE2 TYR A 367      40.188  13.898 -50.906  1.00 38.16           C  
ATOM   2841  OH  TYR A 367      41.531  12.469 -52.219  1.00 38.16           O  
ATOM   2842  CZ  TYR A 367      40.500  12.633 -51.344  1.00 38.16           C  
ATOM   2843  N   GLY A 368      33.688  13.758 -48.219  1.00 33.09           N  
ATOM   2844  CA  GLY A 368      32.562  13.680 -47.281  1.00 33.09           C  
ATOM   2845  C   GLY A 368      33.000  13.969 -45.844  1.00 33.09           C  
ATOM   2846  O   GLY A 368      32.375  13.461 -44.906  1.00 33.09           O  
ATOM   2847  N   PHE A 369      33.875  14.953 -45.562  1.00 39.28           N  
ATOM   2848  CA  PHE A 369      34.219  15.070 -44.125  1.00 39.28           C  
ATOM   2849  C   PHE A 369      33.875  16.453 -43.594  1.00 39.28           C  
ATOM   2850  CB  PHE A 369      35.719  14.773 -43.906  1.00 39.28           C  
ATOM   2851  O   PHE A 369      34.188  17.469 -44.219  1.00 39.28           O  
ATOM   2852  CG  PHE A 369      36.094  13.344 -44.188  1.00 39.28           C  
ATOM   2853  CD1 PHE A 369      35.750  12.344 -43.281  1.00 39.28           C  
ATOM   2854  CD2 PHE A 369      36.781  13.008 -45.344  1.00 39.28           C  
ATOM   2855  CE1 PHE A 369      36.125  11.016 -43.531  1.00 39.28           C  
ATOM   2856  CE2 PHE A 369      37.156  11.688 -45.594  1.00 39.28           C  
ATOM   2857  CZ  PHE A 369      36.812  10.688 -44.688  1.00 39.28           C  
ATOM   2858  N   ARG A 370      33.062  16.578 -42.438  1.00 31.95           N  
ATOM   2859  CA  ARG A 370      33.125  17.281 -41.156  1.00 31.95           C  
ATOM   2860  C   ARG A 370      33.031  16.281 -40.000  1.00 31.95           C  
ATOM   2861  CB  ARG A 370      31.969  18.297 -41.062  1.00 31.95           C  
ATOM   2862  O   ARG A 370      32.062  15.523 -39.906  1.00 31.95           O  
ATOM   2863  CG  ARG A 370      32.438  19.734 -41.062  1.00 31.95           C  
ATOM   2864  CD  ARG A 370      31.281  20.719 -40.906  1.00 31.95           C  
ATOM   2865  NE  ARG A 370      31.703  22.000 -40.375  1.00 31.95           N  
ATOM   2866  NH1 ARG A 370      29.578  22.875 -40.219  1.00 31.95           N  
ATOM   2867  NH2 ARG A 370      31.391  24.125 -39.562  1.00 31.95           N  
ATOM   2868  CZ  ARG A 370      30.891  23.000 -40.062  1.00 31.95           C  
ATOM   2869  N   HIS A 371      34.219  15.625 -39.469  1.00 35.38           N  
ATOM   2870  CA  HIS A 371      34.312  15.141 -38.125  1.00 35.38           C  
ATOM   2871  C   HIS A 371      34.719  16.250 -37.156  1.00 35.38           C  
ATOM   2872  CB  HIS A 371      35.312  13.984 -38.031  1.00 35.38           C  
ATOM   2873  O   HIS A 371      35.688  16.969 -37.406  1.00 35.38           O  
ATOM   2874  CG  HIS A 371      35.156  12.961 -39.094  1.00 35.38           C  
ATOM   2875  CD2 HIS A 371      36.062  12.180 -39.750  1.00 35.38           C  
ATOM   2876  ND1 HIS A 371      33.906  12.641 -39.625  1.00 35.38           N  
ATOM   2877  CE1 HIS A 371      34.062  11.711 -40.562  1.00 35.38           C  
ATOM   2878  NE2 HIS A 371      35.344  11.414 -40.625  1.00 35.38           N  
ATOM   2879  N   GLN A 372      33.875  17.094 -36.594  1.00 31.08           N  
ATOM   2880  CA  GLN A 372      34.188  17.828 -35.375  1.00 31.08           C  
ATOM   2881  C   GLN A 372      34.344  16.891 -34.188  1.00 31.08           C  
ATOM   2882  CB  GLN A 372      33.094  18.875 -35.094  1.00 31.08           C  
ATOM   2883  O   GLN A 372      33.406  16.172 -33.812  1.00 31.08           O  
ATOM   2884  CG  GLN A 372      33.438  20.266 -35.594  1.00 31.08           C  
ATOM   2885  CD  GLN A 372      32.344  21.281 -35.312  1.00 31.08           C  
ATOM   2886  NE2 GLN A 372      32.594  22.531 -35.688  1.00 31.08           N  
ATOM   2887  OE1 GLN A 372      31.297  20.938 -34.750  1.00 31.08           O  
ATOM   2888  N   ASN A 373      35.500  16.125 -33.938  1.00 32.94           N  
ATOM   2889  CA  ASN A 373      35.750  15.586 -32.625  1.00 32.94           C  
ATOM   2890  C   ASN A 373      36.750  16.438 -31.828  1.00 32.94           C  
ATOM   2891  CB  ASN A 373      36.250  14.141 -32.719  1.00 32.94           C  
ATOM   2892  O   ASN A 373      37.875  16.641 -32.281  1.00 32.94           O  
ATOM   2893  CG  ASN A 373      35.250  13.211 -33.375  1.00 32.94           C  
ATOM   2894  ND2 ASN A 373      35.719  12.102 -33.906  1.00 32.94           N  
ATOM   2895  OD1 ASN A 373      34.031  13.492 -33.375  1.00 32.94           O  
ATOM   2896  N   SER A 374      36.188  17.516 -31.203  1.00 31.00           N  
ATOM   2897  CA  SER A 374      36.906  18.141 -30.094  1.00 31.00           C  
ATOM   2898  C   SER A 374      36.594  17.438 -28.781  1.00 31.00           C  
ATOM   2899  CB  SER A 374      36.531  19.625 -29.969  1.00 31.00           C  
ATOM   2900  O   SER A 374      35.438  17.156 -28.469  1.00 31.00           O  
ATOM   2901  OG  SER A 374      35.156  19.766 -29.641  1.00 31.00           O  
ATOM   2902  N   GLU A 375      37.344  16.422 -28.391  1.00 30.67           N  
ATOM   2903  CA  GLU A 375      38.156  16.266 -27.172  1.00 30.67           C  
ATOM   2904  C   GLU A 375      37.688  15.031 -26.391  1.00 30.67           C  
ATOM   2905  CB  GLU A 375      38.031  17.500 -26.297  1.00 30.67           C  
ATOM   2906  O   GLU A 375      36.500  14.875 -26.094  1.00 30.67           O  
ATOM   2907  CG  GLU A 375      38.719  18.734 -26.875  1.00 30.67           C  
ATOM   2908  CD  GLU A 375      38.781  19.906 -25.922  1.00 30.67           C  
ATOM   2909  OE1 GLU A 375      39.406  20.938 -26.250  1.00 30.67           O  
ATOM   2910  OE2 GLU A 375      38.156  19.812 -24.828  1.00 30.67           O  
ATOM   2911  N   GLY A 376      38.375  13.820 -26.297  1.00 28.64           N  
ATOM   2912  CA  GLY A 376      39.219  13.234 -25.250  1.00 28.64           C  
ATOM   2913  C   GLY A 376      38.688  11.891 -24.766  1.00 28.64           C  
ATOM   2914  O   GLY A 376      37.500  11.625 -24.797  1.00 28.64           O  
ATOM   2915  N   ARG A 377      39.344  10.656 -24.594  1.00 25.56           N  
ATOM   2916  CA  ARG A 377      40.094   9.414 -24.391  1.00 25.56           C  
ATOM   2917  C   ARG A 377      39.281   8.406 -23.594  1.00 25.56           C  
ATOM   2918  CB  ARG A 377      41.406   9.688 -23.703  1.00 25.56           C  
ATOM   2919  O   ARG A 377      38.750   8.734 -22.516  1.00 25.56           O  
ATOM   2920  CG  ARG A 377      42.562   9.969 -24.656  1.00 25.56           C  
ATOM   2921  CD  ARG A 377      43.906   9.914 -23.953  1.00 25.56           C  
ATOM   2922  NE  ARG A 377      45.000  10.125 -24.891  1.00 25.56           N  
ATOM   2923  NH1 ARG A 377      46.625  10.352 -23.250  1.00 25.56           N  
ATOM   2924  NH2 ARG A 377      47.219  10.508 -25.469  1.00 25.56           N  
ATOM   2925  CZ  ARG A 377      46.281  10.328 -24.531  1.00 25.56           C  
ATOM   2926  N   GLY A 378      38.625   7.055 -24.000  1.00 30.61           N  
ATOM   2927  CA  GLY A 378      38.844   5.758 -23.375  1.00 30.61           C  
ATOM   2928  C   GLY A 378      37.719   4.766 -23.688  1.00 30.61           C  
ATOM   2929  O   GLY A 378      36.625   5.156 -24.094  1.00 30.61           O  
ATOM   2930  N   GLN A 379      37.906   3.461 -24.000  1.00 31.69           N  
ATOM   2931  CA  GLN A 379      37.719   2.016 -24.078  1.00 31.69           C  
ATOM   2932  C   GLN A 379      36.312   1.618 -23.656  1.00 31.69           C  
ATOM   2933  CB  GLN A 379      38.750   1.295 -23.219  1.00 31.69           C  
ATOM   2934  O   GLN A 379      35.781   2.133 -22.672  1.00 31.69           O  
ATOM   2935  CG  GLN A 379      39.656   0.343 -23.984  1.00 31.69           C  
ATOM   2936  CD  GLN A 379      40.906  -0.005 -23.234  1.00 31.69           C  
ATOM   2937  NE2 GLN A 379      41.781  -0.789 -23.859  1.00 31.69           N  
ATOM   2938  OE1 GLN A 379      41.125   0.427 -22.094  1.00 31.69           O  
ATOM   2939  N   ALA A 380      35.375   1.220 -24.641  1.00 36.56           N  
ATOM   2940  CA  ALA A 380      34.094   0.533 -24.656  1.00 36.56           C  
ATOM   2941  C   ALA A 380      33.688   0.088 -23.234  1.00 36.56           C  
ATOM   2942  CB  ALA A 380      34.125  -0.668 -25.594  1.00 36.56           C  
ATOM   2943  O   ALA A 380      34.562  -0.273 -22.438  1.00 36.56           O  
ATOM   2944  N   ALA A 381      32.562   0.581 -22.484  1.00 36.69           N  
ATOM   2945  CA  ALA A 381      31.906   0.066 -21.281  1.00 36.69           C  
ATOM   2946  C   ALA A 381      31.828  -1.457 -21.312  1.00 36.69           C  
ATOM   2947  CB  ALA A 381      30.516   0.666 -21.141  1.00 36.69           C  
ATOM   2948  O   ALA A 381      31.391  -2.043 -22.297  1.00 36.69           O  
ATOM   2949  N   ASP A 382      32.844  -2.240 -20.781  1.00 39.78           N  
ATOM   2950  CA  ASP A 382      32.906  -3.629 -20.328  1.00 39.78           C  
ATOM   2951  C   ASP A 382      31.609  -4.039 -19.641  1.00 39.78           C  
ATOM   2952  CB  ASP A 382      34.094  -3.840 -19.391  1.00 39.78           C  
ATOM   2953  O   ASP A 382      30.969  -3.225 -18.984  1.00 39.78           O  
ATOM   2954  CG  ASP A 382      33.844  -4.906 -18.344  1.00 39.78           C  
ATOM   2955  OD1 ASP A 382      32.906  -5.734 -18.531  1.00 39.78           O  
ATOM   2956  OD2 ASP A 382      34.531  -4.914 -17.312  1.00 39.78           O  
ATOM   2957  N   LEU A 383      30.641  -4.742 -20.312  1.00 42.38           N  
ATOM   2958  CA  LEU A 383      29.469  -5.402 -19.766  1.00 42.38           C  
ATOM   2959  C   LEU A 383      29.422  -5.266 -18.250  1.00 42.38           C  
ATOM   2960  CB  LEU A 383      29.438  -6.879 -20.156  1.00 42.38           C  
ATOM   2961  O   LEU A 383      28.359  -5.000 -17.672  1.00 42.38           O  
ATOM   2962  CG  LEU A 383      28.156  -7.648 -19.844  1.00 42.38           C  
ATOM   2963  CD1 LEU A 383      27.203  -7.625 -21.031  1.00 42.38           C  
ATOM   2964  CD2 LEU A 383      28.484  -9.086 -19.438  1.00 42.38           C  
ATOM   2965  N   LYS A 384      30.562  -5.223 -17.531  1.00 45.97           N  
ATOM   2966  CA  LYS A 384      30.688  -5.113 -16.094  1.00 45.97           C  
ATOM   2967  C   LYS A 384      30.500  -3.672 -15.625  1.00 45.97           C  
ATOM   2968  CB  LYS A 384      32.062  -5.637 -15.625  1.00 45.97           C  
ATOM   2969  O   LYS A 384      29.859  -3.422 -14.609  1.00 45.97           O  
ATOM   2970  CG  LYS A 384      32.156  -5.879 -14.133  1.00 45.97           C  
ATOM   2971  CD  LYS A 384      33.500  -6.484 -13.750  1.00 45.97           C  
ATOM   2972  CE  LYS A 384      33.625  -6.664 -12.242  1.00 45.97           C  
ATOM   2973  NZ  LYS A 384      34.938  -7.262 -11.859  1.00 45.97           N  
ATOM   2974  N   SER A 385      30.891  -2.715 -16.391  1.00 46.03           N  
ATOM   2975  CA  SER A 385      30.781  -1.290 -16.094  1.00 46.03           C  
ATOM   2976  C   SER A 385      29.375  -0.777 -16.328  1.00 46.03           C  
ATOM   2977  CB  SER A 385      31.781  -0.490 -16.938  1.00 46.03           C  
ATOM   2978  O   SER A 385      28.859   0.033 -15.555  1.00 46.03           O  
ATOM   2979  OG  SER A 385      31.656   0.897 -16.672  1.00 46.03           O  
ATOM   2980  N   THR A 386      28.750  -1.324 -17.328  1.00 47.53           N  
ATOM   2981  CA  THR A 386      27.344  -1.085 -17.625  1.00 47.53           C  
ATOM   2982  C   THR A 386      26.453  -1.673 -16.531  1.00 47.53           C  
ATOM   2983  CB  THR A 386      26.938  -1.683 -18.984  1.00 47.53           C  
ATOM   2984  O   THR A 386      25.516  -1.024 -16.062  1.00 47.53           O  
ATOM   2985  CG2 THR A 386      25.516  -1.285 -19.359  1.00 47.53           C  
ATOM   2986  OG1 THR A 386      27.844  -1.206 -19.984  1.00 47.53           O  
ATOM   2987  N   GLN A 387      26.734  -2.787 -16.094  1.00 51.38           N  
ATOM   2988  CA  GLN A 387      26.016  -3.424 -14.992  1.00 51.38           C  
ATOM   2989  C   GLN A 387      26.281  -2.713 -13.672  1.00 51.38           C  
ATOM   2990  CB  GLN A 387      26.391  -4.902 -14.883  1.00 51.38           C  
ATOM   2991  O   GLN A 387      25.391  -2.576 -12.836  1.00 51.38           O  
ATOM   2992  CG  GLN A 387      25.484  -5.707 -13.969  1.00 51.38           C  
ATOM   2993  CD  GLN A 387      24.031  -5.695 -14.430  1.00 51.38           C  
ATOM   2994  NE2 GLN A 387      23.109  -5.461 -13.500  1.00 51.38           N  
ATOM   2995  OE1 GLN A 387      23.734  -5.898 -15.609  1.00 51.38           O  
ATOM   2996  N   ALA A 388      27.453  -2.160 -13.508  1.00 58.44           N  
ATOM   2997  CA  ALA A 388      27.828  -1.380 -12.336  1.00 58.44           C  
ATOM   2998  C   ALA A 388      27.062  -0.060 -12.281  1.00 58.44           C  
ATOM   2999  CB  ALA A 388      29.328  -1.122 -12.328  1.00 58.44           C  
ATOM   3000  O   ALA A 388      26.625   0.373 -11.211  1.00 58.44           O  
ATOM   3001  N   ALA A 389      26.875   0.588 -13.445  1.00 53.28           N  
ATOM   3002  CA  ALA A 389      26.094   1.815 -13.562  1.00 53.28           C  
ATOM   3003  C   ALA A 389      24.609   1.552 -13.281  1.00 53.28           C  
ATOM   3004  CB  ALA A 389      26.266   2.430 -14.945  1.00 53.28           C  
ATOM   3005  O   ALA A 389      23.969   2.324 -12.570  1.00 53.28           O  
ATOM   3006  N   ILE A 390      24.109   0.471 -13.828  1.00 58.41           N  
ATOM   3007  CA  ILE A 390      22.750   0.045 -13.578  1.00 58.41           C  
ATOM   3008  C   ILE A 390      22.562  -0.300 -12.102  1.00 58.41           C  
ATOM   3009  CB  ILE A 390      22.359  -1.163 -14.461  1.00 58.41           C  
ATOM   3010  O   ILE A 390      21.578   0.092 -11.477  1.00 58.41           O  
ATOM   3011  CG1 ILE A 390      22.297  -0.751 -15.930  1.00 58.41           C  
ATOM   3012  CG2 ILE A 390      21.016  -1.760 -14.000  1.00 58.41           C  
ATOM   3013  CD1 ILE A 390      22.094  -1.914 -16.891  1.00 58.41           C  
ATOM   3014  N   ASP A 391      23.500  -0.992 -11.531  1.00 60.38           N  
ATOM   3015  CA  ASP A 391      23.484  -1.370 -10.117  1.00 60.38           C  
ATOM   3016  C   ASP A 391      23.578  -0.139  -9.219  1.00 60.38           C  
ATOM   3017  CB  ASP A 391      24.641  -2.332  -9.812  1.00 60.38           C  
ATOM   3018  O   ASP A 391      22.953  -0.091  -8.156  1.00 60.38           O  
ATOM   3019  CG  ASP A 391      24.422  -3.723 -10.375  1.00 60.38           C  
ATOM   3020  OD1 ASP A 391      23.266  -4.055 -10.742  1.00 60.38           O  
ATOM   3021  OD2 ASP A 391      25.391  -4.496 -10.453  1.00 60.38           O  
ATOM   3022  N   GLN A 392      24.406   0.835  -9.633  1.00 61.34           N  
ATOM   3023  CA  GLN A 392      24.547   2.088  -8.898  1.00 61.34           C  
ATOM   3024  C   GLN A 392      23.234   2.877  -8.906  1.00 61.34           C  
ATOM   3025  CB  GLN A 392      25.672   2.936  -9.484  1.00 61.34           C  
ATOM   3026  O   GLN A 392      22.859   3.453  -7.887  1.00 61.34           O  
ATOM   3027  CG  GLN A 392      26.078   4.117  -8.617  1.00 61.34           C  
ATOM   3028  CD  GLN A 392      27.219   4.918  -9.203  1.00 61.34           C  
ATOM   3029  NE2 GLN A 392      27.641   5.965  -8.492  1.00 61.34           N  
ATOM   3030  OE1 GLN A 392      27.734   4.602 -10.281  1.00 61.34           O  
ATOM   3031  N   ILE A 393      22.594   2.867 -10.047  1.00 58.09           N  
ATOM   3032  CA  ILE A 393      21.297   3.500 -10.203  1.00 58.09           C  
ATOM   3033  C   ILE A 393      20.266   2.766  -9.352  1.00 58.09           C  
ATOM   3034  CB  ILE A 393      20.859   3.527 -11.680  1.00 58.09           C  
ATOM   3035  O   ILE A 393      19.484   3.393  -8.633  1.00 58.09           O  
ATOM   3036  CG1 ILE A 393      21.766   4.445 -12.500  1.00 58.09           C  
ATOM   3037  CG2 ILE A 393      19.391   3.967 -11.797  1.00 58.09           C  
ATOM   3038  CD1 ILE A 393      21.531   4.371 -14.000  1.00 58.09           C  
ATOM   3039  N   SER A 394      20.266   1.436  -9.453  1.00 54.53           N  
ATOM   3040  CA  SER A 394      19.359   0.587  -8.680  1.00 54.53           C  
ATOM   3041  C   SER A 394      19.641   0.708  -7.188  1.00 54.53           C  
ATOM   3042  CB  SER A 394      19.500  -0.874  -9.117  1.00 54.53           C  
ATOM   3043  O   SER A 394      18.703   0.757  -6.383  1.00 54.53           O  
ATOM   3044  OG  SER A 394      18.562  -1.688  -8.445  1.00 54.53           O  
ATOM   3045  N   GLY A 395      20.875   0.677  -6.723  1.00 54.53           N  
ATOM   3046  CA  GLY A 395      21.297   0.832  -5.336  1.00 54.53           C  
ATOM   3047  C   GLY A 395      20.891   2.168  -4.738  1.00 54.53           C  
ATOM   3048  O   GLY A 395      20.438   2.230  -3.596  1.00 54.53           O  
ATOM   3049  N   LYS A 396      21.062   3.270  -5.496  1.00 60.09           N  
ATOM   3050  CA  LYS A 396      20.688   4.613  -5.078  1.00 60.09           C  
ATOM   3051  C   LYS A 396      19.156   4.773  -5.047  1.00 60.09           C  
ATOM   3052  CB  LYS A 396      21.297   5.660  -6.008  1.00 60.09           C  
ATOM   3053  O   LYS A 396      18.625   5.453  -4.168  1.00 60.09           O  
ATOM   3054  CG  LYS A 396      22.797   5.867  -5.801  1.00 60.09           C  
ATOM   3055  CD  LYS A 396      23.328   6.996  -6.672  1.00 60.09           C  
ATOM   3056  CE  LYS A 396      24.828   7.199  -6.473  1.00 60.09           C  
ATOM   3057  NZ  LYS A 396      25.312   8.430  -7.160  1.00 60.09           N  
ATOM   3058  N   LEU A 397      18.531   3.980  -5.863  1.00 52.81           N  
ATOM   3059  CA  LEU A 397      17.078   3.975  -5.992  1.00 52.81           C  
ATOM   3060  C   LEU A 397      16.438   3.109  -4.910  1.00 52.81           C  
ATOM   3061  CB  LEU A 397      16.656   3.471  -7.375  1.00 52.81           C  
ATOM   3062  O   LEU A 397      15.344   3.420  -4.422  1.00 52.81           O  
ATOM   3063  CG  LEU A 397      15.195   3.682  -7.766  1.00 52.81           C  
ATOM   3064  CD1 LEU A 397      14.898   5.168  -7.922  1.00 52.81           C  
ATOM   3065  CD2 LEU A 397      14.867   2.930  -9.055  1.00 52.81           C  
ATOM   3066  N   ASN A 398      17.094   2.020  -4.543  1.00 54.66           N  
ATOM   3067  CA  ASN A 398      16.609   1.099  -3.518  1.00 54.66           C  
ATOM   3068  C   ASN A 398      16.531   1.777  -2.154  1.00 54.66           C  
ATOM   3069  CB  ASN A 398      17.516  -0.132  -3.439  1.00 54.66           C  
ATOM   3070  O   ASN A 398      15.609   1.493  -1.375  1.00 54.66           O  
ATOM   3071  CG  ASN A 398      17.266  -1.112  -4.570  1.00 54.66           C  
ATOM   3072  ND2 ASN A 398      18.234  -1.998  -4.809  1.00 54.66           N  
ATOM   3073  OD1 ASN A 398      16.234  -1.073  -5.223  1.00 54.66           O  
ATOM   3074  N   ARG A 399      17.391   2.809  -1.816  1.00 56.06           N  
ATOM   3075  CA  ARG A 399      17.359   3.605  -0.593  1.00 56.06           C  
ATOM   3076  C   ARG A 399      16.234   4.625  -0.621  1.00 56.06           C  
ATOM   3077  CB  ARG A 399      18.703   4.312  -0.393  1.00 56.06           C  
ATOM   3078  O   ARG A 399      15.586   4.875   0.399  1.00 56.06           O  
ATOM   3079  CG  ARG A 399      19.812   3.406   0.121  1.00 56.06           C  
ATOM   3080  CD  ARG A 399      21.109   4.168   0.338  1.00 56.06           C  
ATOM   3081  NE  ARG A 399      22.188   3.279   0.755  1.00 56.06           N  
ATOM   3082  NH1 ARG A 399      23.828   4.906   0.692  1.00 56.06           N  
ATOM   3083  NH2 ARG A 399      24.359   2.762   1.297  1.00 56.06           N  
ATOM   3084  CZ  ARG A 399      23.469   3.650   0.914  1.00 56.06           C  
ATOM   3085  N   LEU A 400      15.906   5.000  -1.766  1.00 49.50           N  
ATOM   3086  CA  LEU A 400      14.844   5.977  -2.004  1.00 49.50           C  
ATOM   3087  C   LEU A 400      13.500   5.285  -2.182  1.00 49.50           C  
ATOM   3088  CB  LEU A 400      15.164   6.824  -3.238  1.00 49.50           C  
ATOM   3089  O   LEU A 400      12.461   5.828  -1.796  1.00 49.50           O  
ATOM   3090  CG  LEU A 400      16.156   7.965  -3.037  1.00 49.50           C  
ATOM   3091  CD1 LEU A 400      16.953   8.219  -4.320  1.00 49.50           C  
ATOM   3092  CD2 LEU A 400      15.438   9.234  -2.592  1.00 49.50           C  
ATOM   3093  N   ILE A 401      13.492   3.982  -2.684  1.00 52.94           N  
ATOM   3094  CA  ILE A 401      12.320   3.156  -2.961  1.00 52.94           C  
ATOM   3095  C   ILE A 401      11.695   2.693  -1.649  1.00 52.94           C  
ATOM   3096  CB  ILE A 401      12.688   1.938  -3.840  1.00 52.94           C  
ATOM   3097  O   ILE A 401      10.469   2.707  -1.502  1.00 52.94           O  
ATOM   3098  CG1 ILE A 401      13.070   2.395  -5.254  1.00 52.94           C  
ATOM   3099  CG2 ILE A 401      11.531   0.937  -3.881  1.00 52.94           C  
ATOM   3100  CD1 ILE A 401      13.641   1.287  -6.129  1.00 52.94           C  
ATOM   3101  N   GLY A 402      12.453   2.230  -0.602  1.00 48.97           N  
ATOM   3102  CA  GLY A 402      12.008   1.796   0.711  1.00 48.97           C  
ATOM   3103  C   GLY A 402      11.359   2.906   1.521  1.00 48.97           C  
ATOM   3104  O   GLY A 402      10.375   2.676   2.225  1.00 48.97           O  
ATOM   3105  N   LYS A 403      11.734   4.262   1.289  1.00 45.59           N  
ATOM   3106  CA  LYS A 403      11.320   5.430   2.064  1.00 45.59           C  
ATOM   3107  C   LYS A 403      10.172   6.160   1.383  1.00 45.59           C  
ATOM   3108  CB  LYS A 403      12.500   6.383   2.270  1.00 45.59           C  
ATOM   3109  O   LYS A 403       9.266   6.672   2.053  1.00 45.59           O  
ATOM   3110  CG  LYS A 403      13.445   5.961   3.385  1.00 45.59           C  
ATOM   3111  CD  LYS A 403      14.508   7.027   3.648  1.00 45.59           C  
ATOM   3112  CE  LYS A 403      15.500   6.574   4.707  1.00 45.59           C  
ATOM   3113  NZ  LYS A 403      16.469   7.656   5.055  1.00 45.59           N  
ATOM   3114  N   THR A 404       9.977   5.992   0.023  1.00 50.34           N  
ATOM   3115  CA  THR A 404       8.984   6.688  -0.783  1.00 50.34           C  
ATOM   3116  C   THR A 404       7.789   5.781  -1.074  1.00 50.34           C  
ATOM   3117  CB  THR A 404       9.586   7.188  -2.109  1.00 50.34           C  
ATOM   3118  O   THR A 404       6.648   6.238  -1.110  1.00 50.34           O  
ATOM   3119  CG2 THR A 404      10.273   8.531  -1.927  1.00 50.34           C  
ATOM   3120  OG1 THR A 404      10.547   6.230  -2.580  1.00 50.34           O  
ATOM   3121  N   ASN A 405       7.941   4.387  -1.386  1.00 49.81           N  
ATOM   3122  CA  ASN A 405       6.879   3.400  -1.563  1.00 49.81           C  
ATOM   3123  C   ASN A 405       6.043   3.242  -0.298  1.00 49.81           C  
ATOM   3124  CB  ASN A 405       7.469   2.053  -1.982  1.00 49.81           C  
ATOM   3125  O   ASN A 405       4.828   3.047  -0.373  1.00 49.81           O  
ATOM   3126  CG  ASN A 405       7.738   1.971  -3.473  1.00 49.81           C  
ATOM   3127  ND2 ASN A 405       8.469   0.940  -3.887  1.00 49.81           N  
ATOM   3128  OD1 ASN A 405       7.297   2.826  -4.242  1.00 49.81           O  
ATOM   3129  N   GLU A 406       6.574   3.469   0.913  1.00 48.47           N  
ATOM   3130  CA  GLU A 406       5.926   3.461   2.221  1.00 48.47           C  
ATOM   3131  C   GLU A 406       5.121   4.738   2.443  1.00 48.47           C  
ATOM   3132  CB  GLU A 406       6.961   3.289   3.334  1.00 48.47           C  
ATOM   3133  O   GLU A 406       4.043   4.703   3.039  1.00 48.47           O  
ATOM   3134  CG  GLU A 406       7.340   1.840   3.604  1.00 48.47           C  
ATOM   3135  CD  GLU A 406       8.398   1.688   4.684  1.00 48.47           C  
ATOM   3136  OE1 GLU A 406       8.867   0.551   4.914  1.00 48.47           O  
ATOM   3137  OE2 GLU A 406       8.758   2.711   5.309  1.00 48.47           O  
ATOM   3138  N   LYS A 407       5.605   5.906   1.807  1.00 42.00           N  
ATOM   3139  CA  LYS A 407       5.008   7.227   1.964  1.00 42.00           C  
ATOM   3140  C   LYS A 407       3.842   7.422   1.000  1.00 42.00           C  
ATOM   3141  CB  LYS A 407       6.055   8.320   1.745  1.00 42.00           C  
ATOM   3142  O   LYS A 407       2.852   8.078   1.338  1.00 42.00           O  
ATOM   3143  CG  LYS A 407       6.941   8.578   2.955  1.00 42.00           C  
ATOM   3144  CD  LYS A 407       7.848   9.781   2.736  1.00 42.00           C  
ATOM   3145  CE  LYS A 407       8.781  10.008   3.918  1.00 42.00           C  
ATOM   3146  NZ  LYS A 407       9.672  11.188   3.709  1.00 42.00           N  
ATOM   3147  N   PHE A 408       3.742   6.762  -0.274  1.00 49.09           N  
ATOM   3148  CA  PHE A 408       2.652   6.852  -1.238  1.00 49.09           C  
ATOM   3149  C   PHE A 408       1.445   6.051  -0.766  1.00 49.09           C  
ATOM   3150  CB  PHE A 408       3.105   6.355  -2.613  1.00 49.09           C  
ATOM   3151  O   PHE A 408       0.304   6.496  -0.902  1.00 49.09           O  
ATOM   3152  CG  PHE A 408       3.883   7.375  -3.402  1.00 49.09           C  
ATOM   3153  CD1 PHE A 408       3.229   8.406  -4.062  1.00 49.09           C  
ATOM   3154  CD2 PHE A 408       5.266   7.301  -3.484  1.00 49.09           C  
ATOM   3155  CE1 PHE A 408       3.945   9.352  -4.793  1.00 49.09           C  
ATOM   3156  CE2 PHE A 408       5.988   8.242  -4.211  1.00 49.09           C  
ATOM   3157  CZ  PHE A 408       5.328   9.266  -4.867  1.00 49.09           C  
ATOM   3158  N   HIS A 409       1.784   4.941  -0.054  1.00 50.09           N  
ATOM   3159  CA  HIS A 409       0.786   4.074   0.561  1.00 50.09           C  
ATOM   3160  C   HIS A 409       0.180   4.723   1.801  1.00 50.09           C  
ATOM   3161  CB  HIS A 409       1.401   2.721   0.924  1.00 50.09           C  
ATOM   3162  O   HIS A 409      -1.021   4.598   2.049  1.00 50.09           O  
ATOM   3163  CG  HIS A 409       1.723   1.870  -0.263  1.00 50.09           C  
ATOM   3164  CD2 HIS A 409       2.900   1.371  -0.707  1.00 50.09           C  
ATOM   3165  ND1 HIS A 409       0.762   1.442  -1.153  1.00 50.09           N  
ATOM   3166  CE1 HIS A 409       1.337   0.713  -2.096  1.00 50.09           C  
ATOM   3167  NE2 HIS A 409       2.633   0.655  -1.848  1.00 50.09           N  
ATOM   3168  N   GLN A 410       0.953   5.434   2.609  1.00 43.75           N  
ATOM   3169  CA  GLN A 410       0.578   6.109   3.848  1.00 43.75           C  
ATOM   3170  C   GLN A 410      -0.166   7.410   3.561  1.00 43.75           C  
ATOM   3171  CB  GLN A 410       1.815   6.391   4.703  1.00 43.75           C  
ATOM   3172  O   GLN A 410      -1.112   7.762   4.270  1.00 43.75           O  
ATOM   3173  CG  GLN A 410       2.303   5.184   5.496  1.00 43.75           C  
ATOM   3174  CD  GLN A 410       3.557   5.477   6.297  1.00 43.75           C  
ATOM   3175  NE2 GLN A 410       4.016   4.488   7.059  1.00 43.75           N  
ATOM   3176  OE1 GLN A 410       4.109   6.578   6.230  1.00 43.75           O  
ATOM   3177  N   ILE A 411       0.125   8.164   2.441  1.00 42.78           N  
ATOM   3178  CA  ILE A 411      -0.468   9.406   1.969  1.00 42.78           C  
ATOM   3179  C   ILE A 411      -1.845   9.133   1.369  1.00 42.78           C  
ATOM   3180  CB  ILE A 411       0.438  10.109   0.931  1.00 42.78           C  
ATOM   3181  O   ILE A 411      -2.785   9.898   1.577  1.00 42.78           O  
ATOM   3182  CG1 ILE A 411       1.731  10.594   1.593  1.00 42.78           C  
ATOM   3183  CG2 ILE A 411      -0.304  11.266   0.260  1.00 42.78           C  
ATOM   3184  CD1 ILE A 411       2.764  11.133   0.612  1.00 42.78           C  
ATOM   3185  N   GLU A 412      -2.111   8.016   0.570  1.00 45.28           N  
ATOM   3186  CA  GLU A 412      -3.430   7.562   0.137  1.00 45.28           C  
ATOM   3187  C   GLU A 412      -4.305   7.191   1.330  1.00 45.28           C  
ATOM   3188  CB  GLU A 412      -3.303   6.371  -0.813  1.00 45.28           C  
ATOM   3189  O   GLU A 412      -5.512   7.445   1.324  1.00 45.28           O  
ATOM   3190  CG  GLU A 412      -4.555   6.105  -1.641  1.00 45.28           C  
ATOM   3191  CD  GLU A 412      -4.371   4.996  -2.664  1.00 45.28           C  
ATOM   3192  OE1 GLU A 412      -5.340   4.680  -3.393  1.00 45.28           O  
ATOM   3193  OE2 GLU A 412      -3.254   4.438  -2.738  1.00 45.28           O  
ATOM   3194  N   LYS A 413      -3.721   6.660   2.506  1.00 47.91           N  
ATOM   3195  CA  LYS A 413      -4.250   6.211   3.791  1.00 47.91           C  
ATOM   3196  C   LYS A 413      -4.727   7.391   4.633  1.00 47.91           C  
ATOM   3197  CB  LYS A 413      -3.191   5.414   4.559  1.00 47.91           C  
ATOM   3198  O   LYS A 413      -5.777   7.324   5.270  1.00 47.91           O  
ATOM   3199  CG  LYS A 413      -3.707   4.777   5.840  1.00 47.91           C  
ATOM   3200  CD  LYS A 413      -2.604   4.020   6.570  1.00 47.91           C  
ATOM   3201  CE  LYS A 413      -3.090   3.469   7.902  1.00 47.91           C  
ATOM   3202  NZ  LYS A 413      -2.006   2.748   8.633  1.00 47.91           N  
ATOM   3203  N   GLU A 414      -4.105   8.633   4.727  1.00 41.34           N  
ATOM   3204  CA  GLU A 414      -4.324   9.812   5.566  1.00 41.34           C  
ATOM   3205  C   GLU A 414      -5.211  10.836   4.863  1.00 41.34           C  
ATOM   3206  CB  GLU A 414      -2.988  10.445   5.957  1.00 41.34           C  
ATOM   3207  O   GLU A 414      -5.969  11.555   5.516  1.00 41.34           O  
ATOM   3208  CG  GLU A 414      -2.215   9.664   7.008  1.00 41.34           C  
ATOM   3209  CD  GLU A 414      -1.353  10.547   7.898  1.00 41.34           C  
ATOM   3210  OE1 GLU A 414      -0.802  10.039   8.898  1.00 41.34           O  
ATOM   3211  OE2 GLU A 414      -1.229  11.758   7.590  1.00 41.34           O  
ATOM   3212  N   PHE A 415      -5.582  10.781   3.676  1.00 38.84           N  
ATOM   3213  CA  PHE A 415      -6.223  11.812   2.871  1.00 38.84           C  
ATOM   3214  C   PHE A 415      -7.621  11.383   2.447  1.00 38.84           C  
ATOM   3215  CB  PHE A 415      -5.375  12.133   1.635  1.00 38.84           C  
ATOM   3216  O   PHE A 415      -8.438  12.211   2.053  1.00 38.84           O  
ATOM   3217  CG  PHE A 415      -4.188  13.008   1.925  1.00 38.84           C  
ATOM   3218  CD1 PHE A 415      -4.355  14.359   2.211  1.00 38.84           C  
ATOM   3219  CD2 PHE A 415      -2.902  12.484   1.910  1.00 38.84           C  
ATOM   3220  CE1 PHE A 415      -3.256  15.172   2.480  1.00 38.84           C  
ATOM   3221  CE2 PHE A 415      -1.799  13.289   2.178  1.00 38.84           C  
ATOM   3222  CZ  PHE A 415      -1.979  14.633   2.461  1.00 38.84           C  
ATOM   3223  N   SER A 416      -8.078   9.992   2.713  1.00 43.72           N  
ATOM   3224  CA  SER A 416      -9.461   9.516   2.689  1.00 43.72           C  
ATOM   3225  C   SER A 416     -10.297  10.195   3.768  1.00 43.72           C  
ATOM   3226  CB  SER A 416      -9.508   8.000   2.877  1.00 43.72           C  
ATOM   3227  O   SER A 416     -11.500  10.391   3.596  1.00 43.72           O  
ATOM   3228  OG  SER A 416     -10.383   7.652   3.934  1.00 43.72           O  
ATOM   3229  N   GLU A 417      -9.766  10.969   4.742  1.00 41.97           N  
ATOM   3230  CA  GLU A 417     -10.359  11.625   5.902  1.00 41.97           C  
ATOM   3231  C   GLU A 417     -10.562  13.117   5.648  1.00 41.97           C  
ATOM   3232  CB  GLU A 417      -9.484  11.422   7.145  1.00 41.97           C  
ATOM   3233  O   GLU A 417     -11.539  13.703   6.117  1.00 41.97           O  
ATOM   3234  CG  GLU A 417     -10.203  11.719   8.453  1.00 41.97           C  
ATOM   3235  CD  GLU A 417      -9.320  11.516   9.680  1.00 41.97           C  
ATOM   3236  OE1 GLU A 417      -9.758  11.844  10.805  1.00 41.97           O  
ATOM   3237  OE2 GLU A 417      -8.180  11.023   9.508  1.00 41.97           O  
ATOM   3238  N   VAL A 418     -10.062  13.750   4.469  1.00 41.06           N  
ATOM   3239  CA  VAL A 418     -10.250  15.180   4.242  1.00 41.06           C  
ATOM   3240  C   VAL A 418     -10.648  15.422   2.789  1.00 41.06           C  
ATOM   3241  CB  VAL A 418      -8.977  15.977   4.594  1.00 41.06           C  
ATOM   3242  O   VAL A 418      -9.859  15.164   1.874  1.00 41.06           O  
ATOM   3243  CG1 VAL A 418      -9.219  17.484   4.441  1.00 41.06           C  
ATOM   3244  CG2 VAL A 418      -8.516  15.648   6.012  1.00 41.06           C  
ATOM   3245  N   GLU A 419     -11.938  14.930   2.277  1.00 35.00           N  
ATOM   3246  CA  GLU A 419     -12.266  14.688   0.875  1.00 35.00           C  
ATOM   3247  C   GLU A 419     -13.102  15.828   0.298  1.00 35.00           C  
ATOM   3248  CB  GLU A 419     -13.008  13.359   0.721  1.00 35.00           C  
ATOM   3249  O   GLU A 419     -14.109  16.219   0.889  1.00 35.00           O  
ATOM   3250  CG  GLU A 419     -12.719  12.641  -0.590  1.00 35.00           C  
ATOM   3251  CD  GLU A 419     -13.398  11.289  -0.695  1.00 35.00           C  
ATOM   3252  OE1 GLU A 419     -13.172  10.570  -1.696  1.00 35.00           O  
ATOM   3253  OE2 GLU A 419     -14.164  10.938   0.230  1.00 35.00           O  
ATOM   3254  N   GLY A 420     -12.609  16.719  -0.561  1.00 41.44           N  
ATOM   3255  CA  GLY A 420     -12.953  17.250  -1.868  1.00 41.44           C  
ATOM   3256  C   GLY A 420     -12.047  18.391  -2.311  1.00 41.44           C  
ATOM   3257  O   GLY A 420     -11.672  18.469  -3.480  1.00 41.44           O  
ATOM   3258  N   ARG A 421     -11.305  19.062  -1.406  1.00 40.16           N  
ATOM   3259  CA  ARG A 421     -10.328  20.109  -1.687  1.00 40.16           C  
ATOM   3260  C   ARG A 421      -8.906  19.594  -1.511  1.00 40.16           C  
ATOM   3261  CB  ARG A 421     -10.562  21.312  -0.780  1.00 40.16           C  
ATOM   3262  O   ARG A 421      -8.008  19.969  -2.266  1.00 40.16           O  
ATOM   3263  CG  ARG A 421     -11.781  22.141  -1.162  1.00 40.16           C  
ATOM   3264  CD  ARG A 421     -11.992  23.312  -0.207  1.00 40.16           C  
ATOM   3265  NE  ARG A 421     -10.945  24.328  -0.358  1.00 40.16           N  
ATOM   3266  NH1 ARG A 421     -11.719  25.672   1.357  1.00 40.16           N  
ATOM   3267  NH2 ARG A 421      -9.859  26.281   0.166  1.00 40.16           N  
ATOM   3268  CZ  ARG A 421     -10.844  25.422   0.389  1.00 40.16           C  
ATOM   3269  N   VAL A 422      -8.688  18.578  -0.870  1.00 45.47           N  
ATOM   3270  CA  VAL A 422      -7.398  17.969  -0.561  1.00 45.47           C  
ATOM   3271  C   VAL A 422      -7.109  16.844  -1.558  1.00 45.47           C  
ATOM   3272  CB  VAL A 422      -7.363  17.422   0.883  1.00 45.47           C  
ATOM   3273  O   VAL A 422      -5.961  16.641  -1.949  1.00 45.47           O  
ATOM   3274  CG1 VAL A 422      -6.062  16.656   1.140  1.00 45.47           C  
ATOM   3275  CG2 VAL A 422      -7.527  18.562   1.889  1.00 45.47           C  
ATOM   3276  N   GLN A 423      -8.219  16.219  -2.223  1.00 38.09           N  
ATOM   3277  CA  GLN A 423      -8.078  15.211  -3.266  1.00 38.09           C  
ATOM   3278  C   GLN A 423      -7.492  15.812  -4.539  1.00 38.09           C  
ATOM   3279  CB  GLN A 423      -9.430  14.555  -3.566  1.00 38.09           C  
ATOM   3280  O   GLN A 423      -6.648  15.195  -5.191  1.00 38.09           O  
ATOM   3281  CG  GLN A 423      -9.859  13.523  -2.527  1.00 38.09           C  
ATOM   3282  CD  GLN A 423     -11.203  12.906  -2.838  1.00 38.09           C  
ATOM   3283  NE2 GLN A 423     -11.570  11.867  -2.092  1.00 38.09           N  
ATOM   3284  OE1 GLN A 423     -11.922  13.359  -3.738  1.00 38.09           O  
ATOM   3285  N   ASP A 424      -7.918  17.078  -4.836  1.00 44.69           N  
ATOM   3286  CA  ASP A 424      -7.398  17.812  -5.984  1.00 44.69           C  
ATOM   3287  C   ASP A 424      -5.965  18.281  -5.734  1.00 44.69           C  
ATOM   3288  CB  ASP A 424      -8.297  19.016  -6.301  1.00 44.69           C  
ATOM   3289  O   ASP A 424      -5.121  18.219  -6.629  1.00 44.69           O  
ATOM   3290  CG  ASP A 424      -9.594  18.609  -6.973  1.00 44.69           C  
ATOM   3291  OD1 ASP A 424      -9.711  17.469  -7.461  1.00 44.69           O  
ATOM   3292  OD2 ASP A 424     -10.516  19.453  -7.016  1.00 44.69           O  
ATOM   3293  N   LEU A 425      -5.688  18.703  -4.535  1.00 41.50           N  
ATOM   3294  CA  LEU A 425      -4.355  19.109  -4.109  1.00 41.50           C  
ATOM   3295  C   LEU A 425      -3.418  17.922  -4.012  1.00 41.50           C  
ATOM   3296  CB  LEU A 425      -4.422  19.828  -2.758  1.00 41.50           C  
ATOM   3297  O   LEU A 425      -2.242  18.016  -4.367  1.00 41.50           O  
ATOM   3298  CG  LEU A 425      -3.236  20.734  -2.408  1.00 41.50           C  
ATOM   3299  CD1 LEU A 425      -3.297  22.031  -3.213  1.00 41.50           C  
ATOM   3300  CD2 LEU A 425      -3.211  21.031  -0.913  1.00 41.50           C  
ATOM   3301  N   GLU A 426      -3.840  16.766  -3.645  1.00 44.84           N  
ATOM   3302  CA  GLU A 426      -3.166  15.477  -3.652  1.00 44.84           C  
ATOM   3303  C   GLU A 426      -2.822  15.039  -5.074  1.00 44.84           C  
ATOM   3304  CB  GLU A 426      -4.031  14.414  -2.971  1.00 44.84           C  
ATOM   3305  O   GLU A 426      -1.720  14.555  -5.332  1.00 44.84           O  
ATOM   3306  CG  GLU A 426      -3.357  13.055  -2.850  1.00 44.84           C  
ATOM   3307  CD  GLU A 426      -4.312  11.945  -2.436  1.00 44.84           C  
ATOM   3308  OE1 GLU A 426      -3.904  10.758  -2.436  1.00 44.84           O  
ATOM   3309  OE2 GLU A 426      -5.477  12.258  -2.109  1.00 44.84           O  
ATOM   3310  N   LYS A 427      -3.816  15.062  -5.883  1.00 51.75           N  
ATOM   3311  CA  LYS A 427      -3.572  14.703  -7.277  1.00 51.75           C  
ATOM   3312  C   LYS A 427      -2.518  15.617  -7.898  1.00 51.75           C  
ATOM   3313  CB  LYS A 427      -4.871  14.781  -8.086  1.00 51.75           C  
ATOM   3314  O   LYS A 427      -1.645  15.148  -8.633  1.00 51.75           O  
ATOM   3315  CG  LYS A 427      -4.750  14.227  -9.500  1.00 51.75           C  
ATOM   3316  CD  LYS A 427      -6.082  14.281 -10.234  1.00 51.75           C  
ATOM   3317  CE  LYS A 427      -5.945  13.812 -11.680  1.00 51.75           C  
ATOM   3318  NZ  LYS A 427      -7.250  13.875 -12.406  1.00 51.75           N  
ATOM   3319  N   TYR A 428      -2.635  16.875  -7.438  1.00 55.47           N  
ATOM   3320  CA  TYR A 428      -1.695  17.875  -7.934  1.00 55.47           C  
ATOM   3321  C   TYR A 428      -0.309  17.672  -7.336  1.00 55.47           C  
ATOM   3322  CB  TYR A 428      -2.193  19.297  -7.613  1.00 55.47           C  
ATOM   3323  O   TYR A 428       0.695  17.703  -8.055  1.00 55.47           O  
ATOM   3324  CG  TYR A 428      -1.311  20.391  -8.164  1.00 55.47           C  
ATOM   3325  CD1 TYR A 428      -0.364  21.016  -7.355  1.00 55.47           C  
ATOM   3326  CD2 TYR A 428      -1.422  20.797  -9.484  1.00 55.47           C  
ATOM   3327  CE1 TYR A 428       0.450  22.031  -7.855  1.00 55.47           C  
ATOM   3328  CE2 TYR A 428      -0.613  21.797 -10.000  1.00 55.47           C  
ATOM   3329  OH  TYR A 428       1.122  23.406  -9.680  1.00 55.47           O  
ATOM   3330  CZ  TYR A 428       0.319  22.406  -9.172  1.00 55.47           C  
ATOM   3331  N   VAL A 429      -0.155  17.469  -6.020  1.00 63.28           N  
ATOM   3332  CA  VAL A 429       1.104  17.266  -5.309  1.00 63.28           C  
ATOM   3333  C   VAL A 429       1.733  15.945  -5.734  1.00 63.28           C  
ATOM   3334  CB  VAL A 429       0.905  17.297  -3.777  1.00 63.28           C  
ATOM   3335  O   VAL A 429       2.932  15.883  -6.020  1.00 63.28           O  
ATOM   3336  CG1 VAL A 429       2.182  16.859  -3.059  1.00 63.28           C  
ATOM   3337  CG2 VAL A 429       0.476  18.688  -3.318  1.00 63.28           C  
ATOM   3338  N   GLU A 430       0.898  14.852  -5.805  1.00 65.00           N  
ATOM   3339  CA  GLU A 430       1.383  13.555  -6.254  1.00 65.00           C  
ATOM   3340  C   GLU A 430       1.847  13.609  -7.707  1.00 65.00           C  
ATOM   3341  CB  GLU A 430       0.296  12.484  -6.090  1.00 65.00           C  
ATOM   3342  O   GLU A 430       2.875  13.023  -8.055  1.00 65.00           O  
ATOM   3343  CG  GLU A 430       0.061  12.070  -4.645  1.00 65.00           C  
ATOM   3344  CD  GLU A 430       1.288  11.453  -3.990  1.00 65.00           C  
ATOM   3345  OE1 GLU A 430       1.481  11.641  -2.768  1.00 65.00           O  
ATOM   3346  OE2 GLU A 430       2.064  10.781  -4.707  1.00 65.00           O  
ATOM   3347  N   ASP A 431       1.107  14.336  -8.453  1.00 69.94           N  
ATOM   3348  CA  ASP A 431       1.444  14.508  -9.859  1.00 69.94           C  
ATOM   3349  C   ASP A 431       2.734  15.312 -10.016  1.00 69.94           C  
ATOM   3350  CB  ASP A 431       0.300  15.203 -10.602  1.00 69.94           C  
ATOM   3351  O   ASP A 431       3.578  14.984 -10.852  1.00 69.94           O  
ATOM   3352  CG  ASP A 431      -0.812  14.250 -11.000  1.00 69.94           C  
ATOM   3353  OD1 ASP A 431      -0.663  13.023 -10.805  1.00 69.94           O  
ATOM   3354  OD2 ASP A 431      -1.847  14.734 -11.516  1.00 69.94           O  
ATOM   3355  N   THR A 432       2.861  16.344  -9.234  1.00 71.69           N  
ATOM   3356  CA  THR A 432       4.059  17.172  -9.273  1.00 71.69           C  
ATOM   3357  C   THR A 432       5.277  16.391  -8.797  1.00 71.69           C  
ATOM   3358  CB  THR A 432       3.893  18.438  -8.406  1.00 71.69           C  
ATOM   3359  O   THR A 432       6.367  16.516  -9.359  1.00 71.69           O  
ATOM   3360  CG2 THR A 432       5.098  19.359  -8.555  1.00 71.69           C  
ATOM   3361  OG1 THR A 432       2.713  19.141  -8.820  1.00 71.69           O  
ATOM   3362  N   LYS A 433       5.148  15.617  -7.773  1.00 75.50           N  
ATOM   3363  CA  LYS A 433       6.215  14.750  -7.281  1.00 75.50           C  
ATOM   3364  C   LYS A 433       6.668  13.766  -8.352  1.00 75.50           C  
ATOM   3365  CB  LYS A 433       5.758  13.992  -6.035  1.00 75.50           C  
ATOM   3366  O   LYS A 433       7.867  13.578  -8.562  1.00 75.50           O  
ATOM   3367  CG  LYS A 433       6.852  13.164  -5.379  1.00 75.50           C  
ATOM   3368  CD  LYS A 433       6.340  12.438  -4.141  1.00 75.50           C  
ATOM   3369  CE  LYS A 433       7.379  11.477  -3.584  1.00 75.50           C  
ATOM   3370  NZ  LYS A 433       6.871  10.750  -2.383  1.00 75.50           N  
ATOM   3371  N   ILE A 434       5.699  13.180  -8.922  1.00 81.31           N  
ATOM   3372  CA  ILE A 434       5.977  12.203  -9.969  1.00 81.31           C  
ATOM   3373  C   ILE A 434       6.664  12.891 -11.148  1.00 81.31           C  
ATOM   3374  CB  ILE A 434       4.684  11.500 -10.445  1.00 81.31           C  
ATOM   3375  O   ILE A 434       7.609  12.352 -11.727  1.00 81.31           O  
ATOM   3376  CG1 ILE A 434       4.137  10.586  -9.336  1.00 81.31           C  
ATOM   3377  CG2 ILE A 434       4.941  10.703 -11.727  1.00 81.31           C  
ATOM   3378  CD1 ILE A 434       2.766  10.000  -9.641  1.00 81.31           C  
ATOM   3379  N   ASP A 435       6.172  14.062 -11.492  1.00 80.06           N  
ATOM   3380  CA  ASP A 435       6.770  14.852 -12.570  1.00 80.06           C  
ATOM   3381  C   ASP A 435       8.219  15.203 -12.250  1.00 80.06           C  
ATOM   3382  CB  ASP A 435       5.961  16.125 -12.812  1.00 80.06           C  
ATOM   3383  O   ASP A 435       9.094  15.094 -13.109  1.00 80.06           O  
ATOM   3384  CG  ASP A 435       4.668  15.867 -13.570  1.00 80.06           C  
ATOM   3385  OD1 ASP A 435       4.527  14.797 -14.188  1.00 80.06           O  
ATOM   3386  OD2 ASP A 435       3.787  16.750 -13.555  1.00 80.06           O  
ATOM   3387  N   LEU A 436       8.422  15.672 -11.109  1.00 75.19           N  
ATOM   3388  CA  LEU A 436       9.766  16.047 -10.680  1.00 75.19           C  
ATOM   3389  C   LEU A 436      10.703  14.836 -10.711  1.00 75.19           C  
ATOM   3390  CB  LEU A 436       9.734  16.625  -9.266  1.00 75.19           C  
ATOM   3391  O   LEU A 436      11.828  14.930 -11.211  1.00 75.19           O  
ATOM   3392  CG  LEU A 436      11.062  17.156  -8.719  1.00 75.19           C  
ATOM   3393  CD1 LEU A 436      11.547  18.344  -9.547  1.00 75.19           C  
ATOM   3394  CD2 LEU A 436      10.914  17.547  -7.250  1.00 75.19           C  
ATOM   3395  N   TRP A 437      10.180  13.742 -10.156  1.00 79.94           N  
ATOM   3396  CA  TRP A 437      10.977  12.523 -10.133  1.00 79.94           C  
ATOM   3397  C   TRP A 437      11.266  12.039 -11.555  1.00 79.94           C  
ATOM   3398  CB  TRP A 437      10.258  11.422  -9.344  1.00 79.94           C  
ATOM   3399  O   TRP A 437      12.375  11.602 -11.852  1.00 79.94           O  
ATOM   3400  CG  TRP A 437      10.938  10.086  -9.398  1.00 79.94           C  
ATOM   3401  CD1 TRP A 437      10.516   8.977 -10.070  1.00 79.94           C  
ATOM   3402  CD2 TRP A 437      12.172   9.727  -8.766  1.00 79.94           C  
ATOM   3403  CE2 TRP A 437      12.430   8.375  -9.086  1.00 79.94           C  
ATOM   3404  CE3 TRP A 437      13.078  10.414  -7.949  1.00 79.94           C  
ATOM   3405  NE1 TRP A 437      11.406   7.941  -9.883  1.00 79.94           N  
ATOM   3406  CH2 TRP A 437      14.430   8.398  -7.828  1.00 79.94           C  
ATOM   3407  CZ2 TRP A 437      13.562   7.699  -8.625  1.00 79.94           C  
ATOM   3408  CZ3 TRP A 437      14.203   9.742  -7.488  1.00 79.94           C  
ATOM   3409  N   SER A 438      10.250  12.039 -12.336  1.00 84.69           N  
ATOM   3410  CA  SER A 438      10.383  11.617 -13.734  1.00 84.69           C  
ATOM   3411  C   SER A 438      11.414  12.461 -14.469  1.00 84.69           C  
ATOM   3412  CB  SER A 438       9.031  11.711 -14.445  1.00 84.69           C  
ATOM   3413  O   SER A 438      12.219  11.930 -15.234  1.00 84.69           O  
ATOM   3414  OG  SER A 438       8.102  10.805 -13.883  1.00 84.69           O  
ATOM   3415  N   TYR A 439      11.469  13.727 -14.242  1.00 80.94           N  
ATOM   3416  CA  TYR A 439      12.461  14.617 -14.828  1.00 80.94           C  
ATOM   3417  C   TYR A 439      13.859  14.297 -14.312  1.00 80.94           C  
ATOM   3418  CB  TYR A 439      12.117  16.078 -14.508  1.00 80.94           C  
ATOM   3419  O   TYR A 439      14.820  14.289 -15.086  1.00 80.94           O  
ATOM   3420  CG  TYR A 439      11.070  16.672 -15.422  1.00 80.94           C  
ATOM   3421  CD1 TYR A 439      11.305  16.812 -16.781  1.00 80.94           C  
ATOM   3422  CD2 TYR A 439       9.836  17.062 -14.922  1.00 80.94           C  
ATOM   3423  CE1 TYR A 439      10.344  17.359 -17.625  1.00 80.94           C  
ATOM   3424  CE2 TYR A 439       8.859  17.609 -15.750  1.00 80.94           C  
ATOM   3425  OH  TYR A 439       8.164  18.281 -17.938  1.00 80.94           O  
ATOM   3426  CZ  TYR A 439       9.125  17.750 -17.109  1.00 80.94           C  
ATOM   3427  N   ASN A 440      14.008  14.094 -13.016  1.00 78.62           N  
ATOM   3428  CA  ASN A 440      15.289  13.742 -12.422  1.00 78.62           C  
ATOM   3429  C   ASN A 440      15.828  12.438 -13.000  1.00 78.62           C  
ATOM   3430  CB  ASN A 440      15.164  13.633 -10.898  1.00 78.62           C  
ATOM   3431  O   ASN A 440      17.031  12.305 -13.234  1.00 78.62           O  
ATOM   3432  CG  ASN A 440      15.070  14.992 -10.227  1.00 78.62           C  
ATOM   3433  ND2 ASN A 440      14.664  14.992  -8.961  1.00 78.62           N  
ATOM   3434  OD1 ASN A 440      15.352  16.016 -10.836  1.00 78.62           O  
ATOM   3435  N   ALA A 441      14.930  11.539 -13.117  1.00 80.62           N  
ATOM   3436  CA  ALA A 441      15.312  10.258 -13.703  1.00 80.62           C  
ATOM   3437  C   ALA A 441      15.828  10.438 -15.125  1.00 80.62           C  
ATOM   3438  CB  ALA A 441      14.133   9.289 -13.680  1.00 80.62           C  
ATOM   3439  O   ALA A 441      16.859   9.859 -15.500  1.00 80.62           O  
ATOM   3440  N   GLU A 442      15.078  11.227 -15.922  1.00 83.62           N  
ATOM   3441  CA  GLU A 442      15.484  11.539 -17.281  1.00 83.62           C  
ATOM   3442  C   GLU A 442      16.844  12.211 -17.312  1.00 83.62           C  
ATOM   3443  CB  GLU A 442      14.438  12.430 -17.969  1.00 83.62           C  
ATOM   3444  O   GLU A 442      17.688  11.891 -18.156  1.00 83.62           O  
ATOM   3445  CG  GLU A 442      14.695  12.664 -19.453  1.00 83.62           C  
ATOM   3446  CD  GLU A 442      13.656  13.547 -20.109  1.00 83.62           C  
ATOM   3447  OE1 GLU A 442      13.805  13.867 -21.312  1.00 83.62           O  
ATOM   3448  OE2 GLU A 442      12.680  13.922 -19.422  1.00 83.62           O  
ATOM   3449  N   LEU A 443      17.031  13.141 -16.500  1.00 80.31           N  
ATOM   3450  CA  LEU A 443      18.297  13.867 -16.391  1.00 80.31           C  
ATOM   3451  C   LEU A 443      19.438  12.922 -16.016  1.00 80.31           C  
ATOM   3452  CB  LEU A 443      18.188  14.984 -15.359  1.00 80.31           C  
ATOM   3453  O   LEU A 443      20.531  13.000 -16.594  1.00 80.31           O  
ATOM   3454  CG  LEU A 443      19.453  15.812 -15.125  1.00 80.31           C  
ATOM   3455  CD1 LEU A 443      19.891  16.500 -16.422  1.00 80.31           C  
ATOM   3456  CD2 LEU A 443      19.219  16.844 -14.023  1.00 80.31           C  
ATOM   3457  N   LEU A 444      19.250  12.148 -15.016  1.00 77.06           N  
ATOM   3458  CA  LEU A 444      20.234  11.172 -14.578  1.00 77.06           C  
ATOM   3459  C   LEU A 444      20.672  10.273 -15.734  1.00 77.06           C  
ATOM   3460  CB  LEU A 444      19.672  10.320 -13.438  1.00 77.06           C  
ATOM   3461  O   LEU A 444      21.859  10.062 -15.945  1.00 77.06           O  
ATOM   3462  CG  LEU A 444      20.609   9.250 -12.859  1.00 77.06           C  
ATOM   3463  CD1 LEU A 444      21.781   9.914 -12.148  1.00 77.06           C  
ATOM   3464  CD2 LEU A 444      19.859   8.328 -11.914  1.00 77.06           C  
ATOM   3465  N   VAL A 445      19.703   9.750 -16.438  1.00 80.94           N  
ATOM   3466  CA  VAL A 445      19.984   8.867 -17.562  1.00 80.94           C  
ATOM   3467  C   VAL A 445      20.734   9.633 -18.656  1.00 80.94           C  
ATOM   3468  CB  VAL A 445      18.688   8.258 -18.141  1.00 80.94           C  
ATOM   3469  O   VAL A 445      21.688   9.125 -19.234  1.00 80.94           O  
ATOM   3470  CG1 VAL A 445      18.969   7.496 -19.438  1.00 80.94           C  
ATOM   3471  CG2 VAL A 445      18.031   7.340 -17.109  1.00 80.94           C  
ATOM   3472  N   ALA A 446      20.312  10.828 -18.953  1.00 80.38           N  
ATOM   3473  CA  ALA A 446      20.953  11.680 -19.953  1.00 80.38           C  
ATOM   3474  C   ALA A 446      22.406  11.961 -19.578  1.00 80.38           C  
ATOM   3475  CB  ALA A 446      20.188  12.984 -20.109  1.00 80.38           C  
ATOM   3476  O   ALA A 446      23.281  11.953 -20.453  1.00 80.38           O  
ATOM   3477  N   LEU A 447      22.688  12.250 -18.359  1.00 71.69           N  
ATOM   3478  CA  LEU A 447      24.047  12.500 -17.875  1.00 71.69           C  
ATOM   3479  C   LEU A 447      24.922  11.266 -18.047  1.00 71.69           C  
ATOM   3480  CB  LEU A 447      24.016  12.922 -16.406  1.00 71.69           C  
ATOM   3481  O   LEU A 447      26.062  11.367 -18.469  1.00 71.69           O  
ATOM   3482  CG  LEU A 447      23.578  14.359 -16.125  1.00 71.69           C  
ATOM   3483  CD1 LEU A 447      23.359  14.562 -14.625  1.00 71.69           C  
ATOM   3484  CD2 LEU A 447      24.609  15.344 -16.656  1.00 71.69           C  
ATOM   3485  N   GLU A 448      24.344  10.102 -17.672  1.00 75.50           N  
ATOM   3486  CA  GLU A 448      25.062   8.844 -17.812  1.00 75.50           C  
ATOM   3487  C   GLU A 448      25.359   8.531 -19.281  1.00 75.50           C  
ATOM   3488  CB  GLU A 448      24.297   7.691 -17.172  1.00 75.50           C  
ATOM   3489  O   GLU A 448      26.438   8.031 -19.625  1.00 75.50           O  
ATOM   3490  CG  GLU A 448      24.281   7.727 -15.656  1.00 75.50           C  
ATOM   3491  CD  GLU A 448      25.672   7.559 -15.047  1.00 75.50           C  
ATOM   3492  OE1 GLU A 448      25.844   7.887 -13.852  1.00 75.50           O  
ATOM   3493  OE2 GLU A 448      26.578   7.098 -15.773  1.00 75.50           O  
ATOM   3494  N   ASN A 449      24.391   8.727 -20.125  1.00 79.56           N  
ATOM   3495  CA  ASN A 449      24.562   8.539 -21.562  1.00 79.56           C  
ATOM   3496  C   ASN A 449      25.672   9.430 -22.109  1.00 79.56           C  
ATOM   3497  CB  ASN A 449      23.250   8.797 -22.312  1.00 79.56           C  
ATOM   3498  O   ASN A 449      26.500   8.984 -22.922  1.00 79.56           O  
ATOM   3499  CG  ASN A 449      22.281   7.645 -22.203  1.00 79.56           C  
ATOM   3500  ND2 ASN A 449      21.016   7.910 -22.484  1.00 79.56           N  
ATOM   3501  OD1 ASN A 449      22.656   6.523 -21.859  1.00 79.56           O  
ATOM   3502  N   GLN A 450      25.609  10.742 -21.703  1.00 73.06           N  
ATOM   3503  CA  GLN A 450      26.656  11.672 -22.141  1.00 73.06           C  
ATOM   3504  C   GLN A 450      28.031  11.195 -21.703  1.00 73.06           C  
ATOM   3505  CB  GLN A 450      26.391  13.078 -21.609  1.00 73.06           C  
ATOM   3506  O   GLN A 450      28.984  11.227 -22.469  1.00 73.06           O  
ATOM   3507  CG  GLN A 450      27.359  14.133 -22.109  1.00 73.06           C  
ATOM   3508  CD  GLN A 450      27.125  14.492 -23.562  1.00 73.06           C  
ATOM   3509  NE2 GLN A 450      28.219  14.766 -24.281  1.00 73.06           N  
ATOM   3510  OE1 GLN A 450      25.984  14.531 -24.031  1.00 73.06           O  
ATOM   3511  N   HIS A 451      28.047  10.875 -20.438  1.00 70.50           N  
ATOM   3512  CA  HIS A 451      29.297  10.391 -19.859  1.00 70.50           C  
ATOM   3513  C   HIS A 451      29.812   9.164 -20.594  1.00 70.50           C  
ATOM   3514  CB  HIS A 451      29.109  10.070 -18.375  1.00 70.50           C  
ATOM   3515  O   HIS A 451      31.000   9.078 -20.938  1.00 70.50           O  
ATOM   3516  CG  HIS A 451      30.344   9.523 -17.719  1.00 70.50           C  
ATOM   3517  CD2 HIS A 451      31.438  10.141 -17.219  1.00 70.50           C  
ATOM   3518  ND1 HIS A 451      30.547   8.172 -17.531  1.00 70.50           N  
ATOM   3519  CE1 HIS A 451      31.703   7.988 -16.922  1.00 70.50           C  
ATOM   3520  NE2 HIS A 451      32.281   9.172 -16.734  1.00 70.50           N  
ATOM   3521  N   THR A 452      29.000   8.133 -20.781  1.00 67.00           N  
ATOM   3522  CA  THR A 452      29.328   6.879 -21.453  1.00 67.00           C  
ATOM   3523  C   THR A 452      29.797   7.129 -22.891  1.00 67.00           C  
ATOM   3524  CB  THR A 452      28.125   5.918 -21.453  1.00 67.00           C  
ATOM   3525  O   THR A 452      30.797   6.566 -23.328  1.00 67.00           O  
ATOM   3526  CG2 THR A 452      28.484   4.586 -22.109  1.00 67.00           C  
ATOM   3527  OG1 THR A 452      27.703   5.676 -20.109  1.00 67.00           O  
ATOM   3528  N   ILE A 453      29.125   7.941 -23.562  1.00 69.56           N  
ATOM   3529  CA  ILE A 453      29.406   8.242 -24.969  1.00 69.56           C  
ATOM   3530  C   ILE A 453      30.703   9.039 -25.062  1.00 69.56           C  
ATOM   3531  CB  ILE A 453      28.250   9.023 -25.625  1.00 69.56           C  
ATOM   3532  O   ILE A 453      31.562   8.750 -25.906  1.00 69.56           O  
ATOM   3533  CG1 ILE A 453      27.000   8.148 -25.703  1.00 69.56           C  
ATOM   3534  CG2 ILE A 453      28.672   9.523 -27.016  1.00 69.56           C  
ATOM   3535  CD1 ILE A 453      25.750   8.906 -26.125  1.00 69.56           C  
ATOM   3536  N   ASP A 454      30.812  10.094 -24.219  1.00 65.31           N  
ATOM   3537  CA  ASP A 454      32.000  10.953 -24.219  1.00 65.31           C  
ATOM   3538  C   ASP A 454      33.250  10.156 -23.828  1.00 65.31           C  
ATOM   3539  CB  ASP A 454      31.812  12.125 -23.266  1.00 65.31           C  
ATOM   3540  O   ASP A 454      34.312  10.359 -24.391  1.00 65.31           O  
ATOM   3541  CG  ASP A 454      30.875  13.188 -23.812  1.00 65.31           C  
ATOM   3542  OD1 ASP A 454      30.562  13.156 -25.016  1.00 65.31           O  
ATOM   3543  OD2 ASP A 454      30.453  14.062 -23.016  1.00 65.31           O  
ATOM   3544  N   LEU A 455      33.125   9.375 -22.797  1.00 63.00           N  
ATOM   3545  CA  LEU A 455      34.219   8.539 -22.359  1.00 63.00           C  
ATOM   3546  C   LEU A 455      34.656   7.570 -23.453  1.00 63.00           C  
ATOM   3547  CB  LEU A 455      33.812   7.758 -21.094  1.00 63.00           C  
ATOM   3548  O   LEU A 455      35.844   7.398 -23.703  1.00 63.00           O  
ATOM   3549  CG  LEU A 455      34.906   6.902 -20.453  1.00 63.00           C  
ATOM   3550  CD1 LEU A 455      36.062   7.781 -19.984  1.00 63.00           C  
ATOM   3551  CD2 LEU A 455      34.344   6.078 -19.312  1.00 63.00           C  
ATOM   3552  N   THR A 456      33.719   6.910 -24.125  1.00 64.06           N  
ATOM   3553  CA  THR A 456      33.969   5.961 -25.203  1.00 64.06           C  
ATOM   3554  C   THR A 456      34.656   6.656 -26.391  1.00 64.06           C  
ATOM   3555  CB  THR A 456      32.688   5.281 -25.672  1.00 64.06           C  
ATOM   3556  O   THR A 456      35.562   6.117 -26.984  1.00 64.06           O  
ATOM   3557  CG2 THR A 456      32.125   4.359 -24.594  1.00 64.06           C  
ATOM   3558  OG1 THR A 456      31.703   6.289 -25.969  1.00 64.06           O  
ATOM   3559  N   ASP A 457      34.156   7.758 -26.734  1.00 63.69           N  
ATOM   3560  CA  ASP A 457      34.688   8.555 -27.828  1.00 63.69           C  
ATOM   3561  C   ASP A 457      36.125   8.977 -27.547  1.00 63.69           C  
ATOM   3562  CB  ASP A 457      33.812   9.797 -28.078  1.00 63.69           C  
ATOM   3563  O   ASP A 457      37.000   8.953 -28.438  1.00 63.69           O  
ATOM   3564  CG  ASP A 457      32.594   9.492 -28.891  1.00 63.69           C  
ATOM   3565  OD1 ASP A 457      32.438   8.352 -29.406  1.00 63.69           O  
ATOM   3566  OD2 ASP A 457      31.719  10.391 -29.031  1.00 63.69           O  
ATOM   3567  N   SER A 458      36.406   9.344 -26.297  1.00 60.12           N  
ATOM   3568  CA  SER A 458      37.719   9.766 -25.844  1.00 60.12           C  
ATOM   3569  C   SER A 458      38.719   8.609 -25.906  1.00 60.12           C  
ATOM   3570  CB  SER A 458      37.656  10.312 -24.422  1.00 60.12           C  
ATOM   3571  O   SER A 458      39.844   8.789 -26.344  1.00 60.12           O  
ATOM   3572  OG  SER A 458      38.938  10.625 -23.938  1.00 60.12           O  
ATOM   3573  N   GLU A 459      38.500   7.430 -25.422  1.00 63.91           N  
ATOM   3574  CA  GLU A 459      39.312   6.227 -25.453  1.00 63.91           C  
ATOM   3575  C   GLU A 459      39.594   5.777 -26.891  1.00 63.91           C  
ATOM   3576  CB  GLU A 459      38.656   5.094 -24.672  1.00 63.91           C  
ATOM   3577  O   GLU A 459      40.688   5.336 -27.203  1.00 63.91           O  
ATOM   3578  CG  GLU A 459      38.688   5.285 -23.156  1.00 63.91           C  
ATOM   3579  CD  GLU A 459      38.094   4.125 -22.391  1.00 63.91           C  
ATOM   3580  OE1 GLU A 459      38.156   4.109 -21.141  1.00 63.91           O  
ATOM   3581  OE2 GLU A 459      37.500   3.219 -23.047  1.00 63.91           O  
ATOM   3582  N   MET A 460      38.656   5.891 -27.703  1.00 66.50           N  
ATOM   3583  CA  MET A 460      38.781   5.523 -29.109  1.00 66.50           C  
ATOM   3584  C   MET A 460      39.750   6.461 -29.812  1.00 66.50           C  
ATOM   3585  CB  MET A 460      37.438   5.543 -29.812  1.00 66.50           C  
ATOM   3586  O   MET A 460      40.562   6.023 -30.656  1.00 66.50           O  
ATOM   3587  CG  MET A 460      36.531   4.359 -29.453  1.00 66.50           C  
ATOM   3588  SD  MET A 460      37.375   2.750 -29.781  1.00 66.50           S  
ATOM   3589  CE  MET A 460      37.594   2.865 -31.562  1.00 66.50           C  
ATOM   3590  N   ASN A 461      39.688   7.602 -29.562  1.00 64.19           N  
ATOM   3591  CA  ASN A 461      40.562   8.602 -30.141  1.00 64.19           C  
ATOM   3592  C   ASN A 461      42.031   8.359 -29.734  1.00 64.19           C  
ATOM   3593  CB  ASN A 461      40.125  10.008 -29.734  1.00 64.19           C  
ATOM   3594  O   ASN A 461      42.938   8.500 -30.562  1.00 64.19           O  
ATOM   3595  CG  ASN A 461      38.969  10.523 -30.547  1.00 64.19           C  
ATOM   3596  ND2 ASN A 461      38.281  11.547 -30.047  1.00 64.19           N  
ATOM   3597  OD1 ASN A 461      38.688  10.008 -31.641  1.00 64.19           O  
ATOM   3598  N   LYS A 462      42.250   8.094 -28.484  1.00 66.31           N  
ATOM   3599  CA  LYS A 462      43.594   7.754 -27.984  1.00 66.31           C  
ATOM   3600  C   LYS A 462      44.156   6.547 -28.734  1.00 66.31           C  
ATOM   3601  CB  LYS A 462      43.531   7.477 -26.484  1.00 66.31           C  
ATOM   3602  O   LYS A 462      45.312   6.539 -29.109  1.00 66.31           O  
ATOM   3603  CG  LYS A 462      43.500   8.734 -25.625  1.00 66.31           C  
ATOM   3604  CD  LYS A 462      43.531   8.398 -24.141  1.00 66.31           C  
ATOM   3605  CE  LYS A 462      43.344   9.641 -23.281  1.00 66.31           C  
ATOM   3606  NZ  LYS A 462      43.312   9.305 -21.828  1.00 66.31           N  
ATOM   3607  N   LEU A 463      43.281   5.598 -28.859  1.00 71.88           N  
ATOM   3608  CA  LEU A 463      43.656   4.391 -29.594  1.00 71.88           C  
ATOM   3609  C   LEU A 463      44.000   4.719 -31.047  1.00 71.88           C  
ATOM   3610  CB  LEU A 463      42.531   3.365 -29.547  1.00 71.88           C  
ATOM   3611  O   LEU A 463      44.969   4.180 -31.594  1.00 71.88           O  
ATOM   3612  CG  LEU A 463      42.812   2.012 -30.203  1.00 71.88           C  
ATOM   3613  CD1 LEU A 463      44.000   1.334 -29.531  1.00 71.88           C  
ATOM   3614  CD2 LEU A 463      41.562   1.121 -30.141  1.00 71.88           C  
ATOM   3615  N   PHE A 464      43.094   5.531 -31.625  1.00 72.50           N  
ATOM   3616  CA  PHE A 464      43.312   5.949 -33.000  1.00 72.50           C  
ATOM   3617  C   PHE A 464      44.656   6.664 -33.156  1.00 72.50           C  
ATOM   3618  CB  PHE A 464      42.188   6.863 -33.469  1.00 72.50           C  
ATOM   3619  O   PHE A 464      45.406   6.375 -34.094  1.00 72.50           O  
ATOM   3620  CG  PHE A 464      42.219   7.195 -34.938  1.00 72.50           C  
ATOM   3621  CD1 PHE A 464      42.844   8.367 -35.375  1.00 72.50           C  
ATOM   3622  CD2 PHE A 464      41.656   6.336 -35.875  1.00 72.50           C  
ATOM   3623  CE1 PHE A 464      42.875   8.672 -36.750  1.00 72.50           C  
ATOM   3624  CE2 PHE A 464      41.719   6.641 -37.219  1.00 72.50           C  
ATOM   3625  CZ  PHE A 464      42.312   7.809 -37.656  1.00 72.50           C  
ATOM   3626  N   GLU A 465      44.969   7.617 -32.281  1.00 76.25           N  
ATOM   3627  CA  GLU A 465      46.219   8.383 -32.312  1.00 76.25           C  
ATOM   3628  C   GLU A 465      47.438   7.484 -32.062  1.00 76.25           C  
ATOM   3629  CB  GLU A 465      46.188   9.500 -31.250  1.00 76.25           C  
ATOM   3630  O   GLU A 465      48.469   7.637 -32.719  1.00 76.25           O  
ATOM   3631  CG  GLU A 465      45.312  10.680 -31.641  1.00 76.25           C  
ATOM   3632  CD  GLU A 465      45.719  11.312 -32.969  1.00 76.25           C  
ATOM   3633  OE1 GLU A 465      44.812  11.758 -33.719  1.00 76.25           O  
ATOM   3634  OE2 GLU A 465      46.938  11.359 -33.250  1.00 76.25           O  
ATOM   3635  N   LYS A 466      47.281   6.633 -31.125  1.00 82.06           N  
ATOM   3636  CA  LYS A 466      48.344   5.676 -30.812  1.00 82.06           C  
ATOM   3637  C   LYS A 466      48.656   4.789 -32.031  1.00 82.06           C  
ATOM   3638  CB  LYS A 466      47.938   4.812 -29.609  1.00 82.06           C  
ATOM   3639  O   LYS A 466      49.812   4.523 -32.312  1.00 82.06           O  
ATOM   3640  CG  LYS A 466      49.094   3.984 -29.047  1.00 82.06           C  
ATOM   3641  CD  LYS A 466      48.688   3.246 -27.781  1.00 82.06           C  
ATOM   3642  CE  LYS A 466      49.812   2.383 -27.234  1.00 82.06           C  
ATOM   3643  NZ  LYS A 466      49.438   1.692 -25.969  1.00 82.06           N  
ATOM   3644  N   THR A 467      47.562   4.238 -32.594  1.00 80.06           N  
ATOM   3645  CA  THR A 467      47.656   3.396 -33.781  1.00 80.06           C  
ATOM   3646  C   THR A 467      48.281   4.176 -34.938  1.00 80.06           C  
ATOM   3647  CB  THR A 467      46.312   2.834 -34.188  1.00 80.06           C  
ATOM   3648  O   THR A 467      49.094   3.639 -35.688  1.00 80.06           O  
ATOM   3649  CG2 THR A 467      46.438   1.867 -35.375  1.00 80.06           C  
ATOM   3650  OG1 THR A 467      45.719   2.145 -33.094  1.00 80.06           O  
ATOM   3651  N   LYS A 468      47.844   5.406 -35.094  1.00 82.19           N  
ATOM   3652  CA  LYS A 468      48.375   6.297 -36.125  1.00 82.19           C  
ATOM   3653  C   LYS A 468      49.875   6.496 -35.906  1.00 82.19           C  
ATOM   3654  CB  LYS A 468      47.656   7.648 -36.094  1.00 82.19           C  
ATOM   3655  O   LYS A 468      50.656   6.453 -36.875  1.00 82.19           O  
ATOM   3656  CG  LYS A 468      48.094   8.602 -37.188  1.00 82.19           C  
ATOM   3657  CD  LYS A 468      47.312   9.906 -37.156  1.00 82.19           C  
ATOM   3658  CE  LYS A 468      47.781  10.875 -38.219  1.00 82.19           C  
ATOM   3659  NZ  LYS A 468      47.000  12.148 -38.188  1.00 82.19           N  
ATOM   3660  N   LYS A 469      50.375   6.695 -34.688  1.00 85.12           N  
ATOM   3661  CA  LYS A 469      51.781   6.883 -34.344  1.00 85.12           C  
ATOM   3662  C   LYS A 469      52.594   5.621 -34.625  1.00 85.12           C  
ATOM   3663  CB  LYS A 469      51.938   7.273 -32.875  1.00 85.12           C  
ATOM   3664  O   LYS A 469      53.719   5.703 -35.094  1.00 85.12           O  
ATOM   3665  CG  LYS A 469      51.594   8.727 -32.562  1.00 85.12           C  
ATOM   3666  CD  LYS A 469      51.844   9.078 -31.125  1.00 85.12           C  
ATOM   3667  CE  LYS A 469      51.438  10.516 -30.812  1.00 85.12           C  
ATOM   3668  NZ  LYS A 469      51.688  10.852 -29.375  1.00 85.12           N  
ATOM   3669  N   GLN A 470      52.000   4.500 -34.375  1.00 84.56           N  
ATOM   3670  CA  GLN A 470      52.625   3.205 -34.594  1.00 84.56           C  
ATOM   3671  C   GLN A 470      52.812   2.922 -36.062  1.00 84.56           C  
ATOM   3672  CB  GLN A 470      51.812   2.090 -33.938  1.00 84.56           C  
ATOM   3673  O   GLN A 470      53.844   2.426 -36.500  1.00 84.56           O  
ATOM   3674  CG  GLN A 470      52.000   1.991 -32.406  1.00 84.56           C  
ATOM   3675  CD  GLN A 470      51.281   0.800 -31.812  1.00 84.56           C  
ATOM   3676  NE2 GLN A 470      51.875   0.213 -30.781  1.00 84.56           N  
ATOM   3677  OE1 GLN A 470      50.188   0.411 -32.281  1.00 84.56           O  
ATOM   3678  N   LEU A 471      51.719   3.217 -36.875  1.00 84.00           N  
ATOM   3679  CA  LEU A 471      51.656   2.889 -38.281  1.00 84.00           C  
ATOM   3680  C   LEU A 471      52.438   3.918 -39.094  1.00 84.00           C  
ATOM   3681  CB  LEU A 471      50.219   2.809 -38.750  1.00 84.00           C  
ATOM   3682  O   LEU A 471      52.969   3.596 -40.156  1.00 84.00           O  
ATOM   3683  CG  LEU A 471      49.406   1.604 -38.281  1.00 84.00           C  
ATOM   3684  CD1 LEU A 471      47.938   1.786 -38.625  1.00 84.00           C  
ATOM   3685  CD2 LEU A 471      49.938   0.316 -38.906  1.00 84.00           C  
ATOM   3686  N   ARG A 472      52.688   5.102 -38.656  1.00 85.56           N  
ATOM   3687  CA  ARG A 472      53.438   6.184 -39.281  1.00 85.56           C  
ATOM   3688  C   ARG A 472      53.250   6.211 -40.781  1.00 85.56           C  
ATOM   3689  CB  ARG A 472      54.938   6.043 -38.938  1.00 85.56           C  
ATOM   3690  O   ARG A 472      52.125   6.453 -41.250  1.00 85.56           O  
ATOM   3691  CG  ARG A 472      55.281   6.328 -37.500  1.00 85.56           C  
ATOM   3692  CD  ARG A 472      56.781   6.215 -37.250  1.00 85.56           C  
ATOM   3693  NE  ARG A 472      57.125   6.570 -35.875  1.00 85.56           N  
ATOM   3694  NH1 ARG A 472      59.406   6.227 -36.125  1.00 85.56           N  
ATOM   3695  NH2 ARG A 472      58.562   6.910 -34.094  1.00 85.56           N  
ATOM   3696  CZ  ARG A 472      58.344   6.566 -35.375  1.00 85.56           C  
ATOM   3697  N   GLU A 473      54.281   6.098 -41.594  1.00 83.12           N  
ATOM   3698  CA  GLU A 473      54.250   6.230 -43.031  1.00 83.12           C  
ATOM   3699  C   GLU A 473      53.688   4.980 -43.719  1.00 83.12           C  
ATOM   3700  CB  GLU A 473      55.656   6.508 -43.594  1.00 83.12           C  
ATOM   3701  O   GLU A 473      53.469   4.957 -44.906  1.00 83.12           O  
ATOM   3702  CG  GLU A 473      56.688   5.449 -43.188  1.00 83.12           C  
ATOM   3703  CD  GLU A 473      57.875   6.023 -42.469  1.00 83.12           C  
ATOM   3704  OE1 GLU A 473      58.906   5.297 -42.281  1.00 83.12           O  
ATOM   3705  OE2 GLU A 473      57.812   7.207 -42.062  1.00 83.12           O  
ATOM   3706  N   ASN A 474      53.500   3.916 -42.906  1.00 84.31           N  
ATOM   3707  CA  ASN A 474      53.031   2.625 -43.406  1.00 84.31           C  
ATOM   3708  C   ASN A 474      51.531   2.596 -43.625  1.00 84.31           C  
ATOM   3709  CB  ASN A 474      53.469   1.498 -42.469  1.00 84.31           C  
ATOM   3710  O   ASN A 474      51.000   1.680 -44.250  1.00 84.31           O  
ATOM   3711  CG  ASN A 474      54.969   1.299 -42.438  1.00 84.31           C  
ATOM   3712  ND2 ASN A 474      55.469   0.604 -41.406  1.00 84.31           N  
ATOM   3713  OD1 ASN A 474      55.688   1.766 -43.344  1.00 84.31           O  
ATOM   3714  N   ALA A 475      50.750   3.635 -43.156  1.00 84.94           N  
ATOM   3715  CA  ALA A 475      49.312   3.688 -43.281  1.00 84.94           C  
ATOM   3716  C   ALA A 475      48.812   5.117 -43.500  1.00 84.94           C  
ATOM   3717  CB  ALA A 475      48.656   3.090 -42.031  1.00 84.94           C  
ATOM   3718  O   ALA A 475      49.531   6.074 -43.156  1.00 84.94           O  
ATOM   3719  N   GLU A 476      47.719   5.297 -44.156  1.00 81.44           N  
ATOM   3720  CA  GLU A 476      47.062   6.574 -44.375  1.00 81.44           C  
ATOM   3721  C   GLU A 476      45.688   6.613 -43.719  1.00 81.44           C  
ATOM   3722  CB  GLU A 476      46.906   6.852 -45.875  1.00 81.44           C  
ATOM   3723  O   GLU A 476      44.906   5.668 -43.812  1.00 81.44           O  
ATOM   3724  CG  GLU A 476      46.312   8.227 -46.219  1.00 81.44           C  
ATOM   3725  CD  GLU A 476      46.219   8.500 -47.688  1.00 81.44           C  
ATOM   3726  OE1 GLU A 476      45.844   9.633 -48.062  1.00 81.44           O  
ATOM   3727  OE2 GLU A 476      46.531   7.586 -48.500  1.00 81.44           O  
ATOM   3728  N   ASP A 477      45.625   7.715 -42.969  1.00 76.44           N  
ATOM   3729  CA  ASP A 477      44.344   7.953 -42.312  1.00 76.44           C  
ATOM   3730  C   ASP A 477      43.250   8.273 -43.344  1.00 76.44           C  
ATOM   3731  CB  ASP A 477      44.469   9.094 -41.312  1.00 76.44           C  
ATOM   3732  O   ASP A 477      43.344   9.266 -44.062  1.00 76.44           O  
ATOM   3733  CG  ASP A 477      43.188   9.320 -40.531  1.00 76.44           C  
ATOM   3734  OD1 ASP A 477      42.156   8.688 -40.844  1.00 76.44           O  
ATOM   3735  OD2 ASP A 477      43.219  10.148 -39.594  1.00 76.44           O  
ATOM   3736  N   MET A 478      42.188   7.527 -43.375  1.00 67.06           N  
ATOM   3737  CA  MET A 478      41.125   7.617 -44.375  1.00 67.06           C  
ATOM   3738  C   MET A 478      40.031   8.562 -43.906  1.00 67.06           C  
ATOM   3739  CB  MET A 478      40.531   6.234 -44.656  1.00 67.06           C  
ATOM   3740  O   MET A 478      39.094   8.875 -44.656  1.00 67.06           O  
ATOM   3741  CG  MET A 478      41.531   5.270 -45.281  1.00 67.06           C  
ATOM   3742  SD  MET A 478      40.781   3.615 -45.594  1.00 67.06           S  
ATOM   3743  CE  MET A 478      39.625   4.020 -46.938  1.00 67.06           C  
ATOM   3744  N   GLY A 479      40.156   9.125 -42.688  1.00 59.81           N  
ATOM   3745  CA  GLY A 479      39.219  10.133 -42.219  1.00 59.81           C  
ATOM   3746  C   GLY A 479      37.875   9.562 -41.812  1.00 59.81           C  
ATOM   3747  O   GLY A 479      36.938  10.305 -41.500  1.00 59.81           O  
ATOM   3748  N   ASN A 480      37.656   8.289 -41.844  1.00 56.47           N  
ATOM   3749  CA  ASN A 480      36.438   7.602 -41.500  1.00 56.47           C  
ATOM   3750  C   ASN A 480      36.656   6.617 -40.344  1.00 56.47           C  
ATOM   3751  CB  ASN A 480      35.844   6.879 -42.719  1.00 56.47           C  
ATOM   3752  O   ASN A 480      35.844   5.707 -40.156  1.00 56.47           O  
ATOM   3753  CG  ASN A 480      36.781   5.840 -43.281  1.00 56.47           C  
ATOM   3754  ND2 ASN A 480      36.344   5.121 -44.312  1.00 56.47           N  
ATOM   3755  OD1 ASN A 480      37.906   5.684 -42.812  1.00 56.47           O  
ATOM   3756  N   GLY A 481      37.844   6.949 -39.594  1.00 60.41           N  
ATOM   3757  CA  GLY A 481      38.094   6.062 -38.469  1.00 60.41           C  
ATOM   3758  C   GLY A 481      38.781   4.762 -38.844  1.00 60.41           C  
ATOM   3759  O   GLY A 481      38.906   3.848 -38.031  1.00 60.41           O  
ATOM   3760  N   CYS A 482      39.250   4.691 -40.125  1.00 69.06           N  
ATOM   3761  CA  CYS A 482      39.969   3.557 -40.688  1.00 69.06           C  
ATOM   3762  C   CYS A 482      41.312   3.990 -41.250  1.00 69.06           C  
ATOM   3763  CB  CYS A 482      39.156   2.902 -41.812  1.00 69.06           C  
ATOM   3764  O   CYS A 482      41.500   5.148 -41.625  1.00 69.06           O  
ATOM   3765  SG  CYS A 482      37.562   2.252 -41.250  1.00 69.06           S  
ATOM   3766  N   PHE A 483      42.344   2.973 -41.156  1.00 73.88           N  
ATOM   3767  CA  PHE A 483      43.656   3.178 -41.750  1.00 73.88           C  
ATOM   3768  C   PHE A 483      43.844   2.307 -42.969  1.00 73.88           C  
ATOM   3769  CB  PHE A 483      44.750   2.877 -40.719  1.00 73.88           C  
ATOM   3770  O   PHE A 483      43.469   1.129 -42.969  1.00 73.88           O  
ATOM   3771  CG  PHE A 483      44.750   3.805 -39.531  1.00 73.88           C  
ATOM   3772  CD1 PHE A 483      45.281   5.086 -39.656  1.00 73.88           C  
ATOM   3773  CD2 PHE A 483      44.219   3.395 -38.312  1.00 73.88           C  
ATOM   3774  CE1 PHE A 483      45.281   5.949 -38.562  1.00 73.88           C  
ATOM   3775  CE2 PHE A 483      44.219   4.250 -37.219  1.00 73.88           C  
ATOM   3776  CZ  PHE A 483      44.750   5.527 -37.344  1.00 73.88           C  
ATOM   3777  N   LYS A 484      44.156   3.064 -44.031  1.00 80.56           N  
ATOM   3778  CA  LYS A 484      44.625   2.297 -45.188  1.00 80.56           C  
ATOM   3779  C   LYS A 484      46.094   1.911 -45.031  1.00 80.56           C  
ATOM   3780  CB  LYS A 484      44.438   3.090 -46.469  1.00 80.56           C  
ATOM   3781  O   LYS A 484      46.969   2.777 -45.031  1.00 80.56           O  
ATOM   3782  CG  LYS A 484      44.688   2.281 -47.750  1.00 80.56           C  
ATOM   3783  CD  LYS A 484      44.344   3.078 -49.000  1.00 80.56           C  
ATOM   3784  CE  LYS A 484      44.500   2.248 -50.250  1.00 80.56           C  
ATOM   3785  NZ  LYS A 484      44.094   3.002 -51.469  1.00 80.56           N  
ATOM   3786  N   ILE A 485      46.344   0.538 -44.844  1.00 83.31           N  
ATOM   3787  CA  ILE A 485      47.719   0.034 -44.625  1.00 83.31           C  
ATOM   3788  C   ILE A 485      48.344  -0.376 -45.969  1.00 83.31           C  
ATOM   3789  CB  ILE A 485      47.719  -1.159 -43.656  1.00 83.31           C  
ATOM   3790  O   ILE A 485      47.719  -1.142 -46.719  1.00 83.31           O  
ATOM   3791  CG1 ILE A 485      47.062  -0.764 -42.312  1.00 83.31           C  
ATOM   3792  CG2 ILE A 485      49.156  -1.659 -43.406  1.00 83.31           C  
ATOM   3793  CD1 ILE A 485      46.875  -1.919 -41.344  1.00 83.31           C  
ATOM   3794  N   TYR A 486      49.500   0.175 -46.281  1.00 81.56           N  
ATOM   3795  CA  TYR A 486      50.094   0.068 -47.594  1.00 81.56           C  
ATOM   3796  C   TYR A 486      51.062  -1.109 -47.656  1.00 81.56           C  
ATOM   3797  CB  TYR A 486      50.812   1.363 -47.969  1.00 81.56           C  
ATOM   3798  O   TYR A 486      51.844  -1.233 -48.625  1.00 81.56           O  
ATOM   3799  CG  TYR A 486      49.906   2.506 -48.312  1.00 81.56           C  
ATOM   3800  CD1 TYR A 486      49.219   2.537 -49.531  1.00 81.56           C  
ATOM   3801  CD2 TYR A 486      49.719   3.559 -47.406  1.00 81.56           C  
ATOM   3802  CE1 TYR A 486      48.375   3.590 -49.844  1.00 81.56           C  
ATOM   3803  CE2 TYR A 486      48.844   4.617 -47.719  1.00 81.56           C  
ATOM   3804  OH  TYR A 486      47.344   5.668 -49.250  1.00 81.56           O  
ATOM   3805  CZ  TYR A 486      48.188   4.621 -48.938  1.00 81.56           C  
ATOM   3806  N   HIS A 487      51.000  -2.061 -46.625  1.00 80.00           N  
ATOM   3807  CA  HIS A 487      51.719  -3.326 -46.625  1.00 80.00           C  
ATOM   3808  C   HIS A 487      50.812  -4.484 -46.219  1.00 80.00           C  
ATOM   3809  CB  HIS A 487      52.938  -3.264 -45.688  1.00 80.00           C  
ATOM   3810  O   HIS A 487      49.750  -4.273 -45.656  1.00 80.00           O  
ATOM   3811  CG  HIS A 487      52.562  -3.066 -44.250  1.00 80.00           C  
ATOM   3812  CD2 HIS A 487      52.500  -1.946 -43.500  1.00 80.00           C  
ATOM   3813  ND1 HIS A 487      52.188  -4.109 -43.406  1.00 80.00           N  
ATOM   3814  CE1 HIS A 487      51.906  -3.635 -42.219  1.00 80.00           C  
ATOM   3815  NE2 HIS A 487      52.094  -2.326 -42.219  1.00 80.00           N  
ATOM   3816  N   LYS A 488      51.156  -5.676 -46.656  1.00 79.88           N  
ATOM   3817  CA  LYS A 488      50.406  -6.855 -46.250  1.00 79.88           C  
ATOM   3818  C   LYS A 488      50.469  -7.074 -44.750  1.00 79.88           C  
ATOM   3819  CB  LYS A 488      50.906  -8.094 -47.000  1.00 79.88           C  
ATOM   3820  O   LYS A 488      51.562  -7.078 -44.156  1.00 79.88           O  
ATOM   3821  CG  LYS A 488      50.562  -8.125 -48.469  1.00 79.88           C  
ATOM   3822  CD  LYS A 488      51.031  -9.406 -49.125  1.00 79.88           C  
ATOM   3823  CE  LYS A 488      50.812  -9.383 -50.625  1.00 79.88           C  
ATOM   3824  NZ  LYS A 488      51.312 -10.617 -51.281  1.00 79.88           N  
ATOM   3825  N   CYS A 489      49.250  -7.000 -44.156  1.00 77.62           N  
ATOM   3826  CA  CYS A 489      49.219  -7.172 -42.719  1.00 77.62           C  
ATOM   3827  C   CYS A 489      48.531  -8.492 -42.344  1.00 77.62           C  
ATOM   3828  CB  CYS A 489      48.438  -6.012 -42.062  1.00 77.62           C  
ATOM   3829  O   CYS A 489      47.312  -8.625 -42.438  1.00 77.62           O  
ATOM   3830  SG  CYS A 489      48.656  -5.918 -40.250  1.00 77.62           S  
ATOM   3831  N   ASP A 490      49.281  -9.547 -42.031  1.00 76.25           N  
ATOM   3832  CA  ASP A 490      48.781 -10.859 -41.625  1.00 76.25           C  
ATOM   3833  C   ASP A 490      48.375 -10.859 -40.125  1.00 76.25           C  
ATOM   3834  CB  ASP A 490      49.844 -11.938 -41.875  1.00 76.25           C  
ATOM   3835  O   ASP A 490      48.469  -9.836 -39.469  1.00 76.25           O  
ATOM   3836  CG  ASP A 490      51.156 -11.672 -41.156  1.00 76.25           C  
ATOM   3837  OD1 ASP A 490      51.250 -10.688 -40.406  1.00 76.25           O  
ATOM   3838  OD2 ASP A 490      52.094 -12.461 -41.375  1.00 76.25           O  
ATOM   3839  N   ASN A 491      47.812 -11.922 -39.562  1.00 74.31           N  
ATOM   3840  CA  ASN A 491      47.344 -12.055 -38.188  1.00 74.31           C  
ATOM   3841  C   ASN A 491      48.438 -11.688 -37.188  1.00 74.31           C  
ATOM   3842  CB  ASN A 491      46.844 -13.477 -37.938  1.00 74.31           C  
ATOM   3843  O   ASN A 491      48.156 -11.125 -36.125  1.00 74.31           O  
ATOM   3844  CG  ASN A 491      45.438 -13.711 -38.500  1.00 74.31           C  
ATOM   3845  ND2 ASN A 491      45.000 -14.969 -38.500  1.00 74.31           N  
ATOM   3846  OD1 ASN A 491      44.750 -12.773 -38.938  1.00 74.31           O  
ATOM   3847  N   ALA A 492      49.688 -11.992 -37.562  1.00 75.00           N  
ATOM   3848  CA  ALA A 492      50.844 -11.672 -36.750  1.00 75.00           C  
ATOM   3849  C   ALA A 492      51.094 -10.164 -36.719  1.00 75.00           C  
ATOM   3850  CB  ALA A 492      52.094 -12.391 -37.281  1.00 75.00           C  
ATOM   3851  O   ALA A 492      51.406  -9.609 -35.656  1.00 75.00           O  
ATOM   3852  N   CYS A 493      51.000  -9.492 -37.844  1.00 79.56           N  
ATOM   3853  CA  CYS A 493      51.062  -8.039 -38.000  1.00 79.56           C  
ATOM   3854  C   CYS A 493      49.938  -7.355 -37.219  1.00 79.56           C  
ATOM   3855  CB  CYS A 493      51.031  -7.637 -39.469  1.00 79.56           C  
ATOM   3856  O   CYS A 493      50.188  -6.410 -36.469  1.00 79.56           O  
ATOM   3857  SG  CYS A 493      50.938  -5.848 -39.719  1.00 79.56           S  
ATOM   3858  N   ILE A 494      48.750  -7.816 -37.344  1.00 75.81           N  
ATOM   3859  CA  ILE A 494      47.562  -7.293 -36.656  1.00 75.81           C  
ATOM   3860  C   ILE A 494      47.750  -7.477 -35.125  1.00 75.81           C  
ATOM   3861  CB  ILE A 494      46.281  -7.980 -37.125  1.00 75.81           C  
ATOM   3862  O   ILE A 494      47.406  -6.594 -34.344  1.00 75.81           O  
ATOM   3863  CG1 ILE A 494      45.969  -7.609 -38.562  1.00 75.81           C  
ATOM   3864  CG2 ILE A 494      45.094  -7.605 -36.219  1.00 75.81           C  
ATOM   3865  CD1 ILE A 494      45.000  -6.453 -38.719  1.00 75.81           C  
ATOM   3866  N   GLY A 495      48.312  -8.641 -34.719  1.00 74.25           N  
ATOM   3867  CA  GLY A 495      48.625  -8.945 -33.344  1.00 74.25           C  
ATOM   3868  C   GLY A 495      49.688  -8.047 -32.750  1.00 74.25           C  
ATOM   3869  O   GLY A 495      49.594  -7.668 -31.594  1.00 74.25           O  
ATOM   3870  N   SER A 496      50.594  -7.617 -33.562  1.00 80.38           N  
ATOM   3871  CA  SER A 496      51.656  -6.699 -33.156  1.00 80.38           C  
ATOM   3872  C   SER A 496      51.125  -5.277 -33.000  1.00 80.38           C  
ATOM   3873  CB  SER A 496      52.812  -6.719 -34.188  1.00 80.38           C  
ATOM   3874  O   SER A 496      51.625  -4.531 -32.156  1.00 80.38           O  
ATOM   3875  OG  SER A 496      52.375  -6.172 -35.438  1.00 80.38           O  
ATOM   3876  N   ILE A 497      50.188  -4.805 -33.781  1.00 80.19           N  
ATOM   3877  CA  ILE A 497      49.469  -3.527 -33.688  1.00 80.19           C  
ATOM   3878  C   ILE A 497      48.594  -3.523 -32.438  1.00 80.19           C  
ATOM   3879  CB  ILE A 497      48.625  -3.234 -34.938  1.00 80.19           C  
ATOM   3880  O   ILE A 497      48.562  -2.547 -31.688  1.00 80.19           O  
ATOM   3881  CG1 ILE A 497      49.562  -3.080 -36.156  1.00 80.19           C  
ATOM   3882  CG2 ILE A 497      47.781  -1.986 -34.750  1.00 80.19           C  
ATOM   3883  CD1 ILE A 497      48.781  -2.971 -37.500  1.00 80.19           C  
ATOM   3884  N   ARG A 498      48.000  -4.684 -32.156  1.00 76.44           N  
ATOM   3885  CA  ARG A 498      47.125  -4.852 -31.000  1.00 76.44           C  
ATOM   3886  C   ARG A 498      47.938  -4.840 -29.703  1.00 76.44           C  
ATOM   3887  CB  ARG A 498      46.344  -6.152 -31.109  1.00 76.44           C  
ATOM   3888  O   ARG A 498      47.531  -4.273 -28.703  1.00 76.44           O  
ATOM   3889  CG  ARG A 498      45.312  -6.340 -30.000  1.00 76.44           C  
ATOM   3890  CD  ARG A 498      44.500  -7.617 -30.172  1.00 76.44           C  
ATOM   3891  NE  ARG A 498      43.531  -7.793 -29.109  1.00 76.44           N  
ATOM   3892  NH1 ARG A 498      42.406  -9.539 -30.141  1.00 76.44           N  
ATOM   3893  NH2 ARG A 498      41.719  -8.773 -28.094  1.00 76.44           N  
ATOM   3894  CZ  ARG A 498      42.562  -8.703 -29.125  1.00 76.44           C  
ATOM   3895  N   ASN A 499      49.188  -5.520 -29.672  1.00 79.50           N  
ATOM   3896  CA  ASN A 499      50.031  -5.699 -28.500  1.00 79.50           C  
ATOM   3897  C   ASN A 499      51.062  -4.574 -28.375  1.00 79.50           C  
ATOM   3898  CB  ASN A 499      50.750  -7.055 -28.547  1.00 79.50           C  
ATOM   3899  O   ASN A 499      51.969  -4.652 -27.562  1.00 79.50           O  
ATOM   3900  CG  ASN A 499      49.781  -8.211 -28.312  1.00 79.50           C  
ATOM   3901  ND2 ASN A 499      50.188  -9.406 -28.719  1.00 79.50           N  
ATOM   3902  OD1 ASN A 499      48.719  -8.039 -27.750  1.00 79.50           O  
ATOM   3903  N   GLU A 500      50.875  -3.549 -29.328  1.00 80.19           N  
ATOM   3904  CA  GLU A 500      51.688  -2.344 -29.328  1.00 80.19           C  
ATOM   3905  C   GLU A 500      53.156  -2.680 -29.594  1.00 80.19           C  
ATOM   3906  CB  GLU A 500      51.562  -1.605 -27.984  1.00 80.19           C  
ATOM   3907  O   GLU A 500      54.062  -2.006 -29.094  1.00 80.19           O  
ATOM   3908  CG  GLU A 500      50.188  -1.025 -27.734  1.00 80.19           C  
ATOM   3909  CD  GLU A 500      50.094  -0.257 -26.422  1.00 80.19           C  
ATOM   3910  OE1 GLU A 500      48.969   0.188 -26.078  1.00 80.19           O  
ATOM   3911  OE2 GLU A 500      51.125  -0.098 -25.750  1.00 80.19           O  
ATOM   3912  N   THR A 501      53.531  -3.719 -30.250  1.00 85.44           N  
ATOM   3913  CA  THR A 501      54.875  -4.160 -30.594  1.00 85.44           C  
ATOM   3914  C   THR A 501      55.125  -4.016 -32.094  1.00 85.44           C  
ATOM   3915  CB  THR A 501      55.094  -5.625 -30.156  1.00 85.44           C  
ATOM   3916  O   THR A 501      56.094  -4.578 -32.594  1.00 85.44           O  
ATOM   3917  CG2 THR A 501      55.000  -5.781 -28.641  1.00 85.44           C  
ATOM   3918  OG1 THR A 501      54.125  -6.457 -30.797  1.00 85.44           O  
ATOM   3919  N   TYR A 502      54.219  -3.258 -32.750  1.00 83.50           N  
ATOM   3920  CA  TYR A 502      54.344  -3.047 -34.188  1.00 83.50           C  
ATOM   3921  C   TYR A 502      55.594  -2.221 -34.531  1.00 83.50           C  
ATOM   3922  CB  TYR A 502      53.094  -2.355 -34.750  1.00 83.50           C  
ATOM   3923  O   TYR A 502      55.812  -1.153 -33.938  1.00 83.50           O  
ATOM   3924  CG  TYR A 502      53.156  -2.074 -36.219  1.00 83.50           C  
ATOM   3925  CD1 TYR A 502      53.531  -0.820 -36.719  1.00 83.50           C  
ATOM   3926  CD2 TYR A 502      52.844  -3.061 -37.156  1.00 83.50           C  
ATOM   3927  CE1 TYR A 502      53.594  -0.556 -38.062  1.00 83.50           C  
ATOM   3928  CE2 TYR A 502      52.906  -2.807 -38.531  1.00 83.50           C  
ATOM   3929  OH  TYR A 502      53.344  -1.299 -40.312  1.00 83.50           O  
ATOM   3930  CZ  TYR A 502      53.281  -1.555 -38.969  1.00 83.50           C  
ATOM   3931  N   ASP A 503      56.531  -2.795 -35.375  1.00 86.25           N  
ATOM   3932  CA  ASP A 503      57.750  -2.111 -35.844  1.00 86.25           C  
ATOM   3933  C   ASP A 503      57.562  -1.582 -37.250  1.00 86.25           C  
ATOM   3934  CB  ASP A 503      58.938  -3.049 -35.750  1.00 86.25           C  
ATOM   3935  O   ASP A 503      57.594  -2.350 -38.219  1.00 86.25           O  
ATOM   3936  CG  ASP A 503      60.250  -2.344 -36.062  1.00 86.25           C  
ATOM   3937  OD1 ASP A 503      60.250  -1.164 -36.469  1.00 86.25           O  
ATOM   3938  OD2 ASP A 503      61.312  -2.973 -35.844  1.00 86.25           O  
ATOM   3939  N   HIS A 504      57.406  -0.211 -37.344  1.00 83.06           N  
ATOM   3940  CA  HIS A 504      57.094   0.412 -38.625  1.00 83.06           C  
ATOM   3941  C   HIS A 504      58.250   0.269 -39.625  1.00 83.06           C  
ATOM   3942  CB  HIS A 504      56.750   1.890 -38.438  1.00 83.06           C  
ATOM   3943  O   HIS A 504      58.031   0.326 -40.812  1.00 83.06           O  
ATOM   3944  CG  HIS A 504      57.938   2.746 -38.125  1.00 83.06           C  
ATOM   3945  CD2 HIS A 504      58.594   3.646 -38.875  1.00 83.06           C  
ATOM   3946  ND1 HIS A 504      58.562   2.725 -36.906  1.00 83.06           N  
ATOM   3947  CE1 HIS A 504      59.562   3.578 -36.906  1.00 83.06           C  
ATOM   3948  NE2 HIS A 504      59.625   4.152 -38.094  1.00 83.06           N  
ATOM   3949  N   ASN A 505      59.500   0.026 -39.219  1.00 84.75           N  
ATOM   3950  CA  ASN A 505      60.719  -0.116 -40.031  1.00 84.75           C  
ATOM   3951  C   ASN A 505      60.656  -1.402 -40.875  1.00 84.75           C  
ATOM   3952  CB  ASN A 505      61.969  -0.072 -39.188  1.00 84.75           C  
ATOM   3953  O   ASN A 505      61.188  -1.451 -41.969  1.00 84.75           O  
ATOM   3954  CG  ASN A 505      62.219   1.301 -38.594  1.00 84.75           C  
ATOM   3955  ND2 ASN A 505      62.781   1.335 -37.375  1.00 84.75           N  
ATOM   3956  OD1 ASN A 505      61.906   2.322 -39.219  1.00 84.75           O  
ATOM   3957  N   VAL A 506      60.031  -2.350 -40.281  1.00 84.38           N  
ATOM   3958  CA  VAL A 506      59.969  -3.682 -40.875  1.00 84.38           C  
ATOM   3959  C   VAL A 506      59.156  -3.637 -42.188  1.00 84.38           C  
ATOM   3960  CB  VAL A 506      59.375  -4.719 -39.906  1.00 84.38           C  
ATOM   3961  O   VAL A 506      59.531  -4.277 -43.156  1.00 84.38           O  
ATOM   3962  CG1 VAL A 506      59.156  -6.055 -40.625  1.00 84.38           C  
ATOM   3963  CG2 VAL A 506      60.281  -4.895 -38.688  1.00 84.38           C  
ATOM   3964  N   TYR A 507      58.094  -2.729 -42.250  1.00 82.19           N  
ATOM   3965  CA  TYR A 507      57.125  -2.730 -43.344  1.00 82.19           C  
ATOM   3966  C   TYR A 507      57.219  -1.457 -44.188  1.00 82.19           C  
ATOM   3967  CB  TYR A 507      55.688  -2.873 -42.812  1.00 82.19           C  
ATOM   3968  O   TYR A 507      56.406  -1.220 -45.062  1.00 82.19           O  
ATOM   3969  CG  TYR A 507      55.469  -4.137 -42.000  1.00 82.19           C  
ATOM   3970  CD1 TYR A 507      55.344  -5.367 -42.625  1.00 82.19           C  
ATOM   3971  CD2 TYR A 507      55.406  -4.102 -40.625  1.00 82.19           C  
ATOM   3972  CE1 TYR A 507      55.125  -6.535 -41.906  1.00 82.19           C  
ATOM   3973  CE2 TYR A 507      55.188  -5.258 -39.875  1.00 82.19           C  
ATOM   3974  OH  TYR A 507      54.875  -7.621 -39.812  1.00 82.19           O  
ATOM   3975  CZ  TYR A 507      55.062  -6.469 -40.531  1.00 82.19           C  
ATOM   3976  N   ARG A 508      58.219  -0.648 -43.906  1.00 82.06           N  
ATOM   3977  CA  ARG A 508      58.406   0.678 -44.500  1.00 82.06           C  
ATOM   3978  C   ARG A 508      58.656   0.589 -46.000  1.00 82.06           C  
ATOM   3979  CB  ARG A 508      59.562   1.406 -43.812  1.00 82.06           C  
ATOM   3980  O   ARG A 508      58.062   1.348 -46.781  1.00 82.06           O  
ATOM   3981  CG  ARG A 508      59.750   2.844 -44.281  1.00 82.06           C  
ATOM   3982  CD  ARG A 508      60.844   3.551 -43.500  1.00 82.06           C  
ATOM   3983  NE  ARG A 508      61.062   4.902 -44.000  1.00 82.06           N  
ATOM   3984  NH1 ARG A 508      62.500   5.516 -42.281  1.00 82.06           N  
ATOM   3985  NH2 ARG A 508      62.000   7.000 -43.938  1.00 82.06           N  
ATOM   3986  CZ  ARG A 508      61.844   5.801 -43.406  1.00 82.06           C  
ATOM   3987  N   ASP A 509      59.531  -0.328 -46.406  1.00 80.38           N  
ATOM   3988  CA  ASP A 509      59.938  -0.474 -47.812  1.00 80.38           C  
ATOM   3989  C   ASP A 509      58.750  -0.958 -48.688  1.00 80.38           C  
ATOM   3990  CB  ASP A 509      61.094  -1.441 -47.938  1.00 80.38           C  
ATOM   3991  O   ASP A 509      58.531  -0.440 -49.781  1.00 80.38           O  
ATOM   3992  CG  ASP A 509      62.406  -0.839 -47.469  1.00 80.38           C  
ATOM   3993  OD1 ASP A 509      62.531   0.405 -47.438  1.00 80.38           O  
ATOM   3994  OD2 ASP A 509      63.344  -1.614 -47.125  1.00 80.38           O  
ATOM   3995  N   GLU A 510      58.000  -1.920 -48.094  1.00 80.31           N  
ATOM   3996  CA  GLU A 510      56.812  -2.457 -48.719  1.00 80.31           C  
ATOM   3997  C   GLU A 510      55.688  -1.404 -48.812  1.00 80.31           C  
ATOM   3998  CB  GLU A 510      56.281  -3.691 -47.969  1.00 80.31           C  
ATOM   3999  O   GLU A 510      55.031  -1.294 -49.844  1.00 80.31           O  
ATOM   4000  CG  GLU A 510      55.188  -4.426 -48.688  1.00 80.31           C  
ATOM   4001  CD  GLU A 510      54.688  -5.668 -47.969  1.00 80.31           C  
ATOM   4002  OE1 GLU A 510      53.781  -6.359 -48.469  1.00 80.31           O  
ATOM   4003  OE2 GLU A 510      55.250  -5.957 -46.875  1.00 80.31           O  
ATOM   4004  N   ALA A 511      55.469  -0.639 -47.781  1.00 79.19           N  
ATOM   4005  CA  ALA A 511      54.500   0.425 -47.656  1.00 79.19           C  
ATOM   4006  C   ALA A 511      54.812   1.579 -48.625  1.00 79.19           C  
ATOM   4007  CB  ALA A 511      54.406   0.927 -46.219  1.00 79.19           C  
ATOM   4008  O   ALA A 511      53.938   2.127 -49.281  1.00 79.19           O  
ATOM   4009  N   LEU A 512      56.125   2.053 -48.750  1.00 80.88           N  
ATOM   4010  CA  LEU A 512      56.594   3.133 -49.625  1.00 80.88           C  
ATOM   4011  C   LEU A 512      56.469   2.742 -51.094  1.00 80.88           C  
ATOM   4012  CB  LEU A 512      58.031   3.500 -49.281  1.00 80.88           C  
ATOM   4013  O   LEU A 512      56.094   3.572 -51.906  1.00 80.88           O  
ATOM   4014  CG  LEU A 512      58.250   4.352 -48.031  1.00 80.88           C  
ATOM   4015  CD1 LEU A 512      59.750   4.438 -47.719  1.00 80.88           C  
ATOM   4016  CD2 LEU A 512      57.656   5.746 -48.219  1.00 80.88           C  
ATOM   4017  N   ASN A 513      56.750   1.486 -51.406  1.00 77.62           N  
ATOM   4018  CA  ASN A 513      56.625   0.945 -52.781  1.00 77.62           C  
ATOM   4019  C   ASN A 513      55.188   0.873 -53.219  1.00 77.62           C  
ATOM   4020  CB  ASN A 513      57.281  -0.437 -52.844  1.00 77.62           C  
ATOM   4021  O   ASN A 513      54.875   1.136 -54.406  1.00 77.62           O  
ATOM   4022  CG  ASN A 513      58.812  -0.365 -52.938  1.00 77.62           C  
ATOM   4023  ND2 ASN A 513      59.469  -1.477 -52.656  1.00 77.62           N  
ATOM   4024  OD1 ASN A 513      59.375   0.680 -53.281  1.00 77.62           O  
ATOM   4025  N   ASN A 514      54.281   0.565 -52.344  1.00 72.81           N  
ATOM   4026  CA  ASN A 514      52.875   0.455 -52.594  1.00 72.81           C  
ATOM   4027  C   ASN A 514      52.188   1.824 -52.625  1.00 72.81           C  
ATOM   4028  CB  ASN A 514      52.188  -0.448 -51.562  1.00 72.81           C  
ATOM   4029  O   ASN A 514      51.188   2.014 -53.312  1.00 72.81           O  
ATOM   4030  CG  ASN A 514      52.500  -1.918 -51.781  1.00 72.81           C  
ATOM   4031  ND2 ASN A 514      52.406  -2.711 -50.719  1.00 72.81           N  
ATOM   4032  OD1 ASN A 514      52.812  -2.336 -52.906  1.00 72.81           O  
ATOM   4033  N   ARG A 515      52.719   2.824 -51.844  1.00 67.56           N  
ATOM   4034  CA  ARG A 515      52.219   4.195 -51.781  1.00 67.56           C  
ATOM   4035  C   ARG A 515      52.562   4.949 -53.062  1.00 67.56           C  
ATOM   4036  CB  ARG A 515      52.781   4.934 -50.594  1.00 67.56           C  
ATOM   4037  O   ARG A 515      51.750   5.746 -53.562  1.00 67.56           O  
ATOM   4038  CG  ARG A 515      52.000   6.184 -50.188  1.00 67.56           C  
ATOM   4039  CD  ARG A 515      52.531   6.777 -48.875  1.00 67.56           C  
ATOM   4040  NE  ARG A 515      51.719   7.926 -48.469  1.00 67.56           N  
ATOM   4041  NH1 ARG A 515      53.062   8.477 -46.688  1.00 67.56           N  
ATOM   4042  NH2 ARG A 515      51.188   9.727 -47.156  1.00 67.56           N  
ATOM   4043  CZ  ARG A 515      52.000   8.703 -47.438  1.00 67.56           C  
ATOM   4044  N   PHE A 516      53.688   4.730 -53.656  1.00 61.47           N  
ATOM   4045  CA  PHE A 516      54.219   5.445 -54.812  1.00 61.47           C  
ATOM   4046  C   PHE A 516      53.969   4.652 -56.094  1.00 61.47           C  
ATOM   4047  CB  PHE A 516      55.719   5.727 -54.625  1.00 61.47           C  
ATOM   4048  O   PHE A 516      54.469   5.020 -57.156  1.00 61.47           O  
ATOM   4049  CG  PHE A 516      56.031   6.738 -53.562  1.00 61.47           C  
ATOM   4050  CD1 PHE A 516      55.719   8.078 -53.750  1.00 61.47           C  
ATOM   4051  CD2 PHE A 516      56.625   6.348 -52.375  1.00 61.47           C  
ATOM   4052  CE1 PHE A 516      56.000   9.023 -52.750  1.00 61.47           C  
ATOM   4053  CE2 PHE A 516      56.906   7.281 -51.375  1.00 61.47           C  
ATOM   4054  CZ  PHE A 516      56.594   8.617 -51.562  1.00 61.47           C  
ATOM   4055  N   GLN A 517      53.094   3.535 -56.031  1.00 52.09           N  
ATOM   4056  CA  GLN A 517      52.719   2.838 -57.250  1.00 52.09           C  
ATOM   4057  C   GLN A 517      51.906   3.738 -58.188  1.00 52.09           C  
ATOM   4058  CB  GLN A 517      51.938   1.564 -56.938  1.00 52.09           C  
ATOM   4059  O   GLN A 517      50.875   4.293 -57.781  1.00 52.09           O  
ATOM   4060  CG  GLN A 517      52.812   0.317 -56.844  1.00 52.09           C  
ATOM   4061  CD  GLN A 517      52.000  -0.959 -56.750  1.00 52.09           C  
ATOM   4062  NE2 GLN A 517      52.656  -2.100 -56.844  1.00 52.09           N  
ATOM   4063  OE1 GLN A 517      50.781  -0.919 -56.562  1.00 52.09           O  
ATOM   4064  N   ILE A 518      52.562   4.586 -59.031  1.00 39.84           N  
ATOM   4065  CA  ILE A 518      51.938   5.262 -60.188  1.00 39.84           C  
ATOM   4066  C   ILE A 518      51.156   4.258 -61.000  1.00 39.84           C  
ATOM   4067  CB  ILE A 518      53.000   5.961 -61.031  1.00 39.84           C  
ATOM   4068  O   ILE A 518      51.719   3.279 -61.500  1.00 39.84           O  
ATOM   4069  CG1 ILE A 518      53.844   6.930 -60.188  1.00 39.84           C  
ATOM   4070  CG2 ILE A 518      52.344   6.691 -62.219  1.00 39.84           C  
ATOM   4071  CD1 ILE A 518      55.062   7.492 -60.906  1.00 39.84           C  
ATOM   4072  N   LYS A 519      49.906   3.871 -60.562  1.00 39.06           N  
ATOM   4073  CA  LYS A 519      49.031   3.113 -61.469  1.00 39.06           C  
ATOM   4074  C   LYS A 519      48.969   3.748 -62.844  1.00 39.06           C  
ATOM   4075  CB  LYS A 519      47.625   3.012 -60.875  1.00 39.06           C  
ATOM   4076  O   LYS A 519      48.781   4.961 -63.000  1.00 39.06           O  
ATOM   4077  CG  LYS A 519      47.406   1.842 -59.938  1.00 39.06           C  
ATOM   4078  CD  LYS A 519      45.938   1.661 -59.562  1.00 39.06           C  
ATOM   4079  CE  LYS A 519      45.750   0.529 -58.562  1.00 39.06           C  
ATOM   4080  NZ  LYS A 519      44.344   0.371 -58.156  1.00 39.06           N  
ATOM   4081  N   GLY A 520      49.875   3.385 -63.750  1.00 32.53           N  
ATOM   4082  CA  GLY A 520      49.625   3.660 -65.188  1.00 32.53           C  
ATOM   4083  C   GLY A 520      48.156   3.822 -65.500  1.00 32.53           C  
ATOM   4084  O   GLY A 520      47.312   3.188 -64.938  1.00 32.53           O  
ATOM   4085  N   VAL A 521      47.531   5.027 -65.625  1.00 32.16           N  
ATOM   4086  CA  VAL A 521      46.188   5.266 -66.125  1.00 32.16           C  
ATOM   4087  C   VAL A 521      45.719   4.062 -66.938  1.00 32.16           C  
ATOM   4088  CB  VAL A 521      46.094   6.551 -67.000  1.00 32.16           C  
ATOM   4089  O   VAL A 521      46.375   3.641 -67.875  1.00 32.16           O  
ATOM   4090  CG1 VAL A 521      44.688   6.777 -67.500  1.00 32.16           C  
ATOM   4091  CG2 VAL A 521      46.594   7.758 -66.188  1.00 32.16           C  
ATOM   4092  N   GLU A 522      44.969   3.039 -66.438  1.00 36.97           N  
ATOM   4093  CA  GLU A 522      44.188   2.025 -67.125  1.00 36.97           C  
ATOM   4094  C   GLU A 522      43.000   2.650 -67.875  1.00 36.97           C  
ATOM   4095  CB  GLU A 522      43.688   0.943 -66.188  1.00 36.97           C  
ATOM   4096  O   GLU A 522      42.188   3.312 -67.250  1.00 36.97           O  
ATOM   4097  CG  GLU A 522      44.219  -0.449 -66.500  1.00 36.97           C  
ATOM   4098  CD  GLU A 522      43.719  -1.514 -65.500  1.00 36.97           C  
ATOM   4099  OE1 GLU A 522      44.062  -2.705 -65.688  1.00 36.97           O  
ATOM   4100  OE2 GLU A 522      43.000  -1.153 -64.562  1.00 36.97           O  
ATOM   4101  N   LEU A 523      43.219   3.191 -69.000  1.00 31.62           N  
ATOM   4102  CA  LEU A 523      42.219   3.736 -69.875  1.00 31.62           C  
ATOM   4103  C   LEU A 523      41.125   2.707 -70.188  1.00 31.62           C  
ATOM   4104  CB  LEU A 523      42.844   4.191 -71.188  1.00 31.62           C  
ATOM   4105  O   LEU A 523      41.406   1.573 -70.562  1.00 31.62           O  
ATOM   4106  CG  LEU A 523      43.562   5.543 -71.188  1.00 31.62           C  
ATOM   4107  CD1 LEU A 523      44.719   5.559 -72.188  1.00 31.62           C  
ATOM   4108  CD2 LEU A 523      42.594   6.676 -71.438  1.00 31.62           C  
ATOM   4109  N   LYS A 524      40.062   2.643 -69.438  1.00 38.75           N  
ATOM   4110  CA  LYS A 524      38.781   1.956 -69.625  1.00 38.75           C  
ATOM   4111  C   LYS A 524      38.375   2.023 -71.125  1.00 38.75           C  
ATOM   4112  CB  LYS A 524      37.688   2.559 -68.750  1.00 38.75           C  
ATOM   4113  O   LYS A 524      38.594   3.045 -71.750  1.00 38.75           O  
ATOM   4114  CG  LYS A 524      37.594   1.940 -67.375  1.00 38.75           C  
ATOM   4115  CD  LYS A 524      36.344   2.428 -66.625  1.00 38.75           C  
ATOM   4116  CE  LYS A 524      36.250   1.844 -65.250  1.00 38.75           C  
ATOM   4117  NZ  LYS A 524      35.031   2.297 -64.500  1.00 38.75           N  
ATOM   4118  N   SER A 525      38.594   0.956 -71.875  1.00 44.88           N  
ATOM   4119  CA  SER A 525      38.312   0.571 -73.250  1.00 44.88           C  
ATOM   4120  C   SER A 525      37.406   1.582 -73.938  1.00 44.88           C  
ATOM   4121  CB  SER A 525      37.688  -0.820 -73.312  1.00 44.88           C  
ATOM   4122  O   SER A 525      37.531   1.839 -75.125  1.00 44.88           O  
ATOM   4123  OG  SER A 525      36.281  -0.728 -73.375  1.00 44.88           O  
ATOM   4124  N   GLY A 526      36.812   2.551 -73.188  1.00 50.19           N  
ATOM   4125  CA  GLY A 526      35.938   3.600 -73.688  1.00 50.19           C  
ATOM   4126  C   GLY A 526      36.625   4.949 -73.750  1.00 50.19           C  
ATOM   4127  O   GLY A 526      36.406   5.738 -74.688  1.00 50.19           O  
ATOM   4128  N   TYR A 527      37.719   5.230 -72.938  1.00 47.50           N  
ATOM   4129  CA  TYR A 527      38.562   6.414 -72.875  1.00 47.50           C  
ATOM   4130  C   TYR A 527      39.844   6.203 -73.625  1.00 47.50           C  
ATOM   4131  CB  TYR A 527      38.844   6.766 -71.438  1.00 47.50           C  
ATOM   4132  O   TYR A 527      40.438   7.160 -74.125  1.00 47.50           O  
ATOM   4133  CG  TYR A 527      37.969   7.871 -70.875  1.00 47.50           C  
ATOM   4134  CD1 TYR A 527      38.312   9.211 -71.062  1.00 47.50           C  
ATOM   4135  CD2 TYR A 527      36.812   7.582 -70.188  1.00 47.50           C  
ATOM   4136  CE1 TYR A 527      37.531  10.234 -70.562  1.00 47.50           C  
ATOM   4137  CE2 TYR A 527      36.000   8.594 -69.688  1.00 47.50           C  
ATOM   4138  OH  TYR A 527      35.562  10.922 -69.375  1.00 47.50           O  
ATOM   4139  CZ  TYR A 527      36.375   9.914 -69.875  1.00 47.50           C  
ATOM   4140  N   LYS A 528      40.281   4.953 -73.938  1.00 52.59           N  
ATOM   4141  CA  LYS A 528      41.438   4.578 -74.812  1.00 52.59           C  
ATOM   4142  C   LYS A 528      41.156   4.906 -76.250  1.00 52.59           C  
ATOM   4143  CB  LYS A 528      41.750   3.090 -74.625  1.00 52.59           C  
ATOM   4144  O   LYS A 528      42.031   5.414 -76.938  1.00 52.59           O  
ATOM   4145  CG  LYS A 528      43.125   2.695 -75.125  1.00 52.59           C  
ATOM   4146  CD  LYS A 528      43.375   1.208 -74.938  1.00 52.59           C  
ATOM   4147  CE  LYS A 528      44.719   0.791 -75.500  1.00 52.59           C  
ATOM   4148  NZ  LYS A 528      45.000  -0.653 -75.250  1.00 52.59           N  
ATOM   4149  N   ASP A 529      39.844   4.875 -76.688  1.00 56.41           N  
ATOM   4150  CA  ASP A 529      39.406   5.223 -78.000  1.00 56.41           C  
ATOM   4151  C   ASP A 529      39.188   6.727 -78.125  1.00 56.41           C  
ATOM   4152  CB  ASP A 529      38.125   4.473 -78.375  1.00 56.41           C  
ATOM   4153  O   ASP A 529      39.531   7.316 -79.188  1.00 56.41           O  
ATOM   4154  CG  ASP A 529      38.375   3.039 -78.812  1.00 56.41           C  
ATOM   4155  OD1 ASP A 529      39.531   2.695 -79.125  1.00 56.41           O  
ATOM   4156  OD2 ASP A 529      37.406   2.250 -78.812  1.00 56.41           O  
ATOM   4157  N   TRP A 530      38.812   7.395 -77.125  1.00 63.53           N  
ATOM   4158  CA  TRP A 530      38.594   8.844 -77.062  1.00 63.53           C  
ATOM   4159  C   TRP A 530      39.938   9.570 -76.938  1.00 63.53           C  
ATOM   4160  CB  TRP A 530      37.688   9.211 -75.875  1.00 63.53           C  
ATOM   4161  O   TRP A 530      40.156  10.594 -77.562  1.00 63.53           O  
ATOM   4162  CG  TRP A 530      37.531  10.688 -75.688  1.00 63.53           C  
ATOM   4163  CD1 TRP A 530      38.562  11.586 -75.438  1.00 63.53           C  
ATOM   4164  CD2 TRP A 530      36.312  11.445 -75.688  1.00 63.53           C  
ATOM   4165  CE2 TRP A 530      36.656  12.789 -75.438  1.00 63.53           C  
ATOM   4166  CE3 TRP A 530      34.969  11.109 -75.875  1.00 63.53           C  
ATOM   4167  NE1 TRP A 530      38.031  12.844 -75.312  1.00 63.53           N  
ATOM   4168  CH2 TRP A 530      34.406  13.453 -75.562  1.00 63.53           C  
ATOM   4169  CZ2 TRP A 530      35.719  13.805 -75.375  1.00 63.53           C  
ATOM   4170  CZ3 TRP A 530      34.031  12.117 -75.812  1.00 63.53           C  
ATOM   4171  N   ILE A 531      40.844   9.055 -76.062  1.00 64.94           N  
ATOM   4172  CA  ILE A 531      42.188   9.609 -75.875  1.00 64.94           C  
ATOM   4173  C   ILE A 531      43.031   9.336 -77.125  1.00 64.94           C  
ATOM   4174  CB  ILE A 531      42.844   9.031 -74.625  1.00 64.94           C  
ATOM   4175  O   ILE A 531      43.812  10.180 -77.562  1.00 64.94           O  
ATOM   4176  CG1 ILE A 531      42.188   9.570 -73.375  1.00 64.94           C  
ATOM   4177  CG2 ILE A 531      44.344   9.336 -74.625  1.00 64.94           C  
ATOM   4178  CD1 ILE A 531      42.594   8.844 -72.062  1.00 64.94           C  
ATOM   4179  N   LEU A 532      42.875   8.219 -77.812  1.00 66.62           N  
ATOM   4180  CA  LEU A 532      43.531   7.918 -79.125  1.00 66.62           C  
ATOM   4181  C   LEU A 532      42.969   8.805 -80.250  1.00 66.62           C  
ATOM   4182  CB  LEU A 532      43.312   6.441 -79.500  1.00 66.62           C  
ATOM   4183  O   LEU A 532      43.719   9.266 -81.062  1.00 66.62           O  
ATOM   4184  CG  LEU A 532      44.562   5.566 -79.438  1.00 66.62           C  
ATOM   4185  CD1 LEU A 532      44.312   4.289 -78.625  1.00 66.62           C  
ATOM   4186  CD2 LEU A 532      45.031   5.238 -80.875  1.00 66.62           C  
ATOM   4187  N   TRP A 533      41.656   9.203 -80.188  1.00 70.12           N  
ATOM   4188  CA  TRP A 533      41.031  10.086 -81.125  1.00 70.12           C  
ATOM   4189  C   TRP A 533      41.438  11.539 -80.938  1.00 70.12           C  
ATOM   4190  CB  TRP A 533      39.500   9.945 -81.062  1.00 70.12           C  
ATOM   4191  O   TRP A 533      41.656  12.281 -81.875  1.00 70.12           O  
ATOM   4192  CG  TRP A 533      38.938   8.992 -82.062  1.00 70.12           C  
ATOM   4193  CD1 TRP A 533      38.594   7.680 -81.875  1.00 70.12           C  
ATOM   4194  CD2 TRP A 533      38.625   9.258 -83.438  1.00 70.12           C  
ATOM   4195  CE2 TRP A 533      38.125   8.070 -84.000  1.00 70.12           C  
ATOM   4196  CE3 TRP A 533      38.750  10.398 -84.250  1.00 70.12           C  
ATOM   4197  NE1 TRP A 533      38.094   7.125 -83.000  1.00 70.12           N  
ATOM   4198  CH2 TRP A 533      37.844   9.109 -86.125  1.00 70.12           C  
ATOM   4199  CZ2 TRP A 533      37.719   7.988 -85.375  1.00 70.12           C  
ATOM   4200  CZ3 TRP A 533      38.344  10.312 -85.625  1.00 70.12           C  
ATOM   4201  N   ILE A 534      41.594  11.938 -79.625  1.00 73.94           N  
ATOM   4202  CA  ILE A 534      42.031  13.289 -79.250  1.00 73.94           C  
ATOM   4203  C   ILE A 534      43.500  13.445 -79.562  1.00 73.94           C  
ATOM   4204  CB  ILE A 534      41.750  13.609 -77.812  1.00 73.94           C  
ATOM   4205  O   ILE A 534      43.938  14.484 -80.062  1.00 73.94           O  
ATOM   4206  CG1 ILE A 534      40.219  13.641 -77.500  1.00 73.94           C  
ATOM   4207  CG2 ILE A 534      42.406  14.930 -77.375  1.00 73.94           C  
ATOM   4208  CD1 ILE A 534      39.875  13.844 -76.062  1.00 73.94           C  
ATOM   4209  N   SER A 535      44.344  12.398 -79.312  1.00 71.38           N  
ATOM   4210  CA  SER A 535      45.781  12.398 -79.625  1.00 71.38           C  
ATOM   4211  C   SER A 535      45.969  12.367 -81.188  1.00 71.38           C  
ATOM   4212  CB  SER A 535      46.469  11.195 -79.000  1.00 71.38           C  
ATOM   4213  O   SER A 535      46.875  13.047 -81.688  1.00 71.38           O  
ATOM   4214  OG  SER A 535      47.719  10.945 -79.625  1.00 71.38           O  
ATOM   4215  N   PHE A 536      45.094  11.586 -81.875  1.00 75.31           N  
ATOM   4216  CA  PHE A 536      45.125  11.547 -83.375  1.00 75.31           C  
ATOM   4217  C   PHE A 536      44.688  12.898 -83.938  1.00 75.31           C  
ATOM   4218  CB  PHE A 536      44.188  10.445 -83.875  1.00 75.31           C  
ATOM   4219  O   PHE A 536      45.312  13.391 -84.875  1.00 75.31           O  
ATOM   4220  CG  PHE A 536      44.219  10.266 -85.375  1.00 75.31           C  
ATOM   4221  CD1 PHE A 536      43.219  10.789 -86.188  1.00 75.31           C  
ATOM   4222  CD2 PHE A 536      45.281   9.578 -85.938  1.00 75.31           C  
ATOM   4223  CE1 PHE A 536      43.250  10.625 -87.562  1.00 75.31           C  
ATOM   4224  CE2 PHE A 536      45.312   9.414 -87.375  1.00 75.31           C  
ATOM   4225  CZ  PHE A 536      44.312   9.938 -88.125  1.00 75.31           C  
ATOM   4226  N   ALA A 537      43.688  13.594 -83.312  1.00 75.12           N  
ATOM   4227  CA  ALA A 537      43.219  14.898 -83.750  1.00 75.12           C  
ATOM   4228  C   ALA A 537      44.250  15.984 -83.500  1.00 75.12           C  
ATOM   4229  CB  ALA A 537      41.906  15.227 -83.062  1.00 75.12           C  
ATOM   4230  O   ALA A 537      44.469  16.859 -84.312  1.00 75.12           O  
ATOM   4231  N   MET A 538      44.906  15.875 -82.312  1.00 75.38           N  
ATOM   4232  CA  MET A 538      45.938  16.844 -81.938  1.00 75.38           C  
ATOM   4233  C   MET A 538      47.188  16.656 -82.812  1.00 75.38           C  
ATOM   4234  CB  MET A 538      46.281  16.734 -80.500  1.00 75.38           C  
ATOM   4235  O   MET A 538      47.812  17.641 -83.188  1.00 75.38           O  
ATOM   4236  CG  MET A 538      45.219  17.312 -79.562  1.00 75.38           C  
ATOM   4237  SD  MET A 538      44.969  19.094 -79.812  1.00 75.38           S  
ATOM   4238  CE  MET A 538      46.500  19.766 -79.125  1.00 75.38           C  
ATOM   4239  N   SER A 539      47.562  15.383 -83.125  1.00 78.69           N  
ATOM   4240  CA  SER A 539      48.688  15.102 -84.000  1.00 78.69           C  
ATOM   4241  C   SER A 539      48.375  15.555 -85.438  1.00 78.69           C  
ATOM   4242  CB  SER A 539      49.000  13.609 -84.000  1.00 78.69           C  
ATOM   4243  O   SER A 539      49.281  16.078 -86.125  1.00 78.69           O  
ATOM   4244  OG  SER A 539      47.969  12.867 -84.625  1.00 78.69           O  
ATOM   4245  N   CYS A 540      47.156  15.453 -85.875  1.00 77.88           N  
ATOM   4246  CA  CYS A 540      46.750  15.922 -87.188  1.00 77.88           C  
ATOM   4247  C   CYS A 540      46.719  17.453 -87.250  1.00 77.88           C  
ATOM   4248  CB  CYS A 540      45.344  15.383 -87.562  1.00 77.88           C  
ATOM   4249  O   CYS A 540      47.125  18.047 -88.250  1.00 77.88           O  
ATOM   4250  SG  CYS A 540      45.250  14.648 -89.188  1.00 77.88           S  
ATOM   4251  N   PHE A 541      46.312  18.062 -86.125  1.00 78.06           N  
ATOM   4252  CA  PHE A 541      46.281  19.516 -86.000  1.00 78.06           C  
ATOM   4253  C   PHE A 541      47.719  20.078 -86.000  1.00 78.06           C  
ATOM   4254  CB  PHE A 541      45.562  19.969 -84.750  1.00 78.06           C  
ATOM   4255  O   PHE A 541      48.000  21.078 -86.688  1.00 78.06           O  
ATOM   4256  CG  PHE A 541      45.219  21.438 -84.750  1.00 78.06           C  
ATOM   4257  CD1 PHE A 541      46.000  22.328 -84.000  1.00 78.06           C  
ATOM   4258  CD2 PHE A 541      44.125  21.922 -85.438  1.00 78.06           C  
ATOM   4259  CE1 PHE A 541      45.688  23.688 -83.938  1.00 78.06           C  
ATOM   4260  CE2 PHE A 541      43.812  23.266 -85.438  1.00 78.06           C  
ATOM   4261  CZ  PHE A 541      44.594  24.156 -84.688  1.00 78.06           C  
ATOM   4262  N   LEU A 542      48.562  19.438 -85.312  1.00 81.25           N  
ATOM   4263  CA  LEU A 542      49.969  19.875 -85.250  1.00 81.25           C  
ATOM   4264  C   LEU A 542      50.625  19.703 -86.625  1.00 81.25           C  
ATOM   4265  CB  LEU A 542      50.719  19.109 -84.188  1.00 81.25           C  
ATOM   4266  O   LEU A 542      51.438  20.531 -87.062  1.00 81.25           O  
ATOM   4267  CG  LEU A 542      50.500  19.547 -82.750  1.00 81.25           C  
ATOM   4268  CD1 LEU A 542      51.125  18.547 -81.812  1.00 81.25           C  
ATOM   4269  CD2 LEU A 542      51.094  20.953 -82.500  1.00 81.25           C  
ATOM   4270  N   LEU A 543      50.312  18.609 -87.312  1.00 81.75           N  
ATOM   4271  CA  LEU A 543      50.812  18.375 -88.625  1.00 81.75           C  
ATOM   4272  C   LEU A 543      50.281  19.438 -89.625  1.00 81.75           C  
ATOM   4273  CB  LEU A 543      50.438  16.984 -89.125  1.00 81.75           C  
ATOM   4274  O   LEU A 543      51.031  19.922 -90.500  1.00 81.75           O  
ATOM   4275  CG  LEU A 543      51.531  15.914 -89.125  1.00 81.75           C  
ATOM   4276  CD1 LEU A 543      50.906  14.523 -89.188  1.00 81.75           C  
ATOM   4277  CD2 LEU A 543      52.500  16.125 -90.250  1.00 81.75           C  
ATOM   4278  N   CYS A 544      49.094  19.875 -89.500  1.00 80.69           N  
ATOM   4279  CA  CYS A 544      48.500  20.906 -90.312  1.00 80.69           C  
ATOM   4280  C   CYS A 544      49.156  22.266 -90.062  1.00 80.69           C  
ATOM   4281  CB  CYS A 544      47.000  21.000 -90.062  1.00 80.69           C  
ATOM   4282  O   CYS A 544      49.406  23.031 -91.000  1.00 80.69           O  
ATOM   4283  SG  CYS A 544      46.031  19.656 -90.812  1.00 80.69           S  
ATOM   4284  N   ILE A 545      49.406  22.500 -88.812  1.00 81.69           N  
ATOM   4285  CA  ILE A 545      50.062  23.734 -88.438  1.00 81.69           C  
ATOM   4286  C   ILE A 545      51.469  23.750 -89.000  1.00 81.69           C  
ATOM   4287  CB  ILE A 545      50.094  23.938 -86.875  1.00 81.69           C  
ATOM   4288  O   ILE A 545      51.938  24.781 -89.500  1.00 81.69           O  
ATOM   4289  CG1 ILE A 545      48.656  24.156 -86.375  1.00 81.69           C  
ATOM   4290  CG2 ILE A 545      51.000  25.094 -86.500  1.00 81.69           C  
ATOM   4291  CD1 ILE A 545      48.594  24.297 -84.875  1.00 81.69           C  
ATOM   4292  N   ALA A 546      52.125  22.656 -88.875  1.00 81.19           N  
ATOM   4293  CA  ALA A 546      53.469  22.531 -89.375  1.00 81.19           C  
ATOM   4294  C   ALA A 546      53.469  22.672 -90.938  1.00 81.19           C  
ATOM   4295  CB  ALA A 546      54.094  21.203 -89.000  1.00 81.19           C  
ATOM   4296  O   ALA A 546      54.344  23.328 -91.500  1.00 81.19           O  
ATOM   4297  N   LEU A 547      52.531  22.062 -91.625  1.00 80.75           N  
ATOM   4298  CA  LEU A 547      52.375  22.156 -93.062  1.00 80.75           C  
ATOM   4299  C   LEU A 547      52.031  23.578 -93.500  1.00 80.75           C  
ATOM   4300  CB  LEU A 547      51.312  21.188 -93.562  1.00 80.75           C  
ATOM   4301  O   LEU A 547      52.562  24.109 -94.438  1.00 80.75           O  
ATOM   4302  CG  LEU A 547      51.812  19.766 -93.938  1.00 80.75           C  
ATOM   4303  CD1 LEU A 547      50.656  18.781 -93.812  1.00 80.75           C  
ATOM   4304  CD2 LEU A 547      52.438  19.750 -95.312  1.00 80.75           C  
ATOM   4305  N   LEU A 548      51.125  24.219 -92.688  1.00 79.81           N  
ATOM   4306  CA  LEU A 548      50.750  25.609 -93.000  1.00 79.81           C  
ATOM   4307  C   LEU A 548      51.938  26.531 -92.750  1.00 79.81           C  
ATOM   4308  CB  LEU A 548      49.562  26.031 -92.125  1.00 79.81           C  
ATOM   4309  O   LEU A 548      52.156  27.500 -93.500  1.00 79.81           O  
ATOM   4310  CG  LEU A 548      48.188  25.578 -92.562  1.00 79.81           C  
ATOM   4311  CD1 LEU A 548      47.156  25.750 -91.500  1.00 79.81           C  
ATOM   4312  CD2 LEU A 548      47.781  26.359 -93.812  1.00 79.81           C  
ATOM   4313  N   GLY A 549      52.625  26.219 -91.625  1.00 81.56           N  
ATOM   4314  CA  GLY A 549      53.875  26.953 -91.375  1.00 81.56           C  
ATOM   4315  C   GLY A 549      54.906  26.781 -92.500  1.00 81.56           C  
ATOM   4316  O   GLY A 549      55.562  27.750 -92.875  1.00 81.56           O  
ATOM   4317  N   PHE A 550      55.031  25.609 -93.000  1.00 79.31           N  
ATOM   4318  CA  PHE A 550      55.938  25.312 -94.125  1.00 79.31           C  
ATOM   4319  C   PHE A 550      55.469  25.984 -95.375  1.00 79.31           C  
ATOM   4320  CB  PHE A 550      56.031  23.797 -94.312  1.00 79.31           C  
ATOM   4321  O   PHE A 550      56.281  26.531 -96.125  1.00 79.31           O  
ATOM   4322  CG  PHE A 550      57.062  23.391 -95.312  1.00 79.31           C  
ATOM   4323  CD1 PHE A 550      56.719  23.094 -96.625  1.00 79.31           C  
ATOM   4324  CD2 PHE A 550      58.406  23.312 -95.000  1.00 79.31           C  
ATOM   4325  CE1 PHE A 550      57.656  22.719 -97.562  1.00 79.31           C  
ATOM   4326  CE2 PHE A 550      59.375  22.953 -95.938  1.00 79.31           C  
ATOM   4327  CZ  PHE A 550      59.000  22.656 -97.250  1.00 79.31           C  
ATOM   4328  N   ILE A 551      54.156  25.938 -95.688  1.00 77.25           N  
ATOM   4329  CA  ILE A 551      53.594  26.578 -96.875  1.00 77.25           C  
ATOM   4330  C   ILE A 551      53.750  28.094 -96.750  1.00 77.25           C  
ATOM   4331  CB  ILE A 551      52.094  26.234 -97.000  1.00 77.25           C  
ATOM   4332  O   ILE A 551      54.094  28.750 -97.750  1.00 77.25           O  
ATOM   4333  CG1 ILE A 551      51.906  24.734 -97.312  1.00 77.25           C  
ATOM   4334  CG2 ILE A 551      51.438  27.094 -98.062  1.00 77.25           C  
ATOM   4335  CD1 ILE A 551      50.469  24.266 -97.312  1.00 77.25           C  
ATOM   4336  N   MET A 552      53.531  28.641 -95.562  1.00 72.62           N  
ATOM   4337  CA  MET A 552      53.719  30.062 -95.312  1.00 72.62           C  
ATOM   4338  C   MET A 552      55.219  30.438 -95.375  1.00 72.62           C  
ATOM   4339  CB  MET A 552      53.188  30.453 -93.938  1.00 72.62           C  
ATOM   4340  O   MET A 552      55.562  31.484 -95.938  1.00 72.62           O  
ATOM   4341  CG  MET A 552      51.656  30.516 -93.875  1.00 72.62           C  
ATOM   4342  SD  MET A 552      51.000  31.984 -94.750  1.00 72.62           S  
ATOM   4343  CE  MET A 552      51.469  33.281 -93.562  1.00 72.62           C  
ATOM   4344  N   TRP A 553      56.062  29.594 -94.812  1.00 75.75           N  
ATOM   4345  CA  TRP A 553      57.500  29.750 -94.938  1.00 75.75           C  
ATOM   4346  C   TRP A 553      57.969  29.609 -96.375  1.00 75.75           C  
ATOM   4347  CB  TRP A 553      58.219  28.734 -94.062  1.00 75.75           C  
ATOM   4348  O   TRP A 553      58.812  30.375 -96.875  1.00 75.75           O  
ATOM   4349  CG  TRP A 553      59.719  28.875 -94.062  1.00 75.75           C  
ATOM   4350  CD1 TRP A 553      60.438  29.844 -93.438  1.00 75.75           C  
ATOM   4351  CD2 TRP A 553      60.656  28.016 -94.688  1.00 75.75           C  
ATOM   4352  CE2 TRP A 553      61.938  28.516 -94.438  1.00 75.75           C  
ATOM   4353  CE3 TRP A 553      60.500  26.859 -95.500  1.00 75.75           C  
ATOM   4354  NE1 TRP A 553      61.781  29.625 -93.688  1.00 75.75           N  
ATOM   4355  CH2 TRP A 553      62.938  26.781 -95.750  1.00 75.75           C  
ATOM   4356  CZ2 TRP A 553      63.094  27.906 -94.938  1.00 75.75           C  
ATOM   4357  CZ3 TRP A 553      61.656  26.250 -96.000  1.00 75.75           C  
ATOM   4358  N   ALA A 554      57.438  28.641 -97.125  1.00 71.19           N  
ATOM   4359  CA  ALA A 554      57.750  28.406 -98.562  1.00 71.19           C  
ATOM   4360  C   ALA A 554      57.188  29.516 -99.438  1.00 71.19           C  
ATOM   4361  CB  ALA A 554      57.188  27.047 -99.000  1.00 71.19           C  
ATOM   4362  O   ALA A 554      57.750  29.875-100.438  1.00 71.19           O  
ATOM   4363  N   CYS A 555      56.031  30.219 -99.000  1.00 67.62           N  
ATOM   4364  CA  CYS A 555      55.406  31.359 -99.688  1.00 67.62           C  
ATOM   4365  C   CYS A 555      56.188  32.656 -99.438  1.00 67.62           C  
ATOM   4366  CB  CYS A 555      53.969  31.500 -99.312  1.00 67.62           C  
ATOM   4367  O   CYS A 555      56.281  33.531-100.312  1.00 67.62           O  
ATOM   4368  SG  CYS A 555      52.812  30.406-100.188  1.00 67.62           S  
ATOM   4369  N   GLN A 556      56.938  32.781 -98.250  1.00 65.75           N  
ATOM   4370  CA  GLN A 556      57.719  33.938 -97.812  1.00 65.75           C  
ATOM   4371  C   GLN A 556      59.125  33.875 -98.375  1.00 65.75           C  
ATOM   4372  CB  GLN A 556      57.750  34.000 -96.250  1.00 65.75           C  
ATOM   4373  O   GLN A 556      59.719  34.938 -98.688  1.00 65.75           O  
ATOM   4374  CG  GLN A 556      56.562  34.688 -95.625  1.00 65.75           C  
ATOM   4375  CD  GLN A 556      56.688  34.844 -94.125  1.00 65.75           C  
ATOM   4376  NE2 GLN A 556      56.000  35.844 -93.562  1.00 65.75           N  
ATOM   4377  OE1 GLN A 556      57.406  34.094 -93.500  1.00 65.75           O  
ATOM   4378  N   LYS A 557      59.656  32.688 -98.750  1.00 63.75           N  
ATOM   4379  CA  LYS A 557      61.000  32.469 -99.250  1.00 63.75           C  
ATOM   4380  C   LYS A 557      61.000  32.250-100.750  1.00 63.75           C  
ATOM   4381  CB  LYS A 557      61.656  31.281 -98.562  1.00 63.75           C  
ATOM   4382  O   LYS A 557      62.031  32.219-101.438  1.00 63.75           O  
ATOM   4383  CG  LYS A 557      62.406  31.656 -97.312  1.00 63.75           C  
ATOM   4384  CD  LYS A 557      63.469  30.609 -96.938  1.00 63.75           C  
ATOM   4385  CE  LYS A 557      64.250  30.984 -95.688  1.00 63.75           C  
ATOM   4386  NZ  LYS A 557      65.312  30.016 -95.375  1.00 63.75           N  
ATOM   4387  N   GLY A 558      59.750  32.688-101.500  1.00 60.00           N  
ATOM   4388  CA  GLY A 558      59.719  32.938-102.938  1.00 60.00           C  
ATOM   4389  C   GLY A 558      59.781  31.641-103.750  1.00 60.00           C  
ATOM   4390  O   GLY A 558      60.000  31.672-104.938  1.00 60.00           O  
ATOM   4391  N   ASN A 559      59.344  30.328-103.250  1.00 55.88           N  
ATOM   4392  CA  ASN A 559      59.438  29.062-104.000  1.00 55.88           C  
ATOM   4393  C   ASN A 559      58.062  28.422-104.125  1.00 55.88           C  
ATOM   4394  CB  ASN A 559      60.375  28.094-103.250  1.00 55.88           C  
ATOM   4395  O   ASN A 559      57.875  27.547-105.000  1.00 55.88           O  
ATOM   4396  CG  ASN A 559      61.438  27.516-104.188  1.00 55.88           C  
ATOM   4397  ND2 ASN A 559      62.312  26.703-103.625  1.00 55.88           N  
ATOM   4398  OD1 ASN A 559      61.469  27.797-105.375  1.00 55.88           O  
ATOM   4399  N   ILE A 560      56.812  29.172-103.875  1.00 52.41           N  
ATOM   4400  CA  ILE A 560      55.500  28.656-104.250  1.00 52.41           C  
ATOM   4401  C   ILE A 560      54.531  29.812-104.500  1.00 52.41           C  
ATOM   4402  CB  ILE A 560      54.969  27.719-103.125  1.00 52.41           C  
ATOM   4403  O   ILE A 560      54.469  30.734-103.688  1.00 52.41           O  
ATOM   4404  CG1 ILE A 560      55.812  26.438-103.062  1.00 52.41           C  
ATOM   4405  CG2 ILE A 560      53.500  27.375-103.375  1.00 52.41           C  
ATOM   4406  CD1 ILE A 560      55.594  25.641-101.812  1.00 52.41           C  
ATOM   4407  N   ARG A 561      54.281  30.328-105.750  1.00 47.06           N  
ATOM   4408  CA  ARG A 561      53.312  31.266-106.250  1.00 47.06           C  
ATOM   4409  C   ARG A 561      51.875  30.703-106.125  1.00 47.06           C  
ATOM   4410  CB  ARG A 561      53.594  31.609-107.688  1.00 47.06           C  
ATOM   4411  O   ARG A 561      51.594  29.625-106.625  1.00 47.06           O  
ATOM   4412  CG  ARG A 561      54.500  32.812-107.875  1.00 47.06           C  
ATOM   4413  CD  ARG A 561      54.625  33.219-109.375  1.00 47.06           C  
ATOM   4414  NE  ARG A 561      55.500  34.375-109.562  1.00 47.06           N  
ATOM   4415  NH1 ARG A 561      55.125  34.594-111.812  1.00 47.06           N  
ATOM   4416  NH2 ARG A 561      56.531  36.031-110.750  1.00 47.06           N  
ATOM   4417  CZ  ARG A 561      55.719  35.000-110.688  1.00 47.06           C  
ATOM   4418  N   CYS A 562      51.188  30.875-104.875  1.00 51.81           N  
ATOM   4419  CA  CYS A 562      49.781  30.438-104.812  1.00 51.81           C  
ATOM   4420  C   CYS A 562      48.844  31.609-105.062  1.00 51.81           C  
ATOM   4421  CB  CYS A 562      49.469  29.781-103.438  1.00 51.81           C  
ATOM   4422  O   CYS A 562      48.969  32.625-104.375  1.00 51.81           O  
ATOM   4423  SG  CYS A 562      49.188  28.000-103.562  1.00 51.81           S  
ATOM   4424  N   ASN A 563      48.250  31.859-106.312  1.00 45.91           N  
ATOM   4425  CA  ASN A 563      47.094  32.500-106.875  1.00 45.91           C  
ATOM   4426  C   ASN A 563      45.812  31.844-106.500  1.00 45.91           C  
ATOM   4427  CB  ASN A 563      47.219  32.531-108.438  1.00 45.91           C  
ATOM   4428  O   ASN A 563      45.562  30.688-106.812  1.00 45.91           O  
ATOM   4429  CG  ASN A 563      47.938  33.781-108.938  1.00 45.91           C  
ATOM   4430  ND2 ASN A 563      48.250  33.781-110.250  1.00 45.91           N  
ATOM   4431  OD1 ASN A 563      48.188  34.719-108.188  1.00 45.91           O  
ATOM   4432  N   ILE A 564      45.281  32.062-105.188  1.00 47.31           N  
ATOM   4433  CA  ILE A 564      43.844  31.781-105.188  1.00 47.31           C  
ATOM   4434  C   ILE A 564      43.094  32.938-104.500  1.00 47.31           C  
ATOM   4435  CB  ILE A 564      43.562  30.453-104.438  1.00 47.31           C  
ATOM   4436  O   ILE A 564      43.531  33.406-103.438  1.00 47.31           O  
ATOM   4437  CG1 ILE A 564      44.219  29.281-105.188  1.00 47.31           C  
ATOM   4438  CG2 ILE A 564      42.062  30.234-104.250  1.00 47.31           C  
ATOM   4439  CD1 ILE A 564      44.281  28.000-104.375  1.00 47.31           C  
ATOM   4440  N   CYS A 565      42.281  33.812-105.312  1.00 36.84           N  
ATOM   4441  CA  CYS A 565      41.094  34.656-105.125  1.00 36.84           C  
ATOM   4442  C   CYS A 565      39.938  33.812-104.562  1.00 36.84           C  
ATOM   4443  CB  CYS A 565      40.719  35.344-106.375  1.00 36.84           C  
ATOM   4444  O   CYS A 565      39.688  32.719-105.000  1.00 36.84           O  
ATOM   4445  SG  CYS A 565      41.656  36.812-106.750  1.00 36.84           S  
ATOM   4446  N   ILE A 566      39.531  34.062-103.250  1.00 33.47           N  
ATOM   4447  CA  ILE A 566      38.375  34.125-102.312  1.00 33.47           C  
ATOM   4448  C   ILE A 566      38.688  33.312-101.062  1.00 33.47           C  
ATOM   4449  CB  ILE A 566      37.125  33.562-103.000  1.00 33.47           C  
ATOM   4450  O   ILE A 566      39.219  32.188-101.125  1.00 33.47           O  
ATOM   4451  CG1 ILE A 566      36.750  34.438-104.188  1.00 33.47           C  
ATOM   4452  CG2 ILE A 566      35.969  33.500-102.000  1.00 33.47           C  
ATOM   4453  CD1 ILE A 566      35.625  33.844-105.062  1.00 33.47           C  
TER    4454      ILE A 566                                                      
ENDMDL                                                                          
END                                                                             
