# Supplementary material for: Future Sequon Finder - A novel approach for predicting future N-linked glycosylation sequon locations on viral surface proteins
Source: PLoS One. 2025 Aug 14;20(8):e0328174. doi: 10.1371/journal.pone.0328174 (PMC12352829; doi:10.1371/journal.pone.0328174)
Supplement: S3 File — (ZIP) [file pone.0328174.s004.zip › S3_File/S3_File/Human H3N2/Historic Analysis Strains/ABangkok11979H3N2_d7648_unrelaxed_rank_001_alphafold2_ptm_model_1_seed_000.pdb]

MODEL     1                                                                     
ATOM      1  N   MET A   1      16.078  21.719 -71.875  1.00 43.94           N  
ATOM      2  CA  MET A   1      17.297  22.375 -71.438  1.00 43.94           C  
ATOM      3  C   MET A   1      17.344  22.391 -69.875  1.00 43.94           C  
ATOM      4  CB  MET A   1      17.375  23.812 -71.938  1.00 43.94           C  
ATOM      5  O   MET A   1      18.422  22.281 -69.312  1.00 43.94           O  
ATOM      6  CG  MET A   1      18.375  23.984 -73.062  1.00 43.94           C  
ATOM      7  SD  MET A   1      18.719  25.750 -73.438  1.00 43.94           S  
ATOM      8  CE  MET A   1      17.703  25.984 -74.938  1.00 43.94           C  
ATOM      9  N   LYS A   2      16.203  22.078 -69.188  1.00 42.50           N  
ATOM     10  CA  LYS A   2      16.031  21.906 -67.688  1.00 42.50           C  
ATOM     11  C   LYS A   2      16.141  20.453 -67.312  1.00 42.50           C  
ATOM     12  CB  LYS A   2      14.695  22.500 -67.250  1.00 42.50           C  
ATOM     13  O   LYS A   2      16.656  20.125 -66.250  1.00 42.50           O  
ATOM     14  CG  LYS A   2      14.719  24.000 -67.062  1.00 42.50           C  
ATOM     15  CD  LYS A   2      13.398  24.500 -66.438  1.00 42.50           C  
ATOM     16  CE  LYS A   2      13.430  26.000 -66.250  1.00 42.50           C  
ATOM     17  NZ  LYS A   2      12.086  26.531 -65.812  1.00 42.50           N  
ATOM     18  N   THR A   3      16.031  19.531 -68.250  1.00 50.53           N  
ATOM     19  CA  THR A   3      16.156  18.094 -68.062  1.00 50.53           C  
ATOM     20  C   THR A   3      17.594  17.641 -68.375  1.00 50.53           C  
ATOM     21  CB  THR A   3      15.188  17.312 -69.000  1.00 50.53           C  
ATOM     22  O   THR A   3      18.125  16.766 -67.688  1.00 50.53           O  
ATOM     23  CG2 THR A   3      13.805  17.234 -68.312  1.00 50.53           C  
ATOM     24  OG1 THR A   3      15.078  17.984 -70.250  1.00 50.53           O  
ATOM     25  N   ILE A   4      18.359  18.438 -69.062  1.00 61.16           N  
ATOM     26  CA  ILE A   4      19.750  18.219 -69.438  1.00 61.16           C  
ATOM     27  C   ILE A   4      20.656  18.844 -68.375  1.00 61.16           C  
ATOM     28  CB  ILE A   4      20.078  18.828 -70.812  1.00 61.16           C  
ATOM     29  O   ILE A   4      21.688  18.266 -68.000  1.00 61.16           O  
ATOM     30  CG1 ILE A   4      19.297  18.094 -71.938  1.00 61.16           C  
ATOM     31  CG2 ILE A   4      21.578  18.781 -71.125  1.00 61.16           C  
ATOM     32  CD1 ILE A   4      19.391  18.750 -73.312  1.00 61.16           C  
ATOM     33  N   ILE A   5      20.188  19.750 -67.625  1.00 61.66           N  
ATOM     34  CA  ILE A   5      20.859  20.438 -66.500  1.00 61.66           C  
ATOM     35  C   ILE A   5      20.609  19.688 -65.188  1.00 61.66           C  
ATOM     36  CB  ILE A   5      20.375  21.906 -66.375  1.00 61.66           C  
ATOM     37  O   ILE A   5      21.500  19.562 -64.375  1.00 61.66           O  
ATOM     38  CG1 ILE A   5      20.734  22.688 -67.625  1.00 61.66           C  
ATOM     39  CG2 ILE A   5      20.984  22.562 -65.125  1.00 61.66           C  
ATOM     40  CD1 ILE A   5      20.141  24.094 -67.688  1.00 61.66           C  
ATOM     41  N   ALA A   6      19.516  18.891 -65.188  1.00 54.28           N  
ATOM     42  CA  ALA A   6      19.172  18.062 -64.062  1.00 54.28           C  
ATOM     43  C   ALA A   6      19.844  16.688 -64.125  1.00 54.28           C  
ATOM     44  CB  ALA A   6      17.656  17.891 -63.938  1.00 54.28           C  
ATOM     45  O   ALA A   6      20.297  16.141 -63.125  1.00 54.28           O  
ATOM     46  N   LEU A   7      20.188  16.297 -65.375  1.00 55.81           N  
ATOM     47  CA  LEU A   7      20.906  15.055 -65.625  1.00 55.81           C  
ATOM     48  C   LEU A   7      22.406  15.266 -65.500  1.00 55.81           C  
ATOM     49  CB  LEU A   7      20.547  14.508 -67.000  1.00 55.81           C  
ATOM     50  O   LEU A   7      23.125  14.383 -65.062  1.00 55.81           O  
ATOM     51  CG  LEU A   7      19.484  13.406 -67.062  1.00 55.81           C  
ATOM     52  CD1 LEU A   7      18.688  13.484 -68.375  1.00 55.81           C  
ATOM     53  CD2 LEU A   7      20.125  12.039 -66.875  1.00 55.81           C  
ATOM     54  N   SER A   8      22.891  16.500 -65.625  1.00 52.72           N  
ATOM     55  CA  SER A   8      24.266  16.938 -65.500  1.00 52.72           C  
ATOM     56  C   SER A   8      24.625  17.219 -64.062  1.00 52.72           C  
ATOM     57  CB  SER A   8      24.531  18.188 -66.375  1.00 52.72           C  
ATOM     58  O   SER A   8      25.734  16.938 -63.625  1.00 52.72           O  
ATOM     59  OG  SER A   8      24.016  19.344 -65.750  1.00 52.72           O  
ATOM     60  N   TYR A   9      23.594  17.516 -63.250  1.00 46.38           N  
ATOM     61  CA  TYR A   9      23.734  17.750 -61.812  1.00 46.38           C  
ATOM     62  C   TYR A   9      23.609  16.438 -61.031  1.00 46.38           C  
ATOM     63  CB  TYR A   9      22.688  18.750 -61.344  1.00 46.38           C  
ATOM     64  O   TYR A   9      24.328  16.234 -60.062  1.00 46.38           O  
ATOM     65  CG  TYR A   9      23.250  20.109 -60.969  1.00 46.38           C  
ATOM     66  CD1 TYR A   9      23.766  20.359 -59.719  1.00 46.38           C  
ATOM     67  CD2 TYR A   9      23.266  21.141 -61.906  1.00 46.38           C  
ATOM     68  CE1 TYR A   9      24.297  21.609 -59.375  1.00 46.38           C  
ATOM     69  CE2 TYR A   9      23.781  22.391 -61.594  1.00 46.38           C  
ATOM     70  OH  TYR A   9      24.812  23.844 -60.000  1.00 46.38           O  
ATOM     71  CZ  TYR A   9      24.297  22.609 -60.344  1.00 46.38           C  
ATOM     72  N   ILE A  10      22.953  15.461 -61.656  1.00 52.78           N  
ATOM     73  CA  ILE A  10      22.812  14.117 -61.094  1.00 52.78           C  
ATOM     74  C   ILE A  10      24.031  13.273 -61.500  1.00 52.78           C  
ATOM     75  CB  ILE A  10      21.516  13.438 -61.594  1.00 52.78           C  
ATOM     76  O   ILE A  10      24.531  12.500 -60.688  1.00 52.78           O  
ATOM     77  CG1 ILE A  10      20.297  14.180 -61.062  1.00 52.78           C  
ATOM     78  CG2 ILE A  10      21.484  11.961 -61.188  1.00 52.78           C  
ATOM     79  CD1 ILE A  10      18.969  13.695 -61.625  1.00 52.78           C  
ATOM     80  N   PHE A  11      24.641  13.664 -62.688  1.00 46.28           N  
ATOM     81  CA  PHE A  11      25.844  13.016 -63.188  1.00 46.28           C  
ATOM     82  C   PHE A  11      27.078  13.609 -62.500  1.00 46.28           C  
ATOM     83  CB  PHE A  11      25.969  13.156 -64.688  1.00 46.28           C  
ATOM     84  O   PHE A  11      28.031  12.891 -62.188  1.00 46.28           O  
ATOM     85  CG  PHE A  11      26.109  11.844 -65.438  1.00 46.28           C  
ATOM     86  CD1 PHE A  11      27.359  11.266 -65.625  1.00 46.28           C  
ATOM     87  CD2 PHE A  11      24.984  11.195 -65.938  1.00 46.28           C  
ATOM     88  CE1 PHE A  11      27.484  10.047 -66.250  1.00 46.28           C  
ATOM     89  CE2 PHE A  11      25.109   9.977 -66.562  1.00 46.28           C  
ATOM     90  CZ  PHE A  11      26.359   9.406 -66.750  1.00 46.28           C  
ATOM     91  N   CYS A  12      27.000  14.859 -61.938  1.00 44.62           N  
ATOM     92  CA  CYS A  12      28.016  15.562 -61.188  1.00 44.62           C  
ATOM     93  C   CYS A  12      27.938  15.219 -59.719  1.00 44.62           C  
ATOM     94  CB  CYS A  12      27.891  17.078 -61.375  1.00 44.62           C  
ATOM     95  O   CYS A  12      28.953  15.117 -59.031  1.00 44.62           O  
ATOM     96  SG  CYS A  12      28.797  17.719 -62.812  1.00 44.62           S  
ATOM     97  N   LEU A  13      26.766  14.719 -59.281  1.00 40.72           N  
ATOM     98  CA  LEU A  13      26.562  14.273 -57.906  1.00 40.72           C  
ATOM     99  C   LEU A  13      26.797  12.773 -57.781  1.00 40.72           C  
ATOM    100  CB  LEU A  13      25.141  14.617 -57.438  1.00 40.72           C  
ATOM    101  O   LEU A  13      27.266  12.305 -56.750  1.00 40.72           O  
ATOM    102  CG  LEU A  13      24.922  16.031 -56.906  1.00 40.72           C  
ATOM    103  CD1 LEU A  13      23.453  16.438 -57.062  1.00 40.72           C  
ATOM    104  CD2 LEU A  13      25.359  16.125 -55.469  1.00 40.72           C  
ATOM    105  N   VAL A  14      26.766  12.109 -59.000  1.00 39.81           N  
ATOM    106  CA  VAL A  14      27.109  10.695 -59.062  1.00 39.81           C  
ATOM    107  C   VAL A  14      28.609  10.539 -59.344  1.00 39.81           C  
ATOM    108  CB  VAL A  14      26.297   9.977 -60.188  1.00 39.81           C  
ATOM    109  O   VAL A  14      29.234   9.609 -58.812  1.00 39.81           O  
ATOM    110  CG1 VAL A  14      26.734   8.523 -60.312  1.00 39.81           C  
ATOM    111  CG2 VAL A  14      24.797  10.055 -59.875  1.00 39.81           C  
ATOM    112  N   PHE A  15      29.281  11.672 -59.875  1.00 36.38           N  
ATOM    113  CA  PHE A  15      30.719  11.703 -60.125  1.00 36.38           C  
ATOM    114  C   PHE A  15      31.438  12.422 -59.000  1.00 36.38           C  
ATOM    115  CB  PHE A  15      31.016  12.398 -61.469  1.00 36.38           C  
ATOM    116  O   PHE A  15      32.625  12.211 -58.781  1.00 36.38           O  
ATOM    117  CG  PHE A  15      30.828  11.508 -62.656  1.00 36.38           C  
ATOM    118  CD1 PHE A  15      31.766  10.523 -62.969  1.00 36.38           C  
ATOM    119  CD2 PHE A  15      29.734  11.648 -63.500  1.00 36.38           C  
ATOM    120  CE1 PHE A  15      31.609   9.695 -64.062  1.00 36.38           C  
ATOM    121  CE2 PHE A  15      29.562  10.828 -64.625  1.00 36.38           C  
ATOM    122  CZ  PHE A  15      30.500   9.852 -64.875  1.00 36.38           C  
ATOM    123  N   ALA A  16      30.781  13.031 -58.000  1.00 33.78           N  
ATOM    124  CA  ALA A  16      31.297  13.633 -56.781  1.00 33.78           C  
ATOM    125  C   ALA A  16      31.016  12.758 -55.562  1.00 33.78           C  
ATOM    126  CB  ALA A  16      30.688  15.023 -56.594  1.00 33.78           C  
ATOM    127  O   ALA A  16      31.500  13.031 -54.469  1.00 33.78           O  
ATOM    128  N   GLN A  17      30.500  11.555 -55.812  1.00 30.78           N  
ATOM    129  CA  GLN A  17      30.547  10.445 -54.844  1.00 30.78           C  
ATOM    130  C   GLN A  17      31.719   9.516 -55.156  1.00 30.78           C  
ATOM    131  CB  GLN A  17      29.234   9.664 -54.875  1.00 30.78           C  
ATOM    132  O   GLN A  17      31.844   9.000 -56.250  1.00 30.78           O  
ATOM    133  CG  GLN A  17      28.109  10.320 -54.094  1.00 30.78           C  
ATOM    134  CD  GLN A  17      26.906   9.422 -53.938  1.00 30.78           C  
ATOM    135  NE2 GLN A  17      26.156   9.609 -52.844  1.00 30.78           N  
ATOM    136  OE1 GLN A  17      26.625   8.570 -54.781  1.00 30.78           O  
ATOM    137  N   ASN A  18      32.906  10.047 -55.188  1.00 30.67           N  
ATOM    138  CA  ASN A  18      34.125   9.219 -55.062  1.00 30.67           C  
ATOM    139  C   ASN A  18      33.750   7.758 -54.781  1.00 30.67           C  
ATOM    140  CB  ASN A  18      35.031   9.750 -53.969  1.00 30.67           C  
ATOM    141  O   ASN A  18      33.375   7.410 -53.656  1.00 30.67           O  
ATOM    142  CG  ASN A  18      35.969  10.844 -54.438  1.00 30.67           C  
ATOM    143  ND2 ASN A  18      36.406  11.703 -53.531  1.00 30.67           N  
ATOM    144  OD1 ASN A  18      36.281  10.922 -55.625  1.00 30.67           O  
ATOM    145  N   LEU A  19      32.938   7.062 -55.625  1.00 26.61           N  
ATOM    146  CA  LEU A  19      33.000   5.621 -55.844  1.00 26.61           C  
ATOM    147  C   LEU A  19      34.438   5.160 -56.094  1.00 26.61           C  
ATOM    148  CB  LEU A  19      32.094   5.219 -57.000  1.00 26.61           C  
ATOM    149  O   LEU A  19      35.125   5.719 -56.938  1.00 26.61           O  
ATOM    150  CG  LEU A  19      30.641   4.953 -56.688  1.00 26.61           C  
ATOM    151  CD1 LEU A  19      29.734   5.688 -57.688  1.00 26.61           C  
ATOM    152  CD2 LEU A  19      30.344   3.455 -56.719  1.00 26.61           C  
ATOM    153  N   PRO A  20      35.219   4.676 -55.062  1.00 31.44           N  
ATOM    154  CA  PRO A  20      36.625   4.305 -55.375  1.00 31.44           C  
ATOM    155  C   PRO A  20      36.750   3.506 -56.656  1.00 31.44           C  
ATOM    156  CB  PRO A  20      37.031   3.459 -54.156  1.00 31.44           C  
ATOM    157  O   PRO A  20      36.031   2.525 -56.844  1.00 31.44           O  
ATOM    158  CG  PRO A  20      35.719   2.924 -53.625  1.00 31.44           C  
ATOM    159  CD  PRO A  20      34.594   3.447 -54.469  1.00 31.44           C  
ATOM    160  N   GLY A  21      36.719   4.027 -57.938  1.00 29.23           N  
ATOM    161  CA  GLY A  21      37.500   3.738 -59.125  1.00 29.23           C  
ATOM    162  C   GLY A  21      38.719   2.844 -58.844  1.00 29.23           C  
ATOM    163  O   GLY A  21      39.406   3.021 -57.844  1.00 29.23           O  
ATOM    164  N   ASN A  22      38.594   1.519 -58.844  1.00 28.95           N  
ATOM    165  CA  ASN A  22      39.375   0.407 -59.375  1.00 28.95           C  
ATOM    166  C   ASN A  22      40.781   0.839 -59.750  1.00 28.95           C  
ATOM    167  CB  ASN A  22      38.656  -0.200 -60.594  1.00 28.95           C  
ATOM    168  O   ASN A  22      41.000   1.383 -60.844  1.00 28.95           O  
ATOM    169  CG  ASN A  22      39.125  -1.612 -60.875  1.00 28.95           C  
ATOM    170  ND2 ASN A  22      38.875  -2.072 -62.094  1.00 28.95           N  
ATOM    171  OD1 ASN A  22      39.688  -2.285 -60.031  1.00 28.95           O  
ATOM    172  N   ASP A  23      41.562   1.548 -58.875  1.00 39.81           N  
ATOM    173  CA  ASP A  23      43.031   1.585 -58.938  1.00 39.81           C  
ATOM    174  C   ASP A  23      43.656   0.466 -58.125  1.00 39.81           C  
ATOM    175  CB  ASP A  23      43.562   2.943 -58.500  1.00 39.81           C  
ATOM    176  O   ASP A  23      43.375   0.320 -56.938  1.00 39.81           O  
ATOM    177  CG  ASP A  23      43.562   3.986 -59.594  1.00 39.81           C  
ATOM    178  OD1 ASP A  23      43.344   3.631 -60.781  1.00 39.81           O  
ATOM    179  OD2 ASP A  23      43.812   5.172 -59.281  1.00 39.81           O  
ATOM    180  N   ASN A  24      43.688  -0.722 -58.469  1.00 41.97           N  
ATOM    181  CA  ASN A  24      44.562  -1.870 -58.281  1.00 41.97           C  
ATOM    182  C   ASN A  24      45.875  -1.475 -57.594  1.00 41.97           C  
ATOM    183  CB  ASN A  24      44.844  -2.539 -59.625  1.00 41.97           C  
ATOM    184  O   ASN A  24      46.812  -2.287 -57.500  1.00 41.97           O  
ATOM    185  CG  ASN A  24      43.688  -3.338 -60.156  1.00 41.97           C  
ATOM    186  ND2 ASN A  24      43.750  -3.756 -61.406  1.00 41.97           N  
ATOM    187  OD1 ASN A  24      42.719  -3.578 -59.406  1.00 41.97           O  
ATOM    188  N   SER A  25      45.844  -0.794 -56.219  1.00 51.38           N  
ATOM    189  CA  SER A  25      46.969  -1.174 -55.406  1.00 51.38           C  
ATOM    190  C   SER A  25      46.969  -0.413 -54.062  1.00 51.38           C  
ATOM    191  CB  SER A  25      48.281  -0.920 -56.156  1.00 51.38           C  
ATOM    192  O   SER A  25      47.906  -0.545 -53.281  1.00 51.38           O  
ATOM    193  OG  SER A  25      48.469   0.459 -56.406  1.00 51.38           O  
ATOM    194  N   THR A  26      45.656   0.051 -53.406  1.00 61.09           N  
ATOM    195  CA  THR A  26      45.844   0.551 -52.031  1.00 61.09           C  
ATOM    196  C   THR A  26      44.594   0.229 -51.188  1.00 61.09           C  
ATOM    197  CB  THR A  26      46.094   2.070 -52.031  1.00 61.09           C  
ATOM    198  O   THR A  26      43.469   0.420 -51.625  1.00 61.09           O  
ATOM    199  CG2 THR A  26      47.438   2.408 -52.656  1.00 61.09           C  
ATOM    200  OG1 THR A  26      45.062   2.723 -52.781  1.00 61.09           O  
ATOM    201  N   ALA A  27      44.625  -0.779 -50.375  1.00 69.88           N  
ATOM    202  CA  ALA A  27      43.656  -1.260 -49.375  1.00 69.88           C  
ATOM    203  C   ALA A  27      43.656  -0.363 -48.156  1.00 69.88           C  
ATOM    204  CB  ALA A  27      43.969  -2.699 -49.000  1.00 69.88           C  
ATOM    205  O   ALA A  27      44.656   0.254 -47.812  1.00 69.88           O  
ATOM    206  N   THR A  28      42.469   0.109 -47.750  1.00 73.94           N  
ATOM    207  CA  THR A  28      42.250   0.898 -46.531  1.00 73.94           C  
ATOM    208  C   THR A  28      41.812   0.007 -45.375  1.00 73.94           C  
ATOM    209  CB  THR A  28      41.219   2.006 -46.750  1.00 73.94           C  
ATOM    210  O   THR A  28      40.875  -0.795 -45.531  1.00 73.94           O  
ATOM    211  CG2 THR A  28      41.094   2.922 -45.562  1.00 73.94           C  
ATOM    212  OG1 THR A  28      41.594   2.783 -47.906  1.00 73.94           O  
ATOM    213  N   LEU A  29      42.656  -0.025 -44.375  1.00 73.44           N  
ATOM    214  CA  LEU A  29      42.375  -0.744 -43.125  1.00 73.44           C  
ATOM    215  C   LEU A  29      41.938   0.221 -42.031  1.00 73.44           C  
ATOM    216  CB  LEU A  29      43.594  -1.552 -42.688  1.00 73.44           C  
ATOM    217  O   LEU A  29      42.750   1.073 -41.625  1.00 73.44           O  
ATOM    218  CG  LEU A  29      43.438  -2.324 -41.375  1.00 73.44           C  
ATOM    219  CD1 LEU A  29      42.469  -3.482 -41.531  1.00 73.44           C  
ATOM    220  CD2 LEU A  29      44.812  -2.828 -40.906  1.00 73.44           C  
ATOM    221  N   CYS A  30      40.812   0.114 -41.688  1.00 67.81           N  
ATOM    222  CA  CYS A  30      40.250   0.965 -40.625  1.00 67.81           C  
ATOM    223  C   CYS A  30      40.000   0.166 -39.344  1.00 67.81           C  
ATOM    224  CB  CYS A  30      38.969   1.628 -41.094  1.00 67.81           C  
ATOM    225  O   CYS A  30      39.344  -0.878 -39.375  1.00 67.81           O  
ATOM    226  SG  CYS A  30      39.156   2.680 -42.531  1.00 67.81           S  
ATOM    227  N   LEU A  31      40.781   0.549 -38.281  1.00 60.81           N  
ATOM    228  CA  LEU A  31      40.656  -0.109 -36.969  1.00 60.81           C  
ATOM    229  C   LEU A  31      39.750   0.701 -36.062  1.00 60.81           C  
ATOM    230  CB  LEU A  31      42.031  -0.310 -36.344  1.00 60.81           C  
ATOM    231  O   LEU A  31      40.000   1.890 -35.812  1.00 60.81           O  
ATOM    232  CG  LEU A  31      43.000  -1.238 -37.062  1.00 60.81           C  
ATOM    233  CD1 LEU A  31      44.438  -0.919 -36.688  1.00 60.81           C  
ATOM    234  CD2 LEU A  31      42.656  -2.697 -36.781  1.00 60.81           C  
ATOM    235  N   GLY A  32      38.281   0.498 -36.406  1.00 54.59           N  
ATOM    236  CA  GLY A  32      37.219   1.171 -35.719  1.00 54.59           C  
ATOM    237  C   GLY A  32      36.188   1.807 -36.625  1.00 54.59           C  
ATOM    238  O   GLY A  32      36.500   2.152 -37.781  1.00 54.59           O  
ATOM    239  N   HIS A  33      34.844   1.457 -36.562  1.00 48.91           N  
ATOM    240  CA  HIS A  33      33.656   1.833 -37.344  1.00 48.91           C  
ATOM    241  C   HIS A  33      33.281   3.281 -37.094  1.00 48.91           C  
ATOM    242  CB  HIS A  33      32.500   0.901 -37.031  1.00 48.91           C  
ATOM    243  O   HIS A  33      33.344   3.748 -35.938  1.00 48.91           O  
ATOM    244  CG  HIS A  33      32.344  -0.209 -38.031  1.00 48.91           C  
ATOM    245  CD2 HIS A  33      31.438  -0.397 -39.031  1.00 48.91           C  
ATOM    246  ND1 HIS A  33      33.188  -1.300 -38.062  1.00 48.91           N  
ATOM    247  CE1 HIS A  33      32.812  -2.111 -39.031  1.00 48.91           C  
ATOM    248  NE2 HIS A  33      31.750  -1.588 -39.625  1.00 48.91           N  
ATOM    249  N   HIS A  34      33.250   4.305 -38.062  1.00 45.41           N  
ATOM    250  CA  HIS A  34      32.719   5.645 -38.281  1.00 45.41           C  
ATOM    251  C   HIS A  34      31.516   5.934 -37.406  1.00 45.41           C  
ATOM    252  CB  HIS A  34      32.344   5.816 -39.750  1.00 45.41           C  
ATOM    253  O   HIS A  34      30.688   5.059 -37.188  1.00 45.41           O  
ATOM    254  CG  HIS A  34      33.500   5.957 -40.688  1.00 45.41           C  
ATOM    255  CD2 HIS A  34      34.125   5.059 -41.500  1.00 45.41           C  
ATOM    256  ND1 HIS A  34      34.188   7.145 -40.844  1.00 45.41           N  
ATOM    257  CE1 HIS A  34      35.188   6.965 -41.719  1.00 45.41           C  
ATOM    258  NE2 HIS A  34      35.156   5.711 -42.125  1.00 45.41           N  
ATOM    259  N   ALA A  35      31.516   6.883 -36.281  1.00 44.72           N  
ATOM    260  CA  ALA A  35      30.328   7.621 -35.844  1.00 44.72           C  
ATOM    261  C   ALA A  35      29.484   8.047 -37.062  1.00 44.72           C  
ATOM    262  CB  ALA A  35      30.719   8.836 -35.031  1.00 44.72           C  
ATOM    263  O   ALA A  35      30.031   8.570 -38.031  1.00 44.72           O  
ATOM    264  N   VAL A  36      28.797   7.199 -37.688  1.00 42.69           N  
ATOM    265  CA  VAL A  36      27.828   7.438 -38.750  1.00 42.69           C  
ATOM    266  C   VAL A  36      27.375   8.898 -38.719  1.00 42.69           C  
ATOM    267  CB  VAL A  36      26.594   6.508 -38.625  1.00 42.69           C  
ATOM    268  O   VAL A  36      27.172   9.477 -37.656  1.00 42.69           O  
ATOM    269  CG1 VAL A  36      26.047   6.145 -40.000  1.00 42.69           C  
ATOM    270  CG2 VAL A  36      26.969   5.246 -37.844  1.00 42.69           C  
ATOM    271  N   PRO A  37      27.719   9.812 -39.781  1.00 41.81           N  
ATOM    272  CA  PRO A  37      26.984  11.078 -39.844  1.00 41.81           C  
ATOM    273  C   PRO A  37      25.484  10.914 -39.594  1.00 41.81           C  
ATOM    274  CB  PRO A  37      27.219  11.523 -41.312  1.00 41.81           C  
ATOM    275  O   PRO A  37      24.875   9.953 -40.062  1.00 41.81           O  
ATOM    276  CG  PRO A  37      27.906  10.367 -41.969  1.00 41.81           C  
ATOM    277  CD  PRO A  37      27.969   9.242 -40.969  1.00 41.81           C  
ATOM    278  N   ASN A  38      25.094  10.953 -38.094  1.00 51.66           N  
ATOM    279  CA  ASN A  38      23.781  10.891 -37.469  1.00 51.66           C  
ATOM    280  C   ASN A  38      23.781   9.969 -36.250  1.00 51.66           C  
ATOM    281  CB  ASN A  38      22.719  10.430 -38.500  1.00 51.66           C  
ATOM    282  O   ASN A  38      22.797   9.250 -36.031  1.00 51.66           O  
ATOM    283  CG  ASN A  38      21.703  11.508 -38.812  1.00 51.66           C  
ATOM    284  ND2 ASN A  38      20.703  11.164 -39.594  1.00 51.66           N  
ATOM    285  OD1 ASN A  38      21.828  12.648 -38.344  1.00 51.66           O  
ATOM    286  N   GLY A  39      24.891   9.773 -35.531  1.00 56.56           N  
ATOM    287  CA  GLY A  39      25.031   8.961 -34.344  1.00 56.56           C  
ATOM    288  C   GLY A  39      24.344   9.555 -33.125  1.00 56.56           C  
ATOM    289  O   GLY A  39      23.797  10.656 -33.188  1.00 56.56           O  
ATOM    290  N   THR A  40      23.828   8.719 -32.094  1.00 66.31           N  
ATOM    291  CA  THR A  40      23.094   9.086 -30.906  1.00 66.31           C  
ATOM    292  C   THR A  40      23.953   9.961 -29.984  1.00 66.31           C  
ATOM    293  CB  THR A  40      22.625   7.836 -30.125  1.00 66.31           C  
ATOM    294  O   THR A  40      25.125   9.664 -29.766  1.00 66.31           O  
ATOM    295  CG2 THR A  40      21.516   8.180 -29.141  1.00 66.31           C  
ATOM    296  OG1 THR A  40      22.141   6.867 -31.062  1.00 66.31           O  
ATOM    297  N   LEU A  41      23.531  11.203 -29.766  1.00 70.88           N  
ATOM    298  CA  LEU A  41      24.188  12.133 -28.844  1.00 70.88           C  
ATOM    299  C   LEU A  41      23.812  11.805 -27.391  1.00 70.88           C  
ATOM    300  CB  LEU A  41      23.781  13.578 -29.156  1.00 70.88           C  
ATOM    301  O   LEU A  41      22.641  11.570 -27.078  1.00 70.88           O  
ATOM    302  CG  LEU A  41      24.219  14.117 -30.516  1.00 70.88           C  
ATOM    303  CD1 LEU A  41      23.516  15.430 -30.828  1.00 70.88           C  
ATOM    304  CD2 LEU A  41      25.734  14.289 -30.562  1.00 70.88           C  
ATOM    305  N   VAL A  42      24.938  11.695 -26.547  1.00 68.94           N  
ATOM    306  CA  VAL A  42      24.656  11.359 -25.156  1.00 68.94           C  
ATOM    307  C   VAL A  42      25.312  12.391 -24.234  1.00 68.94           C  
ATOM    308  CB  VAL A  42      25.156   9.938 -24.812  1.00 68.94           C  
ATOM    309  O   VAL A  42      26.297  13.023 -24.609  1.00 68.94           O  
ATOM    310  CG1 VAL A  42      24.406   8.883 -25.609  1.00 68.94           C  
ATOM    311  CG2 VAL A  42      26.672   9.828 -25.047  1.00 68.94           C  
ATOM    312  N   LYS A  43      24.719  12.539 -23.094  1.00 67.06           N  
ATOM    313  CA  LYS A  43      25.234  13.422 -22.047  1.00 67.06           C  
ATOM    314  C   LYS A  43      26.203  12.680 -21.141  1.00 67.06           C  
ATOM    315  CB  LYS A  43      24.078  14.008 -21.234  1.00 67.06           C  
ATOM    316  O   LYS A  43      25.875  11.609 -20.609  1.00 67.06           O  
ATOM    317  CG  LYS A  43      24.516  15.070 -20.234  1.00 67.06           C  
ATOM    318  CD  LYS A  43      23.328  15.648 -19.469  1.00 67.06           C  
ATOM    319  CE  LYS A  43      23.766  16.672 -18.422  1.00 67.06           C  
ATOM    320  NZ  LYS A  43      22.609  17.234 -17.688  1.00 67.06           N  
ATOM    321  N   THR A  44      27.500  13.211 -21.016  1.00 65.12           N  
ATOM    322  CA  THR A  44      28.484  12.688 -20.078  1.00 65.12           C  
ATOM    323  C   THR A  44      28.734  13.672 -18.938  1.00 65.12           C  
ATOM    324  CB  THR A  44      29.828  12.383 -20.781  1.00 65.12           C  
ATOM    325  O   THR A  44      28.125  14.750 -18.906  1.00 65.12           O  
ATOM    326  CG2 THR A  44      29.594  11.531 -22.031  1.00 65.12           C  
ATOM    327  OG1 THR A  44      30.453  13.609 -21.156  1.00 65.12           O  
ATOM    328  N   ILE A  45      29.578  13.359 -17.938  1.00 61.53           N  
ATOM    329  CA  ILE A  45      29.906  14.188 -16.781  1.00 61.53           C  
ATOM    330  C   ILE A  45      30.594  15.469 -17.266  1.00 61.53           C  
ATOM    331  CB  ILE A  45      30.828  13.430 -15.789  1.00 61.53           C  
ATOM    332  O   ILE A  45      30.375  16.547 -16.688  1.00 61.53           O  
ATOM    333  CG1 ILE A  45      30.094  12.203 -15.234  1.00 61.53           C  
ATOM    334  CG2 ILE A  45      31.281  14.359 -14.664  1.00 61.53           C  
ATOM    335  CD1 ILE A  45      30.984  11.289 -14.398  1.00 61.53           C  
ATOM    336  N   THR A  46      31.281  15.469 -18.406  1.00 61.50           N  
ATOM    337  CA  THR A  46      32.156  16.562 -18.844  1.00 61.50           C  
ATOM    338  C   THR A  46      31.594  17.203 -20.125  1.00 61.50           C  
ATOM    339  CB  THR A  46      33.594  16.062 -19.094  1.00 61.50           C  
ATOM    340  O   THR A  46      31.922  18.359 -20.422  1.00 61.50           O  
ATOM    341  CG2 THR A  46      34.250  15.648 -17.797  1.00 61.50           C  
ATOM    342  OG1 THR A  46      33.562  14.938 -19.984  1.00 61.50           O  
ATOM    343  N   ASN A  47      30.656  16.484 -20.828  1.00 63.16           N  
ATOM    344  CA  ASN A  47      30.156  17.000 -22.094  1.00 63.16           C  
ATOM    345  C   ASN A  47      28.734  16.516 -22.375  1.00 63.16           C  
ATOM    346  CB  ASN A  47      31.094  16.594 -23.234  1.00 63.16           C  
ATOM    347  O   ASN A  47      28.438  15.336 -22.188  1.00 63.16           O  
ATOM    348  CG  ASN A  47      30.797  17.344 -24.516  1.00 63.16           C  
ATOM    349  ND2 ASN A  47      31.844  17.688 -25.266  1.00 63.16           N  
ATOM    350  OD1 ASN A  47      29.641  17.625 -24.844  1.00 63.16           O  
ATOM    351  N   ASP A  48      27.922  17.406 -22.875  1.00 68.88           N  
ATOM    352  CA  ASP A  48      26.500  17.125 -23.078  1.00 68.88           C  
ATOM    353  C   ASP A  48      26.219  16.750 -24.531  1.00 68.88           C  
ATOM    354  CB  ASP A  48      25.656  18.344 -22.672  1.00 68.88           C  
ATOM    355  O   ASP A  48      25.109  16.344 -24.859  1.00 68.88           O  
ATOM    356  CG  ASP A  48      25.734  18.656 -21.188  1.00 68.88           C  
ATOM    357  OD1 ASP A  48      26.141  17.781 -20.406  1.00 68.88           O  
ATOM    358  OD2 ASP A  48      25.406  19.797 -20.812  1.00 68.88           O  
ATOM    359  N   GLN A  49      27.219  16.766 -25.406  1.00 69.56           N  
ATOM    360  CA  GLN A  49      27.016  16.453 -26.812  1.00 69.56           C  
ATOM    361  C   GLN A  49      28.094  15.523 -27.344  1.00 69.56           C  
ATOM    362  CB  GLN A  49      26.969  17.734 -27.656  1.00 69.56           C  
ATOM    363  O   GLN A  49      28.875  15.898 -28.219  1.00 69.56           O  
ATOM    364  CG  GLN A  49      25.781  18.641 -27.328  1.00 69.56           C  
ATOM    365  CD  GLN A  49      25.609  19.766 -28.328  1.00 69.56           C  
ATOM    366  NE2 GLN A  49      24.359  20.109 -28.609  1.00 69.56           N  
ATOM    367  OE1 GLN A  49      26.578  20.312 -28.844  1.00 69.56           O  
ATOM    368  N   ILE A  50      28.062  14.273 -26.812  1.00 65.88           N  
ATOM    369  CA  ILE A  50      29.062  13.305 -27.250  1.00 65.88           C  
ATOM    370  C   ILE A  50      28.422  12.312 -28.219  1.00 65.88           C  
ATOM    371  CB  ILE A  50      29.703  12.562 -26.062  1.00 65.88           C  
ATOM    372  O   ILE A  50      27.406  11.695 -27.906  1.00 65.88           O  
ATOM    373  CG1 ILE A  50      30.438  13.547 -25.156  1.00 65.88           C  
ATOM    374  CG2 ILE A  50      30.641  11.461 -26.562  1.00 65.88           C  
ATOM    375  CD1 ILE A  50      30.969  12.930 -23.859  1.00 65.88           C  
ATOM    376  N   GLU A  51      28.922  12.328 -29.391  1.00 66.06           N  
ATOM    377  CA  GLU A  51      28.438  11.383 -30.391  1.00 66.06           C  
ATOM    378  C   GLU A  51      28.984   9.977 -30.141  1.00 66.06           C  
ATOM    379  CB  GLU A  51      28.828  11.844 -31.797  1.00 66.06           C  
ATOM    380  O   GLU A  51      30.188   9.773 -30.047  1.00 66.06           O  
ATOM    381  CG  GLU A  51      28.031  11.180 -32.906  1.00 66.06           C  
ATOM    382  CD  GLU A  51      28.344  11.742 -34.281  1.00 66.06           C  
ATOM    383  OE1 GLU A  51      27.734  11.266 -35.281  1.00 66.06           O  
ATOM    384  OE2 GLU A  51      29.188  12.656 -34.375  1.00 66.06           O  
ATOM    385  N   VAL A  52      28.016   9.008 -29.922  1.00 64.12           N  
ATOM    386  CA  VAL A  52      28.406   7.637 -29.594  1.00 64.12           C  
ATOM    387  C   VAL A  52      27.859   6.684 -30.656  1.00 64.12           C  
ATOM    388  CB  VAL A  52      27.906   7.215 -28.203  1.00 64.12           C  
ATOM    389  O   VAL A  52      26.984   7.055 -31.453  1.00 64.12           O  
ATOM    390  CG1 VAL A  52      28.547   8.086 -27.109  1.00 64.12           C  
ATOM    391  CG2 VAL A  52      26.391   7.297 -28.125  1.00 64.12           C  
ATOM    392  N   THR A  53      28.375   5.547 -30.672  1.00 60.22           N  
ATOM    393  CA  THR A  53      28.047   4.512 -31.641  1.00 60.22           C  
ATOM    394  C   THR A  53      26.750   3.811 -31.281  1.00 60.22           C  
ATOM    395  CB  THR A  53      29.188   3.471 -31.750  1.00 60.22           C  
ATOM    396  O   THR A  53      25.953   3.453 -32.156  1.00 60.22           O  
ATOM    397  CG2 THR A  53      30.406   4.051 -32.469  1.00 60.22           C  
ATOM    398  OG1 THR A  53      29.562   3.053 -30.438  1.00 60.22           O  
ATOM    399  N   ASN A  54      26.594   3.605 -29.969  1.00 67.62           N  
ATOM    400  CA  ASN A  54      25.375   3.004 -29.469  1.00 67.62           C  
ATOM    401  C   ASN A  54      25.016   3.549 -28.078  1.00 67.62           C  
ATOM    402  CB  ASN A  54      25.500   1.479 -29.406  1.00 67.62           C  
ATOM    403  O   ASN A  54      25.906   3.883 -27.297  1.00 67.62           O  
ATOM    404  CG  ASN A  54      24.172   0.789 -29.156  1.00 67.62           C  
ATOM    405  ND2 ASN A  54      24.219  -0.518 -28.922  1.00 67.62           N  
ATOM    406  OD1 ASN A  54      23.125   1.425 -29.172  1.00 67.62           O  
ATOM    407  N   ALA A  55      23.844   3.689 -27.828  1.00 76.69           N  
ATOM    408  CA  ALA A  55      23.344   4.074 -26.516  1.00 76.69           C  
ATOM    409  C   ALA A  55      22.156   3.197 -26.109  1.00 76.69           C  
ATOM    410  CB  ALA A  55      22.938   5.547 -26.516  1.00 76.69           C  
ATOM    411  O   ALA A  55      21.234   2.990 -26.891  1.00 76.69           O  
ATOM    412  N   THR A  56      22.344   2.562 -25.000  1.00 82.50           N  
ATOM    413  CA  THR A  56      21.266   1.732 -24.469  1.00 82.50           C  
ATOM    414  C   THR A  56      20.531   2.449 -23.344  1.00 82.50           C  
ATOM    415  CB  THR A  56      21.797   0.379 -23.969  1.00 82.50           C  
ATOM    416  O   THR A  56      21.172   2.982 -22.422  1.00 82.50           O  
ATOM    417  CG2 THR A  56      20.656  -0.537 -23.531  1.00 82.50           C  
ATOM    418  OG1 THR A  56      22.531  -0.257 -25.016  1.00 82.50           O  
ATOM    419  N   GLU A  57      19.188   2.461 -23.531  1.00 88.19           N  
ATOM    420  CA  GLU A  57      18.375   3.076 -22.500  1.00 88.19           C  
ATOM    421  C   GLU A  57      18.297   2.180 -21.266  1.00 88.19           C  
ATOM    422  CB  GLU A  57      16.984   3.391 -23.016  1.00 88.19           C  
ATOM    423  O   GLU A  57      18.016   0.982 -21.375  1.00 88.19           O  
ATOM    424  CG  GLU A  57      16.094   4.133 -22.016  1.00 88.19           C  
ATOM    425  CD  GLU A  57      16.625   5.520 -21.688  1.00 88.19           C  
ATOM    426  OE1 GLU A  57      17.141   5.719 -20.562  1.00 88.19           O  
ATOM    427  OE2 GLU A  57      16.500   6.418 -22.547  1.00 88.19           O  
ATOM    428  N   LEU A  58      18.531   2.836 -20.141  1.00 86.44           N  
ATOM    429  CA  LEU A  58      18.547   2.072 -18.891  1.00 86.44           C  
ATOM    430  C   LEU A  58      17.250   2.285 -18.125  1.00 86.44           C  
ATOM    431  CB  LEU A  58      19.734   2.473 -18.031  1.00 86.44           C  
ATOM    432  O   LEU A  58      16.984   1.599 -17.125  1.00 86.44           O  
ATOM    433  CG  LEU A  58      21.125   2.199 -18.609  1.00 86.44           C  
ATOM    434  CD1 LEU A  58      22.203   2.674 -17.656  1.00 86.44           C  
ATOM    435  CD2 LEU A  58      21.281   0.717 -18.922  1.00 86.44           C  
ATOM    436  N   VAL A  59      16.391   3.307 -18.641  1.00 89.56           N  
ATOM    437  CA  VAL A  59      15.164   3.648 -17.922  1.00 89.56           C  
ATOM    438  C   VAL A  59      13.953   3.129 -18.703  1.00 89.56           C  
ATOM    439  CB  VAL A  59      15.039   5.176 -17.703  1.00 89.56           C  
ATOM    440  O   VAL A  59      13.805   3.412 -19.891  1.00 89.56           O  
ATOM    441  CG1 VAL A  59      13.742   5.512 -16.969  1.00 89.56           C  
ATOM    442  CG2 VAL A  59      16.250   5.699 -16.922  1.00 89.56           C  
ATOM    443  N   GLN A  60      13.094   2.320 -18.016  1.00 88.38           N  
ATOM    444  CA  GLN A  60      11.805   1.886 -18.562  1.00 88.38           C  
ATOM    445  C   GLN A  60      10.750   2.971 -18.406  1.00 88.38           C  
ATOM    446  CB  GLN A  60      11.344   0.598 -17.875  1.00 88.38           C  
ATOM    447  O   GLN A  60      10.430   3.383 -17.281  1.00 88.38           O  
ATOM    448  CG  GLN A  60      10.000   0.090 -18.359  1.00 88.38           C  
ATOM    449  CD  GLN A  60      10.016  -0.283 -19.844  1.00 88.38           C  
ATOM    450  NE2 GLN A  60      10.305  -1.548 -20.125  1.00 88.38           N  
ATOM    451  OE1 GLN A  60       9.766   0.558 -20.703  1.00 88.38           O  
ATOM    452  N   SER A  61      10.242   3.404 -19.500  1.00 85.06           N  
ATOM    453  CA  SER A  61       9.305   4.523 -19.438  1.00 85.06           C  
ATOM    454  C   SER A  61       7.910   4.105 -19.891  1.00 85.06           C  
ATOM    455  CB  SER A  61       9.805   5.688 -20.297  1.00 85.06           C  
ATOM    456  O   SER A  61       6.973   4.906 -19.844  1.00 85.06           O  
ATOM    457  OG  SER A  61      10.086   5.258 -21.609  1.00 85.06           O  
ATOM    458  N   SER A  62       7.828   2.775 -20.188  1.00 86.12           N  
ATOM    459  CA  SER A  62       6.527   2.318 -20.672  1.00 86.12           C  
ATOM    460  C   SER A  62       5.945   1.250 -19.750  1.00 86.12           C  
ATOM    461  CB  SER A  62       6.645   1.772 -22.094  1.00 86.12           C  
ATOM    462  O   SER A  62       6.684   0.540 -19.078  1.00 86.12           O  
ATOM    463  OG  SER A  62       7.508   0.648 -22.141  1.00 86.12           O  
ATOM    464  N   SER A  63       4.594   1.297 -19.703  1.00 87.56           N  
ATOM    465  CA  SER A  63       3.832   0.310 -18.953  1.00 87.56           C  
ATOM    466  C   SER A  63       2.943  -0.523 -19.875  1.00 87.56           C  
ATOM    467  CB  SER A  63       2.977   0.996 -17.891  1.00 87.56           C  
ATOM    468  O   SER A  63       2.549  -0.066 -20.938  1.00 87.56           O  
ATOM    469  OG  SER A  63       2.098   0.068 -17.266  1.00 87.56           O  
ATOM    470  N   THR A  64       2.719  -1.730 -19.531  1.00 88.50           N  
ATOM    471  CA  THR A  64       1.911  -2.648 -20.328  1.00 88.50           C  
ATOM    472  C   THR A  64       0.449  -2.211 -20.344  1.00 88.50           C  
ATOM    473  CB  THR A  64       2.016  -4.090 -19.797  1.00 88.50           C  
ATOM    474  O   THR A  64      -0.312  -2.598 -21.234  1.00 88.50           O  
ATOM    475  CG2 THR A  64       3.441  -4.617 -19.922  1.00 88.50           C  
ATOM    476  OG1 THR A  64       1.624  -4.113 -18.422  1.00 88.50           O  
ATOM    477  N   GLY A  65       0.127  -1.234 -19.375  1.00 91.00           N  
ATOM    478  CA  GLY A  65      -1.233  -0.722 -19.344  1.00 91.00           C  
ATOM    479  C   GLY A  65      -2.221  -1.691 -18.719  1.00 91.00           C  
ATOM    480  O   GLY A  65      -3.426  -1.433 -18.703  1.00 91.00           O  
ATOM    481  N   ARG A  66      -1.806  -2.881 -18.328  1.00 94.62           N  
ATOM    482  CA  ARG A  66      -2.604  -3.854 -17.594  1.00 94.62           C  
ATOM    483  C   ARG A  66      -1.816  -4.430 -16.422  1.00 94.62           C  
ATOM    484  CB  ARG A  66      -3.066  -4.984 -18.516  1.00 94.62           C  
ATOM    485  O   ARG A  66      -0.584  -4.449 -16.438  1.00 94.62           O  
ATOM    486  CG  ARG A  66      -1.929  -5.770 -19.141  1.00 94.62           C  
ATOM    487  CD  ARG A  66      -2.441  -6.812 -20.125  1.00 94.62           C  
ATOM    488  NE  ARG A  66      -1.943  -6.566 -21.484  1.00 94.62           N  
ATOM    489  NH1 ARG A  66      -1.068  -8.688 -21.766  1.00 94.62           N  
ATOM    490  NH2 ARG A  66      -0.894  -7.137 -23.438  1.00 94.62           N  
ATOM    491  CZ  ARG A  66      -1.303  -7.465 -22.219  1.00 94.62           C  
ATOM    492  N   ILE A  67      -2.486  -4.875 -15.344  1.00 94.88           N  
ATOM    493  CA  ILE A  67      -1.891  -5.520 -14.180  1.00 94.88           C  
ATOM    494  C   ILE A  67      -1.760  -7.020 -14.438  1.00 94.88           C  
ATOM    495  CB  ILE A  67      -2.723  -5.262 -12.906  1.00 94.88           C  
ATOM    496  O   ILE A  67      -2.748  -7.695 -14.734  1.00 94.88           O  
ATOM    497  CG1 ILE A  67      -2.744  -3.766 -12.578  1.00 94.88           C  
ATOM    498  CG2 ILE A  67      -2.172  -6.074 -11.727  1.00 94.88           C  
ATOM    499  CD1 ILE A  67      -3.637  -3.404 -11.398  1.00 94.88           C  
ATOM    500  N   CYS A  68      -0.526  -7.512 -14.406  1.00 94.00           N  
ATOM    501  CA  CYS A  68      -0.280  -8.930 -14.648  1.00 94.00           C  
ATOM    502  C   CYS A  68      -0.636  -9.766 -13.422  1.00 94.00           C  
ATOM    503  CB  CYS A  68       1.182  -9.164 -15.031  1.00 94.00           C  
ATOM    504  O   CYS A  68      -0.265  -9.414 -12.305  1.00 94.00           O  
ATOM    505  SG  CYS A  68       1.639  -8.469 -16.625  1.00 94.00           S  
ATOM    506  N   ASP A  69      -1.379 -10.883 -13.594  1.00 92.00           N  
ATOM    507  CA  ASP A  69      -1.919 -11.672 -12.484  1.00 92.00           C  
ATOM    508  C   ASP A  69      -0.951 -12.781 -12.078  1.00 92.00           C  
ATOM    509  CB  ASP A  69      -3.273 -12.273 -12.867  1.00 92.00           C  
ATOM    510  O   ASP A  69      -1.258 -13.586 -11.195  1.00 92.00           O  
ATOM    511  CG  ASP A  69      -3.191 -13.219 -14.055  1.00 92.00           C  
ATOM    512  OD1 ASP A  69      -2.119 -13.305 -14.695  1.00 92.00           O  
ATOM    513  OD2 ASP A  69      -4.207 -13.875 -14.352  1.00 92.00           O  
ATOM    514  N   SER A  70       0.265 -12.852 -12.664  1.00 92.00           N  
ATOM    515  CA  SER A  70       1.357 -13.750 -12.297  1.00 92.00           C  
ATOM    516  C   SER A  70       2.684 -13.000 -12.219  1.00 92.00           C  
ATOM    517  CB  SER A  70       1.468 -14.898 -13.305  1.00 92.00           C  
ATOM    518  O   SER A  70       2.957 -12.125 -13.047  1.00 92.00           O  
ATOM    519  OG  SER A  70       2.514 -15.781 -12.945  1.00 92.00           O  
ATOM    520  N   PRO A  71       3.496 -13.344 -11.109  1.00 92.19           N  
ATOM    521  CA  PRO A  71       3.463 -14.430 -10.125  1.00 92.19           C  
ATOM    522  C   PRO A  71       2.678 -14.055  -8.867  1.00 92.19           C  
ATOM    523  CB  PRO A  71       4.941 -14.648  -9.797  1.00 92.19           C  
ATOM    524  O   PRO A  71       2.520 -14.883  -7.969  1.00 92.19           O  
ATOM    525  CG  PRO A  71       5.570 -13.297  -9.938  1.00 92.19           C  
ATOM    526  CD  PRO A  71       4.855 -12.547 -11.023  1.00 92.19           C  
ATOM    527  N   HIS A  72       2.176 -12.766  -8.703  1.00 91.94           N  
ATOM    528  CA  HIS A  72       1.471 -12.328  -7.504  1.00 91.94           C  
ATOM    529  C   HIS A  72      -0.005 -12.711  -7.562  1.00 91.94           C  
ATOM    530  CB  HIS A  72       1.616 -10.820  -7.316  1.00 91.94           C  
ATOM    531  O   HIS A  72      -0.602 -12.734  -8.641  1.00 91.94           O  
ATOM    532  CG  HIS A  72       3.037 -10.352  -7.273  1.00 91.94           C  
ATOM    533  CD2 HIS A  72       3.723  -9.516  -8.078  1.00 91.94           C  
ATOM    534  ND1 HIS A  72       3.924 -10.766  -6.305  1.00 91.94           N  
ATOM    535  CE1 HIS A  72       5.098 -10.195  -6.520  1.00 91.94           C  
ATOM    536  NE2 HIS A  72       5.004  -9.430  -7.590  1.00 91.94           N  
ATOM    537  N   ARG A  73      -0.536 -13.070  -6.418  1.00 93.19           N  
ATOM    538  CA  ARG A  73      -1.975 -13.273  -6.293  1.00 93.19           C  
ATOM    539  C   ARG A  73      -2.711 -11.945  -6.191  1.00 93.19           C  
ATOM    540  CB  ARG A  73      -2.289 -14.141  -5.070  1.00 93.19           C  
ATOM    541  O   ARG A  73      -2.664 -11.273  -5.156  1.00 93.19           O  
ATOM    542  CG  ARG A  73      -3.736 -14.602  -5.000  1.00 93.19           C  
ATOM    543  CD  ARG A  73      -3.965 -15.562  -3.840  1.00 93.19           C  
ATOM    544  NE  ARG A  73      -3.902 -14.875  -2.551  1.00 93.19           N  
ATOM    545  NH1 ARG A  73      -4.309 -16.766  -1.291  1.00 93.19           N  
ATOM    546  NH2 ARG A  73      -3.988 -14.750  -0.260  1.00 93.19           N  
ATOM    547  CZ  ARG A  73      -4.066 -15.469  -1.370  1.00 93.19           C  
ATOM    548  N   ILE A  74      -3.361 -11.547  -7.293  1.00 94.25           N  
ATOM    549  CA  ILE A  74      -4.031 -10.250  -7.371  1.00 94.25           C  
ATOM    550  C   ILE A  74      -5.512 -10.414  -7.035  1.00 94.25           C  
ATOM    551  CB  ILE A  74      -3.865  -9.617  -8.766  1.00 94.25           C  
ATOM    552  O   ILE A  74      -6.207 -11.227  -7.648  1.00 94.25           O  
ATOM    553  CG1 ILE A  74      -2.387  -9.586  -9.172  1.00 94.25           C  
ATOM    554  CG2 ILE A  74      -4.469  -8.211  -8.789  1.00 94.25           C  
ATOM    555  CD1 ILE A  74      -1.508  -8.766  -8.234  1.00 94.25           C  
ATOM    556  N   LEU A  75      -5.953  -9.703  -6.039  1.00 94.25           N  
ATOM    557  CA  LEU A  75      -7.375  -9.664  -5.711  1.00 94.25           C  
ATOM    558  C   LEU A  75      -8.008  -8.359  -6.180  1.00 94.25           C  
ATOM    559  CB  LEU A  75      -7.582  -9.828  -4.203  1.00 94.25           C  
ATOM    560  O   LEU A  75      -7.613  -7.277  -5.734  1.00 94.25           O  
ATOM    561  CG  LEU A  75      -9.031  -9.906  -3.721  1.00 94.25           C  
ATOM    562  CD1 LEU A  75      -9.711 -11.148  -4.297  1.00 94.25           C  
ATOM    563  CD2 LEU A  75      -9.086  -9.922  -2.197  1.00 94.25           C  
ATOM    564  N   ASP A  76      -8.891  -8.484  -7.105  1.00 94.44           N  
ATOM    565  CA  ASP A  76      -9.609  -7.320  -7.617  1.00 94.44           C  
ATOM    566  C   ASP A  76     -10.727  -6.906  -6.664  1.00 94.44           C  
ATOM    567  CB  ASP A  76     -10.180  -7.609  -9.008  1.00 94.44           C  
ATOM    568  O   ASP A  76     -11.672  -7.668  -6.441  1.00 94.44           O  
ATOM    569  CG  ASP A  76     -10.688  -6.363  -9.711  1.00 94.44           C  
ATOM    570  OD1 ASP A  76     -10.758  -5.289  -9.070  1.00 94.44           O  
ATOM    571  OD2 ASP A  76     -11.016  -6.457 -10.914  1.00 94.44           O  
ATOM    572  N   GLY A  77     -10.656  -5.668  -6.188  1.00 92.44           N  
ATOM    573  CA  GLY A  77     -11.609  -5.125  -5.230  1.00 92.44           C  
ATOM    574  C   GLY A  77     -12.930  -4.734  -5.867  1.00 92.44           C  
ATOM    575  O   GLY A  77     -13.898  -4.430  -5.164  1.00 92.44           O  
ATOM    576  N   LYS A  78     -12.992  -4.840  -7.270  1.00 92.75           N  
ATOM    577  CA  LYS A  78     -14.195  -4.527  -8.039  1.00 92.75           C  
ATOM    578  C   LYS A  78     -14.891  -3.283  -7.496  1.00 92.75           C  
ATOM    579  CB  LYS A  78     -15.156  -5.711  -8.031  1.00 92.75           C  
ATOM    580  O   LYS A  78     -14.305  -2.197  -7.477  1.00 92.75           O  
ATOM    581  CG  LYS A  78     -14.594  -6.973  -8.680  1.00 92.75           C  
ATOM    582  CD  LYS A  78     -15.594  -8.125  -8.625  1.00 92.75           C  
ATOM    583  CE  LYS A  78     -15.031  -9.383  -9.258  1.00 92.75           C  
ATOM    584  NZ  LYS A  78     -15.992 -10.523  -9.172  1.00 92.75           N  
ATOM    585  N   ASN A  79     -16.078  -3.352  -7.020  1.00 92.50           N  
ATOM    586  CA  ASN A  79     -16.812  -2.197  -6.520  1.00 92.50           C  
ATOM    587  C   ASN A  79     -16.688  -2.068  -5.004  1.00 92.50           C  
ATOM    588  CB  ASN A  79     -18.281  -2.283  -6.930  1.00 92.50           C  
ATOM    589  O   ASN A  79     -17.422  -1.296  -4.383  1.00 92.50           O  
ATOM    590  CG  ASN A  79     -18.953  -3.555  -6.445  1.00 92.50           C  
ATOM    591  ND2 ASN A  79     -20.266  -3.656  -6.656  1.00 92.50           N  
ATOM    592  OD1 ASN A  79     -18.297  -4.438  -5.887  1.00 92.50           O  
ATOM    593  N   CYS A  80     -15.734  -2.836  -4.398  1.00 92.88           N  
ATOM    594  CA  CYS A  80     -15.594  -2.867  -2.947  1.00 92.88           C  
ATOM    595  C   CYS A  80     -14.227  -2.350  -2.521  1.00 92.88           C  
ATOM    596  CB  CYS A  80     -15.797  -4.285  -2.416  1.00 92.88           C  
ATOM    597  O   CYS A  80     -13.195  -2.836  -3.000  1.00 92.88           O  
ATOM    598  SG  CYS A  80     -15.891  -4.383  -0.616  1.00 92.88           S  
ATOM    599  N   THR A  81     -14.258  -1.294  -1.625  1.00 92.19           N  
ATOM    600  CA  THR A  81     -13.000  -0.856  -1.026  1.00 92.19           C  
ATOM    601  C   THR A  81     -12.586  -1.792   0.104  1.00 92.19           C  
ATOM    602  CB  THR A  81     -13.109   0.584  -0.492  1.00 92.19           C  
ATOM    603  O   THR A  81     -13.391  -2.588   0.587  1.00 92.19           O  
ATOM    604  CG2 THR A  81     -13.547   1.548  -1.592  1.00 92.19           C  
ATOM    605  OG1 THR A  81     -14.070   0.623   0.569  1.00 92.19           O  
ATOM    606  N   LEU A  82     -11.320  -1.736   0.447  1.00 91.62           N  
ATOM    607  CA  LEU A  82     -10.812  -2.590   1.515  1.00 91.62           C  
ATOM    608  C   LEU A  82     -11.602  -2.375   2.803  1.00 91.62           C  
ATOM    609  CB  LEU A  82      -9.328  -2.314   1.759  1.00 91.62           C  
ATOM    610  O   LEU A  82     -11.969  -3.340   3.477  1.00 91.62           O  
ATOM    611  CG  LEU A  82      -8.648  -3.174   2.824  1.00 91.62           C  
ATOM    612  CD1 LEU A  82      -8.727  -4.648   2.447  1.00 91.62           C  
ATOM    613  CD2 LEU A  82      -7.195  -2.742   3.012  1.00 91.62           C  
ATOM    614  N   ILE A  83     -11.859  -1.105   3.252  1.00 92.94           N  
ATOM    615  CA  ILE A  83     -12.578  -0.793   4.484  1.00 92.94           C  
ATOM    616  C   ILE A  83     -14.008  -1.329   4.398  1.00 92.94           C  
ATOM    617  CB  ILE A  83     -12.594   0.727   4.762  1.00 92.94           C  
ATOM    618  O   ILE A  83     -14.539  -1.854   5.379  1.00 92.94           O  
ATOM    619  CG1 ILE A  83     -13.266   1.018   6.109  1.00 92.94           C  
ATOM    620  CG2 ILE A  83     -13.297   1.477   3.627  1.00 92.94           C  
ATOM    621  CD1 ILE A  83     -12.578   0.355   7.297  1.00 92.94           C  
ATOM    622  N   ASP A  84     -14.648  -1.212   3.221  1.00 93.38           N  
ATOM    623  CA  ASP A  84     -16.000  -1.719   3.035  1.00 93.38           C  
ATOM    624  C   ASP A  84     -16.047  -3.242   3.146  1.00 93.38           C  
ATOM    625  CB  ASP A  84     -16.562  -1.277   1.681  1.00 93.38           C  
ATOM    626  O   ASP A  84     -17.016  -3.809   3.656  1.00 93.38           O  
ATOM    627  CG  ASP A  84     -16.812   0.218   1.603  1.00 93.38           C  
ATOM    628  OD1 ASP A  84     -17.250   0.818   2.613  1.00 93.38           O  
ATOM    629  OD2 ASP A  84     -16.594   0.802   0.521  1.00 93.38           O  
ATOM    630  N   ALA A  85     -15.016  -3.852   2.592  1.00 93.12           N  
ATOM    631  CA  ALA A  85     -14.883  -5.297   2.738  1.00 93.12           C  
ATOM    632  C   ALA A  85     -14.703  -5.688   4.203  1.00 93.12           C  
ATOM    633  CB  ALA A  85     -13.711  -5.812   1.905  1.00 93.12           C  
ATOM    634  O   ALA A  85     -15.289  -6.672   4.664  1.00 93.12           O  
ATOM    635  N   LEU A  86     -13.969  -4.867   4.957  1.00 93.38           N  
ATOM    636  CA  LEU A  86     -13.711  -5.121   6.367  1.00 93.38           C  
ATOM    637  C   LEU A  86     -14.992  -5.008   7.188  1.00 93.38           C  
ATOM    638  CB  LEU A  86     -12.656  -4.145   6.902  1.00 93.38           C  
ATOM    639  O   LEU A  86     -15.195  -5.773   8.133  1.00 93.38           O  
ATOM    640  CG  LEU A  86     -11.203  -4.441   6.535  1.00 93.38           C  
ATOM    641  CD1 LEU A  86     -10.297  -3.301   6.984  1.00 93.38           C  
ATOM    642  CD2 LEU A  86     -10.758  -5.762   7.152  1.00 93.38           C  
ATOM    643  N   LEU A  87     -15.812  -4.090   6.828  1.00 94.06           N  
ATOM    644  CA  LEU A  87     -17.031  -3.824   7.570  1.00 94.06           C  
ATOM    645  C   LEU A  87     -18.141  -4.797   7.164  1.00 94.06           C  
ATOM    646  CB  LEU A  87     -17.500  -2.385   7.344  1.00 94.06           C  
ATOM    647  O   LEU A  87     -19.078  -5.020   7.922  1.00 94.06           O  
ATOM    648  CG  LEU A  87     -16.562  -1.282   7.844  1.00 94.06           C  
ATOM    649  CD1 LEU A  87     -17.141   0.091   7.508  1.00 94.06           C  
ATOM    650  CD2 LEU A  87     -16.328  -1.419   9.344  1.00 94.06           C  
ATOM    651  N   GLY A  88     -17.953  -5.441   5.992  1.00 92.75           N  
ATOM    652  CA  GLY A  88     -18.953  -6.367   5.480  1.00 92.75           C  
ATOM    653  C   GLY A  88     -20.141  -5.668   4.844  1.00 92.75           C  
ATOM    654  O   GLY A  88     -21.281  -6.070   5.055  1.00 92.75           O  
ATOM    655  N   ASP A  89     -19.781  -4.668   4.094  1.00 92.44           N  
ATOM    656  CA  ASP A  89     -20.828  -4.016   3.314  1.00 92.44           C  
ATOM    657  C   ASP A  89     -21.562  -5.020   2.424  1.00 92.44           C  
ATOM    658  CB  ASP A  89     -20.250  -2.887   2.465  1.00 92.44           C  
ATOM    659  O   ASP A  89     -20.953  -5.949   1.898  1.00 92.44           O  
ATOM    660  CG  ASP A  89     -21.266  -1.820   2.107  1.00 92.44           C  
ATOM    661  OD1 ASP A  89     -22.484  -2.113   2.113  1.00 92.44           O  
ATOM    662  OD2 ASP A  89     -20.844  -0.679   1.812  1.00 92.44           O  
ATOM    663  N   PRO A  90     -22.828  -4.871   2.289  1.00 89.75           N  
ATOM    664  CA  PRO A  90     -23.656  -5.852   1.580  1.00 89.75           C  
ATOM    665  C   PRO A  90     -23.125  -6.176   0.186  1.00 89.75           C  
ATOM    666  CB  PRO A  90     -25.016  -5.172   1.497  1.00 89.75           C  
ATOM    667  O   PRO A  90     -23.141  -7.336  -0.234  1.00 89.75           O  
ATOM    668  CG  PRO A  90     -25.109  -4.344   2.738  1.00 89.75           C  
ATOM    669  CD  PRO A  90     -23.750  -3.756   3.018  1.00 89.75           C  
ATOM    670  N   HIS A  91     -22.531  -5.270  -0.570  1.00 89.31           N  
ATOM    671  CA  HIS A  91     -22.047  -5.535  -1.918  1.00 89.31           C  
ATOM    672  C   HIS A  91     -20.641  -6.125  -1.888  1.00 89.31           C  
ATOM    673  CB  HIS A  91     -22.062  -4.258  -2.756  1.00 89.31           C  
ATOM    674  O   HIS A  91     -20.125  -6.578  -2.916  1.00 89.31           O  
ATOM    675  CG  HIS A  91     -21.031  -3.248  -2.330  1.00 89.31           C  
ATOM    676  CD2 HIS A  91     -19.812  -2.953  -2.832  1.00 89.31           C  
ATOM    677  ND1 HIS A  91     -21.234  -2.404  -1.258  1.00 89.31           N  
ATOM    678  CE1 HIS A  91     -20.172  -1.630  -1.119  1.00 89.31           C  
ATOM    679  NE2 HIS A  91     -19.297  -1.942  -2.061  1.00 89.31           N  
ATOM    680  N   CYS A  92     -20.016  -6.254  -0.693  1.00 91.50           N  
ATOM    681  CA  CYS A  92     -18.672  -6.777  -0.545  1.00 91.50           C  
ATOM    682  C   CYS A  92     -18.688  -8.156   0.102  1.00 91.50           C  
ATOM    683  CB  CYS A  92     -17.812  -5.824   0.289  1.00 91.50           C  
ATOM    684  O   CYS A  92     -17.641  -8.648   0.544  1.00 91.50           O  
ATOM    685  SG  CYS A  92     -17.578  -4.199  -0.469  1.00 91.50           S  
ATOM    686  N   ASP A  93     -19.750  -8.836   0.172  1.00 85.25           N  
ATOM    687  CA  ASP A  93     -19.906 -10.109   0.858  1.00 85.25           C  
ATOM    688  C   ASP A  93     -19.000 -11.180   0.244  1.00 85.25           C  
ATOM    689  CB  ASP A  93     -21.359 -10.562   0.815  1.00 85.25           C  
ATOM    690  O   ASP A  93     -18.578 -12.109   0.932  1.00 85.25           O  
ATOM    691  CG  ASP A  93     -22.234  -9.844   1.823  1.00 85.25           C  
ATOM    692  OD1 ASP A  93     -21.703  -9.195   2.748  1.00 85.25           O  
ATOM    693  OD2 ASP A  93     -23.484  -9.922   1.692  1.00 85.25           O  
ATOM    694  N   GLY A  94     -18.578 -11.039  -0.945  1.00 85.69           N  
ATOM    695  CA  GLY A  94     -17.766 -12.008  -1.665  1.00 85.69           C  
ATOM    696  C   GLY A  94     -16.297 -11.938  -1.301  1.00 85.69           C  
ATOM    697  O   GLY A  94     -15.508 -12.797  -1.706  1.00 85.69           O  
ATOM    698  N   PHE A  95     -15.898 -11.047  -0.427  1.00 86.94           N  
ATOM    699  CA  PHE A  95     -14.500 -10.812  -0.098  1.00 86.94           C  
ATOM    700  C   PHE A  95     -14.156 -11.406   1.261  1.00 86.94           C  
ATOM    701  CB  PHE A  95     -14.188  -9.312  -0.104  1.00 86.94           C  
ATOM    702  O   PHE A  95     -13.070 -11.156   1.798  1.00 86.94           O  
ATOM    703  CG  PHE A  95     -14.141  -8.703  -1.482  1.00 86.94           C  
ATOM    704  CD1 PHE A  95     -13.000  -8.805  -2.260  1.00 86.94           C  
ATOM    705  CD2 PHE A  95     -15.250  -8.039  -1.998  1.00 86.94           C  
ATOM    706  CE1 PHE A  95     -12.953  -8.242  -3.537  1.00 86.94           C  
ATOM    707  CE2 PHE A  95     -15.211  -7.477  -3.271  1.00 86.94           C  
ATOM    708  CZ  PHE A  95     -14.062  -7.582  -4.039  1.00 86.94           C  
ATOM    709  N   GLN A  96     -14.992 -12.359   1.745  1.00 83.75           N  
ATOM    710  CA  GLN A  96     -14.742 -13.031   3.018  1.00 83.75           C  
ATOM    711  C   GLN A  96     -13.688 -14.117   2.867  1.00 83.75           C  
ATOM    712  CB  GLN A  96     -16.047 -13.633   3.570  1.00 83.75           C  
ATOM    713  O   GLN A  96     -13.766 -14.953   1.965  1.00 83.75           O  
ATOM    714  CG  GLN A  96     -15.906 -14.188   4.980  1.00 83.75           C  
ATOM    715  CD  GLN A  96     -17.219 -14.719   5.527  1.00 83.75           C  
ATOM    716  NE2 GLN A  96     -17.203 -15.148   6.789  1.00 83.75           N  
ATOM    717  OE1 GLN A  96     -18.234 -14.750   4.828  1.00 83.75           O  
ATOM    718  N   ASN A  97     -12.594 -14.031   3.686  1.00 84.31           N  
ATOM    719  CA  ASN A  97     -11.555 -15.055   3.801  1.00 84.31           C  
ATOM    720  C   ASN A  97     -10.680 -15.109   2.549  1.00 84.31           C  
ATOM    721  CB  ASN A  97     -12.172 -16.422   4.082  1.00 84.31           C  
ATOM    722  O   ASN A  97     -10.156 -16.172   2.205  1.00 84.31           O  
ATOM    723  CG  ASN A  97     -12.883 -16.484   5.422  1.00 84.31           C  
ATOM    724  ND2 ASN A  97     -13.992 -17.203   5.473  1.00 84.31           N  
ATOM    725  OD1 ASN A  97     -12.438 -15.875   6.398  1.00 84.31           O  
ATOM    726  N   GLU A  98     -10.703 -14.078   1.748  1.00 89.00           N  
ATOM    727  CA  GLU A  98      -9.859 -13.984   0.562  1.00 89.00           C  
ATOM    728  C   GLU A  98      -8.414 -13.648   0.935  1.00 89.00           C  
ATOM    729  CB  GLU A  98     -10.406 -12.938  -0.409  1.00 89.00           C  
ATOM    730  O   GLU A  98      -8.172 -12.922   1.897  1.00 89.00           O  
ATOM    731  CG  GLU A  98     -11.766 -13.289  -0.990  1.00 89.00           C  
ATOM    732  CD  GLU A  98     -11.719 -14.438  -1.985  1.00 89.00           C  
ATOM    733  OE1 GLU A  98     -12.750 -15.117  -2.180  1.00 89.00           O  
ATOM    734  OE2 GLU A  98     -10.641 -14.656  -2.576  1.00 89.00           O  
ATOM    735  N   LYS A  99      -7.508 -14.234   0.264  1.00 91.00           N  
ATOM    736  CA  LYS A  99      -6.086 -13.961   0.434  1.00 91.00           C  
ATOM    737  C   LYS A  99      -5.504 -13.289  -0.806  1.00 91.00           C  
ATOM    738  CB  LYS A  99      -5.320 -15.250   0.736  1.00 91.00           C  
ATOM    739  O   LYS A  99      -5.926 -13.578  -1.929  1.00 91.00           O  
ATOM    740  CG  LYS A  99      -5.723 -15.914   2.045  1.00 91.00           C  
ATOM    741  CD  LYS A  99      -4.883 -17.156   2.322  1.00 91.00           C  
ATOM    742  CE  LYS A  99      -5.297 -17.828   3.625  1.00 91.00           C  
ATOM    743  NZ  LYS A  99      -4.469 -19.047   3.904  1.00 91.00           N  
ATOM    744  N   TRP A 100      -4.539 -12.391  -0.542  1.00 92.75           N  
ATOM    745  CA  TRP A 100      -3.967 -11.688  -1.687  1.00 92.75           C  
ATOM    746  C   TRP A 100      -2.523 -11.281  -1.407  1.00 92.75           C  
ATOM    747  CB  TRP A 100      -4.801 -10.453  -2.037  1.00 92.75           C  
ATOM    748  O   TRP A 100      -2.119 -11.164  -0.248  1.00 92.75           O  
ATOM    749  CG  TRP A 100      -4.840  -9.422  -0.955  1.00 92.75           C  
ATOM    750  CD1 TRP A 100      -3.979  -8.367  -0.791  1.00 92.75           C  
ATOM    751  CD2 TRP A 100      -5.785  -9.336   0.117  1.00 92.75           C  
ATOM    752  CE2 TRP A 100      -5.438  -8.211   0.894  1.00 92.75           C  
ATOM    753  CE3 TRP A 100      -6.891 -10.109   0.495  1.00 92.75           C  
ATOM    754  NE1 TRP A 100      -4.332  -7.637   0.319  1.00 92.75           N  
ATOM    755  CH2 TRP A 100      -7.238  -8.602   2.377  1.00 92.75           C  
ATOM    756  CZ2 TRP A 100      -6.160  -7.832   2.027  1.00 92.75           C  
ATOM    757  CZ3 TRP A 100      -7.609  -9.727   1.625  1.00 92.75           C  
ATOM    758  N   ASP A 101      -1.785 -11.156  -2.516  1.00 92.25           N  
ATOM    759  CA  ASP A 101      -0.503 -10.461  -2.441  1.00 92.25           C  
ATOM    760  C   ASP A 101      -0.675  -8.969  -2.688  1.00 92.25           C  
ATOM    761  CB  ASP A 101       0.486 -11.055  -3.449  1.00 92.25           C  
ATOM    762  O   ASP A 101      -0.058  -8.141  -2.008  1.00 92.25           O  
ATOM    763  CG  ASP A 101       0.899 -12.477  -3.109  1.00 92.25           C  
ATOM    764  OD1 ASP A 101       0.900 -12.844  -1.915  1.00 92.25           O  
ATOM    765  OD2 ASP A 101       1.230 -13.234  -4.047  1.00 92.25           O  
ATOM    766  N   LEU A 102      -1.581  -8.672  -3.586  1.00 92.75           N  
ATOM    767  CA  LEU A 102      -1.911  -7.289  -3.914  1.00 92.75           C  
ATOM    768  C   LEU A 102      -3.418  -7.113  -4.074  1.00 92.75           C  
ATOM    769  CB  LEU A 102      -1.196  -6.855  -5.199  1.00 92.75           C  
ATOM    770  O   LEU A 102      -4.039  -7.777  -4.906  1.00 92.75           O  
ATOM    771  CG  LEU A 102      -1.396  -5.402  -5.629  1.00 92.75           C  
ATOM    772  CD1 LEU A 102      -0.715  -4.461  -4.641  1.00 92.75           C  
ATOM    773  CD2 LEU A 102      -0.859  -5.184  -7.039  1.00 92.75           C  
ATOM    774  N   PHE A 103      -4.055  -6.312  -3.240  1.00 93.88           N  
ATOM    775  CA  PHE A 103      -5.453  -5.918  -3.346  1.00 93.88           C  
ATOM    776  C   PHE A 103      -5.598  -4.656  -4.188  1.00 93.88           C  
ATOM    777  CB  PHE A 103      -6.055  -5.695  -1.955  1.00 93.88           C  
ATOM    778  O   PHE A 103      -5.004  -3.625  -3.875  1.00 93.88           O  
ATOM    779  CG  PHE A 103      -7.539  -5.449  -1.969  1.00 93.88           C  
ATOM    780  CD1 PHE A 103      -8.047  -4.184  -2.229  1.00 93.88           C  
ATOM    781  CD2 PHE A 103      -8.430  -6.488  -1.722  1.00 93.88           C  
ATOM    782  CE1 PHE A 103      -9.422  -3.951  -2.242  1.00 93.88           C  
ATOM    783  CE2 PHE A 103      -9.805  -6.266  -1.734  1.00 93.88           C  
ATOM    784  CZ  PHE A 103     -10.297  -4.996  -1.994  1.00 93.88           C  
ATOM    785  N   VAL A 104      -6.359  -4.730  -5.270  1.00 94.69           N  
ATOM    786  CA  VAL A 104      -6.523  -3.592  -6.168  1.00 94.69           C  
ATOM    787  C   VAL A 104      -7.848  -2.889  -5.875  1.00 94.69           C  
ATOM    788  CB  VAL A 104      -6.465  -4.027  -7.648  1.00 94.69           C  
ATOM    789  O   VAL A 104      -8.922  -3.480  -6.027  1.00 94.69           O  
ATOM    790  CG1 VAL A 104      -6.723  -2.836  -8.570  1.00 94.69           C  
ATOM    791  CG2 VAL A 104      -5.117  -4.672  -7.965  1.00 94.69           C  
ATOM    792  N   GLU A 105      -7.727  -1.688  -5.426  1.00 93.81           N  
ATOM    793  CA  GLU A 105      -8.906  -0.852  -5.219  1.00 93.81           C  
ATOM    794  C   GLU A 105      -9.234  -0.043  -6.469  1.00 93.81           C  
ATOM    795  CB  GLU A 105      -8.695   0.085  -4.023  1.00 93.81           C  
ATOM    796  O   GLU A 105      -8.359   0.610  -7.039  1.00 93.81           O  
ATOM    797  CG  GLU A 105      -8.750  -0.616  -2.674  1.00 93.81           C  
ATOM    798  CD  GLU A 105      -8.648   0.340  -1.497  1.00 93.81           C  
ATOM    799  OE1 GLU A 105      -9.078  -0.026  -0.379  1.00 93.81           O  
ATOM    800  OE2 GLU A 105      -8.141   1.466  -1.694  1.00 93.81           O  
ATOM    801  N   ARG A 106     -10.562  -0.060  -6.816  1.00 94.50           N  
ATOM    802  CA  ARG A 106     -10.992   0.628  -8.031  1.00 94.50           C  
ATOM    803  C   ARG A 106     -11.570   2.002  -7.707  1.00 94.50           C  
ATOM    804  CB  ARG A 106     -12.023  -0.210  -8.789  1.00 94.50           C  
ATOM    805  O   ARG A 106     -12.156   2.197  -6.645  1.00 94.50           O  
ATOM    806  CG  ARG A 106     -11.539  -1.605  -9.148  1.00 94.50           C  
ATOM    807  CD  ARG A 106     -10.477  -1.572 -10.242  1.00 94.50           C  
ATOM    808  NE  ARG A 106     -10.164  -2.912 -10.727  1.00 94.50           N  
ATOM    809  NH1 ARG A 106      -8.719  -2.195 -12.391  1.00 94.50           N  
ATOM    810  NH2 ARG A 106      -9.125  -4.434 -12.102  1.00 94.50           N  
ATOM    811  CZ  ARG A 106      -9.336  -3.178 -11.742  1.00 94.50           C  
ATOM    812  N   SER A 107     -11.320   2.922  -8.609  1.00 92.44           N  
ATOM    813  CA  SER A 107     -11.867   4.262  -8.438  1.00 92.44           C  
ATOM    814  C   SER A 107     -13.391   4.238  -8.438  1.00 92.44           C  
ATOM    815  CB  SER A 107     -11.359   5.199  -9.531  1.00 92.44           C  
ATOM    816  O   SER A 107     -14.031   5.109  -7.844  1.00 92.44           O  
ATOM    817  OG  SER A 107     -11.742   4.727 -10.812  1.00 92.44           O  
ATOM    818  N   LYS A 108     -14.008   3.264  -9.062  1.00 91.75           N  
ATOM    819  CA  LYS A 108     -15.453   3.158  -9.172  1.00 91.75           C  
ATOM    820  C   LYS A 108     -16.062   2.541  -7.914  1.00 91.75           C  
ATOM    821  CB  LYS A 108     -15.836   2.330 -10.398  1.00 91.75           C  
ATOM    822  O   LYS A 108     -17.281   2.416  -7.805  1.00 91.75           O  
ATOM    823  CG  LYS A 108     -15.344   0.890 -10.352  1.00 91.75           C  
ATOM    824  CD  LYS A 108     -15.742   0.125 -11.609  1.00 91.75           C  
ATOM    825  CE  LYS A 108     -15.234  -1.312 -11.570  1.00 91.75           C  
ATOM    826  NZ  LYS A 108     -15.609  -2.062 -12.805  1.00 91.75           N  
ATOM    827  N   ALA A 109     -15.203   2.094  -7.004  1.00 90.88           N  
ATOM    828  CA  ALA A 109     -15.711   1.489  -5.770  1.00 90.88           C  
ATOM    829  C   ALA A 109     -16.562   2.479  -4.980  1.00 90.88           C  
ATOM    830  CB  ALA A 109     -14.547   0.988  -4.914  1.00 90.88           C  
ATOM    831  O   ALA A 109     -16.281   3.680  -4.973  1.00 90.88           O  
ATOM    832  N   PHE A 110     -17.609   2.051  -4.453  1.00 87.00           N  
ATOM    833  CA  PHE A 110     -18.531   2.908  -3.719  1.00 87.00           C  
ATOM    834  C   PHE A 110     -18.969   2.248  -2.414  1.00 87.00           C  
ATOM    835  CB  PHE A 110     -19.766   3.232  -4.570  1.00 87.00           C  
ATOM    836  O   PHE A 110     -18.828   1.034  -2.250  1.00 87.00           O  
ATOM    837  CG  PHE A 110     -20.578   2.023  -4.953  1.00 87.00           C  
ATOM    838  CD1 PHE A 110     -20.281   1.305  -6.105  1.00 87.00           C  
ATOM    839  CD2 PHE A 110     -21.641   1.604  -4.160  1.00 87.00           C  
ATOM    840  CE1 PHE A 110     -21.031   0.185  -6.461  1.00 87.00           C  
ATOM    841  CE2 PHE A 110     -22.391   0.486  -4.508  1.00 87.00           C  
ATOM    842  CZ  PHE A 110     -22.078  -0.222  -5.660  1.00 87.00           C  
ATOM    843  N   SER A 111     -19.375   3.086  -1.463  1.00 83.75           N  
ATOM    844  CA  SER A 111     -19.953   2.621  -0.205  1.00 83.75           C  
ATOM    845  C   SER A 111     -21.469   2.814  -0.188  1.00 83.75           C  
ATOM    846  CB  SER A 111     -19.328   3.357   0.979  1.00 83.75           C  
ATOM    847  O   SER A 111     -21.969   3.910  -0.458  1.00 83.75           O  
ATOM    848  OG  SER A 111     -19.953   2.992   2.191  1.00 83.75           O  
ATOM    849  N   ASN A 112     -22.203   1.810  -0.037  1.00 79.31           N  
ATOM    850  CA  ASN A 112     -23.656   1.883  -0.158  1.00 79.31           C  
ATOM    851  C   ASN A 112     -24.359   1.517   1.152  1.00 79.31           C  
ATOM    852  CB  ASN A 112     -24.156   0.976  -1.289  1.00 79.31           C  
ATOM    853  O   ASN A 112     -25.547   1.209   1.164  1.00 79.31           O  
ATOM    854  CG  ASN A 112     -23.891   1.564  -2.662  1.00 79.31           C  
ATOM    855  ND2 ASN A 112     -23.984   0.729  -3.691  1.00 79.31           N  
ATOM    856  OD1 ASN A 112     -23.625   2.760  -2.797  1.00 79.31           O  
ATOM    857  N   CYS A 113     -23.656   1.698   2.289  1.00 88.38           N  
ATOM    858  CA  CYS A 113     -24.250   1.334   3.568  1.00 88.38           C  
ATOM    859  C   CYS A 113     -24.312   2.537   4.500  1.00 88.38           C  
ATOM    860  CB  CYS A 113     -23.469   0.207   4.230  1.00 88.38           C  
ATOM    861  O   CYS A 113     -24.328   3.682   4.047  1.00 88.38           O  
ATOM    862  SG  CYS A 113     -24.359  -0.633   5.555  1.00 88.38           S  
ATOM    863  N   TYR A 114     -24.359   2.400   5.867  1.00 90.56           N  
ATOM    864  CA  TYR A 114     -24.453   3.480   6.840  1.00 90.56           C  
ATOM    865  C   TYR A 114     -23.266   4.426   6.727  1.00 90.56           C  
ATOM    866  CB  TYR A 114     -24.531   2.916   8.266  1.00 90.56           C  
ATOM    867  O   TYR A 114     -22.125   3.982   6.594  1.00 90.56           O  
ATOM    868  CG  TYR A 114     -25.250   3.822   9.234  1.00 90.56           C  
ATOM    869  CD1 TYR A 114     -24.578   4.879   9.852  1.00 90.56           C  
ATOM    870  CD2 TYR A 114     -26.594   3.625   9.539  1.00 90.56           C  
ATOM    871  CE1 TYR A 114     -25.234   5.715  10.750  1.00 90.56           C  
ATOM    872  CE2 TYR A 114     -27.250   4.457  10.438  1.00 90.56           C  
ATOM    873  OH  TYR A 114     -27.219   6.324  11.930  1.00 90.56           O  
ATOM    874  CZ  TYR A 114     -26.562   5.496  11.039  1.00 90.56           C  
ATOM    875  N   PRO A 115     -23.484   5.766   6.730  1.00 91.81           N  
ATOM    876  CA  PRO A 115     -22.375   6.707   6.695  1.00 91.81           C  
ATOM    877  C   PRO A 115     -21.391   6.512   7.855  1.00 91.81           C  
ATOM    878  CB  PRO A 115     -23.047   8.070   6.773  1.00 91.81           C  
ATOM    879  O   PRO A 115     -21.828   6.367   9.008  1.00 91.81           O  
ATOM    880  CG  PRO A 115     -24.484   7.809   6.438  1.00 91.81           C  
ATOM    881  CD  PRO A 115     -24.797   6.379   6.773  1.00 91.81           C  
ATOM    882  N   TYR A 116     -20.047   6.488   7.523  1.00 93.38           N  
ATOM    883  CA  TYR A 116     -19.062   6.258   8.578  1.00 93.38           C  
ATOM    884  C   TYR A 116     -17.781   7.031   8.305  1.00 93.38           C  
ATOM    885  CB  TYR A 116     -18.750   4.762   8.703  1.00 93.38           C  
ATOM    886  O   TYR A 116     -17.500   7.410   7.164  1.00 93.38           O  
ATOM    887  CG  TYR A 116     -18.141   4.160   7.465  1.00 93.38           C  
ATOM    888  CD1 TYR A 116     -18.922   3.543   6.500  1.00 93.38           C  
ATOM    889  CD2 TYR A 116     -16.766   4.211   7.258  1.00 93.38           C  
ATOM    890  CE1 TYR A 116     -18.359   2.986   5.355  1.00 93.38           C  
ATOM    891  CE2 TYR A 116     -16.188   3.658   6.121  1.00 93.38           C  
ATOM    892  OH  TYR A 116     -16.422   2.500   4.047  1.00 93.38           O  
ATOM    893  CZ  TYR A 116     -16.984   3.049   5.176  1.00 93.38           C  
ATOM    894  N   ASP A 117     -17.047   7.258   9.367  1.00 93.81           N  
ATOM    895  CA  ASP A 117     -15.672   7.758   9.297  1.00 93.81           C  
ATOM    896  C   ASP A 117     -14.727   6.875  10.109  1.00 93.81           C  
ATOM    897  CB  ASP A 117     -15.602   9.203   9.805  1.00 93.81           C  
ATOM    898  O   ASP A 117     -15.133   6.246  11.086  1.00 93.81           O  
ATOM    899  CG  ASP A 117     -15.938   9.328  11.281  1.00 93.81           C  
ATOM    900  OD1 ASP A 117     -17.125   9.305  11.641  1.00 93.81           O  
ATOM    901  OD2 ASP A 117     -14.992   9.461  12.086  1.00 93.81           O  
ATOM    902  N   VAL A 118     -13.477   6.828   9.664  1.00 93.62           N  
ATOM    903  CA  VAL A 118     -12.453   6.047  10.344  1.00 93.62           C  
ATOM    904  C   VAL A 118     -11.289   6.953  10.742  1.00 93.62           C  
ATOM    905  CB  VAL A 118     -11.938   4.891   9.453  1.00 93.62           C  
ATOM    906  O   VAL A 118     -10.461   7.320   9.898  1.00 93.62           O  
ATOM    907  CG1 VAL A 118     -10.992   3.982  10.234  1.00 93.62           C  
ATOM    908  CG2 VAL A 118     -13.117   4.090   8.891  1.00 93.62           C  
ATOM    909  N   PRO A 119     -11.258   7.508  12.000  1.00 88.62           N  
ATOM    910  CA  PRO A 119     -10.250   8.477  12.445  1.00 88.62           C  
ATOM    911  C   PRO A 119      -8.820   8.000  12.188  1.00 88.62           C  
ATOM    912  CB  PRO A 119     -10.523   8.586  13.953  1.00 88.62           C  
ATOM    913  O   PRO A 119      -7.973   8.797  11.773  1.00 88.62           O  
ATOM    914  CG  PRO A 119     -11.977   8.289  14.102  1.00 88.62           C  
ATOM    915  CD  PRO A 119     -12.359   7.254  13.086  1.00 88.62           C  
ATOM    916  N   ASP A 120      -8.406   6.766  12.195  1.00 86.31           N  
ATOM    917  CA  ASP A 120      -7.070   6.223  11.969  1.00 86.31           C  
ATOM    918  C   ASP A 120      -7.070   5.211  10.828  1.00 86.31           C  
ATOM    919  CB  ASP A 120      -6.531   5.574  13.250  1.00 86.31           C  
ATOM    920  O   ASP A 120      -6.488   4.129  10.953  1.00 86.31           O  
ATOM    921  CG  ASP A 120      -5.023   5.387  13.227  1.00 86.31           C  
ATOM    922  OD1 ASP A 120      -4.336   6.059  12.430  1.00 86.31           O  
ATOM    923  OD2 ASP A 120      -4.520   4.555  14.016  1.00 86.31           O  
ATOM    924  N   TYR A 121      -7.637   5.648   9.711  1.00 87.12           N  
ATOM    925  CA  TYR A 121      -7.852   4.742   8.586  1.00 87.12           C  
ATOM    926  C   TYR A 121      -6.531   4.332   7.953  1.00 87.12           C  
ATOM    927  CB  TYR A 121      -8.758   5.395   7.539  1.00 87.12           C  
ATOM    928  O   TYR A 121      -6.352   3.174   7.566  1.00 87.12           O  
ATOM    929  CG  TYR A 121      -8.945   4.559   6.297  1.00 87.12           C  
ATOM    930  CD1 TYR A 121      -8.539   5.023   5.047  1.00 87.12           C  
ATOM    931  CD2 TYR A 121      -9.531   3.299   6.367  1.00 87.12           C  
ATOM    932  CE1 TYR A 121      -8.711   4.258   3.900  1.00 87.12           C  
ATOM    933  CE2 TYR A 121      -9.711   2.521   5.227  1.00 87.12           C  
ATOM    934  OH  TYR A 121      -9.477   2.246   2.867  1.00 87.12           O  
ATOM    935  CZ  TYR A 121      -9.297   3.010   4.000  1.00 87.12           C  
ATOM    936  N   ALA A 122      -5.598   5.242   7.828  1.00 84.25           N  
ATOM    937  CA  ALA A 122      -4.320   4.973   7.176  1.00 84.25           C  
ATOM    938  C   ALA A 122      -3.578   3.836   7.871  1.00 84.25           C  
ATOM    939  CB  ALA A 122      -3.459   6.230   7.148  1.00 84.25           C  
ATOM    940  O   ALA A 122      -3.037   2.943   7.215  1.00 84.25           O  
ATOM    941  N   SER A 123      -3.617   3.857   9.250  1.00 85.56           N  
ATOM    942  CA  SER A 123      -2.959   2.818  10.031  1.00 85.56           C  
ATOM    943  C   SER A 123      -3.664   1.475   9.875  1.00 85.56           C  
ATOM    944  CB  SER A 123      -2.916   3.207  11.516  1.00 85.56           C  
ATOM    945  O   SER A 123      -3.012   0.439   9.727  1.00 85.56           O  
ATOM    946  OG  SER A 123      -2.164   4.395  11.695  1.00 85.56           O  
ATOM    947  N   LEU A 124      -4.887   1.562   9.945  1.00 89.69           N  
ATOM    948  CA  LEU A 124      -5.668   0.346   9.758  1.00 89.69           C  
ATOM    949  C   LEU A 124      -5.445  -0.233   8.367  1.00 89.69           C  
ATOM    950  CB  LEU A 124      -7.160   0.628   9.969  1.00 89.69           C  
ATOM    951  O   LEU A 124      -5.238  -1.438   8.211  1.00 89.69           O  
ATOM    952  CG  LEU A 124      -8.109  -0.540   9.719  1.00 89.69           C  
ATOM    953  CD1 LEU A 124      -7.785  -1.702  10.648  1.00 89.69           C  
ATOM    954  CD2 LEU A 124      -9.562  -0.096   9.898  1.00 89.69           C  
ATOM    955  N   ARG A 125      -5.539   0.664   7.398  1.00 88.94           N  
ATOM    956  CA  ARG A 125      -5.332   0.286   6.004  1.00 88.94           C  
ATOM    957  C   ARG A 125      -3.982  -0.402   5.816  1.00 88.94           C  
ATOM    958  CB  ARG A 125      -5.422   1.513   5.094  1.00 88.94           C  
ATOM    959  O   ARG A 125      -3.893  -1.430   5.145  1.00 88.94           O  
ATOM    960  CG  ARG A 125      -5.281   1.194   3.615  1.00 88.94           C  
ATOM    961  CD  ARG A 125      -5.426   2.441   2.752  1.00 88.94           C  
ATOM    962  NE  ARG A 125      -5.199   2.148   1.340  1.00 88.94           N  
ATOM    963  NH1 ARG A 125      -7.438   2.045   0.788  1.00 88.94           N  
ATOM    964  NH2 ARG A 125      -5.840   1.707  -0.820  1.00 88.94           N  
ATOM    965  CZ  ARG A 125      -6.160   1.968   0.439  1.00 88.94           C  
ATOM    966  N   SER A 126      -2.994   0.120   6.312  1.00 84.69           N  
ATOM    967  CA  SER A 126      -1.645  -0.427   6.223  1.00 84.69           C  
ATOM    968  C   SER A 126      -1.548  -1.778   6.922  1.00 84.69           C  
ATOM    969  CB  SER A 126      -0.632   0.545   6.832  1.00 84.69           C  
ATOM    970  O   SER A 126      -0.915  -2.705   6.414  1.00 84.69           O  
ATOM    971  OG  SER A 126       0.677   0.004   6.781  1.00 84.69           O  
ATOM    972  N   LEU A 127      -2.111  -1.861   8.086  1.00 87.38           N  
ATOM    973  CA  LEU A 127      -2.096  -3.092   8.875  1.00 87.38           C  
ATOM    974  C   LEU A 127      -2.760  -4.230   8.109  1.00 87.38           C  
ATOM    975  CB  LEU A 127      -2.805  -2.881  10.211  1.00 87.38           C  
ATOM    976  O   LEU A 127      -2.189  -5.320   7.988  1.00 87.38           O  
ATOM    977  CG  LEU A 127      -2.879  -4.098  11.141  1.00 87.38           C  
ATOM    978  CD1 LEU A 127      -1.493  -4.445  11.672  1.00 87.38           C  
ATOM    979  CD2 LEU A 127      -3.848  -3.836  12.289  1.00 87.38           C  
ATOM    980  N   VAL A 128      -3.902  -3.969   7.582  1.00 89.44           N  
ATOM    981  CA  VAL A 128      -4.676  -4.988   6.879  1.00 89.44           C  
ATOM    982  C   VAL A 128      -4.008  -5.320   5.547  1.00 89.44           C  
ATOM    983  CB  VAL A 128      -6.133  -4.527   6.645  1.00 89.44           C  
ATOM    984  O   VAL A 128      -3.961  -6.484   5.145  1.00 89.44           O  
ATOM    985  CG1 VAL A 128      -6.895  -5.555   5.805  1.00 89.44           C  
ATOM    986  CG2 VAL A 128      -6.840  -4.297   7.977  1.00 89.44           C  
ATOM    987  N   ALA A 129      -3.498  -4.293   4.898  1.00 87.38           N  
ATOM    988  CA  ALA A 129      -2.793  -4.477   3.633  1.00 87.38           C  
ATOM    989  C   ALA A 129      -1.604  -5.422   3.799  1.00 87.38           C  
ATOM    990  CB  ALA A 129      -2.330  -3.133   3.082  1.00 87.38           C  
ATOM    991  O   ALA A 129      -1.388  -6.309   2.971  1.00 87.38           O  
ATOM    992  N   SER A 130      -0.922  -5.301   4.871  1.00 86.38           N  
ATOM    993  CA  SER A 130       0.281  -6.090   5.117  1.00 86.38           C  
ATOM    994  C   SER A 130      -0.064  -7.535   5.457  1.00 86.38           C  
ATOM    995  CB  SER A 130       1.103  -5.473   6.250  1.00 86.38           C  
ATOM    996  O   SER A 130       0.744  -8.438   5.234  1.00 86.38           O  
ATOM    997  OG  SER A 130       0.424  -5.598   7.488  1.00 86.38           O  
ATOM    998  N   SER A 131      -1.212  -7.762   6.039  1.00 88.19           N  
ATOM    999  CA  SER A 131      -1.646  -9.086   6.461  1.00 88.19           C  
ATOM   1000  C   SER A 131      -2.010  -9.961   5.262  1.00 88.19           C  
ATOM   1001  CB  SER A 131      -2.844  -8.984   7.406  1.00 88.19           C  
ATOM   1002  O   SER A 131      -1.780 -11.172   5.273  1.00 88.19           O  
ATOM   1003  OG  SER A 131      -3.285 -10.273   7.801  1.00 88.19           O  
ATOM   1004  N   GLY A 132      -2.559  -9.336   4.152  1.00 87.50           N  
ATOM   1005  CA  GLY A 132      -2.832 -10.000   2.885  1.00 87.50           C  
ATOM   1006  C   GLY A 132      -3.998 -10.969   2.957  1.00 87.50           C  
ATOM   1007  O   GLY A 132      -4.098 -11.891   2.145  1.00 87.50           O  
ATOM   1008  N   THR A 133      -4.793 -10.820   4.035  1.00 89.00           N  
ATOM   1009  CA  THR A 133      -5.961 -11.688   4.168  1.00 89.00           C  
ATOM   1010  C   THR A 133      -7.094 -10.961   4.887  1.00 89.00           C  
ATOM   1011  CB  THR A 133      -5.613 -12.984   4.922  1.00 89.00           C  
ATOM   1012  O   THR A 133      -6.848 -10.109   5.738  1.00 89.00           O  
ATOM   1013  CG2 THR A 133      -5.090 -12.680   6.324  1.00 89.00           C  
ATOM   1014  OG1 THR A 133      -6.785 -13.797   5.027  1.00 89.00           O  
ATOM   1015  N   LEU A 134      -8.375 -11.305   4.559  1.00 85.62           N  
ATOM   1016  CA  LEU A 134      -9.570 -10.875   5.281  1.00 85.62           C  
ATOM   1017  C   LEU A 134     -10.227 -12.062   5.988  1.00 85.62           C  
ATOM   1018  CB  LEU A 134     -10.570 -10.219   4.320  1.00 85.62           C  
ATOM   1019  O   LEU A 134     -11.398 -12.359   5.746  1.00 85.62           O  
ATOM   1020  CG  LEU A 134     -10.117  -8.914   3.666  1.00 85.62           C  
ATOM   1021  CD1 LEU A 134     -11.156  -8.453   2.645  1.00 85.62           C  
ATOM   1022  CD2 LEU A 134      -9.883  -7.840   4.723  1.00 85.62           C  
ATOM   1023  N   GLU A 135      -9.406 -12.828   6.625  1.00 90.75           N  
ATOM   1024  CA  GLU A 135      -9.922 -13.969   7.367  1.00 90.75           C  
ATOM   1025  C   GLU A 135     -10.664 -13.523   8.625  1.00 90.75           C  
ATOM   1026  CB  GLU A 135      -8.781 -14.922   7.742  1.00 90.75           C  
ATOM   1027  O   GLU A 135     -10.055 -13.000   9.555  1.00 90.75           O  
ATOM   1028  CG  GLU A 135      -9.250 -16.234   8.336  1.00 90.75           C  
ATOM   1029  CD  GLU A 135      -8.109 -17.172   8.711  1.00 90.75           C  
ATOM   1030  OE1 GLU A 135      -8.375 -18.266   9.266  1.00 90.75           O  
ATOM   1031  OE2 GLU A 135      -6.945 -16.812   8.438  1.00 90.75           O  
ATOM   1032  N   PHE A 136     -11.938 -13.758   8.617  1.00 92.88           N  
ATOM   1033  CA  PHE A 136     -12.828 -13.281   9.672  1.00 92.88           C  
ATOM   1034  C   PHE A 136     -13.445 -14.453  10.422  1.00 92.88           C  
ATOM   1035  CB  PHE A 136     -13.930 -12.398   9.078  1.00 92.88           C  
ATOM   1036  O   PHE A 136     -13.953 -15.398   9.812  1.00 92.88           O  
ATOM   1037  CG  PHE A 136     -14.914 -11.898  10.102  1.00 92.88           C  
ATOM   1038  CD1 PHE A 136     -16.172 -12.477  10.219  1.00 92.88           C  
ATOM   1039  CD2 PHE A 136     -14.586 -10.844  10.953  1.00 92.88           C  
ATOM   1040  CE1 PHE A 136     -17.094 -12.016  11.164  1.00 92.88           C  
ATOM   1041  CE2 PHE A 136     -15.492 -10.383  11.898  1.00 92.88           C  
ATOM   1042  CZ  PHE A 136     -16.750 -10.961  12.000  1.00 92.88           C  
ATOM   1043  N   ILE A 137     -13.398 -14.383  11.719  1.00 93.56           N  
ATOM   1044  CA  ILE A 137     -13.945 -15.438  12.570  1.00 93.56           C  
ATOM   1045  C   ILE A 137     -14.984 -14.844  13.516  1.00 93.56           C  
ATOM   1046  CB  ILE A 137     -12.836 -16.141  13.375  1.00 93.56           C  
ATOM   1047  O   ILE A 137     -14.711 -13.875  14.227  1.00 93.56           O  
ATOM   1048  CG1 ILE A 137     -11.812 -16.781  12.430  1.00 93.56           C  
ATOM   1049  CG2 ILE A 137     -13.438 -17.203  14.312  1.00 93.56           C  
ATOM   1050  CD1 ILE A 137     -10.547 -17.266  13.125  1.00 93.56           C  
ATOM   1051  N   ASN A 138     -16.141 -15.438  13.430  1.00 93.00           N  
ATOM   1052  CA  ASN A 138     -17.188 -14.992  14.344  1.00 93.00           C  
ATOM   1053  C   ASN A 138     -16.875 -15.367  15.781  1.00 93.00           C  
ATOM   1054  CB  ASN A 138     -18.547 -15.570  13.930  1.00 93.00           C  
ATOM   1055  O   ASN A 138     -16.391 -16.469  16.047  1.00 93.00           O  
ATOM   1056  CG  ASN A 138     -19.109 -14.898  12.688  1.00 93.00           C  
ATOM   1057  ND2 ASN A 138     -19.938 -15.633  11.945  1.00 93.00           N  
ATOM   1058  OD1 ASN A 138     -18.812 -13.734  12.406  1.00 93.00           O  
ATOM   1059  N   GLU A 139     -17.109 -14.398  16.641  1.00 91.50           N  
ATOM   1060  CA  GLU A 139     -16.891 -14.609  18.062  1.00 91.50           C  
ATOM   1061  C   GLU A 139     -18.172 -14.453  18.859  1.00 91.50           C  
ATOM   1062  CB  GLU A 139     -15.828 -13.641  18.594  1.00 91.50           C  
ATOM   1063  O   GLU A 139     -18.984 -13.555  18.578  1.00 91.50           O  
ATOM   1064  CG  GLU A 139     -15.242 -14.031  19.938  1.00 91.50           C  
ATOM   1065  CD  GLU A 139     -13.898 -13.375  20.234  1.00 91.50           C  
ATOM   1066  OE1 GLU A 139     -13.023 -14.039  20.828  1.00 91.50           O  
ATOM   1067  OE2 GLU A 139     -13.734 -12.195  19.859  1.00 91.50           O  
ATOM   1068  N   GLY A 140     -18.562 -15.422  19.656  1.00 87.31           N  
ATOM   1069  CA  GLY A 140     -19.812 -15.391  20.406  1.00 87.31           C  
ATOM   1070  C   GLY A 140     -19.781 -14.406  21.562  1.00 87.31           C  
ATOM   1071  O   GLY A 140     -19.297 -14.727  22.656  1.00 87.31           O  
ATOM   1072  N   PHE A 141     -20.047 -13.062  21.297  1.00 90.31           N  
ATOM   1073  CA  PHE A 141     -20.156 -12.070  22.359  1.00 90.31           C  
ATOM   1074  C   PHE A 141     -21.484 -12.203  23.094  1.00 90.31           C  
ATOM   1075  CB  PHE A 141     -20.016 -10.656  21.781  1.00 90.31           C  
ATOM   1076  O   PHE A 141     -22.500 -12.523  22.484  1.00 90.31           O  
ATOM   1077  CG  PHE A 141     -18.656 -10.367  21.203  1.00 90.31           C  
ATOM   1078  CD1 PHE A 141     -17.625  -9.883  22.000  1.00 90.31           C  
ATOM   1079  CD2 PHE A 141     -18.406 -10.586  19.859  1.00 90.31           C  
ATOM   1080  CE1 PHE A 141     -16.375  -9.617  21.469  1.00 90.31           C  
ATOM   1081  CE2 PHE A 141     -17.156 -10.328  19.312  1.00 90.31           C  
ATOM   1082  CZ  PHE A 141     -16.141  -9.844  20.109  1.00 90.31           C  
ATOM   1083  N   ASN A 142     -21.500 -12.188  24.406  1.00 88.06           N  
ATOM   1084  CA  ASN A 142     -22.734 -12.195  25.188  1.00 88.06           C  
ATOM   1085  C   ASN A 142     -23.250 -10.781  25.422  1.00 88.06           C  
ATOM   1086  CB  ASN A 142     -22.516 -12.906  26.531  1.00 88.06           C  
ATOM   1087  O   ASN A 142     -22.812 -10.094  26.344  1.00 88.06           O  
ATOM   1088  CG  ASN A 142     -23.812 -13.172  27.266  1.00 88.06           C  
ATOM   1089  ND2 ASN A 142     -23.719 -13.789  28.438  1.00 88.06           N  
ATOM   1090  OD1 ASN A 142     -24.891 -12.812  26.797  1.00 88.06           O  
ATOM   1091  N   TRP A 143     -24.078 -10.258  24.484  1.00 90.38           N  
ATOM   1092  CA  TRP A 143     -24.688  -8.945  24.609  1.00 90.38           C  
ATOM   1093  C   TRP A 143     -26.094  -9.055  25.219  1.00 90.38           C  
ATOM   1094  CB  TRP A 143     -24.750  -8.234  23.266  1.00 90.38           C  
ATOM   1095  O   TRP A 143     -27.094  -9.000  24.484  1.00 90.38           O  
ATOM   1096  CG  TRP A 143     -23.438  -8.164  22.547  1.00 90.38           C  
ATOM   1097  CD1 TRP A 143     -23.094  -8.797  21.391  1.00 90.38           C  
ATOM   1098  CD2 TRP A 143     -22.297  -7.414  22.953  1.00 90.38           C  
ATOM   1099  CE2 TRP A 143     -21.281  -7.641  21.984  1.00 90.38           C  
ATOM   1100  CE3 TRP A 143     -22.016  -6.566  24.031  1.00 90.38           C  
ATOM   1101  NE1 TRP A 143     -21.797  -8.492  21.047  1.00 90.38           N  
ATOM   1102  CH2 TRP A 143     -19.781  -6.230  23.141  1.00 90.38           C  
ATOM   1103  CZ2 TRP A 143     -20.016  -7.055  22.078  1.00 90.38           C  
ATOM   1104  CZ3 TRP A 143     -20.750  -5.984  24.125  1.00 90.38           C  
ATOM   1105  N   THR A 144     -26.266  -9.336  26.531  1.00 89.25           N  
ATOM   1106  CA  THR A 144     -27.547  -9.570  27.203  1.00 89.25           C  
ATOM   1107  C   THR A 144     -28.250  -8.250  27.516  1.00 89.25           C  
ATOM   1108  CB  THR A 144     -27.359 -10.367  28.500  1.00 89.25           C  
ATOM   1109  O   THR A 144     -27.609  -7.270  27.891  1.00 89.25           O  
ATOM   1110  CG2 THR A 144     -26.781 -11.750  28.219  1.00 89.25           C  
ATOM   1111  OG1 THR A 144     -26.469  -9.656  29.375  1.00 89.25           O  
ATOM   1112  N   GLY A 145     -29.547  -8.227  27.141  1.00 90.19           N  
ATOM   1113  CA  GLY A 145     -30.328  -7.074  27.562  1.00 90.19           C  
ATOM   1114  C   GLY A 145     -30.484  -6.020  26.500  1.00 90.19           C  
ATOM   1115  O   GLY A 145     -31.109  -4.980  26.719  1.00 90.19           O  
ATOM   1116  N   VAL A 146     -29.891  -6.348  25.250  1.00 94.31           N  
ATOM   1117  CA  VAL A 146     -30.016  -5.418  24.141  1.00 94.31           C  
ATOM   1118  C   VAL A 146     -30.375  -6.184  22.859  1.00 94.31           C  
ATOM   1119  CB  VAL A 146     -28.703  -4.617  23.922  1.00 94.31           C  
ATOM   1120  O   VAL A 146     -30.172  -7.398  22.781  1.00 94.31           O  
ATOM   1121  CG1 VAL A 146     -28.422  -3.705  25.109  1.00 94.31           C  
ATOM   1122  CG2 VAL A 146     -27.531  -5.562  23.672  1.00 94.31           C  
ATOM   1123  N   THR A 147     -30.938  -5.480  21.938  1.00 94.12           N  
ATOM   1124  CA  THR A 147     -31.188  -6.020  20.609  1.00 94.12           C  
ATOM   1125  C   THR A 147     -29.969  -5.848  19.719  1.00 94.12           C  
ATOM   1126  CB  THR A 147     -32.406  -5.340  19.953  1.00 94.12           C  
ATOM   1127  O   THR A 147     -29.312  -4.801  19.750  1.00 94.12           O  
ATOM   1128  CG2 THR A 147     -32.688  -5.938  18.578  1.00 94.12           C  
ATOM   1129  OG1 THR A 147     -33.562  -5.516  20.797  1.00 94.12           O  
ATOM   1130  N   GLN A 148     -29.641  -6.844  18.859  1.00 90.56           N  
ATOM   1131  CA  GLN A 148     -28.406  -6.879  18.078  1.00 90.56           C  
ATOM   1132  C   GLN A 148     -28.703  -6.789  16.578  1.00 90.56           C  
ATOM   1133  CB  GLN A 148     -27.609  -8.148  18.375  1.00 90.56           C  
ATOM   1134  O   GLN A 148     -27.781  -6.793  15.758  1.00 90.56           O  
ATOM   1135  CG  GLN A 148     -27.234  -8.305  19.844  1.00 90.56           C  
ATOM   1136  CD  GLN A 148     -26.469  -9.586  20.125  1.00 90.56           C  
ATOM   1137  NE2 GLN A 148     -26.969 -10.367  21.078  1.00 90.56           N  
ATOM   1138  OE1 GLN A 148     -25.453  -9.875  19.484  1.00 90.56           O  
ATOM   1139  N   SER A 149     -30.000  -6.590  16.125  1.00 85.31           N  
ATOM   1140  CA  SER A 149     -30.375  -6.664  14.711  1.00 85.31           C  
ATOM   1141  C   SER A 149     -30.625  -5.273  14.133  1.00 85.31           C  
ATOM   1142  CB  SER A 149     -31.625  -7.531  14.539  1.00 85.31           C  
ATOM   1143  O   SER A 149     -31.531  -5.094  13.312  1.00 85.31           O  
ATOM   1144  OG  SER A 149     -32.688  -7.051  15.344  1.00 85.31           O  
ATOM   1145  N   GLY A 150     -29.859  -4.312  14.602  1.00 83.06           N  
ATOM   1146  CA  GLY A 150     -30.031  -2.990  14.023  1.00 83.06           C  
ATOM   1147  C   GLY A 150     -29.812  -2.969  12.516  1.00 83.06           C  
ATOM   1148  O   GLY A 150     -28.953  -3.680  12.000  1.00 83.06           O  
ATOM   1149  N   GLY A 151     -30.766  -2.447  11.781  1.00 86.00           N  
ATOM   1150  CA  GLY A 151     -30.656  -2.330  10.336  1.00 86.00           C  
ATOM   1151  C   GLY A 151     -31.109  -0.985   9.805  1.00 86.00           C  
ATOM   1152  O   GLY A 151     -31.766  -0.225  10.523  1.00 86.00           O  
ATOM   1153  N   SER A 152     -30.547  -0.653   8.633  1.00 85.25           N  
ATOM   1154  CA  SER A 152     -30.906   0.624   8.023  1.00 85.25           C  
ATOM   1155  C   SER A 152     -31.234   0.454   6.543  1.00 85.25           C  
ATOM   1156  CB  SER A 152     -29.750   1.627   8.180  1.00 85.25           C  
ATOM   1157  O   SER A 152     -30.688  -0.427   5.875  1.00 85.25           O  
ATOM   1158  OG  SER A 152     -30.031   2.824   7.477  1.00 85.25           O  
ATOM   1159  N   TYR A 153     -32.156   1.230   6.070  1.00 86.75           N  
ATOM   1160  CA  TYR A 153     -32.500   1.241   4.652  1.00 86.75           C  
ATOM   1161  C   TYR A 153     -31.312   1.657   3.801  1.00 86.75           C  
ATOM   1162  CB  TYR A 153     -33.688   2.184   4.395  1.00 86.75           C  
ATOM   1163  O   TYR A 153     -31.281   1.408   2.594  1.00 86.75           O  
ATOM   1164  CG  TYR A 153     -33.312   3.646   4.461  1.00 86.75           C  
ATOM   1165  CD1 TYR A 153     -33.375   4.348   5.664  1.00 86.75           C  
ATOM   1166  CD2 TYR A 153     -32.906   4.332   3.326  1.00 86.75           C  
ATOM   1167  CE1 TYR A 153     -33.062   5.695   5.730  1.00 86.75           C  
ATOM   1168  CE2 TYR A 153     -32.562   5.680   3.381  1.00 86.75           C  
ATOM   1169  OH  TYR A 153     -32.312   7.688   4.645  1.00 86.75           O  
ATOM   1170  CZ  TYR A 153     -32.625   6.352   4.586  1.00 86.75           C  
ATOM   1171  N   ALA A 154     -30.406   2.279   4.477  1.00 85.44           N  
ATOM   1172  CA  ALA A 154     -29.203   2.758   3.820  1.00 85.44           C  
ATOM   1173  C   ALA A 154     -28.266   1.598   3.488  1.00 85.44           C  
ATOM   1174  CB  ALA A 154     -28.484   3.777   4.703  1.00 85.44           C  
ATOM   1175  O   ALA A 154     -27.406   1.716   2.605  1.00 85.44           O  
ATOM   1176  N   CYS A 155     -28.516   0.441   4.172  1.00 88.19           N  
ATOM   1177  CA  CYS A 155     -27.750  -0.779   3.945  1.00 88.19           C  
ATOM   1178  C   CYS A 155     -28.656  -1.913   3.479  1.00 88.19           C  
ATOM   1179  CB  CYS A 155     -27.016  -1.193   5.219  1.00 88.19           C  
ATOM   1180  O   CYS A 155     -29.406  -2.484   4.277  1.00 88.19           O  
ATOM   1181  SG  CYS A 155     -25.859   0.052   5.828  1.00 88.19           S  
ATOM   1182  N   LYS A 156     -28.797  -2.049   2.156  1.00 87.56           N  
ATOM   1183  CA  LYS A 156     -29.734  -3.037   1.639  1.00 87.56           C  
ATOM   1184  C   LYS A 156     -29.000  -4.293   1.161  1.00 87.56           C  
ATOM   1185  CB  LYS A 156     -30.562  -2.445   0.498  1.00 87.56           C  
ATOM   1186  O   LYS A 156     -28.000  -4.203   0.451  1.00 87.56           O  
ATOM   1187  CG  LYS A 156     -31.547  -1.379   0.942  1.00 87.56           C  
ATOM   1188  CD  LYS A 156     -32.500  -0.997  -0.185  1.00 87.56           C  
ATOM   1189  CE  LYS A 156     -33.531   0.025   0.275  1.00 87.56           C  
ATOM   1190  NZ  LYS A 156     -34.500   0.371  -0.814  1.00 87.56           N  
ATOM   1191  N   ARG A 157     -29.359  -5.398   1.647  1.00 87.69           N  
ATOM   1192  CA  ARG A 157     -29.031  -6.699   1.078  1.00 87.69           C  
ATOM   1193  C   ARG A 157     -30.234  -7.297   0.348  1.00 87.69           C  
ATOM   1194  CB  ARG A 157     -28.547  -7.656   2.170  1.00 87.69           C  
ATOM   1195  O   ARG A 157     -31.141  -7.828   0.980  1.00 87.69           O  
ATOM   1196  CG  ARG A 157     -27.125  -7.402   2.625  1.00 87.69           C  
ATOM   1197  CD  ARG A 157     -26.641  -8.484   3.580  1.00 87.69           C  
ATOM   1198  NE  ARG A 157     -25.406  -8.078   4.270  1.00 87.69           N  
ATOM   1199  NH1 ARG A 157     -26.500  -7.250   6.137  1.00 87.69           N  
ATOM   1200  NH2 ARG A 157     -24.203  -7.176   6.004  1.00 87.69           N  
ATOM   1201  CZ  ARG A 157     -25.375  -7.504   5.469  1.00 87.69           C  
ATOM   1202  N   GLY A 158     -30.250  -7.004  -0.914  1.00 85.69           N  
ATOM   1203  CA  GLY A 158     -31.469  -7.281  -1.660  1.00 85.69           C  
ATOM   1204  C   GLY A 158     -32.594  -6.309  -1.358  1.00 85.69           C  
ATOM   1205  O   GLY A 158     -32.406  -5.094  -1.443  1.00 85.69           O  
ATOM   1206  N   SER A 159     -33.750  -6.789  -0.897  1.00 85.12           N  
ATOM   1207  CA  SER A 159     -34.906  -5.957  -0.592  1.00 85.12           C  
ATOM   1208  C   SER A 159     -35.062  -5.727   0.909  1.00 85.12           C  
ATOM   1209  CB  SER A 159     -36.188  -6.602  -1.133  1.00 85.12           C  
ATOM   1210  O   SER A 159     -35.906  -4.938   1.349  1.00 85.12           O  
ATOM   1211  OG  SER A 159     -36.344  -7.910  -0.619  1.00 85.12           O  
ATOM   1212  N   ASP A 160     -34.125  -6.305   1.683  1.00 88.19           N  
ATOM   1213  CA  ASP A 160     -34.188  -6.250   3.139  1.00 88.19           C  
ATOM   1214  C   ASP A 160     -33.250  -5.188   3.697  1.00 88.19           C  
ATOM   1215  CB  ASP A 160     -33.844  -7.617   3.744  1.00 88.19           C  
ATOM   1216  O   ASP A 160     -32.125  -5.004   3.189  1.00 88.19           O  
ATOM   1217  CG  ASP A 160     -34.875  -8.688   3.379  1.00 88.19           C  
ATOM   1218  OD1 ASP A 160     -36.062  -8.367   3.246  1.00 88.19           O  
ATOM   1219  OD2 ASP A 160     -34.469  -9.859   3.229  1.00 88.19           O  
ATOM   1220  N   ASN A 161     -33.750  -4.449   4.699  1.00 89.19           N  
ATOM   1221  CA  ASN A 161     -32.875  -3.600   5.484  1.00 89.19           C  
ATOM   1222  C   ASN A 161     -31.828  -4.422   6.230  1.00 89.19           C  
ATOM   1223  CB  ASN A 161     -33.688  -2.744   6.469  1.00 89.19           C  
ATOM   1224  O   ASN A 161     -32.156  -5.434   6.852  1.00 89.19           O  
ATOM   1225  CG  ASN A 161     -34.625  -1.802   5.773  1.00 89.19           C  
ATOM   1226  ND2 ASN A 161     -35.594  -1.271   6.523  1.00 89.19           N  
ATOM   1227  OD1 ASN A 161     -34.531  -1.553   4.570  1.00 89.19           O  
ATOM   1228  N   SER A 162     -30.656  -3.986   6.062  1.00 90.81           N  
ATOM   1229  CA  SER A 162     -29.531  -4.695   6.680  1.00 90.81           C  
ATOM   1230  C   SER A 162     -28.562  -3.725   7.332  1.00 90.81           C  
ATOM   1231  CB  SER A 162     -28.812  -5.551   5.645  1.00 90.81           C  
ATOM   1232  O   SER A 162     -28.891  -2.566   7.578  1.00 90.81           O  
ATOM   1233  OG  SER A 162     -27.875  -6.418   6.273  1.00 90.81           O  
ATOM   1234  N   PHE A 163     -27.453  -4.340   7.715  1.00 92.75           N  
ATOM   1235  CA  PHE A 163     -26.328  -3.623   8.320  1.00 92.75           C  
ATOM   1236  C   PHE A 163     -25.000  -4.266   7.930  1.00 92.75           C  
ATOM   1237  CB  PHE A 163     -26.469  -3.590   9.844  1.00 92.75           C  
ATOM   1238  O   PHE A 163     -24.969  -5.191   7.121  1.00 92.75           O  
ATOM   1239  CG  PHE A 163     -25.578  -2.576  10.516  1.00 92.75           C  
ATOM   1240  CD1 PHE A 163     -24.656  -2.971  11.461  1.00 92.75           C  
ATOM   1241  CD2 PHE A 163     -25.688  -1.229  10.195  1.00 92.75           C  
ATOM   1242  CE1 PHE A 163     -23.828  -2.035  12.086  1.00 92.75           C  
ATOM   1243  CE2 PHE A 163     -24.875  -0.288  10.812  1.00 92.75           C  
ATOM   1244  CZ  PHE A 163     -23.938  -0.693  11.758  1.00 92.75           C  
ATOM   1245  N   PHE A 164     -23.906  -3.656   8.328  1.00 93.50           N  
ATOM   1246  CA  PHE A 164     -22.609  -4.281   8.094  1.00 93.50           C  
ATOM   1247  C   PHE A 164     -22.594  -5.711   8.617  1.00 93.50           C  
ATOM   1248  CB  PHE A 164     -21.500  -3.467   8.750  1.00 93.50           C  
ATOM   1249  O   PHE A 164     -22.969  -5.961   9.766  1.00 93.50           O  
ATOM   1250  CG  PHE A 164     -21.391  -2.059   8.234  1.00 93.50           C  
ATOM   1251  CD1 PHE A 164     -21.078  -1.813   6.902  1.00 93.50           C  
ATOM   1252  CD2 PHE A 164     -21.594  -0.978   9.078  1.00 93.50           C  
ATOM   1253  CE1 PHE A 164     -20.969  -0.510   6.418  1.00 93.50           C  
ATOM   1254  CE2 PHE A 164     -21.484   0.328   8.609  1.00 93.50           C  
ATOM   1255  CZ  PHE A 164     -21.188   0.559   7.277  1.00 93.50           C  
ATOM   1256  N   SER A 165     -22.172  -6.723   7.824  1.00 92.31           N  
ATOM   1257  CA  SER A 165     -22.250  -8.133   8.180  1.00 92.31           C  
ATOM   1258  C   SER A 165     -21.234  -8.500   9.250  1.00 92.31           C  
ATOM   1259  CB  SER A 165     -22.047  -9.016   6.945  1.00 92.31           C  
ATOM   1260  O   SER A 165     -21.344  -9.547   9.891  1.00 92.31           O  
ATOM   1261  OG  SER A 165     -20.766  -8.781   6.371  1.00 92.31           O  
ATOM   1262  N   ARG A 166     -20.203  -7.570   9.539  1.00 93.44           N  
ATOM   1263  CA  ARG A 166     -19.141  -7.875  10.500  1.00 93.44           C  
ATOM   1264  C   ARG A 166     -19.328  -7.074  11.789  1.00 93.44           C  
ATOM   1265  CB  ARG A 166     -17.766  -7.590   9.891  1.00 93.44           C  
ATOM   1266  O   ARG A 166     -18.469  -7.117  12.672  1.00 93.44           O  
ATOM   1267  CG  ARG A 166     -17.484  -8.359   8.609  1.00 93.44           C  
ATOM   1268  CD  ARG A 166     -17.469  -9.859   8.844  1.00 93.44           C  
ATOM   1269  NE  ARG A 166     -17.172 -10.594   7.617  1.00 93.44           N  
ATOM   1270  NH1 ARG A 166     -18.281 -12.516   8.250  1.00 93.44           N  
ATOM   1271  NH2 ARG A 166     -17.234 -12.414   6.215  1.00 93.44           N  
ATOM   1272  CZ  ARG A 166     -17.562 -11.836   7.363  1.00 93.44           C  
ATOM   1273  N   LEU A 167     -20.406  -6.363  11.836  1.00 95.25           N  
ATOM   1274  CA  LEU A 167     -20.703  -5.555  13.016  1.00 95.25           C  
ATOM   1275  C   LEU A 167     -22.125  -5.805  13.500  1.00 95.25           C  
ATOM   1276  CB  LEU A 167     -20.516  -4.066  12.711  1.00 95.25           C  
ATOM   1277  O   LEU A 167     -22.984  -6.211  12.719  1.00 95.25           O  
ATOM   1278  CG  LEU A 167     -19.094  -3.637  12.305  1.00 95.25           C  
ATOM   1279  CD1 LEU A 167     -19.109  -2.217  11.750  1.00 95.25           C  
ATOM   1280  CD2 LEU A 167     -18.141  -3.742  13.492  1.00 95.25           C  
ATOM   1281  N   ASN A 168     -22.312  -5.539  14.750  1.00 94.69           N  
ATOM   1282  CA  ASN A 168     -23.641  -5.578  15.352  1.00 94.69           C  
ATOM   1283  C   ASN A 168     -24.062  -4.203  15.859  1.00 94.69           C  
ATOM   1284  CB  ASN A 168     -23.672  -6.594  16.500  1.00 94.69           C  
ATOM   1285  O   ASN A 168     -23.312  -3.543  16.578  1.00 94.69           O  
ATOM   1286  CG  ASN A 168     -23.547  -8.023  16.016  1.00 94.69           C  
ATOM   1287  ND2 ASN A 168     -22.828  -8.844  16.766  1.00 94.69           N  
ATOM   1288  OD1 ASN A 168     -24.094  -8.391  14.969  1.00 94.69           O  
ATOM   1289  N   TRP A 169     -25.188  -3.834  15.352  1.00 94.88           N  
ATOM   1290  CA  TRP A 169     -25.750  -2.598  15.891  1.00 94.88           C  
ATOM   1291  C   TRP A 169     -26.609  -2.879  17.125  1.00 94.88           C  
ATOM   1292  CB  TRP A 169     -26.594  -1.884  14.820  1.00 94.88           C  
ATOM   1293  O   TRP A 169     -27.719  -3.406  17.016  1.00 94.88           O  
ATOM   1294  CG  TRP A 169     -27.078  -0.531  15.242  1.00 94.88           C  
ATOM   1295  CD1 TRP A 169     -26.875   0.086  16.438  1.00 94.88           C  
ATOM   1296  CD2 TRP A 169     -27.875   0.370  14.461  1.00 94.88           C  
ATOM   1297  CE2 TRP A 169     -28.109   1.516  15.250  1.00 94.88           C  
ATOM   1298  CE3 TRP A 169     -28.406   0.319  13.164  1.00 94.88           C  
ATOM   1299  NE1 TRP A 169     -27.484   1.317  16.453  1.00 94.88           N  
ATOM   1300  CH2 TRP A 169     -29.359   2.529  13.523  1.00 94.88           C  
ATOM   1301  CZ2 TRP A 169     -28.859   2.604  14.789  1.00 94.88           C  
ATOM   1302  CZ3 TRP A 169     -29.156   1.403  12.711  1.00 94.88           C  
ATOM   1303  N   LEU A 170     -26.062  -2.430  18.312  1.00 95.44           N  
ATOM   1304  CA  LEU A 170     -26.750  -2.684  19.578  1.00 95.44           C  
ATOM   1305  C   LEU A 170     -27.688  -1.526  19.938  1.00 95.44           C  
ATOM   1306  CB  LEU A 170     -25.750  -2.914  20.703  1.00 95.44           C  
ATOM   1307  O   LEU A 170     -27.266  -0.366  19.922  1.00 95.44           O  
ATOM   1308  CG  LEU A 170     -24.641  -3.938  20.438  1.00 95.44           C  
ATOM   1309  CD1 LEU A 170     -23.797  -4.141  21.688  1.00 95.44           C  
ATOM   1310  CD2 LEU A 170     -25.250  -5.258  19.969  1.00 95.44           C  
ATOM   1311  N   TYR A 171     -28.984  -1.856  20.234  1.00 94.94           N  
ATOM   1312  CA  TYR A 171     -29.938  -0.835  20.672  1.00 94.94           C  
ATOM   1313  C   TYR A 171     -30.906  -1.396  21.719  1.00 94.94           C  
ATOM   1314  CB  TYR A 171     -30.719  -0.278  19.484  1.00 94.94           C  
ATOM   1315  O   TYR A 171     -30.844  -2.578  22.047  1.00 94.94           O  
ATOM   1316  CG  TYR A 171     -31.609  -1.294  18.812  1.00 94.94           C  
ATOM   1317  CD1 TYR A 171     -31.078  -2.240  17.938  1.00 94.94           C  
ATOM   1318  CD2 TYR A 171     -32.969  -1.309  19.047  1.00 94.94           C  
ATOM   1319  CE1 TYR A 171     -31.906  -3.178  17.312  1.00 94.94           C  
ATOM   1320  CE2 TYR A 171     -33.812  -2.240  18.438  1.00 94.94           C  
ATOM   1321  OH  TYR A 171     -34.062  -4.094  16.969  1.00 94.94           O  
ATOM   1322  CZ  TYR A 171     -33.250  -3.170  17.578  1.00 94.94           C  
ATOM   1323  N   GLU A 172     -31.672  -0.528  22.266  1.00 95.25           N  
ATOM   1324  CA  GLU A 172     -32.500  -0.835  23.438  1.00 95.25           C  
ATOM   1325  C   GLU A 172     -33.375  -2.062  23.188  1.00 95.25           C  
ATOM   1326  CB  GLU A 172     -33.375   0.365  23.812  1.00 95.25           C  
ATOM   1327  O   GLU A 172     -33.781  -2.312  22.047  1.00 95.25           O  
ATOM   1328  CG  GLU A 172     -34.469   0.665  22.797  1.00 95.25           C  
ATOM   1329  CD  GLU A 172     -35.750  -0.125  23.047  1.00 95.25           C  
ATOM   1330  OE1 GLU A 172     -36.719   0.038  22.266  1.00 95.25           O  
ATOM   1331  OE2 GLU A 172     -35.781  -0.913  24.016  1.00 95.25           O  
ATOM   1332  N   SER A 173     -33.562  -2.953  24.109  1.00 94.44           N  
ATOM   1333  CA  SER A 173     -34.500  -4.062  24.188  1.00 94.44           C  
ATOM   1334  C   SER A 173     -35.500  -3.867  25.312  1.00 94.44           C  
ATOM   1335  CB  SER A 173     -33.750  -5.387  24.375  1.00 94.44           C  
ATOM   1336  O   SER A 173     -35.125  -3.652  26.469  1.00 94.44           O  
ATOM   1337  OG  SER A 173     -34.656  -6.473  24.406  1.00 94.44           O  
ATOM   1338  N   GLU A 174     -36.812  -3.867  25.016  1.00 92.19           N  
ATOM   1339  CA  GLU A 174     -37.875  -3.695  26.000  1.00 92.19           C  
ATOM   1340  C   GLU A 174     -37.625  -2.443  26.844  1.00 92.19           C  
ATOM   1341  CB  GLU A 174     -37.969  -4.926  26.906  1.00 92.19           C  
ATOM   1342  O   GLU A 174     -37.750  -2.484  28.062  1.00 92.19           O  
ATOM   1343  CG  GLU A 174     -38.344  -6.199  26.172  1.00 92.19           C  
ATOM   1344  CD  GLU A 174     -38.469  -7.406  27.078  1.00 92.19           C  
ATOM   1345  OE1 GLU A 174     -38.781  -8.516  26.594  1.00 92.19           O  
ATOM   1346  OE2 GLU A 174     -38.312  -7.234  28.312  1.00 92.19           O  
ATOM   1347  N   SER A 175     -37.125  -1.341  26.125  1.00 92.50           N  
ATOM   1348  CA  SER A 175     -37.000  -0.004  26.703  1.00 92.50           C  
ATOM   1349  C   SER A 175     -35.844   0.043  27.719  1.00 92.50           C  
ATOM   1350  CB  SER A 175     -38.281   0.447  27.359  1.00 92.50           C  
ATOM   1351  O   SER A 175     -35.875   0.856  28.641  1.00 92.50           O  
ATOM   1352  OG  SER A 175     -39.344   0.546  26.406  1.00 92.50           O  
ATOM   1353  N   LYS A 176     -35.000  -0.907  27.609  1.00 94.19           N  
ATOM   1354  CA  LYS A 176     -33.844  -0.945  28.484  1.00 94.19           C  
ATOM   1355  C   LYS A 176     -32.562  -1.059  27.672  1.00 94.19           C  
ATOM   1356  CB  LYS A 176     -33.938  -2.109  29.469  1.00 94.19           C  
ATOM   1357  O   LYS A 176     -32.531  -1.691  26.609  1.00 94.19           O  
ATOM   1358  CG  LYS A 176     -35.094  -1.997  30.453  1.00 94.19           C  
ATOM   1359  CD  LYS A 176     -35.125  -3.172  31.422  1.00 94.19           C  
ATOM   1360  CE  LYS A 176     -36.312  -3.084  32.375  1.00 94.19           C  
ATOM   1361  NZ  LYS A 176     -36.375  -4.258  33.281  1.00 94.19           N  
ATOM   1362  N   TYR A 177     -31.516  -0.523  28.188  1.00 95.12           N  
ATOM   1363  CA  TYR A 177     -30.141  -0.659  27.703  1.00 95.12           C  
ATOM   1364  C   TYR A 177     -29.156  -0.694  28.875  1.00 95.12           C  
ATOM   1365  CB  TYR A 177     -29.781   0.490  26.766  1.00 95.12           C  
ATOM   1366  O   TYR A 177     -28.688   0.350  29.328  1.00 95.12           O  
ATOM   1367  CG  TYR A 177     -28.562   0.229  25.922  1.00 95.12           C  
ATOM   1368  CD1 TYR A 177     -27.281   0.242  26.500  1.00 95.12           C  
ATOM   1369  CD2 TYR A 177     -28.672  -0.031  24.562  1.00 95.12           C  
ATOM   1370  CE1 TYR A 177     -26.156   0.004  25.719  1.00 95.12           C  
ATOM   1371  CE2 TYR A 177     -27.547  -0.271  23.781  1.00 95.12           C  
ATOM   1372  OH  TYR A 177     -25.172  -0.489  23.609  1.00 95.12           O  
ATOM   1373  CZ  TYR A 177     -26.297  -0.252  24.375  1.00 95.12           C  
ATOM   1374  N   PRO A 178     -28.969  -1.847  29.406  1.00 94.88           N  
ATOM   1375  CA  PRO A 178     -28.062  -1.939  30.547  1.00 94.88           C  
ATOM   1376  C   PRO A 178     -26.609  -1.634  30.172  1.00 94.88           C  
ATOM   1377  CB  PRO A 178     -28.203  -3.395  31.000  1.00 94.88           C  
ATOM   1378  O   PRO A 178     -26.250  -1.681  29.000  1.00 94.88           O  
ATOM   1379  CG  PRO A 178     -28.578  -4.145  29.750  1.00 94.88           C  
ATOM   1380  CD  PRO A 178     -29.406  -3.256  28.891  1.00 94.88           C  
ATOM   1381  N   VAL A 179     -25.906  -1.312  31.203  1.00 94.38           N  
ATOM   1382  CA  VAL A 179     -24.469  -1.143  30.953  1.00 94.38           C  
ATOM   1383  C   VAL A 179     -23.859  -2.473  30.531  1.00 94.38           C  
ATOM   1384  CB  VAL A 179     -23.750  -0.607  32.219  1.00 94.38           C  
ATOM   1385  O   VAL A 179     -24.062  -3.500  31.172  1.00 94.38           O  
ATOM   1386  CG1 VAL A 179     -22.250  -0.509  31.969  1.00 94.38           C  
ATOM   1387  CG2 VAL A 179     -24.312   0.752  32.625  1.00 94.38           C  
ATOM   1388  N   LEU A 180     -23.172  -2.398  29.375  1.00 95.19           N  
ATOM   1389  CA  LEU A 180     -22.562  -3.590  28.797  1.00 95.19           C  
ATOM   1390  C   LEU A 180     -21.094  -3.689  29.188  1.00 95.19           C  
ATOM   1391  CB  LEU A 180     -22.703  -3.576  27.281  1.00 95.19           C  
ATOM   1392  O   LEU A 180     -20.359  -2.695  29.141  1.00 95.19           O  
ATOM   1393  CG  LEU A 180     -24.109  -3.410  26.719  1.00 95.19           C  
ATOM   1394  CD1 LEU A 180     -24.078  -3.289  25.203  1.00 95.19           C  
ATOM   1395  CD2 LEU A 180     -25.000  -4.582  27.156  1.00 95.19           C  
ATOM   1396  N   ASN A 181     -20.719  -4.914  29.594  1.00 94.75           N  
ATOM   1397  CA  ASN A 181     -19.344  -5.230  29.953  1.00 94.75           C  
ATOM   1398  C   ASN A 181     -18.938  -6.602  29.438  1.00 94.75           C  
ATOM   1399  CB  ASN A 181     -19.141  -5.156  31.469  1.00 94.75           C  
ATOM   1400  O   ASN A 181     -19.422  -7.625  29.906  1.00 94.75           O  
ATOM   1401  CG  ASN A 181     -17.688  -5.211  31.875  1.00 94.75           C  
ATOM   1402  ND2 ASN A 181     -17.422  -5.168  33.156  1.00 94.75           N  
ATOM   1403  OD1 ASN A 181     -16.797  -5.297  31.016  1.00 94.75           O  
ATOM   1404  N   VAL A 182     -18.016  -6.562  28.453  1.00 93.88           N  
ATOM   1405  CA  VAL A 182     -17.609  -7.809  27.812  1.00 93.88           C  
ATOM   1406  C   VAL A 182     -16.094  -7.941  27.859  1.00 93.88           C  
ATOM   1407  CB  VAL A 182     -18.109  -7.891  26.344  1.00 93.88           C  
ATOM   1408  O   VAL A 182     -15.367  -6.961  27.672  1.00 93.88           O  
ATOM   1409  CG1 VAL A 182     -17.484  -9.086  25.625  1.00 93.88           C  
ATOM   1410  CG2 VAL A 182     -19.625  -7.973  26.297  1.00 93.88           C  
ATOM   1411  N   THR A 183     -15.742  -9.148  28.203  1.00 94.06           N  
ATOM   1412  CA  THR A 183     -14.320  -9.484  28.234  1.00 94.06           C  
ATOM   1413  C   THR A 183     -14.023 -10.648  27.281  1.00 94.06           C  
ATOM   1414  CB  THR A 183     -13.859  -9.844  29.656  1.00 94.06           C  
ATOM   1415  O   THR A 183     -14.680 -11.688  27.344  1.00 94.06           O  
ATOM   1416  CG2 THR A 183     -12.352 -10.070  29.688  1.00 94.06           C  
ATOM   1417  OG1 THR A 183     -14.195  -8.773  30.547  1.00 94.06           O  
ATOM   1418  N   MET A 184     -12.969 -10.359  26.500  1.00 94.38           N  
ATOM   1419  CA  MET A 184     -12.594 -11.375  25.516  1.00 94.38           C  
ATOM   1420  C   MET A 184     -11.086 -11.602  25.531  1.00 94.38           C  
ATOM   1421  CB  MET A 184     -13.047 -10.969  24.109  1.00 94.38           C  
ATOM   1422  O   MET A 184     -10.320 -10.773  25.031  1.00 94.38           O  
ATOM   1423  CG  MET A 184     -12.836 -12.055  23.062  1.00 94.38           C  
ATOM   1424  SD  MET A 184     -13.680 -13.625  23.500  1.00 94.38           S  
ATOM   1425  CE  MET A 184     -15.414 -13.078  23.469  1.00 94.38           C  
ATOM   1426  N   PRO A 185     -10.727 -12.797  26.062  1.00 93.38           N  
ATOM   1427  CA  PRO A 185      -9.289 -13.078  26.062  1.00 93.38           C  
ATOM   1428  C   PRO A 185      -8.781 -13.562  24.703  1.00 93.38           C  
ATOM   1429  CB  PRO A 185      -9.133 -14.172  27.125  1.00 93.38           C  
ATOM   1430  O   PRO A 185      -9.539 -14.180  23.953  1.00 93.38           O  
ATOM   1431  CG  PRO A 185     -10.453 -14.875  27.125  1.00 93.38           C  
ATOM   1432  CD  PRO A 185     -11.531 -13.891  26.797  1.00 93.38           C  
ATOM   1433  N   ASN A 186      -7.578 -13.188  24.406  1.00 94.44           N  
ATOM   1434  CA  ASN A 186      -6.902 -13.758  23.250  1.00 94.44           C  
ATOM   1435  C   ASN A 186      -5.973 -14.906  23.641  1.00 94.44           C  
ATOM   1436  CB  ASN A 186      -6.121 -12.680  22.500  1.00 94.44           C  
ATOM   1437  O   ASN A 186      -4.832 -14.672  24.047  1.00 94.44           O  
ATOM   1438  CG  ASN A 186      -5.508 -13.188  21.219  1.00 94.44           C  
ATOM   1439  ND2 ASN A 186      -4.816 -12.312  20.500  1.00 94.44           N  
ATOM   1440  OD1 ASN A 186      -5.656 -14.367  20.859  1.00 94.44           O  
ATOM   1441  N   ASN A 187      -6.469 -16.141  23.516  1.00 91.00           N  
ATOM   1442  CA  ASN A 187      -5.730 -17.328  23.938  1.00 91.00           C  
ATOM   1443  C   ASN A 187      -4.980 -17.969  22.766  1.00 91.00           C  
ATOM   1444  CB  ASN A 187      -6.672 -18.344  24.578  1.00 91.00           C  
ATOM   1445  O   ASN A 187      -4.332 -19.000  22.922  1.00 91.00           O  
ATOM   1446  CG  ASN A 187      -7.340 -17.812  25.828  1.00 91.00           C  
ATOM   1447  ND2 ASN A 187      -8.594 -18.188  26.031  1.00 91.00           N  
ATOM   1448  OD1 ASN A 187      -6.738 -17.062  26.594  1.00 91.00           O  
ATOM   1449  N   GLY A 188      -5.070 -17.359  21.625  1.00 88.38           N  
ATOM   1450  CA  GLY A 188      -4.406 -17.844  20.422  1.00 88.38           C  
ATOM   1451  C   GLY A 188      -2.963 -17.391  20.312  1.00 88.38           C  
ATOM   1452  O   GLY A 188      -2.445 -16.734  21.219  1.00 88.38           O  
ATOM   1453  N   ASN A 189      -2.311 -17.781  19.219  1.00 90.69           N  
ATOM   1454  CA  ASN A 189      -0.917 -17.422  18.984  1.00 90.69           C  
ATOM   1455  C   ASN A 189      -0.793 -16.344  17.906  1.00 90.69           C  
ATOM   1456  CB  ASN A 189      -0.097 -18.656  18.609  1.00 90.69           C  
ATOM   1457  O   ASN A 189       0.275 -16.172  17.312  1.00 90.69           O  
ATOM   1458  CG  ASN A 189      -0.600 -19.312  17.344  1.00 90.69           C  
ATOM   1459  ND2 ASN A 189       0.083 -20.375  16.922  1.00 90.69           N  
ATOM   1460  OD1 ASN A 189      -1.592 -18.891  16.750  1.00 90.69           O  
ATOM   1461  N   PHE A 190      -1.849 -15.633  17.594  1.00 91.38           N  
ATOM   1462  CA  PHE A 190      -1.849 -14.562  16.609  1.00 91.38           C  
ATOM   1463  C   PHE A 190      -2.580 -13.336  17.141  1.00 91.38           C  
ATOM   1464  CB  PHE A 190      -2.494 -15.039  15.305  1.00 91.38           C  
ATOM   1465  O   PHE A 190      -3.350 -13.438  18.094  1.00 91.38           O  
ATOM   1466  CG  PHE A 190      -3.879 -15.602  15.477  1.00 91.38           C  
ATOM   1467  CD1 PHE A 190      -4.070 -16.953  15.695  1.00 91.38           C  
ATOM   1468  CD2 PHE A 190      -4.992 -14.766  15.422  1.00 91.38           C  
ATOM   1469  CE1 PHE A 190      -5.352 -17.484  15.859  1.00 91.38           C  
ATOM   1470  CE2 PHE A 190      -6.273 -15.281  15.586  1.00 91.38           C  
ATOM   1471  CZ  PHE A 190      -6.453 -16.641  15.805  1.00 91.38           C  
ATOM   1472  N   ASP A 191      -2.297 -12.164  16.516  1.00 92.38           N  
ATOM   1473  CA  ASP A 191      -2.979 -10.922  16.859  1.00 92.38           C  
ATOM   1474  C   ASP A 191      -4.414 -10.914  16.344  1.00 92.38           C  
ATOM   1475  CB  ASP A 191      -2.213  -9.719  16.312  1.00 92.38           C  
ATOM   1476  O   ASP A 191      -4.672 -11.320  15.211  1.00 92.38           O  
ATOM   1477  CG  ASP A 191      -0.852  -9.531  16.953  1.00 92.38           C  
ATOM   1478  OD1 ASP A 191      -0.561 -10.203  17.969  1.00 92.38           O  
ATOM   1479  OD2 ASP A 191      -0.065  -8.703  16.453  1.00 92.38           O  
ATOM   1480  N   LYS A 192      -5.328 -10.570  17.172  1.00 94.88           N  
ATOM   1481  CA  LYS A 192      -6.727 -10.406  16.781  1.00 94.88           C  
ATOM   1482  C   LYS A 192      -7.074  -8.938  16.562  1.00 94.88           C  
ATOM   1483  CB  LYS A 192      -7.652 -11.016  17.844  1.00 94.88           C  
ATOM   1484  O   LYS A 192      -6.746  -8.086  17.406  1.00 94.88           O  
ATOM   1485  CG  LYS A 192      -7.527 -12.523  17.969  1.00 94.88           C  
ATOM   1486  CD  LYS A 192      -8.508 -13.078  19.000  1.00 94.88           C  
ATOM   1487  CE  LYS A 192      -8.445 -14.594  19.078  1.00 94.88           C  
ATOM   1488  NZ  LYS A 192      -9.383 -15.141  20.094  1.00 94.88           N  
ATOM   1489  N   LEU A 193      -7.570  -8.656  15.414  1.00 95.06           N  
ATOM   1490  CA  LEU A 193      -8.047  -7.309  15.125  1.00 95.06           C  
ATOM   1491  C   LEU A 193      -9.562  -7.227  15.266  1.00 95.06           C  
ATOM   1492  CB  LEU A 193      -7.641  -6.891  13.711  1.00 95.06           C  
ATOM   1493  O   LEU A 193     -10.305  -7.902  14.547  1.00 95.06           O  
ATOM   1494  CG  LEU A 193      -8.211  -5.566  13.203  1.00 95.06           C  
ATOM   1495  CD1 LEU A 193      -7.641  -4.398  14.000  1.00 95.06           C  
ATOM   1496  CD2 LEU A 193      -7.914  -5.391  11.711  1.00 95.06           C  
ATOM   1497  N   TYR A 194     -10.000  -6.410  16.188  1.00 95.88           N  
ATOM   1498  CA  TYR A 194     -11.422  -6.160  16.391  1.00 95.88           C  
ATOM   1499  C   TYR A 194     -11.828  -4.809  15.812  1.00 95.88           C  
ATOM   1500  CB  TYR A 194     -11.781  -6.219  17.875  1.00 95.88           C  
ATOM   1501  O   TYR A 194     -11.188  -3.791  16.094  1.00 95.88           O  
ATOM   1502  CG  TYR A 194     -11.695  -7.609  18.469  1.00 95.88           C  
ATOM   1503  CD1 TYR A 194     -12.805  -8.461  18.453  1.00 95.88           C  
ATOM   1504  CD2 TYR A 194     -10.516  -8.070  19.031  1.00 95.88           C  
ATOM   1505  CE1 TYR A 194     -12.727  -9.734  19.000  1.00 95.88           C  
ATOM   1506  CE2 TYR A 194     -10.430  -9.352  19.578  1.00 95.88           C  
ATOM   1507  OH  TYR A 194     -11.461 -11.438  20.094  1.00 95.88           O  
ATOM   1508  CZ  TYR A 194     -11.539 -10.172  19.562  1.00 95.88           C  
ATOM   1509  N   ILE A 195     -12.852  -4.871  14.984  1.00 96.44           N  
ATOM   1510  CA  ILE A 195     -13.422  -3.629  14.469  1.00 96.44           C  
ATOM   1511  C   ILE A 195     -14.703  -3.297  15.227  1.00 96.44           C  
ATOM   1512  CB  ILE A 195     -13.703  -3.719  12.953  1.00 96.44           C  
ATOM   1513  O   ILE A 195     -15.562  -4.164  15.414  1.00 96.44           O  
ATOM   1514  CG1 ILE A 195     -12.422  -4.070  12.188  1.00 96.44           C  
ATOM   1515  CG2 ILE A 195     -14.305  -2.410  12.438  1.00 96.44           C  
ATOM   1516  CD1 ILE A 195     -11.359  -2.980  12.227  1.00 96.44           C  
ATOM   1517  N   TRP A 196     -14.766  -2.098  15.711  1.00 96.88           N  
ATOM   1518  CA  TRP A 196     -15.953  -1.641  16.422  1.00 96.88           C  
ATOM   1519  C   TRP A 196     -16.250  -0.177  16.125  1.00 96.88           C  
ATOM   1520  CB  TRP A 196     -15.773  -1.830  17.938  1.00 96.88           C  
ATOM   1521  O   TRP A 196     -15.438   0.502  15.477  1.00 96.88           O  
ATOM   1522  CG  TRP A 196     -14.578  -1.127  18.500  1.00 96.88           C  
ATOM   1523  CD1 TRP A 196     -13.273  -1.555  18.469  1.00 96.88           C  
ATOM   1524  CD2 TRP A 196     -14.570   0.129  19.188  1.00 96.88           C  
ATOM   1525  CE2 TRP A 196     -13.227   0.403  19.547  1.00 96.88           C  
ATOM   1526  CE3 TRP A 196     -15.562   1.051  19.531  1.00 96.88           C  
ATOM   1527  NE1 TRP A 196     -12.461  -0.639  19.094  1.00 96.88           N  
ATOM   1528  CH2 TRP A 196     -13.852   2.447  20.562  1.00 96.88           C  
ATOM   1529  CZ2 TRP A 196     -12.859   1.562  20.234  1.00 96.88           C  
ATOM   1530  CZ3 TRP A 196     -15.195   2.203  20.219  1.00 96.88           C  
ATOM   1531  N   GLY A 197     -17.422   0.311  16.594  1.00 97.06           N  
ATOM   1532  CA  GLY A 197     -17.766   1.680  16.234  1.00 97.06           C  
ATOM   1533  C   GLY A 197     -18.688   2.342  17.250  1.00 97.06           C  
ATOM   1534  O   GLY A 197     -19.109   1.705  18.219  1.00 97.06           O  
ATOM   1535  N   VAL A 198     -18.953   3.654  17.000  1.00 97.50           N  
ATOM   1536  CA  VAL A 198     -19.828   4.445  17.859  1.00 97.50           C  
ATOM   1537  C   VAL A 198     -20.875   5.152  17.000  1.00 97.50           C  
ATOM   1538  CB  VAL A 198     -19.047   5.480  18.688  1.00 97.50           C  
ATOM   1539  O   VAL A 198     -20.531   5.855  16.047  1.00 97.50           O  
ATOM   1540  CG1 VAL A 198     -20.000   6.344  19.516  1.00 97.50           C  
ATOM   1541  CG2 VAL A 198     -18.031   4.773  19.594  1.00 97.50           C  
ATOM   1542  N   HIS A 199     -22.062   4.840  17.297  1.00 96.50           N  
ATOM   1543  CA  HIS A 199     -23.172   5.480  16.594  1.00 96.50           C  
ATOM   1544  C   HIS A 199     -23.391   6.902  17.109  1.00 96.50           C  
ATOM   1545  CB  HIS A 199     -24.453   4.664  16.766  1.00 96.50           C  
ATOM   1546  O   HIS A 199     -23.469   7.133  18.312  1.00 96.50           O  
ATOM   1547  CG  HIS A 199     -25.625   5.234  16.031  1.00 96.50           C  
ATOM   1548  CD2 HIS A 199     -25.766   5.605  14.734  1.00 96.50           C  
ATOM   1549  ND1 HIS A 199     -26.828   5.484  16.641  1.00 96.50           N  
ATOM   1550  CE1 HIS A 199     -27.672   5.984  15.750  1.00 96.50           C  
ATOM   1551  NE2 HIS A 199     -27.062   6.070  14.586  1.00 96.50           N  
ATOM   1552  N   HIS A 200     -23.500   7.836  16.156  1.00 95.81           N  
ATOM   1553  CA  HIS A 200     -23.766   9.242  16.469  1.00 95.81           C  
ATOM   1554  C   HIS A 200     -25.156   9.656  16.016  1.00 95.81           C  
ATOM   1555  CB  HIS A 200     -22.703  10.133  15.812  1.00 95.81           C  
ATOM   1556  O   HIS A 200     -25.359   9.961  14.836  1.00 95.81           O  
ATOM   1557  CG  HIS A 200     -21.312   9.805  16.219  1.00 95.81           C  
ATOM   1558  CD2 HIS A 200     -20.328   9.109  15.594  1.00 95.81           C  
ATOM   1559  ND1 HIS A 200     -20.766  10.211  17.422  1.00 95.81           N  
ATOM   1560  CE1 HIS A 200     -19.516   9.781  17.516  1.00 95.81           C  
ATOM   1561  NE2 HIS A 200     -19.234   9.102  16.422  1.00 95.81           N  
ATOM   1562  N   PRO A 201     -26.078   9.672  16.922  1.00 95.50           N  
ATOM   1563  CA  PRO A 201     -27.453  10.008  16.547  1.00 95.50           C  
ATOM   1564  C   PRO A 201     -27.609  11.453  16.078  1.00 95.50           C  
ATOM   1565  CB  PRO A 201     -28.234   9.766  17.844  1.00 95.50           C  
ATOM   1566  O   PRO A 201     -26.844  12.328  16.500  1.00 95.50           O  
ATOM   1567  CG  PRO A 201     -27.391   8.812  18.625  1.00 95.50           C  
ATOM   1568  CD  PRO A 201     -25.953   9.102  18.344  1.00 95.50           C  
ATOM   1569  N   SER A 202     -28.672  11.703  15.352  1.00 94.56           N  
ATOM   1570  CA  SER A 202     -28.906  12.992  14.719  1.00 94.56           C  
ATOM   1571  C   SER A 202     -29.609  13.953  15.672  1.00 94.56           C  
ATOM   1572  CB  SER A 202     -29.719  12.828  13.445  1.00 94.56           C  
ATOM   1573  O   SER A 202     -29.516  15.172  15.523  1.00 94.56           O  
ATOM   1574  OG  SER A 202     -30.953  12.172  13.711  1.00 94.56           O  
ATOM   1575  N   THR A 203     -30.344  13.352  16.672  1.00 95.62           N  
ATOM   1576  CA  THR A 203     -31.109  14.156  17.625  1.00 95.62           C  
ATOM   1577  C   THR A 203     -31.062  13.523  19.016  1.00 95.62           C  
ATOM   1578  CB  THR A 203     -32.562  14.312  17.188  1.00 95.62           C  
ATOM   1579  O   THR A 203     -30.766  12.336  19.156  1.00 95.62           O  
ATOM   1580  CG2 THR A 203     -32.656  14.883  15.773  1.00 95.62           C  
ATOM   1581  OG1 THR A 203     -33.219  13.031  17.203  1.00 95.62           O  
ATOM   1582  N   ASP A 204     -31.344  14.328  19.969  1.00 96.25           N  
ATOM   1583  CA  ASP A 204     -31.453  13.844  21.344  1.00 96.25           C  
ATOM   1584  C   ASP A 204     -32.562  12.812  21.469  1.00 96.25           C  
ATOM   1585  CB  ASP A 204     -31.688  15.000  22.312  1.00 96.25           C  
ATOM   1586  O   ASP A 204     -32.469  11.859  22.250  1.00 96.25           O  
ATOM   1587  CG  ASP A 204     -30.484  15.898  22.469  1.00 96.25           C  
ATOM   1588  OD1 ASP A 204     -29.344  15.375  22.609  1.00 96.25           O  
ATOM   1589  OD2 ASP A 204     -30.656  17.141  22.469  1.00 96.25           O  
ATOM   1590  N   LYS A 205     -33.625  13.008  20.672  1.00 96.00           N  
ATOM   1591  CA  LYS A 205     -34.750  12.078  20.672  1.00 96.00           C  
ATOM   1592  C   LYS A 205     -34.312  10.703  20.172  1.00 96.00           C  
ATOM   1593  CB  LYS A 205     -35.875  12.609  19.781  1.00 96.00           C  
ATOM   1594  O   LYS A 205     -34.688   9.680  20.750  1.00 96.00           O  
ATOM   1595  CG  LYS A 205     -37.156  11.773  19.844  1.00 96.00           C  
ATOM   1596  CD  LYS A 205     -38.250  12.383  18.984  1.00 96.00           C  
ATOM   1597  CE  LYS A 205     -39.500  11.508  18.969  1.00 96.00           C  
ATOM   1598  NZ  LYS A 205     -40.594  12.094  18.141  1.00 96.00           N  
ATOM   1599  N   GLU A 206     -33.656  10.672  19.109  1.00 94.69           N  
ATOM   1600  CA  GLU A 206     -33.125   9.422  18.562  1.00 94.69           C  
ATOM   1601  C   GLU A 206     -32.219   8.727  19.578  1.00 94.69           C  
ATOM   1602  CB  GLU A 206     -32.344   9.680  17.266  1.00 94.69           C  
ATOM   1603  O   GLU A 206     -32.281   7.508  19.750  1.00 94.69           O  
ATOM   1604  CG  GLU A 206     -31.859   8.414  16.578  1.00 94.69           C  
ATOM   1605  CD  GLU A 206     -31.172   8.680  15.250  1.00 94.69           C  
ATOM   1606  OE1 GLU A 206     -30.891   7.707  14.516  1.00 94.69           O  
ATOM   1607  OE2 GLU A 206     -30.938   9.867  14.938  1.00 94.69           O  
ATOM   1608  N   GLN A 207     -31.312   9.453  20.266  1.00 96.25           N  
ATOM   1609  CA  GLN A 207     -30.406   8.938  21.281  1.00 96.25           C  
ATOM   1610  C   GLN A 207     -31.172   8.250  22.406  1.00 96.25           C  
ATOM   1611  CB  GLN A 207     -29.531  10.062  21.859  1.00 96.25           C  
ATOM   1612  O   GLN A 207     -30.859   7.117  22.781  1.00 96.25           O  
ATOM   1613  CG  GLN A 207     -28.688   9.641  23.047  1.00 96.25           C  
ATOM   1614  CD  GLN A 207     -27.641   8.609  22.688  1.00 96.25           C  
ATOM   1615  NE2 GLN A 207     -27.484   7.605  23.547  1.00 96.25           N  
ATOM   1616  OE1 GLN A 207     -26.984   8.703  21.641  1.00 96.25           O  
ATOM   1617  N   THR A 208     -32.156   8.898  22.875  1.00 96.50           N  
ATOM   1618  CA  THR A 208     -32.938   8.375  24.000  1.00 96.50           C  
ATOM   1619  C   THR A 208     -33.812   7.199  23.547  1.00 96.50           C  
ATOM   1620  CB  THR A 208     -33.844   9.469  24.609  1.00 96.50           C  
ATOM   1621  O   THR A 208     -33.969   6.230  24.281  1.00 96.50           O  
ATOM   1622  CG2 THR A 208     -34.562   8.945  25.844  1.00 96.50           C  
ATOM   1623  OG1 THR A 208     -33.031  10.586  24.969  1.00 96.50           O  
ATOM   1624  N   LYS A 209     -34.281   7.266  22.344  1.00 95.56           N  
ATOM   1625  CA  LYS A 209     -35.094   6.199  21.781  1.00 95.56           C  
ATOM   1626  C   LYS A 209     -34.312   4.918  21.594  1.00 95.56           C  
ATOM   1627  CB  LYS A 209     -35.719   6.633  20.453  1.00 95.56           C  
ATOM   1628  O   LYS A 209     -34.781   3.828  21.922  1.00 95.56           O  
ATOM   1629  CG  LYS A 209     -36.656   5.613  19.844  1.00 95.56           C  
ATOM   1630  CD  LYS A 209     -37.250   6.105  18.531  1.00 95.56           C  
ATOM   1631  CE  LYS A 209     -38.156   5.059  17.891  1.00 95.56           C  
ATOM   1632  NZ  LYS A 209     -38.719   5.535  16.594  1.00 95.56           N  
ATOM   1633  N   LEU A 210     -33.125   5.043  21.156  1.00 95.19           N  
ATOM   1634  CA  LEU A 210     -32.312   3.889  20.812  1.00 95.19           C  
ATOM   1635  C   LEU A 210     -31.547   3.377  22.031  1.00 95.19           C  
ATOM   1636  CB  LEU A 210     -31.344   4.242  19.688  1.00 95.19           C  
ATOM   1637  O   LEU A 210     -31.406   2.166  22.203  1.00 95.19           O  
ATOM   1638  CG  LEU A 210     -31.938   4.441  18.297  1.00 95.19           C  
ATOM   1639  CD1 LEU A 210     -30.891   4.984  17.328  1.00 95.19           C  
ATOM   1640  CD2 LEU A 210     -32.531   3.135  17.781  1.00 95.19           C  
ATOM   1641  N   TYR A 211     -31.156   4.246  22.938  1.00 96.31           N  
ATOM   1642  CA  TYR A 211     -30.219   3.820  23.984  1.00 96.31           C  
ATOM   1643  C   TYR A 211     -30.781   4.121  25.375  1.00 96.31           C  
ATOM   1644  CB  TYR A 211     -28.859   4.508  23.797  1.00 96.31           C  
ATOM   1645  O   TYR A 211     -30.125   3.840  26.375  1.00 96.31           O  
ATOM   1646  CG  TYR A 211     -28.234   4.281  22.453  1.00 96.31           C  
ATOM   1647  CD1 TYR A 211     -27.875   3.004  22.031  1.00 96.31           C  
ATOM   1648  CD2 TYR A 211     -28.016   5.348  21.578  1.00 96.31           C  
ATOM   1649  CE1 TYR A 211     -27.297   2.791  20.781  1.00 96.31           C  
ATOM   1650  CE2 TYR A 211     -27.438   5.145  20.328  1.00 96.31           C  
ATOM   1651  OH  TYR A 211     -26.516   3.662  18.703  1.00 96.31           O  
ATOM   1652  CZ  TYR A 211     -27.094   3.867  19.938  1.00 96.31           C  
ATOM   1653  N   VAL A 212     -31.953   4.750  25.500  1.00 95.94           N  
ATOM   1654  CA  VAL A 212     -32.750   4.965  26.703  1.00 95.94           C  
ATOM   1655  C   VAL A 212     -32.031   5.941  27.625  1.00 95.94           C  
ATOM   1656  CB  VAL A 212     -33.031   3.635  27.438  1.00 95.94           C  
ATOM   1657  O   VAL A 212     -32.281   5.965  28.828  1.00 95.94           O  
ATOM   1658  CG1 VAL A 212     -34.000   3.850  28.578  1.00 95.94           C  
ATOM   1659  CG2 VAL A 212     -33.531   2.580  26.469  1.00 95.94           C  
ATOM   1660  N   ARG A 213     -30.969   6.602  27.172  1.00 94.38           N  
ATOM   1661  CA  ARG A 213     -30.203   7.582  27.938  1.00 94.38           C  
ATOM   1662  C   ARG A 213     -29.906   8.820  27.109  1.00 94.38           C  
ATOM   1663  CB  ARG A 213     -28.891   6.965  28.438  1.00 94.38           C  
ATOM   1664  O   ARG A 213     -29.859   8.758  25.875  1.00 94.38           O  
ATOM   1665  CG  ARG A 213     -29.078   5.824  29.422  1.00 94.38           C  
ATOM   1666  CD  ARG A 213     -27.750   5.281  29.922  1.00 94.38           C  
ATOM   1667  NE  ARG A 213     -27.938   4.246  30.938  1.00 94.38           N  
ATOM   1668  NH1 ARG A 213     -25.750   4.301  31.688  1.00 94.38           N  
ATOM   1669  NH2 ARG A 213     -27.266   2.855  32.625  1.00 94.38           N  
ATOM   1670  CZ  ARG A 213     -26.984   3.803  31.750  1.00 94.38           C  
ATOM   1671  N   ALA A 214     -29.641   9.922  27.812  1.00 93.25           N  
ATOM   1672  CA  ALA A 214     -29.391  11.211  27.172  1.00 93.25           C  
ATOM   1673  C   ALA A 214     -27.969  11.297  26.641  1.00 93.25           C  
ATOM   1674  CB  ALA A 214     -29.656  12.352  28.156  1.00 93.25           C  
ATOM   1675  O   ALA A 214     -27.688  12.039  25.688  1.00 93.25           O  
ATOM   1676  N   SER A 215     -27.109  10.430  27.266  1.00 93.25           N  
ATOM   1677  CA  SER A 215     -25.703  10.406  26.844  1.00 93.25           C  
ATOM   1678  C   SER A 215     -25.172   8.984  26.812  1.00 93.25           C  
ATOM   1679  CB  SER A 215     -24.844  11.273  27.766  1.00 93.25           C  
ATOM   1680  O   SER A 215     -25.672   8.102  27.516  1.00 93.25           O  
ATOM   1681  OG  SER A 215     -24.828  10.734  29.078  1.00 93.25           O  
ATOM   1682  N   GLY A 216     -24.156   8.766  25.875  1.00 94.75           N  
ATOM   1683  CA  GLY A 216     -23.516   7.469  25.750  1.00 94.75           C  
ATOM   1684  C   GLY A 216     -22.000   7.531  25.875  1.00 94.75           C  
ATOM   1685  O   GLY A 216     -21.406   8.602  25.734  1.00 94.75           O  
ATOM   1686  N   ARG A 217     -21.516   6.398  26.250  1.00 96.62           N  
ATOM   1687  CA  ARG A 217     -20.062   6.273  26.375  1.00 96.62           C  
ATOM   1688  C   ARG A 217     -19.609   4.855  26.047  1.00 96.62           C  
ATOM   1689  CB  ARG A 217     -19.609   6.660  27.781  1.00 96.62           C  
ATOM   1690  O   ARG A 217     -20.188   3.883  26.531  1.00 96.62           O  
ATOM   1691  CG  ARG A 217     -18.094   6.676  27.969  1.00 96.62           C  
ATOM   1692  CD  ARG A 217     -17.703   7.148  29.359  1.00 96.62           C  
ATOM   1693  NE  ARG A 217     -18.047   6.168  30.375  1.00 96.62           N  
ATOM   1694  NH1 ARG A 217     -16.953   7.258  32.094  1.00 96.62           N  
ATOM   1695  NH2 ARG A 217     -18.062   5.293  32.500  1.00 96.62           N  
ATOM   1696  CZ  ARG A 217     -17.688   6.242  31.656  1.00 96.62           C  
ATOM   1697  N   VAL A 218     -18.547   4.801  25.234  1.00 97.56           N  
ATOM   1698  CA  VAL A 218     -17.984   3.512  24.859  1.00 97.56           C  
ATOM   1699  C   VAL A 218     -16.500   3.484  25.219  1.00 97.56           C  
ATOM   1700  CB  VAL A 218     -18.172   3.211  23.359  1.00 97.56           C  
ATOM   1701  O   VAL A 218     -15.734   4.355  24.797  1.00 97.56           O  
ATOM   1702  CG1 VAL A 218     -17.531   1.875  22.984  1.00 97.56           C  
ATOM   1703  CG2 VAL A 218     -19.656   3.209  23.000  1.00 97.56           C  
ATOM   1704  N   THR A 219     -16.188   2.449  25.984  1.00 97.25           N  
ATOM   1705  CA  THR A 219     -14.789   2.277  26.375  1.00 97.25           C  
ATOM   1706  C   THR A 219     -14.273   0.901  25.953  1.00 97.25           C  
ATOM   1707  CB  THR A 219     -14.594   2.459  27.891  1.00 97.25           C  
ATOM   1708  O   THR A 219     -14.883  -0.120  26.297  1.00 97.25           O  
ATOM   1709  CG2 THR A 219     -13.117   2.377  28.266  1.00 97.25           C  
ATOM   1710  OG1 THR A 219     -15.109   3.740  28.281  1.00 97.25           O  
ATOM   1711  N   VAL A 220     -13.227   0.938  25.219  1.00 97.00           N  
ATOM   1712  CA  VAL A 220     -12.555  -0.291  24.797  1.00 97.00           C  
ATOM   1713  C   VAL A 220     -11.109  -0.277  25.297  1.00 97.00           C  
ATOM   1714  CB  VAL A 220     -12.594  -0.476  23.266  1.00 97.00           C  
ATOM   1715  O   VAL A 220     -10.367   0.678  25.047  1.00 97.00           O  
ATOM   1716  CG1 VAL A 220     -11.906  -1.778  22.859  1.00 97.00           C  
ATOM   1717  CG2 VAL A 220     -14.039  -0.453  22.766  1.00 97.00           C  
ATOM   1718  N   SER A 221     -10.766  -1.367  25.938  1.00 96.25           N  
ATOM   1719  CA  SER A 221      -9.438  -1.355  26.531  1.00 96.25           C  
ATOM   1720  C   SER A 221      -8.750  -2.713  26.391  1.00 96.25           C  
ATOM   1721  CB  SER A 221      -9.508  -0.966  28.016  1.00 96.25           C  
ATOM   1722  O   SER A 221      -9.422  -3.744  26.312  1.00 96.25           O  
ATOM   1723  OG  SER A 221     -10.297  -1.894  28.734  1.00 96.25           O  
ATOM   1724  N   THR A 222      -7.445  -2.633  26.281  1.00 94.94           N  
ATOM   1725  CA  THR A 222      -6.539  -3.764  26.422  1.00 94.94           C  
ATOM   1726  C   THR A 222      -5.586  -3.545  27.594  1.00 94.94           C  
ATOM   1727  CB  THR A 222      -5.727  -4.000  25.141  1.00 94.94           C  
ATOM   1728  O   THR A 222      -5.656  -2.520  28.281  1.00 94.94           O  
ATOM   1729  CG2 THR A 222      -6.641  -4.129  23.922  1.00 94.94           C  
ATOM   1730  OG1 THR A 222      -4.832  -2.896  24.938  1.00 94.94           O  
ATOM   1731  N   LYS A 223      -4.777  -4.418  27.906  1.00 90.50           N  
ATOM   1732  CA  LYS A 223      -3.812  -4.250  29.000  1.00 90.50           C  
ATOM   1733  C   LYS A 223      -2.926  -3.031  28.750  1.00 90.50           C  
ATOM   1734  CB  LYS A 223      -2.949  -5.504  29.141  1.00 90.50           C  
ATOM   1735  O   LYS A 223      -2.523  -2.355  29.703  1.00 90.50           O  
ATOM   1736  CG  LYS A 223      -3.670  -6.680  29.781  1.00 90.50           C  
ATOM   1737  CD  LYS A 223      -2.730  -7.859  30.000  1.00 90.50           C  
ATOM   1738  CE  LYS A 223      -3.457  -9.047  30.609  1.00 90.50           C  
ATOM   1739  NZ  LYS A 223      -2.549 -10.219  30.797  1.00 90.50           N  
ATOM   1740  N   ARG A 224      -2.809  -2.654  27.500  1.00 85.88           N  
ATOM   1741  CA  ARG A 224      -1.803  -1.667  27.125  1.00 85.88           C  
ATOM   1742  C   ARG A 224      -2.457  -0.372  26.656  1.00 85.88           C  
ATOM   1743  CB  ARG A 224      -0.892  -2.223  26.031  1.00 85.88           C  
ATOM   1744  O   ARG A 224      -1.812   0.679  26.625  1.00 85.88           O  
ATOM   1745  CG  ARG A 224      -0.058  -3.416  26.469  1.00 85.88           C  
ATOM   1746  CD  ARG A 224       0.830  -3.928  25.344  1.00 85.88           C  
ATOM   1747  NE  ARG A 224       1.562  -5.129  25.734  1.00 85.88           N  
ATOM   1748  NH1 ARG A 224       2.707  -5.336  23.734  1.00 85.88           N  
ATOM   1749  NH2 ARG A 224       3.045  -6.852  25.422  1.00 85.88           N  
ATOM   1750  CZ  ARG A 224       2.436  -5.770  24.969  1.00 85.88           C  
ATOM   1751  N   SER A 225      -3.697  -0.423  26.328  1.00 89.44           N  
ATOM   1752  CA  SER A 225      -4.312   0.770  25.750  1.00 89.44           C  
ATOM   1753  C   SER A 225      -5.793   0.854  26.109  1.00 89.44           C  
ATOM   1754  CB  SER A 225      -4.148   0.782  24.234  1.00 89.44           C  
ATOM   1755  O   SER A 225      -6.422  -0.162  26.406  1.00 89.44           O  
ATOM   1756  OG  SER A 225      -4.930  -0.237  23.625  1.00 89.44           O  
ATOM   1757  N   GLN A 226      -6.242   2.039  26.219  1.00 93.06           N  
ATOM   1758  CA  GLN A 226      -7.648   2.307  26.484  1.00 93.06           C  
ATOM   1759  C   GLN A 226      -8.156   3.482  25.656  1.00 93.06           C  
ATOM   1760  CB  GLN A 226      -7.863   2.586  27.984  1.00 93.06           C  
ATOM   1761  O   GLN A 226      -7.484   4.508  25.547  1.00 93.06           O  
ATOM   1762  CG  GLN A 226      -9.312   2.861  28.344  1.00 93.06           C  
ATOM   1763  CD  GLN A 226      -9.500   3.133  29.828  1.00 93.06           C  
ATOM   1764  NE2 GLN A 226     -10.102   4.273  30.156  1.00 93.06           N  
ATOM   1765  OE1 GLN A 226      -9.117   2.322  30.672  1.00 93.06           O  
ATOM   1766  N   GLN A 227      -9.320   3.264  25.109  1.00 93.50           N  
ATOM   1767  CA  GLN A 227      -9.977   4.305  24.328  1.00 93.50           C  
ATOM   1768  C   GLN A 227     -11.406   4.535  24.797  1.00 93.50           C  
ATOM   1769  CB  GLN A 227      -9.969   3.941  22.844  1.00 93.50           C  
ATOM   1770  O   GLN A 227     -12.172   3.580  24.969  1.00 93.50           O  
ATOM   1771  CG  GLN A 227      -8.578   3.902  22.219  1.00 93.50           C  
ATOM   1772  CD  GLN A 227      -8.594   3.535  20.750  1.00 93.50           C  
ATOM   1773  NE2 GLN A 227      -7.855   2.492  20.391  1.00 93.50           N  
ATOM   1774  OE1 GLN A 227      -9.273   4.184  19.953  1.00 93.50           O  
ATOM   1775  N   THR A 228     -11.672   5.742  25.062  1.00 96.25           N  
ATOM   1776  CA  THR A 228     -13.023   6.121  25.453  1.00 96.25           C  
ATOM   1777  C   THR A 228     -13.594   7.152  24.484  1.00 96.25           C  
ATOM   1778  CB  THR A 228     -13.062   6.680  26.891  1.00 96.25           C  
ATOM   1779  O   THR A 228     -12.969   8.188  24.234  1.00 96.25           O  
ATOM   1780  CG2 THR A 228     -14.484   7.039  27.297  1.00 96.25           C  
ATOM   1781  OG1 THR A 228     -12.547   5.691  27.797  1.00 96.25           O  
ATOM   1782  N   ILE A 229     -14.773   6.852  24.047  1.00 96.69           N  
ATOM   1783  CA  ILE A 229     -15.367   7.723  23.031  1.00 96.69           C  
ATOM   1784  C   ILE A 229     -16.750   8.164  23.500  1.00 96.69           C  
ATOM   1785  CB  ILE A 229     -15.453   7.023  21.656  1.00 96.69           C  
ATOM   1786  O   ILE A 229     -17.562   7.336  23.922  1.00 96.69           O  
ATOM   1787  CG1 ILE A 229     -14.086   6.445  21.266  1.00 96.69           C  
ATOM   1788  CG2 ILE A 229     -15.961   7.996  20.594  1.00 96.69           C  
ATOM   1789  CD1 ILE A 229     -12.984   7.484  21.172  1.00 96.69           C  
ATOM   1790  N   ILE A 230     -17.000   9.445  23.359  1.00 96.38           N  
ATOM   1791  CA  ILE A 230     -18.312  10.016  23.625  1.00 96.38           C  
ATOM   1792  C   ILE A 230     -19.000  10.375  22.312  1.00 96.38           C  
ATOM   1793  CB  ILE A 230     -18.203  11.258  24.531  1.00 96.38           C  
ATOM   1794  O   ILE A 230     -18.438  11.094  21.484  1.00 96.38           O  
ATOM   1795  CG1 ILE A 230     -17.562  10.891  25.875  1.00 96.38           C  
ATOM   1796  CG2 ILE A 230     -19.594  11.883  24.750  1.00 96.38           C  
ATOM   1797  CD1 ILE A 230     -17.234  12.094  26.750  1.00 96.38           C  
ATOM   1798  N   PRO A 231     -20.250   9.820  22.125  1.00 95.81           N  
ATOM   1799  CA  PRO A 231     -20.938  10.094  20.859  1.00 95.81           C  
ATOM   1800  C   PRO A 231     -21.266  11.578  20.672  1.00 95.81           C  
ATOM   1801  CB  PRO A 231     -22.234   9.273  20.984  1.00 95.81           C  
ATOM   1802  O   PRO A 231     -21.516  12.289  21.656  1.00 95.81           O  
ATOM   1803  CG  PRO A 231     -21.969   8.320  22.094  1.00 95.81           C  
ATOM   1804  CD  PRO A 231     -20.922   8.906  23.000  1.00 95.81           C  
ATOM   1805  N   ASN A 232     -21.141  12.000  19.484  1.00 94.25           N  
ATOM   1806  CA  ASN A 232     -21.516  13.359  19.109  1.00 94.25           C  
ATOM   1807  C   ASN A 232     -22.938  13.422  18.562  1.00 94.25           C  
ATOM   1808  CB  ASN A 232     -20.531  13.922  18.078  1.00 94.25           C  
ATOM   1809  O   ASN A 232     -23.188  13.055  17.406  1.00 94.25           O  
ATOM   1810  CG  ASN A 232     -20.781  15.375  17.750  1.00 94.25           C  
ATOM   1811  ND2 ASN A 232     -19.859  15.992  17.016  1.00 94.25           N  
ATOM   1812  OD1 ASN A 232     -21.812  15.945  18.156  1.00 94.25           O  
ATOM   1813  N   ILE A 233     -23.828  13.930  19.422  1.00 94.69           N  
ATOM   1814  CA  ILE A 233     -25.234  14.016  19.047  1.00 94.69           C  
ATOM   1815  C   ILE A 233     -25.500  15.320  18.312  1.00 94.69           C  
ATOM   1816  CB  ILE A 233     -26.156  13.906  20.281  1.00 94.69           C  
ATOM   1817  O   ILE A 233     -25.219  16.406  18.828  1.00 94.69           O  
ATOM   1818  CG1 ILE A 233     -25.828  12.633  21.078  1.00 94.69           C  
ATOM   1819  CG2 ILE A 233     -27.625  13.930  19.875  1.00 94.69           C  
ATOM   1820  CD1 ILE A 233     -26.391  12.625  22.500  1.00 94.69           C  
ATOM   1821  N   GLY A 234     -25.922  15.180  17.078  1.00 91.69           N  
ATOM   1822  CA  GLY A 234     -26.188  16.359  16.266  1.00 91.69           C  
ATOM   1823  C   GLY A 234     -26.438  16.062  14.805  1.00 91.69           C  
ATOM   1824  O   GLY A 234     -26.125  14.961  14.336  1.00 91.69           O  
ATOM   1825  N   SER A 235     -27.062  17.047  14.219  1.00 86.50           N  
ATOM   1826  CA  SER A 235     -27.391  16.891  12.812  1.00 86.50           C  
ATOM   1827  C   SER A 235     -26.156  16.984  11.930  1.00 86.50           C  
ATOM   1828  CB  SER A 235     -28.406  17.953  12.383  1.00 86.50           C  
ATOM   1829  O   SER A 235     -25.281  17.828  12.164  1.00 86.50           O  
ATOM   1830  OG  SER A 235     -28.859  17.703  11.062  1.00 86.50           O  
ATOM   1831  N   ARG A 236     -26.016  16.078  10.922  1.00 88.88           N  
ATOM   1832  CA  ARG A 236     -24.953  16.016   9.922  1.00 88.88           C  
ATOM   1833  C   ARG A 236     -25.531  16.047   8.508  1.00 88.88           C  
ATOM   1834  CB  ARG A 236     -24.109  14.758  10.117  1.00 88.88           C  
ATOM   1835  O   ARG A 236     -26.719  15.789   8.312  1.00 88.88           O  
ATOM   1836  CG  ARG A 236     -23.391  14.695  11.453  1.00 88.88           C  
ATOM   1837  CD  ARG A 236     -22.734  13.336  11.688  1.00 88.88           C  
ATOM   1838  NE  ARG A 236     -22.094  13.258  12.992  1.00 88.88           N  
ATOM   1839  NH1 ARG A 236     -24.062  12.891  14.164  1.00 88.88           N  
ATOM   1840  NH2 ARG A 236     -22.062  13.000  15.273  1.00 88.88           N  
ATOM   1841  CZ  ARG A 236     -22.750  13.047  14.141  1.00 88.88           C  
ATOM   1842  N   PRO A 237     -24.656  16.281   7.559  1.00 88.56           N  
ATOM   1843  CA  PRO A 237     -25.141  16.250   6.176  1.00 88.56           C  
ATOM   1844  C   PRO A 237     -25.781  14.906   5.820  1.00 88.56           C  
ATOM   1845  CB  PRO A 237     -23.875  16.469   5.352  1.00 88.56           C  
ATOM   1846  O   PRO A 237     -25.281  13.852   6.215  1.00 88.56           O  
ATOM   1847  CG  PRO A 237     -22.938  17.188   6.273  1.00 88.56           C  
ATOM   1848  CD  PRO A 237     -23.188  16.719   7.676  1.00 88.56           C  
ATOM   1849  N   TRP A 238     -26.875  15.023   5.238  1.00 87.94           N  
ATOM   1850  CA  TRP A 238     -27.609  13.828   4.844  1.00 87.94           C  
ATOM   1851  C   TRP A 238     -26.828  13.023   3.803  1.00 87.94           C  
ATOM   1852  CB  TRP A 238     -28.984  14.195   4.289  1.00 87.94           C  
ATOM   1853  O   TRP A 238     -26.391  13.578   2.789  1.00 87.94           O  
ATOM   1854  CG  TRP A 238     -29.938  14.688   5.332  1.00 87.94           C  
ATOM   1855  CD1 TRP A 238     -29.969  15.922   5.918  1.00 87.94           C  
ATOM   1856  CD2 TRP A 238     -31.016  13.945   5.914  1.00 87.94           C  
ATOM   1857  CE2 TRP A 238     -31.656  14.797   6.848  1.00 87.94           C  
ATOM   1858  CE3 TRP A 238     -31.516  12.641   5.738  1.00 87.94           C  
ATOM   1859  NE1 TRP A 238     -31.000  15.992   6.828  1.00 87.94           N  
ATOM   1860  CH2 TRP A 238     -33.219  13.109   7.406  1.00 87.94           C  
ATOM   1861  CZ2 TRP A 238     -32.750  14.383   7.602  1.00 87.94           C  
ATOM   1862  CZ3 TRP A 238     -32.594  12.242   6.488  1.00 87.94           C  
ATOM   1863  N   VAL A 239     -26.562  11.898   4.199  1.00 85.12           N  
ATOM   1864  CA  VAL A 239     -25.922  10.945   3.301  1.00 85.12           C  
ATOM   1865  C   VAL A 239     -26.766   9.680   3.193  1.00 85.12           C  
ATOM   1866  CB  VAL A 239     -24.500  10.586   3.779  1.00 85.12           C  
ATOM   1867  O   VAL A 239     -27.062   9.031   4.203  1.00 85.12           O  
ATOM   1868  CG1 VAL A 239     -23.828   9.602   2.814  1.00 85.12           C  
ATOM   1869  CG2 VAL A 239     -23.656  11.852   3.922  1.00 85.12           C  
ATOM   1870  N   ARG A 240     -27.406   9.539   2.000  1.00 83.69           N  
ATOM   1871  CA  ARG A 240     -28.203   8.344   1.728  1.00 83.69           C  
ATOM   1872  C   ARG A 240     -29.406   8.266   2.664  1.00 83.69           C  
ATOM   1873  CB  ARG A 240     -27.344   7.086   1.861  1.00 83.69           C  
ATOM   1874  O   ARG A 240     -29.703   7.195   3.207  1.00 83.69           O  
ATOM   1875  CG  ARG A 240     -26.250   6.969   0.810  1.00 83.69           C  
ATOM   1876  CD  ARG A 240     -25.516   5.641   0.902  1.00 83.69           C  
ATOM   1877  NE  ARG A 240     -24.688   5.562   2.100  1.00 83.69           N  
ATOM   1878  NH1 ARG A 240     -22.891   6.664   1.165  1.00 83.69           N  
ATOM   1879  NH2 ARG A 240     -22.781   5.930   3.334  1.00 83.69           N  
ATOM   1880  CZ  ARG A 240     -23.453   6.051   2.197  1.00 83.69           C  
ATOM   1881  N   GLY A 241     -30.000   9.453   2.984  1.00 83.88           N  
ATOM   1882  CA  GLY A 241     -31.250   9.555   3.711  1.00 83.88           C  
ATOM   1883  C   GLY A 241     -31.078   9.523   5.219  1.00 83.88           C  
ATOM   1884  O   GLY A 241     -32.062   9.383   5.961  1.00 83.88           O  
ATOM   1885  N   LEU A 242     -29.719   9.570   5.633  1.00 87.81           N  
ATOM   1886  CA  LEU A 242     -29.406   9.523   7.059  1.00 87.81           C  
ATOM   1887  C   LEU A 242     -28.641  10.766   7.496  1.00 87.81           C  
ATOM   1888  CB  LEU A 242     -28.594   8.266   7.391  1.00 87.81           C  
ATOM   1889  O   LEU A 242     -27.797  11.266   6.758  1.00 87.81           O  
ATOM   1890  CG  LEU A 242     -29.312   6.930   7.207  1.00 87.81           C  
ATOM   1891  CD1 LEU A 242     -28.312   5.777   7.273  1.00 87.81           C  
ATOM   1892  CD2 LEU A 242     -30.406   6.754   8.258  1.00 87.81           C  
ATOM   1893  N   SER A 243     -28.953  11.273   8.656  1.00 90.38           N  
ATOM   1894  CA  SER A 243     -28.234  12.398   9.234  1.00 90.38           C  
ATOM   1895  C   SER A 243     -27.406  11.977  10.445  1.00 90.38           C  
ATOM   1896  CB  SER A 243     -29.203  13.516   9.625  1.00 90.38           C  
ATOM   1897  O   SER A 243     -26.641  12.766  10.984  1.00 90.38           O  
ATOM   1898  OG  SER A 243     -30.047  13.086  10.672  1.00 90.38           O  
ATOM   1899  N   SER A 244     -27.578  10.664  10.742  1.00 92.25           N  
ATOM   1900  CA  SER A 244     -26.750  10.039  11.766  1.00 92.25           C  
ATOM   1901  C   SER A 244     -25.516   9.391  11.156  1.00 92.25           C  
ATOM   1902  CB  SER A 244     -27.562   8.992  12.539  1.00 92.25           C  
ATOM   1903  O   SER A 244     -25.453   9.164   9.945  1.00 92.25           O  
ATOM   1904  OG  SER A 244     -27.969   7.941  11.688  1.00 92.25           O  
ATOM   1905  N   GLY A 245     -24.484   9.195  11.914  1.00 93.12           N  
ATOM   1906  CA  GLY A 245     -23.250   8.625  11.406  1.00 93.12           C  
ATOM   1907  C   GLY A 245     -22.594   7.664  12.383  1.00 93.12           C  
ATOM   1908  O   GLY A 245     -22.969   7.613  13.555  1.00 93.12           O  
ATOM   1909  N   ILE A 246     -21.594   6.961  11.859  1.00 95.19           N  
ATOM   1910  CA  ILE A 246     -20.844   6.012  12.672  1.00 95.19           C  
ATOM   1911  C   ILE A 246     -19.344   6.332  12.594  1.00 95.19           C  
ATOM   1912  CB  ILE A 246     -21.094   4.555  12.219  1.00 95.19           C  
ATOM   1913  O   ILE A 246     -18.828   6.629  11.523  1.00 95.19           O  
ATOM   1914  CG1 ILE A 246     -22.594   4.211  12.352  1.00 95.19           C  
ATOM   1915  CG2 ILE A 246     -20.234   3.578  13.023  1.00 95.19           C  
ATOM   1916  CD1 ILE A 246     -22.969   2.873  11.734  1.00 95.19           C  
ATOM   1917  N   SER A 247     -18.797   6.305  13.719  1.00 96.69           N  
ATOM   1918  CA  SER A 247     -17.344   6.352  13.758  1.00 96.69           C  
ATOM   1919  C   SER A 247     -16.750   4.973  14.023  1.00 96.69           C  
ATOM   1920  CB  SER A 247     -16.859   7.340  14.820  1.00 96.69           C  
ATOM   1921  O   SER A 247     -17.047   4.352  15.055  1.00 96.69           O  
ATOM   1922  OG  SER A 247     -17.281   8.656  14.508  1.00 96.69           O  
ATOM   1923  N   ILE A 248     -15.906   4.473  13.094  1.00 97.12           N  
ATOM   1924  CA  ILE A 248     -15.359   3.123  13.164  1.00 97.12           C  
ATOM   1925  C   ILE A 248     -13.961   3.168  13.789  1.00 97.12           C  
ATOM   1926  CB  ILE A 248     -15.305   2.463  11.773  1.00 97.12           C  
ATOM   1927  O   ILE A 248     -13.109   3.941  13.352  1.00 97.12           O  
ATOM   1928  CG1 ILE A 248     -16.703   2.447  11.133  1.00 97.12           C  
ATOM   1929  CG2 ILE A 248     -14.727   1.046  11.867  1.00 97.12           C  
ATOM   1930  CD1 ILE A 248     -17.719   1.617  11.898  1.00 97.12           C  
ATOM   1931  N   TYR A 249     -13.844   2.309  14.781  1.00 96.56           N  
ATOM   1932  CA  TYR A 249     -12.562   2.168  15.469  1.00 96.56           C  
ATOM   1933  C   TYR A 249     -12.055   0.734  15.383  1.00 96.56           C  
ATOM   1934  CB  TYR A 249     -12.695   2.584  16.938  1.00 96.56           C  
ATOM   1935  O   TYR A 249     -12.789  -0.169  14.977  1.00 96.56           O  
ATOM   1936  CG  TYR A 249     -13.125   4.020  17.125  1.00 96.56           C  
ATOM   1937  CD1 TYR A 249     -12.180   5.039  17.234  1.00 96.56           C  
ATOM   1938  CD2 TYR A 249     -14.469   4.359  17.203  1.00 96.56           C  
ATOM   1939  CE1 TYR A 249     -12.570   6.363  17.406  1.00 96.56           C  
ATOM   1940  CE2 TYR A 249     -14.867   5.680  17.375  1.00 96.56           C  
ATOM   1941  OH  TYR A 249     -14.305   7.980  17.656  1.00 96.56           O  
ATOM   1942  CZ  TYR A 249     -13.914   6.672  17.484  1.00 96.56           C  
ATOM   1943  N   TRP A 250     -10.812   0.516  15.812  1.00 95.19           N  
ATOM   1944  CA  TRP A 250     -10.234  -0.824  15.766  1.00 95.19           C  
ATOM   1945  C   TRP A 250      -9.258  -1.035  16.922  1.00 95.19           C  
ATOM   1946  CB  TRP A 250      -9.531  -1.062  14.430  1.00 95.19           C  
ATOM   1947  O   TRP A 250      -8.680  -0.075  17.438  1.00 95.19           O  
ATOM   1948  CG  TRP A 250      -8.477  -0.044  14.109  1.00 95.19           C  
ATOM   1949  CD1 TRP A 250      -8.656   1.154  13.477  1.00 95.19           C  
ATOM   1950  CD2 TRP A 250      -7.078  -0.140  14.398  1.00 95.19           C  
ATOM   1951  CE2 TRP A 250      -6.469   1.038  13.914  1.00 95.19           C  
ATOM   1952  CE3 TRP A 250      -6.281  -1.109  15.023  1.00 95.19           C  
ATOM   1953  NE1 TRP A 250      -7.453   1.811  13.352  1.00 95.19           N  
ATOM   1954  CH2 TRP A 250      -4.340   0.310  14.648  1.00 95.19           C  
ATOM   1955  CZ2 TRP A 250      -5.098   1.273  14.031  1.00 95.19           C  
ATOM   1956  CZ3 TRP A 250      -4.918  -0.873  15.141  1.00 95.19           C  
ATOM   1957  N   THR A 251      -9.180  -2.254  17.328  1.00 94.75           N  
ATOM   1958  CA  THR A 251      -8.297  -2.605  18.438  1.00 94.75           C  
ATOM   1959  C   THR A 251      -7.586  -3.924  18.172  1.00 94.75           C  
ATOM   1960  CB  THR A 251      -9.086  -2.707  19.766  1.00 94.75           C  
ATOM   1961  O   THR A 251      -8.219  -4.910  17.781  1.00 94.75           O  
ATOM   1962  CG2 THR A 251      -8.148  -3.006  20.938  1.00 94.75           C  
ATOM   1963  OG1 THR A 251      -9.758  -1.466  20.016  1.00 94.75           O  
ATOM   1964  N   ILE A 252      -6.250  -3.889  18.359  1.00 93.69           N  
ATOM   1965  CA  ILE A 252      -5.461  -5.109  18.234  1.00 93.69           C  
ATOM   1966  C   ILE A 252      -5.277  -5.750  19.609  1.00 93.69           C  
ATOM   1967  CB  ILE A 252      -4.086  -4.828  17.594  1.00 93.69           C  
ATOM   1968  O   ILE A 252      -4.848  -5.090  20.562  1.00 93.69           O  
ATOM   1969  CG1 ILE A 252      -4.266  -4.289  16.156  1.00 93.69           C  
ATOM   1970  CG2 ILE A 252      -3.219  -6.094  17.594  1.00 93.69           C  
ATOM   1971  CD1 ILE A 252      -2.975  -3.795  15.523  1.00 93.69           C  
ATOM   1972  N   VAL A 253      -5.605  -6.996  19.672  1.00 94.56           N  
ATOM   1973  CA  VAL A 253      -5.418  -7.746  20.922  1.00 94.56           C  
ATOM   1974  C   VAL A 253      -4.336  -8.805  20.719  1.00 94.56           C  
ATOM   1975  CB  VAL A 253      -6.730  -8.406  21.391  1.00 94.56           C  
ATOM   1976  O   VAL A 253      -4.539  -9.781  19.984  1.00 94.56           O  
ATOM   1977  CG1 VAL A 253      -6.535  -9.109  22.734  1.00 94.56           C  
ATOM   1978  CG2 VAL A 253      -7.848  -7.371  21.469  1.00 94.56           C  
ATOM   1979  N   LYS A 254      -3.223  -8.633  21.359  1.00 93.81           N  
ATOM   1980  CA  LYS A 254      -2.086  -9.539  21.234  1.00 93.81           C  
ATOM   1981  C   LYS A 254      -2.307 -10.820  22.031  1.00 93.81           C  
ATOM   1982  CB  LYS A 254      -0.795  -8.859  21.672  1.00 93.81           C  
ATOM   1983  O   LYS A 254      -3.115 -10.852  22.953  1.00 93.81           O  
ATOM   1984  CG  LYS A 254      -0.396  -7.664  20.828  1.00 93.81           C  
ATOM   1985  CD  LYS A 254       0.965  -7.117  21.234  1.00 93.81           C  
ATOM   1986  CE  LYS A 254       1.396  -5.965  20.328  1.00 93.81           C  
ATOM   1987  NZ  LYS A 254       2.736  -5.434  20.719  1.00 93.81           N  
ATOM   1988  N   PRO A 255      -1.522 -11.820  21.609  1.00 93.88           N  
ATOM   1989  CA  PRO A 255      -1.627 -13.070  22.359  1.00 93.88           C  
ATOM   1990  C   PRO A 255      -1.344 -12.898  23.844  1.00 93.88           C  
ATOM   1991  CB  PRO A 255      -0.568 -13.961  21.703  1.00 93.88           C  
ATOM   1992  O   PRO A 255      -0.352 -12.266  24.219  1.00 93.88           O  
ATOM   1993  CG  PRO A 255      -0.431 -13.438  20.312  1.00 93.88           C  
ATOM   1994  CD  PRO A 255      -0.604 -11.945  20.344  1.00 93.88           C  
ATOM   1995  N   GLY A 256      -2.270 -13.359  24.734  1.00 93.38           N  
ATOM   1996  CA  GLY A 256      -2.100 -13.250  26.172  1.00 93.38           C  
ATOM   1997  C   GLY A 256      -2.750 -12.016  26.750  1.00 93.38           C  
ATOM   1998  O   GLY A 256      -2.748 -11.820  27.969  1.00 93.38           O  
ATOM   1999  N   ASP A 257      -3.283 -11.141  25.922  1.00 94.88           N  
ATOM   2000  CA  ASP A 257      -3.984  -9.930  26.312  1.00 94.88           C  
ATOM   2001  C   ASP A 257      -5.496 -10.148  26.359  1.00 94.88           C  
ATOM   2002  CB  ASP A 257      -3.645  -8.773  25.375  1.00 94.88           C  
ATOM   2003  O   ASP A 257      -5.984 -11.195  25.922  1.00 94.88           O  
ATOM   2004  CG  ASP A 257      -3.834  -7.410  26.016  1.00 94.88           C  
ATOM   2005  OD1 ASP A 257      -4.238  -7.336  27.188  1.00 94.88           O  
ATOM   2006  OD2 ASP A 257      -3.578  -6.398  25.328  1.00 94.88           O  
ATOM   2007  N   ILE A 258      -6.230  -9.156  26.859  1.00 94.75           N  
ATOM   2008  CA  ILE A 258      -7.680  -9.266  26.984  1.00 94.75           C  
ATOM   2009  C   ILE A 258      -8.352  -8.023  26.406  1.00 94.75           C  
ATOM   2010  CB  ILE A 258      -8.109  -9.469  28.453  1.00 94.75           C  
ATOM   2011  O   ILE A 258      -7.863  -6.906  26.609  1.00 94.75           O  
ATOM   2012  CG1 ILE A 258      -7.473 -10.742  29.031  1.00 94.75           C  
ATOM   2013  CG2 ILE A 258      -9.633  -9.523  28.578  1.00 94.75           C  
ATOM   2014  CD1 ILE A 258      -7.559 -10.852  30.547  1.00 94.75           C  
ATOM   2015  N   LEU A 259      -9.398  -8.250  25.641  1.00 96.56           N  
ATOM   2016  CA  LEU A 259     -10.227  -7.145  25.172  1.00 96.56           C  
ATOM   2017  C   LEU A 259     -11.367  -6.867  26.156  1.00 96.56           C  
ATOM   2018  CB  LEU A 259     -10.789  -7.449  23.781  1.00 96.56           C  
ATOM   2019  O   LEU A 259     -12.148  -7.766  26.469  1.00 96.56           O  
ATOM   2020  CG  LEU A 259     -11.734  -6.398  23.188  1.00 96.56           C  
ATOM   2021  CD1 LEU A 259     -10.953  -5.160  22.766  1.00 96.56           C  
ATOM   2022  CD2 LEU A 259     -12.500  -6.980  22.016  1.00 96.56           C  
ATOM   2023  N   LEU A 260     -11.430  -5.621  26.609  1.00 96.56           N  
ATOM   2024  CA  LEU A 260     -12.516  -5.195  27.484  1.00 96.56           C  
ATOM   2025  C   LEU A 260     -13.359  -4.113  26.812  1.00 96.56           C  
ATOM   2026  CB  LEU A 260     -11.969  -4.680  28.812  1.00 96.56           C  
ATOM   2027  O   LEU A 260     -12.828  -3.076  26.391  1.00 96.56           O  
ATOM   2028  CG  LEU A 260     -11.219  -5.695  29.672  1.00 96.56           C  
ATOM   2029  CD1 LEU A 260     -10.492  -4.988  30.812  1.00 96.56           C  
ATOM   2030  CD2 LEU A 260     -12.180  -6.750  30.219  1.00 96.56           C  
ATOM   2031  N   ILE A 261     -14.664  -4.340  26.719  1.00 97.06           N  
ATOM   2032  CA  ILE A 261     -15.570  -3.355  26.141  1.00 97.06           C  
ATOM   2033  C   ILE A 261     -16.641  -2.967  27.172  1.00 97.06           C  
ATOM   2034  CB  ILE A 261     -16.234  -3.889  24.859  1.00 97.06           C  
ATOM   2035  O   ILE A 261     -17.328  -3.830  27.703  1.00 97.06           O  
ATOM   2036  CG1 ILE A 261     -15.172  -4.270  23.828  1.00 97.06           C  
ATOM   2037  CG2 ILE A 261     -17.219  -2.854  24.281  1.00 97.06           C  
ATOM   2038  CD1 ILE A 261     -15.734  -4.918  22.562  1.00 97.06           C  
ATOM   2039  N   ASN A 262     -16.688  -1.731  27.438  1.00 96.56           N  
ATOM   2040  CA  ASN A 262     -17.703  -1.155  28.312  1.00 96.56           C  
ATOM   2041  C   ASN A 262     -18.531  -0.083  27.594  1.00 96.56           C  
ATOM   2042  CB  ASN A 262     -17.062  -0.576  29.578  1.00 96.56           C  
ATOM   2043  O   ASN A 262     -17.953   0.848  27.016  1.00 96.56           O  
ATOM   2044  CG  ASN A 262     -18.078  -0.121  30.594  1.00 96.56           C  
ATOM   2045  ND2 ASN A 262     -18.031  -0.709  31.797  1.00 96.56           N  
ATOM   2046  OD1 ASN A 262     -18.906   0.751  30.328  1.00 96.56           O  
ATOM   2047  N   SER A 263     -19.859  -0.249  27.703  1.00 96.38           N  
ATOM   2048  CA  SER A 263     -20.703   0.719  27.000  1.00 96.38           C  
ATOM   2049  C   SER A 263     -22.031   0.916  27.703  1.00 96.38           C  
ATOM   2050  CB  SER A 263     -20.938   0.270  25.562  1.00 96.38           C  
ATOM   2051  O   SER A 263     -22.672  -0.053  28.125  1.00 96.38           O  
ATOM   2052  OG  SER A 263     -21.844   1.137  24.906  1.00 96.38           O  
ATOM   2053  N   ASN A 264     -22.422   2.125  27.828  1.00 95.12           N  
ATOM   2054  CA  ASN A 264     -23.750   2.432  28.359  1.00 95.12           C  
ATOM   2055  C   ASN A 264     -24.688   2.910  27.250  1.00 95.12           C  
ATOM   2056  CB  ASN A 264     -23.656   3.479  29.469  1.00 95.12           C  
ATOM   2057  O   ASN A 264     -25.781   3.391  27.531  1.00 95.12           O  
ATOM   2058  CG  ASN A 264     -23.141   4.816  28.969  1.00 95.12           C  
ATOM   2059  ND2 ASN A 264     -23.156   5.816  29.844  1.00 95.12           N  
ATOM   2060  OD1 ASN A 264     -22.750   4.949  27.812  1.00 95.12           O  
ATOM   2061  N   GLY A 265     -24.219   2.770  25.922  1.00 95.38           N  
ATOM   2062  CA  GLY A 265     -25.016   3.090  24.734  1.00 95.38           C  
ATOM   2063  C   GLY A 265     -24.156   3.414  23.531  1.00 95.38           C  
ATOM   2064  O   GLY A 265     -22.938   3.557  23.641  1.00 95.38           O  
ATOM   2065  N   ASN A 266     -24.703   3.357  22.297  1.00 96.62           N  
ATOM   2066  CA  ASN A 266     -24.156   3.838  21.031  1.00 96.62           C  
ATOM   2067  C   ASN A 266     -23.062   2.916  20.516  1.00 96.62           C  
ATOM   2068  CB  ASN A 266     -23.625   5.266  21.188  1.00 96.62           C  
ATOM   2069  O   ASN A 266     -22.312   3.295  19.609  1.00 96.62           O  
ATOM   2070  CG  ASN A 266     -24.719   6.254  21.562  1.00 96.62           C  
ATOM   2071  ND2 ASN A 266     -25.234   6.961  20.562  1.00 96.62           N  
ATOM   2072  OD1 ASN A 266     -25.078   6.383  22.734  1.00 96.62           O  
ATOM   2073  N   LEU A 267     -22.922   1.693  21.109  1.00 97.06           N  
ATOM   2074  CA  LEU A 267     -21.875   0.759  20.688  1.00 97.06           C  
ATOM   2075  C   LEU A 267     -22.281   0.022  19.422  1.00 97.06           C  
ATOM   2076  CB  LEU A 267     -21.594  -0.247  21.812  1.00 97.06           C  
ATOM   2077  O   LEU A 267     -23.375  -0.539  19.344  1.00 97.06           O  
ATOM   2078  CG  LEU A 267     -20.594  -1.362  21.469  1.00 97.06           C  
ATOM   2079  CD1 LEU A 267     -19.219  -0.777  21.203  1.00 97.06           C  
ATOM   2080  CD2 LEU A 267     -20.531  -2.383  22.609  1.00 97.06           C  
ATOM   2081  N   ILE A 268     -21.516   0.161  18.422  1.00 96.88           N  
ATOM   2082  CA  ILE A 268     -21.484  -0.771  17.297  1.00 96.88           C  
ATOM   2083  C   ILE A 268     -20.453  -1.857  17.562  1.00 96.88           C  
ATOM   2084  CB  ILE A 268     -21.188  -0.044  15.969  1.00 96.88           C  
ATOM   2085  O   ILE A 268     -19.250  -1.608  17.453  1.00 96.88           O  
ATOM   2086  CG1 ILE A 268     -22.141   1.150  15.789  1.00 96.88           C  
ATOM   2087  CG2 ILE A 268     -21.297  -1.012  14.789  1.00 96.88           C  
ATOM   2088  CD1 ILE A 268     -23.609   0.770  15.719  1.00 96.88           C  
ATOM   2089  N   ALA A 269     -21.000  -3.039  17.922  1.00 96.38           N  
ATOM   2090  CA  ALA A 269     -20.172  -4.086  18.516  1.00 96.38           C  
ATOM   2091  C   ALA A 269     -19.547  -4.965  17.422  1.00 96.38           C  
ATOM   2092  CB  ALA A 269     -21.000  -4.938  19.469  1.00 96.38           C  
ATOM   2093  O   ALA A 269     -20.141  -5.160  16.359  1.00 96.38           O  
ATOM   2094  N   PRO A 270     -18.375  -5.410  17.734  1.00 96.38           N  
ATOM   2095  CA  PRO A 270     -17.781  -6.371  16.797  1.00 96.38           C  
ATOM   2096  C   PRO A 270     -18.531  -7.699  16.766  1.00 96.38           C  
ATOM   2097  CB  PRO A 270     -16.359  -6.570  17.359  1.00 96.38           C  
ATOM   2098  O   PRO A 270     -19.047  -8.156  17.781  1.00 96.38           O  
ATOM   2099  CG  PRO A 270     -16.484  -6.277  18.812  1.00 96.38           C  
ATOM   2100  CD  PRO A 270     -17.578  -5.270  19.016  1.00 96.38           C  
ATOM   2101  N   ARG A 271     -18.656  -8.234  15.625  1.00 94.88           N  
ATOM   2102  CA  ARG A 271     -19.266  -9.555  15.477  1.00 94.88           C  
ATOM   2103  C   ARG A 271     -18.219 -10.656  15.656  1.00 94.88           C  
ATOM   2104  CB  ARG A 271     -19.922  -9.688  14.109  1.00 94.88           C  
ATOM   2105  O   ARG A 271     -18.547 -11.773  16.062  1.00 94.88           O  
ATOM   2106  CG  ARG A 271     -20.719 -10.977  13.930  1.00 94.88           C  
ATOM   2107  CD  ARG A 271     -21.766 -10.844  12.828  1.00 94.88           C  
ATOM   2108  NE  ARG A 271     -22.984 -10.195  13.320  1.00 94.88           N  
ATOM   2109  NH1 ARG A 271     -24.094 -10.297  11.297  1.00 94.88           N  
ATOM   2110  NH2 ARG A 271     -25.109  -9.344  13.117  1.00 94.88           N  
ATOM   2111  CZ  ARG A 271     -24.062  -9.945  12.578  1.00 94.88           C  
ATOM   2112  N   GLY A 272     -16.969 -10.352  15.438  1.00 95.06           N  
ATOM   2113  CA  GLY A 272     -15.828 -11.242  15.539  1.00 95.06           C  
ATOM   2114  C   GLY A 272     -14.500 -10.523  15.383  1.00 95.06           C  
ATOM   2115  O   GLY A 272     -14.398  -9.328  15.656  1.00 95.06           O  
ATOM   2116  N   TYR A 273     -13.453 -11.281  14.945  1.00 95.25           N  
ATOM   2117  CA  TYR A 273     -12.125 -10.688  14.789  1.00 95.25           C  
ATOM   2118  C   TYR A 273     -11.484 -11.141  13.484  1.00 95.25           C  
ATOM   2119  CB  TYR A 273     -11.227 -11.062  15.969  1.00 95.25           C  
ATOM   2120  O   TYR A 273     -11.883 -12.148  12.898  1.00 95.25           O  
ATOM   2121  CG  TYR A 273     -10.992 -12.547  16.109  1.00 95.25           C  
ATOM   2122  CD1 TYR A 273     -11.789 -13.328  16.938  1.00 95.25           C  
ATOM   2123  CD2 TYR A 273      -9.977 -13.180  15.398  1.00 95.25           C  
ATOM   2124  CE1 TYR A 273     -11.578 -14.695  17.078  1.00 95.25           C  
ATOM   2125  CE2 TYR A 273      -9.750 -14.547  15.523  1.00 95.25           C  
ATOM   2126  OH  TYR A 273     -10.344 -16.656  16.484  1.00 95.25           O  
ATOM   2127  CZ  TYR A 273     -10.555 -15.297  16.359  1.00 95.25           C  
ATOM   2128  N   PHE A 274     -10.508 -10.258  13.008  1.00 94.00           N  
ATOM   2129  CA  PHE A 274      -9.656 -10.625  11.883  1.00 94.00           C  
ATOM   2130  C   PHE A 274      -8.305 -11.141  12.375  1.00 94.00           C  
ATOM   2131  CB  PHE A 274      -9.445  -9.422  10.953  1.00 94.00           C  
ATOM   2132  O   PHE A 274      -7.727 -10.586  13.312  1.00 94.00           O  
ATOM   2133  CG  PHE A 274     -10.703  -8.969  10.266  1.00 94.00           C  
ATOM   2134  CD1 PHE A 274     -11.070  -9.500   9.031  1.00 94.00           C  
ATOM   2135  CD2 PHE A 274     -11.516  -8.000  10.844  1.00 94.00           C  
ATOM   2136  CE1 PHE A 274     -12.234  -9.078   8.398  1.00 94.00           C  
ATOM   2137  CE2 PHE A 274     -12.680  -7.574  10.211  1.00 94.00           C  
ATOM   2138  CZ  PHE A 274     -13.039  -8.109   8.984  1.00 94.00           C  
ATOM   2139  N   LYS A 275      -7.879 -12.188  11.758  1.00 91.75           N  
ATOM   2140  CA  LYS A 275      -6.527 -12.664  12.039  1.00 91.75           C  
ATOM   2141  C   LYS A 275      -5.484 -11.812  11.328  1.00 91.75           C  
ATOM   2142  CB  LYS A 275      -6.375 -14.133  11.641  1.00 91.75           C  
ATOM   2143  O   LYS A 275      -5.520 -11.680  10.102  1.00 91.75           O  
ATOM   2144  CG  LYS A 275      -7.180 -15.094  12.500  1.00 91.75           C  
ATOM   2145  CD  LYS A 275      -6.828 -16.547  12.188  1.00 91.75           C  
ATOM   2146  CE  LYS A 275      -7.566 -17.516  13.109  1.00 91.75           C  
ATOM   2147  NZ  LYS A 275      -7.258 -18.938  12.773  1.00 91.75           N  
ATOM   2148  N   ILE A 276      -4.605 -11.211  12.148  1.00 88.56           N  
ATOM   2149  CA  ILE A 276      -3.584 -10.359  11.547  1.00 88.56           C  
ATOM   2150  C   ILE A 276      -2.262 -11.117  11.469  1.00 88.56           C  
ATOM   2151  CB  ILE A 276      -3.400  -9.047  12.352  1.00 88.56           C  
ATOM   2152  O   ILE A 276      -1.796 -11.672  12.469  1.00 88.56           O  
ATOM   2153  CG1 ILE A 276      -4.723  -8.273  12.406  1.00 88.56           C  
ATOM   2154  CG2 ILE A 276      -2.289  -8.195  11.734  1.00 88.56           C  
ATOM   2155  CD1 ILE A 276      -5.234  -7.816  11.055  1.00 88.56           C  
ATOM   2156  N   ARG A 277      -1.745 -11.172  10.219  1.00 82.50           N  
ATOM   2157  CA  ARG A 277      -0.445 -11.797  10.000  1.00 82.50           C  
ATOM   2158  C   ARG A 277       0.546 -10.812   9.391  1.00 82.50           C  
ATOM   2159  CB  ARG A 277      -0.582 -13.023   9.094  1.00 82.50           C  
ATOM   2160  O   ARG A 277       0.148  -9.867   8.711  1.00 82.50           O  
ATOM   2161  CG  ARG A 277      -1.475 -14.117   9.656  1.00 82.50           C  
ATOM   2162  CD  ARG A 277      -1.557 -15.320   8.727  1.00 82.50           C  
ATOM   2163  NE  ARG A 277      -2.445 -16.344   9.258  1.00 82.50           N  
ATOM   2164  NH1 ARG A 277      -1.595 -18.047   7.945  1.00 82.50           N  
ATOM   2165  NH2 ARG A 277      -3.295 -18.469   9.422  1.00 82.50           N  
ATOM   2166  CZ  ARG A 277      -2.443 -17.625   8.875  1.00 82.50           C  
ATOM   2167  N   THR A 278       1.778 -11.023   9.852  1.00 77.19           N  
ATOM   2168  CA  THR A 278       2.818 -10.227   9.219  1.00 77.19           C  
ATOM   2169  C   THR A 278       3.203 -10.812   7.863  1.00 77.19           C  
ATOM   2170  CB  THR A 278       4.070 -10.125  10.109  1.00 77.19           C  
ATOM   2171  O   THR A 278       3.561 -11.992   7.770  1.00 77.19           O  
ATOM   2172  CG2 THR A 278       5.047  -9.086   9.578  1.00 77.19           C  
ATOM   2173  OG1 THR A 278       3.674  -9.758  11.438  1.00 77.19           O  
ATOM   2174  N   GLY A 279       2.816 -10.016   6.777  1.00 77.56           N  
ATOM   2175  CA  GLY A 279       3.152 -10.500   5.445  1.00 77.56           C  
ATOM   2176  C   GLY A 279       3.709  -9.406   4.547  1.00 77.56           C  
ATOM   2177  O   GLY A 279       4.051  -8.320   5.016  1.00 77.56           O  
ATOM   2178  N   LYS A 280       3.982  -9.812   3.277  1.00 81.19           N  
ATOM   2179  CA  LYS A 280       4.535  -8.906   2.275  1.00 81.19           C  
ATOM   2180  C   LYS A 280       3.457  -8.438   1.302  1.00 81.19           C  
ATOM   2181  CB  LYS A 280       5.676  -9.578   1.513  1.00 81.19           C  
ATOM   2182  O   LYS A 280       3.766  -7.957   0.210  1.00 81.19           O  
ATOM   2183  CG  LYS A 280       6.891  -9.898   2.371  1.00 81.19           C  
ATOM   2184  CD  LYS A 280       8.008 -10.531   1.548  1.00 81.19           C  
ATOM   2185  CE  LYS A 280       9.211 -10.875   2.410  1.00 81.19           C  
ATOM   2186  NZ  LYS A 280      10.305 -11.508   1.609  1.00 81.19           N  
ATOM   2187  N   SER A 281       2.170  -8.570   1.706  1.00 89.31           N  
ATOM   2188  CA  SER A 281       1.061  -8.156   0.854  1.00 89.31           C  
ATOM   2189  C   SER A 281       0.863  -6.645   0.899  1.00 89.31           C  
ATOM   2190  CB  SER A 281      -0.230  -8.859   1.274  1.00 89.31           C  
ATOM   2191  O   SER A 281       1.349  -5.977   1.814  1.00 89.31           O  
ATOM   2192  OG  SER A 281      -0.089 -10.266   1.179  1.00 89.31           O  
ATOM   2193  N   SER A 282       0.122  -6.230  -0.105  1.00 89.94           N  
ATOM   2194  CA  SER A 282      -0.079  -4.785  -0.174  1.00 89.94           C  
ATOM   2195  C   SER A 282      -1.384  -4.445  -0.886  1.00 89.94           C  
ATOM   2196  CB  SER A 282       1.094  -4.117  -0.889  1.00 89.94           C  
ATOM   2197  O   SER A 282      -2.096  -5.336  -1.353  1.00 89.94           O  
ATOM   2198  OG  SER A 282       1.027  -2.707  -0.750  1.00 89.94           O  
ATOM   2199  N   ILE A 283      -1.690  -3.123  -0.945  1.00 89.69           N  
ATOM   2200  CA  ILE A 283      -2.879  -2.598  -1.606  1.00 89.69           C  
ATOM   2201  C   ILE A 283      -2.484  -1.471  -2.559  1.00 89.69           C  
ATOM   2202  CB  ILE A 283      -3.920  -2.092  -0.582  1.00 89.69           C  
ATOM   2203  O   ILE A 283      -1.560  -0.705  -2.275  1.00 89.69           O  
ATOM   2204  CG1 ILE A 283      -5.195  -1.633  -1.298  1.00 89.69           C  
ATOM   2205  CG2 ILE A 283      -3.334  -0.964   0.272  1.00 89.69           C  
ATOM   2206  CD1 ILE A 283      -6.367  -1.371  -0.365  1.00 89.69           C  
ATOM   2207  N   MET A 284      -3.176  -1.403  -3.688  1.00 90.31           N  
ATOM   2208  CA  MET A 284      -2.881  -0.381  -4.688  1.00 90.31           C  
ATOM   2209  C   MET A 284      -4.160   0.108  -5.359  1.00 90.31           C  
ATOM   2210  CB  MET A 284      -1.911  -0.920  -5.742  1.00 90.31           C  
ATOM   2211  O   MET A 284      -5.020  -0.695  -5.727  1.00 90.31           O  
ATOM   2212  CG  MET A 284      -1.540   0.095  -6.809  1.00 90.31           C  
ATOM   2213  SD  MET A 284      -0.425  -0.605  -8.086  1.00 90.31           S  
ATOM   2214  CE  MET A 284       1.050  -0.932  -7.082  1.00 90.31           C  
ATOM   2215  N   ARG A 285      -4.223   1.302  -5.441  1.00 91.94           N  
ATOM   2216  CA  ARG A 285      -5.320   1.872  -6.215  1.00 91.94           C  
ATOM   2217  C   ARG A 285      -4.992   1.886  -7.703  1.00 91.94           C  
ATOM   2218  CB  ARG A 285      -5.641   3.289  -5.734  1.00 91.94           C  
ATOM   2219  O   ARG A 285      -3.988   2.465  -8.117  1.00 91.94           O  
ATOM   2220  CG  ARG A 285      -6.953   3.840  -6.262  1.00 91.94           C  
ATOM   2221  CD  ARG A 285      -7.320   5.160  -5.598  1.00 91.94           C  
ATOM   2222  NE  ARG A 285      -8.531   5.734  -6.176  1.00 91.94           N  
ATOM   2223  NH1 ARG A 285      -8.758   7.387  -4.574  1.00 91.94           N  
ATOM   2224  NH2 ARG A 285     -10.281   7.223  -6.285  1.00 91.94           N  
ATOM   2225  CZ  ARG A 285      -9.188   6.777  -5.680  1.00 91.94           C  
ATOM   2226  N   SER A 286      -5.820   1.299  -8.516  1.00 93.38           N  
ATOM   2227  CA  SER A 286      -5.566   1.219  -9.953  1.00 93.38           C  
ATOM   2228  C   SER A 286      -6.844   0.915 -10.727  1.00 93.38           C  
ATOM   2229  CB  SER A 286      -4.512   0.150 -10.250  1.00 93.38           C  
ATOM   2230  O   SER A 286      -7.672   0.117 -10.281  1.00 93.38           O  
ATOM   2231  OG  SER A 286      -4.297   0.031 -11.648  1.00 93.38           O  
ATOM   2232  N   ASP A 287      -6.926   1.508 -11.875  1.00 95.00           N  
ATOM   2233  CA  ASP A 287      -8.047   1.223 -12.766  1.00 95.00           C  
ATOM   2234  C   ASP A 287      -7.594   0.431 -13.984  1.00 95.00           C  
ATOM   2235  CB  ASP A 287      -8.727   2.521 -13.203  1.00 95.00           C  
ATOM   2236  O   ASP A 287      -8.383   0.193 -14.906  1.00 95.00           O  
ATOM   2237  CG  ASP A 287      -9.508   3.191 -12.078  1.00 95.00           C  
ATOM   2238  OD1 ASP A 287     -10.125   2.480 -11.258  1.00 95.00           O  
ATOM   2239  OD2 ASP A 287      -9.500   4.441 -12.016  1.00 95.00           O  
ATOM   2240  N   ALA A 288      -6.375   0.147 -14.016  1.00 94.56           N  
ATOM   2241  CA  ALA A 288      -5.832  -0.659 -15.102  1.00 94.56           C  
ATOM   2242  C   ALA A 288      -6.453  -2.053 -15.117  1.00 94.56           C  
ATOM   2243  CB  ALA A 288      -4.312  -0.760 -14.984  1.00 94.56           C  
ATOM   2244  O   ALA A 288      -6.707  -2.637 -14.062  1.00 94.56           O  
ATOM   2245  N   PRO A 289      -6.805  -2.578 -16.297  1.00 95.31           N  
ATOM   2246  CA  PRO A 289      -7.371  -3.924 -16.375  1.00 95.31           C  
ATOM   2247  C   PRO A 289      -6.383  -5.008 -15.953  1.00 95.31           C  
ATOM   2248  CB  PRO A 289      -7.738  -4.062 -17.859  1.00 95.31           C  
ATOM   2249  O   PRO A 289      -5.172  -4.832 -16.094  1.00 95.31           O  
ATOM   2250  CG  PRO A 289      -6.801  -3.145 -18.578  1.00 95.31           C  
ATOM   2251  CD  PRO A 289      -6.477  -1.994 -17.656  1.00 95.31           C  
ATOM   2252  N   ILE A 290      -6.988  -6.043 -15.336  1.00 95.06           N  
ATOM   2253  CA  ILE A 290      -6.184  -7.195 -14.938  1.00 95.06           C  
ATOM   2254  C   ILE A 290      -6.125  -8.203 -16.078  1.00 95.06           C  
ATOM   2255  CB  ILE A 290      -6.746  -7.859 -13.656  1.00 95.06           C  
ATOM   2256  O   ILE A 290      -7.164  -8.625 -16.594  1.00 95.06           O  
ATOM   2257  CG1 ILE A 290      -6.746  -6.867 -12.492  1.00 95.06           C  
ATOM   2258  CG2 ILE A 290      -5.945  -9.117 -13.312  1.00 95.06           C  
ATOM   2259  CD1 ILE A 290      -7.469  -7.371 -11.250  1.00 95.06           C  
ATOM   2260  N   GLY A 291      -4.910  -8.500 -16.562  1.00 92.75           N  
ATOM   2261  CA  GLY A 291      -4.738  -9.398 -17.688  1.00 92.75           C  
ATOM   2262  C   GLY A 291      -3.883 -10.609 -17.359  1.00 92.75           C  
ATOM   2263  O   GLY A 291      -3.264 -10.672 -16.297  1.00 92.75           O  
ATOM   2264  N   THR A 292      -4.023 -11.648 -18.250  1.00 92.81           N  
ATOM   2265  CA  THR A 292      -3.223 -12.859 -18.125  1.00 92.81           C  
ATOM   2266  C   THR A 292      -1.814 -12.641 -18.672  1.00 92.81           C  
ATOM   2267  CB  THR A 292      -3.879 -14.047 -18.859  1.00 92.81           C  
ATOM   2268  O   THR A 292      -1.601 -12.672 -19.891  1.00 92.81           O  
ATOM   2269  CG2 THR A 292      -5.191 -14.453 -18.188  1.00 92.81           C  
ATOM   2270  OG1 THR A 292      -4.145 -13.672 -20.219  1.00 92.81           O  
ATOM   2271  N   CYS A 293      -0.851 -12.195 -17.875  1.00 92.69           N  
ATOM   2272  CA  CYS A 293       0.546 -11.922 -18.203  1.00 92.69           C  
ATOM   2273  C   CYS A 293       1.429 -12.078 -16.969  1.00 92.69           C  
ATOM   2274  CB  CYS A 293       0.701 -10.516 -18.781  1.00 92.69           C  
ATOM   2275  O   CYS A 293       0.925 -12.211 -15.852  1.00 92.69           O  
ATOM   2276  SG  CYS A 293       0.147  -9.211 -17.656  1.00 92.69           S  
ATOM   2277  N   SER A 294       2.670 -12.195 -17.172  1.00 92.31           N  
ATOM   2278  CA  SER A 294       3.629 -12.422 -16.109  1.00 92.31           C  
ATOM   2279  C   SER A 294       4.578 -11.234 -15.953  1.00 92.31           C  
ATOM   2280  CB  SER A 294       4.430 -13.695 -16.359  1.00 92.31           C  
ATOM   2281  O   SER A 294       5.293 -10.883 -16.891  1.00 92.31           O  
ATOM   2282  OG  SER A 294       5.391 -13.898 -15.336  1.00 92.31           O  
ATOM   2283  N   SER A 295       4.465 -10.609 -14.859  1.00 91.06           N  
ATOM   2284  CA  SER A 295       5.371  -9.516 -14.516  1.00 91.06           C  
ATOM   2285  C   SER A 295       5.535  -9.398 -13.000  1.00 91.06           C  
ATOM   2286  CB  SER A 295       4.863  -8.195 -15.086  1.00 91.06           C  
ATOM   2287  O   SER A 295       4.547  -9.344 -12.266  1.00 91.06           O  
ATOM   2288  OG  SER A 295       5.727  -7.125 -14.727  1.00 91.06           O  
ATOM   2289  N   GLU A 296       6.707  -9.344 -12.516  1.00 89.50           N  
ATOM   2290  CA  GLU A 296       7.031  -9.258 -11.094  1.00 89.50           C  
ATOM   2291  C   GLU A 296       6.820  -7.840 -10.562  1.00 89.50           C  
ATOM   2292  CB  GLU A 296       8.477  -9.703 -10.844  1.00 89.50           C  
ATOM   2293  O   GLU A 296       6.582  -7.648  -9.375  1.00 89.50           O  
ATOM   2294  CG  GLU A 296       8.703 -11.188 -11.062  1.00 89.50           C  
ATOM   2295  CD  GLU A 296      10.117 -11.633 -10.719  1.00 89.50           C  
ATOM   2296  OE1 GLU A 296      10.367 -12.859 -10.648  1.00 89.50           O  
ATOM   2297  OE2 GLU A 296      10.984 -10.750 -10.523  1.00 89.50           O  
ATOM   2298  N   CYS A 297       6.875  -6.809 -11.438  1.00 91.50           N  
ATOM   2299  CA  CYS A 297       6.734  -5.410 -11.047  1.00 91.50           C  
ATOM   2300  C   CYS A 297       5.375  -4.863 -11.461  1.00 91.50           C  
ATOM   2301  CB  CYS A 297       7.848  -4.566 -11.664  1.00 91.50           C  
ATOM   2302  O   CYS A 297       5.035  -4.867 -12.648  1.00 91.50           O  
ATOM   2303  SG  CYS A 297       7.789  -2.826 -11.180  1.00 91.50           S  
ATOM   2304  N   ILE A 298       4.625  -4.250 -10.484  1.00 92.62           N  
ATOM   2305  CA  ILE A 298       3.279  -3.744 -10.727  1.00 92.62           C  
ATOM   2306  C   ILE A 298       3.184  -2.289 -10.281  1.00 92.62           C  
ATOM   2307  CB  ILE A 298       2.215  -4.598 -10.000  1.00 92.62           C  
ATOM   2308  O   ILE A 298       3.682  -1.928  -9.211  1.00 92.62           O  
ATOM   2309  CG1 ILE A 298       2.271  -6.051 -10.492  1.00 92.62           C  
ATOM   2310  CG2 ILE A 298       0.816  -4.008 -10.211  1.00 92.62           C  
ATOM   2311  CD1 ILE A 298       1.394  -7.008  -9.695  1.00 92.62           C  
ATOM   2312  N   THR A 299       2.533  -1.469 -11.141  1.00 92.88           N  
ATOM   2313  CA  THR A 299       2.236  -0.079 -10.812  1.00 92.88           C  
ATOM   2314  C   THR A 299       0.749   0.213 -10.992  1.00 92.88           C  
ATOM   2315  CB  THR A 299       3.062   0.889 -11.680  1.00 92.88           C  
ATOM   2316  O   THR A 299       0.015  -0.605 -11.555  1.00 92.88           O  
ATOM   2317  CG2 THR A 299       4.535   0.494 -11.688  1.00 92.88           C  
ATOM   2318  OG1 THR A 299       2.562   0.867 -13.023  1.00 92.88           O  
ATOM   2319  N   PRO A 300       0.329   1.390 -10.445  1.00 90.50           N  
ATOM   2320  CA  PRO A 300      -1.085   1.733 -10.617  1.00 90.50           C  
ATOM   2321  C   PRO A 300      -1.490   1.848 -12.078  1.00 90.50           C  
ATOM   2322  CB  PRO A 300      -1.208   3.086  -9.906  1.00 90.50           C  
ATOM   2323  O   PRO A 300      -2.668   1.687 -12.414  1.00 90.50           O  
ATOM   2324  CG  PRO A 300      -0.142   3.066  -8.859  1.00 90.50           C  
ATOM   2325  CD  PRO A 300       1.052   2.338  -9.406  1.00 90.50           C  
ATOM   2326  N   ASN A 301      -0.541   2.113 -12.906  1.00 91.75           N  
ATOM   2327  CA  ASN A 301      -0.827   2.305 -14.328  1.00 91.75           C  
ATOM   2328  C   ASN A 301      -0.590   1.024 -15.125  1.00 91.75           C  
ATOM   2329  CB  ASN A 301       0.016   3.447 -14.898  1.00 91.75           C  
ATOM   2330  O   ASN A 301      -0.744   1.012 -16.344  1.00 91.75           O  
ATOM   2331  CG  ASN A 301      -0.362   4.797 -14.320  1.00 91.75           C  
ATOM   2332  ND2 ASN A 301       0.556   5.754 -14.391  1.00 91.75           N  
ATOM   2333  OD1 ASN A 301      -1.470   4.977 -13.805  1.00 91.75           O  
ATOM   2334  N   GLY A 302      -0.247  -0.058 -14.492  1.00 93.06           N  
ATOM   2335  CA  GLY A 302      -0.004  -1.326 -15.164  1.00 93.06           C  
ATOM   2336  C   GLY A 302       1.354  -1.920 -14.836  1.00 93.06           C  
ATOM   2337  O   GLY A 302       2.197  -1.259 -14.227  1.00 93.06           O  
ATOM   2338  N   SER A 303       1.569  -3.186 -15.250  1.00 93.75           N  
ATOM   2339  CA  SER A 303       2.814  -3.885 -14.953  1.00 93.75           C  
ATOM   2340  C   SER A 303       3.959  -3.377 -15.820  1.00 93.75           C  
ATOM   2341  CB  SER A 303       2.645  -5.391 -15.148  1.00 93.75           C  
ATOM   2342  O   SER A 303       3.738  -2.953 -16.953  1.00 93.75           O  
ATOM   2343  OG  SER A 303       1.664  -5.906 -14.258  1.00 93.75           O  
ATOM   2344  N   ILE A 304       5.172  -3.359 -15.258  1.00 91.44           N  
ATOM   2345  CA  ILE A 304       6.383  -2.902 -15.938  1.00 91.44           C  
ATOM   2346  C   ILE A 304       7.336  -4.078 -16.141  1.00 91.44           C  
ATOM   2347  CB  ILE A 304       7.078  -1.773 -15.141  1.00 91.44           C  
ATOM   2348  O   ILE A 304       7.562  -4.867 -15.211  1.00 91.44           O  
ATOM   2349  CG1 ILE A 304       6.125  -0.589 -14.945  1.00 91.44           C  
ATOM   2350  CG2 ILE A 304       8.367  -1.333 -15.852  1.00 91.44           C  
ATOM   2351  CD1 ILE A 304       6.641   0.466 -13.977  1.00 91.44           C  
ATOM   2352  N   PRO A 305       7.879  -4.234 -17.359  1.00 87.12           N  
ATOM   2353  CA  PRO A 305       8.914  -5.250 -17.562  1.00 87.12           C  
ATOM   2354  C   PRO A 305      10.180  -4.977 -16.750  1.00 87.12           C  
ATOM   2355  CB  PRO A 305       9.203  -5.168 -19.062  1.00 87.12           C  
ATOM   2356  O   PRO A 305      10.523  -3.818 -16.500  1.00 87.12           O  
ATOM   2357  CG  PRO A 305       8.094  -4.336 -19.625  1.00 87.12           C  
ATOM   2358  CD  PRO A 305       7.465  -3.564 -18.500  1.00 87.12           C  
ATOM   2359  N   ASN A 306      10.750  -5.980 -16.219  1.00 82.12           N  
ATOM   2360  CA  ASN A 306      11.922  -5.848 -15.367  1.00 82.12           C  
ATOM   2361  C   ASN A 306      13.219  -5.996 -16.156  1.00 82.12           C  
ATOM   2362  CB  ASN A 306      11.875  -6.875 -14.234  1.00 82.12           C  
ATOM   2363  O   ASN A 306      14.211  -6.500 -15.641  1.00 82.12           O  
ATOM   2364  CG  ASN A 306      12.844  -6.559 -13.117  1.00 82.12           C  
ATOM   2365  ND2 ASN A 306      12.977  -7.480 -12.164  1.00 82.12           N  
ATOM   2366  OD1 ASN A 306      13.469  -5.492 -13.102  1.00 82.12           O  
ATOM   2367  N   ASP A 307      13.352  -5.562 -17.406  1.00 83.62           N  
ATOM   2368  CA  ASP A 307      14.500  -5.758 -18.281  1.00 83.62           C  
ATOM   2369  C   ASP A 307      15.516  -4.633 -18.109  1.00 83.62           C  
ATOM   2370  CB  ASP A 307      14.055  -5.852 -19.734  1.00 83.62           C  
ATOM   2371  O   ASP A 307      16.656  -4.750 -18.562  1.00 83.62           O  
ATOM   2372  CG  ASP A 307      13.195  -4.676 -20.172  1.00 83.62           C  
ATOM   2373  OD1 ASP A 307      12.555  -4.035 -19.312  1.00 83.62           O  
ATOM   2374  OD2 ASP A 307      13.156  -4.387 -21.391  1.00 83.62           O  
ATOM   2375  N   LYS A 308      15.141  -3.588 -17.406  1.00 87.94           N  
ATOM   2376  CA  LYS A 308      16.031  -2.451 -17.172  1.00 87.94           C  
ATOM   2377  C   LYS A 308      16.203  -2.186 -15.680  1.00 87.94           C  
ATOM   2378  CB  LYS A 308      15.492  -1.199 -17.875  1.00 87.94           C  
ATOM   2379  O   LYS A 308      15.336  -2.551 -14.875  1.00 87.94           O  
ATOM   2380  CG  LYS A 308      15.398  -1.325 -19.391  1.00 87.94           C  
ATOM   2381  CD  LYS A 308      14.875  -0.044 -20.016  1.00 87.94           C  
ATOM   2382  CE  LYS A 308      14.742  -0.185 -21.531  1.00 87.94           C  
ATOM   2383  NZ  LYS A 308      14.344   1.103 -22.172  1.00 87.94           N  
ATOM   2384  N   PRO A 309      17.328  -1.595 -15.367  1.00 82.50           N  
ATOM   2385  CA  PRO A 309      17.688  -1.401 -13.961  1.00 82.50           C  
ATOM   2386  C   PRO A 309      16.938  -0.253 -13.305  1.00 82.50           C  
ATOM   2387  CB  PRO A 309      19.188  -1.093 -14.031  1.00 82.50           C  
ATOM   2388  O   PRO A 309      16.766  -0.238 -12.078  1.00 82.50           O  
ATOM   2389  CG  PRO A 309      19.406  -0.571 -15.414  1.00 82.50           C  
ATOM   2390  CD  PRO A 309      18.406  -1.203 -16.328  1.00 82.50           C  
ATOM   2391  N   PHE A 310      16.406   0.720 -14.172  1.00 88.75           N  
ATOM   2392  CA  PHE A 310      15.648   1.853 -13.641  1.00 88.75           C  
ATOM   2393  C   PHE A 310      14.297   1.970 -14.328  1.00 88.75           C  
ATOM   2394  CB  PHE A 310      16.438   3.152 -13.820  1.00 88.75           C  
ATOM   2395  O   PHE A 310      14.102   1.435 -15.422  1.00 88.75           O  
ATOM   2396  CG  PHE A 310      17.812   3.123 -13.188  1.00 88.75           C  
ATOM   2397  CD1 PHE A 310      17.953   3.203 -11.812  1.00 88.75           C  
ATOM   2398  CD2 PHE A 310      18.953   3.014 -13.977  1.00 88.75           C  
ATOM   2399  CE1 PHE A 310      19.219   3.174 -11.227  1.00 88.75           C  
ATOM   2400  CE2 PHE A 310      20.219   2.984 -13.398  1.00 88.75           C  
ATOM   2401  CZ  PHE A 310      20.344   3.066 -12.023  1.00 88.75           C  
ATOM   2402  N   GLN A 311      13.344   2.670 -13.656  1.00 90.81           N  
ATOM   2403  CA  GLN A 311      12.039   2.980 -14.234  1.00 90.81           C  
ATOM   2404  C   GLN A 311      11.570   4.375 -13.828  1.00 90.81           C  
ATOM   2405  CB  GLN A 311      11.000   1.938 -13.812  1.00 90.81           C  
ATOM   2406  O   GLN A 311      11.984   4.891 -12.781  1.00 90.81           O  
ATOM   2407  CG  GLN A 311      10.688   1.949 -12.320  1.00 90.81           C  
ATOM   2408  CD  GLN A 311       9.562   2.902 -11.969  1.00 90.81           C  
ATOM   2409  NE2 GLN A 311       9.562   3.385 -10.727  1.00 90.81           N  
ATOM   2410  OE1 GLN A 311       8.695   3.203 -12.797  1.00 90.81           O  
ATOM   2411  N   ASN A 312      10.875   5.012 -14.805  1.00 89.69           N  
ATOM   2412  CA  ASN A 312      10.328   6.340 -14.547  1.00 89.69           C  
ATOM   2413  C   ASN A 312       8.812   6.363 -14.703  1.00 89.69           C  
ATOM   2414  CB  ASN A 312      10.977   7.375 -15.469  1.00 89.69           C  
ATOM   2415  O   ASN A 312       8.234   7.406 -15.016  1.00 89.69           O  
ATOM   2416  CG  ASN A 312      10.461   8.781 -15.227  1.00 89.69           C  
ATOM   2417  ND2 ASN A 312      10.781   9.695 -16.125  1.00 89.69           N  
ATOM   2418  OD1 ASN A 312       9.773   9.039 -14.227  1.00 89.69           O  
ATOM   2419  N   VAL A 313       8.195   5.301 -14.516  1.00 86.81           N  
ATOM   2420  CA  VAL A 313       6.766   5.117 -14.719  1.00 86.81           C  
ATOM   2421  C   VAL A 313       6.004   5.574 -13.477  1.00 86.81           C  
ATOM   2422  CB  VAL A 313       6.422   3.645 -15.039  1.00 86.81           C  
ATOM   2423  O   VAL A 313       5.090   6.398 -13.570  1.00 86.81           O  
ATOM   2424  CG1 VAL A 313       4.914   3.459 -15.172  1.00 86.81           C  
ATOM   2425  CG2 VAL A 313       7.133   3.201 -16.312  1.00 86.81           C  
ATOM   2426  N   ASN A 314       6.234   4.945 -12.344  1.00 86.75           N  
ATOM   2427  CA  ASN A 314       5.562   5.336 -11.109  1.00 86.75           C  
ATOM   2428  C   ASN A 314       6.449   5.098  -9.891  1.00 86.75           C  
ATOM   2429  CB  ASN A 314       4.238   4.586 -10.961  1.00 86.75           C  
ATOM   2430  O   ASN A 314       7.141   4.082  -9.812  1.00 86.75           O  
ATOM   2431  CG  ASN A 314       3.307   5.242  -9.961  1.00 86.75           C  
ATOM   2432  ND2 ASN A 314       2.197   5.785 -10.445  1.00 86.75           N  
ATOM   2433  OD1 ASN A 314       3.582   5.262  -8.758  1.00 86.75           O  
ATOM   2434  N   LYS A 315       6.297   6.023  -8.953  1.00 81.94           N  
ATOM   2435  CA  LYS A 315       7.066   5.906  -7.719  1.00 81.94           C  
ATOM   2436  C   LYS A 315       6.531   4.781  -6.840  1.00 81.94           C  
ATOM   2437  CB  LYS A 315       7.047   7.227  -6.949  1.00 81.94           C  
ATOM   2438  O   LYS A 315       7.281   4.168  -6.082  1.00 81.94           O  
ATOM   2439  CG  LYS A 315       5.660   7.672  -6.520  1.00 81.94           C  
ATOM   2440  CD  LYS A 315       5.703   9.000  -5.777  1.00 81.94           C  
ATOM   2441  CE  LYS A 315       4.320   9.430  -5.312  1.00 81.94           C  
ATOM   2442  NZ  LYS A 315       4.352  10.750  -4.617  1.00 81.94           N  
ATOM   2443  N   ILE A 316       5.215   4.582  -6.934  1.00 83.38           N  
ATOM   2444  CA  ILE A 316       4.559   3.535  -6.156  1.00 83.38           C  
ATOM   2445  C   ILE A 316       4.566   2.225  -6.941  1.00 83.38           C  
ATOM   2446  CB  ILE A 316       3.111   3.928  -5.785  1.00 83.38           C  
ATOM   2447  O   ILE A 316       3.977   2.139  -8.023  1.00 83.38           O  
ATOM   2448  CG1 ILE A 316       3.100   5.250  -5.008  1.00 83.38           C  
ATOM   2449  CG2 ILE A 316       2.438   2.812  -4.980  1.00 83.38           C  
ATOM   2450  CD1 ILE A 316       1.705   5.809  -4.766  1.00 83.38           C  
ATOM   2451  N   THR A 317       5.262   1.231  -6.379  1.00 87.12           N  
ATOM   2452  CA  THR A 317       5.395  -0.036  -7.090  1.00 87.12           C  
ATOM   2453  C   THR A 317       5.199  -1.213  -6.141  1.00 87.12           C  
ATOM   2454  CB  THR A 317       6.770  -0.149  -7.773  1.00 87.12           C  
ATOM   2455  O   THR A 317       5.344  -1.066  -4.926  1.00 87.12           O  
ATOM   2456  CG2 THR A 317       7.020   1.030  -8.711  1.00 87.12           C  
ATOM   2457  OG1 THR A 317       7.797  -0.172  -6.773  1.00 87.12           O  
ATOM   2458  N   TYR A 318       4.793  -2.355  -6.652  1.00 89.00           N  
ATOM   2459  CA  TYR A 318       4.664  -3.596  -5.895  1.00 89.00           C  
ATOM   2460  C   TYR A 318       5.441  -4.723  -6.562  1.00 89.00           C  
ATOM   2461  CB  TYR A 318       3.191  -3.988  -5.750  1.00 89.00           C  
ATOM   2462  O   TYR A 318       5.309  -4.949  -7.770  1.00 89.00           O  
ATOM   2463  CG  TYR A 318       2.977  -5.254  -4.957  1.00 89.00           C  
ATOM   2464  CD1 TYR A 318       2.807  -6.480  -5.598  1.00 89.00           C  
ATOM   2465  CD2 TYR A 318       2.939  -5.227  -3.568  1.00 89.00           C  
ATOM   2466  CE1 TYR A 318       2.607  -7.648  -4.871  1.00 89.00           C  
ATOM   2467  CE2 TYR A 318       2.738  -6.391  -2.832  1.00 89.00           C  
ATOM   2468  OH  TYR A 318       2.375  -8.750  -2.768  1.00 89.00           O  
ATOM   2469  CZ  TYR A 318       2.574  -7.594  -3.490  1.00 89.00           C  
ATOM   2470  N   GLY A 319       6.258  -5.488  -5.770  1.00 87.62           N  
ATOM   2471  CA  GLY A 319       7.051  -6.586  -6.301  1.00 87.62           C  
ATOM   2472  C   GLY A 319       8.477  -6.184  -6.637  1.00 87.62           C  
ATOM   2473  O   GLY A 319       8.969  -5.164  -6.148  1.00 87.62           O  
ATOM   2474  N   ALA A 320       9.180  -6.969  -7.383  1.00 86.81           N  
ATOM   2475  CA  ALA A 320      10.555  -6.719  -7.801  1.00 86.81           C  
ATOM   2476  C   ALA A 320      10.602  -5.738  -8.969  1.00 86.81           C  
ATOM   2477  CB  ALA A 320      11.242  -8.031  -8.180  1.00 86.81           C  
ATOM   2478  O   ALA A 320      10.664  -6.148 -10.133  1.00 86.81           O  
ATOM   2479  N   CYS A 321      10.539  -4.391  -8.695  1.00 87.00           N  
ATOM   2480  CA  CYS A 321      10.500  -3.352  -9.719  1.00 87.00           C  
ATOM   2481  C   CYS A 321      11.844  -2.645  -9.836  1.00 87.00           C  
ATOM   2482  CB  CYS A 321       9.406  -2.332  -9.406  1.00 87.00           C  
ATOM   2483  O   CYS A 321      12.562  -2.496  -8.844  1.00 87.00           O  
ATOM   2484  SG  CYS A 321       7.758  -3.059  -9.250  1.00 87.00           S  
ATOM   2485  N   PRO A 322      12.250  -2.336 -11.148  1.00 85.94           N  
ATOM   2486  CA  PRO A 322      13.422  -1.475 -11.305  1.00 85.94           C  
ATOM   2487  C   PRO A 322      13.336  -0.197 -10.477  1.00 85.94           C  
ATOM   2488  CB  PRO A 322      13.422  -1.151 -12.805  1.00 85.94           C  
ATOM   2489  O   PRO A 322      12.242   0.278 -10.180  1.00 85.94           O  
ATOM   2490  CG  PRO A 322      12.578  -2.219 -13.422  1.00 85.94           C  
ATOM   2491  CD  PRO A 322      11.555  -2.662 -12.414  1.00 85.94           C  
ATOM   2492  N   LYS A 323      14.430   0.338 -10.094  1.00 82.19           N  
ATOM   2493  CA  LYS A 323      14.461   1.488  -9.195  1.00 82.19           C  
ATOM   2494  C   LYS A 323      13.914   2.736  -9.875  1.00 82.19           C  
ATOM   2495  CB  LYS A 323      15.891   1.743  -8.703  1.00 82.19           C  
ATOM   2496  O   LYS A 323      14.242   3.014 -11.031  1.00 82.19           O  
ATOM   2497  CG  LYS A 323      16.406   0.701  -7.723  1.00 82.19           C  
ATOM   2498  CD  LYS A 323      15.633   0.747  -6.406  1.00 82.19           C  
ATOM   2499  CE  LYS A 323      16.172  -0.274  -5.410  1.00 82.19           C  
ATOM   2500  NZ  LYS A 323      15.406  -0.245  -4.125  1.00 82.19           N  
ATOM   2501  N   TYR A 324      13.062   3.348  -9.086  1.00 83.88           N  
ATOM   2502  CA  TYR A 324      12.445   4.559  -9.617  1.00 83.88           C  
ATOM   2503  C   TYR A 324      13.461   5.699  -9.672  1.00 83.88           C  
ATOM   2504  CB  TYR A 324      11.242   4.969  -8.766  1.00 83.88           C  
ATOM   2505  O   TYR A 324      14.188   5.938  -8.711  1.00 83.88           O  
ATOM   2506  CG  TYR A 324      10.586   6.250  -9.219  1.00 83.88           C  
ATOM   2507  CD1 TYR A 324      10.875   7.465  -8.609  1.00 83.88           C  
ATOM   2508  CD2 TYR A 324       9.672   6.246 -10.266  1.00 83.88           C  
ATOM   2509  CE1 TYR A 324      10.273   8.648  -9.023  1.00 83.88           C  
ATOM   2510  CE2 TYR A 324       9.055   7.422 -10.695  1.00 83.88           C  
ATOM   2511  OH  TYR A 324       8.766   9.781 -10.484  1.00 83.88           O  
ATOM   2512  CZ  TYR A 324       9.367   8.617 -10.062  1.00 83.88           C  
ATOM   2513  N   VAL A 325      13.570   6.457 -10.758  1.00 85.75           N  
ATOM   2514  CA  VAL A 325      14.367   7.664 -10.945  1.00 85.75           C  
ATOM   2515  C   VAL A 325      13.523   8.742 -11.625  1.00 85.75           C  
ATOM   2516  CB  VAL A 325      15.641   7.375 -11.773  1.00 85.75           C  
ATOM   2517  O   VAL A 325      12.703   8.438 -12.492  1.00 85.75           O  
ATOM   2518  CG1 VAL A 325      16.562   6.418 -11.023  1.00 85.75           C  
ATOM   2519  CG2 VAL A 325      15.273   6.809 -13.141  1.00 85.75           C  
ATOM   2520  N   LYS A 326      13.633   9.859 -11.141  1.00 83.56           N  
ATOM   2521  CA  LYS A 326      12.875  10.969 -11.711  1.00 83.56           C  
ATOM   2522  C   LYS A 326      13.516  11.469 -13.000  1.00 83.56           C  
ATOM   2523  CB  LYS A 326      12.750  12.109 -10.703  1.00 83.56           C  
ATOM   2524  O   LYS A 326      13.820  12.664 -13.125  1.00 83.56           O  
ATOM   2525  CG  LYS A 326      11.664  13.125 -11.047  1.00 83.56           C  
ATOM   2526  CD  LYS A 326      11.484  14.148  -9.938  1.00 83.56           C  
ATOM   2527  CE  LYS A 326      10.344  15.109 -10.242  1.00 83.56           C  
ATOM   2528  NZ  LYS A 326      10.172  16.125  -9.164  1.00 83.56           N  
ATOM   2529  N   GLN A 327      13.992  10.609 -13.789  1.00 83.75           N  
ATOM   2530  CA  GLN A 327      14.609  10.898 -15.078  1.00 83.75           C  
ATOM   2531  C   GLN A 327      13.945  10.094 -16.203  1.00 83.75           C  
ATOM   2532  CB  GLN A 327      16.109  10.594 -15.039  1.00 83.75           C  
ATOM   2533  O   GLN A 327      13.648   8.906 -16.031  1.00 83.75           O  
ATOM   2534  CG  GLN A 327      16.859  11.414 -14.008  1.00 83.75           C  
ATOM   2535  CD  GLN A 327      16.969  12.883 -14.375  1.00 83.75           C  
ATOM   2536  NE2 GLN A 327      17.078  13.742 -13.367  1.00 83.75           N  
ATOM   2537  OE1 GLN A 327      16.953  13.234 -15.562  1.00 83.75           O  
ATOM   2538  N   ASN A 328      13.711  10.766 -17.219  1.00 84.06           N  
ATOM   2539  CA  ASN A 328      13.047  10.125 -18.344  1.00 84.06           C  
ATOM   2540  C   ASN A 328      14.023   9.305 -19.188  1.00 84.06           C  
ATOM   2541  CB  ASN A 328      12.352  11.172 -19.219  1.00 84.06           C  
ATOM   2542  O   ASN A 328      13.625   8.359 -19.859  1.00 84.06           O  
ATOM   2543  CG  ASN A 328      11.164  11.812 -18.531  1.00 84.06           C  
ATOM   2544  ND2 ASN A 328      10.828  13.031 -18.938  1.00 84.06           N  
ATOM   2545  OD1 ASN A 328      10.547  11.211 -17.641  1.00 84.06           O  
ATOM   2546  N   THR A 329      15.305   9.672 -18.984  1.00 83.44           N  
ATOM   2547  CA  THR A 329      16.281   8.969 -19.797  1.00 83.44           C  
ATOM   2548  C   THR A 329      17.625   8.875 -19.094  1.00 83.44           C  
ATOM   2549  CB  THR A 329      16.469   9.664 -21.172  1.00 83.44           C  
ATOM   2550  O   THR A 329      18.094   9.852 -18.516  1.00 83.44           O  
ATOM   2551  CG2 THR A 329      16.969  11.086 -20.984  1.00 83.44           C  
ATOM   2552  OG1 THR A 329      17.406   8.922 -21.953  1.00 83.44           O  
ATOM   2553  N   LEU A 330      18.109   7.668 -19.031  1.00 84.75           N  
ATOM   2554  CA  LEU A 330      19.484   7.359 -18.641  1.00 84.75           C  
ATOM   2555  C   LEU A 330      20.109   6.371 -19.625  1.00 84.75           C  
ATOM   2556  CB  LEU A 330      19.531   6.789 -17.219  1.00 84.75           C  
ATOM   2557  O   LEU A 330      19.641   5.246 -19.766  1.00 84.75           O  
ATOM   2558  CG  LEU A 330      19.109   7.734 -16.094  1.00 84.75           C  
ATOM   2559  CD1 LEU A 330      19.031   6.980 -14.773  1.00 84.75           C  
ATOM   2560  CD2 LEU A 330      20.062   8.914 -16.000  1.00 84.75           C  
ATOM   2561  N   LYS A 331      21.141   6.891 -20.297  1.00 82.81           N  
ATOM   2562  CA  LYS A 331      21.688   6.055 -21.359  1.00 82.81           C  
ATOM   2563  C   LYS A 331      23.109   5.621 -21.047  1.00 82.81           C  
ATOM   2564  CB  LYS A 331      21.656   6.801 -22.703  1.00 82.81           C  
ATOM   2565  O   LYS A 331      23.891   6.391 -20.484  1.00 82.81           O  
ATOM   2566  CG  LYS A 331      20.250   7.121 -23.188  1.00 82.81           C  
ATOM   2567  CD  LYS A 331      20.281   7.859 -24.531  1.00 82.81           C  
ATOM   2568  CE  LYS A 331      18.875   8.211 -25.000  1.00 82.81           C  
ATOM   2569  NZ  LYS A 331      18.906   8.992 -26.281  1.00 82.81           N  
ATOM   2570  N   LEU A 332      23.297   4.355 -21.234  1.00 78.75           N  
ATOM   2571  CA  LEU A 332      24.672   3.832 -21.219  1.00 78.75           C  
ATOM   2572  C   LEU A 332      25.234   3.727 -22.641  1.00 78.75           C  
ATOM   2573  CB  LEU A 332      24.703   2.461 -20.547  1.00 78.75           C  
ATOM   2574  O   LEU A 332      24.672   3.016 -23.484  1.00 78.75           O  
ATOM   2575  CG  LEU A 332      26.094   1.873 -20.281  1.00 78.75           C  
ATOM   2576  CD1 LEU A 332      26.828   2.719 -19.250  1.00 78.75           C  
ATOM   2577  CD2 LEU A 332      25.969   0.427 -19.812  1.00 78.75           C  
ATOM   2578  N   ALA A 333      26.219   4.555 -22.797  1.00 73.56           N  
ATOM   2579  CA  ALA A 333      26.734   4.684 -24.156  1.00 73.56           C  
ATOM   2580  C   ALA A 333      28.047   3.930 -24.312  1.00 73.56           C  
ATOM   2581  CB  ALA A 333      26.922   6.152 -24.516  1.00 73.56           C  
ATOM   2582  O   ALA A 333      28.812   3.805 -23.359  1.00 73.56           O  
ATOM   2583  N   THR A 334      28.188   3.350 -25.469  1.00 64.00           N  
ATOM   2584  CA  THR A 334      29.438   2.752 -25.922  1.00 64.00           C  
ATOM   2585  C   THR A 334      30.000   3.498 -27.125  1.00 64.00           C  
ATOM   2586  CB  THR A 334      29.266   1.264 -26.266  1.00 64.00           C  
ATOM   2587  O   THR A 334      29.250   3.941 -27.984  1.00 64.00           O  
ATOM   2588  CG2 THR A 334      28.828   0.457 -25.047  1.00 64.00           C  
ATOM   2589  OG1 THR A 334      28.266   1.141 -27.281  1.00 64.00           O  
ATOM   2590  N   GLY A 335      31.156   4.047 -26.906  1.00 57.81           N  
ATOM   2591  CA  GLY A 335      31.750   4.699 -28.047  1.00 57.81           C  
ATOM   2592  C   GLY A 335      33.062   5.418 -27.719  1.00 57.81           C  
ATOM   2593  O   GLY A 335      33.500   5.387 -26.578  1.00 57.81           O  
ATOM   2594  N   MET A 336      33.906   5.707 -28.781  1.00 50.81           N  
ATOM   2595  CA  MET A 336      35.188   6.383 -28.609  1.00 50.81           C  
ATOM   2596  C   MET A 336      34.969   7.875 -28.375  1.00 50.81           C  
ATOM   2597  CB  MET A 336      36.062   6.160 -29.844  1.00 50.81           C  
ATOM   2598  O   MET A 336      34.125   8.500 -29.016  1.00 50.81           O  
ATOM   2599  CG  MET A 336      36.500   4.719 -30.031  1.00 50.81           C  
ATOM   2600  SD  MET A 336      37.625   4.504 -31.469  1.00 50.81           S  
ATOM   2601  CE  MET A 336      39.062   5.449 -30.891  1.00 50.81           C  
ATOM   2602  N   ARG A 337      35.469   8.414 -27.188  1.00 46.19           N  
ATOM   2603  CA  ARG A 337      35.594   9.828 -26.859  1.00 46.19           C  
ATOM   2604  C   ARG A 337      36.625  10.516 -27.734  1.00 46.19           C  
ATOM   2605  CB  ARG A 337      35.938  10.008 -25.375  1.00 46.19           C  
ATOM   2606  O   ARG A 337      37.688   9.961 -28.000  1.00 46.19           O  
ATOM   2607  CG  ARG A 337      35.875  11.453 -24.891  1.00 46.19           C  
ATOM   2608  CD  ARG A 337      36.188  11.570 -23.406  1.00 46.19           C  
ATOM   2609  NE  ARG A 337      36.188  12.961 -22.969  1.00 46.19           N  
ATOM   2610  NH1 ARG A 337      36.719  12.484 -20.781  1.00 46.19           N  
ATOM   2611  NH2 ARG A 337      36.406  14.656 -21.438  1.00 46.19           N  
ATOM   2612  CZ  ARG A 337      36.438  13.359 -21.734  1.00 46.19           C  
ATOM   2613  N   ASN A 338      36.312  11.641 -28.625  1.00 43.91           N  
ATOM   2614  CA  ASN A 338      37.312  12.562 -29.188  1.00 43.91           C  
ATOM   2615  C   ASN A 338      38.094  13.273 -28.094  1.00 43.91           C  
ATOM   2616  CB  ASN A 338      36.625  13.578 -30.109  1.00 43.91           C  
ATOM   2617  O   ASN A 338      37.500  13.961 -27.250  1.00 43.91           O  
ATOM   2618  CG  ASN A 338      37.094  13.453 -31.547  1.00 43.91           C  
ATOM   2619  ND2 ASN A 338      36.438  14.195 -32.438  1.00 43.91           N  
ATOM   2620  OD1 ASN A 338      38.031  12.703 -31.859  1.00 43.91           O  
ATOM   2621  N   VAL A 339      39.188  12.664 -27.531  1.00 38.50           N  
ATOM   2622  CA  VAL A 339      40.000  13.266 -26.500  1.00 38.50           C  
ATOM   2623  C   VAL A 339      40.750  14.484 -27.047  1.00 38.50           C  
ATOM   2624  CB  VAL A 339      41.031  12.250 -25.906  1.00 38.50           C  
ATOM   2625  O   VAL A 339      41.438  14.391 -28.078  1.00 38.50           O  
ATOM   2626  CG1 VAL A 339      41.812  12.883 -24.766  1.00 38.50           C  
ATOM   2627  CG2 VAL A 339      40.312  10.992 -25.438  1.00 38.50           C  
ATOM   2628  N   PRO A 340      40.531  15.789 -26.578  1.00 36.19           N  
ATOM   2629  CA  PRO A 340      41.469  16.875 -26.859  1.00 36.19           C  
ATOM   2630  C   PRO A 340      42.844  16.625 -26.250  1.00 36.19           C  
ATOM   2631  CB  PRO A 340      40.812  18.094 -26.219  1.00 36.19           C  
ATOM   2632  O   PRO A 340      42.969  15.891 -25.266  1.00 36.19           O  
ATOM   2633  CG  PRO A 340      39.656  17.531 -25.453  1.00 36.19           C  
ATOM   2634  CD  PRO A 340      39.562  16.062 -25.719  1.00 36.19           C  
ATOM   2635  N   GLU A 341      43.938  16.672 -26.984  1.00 33.41           N  
ATOM   2636  CA  GLU A 341      45.344  16.625 -26.641  1.00 33.41           C  
ATOM   2637  C   GLU A 341      45.656  17.531 -25.453  1.00 33.41           C  
ATOM   2638  CB  GLU A 341      46.188  17.031 -27.844  1.00 33.41           C  
ATOM   2639  O   GLU A 341      45.219  18.688 -25.406  1.00 33.41           O  
ATOM   2640  CG  GLU A 341      47.656  16.641 -27.719  1.00 33.41           C  
ATOM   2641  CD  GLU A 341      48.469  16.938 -28.953  1.00 33.41           C  
ATOM   2642  OE1 GLU A 341      49.719  16.688 -28.953  1.00 33.41           O  
ATOM   2643  OE2 GLU A 341      47.875  17.438 -29.938  1.00 33.41           O  
ATOM   2644  N   LYS A 342      45.969  16.984 -24.219  1.00 34.38           N  
ATOM   2645  CA  LYS A 342      46.469  17.531 -22.969  1.00 34.38           C  
ATOM   2646  C   LYS A 342      47.844  18.188 -23.172  1.00 34.38           C  
ATOM   2647  CB  LYS A 342      46.562  16.438 -21.891  1.00 34.38           C  
ATOM   2648  O   LYS A 342      48.781  17.547 -23.641  1.00 34.38           O  
ATOM   2649  CG  LYS A 342      45.531  16.562 -20.781  1.00 34.38           C  
ATOM   2650  CD  LYS A 342      45.719  15.477 -19.734  1.00 34.38           C  
ATOM   2651  CE  LYS A 342      44.656  15.570 -18.641  1.00 34.38           C  
ATOM   2652  NZ  LYS A 342      44.844  14.523 -17.594  1.00 34.38           N  
ATOM   2653  N   GLN A 343      47.875  19.594 -23.297  1.00 35.03           N  
ATOM   2654  CA  GLN A 343      49.125  20.281 -22.969  1.00 35.03           C  
ATOM   2655  C   GLN A 343      49.094  20.875 -21.562  1.00 35.03           C  
ATOM   2656  CB  GLN A 343      49.438  21.375 -23.984  1.00 35.03           C  
ATOM   2657  O   GLN A 343      48.094  21.484 -21.172  1.00 35.03           O  
ATOM   2658  CG  GLN A 343      50.531  21.000 -24.984  1.00 35.03           C  
ATOM   2659  CD  GLN A 343      50.969  22.172 -25.828  1.00 35.03           C  
ATOM   2660  NE2 GLN A 343      51.406  21.875 -27.062  1.00 35.03           N  
ATOM   2661  OE1 GLN A 343      50.938  23.328 -25.391  1.00 35.03           O  
ATOM   2662  N   THR A 344      49.719  20.266 -20.531  1.00 38.28           N  
ATOM   2663  CA  THR A 344      49.812  20.719 -19.141  1.00 38.28           C  
ATOM   2664  C   THR A 344      50.188  22.203 -19.094  1.00 38.28           C  
ATOM   2665  CB  THR A 344      50.875  19.906 -18.375  1.00 38.28           C  
ATOM   2666  O   THR A 344      51.188  22.625 -19.625  1.00 38.28           O  
ATOM   2667  CG2 THR A 344      50.406  18.500 -18.078  1.00 38.28           C  
ATOM   2668  OG1 THR A 344      52.094  19.828 -19.172  1.00 38.28           O  
ATOM   2669  N   ARG A 345      49.094  23.141 -18.969  1.00 40.31           N  
ATOM   2670  CA  ARG A 345      49.312  24.562 -18.828  1.00 40.31           C  
ATOM   2671  C   ARG A 345      49.469  24.953 -17.359  1.00 40.31           C  
ATOM   2672  CB  ARG A 345      48.156  25.359 -19.438  1.00 40.31           C  
ATOM   2673  O   ARG A 345      50.000  26.031 -17.047  1.00 40.31           O  
ATOM   2674  CG  ARG A 345      48.125  25.312 -20.953  1.00 40.31           C  
ATOM   2675  CD  ARG A 345      47.188  26.359 -21.531  1.00 40.31           C  
ATOM   2676  NE  ARG A 345      47.500  26.672 -22.922  1.00 40.31           N  
ATOM   2677  NH1 ARG A 345      45.375  27.484 -23.422  1.00 40.31           N  
ATOM   2678  NH2 ARG A 345      47.000  27.422 -25.031  1.00 40.31           N  
ATOM   2679  CZ  ARG A 345      46.625  27.188 -23.797  1.00 40.31           C  
ATOM   2680  N   GLY A 346      49.594  23.812 -16.375  1.00 47.38           N  
ATOM   2681  CA  GLY A 346      49.906  24.062 -14.984  1.00 47.38           C  
ATOM   2682  C   GLY A 346      49.125  25.203 -14.383  1.00 47.38           C  
ATOM   2683  O   GLY A 346      48.062  25.578 -14.898  1.00 47.38           O  
ATOM   2684  N   ILE A 347      49.156  25.672 -13.227  1.00 42.16           N  
ATOM   2685  CA  ILE A 347      48.594  26.562 -12.227  1.00 42.16           C  
ATOM   2686  C   ILE A 347      48.281  27.922 -12.859  1.00 42.16           C  
ATOM   2687  CB  ILE A 347      49.531  26.734 -11.016  1.00 42.16           C  
ATOM   2688  O   ILE A 347      47.281  28.547 -12.547  1.00 42.16           O  
ATOM   2689  CG1 ILE A 347      49.031  25.906  -9.828  1.00 42.16           C  
ATOM   2690  CG2 ILE A 347      49.656  28.203 -10.633  1.00 42.16           C  
ATOM   2691  CD1 ILE A 347      50.031  25.734  -8.703  1.00 42.16           C  
ATOM   2692  N   PHE A 348      48.969  28.297 -13.945  1.00 42.66           N  
ATOM   2693  CA  PHE A 348      48.781  29.578 -14.609  1.00 42.66           C  
ATOM   2694  C   PHE A 348      47.719  29.484 -15.703  1.00 42.66           C  
ATOM   2695  CB  PHE A 348      50.094  30.094 -15.195  1.00 42.66           C  
ATOM   2696  O   PHE A 348      46.969  30.422 -15.930  1.00 42.66           O  
ATOM   2697  CG  PHE A 348      51.062  30.641 -14.164  1.00 42.66           C  
ATOM   2698  CD1 PHE A 348      50.812  31.891 -13.594  1.00 42.66           C  
ATOM   2699  CD2 PHE A 348      52.188  29.922 -13.773  1.00 42.66           C  
ATOM   2700  CE1 PHE A 348      51.688  32.406 -12.641  1.00 42.66           C  
ATOM   2701  CE2 PHE A 348      53.062  30.438 -12.820  1.00 42.66           C  
ATOM   2702  CZ  PHE A 348      52.812  31.688 -12.258  1.00 42.66           C  
ATOM   2703  N   GLY A 349      47.375  28.344 -16.188  1.00 50.75           N  
ATOM   2704  CA  GLY A 349      46.312  27.906 -17.062  1.00 50.75           C  
ATOM   2705  C   GLY A 349      44.969  27.703 -16.344  1.00 50.75           C  
ATOM   2706  O   GLY A 349      43.906  28.016 -16.875  1.00 50.75           O  
ATOM   2707  N   ALA A 350      44.938  27.312 -15.133  1.00 46.19           N  
ATOM   2708  CA  ALA A 350      43.844  27.172 -14.180  1.00 46.19           C  
ATOM   2709  C   ALA A 350      43.375  28.531 -13.664  1.00 46.19           C  
ATOM   2710  CB  ALA A 350      44.250  26.281 -13.016  1.00 46.19           C  
ATOM   2711  O   ALA A 350      42.188  28.781 -13.500  1.00 46.19           O  
ATOM   2712  N   ILE A 351      44.250  29.484 -13.602  1.00 44.78           N  
ATOM   2713  CA  ILE A 351      44.000  30.844 -13.141  1.00 44.78           C  
ATOM   2714  C   ILE A 351      43.469  31.672 -14.289  1.00 44.78           C  
ATOM   2715  CB  ILE A 351      45.281  31.484 -12.570  1.00 44.78           C  
ATOM   2716  O   ILE A 351      42.500  32.438 -14.109  1.00 44.78           O  
ATOM   2717  CG1 ILE A 351      45.750  30.766 -11.297  1.00 44.78           C  
ATOM   2718  CG2 ILE A 351      45.062  32.969 -12.297  1.00 44.78           C  
ATOM   2719  CD1 ILE A 351      47.094  31.234 -10.750  1.00 44.78           C  
ATOM   2720  N   ALA A 352      43.875  31.484 -15.461  1.00 48.53           N  
ATOM   2721  CA  ALA A 352      43.406  32.125 -16.672  1.00 48.53           C  
ATOM   2722  C   ALA A 352      42.062  31.500 -17.125  1.00 48.53           C  
ATOM   2723  CB  ALA A 352      44.438  32.000 -17.797  1.00 48.53           C  
ATOM   2724  O   ALA A 352      41.156  32.219 -17.578  1.00 48.53           O  
ATOM   2725  N   GLY A 353      41.781  30.281 -16.938  1.00 50.06           N  
ATOM   2726  CA  GLY A 353      40.594  29.484 -17.156  1.00 50.06           C  
ATOM   2727  C   GLY A 353      39.500  29.750 -16.141  1.00 50.06           C  
ATOM   2728  O   GLY A 353      38.312  29.750 -16.484  1.00 50.06           O  
ATOM   2729  N   PHE A 354      39.812  30.031 -14.930  1.00 43.88           N  
ATOM   2730  CA  PHE A 354      38.906  30.453 -13.875  1.00 43.88           C  
ATOM   2731  C   PHE A 354      38.406  31.875 -14.133  1.00 43.88           C  
ATOM   2732  CB  PHE A 354      39.594  30.391 -12.508  1.00 43.88           C  
ATOM   2733  O   PHE A 354      37.219  32.156 -13.930  1.00 43.88           O  
ATOM   2734  CG  PHE A 354      38.688  30.703 -11.352  1.00 43.88           C  
ATOM   2735  CD1 PHE A 354      38.719  31.938 -10.727  1.00 43.88           C  
ATOM   2736  CD2 PHE A 354      37.781  29.750 -10.891  1.00 43.88           C  
ATOM   2737  CE1 PHE A 354      37.875  32.219  -9.656  1.00 43.88           C  
ATOM   2738  CE2 PHE A 354      36.938  30.031  -9.820  1.00 43.88           C  
ATOM   2739  CZ  PHE A 354      36.969  31.266  -9.211  1.00 43.88           C  
ATOM   2740  N   ILE A 355      39.156  32.750 -14.758  1.00 48.47           N  
ATOM   2741  CA  ILE A 355      38.844  34.125 -15.086  1.00 48.47           C  
ATOM   2742  C   ILE A 355      38.000  34.188 -16.344  1.00 48.47           C  
ATOM   2743  CB  ILE A 355      40.156  34.969 -15.266  1.00 48.47           C  
ATOM   2744  O   ILE A 355      37.094  35.031 -16.453  1.00 48.47           O  
ATOM   2745  CG1 ILE A 355      40.938  35.000 -13.953  1.00 48.47           C  
ATOM   2746  CG2 ILE A 355      39.812  36.375 -15.742  1.00 48.47           C  
ATOM   2747  CD1 ILE A 355      42.281  35.719 -14.070  1.00 48.47           C  
ATOM   2748  N   GLU A 356      37.969  33.188 -17.156  1.00 43.19           N  
ATOM   2749  CA  GLU A 356      37.344  33.156 -18.484  1.00 43.19           C  
ATOM   2750  C   GLU A 356      36.062  32.312 -18.453  1.00 43.19           C  
ATOM   2751  CB  GLU A 356      38.312  32.594 -19.516  1.00 43.19           C  
ATOM   2752  O   GLU A 356      35.062  32.688 -19.109  1.00 43.19           O  
ATOM   2753  CG  GLU A 356      39.344  33.594 -20.016  1.00 43.19           C  
ATOM   2754  CD  GLU A 356      40.312  33.000 -21.016  1.00 43.19           C  
ATOM   2755  OE1 GLU A 356      41.219  33.750 -21.484  1.00 43.19           O  
ATOM   2756  OE2 GLU A 356      40.219  31.797 -21.312  1.00 43.19           O  
ATOM   2757  N   ASN A 357      35.812  31.391 -17.484  1.00 42.41           N  
ATOM   2758  CA  ASN A 357      34.656  30.531 -17.562  1.00 42.41           C  
ATOM   2759  C   ASN A 357      34.344  29.859 -16.234  1.00 42.41           C  
ATOM   2760  CB  ASN A 357      34.812  29.484 -18.672  1.00 42.41           C  
ATOM   2761  O   ASN A 357      33.688  28.828 -16.188  1.00 42.41           O  
ATOM   2762  CG  ASN A 357      34.688  30.078 -20.062  1.00 42.41           C  
ATOM   2763  ND2 ASN A 357      35.375  29.469 -21.016  1.00 42.41           N  
ATOM   2764  OD1 ASN A 357      33.969  31.062 -20.266  1.00 42.41           O  
ATOM   2765  N   GLY A 358      34.875  30.500 -15.109  1.00 48.62           N  
ATOM   2766  CA  GLY A 358      34.594  29.969 -13.789  1.00 48.62           C  
ATOM   2767  C   GLY A 358      35.094  28.562 -13.570  1.00 48.62           C  
ATOM   2768  O   GLY A 358      36.219  28.234 -14.008  1.00 48.62           O  
ATOM   2769  N   TRP A 359      34.562  27.641 -12.867  1.00 50.62           N  
ATOM   2770  CA  TRP A 359      34.969  26.328 -12.406  1.00 50.62           C  
ATOM   2771  C   TRP A 359      35.281  25.406 -13.586  1.00 50.62           C  
ATOM   2772  CB  TRP A 359      33.906  25.703 -11.523  1.00 50.62           C  
ATOM   2773  O   TRP A 359      36.250  24.641 -13.547  1.00 50.62           O  
ATOM   2774  CG  TRP A 359      34.062  26.016 -10.062  1.00 50.62           C  
ATOM   2775  CD1 TRP A 359      33.344  26.922  -9.336  1.00 50.62           C  
ATOM   2776  CD2 TRP A 359      34.969  25.406  -9.156  1.00 50.62           C  
ATOM   2777  CE2 TRP A 359      34.781  26.016  -7.891  1.00 50.62           C  
ATOM   2778  CE3 TRP A 359      35.969  24.438  -9.289  1.00 50.62           C  
ATOM   2779  NE1 TRP A 359      33.750  26.922  -8.031  1.00 50.62           N  
ATOM   2780  CH2 TRP A 359      36.500  24.688  -6.922  1.00 50.62           C  
ATOM   2781  CZ2 TRP A 359      35.531  25.656  -6.766  1.00 50.62           C  
ATOM   2782  CZ3 TRP A 359      36.719  24.078  -8.164  1.00 50.62           C  
ATOM   2783  N   GLU A 360      34.594  25.672 -14.672  1.00 47.19           N  
ATOM   2784  CA  GLU A 360      34.781  25.016 -15.961  1.00 47.19           C  
ATOM   2785  C   GLU A 360      36.031  25.531 -16.672  1.00 47.19           C  
ATOM   2786  CB  GLU A 360      33.562  25.188 -16.859  1.00 47.19           C  
ATOM   2787  O   GLU A 360      36.781  24.766 -17.281  1.00 47.19           O  
ATOM   2788  CG  GLU A 360      32.438  24.188 -16.594  1.00 47.19           C  
ATOM   2789  CD  GLU A 360      31.234  24.359 -17.500  1.00 47.19           C  
ATOM   2790  OE1 GLU A 360      30.250  23.625 -17.344  1.00 47.19           O  
ATOM   2791  OE2 GLU A 360      31.297  25.266 -18.375  1.00 47.19           O  
ATOM   2792  N   GLY A 361      36.375  26.703 -16.500  1.00 48.91           N  
ATOM   2793  CA  GLY A 361      37.562  27.422 -17.000  1.00 48.91           C  
ATOM   2794  C   GLY A 361      38.812  27.125 -16.219  1.00 48.91           C  
ATOM   2795  O   GLY A 361      39.906  27.094 -16.781  1.00 48.91           O  
ATOM   2796  N   MET A 362      38.719  26.750 -14.969  1.00 57.00           N  
ATOM   2797  CA  MET A 362      39.781  26.375 -14.055  1.00 57.00           C  
ATOM   2798  C   MET A 362      40.281  24.953 -14.328  1.00 57.00           C  
ATOM   2799  CB  MET A 362      39.312  26.500 -12.602  1.00 57.00           C  
ATOM   2800  O   MET A 362      41.469  24.703 -14.359  1.00 57.00           O  
ATOM   2801  CG  MET A 362      40.406  26.172 -11.586  1.00 57.00           C  
ATOM   2802  SD  MET A 362      39.750  26.156  -9.867  1.00 57.00           S  
ATOM   2803  CE  MET A 362      38.812  24.609  -9.891  1.00 57.00           C  
ATOM   2804  N   VAL A 363      39.375  24.141 -14.617  1.00 52.94           N  
ATOM   2805  CA  VAL A 363      39.625  22.750 -14.961  1.00 52.94           C  
ATOM   2806  C   VAL A 363      40.188  22.656 -16.375  1.00 52.94           C  
ATOM   2807  CB  VAL A 363      38.344  21.891 -14.836  1.00 52.94           C  
ATOM   2808  O   VAL A 363      41.156  21.922 -16.625  1.00 52.94           O  
ATOM   2809  CG1 VAL A 363      38.594  20.453 -15.305  1.00 52.94           C  
ATOM   2810  CG2 VAL A 363      37.812  21.906 -13.398  1.00 52.94           C  
ATOM   2811  N   ASP A 364      39.719  23.562 -17.188  1.00 52.28           N  
ATOM   2812  CA  ASP A 364      40.156  23.719 -18.578  1.00 52.28           C  
ATOM   2813  C   ASP A 364      41.531  24.359 -18.656  1.00 52.28           C  
ATOM   2814  CB  ASP A 364      39.125  24.547 -19.344  1.00 52.28           C  
ATOM   2815  O   ASP A 364      42.344  23.984 -19.500  1.00 52.28           O  
ATOM   2816  CG  ASP A 364      37.844  23.812 -19.609  1.00 52.28           C  
ATOM   2817  OD1 ASP A 364      37.781  22.578 -19.391  1.00 52.28           O  
ATOM   2818  OD2 ASP A 364      36.844  24.453 -20.031  1.00 52.28           O  
ATOM   2819  N   GLY A 365      41.844  25.234 -17.844  1.00 45.50           N  
ATOM   2820  CA  GLY A 365      43.062  25.984 -17.656  1.00 45.50           C  
ATOM   2821  C   GLY A 365      44.125  25.203 -16.938  1.00 45.50           C  
ATOM   2822  O   GLY A 365      45.312  25.328 -17.250  1.00 45.50           O  
ATOM   2823  N   TRP A 366      43.812  24.219 -16.031  1.00 46.09           N  
ATOM   2824  CA  TRP A 366      44.656  23.344 -15.250  1.00 46.09           C  
ATOM   2825  C   TRP A 366      45.094  22.125 -16.062  1.00 46.09           C  
ATOM   2826  CB  TRP A 366      43.969  22.906 -13.969  1.00 46.09           C  
ATOM   2827  O   TRP A 366      46.250  21.750 -16.047  1.00 46.09           O  
ATOM   2828  CG  TRP A 366      44.844  22.188 -13.000  1.00 46.09           C  
ATOM   2829  CD1 TRP A 366      45.062  20.844 -12.938  1.00 46.09           C  
ATOM   2830  CD2 TRP A 366      45.625  22.766 -11.953  1.00 46.09           C  
ATOM   2831  CE2 TRP A 366      46.281  21.719 -11.289  1.00 46.09           C  
ATOM   2832  CE3 TRP A 366      45.812  24.094 -11.508  1.00 46.09           C  
ATOM   2833  NE1 TRP A 366      45.938  20.547 -11.914  1.00 46.09           N  
ATOM   2834  CH2 TRP A 366      47.312  23.250  -9.789  1.00 46.09           C  
ATOM   2835  CZ2 TRP A 366      47.156  21.953 -10.211  1.00 46.09           C  
ATOM   2836  CZ3 TRP A 366      46.656  24.312 -10.430  1.00 46.09           C  
ATOM   2837  N   TYR A 367      44.344  21.797 -17.000  1.00 44.12           N  
ATOM   2838  CA  TYR A 367      44.562  20.594 -17.797  1.00 44.12           C  
ATOM   2839  C   TYR A 367      44.875  20.953 -19.250  1.00 44.12           C  
ATOM   2840  CB  TYR A 367      43.344  19.656 -17.719  1.00 44.12           C  
ATOM   2841  O   TYR A 367      45.281  20.094 -20.031  1.00 44.12           O  
ATOM   2842  CG  TYR A 367      43.156  19.031 -16.359  1.00 44.12           C  
ATOM   2843  CD1 TYR A 367      44.000  18.031 -15.906  1.00 44.12           C  
ATOM   2844  CD2 TYR A 367      42.094  19.438 -15.539  1.00 44.12           C  
ATOM   2845  CE1 TYR A 367      43.844  17.453 -14.656  1.00 44.12           C  
ATOM   2846  CE2 TYR A 367      41.906  18.859 -14.289  1.00 44.12           C  
ATOM   2847  OH  TYR A 367      42.594  17.297 -12.617  1.00 44.12           O  
ATOM   2848  CZ  TYR A 367      42.781  17.875 -13.859  1.00 44.12           C  
ATOM   2849  N   GLY A 368      45.156  22.375 -19.594  1.00 34.75           N  
ATOM   2850  CA  GLY A 368      45.656  22.875 -20.859  1.00 34.75           C  
ATOM   2851  C   GLY A 368      44.938  22.312 -22.062  1.00 34.75           C  
ATOM   2852  O   GLY A 368      45.219  21.203 -22.516  1.00 34.75           O  
ATOM   2853  N   PHE A 369      43.688  22.625 -22.344  1.00 37.31           N  
ATOM   2854  CA  PHE A 369      43.000  22.156 -23.547  1.00 37.31           C  
ATOM   2855  C   PHE A 369      43.281  23.094 -24.719  1.00 37.31           C  
ATOM   2856  CB  PHE A 369      41.500  22.062 -23.312  1.00 37.31           C  
ATOM   2857  O   PHE A 369      43.062  24.312 -24.609  1.00 37.31           O  
ATOM   2858  CG  PHE A 369      41.094  21.031 -22.281  1.00 37.31           C  
ATOM   2859  CD1 PHE A 369      41.156  19.672 -22.578  1.00 37.31           C  
ATOM   2860  CD2 PHE A 369      40.688  21.422 -21.016  1.00 37.31           C  
ATOM   2861  CE1 PHE A 369      40.812  18.719 -21.625  1.00 37.31           C  
ATOM   2862  CE2 PHE A 369      40.344  20.469 -20.062  1.00 37.31           C  
ATOM   2863  CZ  PHE A 369      40.375  19.125 -20.375  1.00 37.31           C  
ATOM   2864  N   ARG A 370      44.531  23.125 -25.578  1.00 30.75           N  
ATOM   2865  CA  ARG A 370      44.812  23.734 -26.875  1.00 30.75           C  
ATOM   2866  C   ARG A 370      44.094  22.984 -28.000  1.00 30.75           C  
ATOM   2867  CB  ARG A 370      46.312  23.781 -27.125  1.00 30.75           C  
ATOM   2868  O   ARG A 370      44.094  21.750 -28.016  1.00 30.75           O  
ATOM   2869  CG  ARG A 370      46.906  25.188 -27.156  1.00 30.75           C  
ATOM   2870  CD  ARG A 370      48.406  25.172 -27.375  1.00 30.75           C  
ATOM   2871  NE  ARG A 370      48.844  26.328 -28.141  1.00 30.75           N  
ATOM   2872  NH1 ARG A 370      51.031  25.641 -28.328  1.00 30.75           N  
ATOM   2873  NH2 ARG A 370      50.375  27.625 -29.266  1.00 30.75           N  
ATOM   2874  CZ  ARG A 370      50.094  26.531 -28.578  1.00 30.75           C  
ATOM   2875  N   HIS A 371      43.031  23.500 -28.578  1.00 25.84           N  
ATOM   2876  CA  HIS A 371      42.406  23.438 -29.891  1.00 25.84           C  
ATOM   2877  C   HIS A 371      43.438  23.344 -31.000  1.00 25.84           C  
ATOM   2878  CB  HIS A 371      41.500  24.672 -30.094  1.00 25.84           C  
ATOM   2879  O   HIS A 371      44.312  24.172 -31.094  1.00 25.84           O  
ATOM   2880  CG  HIS A 371      40.250  24.625 -29.312  1.00 25.84           C  
ATOM   2881  CD2 HIS A 371      39.719  25.500 -28.391  1.00 25.84           C  
ATOM   2882  ND1 HIS A 371      39.312  23.609 -29.406  1.00 25.84           N  
ATOM   2883  CE1 HIS A 371      38.312  23.844 -28.594  1.00 25.84           C  
ATOM   2884  NE2 HIS A 371      38.531  24.984 -27.969  1.00 25.84           N  
ATOM   2885  N   GLN A 372      43.812  22.094 -31.359  1.00 29.27           N  
ATOM   2886  CA  GLN A 372      44.219  21.766 -32.719  1.00 29.27           C  
ATOM   2887  C   GLN A 372      43.562  20.453 -33.188  1.00 29.27           C  
ATOM   2888  CB  GLN A 372      45.719  21.672 -32.844  1.00 29.27           C  
ATOM   2889  O   GLN A 372      43.562  19.469 -32.438  1.00 29.27           O  
ATOM   2890  CG  GLN A 372      46.406  22.969 -33.312  1.00 29.27           C  
ATOM   2891  CD  GLN A 372      47.906  22.828 -33.469  1.00 29.27           C  
ATOM   2892  NE2 GLN A 372      48.531  23.859 -34.031  1.00 29.27           N  
ATOM   2893  OE1 GLN A 372      48.469  21.797 -33.125  1.00 29.27           O  
ATOM   2894  N   ASN A 373      42.500  20.531 -33.969  1.00 26.22           N  
ATOM   2895  CA  ASN A 373      41.781  19.688 -34.906  1.00 26.22           C  
ATOM   2896  C   ASN A 373      42.656  18.531 -35.406  1.00 26.22           C  
ATOM   2897  CB  ASN A 373      41.312  20.531 -36.094  1.00 26.22           C  
ATOM   2898  O   ASN A 373      43.656  18.750 -36.062  1.00 26.22           O  
ATOM   2899  CG  ASN A 373      40.312  21.594 -35.719  1.00 26.22           C  
ATOM   2900  ND2 ASN A 373      40.156  22.609 -36.562  1.00 26.22           N  
ATOM   2901  OD1 ASN A 373      39.688  21.516 -34.656  1.00 26.22           O  
ATOM   2902  N   SER A 374      43.000  17.500 -34.531  1.00 30.88           N  
ATOM   2903  CA  SER A 374      43.219  16.281 -35.281  1.00 30.88           C  
ATOM   2904  C   SER A 374      42.281  15.164 -34.812  1.00 30.88           C  
ATOM   2905  CB  SER A 374      44.688  15.828 -35.188  1.00 30.88           C  
ATOM   2906  O   SER A 374      42.219  14.898 -33.594  1.00 30.88           O  
ATOM   2907  OG  SER A 374      44.969  15.398 -33.875  1.00 30.88           O  
ATOM   2908  N   GLU A 375      40.938  15.172 -35.219  1.00 29.52           N  
ATOM   2909  CA  GLU A 375      39.875  14.203 -35.500  1.00 29.52           C  
ATOM   2910  C   GLU A 375      40.406  12.773 -35.406  1.00 29.52           C  
ATOM   2911  CB  GLU A 375      39.312  14.453 -36.906  1.00 29.52           C  
ATOM   2912  O   GLU A 375      41.344  12.391 -36.125  1.00 29.52           O  
ATOM   2913  CG  GLU A 375      38.469  15.711 -37.000  1.00 29.52           C  
ATOM   2914  CD  GLU A 375      37.656  15.797 -38.281  1.00 29.52           C  
ATOM   2915  OE1 GLU A 375      36.812  16.719 -38.438  1.00 29.52           O  
ATOM   2916  OE2 GLU A 375      37.844  14.922 -39.156  1.00 29.52           O  
ATOM   2917  N   GLY A 376      40.281  12.172 -34.219  1.00 30.83           N  
ATOM   2918  CA  GLY A 376      40.438  10.734 -34.062  1.00 30.83           C  
ATOM   2919  C   GLY A 376      39.250  10.047 -33.438  1.00 30.83           C  
ATOM   2920  O   GLY A 376      38.656  10.555 -32.469  1.00 30.83           O  
ATOM   2921  N   THR A 377      38.281   9.562 -34.250  1.00 30.50           N  
ATOM   2922  CA  THR A 377      37.156   8.641 -34.188  1.00 30.50           C  
ATOM   2923  C   THR A 377      37.625   7.230 -33.844  1.00 30.50           C  
ATOM   2924  CB  THR A 377      36.375   8.609 -35.531  1.00 30.50           C  
ATOM   2925  O   THR A 377      38.625   6.754 -34.375  1.00 30.50           O  
ATOM   2926  CG2 THR A 377      35.719   9.953 -35.812  1.00 30.50           C  
ATOM   2927  OG1 THR A 377      37.312   8.320 -36.594  1.00 30.50           O  
ATOM   2928  N   GLY A 378      37.562   6.922 -32.594  1.00 33.38           N  
ATOM   2929  CA  GLY A 378      37.938   5.602 -32.125  1.00 33.38           C  
ATOM   2930  C   GLY A 378      36.781   4.742 -31.703  1.00 33.38           C  
ATOM   2931  O   GLY A 378      35.812   5.242 -31.125  1.00 33.38           O  
ATOM   2932  N   GLN A 379      36.469   3.506 -32.312  1.00 36.84           N  
ATOM   2933  CA  GLN A 379      35.688   2.262 -32.344  1.00 36.84           C  
ATOM   2934  C   GLN A 379      36.312   1.213 -31.422  1.00 36.84           C  
ATOM   2935  CB  GLN A 379      35.594   1.723 -33.750  1.00 36.84           C  
ATOM   2936  O   GLN A 379      37.562   1.080 -31.375  1.00 36.84           O  
ATOM   2937  CG  GLN A 379      34.312   2.105 -34.469  1.00 36.84           C  
ATOM   2938  CD  GLN A 379      34.344   1.809 -35.969  1.00 36.84           C  
ATOM   2939  NE2 GLN A 379      33.312   2.211 -36.688  1.00 36.84           N  
ATOM   2940  OE1 GLN A 379      35.312   1.224 -36.469  1.00 36.84           O  
ATOM   2941  N   ALA A 380      35.438   0.526 -30.516  1.00 29.62           N  
ATOM   2942  CA  ALA A 380      34.812  -0.777 -30.312  1.00 29.62           C  
ATOM   2943  C   ALA A 380      34.219  -0.889 -28.922  1.00 29.62           C  
ATOM   2944  CB  ALA A 380      35.812  -1.897 -30.547  1.00 29.62           C  
ATOM   2945  O   ALA A 380      34.844  -0.482 -27.938  1.00 29.62           O  
ATOM   2946  N   ALA A 381      32.719  -1.183 -28.672  1.00 36.34           N  
ATOM   2947  CA  ALA A 381      32.469  -2.125 -27.594  1.00 36.34           C  
ATOM   2948  C   ALA A 381      31.516  -3.230 -28.047  1.00 36.34           C  
ATOM   2949  CB  ALA A 381      31.891  -1.395 -26.375  1.00 36.34           C  
ATOM   2950  O   ALA A 381      30.594  -2.988 -28.828  1.00 36.34           O  
ATOM   2951  N   ASP A 382      31.859  -4.484 -27.812  1.00 42.16           N  
ATOM   2952  CA  ASP A 382      31.547  -5.879 -27.516  1.00 42.16           C  
ATOM   2953  C   ASP A 382      30.312  -5.984 -26.625  1.00 42.16           C  
ATOM   2954  CB  ASP A 382      32.750  -6.570 -26.844  1.00 42.16           C  
ATOM   2955  O   ASP A 382      30.219  -5.305 -25.594  1.00 42.16           O  
ATOM   2956  CG  ASP A 382      32.375  -7.934 -26.266  1.00 42.16           C  
ATOM   2957  OD1 ASP A 382      31.391  -8.539 -26.703  1.00 42.16           O  
ATOM   2958  OD2 ASP A 382      33.125  -8.398 -25.359  1.00 42.16           O  
ATOM   2959  N   LEU A 383      29.000  -6.059 -27.125  1.00 47.09           N  
ATOM   2960  CA  LEU A 383      27.750  -6.488 -26.500  1.00 47.09           C  
ATOM   2961  C   LEU A 383      28.016  -7.086 -25.125  1.00 47.09           C  
ATOM   2962  CB  LEU A 383      27.031  -7.508 -27.391  1.00 47.09           C  
ATOM   2963  O   LEU A 383      27.250  -6.848 -24.188  1.00 47.09           O  
ATOM   2964  CG  LEU A 383      25.562  -7.781 -27.062  1.00 47.09           C  
ATOM   2965  CD1 LEU A 383      24.656  -6.957 -27.969  1.00 47.09           C  
ATOM   2966  CD2 LEU A 383      25.266  -9.266 -27.188  1.00 47.09           C  
ATOM   2967  N   LYS A 384      29.266  -7.613 -24.875  1.00 49.22           N  
ATOM   2968  CA  LYS A 384      29.609  -8.336 -23.656  1.00 49.22           C  
ATOM   2969  C   LYS A 384      30.031  -7.371 -22.547  1.00 49.22           C  
ATOM   2970  CB  LYS A 384      30.719  -9.352 -23.922  1.00 49.22           C  
ATOM   2971  O   LYS A 384      29.656  -7.543 -21.391  1.00 49.22           O  
ATOM   2972  CG  LYS A 384      30.891 -10.383 -22.828  1.00 49.22           C  
ATOM   2973  CD  LYS A 384      31.969 -11.414 -23.188  1.00 49.22           C  
ATOM   2974  CE  LYS A 384      32.188 -12.406 -22.047  1.00 49.22           C  
ATOM   2975  NZ  LYS A 384      33.219 -13.430 -22.406  1.00 49.22           N  
ATOM   2976  N   SER A 385      30.703  -6.266 -22.844  1.00 49.97           N  
ATOM   2977  CA  SER A 385      31.156  -5.258 -21.891  1.00 49.97           C  
ATOM   2978  C   SER A 385      30.016  -4.352 -21.453  1.00 49.97           C  
ATOM   2979  CB  SER A 385      32.281  -4.418 -22.500  1.00 49.97           C  
ATOM   2980  O   SER A 385      29.922  -3.979 -20.281  1.00 49.97           O  
ATOM   2981  OG  SER A 385      32.656  -3.379 -21.609  1.00 49.97           O  
ATOM   2982  N   THR A 386      29.078  -4.027 -22.422  1.00 47.09           N  
ATOM   2983  CA  THR A 386      27.828  -3.314 -22.141  1.00 47.09           C  
ATOM   2984  C   THR A 386      26.906  -4.160 -21.266  1.00 47.09           C  
ATOM   2985  CB  THR A 386      27.109  -2.922 -23.438  1.00 47.09           C  
ATOM   2986  O   THR A 386      26.328  -3.662 -20.297  1.00 47.09           O  
ATOM   2987  CG2 THR A 386      25.922  -2.010 -23.141  1.00 47.09           C  
ATOM   2988  OG1 THR A 386      28.016  -2.236 -24.297  1.00 47.09           O  
ATOM   2989  N   GLN A 387      26.844  -5.367 -21.500  1.00 53.12           N  
ATOM   2990  CA  GLN A 387      26.062  -6.309 -20.703  1.00 53.12           C  
ATOM   2991  C   GLN A 387      26.719  -6.559 -19.344  1.00 53.12           C  
ATOM   2992  CB  GLN A 387      25.891  -7.629 -21.453  1.00 53.12           C  
ATOM   2993  O   GLN A 387      26.031  -6.676 -18.328  1.00 53.12           O  
ATOM   2994  CG  GLN A 387      24.844  -8.547 -20.828  1.00 53.12           C  
ATOM   2995  CD  GLN A 387      23.453  -7.926 -20.797  1.00 53.12           C  
ATOM   2996  NE2 GLN A 387      22.797  -8.031 -19.656  1.00 53.12           N  
ATOM   2997  OE1 GLN A 387      23.000  -7.352 -21.781  1.00 53.12           O  
ATOM   2998  N   ALA A 388      28.078  -6.574 -19.250  1.00 61.22           N  
ATOM   2999  CA  ALA A 388      28.828  -6.711 -18.016  1.00 61.22           C  
ATOM   3000  C   ALA A 388      28.656  -5.480 -17.125  1.00 61.22           C  
ATOM   3001  CB  ALA A 388      30.312  -6.945 -18.312  1.00 61.22           C  
ATOM   3002  O   ALA A 388      28.531  -5.598 -15.906  1.00 61.22           O  
ATOM   3003  N   ALA A 389      28.656  -4.340 -17.719  1.00 54.97           N  
ATOM   3004  CA  ALA A 389      28.406  -3.088 -17.016  1.00 54.97           C  
ATOM   3005  C   ALA A 389      26.953  -3.027 -16.516  1.00 54.97           C  
ATOM   3006  CB  ALA A 389      28.688  -1.896 -17.922  1.00 54.97           C  
ATOM   3007  O   ALA A 389      26.703  -2.598 -15.391  1.00 54.97           O  
ATOM   3008  N   ILE A 390      25.984  -3.455 -17.344  1.00 55.97           N  
ATOM   3009  CA  ILE A 390      24.578  -3.555 -16.969  1.00 55.97           C  
ATOM   3010  C   ILE A 390      24.422  -4.551 -15.812  1.00 55.97           C  
ATOM   3011  CB  ILE A 390      23.703  -3.975 -18.156  1.00 55.97           C  
ATOM   3012  O   ILE A 390      23.703  -4.289 -14.852  1.00 55.97           O  
ATOM   3013  CG1 ILE A 390      23.656  -2.854 -19.203  1.00 55.97           C  
ATOM   3014  CG2 ILE A 390      22.297  -4.348 -17.703  1.00 55.97           C  
ATOM   3015  CD1 ILE A 390      22.953  -3.240 -20.500  1.00 55.97           C  
ATOM   3016  N   ASP A 391      25.141  -5.652 -15.883  1.00 61.81           N  
ATOM   3017  CA  ASP A 391      25.125  -6.672 -14.844  1.00 61.81           C  
ATOM   3018  C   ASP A 391      25.750  -6.148 -13.555  1.00 61.81           C  
ATOM   3019  CB  ASP A 391      25.859  -7.926 -15.312  1.00 61.81           C  
ATOM   3020  O   ASP A 391      25.266  -6.465 -12.461  1.00 61.81           O  
ATOM   3021  CG  ASP A 391      25.094  -8.703 -16.375  1.00 61.81           C  
ATOM   3022  OD1 ASP A 391      23.875  -8.477 -16.531  1.00 61.81           O  
ATOM   3023  OD2 ASP A 391      25.719  -9.555 -17.047  1.00 61.81           O  
ATOM   3024  N   GLN A 392      26.797  -5.387 -13.633  1.00 61.16           N  
ATOM   3025  CA  GLN A 392      27.453  -4.773 -12.484  1.00 61.16           C  
ATOM   3026  C   GLN A 392      26.562  -3.736 -11.820  1.00 61.16           C  
ATOM   3027  CB  GLN A 392      28.781  -4.125 -12.906  1.00 61.16           C  
ATOM   3028  O   GLN A 392      26.500  -3.656 -10.594  1.00 61.16           O  
ATOM   3029  CG  GLN A 392      29.672  -3.740 -11.742  1.00 61.16           C  
ATOM   3030  CD  GLN A 392      31.000  -3.148 -12.188  1.00 61.16           C  
ATOM   3031  NE2 GLN A 392      31.844  -2.799 -11.234  1.00 61.16           N  
ATOM   3032  OE1 GLN A 392      31.250  -3.006 -13.391  1.00 61.16           O  
ATOM   3033  N   ILE A 393      25.875  -2.969 -12.664  1.00 57.12           N  
ATOM   3034  CA  ILE A 393      24.906  -1.992 -12.203  1.00 57.12           C  
ATOM   3035  C   ILE A 393      23.719  -2.713 -11.547  1.00 57.12           C  
ATOM   3036  CB  ILE A 393      24.406  -1.102 -13.367  1.00 57.12           C  
ATOM   3037  O   ILE A 393      23.281  -2.332 -10.461  1.00 57.12           O  
ATOM   3038  CG1 ILE A 393      25.531  -0.203 -13.867  1.00 57.12           C  
ATOM   3039  CG2 ILE A 393      23.203  -0.266 -12.922  1.00 57.12           C  
ATOM   3040  CD1 ILE A 393      25.203   0.544 -15.156  1.00 57.12           C  
ATOM   3041  N   ASN A 394      23.219  -3.766 -12.227  1.00 56.56           N  
ATOM   3042  CA  ASN A 394      22.125  -4.590 -11.703  1.00 56.56           C  
ATOM   3043  C   ASN A 394      22.531  -5.297 -10.414  1.00 56.56           C  
ATOM   3044  CB  ASN A 394      21.688  -5.613 -12.750  1.00 56.56           C  
ATOM   3045  O   ASN A 394      21.734  -5.387  -9.477  1.00 56.56           O  
ATOM   3046  CG  ASN A 394      20.656  -5.059 -13.711  1.00 56.56           C  
ATOM   3047  ND2 ASN A 394      20.406  -5.781 -14.797  1.00 56.56           N  
ATOM   3048  OD1 ASN A 394      20.094  -3.986 -13.477  1.00 56.56           O  
ATOM   3049  N   GLY A 395      23.781  -5.855 -10.312  1.00 56.66           N  
ATOM   3050  CA  GLY A 395      24.328  -6.484  -9.125  1.00 56.66           C  
ATOM   3051  C   GLY A 395      24.484  -5.531  -7.953  1.00 56.66           C  
ATOM   3052  O   GLY A 395      24.172  -5.883  -6.812  1.00 56.66           O  
ATOM   3053  N   LYS A 396      24.938  -4.316  -8.234  1.00 57.53           N  
ATOM   3054  CA  LYS A 396      25.109  -3.268  -7.234  1.00 57.53           C  
ATOM   3055  C   LYS A 396      23.750  -2.695  -6.801  1.00 57.53           C  
ATOM   3056  CB  LYS A 396      26.000  -2.152  -7.770  1.00 57.53           C  
ATOM   3057  O   LYS A 396      23.562  -2.352  -5.633  1.00 57.53           O  
ATOM   3058  CG  LYS A 396      27.484  -2.518  -7.832  1.00 57.53           C  
ATOM   3059  CD  LYS A 396      28.328  -1.334  -8.273  1.00 57.53           C  
ATOM   3060  CE  LYS A 396      29.797  -1.703  -8.352  1.00 57.53           C  
ATOM   3061  NZ  LYS A 396      30.641  -0.533  -8.734  1.00 57.53           N  
ATOM   3062  N   LEU A 397      22.781  -2.793  -7.656  1.00 51.19           N  
ATOM   3063  CA  LEU A 397      21.422  -2.295  -7.465  1.00 51.19           C  
ATOM   3064  C   LEU A 397      20.562  -3.332  -6.754  1.00 51.19           C  
ATOM   3065  CB  LEU A 397      20.797  -1.925  -8.812  1.00 51.19           C  
ATOM   3066  O   LEU A 397      19.688  -2.977  -5.965  1.00 51.19           O  
ATOM   3067  CG  LEU A 397      19.469  -1.155  -8.750  1.00 51.19           C  
ATOM   3068  CD1 LEU A 397      19.672   0.206  -8.094  1.00 51.19           C  
ATOM   3069  CD2 LEU A 397      18.875  -0.998 -10.148  1.00 51.19           C  
ATOM   3070  N   ASN A 398      20.812  -4.645  -7.051  1.00 51.50           N  
ATOM   3071  CA  ASN A 398      20.094  -5.758  -6.445  1.00 51.50           C  
ATOM   3072  C   ASN A 398      20.312  -5.812  -4.938  1.00 51.50           C  
ATOM   3073  CB  ASN A 398      20.500  -7.082  -7.090  1.00 51.50           C  
ATOM   3074  O   ASN A 398      19.391  -6.172  -4.188  1.00 51.50           O  
ATOM   3075  CG  ASN A 398      19.859  -7.301  -8.445  1.00 51.50           C  
ATOM   3076  ND2 ASN A 398      20.422  -8.219  -9.227  1.00 51.50           N  
ATOM   3077  OD1 ASN A 398      18.875  -6.645  -8.789  1.00 51.50           O  
ATOM   3078  N   ARG A 399      21.500  -5.301  -4.348  1.00 50.44           N  
ATOM   3079  CA  ARG A 399      21.828  -5.211  -2.930  1.00 50.44           C  
ATOM   3080  C   ARG A 399      21.156  -4.000  -2.289  1.00 50.44           C  
ATOM   3081  CB  ARG A 399      23.344  -5.141  -2.730  1.00 50.44           C  
ATOM   3082  O   ARG A 399      20.703  -4.070  -1.146  1.00 50.44           O  
ATOM   3083  CG  ARG A 399      24.016  -6.500  -2.631  1.00 50.44           C  
ATOM   3084  CD  ARG A 399      25.500  -6.375  -2.342  1.00 50.44           C  
ATOM   3085  NE  ARG A 399      26.234  -7.559  -2.770  1.00 50.44           N  
ATOM   3086  NH1 ARG A 399      28.328  -6.680  -2.322  1.00 50.44           N  
ATOM   3087  NH2 ARG A 399      28.125  -8.805  -3.166  1.00 50.44           N  
ATOM   3088  CZ  ARG A 399      27.562  -7.680  -2.752  1.00 50.44           C  
ATOM   3089  N   VAL A 400      20.906  -2.998  -3.086  1.00 43.94           N  
ATOM   3090  CA  VAL A 400      20.266  -1.746  -2.686  1.00 43.94           C  
ATOM   3091  C   VAL A 400      18.766  -1.836  -2.914  1.00 43.94           C  
ATOM   3092  CB  VAL A 400      20.859  -0.541  -3.455  1.00 43.94           C  
ATOM   3093  O   VAL A 400      17.984  -1.296  -2.131  1.00 43.94           O  
ATOM   3094  CG1 VAL A 400      20.125   0.745  -3.084  1.00 43.94           C  
ATOM   3095  CG2 VAL A 400      22.344  -0.404  -3.174  1.00 43.94           C  
ATOM   3096  N   ILE A 401      18.234  -2.707  -3.912  1.00 44.19           N  
ATOM   3097  CA  ILE A 401      16.859  -2.951  -4.355  1.00 44.19           C  
ATOM   3098  C   ILE A 401      16.141  -3.855  -3.355  1.00 44.19           C  
ATOM   3099  CB  ILE A 401      16.828  -3.582  -5.766  1.00 44.19           C  
ATOM   3100  O   ILE A 401      14.977  -3.631  -3.029  1.00 44.19           O  
ATOM   3101  CG1 ILE A 401      17.312  -2.572  -6.812  1.00 44.19           C  
ATOM   3102  CG2 ILE A 401      15.422  -4.090  -6.098  1.00 44.19           C  
ATOM   3103  CD1 ILE A 401      17.469  -3.158  -8.211  1.00 44.19           C  
ATOM   3104  N   GLU A 402      16.766  -4.926  -2.805  1.00 42.03           N  
ATOM   3105  CA  GLU A 402      16.219  -5.844  -1.809  1.00 42.03           C  
ATOM   3106  C   GLU A 402      16.016  -5.148  -0.465  1.00 42.03           C  
ATOM   3107  CB  GLU A 402      17.125  -7.062  -1.644  1.00 42.03           C  
ATOM   3108  O   GLU A 402      15.047  -5.410   0.238  1.00 42.03           O  
ATOM   3109  CG  GLU A 402      16.422  -8.305  -1.129  1.00 42.03           C  
ATOM   3110  CD  GLU A 402      17.328  -9.508  -1.000  1.00 42.03           C  
ATOM   3111  OE1 GLU A 402      16.875 -10.562  -0.497  1.00 42.03           O  
ATOM   3112  OE2 GLU A 402      18.516  -9.406  -1.405  1.00 42.03           O  
ATOM   3113  N   LYS A 403      16.734  -4.035  -0.209  1.00 37.56           N  
ATOM   3114  CA  LYS A 403      16.766  -3.350   1.079  1.00 37.56           C  
ATOM   3115  C   LYS A 403      15.977  -2.045   1.032  1.00 37.56           C  
ATOM   3116  CB  LYS A 403      18.203  -3.070   1.498  1.00 37.56           C  
ATOM   3117  O   LYS A 403      15.375  -1.637   2.031  1.00 37.56           O  
ATOM   3118  CG  LYS A 403      18.891  -4.246   2.178  1.00 37.56           C  
ATOM   3119  CD  LYS A 403      20.266  -3.861   2.719  1.00 37.56           C  
ATOM   3120  CE  LYS A 403      20.984  -5.059   3.318  1.00 37.56           C  
ATOM   3121  NZ  LYS A 403      22.203  -4.645   4.086  1.00 37.56           N  
ATOM   3122  N   THR A 404      15.547  -1.536  -0.250  1.00 45.97           N  
ATOM   3123  CA  THR A 404      14.883  -0.251  -0.436  1.00 45.97           C  
ATOM   3124  C   THR A 404      13.492  -0.442  -1.038  1.00 45.97           C  
ATOM   3125  CB  THR A 404      15.711   0.682  -1.336  1.00 45.97           C  
ATOM   3126  O   THR A 404      12.578   0.338  -0.764  1.00 45.97           O  
ATOM   3127  CG2 THR A 404      16.531   1.670  -0.505  1.00 45.97           C  
ATOM   3128  OG1 THR A 404      16.609  -0.104  -2.133  1.00 45.97           O  
ATOM   3129  N   ASN A 405      13.141  -1.589  -1.844  1.00 45.38           N  
ATOM   3130  CA  ASN A 405      11.875  -1.980  -2.443  1.00 45.38           C  
ATOM   3131  C   ASN A 405      10.953  -2.650  -1.425  1.00 45.38           C  
ATOM   3132  CB  ASN A 405      12.102  -2.906  -3.639  1.00 45.38           C  
ATOM   3133  O   ASN A 405       9.742  -2.730  -1.633  1.00 45.38           O  
ATOM   3134  CG  ASN A 405      12.305  -2.148  -4.938  1.00 45.38           C  
ATOM   3135  ND2 ASN A 405      12.812  -2.832  -5.953  1.00 45.38           N  
ATOM   3136  OD1 ASN A 405      12.000  -0.955  -5.023  1.00 45.38           O  
ATOM   3137  N   GLU A 406      11.492  -2.908  -0.167  1.00 48.44           N  
ATOM   3138  CA  GLU A 406      10.703  -3.309   0.998  1.00 48.44           C  
ATOM   3139  C   GLU A 406      10.195  -2.090   1.762  1.00 48.44           C  
ATOM   3140  CB  GLU A 406      11.539  -4.199   1.925  1.00 48.44           C  
ATOM   3141  O   GLU A 406      10.984  -1.289   2.266  1.00 48.44           O  
ATOM   3142  CG  GLU A 406      11.211  -5.680   1.812  1.00 48.44           C  
ATOM   3143  CD  GLU A 406      12.039  -6.551   2.744  1.00 48.44           C  
ATOM   3144  OE1 GLU A 406      11.836  -7.785   2.756  1.00 48.44           O  
ATOM   3145  OE2 GLU A 406      12.891  -5.992   3.471  1.00 48.44           O  
ATOM   3146  N   LYS A 407       9.094  -1.215   1.255  1.00 49.44           N  
ATOM   3147  CA  LYS A 407       7.688  -1.035   1.602  1.00 49.44           C  
ATOM   3148  C   LYS A 407       7.355   0.440   1.810  1.00 49.44           C  
ATOM   3149  CB  LYS A 407       7.340  -1.832   2.859  1.00 49.44           C  
ATOM   3150  O   LYS A 407       7.676   1.012   2.854  1.00 49.44           O  
ATOM   3151  CG  LYS A 407       7.086  -3.311   2.605  1.00 49.44           C  
ATOM   3152  CD  LYS A 407       6.402  -3.975   3.793  1.00 49.44           C  
ATOM   3153  CE  LYS A 407       6.152  -5.457   3.541  1.00 49.44           C  
ATOM   3154  NZ  LYS A 407       5.430  -6.098   4.680  1.00 49.44           N  
ATOM   3155  N   PHE A 408       7.508   1.331   0.684  1.00 50.06           N  
ATOM   3156  CA  PHE A 408       6.867   2.637   0.752  1.00 50.06           C  
ATOM   3157  C   PHE A 408       5.598   2.572   1.598  1.00 50.06           C  
ATOM   3158  CB  PHE A 408       6.531   3.148  -0.653  1.00 50.06           C  
ATOM   3159  O   PHE A 408       5.312   3.492   2.367  1.00 50.06           O  
ATOM   3160  CG  PHE A 408       7.676   3.854  -1.329  1.00 50.06           C  
ATOM   3161  CD1 PHE A 408       7.934   5.195  -1.074  1.00 50.06           C  
ATOM   3162  CD2 PHE A 408       8.500   3.176  -2.221  1.00 50.06           C  
ATOM   3163  CE1 PHE A 408       8.992   5.852  -1.698  1.00 50.06           C  
ATOM   3164  CE2 PHE A 408       9.555   3.824  -2.848  1.00 50.06           C  
ATOM   3165  CZ  PHE A 408       9.805   5.160  -2.586  1.00 50.06           C  
ATOM   3166  N   HIS A 409       4.969   1.392   1.695  1.00 47.56           N  
ATOM   3167  CA  HIS A 409       3.801   1.126   2.527  1.00 47.56           C  
ATOM   3168  C   HIS A 409       4.203   0.869   3.977  1.00 47.56           C  
ATOM   3169  CB  HIS A 409       3.014  -0.068   1.981  1.00 47.56           C  
ATOM   3170  O   HIS A 409       3.479   1.243   4.902  1.00 47.56           O  
ATOM   3171  CG  HIS A 409       2.199   0.254   0.769  1.00 47.56           C  
ATOM   3172  CD2 HIS A 409       2.250  -0.235  -0.492  1.00 47.56           C  
ATOM   3173  ND1 HIS A 409       1.188   1.190   0.779  1.00 47.56           N  
ATOM   3174  CE1 HIS A 409       0.650   1.262  -0.427  1.00 47.56           C  
ATOM   3175  NE2 HIS A 409       1.277   0.407  -1.218  1.00 47.56           N  
ATOM   3176  N   GLN A 410       5.395   0.190   4.277  1.00 46.66           N  
ATOM   3177  CA  GLN A 410       5.961  -0.034   5.602  1.00 46.66           C  
ATOM   3178  C   GLN A 410       6.488   1.266   6.203  1.00 46.66           C  
ATOM   3179  CB  GLN A 410       7.082  -1.074   5.539  1.00 46.66           C  
ATOM   3180  O   GLN A 410       6.375   1.489   7.410  1.00 46.66           O  
ATOM   3181  CG  GLN A 410       6.582  -2.514   5.516  1.00 46.66           C  
ATOM   3182  CD  GLN A 410       7.711  -3.523   5.402  1.00 46.66           C  
ATOM   3183  NE2 GLN A 410       7.359  -4.805   5.375  1.00 46.66           N  
ATOM   3184  OE1 GLN A 410       8.891  -3.154   5.340  1.00 46.66           O  
ATOM   3185  N   ILE A 411       7.062   2.197   5.324  1.00 47.31           N  
ATOM   3186  CA  ILE A 411       7.453   3.559   5.672  1.00 47.31           C  
ATOM   3187  C   ILE A 411       6.207   4.383   5.996  1.00 47.31           C  
ATOM   3188  CB  ILE A 411       8.258   4.227   4.535  1.00 47.31           C  
ATOM   3189  O   ILE A 411       6.219   5.195   6.926  1.00 47.31           O  
ATOM   3190  CG1 ILE A 411       9.602   3.518   4.348  1.00 47.31           C  
ATOM   3191  CG2 ILE A 411       8.461   5.719   4.820  1.00 47.31           C  
ATOM   3192  CD1 ILE A 411      10.383   3.990   3.131  1.00 47.31           C  
ATOM   3193  N   GLU A 412       5.074   4.203   5.234  1.00 44.91           N  
ATOM   3194  CA  GLU A 412       3.764   4.789   5.496  1.00 44.91           C  
ATOM   3195  C   GLU A 412       3.211   4.316   6.840  1.00 44.91           C  
ATOM   3196  CB  GLU A 412       2.783   4.441   4.375  1.00 44.91           C  
ATOM   3197  O   GLU A 412       2.590   5.094   7.570  1.00 44.91           O  
ATOM   3198  CG  GLU A 412       2.824   5.414   3.203  1.00 44.91           C  
ATOM   3199  CD  GLU A 412       1.829   5.070   2.105  1.00 44.91           C  
ATOM   3200  OE1 GLU A 412       1.777   5.793   1.084  1.00 44.91           O  
ATOM   3201  OE2 GLU A 412       1.095   4.070   2.266  1.00 44.91           O  
ATOM   3202  N   LYS A 413       3.420   2.980   7.258  1.00 43.53           N  
ATOM   3203  CA  LYS A 413       3.094   2.350   8.531  1.00 43.53           C  
ATOM   3204  C   LYS A 413       3.850   3.008   9.680  1.00 43.53           C  
ATOM   3205  CB  LYS A 413       3.406   0.854   8.484  1.00 43.53           C  
ATOM   3206  O   LYS A 413       3.279   3.258  10.742  1.00 43.53           O  
ATOM   3207  CG  LYS A 413       3.029   0.104   9.758  1.00 43.53           C  
ATOM   3208  CD  LYS A 413       3.434  -1.362   9.680  1.00 43.53           C  
ATOM   3209  CE  LYS A 413       3.184  -2.082  11.000  1.00 43.53           C  
ATOM   3210  NZ  LYS A 413       3.635  -3.504  10.945  1.00 43.53           N  
ATOM   3211  N   GLU A 414       5.191   3.264   9.547  1.00 46.22           N  
ATOM   3212  CA  GLU A 414       6.074   3.854  10.547  1.00 46.22           C  
ATOM   3213  C   GLU A 414       5.785   5.340  10.734  1.00 46.22           C  
ATOM   3214  CB  GLU A 414       7.539   3.646  10.156  1.00 46.22           C  
ATOM   3215  O   GLU A 414       5.832   5.852  11.852  1.00 46.22           O  
ATOM   3216  CG  GLU A 414       8.008   2.203  10.273  1.00 46.22           C  
ATOM   3217  CD  GLU A 414       8.414   1.816  11.688  1.00 46.22           C  
ATOM   3218  OE1 GLU A 414       8.633   0.611  11.945  1.00 46.22           O  
ATOM   3219  OE2 GLU A 414       8.516   2.727  12.539  1.00 46.22           O  
ATOM   3220  N   PHE A 415       5.289   5.965   9.789  1.00 45.31           N  
ATOM   3221  CA  PHE A 415       5.000   7.395   9.766  1.00 45.31           C  
ATOM   3222  C   PHE A 415       3.557   7.660  10.180  1.00 45.31           C  
ATOM   3223  CB  PHE A 415       5.262   7.980   8.375  1.00 45.31           C  
ATOM   3224  O   PHE A 415       3.262   8.688  10.797  1.00 45.31           O  
ATOM   3225  CG  PHE A 415       6.723   8.188   8.070  1.00 45.31           C  
ATOM   3226  CD1 PHE A 415       7.445   9.180   8.711  1.00 45.31           C  
ATOM   3227  CD2 PHE A 415       7.367   7.383   7.141  1.00 45.31           C  
ATOM   3228  CE1 PHE A 415       8.797   9.375   8.430  1.00 45.31           C  
ATOM   3229  CE2 PHE A 415       8.719   7.570   6.852  1.00 45.31           C  
ATOM   3230  CZ  PHE A 415       9.430   8.570   7.496  1.00 45.31           C  
ATOM   3231  N   SER A 416       2.662   6.645   9.945  1.00 43.84           N  
ATOM   3232  CA  SER A 416       1.265   6.645  10.359  1.00 43.84           C  
ATOM   3233  C   SER A 416       1.140   6.453  11.867  1.00 43.84           C  
ATOM   3234  CB  SER A 416       0.489   5.543   9.633  1.00 43.84           C  
ATOM   3235  O   SER A 416       0.205   6.961  12.492  1.00 43.84           O  
ATOM   3236  OG  SER A 416       0.835   4.266  10.141  1.00 43.84           O  
ATOM   3237  N   GLU A 417       2.025   5.727  12.555  1.00 43.38           N  
ATOM   3238  CA  GLU A 417       2.131   5.535  13.992  1.00 43.38           C  
ATOM   3239  C   GLU A 417       2.562   6.820  14.695  1.00 43.38           C  
ATOM   3240  CB  GLU A 417       3.113   4.406  14.320  1.00 43.38           C  
ATOM   3241  O   GLU A 417       2.174   7.074  15.836  1.00 43.38           O  
ATOM   3242  CG  GLU A 417       2.490   3.018  14.281  1.00 43.38           C  
ATOM   3243  CD  GLU A 417       3.469   1.910  14.633  1.00 43.38           C  
ATOM   3244  OE1 GLU A 417       3.061   0.727  14.664  1.00 43.38           O  
ATOM   3245  OE2 GLU A 417       4.656   2.229  14.875  1.00 43.38           O  
ATOM   3246  N   VAL A 418       2.986   7.863  13.945  1.00 47.28           N  
ATOM   3247  CA  VAL A 418       3.479   9.133  14.477  1.00 47.28           C  
ATOM   3248  C   VAL A 418       2.605  10.273  13.977  1.00 47.28           C  
ATOM   3249  CB  VAL A 418       4.953   9.375  14.094  1.00 47.28           C  
ATOM   3250  O   VAL A 418       2.625  11.375  14.531  1.00 47.28           O  
ATOM   3251  CG1 VAL A 418       5.434  10.727  14.609  1.00 47.28           C  
ATOM   3252  CG2 VAL A 418       5.840   8.250  14.625  1.00 47.28           C  
ATOM   3253  N   GLU A 419       1.039  10.242  13.938  1.00 40.44           N  
ATOM   3254  CA  GLU A 419       0.349  11.180  13.062  1.00 40.44           C  
ATOM   3255  C   GLU A 419      -0.388  12.250  13.859  1.00 40.44           C  
ATOM   3256  CB  GLU A 419      -0.631  10.438  12.148  1.00 40.44           C  
ATOM   3257  O   GLU A 419      -1.168  11.930  14.766  1.00 40.44           O  
ATOM   3258  CG  GLU A 419      -0.745  11.039  10.750  1.00 40.44           C  
ATOM   3259  CD  GLU A 419      -1.641  10.234   9.828  1.00 40.44           C  
ATOM   3260  OE1 GLU A 419      -1.751  10.586   8.625  1.00 40.44           O  
ATOM   3261  OE2 GLU A 419      -2.238   9.242  10.297  1.00 40.44           O  
ATOM   3262  N   GLY A 420      -0.112  13.719  13.484  1.00 46.78           N  
ATOM   3263  CA  GLY A 420      -0.844  14.938  13.203  1.00 46.78           C  
ATOM   3264  C   GLY A 420       0.052  16.078  12.766  1.00 46.78           C  
ATOM   3265  O   GLY A 420      -0.342  16.906  11.938  1.00 46.78           O  
ATOM   3266  N   ARG A 421       1.393  15.859  12.367  1.00 42.16           N  
ATOM   3267  CA  ARG A 421       2.430  16.766  11.867  1.00 42.16           C  
ATOM   3268  C   ARG A 421       3.375  16.031  10.922  1.00 42.16           C  
ATOM   3269  CB  ARG A 421       3.219  17.359  13.031  1.00 42.16           C  
ATOM   3270  O   ARG A 421       3.994  16.656  10.055  1.00 42.16           O  
ATOM   3271  CG  ARG A 421       2.471  18.453  13.789  1.00 42.16           C  
ATOM   3272  CD  ARG A 421       3.289  19.000  14.953  1.00 42.16           C  
ATOM   3273  NE  ARG A 421       4.418  19.797  14.484  1.00 42.16           N  
ATOM   3274  NH1 ARG A 421       5.367  20.047  16.578  1.00 42.16           N  
ATOM   3275  NH2 ARG A 421       6.359  21.000  14.742  1.00 42.16           N  
ATOM   3276  CZ  ARG A 421       5.379  20.281  15.266  1.00 42.16           C  
ATOM   3277  N   ILE A 422       3.203  14.773  10.500  1.00 46.25           N  
ATOM   3278  CA  ILE A 422       4.207  13.945   9.836  1.00 46.25           C  
ATOM   3279  C   ILE A 422       3.688  13.508   8.469  1.00 46.25           C  
ATOM   3280  CB  ILE A 422       4.582  12.711  10.688  1.00 46.25           C  
ATOM   3281  O   ILE A 422       4.469  13.094   7.605  1.00 46.25           O  
ATOM   3282  CG1 ILE A 422       5.305  13.148  11.969  1.00 46.25           C  
ATOM   3283  CG2 ILE A 422       5.441  11.742   9.875  1.00 46.25           C  
ATOM   3284  CD1 ILE A 422       5.633  12.008  12.914  1.00 46.25           C  
ATOM   3285  N   GLN A 423       2.277  13.727   8.125  1.00 43.91           N  
ATOM   3286  CA  GLN A 423       1.770  13.344   6.812  1.00 43.91           C  
ATOM   3287  C   GLN A 423       2.412  14.180   5.711  1.00 43.91           C  
ATOM   3288  CB  GLN A 423       0.247  13.484   6.762  1.00 43.91           C  
ATOM   3289  O   GLN A 423       2.756  13.656   4.648  1.00 43.91           O  
ATOM   3290  CG  GLN A 423      -0.501  12.359   7.465  1.00 43.91           C  
ATOM   3291  CD  GLN A 423      -2.006  12.539   7.422  1.00 43.91           C  
ATOM   3292  NE2 GLN A 423      -2.738  11.516   7.832  1.00 43.91           N  
ATOM   3293  OE1 GLN A 423      -2.508  13.602   7.023  1.00 43.91           O  
ATOM   3294  N   ASP A 424       2.662  15.484   5.941  1.00 49.12           N  
ATOM   3295  CA  ASP A 424       3.363  16.375   5.027  1.00 49.12           C  
ATOM   3296  C   ASP A 424       4.859  16.078   5.004  1.00 49.12           C  
ATOM   3297  CB  ASP A 424       3.127  17.844   5.414  1.00 49.12           C  
ATOM   3298  O   ASP A 424       5.500  16.156   3.953  1.00 49.12           O  
ATOM   3299  CG  ASP A 424       1.744  18.328   5.031  1.00 49.12           C  
ATOM   3300  OD1 ASP A 424       1.055  17.672   4.230  1.00 49.12           O  
ATOM   3301  OD2 ASP A 424       1.343  19.406   5.527  1.00 49.12           O  
ATOM   3302  N   LEU A 425       5.359  15.648   6.113  1.00 46.50           N  
ATOM   3303  CA  LEU A 425       6.762  15.281   6.273  1.00 46.50           C  
ATOM   3304  C   LEU A 425       7.066  13.969   5.562  1.00 46.50           C  
ATOM   3305  CB  LEU A 425       7.117  15.164   7.758  1.00 46.50           C  
ATOM   3306  O   LEU A 425       8.148  13.797   4.996  1.00 46.50           O  
ATOM   3307  CG  LEU A 425       8.609  15.102   8.102  1.00 46.50           C  
ATOM   3308  CD1 LEU A 425       9.281  16.422   7.742  1.00 46.50           C  
ATOM   3309  CD2 LEU A 425       8.805  14.773   9.578  1.00 46.50           C  
ATOM   3310  N   GLU A 426       6.160  13.039   5.609  1.00 46.94           N  
ATOM   3311  CA  GLU A 426       6.250  11.781   4.863  1.00 46.94           C  
ATOM   3312  C   GLU A 426       6.383  12.039   3.365  1.00 46.94           C  
ATOM   3313  CB  GLU A 426       5.031  10.906   5.141  1.00 46.94           C  
ATOM   3314  O   GLU A 426       7.195  11.406   2.691  1.00 46.94           O  
ATOM   3315  CG  GLU A 426       5.105   9.531   4.496  1.00 46.94           C  
ATOM   3316  CD  GLU A 426       3.822   8.727   4.645  1.00 46.94           C  
ATOM   3317  OE1 GLU A 426       3.725   7.625   4.055  1.00 46.94           O  
ATOM   3318  OE2 GLU A 426       2.906   9.203   5.352  1.00 46.94           O  
ATOM   3319  N   LYS A 427       5.547  12.945   2.783  1.00 52.84           N  
ATOM   3320  CA  LYS A 427       5.605  13.336   1.377  1.00 52.84           C  
ATOM   3321  C   LYS A 427       6.922  14.031   1.056  1.00 52.84           C  
ATOM   3322  CB  LYS A 427       4.430  14.250   1.022  1.00 52.84           C  
ATOM   3323  O   LYS A 427       7.535  13.773   0.016  1.00 52.84           O  
ATOM   3324  CG  LYS A 427       4.305  14.547  -0.463  1.00 52.84           C  
ATOM   3325  CD  LYS A 427       3.098  15.430  -0.756  1.00 52.84           C  
ATOM   3326  CE  LYS A 427       3.029  15.812  -2.229  1.00 52.84           C  
ATOM   3327  NZ  LYS A 427       1.844  16.672  -2.520  1.00 52.84           N  
ATOM   3328  N   TYR A 428       7.328  14.945   1.948  1.00 54.94           N  
ATOM   3329  CA  TYR A 428       8.578  15.688   1.810  1.00 54.94           C  
ATOM   3330  C   TYR A 428       9.781  14.750   1.918  1.00 54.94           C  
ATOM   3331  CB  TYR A 428       8.680  16.781   2.873  1.00 54.94           C  
ATOM   3332  O   TYR A 428      10.719  14.844   1.130  1.00 54.94           O  
ATOM   3333  CG  TYR A 428       7.945  18.047   2.506  1.00 54.94           C  
ATOM   3334  CD1 TYR A 428       8.492  18.953   1.603  1.00 54.94           C  
ATOM   3335  CD2 TYR A 428       6.703  18.344   3.062  1.00 54.94           C  
ATOM   3336  CE1 TYR A 428       7.820  20.125   1.263  1.00 54.94           C  
ATOM   3337  CE2 TYR A 428       6.023  19.516   2.730  1.00 54.94           C  
ATOM   3338  OH  TYR A 428       5.918  21.547   1.498  1.00 54.94           O  
ATOM   3339  CZ  TYR A 428       6.590  20.391   1.831  1.00 54.94           C  
ATOM   3340  N   VAL A 429       9.797  13.859   2.848  1.00 56.59           N  
ATOM   3341  CA  VAL A 429      10.859  12.883   3.066  1.00 56.59           C  
ATOM   3342  C   VAL A 429      10.914  11.898   1.898  1.00 56.59           C  
ATOM   3343  CB  VAL A 429      10.664  12.117   4.395  1.00 56.59           C  
ATOM   3344  O   VAL A 429      11.992  11.570   1.398  1.00 56.59           O  
ATOM   3345  CG1 VAL A 429      11.656  10.961   4.504  1.00 56.59           C  
ATOM   3346  CG2 VAL A 429      10.820  13.070   5.582  1.00 56.59           C  
ATOM   3347  N   GLU A 430       9.742  11.453   1.457  1.00 61.00           N  
ATOM   3348  CA  GLU A 430       9.672  10.578   0.291  1.00 61.00           C  
ATOM   3349  C   GLU A 430      10.227  11.266  -0.952  1.00 61.00           C  
ATOM   3350  CB  GLU A 430       8.227  10.125   0.044  1.00 61.00           C  
ATOM   3351  O   GLU A 430      10.969  10.664  -1.728  1.00 61.00           O  
ATOM   3352  CG  GLU A 430       7.770   9.008   0.967  1.00 61.00           C  
ATOM   3353  CD  GLU A 430       6.355   8.531   0.671  1.00 61.00           C  
ATOM   3354  OE1 GLU A 430       5.891   7.570   1.328  1.00 61.00           O  
ATOM   3355  OE2 GLU A 430       5.711   9.117  -0.224  1.00 61.00           O  
ATOM   3356  N   ASP A 431       9.891  12.484  -1.133  1.00 62.91           N  
ATOM   3357  CA  ASP A 431      10.344  13.289  -2.260  1.00 62.91           C  
ATOM   3358  C   ASP A 431      11.852  13.516  -2.201  1.00 62.91           C  
ATOM   3359  CB  ASP A 431       9.617  14.633  -2.285  1.00 62.91           C  
ATOM   3360  O   ASP A 431      12.539  13.422  -3.223  1.00 62.91           O  
ATOM   3361  CG  ASP A 431       8.227  14.547  -2.893  1.00 62.91           C  
ATOM   3362  OD1 ASP A 431       7.863  13.477  -3.428  1.00 62.91           O  
ATOM   3363  OD2 ASP A 431       7.488  15.555  -2.840  1.00 62.91           O  
ATOM   3364  N   THR A 432      12.344  13.852  -1.047  1.00 63.59           N  
ATOM   3365  CA  THR A 432      13.773  14.078  -0.848  1.00 63.59           C  
ATOM   3366  C   THR A 432      14.547  12.781  -1.058  1.00 63.59           C  
ATOM   3367  CB  THR A 432      14.062  14.633   0.559  1.00 63.59           C  
ATOM   3368  O   THR A 432      15.625  12.789  -1.658  1.00 63.59           O  
ATOM   3369  CG2 THR A 432      15.539  14.984   0.718  1.00 63.59           C  
ATOM   3370  OG1 THR A 432      13.273  15.812   0.772  1.00 63.59           O  
ATOM   3371  N   LYS A 433      14.047  11.711  -0.572  1.00 66.56           N  
ATOM   3372  CA  LYS A 433      14.656  10.398  -0.771  1.00 66.56           C  
ATOM   3373  C   LYS A 433      14.734  10.047  -2.254  1.00 66.56           C  
ATOM   3374  CB  LYS A 433      13.859   9.320  -0.026  1.00 66.56           C  
ATOM   3375  O   LYS A 433      15.773   9.578  -2.730  1.00 66.56           O  
ATOM   3376  CG  LYS A 433      14.484   7.938  -0.087  1.00 66.56           C  
ATOM   3377  CD  LYS A 433      13.648   6.914   0.678  1.00 66.56           C  
ATOM   3378  CE  LYS A 433      14.172   5.500   0.471  1.00 66.56           C  
ATOM   3379  NZ  LYS A 433      13.359   4.492   1.217  1.00 66.56           N  
ATOM   3380  N   ILE A 434      13.672  10.289  -2.895  1.00 71.19           N  
ATOM   3381  CA  ILE A 434      13.578  10.000  -4.320  1.00 71.19           C  
ATOM   3382  C   ILE A 434      14.570  10.875  -5.090  1.00 71.19           C  
ATOM   3383  CB  ILE A 434      12.141  10.211  -4.852  1.00 71.19           C  
ATOM   3384  O   ILE A 434      15.250  10.398  -5.996  1.00 71.19           O  
ATOM   3385  CG1 ILE A 434      11.195   9.156  -4.273  1.00 71.19           C  
ATOM   3386  CG2 ILE A 434      12.125  10.188  -6.383  1.00 71.19           C  
ATOM   3387  CD1 ILE A 434       9.727   9.406  -4.590  1.00 71.19           C  
ATOM   3388  N   ASP A 435      14.609  12.109  -4.738  1.00 69.25           N  
ATOM   3389  CA  ASP A 435      15.523  13.062  -5.367  1.00 69.25           C  
ATOM   3390  C   ASP A 435      16.969  12.664  -5.129  1.00 69.25           C  
ATOM   3391  CB  ASP A 435      15.266  14.477  -4.840  1.00 69.25           C  
ATOM   3392  O   ASP A 435      17.797  12.711  -6.047  1.00 69.25           O  
ATOM   3393  CG  ASP A 435      14.039  15.125  -5.445  1.00 69.25           C  
ATOM   3394  OD1 ASP A 435      13.547  14.648  -6.496  1.00 69.25           O  
ATOM   3395  OD2 ASP A 435      13.547  16.125  -4.871  1.00 69.25           O  
ATOM   3396  N   LEU A 436      17.297  12.344  -3.984  1.00 65.81           N  
ATOM   3397  CA  LEU A 436      18.656  11.914  -3.637  1.00 65.81           C  
ATOM   3398  C   LEU A 436      19.047  10.664  -4.414  1.00 65.81           C  
ATOM   3399  CB  LEU A 436      18.766  11.648  -2.133  1.00 65.81           C  
ATOM   3400  O   LEU A 436      20.141  10.578  -4.957  1.00 65.81           O  
ATOM   3401  CG  LEU A 436      20.141  11.273  -1.606  1.00 65.81           C  
ATOM   3402  CD1 LEU A 436      21.125  12.438  -1.791  1.00 65.81           C  
ATOM   3403  CD2 LEU A 436      20.078  10.867  -0.140  1.00 65.81           C  
ATOM   3404  N   TRP A 437      18.125   9.734  -4.383  1.00 71.62           N  
ATOM   3405  CA  TRP A 437      18.375   8.492  -5.102  1.00 71.62           C  
ATOM   3406  C   TRP A 437      18.531   8.750  -6.598  1.00 71.62           C  
ATOM   3407  CB  TRP A 437      17.250   7.488  -4.859  1.00 71.62           C  
ATOM   3408  O   TRP A 437      19.391   8.164  -7.250  1.00 71.62           O  
ATOM   3409  CG  TRP A 437      17.422   6.188  -5.586  1.00 71.62           C  
ATOM   3410  CD1 TRP A 437      16.609   5.676  -6.559  1.00 71.62           C  
ATOM   3411  CD2 TRP A 437      18.469   5.238  -5.398  1.00 71.62           C  
ATOM   3412  CE2 TRP A 437      18.234   4.168  -6.289  1.00 71.62           C  
ATOM   3413  CE3 TRP A 437      19.594   5.184  -4.562  1.00 71.62           C  
ATOM   3414  NE1 TRP A 437      17.094   4.457  -6.984  1.00 71.62           N  
ATOM   3415  CH2 TRP A 437      20.172   3.029  -5.535  1.00 71.62           C  
ATOM   3416  CZ2 TRP A 437      19.078   3.057  -6.367  1.00 71.62           C  
ATOM   3417  CZ3 TRP A 437      20.438   4.078  -4.641  1.00 71.62           C  
ATOM   3418  N   SER A 438      17.641   9.516  -7.090  1.00 69.88           N  
ATOM   3419  CA  SER A 438      17.688   9.875  -8.500  1.00 69.88           C  
ATOM   3420  C   SER A 438      19.000  10.531  -8.875  1.00 69.88           C  
ATOM   3421  CB  SER A 438      16.516  10.805  -8.852  1.00 69.88           C  
ATOM   3422  O   SER A 438      19.578  10.234  -9.922  1.00 69.88           O  
ATOM   3423  OG  SER A 438      15.281  10.141  -8.711  1.00 69.88           O  
ATOM   3424  N   TYR A 439      19.531  11.375  -8.070  1.00 67.38           N  
ATOM   3425  CA  TYR A 439      20.812  12.023  -8.273  1.00 67.38           C  
ATOM   3426  C   TYR A 439      21.953  11.008  -8.211  1.00 67.38           C  
ATOM   3427  CB  TYR A 439      21.047  13.117  -7.230  1.00 67.38           C  
ATOM   3428  O   TYR A 439      22.875  11.055  -9.031  1.00 67.38           O  
ATOM   3429  CG  TYR A 439      20.297  14.398  -7.527  1.00 67.38           C  
ATOM   3430  CD1 TYR A 439      20.547  15.117  -8.695  1.00 67.38           C  
ATOM   3431  CD2 TYR A 439      19.344  14.891  -6.641  1.00 67.38           C  
ATOM   3432  CE1 TYR A 439      19.859  16.297  -8.969  1.00 67.38           C  
ATOM   3433  CE2 TYR A 439      18.656  16.062  -6.910  1.00 67.38           C  
ATOM   3434  OH  TYR A 439      18.234  17.938  -8.344  1.00 67.38           O  
ATOM   3435  CZ  TYR A 439      18.922  16.766  -8.070  1.00 67.38           C  
ATOM   3436  N   ASN A 440      21.953  10.141  -7.246  1.00 69.00           N  
ATOM   3437  CA  ASN A 440      22.953   9.094  -7.094  1.00 69.00           C  
ATOM   3438  C   ASN A 440      22.969   8.148  -8.297  1.00 69.00           C  
ATOM   3439  CB  ASN A 440      22.719   8.297  -5.805  1.00 69.00           C  
ATOM   3440  O   ASN A 440      24.031   7.742  -8.766  1.00 69.00           O  
ATOM   3441  CG  ASN A 440      23.125   9.070  -4.566  1.00 69.00           C  
ATOM   3442  ND2 ASN A 440      22.688   8.602  -3.404  1.00 69.00           N  
ATOM   3443  OD1 ASN A 440      23.828  10.078  -4.652  1.00 69.00           O  
ATOM   3444  N   ALA A 441      21.812   7.832  -8.711  1.00 70.38           N  
ATOM   3445  CA  ALA A 441      21.672   6.977  -9.883  1.00 70.38           C  
ATOM   3446  C   ALA A 441      22.250   7.648 -11.125  1.00 70.38           C  
ATOM   3447  CB  ALA A 441      20.203   6.609 -10.117  1.00 70.38           C  
ATOM   3448  O   ALA A 441      22.953   7.016 -11.914  1.00 70.38           O  
ATOM   3449  N   GLU A 442      21.891   8.883 -11.250  1.00 72.25           N  
ATOM   3450  CA  GLU A 442      22.422   9.680 -12.344  1.00 72.25           C  
ATOM   3451  C   GLU A 442      23.953   9.711 -12.297  1.00 72.25           C  
ATOM   3452  CB  GLU A 442      21.875  11.109 -12.305  1.00 72.25           C  
ATOM   3453  O   GLU A 442      24.609   9.570 -13.328  1.00 72.25           O  
ATOM   3454  CG  GLU A 442      22.250  11.945 -13.516  1.00 72.25           C  
ATOM   3455  CD  GLU A 442      21.672  13.352 -13.469  1.00 72.25           C  
ATOM   3456  OE1 GLU A 442      21.969  14.164 -14.375  1.00 72.25           O  
ATOM   3457  OE2 GLU A 442      20.891  13.641 -12.523  1.00 72.25           O  
ATOM   3458  N   LEU A 443      24.453   9.922 -11.203  1.00 68.19           N  
ATOM   3459  CA  LEU A 443      25.906   9.953 -11.000  1.00 68.19           C  
ATOM   3460  C   LEU A 443      26.531   8.594 -11.305  1.00 68.19           C  
ATOM   3461  CB  LEU A 443      26.234  10.375  -9.562  1.00 68.19           C  
ATOM   3462  O   LEU A 443      27.562   8.516 -11.961  1.00 68.19           O  
ATOM   3463  CG  LEU A 443      27.719  10.477  -9.211  1.00 68.19           C  
ATOM   3464  CD1 LEU A 443      28.406  11.516 -10.094  1.00 68.19           C  
ATOM   3465  CD2 LEU A 443      27.906  10.820  -7.738  1.00 68.19           C  
ATOM   3466  N   LEU A 444      26.000   7.551 -10.758  1.00 69.88           N  
ATOM   3467  CA  LEU A 444      26.469   6.191 -11.000  1.00 69.88           C  
ATOM   3468  C   LEU A 444      26.500   5.883 -12.492  1.00 69.88           C  
ATOM   3469  CB  LEU A 444      25.562   5.180 -10.289  1.00 69.88           C  
ATOM   3470  O   LEU A 444      27.500   5.344 -12.992  1.00 69.88           O  
ATOM   3471  CG  LEU A 444      25.969   3.709 -10.398  1.00 69.88           C  
ATOM   3472  CD1 LEU A 444      27.234   3.447  -9.609  1.00 69.88           C  
ATOM   3473  CD2 LEU A 444      24.828   2.807  -9.914  1.00 69.88           C  
ATOM   3474  N   VAL A 445      25.422   6.195 -13.148  1.00 69.06           N  
ATOM   3475  CA  VAL A 445      25.312   5.957 -14.578  1.00 69.06           C  
ATOM   3476  C   VAL A 445      26.344   6.805 -15.320  1.00 69.06           C  
ATOM   3477  CB  VAL A 445      23.891   6.270 -15.102  1.00 69.06           C  
ATOM   3478  O   VAL A 445      27.000   6.324 -16.250  1.00 69.06           O  
ATOM   3479  CG1 VAL A 445      23.844   6.191 -16.625  1.00 69.06           C  
ATOM   3480  CG2 VAL A 445      22.875   5.312 -14.484  1.00 69.06           C  
ATOM   3481  N   ALA A 446      26.500   7.980 -14.930  1.00 67.06           N  
ATOM   3482  CA  ALA A 446      27.469   8.891 -15.539  1.00 67.06           C  
ATOM   3483  C   ALA A 446      28.891   8.383 -15.367  1.00 67.06           C  
ATOM   3484  CB  ALA A 446      27.328  10.289 -14.938  1.00 67.06           C  
ATOM   3485  O   ALA A 446      29.703   8.422 -16.297  1.00 67.06           O  
ATOM   3486  N   LEU A 447      29.281   7.977 -14.219  1.00 65.31           N  
ATOM   3487  CA  LEU A 447      30.609   7.453 -13.930  1.00 65.31           C  
ATOM   3488  C   LEU A 447      30.875   6.184 -14.734  1.00 65.31           C  
ATOM   3489  CB  LEU A 447      30.766   7.168 -12.430  1.00 65.31           C  
ATOM   3490  O   LEU A 447      31.969   6.012 -15.281  1.00 65.31           O  
ATOM   3491  CG  LEU A 447      30.891   8.391 -11.516  1.00 65.31           C  
ATOM   3492  CD1 LEU A 447      30.844   7.961 -10.055  1.00 65.31           C  
ATOM   3493  CD2 LEU A 447      32.188   9.148 -11.820  1.00 65.31           C  
ATOM   3494  N   GLU A 448      29.938   5.281 -14.719  1.00 65.81           N  
ATOM   3495  CA  GLU A 448      30.062   4.031 -15.461  1.00 65.81           C  
ATOM   3496  C   GLU A 448      30.141   4.285 -16.969  1.00 65.81           C  
ATOM   3497  CB  GLU A 448      28.891   3.100 -15.141  1.00 65.81           C  
ATOM   3498  O   GLU A 448      30.891   3.615 -17.688  1.00 65.81           O  
ATOM   3499  CG  GLU A 448      29.078   1.679 -15.656  1.00 65.81           C  
ATOM   3500  CD  GLU A 448      30.281   0.973 -15.055  1.00 65.81           C  
ATOM   3501  OE1 GLU A 448      30.859   0.079 -15.719  1.00 65.81           O  
ATOM   3502  OE2 GLU A 448      30.656   1.317 -13.914  1.00 65.81           O  
ATOM   3503  N   ASN A 449      29.344   5.133 -17.406  1.00 65.75           N  
ATOM   3504  CA  ASN A 449      29.344   5.531 -18.812  1.00 65.75           C  
ATOM   3505  C   ASN A 449      30.688   6.105 -19.234  1.00 65.75           C  
ATOM   3506  CB  ASN A 449      28.219   6.547 -19.078  1.00 65.75           C  
ATOM   3507  O   ASN A 449      31.203   5.766 -20.312  1.00 65.75           O  
ATOM   3508  CG  ASN A 449      27.828   6.613 -20.547  1.00 65.75           C  
ATOM   3509  ND2 ASN A 449      27.297   7.750 -20.969  1.00 65.75           N  
ATOM   3510  OD1 ASN A 449      28.016   5.648 -21.297  1.00 65.75           O  
ATOM   3511  N   GLN A 450      31.219   7.008 -18.469  1.00 64.44           N  
ATOM   3512  CA  GLN A 450      32.562   7.574 -18.719  1.00 64.44           C  
ATOM   3513  C   GLN A 450      33.625   6.492 -18.688  1.00 64.44           C  
ATOM   3514  CB  GLN A 450      32.875   8.664 -17.688  1.00 64.44           C  
ATOM   3515  O   GLN A 450      34.531   6.492 -19.531  1.00 64.44           O  
ATOM   3516  CG  GLN A 450      34.156   9.414 -17.969  1.00 64.44           C  
ATOM   3517  CD  GLN A 450      33.969  10.578 -18.922  1.00 64.44           C  
ATOM   3518  NE2 GLN A 450      35.031  11.336 -19.156  1.00 64.44           N  
ATOM   3519  OE1 GLN A 450      32.875  10.805 -19.438  1.00 64.44           O  
ATOM   3520  N   HIS A 451      33.625   5.676 -17.734  1.00 63.81           N  
ATOM   3521  CA  HIS A 451      34.562   4.562 -17.625  1.00 63.81           C  
ATOM   3522  C   HIS A 451      34.500   3.662 -18.859  1.00 63.81           C  
ATOM   3523  CB  HIS A 451      34.281   3.750 -16.359  1.00 63.81           C  
ATOM   3524  O   HIS A 451      35.531   3.248 -19.375  1.00 63.81           O  
ATOM   3525  CG  HIS A 451      35.219   2.600 -16.156  1.00 63.81           C  
ATOM   3526  CD2 HIS A 451      36.469   2.547 -15.641  1.00 63.81           C  
ATOM   3527  ND1 HIS A 451      34.906   1.310 -16.531  1.00 63.81           N  
ATOM   3528  CE1 HIS A 451      35.906   0.512 -16.234  1.00 63.81           C  
ATOM   3529  NE2 HIS A 451      36.875   1.238 -15.695  1.00 63.81           N  
ATOM   3530  N   THR A 452      33.281   3.182 -19.266  1.00 63.62           N  
ATOM   3531  CA  THR A 452      33.062   2.338 -20.438  1.00 63.62           C  
ATOM   3532  C   THR A 452      33.625   2.998 -21.688  1.00 63.62           C  
ATOM   3533  CB  THR A 452      31.562   2.039 -20.641  1.00 63.62           C  
ATOM   3534  O   THR A 452      34.281   2.338 -22.516  1.00 63.62           O  
ATOM   3535  CG2 THR A 452      31.359   1.062 -21.781  1.00 63.62           C  
ATOM   3536  OG1 THR A 452      31.031   1.469 -19.438  1.00 63.62           O  
ATOM   3537  N   ILE A 453      33.438   4.262 -21.812  1.00 64.12           N  
ATOM   3538  CA  ILE A 453      33.906   5.031 -22.953  1.00 64.12           C  
ATOM   3539  C   ILE A 453      35.438   5.109 -22.922  1.00 64.12           C  
ATOM   3540  CB  ILE A 453      33.312   6.453 -22.984  1.00 64.12           C  
ATOM   3541  O   ILE A 453      36.094   4.906 -23.938  1.00 64.12           O  
ATOM   3542  CG1 ILE A 453      31.797   6.383 -23.234  1.00 64.12           C  
ATOM   3543  CG2 ILE A 453      34.000   7.316 -24.031  1.00 64.12           C  
ATOM   3544  CD1 ILE A 453      31.078   7.715 -23.062  1.00 64.12           C  
ATOM   3545  N   ASP A 454      36.031   5.402 -21.750  1.00 60.62           N  
ATOM   3546  CA  ASP A 454      37.469   5.535 -21.547  1.00 60.62           C  
ATOM   3547  C   ASP A 454      38.156   4.195 -21.750  1.00 60.62           C  
ATOM   3548  CB  ASP A 454      37.750   6.086 -20.156  1.00 60.62           C  
ATOM   3549  O   ASP A 454      39.250   4.141 -22.328  1.00 60.62           O  
ATOM   3550  CG  ASP A 454      37.438   7.566 -20.031  1.00 60.62           C  
ATOM   3551  OD1 ASP A 454      37.281   8.250 -21.062  1.00 60.62           O  
ATOM   3552  OD2 ASP A 454      37.375   8.055 -18.875  1.00 60.62           O  
ATOM   3553  N   LEU A 455      37.688   3.129 -21.125  1.00 60.25           N  
ATOM   3554  CA  LEU A 455      38.250   1.783 -21.266  1.00 60.25           C  
ATOM   3555  C   LEU A 455      38.250   1.354 -22.719  1.00 60.25           C  
ATOM   3556  CB  LEU A 455      37.438   0.785 -20.438  1.00 60.25           C  
ATOM   3557  O   LEU A 455      39.250   0.786 -23.203  1.00 60.25           O  
ATOM   3558  CG  LEU A 455      37.969  -0.646 -20.375  1.00 60.25           C  
ATOM   3559  CD1 LEU A 455      39.344  -0.674 -19.672  1.00 60.25           C  
ATOM   3560  CD2 LEU A 455      36.969  -1.563 -19.672  1.00 60.25           C  
ATOM   3561  N   THR A 456      37.188   1.619 -23.375  1.00 61.81           N  
ATOM   3562  CA  THR A 456      37.062   1.285 -24.781  1.00 61.81           C  
ATOM   3563  C   THR A 456      38.062   2.104 -25.625  1.00 61.81           C  
ATOM   3564  CB  THR A 456      35.625   1.524 -25.297  1.00 61.81           C  
ATOM   3565  O   THR A 456      38.656   1.579 -26.547  1.00 61.81           O  
ATOM   3566  CG2 THR A 456      34.656   0.527 -24.672  1.00 61.81           C  
ATOM   3567  OG1 THR A 456      35.219   2.854 -24.938  1.00 61.81           O  
ATOM   3568  N   ASP A 457      38.188   3.230 -25.297  1.00 61.62           N  
ATOM   3569  CA  ASP A 457      39.125   4.133 -25.953  1.00 61.62           C  
ATOM   3570  C   ASP A 457      40.562   3.674 -25.734  1.00 61.62           C  
ATOM   3571  CB  ASP A 457      38.938   5.562 -25.438  1.00 61.62           C  
ATOM   3572  O   ASP A 457      41.375   3.701 -26.656  1.00 61.62           O  
ATOM   3573  CG  ASP A 457      39.625   6.598 -26.312  1.00 61.62           C  
ATOM   3574  OD1 ASP A 457      39.562   6.496 -27.547  1.00 61.62           O  
ATOM   3575  OD2 ASP A 457      40.281   7.516 -25.750  1.00 61.62           O  
ATOM   3576  N   SER A 458      40.969   3.326 -24.594  1.00 60.44           N  
ATOM   3577  CA  SER A 458      42.312   2.863 -24.234  1.00 60.44           C  
ATOM   3578  C   SER A 458      42.656   1.562 -24.953  1.00 60.44           C  
ATOM   3579  CB  SER A 458      42.406   2.664 -22.719  1.00 60.44           C  
ATOM   3580  O   SER A 458      43.781   1.396 -25.438  1.00 60.44           O  
ATOM   3581  OG  SER A 458      43.656   2.088 -22.375  1.00 60.44           O  
ATOM   3582  N   GLU A 459      41.750   0.594 -24.953  1.00 64.75           N  
ATOM   3583  CA  GLU A 459      41.938  -0.685 -25.625  1.00 64.75           C  
ATOM   3584  C   GLU A 459      42.094  -0.494 -27.141  1.00 64.75           C  
ATOM   3585  CB  GLU A 459      40.781  -1.633 -25.328  1.00 64.75           C  
ATOM   3586  O   GLU A 459      42.906  -1.156 -27.766  1.00 64.75           O  
ATOM   3587  CG  GLU A 459      40.812  -2.217 -23.922  1.00 64.75           C  
ATOM   3588  CD  GLU A 459      39.688  -3.203 -23.656  1.00 64.75           C  
ATOM   3589  OE1 GLU A 459      39.656  -3.842 -22.594  1.00 64.75           O  
ATOM   3590  OE2 GLU A 459      38.812  -3.338 -24.547  1.00 64.75           O  
ATOM   3591  N   MET A 460      41.281   0.374 -27.656  1.00 65.25           N  
ATOM   3592  CA  MET A 460      41.344   0.685 -29.078  1.00 65.25           C  
ATOM   3593  C   MET A 460      42.656   1.377 -29.422  1.00 65.25           C  
ATOM   3594  CB  MET A 460      40.156   1.565 -29.500  1.00 65.25           C  
ATOM   3595  O   MET A 460      43.250   1.121 -30.469  1.00 65.25           O  
ATOM   3596  CG  MET A 460      38.844   0.817 -29.594  1.00 65.25           C  
ATOM   3597  SD  MET A 460      38.969  -0.674 -30.656  1.00 65.25           S  
ATOM   3598  CE  MET A 460      39.344   0.100 -32.250  1.00 65.25           C  
ATOM   3599  N   ASN A 461      43.062   2.258 -28.625  1.00 64.69           N  
ATOM   3600  CA  ASN A 461      44.344   2.930 -28.781  1.00 64.69           C  
ATOM   3601  C   ASN A 461      45.500   1.938 -28.750  1.00 64.69           C  
ATOM   3602  CB  ASN A 461      44.531   4.000 -27.719  1.00 64.69           C  
ATOM   3603  O   ASN A 461      46.438   2.059 -29.531  1.00 64.69           O  
ATOM   3604  CG  ASN A 461      43.812   5.289 -28.031  1.00 64.69           C  
ATOM   3605  ND2 ASN A 461      43.594   6.129 -27.031  1.00 64.69           N  
ATOM   3606  OD1 ASN A 461      43.406   5.523 -29.188  1.00 64.69           O  
ATOM   3607  N   LYS A 462      45.469   1.021 -27.828  1.00 70.00           N  
ATOM   3608  CA  LYS A 462      46.469  -0.038 -27.734  1.00 70.00           C  
ATOM   3609  C   LYS A 462      46.500  -0.871 -29.016  1.00 70.00           C  
ATOM   3610  CB  LYS A 462      46.188  -0.938 -26.531  1.00 70.00           C  
ATOM   3611  O   LYS A 462      47.594  -1.193 -29.531  1.00 70.00           O  
ATOM   3612  CG  LYS A 462      46.625  -0.344 -25.203  1.00 70.00           C  
ATOM   3613  CD  LYS A 462      46.375  -1.307 -24.047  1.00 70.00           C  
ATOM   3614  CE  LYS A 462      46.688  -0.664 -22.703  1.00 70.00           C  
ATOM   3615  NZ  LYS A 462      46.406  -1.583 -21.578  1.00 70.00           N  
ATOM   3616  N   LEU A 463      45.312  -1.233 -29.469  1.00 71.69           N  
ATOM   3617  CA  LEU A 463      45.156  -1.979 -30.703  1.00 71.69           C  
ATOM   3618  C   LEU A 463      45.688  -1.172 -31.891  1.00 71.69           C  
ATOM   3619  CB  LEU A 463      43.688  -2.355 -30.953  1.00 71.69           C  
ATOM   3620  O   LEU A 463      46.344  -1.716 -32.781  1.00 71.69           O  
ATOM   3621  CG  LEU A 463      43.406  -3.227 -32.156  1.00 71.69           C  
ATOM   3622  CD1 LEU A 463      44.156  -4.551 -32.062  1.00 71.69           C  
ATOM   3623  CD2 LEU A 463      41.906  -3.471 -32.312  1.00 71.69           C  
ATOM   3624  N   PHE A 464      45.281   0.099 -31.953  1.00 71.12           N  
ATOM   3625  CA  PHE A 464      45.750   1.002 -33.000  1.00 71.12           C  
ATOM   3626  C   PHE A 464      47.250   1.087 -33.031  1.00 71.12           C  
ATOM   3627  CB  PHE A 464      45.125   2.398 -32.812  1.00 71.12           C  
ATOM   3628  O   PHE A 464      47.875   1.005 -34.094  1.00 71.12           O  
ATOM   3629  CG  PHE A 464      45.438   3.346 -33.938  1.00 71.12           C  
ATOM   3630  CD1 PHE A 464      46.531   4.207 -33.875  1.00 71.12           C  
ATOM   3631  CD2 PHE A 464      44.625   3.375 -35.062  1.00 71.12           C  
ATOM   3632  CE1 PHE A 464      46.781   5.086 -34.938  1.00 71.12           C  
ATOM   3633  CE2 PHE A 464      44.906   4.250 -36.125  1.00 71.12           C  
ATOM   3634  CZ  PHE A 464      45.969   5.105 -36.031  1.00 71.12           C  
ATOM   3635  N   GLU A 465      47.875   1.267 -31.859  1.00 74.25           N  
ATOM   3636  CA  GLU A 465      49.344   1.361 -31.734  1.00 74.25           C  
ATOM   3637  C   GLU A 465      50.000   0.054 -32.125  1.00 74.25           C  
ATOM   3638  CB  GLU A 465      49.719   1.734 -30.297  1.00 74.25           C  
ATOM   3639  O   GLU A 465      51.062   0.065 -32.781  1.00 74.25           O  
ATOM   3640  CG  GLU A 465      49.469   3.197 -29.953  1.00 74.25           C  
ATOM   3641  CD  GLU A 465      50.250   4.160 -30.844  1.00 74.25           C  
ATOM   3642  OE1 GLU A 465      49.781   5.297 -31.062  1.00 74.25           O  
ATOM   3643  OE2 GLU A 465      51.344   3.771 -31.328  1.00 74.25           O  
ATOM   3644  N   LYS A 466      49.500  -1.019 -31.703  1.00 81.31           N  
ATOM   3645  CA  LYS A 466      50.000  -2.342 -32.062  1.00 81.31           C  
ATOM   3646  C   LYS A 466      49.969  -2.539 -33.594  1.00 81.31           C  
ATOM   3647  CB  LYS A 466      49.156  -3.434 -31.391  1.00 81.31           C  
ATOM   3648  O   LYS A 466      50.938  -3.049 -34.156  1.00 81.31           O  
ATOM   3649  CG  LYS A 466      49.688  -4.844 -31.609  1.00 81.31           C  
ATOM   3650  CD  LYS A 466      48.844  -5.879 -30.891  1.00 81.31           C  
ATOM   3651  CE  LYS A 466      49.344  -7.293 -31.156  1.00 81.31           C  
ATOM   3652  NZ  LYS A 466      48.500  -8.312 -30.438  1.00 81.31           N  
ATOM   3653  N   THR A 467      48.781  -2.244 -34.219  1.00 80.31           N  
ATOM   3654  CA  THR A 467      48.625  -2.355 -35.656  1.00 80.31           C  
ATOM   3655  C   THR A 467      49.562  -1.423 -36.406  1.00 80.31           C  
ATOM   3656  CB  THR A 467      47.156  -2.033 -36.062  1.00 80.31           C  
ATOM   3657  O   THR A 467      50.125  -1.793 -37.438  1.00 80.31           O  
ATOM   3658  CG2 THR A 467      46.969  -2.252 -37.562  1.00 80.31           C  
ATOM   3659  OG1 THR A 467      46.281  -2.883 -35.344  1.00 80.31           O  
ATOM   3660  N   ARG A 468      49.719  -0.209 -35.906  1.00 81.25           N  
ATOM   3661  CA  ARG A 468      50.656   0.758 -36.438  1.00 81.25           C  
ATOM   3662  C   ARG A 468      52.062   0.209 -36.438  1.00 81.25           C  
ATOM   3663  CB  ARG A 468      50.594   2.074 -35.688  1.00 81.25           C  
ATOM   3664  O   ARG A 468      52.812   0.339 -37.406  1.00 81.25           O  
ATOM   3665  CG  ARG A 468      51.500   3.158 -36.219  1.00 81.25           C  
ATOM   3666  CD  ARG A 468      51.375   4.453 -35.406  1.00 81.25           C  
ATOM   3667  NE  ARG A 468      52.312   5.465 -35.875  1.00 81.25           N  
ATOM   3668  NH1 ARG A 468      51.625   7.098 -34.406  1.00 81.25           N  
ATOM   3669  NH2 ARG A 468      53.312   7.539 -35.906  1.00 81.25           N  
ATOM   3670  CZ  ARG A 468      52.406   6.699 -35.406  1.00 81.25           C  
ATOM   3671  N   ARG A 469      52.500  -0.464 -35.344  1.00 84.38           N  
ATOM   3672  CA  ARG A 469      53.812  -1.049 -35.156  1.00 84.38           C  
ATOM   3673  C   ARG A 469      54.031  -2.213 -36.125  1.00 84.38           C  
ATOM   3674  CB  ARG A 469      54.031  -1.520 -33.719  1.00 84.38           C  
ATOM   3675  O   ARG A 469      55.125  -2.400 -36.656  1.00 84.38           O  
ATOM   3676  CG  ARG A 469      54.281  -0.390 -32.750  1.00 84.38           C  
ATOM   3677  CD  ARG A 469      54.562  -0.917 -31.344  1.00 84.38           C  
ATOM   3678  NE  ARG A 469      54.719   0.169 -30.375  1.00 84.38           N  
ATOM   3679  NH1 ARG A 469      54.625  -1.201 -28.516  1.00 84.38           N  
ATOM   3680  NH2 ARG A 469      54.875   1.066 -28.266  1.00 84.38           N  
ATOM   3681  CZ  ARG A 469      54.750   0.009 -29.062  1.00 84.38           C  
ATOM   3682  N   GLN A 470      53.000  -2.963 -36.344  1.00 84.25           N  
ATOM   3683  CA  GLN A 470      53.031  -4.125 -37.219  1.00 84.25           C  
ATOM   3684  C   GLN A 470      53.188  -3.701 -38.688  1.00 84.25           C  
ATOM   3685  CB  GLN A 470      51.781  -4.977 -37.031  1.00 84.25           C  
ATOM   3686  O   GLN A 470      53.938  -4.305 -39.438  1.00 84.25           O  
ATOM   3687  CG  GLN A 470      51.812  -5.820 -35.781  1.00 84.25           C  
ATOM   3688  CD  GLN A 470      50.594  -6.750 -35.688  1.00 84.25           C  
ATOM   3689  NE2 GLN A 470      50.812  -7.941 -35.125  1.00 84.25           N  
ATOM   3690  OE1 GLN A 470      49.500  -6.402 -36.094  1.00 84.25           O  
ATOM   3691  N   LEU A 471      52.375  -2.689 -39.125  1.00 83.75           N  
ATOM   3692  CA  LEU A 471      52.281  -2.238 -40.531  1.00 83.75           C  
ATOM   3693  C   LEU A 471      53.438  -1.329 -40.875  1.00 83.75           C  
ATOM   3694  CB  LEU A 471      50.969  -1.504 -40.750  1.00 83.75           C  
ATOM   3695  O   LEU A 471      53.875  -1.267 -42.031  1.00 83.75           O  
ATOM   3696  CG  LEU A 471      49.688  -2.367 -40.750  1.00 83.75           C  
ATOM   3697  CD1 LEU A 471      48.438  -1.485 -40.750  1.00 83.75           C  
ATOM   3698  CD2 LEU A 471      49.688  -3.301 -41.969  1.00 83.75           C  
ATOM   3699  N   ARG A 472      54.125  -0.754 -40.000  1.00 85.00           N  
ATOM   3700  CA  ARG A 472      55.312   0.094 -40.156  1.00 85.00           C  
ATOM   3701  C   ARG A 472      55.219   0.920 -41.438  1.00 85.00           C  
ATOM   3702  CB  ARG A 472      56.562  -0.751 -40.156  1.00 85.00           C  
ATOM   3703  O   ARG A 472      54.312   1.767 -41.562  1.00 85.00           O  
ATOM   3704  CG  ARG A 472      56.906  -1.391 -38.844  1.00 85.00           C  
ATOM   3705  CD  ARG A 472      58.188  -2.203 -38.906  1.00 85.00           C  
ATOM   3706  NE  ARG A 472      58.531  -2.791 -37.594  1.00 85.00           N  
ATOM   3707  NH1 ARG A 472      60.500  -3.766 -38.312  1.00 85.00           N  
ATOM   3708  NH2 ARG A 472      59.812  -4.008 -36.156  1.00 85.00           N  
ATOM   3709  CZ  ARG A 472      59.625  -3.520 -37.344  1.00 85.00           C  
ATOM   3710  N   GLU A 473      56.156   0.865 -42.344  1.00 82.69           N  
ATOM   3711  CA  GLU A 473      56.281   1.670 -43.562  1.00 82.69           C  
ATOM   3712  C   GLU A 473      55.312   1.188 -44.625  1.00 82.69           C  
ATOM   3713  CB  GLU A 473      57.688   1.640 -44.094  1.00 82.69           C  
ATOM   3714  O   GLU A 473      55.188   1.809 -45.688  1.00 82.69           O  
ATOM   3715  CG  GLU A 473      58.719   2.184 -43.125  1.00 82.69           C  
ATOM   3716  CD  GLU A 473      60.156   2.201 -43.656  1.00 82.69           C  
ATOM   3717  OE1 GLU A 473      61.062   2.637 -42.969  1.00 82.69           O  
ATOM   3718  OE2 GLU A 473      60.312   1.779 -44.844  1.00 82.69           O  
ATOM   3719  N   ASN A 474      54.656   0.038 -44.438  1.00 83.44           N  
ATOM   3720  CA  ASN A 474      53.781  -0.593 -45.406  1.00 83.44           C  
ATOM   3721  C   ASN A 474      52.406   0.070 -45.406  1.00 83.44           C  
ATOM   3722  CB  ASN A 474      53.656  -2.090 -45.125  1.00 83.44           C  
ATOM   3723  O   ASN A 474      51.594  -0.173 -46.312  1.00 83.44           O  
ATOM   3724  CG  ASN A 474      54.938  -2.854 -45.375  1.00 83.44           C  
ATOM   3725  ND2 ASN A 474      55.000  -4.074 -44.844  1.00 83.44           N  
ATOM   3726  OD1 ASN A 474      55.844  -2.350 -46.031  1.00 83.44           O  
ATOM   3727  N   ALA A 475      52.125   0.981 -44.438  1.00 84.50           N  
ATOM   3728  CA  ALA A 475      50.844   1.666 -44.312  1.00 84.50           C  
ATOM   3729  C   ALA A 475      51.000   3.076 -43.781  1.00 84.50           C  
ATOM   3730  CB  ALA A 475      49.875   0.865 -43.438  1.00 84.50           C  
ATOM   3731  O   ALA A 475      52.031   3.377 -43.125  1.00 84.50           O  
ATOM   3732  N   GLU A 476      50.125   4.016 -44.094  1.00 80.31           N  
ATOM   3733  CA  GLU A 476      50.094   5.395 -43.625  1.00 80.31           C  
ATOM   3734  C   GLU A 476      48.844   5.648 -42.781  1.00 80.31           C  
ATOM   3735  CB  GLU A 476      50.156   6.379 -44.781  1.00 80.31           C  
ATOM   3736  O   GLU A 476      47.750   5.301 -43.188  1.00 80.31           O  
ATOM   3737  CG  GLU A 476      50.219   7.836 -44.344  1.00 80.31           C  
ATOM   3738  CD  GLU A 476      50.312   8.805 -45.531  1.00 80.31           C  
ATOM   3739  OE1 GLU A 476      50.438  10.023 -45.281  1.00 80.31           O  
ATOM   3740  OE2 GLU A 476      50.250   8.336 -46.688  1.00 80.31           O  
ATOM   3741  N   ASP A 477      49.250   6.184 -41.594  1.00 77.25           N  
ATOM   3742  CA  ASP A 477      48.156   6.586 -40.719  1.00 77.25           C  
ATOM   3743  C   ASP A 477      47.406   7.773 -41.312  1.00 77.25           C  
ATOM   3744  CB  ASP A 477      48.719   6.926 -39.344  1.00 77.25           C  
ATOM   3745  O   ASP A 477      47.969   8.859 -41.469  1.00 77.25           O  
ATOM   3746  CG  ASP A 477      47.594   7.273 -38.344  1.00 77.25           C  
ATOM   3747  OD1 ASP A 477      46.438   7.352 -38.750  1.00 77.25           O  
ATOM   3748  OD2 ASP A 477      47.938   7.473 -37.156  1.00 77.25           O  
ATOM   3749  N   MET A 478      46.188   7.668 -41.531  1.00 68.38           N  
ATOM   3750  CA  MET A 478      45.344   8.656 -42.188  1.00 68.38           C  
ATOM   3751  C   MET A 478      44.719   9.617 -41.188  1.00 68.38           C  
ATOM   3752  CB  MET A 478      44.219   7.973 -43.000  1.00 68.38           C  
ATOM   3753  O   MET A 478      44.094  10.602 -41.562  1.00 68.38           O  
ATOM   3754  CG  MET A 478      44.719   7.121 -44.156  1.00 68.38           C  
ATOM   3755  SD  MET A 478      43.375   6.320 -45.094  1.00 68.38           S  
ATOM   3756  CE  MET A 478      42.625   7.773 -45.875  1.00 68.38           C  
ATOM   3757  N   GLY A 479      45.031   9.469 -39.906  1.00 59.19           N  
ATOM   3758  CA  GLY A 479      44.594  10.430 -38.906  1.00 59.19           C  
ATOM   3759  C   GLY A 479      43.125  10.320 -38.594  1.00 59.19           C  
ATOM   3760  O   GLY A 479      42.562  11.141 -37.844  1.00 59.19           O  
ATOM   3761  N   ASN A 480      42.438   9.406 -39.156  1.00 54.12           N  
ATOM   3762  CA  ASN A 480      41.031   9.195 -38.938  1.00 54.12           C  
ATOM   3763  C   ASN A 480      40.719   7.785 -38.438  1.00 54.12           C  
ATOM   3764  CB  ASN A 480      40.219   9.477 -40.219  1.00 54.12           C  
ATOM   3765  O   ASN A 480      39.594   7.305 -38.531  1.00 54.12           O  
ATOM   3766  CG  ASN A 480      40.656   8.594 -41.375  1.00 54.12           C  
ATOM   3767  ND2 ASN A 480      40.000   8.734 -42.500  1.00 54.12           N  
ATOM   3768  OD1 ASN A 480      41.594   7.797 -41.250  1.00 54.12           O  
ATOM   3769  N   GLY A 481      41.906   7.133 -37.812  1.00 58.34           N  
ATOM   3770  CA  GLY A 481      41.688   5.797 -37.281  1.00 58.34           C  
ATOM   3771  C   GLY A 481      41.719   4.719 -38.344  1.00 58.34           C  
ATOM   3772  O   GLY A 481      41.406   3.564 -38.094  1.00 58.34           O  
ATOM   3773  N   CYS A 482      42.156   5.113 -39.562  1.00 66.69           N  
ATOM   3774  CA  CYS A 482      42.344   4.227 -40.688  1.00 66.69           C  
ATOM   3775  C   CYS A 482      43.781   4.258 -41.188  1.00 66.69           C  
ATOM   3776  CB  CYS A 482      41.375   4.617 -41.812  1.00 66.69           C  
ATOM   3777  O   CYS A 482      44.469   5.258 -41.031  1.00 66.69           O  
ATOM   3778  SG  CYS A 482      39.625   4.504 -41.375  1.00 66.69           S  
ATOM   3779  N   PHE A 483      44.188   3.025 -41.719  1.00 75.56           N  
ATOM   3780  CA  PHE A 483      45.500   2.914 -42.344  1.00 75.56           C  
ATOM   3781  C   PHE A 483      45.344   2.729 -43.844  1.00 75.56           C  
ATOM   3782  CB  PHE A 483      46.281   1.748 -41.750  1.00 75.56           C  
ATOM   3783  O   PHE A 483      44.531   1.947 -44.312  1.00 75.56           O  
ATOM   3784  CG  PHE A 483      46.625   1.941 -40.281  1.00 75.56           C  
ATOM   3785  CD1 PHE A 483      47.688   2.770 -39.938  1.00 75.56           C  
ATOM   3786  CD2 PHE A 483      45.906   1.294 -39.312  1.00 75.56           C  
ATOM   3787  CE1 PHE A 483      48.000   2.949 -38.594  1.00 75.56           C  
ATOM   3788  CE2 PHE A 483      46.219   1.470 -37.969  1.00 75.56           C  
ATOM   3789  CZ  PHE A 483      47.281   2.297 -37.594  1.00 75.56           C  
ATOM   3790  N   LYS A 484      46.031   3.660 -44.469  1.00 81.25           N  
ATOM   3791  CA  LYS A 484      46.156   3.422 -45.906  1.00 81.25           C  
ATOM   3792  C   LYS A 484      47.312   2.436 -46.188  1.00 81.25           C  
ATOM   3793  CB  LYS A 484      46.438   4.738 -46.625  1.00 81.25           C  
ATOM   3794  O   LYS A 484      48.469   2.727 -45.906  1.00 81.25           O  
ATOM   3795  CG  LYS A 484      46.375   4.613 -48.156  1.00 81.25           C  
ATOM   3796  CD  LYS A 484      46.531   5.973 -48.812  1.00 81.25           C  
ATOM   3797  CE  LYS A 484      46.406   5.859 -50.344  1.00 81.25           C  
ATOM   3798  NZ  LYS A 484      46.500   7.195 -51.000  1.00 81.25           N  
ATOM   3799  N   ILE A 485      46.875   1.189 -46.750  1.00 83.94           N  
ATOM   3800  CA  ILE A 485      47.844   0.128 -47.000  1.00 83.94           C  
ATOM   3801  C   ILE A 485      48.375   0.222 -48.438  1.00 83.94           C  
ATOM   3802  CB  ILE A 485      47.250  -1.268 -46.750  1.00 83.94           C  
ATOM   3803  O   ILE A 485      47.594   0.299 -49.375  1.00 83.94           O  
ATOM   3804  CG1 ILE A 485      46.688  -1.355 -45.312  1.00 83.94           C  
ATOM   3805  CG2 ILE A 485      48.281  -2.367 -47.000  1.00 83.94           C  
ATOM   3806  CD1 ILE A 485      45.969  -2.650 -45.000  1.00 83.94           C  
ATOM   3807  N   TYR A 486      49.688   0.220 -48.594  1.00 81.31           N  
ATOM   3808  CA  TYR A 486      50.312   0.537 -49.875  1.00 81.31           C  
ATOM   3809  C   TYR A 486      50.656  -0.733 -50.625  1.00 81.31           C  
ATOM   3810  CB  TYR A 486      51.594   1.363 -49.625  1.00 81.31           C  
ATOM   3811  O   TYR A 486      51.250  -0.671 -51.719  1.00 81.31           O  
ATOM   3812  CG  TYR A 486      51.312   2.789 -49.219  1.00 81.31           C  
ATOM   3813  CD1 TYR A 486      50.719   3.691 -50.094  1.00 81.31           C  
ATOM   3814  CD2 TYR A 486      51.656   3.236 -47.938  1.00 81.31           C  
ATOM   3815  CE1 TYR A 486      50.469   5.008 -49.719  1.00 81.31           C  
ATOM   3816  CE2 TYR A 486      51.406   4.551 -47.562  1.00 81.31           C  
ATOM   3817  OH  TYR A 486      50.562   6.727 -48.062  1.00 81.31           O  
ATOM   3818  CZ  TYR A 486      50.812   5.426 -48.438  1.00 81.31           C  
ATOM   3819  N   HIS A 487      50.219  -1.970 -50.156  1.00 80.25           N  
ATOM   3820  CA  HIS A 487      50.344  -3.236 -50.875  1.00 80.25           C  
ATOM   3821  C   HIS A 487      49.031  -3.969 -50.969  1.00 80.25           C  
ATOM   3822  CB  HIS A 487      51.406  -4.121 -50.188  1.00 80.25           C  
ATOM   3823  O   HIS A 487      48.094  -3.668 -50.219  1.00 80.25           O  
ATOM   3824  CG  HIS A 487      51.000  -4.531 -48.812  1.00 80.25           C  
ATOM   3825  CD2 HIS A 487      51.344  -4.016 -47.594  1.00 80.25           C  
ATOM   3826  ND1 HIS A 487      50.188  -5.602 -48.531  1.00 80.25           N  
ATOM   3827  CE1 HIS A 487      50.031  -5.723 -47.250  1.00 80.25           C  
ATOM   3828  NE2 HIS A 487      50.719  -4.773 -46.656  1.00 80.25           N  
ATOM   3829  N   LYS A 488      48.875  -4.824 -51.969  1.00 80.50           N  
ATOM   3830  CA  LYS A 488      47.688  -5.641 -52.062  1.00 80.50           C  
ATOM   3831  C   LYS A 488      47.531  -6.566 -50.875  1.00 80.50           C  
ATOM   3832  CB  LYS A 488      47.688  -6.461 -53.375  1.00 80.50           C  
ATOM   3833  O   LYS A 488      48.500  -7.254 -50.500  1.00 80.50           O  
ATOM   3834  CG  LYS A 488      47.500  -5.629 -54.625  1.00 80.50           C  
ATOM   3835  CD  LYS A 488      47.500  -6.504 -55.875  1.00 80.50           C  
ATOM   3836  CE  LYS A 488      47.406  -5.668 -57.125  1.00 80.50           C  
ATOM   3837  NZ  LYS A 488      47.406  -6.520 -58.375  1.00 80.50           N  
ATOM   3838  N   CYS A 489      46.406  -6.359 -50.219  1.00 78.19           N  
ATOM   3839  CA  CYS A 489      46.188  -7.152 -49.000  1.00 78.19           C  
ATOM   3840  C   CYS A 489      44.969  -8.055 -49.188  1.00 78.19           C  
ATOM   3841  CB  CYS A 489      45.969  -6.242 -47.781  1.00 78.19           C  
ATOM   3842  O   CYS A 489      43.812  -7.578 -49.188  1.00 78.19           O  
ATOM   3843  SG  CYS A 489      46.094  -7.105 -46.219  1.00 78.19           S  
ATOM   3844  N   ASP A 490      45.125  -9.352 -49.438  1.00 77.31           N  
ATOM   3845  CA  ASP A 490      44.062 -10.344 -49.562  1.00 77.31           C  
ATOM   3846  C   ASP A 490      43.562 -10.828 -48.219  1.00 77.31           C  
ATOM   3847  CB  ASP A 490      44.531 -11.523 -50.406  1.00 77.31           C  
ATOM   3848  O   ASP A 490      44.031 -10.359 -47.188  1.00 77.31           O  
ATOM   3849  CG  ASP A 490      45.750 -12.227 -49.812  1.00 77.31           C  
ATOM   3850  OD1 ASP A 490      46.188 -11.836 -48.719  1.00 77.31           O  
ATOM   3851  OD2 ASP A 490      46.250 -13.172 -50.469  1.00 77.31           O  
ATOM   3852  N   ASN A 491      42.500 -11.672 -48.094  1.00 75.62           N  
ATOM   3853  CA  ASN A 491      41.906 -12.188 -46.875  1.00 75.62           C  
ATOM   3854  C   ASN A 491      42.938 -12.844 -45.969  1.00 75.62           C  
ATOM   3855  CB  ASN A 491      40.781 -13.188 -47.219  1.00 75.62           C  
ATOM   3856  O   ASN A 491      42.812 -12.766 -44.750  1.00 75.62           O  
ATOM   3857  CG  ASN A 491      39.500 -12.508 -47.688  1.00 75.62           C  
ATOM   3858  ND2 ASN A 491      38.594 -13.289 -48.250  1.00 75.62           N  
ATOM   3859  OD1 ASN A 491      39.344 -11.297 -47.531  1.00 75.62           O  
ATOM   3860  N   ALA A 492      43.969 -13.438 -46.562  1.00 75.88           N  
ATOM   3861  CA  ALA A 492      45.062 -14.062 -45.844  1.00 75.88           C  
ATOM   3862  C   ALA A 492      45.938 -13.008 -45.188  1.00 75.88           C  
ATOM   3863  CB  ALA A 492      45.875 -14.930 -46.781  1.00 75.88           C  
ATOM   3864  O   ALA A 492      46.375 -13.188 -44.031  1.00 75.88           O  
ATOM   3865  N   CYS A 493      46.281 -11.945 -45.844  1.00 80.31           N  
ATOM   3866  CA  CYS A 493      47.031 -10.789 -45.344  1.00 80.31           C  
ATOM   3867  C   CYS A 493      46.250 -10.102 -44.219  1.00 80.31           C  
ATOM   3868  CB  CYS A 493      47.281  -9.797 -46.500  1.00 80.31           C  
ATOM   3869  O   CYS A 493      46.812  -9.805 -43.188  1.00 80.31           O  
ATOM   3870  SG  CYS A 493      48.031  -8.250 -45.938  1.00 80.31           S  
ATOM   3871  N   ILE A 494      45.031  -9.891 -44.375  1.00 77.00           N  
ATOM   3872  CA  ILE A 494      44.156  -9.297 -43.375  1.00 77.00           C  
ATOM   3873  C   ILE A 494      44.094 -10.203 -42.156  1.00 77.00           C  
ATOM   3874  CB  ILE A 494      42.719  -9.062 -43.938  1.00 77.00           C  
ATOM   3875  O   ILE A 494      44.094  -9.719 -41.000  1.00 77.00           O  
ATOM   3876  CG1 ILE A 494      42.750  -7.969 -45.000  1.00 77.00           C  
ATOM   3877  CG2 ILE A 494      41.750  -8.695 -42.812  1.00 77.00           C  
ATOM   3878  CD1 ILE A 494      41.438  -7.230 -45.156  1.00 77.00           C  
ATOM   3879  N   GLY A 495      44.031 -11.516 -42.344  1.00 76.50           N  
ATOM   3880  CA  GLY A 495      44.062 -12.516 -41.281  1.00 76.50           C  
ATOM   3881  C   GLY A 495      45.344 -12.523 -40.500  1.00 76.50           C  
ATOM   3882  O   GLY A 495      45.344 -12.727 -39.281  1.00 76.50           O  
ATOM   3883  N   SER A 496      46.438 -12.203 -41.125  1.00 81.25           N  
ATOM   3884  CA  SER A 496      47.750 -12.117 -40.500  1.00 81.25           C  
ATOM   3885  C   SER A 496      47.875 -10.844 -39.656  1.00 81.25           C  
ATOM   3886  CB  SER A 496      48.844 -12.148 -41.562  1.00 81.25           C  
ATOM   3887  O   SER A 496      48.562 -10.844 -38.625  1.00 81.25           O  
ATOM   3888  OG  SER A 496      48.812 -10.977 -42.375  1.00 81.25           O  
ATOM   3889  N   ILE A 497      47.312  -9.734 -40.000  1.00 80.94           N  
ATOM   3890  CA  ILE A 497      47.250  -8.484 -39.281  1.00 80.94           C  
ATOM   3891  C   ILE A 497      46.344  -8.656 -38.031  1.00 80.94           C  
ATOM   3892  CB  ILE A 497      46.719  -7.328 -40.156  1.00 80.94           C  
ATOM   3893  O   ILE A 497      46.688  -8.227 -36.938  1.00 80.94           O  
ATOM   3894  CG1 ILE A 497      47.719  -7.051 -41.312  1.00 80.94           C  
ATOM   3895  CG2 ILE A 497      46.500  -6.066 -39.312  1.00 80.94           C  
ATOM   3896  CD1 ILE A 497      47.188  -6.055 -42.344  1.00 80.94           C  
ATOM   3897  N   ARG A 498      45.281  -9.445 -38.219  1.00 76.88           N  
ATOM   3898  CA  ARG A 498      44.344  -9.742 -37.156  1.00 76.88           C  
ATOM   3899  C   ARG A 498      44.969 -10.656 -36.094  1.00 76.88           C  
ATOM   3900  CB  ARG A 498      43.062 -10.383 -37.719  1.00 76.88           C  
ATOM   3901  O   ARG A 498      44.750 -10.477 -34.906  1.00 76.88           O  
ATOM   3902  CG  ARG A 498      41.969 -10.555 -36.688  1.00 76.88           C  
ATOM   3903  CD  ARG A 498      40.688 -11.148 -37.312  1.00 76.88           C  
ATOM   3904  NE  ARG A 498      39.625 -11.289 -36.344  1.00 76.88           N  
ATOM   3905  NH1 ARG A 498      38.000 -11.828 -37.875  1.00 76.88           N  
ATOM   3906  NH2 ARG A 498      37.469 -11.711 -35.656  1.00 76.88           N  
ATOM   3907  CZ  ARG A 498      38.375 -11.609 -36.625  1.00 76.88           C  
ATOM   3908  N   ASN A 499      45.812 -11.633 -36.469  1.00 78.31           N  
ATOM   3909  CA  ASN A 499      46.375 -12.672 -35.625  1.00 78.31           C  
ATOM   3910  C   ASN A 499      47.750 -12.266 -35.125  1.00 78.31           C  
ATOM   3911  CB  ASN A 499      46.469 -13.992 -36.375  1.00 78.31           C  
ATOM   3912  O   ASN A 499      48.406 -13.016 -34.375  1.00 78.31           O  
ATOM   3913  CG  ASN A 499      45.125 -14.648 -36.562  1.00 78.31           C  
ATOM   3914  ND2 ASN A 499      45.031 -15.609 -37.500  1.00 78.31           N  
ATOM   3915  OD1 ASN A 499      44.125 -14.289 -35.906  1.00 78.31           O  
ATOM   3916  N   GLY A 500      48.156 -10.953 -35.531  1.00 81.00           N  
ATOM   3917  CA  GLY A 500      49.438 -10.414 -35.062  1.00 81.00           C  
ATOM   3918  C   GLY A 500      50.625 -11.078 -35.719  1.00 81.00           C  
ATOM   3919  O   GLY A 500      51.719 -11.047 -35.156  1.00 81.00           O  
ATOM   3920  N   THR A 501      50.500 -11.859 -36.750  1.00 85.12           N  
ATOM   3921  CA  THR A 501      51.562 -12.594 -37.438  1.00 85.12           C  
ATOM   3922  C   THR A 501      51.938 -11.914 -38.750  1.00 85.12           C  
ATOM   3923  CB  THR A 501      51.125 -14.047 -37.719  1.00 85.12           C  
ATOM   3924  O   THR A 501      52.562 -12.523 -39.625  1.00 85.12           O  
ATOM   3925  CG2 THR A 501      50.906 -14.812 -36.438  1.00 85.12           C  
ATOM   3926  OG1 THR A 501      49.906 -14.047 -38.500  1.00 85.12           O  
ATOM   3927  N   TYR A 502      51.531 -10.672 -38.906  1.00 83.25           N  
ATOM   3928  CA  TYR A 502      51.812  -9.906 -40.125  1.00 83.25           C  
ATOM   3929  C   TYR A 502      53.312  -9.672 -40.250  1.00 83.25           C  
ATOM   3930  CB  TYR A 502      51.094  -8.562 -40.094  1.00 83.25           C  
ATOM   3931  O   TYR A 502      53.969  -9.211 -39.312  1.00 83.25           O  
ATOM   3932  CG  TYR A 502      51.375  -7.691 -41.312  1.00 83.25           C  
ATOM   3933  CD1 TYR A 502      52.344  -6.676 -41.219  1.00 83.25           C  
ATOM   3934  CD2 TYR A 502      50.719  -7.883 -42.500  1.00 83.25           C  
ATOM   3935  CE1 TYR A 502      52.594  -5.867 -42.312  1.00 83.25           C  
ATOM   3936  CE2 TYR A 502      50.969  -7.078 -43.594  1.00 83.25           C  
ATOM   3937  OH  TYR A 502      52.188  -5.277 -44.594  1.00 83.25           O  
ATOM   3938  CZ  TYR A 502      51.938  -6.074 -43.500  1.00 83.25           C  
ATOM   3939  N   ASP A 503      53.906 -10.172 -41.406  1.00 85.50           N  
ATOM   3940  CA  ASP A 503      55.312  -9.992 -41.688  1.00 85.50           C  
ATOM   3941  C   ASP A 503      55.531  -8.797 -42.625  1.00 85.50           C  
ATOM   3942  CB  ASP A 503      55.906 -11.258 -42.312  1.00 85.50           C  
ATOM   3943  O   ASP A 503      55.312  -8.898 -43.844  1.00 85.50           O  
ATOM   3944  CG  ASP A 503      57.406 -11.211 -42.438  1.00 85.50           C  
ATOM   3945  OD1 ASP A 503      58.000 -10.133 -42.250  1.00 85.50           O  
ATOM   3946  OD2 ASP A 503      58.000 -12.266 -42.750  1.00 85.50           O  
ATOM   3947  N   HIS A 504      56.031  -7.699 -42.000  1.00 82.44           N  
ATOM   3948  CA  HIS A 504      56.188  -6.438 -42.719  1.00 82.44           C  
ATOM   3949  C   HIS A 504      57.219  -6.570 -43.844  1.00 82.44           C  
ATOM   3950  CB  HIS A 504      56.625  -5.332 -41.750  1.00 82.44           C  
ATOM   3951  O   HIS A 504      57.094  -5.891 -44.875  1.00 82.44           O  
ATOM   3952  CG  HIS A 504      57.250  -4.145 -42.438  1.00 82.44           C  
ATOM   3953  CD2 HIS A 504      56.688  -2.969 -42.812  1.00 82.44           C  
ATOM   3954  ND1 HIS A 504      58.562  -4.086 -42.781  1.00 82.44           N  
ATOM   3955  CE1 HIS A 504      58.812  -2.924 -43.375  1.00 82.44           C  
ATOM   3956  NE2 HIS A 504      57.688  -2.227 -43.406  1.00 82.44           N  
ATOM   3957  N   ASP A 505      58.188  -7.457 -43.844  1.00 84.00           N  
ATOM   3958  CA  ASP A 505      59.281  -7.660 -44.781  1.00 84.00           C  
ATOM   3959  C   ASP A 505      58.750  -8.234 -46.094  1.00 84.00           C  
ATOM   3960  CB  ASP A 505      60.344  -8.586 -44.188  1.00 84.00           C  
ATOM   3961  O   ASP A 505      59.281  -7.934 -47.156  1.00 84.00           O  
ATOM   3962  CG  ASP A 505      61.125  -7.938 -43.062  1.00 84.00           C  
ATOM   3963  OD1 ASP A 505      61.406  -6.715 -43.125  1.00 84.00           O  
ATOM   3964  OD2 ASP A 505      61.500  -8.664 -42.125  1.00 84.00           O  
ATOM   3965  N   VAL A 506      57.719  -8.938 -46.000  1.00 83.81           N  
ATOM   3966  CA  VAL A 506      57.156  -9.664 -47.125  1.00 83.81           C  
ATOM   3967  C   VAL A 506      56.531  -8.680 -48.094  1.00 83.81           C  
ATOM   3968  CB  VAL A 506      56.125 -10.719 -46.688  1.00 83.81           C  
ATOM   3969  O   VAL A 506      56.625  -8.828 -49.312  1.00 83.81           O  
ATOM   3970  CG1 VAL A 506      55.406 -11.320 -47.875  1.00 83.81           C  
ATOM   3971  CG2 VAL A 506      56.812 -11.812 -45.844  1.00 83.81           C  
ATOM   3972  N   TYR A 507      55.938  -7.531 -47.562  1.00 81.00           N  
ATOM   3973  CA  TYR A 507      55.156  -6.621 -48.375  1.00 81.00           C  
ATOM   3974  C   TYR A 507      55.844  -5.273 -48.531  1.00 81.00           C  
ATOM   3975  CB  TYR A 507      53.750  -6.426 -47.719  1.00 81.00           C  
ATOM   3976  O   TYR A 507      55.281  -4.344 -49.125  1.00 81.00           O  
ATOM   3977  CG  TYR A 507      52.969  -7.703 -47.594  1.00 81.00           C  
ATOM   3978  CD1 TYR A 507      52.344  -8.281 -48.688  1.00 81.00           C  
ATOM   3979  CD2 TYR A 507      52.844  -8.328 -46.344  1.00 81.00           C  
ATOM   3980  CE1 TYR A 507      51.625  -9.461 -48.562  1.00 81.00           C  
ATOM   3981  CE2 TYR A 507      52.125  -9.500 -46.219  1.00 81.00           C  
ATOM   3982  OH  TYR A 507      50.781 -11.227 -47.188  1.00 81.00           O  
ATOM   3983  CZ  TYR A 507      51.500 -10.062 -47.312  1.00 81.00           C  
ATOM   3984  N   ARG A 508      57.031  -5.160 -48.031  1.00 81.12           N  
ATOM   3985  CA  ARG A 508      57.812  -3.926 -47.938  1.00 81.12           C  
ATOM   3986  C   ARG A 508      58.125  -3.398 -49.344  1.00 81.12           C  
ATOM   3987  CB  ARG A 508      59.094  -4.145 -47.156  1.00 81.12           C  
ATOM   3988  O   ARG A 508      58.000  -2.203 -49.594  1.00 81.12           O  
ATOM   3989  CG  ARG A 508      59.875  -2.875 -46.906  1.00 81.12           C  
ATOM   3990  CD  ARG A 508      61.094  -3.133 -46.031  1.00 81.12           C  
ATOM   3991  NE  ARG A 508      61.938  -1.932 -45.875  1.00 81.12           N  
ATOM   3992  NH1 ARG A 508      63.469  -2.920 -44.500  1.00 81.12           N  
ATOM   3993  NH2 ARG A 508      63.688  -0.714 -45.094  1.00 81.12           N  
ATOM   3994  CZ  ARG A 508      63.031  -1.857 -45.156  1.00 81.12           C  
ATOM   3995  N   ASP A 509      58.562  -4.273 -50.281  1.00 79.50           N  
ATOM   3996  CA  ASP A 509      59.000  -3.900 -51.625  1.00 79.50           C  
ATOM   3997  C   ASP A 509      57.812  -3.391 -52.469  1.00 79.50           C  
ATOM   3998  CB  ASP A 509      59.656  -5.090 -52.344  1.00 79.50           C  
ATOM   3999  O   ASP A 509      57.938  -2.373 -53.156  1.00 79.50           O  
ATOM   4000  CG  ASP A 509      61.094  -5.352 -51.844  1.00 79.50           C  
ATOM   4001  OD1 ASP A 509      61.719  -4.438 -51.281  1.00 79.50           O  
ATOM   4002  OD2 ASP A 509      61.562  -6.480 -52.031  1.00 79.50           O  
ATOM   4003  N   GLU A 510      56.656  -4.090 -52.281  1.00 79.44           N  
ATOM   4004  CA  GLU A 510      55.438  -3.719 -52.938  1.00 79.44           C  
ATOM   4005  C   GLU A 510      54.875  -2.418 -52.375  1.00 79.44           C  
ATOM   4006  CB  GLU A 510      54.375  -4.840 -52.812  1.00 79.44           C  
ATOM   4007  O   GLU A 510      54.375  -1.569 -53.125  1.00 79.44           O  
ATOM   4008  CG  GLU A 510      53.125  -4.621 -53.656  1.00 79.44           C  
ATOM   4009  CD  GLU A 510      52.156  -5.766 -53.562  1.00 79.44           C  
ATOM   4010  OE1 GLU A 510      51.062  -5.703 -54.219  1.00 79.44           O  
ATOM   4011  OE2 GLU A 510      52.438  -6.734 -52.812  1.00 79.44           O  
ATOM   4012  N   ALA A 511      54.875  -2.246 -51.094  1.00 76.94           N  
ATOM   4013  CA  ALA A 511      54.406  -1.076 -50.344  1.00 76.94           C  
ATOM   4014  C   ALA A 511      55.250   0.149 -50.656  1.00 76.94           C  
ATOM   4015  CB  ALA A 511      54.406  -1.354 -48.844  1.00 76.94           C  
ATOM   4016  O   ALA A 511      54.750   1.250 -50.844  1.00 76.94           O  
ATOM   4017  N   LEU A 512      56.656   0.045 -50.719  1.00 79.56           N  
ATOM   4018  CA  LEU A 512      57.594   1.118 -51.031  1.00 79.56           C  
ATOM   4019  C   LEU A 512      57.438   1.572 -52.500  1.00 79.56           C  
ATOM   4020  CB  LEU A 512      59.031   0.663 -50.781  1.00 79.56           C  
ATOM   4021  O   LEU A 512      57.531   2.766 -52.781  1.00 79.56           O  
ATOM   4022  CG  LEU A 512      59.469   0.641 -49.344  1.00 79.56           C  
ATOM   4023  CD1 LEU A 512      60.844  -0.063 -49.219  1.00 79.56           C  
ATOM   4024  CD2 LEU A 512      59.562   2.057 -48.781  1.00 79.56           C  
ATOM   4025  N   ASN A 513      57.188   0.653 -53.438  1.00 76.06           N  
ATOM   4026  CA  ASN A 513      56.969   0.926 -54.844  1.00 76.06           C  
ATOM   4027  C   ASN A 513      55.656   1.677 -55.094  1.00 76.06           C  
ATOM   4028  CB  ASN A 513      56.969  -0.375 -55.656  1.00 76.06           C  
ATOM   4029  O   ASN A 513      55.594   2.559 -55.938  1.00 76.06           O  
ATOM   4030  CG  ASN A 513      58.375  -0.850 -55.969  1.00 76.06           C  
ATOM   4031  ND2 ASN A 513      58.500  -2.121 -56.312  1.00 76.06           N  
ATOM   4032  OD1 ASN A 513      59.344  -0.079 -55.906  1.00 76.06           O  
ATOM   4033  N   ASN A 514      54.656   1.408 -54.281  1.00 70.50           N  
ATOM   4034  CA  ASN A 514      53.344   2.016 -54.375  1.00 70.50           C  
ATOM   4035  C   ASN A 514      53.281   3.342 -53.625  1.00 70.50           C  
ATOM   4036  CB  ASN A 514      52.281   1.056 -53.812  1.00 70.50           C  
ATOM   4037  O   ASN A 514      52.469   4.211 -53.938  1.00 70.50           O  
ATOM   4038  CG  ASN A 514      51.969  -0.082 -54.781  1.00 70.50           C  
ATOM   4039  ND2 ASN A 514      51.469  -1.189 -54.250  1.00 70.50           N  
ATOM   4040  OD1 ASN A 514      52.188   0.035 -56.000  1.00 70.50           O  
ATOM   4041  N   ARG A 515      54.094   3.488 -52.531  1.00 64.88           N  
ATOM   4042  CA  ARG A 515      54.219   4.707 -51.719  1.00 64.88           C  
ATOM   4043  C   ARG A 515      54.938   5.801 -52.531  1.00 64.88           C  
ATOM   4044  CB  ARG A 515      55.000   4.422 -50.438  1.00 64.88           C  
ATOM   4045  O   ARG A 515      54.594   6.977 -52.438  1.00 64.88           O  
ATOM   4046  CG  ARG A 515      54.875   5.539 -49.406  1.00 64.88           C  
ATOM   4047  CD  ARG A 515      55.531   5.152 -48.094  1.00 64.88           C  
ATOM   4048  NE  ARG A 515      55.375   6.203 -47.094  1.00 64.88           N  
ATOM   4049  NH1 ARG A 515      56.750   5.191 -45.531  1.00 64.88           N  
ATOM   4050  NH2 ARG A 515      55.750   7.199 -45.062  1.00 64.88           N  
ATOM   4051  CZ  ARG A 515      55.969   6.195 -45.875  1.00 64.88           C  
ATOM   4052  N   PHE A 516      55.906   5.422 -53.344  1.00 58.34           N  
ATOM   4053  CA  PHE A 516      56.719   6.359 -54.125  1.00 58.34           C  
ATOM   4054  C   PHE A 516      56.188   6.473 -55.531  1.00 58.34           C  
ATOM   4055  CB  PHE A 516      58.188   5.926 -54.125  1.00 58.34           C  
ATOM   4056  O   PHE A 516      56.844   7.027 -56.406  1.00 58.34           O  
ATOM   4057  CG  PHE A 516      58.875   6.059 -52.812  1.00 58.34           C  
ATOM   4058  CD1 PHE A 516      59.188   7.312 -52.281  1.00 58.34           C  
ATOM   4059  CD2 PHE A 516      59.219   4.930 -52.062  1.00 58.34           C  
ATOM   4060  CE1 PHE A 516      59.812   7.438 -51.062  1.00 58.34           C  
ATOM   4061  CE2 PHE A 516      59.844   5.047 -50.844  1.00 58.34           C  
ATOM   4062  CZ  PHE A 516      60.156   6.301 -50.344  1.00 58.34           C  
ATOM   4063  N   GLN A 517      54.844   6.215 -55.812  1.00 49.91           N  
ATOM   4064  CA  GLN A 517      54.281   6.488 -57.156  1.00 49.91           C  
ATOM   4065  C   GLN A 517      54.062   7.984 -57.344  1.00 49.91           C  
ATOM   4066  CB  GLN A 517      52.938   5.746 -57.312  1.00 49.91           C  
ATOM   4067  O   GLN A 517      53.375   8.641 -56.562  1.00 49.91           O  
ATOM   4068  CG  GLN A 517      53.094   4.352 -57.906  1.00 49.91           C  
ATOM   4069  CD  GLN A 517      51.750   3.713 -58.281  1.00 49.91           C  
ATOM   4070  NE2 GLN A 517      51.812   2.605 -59.000  1.00 49.91           N  
ATOM   4071  OE1 GLN A 517      50.688   4.211 -57.875  1.00 49.91           O  
ATOM   4072  N   ILE A 518      55.156   8.758 -57.594  1.00 37.91           N  
ATOM   4073  CA  ILE A 518      55.031  10.117 -58.094  1.00 37.91           C  
ATOM   4074  C   ILE A 518      54.062  10.156 -59.281  1.00 37.91           C  
ATOM   4075  CB  ILE A 518      56.406  10.688 -58.531  1.00 37.91           C  
ATOM   4076  O   ILE A 518      54.250   9.469 -60.281  1.00 37.91           O  
ATOM   4077  CG1 ILE A 518      57.406  10.594 -57.375  1.00 37.91           C  
ATOM   4078  CG2 ILE A 518      56.281  12.125 -59.031  1.00 37.91           C  
ATOM   4079  CD1 ILE A 518      58.844  10.922 -57.750  1.00 37.91           C  
ATOM   4080  N   LYS A 519      52.719  10.117 -59.031  1.00 36.31           N  
ATOM   4081  CA  LYS A 519      51.781  10.492 -60.125  1.00 36.31           C  
ATOM   4082  C   LYS A 519      52.250  11.766 -60.812  1.00 36.31           C  
ATOM   4083  CB  LYS A 519      50.375  10.672 -59.562  1.00 36.31           C  
ATOM   4084  O   LYS A 519      52.531  12.781 -60.156  1.00 36.31           O  
ATOM   4085  CG  LYS A 519      49.531   9.406 -59.594  1.00 36.31           C  
ATOM   4086  CD  LYS A 519      48.094   9.695 -59.250  1.00 36.31           C  
ATOM   4087  CE  LYS A 519      47.250   8.414 -59.219  1.00 36.31           C  
ATOM   4088  NZ  LYS A 519      45.844   8.688 -58.812  1.00 36.31           N  
ATOM   4089  N   GLY A 520      53.188  11.688 -61.750  1.00 32.34           N  
ATOM   4090  CA  GLY A 520      53.312  12.812 -62.656  1.00 32.34           C  
ATOM   4091  C   GLY A 520      52.031  13.656 -62.750  1.00 32.34           C  
ATOM   4092  O   GLY A 520      50.938  13.133 -62.625  1.00 32.34           O  
ATOM   4093  N   VAL A 521      51.812  14.773 -62.000  1.00 29.23           N  
ATOM   4094  CA  VAL A 521      50.719  15.711 -62.219  1.00 29.23           C  
ATOM   4095  C   VAL A 521      50.031  15.414 -63.562  1.00 29.23           C  
ATOM   4096  CB  VAL A 521      51.188  17.172 -62.188  1.00 29.23           C  
ATOM   4097  O   VAL A 521      50.688  15.391 -64.625  1.00 29.23           O  
ATOM   4098  CG1 VAL A 521      50.031  18.141 -62.375  1.00 29.23           C  
ATOM   4099  CG2 VAL A 521      51.906  17.469 -60.844  1.00 29.23           C  
ATOM   4100  N   GLU A 522      49.031  14.516 -63.750  1.00 35.41           N  
ATOM   4101  CA  GLU A 522      48.094  14.461 -64.875  1.00 35.41           C  
ATOM   4102  C   GLU A 522      47.188  15.703 -64.875  1.00 35.41           C  
ATOM   4103  CB  GLU A 522      47.219  13.203 -64.750  1.00 35.41           C  
ATOM   4104  O   GLU A 522      46.500  16.000 -63.938  1.00 35.41           O  
ATOM   4105  CG  GLU A 522      47.375  12.281 -66.000  1.00 35.41           C  
ATOM   4106  CD  GLU A 522      46.500  11.023 -65.875  1.00 35.41           C  
ATOM   4107  OE1 GLU A 522      46.531  10.195 -66.812  1.00 35.41           O  
ATOM   4108  OE2 GLU A 522      45.812  10.859 -64.812  1.00 35.41           O  
ATOM   4109  N   LEU A 523      47.719  16.797 -65.250  1.00 30.77           N  
ATOM   4110  CA  LEU A 523      47.031  18.062 -65.500  1.00 30.77           C  
ATOM   4111  C   LEU A 523      45.906  17.875 -66.500  1.00 30.77           C  
ATOM   4112  CB  LEU A 523      48.031  19.094 -66.062  1.00 30.77           C  
ATOM   4113  O   LEU A 523      46.094  17.281 -67.562  1.00 30.77           O  
ATOM   4114  CG  LEU A 523      48.969  19.750 -65.062  1.00 30.77           C  
ATOM   4115  CD1 LEU A 523      50.281  20.141 -65.750  1.00 30.77           C  
ATOM   4116  CD2 LEU A 523      48.312  20.969 -64.438  1.00 30.77           C  
ATOM   4117  N   LYS A 524      44.688  17.547 -66.062  1.00 37.16           N  
ATOM   4118  CA  LYS A 524      43.406  17.656 -66.750  1.00 37.16           C  
ATOM   4119  C   LYS A 524      43.438  18.766 -67.812  1.00 37.16           C  
ATOM   4120  CB  LYS A 524      42.281  17.891 -65.750  1.00 37.16           C  
ATOM   4121  O   LYS A 524      43.812  19.891 -67.500  1.00 37.16           O  
ATOM   4122  CG  LYS A 524      41.688  16.609 -65.188  1.00 37.16           C  
ATOM   4123  CD  LYS A 524      40.406  16.906 -64.375  1.00 37.16           C  
ATOM   4124  CE  LYS A 524      39.844  15.633 -63.781  1.00 37.16           C  
ATOM   4125  NZ  LYS A 524      38.594  15.906 -63.000  1.00 37.16           N  
ATOM   4126  N   SER A 525      44.000  18.562 -69.000  1.00 41.78           N  
ATOM   4127  CA  SER A 525      44.000  19.125 -70.312  1.00 41.78           C  
ATOM   4128  C   SER A 525      43.000  20.250 -70.500  1.00 41.78           C  
ATOM   4129  CB  SER A 525      43.750  18.047 -71.375  1.00 41.78           C  
ATOM   4130  O   SER A 525      43.156  21.172 -71.312  1.00 41.78           O  
ATOM   4131  OG  SER A 525      42.344  17.969 -71.688  1.00 41.78           O  
ATOM   4132  N   GLY A 526      42.469  20.891 -69.250  1.00 46.34           N  
ATOM   4133  CA  GLY A 526      41.656  22.078 -69.312  1.00 46.34           C  
ATOM   4134  C   GLY A 526      41.938  23.078 -68.250  1.00 46.34           C  
ATOM   4135  O   GLY A 526      41.781  24.281 -68.438  1.00 46.34           O  
ATOM   4136  N   TYR A 527      42.875  22.797 -67.188  1.00 45.94           N  
ATOM   4137  CA  TYR A 527      43.312  23.625 -66.125  1.00 45.94           C  
ATOM   4138  C   TYR A 527      44.844  23.719 -66.062  1.00 45.94           C  
ATOM   4139  CB  TYR A 527      42.812  23.062 -64.750  1.00 45.94           C  
ATOM   4140  O   TYR A 527      45.406  24.578 -65.438  1.00 45.94           O  
ATOM   4141  CG  TYR A 527      41.688  23.859 -64.188  1.00 45.94           C  
ATOM   4142  CD1 TYR A 527      41.938  24.922 -63.312  1.00 45.94           C  
ATOM   4143  CD2 TYR A 527      40.375  23.516 -64.438  1.00 45.94           C  
ATOM   4144  CE1 TYR A 527      40.875  25.656 -62.750  1.00 45.94           C  
ATOM   4145  CE2 TYR A 527      39.312  24.234 -63.875  1.00 45.94           C  
ATOM   4146  OH  TYR A 527      38.531  26.016 -62.500  1.00 45.94           O  
ATOM   4147  CZ  TYR A 527      39.594  25.312 -63.062  1.00 45.94           C  
ATOM   4148  N   LYS A 528      45.719  22.922 -66.938  1.00 46.81           N  
ATOM   4149  CA  LYS A 528      47.156  22.875 -67.125  1.00 46.81           C  
ATOM   4150  C   LYS A 528      47.625  24.094 -67.938  1.00 46.81           C  
ATOM   4151  CB  LYS A 528      47.562  21.594 -67.875  1.00 46.81           C  
ATOM   4152  O   LYS A 528      48.656  24.672 -67.562  1.00 46.81           O  
ATOM   4153  CG  LYS A 528      49.031  21.312 -67.812  1.00 46.81           C  
ATOM   4154  CD  LYS A 528      49.375  20.016 -68.562  1.00 46.81           C  
ATOM   4155  CE  LYS A 528      50.875  19.828 -68.750  1.00 46.81           C  
ATOM   4156  NZ  LYS A 528      51.219  18.516 -69.312  1.00 46.81           N  
ATOM   4157  N   ASP A 529      46.719  24.719 -68.688  1.00 51.97           N  
ATOM   4158  CA  ASP A 529      47.062  25.922 -69.438  1.00 51.97           C  
ATOM   4159  C   ASP A 529      46.688  27.188 -68.688  1.00 51.97           C  
ATOM   4160  CB  ASP A 529      46.406  25.906 -70.812  1.00 51.97           C  
ATOM   4161  O   ASP A 529      47.406  28.172 -68.688  1.00 51.97           O  
ATOM   4162  CG  ASP A 529      47.125  25.031 -71.812  1.00 51.97           C  
ATOM   4163  OD1 ASP A 529      48.312  24.703 -71.625  1.00 51.97           O  
ATOM   4164  OD2 ASP A 529      46.500  24.672 -72.875  1.00 51.97           O  
ATOM   4165  N   TRP A 530      45.719  27.062 -67.812  1.00 59.88           N  
ATOM   4166  CA  TRP A 530      45.188  28.172 -67.062  1.00 59.88           C  
ATOM   4167  C   TRP A 530      45.938  28.344 -65.750  1.00 59.88           C  
ATOM   4168  CB  TRP A 530      43.688  27.969 -66.750  1.00 59.88           C  
ATOM   4169  O   TRP A 530      46.250  29.453 -65.312  1.00 59.88           O  
ATOM   4170  CG  TRP A 530      43.125  28.922 -65.750  1.00 59.88           C  
ATOM   4171  CD1 TRP A 530      43.406  28.969 -64.438  1.00 59.88           C  
ATOM   4172  CD2 TRP A 530      42.188  29.969 -66.000  1.00 59.88           C  
ATOM   4173  CE2 TRP A 530      41.938  30.609 -64.812  1.00 59.88           C  
ATOM   4174  CE3 TRP A 530      41.531  30.422 -67.188  1.00 59.88           C  
ATOM   4175  NE1 TRP A 530      42.688  29.984 -63.812  1.00 59.88           N  
ATOM   4176  CH2 TRP A 530      40.406  32.094 -65.812  1.00 59.88           C  
ATOM   4177  CZ2 TRP A 530      41.031  31.688 -64.688  1.00 59.88           C  
ATOM   4178  CZ3 TRP A 530      40.656  31.484 -67.062  1.00 59.88           C  
ATOM   4179  N   ILE A 531      46.312  27.219 -65.000  1.00 61.28           N  
ATOM   4180  CA  ILE A 531      47.062  27.234 -63.750  1.00 61.28           C  
ATOM   4181  C   ILE A 531      48.531  27.484 -64.062  1.00 61.28           C  
ATOM   4182  CB  ILE A 531      46.906  25.906 -62.969  1.00 61.28           C  
ATOM   4183  O   ILE A 531      49.219  28.188 -63.281  1.00 61.28           O  
ATOM   4184  CG1 ILE A 531      45.469  25.812 -62.406  1.00 61.28           C  
ATOM   4185  CG2 ILE A 531      47.938  25.797 -61.875  1.00 61.28           C  
ATOM   4186  CD1 ILE A 531      45.156  24.438 -61.812  1.00 61.28           C  
ATOM   4187  N   LEU A 532      49.125  27.016 -65.188  1.00 63.78           N  
ATOM   4188  CA  LEU A 532      50.469  27.328 -65.688  1.00 63.78           C  
ATOM   4189  C   LEU A 532      50.531  28.766 -66.188  1.00 63.78           C  
ATOM   4190  CB  LEU A 532      50.875  26.359 -66.750  1.00 63.78           C  
ATOM   4191  O   LEU A 532      51.531  29.438 -65.938  1.00 63.78           O  
ATOM   4192  CG  LEU A 532      52.000  25.375 -66.438  1.00 63.78           C  
ATOM   4193  CD1 LEU A 532      51.594  23.969 -66.875  1.00 63.78           C  
ATOM   4194  CD2 LEU A 532      53.281  25.812 -67.125  1.00 63.78           C  
ATOM   4195  N   TRP A 533      49.438  29.375 -66.750  1.00 67.06           N  
ATOM   4196  CA  TRP A 533      49.344  30.750 -67.188  1.00 67.06           C  
ATOM   4197  C   TRP A 533      49.156  31.703 -66.000  1.00 67.06           C  
ATOM   4198  CB  TRP A 533      48.188  30.906 -68.188  1.00 67.06           C  
ATOM   4199  O   TRP A 533      49.719  32.781 -66.000  1.00 67.06           O  
ATOM   4200  CG  TRP A 533      48.594  30.781 -69.625  1.00 67.06           C  
ATOM   4201  CD1 TRP A 533      48.500  29.656 -70.438  1.00 67.06           C  
ATOM   4202  CD2 TRP A 533      49.156  31.797 -70.438  1.00 67.06           C  
ATOM   4203  CE2 TRP A 533      49.375  31.219 -71.750  1.00 67.06           C  
ATOM   4204  CE3 TRP A 533      49.469  33.156 -70.250  1.00 67.06           C  
ATOM   4205  NE1 TRP A 533      49.000  29.922 -71.688  1.00 67.06           N  
ATOM   4206  CH2 TRP A 533      50.250  33.281 -72.562  1.00 67.06           C  
ATOM   4207  CZ2 TRP A 533      49.938  31.953 -72.812  1.00 67.06           C  
ATOM   4208  CZ3 TRP A 533      50.031  33.875 -71.312  1.00 67.06           C  
ATOM   4209  N   ILE A 534      48.406  31.219 -64.875  1.00 71.94           N  
ATOM   4210  CA  ILE A 534      48.188  32.000 -63.688  1.00 71.94           C  
ATOM   4211  C   ILE A 534      49.406  31.984 -62.812  1.00 71.94           C  
ATOM   4212  CB  ILE A 534      46.938  31.484 -62.906  1.00 71.94           C  
ATOM   4213  O   ILE A 534      49.812  33.000 -62.219  1.00 71.94           O  
ATOM   4214  CG1 ILE A 534      45.656  31.703 -63.719  1.00 71.94           C  
ATOM   4215  CG2 ILE A 534      46.844  32.156 -61.531  1.00 71.94           C  
ATOM   4216  CD1 ILE A 534      44.406  31.125 -63.094  1.00 71.94           C  
ATOM   4217  N   SER A 535      50.156  30.859 -62.688  1.00 67.06           N  
ATOM   4218  CA  SER A 535      51.406  30.734 -61.938  1.00 67.06           C  
ATOM   4219  C   SER A 535      52.531  31.453 -62.688  1.00 67.06           C  
ATOM   4220  CB  SER A 535      51.781  29.266 -61.750  1.00 67.06           C  
ATOM   4221  O   SER A 535      53.375  32.094 -62.031  1.00 67.06           O  
ATOM   4222  OG  SER A 535      53.188  29.109 -61.688  1.00 67.06           O  
ATOM   4223  N   PHE A 536      52.531  31.375 -64.125  1.00 75.31           N  
ATOM   4224  CA  PHE A 536      53.469  32.094 -65.000  1.00 75.31           C  
ATOM   4225  C   PHE A 536      53.188  33.594 -64.875  1.00 75.31           C  
ATOM   4226  CB  PHE A 536      53.375  31.625 -66.438  1.00 75.31           C  
ATOM   4227  O   PHE A 536      54.125  34.406 -64.812  1.00 75.31           O  
ATOM   4228  CG  PHE A 536      54.406  32.250 -67.312  1.00 75.31           C  
ATOM   4229  CD1 PHE A 536      54.062  33.281 -68.188  1.00 75.31           C  
ATOM   4230  CD2 PHE A 536      55.719  31.781 -67.312  1.00 75.31           C  
ATOM   4231  CE1 PHE A 536      55.031  33.875 -69.000  1.00 75.31           C  
ATOM   4232  CE2 PHE A 536      56.656  32.344 -68.188  1.00 75.31           C  
ATOM   4233  CZ  PHE A 536      56.312  33.375 -69.000  1.00 75.31           C  
ATOM   4234  N   ALA A 537      51.906  34.062 -64.812  1.00 74.50           N  
ATOM   4235  CA  ALA A 537      51.500  35.438 -64.688  1.00 74.50           C  
ATOM   4236  C   ALA A 537      51.812  36.000 -63.312  1.00 74.50           C  
ATOM   4237  CB  ALA A 537      50.000  35.594 -65.000  1.00 74.50           C  
ATOM   4238  O   ALA A 537      52.281  37.156 -63.188  1.00 74.50           O  
ATOM   4239  N   ILE A 538      51.594  35.188 -62.219  1.00 74.81           N  
ATOM   4240  CA  ILE A 538      51.844  35.562 -60.844  1.00 74.81           C  
ATOM   4241  C   ILE A 538      53.344  35.594 -60.562  1.00 74.81           C  
ATOM   4242  CB  ILE A 538      51.156  34.625 -59.844  1.00 74.81           C  
ATOM   4243  O   ILE A 538      53.844  36.500 -59.906  1.00 74.81           O  
ATOM   4244  CG1 ILE A 538      49.625  34.750 -59.969  1.00 74.81           C  
ATOM   4245  CG2 ILE A 538      51.594  34.906 -58.406  1.00 74.81           C  
ATOM   4246  CD1 ILE A 538      48.844  33.719 -59.188  1.00 74.81           C  
ATOM   4247  N   SER A 539      54.125  34.625 -61.156  1.00 75.69           N  
ATOM   4248  CA  SER A 539      55.594  34.594 -61.031  1.00 75.69           C  
ATOM   4249  C   SER A 539      56.219  35.750 -61.812  1.00 75.69           C  
ATOM   4250  CB  SER A 539      56.156  33.281 -61.531  1.00 75.69           C  
ATOM   4251  O   SER A 539      57.156  36.375 -61.375  1.00 75.69           O  
ATOM   4252  OG  SER A 539      56.625  33.406 -62.875  1.00 75.69           O  
ATOM   4253  N   CYS A 540      55.625  36.094 -63.031  1.00 77.69           N  
ATOM   4254  CA  CYS A 540      56.062  37.250 -63.844  1.00 77.69           C  
ATOM   4255  C   CYS A 540      55.719  38.562 -63.125  1.00 77.69           C  
ATOM   4256  CB  CYS A 540      55.406  37.219 -65.188  1.00 77.69           C  
ATOM   4257  O   CYS A 540      56.500  39.500 -63.156  1.00 77.69           O  
ATOM   4258  SG  CYS A 540      56.562  37.562 -66.562  1.00 77.69           S  
ATOM   4259  N   PHE A 541      54.562  38.625 -62.438  1.00 77.50           N  
ATOM   4260  CA  PHE A 541      54.125  39.781 -61.688  1.00 77.50           C  
ATOM   4261  C   PHE A 541      55.000  40.000 -60.469  1.00 77.50           C  
ATOM   4262  CB  PHE A 541      52.656  39.625 -61.250  1.00 77.50           C  
ATOM   4263  O   PHE A 541      55.406  41.125 -60.156  1.00 77.50           O  
ATOM   4264  CG  PHE A 541      52.062  40.906 -60.719  1.00 77.50           C  
ATOM   4265  CD1 PHE A 541      51.969  41.125 -59.344  1.00 77.50           C  
ATOM   4266  CD2 PHE A 541      51.562  41.875 -61.594  1.00 77.50           C  
ATOM   4267  CE1 PHE A 541      51.375  42.281 -58.875  1.00 77.50           C  
ATOM   4268  CE2 PHE A 541      51.000  43.031 -61.125  1.00 77.50           C  
ATOM   4269  CZ  PHE A 541      50.906  43.250 -59.750  1.00 77.50           C  
ATOM   4270  N   LEU A 542      55.344  38.938 -59.750  1.00 78.19           N  
ATOM   4271  CA  LEU A 542      56.188  39.000 -58.562  1.00 78.19           C  
ATOM   4272  C   LEU A 542      57.625  39.406 -58.969  1.00 78.19           C  
ATOM   4273  CB  LEU A 542      56.219  37.656 -57.844  1.00 78.19           C  
ATOM   4274  O   LEU A 542      58.281  40.188 -58.250  1.00 78.19           O  
ATOM   4275  CG  LEU A 542      55.000  37.375 -56.938  1.00 78.19           C  
ATOM   4276  CD1 LEU A 542      54.938  35.906 -56.562  1.00 78.19           C  
ATOM   4277  CD2 LEU A 542      55.062  38.250 -55.656  1.00 78.19           C  
ATOM   4278  N   LEU A 543      58.062  38.844 -60.094  1.00 80.19           N  
ATOM   4279  CA  LEU A 543      59.375  39.219 -60.625  1.00 80.19           C  
ATOM   4280  C   LEU A 543      59.406  40.688 -61.031  1.00 80.19           C  
ATOM   4281  CB  LEU A 543      59.750  38.344 -61.812  1.00 80.19           C  
ATOM   4282  O   LEU A 543      60.375  41.375 -60.812  1.00 80.19           O  
ATOM   4283  CG  LEU A 543      60.906  37.344 -61.594  1.00 80.19           C  
ATOM   4284  CD1 LEU A 543      60.906  36.281 -62.688  1.00 80.19           C  
ATOM   4285  CD2 LEU A 543      62.219  38.094 -61.562  1.00 80.19           C  
ATOM   4286  N   CYS A 544      58.375  41.250 -61.625  1.00 81.50           N  
ATOM   4287  CA  CYS A 544      58.250  42.656 -62.000  1.00 81.50           C  
ATOM   4288  C   CYS A 544      58.188  43.531 -60.781  1.00 81.50           C  
ATOM   4289  CB  CYS A 544      56.969  42.875 -62.844  1.00 81.50           C  
ATOM   4290  O   CYS A 544      58.781  44.625 -60.750  1.00 81.50           O  
ATOM   4291  SG  CYS A 544      57.156  42.281 -64.562  1.00 81.50           S  
ATOM   4292  N   VAL A 545      57.469  43.094 -59.750  1.00 79.69           N  
ATOM   4293  CA  VAL A 545      57.375  43.812 -58.500  1.00 79.69           C  
ATOM   4294  C   VAL A 545      58.750  43.875 -57.812  1.00 79.69           C  
ATOM   4295  CB  VAL A 545      56.344  43.188 -57.531  1.00 79.69           C  
ATOM   4296  O   VAL A 545      59.125  44.938 -57.281  1.00 79.69           O  
ATOM   4297  CG1 VAL A 545      56.375  43.844 -56.156  1.00 79.69           C  
ATOM   4298  CG2 VAL A 545      54.938  43.312 -58.125  1.00 79.69           C  
ATOM   4299  N   VAL A 546      59.406  42.781 -57.812  1.00 79.94           N  
ATOM   4300  CA  VAL A 546      60.750  42.719 -57.250  1.00 79.94           C  
ATOM   4301  C   VAL A 546      61.719  43.562 -58.062  1.00 79.94           C  
ATOM   4302  CB  VAL A 546      61.250  41.250 -57.156  1.00 79.94           C  
ATOM   4303  O   VAL A 546      62.531  44.312 -57.469  1.00 79.94           O  
ATOM   4304  CG1 VAL A 546      62.719  41.219 -56.719  1.00 79.94           C  
ATOM   4305  CG2 VAL A 546      60.406  40.438 -56.219  1.00 79.94           C  
ATOM   4306  N   LEU A 547      61.656  43.531 -59.406  1.00 80.31           N  
ATOM   4307  CA  LEU A 547      62.500  44.344 -60.281  1.00 80.31           C  
ATOM   4308  C   LEU A 547      62.156  45.812 -60.125  1.00 80.31           C  
ATOM   4309  CB  LEU A 547      62.312  43.906 -61.719  1.00 80.31           C  
ATOM   4310  O   LEU A 547      63.062  46.656 -60.094  1.00 80.31           O  
ATOM   4311  CG  LEU A 547      63.312  42.844 -62.250  1.00 80.31           C  
ATOM   4312  CD1 LEU A 547      62.656  42.000 -63.344  1.00 80.31           C  
ATOM   4313  CD2 LEU A 547      64.562  43.500 -62.750  1.00 80.31           C  
ATOM   4314  N   LEU A 548      60.844  46.188 -60.062  1.00 80.62           N  
ATOM   4315  CA  LEU A 548      60.438  47.562 -59.844  1.00 80.62           C  
ATOM   4316  C   LEU A 548      60.875  48.031 -58.438  1.00 80.62           C  
ATOM   4317  CB  LEU A 548      58.938  47.688 -60.000  1.00 80.62           C  
ATOM   4318  O   LEU A 548      61.250  49.188 -58.281  1.00 80.62           O  
ATOM   4319  CG  LEU A 548      58.406  47.750 -61.438  1.00 80.62           C  
ATOM   4320  CD1 LEU A 548      56.875  47.562 -61.438  1.00 80.62           C  
ATOM   4321  CD2 LEU A 548      58.781  49.031 -62.094  1.00 80.62           C  
ATOM   4322  N   GLY A 549      60.719  47.094 -57.438  1.00 78.88           N  
ATOM   4323  CA  GLY A 549      61.219  47.406 -56.125  1.00 78.88           C  
ATOM   4324  C   GLY A 549      62.719  47.625 -56.094  1.00 78.88           C  
ATOM   4325  O   GLY A 549      63.219  48.531 -55.406  1.00 78.88           O  
ATOM   4326  N   PHE A 550      63.438  46.844 -56.875  1.00 77.12           N  
ATOM   4327  CA  PHE A 550      64.875  46.969 -57.000  1.00 77.12           C  
ATOM   4328  C   PHE A 550      65.250  48.250 -57.781  1.00 77.12           C  
ATOM   4329  CB  PHE A 550      65.438  45.750 -57.719  1.00 77.12           C  
ATOM   4330  O   PHE A 550      66.188  48.938 -57.406  1.00 77.12           O  
ATOM   4331  CG  PHE A 550      66.938  45.625 -57.594  1.00 77.12           C  
ATOM   4332  CD1 PHE A 550      67.812  46.094 -58.625  1.00 77.12           C  
ATOM   4333  CD2 PHE A 550      67.562  45.062 -56.469  1.00 77.12           C  
ATOM   4334  CE1 PHE A 550      69.188  46.000 -58.500  1.00 77.12           C  
ATOM   4335  CE2 PHE A 550      68.938  44.969 -56.344  1.00 77.12           C  
ATOM   4336  CZ  PHE A 550      69.750  45.438 -57.375  1.00 77.12           C  
ATOM   4337  N   ILE A 551      64.562  48.594 -58.875  1.00 78.56           N  
ATOM   4338  CA  ILE A 551      64.750  49.812 -59.656  1.00 78.56           C  
ATOM   4339  C   ILE A 551      64.438  51.031 -58.812  1.00 78.56           C  
ATOM   4340  CB  ILE A 551      63.875  49.812 -60.938  1.00 78.56           C  
ATOM   4341  O   ILE A 551      65.125  52.031 -58.844  1.00 78.56           O  
ATOM   4342  CG1 ILE A 551      64.375  48.688 -61.906  1.00 78.56           C  
ATOM   4343  CG2 ILE A 551      63.938  51.156 -61.625  1.00 78.56           C  
ATOM   4344  CD1 ILE A 551      63.469  48.500 -63.125  1.00 78.56           C  
ATOM   4345  N   MET A 552      63.312  50.938 -58.062  1.00 74.06           N  
ATOM   4346  CA  MET A 552      62.906  52.031 -57.156  1.00 74.06           C  
ATOM   4347  C   MET A 552      63.906  52.156 -56.000  1.00 74.06           C  
ATOM   4348  CB  MET A 552      61.500  51.781 -56.594  1.00 74.06           C  
ATOM   4349  O   MET A 552      64.250  53.250 -55.562  1.00 74.06           O  
ATOM   4350  CG  MET A 552      60.406  52.062 -57.594  1.00 74.06           C  
ATOM   4351  SD  MET A 552      60.125  53.844 -57.844  1.00 74.06           S  
ATOM   4352  CE  MET A 552      59.312  54.281 -56.281  1.00 74.06           C  
ATOM   4353  N   TRP A 553      64.375  50.969 -55.500  1.00 73.25           N  
ATOM   4354  CA  TRP A 553      65.375  50.906 -54.469  1.00 73.25           C  
ATOM   4355  C   TRP A 553      66.688  51.406 -55.000  1.00 73.25           C  
ATOM   4356  CB  TRP A 553      65.500  49.500 -53.938  1.00 73.25           C  
ATOM   4357  O   TRP A 553      67.438  52.156 -54.344  1.00 73.25           O  
ATOM   4358  CG  TRP A 553      66.500  49.375 -52.812  1.00 73.25           C  
ATOM   4359  CD1 TRP A 553      66.312  49.750 -51.500  1.00 73.25           C  
ATOM   4360  CD2 TRP A 553      67.812  48.812 -52.875  1.00 73.25           C  
ATOM   4361  CE2 TRP A 553      68.375  48.906 -51.594  1.00 73.25           C  
ATOM   4362  CE3 TRP A 553      68.562  48.250 -53.906  1.00 73.25           C  
ATOM   4363  NE1 TRP A 553      67.438  49.469 -50.781  1.00 73.25           N  
ATOM   4364  CH2 TRP A 553      70.375  47.875 -52.344  1.00 73.25           C  
ATOM   4365  CZ2 TRP A 553      69.688  48.438 -51.312  1.00 73.25           C  
ATOM   4366  CZ3 TRP A 553      69.875  47.781 -53.625  1.00 73.25           C  
ATOM   4367  N   ALA A 554      67.062  51.062 -56.219  1.00 71.69           N  
ATOM   4368  CA  ALA A 554      68.312  51.469 -56.906  1.00 71.69           C  
ATOM   4369  C   ALA A 554      68.188  52.938 -57.344  1.00 71.69           C  
ATOM   4370  CB  ALA A 554      68.562  50.562 -58.125  1.00 71.69           C  
ATOM   4371  O   ALA A 554      69.188  53.656 -57.375  1.00 71.69           O  
ATOM   4372  N   CYS A 555      67.000  53.531 -57.625  1.00 68.00           N  
ATOM   4373  CA  CYS A 555      66.688  54.938 -57.969  1.00 68.00           C  
ATOM   4374  C   CYS A 555      66.688  55.812 -56.719  1.00 68.00           C  
ATOM   4375  CB  CYS A 555      65.375  55.062 -58.719  1.00 68.00           C  
ATOM   4376  O   CYS A 555      67.062  56.969 -56.781  1.00 68.00           O  
ATOM   4377  SG  CYS A 555      65.500  54.688 -60.500  1.00 68.00           S  
ATOM   4378  N   GLN A 556      66.375  55.219 -55.438  1.00 64.38           N  
ATOM   4379  CA  GLN A 556      66.312  55.875 -54.156  1.00 64.38           C  
ATOM   4380  C   GLN A 556      67.688  55.906 -53.469  1.00 64.38           C  
ATOM   4381  CB  GLN A 556      65.250  55.219 -53.250  1.00 64.38           C  
ATOM   4382  O   GLN A 556      68.000  56.844 -52.719  1.00 64.38           O  
ATOM   4383  CG  GLN A 556      63.844  55.656 -53.531  1.00 64.38           C  
ATOM   4384  CD  GLN A 556      62.844  55.062 -52.531  1.00 64.38           C  
ATOM   4385  NE2 GLN A 556      61.719  55.781 -52.344  1.00 64.38           N  
ATOM   4386  OE1 GLN A 556      63.094  54.000 -51.938  1.00 64.38           O  
ATOM   4387  N   LYS A 557      68.562  54.938 -53.844  1.00 61.09           N  
ATOM   4388  CA  LYS A 557      69.938  54.750 -53.250  1.00 61.09           C  
ATOM   4389  C   LYS A 557      71.000  55.125 -54.250  1.00 61.09           C  
ATOM   4390  CB  LYS A 557      70.125  53.312 -52.781  1.00 61.09           C  
ATOM   4391  O   LYS A 557      72.188  55.219 -53.906  1.00 61.09           O  
ATOM   4392  CG  LYS A 557      69.688  53.094 -51.312  1.00 61.09           C  
ATOM   4393  CD  LYS A 557      70.375  51.844 -50.750  1.00 61.09           C  
ATOM   4394  CE  LYS A 557      69.938  51.625 -49.281  1.00 61.09           C  
ATOM   4395  NZ  LYS A 557      70.625  50.438 -48.719  1.00 61.09           N  
ATOM   4396  N   GLY A 558      70.688  56.094 -55.281  1.00 57.16           N  
ATOM   4397  CA  GLY A 558      71.688  56.938 -56.000  1.00 57.16           C  
ATOM   4398  C   GLY A 558      72.625  56.094 -56.812  1.00 57.16           C  
ATOM   4399  O   GLY A 558      73.625  56.625 -57.312  1.00 57.16           O  
ATOM   4400  N   ASN A 559      72.312  54.906 -57.562  1.00 53.69           N  
ATOM   4401  CA  ASN A 559      73.250  54.156 -58.406  1.00 53.69           C  
ATOM   4402  C   ASN A 559      72.625  53.781 -59.719  1.00 53.69           C  
ATOM   4403  CB  ASN A 559      73.750  52.906 -57.688  1.00 53.69           C  
ATOM   4404  O   ASN A 559      73.312  53.281 -60.625  1.00 53.69           O  
ATOM   4405  CG  ASN A 559      75.250  52.750 -57.719  1.00 53.69           C  
ATOM   4406  ND2 ASN A 559      75.750  51.719 -57.094  1.00 53.69           N  
ATOM   4407  OD1 ASN A 559      75.938  53.594 -58.312  1.00 53.69           O  
ATOM   4408  N   ILE A 560      71.438  54.469 -60.281  1.00 51.94           N  
ATOM   4409  CA  ILE A 560      71.000  54.281 -61.656  1.00 51.94           C  
ATOM   4410  C   ILE A 560      70.312  55.562 -62.156  1.00 51.94           C  
ATOM   4411  CB  ILE A 560      70.000  53.125 -61.750  1.00 51.94           C  
ATOM   4412  O   ILE A 560      69.500  56.156 -61.469  1.00 51.94           O  
ATOM   4413  CG1 ILE A 560      70.688  51.781 -61.469  1.00 51.94           C  
ATOM   4414  CG2 ILE A 560      69.312  53.094 -63.125  1.00 51.94           C  
ATOM   4415  CD1 ILE A 560      69.750  50.625 -61.250  1.00 51.94           C  
ATOM   4416  N   ARG A 561      71.000  56.500 -62.781  1.00 49.66           N  
ATOM   4417  CA  ARG A 561      70.625  57.656 -63.594  1.00 49.66           C  
ATOM   4418  C   ARG A 561      69.812  57.250 -64.812  1.00 49.66           C  
ATOM   4419  CB  ARG A 561      71.875  58.438 -64.062  1.00 49.66           C  
ATOM   4420  O   ARG A 561      70.250  56.438 -65.625  1.00 49.66           O  
ATOM   4421  CG  ARG A 561      72.312  59.531 -63.062  1.00 49.66           C  
ATOM   4422  CD  ARG A 561      73.375  60.406 -63.688  1.00 49.66           C  
ATOM   4423  NE  ARG A 561      73.750  61.469 -62.750  1.00 49.66           N  
ATOM   4424  NH1 ARG A 561      75.188  62.531 -64.250  1.00 49.66           N  
ATOM   4425  NH2 ARG A 561      74.938  63.344 -62.125  1.00 49.66           N  
ATOM   4426  CZ  ARG A 561      74.625  62.438 -63.031  1.00 49.66           C  
ATOM   4427  N   CYS A 562      68.438  56.969 -64.688  1.00 51.34           N  
ATOM   4428  CA  CYS A 562      67.562  56.750 -65.875  1.00 51.34           C  
ATOM   4429  C   CYS A 562      67.188  58.062 -66.562  1.00 51.34           C  
ATOM   4430  CB  CYS A 562      66.312  56.031 -65.438  1.00 51.34           C  
ATOM   4431  O   CYS A 562      66.688  58.969 -65.875  1.00 51.34           O  
ATOM   4432  SG  CYS A 562      66.188  54.312 -66.000  1.00 51.34           S  
ATOM   4433  N   ASN A 563      67.938  58.531 -67.562  1.00 45.31           N  
ATOM   4434  CA  ASN A 563      67.625  59.500 -68.625  1.00 45.31           C  
ATOM   4435  C   ASN A 563      66.750  58.906 -69.688  1.00 45.31           C  
ATOM   4436  CB  ASN A 563      68.938  60.062 -69.250  1.00 45.31           C  
ATOM   4437  O   ASN A 563      67.188  57.938 -70.375  1.00 45.31           O  
ATOM   4438  CG  ASN A 563      69.375  61.375 -68.562  1.00 45.31           C  
ATOM   4439  ND2 ASN A 563      70.562  61.844 -68.938  1.00 45.31           N  
ATOM   4440  OD1 ASN A 563      68.625  61.938 -67.750  1.00 45.31           O  
ATOM   4441  N   ILE A 564      65.438  58.812 -69.562  1.00 50.31           N  
ATOM   4442  CA  ILE A 564      64.750  58.750 -70.875  1.00 50.31           C  
ATOM   4443  C   ILE A 564      63.656  59.844 -70.875  1.00 50.31           C  
ATOM   4444  CB  ILE A 564      64.125  57.375 -71.125  1.00 50.31           C  
ATOM   4445  O   ILE A 564      62.906  60.000 -69.938  1.00 50.31           O  
ATOM   4446  CG1 ILE A 564      65.188  56.281 -71.188  1.00 50.31           C  
ATOM   4447  CG2 ILE A 564      63.250  57.375 -72.375  1.00 50.31           C  
ATOM   4448  CD1 ILE A 564      64.688  54.875 -71.125  1.00 50.31           C  
ATOM   4449  N   CYS A 565      63.812  61.000 -71.625  1.00 35.47           N  
ATOM   4450  CA  CYS A 565      63.094  61.938 -72.500  1.00 35.47           C  
ATOM   4451  C   CYS A 565      62.031  61.250 -73.312  1.00 35.47           C  
ATOM   4452  CB  CYS A 565      64.062  62.625 -73.438  1.00 35.47           C  
ATOM   4453  O   CYS A 565      62.219  60.125 -73.812  1.00 35.47           O  
ATOM   4454  SG  CYS A 565      65.000  63.969 -72.688  1.00 35.47           S  
ATOM   4455  N   ILE A 566      60.688  61.531 -73.062  1.00 39.91           N  
ATOM   4456  CA  ILE A 566      59.406  61.312 -73.688  1.00 39.91           C  
ATOM   4457  C   ILE A 566      59.625  60.594 -75.062  1.00 39.91           C  
ATOM   4458  CB  ILE A 566      58.656  62.656 -73.938  1.00 39.91           C  
ATOM   4459  O   ILE A 566      60.531  60.938 -75.812  1.00 39.91           O  
ATOM   4460  CG1 ILE A 566      58.250  63.281 -72.625  1.00 39.91           C  
ATOM   4461  CG2 ILE A 566      57.438  62.438 -74.875  1.00 39.91           C  
ATOM   4462  CD1 ILE A 566      57.844  64.750 -72.750  1.00 39.91           C  
TER    4463      ILE A 566                                                      
ENDMDL                                                                          
END                                                                             
